# Supplementary material for: Research on computational propagation and identification of mine microseismic signals based on deep learning
Source: PLoS One. 2025 Oct 22;20(10):e0334641. doi: 10.1371/journal.pone.0334641 (PMC12543183; doi:10.1371/journal.pone.0334641)
Supplement: S7 Data — (ZIP) [file pone.0334641.s007.zip › 000100900001505.xlsx_0.txt_24.txt.txt]

-2.66273889811465e-05
4.21557281552036e-06
-1.97327960855936e-05
-3.71696694081887e-05
-3.36063575650242e-05
-1.67431903636606e-05
-2.78099938870649e-05
-3.42794564418086e-05
-3.24570454726519e-05
-3.74439305128657e-05
-3.16727536501969e-05
-1.92028118329304e-05
-2.93220407679253e-05
-2.24756580149827e-05
-4.84947017702351e-06
-3.77069644607618e-05
-1.73006844816751e-05
-2.93265655218431e-05
-7.45618436008667e-06
-8.76628119044287e-06
-1.64499280826396e-05
-1.23886382984393e-05
-2.9729594743682e-05
-1.32329429553027e-05
-3.11738104064863e-06
-4.67322000159535e-05
-1.23902983792497e-05
-1.9297348862778e-05
-3.43606925086174e-05
-1.51882223816431e-05
-2.45517712899809e-05
-2.03762295157562e-05
-3.11709837735531e-05
-2.84785249803039e-05
-3.84058238371984e-05
9.78954990951e-08
-7.77687023449136e-06
-6.29274757086482e-06
-6.01694583996437e-05
-6.59432430038183e-06
-1.58148061305614e-05
-3.48920937271734e-05
-2.48352742364162e-05
-2.82269462099567e-05
-4.1697069707246e-05
-1.15271209456017e-05
-3.41172914552708e-05
-4.01743940362258e-05
-3.51584915633037e-05
-3.38923718466934e-05
-1.6827681654083e-05
-1.72155601658878e-05
-2.54051181874286e-05
-4.8211258564669e-05
-1.59846688161925e-05
-3.13183406913622e-05
-1.46529491682234e-05
-8.59615392239518e-06
-3.29538643614498e-05
-3.92129265374986e-05
-2.02640036529023e-05
-3.17704354071855e-05
-8.01829003935365e-06
-1.28282455201909e-05
-4.45478881592939e-05
7.14568300577452e-06
-3.54614124066122e-05
-1.38688967721113e-05
-1.64282543818147e-05
-1.24561959314408e-05
-3.4386166229114e-05
-2.85983621511898e-05
-2.925396283292e-05
-2.3478041619139e-05
-7.15239896806972e-06
-8.86917981484144e-06
-5.43604485182299e-05
-3.67774284766576e-05
-5.64043383683251e-06
-2.55254541278874e-05
-2.1273414197924e-05
-3.38673913493415e-05
-6.40142683351553e-06
-4.71639111540342e-05
-1.67257730098485e-05
-1.95668639656178e-05
-1.86206991533264e-05
-1.51350597027033e-05
-3.27019705869107e-05
-2.44844118630653e-05
-1.9272094723941e-05
-4.06553651933243e-05
-1.89622523532542e-05
-3.46388051894143e-05
-3.68318025924441e-05
-2.67486982195579e-05
-1.89726010126931e-05
-4.43933388646061e-05
-2.49258707126043e-05
-3.12854608820782e-05
-2.02868398333732e-05
-1.0379091084359e-05
-1.46746832832237e-05
-2.59383435818149e-05
-1.30726741760174e-05
-1.5951119900918e-05
-3.41444492801291e-05
-4.62773887514766e-05
-4.53632112884607e-05
2.0828612065898e-06
-2.57746582018121e-05
-4.62194714211066e-05
-1.4062849848685e-05
-2.83926655127793e-05
-2.68663687675164e-05
-2.28384879244725e-05
-2.45625680543291e-05
-3.75528132969657e-05
7.28922227942098e-06
-3.60646587679827e-05
-3.61410109700911e-05
-3.26703813751168e-05
-1.57662351383106e-05
-2.82226201515234e-05
-4.29645772617448e-05
-3.12947373305377e-05
1.21096058534775e-06
-3.80453608254834e-05
-3.23863060741962e-06
-4.66507685033545e-05
-1.10893889318297e-05
-3.29721009641068e-05
-3.83418228364331e-06
-2.16399043594051e-05
6.57646241640725e-06
-4.21061873277278e-05
-1.65317700719841e-05
-3.95340950066946e-05
-2.36919789996916e-05
-3.50025603662602e-05
-2.30471053129801e-05
-1.78805266664761e-05
-2.78532486106222e-05
-3.84644137643634e-05
-2.40105065455377e-05
-3.15026906610615e-05
2.66064766179508e-06
-3.96485839016117e-05
-1.9414086763363e-05
-1.49395456877873e-05
-3.59518282854857e-05
-3.83771113774612e-05
-1.51955089844897e-05
-3.45526830824863e-05
-2.33968140164085e-05
-1.17014657305069e-05
-1.76181298518952e-05
-3.49732060370084e-05
-1.22544539291047e-05
-8.46439072394617e-06
-5.3187608904027e-05
-4.22207166440578e-05
-1.02234658309172e-05
-1.46292426622479e-05
-3.36813520312461e-05
-2.01233069721086e-05
-2.30335775371195e-05
-5.54082873969612e-05
-1.68332221217472e-05
-1.87034425935711e-05
-3.79658779952082e-05
-3.81384333618883e-05
-3.46478676653052e-05
-3.47471482153917e-05
-2.32279634218474e-05
-2.29200210632097e-05
-1.46611158024666e-05
-8.56414982735943e-06
-3.75354813394326e-05
-4.25439244850929e-05
-4.33058704789709e-05
-1.63419952349849e-05
-1.07812201263299e-05
-6.19544026874993e-06
-5.11406614623631e-06
-3.47577883853156e-05
-3.36736381968783e-05
-2.0569865135568e-05
-3.51939081381367e-05
-3.54187499104952e-05
-1.82817432192391e-05
-1.48322735731803e-05
-1.05885831523283e-05
-2.56376207439328e-05
-1.68283669343531e-05
-6.3119819787587e-06
-1.64579167937513e-05
-1.03844884512539e-05
-3.12436855916075e-05
-1.75378385839661e-05
-3.24873062843206e-06
-3.65884404378023e-05
-2.09014980398752e-05
-1.50904212910893e-05
-1.14307624476851e-05
-3.18612194044683e-05
-2.39589920267452e-05
2.4356042210914e-06
-8.64347031688464e-06
-2.39649553361067e-05
-2.27305128793638e-05
-3.45484352975551e-05
-2.91215800137972e-05
-1.01183088371519e-05
-1.0633196413277e-05
-2.07643352347318e-05
-2.93625833149936e-05
-2.49980634795806e-05
-1.44653923336482e-05
-8.55357342757172e-06
-2.39209675019325e-05
-1.90785465766267e-05
-3.77670129221284e-05
-1.72963868013275e-05
-3.35173092970447e-05
5.45812599781198e-07
-1.19954613725803e-05
-1.1010609082105e-05
-3.59019366423015e-05
8.94674275006185e-06
-6.30549800335759e-05
-5.92681466655203e-05
-4.73116398503664e-06
-1.36206832126761e-05
-2.40300395266246e-05
1.67231653352271e-06
-4.20022659492007e-05
-4.20341885826937e-05
-1.90910720692787e-05
-2.13591619489582e-05
-5.0557092224269e-05
2.50047181477513e-06
-3.11676615852869e-05
-1.20490368645917e-05
-2.82411127531474e-05
-3.78596654623495e-05
-8.36890806456883e-06
-2.54655143522016e-05
-2.45497682684269e-05
-7.75437847883268e-06
-2.21502284203083e-05
-3.6425028885389e-05
-3.06650254731287e-05
-2.49735432687056e-05
-3.36867797037946e-05
-2.72859348634375e-05
-6.29225132674629e-06
-3.64605312147932e-05
-1.9067538309802e-05
-3.24743509417889e-05
-5.4304872694885e-05
-3.06330594671905e-05
-2.2174346197714e-05
-1.96654288318971e-05
-1.51682804166263e-05
-3.0819126102509e-05
-2.62478866776047e-05
-4.48542708809645e-05
-2.21995005660303e-06
-2.62682890422713e-05
-9.79881111106434e-06
-3.94632063340159e-05
-2.06785530978534e-05
-1.5032346254462e-05
-1.86993415473368e-05
-2.05666101256733e-05
-2.10825879004226e-05
-1.82161677887128e-05
-1.47277062057082e-05
-4.21059334302722e-05
-1.94247518720674e-05
-5.13937246181562e-06
-2.26037252378861e-05
-2.71038196570324e-05
-3.48108232062354e-05
-4.50163627543541e-05
-4.6082866876009e-06
-2.03535497045791e-05
-1.39282765456613e-05
-3.05681654392158e-05
-1.51217733578519e-05
-1.75613396844768e-05
-3.84184227135027e-05
-4.9785317811485e-05
-4.95303291078276e-06
-1.19654627470622e-05
-1.66635091130643e-05
-2.16982594826416e-05
-3.4159831078809e-05
-2.46833503110647e-05
1.21256684738341e-06
-1.87338878032427e-05
-6.38486661693377e-05
1.08805039063163e-05
-2.7569486873444e-05
-2.41072036696529e-05
-3.60101658741631e-05
-8.74378169464126e-06
-3.35476739618613e-05
-2.168980691812e-05
-4.09539901561127e-05
-3.20445187797473e-05
-3.33386942428352e-05
1.17960260886843e-05
-8.95648206753124e-06
-2.62830549619427e-05
-2.48642986331213e-05
-1.97569085629323e-05
-2.67301189050131e-05
-1.60089798721958e-05
-1.23785901448876e-05
-1.84326014553067e-05
-1.38728329164294e-05
-1.01606495937873e-05
-1.10543004661705e-05
-4.00897154844724e-05
-2.20617022417961e-05
-4.14667795168137e-05
-1.20415915734197e-06
-2.21345117087796e-05
-2.94554510538274e-05
-1.8029156198388e-05
-3.23858197231611e-05
-3.35868476227338e-05
-6.96156317976521e-06
-3.07478473091737e-05
-2.92276945122232e-05
-3.68499040685027e-05
-3.52286899627e-05
-1.88782654022311e-05
-8.67083659820069e-06
-3.51915993883656e-05
-1.00328720149899e-05
9.74648481002859e-06
-2.19722719907427e-05
-4.19889031119598e-05
-7.48397408209429e-06
-1.97725442249327e-05
-2.22383878297792e-05
-4.98805888188922e-05
-1.87839142239479e-05
-1.296197264748e-05
-1.73048957319587e-05
-2.07685792259273e-05
-2.51380665466973e-05
-2.06829328615895e-05
-2.3594629480719e-05
-3.24458507678571e-05
-3.38174498761776e-05
-2.54586596555574e-05
-3.65587202266164e-05
-6.31374006367434e-06
-1.49855965342378e-05
-3.01637502650831e-05
-2.22849819054613e-05
-2.13618902382036e-05
-2.09834386704243e-05
-2.68016702951013e-05
-1.29260137369091e-05
-3.16767065372115e-05
-8.02559251536301e-06
1.94997577550994e-06
-2.5195385697305e-05
-3.34733354814278e-05
-4.79706230730634e-05
-2.19885048018074e-05
-3.3929970636644e-05
-3.3360908984434e-05
-2.70708603966734e-05
-3.46877322106619e-05
-4.01445078232797e-06
-2.92688453765977e-05
-3.49080230962907e-05
-2.69314522992619e-05
-2.00304960564577e-05
-2.41926536524277e-05
-3.38706497697207e-05
-2.73485335073481e-05
-2.3044526947506e-05
-1.02155777452001e-05
-1.3311220283496e-05
-1.45284845009755e-06
-3.33323941415106e-05
-1.99784083231195e-05
-5.00075583180678e-05
-1.00430857271343e-05
-3.55625893617502e-05
-3.64761642576307e-05
-3.52716993841349e-05
-5.16062468857357e-05
-2.80608061367975e-05
-2.55527068718243e-05
-2.50402679973167e-05
-4.19176290516233e-05
-1.98596476076636e-05
-5.49667848723506e-05
-5.15285618614911e-05
-5.00080029418685e-05
-3.19329080120093e-05
-2.76987036593926e-06
-3.03848707901905e-05
-4.09728924497918e-05
-4.27807848514134e-05
-2.24452249645133e-05
-1.36444713481451e-05
-1.50042070009904e-05
-2.88805168109794e-05
-3.91005966181133e-05
-1.94381266828968e-06
-2.37379267591452e-05
-2.39792412226621e-05
-1.36919612131907e-05
-3.93420502864462e-05
-7.9802414237961e-06
-1.8197852451883e-05
-2.13345777810977e-05
-2.32682490268252e-05
-3.18714027355152e-05
-1.28439510477085e-05
-3.46739570891764e-05
-4.42850302426358e-06
-2.00911876852479e-05
-1.99486171657548e-05
-1.41610137018191e-05
-2.79245345096492e-05
-4.3117692697594e-05
-3.91218740173424e-05
-2.38999795826169e-05
-1.03288770114743e-05
-3.31436717166128e-05
-3.77747846039394e-05
-2.29260755329154e-05
-4.52318784830154e-06
-3.85976324565595e-05
-1.85188116929386e-06
8.97069049247145e-06
-2.49776660293034e-05
-2.99909490243356e-05
-1.93750950946231e-05
-1.36168619958437e-05
-8.060919456215e-06
-2.14508754795407e-05
-5.30972745877001e-06
-2.69150660989372e-05
-1.07407548954702e-05
3.02379207318822e-06
-1.19093349194305e-05
-6.39498522679767e-06
-1.93553490194389e-05
-2.27535662418963e-05
-1.89204195013539e-05
-2.08935895719564e-05
-1.35266369425293e-05
-4.12625943688442e-05
-3.19237842584506e-05
-1.76691886837451e-05
-5.08961027913141e-05
-1.90933382800389e-05
-3.31177934255783e-05
-2.27750155331786e-05
-3.00808839133895e-05
-3.58703417394009e-06
-3.10324647096968e-05
-1.38742951609165e-05
-3.42680088623031e-05
-2.75059084902485e-05
-1.51708114958447e-05
-1.50559895286333e-05
-1.36932041673038e-05
-3.45977617657665e-05
-1.76318251502194e-05
-1.81098427618976e-05
-1.98823379210001e-05
-1.46652800655779e-05
-3.15161103303805e-05
-1.38949218062738e-05
-1.02145967387262e-05
-2.49118289202665e-05
-3.41887962436583e-05
-1.95813256766896e-05
-3.39382327437265e-05
-9.7939912442214e-06
-3.75182390418037e-05
-9.22892728347053e-06
-3.27943581474622e-05
-4.77435511895906e-05
-6.17940680915775e-07
-1.79479116897823e-05
-3.1455647947655e-06
-4.64767773926752e-05
-2.94454878822148e-05
-2.62733452224314e-05
-8.40655606367627e-06
-2.53181841844004e-05
-3.63863466712077e-05
-3.64694985022548e-05
-2.91118893540528e-05
-2.14630601036133e-05
-3.79941142689864e-05
-3.01172609687922e-05
-8.97296596544192e-06
-3.40464730634567e-05
-5.67786056197955e-06
-3.8107711643863e-05
-3.37793873096562e-05
-2.61576114438415e-05
-2.84152708735422e-05
-8.74035332680903e-06
-3.08280979720892e-05
-4.36012672532049e-05
-3.5459209321728e-05
-1.43436983437184e-05
-2.96459660514942e-05
-1.62435982008149e-05
-3.4685079564358e-06
-2.06625816013345e-05
-2.90873629403842e-05
-3.66349262868239e-05
-3.5348633305254e-05
-5.35604284883108e-05
-1.35191239888009e-05
-3.98015123599589e-05
-3.90839834631627e-05
-1.19300236426882e-05
-2.80686111189303e-05
-3.02478905191862e-05
-2.56633978584562e-05
-1.78524698680371e-05
-1.24319409513074e-05
-1.2856362528371e-05
-2.28171330228061e-05
-1.10782370139484e-05
-1.23147987237805e-05
-1.25639293680894e-05
-9.74378323489046e-06
-2.32436852888673e-05
-1.36939425524676e-05
-5.11463098769408e-05
-3.23275680826539e-05
-3.95723481059843e-06
-1.25609594938544e-05
-3.68483945530655e-05
-1.65818397371797e-05
-7.07071276695331e-06
-1.34746622176591e-05
-2.45536436982295e-05
-3.77577425472535e-05
-3.49232116035975e-05
-3.5616139266877e-05
-3.8649653957472e-05
-2.98568352695828e-05
-2.75485971466243e-05
-1.17683429384317e-05
-2.76220231593334e-05
-1.01525377655107e-05
-1.8017593982139e-05
-7.16139422387624e-06
-4.84062085018511e-05
-4.44577398616899e-05
-7.73543397325382e-06
-3.20523194889086e-05
-1.81589322581683e-05
-3.37123007064252e-05
-6.7250701066488e-05
-2.80249233554832e-05
5.06393417745005e-06
-3.24223443682881e-05
-2.92481424881395e-05
-8.7331574951537e-06
-1.20459662674583e-05
-2.70174768674731e-05
-5.68583358298585e-05
-2.40500851114406e-05
-4.02512972418799e-05
-2.44946184357707e-05
-1.36931518146543e-06
-1.83173705466404e-05
-1.16247979714288e-05
-4.48949877284181e-05
-2.54997536141803e-05
-1.89279416650536e-05
-2.09401431694015e-05
-4.63014080434083e-05
-1.79849425347157e-05
-2.50766179398269e-06
-1.79762884923094e-05
-9.73686092802131e-06
-3.02668816980014e-05
-1.59087515649267e-05
-3.52753945097781e-05
-1.27956315885984e-05
-8.72068251120221e-06
-3.83435618352695e-05
-1.84349028999443e-05
-3.0860482410191e-05
-3.15978911953316e-05
-3.51436810988213e-05
-4.2060191554191e-06
-3.43948286989828e-05
-1.37535764466445e-05
6.60130895810239e-06
-4.21795947519092e-05
-2.44796408971471e-05
-1.39423490671498e-05
-2.04179966791715e-05
-2.57678232174278e-05
-1.58461668953515e-05
-1.99223087416979e-05
-2.04714787351636e-05
-2.19444636595943e-05
-1.03645446552186e-05
-5.14698965306703e-06
-1.01420412784769e-05
-3.91317992811195e-05
-5.73714703518783e-06
-2.89962455482763e-05
-4.93807920687244e-05
-2.6258413557493e-05
-2.75551622674149e-05
-7.83355363563379e-06
-3.27914235584654e-05
-3.21810001110103e-05
-2.29866511401443e-05
-3.28515281438771e-05
5.9864485003148e-06
-4.81403746024884e-05
-2.02579730147005e-05
-1.70829007734509e-05
-1.3274387721688e-05
-2.20686848382624e-05
-2.44114984542781e-05
-2.16961640070424e-05
-4.40774365046475e-06
-5.04283672483485e-05
-2.18366149994194e-05
-2.20096493166221e-05
-2.20756393536751e-05
-3.89857437614752e-05
-3.96606472864772e-05
-4.15548094358383e-05
4.99615128854968e-06
-1.39446241027214e-05
-1.90958923683981e-05
-9.54250083549884e-06
-2.43631104357826e-05
3.17367033037027e-06
-3.2417404814862e-05
-3.00782914932278e-05
-8.20895915405728e-06
-2.60211695941808e-05
-3.94313712236644e-06
-2.32241762347373e-05
-3.03080282280171e-05
-2.42811163847581e-06
-2.7990294046184e-05
-1.48466344992919e-05
-2.48354198244469e-05
-8.9219841318325e-06
-3.37082333858776e-05
-3.6223177375549e-05
-2.75365687590642e-05
-1.30872096645925e-05
-3.56766316202217e-05
-1.02178844264187e-05
-3.86409581102456e-05
-2.33827683484196e-05
-1.54148870959356e-05
-2.67938372769959e-05
-2.65103262438086e-05
6.66873823188579e-06
-3.46496349230891e-05
-4.44395579931382e-05
6.39114317306917e-06
-1.451173765238e-05
-2.27750023205313e-05
2.44816506664317e-06
-3.51710516077631e-05
-2.02917149613136e-05
-1.50723369176041e-05
-2.57009462701705e-05
-2.23974639152724e-05
-2.22318834603422e-05
-2.90220526703696e-05
-2.20333431836774e-05
-3.87010627102564e-05
-3.55118138735305e-05
-2.95091417110306e-05
-3.10056188367329e-05
-1.07647764314464e-05
-1.54248590470881e-05
-3.68999799960161e-05
5.61304770622778e-08
1.36583072350225e-05
-2.31865611591252e-05
-2.0448814171043e-06
-2.62732128422242e-05
-3.2611909286595e-05
-9.3663413747161e-06
-3.45292122272161e-05
-5.18324003100484e-05
-3.0293416172262e-05
-3.0386719771831e-05
7.9492354053535e-06
-5.75055007125172e-06
-3.07435348139395e-05
-9.39330930415456e-06
-1.97917614976011e-05
-2.59384138145337e-05
-2.63797214584298e-05
-2.44702588378441e-05
-3.76932811337428e-05
-2.81084798885118e-05
-9.1918175269817e-06
-4.57618031469971e-06
-4.77984902722196e-05
-3.3786513730919e-05
-7.36061763131263e-06
-6.06470971377429e-06
-3.56690462150125e-05
-2.30319243676903e-05
-2.77838042098132e-05
9.41382463736712e-06
4.89789821919409e-06
-2.76487813816348e-05
-7.51152215829815e-06
-5.51945152072313e-05
-6.31801777436994e-06
-4.46908657720239e-05
-5.69185784291676e-05
-4.80316665523865e-06
-3.50883294344492e-05
-2.50214078461032e-05
-4.73036090706806e-05
-1.86709537439692e-05
-2.91818618098253e-05
-1.16405527832581e-05
-1.48647850285041e-05
-2.81975016622689e-06
-3.17382103022915e-05
-3.98644301035773e-05
-3.46638369079866e-05
-1.20165942695453e-05
-5.24383834363092e-06
-2.22853712653557e-05
-2.50766187251721e-05
-1.37565880337257e-05
-3.27831478721205e-05
-3.63795910046469e-05
-4.41124454182584e-05
-2.12155381945709e-05
-1.15518566221738e-05
-4.6871766073823e-06
1.77679452378677e-06
-3.54466756855947e-05
-1.64595285619074e-05
-2.96477261434087e-05
-1.86651457219152e-05
-3.84708045275214e-05
-1.30965578463049e-05
-2.13128792068272e-05
-1.51299618096151e-05
-1.43440291556623e-05
-2.56959083392246e-05
-5.04690742190176e-06
-2.7058354760927e-05
-4.32872061086289e-06
-3.55974622575434e-05
-2.75331886950725e-05
-3.71916931964137e-05
-2.86516547181857e-05
-3.94786102928042e-05
-1.7369798517956e-05
-2.28612263860629e-05
-3.01299015100511e-05
-2.55364484332625e-05
-3.44962470886677e-05
-9.70372772132243e-06
-9.43728631799299e-07
-2.75992304062243e-05
-4.12010077352092e-05
-1.30966327225159e-05
1.61777116398354e-06
-2.77378734376455e-05
-4.22697614113214e-05
-1.63447245344805e-05
-1.5172617322684e-05
-5.09651783423758e-05
-1.41832119860112e-05
-3.80169126835582e-05
-4.22440140929128e-06
-2.92622150765665e-05
-6.8427689850916e-06
-3.82798364503767e-05
-2.21148146567611e-05
-2.41178274705672e-05
-4.23179491536785e-05
-3.19298442415335e-05
-4.00958865504876e-05
-3.16737291165944e-05
-2.89304613760413e-05
-3.92914188639336e-05
-2.87357777591564e-05
-1.50920227415226e-05
-5.58837335406493e-06
6.42413934461188e-06
-2.56736052460024e-05
-2.30243496983263e-05
-4.20271716577561e-05
-2.9138219090438e-05
-2.54970113769429e-05
-2.42478836864472e-05
-4.01929751251253e-05
-2.28286174575984e-05
-6.72447533602513e-06
-2.07104847898639e-05
-3.3748575692223e-05
-3.26747119411543e-06
-3.40592464389861e-05
-3.90048166241025e-06
-1.50022964479383e-05
-2.32784984945364e-05
-1.6460791990527e-05
-2.38050198883189e-05
-1.70408403891197e-05
-1.43549207774593e-05
-1.40474396665123e-05
1.69232766555792e-06
-2.88329799586208e-05
-1.53491559899458e-05
-1.01359417754302e-05
-7.67060365100596e-06
-1.56548573373322e-05
-3.35063600911175e-05
-5.49589924774441e-06
4.27543405202025e-07
-1.8597282976722e-05
-1.18943179559665e-05
-2.79169836303215e-05
-4.30639150422089e-06
7.36537148056255e-06
-6.6379465394913e-07
-2.67970835828433e-05
-2.42941039177181e-05
-1.82134145485943e-05
-1.80820573294555e-05
-2.79630275744882e-05
-1.09353904743571e-05
-2.19536329079565e-05
-2.76512339805901e-05
-1.37844185784123e-05
-2.34144262013861e-05
3.80556252962043e-06
-4.31597210597425e-05
-4.00435295570149e-05
8.00480574096836e-07
-3.10303504423079e-05
-2.30403420892021e-05
-3.16816519456101e-06
-1.9984919419954e-05
-1.37661771582745e-05
-3.44422882278621e-05
-2.80547805873797e-05
-4.72147097272301e-05
-1.21976554707572e-05
-3.37710706090298e-05
-2.39586589188426e-05
-4.09449421754804e-05
-1.22223068620972e-05
-2.10950364731295e-05
-1.5978931019082e-05
-4.54535206674809e-05
-2.33573201083819e-05
-3.86999257762085e-05
-3.35581722804878e-05
-2.62034405050966e-05
-1.32823231813255e-05
-1.45112813990766e-05
-1.44548631784586e-05
-3.58969780151596e-05
-3.4375657564491e-05
-1.96831009836167e-05
-2.68044559069192e-05
-2.56961116812415e-05
-1.75707473764135e-05
-3.25667810465503e-05
-1.45512502723112e-06
-3.69759529706937e-05
-1.782225969727e-05
-2.30425879824902e-05
-3.63978454691344e-05
-1.51721038677422e-05
-2.6811953377479e-05
-1.64381645373804e-05
-7.55676497324276e-06
-2.64179178428415e-05
-2.14196264002768e-05
-1.95907343657728e-05
-7.24566496734978e-05
-5.9501796535641e-05
-2.36457280810804e-05
-2.54263446557916e-05
-2.74604127391646e-06
-1.28339454334583e-06
-8.44517199706783e-06
-1.379849610995e-05
2.30998864190331e-05
-2.45256248144349e-05
-2.11868381336606e-05
-2.75544340615095e-05
-2.31903545120336e-05
-2.60584124721827e-05
-1.61860652387832e-05
-2.27083451665456e-05
-3.49694294059474e-05
-2.0547340836986e-05
-2.98004736115345e-05
-9.39301369868805e-06
-4.35230866673504e-05
-1.60358600826401e-05
-3.88394267929021e-05
-1.51363764566727e-05
-1.16305847532908e-05
-9.03005214780537e-06
-2.42610132979129e-05
-5.98689565284792e-05
-3.67890706975871e-05
-2.0577198547461e-05
-2.27170949353085e-05
-2.30041569526517e-06
-1.28860616833581e-05
-4.81416388513831e-05
-2.70858262056325e-05
-5.08176643253113e-06
-1.1318354700903e-05
-3.26569304128166e-05
1.46955795340694e-05
-2.73703518755843e-06
-1.95112437121804e-05
-3.22881886830125e-05
-2.83842101176437e-05
-4.16449653327626e-06
-3.72058478133491e-05
-4.4853228333048e-05
-1.96154059032205e-05
-4.00403436061737e-05
-5.86881162934576e-05
-5.61832351984439e-07
-4.10253824985893e-05
-6.78941498701216e-05
-4.34229817059101e-05
-3.61801967733848e-05
-1.09642024815171e-05
-1.5015491069328e-05
-3.85914642015579e-05
-3.52964911165139e-05
-3.37044292719851e-05
-4.22451635523834e-05
-2.4898473940577e-05
-2.69961385996979e-05
-2.20971459768319e-05
-3.73103140238193e-06
-2.58118246558911e-05
1.45160767927052e-06
-3.85741735241105e-05
-2.24042558874769e-05
-3.90832525116908e-05
-2.45634531824918e-05
-6.19261561693853e-06
-1.65948674739073e-05
-3.3064101393699e-05
-2.90465577384801e-05
-1.08627620834179e-05
-2.04336895994271e-05
-9.17652487304149e-06
-2.40690255557684e-05
-4.00573776381901e-05
-5.48653675422981e-05
-4.36583596307782e-05
-6.67144610757034e-06
-2.07700328424948e-05
-1.86989261948854e-05
-3.521116314138e-05
-1.19787101886651e-05
-1.15615830298894e-05
-2.78217153979253e-05
-3.25062042266307e-05
-3.66934033411835e-05
-2.53057845605986e-05
-3.8140904136176e-05
-2.59802705926929e-05
-1.51669830700225e-05
-4.18945899059661e-05
-3.52162885385992e-05
-2.97582346096933e-05
-3.03320823041586e-05
-3.81655518294436e-05
-3.63436185922135e-05
-1.24913721634649e-05
-1.31782249868621e-05
-2.61563189529368e-05
-2.75175921048394e-05
-1.68311900416927e-05
-8.2356800473421e-06
-1.81589043603448e-05
-3.41222429494771e-05
-1.03667063338542e-06
-2.43682335406318e-05
-4.26176860905505e-05
-2.94907859055065e-05
-3.38036563662831e-05
-3.63658830701206e-06
-2.29794175569217e-05
-2.35389358767997e-06
-2.73476877398436e-05
-3.16755501730507e-05
-2.24427442206871e-05
-4.07147849042952e-05
-2.106894896578e-05
-1.48758629191052e-05
-7.9434929382004e-06
-2.22958817758378e-05
-3.59109064444489e-05
-3.01362406563946e-05
-2.50767894493291e-05
-3.52578827649685e-05
-1.36722713946814e-05
-4.31234355491791e-05
-2.72826333205287e-06
-1.22672060320625e-05
-3.58910017762437e-05
-2.47629972984576e-05
-1.13673870530412e-05
-2.4229898760313e-05
-2.17478746421858e-05
-3.48337592728668e-05
-4.67929022492545e-05
-2.82853794128324e-05
-3.38123229750186e-05
-1.62304615384961e-05
-1.75274980633163e-05
-1.9245745436162e-05
-1.43473736188563e-05
-1.96619277532461e-05
-3.91997324556962e-05
-3.385564288295e-05
-3.81916972280564e-05
-2.60166179457135e-05
-2.15340215962258e-05
-2.15626852890118e-05
-2.33232933614903e-05
-2.8499320971474e-05
-2.29538683260779e-05
-1.99310415396432e-05
-4.40606553995653e-05
-2.32986291011856e-05
-1.09950019669118e-05
-3.72116670151627e-05
-2.31416376455681e-05
-2.43586187913368e-05
4.64849600780451e-06
-4.27205026129038e-05
-3.7482579575435e-05
-5.64273081410553e-05
-1.9854147207054e-05
-2.75875212506207e-05
-7.36370709273177e-06
6.1878339350333e-06
-4.21918522019525e-06
-3.87564216645843e-05
2.09504413144459e-06
-2.54895507941707e-05
-4.94825247032094e-05
-1.68872382312125e-05
-4.4933135032047e-05
-6.64993548352158e-06
-9.53701929421094e-07
-6.73431627286372e-05
4.43559073462131e-06
-3.31572346818843e-05
-3.61610501713297e-05
-1.55159939767762e-05
-8.35845693798344e-07
-3.15279706785726e-05
-3.16458472293492e-05
-2.65418142331789e-05
-2.25735325262491e-05
-7.40369037865147e-06
-1.33370903725388e-05
-2.97567788532397e-06
-2.35027841016432e-05
-2.59175847099821e-05
-2.43723274695288e-05
-2.65588887634067e-05
-2.74570686862526e-05
-3.11438068881051e-05
-2.4397551281483e-05
-2.17824400531192e-05
-2.92675769591707e-05
-1.15479622510511e-05
-3.16282863478529e-05
-1.89952150105666e-06
-2.08920684611443e-05
-2.09695736050564e-05
-4.09027037738039e-05
-1.86113609111936e-05
-2.46315660758144e-05
-1.542198636665e-05
-4.55309907738968e-05
-1.83020769677003e-05
-3.59085140662254e-05
-3.47462327686628e-05
-2.34096279311844e-05
-6.48957915213827e-06
-4.33034923355784e-05
-1.18454910735454e-05
-2.1343628612091e-05
-4.27922062767535e-05
-1.02266422413874e-05
-2.40229681329722e-05
-2.96644890035596e-05
-2.77340438069754e-05
-6.65586288539377e-06
-2.26121607936249e-05
-4.19475949087706e-05
-3.7530057300636e-05
-1.49511277817311e-05
-1.93725957634133e-05
-3.87277059221514e-05
-2.82354538046029e-05
7.96768265968499e-06
-1.75939234122181e-05
-3.54290727975311e-05
-2.97062388428697e-05
-3.16563716285518e-05
-3.09895020766605e-05
-2.31973203995988e-05
-3.55518472812854e-05
-3.49896747049358e-05
-1.66891422866766e-05
-1.58560929713759e-05
-1.71920099143104e-05
-1.94012072470295e-05
-9.73937658301088e-06
-1.70164716465878e-05
-4.05005107134842e-05
-5.41536277295481e-06
-2.86029454721022e-05
-2.98420996693276e-05
-5.15288426834981e-05
-1.9800917634736e-05
-3.40272984274726e-05
-2.73425875580105e-05
-4.01102545032483e-05
-5.14036078158906e-06
-4.40356869087083e-05
-1.0188617981481e-05
-2.10457681911748e-05
-3.85049251881002e-05
-2.84042585124444e-05
-3.31043962893192e-05
-4.18990786749478e-05
-2.32472328641511e-05
-2.24099785362289e-05
-3.14466783657723e-05
-1.18298697871763e-05
-3.87280226770741e-05
-1.06878966653834e-05
1.68403085600055e-06
-2.97655196076887e-05
-1.89447702038493e-05
-4.3446963313581e-05
-3.31425504933652e-05
-4.17338559662621e-05
-4.06750584615717e-05
-5.31144981612033e-05
-1.77921230928487e-05
-6.42141934643382e-06
-1.26710655862192e-05
-1.33052028040209e-05
-3.90714436272697e-05
-1.77229712155775e-05
-6.56853279124978e-06
-2.34138694908613e-05
-1.45618829323768e-05
-2.84431367937095e-05
-2.70460863291226e-05
-1.32531397972485e-05
-1.5892600815453e-05
-3.01298138429128e-06
-1.95859700744079e-05
-3.44054138048188e-05
-4.3947738927928e-05
-1.29221452787103e-05
-1.71641403185372e-06
-4.14080247310432e-05
-3.03702954526053e-05
-1.82945840348027e-05
-8.94193508031156e-06
-1.3874299506353e-05
-5.49142821079884e-05
-4.14698971866045e-05
-4.66905203981673e-05
-4.14168645346413e-05
-5.57750791575108e-06
-3.48740346201663e-05
-1.74607985993307e-05
-2.78368204642248e-05
-3.67451640715193e-05
-2.72098856415073e-05
-4.18801294824233e-05
-2.35677500780589e-05
-3.45877797020913e-05
-2.56488884201162e-05
-2.37293927438566e-05
-1.86910320995545e-06
-2.56867801651074e-05
-2.91926354740452e-05
-2.19586445159618e-05
-2.94879178189158e-05
-2.17338713235743e-05
-5.67366008188722e-06
-2.12583816972262e-05
-2.96935287720609e-05
-2.81164933769541e-05
-2.72732710595436e-05
5.10352323052561e-06
-2.66081447802115e-05
-3.0635694460961e-05
-2.76605054546458e-05
-2.66740775534807e-05
-2.39821214069731e-05
-1.13733959013922e-05
-4.30647393484883e-06
-5.09859888187868e-05
-1.55149442782092e-05
-9.62914185112243e-06
-4.0972896208865e-05
-2.88786152504161e-05
-2.32085949112673e-05
1.96092410480763e-07
-5.7073160770711e-06
-2.66537534572365e-05
-1.65078061212733e-05
-3.43495850357317e-05
-1.87935296959145e-05
-1.55656622650901e-05
-2.18435698181837e-05
-9.90092154799588e-07
4.83660277146186e-06
-3.97049857508447e-05
-7.11063629301302e-06
-2.23684684000845e-05
-2.62301634145339e-05
-4.84054999830426e-05
-3.70520723626305e-05
-1.40249163004684e-05
-1.92048111257019e-05
-1.79230853789539e-05
-3.02167540081783e-05
-1.23896331381236e-05
-4.36579444171694e-05
-2.40859425169094e-05
-2.84542484542582e-05
-2.26612687276773e-05
-1.26778510363734e-05
-6.46608574077889e-05
-1.55018409008712e-05
-3.78746488754101e-05
-3.54348345355324e-05
-2.83110770364347e-05
-3.21650917314223e-05
-1.31214230183408e-05
-3.32432255952535e-05
-2.12252182328939e-05
-3.62337459560266e-05
-3.68950026264285e-05
-1.2990981679912e-05
-4.63339628547801e-05
-5.49125637703122e-05
-2.65814771320726e-05
-4.09337980933823e-05
-1.80995007055543e-05
-2.37722356997312e-05
-2.74541105380258e-05
-9.04362075344992e-06
-2.06387665199774e-05
-4.87255690427112e-06
-6.43856877913447e-06
-2.46533455334836e-05
-5.17195595684236e-05
-3.52308395247175e-05
-1.2171861799828e-05
-1.60393059037012e-05
-2.24734064041257e-05
-1.47073601458402e-05
-1.60390479113699e-05
-2.53764066745388e-05
-1.64143245927861e-05
5.46817252916667e-06
-3.13138057865279e-05
-5.56600412680716e-05
-2.32828452296719e-05
-1.28173203660275e-05
-2.37734225775795e-05
-4.5775754840187e-06
-3.38974376706545e-05
-3.84071446500915e-05
-1.31530127149427e-05
-1.59471631446951e-05
-1.74668896677622e-05
-1.65829166807458e-05
-2.44827109138519e-05
-3.3470413168594e-06
-5.00023411307293e-05
-1.53754734421407e-05
-4.29315748062069e-05
-1.46869563240935e-05
-3.27418979738068e-05
-1.23214142376294e-05
-1.44632053493184e-05
-6.4442125064638e-06
-1.2876790125379e-05
-8.67224222304379e-06
-3.48053240010364e-05
-2.98864713214097e-05
-2.3512768706701e-06
-2.68162949509211e-05
-3.13847416944185e-05
-2.63301378715207e-05
-3.31632936047656e-05
-9.13185944963265e-06
-5.53770879565506e-05
-2.17706016549255e-05
-1.72899921381362e-05
-4.07367810083662e-05
-1.97477676597461e-05
-2.88396533597551e-05
-2.82529481122572e-05
-7.53866679565832e-06
-1.01772971419783e-05
-2.45768834150782e-05
3.21547474692368e-06
-1.1346439425479e-05
-2.76559310808517e-05
-1.08360611381696e-05
-1.72886083049824e-05
-3.82688622969908e-05
-2.06428861720712e-05
-4.12102086334773e-06
-1.6582283652425e-05
-3.21899406993525e-05
-3.21081084592365e-05
-1.31911529064293e-05
-1.16797880957565e-05
-1.83671069159334e-05
-3.06621725108291e-05
-3.18665996515313e-05
-4.22459228295375e-05
-3.02627389999458e-05
-1.5972695584265e-05
-2.90891653290646e-05
-4.48834524056392e-05
-3.00663277010881e-05
-1.74228413343293e-05
-3.72907690780885e-05
4.91162538025316e-06
-2.71237179002052e-05
-5.88320235273236e-05
-2.43510329695634e-05
-1.58723658395593e-05
-3.24260423628836e-05
-2.41524759040804e-05
-2.88457384988681e-05
-3.03612001043299e-05
-2.5251223125481e-05
-6.73864800437494e-06
-1.76713492938287e-05
-3.03468828935583e-05
-1.26722112228478e-05
-4.73405006175515e-05
-5.86808577278231e-05
-2.09647628992733e-05
-2.97200178273702e-05
-2.94529833746965e-05
-1.3387597760933e-05
-2.62060364509288e-05
-3.28263083692124e-05
-1.96368493747999e-05
-1.4393462563748e-05
-1.5015734430742e-05
-2.73921400809581e-05
-2.28677027674205e-05
-3.25327609349155e-05
-8.62671351050014e-06
-2.60587776263038e-05
-4.35827685690359e-05
-2.76414866783403e-05
-2.33019326206998e-05
-2.07542447240231e-05
-2.91932185916746e-05
-3.73658180173063e-06
-8.33992381237073e-06
-2.57339705220039e-05
6.80507162921777e-06
-3.01595749129103e-05
-4.97750848978354e-05
-1.62133945335163e-05
-3.8351198562393e-05
-3.46806734034434e-06
-1.98655299600356e-05
-1.62605929771468e-05
-2.18600067258046e-05
-4.51561576917084e-05
-3.29312749131195e-05
-4.56979006124018e-05
-2.39889981673261e-05
-3.45433528498647e-05
-7.2038801395576e-06
-5.53162204093384e-05
-2.34294821462196e-05
-1.85053613506772e-05
-3.29424069908752e-05
-5.42188145634558e-06
-3.77477702077708e-05
-1.33590092769375e-05
-1.44665552136537e-05
3.14174844430107e-06
1.46565284321585e-05
-3.5594575923908e-05
-6.08411893627766e-06
-6.90969825058185e-06
-2.10733296467489e-05
-5.56535007143691e-05
-1.10072381945726e-05
-2.0781323631805e-05
-3.41363064137332e-06
-4.1331853331841e-05
-2.17339797717174e-05
-2.7713195419755e-05
-4.23934445783362e-05
-1.39678194853988e-05
-1.99048927890941e-05
-2.06866695000789e-05
-2.29717014702721e-05
-2.31114862962731e-05
-4.40847806289175e-06
-3.59196444897903e-05
-3.27220888165857e-05
-1.18546086552023e-05
-3.44594455439487e-05
-1.85546403810437e-05
-3.29263954786155e-05
-4.5010267221761e-05
-3.08792672005737e-05
-3.84770396047113e-05
-2.6275752257257e-05
6.01719536399503e-06
-4.95093584471731e-05
-1.93817772664877e-05
-3.4113562793305e-05
-4.07998427059803e-05
-1.75823726682192e-05
1.19995043546006e-05
-1.53510513851285e-05
-1.87600407662737e-05
-4.39858145989135e-05
-2.8087007944535e-05
-2.08554657008535e-05
-6.05409358690459e-06
-4.52195531730692e-05
-2.71394637984413e-05
-4.06649642012436e-05
-1.84720293378471e-05
-8.72030235343667e-06
-3.53133163222196e-05
-1.95667093537731e-05
-4.6457207507499e-05
-5.83500625990831e-06
-4.27830321842365e-05
-3.04260982863872e-05
-5.35532714593982e-06
-1.33857102803013e-05
-3.27508802081043e-05
-2.29465529913341e-05
-4.91089129219236e-05
-1.5592218938622e-05
-2.58448744028843e-05
-3.00407260662298e-05
-3.25122523827561e-05
-1.35338247619861e-05
-2.37863105463134e-05
-3.42663627816379e-05
-1.90551260877792e-05
1.90032234423119e-06
-1.12576369937527e-05
-2.62068403995865e-05
-1.66263193996426e-05
-2.86918446127811e-05
-1.60320309794285e-05
-2.32711957316454e-05
7.04478313837901e-06
-2.21214768780194e-05
-3.18735805847101e-05
-2.26976462205094e-05
-2.04997327680488e-05
-2.39271582448169e-05
-4.47690041289649e-05
-4.44594271138188e-05
-1.28176880641094e-05
-3.6900821331032e-05
-4.0907968818718e-05
-4.50998425005663e-05
-1.83445746963793e-05
-3.26648461041209e-05
-2.98850794056136e-05
-3.86058022522296e-05
-1.51052130216249e-05
-3.20236877983818e-05
-2.89965401777466e-06
-3.79418214067568e-05
-1.51208369287442e-05
-5.24730556960125e-05
-1.28780898840993e-05
-1.90329758534236e-05
-3.65949690015148e-05
-2.97586367862268e-05
-2.86987557859923e-05
-2.78154774828353e-05
-1.78326154812397e-05
-8.14878606323847e-06
-3.39576628706939e-05
5.36004859802212e-06
-2.05645675534644e-05
-1.4299934995799e-05
5.99141559007918e-06
-3.19132553286337e-05
-2.9067965365516e-05
-1.93868520172968e-05
-1.60871213375099e-05
-2.86038048004156e-05
-4.41477372321519e-05
-4.89314456436676e-05
-2.2047276544237e-05
-3.68393041154495e-05
-1.95486084149618e-05
-2.91575380280678e-05
-3.77441952218444e-05
-1.70465963812354e-05
-2.61196167470913e-05
-1.89869544940987e-05
-1.7822572999573e-05
-3.22944233088989e-05
-3.48556727964152e-06
-2.40360649778889e-05
-1.92487338645036e-06
-5.42946500844885e-06
-1.6867809259338e-05
-1.78799059065765e-05
-1.94132851442053e-05
-2.05049116959851e-05
-3.0182563740103e-05
-1.53435290428565e-05
-2.79165945976835e-05
-1.2578483569001e-05
-2.27981154580658e-05
-3.09020881407534e-05
-5.21627401596823e-05
-3.07090198399836e-05
5.59499867578075e-06
-8.41803747937842e-07
-3.51539018755647e-05
-2.74666174765535e-05
-3.7315158687629e-05
-3.16500168648324e-05
-2.32858211778237e-05
-8.0706735778463e-06
-1.93962676091578e-05
-2.2969755106649e-05
-4.08280041182005e-05
-1.28211023186607e-06
-1.19306990251428e-05
-2.77490900308865e-05
-4.18802405765876e-05
-3.47465442916919e-05
-3.55583993444384e-05
-4.17600193244597e-05
-5.28949587730635e-05
-3.10859559282218e-05
-2.33357110847523e-05
-2.53570038814536e-05
-3.93821172038635e-05
-3.45513203783048e-05
-2.56007353956515e-05
-2.13247553615004e-05
-1.48194930338296e-05
-2.08640006640144e-05
-8.75162474416024e-06
-1.90727875517633e-05
-2.29814516766236e-05
-1.63726325276142e-05
-1.95661854440418e-05
-5.85261579350034e-06
-1.33191971723677e-05
-3.72625347529785e-05
-2.30419945967524e-05
-2.65634319780083e-05
-5.45132545564836e-05
-1.2900290033598e-05
-6.15841746092655e-05
-6.05252198363944e-06
-3.15524077575647e-05
-5.23421441697698e-06
-1.63621725983635e-05
-2.28709389798852e-05
-3.57333681623085e-05
-2.67783035719175e-05
-2.89740739139049e-05
-1.85718954271484e-05
-1.18833240044504e-05
-1.51178014095416e-05
-2.89631164535185e-05
-1.54889301459747e-05
-3.12619186519138e-05
-5.27968354314998e-06
-9.37738075334259e-06
-1.83488977417241e-05
-1.78537801705274e-05
-2.44827785859939e-05
-2.32648063248451e-05
-8.59379567057009e-06
-2.93262335984346e-05
-6.4417911531359e-06
-4.25302422920309e-05
-3.37443513283241e-05
3.54658588617371e-06
-2.23271732795052e-05
-3.00470663984579e-05
-4.56889441416827e-05
-1.08272046702185e-05
-4.21613934516186e-05
-8.69656063635943e-06
-3.4072161213727e-05
-1.06926748087232e-05
-2.53155708841281e-05
-3.36872015704107e-05
-1.69447011881838e-05
-7.81675761282302e-06
-1.36421222584858e-05
-4.02329967623566e-05
-2.51928533256046e-05
-2.52855937084829e-05
-3.78887479957272e-05
-2.95827632892517e-05
-2.35335089739805e-05
-2.7949358601461e-05
-2.72444149050485e-05
-3.02220695725955e-05
-3.16084663842619e-05
-1.22317172485414e-05
-3.58350921586096e-05
-1.40327700536598e-06
-2.53047389343036e-05
-1.43170008467752e-05
-1.6776418532133e-05
-2.45130193794506e-05
-2.57105653010005e-05
-1.97093889288058e-05
-3.74970939807434e-05
-1.76021396262306e-05
-1.05970511494479e-05
-2.71121984907676e-05
-1.46726167651878e-05
-2.98864541693309e-05
3.16010869452603e-06
-2.48643917796487e-05
-3.50894690035641e-05
-3.85448569586496e-05
-1.25124595243117e-05
-2.01488823476024e-05
-1.21384048905546e-05
-3.14778672899438e-05
-1.99656727365267e-05
-8.10555226371685e-07
-2.95325353821741e-05
-3.41408677230019e-05
-3.59339216905411e-05
-3.2044793926885e-05
-2.44659720965706e-05
-3.25587027216394e-05
-1.94300795782497e-05
9.42172494325869e-06
-1.71873143205782e-05
-1.77449759750322e-05
1.51712613089204e-05
-2.22128043462486e-05
-2.19113884078913e-05
-2.15089506469175e-05
-1.00436290870085e-05
-4.03937938252265e-05
-1.99336281016034e-05
-2.54091395524223e-05
-4.21097002854484e-05
-3.62596738831997e-05
-1.91048822225137e-05
-3.61548888244037e-05
-3.66781124150685e-05
-4.81598554267907e-05
-1.76087729403971e-05
-1.70769560181319e-05
7.56815211643458e-06
-1.04607851731353e-05
-9.10689689367347e-06
-8.95014945989884e-06
-8.53004495807385e-06
-4.25839907336898e-05
-1.87585069839761e-05
-2.90529548305053e-05
-4.20424181616895e-05
-4.73778665312095e-05
-3.46582532905007e-05
-3.33102264179283e-05
-2.9294857128414e-05
-2.01202483839106e-05
-2.33069257261436e-05
-3.40167964621214e-05
-2.55050069506941e-05
-1.23148507379212e-05
-2.24301955344172e-05
-2.9531848901675e-05
-2.67545624221976e-05
-1.29039054298276e-05
-2.65279286828836e-05
-2.45449714614253e-05
-9.0066332076674e-06
-2.92755157313209e-05
-2.76896759940257e-05
-3.157498069923e-05
-2.53265488705962e-05
-2.30903263664398e-05
-3.26538996289932e-05
-3.23362204663994e-05
-4.02837323301067e-05
-2.35565413132021e-05
-1.66177371153069e-05
-3.2773774390941e-05
-4.11810308231331e-05
-2.74610349083687e-05
-1.77542676123334e-05
-3.14398130786217e-05
-5.02083478576987e-05
-3.5191104043852e-05
-2.30732611099979e-05
-4.2782064326181e-05
4.56282190879249e-07
-3.39326135429909e-05
-2.65635414837266e-05
-4.36291677634598e-05
-9.11250731978987e-06
-3.14981471551496e-05
-1.62856493160656e-05
-2.49418074241087e-05
-4.13331900640987e-05
-4.61182092004573e-05
-1.73500444885132e-06
-2.62388044802409e-05
-4.66073608521863e-05
-2.0341434553355e-05
-2.41277831665484e-05
-2.64445242199584e-05
-2.13311934992422e-05
-3.12488149977076e-05
-3.32960961474329e-05
-3.44005957415616e-05
-4.12814824215288e-05
4.12460746809414e-07
-3.3517638234096e-05
-1.69062904253599e-05
-2.84933722892211e-05
-5.28341070685193e-05
-3.75163427808016e-05
-3.47408252123212e-05
-2.9582128291554e-05
-2.66895047080642e-05
-2.93962772001555e-05
-2.47090968092326e-05
-2.48891128111581e-05
-2.37162302739048e-05
-2.44050439980379e-05
1.3446469789881e-05
-1.43751412400822e-05
2.28127054793677e-06
1.1903229590005e-05
-3.05243034475597e-05
-3.33690769754669e-05
-2.04663671016294e-05
-3.42630588414984e-05
-5.24372426019435e-05
-2.79174017219677e-05
-2.08369479599639e-05
-8.54225343181806e-06
-1.90123860045542e-05
-1.49246692954968e-05
-1.96298120611007e-05
-3.31358066908875e-05
6.69008481865777e-07
-3.21863122977148e-05
-3.57813010236384e-05
-1.37295255791053e-05
-3.4670795569135e-05
3.58973861425993e-06
-4.80904719884384e-05
-1.34194941207193e-05
-4.74531016990887e-06
-1.73727877528299e-05
-2.88788883549558e-05
-2.82726806947814e-05
-2.28914300951204e-05
-3.51973396007319e-05
-2.40077720419152e-05
-2.67964695445095e-05
-1.2666940162668e-05
-3.54585594029872e-05
-1.12639608153375e-05
-2.34386131639273e-05
-3.66082821450123e-05
-1.9940402394746e-05
-3.45924542364784e-05
-2.54132622898696e-05
-3.77535020565059e-05
-2.25380644642403e-05
-2.83182452745476e-05
-3.01812493350028e-05
7.47059200748012e-06
-9.55449648180261e-06
-4.32285373522622e-06
-1.80712516356942e-05
-3.15755611857355e-05
1.52937823153887e-05
-5.42011504923628e-05
-1.85402047996095e-05
-2.3834661494877e-05
-3.22941510347819e-05
-2.79008026757573e-05
-1.26835839174995e-05
-3.11873434915817e-05
-1.00674346601093e-05
-2.35899071534967e-05
-2.54194588058225e-05
-3.43807253272329e-05
-1.28625481706464e-05
1.58858339279116e-05
-2.60849784083508e-05
-2.95838579181559e-06
-3.15709050011134e-05
-2.44158112568272e-05
-1.80846368051072e-06
-1.24758986220477e-05
-1.69954285223277e-05
3.17998397128103e-06
-1.3766664530471e-05
-2.10052887782558e-05
-2.06408948441888e-05
-4.16432046208796e-05
-2.71642412616505e-05
-3.57540539554175e-05
-3.7734023834587e-05
-3.79653707816743e-05
-2.67524715567053e-05
-5.2027048546361e-05
-2.63037716226723e-05
-1.18270809793484e-05
-4.69839328329499e-05
-4.89293045456564e-05
-3.12070613971242e-05
-3.18901202432908e-06
-5.18657577257672e-06
-2.10167015105135e-05
-1.84570478767418e-05
-2.98828650418144e-05
-1.89783630788821e-05
-1.77227932220241e-05
-8.68781832848391e-06
-2.28776418889334e-05
-3.63718068250186e-05
-2.78324141741546e-05
-3.55821407062188e-05
-4.25385063659326e-05
-3.32438690123004e-05
-2.46817265147492e-05
-3.30953214874454e-05
-6.44540946957112e-06
-6.51219200929496e-06
-1.29827098474494e-05
-1.0014327011116e-05
-8.95616874361524e-06
-2.73308296587216e-05
-2.73257206853222e-05
-4.0300728752427e-05
-1.21696659316223e-06
-3.10648217234357e-05
-6.01713812365189e-06
-2.54150630803667e-05
-2.48262165002999e-05
-5.56032829196173e-06
-8.26254383942302e-06
-1.7562824341693e-05
-2.96753628955095e-05
-3.67470162245716e-06
-4.67375135579038e-05
-2.34996760559805e-05
-3.40900388145905e-05
-3.97249038506146e-05
-3.30943075643397e-05
-1.59284564718952e-05
-4.00774493283539e-05
-3.68693713361946e-05
-2.14507236419818e-05
-3.23514176611975e-05
-1.1998073213062e-05
-3.45546862308071e-05
-2.24132602996258e-05
-8.84314157469875e-06
-2.31577658716588e-05
-2.02870900197244e-05
-3.94100612025446e-05
-3.39829937718816e-05
-1.39641959894834e-05
-2.79035220885564e-05
-1.98917315323264e-05
-1.63373077505962e-05
-2.54351595275405e-05
-3.81032610479559e-05
-2.8171614937345e-05
-2.07313804368503e-05
-2.89154137092843e-05
-6.00606632058967e-06
-1.27701042927701e-05
-1.54878564200625e-05
-1.44166246089429e-05
-2.69498972976493e-05
-4.04266853731119e-05
-3.5395575997231e-05
-4.48647162708109e-05
-3.850126894455e-05
-1.52371537488265e-05
1.17059414342987e-06
-9.33222596286394e-07
-1.67215656374198e-05
-5.53597489076409e-05
-1.90440008232322e-05
-4.7861554548096e-06
-4.23224399132692e-05
-3.05546470237816e-05
-2.57161977415203e-05
-1.98448514991841e-05
-4.00160261272358e-05
-4.9077009126779e-05
-2.75759020322184e-05
-2.62560308205691e-05
-2.78955264352344e-05
1.12049179443253e-05
-2.25699861124281e-05
-4.27775701501596e-05
-1.65226507323375e-07
-7.84800868218539e-06
-4.02385857188828e-05
-3.26858393935528e-05
-1.65258947298653e-05
-4.9182122320576e-05
-1.42951065795679e-05
-2.57612007432617e-05
-3.73904156134014e-05
-2.28751313520784e-05
-1.94971017290447e-05
-2.10043739702272e-05
-2.69559196712208e-05
-1.95389858457291e-05
-3.26287947838542e-05
-4.59844144774728e-05
-4.87604688501612e-05
-1.31641258084327e-05
-1.74529664878905e-05
7.83243713624332e-06
-7.35016871060826e-06
-1.67401554234966e-05
-2.0063619292531e-05
-4.31859585272532e-05
-2.73652751240366e-05
-4.08119751530398e-05
-3.53107241034781e-05
-3.07226972189164e-05
-1.34894379192677e-05
-1.39737380205394e-05
-2.71257328906929e-05
-3.92016359410301e-05
-3.5552220604383e-05
-2.87763822936855e-05
-3.9685332872742e-05
-1.59066583184628e-05
-3.14824292380523e-05
-2.52885025236311e-05
-2.10101033118567e-05
-2.45278329347059e-05
-4.87551429832201e-05
-4.23882909915349e-05
-3.18160766960083e-05
-4.24001165891752e-05
-2.26106633832593e-05
-1.70527179307065e-05
-2.65009835704626e-05
-4.3408924276017e-05
-2.73584774864802e-05
-1.70390658476224e-05
-3.39617412496356e-05
3.33815215087957e-06
-3.73095022696131e-05
-1.29230791079016e-05
-1.09578140306137e-05
-2.26528492659522e-05
-1.62181015013916e-05
-3.600775297195e-05
-1.30785321409428e-05
-1.8193375593062e-05
2.18428490679729e-06
-4.62827032889829e-05
-6.86474234119624e-06
-2.59816074753711e-05
-2.31569797236574e-05
-4.030205821076e-05
8.84561473052063e-06
-4.46373862024735e-07
-3.73131944838182e-05
-1.21174805552394e-05
-3.61499454229625e-05
-2.20351700494327e-05
-1.43799945077079e-05
-2.3758370748359e-05
-3.24567483934812e-05
-3.27878183260478e-05
-3.02526474931091e-05
-2.43266739667283e-05
-2.05425768937098e-05
-2.48592734727534e-05
6.82778197949038e-06
-4.51897251947067e-05
-2.75125273948879e-05
-2.67879748064098e-06
-1.30233821388283e-05
-3.7710464316147e-05
-2.54542194326742e-05
-2.12377800910649e-05
-3.09715847695645e-05
-3.02470531309995e-05
-2.58894320944937e-05
-8.87524900975621e-06
-9.17129565959266e-06
-4.26647503285228e-06
-1.26223102715015e-05
-3.7330224057403e-05
-4.82354787942933e-06
-1.8568815866198e-05
-2.8306513076943e-05
-4.67820764752869e-05
-3.56797876666866e-06
-2.12496377998612e-05
-4.53045484140938e-05
-2.79736672475753e-05
-4.25429265204375e-06
-2.56072268564255e-05
-7.61326156808214e-06
-4.4110098513444e-05
-4.38366288648123e-05
-1.67756684984246e-05
-1.82610944184887e-05
-2.6428922490093e-05
-2.43870813996191e-05
-2.75317851694957e-05
-2.02534268992415e-05
-2.53399186264045e-05
-3.70246299300113e-05
-2.23488247411604e-05
-2.7007423647517e-05
-3.94931484556655e-05
-4.80676831636265e-05
-2.82468430048231e-05
-3.62566956935939e-05
-4.0923059047209e-05
-2.29961137827205e-05
-2.676335900095e-05
-5.11503516474377e-05
-2.83867523667387e-05
-2.01080614795047e-05
-4.21550794728948e-05
-1.59370905296223e-05
-1.99997284049769e-05
-1.95995710847374e-06
-1.1650642246456e-05
-4.2622596547403e-05
-1.49159318508055e-05
8.64222909277119e-06
-2.68867393953207e-06
2.91950771503079e-06
-5.02461218123638e-05
-1.69566514292552e-05
-3.94914152803501e-05
-2.76638195001504e-05
-4.38909360891397e-06
-3.73072058521091e-05
-2.19127285941459e-05
-2.95021176267084e-05
-1.31314466738395e-05
-6.50473835491458e-06
-2.90472579446191e-05
-1.76062563754397e-05
-5.00440988751218e-05
-1.00688627613459e-05
-1.42327358645032e-05
-1.17854335230777e-05
-3.1179892636101e-05
-4.12568266278509e-05
-2.85920841428352e-05
-4.03500875249444e-05
-2.70350811874733e-05
3.95986615935185e-06
-2.84053272297874e-05
-7.99080088911714e-06
-2.37783003580978e-05
-8.09056372715437e-07
-3.889860931358e-05
-4.31420911206028e-05
-2.62670091403557e-05
-3.31072973175738e-05
-4.4224619182968e-05
-7.9978043393372e-06
-2.89977064260894e-05
-3.26132486272105e-05
-3.22279890663484e-05
-1.55620242661953e-05
-3.58109235518208e-05
-2.98278809044082e-05
-2.23375665296955e-05
-1.77085342490505e-05
-9.96494466210031e-06
-1.48925758493997e-05
-2.50374857365391e-05
-7.41645676942248e-05
-2.04309014191236e-05
-3.4945732079099e-05
-2.4657515697532e-05
-3.22369325472319e-05
-2.41239115656059e-05
5.46622223874417e-06
-4.69863327651356e-05
-1.61531280010673e-05
-1.75352460565597e-05
-7.64782375801647e-06
-5.13203858852645e-06
-4.3585838356332e-06
-4.96574696309421e-05
-1.48482584388942e-05
-3.63338364092192e-05
-2.39477012484714e-05
-4.38270723608102e-05
5.02302344627886e-07
-4.45467832290736e-05
-4.33074760988724e-05
-3.36271223524702e-05
-2.91613070519964e-05
-1.02400811736128e-05
-2.84080924154048e-07
-4.16889765050581e-05
-3.47184241046353e-05
-3.70783597863663e-05
-1.55639241880231e-05
-3.20972627391817e-05
-8.67899178881033e-06
-2.12516682615005e-05
-3.47044193095432e-05
-2.07006025379557e-05
-6.69212832531292e-06
-2.25975811924455e-05
-4.01994669707987e-05
-2.67399962703259e-05
-2.27912778025486e-06
-1.04903503680091e-05
-3.00737331114607e-05
-2.01868401101962e-05
-1.56492641314082e-05
-5.89703784368306e-06
-2.79152544476194e-05
-3.81845702574365e-05
-1.81032036472022e-05
-9.32489521061918e-06
2.17325305115696e-06
-3.82489421625075e-06
-5.23027011511651e-05
-3.2524442951463e-05
-1.82481920424887e-05
-2.36558529377176e-05
-2.97172564973686e-05
-3.54953157081904e-05
-3.47852728160877e-06
-3.6663298022844e-05
-2.22911438046258e-05
-4.16456130144427e-05
-1.83953589079842e-05
-1.34082121887627e-05
-3.8002952363337e-05
-8.71515346525117e-06
-3.04505205289318e-05
-2.48213288459422e-05
-6.83022607574268e-06
-3.72648876215168e-05
-3.5094751427103e-05
-3.87704756463451e-05
-1.3331832764071e-05
-6.92965402390814e-06
-3.8831276900339e-05
-3.37120733960626e-05
-3.68628049146254e-05
-4.38006779628232e-05
-1.99234184313964e-05
-2.17283111760194e-05
-2.63293859974989e-05
-2.56402853687641e-05
-8.33916828444666e-06
-2.25869695477193e-05
-1.71808132066358e-05
-2.65169391293692e-05
-1.99231668618685e-05
-4.00911443453445e-05
-2.23866189788651e-05
-3.11553406987945e-05
-4.04525343857243e-05
-4.68766192513484e-05
-5.20858257912284e-05
1.0490337402176e-05
-2.99081607494997e-05
-2.99024115476161e-05
-5.17854773627769e-07
-2.55127053688267e-05
-1.28555996025844e-06
-2.19057693526422e-05
-2.66652831813311e-05
-1.35115682685036e-05
-2.73324551465382e-05
-2.92597205325702e-05
-2.77471955550737e-05
-4.02572329156368e-05
-4.03428631955714e-05
-3.23116070785854e-05
-9.52965246564657e-06
-3.03496134546825e-05
-2.96431896533167e-05
-7.88765384037536e-06
-8.13026444268579e-06
-4.94982349910152e-05
-3.09438691977368e-05
-5.19109913002495e-06
-2.35572665534299e-05
-3.50214967734153e-05
-2.2582977474579e-05
-2.23218782936666e-05
-8.90070463983719e-06
-2.65018149152326e-05
-3.05390976146273e-05
-1.24843897521589e-05
-1.18181715414578e-05
-1.68233535459793e-05
-2.51196731078574e-05
-3.08266588401087e-05
-4.28252349231815e-05
-3.37642921471584e-05
-3.02479611632684e-05
-3.06402028056142e-05
-2.72633336231972e-05
-1.80861195705864e-05
-6.11508718088739e-06
-3.53370518530751e-05
-1.3234969865406e-05
-9.10255048266686e-07
-2.42406930667438e-05
-2.22263278562306e-05
-2.08582960493178e-05
-8.34707031067209e-06
-1.21536495979063e-05
-2.35370661523868e-06
-8.07277646668082e-06
-3.41606341499704e-05
-2.54565290785982e-05
-3.331540135106e-05
-3.19752505137197e-06
-5.32081628725326e-05
-1.32457829632363e-05
-3.08703411643709e-07
-2.00956956935263e-05
-4.58824210562277e-05
-4.72303109526656e-05
-2.08416287404953e-05
-3.65132112311017e-05
-2.34339081852117e-05
-3.12494812127616e-05
-2.05728466362178e-05
-3.01451882018989e-06
-3.58161886668476e-05
-3.04320282129806e-05
-3.20826948790632e-05
-2.80638825632775e-05
-4.32819421306962e-05
-5.41221526412986e-05
-3.60796910979664e-05
-2.93437543385155e-05
-2.8114739329471e-05
-2.64345623051191e-05
-2.74096877388727e-05
-4.55527271907484e-05
-1.87360772897133e-05
-3.26778401250664e-05
-2.988254122561e-06
-1.1643299763824e-05
-3.25364000186917e-05
-2.77194679769614e-05
-1.75434959271436e-05
-6.25234558201611e-06
-4.06911289697463e-05
-3.87715806376718e-05
-2.30043934600553e-05
-3.46590653946274e-05
-2.94088869606171e-05
-1.78245718799475e-05
-2.82015259656261e-05
-3.67054363292095e-05
-2.87239613671033e-05
-2.72851351091324e-05
-5.46636671008686e-06
-4.10937259278428e-05
-2.16169794582881e-05
-2.946754691165e-05
-1.12338227502539e-05
-3.96702570018115e-05
-4.59601790241123e-05
-4.12788654927614e-05
-4.14864017195034e-05
-5.20066062224756e-05
-2.66973541629824e-05
-2.41505335152517e-05
-4.83251994939052e-05
-1.54428972163249e-05
-1.36349524754115e-05
-1.52176297771419e-05
-3.40772803527578e-05
-1.54527566769914e-05
-3.7567772579576e-05
-2.51473835464338e-05
-3.70663544714296e-05
-3.04905973707984e-06
-1.242471920028e-05
-3.87469094995078e-05
-2.92461674844623e-05
-2.07274204762559e-05
-4.42655484236238e-06
-2.83409308639756e-05
-3.04497321402307e-05
-3.53505271928949e-05
-1.62843682853417e-05
-3.2504629414504e-05
-2.83184008840891e-05
-2.71326550583039e-05
-1.29543878695771e-05
-2.75000590043148e-05
-4.33183489262493e-05
-4.01856714950009e-05
-1.33757126715365e-05
-1.83729024371083e-05
-2.03266810462205e-05
-1.78016705325646e-05
-2.70712188844897e-05
-4.75392098617567e-05
-3.38039065783443e-05
-2.96223002274075e-05
-5.23389336485533e-05
-2.6155406929904e-05
-9.41611946147984e-06
-3.53151600442785e-05
6.02165497371541e-06
8.68452649696209e-06
-4.22597717202483e-05
-5.28785978190817e-05
-7.85781765729168e-06
-1.90537144759868e-05
-1.28295577881872e-05
-1.74660170981978e-05
-2.35420165115808e-05
-4.73527602914567e-05
-2.2723671878345e-05
-6.39152870979765e-06
-1.15387174647658e-05
-3.23874908985165e-05
-4.21740613930124e-05
-3.99795109821175e-05
-2.1764266012962e-05
-4.754230059642e-06
-4.4467673322529e-05
-2.84268932505385e-05
-3.03496388641898e-05
-3.62460469207831e-05
-3.9579019243917e-06
-6.47317898728695e-05
-3.81356821883381e-05
-1.43184312482142e-05
-4.02371081958738e-05
-2.89361745177451e-05
-3.55952518421854e-05
-9.00719248514066e-06
-4.83786320318753e-05
-1.27866839276019e-05
-2.65891279010448e-05
-5.85274783981539e-05
-2.83033982014191e-05
-1.76430016084686e-05
-2.91561740958609e-05
-2.56205167653818e-05
-3.33530240139844e-05
-2.47620731297999e-05
-4.7696790649137e-05
-2.06891252783188e-05
-2.7295271719264e-05
-4.41810656955254e-05
-2.67864761575613e-05
-3.07746311174055e-05
-3.07848445013085e-05
-1.87017220204034e-05
-2.50454017656699e-06
-8.23901966958906e-06
-3.08406213599257e-05
-2.05695214093404e-05
-4.46574841672768e-05
-2.28149097764081e-05
-1.36805041735778e-05
-3.73849064627214e-05
-1.28227136523856e-05
-2.91825327625962e-05
-2.21110588741815e-05
-8.32170223777496e-06
-1.80669001614185e-05
-2.57034603001997e-05
-3.56697971232904e-05
-1.15839906010587e-05
-3.10870539978942e-05
-2.18098424769624e-05
-3.37828263975362e-05
-3.13260597186072e-05
-3.77722822401062e-05
-1.66322307128937e-05
-4.94136800935818e-05
-2.00045898095577e-05
-1.96408439330831e-05
-7.17276928087208e-06
-3.30418241971022e-05
-4.39059020567929e-05
-1.87298402231272e-05
-2.4599082460972e-05
-2.97197437308026e-05
-1.59358801523784e-05
-3.51354889887003e-05
-3.81107746048172e-05
-2.24379339853397e-05
-3.73231781516159e-05
-2.57484141947055e-05
-3.12467694343924e-05
-1.301433941148e-05
-1.23510239569129e-05
-3.39353037608282e-05
-4.53812556724641e-05
-2.89916807083117e-05
-3.30291189794895e-05
-6.41018936818577e-05
-2.18244844591359e-05
-2.98935690091724e-05
-4.49368553327422e-05
-1.6014962242028e-05
-1.50337012081488e-05
-4.19211565949131e-05
-4.34515997036199e-05
1.80545795202104e-05
-1.51702550395313e-05
-2.91855602685856e-05
-4.26694014506748e-05
-1.73902220809601e-05
-2.38942375734077e-05
-3.58715217933085e-05
-1.49995857474174e-05
-2.17823842474393e-05
-3.20822684234532e-06
-2.63018230014138e-05
-2.44143288200589e-05
-5.68108129110604e-05
-2.98520399097244e-05
-1.36810545544325e-05
-1.20905151625113e-05
-1.39137375125786e-05
-2.9870877014847e-05
-2.51645704100881e-05
-2.52556929193783e-05
-1.46913474143937e-05
-3.14453078334763e-05
-3.94040443334382e-05
-2.88124509932485e-06
-7.3905759744726e-06
-1.90199029988243e-06
-2.94793886700454e-05
1.97931008432008e-07
-1.78693405747501e-05
-1.16234949210523e-05
-2.81036092670611e-05
-2.79978338349893e-05
-2.1223775317113e-05
-2.08176699702227e-05
-2.13729339686458e-05
7.78574219594276e-07
-2.63523223382852e-05
1.54259953046123e-06
-3.23250630311254e-05
-4.06798781894941e-05
-1.14885703286631e-05
-1.59627408150527e-05
-7.20637522387306e-06
-2.43932077399531e-06
-1.8879263993342e-05
-2.59709109280993e-05
-2.39812002180005e-05
-3.15211363294329e-05
-1.61229853846886e-05
-3.44742276209072e-05
-2.5839282443815e-05
-5.07482119243322e-05
-2.16149412051157e-05
-2.50113403491427e-05
-5.19308729250679e-05
-2.8645045653806e-05
-2.97804961900844e-05
-1.40892525577525e-05
-2.90320268384426e-05
-1.60395135732631e-05
-6.48459133801064e-06
-1.38948437139186e-05
-1.71371505194306e-05
8.03287878394043e-06
-1.09982376581628e-05
-8.13906998179108e-07
-2.7810477066352e-05
-2.74315768610582e-06
-3.89948020742433e-05
-2.53226243102378e-06
-2.9247403401631e-05
-3.79907605191711e-05
-2.13268667017413e-05
-8.67814963798591e-06
-3.08483029081928e-05
-1.84679720303434e-05
-5.31292898619489e-05
-3.4162975862446e-05
-3.34908748303728e-05
-2.72621827537641e-05
-2.36671658172861e-05
-3.813892671421e-05
-3.51240178861507e-05
-2.32929623059172e-05
-2.51458457720119e-05
-1.17190335473898e-05
-3.91498505135817e-05
-2.58868475313538e-05
-4.59822489223559e-05
-3.66481664413566e-05
-3.93624365603941e-06
-3.99341473587189e-05
-3.76609784165493e-05
-2.04213327122869e-05
-1.24764735831487e-05
4.87949082402279e-08
-2.95904240665173e-05
-1.04693602376742e-05
-1.24755157164512e-05
-1.43500870199792e-05
-1.90859149283034e-05
-2.55002503182147e-05
-3.86601426095749e-05
-4.27188622652388e-05
-2.71774647970155e-06
-5.09882738444933e-05
-2.55535718802379e-05
-4.94858308585555e-06
-7.86581540688295e-06
-1.74468840622973e-05
-2.09687392883948e-05
-4.31178090484918e-05
1.90075016021979e-05
-3.9068402332321e-05
-1.34671352492468e-05
-2.15726163768002e-05
-2.71928155779183e-05
5.22744407331994e-06
-1.31334138487899e-05
-4.71091174142067e-05
-2.09600274892122e-05
-9.46655963902453e-06
-7.54318742195391e-06
-1.1147783921358e-05
-1.29996350711721e-05
-3.58435739937686e-05
-2.38257054037624e-05
-2.31138366315158e-05
-1.05998337705379e-05
-3.66228915624321e-05
-1.94644668116438e-05
-3.07285719717409e-05
-1.63180273888945e-05
-3.89278237783594e-05
-1.86950741439016e-05
-2.3995047177017e-05
-1.69260802892649e-05
-3.03559783670679e-05
-6.41941005799045e-06
-3.47774603749526e-05
-1.12695292759962e-05
-3.14707238664458e-05
-2.76151940875323e-05
-1.62404728867971e-06
-1.86487886760179e-05
-2.72090458860562e-05
-3.39313385334888e-05
-1.775636174555e-05
8.81354995368001e-06
-8.33557394052417e-06
-1.49899826513599e-05
-1.65540456638536e-05
-3.42817075018825e-05
-7.6207426827852e-06
-1.82299843413227e-05
-2.84601033713776e-05
-2.73241432076172e-05
-1.43526257345252e-05
-2.96383302931077e-05
-6.82561440487305e-05
-5.80489910775501e-05
-2.58561647005369e-05
-2.66222480881984e-05
-2.96074334809596e-05
-1.04777435132382e-05
-4.4524574104653e-05
-2.7377871030997e-05
-2.82536892543034e-05
-9.23550258231404e-06
-3.7548213184142e-05
-1.82243517014325e-05
-2.88328744161158e-05
-2.5371394982832e-05
-5.12199684771569e-05
-1.48276167535261e-05
-2.44111018567911e-05
-4.36213227538253e-05
-8.32757349468268e-06
-1.64178136860144e-05
-2.45615927270948e-05
-1.18068158674003e-05
-2.24665038167753e-05
-2.70442828176933e-05
-1.52047276861753e-05
-1.8440612502476e-05
-2.81761148404506e-05
-6.85605706902491e-06
-4.02394823731109e-05
-2.42981067580042e-05
-1.71534717752559e-05
-2.91672121346047e-05
-5.9203473721784e-06
-2.58708154595051e-05
-2.95503800641853e-05
3.02454302534905e-06
-7.58059061932834e-06
-6.65647660919644e-07
-4.10730020224907e-05
-1.36077501614958e-05
-3.09530454149577e-05
-2.05907778234807e-05
-2.472290703796e-05
-9.53389845793869e-06
-3.11095981862222e-05
-1.62760745205871e-05
-4.0553548192841e-05
-3.66640926950603e-05
-1.35185962307928e-05
-3.8538237486557e-05
-2.66958183646276e-05
-3.00610087531573e-05
-3.10255796299934e-05
-4.60663719407102e-05
-2.48112616076585e-05
-2.87427112682184e-05
-5.14816577632784e-05
-1.44387606576941e-05
-3.08254698454225e-05
-9.2239075100303e-06
-2.68298595159557e-05
-1.63199421734898e-05
-3.49317173054398e-05
-2.14520749461078e-05
-2.01089732126743e-05
-3.66431657842965e-05
-2.6750396079195e-05
-2.43638841535325e-05
-3.63467045395298e-05
-4.54120076378609e-05
-1.44391091466323e-05
-2.69353807420225e-05
-3.76496213392167e-05
-1.57037525088208e-05
-1.79181477944737e-05
-1.43944146861983e-05
-1.00648824157028e-05
-3.05938282725597e-05
-3.43805009777129e-05
-1.54455387098055e-05
-2.78705658666251e-05
-1.63579474812679e-05
-9.23146116226654e-06
-3.12722359994508e-05
-7.5230609077964e-06
-6.48499153256122e-05
-5.54142598682081e-05
-5.29449315118265e-05
-9.08400284469376e-06
-3.42955497448418e-05
-1.69077549245077e-05
-6.50085657982509e-05
-1.8524182016514e-05
-2.08700294039734e-05
-4.82247869870853e-05
-2.38009264146208e-05
-2.89132935918844e-05
-3.77502393749195e-05
-1.2965756995259e-05
-3.19948852536862e-05
-3.92685804047396e-05
-5.93588061491482e-06
-2.64001426718498e-05
-2.41195249585772e-05
-3.20225146030307e-05
-3.32076906359076e-05
-3.07375408770224e-05
-2.67969304656149e-05
-3.40038546601501e-05
-2.52515633535249e-05
-3.12745275061513e-05
-2.32917194332306e-05
-7.87770762628997e-06
-2.12785008085806e-05
-3.89718137241237e-05
-1.4468209122149e-05
-2.38522122125443e-05
-2.06665344812385e-05
2.32767104572832e-06
-4.47147666139648e-05
-3.28797301622041e-05
-1.36891926061705e-05
-4.0195851054229e-05
-2.23352278044268e-05
7.88123508389737e-07
-2.56691781717963e-05
-1.12161443741406e-05
-2.5323754566384e-05
-3.9729899406451e-05
-2.12222688862572e-05
-2.21468524940523e-05
-4.53022945015221e-05
-1.57749262719656e-05
-3.60765564508195e-05
-1.61378652202962e-05
-7.40692436705026e-06
-3.62362869601931e-05
-1.90543534038334e-05
-1.7712859932462e-05
-3.64945197305781e-05
-3.22003576863444e-05
-4.8489391634585e-05
-9.84642111197527e-06
-3.02537093430957e-05
-6.43463767240336e-06
-2.66991493275037e-05
-5.39693301869316e-06
-3.60813311296088e-05
-2.20978109250815e-05
-2.56018342268276e-05
-1.69463727482481e-05
-1.35430812122554e-05
-3.64233934316539e-05
-4.76018314828902e-05
-3.83890530908422e-05
-4.37173361479871e-05
-1.94656921084023e-05
-3.66376310919425e-06
-1.58731763473445e-05
-2.62934960876528e-05
-3.84511062698082e-05
-9.00548893901851e-06
-2.30259181033565e-05
-1.44666674212308e-05
-2.39482968542238e-05
-4.7816606543677e-05
-4.02199994507655e-05
-1.28303977228638e-05
-3.84697924009119e-05
-3.73406586637696e-05
-2.41269073698364e-05
-2.01192270168123e-05
-2.49795571309051e-05
-2.69575218091164e-05
-2.60988594655073e-05
-2.61337789145758e-05
-6.14093827760735e-05
-4.50635526280468e-05
-5.74337137086853e-05
-1.18277640237071e-05
-2.37629729127998e-05
-3.86602698995289e-05
-3.17701210212729e-05
-2.53248732766712e-05
-6.13901609577075e-06
-5.67879389018156e-05
-1.58909449798676e-05
-3.06977105298556e-05
-5.44047538626963e-05
-2.22825609424469e-05
-2.29933394391625e-05
-3.50998852970953e-05
-2.59635274912679e-05
-2.42859169242939e-05
-3.13109619841919e-05
-1.45132853613026e-05
-4.31366091558746e-05
-2.76927457873887e-05
8.81930462465543e-06
-3.27368741299944e-05
7.3918520940475e-06
2.21397406717298e-06
-8.51588637817749e-06
-3.72608179597478e-05
-2.58034374805468e-07
-3.85399249711945e-05
-7.90887764559833e-06
1.92585832106141e-08
-1.48501811807812e-05
-3.9951746964504e-05
-2.53056997694616e-05
-4.23139341122301e-05
5.7816643226541e-06
-1.52668132886257e-05
-2.77764687910455e-05
-2.06971644153979e-05
-3.31963698798931e-05
-3.30364348014747e-05
-3.57633787008609e-06
1.66988451710077e-06
-2.03224627719634e-05
-1.01148616034982e-05
-1.51900278756821e-05
-7.36278229373378e-06
-3.63399682825879e-05
-1.99412329494329e-05
-5.47450832949691e-06
-4.03705356000054e-05
-2.24737170148357e-05
-2.63326335371644e-05
-1.43438257451617e-05
-2.24103076626625e-05
-1.97594597060031e-05
-5.35344957497653e-05
-3.19202448165546e-06
-1.24519995973499e-05
-3.37019845597481e-05
2.15496662400953e-06
-3.05096868043028e-05
-2.30117885315289e-05
-1.18833926032292e-05
-2.63907738924539e-05
-3.8016883350556e-05
-3.23974446767633e-05
-2.21995399114595e-05
-1.24593349135904e-05
-2.21026743731996e-05
5.47033481559376e-06
-2.11422410093501e-05
-1.56882066951904e-05
-9.79825761680052e-06
-3.55919594591631e-05
-9.09686289482193e-06
-3.20726130395821e-05
-3.56209633166512e-05
4.85414887920528e-06
-5.82850821985244e-06
-2.22339425125767e-05
-4.16980733644263e-05
1.13766351375133e-05
-2.15390876808306e-05
-2.42649230293876e-05
-2.79724682392041e-05
-2.99902403671995e-05
-2.44011320985136e-05
-8.16507239898289e-06
-5.55375266743986e-05
-2.94354489259659e-05
-5.53269285552342e-05
-3.4397194064562e-05
-5.45392227346027e-06
-2.72577784023103e-05
-1.05042626727264e-05
-6.71604768885464e-06
-1.04989543082084e-05
-2.77358372085521e-05
-1.66646233618865e-05
-1.28169274068381e-05
-1.42471121146648e-05
-3.78808284880874e-05
-1.64678114341771e-05
-1.23393123176492e-05
-3.57698252964544e-06
-4.83460204693675e-05
-2.23137102717984e-05
-4.17155482211703e-05
-3.18607544870794e-05
-9.17536285097626e-06
-1.53052030774454e-05
-3.18171671609026e-05
-1.10672886202407e-05
-2.75079887954785e-05
-6.13373603095433e-06
-4.23311750362148e-05
-2.59395013693549e-05
-2.88912648304767e-05
-2.92460050257706e-05
-1.33674363363138e-05
2.87754158967833e-06
-1.98535493744609e-05
-1.253658831433e-06
-2.32141375576473e-05
-1.8736127815971e-05
-2.98701276814551e-05
-5.43162469223137e-06
-6.01385158182631e-05
-3.58317533894136e-05
-3.27159601831492e-05
-1.92545406623673e-05
-1.97777490942274e-05
-2.89079970582158e-05
-4.15889390742294e-05
-2.52192079303711e-05
-2.76864229555478e-05
-2.60030026679248e-05
-2.28950091094315e-05
-3.62899529170993e-05
-3.25265443423302e-05
-1.72722485249784e-05
-3.8930905727118e-05
-3.46727585596198e-05
-2.97931472996092e-05
-8.18492317477579e-06
-1.75656510087119e-05
-5.53434616955051e-05
-1.83749223274953e-05
-2.05162072682089e-05
-1.54440380170093e-05
-5.54274547936049e-05
5.10364001349085e-06
-4.35716352252336e-05
-5.50589502875076e-05
-4.14533824335893e-05
-4.10700041441875e-05
-2.42675857721052e-05
-2.07223250634725e-05
-1.73289395388738e-05
-2.49612777955746e-05
-2.63068319872201e-05
-4.65370974385993e-05
-2.09685999971409e-05
-1.89674464117919e-05
-7.9827492893326e-06
-2.13713834083843e-05
-1.95806432203055e-05
-1.11087768292832e-05
-5.25150637947587e-05
-3.67673821953256e-05
-2.96978917347157e-05
-1.66977359839735e-05
-1.75884559352079e-05
-2.87641867565693e-05
-2.33390521598169e-05
-5.84209016950224e-06
-1.07143726977372e-05
-7.49880255243445e-06
4.64792621046705e-06
-5.01076112486666e-06
-4.68225067583418e-05
-7.98243190805948e-06
-7.52746551641765e-06
-1.79769516717281e-05
-3.25772018515685e-05
-3.38584730866706e-05
-2.34110452424643e-05
-2.14388129167685e-05
-3.63779623064161e-05
-2.47319922273765e-05
-1.58294451534377e-05
-4.0509509582928e-06
-2.48675805259307e-05
1.07845431360804e-05
-2.00794652209893e-05
-2.82376505033077e-05
-3.71405278806498e-05
-9.65792675460645e-06
-1.48860647970809e-05
-3.08333132114922e-05
-2.48082158882892e-05
-2.62647017461639e-05
-4.32033267122992e-05
-2.4312824074569e-05
-3.33434138748715e-06
-3.1858035855274e-05
-2.2299356105154e-05
-1.72507262643815e-05
-1.81957847243318e-05
-2.23417520227099e-05
-3.14142014445485e-05
-1.79665092936968e-05
-1.7434638802656e-05
-2.71273503955703e-05
-2.69483631747708e-05
-2.12367753560664e-05
-2.47521098114857e-05
-3.01683440702977e-06
-2.20582791329484e-05
-2.22652040865805e-05
-4.44283167824334e-06
-3.93157854984593e-05
-2.03142628607495e-05
-2.77295310798533e-05
-4.12491062197832e-05
-3.71255112004044e-05
-1.05883495529099e-05
-2.92079108163168e-05
-3.07555385127998e-05
-1.03252512908319e-05
-3.03872993255794e-05
-3.14775075319468e-05
-2.44925950553671e-05
-3.98742984103919e-05
-2.68275795811471e-05
-1.90278971626825e-05
-3.53426309755574e-05
-1.67064475517333e-05
-5.34227090860334e-05
-1.49380405064475e-05
-2.22624481975534e-05
-2.986696294985e-05
-1.91246268364102e-05
-2.3847236208764e-06
-2.48247400628744e-05
-2.80740145345193e-06
-1.33622023426415e-05
-1.54753102335097e-05
-1.9472252713088e-05
-1.22276004133782e-06
-6.79721474423802e-05
-1.28162886517234e-05
-1.85791564025003e-05
-2.68159385217792e-05
-2.54966325487963e-05
5.82962473737717e-06
-3.54710174312463e-05
-3.62004101428255e-05
6.89257105972252e-06
-2.93384426554896e-06
-3.02016811254096e-05
-1.41849904566252e-05
5.73707171869857e-06
-1.45709578689792e-05
-5.4833248250291e-06
-6.2224422337776e-06
-2.82335066512673e-05
-1.43426250845491e-05
-2.39097904176626e-05
-2.46812716892751e-05
-2.69720299089019e-05
-1.54640039959299e-05
-1.40159065139824e-05
-1.52412327839835e-05
-3.91388282784232e-05
-2.76679806807151e-05
-5.84804133887367e-05
-4.09036472569306e-05
-2.60387858934435e-05
-1.15906304519709e-05
-3.33686937430586e-05
-4.01556188892105e-05
-1.93298357020776e-05
-4.37474592278578e-05
-2.80509359965818e-05
-3.29820513974656e-05
-3.26505742892885e-05
-4.92826425350544e-05
-9.3885050166451e-06
-2.7451668894064e-05
-2.89020465476158e-05
-2.20210909713124e-05
-3.2423445900783e-05
-8.34468873796613e-06
-2.67600509326619e-05
-4.96133878336218e-05
-1.79863614972254e-05
-3.20702101928673e-05
-3.13434285252544e-05
-1.40114515646198e-05
-3.14049494536113e-05
-1.37166908318862e-05
-1.11211247059429e-05
-4.98511214420747e-05
-1.5026595802009e-05
-1.42747761710833e-05
-2.18828169939264e-05
1.0701429766198e-05
-2.09609834431458e-05
-2.96991547865599e-05
-3.11810838917441e-05
-1.88045113501702e-05
-4.26385923345384e-05
-2.94619849475751e-05
-2.40857322000234e-05
-3.75718825068855e-05
-3.98263420979774e-05
3.5030159020623e-06
-4.23365622693347e-05
-2.67929386785885e-05
-3.94679332736333e-05
-3.54715141308721e-05
1.43598677190973e-05
-1.39144655454743e-05
-2.39240557713865e-05
-7.33021509588887e-06
-3.37560658790242e-05
-1.39389109574168e-05
-5.55674024438633e-05
-4.73778556869608e-05
-2.04292599742942e-05
-1.41809894707962e-05
-1.39824663449408e-05
-1.40002700432192e-05
-2.59825954981251e-05
-2.98482974194788e-05
-3.44728739312331e-05
-6.45464863327558e-06
-4.20114833813163e-05
-2.4488509110862e-05
2.95769312503727e-06
-6.24595131657318e-06
-1.36625968098889e-05
8.60810012175334e-07
1.85301684259986e-05
-1.71167971469861e-05
-4.3026008011818e-05
-1.3434185472017e-05
-2.29925418286489e-05
-3.35803843756034e-05
-2.56433232751419e-05
-2.07426004075272e-05
-4.75419107276029e-05
-3.73811211062628e-05
-3.55341625634998e-05
-2.68258811551973e-05
-2.32605522943768e-05
-2.11487039724598e-05
-2.24501435409605e-05
-4.36813355674165e-05
-1.40238951266699e-05
-1.81791192286217e-05
-3.7565322129138e-05
-1.87513800766128e-05
-3.95459593775777e-05
-2.1252695617587e-05
-3.11953145525804e-05
8.40507344478897e-06
-1.11835703981246e-05
-4.38639637458997e-05
-1.76295626613394e-05
-3.01794431999956e-05
-3.74001627258641e-05
-2.90758297664524e-05
-2.67369654399695e-05
-1.51790836577541e-05
-9.1561267005148e-06
-4.94871279928349e-05
-2.26911865348428e-05
-3.38460717925401e-05
4.34811179462926e-06
-3.56668053283571e-05
-4.10304073485025e-05
-2.43168940896028e-05
-3.49389193936798e-06
1.09506317867012e-06
-2.83189469605143e-05
-4.03323218407425e-05
-3.18349025933109e-05
-4.74652691936039e-06
-2.49828097459577e-05
-2.98377574669005e-05
-2.38227410737741e-05
-1.9218173472116e-05
-4.23367710401277e-05
-2.51582258347846e-05
-4.71629000900195e-05
-1.93302184255425e-05
-1.32253071804303e-05
-4.06032378489857e-05
-8.42683062392956e-06
-3.78671146186502e-06
-3.3829481078538e-05
4.27741928238637e-06
3.67236545155095e-06
-1.81281709385999e-05
-2.06750263825897e-05
-2.5534159746072e-05
-5.26468479063392e-05
-3.68645664258982e-05
-1.20220863241355e-05
-1.48079490836694e-05
-4.41551662157181e-05
-2.08287861884494e-05
-2.82010416177349e-05
-1.17922230846902e-05
-1.0005385278482e-05
-1.90450062998714e-05
-2.57094168428719e-05
-9.89985068807639e-06
-1.76892550569543e-05
-1.27640372733879e-05
-2.68451410791795e-05
-2.61599915394702e-05
-3.39798068975729e-05
-1.38163687508254e-05
-3.24255030329361e-05
-3.28438725377039e-05
-3.25331951011172e-05
-1.76191510695677e-05
-2.00938210281932e-05
-2.1443800063999e-05
-6.11888385966309e-05
-1.67795214729505e-05
-1.21709577244278e-05
-2.57319081397617e-05
-1.92022456542362e-05
-2.37856361243026e-05
-2.84403555515931e-05
-3.04892312535336e-05
2.47269254606063e-06
-4.16511033570168e-05
-3.67372624762347e-05
-3.43151825838452e-05
-1.82677383651815e-05
-3.06936671382787e-05
-5.55162139245194e-05
-4.23654902096118e-05
-3.11915638469943e-05
-2.9188017942891e-05
-2.37691066447583e-05
-5.08960614909923e-05
-1.60604493603853e-05
-1.4493057816797e-05
-4.80854283910563e-05
-2.795060491914e-05
-2.08147834398843e-06
-1.893891231134e-05
-1.66308195843878e-05
-4.13429514661402e-05
-2.9539448168616e-05
-1.99247771774299e-05
-1.49402300378429e-05
-3.6353220004325e-05
-5.33083780662462e-05
-2.20116232816451e-05
2.32715616799726e-08
-1.34091978573502e-05
-2.68947285893335e-05
-2.74712753161773e-05
-3.40361433128818e-05
-2.27935445492399e-05
-2.32989113140063e-05
-2.95530769174347e-05
-3.97164051229312e-05
-3.42102218607479e-05
-4.11832554876431e-05
-2.1384720292587e-05
-2.98765155871264e-05
-5.87062102608404e-06
-2.57550929619022e-05
-3.02017305811144e-05
-3.44396904807811e-05
-2.92606244543667e-05
-2.24678552927337e-05
-1.48790382235393e-05
-2.00851346228923e-06
-1.39269096417277e-05
-2.19499668666787e-05
-1.99437208972112e-05
-3.98516596797417e-05
-4.72346386352941e-05
-5.62378278669275e-06
-1.37194776371655e-05
-2.31120861652409e-06
-3.58063246723616e-05
-2.41297645646579e-05
9.06456570878053e-06
-3.1444701780244e-05
-1.08115687528842e-05
-1.94465948787833e-05
-4.70825217625399e-05
-5.11888780302658e-05
-1.38996071789286e-05
-1.56122610027687e-05
-1.7612884382072e-05
-3.36479492826476e-05
-2.07248318357655e-05
-1.23856033748116e-05
-3.30610372958902e-05
-1.2998590205063e-06
-1.37704303444156e-06
-3.22646981483094e-05
-4.41346670575024e-05
-2.1827015925015e-05
-1.38449441089178e-05
-3.9340190538096e-05
-4.0603257558756e-05
-1.95474978531795e-05
-2.51686505527632e-05
1.49057141384021e-05
-3.32556284127447e-05
2.84888157537655e-06
-3.68914119981849e-05
-1.84185049737183e-05
-1.86157701972912e-05
-4.91593632368408e-06
-3.53857505747084e-06
-1.67869846750996e-05
-3.48886972575839e-05
7.71267298847287e-06
-3.67171722683643e-05
-5.57187107010413e-05
-2.31145475233154e-05
-2.00254953743927e-05
-4.06613853075983e-05
-8.47794483119214e-06
-4.75478655360081e-05
-3.42266786609873e-05
-1.61841863802837e-05
-1.93988583055799e-05
-2.65805424058453e-05
-3.25753358019647e-06
-2.61930142651943e-05
-2.12289232943012e-05
-1.84450684611274e-05
-2.44727319979961e-05
-1.99784795372963e-05
-1.44869837728424e-05
-2.33212858063476e-05
-2.31742724954073e-05
-3.46422765663502e-05
-1.77846183583975e-05
-3.70603207580885e-05
-3.69478716323709e-05
-2.39471934720238e-05
-9.97408010498078e-06
-3.26433817281151e-05
-2.46685144157645e-05
-8.1472492080744e-06
-2.21789990615284e-05
6.31395650866289e-06
-2.38741021982505e-05
-4.2468324182125e-05
-6.95543192593584e-06
-3.06724206224778e-05
-1.03637118497722e-05
-3.7642340033726e-05
-5.83967106228518e-05
-2.92617707206102e-05
-3.3541186482052e-05
-3.70613116283346e-05
-1.11945852014166e-05
-4.37343656047615e-05
-2.60439130593252e-05
-1.73176203636076e-05
-3.01791592703986e-05
-3.51359930415829e-05
-3.35712664104798e-05
-1.12547697128221e-05
-2.35880327785744e-05
-2.73057664578356e-05
-3.30602481482924e-05
-2.2244009859022e-05
-3.81762851398233e-05
-3.67350900592022e-05
-6.54117712205375e-06
-5.08302777382591e-05
-2.19628228967555e-05
-1.97276812482833e-05
-1.1049703481805e-05
-3.64940074974195e-05
1.91319072584018e-05
-2.69583831438105e-06
-2.69626507336162e-05
-1.42565582177636e-06
-2.27276180025597e-05
-3.92118031771113e-07
-1.17603360045799e-05
-2.00296935319907e-05
-1.20443996829307e-05
-3.56235199492797e-05
-5.41801921509293e-05
-2.43878359592304e-05
-2.54468675550813e-05
-2.30177167637493e-05
-1.78656139631106e-05
-2.64636959037716e-05
8.44769919937842e-06
-5.62836299840815e-05
-2.18038166730536e-05
-5.01764510600705e-05
-1.98951755186094e-05
-3.31913287245458e-05
-1.49683085491532e-05
-3.72326610344174e-05
-4.99342966637672e-05
-1.375931536024e-05
-5.10149192712875e-05
-1.11414285617439e-05
-3.03180734160442e-05
-2.50061391955782e-05
-4.11597951452767e-05
-3.17184112892245e-05
-1.25157688688406e-05
-4.3104372818245e-05
-3.46261419267154e-05
-3.61530947502464e-06
-1.88707791338231e-05
-4.45801609126489e-05
-4.05071160635623e-05
-5.40768313377294e-05
-2.31719767146146e-05
-3.14193994835919e-05
-2.32026844112524e-05
-4.58715679776091e-05
-4.35889215785391e-05
-9.18120787431898e-06
-1.1856864762772e-05
-1.56083531020634e-05
-3.77362945156342e-05
-2.38581880347193e-05
-1.32182600400701e-05
-2.7476840957282e-05
-5.58525861781985e-06
-4.13628995592024e-05
-2.05511547193026e-06
-2.94815814915062e-05
-3.33826554006728e-05
-8.38413199742334e-06
-3.59445654790756e-05
-3.92580225773631e-05
-1.17004239047405e-05
-2.72011446475205e-05
-2.56257031060257e-05
-1.73449109364426e-05
-2.3328733111503e-05
-2.65562440884756e-05
-1.17369300222213e-05
-4.54608779575204e-05
-1.78868626955846e-05
-2.85720624532222e-05
-1.43977173882369e-05
-3.30116166007854e-05
-2.54185182881383e-05
-4.12161613472891e-06
-1.59991414058964e-05
-1.99686166149206e-05
-1.67231429492673e-05
-1.08161534255862e-05
-4.72369125233908e-05
-2.86124142420012e-05
-2.7049464323174e-06
-4.63076113274672e-05
-1.08603602104615e-05
-7.68640651730951e-06
-1.74282808661383e-05
-3.85697663967384e-05
-2.2901023181711e-05
1.18949920444482e-05
-3.67972492522301e-05
-2.01400291300733e-05
-3.17426518058456e-05
-2.45612872125994e-05
-1.48818474680484e-05
-4.97122004138031e-05
-1.27670850873135e-05
-2.89434380689102e-05
-1.64062375317198e-05
5.92207435950104e-06
-3.05396373575763e-05
-1.34218035160928e-05
-1.83846520319013e-05
-2.54649038638009e-05
-2.34193870898333e-05
-3.82185873575451e-05
-3.55724789274593e-05
-4.16862178531466e-05
-1.8825816005339e-05
-1.84066360175821e-05
-3.951439592955e-05
-4.4752850942582e-05
-2.89555941888399e-05
-6.71443751778017e-07
-1.41268862912833e-05
-3.51146035591876e-05
-1.68202570974529e-05
-1.35341966729184e-05
-1.91565141075921e-05
-7.73467636216051e-06
-2.72915559179512e-05
-3.4518371781319e-05
-3.66015678184211e-05
-1.00190976557028e-05
-3.17540542799608e-05
-3.27435955745065e-05
-3.08668963147639e-05
-2.51705200251209e-05
-7.69695605441081e-06
-1.27756797097281e-05
-3.24929050832945e-05
-1.6075326558904e-05
-2.86723126300519e-05
-2.95567791831485e-05
-2.94909075901208e-05
-2.00121966187767e-05
-3.6684012135855e-05
-5.13757745445253e-05
-3.42661086046263e-05
-2.89946058294522e-05
-1.92695686640689e-06
-2.36393496962638e-05
-3.09482038767921e-05
-1.49226483808072e-05
-2.6163428782415e-05
-2.01699826536885e-05
-1.46936650075509e-05
1.96784187526173e-06
-1.20286572955763e-05
-1.73718297641917e-05
-1.20186276928263e-05
-4.31909147913723e-05
-9.74389219111732e-06
-2.72400195296186e-05
-3.77006899849953e-05
-7.31112523040629e-06
-1.67307210732751e-05
-6.57536286675274e-06
-2.72016724366568e-05
-3.19273471907408e-05
-2.34942166236447e-05
-3.60066934069878e-05
-2.04605783481067e-05
-6.06496105179497e-07
-3.71464447834794e-05
-2.07724465760521e-05
-5.17238337843163e-05
1.87525299311813e-06
-1.77306559821529e-05
-5.24220681700526e-05
-4.41955535263633e-06
-3.27288791328889e-05
1.48299070793318e-05
-3.44153994245992e-05
-1.86222471188918e-05
-2.97113430383948e-05
-2.89901482347815e-05
-3.41778997337716e-05
-4.30636845934635e-06
-3.01944425551795e-05
-5.67362053045166e-05
-3.5450594973407e-05
-1.72514013440907e-05
-2.5614140782931e-05
-3.39025408683555e-05
-2.57702135664199e-05
-2.19190572621233e-05
-4.9850076469795e-05
-1.34016456358749e-05
-3.43091203834702e-05
-2.69676258197288e-05
-3.52072507054624e-05
-3.69040458686362e-05
-2.92166206542912e-05
-1.88106834122804e-05
-2.74821587853636e-05
-1.34188384626271e-05
-2.64727633397175e-05
-3.82461193990188e-05
-1.64930413972046e-05
-2.65446668901529e-05
-4.14439366314238e-05
-4.4358696580849e-05
-1.93422690620799e-05
-3.2147370285442e-05
-1.88199860493587e-05
-1.87546870166594e-05
-1.63506946240925e-05
-7.78598181923881e-06
-3.82250915352919e-06
7.86392438512393e-06
-7.51763956895914e-06
-2.33324298962384e-05
-2.8515506124432e-05
-2.11766505113603e-05
-2.47547431132316e-05
-2.36505806642236e-05
-3.15926366260171e-05
-2.83994872686818e-05
-1.81778215686899e-05
-2.42580767468534e-05
-3.32713539403808e-05
-4.35290324462788e-05
-2.53843755445193e-06
-2.9988160663833e-05
-2.75690179065573e-05
-2.24832896636181e-05
1.48218075204225e-06
-1.72517481411164e-05
-2.86170621675824e-05
-2.24507008917654e-05
-3.22662337403005e-05
-1.20388262298146e-05
-3.34827974110819e-05
-4.62893235957319e-06
-2.54471556308745e-05
-3.29168660409816e-05
1.42868595077152e-05
-1.4653787643336e-05
-2.5553196577739e-06
-4.28854760726119e-05
-4.4823724674449e-05
-2.5220738151361e-05
-2.46679927501298e-05
-1.35002796850128e-05
2.17832996554983e-05
-1.76456566743523e-05
-2.46703026010706e-05
-4.81296679776757e-06
-2.64806028027749e-05
-4.37205333168261e-05
1.66053497109558e-05
-2.14173228468951e-05
-3.61954064492255e-05
-2.67623796836729e-05
-3.34683536776185e-05
-3.37126829900794e-05
-3.63320017312777e-05
-1.89494182049277e-05
-3.68943110047299e-05
-1.85154861619726e-05
-1.85030392395386e-06
-2.27243834005444e-05
-1.3440071354394e-05
-4.30765325465024e-05
-2.60352276162618e-05
-2.49753061725064e-05
-2.69270390876454e-05
-1.78947216486871e-05
-2.66601470666595e-05
-3.40426194860417e-05
-3.05969499938598e-05
-2.37381931801135e-05
-6.85828492689084e-06
-4.53049819642056e-05
-2.38196450084143e-05
-1.74983017249372e-05
-4.62608607855479e-05
-4.13413278241254e-05
-1.63563209048732e-05
-3.31697885121153e-05
-3.82425409785168e-05
-2.61172237300892e-05
-2.40048564885156e-05
-4.37619423200476e-05
-3.76400357195791e-05
-8.10665753053581e-06
-2.39754791937599e-06
-2.0105451994853e-05
-3.13163661806851e-05
-3.0694863089094e-05
-3.55162613386763e-05
-2.20229657350789e-05
-2.0025935795111e-05
-3.62949362705424e-05
2.63258071285101e-06
-3.93568124053864e-05
-2.69604273442146e-05
-2.50542242573373e-05
-4.66695420976227e-05
-9.7031733097615e-06
-5.0632433121598e-05
-2.06598969253274e-05
9.33340112747533e-06
-8.86502654489745e-06
-4.48347850445666e-05
-1.06939736332841e-05
4.83935757470156e-07
-1.41351867165597e-05
-2.57655887754173e-05
-2.11305962278892e-05
-3.69287304902693e-05
-1.65221715576496e-05
-3.64817758294378e-05
-7.83161243585853e-06
5.04584523840805e-06
-8.42985887339229e-06
-2.03386478383248e-05
-2.69152336375535e-05
-1.84657209929289e-05
-2.76829298770897e-05
-3.57378684958381e-05
-3.70113446083885e-05
-4.19888530980666e-05
-3.04159718695545e-05
-4.69321490045542e-05
-6.64157888409102e-06
-1.4569597267617e-05
-3.1972213644964e-05
-4.00366472746828e-05
-3.24063127792861e-05
2.51909129173664e-06
-3.79280304017179e-05
6.76959190483016e-06
-3.8184756176757e-05
-1.91747051445366e-05
-3.90153857021687e-05
-2.00895680925948e-05
-1.39951632200706e-05
-7.18419871513213e-06
-1.36204621410112e-05
-1.49332110956317e-05
-6.72123409371338e-06
-2.59631648979409e-05
-3.53546673704054e-05
-2.13905442268738e-05
-3.0841743521564e-05
-4.62463122568143e-05
-3.10322740889614e-05
3.61940180354443e-06
-2.60220416161527e-05
-3.04313662312516e-05
-4.65230352096903e-05
-1.50104412509151e-05
-2.60714708163694e-05
-3.15415790828149e-05
-2.21099240246909e-05
-2.61054062676334e-05
-5.69046254722965e-05
-1.62314327985197e-05
-3.42939370664662e-05
-3.26969128535643e-05
3.39146618804415e-06
-3.40958613618174e-05
-2.09819791305545e-05
-3.58956574115296e-05
-1.7352131445208e-05
-2.02587339706688e-05
4.12235992071183e-06
-4.18781939724709e-05
-3.54046574519385e-05
-1.83631622408682e-05
-4.3425728247155e-05
4.10024846518214e-06
-2.18524092742133e-05
-4.56982283791382e-05
-2.37609499850729e-05
-3.19398165818016e-05
-6.81220359008077e-06
-1.05930609748079e-05
-2.9644854660007e-05
-4.1760967028654e-05
-2.64156649222802e-05
-3.4004093449223e-05
-8.88354902104797e-06
-5.12071081049912e-06
-1.39336818371894e-05
3.59294943868409e-07
-2.57727040626515e-05
-3.18934395418046e-05
-3.96202792470087e-05
-4.06058078623614e-05
-1.60713016443007e-05
-3.0323142535057e-05
-3.69190357554653e-06
-1.60945930751047e-05
-1.98929681160827e-05
-2.27035987952262e-05
-4.21571450770693e-05
-3.48674988375847e-05
-4.23996003759106e-05
-3.23605389645656e-05
-3.96482282497887e-05
-3.41541827607417e-05
-3.55217408713575e-05
-1.45869983197502e-05
-3.87401840292674e-05
-1.51851253462826e-05
-2.12023076011291e-05
-1.12000535918256e-05
-2.78920044436216e-05
-4.78186735205459e-05
-9.38085809321352e-06
-6.99879169592566e-06
-2.58455028132219e-05
-2.3608188270112e-05
-3.49598200166226e-05
-2.4616823739518e-05
-3.03786422332181e-05
-4.17894369950555e-05
-2.34860380549242e-05
4.23121425550091e-07
-4.09973459886371e-05
-1.32251058980013e-05
-7.25611948498357e-06
-7.80152678003717e-06
-6.50802480339504e-05
-1.38605058280912e-05
-3.76946595299992e-05
-4.08391928039206e-05
-1.68253342776896e-05
-3.58717102233758e-05
-3.86558343292219e-05
-1.98843281210485e-05
-3.29219654761498e-05
-4.23508479077467e-05
-4.57549283141824e-05
-2.36757481545733e-05
2.04348637570801e-06
-4.13118247144364e-05
-1.95109481874994e-05
-1.67618647892537e-06
-4.95771083763994e-05
3.23884496598886e-06
-2.90666413272285e-05
-1.02281423509756e-05
5.61704433389861e-06
-2.72269119292807e-05
-6.254824959823e-05
-2.20393145685479e-05
-1.93797644754256e-05
-3.78841523077044e-05
-3.56433280382509e-05
-4.43445602321856e-05
1.69109109833487e-06
-2.06327392854884e-05
-3.6607952168479e-05
5.44543180760904e-06
-1.5536293127283e-05
-3.35242886855715e-05
-1.92709714080001e-05
-3.27014598298025e-05
4.9943130931645e-06
-1.50776322072549e-05
-1.18425594270188e-05
-1.16443575470027e-05
-2.5364411912616e-05
-5.05587433914865e-05
-1.76375820368601e-05
-3.75009682448168e-05
1.25259762732269e-05
-4.68145672629114e-05
-3.68211029141097e-05
-2.57133940201985e-05
-1.45230509880079e-05
-1.71170883311113e-05
-9.07952756590089e-06
1.21198429464377e-05
-2.24760532675886e-06
-3.83907246029074e-05
-4.75862497249174e-05
-1.42358671836406e-05
-1.19551048731943e-05
-8.74382672028594e-06
-2.37443424424498e-05
-3.86721931393309e-05
-3.75910293444623e-05
-3.26602273508604e-05
-1.03734641471984e-05
-4.45707422381226e-05
-2.80519030459281e-05
-2.56816456747337e-05
-2.42786056329911e-05
-3.81889995054705e-05
-1.24276116236987e-05
-5.69868043275556e-05
-3.51589168159708e-05
-1.20030943405722e-05
-2.3728648817967e-05
-4.40127776176354e-06
-3.58730636494636e-05
-2.03414522443008e-05
-3.76140302417066e-05
-3.4226838409979e-05
-2.24297931154032e-05
-1.42190936214936e-05
-2.76837147020554e-05
-2.75601453341297e-05
-3.08533731628468e-05
-1.55654495954003e-05
-8.81960556099808e-06
-3.60903791899137e-05
-2.56864116344442e-05
-3.09389883643211e-05
-2.80583864361057e-05
-1.74395551941879e-05
-2.16466924962809e-05
-3.55196279832003e-05
-4.61237452655706e-05
-2.91159652980776e-05
-2.00685159284851e-05
6.45875513942607e-06
-1.81575777995385e-05
-3.78719955092904e-05
-1.38689549815845e-05
-2.61391637558244e-05
-2.54923713751364e-05
1.23113832258597e-07
-3.71353430615166e-05
-4.3764411949223e-05
-1.40590641561828e-05
-2.2214752545948e-05
-3.36776328067266e-05
-3.20812250994828e-05
-2.32911114177802e-05
-1.4746522633888e-05
-2.94574852976016e-06
-2.18750154086493e-05
-8.12684613220775e-06
-2.8098260044122e-05
-2.31074149115973e-05
-4.34281895897194e-05
-2.75920571503625e-05
-3.53166363923882e-05
-3.1352609654557e-05
-2.79680559711291e-05
-1.63516140183808e-05
-7.12919452112406e-06
-3.7477110542496e-05
-2.40126906420553e-05
-2.91641547025938e-05
8.67034068506982e-06
-1.06764095899277e-05
-1.62632112727011e-05
-6.22296923258347e-06
-3.19519823325099e-05
-1.92626850050478e-05
-2.83360096921365e-05
-4.59417052072868e-05
-4.73905912840983e-05
-1.19153459302468e-05
-2.17712651342583e-05
-2.82996413436745e-06
-4.85555850530238e-05
-3.27640363219131e-05
-2.45864175939838e-05
-4.19966604820809e-05
-5.4755712978371e-05
-2.54963452161287e-05
-3.22022544275646e-05
-2.37347406354996e-05
-3.60771378706194e-05
-4.18184205805431e-05
-1.37811811315419e-05
-3.99936529772345e-05
-3.24457677873678e-05
-4.35575864808922e-05
-2.08968934231891e-05
-4.51208073111642e-05
-4.75100459467193e-05
-2.56902532792834e-05
-1.42049874066424e-05
-2.10067228495477e-05
-4.61786904558227e-06
-2.67426374336e-05
-1.82293871150219e-05
-2.87386196260855e-05
-3.49590204035398e-05
-3.0569157916243e-05
-1.48970933660856e-05
-8.39993549639024e-06
-2.69470752552475e-05
-4.68253956950468e-05
-2.20904954356391e-05
-1.92623073070613e-05
-2.6231749155902e-05
-4.00258341279335e-05
-2.38405874293251e-05
-8.89270910482397e-06
-3.52449762945645e-05
-5.0365908538139e-05
-3.74469694247759e-05
-3.49375337462064e-05
-3.32131197015374e-05
-1.57276148904053e-05
-2.71000286690474e-05
-1.27424340992831e-05
-2.07436410288301e-05
-5.47587501502986e-06
-1.9639033090176e-05
-1.16904527340029e-05
-3.51893967142655e-05
-5.20868616407088e-05
-1.78456263605346e-05
-3.31484741991686e-05
-2.90174704593861e-05
-3.71550634879926e-05
-3.31263040985158e-06
-3.50792103047843e-05
-2.67968145686459e-05
-1.01323648533048e-05
-3.42891510742465e-05
-3.40119605325515e-05
-1.36524598236799e-05
-2.97366687358839e-05
-2.53337454094133e-05
-3.49431114092473e-05
-2.62131969372224e-05
-9.55348287688465e-06
2.18332214249468e-05
-2.0628332945473e-05
-1.03515881989093e-05
-2.93645911947778e-05
-4.70423425607297e-05
-2.67709527955741e-05
-2.3475559018291e-05
-3.38240082770558e-05
-3.44802424805217e-05
-4.38543556202306e-05
-2.04237735330763e-05
-1.89636047375826e-05
-2.22567846080312e-05
-1.61755456036957e-05
-2.32176967587921e-05
-3.65163435106291e-05
-1.65404262715077e-05
-1.65517356802494e-05
-1.98049624427333e-05
3.70672356489977e-07
-1.43978550775331e-05
8.64450839230254e-06
-2.96029131327568e-05
-3.17666933509099e-05
-4.7425955237619e-05
-1.44763430510462e-05
-1.28715583494838e-05
-3.6252425319553e-05
-3.21378425931984e-05
-3.99321059198202e-05
-1.68780507259984e-05
-5.68116417624527e-05
-5.73915732733832e-05
-2.97226076739574e-05
-2.46581908738391e-05
-2.22453435736707e-05
-1.89721834975326e-05
-2.69830267197247e-05
-1.99623626823588e-05
-2.28202138782489e-05
-1.59065180122087e-05
1.66526178778034e-07
-1.94770183263333e-06
-3.53605857465267e-05
-4.50097072803929e-05
-1.42201133054376e-05
-4.11249306393814e-05
-4.36786810814533e-05
-2.19597388351635e-05
-1.99088924790252e-05
1.29904346525286e-06
-3.40487833839002e-05
-3.15881279976498e-05
-1.38370844922541e-05
-2.64743773086322e-05
-4.18599322523425e-05
-1.35021017620946e-05
-5.08443664111472e-05
-3.7070692233442e-05
-3.23450447419545e-05
-1.94381682776388e-05
-2.35999540149798e-05
-3.74183222776397e-05
-3.92340320456368e-05
-3.7784457030542e-05
-6.43135769115839e-05
-7.58031306027988e-06
-1.98929937075281e-05
4.62640245109786e-06
-5.81897960010311e-05
-2.77630993655845e-05
-2.54194411264862e-05
-3.43628836038691e-05
-2.48698254816677e-05
-3.67715949167858e-05
-4.97491259955915e-05
2.43202683847926e-06
-2.4044682777863e-05
-2.98507218102022e-05
-8.82890901757927e-06
-1.75044978209166e-05
-4.74591371140192e-05
-1.14993053831306e-05
-3.42169105715667e-05
-2.30847704292991e-05
-2.19159256671702e-05
-1.04434767105807e-05
-2.484828271091e-05
-3.69382435327903e-05
-1.95651466224843e-05
-2.85400932347246e-05
-7.57235270412199e-06
-2.09425571631708e-05
-2.61365872043875e-05
-4.63612164293654e-05
-5.13066394884006e-05
-2.45306733138288e-05
5.28621884444236e-06
-1.69104527826706e-05
-2.40384516304115e-05
-2.22531373684645e-05
-4.27272883455171e-05
-4.07772361947537e-05
-2.8230589883218e-05
-3.59968031275025e-05
-2.46588117623484e-06
-2.26313770732832e-05
-2.26519848015102e-05
-3.77708379759161e-05
-2.76211279847989e-05
-3.01106484064402e-05
-2.86242498475406e-05
-3.83229926760357e-05
-3.26600705921753e-05
-2.3527769881258e-05
-3.55608763473092e-05
-1.62647626859749e-05
-4.99913110441896e-05
-2.34397679617654e-05
-3.12048438103054e-05
-4.17501006461393e-05
-4.46456496438128e-05
-2.59202108518985e-05
-1.19019063692699e-05
-3.15361636527862e-05
-1.99013918756233e-05
-2.09518171365466e-05
-5.55296641508935e-05
-3.34009940293187e-05
-2.91262285630054e-05
-2.5353841231206e-05
9.18329086694095e-06
-2.78070628234899e-05
-1.16327869014302e-05
-2.22943817865427e-05
-2.57508107384295e-05
-1.20804297379669e-05
-4.38206342108809e-05
-6.19369200147136e-06
-1.38752585170252e-05
-2.02281595282136e-05
-2.23246052313817e-05
-2.04295682834994e-06
-1.76060572494695e-05
-4.21986729698981e-05
-1.56431892861611e-05
-3.87216751036821e-05
-5.41916522515534e-06
-3.96349474856208e-05
-3.16829467301324e-05
-3.99180708589787e-05
-1.82496993105595e-05
-3.81842749605519e-05
-2.03699911995205e-06
9.59044446057355e-06
-1.05167359258187e-05
-3.15828461939964e-05
-7.82931837752284e-06
-2.91321631196857e-05
-2.07865334652914e-05
-3.03274175368754e-05
-3.02601579156813e-05
-1.50312833160389e-05
-2.67353133640732e-05
-1.31039916025756e-05
-1.68669109017725e-05
-2.2157445149568e-05
-2.6529406983532e-05
-3.35462035111717e-05
-2.42593621617306e-05
-9.65655571941431e-06
-2.25771356272728e-05
-1.45413927966235e-05
-1.40663847420083e-05
1.45478478291063e-05
-3.70214433529604e-05
-1.30435823163058e-05
-4.52592402438772e-05
-4.47498803799219e-05
-2.21361157477634e-05
-1.96895082012726e-05
-1.71414860108296e-05
-1.95559370054131e-05
-3.25383918168379e-05
-4.66319687748662e-05
-3.49334947254518e-05
-4.4903561142439e-05
-3.85058381083883e-05
-4.89779921355059e-05
-2.97788956576756e-05
-9.87200051436023e-06
6.19145630847657e-07
-2.80592950143233e-05
-1.45541855440871e-06
-7.38456253138454e-06
-7.56423602890897e-07
-3.54707321676152e-06
-3.28624774463768e-05
-2.09743071075086e-05
1.148124651589e-06
-3.44659899577671e-05
-5.099651769018e-05
-3.92482767067962e-05
-3.02765482211226e-05
-8.56895479356674e-06
-3.40471787543931e-05
-1.7385382398923e-05
-2.95141471133476e-05
-2.99524081024597e-05
-1.17756594085955e-05
-2.42442142904501e-05
-1.51517296862055e-05
-1.86101205897836e-05
-4.50734847130335e-05
-4.5509482881531e-05
-4.02398510662459e-05
2.13690711072985e-07
-3.61836973407213e-05
-5.05943968845458e-05
-3.61602684388947e-05
-2.84129974491714e-05
-2.21262366447469e-05
-2.00903339658159e-05
-1.90976831760535e-05
-6.26858193899881e-05
-2.16095648381175e-05
-4.036095457877e-05
-2.31845267326115e-05
-3.59006270142309e-05
-1.30137536085948e-05
-4.10688797247423e-05
-2.40346786431844e-05
-3.13940983231536e-05
-3.06597558843161e-05
-1.64624455485435e-05
-1.68219806798524e-05
-2.06381394055527e-05
-9.82316672358111e-06
-1.81253279484367e-05
-3.68945988195948e-05
5.61636404350852e-06
-1.55547496250188e-05
1.11920550780081e-05
-2.53976843686587e-05
6.56503899056216e-06
-1.85115297686988e-05
-5.20751106408588e-06
-3.57007425295749e-06
-5.15578808126341e-05
-1.53830425464316e-05
-7.38038711002256e-06
-2.42516467989901e-05
-3.20021042712837e-05
-3.84112222071534e-05
-3.28943970709204e-05
-4.95092413842827e-05
-2.63841693234161e-05
-1.92300602374932e-05
3.09894787264611e-06
-1.43400175990448e-05
-1.2220326684208e-05
-9.98330115952152e-06
-2.98693590648998e-05
-1.49135578460357e-05
-1.89024130910082e-05
-3.06865693086075e-05
-1.16316726416759e-05
-2.10891319901396e-05
-2.8456624565872e-05
-2.66168178121291e-05
-2.79753861633338e-05
-1.88727508771981e-05
-1.02057350847625e-05
-2.55831837507191e-05
-1.09195361559641e-05
-7.86888862844578e-06
-9.45856597233939e-06
-3.03628239198353e-05
-3.18683381218464e-06
-1.35401870653125e-05
-2.22843806947225e-05
-3.59062687141259e-05
-2.08605538912994e-05
-8.10087108891522e-06
-1.43261332431806e-05
-1.20032429937473e-05
-2.3510454406927e-05
-2.16453758088398e-05
-3.18016329475645e-05
-2.50966456023478e-05
8.37348741833604e-06
-2.52065161301019e-05
-3.54058965658639e-05
-1.72465346592401e-05
-1.01056266859107e-05
8.01325115707437e-06
-2.3397925398346e-05
-7.67752142597123e-06
-1.76578248236331e-05
-2.60340768803013e-05
-2.0070618633623e-05
-2.66240400873702e-05
-1.91306054020863e-06
-3.77042779820084e-06
-2.64909886749759e-05
-3.03498542679981e-05
-3.22438387276583e-05
-1.65867220274218e-05
1.3472206728675e-05
-2.26407565963702e-05
-1.21909731863708e-05
-2.65714317130957e-05
-1.20859302649073e-05
-3.81188187358594e-05
-2.35886859886879e-05
-3.4606767478407e-05
-3.60537729707051e-06
-3.5738342103281e-05
-1.30542465313872e-05
1.06890052850955e-05
3.41823070899421e-06
-2.27867781716892e-05
-1.30440089884834e-05
-2.25185568153923e-05
-3.2017678867516e-05
-5.32991728122367e-05
-2.27278921073372e-05
-2.83584988982594e-05
-2.10078264408424e-05
-3.42588216162583e-05
-1.2466590152439e-05
-1.10485806741156e-05
-3.2574083508013e-05
-3.63803149470551e-05
-5.37548571519326e-05
-2.12541507753624e-05
-2.18371792680122e-05
-1.49956733162696e-05
-2.08937080178612e-05
-3.64408165805756e-05
-3.86234404051491e-05
-2.44118290827134e-05
-2.52063602036013e-05
-1.42464204519545e-06
4.48991283020145e-06
-1.08339690926563e-05
-1.58308313139773e-05
-2.69057159638069e-05
-2.32333781432315e-05
-3.62428505330858e-05
-2.62237803149427e-05
-1.55292329909434e-05
-3.80317669336076e-05
-3.24884192649143e-05
-2.52271174936074e-05
-1.89091627438114e-05
-3.92963418427014e-05
-4.20138967455028e-05
-1.87445717161251e-05
-1.67365394299062e-05
-7.38760922701785e-06
-2.44094471245112e-05
-8.14093174160195e-06
-5.22628750387794e-05
-2.44393839237318e-05
1.37171601946612e-05
-2.40177820661975e-05
-3.5759677023177e-05
-3.88955023285577e-05
-6.31591477691247e-05
-4.20479417502934e-05
-1.62362780105073e-05
-1.91398615077267e-05
-2.96180243541634e-05
-4.45093922836347e-05
-1.02124173975916e-05
-2.03069100121272e-05
-3.17383010909708e-05
-3.74393854599467e-05
1.17302374426541e-06
-6.70828860011232e-05
-3.32244406836637e-05
-4.09251239979029e-05
-2.38259951493498e-05
-2.48252609301085e-05
-3.48149188374757e-05
-2.91358493934927e-05
-5.1097033859517e-05
-3.44050638612009e-05
8.69176167199665e-07
-3.22683553921791e-05
-2.21484040103579e-05
-4.96378061467482e-05
-2.25711234847728e-05
-2.81166491837928e-05
-1.16490071933886e-05
-1.66842965279573e-05
-2.05418466295121e-05
-2.13514902618518e-05
-1.84946182116953e-05
-1.8462602939982e-05
-3.91280636065296e-05
-2.92464551623152e-05
-4.00461969774e-05
-7.40385588467367e-06
-3.60864553059903e-05
-2.67331612201882e-05
-2.62045118383399e-05
-2.35798907352447e-05
-7.39878385965525e-06
-4.00000035133692e-05
-3.2705057113681e-05
-4.48192404669681e-05
-4.34857854835126e-05
-3.56754726778128e-05
-2.61326420102644e-05
-2.92148759099873e-05
-9.25260865000926e-06
-1.68562443275969e-05
-1.81604048336786e-05
-2.20668359605567e-06
-1.11766267535497e-05
-8.22648973502731e-06
-3.65309234223144e-06
-7.41709469615219e-06
-3.16181406341759e-05
-2.29538576315897e-05
-3.35898019854973e-05
-4.19792658184914e-05
-3.03730395705419e-05
-2.52118894240473e-05
-8.58814942276331e-06
-3.39334623583718e-05
-3.45856169221172e-05
-3.81679877314474e-05
-5.80118423340604e-05
-3.82899557444614e-05
-1.49689593327844e-05
-1.19191221852717e-05
-2.6900075678141e-05
-1.53832962607693e-05
-1.84828871689737e-05
-3.96700810552655e-05
-7.03133755351707e-07
-1.44364352951165e-05
-4.94528174252711e-05
-3.27979121965652e-05
1.05728432274188e-05
-3.45023722172809e-05
-4.03083413576541e-05
-1.96166518817236e-05
-3.4574514296699e-05
-3.91877538807147e-05
-3.49115646044849e-05
-1.10163983625946e-05
-2.94423268203628e-05
-1.649346904449e-05
-1.64853691846646e-05
-2.63233824440596e-05
-3.18881167900515e-05
-2.70912383964273e-05
-4.42369054048555e-05
8.73540241608586e-07
-4.10467128001203e-05
-3.94718877103795e-05
4.14696895307957e-07
-2.48059828000876e-05
-2.09844887286456e-05
-3.58367383415098e-05
-1.06689225497148e-05
-6.28839313685441e-06
-1.28089811720621e-05
-3.91955116233499e-06
-1.98701691353369e-05
-2.15121288018913e-05
-7.11779306355674e-06
-1.02996022549701e-05
-3.99604453037031e-05
-9.28419831304271e-06
-2.20515940560969e-05
-1.33374487919319e-05
-2.66859560082794e-05
-2.8262822097982e-05
-2.46487697902788e-05
-8.90010819773164e-06
8.54216765865402e-07
3.22108186766968e-06
-1.80661374417518e-05
-3.07515025795373e-05
-2.33203261089601e-05
-9.62787986297147e-06
-1.17764064738152e-05
-1.97511612955364e-06
-2.87883243725375e-05
4.90737734367479e-06
-2.22009962227037e-05
-4.26616338878646e-05
-4.22514255799182e-05
-3.74229108060548e-05
-2.24016927337855e-05
-7.58046273349086e-06
-1.04699249017771e-05
-4.07329821652134e-05
-2.6598264465592e-05
-2.83934449532872e-05
-2.9389073523169e-05
-2.44072380294219e-05
-1.76638742689652e-05
-2.23538452650455e-05
-3.68265803369382e-05
-2.15754443816981e-05
-3.98705960954081e-05
-9.23496128420988e-06
-5.49069916897011e-05
-4.81176004817369e-05
-4.29932800538183e-06
-3.00261890110899e-05
-3.49440387040979e-05
-1.17809136200338e-05
-7.56680613775419e-06
-2.81061479414407e-05
-3.52382701843491e-05
-1.67178532476503e-05
-4.19450626054695e-05
-3.43059885639186e-05
-1.50326219457915e-05
-2.61344744687651e-05
-3.13627341999217e-05
-7.42074517813989e-06
-7.75084581226457e-06
1.15824644472995e-05
2.83620663493508e-07
-2.24379361481123e-05
-9.92016885590542e-06
-2.18355389313198e-05
-3.88287279393794e-05
-3.06477495099665e-05
-3.61407837866835e-05
-2.75452499699304e-05
-1.62030294614626e-05
-8.47973580271446e-06
-2.24527182903365e-05
-3.37480308852676e-05
-1.20046613033645e-05
-1.68451930452131e-05
-5.46413717070752e-06
4.79907795675306e-06
-2.09669192197842e-05
-4.66679996406687e-05
-5.46497174783819e-05
-2.17537218720997e-05
4.0322336171679e-07
-1.52236549345635e-05
-2.24904692080549e-05
-2.64430373086248e-05
-3.18208510840213e-05
-2.30504193417157e-06
-2.16367377916854e-05
-4.43480925346934e-05
-6.26573593308744e-06
-3.95163561111659e-05
-3.23814566572299e-05
3.55872450259647e-06
-9.12300858139516e-06
-3.33162463916105e-05
-4.23638395221931e-05
2.59826714674651e-06
-3.21227220192842e-05
-3.49455840432084e-05
5.04756991839196e-06
-6.14820878578699e-06
-8.0830517950127e-06
-3.27251865867254e-05
-1.90093965007108e-06
-3.59570760170945e-05
-4.78494107784935e-05
-2.82205135847798e-05
-2.94068842703026e-05
-3.85249043294123e-05
-2.05598530006501e-05
-9.7314751835568e-06
-1.39250564637937e-05
-1.9624610658774e-05
3.01942698944279e-06
-2.36675232116627e-05
-1.92605867122699e-05
-4.28219234533818e-05
-3.15267434123295e-05
-7.86821578207811e-06
-4.24525832574641e-05
-2.62997363156151e-05
-4.9410985833627e-05
-1.26541396339812e-05
-2.74343349907757e-05
-3.23222832041798e-05
-2.49559220088301e-05
-3.35744985143832e-05
-3.90015304083064e-05
-2.59476708799099e-05
-1.60189590175766e-05
-2.20360760234429e-05
-3.93471387475526e-05
-4.51288121749804e-05
-2.91261341905937e-05
-2.92858956401365e-05
-2.02356668005399e-05
-1.04276312890317e-05
-3.40699374482947e-05
-2.1750629349538e-05
-1.59997962596523e-05
-4.54113680994041e-05
-9.61544188133778e-06
-2.28595781990668e-05
-1.24004088372202e-05
-1.96077577085178e-05
-1.28757891135837e-05
-2.59553976074641e-06
2.08629522387363e-06
-1.97729732517115e-06
-1.9917940356555e-05
-1.70445751442377e-05
-3.83837289944799e-05
-2.45567029745167e-05
-2.59008382815734e-05
-2.55371981227105e-05
-3.52244321733577e-05
-2.7880585310699e-05
-1.15188295541117e-05
-3.89300764634585e-05
5.95786752279105e-06
-3.33016378966781e-05
-3.53465830071631e-05
-1.93171589610855e-05
-2.69522187197069e-05
-9.0049937448179e-06
-3.44824743074746e-05
-2.13589045334483e-05
-4.25094019333481e-05
-1.91280852044123e-05
6.65580028189355e-06
-1.64333882380726e-05
-6.07018552177066e-06
-1.43485454773809e-05
-1.13667235312462e-05
-1.6218569061106e-05
-1.32374175366312e-05
-1.51545895953491e-05
-2.0315336811062e-05
-2.09942874793813e-05
-1.72278350656366e-05
-1.3321596619101e-05
-3.28830419328847e-05
-2.34888610991303e-05
-4.87996996824976e-05
-2.91941748772131e-05
-2.51776182770786e-05
-2.08847651339166e-05
-3.65229690407461e-05
-1.64462655864039e-05
-5.37737886733958e-05
-2.9268625566001e-05
-1.25296343523029e-05
-1.91880865012191e-05
-1.48164390324713e-05
-2.03809620834533e-05
-3.66949208256659e-07
1.62729889396567e-06
-1.26774533672478e-05
-1.56359774631999e-06
-2.53442268595842e-05
-1.30551086118628e-05
-2.63230354492759e-05
-3.51587108194522e-05
-3.5393071607773e-05
-2.55781854417838e-05
-9.49947391874878e-07
-2.24302598424278e-05
-1.07930855665125e-05
-4.31851986527583e-05
-4.27615891968806e-05
-2.12043834766462e-05
-3.53562536937496e-05
-3.11489391185752e-05
-2.97886188174524e-05
-2.17998659569957e-05
-1.80353431642123e-05
-2.69156201992854e-05
-1.52919528575361e-05
-3.12996577138014e-05
-7.3775329396305e-06
-1.70054356382489e-05
-8.42366941184174e-06
-2.04304626058469e-05
-2.19966485970755e-05
-3.2036271305116e-05
-2.1536996560515e-05
-2.02973773263246e-05
-3.90758107682031e-05
-2.36898830488848e-05
6.02992981010092e-06
-3.11279475813722e-05
-5.55001686108093e-05
-5.30258117551271e-05
-2.91239248955258e-05
-1.55408504818567e-05
-4.25224339038666e-06
-2.68711913474219e-05
-2.50056092414561e-05
-2.37646249857471e-05
-1.31333351600273e-05
-2.08619131996583e-05
-3.13161269805731e-05
-4.08227546129281e-05
9.40653450755562e-06
-1.18932528476146e-05
-3.58730293818031e-06
-3.99355421060218e-05
-1.99307940047276e-05
-4.66527333980502e-05
-1.68721768673812e-05
-4.6598857738654e-07
-4.27423237188664e-05
-2.76532701917974e-05
-8.84536030856212e-06
-3.3988471036861e-05
-1.35633016440688e-05
-2.05692029609094e-05
-3.44609428496453e-05
-3.52171718727118e-05
-2.22770059190015e-05
1.02489952836465e-05
-2.13768129620998e-05
-6.05065769654723e-06
-3.95909057173797e-05
-2.58526641186872e-05
-5.10767439690907e-06
-1.90689152842009e-05
-2.86821668339365e-05
-1.71931318643225e-05
-2.08798926857114e-05
-2.16929858653921e-05
-3.12228664215698e-05
-1.66567868001717e-05
-4.87594389278478e-05
-3.56578765663468e-05
-3.04486292218205e-05
-4.71624603501997e-05
-1.96151654450214e-05
-3.58680276390364e-05
-5.09222282163456e-05
1.33236673352713e-05
-3.14619998559797e-05
-3.47161028468464e-05
-4.49189564011145e-05
-2.4534089657146e-06
-1.04821569374796e-05
7.02905478472194e-06
-3.7857591315941e-05
-4.28876134285586e-05
-3.28725827502795e-05
-1.39486718454989e-05
-3.09872940105389e-05
-4.67380249639327e-05
-1.88595020247256e-05
-1.92239542334592e-05
-5.23530925840699e-05
-2.80958420456697e-05
-4.00881920095899e-05
-9.50852606053097e-06
-4.51520461661373e-05
-3.06022101513535e-05
-1.16316838242923e-05
-2.06654918909187e-05
-3.15192384982999e-05
-9.44623516015454e-06
-1.65624919905917e-05
-2.50449576211516e-05
-3.29758653540226e-05
-5.07457492587486e-05
-5.1496363186087e-05
-2.64113004282148e-05
-4.24060362187519e-05
-1.19197076258182e-05
-1.13197745400506e-05
-4.22107562916963e-05
-3.57589474156901e-05
-2.50001533495004e-05
-3.23554338840405e-05
-1.03752085200987e-05
-2.21820910202415e-05
-1.84724737961418e-05
-3.45499691112224e-05
8.12026167639298e-06
-2.28531925561668e-05
-1.46963675953775e-06
-1.78794592679865e-05
2.64223825149753e-06
-3.63388207986157e-05
-2.33915839864821e-06
-4.84953994213674e-05
-1.13677628051519e-06
-4.10659676905077e-06
-2.20257980401907e-05
-2.08947373287081e-05
-2.59691867598843e-05
-1.25233023579982e-05
-2.58355763883241e-05
-3.35618767967183e-05
-3.06550521045785e-05
-2.55371444491173e-05
-2.38926972036465e-05
-1.35152295129103e-05
-1.18116601181483e-05
-3.59360895701515e-05
-3.26641523554632e-05
1.18700285239184e-05
-7.73273101164962e-06
-2.5737643897397e-05
-2.24693862821905e-06
-3.16972581142984e-05
-1.16900159719264e-05
-2.6332208022725e-05
-2.54555924146496e-05
-3.7868757172637e-05
-1.46808852292527e-05
-5.450393411833e-05
-9.35666236076781e-06
-3.41939605292227e-05
-5.94741319590553e-06
-1.94866271084779e-05
-3.57892020926191e-05
-3.22050749265076e-05
-2.41507557893374e-05
-5.45253018430386e-05
-3.09619192380109e-05
-4.66663915192136e-05
-3.08907978848765e-05
-3.26795912762034e-05
-4.43923102192939e-05
-3.4874929355103e-05
-1.72533124912458e-05
-1.44272016408031e-05
-3.38877659325819e-05
-2.3732184200573e-05
-4.04512412127991e-05
-1.72389810348567e-05
-3.66963377439937e-05
-1.39080117993591e-05
-1.21041265281777e-05
-2.66170294403803e-05
-2.21904097676523e-05
-2.59818058352089e-05
-1.21271159300125e-05
-3.06365014249931e-05
-3.24251983527417e-05
-3.66817580608746e-06
-2.99162714997807e-05
-3.96165188368648e-05
-2.97321870934821e-05
-4.21629862803426e-05
-5.18602475896275e-06
-4.80291693354715e-05
-2.1529386555424e-05
-1.21289430496573e-05
-5.75503922988754e-06
-2.19462769966662e-05
-3.17087651167943e-05
-3.26824885130197e-05
-3.01361991215e-05
-2.13879137388379e-05
-2.40634372530162e-05
-2.19280264390552e-05
-9.10958957823585e-06
-2.39135389824461e-05
-1.78926817287404e-05
-2.59265890183579e-05
-1.98950069651954e-05
-6.18470730161367e-05
-3.56496207309439e-05
-2.51816381230503e-05
3.15782917748175e-06
-1.06715033192548e-05
-2.84462166603088e-05
-2.04085397601105e-05
-6.07136358433193e-06
-3.08059311014246e-05
-1.82280325482965e-05
-2.97583028477924e-05
-3.44302743169044e-05
-1.21273997479363e-05
-7.56648855257055e-06
-2.14609809771388e-05
-4.83725253283323e-06
-1.95558210354859e-05
-2.9426188222816e-05
-2.12871592172513e-05
-1.68629350362046e-05
-2.79351695701332e-05
-3.0794911297646e-05
-1.55166742052172e-05
3.9853955599936e-06
-2.67754366913345e-05
-2.11206990481964e-05
-2.05448686732298e-05
1.61401004646105e-05
-2.14711792736892e-05
-1.67128012353194e-05
-4.2955614882625e-05
-3.02223417463679e-05
-1.4099895391556e-05
-3.11239550594884e-05
-2.31810456249877e-05
-2.95959459507938e-05
-7.23406355229634e-06
-2.46925969835116e-05
-1.23476050243143e-06
-4.67547384140389e-05
-3.64533735808025e-05
-3.28345227839935e-05
-2.2389176599892e-05
4.97081779808433e-06
-2.92299766927931e-05
-2.33214144562341e-05
-1.23337289701072e-05
-3.68035192427049e-05
-2.37061698847297e-05
-9.69914644049786e-06
-3.08597791066858e-05
7.37073080862606e-06
-1.9430850366676e-05
-4.18256336703984e-05
-1.07702106059492e-05
-2.97045822121535e-05
-4.29650716532131e-05
-5.34402519648146e-05
-4.78064311683963e-05
-3.66137470579781e-06
-1.6092037141641e-05
-4.08386707354703e-05
-1.59345855999282e-05
-3.80605561871423e-05
-2.29264365929452e-05
-2.42235830442495e-05
-2.70495887925656e-05
2.38221379171871e-06
-2.69626024856677e-05
-3.26750987105733e-05
-2.96086039234247e-05
-1.98454093201559e-05
-2.00573504777575e-05
