# Supplementary material for: Research on computational propagation and identification of mine microseismic signals based on deep learning
Source: PLoS One. 2025 Oct 22;20(10):e0334641. doi: 10.1371/journal.pone.0334641 (PMC12543183; doi:10.1371/journal.pone.0334641)
Supplement: S7 Data — (ZIP) [file pone.0334641.s007.zip › 000100900001506.xlsx_0.txt_24.txt.txt]

1.54572713748748e-05
-4.43220794392971e-05
-2.99751541218738e-05
-2.86932409938139e-05
-3.19855661232073e-05
-3.67444726885125e-05
-1.99601271577525e-05
-3.08166263070922e-05
-3.73756820997555e-05
-3.15899396769574e-05
-3.43758603268745e-05
-8.7775878668193e-06
-1.93083181692859e-05
-1.41207081751944e-05
-3.37997871322846e-05
-2.85039362889643e-05
-3.77464201176014e-05
-3.88080927053973e-05
-1.97650549164392e-05
-1.66574626862378e-05
-3.6211928720922e-05
-1.92890947343074e-05
-2.08204538672903e-05
-2.49942270153957e-05
-2.33213311793061e-05
-3.03092984294246e-05
-4.48179987238833e-05
-2.47855783006593e-05
-2.06539672295345e-05
-3.61086101006743e-05
-1.48115431346611e-05
-1.99364901448684e-05
-3.87007729684353e-05
-3.25726135722467e-05
-1.66662043377924e-05
-8.44927971726334e-06
-2.42945499593772e-05
-1.28919499501718e-05
-2.11480154596473e-05
-8.2741373546827e-07
-1.2494961358995e-05
-1.40480003771837e-05
-9.59175229039796e-06
-2.42208142037355e-05
-4.36099007480164e-05
-1.50126459932472e-05
-3.23378160108095e-05
-3.57590119180879e-05
-1.02116287258208e-06
-2.81993289720426e-05
-4.46213898924166e-05
-1.67825640263155e-05
-1.45206011796995e-05
-4.65840572133361e-05
-3.13316478516565e-05
1.36332759418884e-05
-4.21074575622033e-05
-1.92172298739517e-05
-9.509597831312e-06
-3.645010365042e-05
-4.96772303673206e-05
1.58485134041441e-06
-1.76284176501875e-05
-6.43356111355186e-06
-3.43811836789684e-05
-1.31208926913062e-05
-2.01943073373033e-05
-3.60858683277256e-05
-2.1819862492323e-05
-3.91630778134566e-05
-3.69826845354892e-05
-2.18604637702157e-05
-2.16504404554588e-05
-3.0694726155658e-05
-4.46052424792833e-05
-4.007304634803e-05
-1.6124547741836e-05
7.70078280494827e-06
-3.57959245328114e-05
-2.58563431873322e-05
-2.13322060748851e-05
-3.30554863063221e-05
-2.11251203469144e-05
1.36694231444518e-06
-9.08224876724277e-06
-1.02847237385271e-05
-4.50294931948285e-05
-3.08090807865652e-05
-8.41383078082759e-06
-2.40567128985605e-05
-1.82932883137425e-05
-7.70693788873365e-07
-2.89394092933323e-05
-3.2716640296959e-05
-2.22756436516999e-05
-2.73253692466112e-05
-2.09329932726153e-05
-1.95870448627706e-05
-1.87682526462786e-05
-2.73816477794948e-05
-2.82319419990029e-05
-2.64105362694159e-05
-3.23843694346048e-05
-3.75305218012784e-05
-4.986204330161e-05
-3.63607496758001e-05
-2.77943371068028e-05
-2.42829470661268e-05
-4.27463230375925e-05
-2.97656177357759e-05
-3.44863470502211e-05
-2.20708183573695e-05
-5.79565710113904e-06
-2.76587479660561e-05
-7.25925135862124e-06
-1.23029550674914e-05
-1.07146063063238e-05
-2.90951401503163e-05
-9.07963011125324e-06
-4.42950011575287e-05
-8.08820373250577e-06
-2.2662811482707e-05
-4.26675486236568e-06
-1.87176013048461e-05
-1.24312759647973e-05
5.03466174371972e-06
-4.30627715833795e-05
-2.25739694015372e-05
-3.41359583968638e-05
-1.75665188065513e-05
1.11503228258509e-05
-3.79093614372879e-05
4.94122248609324e-06
-1.07284694704422e-05
1.48222840084911e-06
-3.01877801887545e-05
-3.32069626976286e-05
-2.56691635184715e-05
-4.8092378415396e-05
-9.30489136936239e-06
-3.90283362999833e-05
-6.20936020056671e-06
-1.10499232151005e-05
-2.74648107672558e-05
-1.79750863127668e-05
-2.72421813817096e-05
-1.63428147803641e-05
-2.76789018531523e-07
-1.15805899405761e-05
-1.12856366850508e-05
-1.15547385840243e-05
-3.58392476607493e-05
-3.43389314967723e-06
-4.22718122984327e-05
-2.96526963546812e-05
-4.74925368461512e-05
-1.78948188645552e-05
-4.25431760757369e-05
-1.1427653782103e-05
-1.85403573257986e-05
-1.91306200837878e-05
-2.1879983033321e-05
-1.56874055735078e-05
-3.73910151384095e-05
-4.38146765436502e-05
-4.4609532172824e-06
-7.94647497694043e-06
-2.24020891151234e-05
-3.96509743354967e-05
-3.56509866448807e-05
-3.26336292425725e-05
-2.94296373924462e-05
-3.58383358421083e-05
-1.30350214693835e-05
-4.39403172346589e-05
-3.09644307291228e-05
-5.95106267961924e-05
-3.60293036966314e-05
-1.96235576747385e-05
-1.55326697638292e-05
-1.65885323642824e-05
-2.37078905565856e-05
-3.83055029738084e-05
1.98367856298886e-05
-2.74969579040144e-05
-2.29260663984534e-05
-4.25187611481154e-06
-2.21262051333812e-05
-8.42320669198297e-06
-2.86178933414647e-05
-2.30112936980763e-05
-1.64391936283312e-05
-3.63036175357081e-05
-1.34167461375664e-05
-3.11663025446905e-05
-4.34986605513682e-05
-1.33843120192366e-05
-3.00816984321739e-05
-1.20214677727526e-05
-3.58843490559104e-05
-3.25351404604856e-05
-4.55416719972861e-05
-2.776142536819e-05
-2.25177353430001e-05
-3.27509297896814e-05
-1.10872660663656e-05
3.35267673603695e-06
-3.71758306311559e-05
-1.88226219290537e-05
-9.08706066882226e-06
8.09486140238863e-06
-3.6373806720554e-05
-1.58667321068989e-06
-1.45716817387248e-05
-3.76875405860451e-05
-3.31622066032793e-05
-6.89179743211733e-06
-2.65369843033227e-05
-2.7948677717736e-05
-2.66518626907867e-05
-3.68803201489587e-05
-4.85072145085e-05
-2.97899234552784e-05
-5.57041376643701e-06
-2.65619497757075e-05
-1.78490484317488e-05
-4.31370656104051e-05
-2.16571615719772e-05
-1.22151119128244e-05
-9.00472388986481e-06
-1.97121866119732e-05
-3.9619151270631e-05
-2.26826009343817e-06
-4.09097615292446e-05
-1.53098618629186e-05
-2.97861229805584e-05
-4.1503620487911e-05
8.27860662988552e-06
-6.61442460930734e-06
-3.20931487210038e-05
-2.29907836420428e-05
-1.73864414799538e-05
-4.54316461489384e-05
-5.70923920982665e-06
-3.19068479574208e-05
-1.30901294969121e-05
-2.7844281979793e-05
-4.49282720255336e-05
-3.88360911841786e-05
-1.26347262211528e-05
-2.86692470659883e-05
-3.465225344662e-05
-5.18342246435078e-05
3.81724707670725e-06
-1.13176021757649e-05
-2.61970749107643e-05
-5.73702721513548e-05
-4.21230363444514e-05
-3.73924059872251e-05
-2.26271673806161e-05
-4.48473647264498e-05
-4.54747895560301e-05
-2.98529876903327e-05
-5.65704770524283e-05
-4.08713302901418e-05
-2.78413138395106e-05
-3.13148906740456e-05
-3.89859822718157e-05
-2.34423870490829e-06
-1.41490186849276e-05
-1.38408729306197e-05
-1.7811957970123e-05
-2.66751372289254e-05
-2.30121511939678e-05
2.25288509114694e-06
-2.29672732092084e-05
-1.35267325201585e-05
-2.30037576271377e-05
-3.39996915572551e-05
-2.27315432809274e-05
-2.53818370507231e-05
-2.21420224010453e-05
-1.71923619977505e-05
-5.25816285841504e-05
-3.71974406819993e-05
-2.18625621653237e-05
-3.06735341887143e-05
-2.99305103005784e-05
-1.27026522917965e-05
-3.88450999481366e-05
-1.1465361305389e-05
-2.90151859274176e-05
-4.46031105463133e-05
-4.33262473794094e-05
-3.7190729726538e-05
1.98350558993904e-05
-1.37595729884655e-05
-4.13879868769616e-05
-2.55449567135583e-05
-2.79894387260815e-05
-3.18143670605633e-05
-2.16675385418636e-05
1.20410796214896e-05
-1.54427959057542e-05
-2.21741200857335e-05
1.08897026174759e-05
-2.63081557513819e-05
-1.65004310350401e-05
-2.9885412014823e-05
-8.03030562764649e-06
2.45324290870027e-06
-2.01319444712947e-05
-8.78925671029656e-06
-1.83075973696796e-05
-4.47367346738915e-05
-4.28859115490823e-05
-1.51936189682394e-05
-3.65101008613212e-05
-1.533419598177e-05
-2.60091191082399e-06
-2.21238733979533e-05
-3.08324679565768e-05
-2.69910204062022e-05
-3.20109424509527e-05
-1.59765056438724e-05
-4.29641080278914e-05
-2.91297327525779e-05
-2.60390025308999e-05
-1.853877066701e-05
-5.83288309110976e-06
-1.14876336389137e-05
-5.39191829677843e-05
-3.01317816671086e-05
-4.99356231357587e-05
-1.94322627050872e-05
-3.50098829815478e-05
-1.9363488847117e-05
-3.46874637487497e-05
-2.88719309270947e-05
-6.40157659854081e-06
-2.48602454342188e-05
-3.77703524770599e-05
-3.11560534798752e-05
-2.58677437233127e-05
-3.29421345474097e-05
-5.37368640392115e-05
-2.824732320654e-05
-2.83868801850718e-05
-2.07039333619636e-05
-1.57778747193217e-05
-1.44689744195349e-05
-4.3482870206693e-05
-1.99843815405776e-05
-3.61270179865116e-05
-3.83347000747093e-05
-2.14174319629142e-05
-4.47008258405427e-05
-3.97897248513941e-05
-7.58327188615467e-06
-2.42905786918965e-05
-1.83152678799898e-05
-9.60571805865916e-06
-1.49697951456028e-05
-4.08693057095386e-05
-4.30644718311146e-05
-3.31682456436367e-05
-3.00033379636293e-06
-9.846405668819e-06
-3.43541885337428e-05
-2.41744278348949e-05
-2.46765399776712e-05
-1.97361634248777e-05
-2.09381323226285e-05
-1.56912060247143e-05
-1.00655754258216e-05
-1.91555015283082e-05
-4.87488096855454e-06
-4.7665330699593e-05
-5.95078142586184e-05
-6.82902471303539e-06
-2.15054498234341e-05
-4.19618144523279e-05
-4.48424795142014e-05
-5.1844190426288e-05
-5.15857479683994e-05
-2.67858663968502e-05
-1.97897630796086e-05
-3.06954138821642e-05
-1.5772394730231e-05
-2.35047758988972e-05
-3.63822636051898e-05
-3.61112062931199e-05
4.85198048009673e-06
-2.33382868510248e-05
-4.55686864871339e-05
-2.56802169224453e-05
-1.74543022150697e-05
-3.1865007866677e-05
-2.46898040770289e-05
-3.73209256298932e-05
-1.58512537702103e-05
-2.23192443976112e-06
-2.24828121109035e-05
-3.95928350554431e-05
-1.76664175736864e-05
-2.4173572359817e-05
-2.9211760912098e-05
-3.35611967931945e-05
-4.23552601609395e-05
-4.85762968445951e-05
-4.65483473725096e-05
-1.24482709809981e-05
-4.85879982963155e-05
-2.04292410395537e-05
-7.42172664703784e-07
-1.4306751456352e-05
-2.85986753162698e-05
-2.31158465940409e-05
-3.3108172568537e-05
-1.17256178568353e-05
-3.64905077066156e-05
-2.44617222840115e-05
-1.9240919309305e-05
-1.55252007525277e-05
7.90810269956981e-06
-2.55457887276539e-05
-1.60709659933297e-05
-3.95979772321449e-05
-2.79028281370915e-05
-3.47558545275231e-05
-1.93025560214099e-05
-2.3611802677331e-05
-1.37676917965487e-05
-2.5994361216004e-05
-1.84215736741511e-05
-2.83056282930608e-05
5.79743078083044e-06
-1.82537520055121e-05
-1.63323213825625e-05
-3.56788507435726e-05
-3.90517516754206e-05
-2.56935196555711e-05
-4.11775294403702e-06
-4.41907667100052e-05
-2.85711687540413e-05
-2.04368309596931e-05
3.43249068664884e-06
8.30461197157041e-06
-1.09545276079789e-05
-2.40865589715861e-05
-1.22298159435343e-05
-2.90257885413665e-05
-3.52886846141524e-05
4.73039902569913e-06
-1.53286120519902e-05
-2.24290696112599e-05
-2.813940990908e-05
-2.93538187479717e-05
-1.07948033778924e-05
-3.79222309878766e-05
-2.28109087928302e-05
-4.51845649878622e-06
-4.07969811342312e-05
-1.65935485057246e-05
4.49016621874025e-07
-2.96143279119227e-05
-3.6234967270516e-05
-2.78526554025292e-05
-1.67678485394106e-05
-3.43288591954269e-05
-2.12112345753776e-05
-3.60071753850333e-05
-2.19399533844296e-05
-3.01062409397822e-06
-2.43281813833089e-05
-1.54066423698708e-05
-3.09422937514646e-05
-4.8524256880504e-05
-2.59274070881051e-05
-5.13167151558596e-06
-1.82368464322362e-05
-1.72062797892661e-05
-2.83403186439046e-05
-3.50762089864526e-05
-2.71232417159312e-05
-4.79239060254225e-05
-3.36108792546131e-05
-2.94436038060516e-05
-1.46214920099111e-05
-4.62836303192341e-05
-3.76977497921266e-05
-7.87708707383995e-06
-1.14784701756376e-05
-4.22900997817814e-06
-4.30280018758369e-05
-3.63376642928443e-05
-2.51537121778955e-05
-2.17588395650525e-05
-3.3101459300282e-05
-2.4746066401639e-05
-2.50008058798786e-05
-2.34924722525619e-05
-1.10246284834125e-05
-4.06200205560996e-05
-4.63362658858005e-05
-8.46191397438525e-06
-7.8263381817645e-06
-3.27738487849011e-05
-3.56527295165803e-05
-1.06529307011673e-05
-3.28317897129088e-05
-3.30221929122268e-05
-2.86671823384719e-05
-3.08749233363615e-05
-1.72940754782633e-05
-4.22320532345183e-05
-8.402588052888e-06
-3.5324215349714e-05
-2.4091652303623e-05
5.44186968508518e-06
-2.44167320891688e-05
-5.55931742484491e-06
-2.6599116844438e-05
-2.63202781025018e-05
-2.73668888416427e-05
-3.66148864459499e-05
-2.48806445090766e-05
-2.67358385575001e-05
-1.96041559173984e-05
-1.24091983380565e-05
-1.62522412465911e-05
-8.72763935878718e-06
-1.94982128684583e-05
-1.31924112987735e-05
-3.18503263339272e-05
-2.83028398114949e-05
-1.67078116218645e-05
-1.8179526228234e-05
-7.67164142226455e-06
-2.73073451829387e-05
-1.73811000201247e-05
-2.07968151576445e-05
-5.02438179282012e-07
-5.6314390324215e-05
-3.19951285665387e-05
-1.47092289757739e-05
-1.94631119119216e-05
-8.19928138185689e-07
-3.5454839590683e-05
-1.04459381449358e-05
-3.23219938063947e-05
-2.51277916056674e-05
-2.97753357750541e-05
-3.85827470299529e-05
-4.85292965381415e-06
-3.43239867682996e-05
-4.92319470278074e-05
-5.64090189157034e-05
-1.31852334430358e-05
-2.4581618362941e-05
-8.84068992238348e-07
-2.35254618547076e-05
-3.59906472328537e-05
-3.35449602945955e-05
-4.59328047640096e-05
-1.78180819351396e-05
-3.48945901615559e-05
-4.77020781006171e-05
-3.57127513255681e-05
-4.15423450519721e-06
-4.44130778637982e-05
-2.31423156680945e-05
-2.47662666322247e-05
-4.3600793285042e-05
-2.8523612797496e-05
-1.06945608143104e-05
-4.11644090081021e-05
-2.61949640647791e-05
-2.86813589821341e-05
-3.39986663344473e-05
-2.19591827905161e-05
-4.33585108816148e-05
-2.2048978454824e-05
-4.51228612609956e-05
-2.62084390757022e-05
-3.95418309830923e-05
-3.43147080270671e-05
-2.14563740998278e-05
-1.3285700093643e-05
-5.94473666780594e-05
-2.82951388757432e-05
-3.29343379265114e-05
-1.7634110418897e-05
-2.51608836224195e-05
-3.47004101155657e-05
-2.64205101486823e-05
-1.42197891813927e-05
-3.9921920854201e-05
-3.71175111996079e-05
-1.83987521643304e-05
-3.07743610090876e-05
-1.34644126964887e-05
-8.38887688763371e-06
4.66580339650088e-06
-4.32402684530465e-05
-1.55386604742445e-05
-6.37529875289209e-06
-2.08001385033756e-05
-2.12674338932237e-06
-2.14355841698659e-05
-6.6814451832176e-06
-3.78916543913962e-05
-2.98453275582315e-05
-5.00940044252475e-06
2.52239262771645e-05
-1.9486070086419e-05
-3.25055346765397e-05
-4.12380497804009e-05
-2.38995424621962e-05
-1.52846296955648e-06
-1.21073627768498e-05
-8.03471221942615e-06
-1.91383818729763e-05
-1.6751744147533e-05
-3.18590715627018e-05
-3.23397227490174e-05
-1.51188529358976e-05
-4.22764970379758e-05
-2.42419895202151e-05
-6.33880808376984e-06
-4.43243957417183e-05
-4.19309171814449e-05
-3.38530111303747e-05
-1.2252868461938e-05
1.26181847642487e-06
-2.56753186824804e-05
-4.26846680359949e-05
-2.80582641924454e-05
-6.07201965746229e-05
-1.54741779409697e-05
-3.55233731815279e-05
-3.84063536433653e-05
-3.96715885019963e-05
-2.65850384120234e-05
-1.65555399752496e-05
-3.81564558070654e-05
-1.89976198352756e-05
-3.22219341797519e-05
-3.81523587890789e-05
-5.09859529665814e-05
-2.86475244148882e-05
-2.81982064792603e-05
-2.75278783130189e-05
-3.43944928569608e-05
-4.01158591323849e-05
-3.56976090226615e-05
-3.89065603681618e-05
-1.63522134337825e-05
-2.17096004981554e-05
-1.88068830079221e-05
-5.37606401012494e-05
-4.65611659369968e-05
-1.52599241101287e-05
-1.46976352464675e-05
-1.86912679437097e-05
-1.62789232636594e-05
-2.27804871233242e-05
-2.05992343737437e-05
-3.40500004278744e-05
-2.0439796696231e-05
1.58552541675899e-05
-4.16689544847292e-05
-3.10581089783831e-05
-3.06809437688055e-05
-3.46749395190807e-05
-2.80962358158404e-05
-1.61791796216676e-05
-1.41383080834795e-05
-2.04438995281868e-05
-8.54797242516467e-06
-1.37188836599573e-05
-2.80166443328742e-05
-2.35443038462082e-06
-2.93968682177031e-05
-3.63815203099381e-05
-2.47972975950167e-05
-4.25600146798279e-06
-3.06330594961331e-05
-3.96713740602824e-05
-2.16296365547494e-05
-2.65120795778495e-05
-4.44167519871678e-05
-2.50806097401926e-05
-3.14799714724328e-05
-1.76597790696292e-05
-7.9874703032075e-07
-4.77413123032368e-05
-2.14628585628449e-05
-2.93605253329604e-05
-2.11593735681576e-05
-3.80338828839706e-05
-4.36327468372725e-05
-2.22456882089583e-05
-2.25818813068269e-05
-1.02135873552979e-05
-1.21346271751124e-05
-1.77029589400652e-05
1.39034652908097e-05
-1.13713975579229e-05
1.10683743880625e-06
-5.35168102790558e-05
-3.74194483410442e-05
-2.44568321650603e-05
-2.76005513864897e-06
-6.33936972997118e-05
-1.17810827976839e-05
-4.22505622198607e-06
-2.79281234529668e-05
2.07734690657922e-06
-9.30090564981234e-06
-3.67588998886304e-06
-9.21525223074792e-06
-1.64420821249258e-05
-8.89750005782275e-06
-3.34170519101642e-05
-1.09627179252295e-06
-5.84574458547604e-05
-1.89082389019085e-05
-2.87663052751551e-05
-2.59350167711506e-05
7.15245781807657e-06
-2.50047310601126e-05
-3.32686911579654e-05
-4.09013821351487e-05
-3.45043789473298e-05
-7.72735289758528e-06
-3.94166486600422e-05
-4.20177148631679e-05
-1.20500953871611e-05
-3.41509708647593e-05
-1.86446947158624e-05
-1.29696758907186e-05
-2.53438394407504e-05
-2.67537757074126e-05
-3.03936514883102e-05
-2.02247410814756e-05
3.59168577391695e-06
-4.83560661008928e-05
-4.58132367704232e-05
-6.24292771110537e-06
-4.23505317853551e-05
-3.35720557502459e-05
-1.73843219952325e-05
-5.23161616360658e-05
-3.46839624780781e-05
-6.83859544885607e-06
8.3620799432228e-06
-3.41187572940955e-05
-9.18967293715515e-06
-2.59862402287195e-05
-3.14410473370414e-05
-2.83011473992084e-05
3.83039344921033e-06
-2.26149220167811e-05
-2.76458619666183e-05
-5.12437469526751e-05
-1.5021662669144e-05
-4.70392003192542e-05
-3.9983279057554e-05
-1.64244596498813e-05
-7.4132040175195e-06
-2.81922038544414e-05
-2.94043629516876e-05
-2.49579062599176e-05
-1.68723187255655e-05
-2.64981429054911e-06
-2.86322084137383e-05
-2.78767260773097e-05
-2.22311399890154e-05
3.28176139180431e-06
-3.13409903272015e-05
4.48386627330351e-06
-3.88899057162034e-06
8.54801774748552e-07
-2.52398720166608e-05
-3.88298101727415e-05
-2.33078777935504e-05
-7.71129725769114e-06
-3.78713655236145e-05
-1.04844777356459e-05
-2.5141012178234e-05
-4.94273670976973e-05
-1.50284721583331e-05
-1.93378191970874e-05
-2.46227175395657e-05
-2.12239014645747e-05
-1.23616165229129e-05
-2.82147970486289e-05
-2.04062316426346e-05
-3.6173980728116e-05
-1.80095920509687e-05
-1.33005845973967e-05
-1.18109311356406e-05
-2.10603695475198e-05
-2.9303797844503e-05
-1.82409302957721e-05
-1.98415656335234e-05
-5.28598544695355e-05
-2.78946093518287e-05
-2.00549925886138e-05
-2.03097683373928e-05
-2.53121088543998e-05
-3.56418569594918e-05
-2.68086042276524e-05
-3.70469057744412e-05
-5.78768136924293e-06
-2.51567055958932e-05
-5.47522201149501e-05
-2.70161256651095e-05
-3.23364370345978e-05
-2.73449585837611e-05
-2.15945672763776e-05
-3.33635214352235e-05
-4.17110431715531e-05
-2.38314515376358e-05
-2.47028998069959e-05
-2.12942023006396e-06
-3.12027316506232e-05
-2.21539827136505e-05
-1.10350505919237e-05
-2.6755914113512e-05
-2.7666858350057e-06
-1.54797699172536e-05
-1.50480444008177e-05
-2.28073405610927e-05
-1.64270548800962e-05
-3.11103378895836e-05
-4.10104265788878e-05
-2.17610957759583e-05
1.86466223818701e-07
-2.47393346519236e-05
-2.41907654343363e-05
-3.71013880405886e-05
-1.94963801228044e-05
-4.1344041460692e-06
-5.20381043864003e-05
-2.71971386704141e-05
-2.31745255870887e-05
-2.70931040495866e-05
-2.05582195364997e-05
-2.15182380889528e-05
-2.1212170831003e-05
-3.00122244477433e-05
-1.9434667054777e-05
-3.1332409612373e-05
-3.13223557184431e-05
-5.16039853567063e-05
-1.43533422437794e-05
-9.23793814282258e-06
-1.45016556863913e-05
-1.58524339593563e-05
-3.58465719572242e-05
-2.68062320139091e-05
-2.92067588456513e-05
-5.22065244751344e-05
-7.8972768172643e-06
-3.96268646651889e-05
-1.99865028486992e-05
1.28535515419952e-06
-1.65948071178674e-05
-3.4577925929252e-05
-3.50037467835444e-05
-1.13836276209197e-06
-1.7753450342938e-05
-1.5678252383901e-05
-3.62464058465759e-05
-2.93779793785898e-05
-4.1831010635208e-05
-3.31532474064932e-05
-1.04572368055423e-05
-1.07990057389104e-05
-2.03692724240706e-05
-1.70823130404667e-05
-3.3115775037266e-05
-3.80903375793537e-05
-4.07507403451971e-06
-4.05851627564167e-05
-1.80704584999842e-05
-4.30303574970012e-05
7.1211856295942e-06
-3.4249585190812e-05
-1.08800204219653e-05
-2.49713111674057e-05
-2.79168734248515e-05
-3.55965601598772e-06
-2.09938544634635e-05
-5.11993865771903e-05
-1.07580213177793e-05
-2.13725327465881e-05
-1.36315123389739e-05
-1.90275400524252e-05
-3.685809151122e-05
-1.71176443574024e-05
-4.40895854390493e-06
-2.78939005411919e-05
-2.7787985154318e-05
-3.30214735847246e-05
2.45000625027325e-07
-1.17268330055324e-05
-2.77421708756849e-05
-2.72993264218094e-07
-2.83260782860292e-05
-1.24280331154732e-05
-2.74326097447922e-05
-3.05718241109171e-05
-2.24042378167408e-05
-1.10378021104395e-05
-2.57536568177947e-05
-2.65380463731037e-05
-2.64989102340898e-05
-3.12780604260916e-06
-2.45210628426134e-05
-1.81761239685431e-05
-3.75203760890553e-05
-3.79611808371926e-05
-2.91612203604561e-05
-3.72397179758132e-06
-3.66566560072815e-05
-2.67161106652118e-05
-2.76130907131236e-05
-5.19347836223435e-05
-8.70338646100904e-07
-1.68750906308258e-05
-2.48645743197881e-05
-1.27370953042479e-05
-1.51733232068264e-05
-4.31191354377213e-05
-3.40078307567065e-05
-1.54709741253624e-05
-1.50363194412783e-05
1.43709334036066e-05
-1.92412456201444e-05
-2.81044873214989e-05
-2.48622824102987e-05
-3.70989654934248e-05
-3.00857234469681e-05
-1.1777296978797e-05
-4.32194287446866e-05
-1.03762898633103e-05
-5.98356879621777e-05
-3.33006923037897e-05
-1.95798247240758e-05
-2.10120101500324e-05
-1.00750796296013e-05
-2.47194637654997e-06
-1.35747129151227e-05
-1.88596392028218e-05
-4.76335423712174e-05
-4.31760379701048e-05
6.2449504810321e-06
-1.50667204968538e-05
-2.44532392298939e-05
-2.63839960735882e-05
-3.2425189553704e-05
-3.24472656152512e-05
-3.45307817210625e-05
-2.67238731198928e-05
-2.32032234790731e-05
-2.35522669131792e-05
-2.38378533300604e-05
-3.72627802834479e-05
-6.82534749009631e-05
-2.1566550642758e-05
-1.92848501095809e-05
-3.70266040334429e-05
-2.67623613573112e-05
-2.47581500816478e-05
-2.14798032966764e-05
-3.49013487718587e-05
-8.47117576086305e-06
-4.20142887723562e-05
-3.62744375929521e-05
-6.16724130142085e-05
-3.15947685497208e-05
-1.5000898005847e-05
-2.94011402600857e-05
-4.5863465578689e-05
-1.42506341232198e-05
8.77024991383956e-06
-1.3404236529998e-05
-1.41058662637374e-05
-3.46024614036016e-05
-5.04087236814157e-05
-4.17615383778917e-06
-3.48196699645759e-05
-5.21327478640436e-05
-2.90040155781986e-05
-3.01407775975831e-05
-3.23444361343013e-05
-3.17460303677016e-05
-3.89890944879377e-05
-1.57244635278992e-06
-1.58529240279987e-05
-2.28586323782794e-05
-2.06401135259635e-05
-2.72666860162917e-05
-3.15238874735659e-05
-9.94672167369109e-07
-3.67823723975623e-06
-3.7285381512081e-05
-3.2324578719452e-05
-9.76414776744334e-06
-2.73361419113552e-05
-3.00868949571137e-05
-3.34066127565437e-05
-2.72343639935256e-05
-2.57518070410639e-05
-2.16002805384719e-05
-7.60397012737491e-06
-5.02886647613761e-06
-2.54358871822422e-05
-1.8550705543244e-05
-1.89051724527072e-05
-2.66404429427237e-05
-1.74179206569745e-05
-6.20747572081859e-06
-1.76232594908657e-05
-5.9345406499235e-05
-1.72675220733003e-05
-3.29167842364351e-05
-3.8370113164908e-05
-2.87718474460183e-05
-2.26222270768175e-05
-6.79138812795742e-07
-1.33799266608731e-05
-3.36051394927611e-05
-2.29962755270963e-05
-3.5786928939472e-05
-3.53140799221507e-05
-4.06264180401301e-05
-3.85543105893534e-05
-3.01523583731001e-05
-3.96994720286811e-05
-6.36731992329082e-05
-2.54485693650049e-05
-3.9461119154507e-05
-4.27787293708778e-05
-3.74627108210703e-05
-5.20851980023436e-05
-1.29292453998408e-05
-3.53131520779278e-05
1.82672748905308e-06
-1.26633507458818e-05
-2.47487869834638e-05
-3.47765033820978e-05
-4.73057457127102e-05
-3.26981300776024e-05
-3.91439012522e-05
-1.42977473811958e-05
-2.56638836154726e-05
-1.49131952591714e-05
-1.37117741983499e-05
-3.44446791367397e-05
-3.8631328088705e-06
1.20707359275531e-06
-3.79289437263767e-05
-4.28531018057985e-05
-1.21470964752328e-05
-3.30163499349159e-05
-2.74806832883578e-05
-3.58058814948712e-05
-3.45958210623261e-05
-3.88279580891709e-05
-2.78963774571774e-05
-2.31159547066711e-05
-1.67359792819469e-05
-2.14127050728589e-05
4.93297522836083e-07
-2.52380790078799e-05
9.25776625210334e-06
-1.56594980720077e-05
-5.59131519859629e-05
-1.70441740058686e-05
-2.97125184633358e-05
-1.69178318958216e-05
-1.0724594321785e-05
-1.785908423894e-05
1.19331780158457e-05
-9.3945342172022e-06
-1.27639332499804e-05
-2.64992066817891e-05
-1.97214991182649e-05
-2.66280638646415e-05
-4.24607141188814e-05
-2.53202819391418e-05
-9.43597671642661e-06
-1.80550789495668e-05
-2.47023352867317e-05
-7.84193558970347e-06
-4.65719263538928e-05
-3.44613018794038e-06
-4.31589225258639e-05
-2.56870113278204e-05
-3.8889463743561e-05
-9.58362227076539e-06
-2.49746384453263e-05
-7.79085178218801e-06
-3.21435333286213e-05
-6.17292915879037e-05
-4.55808392662858e-05
-1.42488668466594e-05
-2.41497088091875e-05
-3.79940634677169e-05
-2.73923828658811e-05
-2.1926711793374e-05
-4.25763621234698e-05
-3.11282625799988e-05
-1.04122245526657e-05
-1.5638040372385e-05
-2.09403028996285e-05
-4.35528486551876e-05
-2.87457296755005e-05
-3.82680171645291e-05
-4.23999579797126e-05
-3.2331966440757e-05
-2.15427978983888e-05
-3.80956953472559e-05
3.34175276912803e-06
-1.24398702800068e-05
-4.14160027758673e-05
-1.22111617837122e-05
-2.94585529572429e-05
-2.59490597604921e-05
1.75259160932619e-06
1.17372545489051e-05
-2.75992715849228e-05
-3.070762315897e-05
-3.83416746720848e-06
-4.91148461727665e-05
-3.61273593142018e-05
-6.12636837650112e-06
8.55996776060547e-06
-9.92684857765505e-06
-2.99566519758083e-05
-4.41558389568289e-07
-4.76452938170815e-05
-5.49286190051694e-06
-2.28651286942107e-06
2.24497729432694e-06
-4.88019116078914e-05
-2.68851371071867e-05
-3.36364576534506e-05
-1.61901061039658e-05
-2.26578529512657e-05
-4.08854499670487e-05
-3.11515430036993e-05
-2.63743040640294e-05
-5.14534388223465e-05
-2.60685218417238e-05
-2.23995155960865e-05
-4.94675526198806e-05
-2.93953693915564e-05
-4.48385676672294e-06
-3.96721419528381e-05
-1.32555500350816e-05
-1.32591658982649e-05
-2.57207691576704e-05
-5.68901727108171e-05
-5.05991853945257e-05
-1.18069826706638e-05
-1.42401738956625e-05
1.68929343288769e-05
-1.98205524672263e-05
-4.94995690837316e-05
-1.34227910292868e-05
-1.56686858348266e-05
-4.63804706383389e-05
-5.84136315224585e-06
-2.98935066553426e-05
-2.46548641001813e-05
-1.36645294371418e-05
-1.79918784329762e-05
-6.02930147393291e-05
-2.841760271165e-05
-5.25696977751836e-05
-1.69766842676885e-05
-4.65491660584099e-05
-4.81491378584022e-05
-3.14880126400016e-05
-1.73571752920204e-05
-6.34449349330159e-05
-3.99973288666893e-05
-1.40563365209504e-05
-3.17485333555024e-05
-2.23325674279958e-05
-1.24939710288193e-05
-1.51847964884333e-05
9.70651512806879e-08
-5.35532701325021e-05
-1.34814396666442e-05
-3.86810750006613e-05
-4.09825816058076e-05
-1.57321908143706e-05
-3.37671848326083e-05
-3.30338835076228e-05
-3.20597452183719e-05
-2.76698157058779e-05
-1.73833622173249e-05
-1.0270801651282e-05
-2.11521853259492e-05
-5.18011762544153e-05
-3.55077164945884e-05
-2.98227524637108e-05
-3.65015909242431e-05
-3.47238679100881e-05
-2.95270305511538e-05
-2.92825805519355e-05
-2.16605892900155e-05
-3.64174514801575e-05
-3.59808039538916e-05
-3.64616756704018e-05
-1.57715620523941e-05
-3.55710050148906e-05
-3.13480410881907e-05
-1.55049678258301e-05
-1.78220951825677e-05
-3.17523539106777e-05
-4.17370513647886e-05
-1.3195323337567e-06
-1.55555215995964e-05
-3.33879558544657e-05
-3.03253382322114e-05
8.22810949290335e-06
-1.20375601251599e-05
-1.3962595107561e-05
-3.42248704856717e-05
-3.82647325298227e-05
-3.01347421577897e-05
-4.4535643470092e-05
-2.51914674839118e-05
-2.03278032467115e-05
-2.21135156213465e-05
-2.37523607771503e-05
-1.75510467028052e-05
-2.15987806866626e-05
-1.82308971635011e-05
3.13152839252302e-06
-6.57109891145055e-06
-2.71294593113667e-05
-3.60122391817739e-05
-7.1554684039564e-06
-2.23643738077342e-05
8.82495791312309e-06
-2.22548141508751e-05
-4.69925451299486e-05
-2.31215415550132e-05
-8.88009269651758e-06
-3.77136866212307e-05
-2.7670485888372e-05
-2.92199409715914e-05
-1.58446713033744e-05
-2.69413213361995e-05
-3.07958599489013e-05
-2.07206037877637e-05
-9.4720608022179e-06
-1.95308972091068e-05
-5.57135699638082e-06
-1.83120383354143e-05
-5.73250950277271e-06
-1.71069271370233e-05
-6.51930525098747e-06
-2.62759371215702e-05
-2.6762994841916e-05
-1.25354685289747e-05
1.1527644760111e-05
-2.68854365422519e-05
-2.56004413328155e-05
-1.95682137934621e-05
6.1979921539825e-08
-4.57206379186848e-05
-3.99288254063194e-05
-1.22092455927178e-05
-1.61521574363e-05
-3.06864159518567e-05
-3.12646241043932e-05
-5.55738353288894e-05
-2.18693408848917e-05
-1.48722558653544e-06
-3.85647102889538e-05
-4.51149381806519e-05
-3.23338555206458e-05
-3.34306475867536e-05
-3.84008611075787e-05
-2.32282089596245e-05
-2.9720502538265e-05
-3.12317764569441e-05
-2.62339113759996e-05
-3.57498730702268e-05
-1.73184078441395e-05
-3.17061227404263e-05
-3.61612601137617e-05
-3.217253258616e-05
-2.47141632617135e-05
-2.98151329390277e-05
-2.08549385045847e-05
-3.28236606610429e-05
-3.88663340050426e-05
-1.68678164000913e-05
-2.3467463868941e-05
-3.23018465929729e-05
-1.47135810766162e-05
-4.41787337304182e-05
-5.53590101553609e-05
-6.19573748475951e-06
-2.17578500721233e-05
-1.28359149895116e-06
-4.43601059175239e-06
-2.62406912506019e-05
-3.1555735120287e-05
-6.53260616864226e-06
-9.84505797235053e-06
-4.44202648050446e-05
-3.6627889336422e-05
-6.49205897646099e-06
-3.69162974950346e-05
-8.92607790984224e-06
-2.25717791717431e-05
-2.00457915163446e-05
-6.13819309618228e-06
-4.87614828949413e-05
-1.75137422309209e-05
-3.0014821422031e-05
-7.52163014247198e-06
-3.25666512866124e-05
-7.62275124396442e-06
-2.19542064825263e-05
-7.51711094313017e-06
-2.14468833482241e-05
-1.5053415044028e-05
-4.25810340613713e-05
-1.15410200836521e-05
-1.61395360957793e-05
-1.08304989453457e-05
-2.7439282233855e-05
-1.28461347642175e-05
2.45926178665371e-06
-1.74166075813998e-05
-5.19194214977557e-05
-4.31634835680607e-05
-2.82785411710669e-05
-2.08335211559467e-05
-2.20866417032506e-05
-3.01496894091944e-05
-3.14531965952143e-06
-2.28213951809817e-05
-2.0933699493168e-05
-1.84476768221534e-05
-1.68763838833795e-05
-2.7752103177165e-05
-1.93296347397512e-05
-2.78466003905633e-05
-1.10682593702322e-05
-1.64120850842999e-05
-3.76361546982496e-05
-3.80033422649262e-05
-3.19033717086584e-05
-9.17213347168357e-06
-1.75779309359755e-05
-4.93546050699055e-06
-2.86744683019866e-05
-2.31222319185102e-05
-2.37616544011586e-05
-5.3665185308626e-05
-2.70420999749866e-05
-6.42956787206276e-06
-6.44733100438492e-06
-4.11028049457119e-05
-2.80566605237757e-05
-3.86317044601018e-05
-8.19749913924925e-06
-2.40950559058214e-05
-3.47928489010216e-05
-4.50492454854025e-05
-3.49951318418405e-05
-2.49985213253608e-05
-4.87511844263301e-05
-2.72834786156406e-05
-4.44924959698479e-05
-1.97106825121814e-05
-4.09298752707251e-05
-2.64434203369787e-05
-3.07948840283745e-05
-1.72329049802441e-05
-1.98373163268151e-05
2.74853799872092e-06
-2.53923320990199e-05
-1.64138263656231e-05
-1.67157867387723e-05
-3.26673340921621e-05
-3.3033481788069e-05
-4.02373344555181e-05
-2.29307690643195e-05
-3.3344911475187e-05
-4.24346601506483e-05
-3.01301684431557e-05
-1.20896968702271e-05
-2.94235150100815e-05
1.30077227620103e-05
1.39472328191854e-06
-2.64756928683467e-05
-2.81240067977755e-05
-1.36773744179709e-05
-2.48294269640869e-05
-2.52324526733212e-05
-8.21125309407166e-07
-3.99566688217309e-05
-2.8070703107985e-05
-9.35465511130209e-06
-1.02928984156235e-05
-1.40003730613391e-05
-1.49446310024187e-05
-2.49684336489722e-05
-3.84779374353811e-05
-5.3022771340324e-05
-5.65340021814388e-05
-1.79425300253084e-05
-3.01518515257108e-05
-2.42070466170346e-05
-1.24972054428137e-05
-2.27945636494953e-05
-1.50835002968943e-05
-3.18447793799766e-05
-1.9641271822223e-05
-2.79086600512798e-05
-3.32267813045478e-05
-4.33501996175249e-05
-1.88644362261947e-05
-2.44605379451189e-05
-4.01031128721992e-05
-2.89414038944884e-05
-2.35839787507591e-05
-7.61480951755676e-06
-2.91455601667681e-05
-3.04438177093443e-05
-2.7815395522988e-05
-3.63877418562015e-05
-4.27186346453059e-05
-6.33878086184586e-06
-2.792550371945e-05
-4.20470735334431e-05
-3.65829621571536e-05
-3.27434725172745e-05
-2.21444666487963e-05
-1.8087110528151e-05
-8.7947099209036e-06
-4.06248376740934e-05
-4.87804302636225e-05
-1.80253505798299e-05
-3.36444330486975e-05
-3.36218138366042e-05
-4.22978578013734e-05
-3.57377943400404e-05
-3.84655497095991e-05
-2.58537230384309e-05
-3.65540516748179e-05
-4.09844991325645e-05
-5.79516186128736e-06
-4.57853207050145e-05
-1.41097208819151e-05
-2.1487015708194e-05
-2.02149540490796e-05
-3.24773932901849e-05
-4.29366039816347e-05
-3.28137518403173e-05
-1.74550189986848e-05
-2.84915581405136e-05
-2.13491464215836e-05
-3.43254192922858e-05
-1.86921185708444e-05
-2.30131844721438e-06
-1.15824285748469e-05
-1.25372856588429e-05
-2.33434981752674e-05
-2.07028667229575e-05
-2.920830444653e-05
-6.20953550344139e-06
-6.82364270666849e-06
-2.66683672474929e-05
-3.45321668422071e-05
-1.73986682160566e-05
-1.26209073934856e-05
-3.42720021125172e-06
-3.59864746442464e-05
-1.23994586844341e-05
-3.40627666089303e-05
-3.0692431217702e-05
-3.27152620215654e-05
-1.1672288052649e-05
-7.94092743162313e-06
-3.87714777757102e-05
-9.63878027006655e-06
-1.17504464058468e-06
-2.9744047984123e-05
-3.07248330108816e-05
-4.04115114090367e-05
-3.78179946117373e-05
-3.1475486292263e-05
-4.02918704149939e-05
-3.66726188996398e-05
1.48878888393908e-05
-1.94705527621716e-05
-3.17091362098934e-05
-3.72037467476531e-05
-1.83971864312865e-05
-2.08971962686621e-05
-2.80770869181617e-05
-3.16344447286842e-05
-1.02977176236e-05
-1.7999933509232e-05
-3.23576923300685e-05
-7.64649983004619e-07
-3.85590135913027e-05
-1.75078268924622e-05
-3.57465115109577e-05
-2.48899095393238e-05
-2.51550252757249e-05
4.54132406092636e-06
-3.2168892798914e-05
-3.93495967067128e-05
-3.38704474613467e-05
-3.51290135104382e-05
-3.42724255750163e-05
-2.25217731930906e-05
-2.34787855825844e-05
-2.20395958116444e-05
-4.48146023965495e-05
-2.94736673194083e-05
-1.75608903549314e-05
-2.24307739217777e-05
-3.89108673359661e-05
-8.0994299319376e-06
-2.05735488916351e-05
-3.67718908211633e-05
-3.01605343826929e-05
-1.18346010763377e-05
-7.00387263191571e-06
-2.44353991204046e-05
-1.51214132719569e-05
-1.29917595350297e-05
-3.1979911386517e-05
-3.16280933646227e-05
-1.31358480581852e-05
-2.03496259222834e-05
-2.06755758604583e-05
-1.08239280464967e-05
-4.06513865072664e-05
-3.34081194325386e-05
-9.65380654541746e-06
-2.1194242294477e-05
-2.30698570959203e-05
-2.06833033924556e-05
-2.36529373976871e-05
-1.62699067804168e-05
-1.29271268846859e-05
-8.57924181640581e-07
-3.30886071382374e-05
-2.25182241703847e-05
1.04829546558872e-06
-1.11804341078184e-05
-1.98906034822315e-05
-3.10328328015414e-05
-3.69355534326883e-05
-4.36103245721535e-05
-1.77713563778644e-05
-3.03910592369216e-05
-1.57806542710719e-05
-3.32954770499555e-05
-9.14985696456898e-06
-3.4373115521836e-05
-3.48331094184398e-05
-2.64367568021865e-05
-1.4465935335555e-05
-4.24284239172884e-05
-1.92724353870115e-05
-2.73754336779594e-05
-1.51111457681424e-05
-2.32766982995118e-05
-3.57059383571935e-05
-2.5020940136399e-05
-2.53705694034057e-05
2.97119555256723e-06
-3.51937061109768e-05
-3.4076239249105e-05
1.09896610689688e-05
-2.27967527429079e-05
-2.3143358199025e-05
-3.38295082136367e-05
-2.12793115397195e-05
-7.19167731923776e-06
-3.46491769861144e-05
-3.4672735972212e-05
-2.67323953434005e-05
4.99537473021129e-06
-3.78008407594895e-05
-4.19990643986629e-05
-6.88692378606697e-06
-1.48881315742638e-05
-1.93735061910365e-05
-1.33611809664827e-05
-3.48560941856975e-05
-4.32211935715857e-05
-5.59364881927199e-06
-2.00982595229592e-05
-2.36947838795842e-05
-2.85038787160642e-05
-3.65489441154026e-05
-3.76490291569123e-06
3.49670322977222e-06
-3.2070826910129e-06
-2.03582979745548e-05
-2.85355505506861e-05
-2.54975912964982e-05
-3.28738757485684e-05
-3.52188788618198e-05
1.06747303845518e-05
-1.61766871676343e-05
-1.12486451105377e-05
-1.88978861054071e-05
-3.58745882975124e-05
-2.55438048448706e-05
-3.87529776993781e-05
-3.77744386820773e-05
-1.53518224664635e-05
-6.21459485629312e-06
-2.64497519076858e-05
-1.86694589952739e-05
-6.96450433309058e-06
4.55756375801694e-06
-2.63013237116126e-05
-4.45572241368596e-05
-2.05832168003755e-06
-4.69893417789823e-06
-3.65289639719898e-05
-2.79374782530935e-05
-1.65808075251213e-05
-7.76351952911663e-06
-3.41632931135686e-05
-1.03698536767339e-05
-3.82428214370144e-05
-9.46737975962283e-06
-4.37299207683762e-05
-1.00129993856637e-05
-2.388860026908e-05
-1.40897465926623e-05
2.09198892530602e-05
-1.19945357915e-05
-7.81228607732811e-06
-1.91557003110233e-05
-2.33037360284087e-05
-2.25914146300638e-05
-3.6670965650906e-05
-8.4449556357291e-06
-2.75107735111963e-05
-4.06714431232362e-05
4.58391733645039e-07
-1.38570235513069e-05
-2.44673527010124e-05
-3.28877518462901e-05
-2.65254859448632e-05
-3.20541795326594e-05
-6.42808941085259e-06
-4.58624258997311e-05
-3.017071287935e-05
-3.49221733823414e-05
-1.77595564296237e-05
8.61589737125699e-06
-4.36948213473723e-06
-3.16665769058377e-05
-1.67096040388463e-05
-3.00341388484177e-05
-3.15613517338157e-05
1.12679476012532e-06
-6.87740530030643e-06
-2.38176771685863e-05
-1.37959821528315e-05
-1.56051489412858e-05
-3.70155371097575e-05
-4.11452109318638e-05
-4.73606906947996e-05
-4.31945720626766e-05
-3.12028078785225e-05
-1.75121281353334e-06
-4.70924670933423e-05
-2.02087713854585e-05
-3.33694133605164e-05
-3.26551928723704e-05
-1.44355986331607e-05
-4.18071473100927e-05
-1.14275670033141e-05
-1.39691571597703e-05
-3.5861247452415e-05
-2.96098011680755e-05
-3.26049771128691e-05
-3.1552517859234e-05
-1.42945484215576e-06
-1.61520039057079e-06
-4.84314760786843e-05
-2.05708752459332e-05
-1.8799974668208e-05
-3.3608134676272e-05
-3.34078151326486e-05
-1.41679285674592e-05
-4.19008069471437e-05
-2.9414040350163e-05
-2.76314121809848e-05
-2.21445067701006e-05
-2.68098860772016e-05
-6.97272097519052e-06
-4.44364250318161e-05
-3.08785840054715e-05
-2.06379395817668e-05
-2.63796212197474e-05
-2.12180696909225e-05
-1.78740772075956e-05
-5.66752562381836e-06
-2.17398579852306e-05
-3.0693029487885e-06
-1.76183616386136e-05
-5.59149048326163e-06
1.39096724240605e-06
-3.28651961626636e-05
-3.0914073526881e-05
-3.87894597323535e-07
-1.95121224716846e-05
-3.867339072887e-05
-6.0951884702337e-05
-3.7661806398529e-05
-4.21001879343173e-05
-2.41767034098066e-05
-4.78890873598369e-05
-3.81963580374327e-05
-3.00254404270004e-05
-3.10070342834293e-05
-2.80238801318165e-05
-2.45461467260712e-05
-2.95099414662517e-05
-4.44155033682823e-05
-1.38958608330848e-05
-5.8404634891426e-05
-2.02489868550451e-05
-1.57025001931577e-05
-4.05366095958261e-05
-4.59884422125563e-05
-2.78137600600036e-05
-2.30740838839334e-05
-2.51201203499369e-05
-3.13524967851781e-05
-1.88367296969784e-05
-2.11866555744244e-05
-3.31331575444771e-05
-3.15850446624986e-05
-1.44170808425401e-05
-1.80144398729089e-05
-1.8121048593925e-05
-1.58885544568355e-06
-3.19538837488131e-05
-2.93475260952878e-05
-2.17741303854728e-07
-2.93810642653398e-05
-2.9005594293548e-05
-1.39053175030956e-05
-4.28205660616064e-05
-3.47468687067093e-05
-4.49065220590372e-06
-2.20781152262114e-05
-1.37840800413013e-05
-4.04041486958456e-05
1.3146362873549e-05
-2.19443713551232e-05
-2.51812267543266e-05
-4.5682724179784e-05
-3.78784444628011e-05
-1.16512743005742e-05
-4.42505537581177e-05
-4.22347661512144e-05
-2.92883533825342e-05
-1.81459790940353e-05
-5.33180025865299e-05
-3.75405264719161e-05
7.05954271487254e-07
-9.38951875387779e-06
-4.12862932358153e-05
-1.46140431086115e-06
-2.48148853944977e-05
-5.91360440790604e-06
-2.55292179235273e-05
-4.99762010019025e-05
-6.5322214457092e-06
-3.1131879031006e-05
-3.49948213871382e-05
-4.42936379141154e-05
-1.6078730918371e-05
-4.26879271752263e-05
-6.45972427939083e-05
-1.52874674731068e-05
-3.04730159079018e-05
5.74294799797517e-07
-1.14893203713592e-05
1.64399938496684e-06
-2.0695884433821e-05
-2.72287823572224e-05
-2.19046373427099e-05
-2.75479869844558e-05
-8.69492331402324e-06
-1.28300315420268e-05
-1.13304158125761e-05
-2.15705159851851e-05
-2.5542018238045e-05
-1.94442411089476e-05
-3.26279134796612e-05
-3.9137643218681e-05
-4.00223772192474e-05
-3.72389376684659e-06
-3.63406851532072e-05
-2.4240847321596e-05
-8.72458208420361e-06
-3.53774920022531e-05
-5.25524041951451e-06
-9.22522417915702e-06
-2.44012473379971e-05
-4.44606974857326e-05
-3.05696615110647e-05
-1.86731076322529e-05
-1.6169707680181e-05
-3.21448085050629e-05
-2.17591557041061e-05
-3.5560938108915e-05
1.22280123221514e-05
-2.77491868937902e-05
-1.59160593873194e-05
-2.13065833361786e-05
-9.36323591276055e-06
-3.33858337958214e-05
-2.15436671508975e-05
-1.43194876548544e-05
-2.52975230273578e-05
-5.12478482652193e-06
8.94265391424491e-06
-2.93422693343713e-05
-4.39032069140969e-05
-3.27339127448649e-05
-1.15057450579365e-05
-4.07854562742346e-05
-4.00637952168731e-05
-2.26887409104975e-05
-1.90720010263218e-05
-2.09220893755263e-05
-1.16895438575859e-05
-2.74416192029831e-05
-3.70862610205055e-05
-4.3514098420501e-05
-3.41102659521637e-05
-1.64466912743603e-05
-2.12124331075005e-05
-3.55127616327437e-05
-2.09406308357072e-05
-3.03750661177265e-05
4.44511918097818e-06
-2.26465766186861e-05
-5.12842111776479e-05
-2.7453910995125e-05
-9.64059765971041e-07
-3.59628526751193e-05
5.3497239791974e-06
-1.74295603095719e-05
-2.7847820241263e-05
-1.74513033221993e-05
-2.02485985277888e-05
-4.01219873513906e-05
-2.8439022689528e-05
-3.65159962708813e-05
-4.97820959156835e-06
-4.82050895287661e-05
-1.72282024954102e-06
-1.89604730261778e-05
-3.1735689793534e-05
-1.25989989333642e-05
-3.36985446057188e-05
-2.66092877693073e-06
-1.79109436109993e-05
-2.77882991012423e-05
-4.75625765223393e-05
-1.51917874161386e-05
-1.54154262230935e-05
-2.77131978365409e-05
-1.66874829576507e-05
-6.36104978180758e-06
-1.50890283603583e-05
-2.27992294003511e-05
-1.1933290252251e-05
-1.00359156283165e-05
-2.70748362666447e-05
-3.58051060496449e-05
2.7999391328426e-06
2.75438940308519e-06
-2.0084036560277e-05
-3.35874792384127e-05
-1.94253756195913e-05
-7.48839772835749e-06
-6.31030339319823e-06
-3.06455552265154e-05
-3.21162236275135e-05
-3.8171330434903e-05
-5.18327043122576e-05
-5.13982664596205e-05
-1.48500343401999e-05
-1.15413869446873e-05
-2.6579590672005e-05
-4.31231857930457e-05
-3.85537460623745e-05
-1.23267645549463e-05
-4.07018500237072e-05
-6.61462004400018e-06
-2.40029288001411e-05
-2.10859359209732e-05
-3.76335203504997e-05
-2.99699918619925e-05
-5.24335617155386e-05
-1.82897105265528e-05
-2.89473763549985e-05
-3.13800903183436e-05
-2.24578992522355e-06
-1.89903901974251e-05
-5.44859413921018e-06
-1.81415569555131e-05
-3.64653476029987e-05
-1.02199378228015e-05
-1.7052234664285e-05
-3.14208650133726e-05
-2.34196222727929e-05
-5.39202572086069e-06
-3.47340177454602e-05
-4.09082321219942e-05
-6.58766953381434e-06
-3.94430346516433e-05
-1.49447973772708e-05
-2.77288505172442e-05
-2.33973029590906e-05
-5.24712237589008e-05
-4.20051758271661e-05
-1.66394937738499e-05
-1.2837781381484e-05
-2.6545346768959e-05
-3.33956330837381e-05
-4.59120739045265e-05
-1.12556596065817e-05
-6.00096824015199e-05
-5.2112162481041e-05
-1.99771597748199e-05
-4.04777764068154e-05
-2.39035600940802e-05
-3.01376980810983e-05
-1.69265698567285e-05
-2.97106010302441e-05
-1.59877931121798e-05
-1.3712048180475e-05
-1.78095557072649e-05
-2.73440860201699e-05
-3.82215405136155e-05
-2.79350513191495e-05
-1.47762395156401e-05
-2.39867311180915e-05
-3.64612776082471e-05
-1.46729806399734e-05
-1.34477124006388e-05
-4.07588314483578e-05
-7.64421465660273e-06
-2.72313546249246e-05
-4.43845074775735e-05
6.91167859765942e-06
-4.84064148471748e-05
-2.49749023886377e-05
-2.69299065745079e-06
-1.03456760077727e-05
-2.46166931400822e-07
-1.3920559564475e-05
-1.79812703011273e-05
9.15260012403212e-06
-2.18801370308802e-05
-4.41331090074907e-05
-2.03674220040525e-05
-8.97319791911732e-06
4.83158269057981e-06
-1.87627959770503e-05
5.96493854808684e-08
-1.86788546733954e-05
4.81957341440614e-06
-4.49354209999292e-05
-3.88161834477128e-05
-1.7571457825225e-06
-1.18015568074617e-05
-2.79373861066387e-05
-1.42373965136141e-05
-3.92515902823543e-05
-5.62987668413626e-06
-2.62104417796487e-05
-2.6130655552876e-05
-4.07215836199087e-06
-1.3514142306663e-05
-4.54266680766949e-05
-3.64405243666789e-05
6.05767720886558e-06
-1.52218342820671e-05
-1.02034501630179e-05
-2.10570883998936e-05
-4.35799165645506e-05
-3.93528427786607e-05
-4.23269279331986e-05
-3.08064660480188e-05
-2.75995643339473e-05
-2.17710137093308e-05
-1.42357227863733e-05
-3.02910205871884e-05
-1.6337001499951e-05
-6.41688157472943e-06
-2.33585769592013e-05
-3.01005369597035e-05
-2.36548369780438e-05
-2.74616133609129e-05
-3.87264082129509e-05
-1.94549683308454e-05
-2.84343498601387e-05
-2.18336643165806e-05
-2.1862767143862e-05
1.76273146151391e-06
-2.19196725831224e-05
-3.47298743860161e-05
-3.98645388712422e-05
-2.05892595167969e-05
-3.32345899811778e-05
-2.32589747606887e-05
-4.00552084586724e-05
-1.81348206114722e-05
-4.20139236194884e-05
-8.83959635689958e-06
-5.06273945040394e-05
-3.01088619090148e-06
-1.74817454231564e-05
-1.95792934211912e-05
-3.79391327389971e-05
-2.55290826911129e-05
-2.4939417950807e-05
-2.3424831970035e-05
1.01847616929274e-05
-4.46818117057632e-06
-2.67585346572963e-05
-1.83469340122979e-05
-3.2547879808781e-05
-7.94369061304054e-06
-2.76656274070219e-05
-4.19099726588316e-07
-8.76911063805577e-06
-3.23884878729425e-05
-4.20502426577717e-05
-1.89660322245069e-06
-3.14779728148273e-05
-3.04142243007622e-05
-3.9542727939481e-05
-4.14555261783411e-05
2.38727856471532e-05
-2.37080096969173e-05
-3.69032567507078e-05
-3.12736382908828e-05
-5.20457582856641e-05
-4.08699284312318e-05
-2.22992477756953e-07
-4.64942508008831e-05
-2.83931116476928e-05
-3.58160304411376e-05
-1.64575570578612e-05
-2.68790860168682e-05
-3.00047392091794e-05
-2.33035709255665e-05
-9.14431258139672e-06
-2.41449626097759e-05
-3.64854869840108e-05
-2.7488587849635e-05
-9.66131996660937e-06
-1.2739017077971e-05
-1.32801559216671e-05
-4.39784927378968e-05
-2.78303090128591e-05
-6.86219391192986e-06
-2.07850342801157e-05
-2.07844515292896e-05
-2.92076766835099e-05
-1.95194333842552e-05
-2.85532250224795e-05
-2.72762718616614e-05
-1.79431916828908e-05
-1.97232865710613e-05
-1.54355845410769e-05
-1.68784212709843e-05
-1.89658030830762e-05
-1.64805604932904e-05
-5.67192718650802e-05
-5.07870472990705e-06
-3.40734624323269e-05
-2.81978241737219e-05
-3.89391184330421e-05
-7.76394690145218e-06
-1.81331161239494e-05
9.84342785949647e-06
-1.44524701164858e-05
-2.21422388737443e-05
-2.70808932780125e-05
-2.25101625259176e-05
-2.4892196369627e-05
-3.0335638337083e-06
-6.58387904272714e-06
-6.29557461396441e-06
-3.15035361227431e-06
-8.84874402877451e-06
-3.22826381212194e-05
-2.24556439560647e-05
-2.70420052928792e-05
-2.56998920548823e-05
-3.7181882926433e-06
-2.81145012484379e-05
-1.6995481326514e-05
-2.52997021435986e-05
-2.18040044659122e-05
-2.54281399011342e-05
-5.08429197318415e-06
-1.29932654934268e-05
-2.62618832799726e-05
-1.67971118174808e-05
-2.15781046772094e-05
-3.60043493501847e-05
-2.45831188923778e-05
2.16153339564408e-06
-4.57433293950882e-05
-1.63275420554829e-05
-1.85705005418162e-05
-3.32023849710059e-05
-3.20746544724434e-05
-1.55331915361327e-05
1.13970110256465e-05
-1.27209680026652e-05
-2.44908199751113e-05
-1.29415114642976e-05
-1.15346562390561e-05
-3.78285326226393e-05
-1.21655898805895e-05
-3.01265831318455e-05
-2.61869125447851e-05
-2.34591503784111e-05
-5.21105454064187e-05
-2.1721760900234e-05
-4.40191324682754e-05
-3.04173002831905e-05
-1.06467295927299e-05
-2.790030253498e-05
-2.32985703179189e-05
4.38401685923882e-06
-4.07504343564126e-05
-3.91896927559032e-05
-2.68563394684667e-05
-2.80990830242108e-05
-2.90202330166812e-05
-3.12485492386201e-05
-1.00238148946381e-05
-2.22554178798989e-05
-4.49972015578813e-05
-9.93144411997861e-06
-1.48805494493026e-05
-3.01464350496655e-05
-1.80681807075125e-05
-3.11959254998814e-05
-1.33126560221291e-05
-3.46258210739488e-05
-1.82432150377941e-05
-2.92887388786574e-05
-3.5750780261668e-05
-3.85496520145886e-05
-1.09479001281952e-05
-2.7643404166347e-05
-6.09573581124326e-07
-2.07044146403707e-05
-2.63124337732579e-05
-2.01867592881768e-05
-3.11637624855303e-05
-3.83815661294441e-05
-1.90220009501048e-05
-2.99303183087092e-05
-3.01144010328146e-05
-1.20599452547992e-05
4.40296391055881e-06
-3.02664149466771e-05
-3.1046755164956e-05
-1.66373242943699e-05
1.90247424629036e-05
7.60146837767474e-06
-5.35313849967375e-06
-3.41194163830163e-05
-2.63977322182345e-05
-1.52796103717626e-05
-8.13168046868559e-06
-3.87156155004186e-05
-4.1727712168304e-05
-2.37919977553083e-05
-9.22187034869872e-06
-3.6206849123223e-05
-2.56162857830555e-05
4.79095733773485e-07
-3.39395298994704e-05
-4.00087330637566e-05
-1.97397179651888e-05
-5.31658081602487e-05
-1.07564172350225e-05
-2.02552502989191e-05
-3.19672471669286e-05
-1.54134726464546e-05
-2.85207397451258e-05
-2.63627567871731e-05
-3.07783819165003e-05
-3.49153745694621e-05
-2.70447396916605e-05
-3.08941153486817e-05
-3.8811945752248e-05
-3.23839625471904e-05
-1.18361569463329e-05
-1.78094993236691e-05
-1.91811801682882e-05
-2.07433216052122e-05
-3.02940037087685e-05
-3.38981881694688e-05
-2.64894925976601e-05
-2.75475401596377e-05
-2.87528146626873e-05
-7.70766753562295e-06
-5.41296045924994e-06
-1.61884596136542e-05
-2.10759239643654e-05
-4.31578925215206e-05
-4.63502052152698e-06
-3.64560633854815e-05
-3.33303930598202e-05
-4.18407273244947e-05
-2.88502519930751e-05
-3.29759543767134e-05
-1.55489018335541e-05
-1.93968167011968e-05
-2.05682313611053e-06
-2.00275840571169e-05
-3.45282054214577e-05
-2.09347089806481e-05
-3.12308985055824e-05
-2.41445753865571e-05
-4.08688774568867e-05
-3.95169851598327e-05
-1.55314648736077e-05
-2.25278476340352e-05
-2.18862708610512e-05
-4.2934540868414e-06
-2.33794686567989e-05
-8.36358992229985e-06
-1.48797691542923e-05
-3.56472685048101e-06
-2.52888595412106e-05
-2.04381043186652e-05
-1.71315015362151e-05
-3.56301574141931e-05
-5.00237577158682e-05
-4.70079293863261e-05
1.7784374956811e-05
-2.46004198353682e-05
-2.36917440700088e-05
-1.00435535415788e-05
-3.02353591811019e-05
-1.58620032790293e-05
-1.76713080723472e-05
-5.28544588488866e-06
-1.72096551328478e-05
-1.84558543379256e-05
-2.46442116427277e-05
-1.99738109020057e-05
-3.11306168328477e-05
-3.31122493458572e-05
-1.8240443692688e-05
-1.57670276425467e-05
9.61910685738552e-06
-1.37895018494589e-05
-2.37725260158849e-05
-3.72730775419725e-05
2.89882510327206e-07
-3.4990110424447e-05
-1.56155290153781e-05
-3.14551810353214e-05
-1.57209067656403e-05
-4.021812950602e-06
-1.29490859255275e-05
-4.73841115491779e-05
-3.99916715989015e-05
-2.14732790993028e-05
-4.75464793017754e-05
-2.79362403800005e-05
-8.58886467796127e-06
-5.2735387363842e-05
-2.58336197722695e-05
-3.15396466304606e-05
-4.43767989352655e-05
-3.32467853603007e-05
-4.17178632241478e-05
-1.14890647327546e-05
-2.45367671616255e-05
-4.26535876078466e-05
-2.70140007808159e-05
-2.29435257914753e-05
-1.09148389414456e-05
-2.15830154103765e-06
-1.3437916873105e-05
-4.23172061200588e-05
-2.36896702158465e-05
-2.57972762551373e-05
-1.5152476958357e-05
-1.82096313479291e-05
-2.2866540640107e-05
-3.3330013652615e-05
-2.21914246187189e-05
-4.3995216344258e-06
8.47211949122813e-06
-1.65953882441615e-05
-1.27417942554624e-05
-2.33761409216114e-05
-2.89131455422074e-05
-5.42712054287789e-05
-1.34883225120227e-05
-2.26651594205003e-05
-1.07761097275997e-05
-2.45122672775073e-05
-1.90310277144733e-05
-3.07138849748479e-05
-1.0717358467118e-05
-2.33285365960204e-05
-3.5097127753708e-05
-1.89089071724288e-05
-3.59477466314916e-05
-3.18046062356053e-05
-2.14206300632275e-05
-4.73204782540054e-07
-2.7172773101485e-05
-3.38952815001813e-05
-3.90280275350565e-05
-2.04604073392728e-05
-5.60503781739071e-05
-4.82794059340372e-05
-3.62506363837281e-05
8.94588316859504e-06
-3.00070082792619e-05
-6.06712363417937e-06
6.40682909172352e-06
-3.54910716467191e-05
-2.69652682310164e-05
-2.84666619731037e-05
-3.68880727186969e-05
-2.67700213076561e-05
-6.41352414636879e-06
-2.43015969176193e-05
-3.23306964535017e-05
-1.84250397548124e-05
-3.16109416183895e-05
-3.31032420644263e-05
-1.1937294921033e-05
-1.51116569206712e-05
-2.11217723015739e-05
-3.22500635299573e-05
-3.43839731939651e-05
-4.8064051496965e-05
-1.25097025178576e-05
-2.69989146361646e-05
-2.28887509552703e-05
-1.58405950293726e-05
-2.82656761142677e-05
-3.04894319566156e-05
-4.71266104384977e-05
-3.65421297707468e-05
-1.49893973496442e-05
-3.28507662528641e-05
-3.56041206324541e-05
-2.28286912431805e-05
-2.16633751427651e-05
-2.8164094615019e-05
-4.6940061645058e-05
-1.63512306484606e-05
-3.49732512831725e-06
-3.38272218568471e-05
-3.60770822501824e-05
-1.33826380200401e-05
-3.27159934659321e-05
-4.38150153446063e-05
-2.00063545833689e-05
-3.24073154259302e-05
-2.18868148803892e-05
-1.87472761288877e-05
-2.37869088695012e-05
-1.50870105083574e-05
-6.77328806216859e-06
-5.50847589464064e-06
-3.74651019893475e-05
-2.14152381947859e-05
-5.32300597631273e-05
-4.3603063227687e-05
-3.42269465571387e-05
-5.06560861475827e-05
-2.62539069380718e-05
-4.43611032375807e-05
-1.71771203698946e-05
-2.55556795313064e-05
-2.72239297346609e-05
-1.82648588998089e-05
-3.41200154772353e-05
-1.5732666974501e-05
-1.32561133412368e-05
-1.32887769180501e-05
-3.82678375588672e-05
-2.3435747815567e-05
-1.9230761419003e-05
-2.42966909561024e-05
-2.07342494130173e-05
-7.16927885580409e-06
-3.80866512531356e-05
-2.00324101039217e-05
-2.78693099415361e-05
-8.95007459284511e-06
-2.78719492620263e-05
-2.76831337454058e-05
-9.8843234146831e-06
-1.4801904419249e-05
-6.24180439458209e-06
-2.12053586004018e-05
-3.2278244801846e-05
-3.75869415020906e-05
-3.54955682471309e-05
-4.02112893310568e-05
-1.96541915879522e-05
6.18136507122851e-06
-2.31463442059733e-05
-2.6068909371602e-05
-1.5937225123802e-05
-2.43334331854326e-05
-3.05176586279649e-05
-2.91076648840533e-05
-2.24053003576616e-05
-3.8997415586206e-05
-9.28984310520056e-06
-2.85002723806785e-05
-1.95494423347167e-05
-7.02245373696193e-06
-1.62813578945014e-05
-8.18554154243326e-06
-1.70619032930213e-05
-2.41909779948066e-06
-2.63493176097971e-05
-4.87248825123098e-05
-4.56564258747814e-05
-2.4697570245697e-05
-4.00547981700629e-05
-3.16885872592812e-05
-2.95167622031689e-05
-3.71918936864512e-05
-2.79966999353359e-05
-1.82703706976115e-05
-2.22981635535038e-05
-3.15893993806477e-05
-5.19755369543699e-05
-1.56288462460414e-05
-1.55561388337926e-05
-1.66042165665787e-05
-1.65981790610385e-05
-2.99700722320087e-05
-2.36416115002981e-05
-2.45762204566758e-05
-3.11505118362508e-05
-3.33826002434942e-05
2.66983855397267e-06
-1.54455717964226e-05
-1.51299899287833e-05
-5.64448549638066e-05
-3.76474662851749e-05
-4.91858039599468e-05
-3.21116859894949e-05
-1.03831583429151e-05
-1.16904771757667e-05
-2.39629085346061e-05
-2.03002757640894e-05
-2.12689746882975e-05
-2.00220612157804e-05
-2.33125572294641e-05
-3.33212125970336e-05
-2.53838860922385e-05
-3.23960406078938e-06
-4.20627746545588e-05
4.04610530268354e-06
-2.33595354741325e-05
-1.65348035869975e-05
-2.89711426954224e-05
-4.76082699458553e-05
-2.38748889060808e-05
-1.1651493917623e-06
-1.00605398481032e-05
-5.66312718045708e-06
-3.58874424362826e-05
-4.71715287751022e-05
-1.78940307236909e-05
-1.44827998927094e-06
-8.99138421486661e-06
-3.45076235907977e-05
-1.629845183293e-05
-1.60466565497432e-05
-3.24020416732518e-05
1.52183481634991e-06
-1.98681635625814e-05
-4.06173142751372e-05
-3.68815181121874e-05
-3.42504922264439e-05
-2.10436913638716e-05
-2.46031262138594e-05
-8.73120700875351e-06
-2.68483277023928e-05
-3.69557332698541e-05
-2.75221578899945e-05
-4.79202882896701e-05
-3.92559021560106e-05
-9.54884726770626e-06
-2.7139900236342e-05
-2.7784215111624e-05
-2.16825580184548e-05
-3.76214324582827e-05
-4.54479948275144e-05
-3.85538241349971e-06
-1.38392450157767e-05
-1.26540768418089e-05
-1.6702201457194e-05
-1.78255431384767e-05
-2.36691119538652e-05
-7.14325044305106e-06
-1.32423720731662e-05
-1.52905588330154e-05
-4.19483931147565e-05
-3.53483498151214e-06
-3.21505761210495e-05
-1.74140930696104e-05
-2.09871927481552e-05
-2.67953230399989e-05
-3.22215748603556e-05
-2.13268124659481e-05
-5.74421144612509e-06
-1.67222187247412e-05
-2.67116155452543e-05
3.64492821173786e-06
-4.19691878416414e-05
-4.68181212829642e-05
-1.28136843596453e-05
-3.07418913345369e-05
-2.14540793237169e-05
-3.82122149218686e-05
-4.44702767413727e-05
-2.79990879189638e-05
-2.37985070307096e-05
-5.37401515892031e-05
-3.84728068052104e-05
-7.1341299263874e-05
-3.88284347117048e-05
-4.1529178746401e-05
-1.05436325214086e-05
-2.3450194053264e-05
-3.77288635326962e-05
-2.45942650724332e-05
-1.25704225045199e-05
-1.07987372699344e-06
-2.3800184404352e-05
-2.93337802109856e-05
-1.10713003105602e-05
-2.42366028223391e-05
-2.87692881889997e-05
-4.30530723457008e-06
-1.02640471623871e-05
-5.33944317884874e-05
-3.95183409079486e-05
-5.70924606481113e-05
-1.00491284536665e-05
-2.65903451200796e-05
-9.48165092115709e-06
1.13136995122307e-06
3.86995454552271e-06
-3.54603797239243e-05
-4.629980075266e-05
-1.24393749201465e-06
-3.53158859036709e-05
-8.29096210545025e-06
-2.02978263815917e-05
-3.92622357864087e-05
-2.76359562092578e-05
-2.44584337956944e-05
-2.32511826711408e-05
-3.21758288345865e-05
-4.35343477270482e-05
-3.87138804074329e-07
-1.03175108054053e-05
-2.12212167148322e-05
-1.70448225723354e-05
-2.74728017609965e-05
-3.10763464099805e-05
-1.2813553540479e-05
-4.81567149461044e-06
-2.41067060417638e-05
-3.42746093275933e-05
-3.34213210469644e-05
3.912245862184e-06
-2.46889926423664e-06
-2.86554632127081e-05
-3.35983887769823e-05
-1.57731596847756e-05
-2.94898384426682e-05
-1.48923991321534e-05
-4.20228273075651e-05
-1.8724833089093e-05
8.49204907592567e-06
-1.61508403857922e-05
-1.60213583529837e-05
-1.35264454253606e-05
-3.57692650525471e-05
-9.1398102905289e-06
-5.63661132333362e-05
-1.33606894683987e-05
-1.45741945153549e-05
-3.52531744388149e-05
-2.23031602521237e-05
-2.78753998437342e-05
-3.45012993130649e-05
4.89132635503842e-06
-9.94539548930938e-06
-3.3200180567856e-05
-1.40164814950366e-05
-3.23237985117449e-07
-1.14718426371478e-05
-2.89773442396608e-05
-1.47571918848469e-05
-4.29136005036418e-05
-2.56891674628919e-05
-3.24326122823695e-05
-3.74535950413628e-06
-4.62208587717061e-05
-1.99368742228689e-05
-2.58973144714124e-07
-5.00464546211503e-05
-7.73487481625396e-06
-1.23500612070537e-05
-3.2375600499129e-06
-3.27840060770755e-05
-3.44680720103567e-05
-3.44026324527621e-05
-1.57622425582845e-05
-1.24476917574293e-05
-3.13569212242755e-05
-4.18870957556251e-05
-2.75372418533067e-05
-3.64618458658722e-05
6.12225163485261e-06
2.68263564058615e-06
-1.03709738332825e-05
-4.51021036230045e-05
8.98878492085985e-07
-2.14467904164345e-05
-3.33732417246721e-05
-2.1471790612676e-05
-1.43931032859253e-05
-5.08526435061101e-05
-5.21973152032961e-06
-2.2732617163969e-05
-1.66338137430272e-05
-1.98223428500887e-06
-1.87235523399294e-05
-3.8869601128002e-05
-2.56486762466901e-05
-1.85482944822989e-05
1.22407743618939e-05
-4.89467878915864e-05
-1.86005876604421e-05
-2.40736490047117e-05
-1.36850278985017e-05
-6.01563847072063e-06
-3.226810720321e-05
-3.82961835031783e-05
-4.45953769489038e-06
-3.17522964335061e-05
-1.92349135123627e-05
-1.03306199827529e-05
-1.44105693962489e-05
-1.77829767630065e-06
-1.94721362891621e-05
-9.3054314460492e-06
-2.15947053368506e-05
-2.61451424075057e-05
-2.07814839945035e-06
-1.20166432438168e-05
-3.53468959794207e-05
-2.07464393284583e-05
-3.15760403951088e-05
-3.7279778134241e-05
-3.32076990158341e-05
-2.00577240112836e-05
-3.04610719862106e-05
-2.67496423863621e-05
-3.39882083163751e-05
-3.31649817675591e-06
-2.77195038752564e-05
-4.02289186835328e-05
-3.30328562757442e-05
-2.60309782659788e-05
-1.32698043488064e-05
-2.54122122060931e-05
-1.06352489048764e-05
-5.25720439097275e-05
-3.82382432226878e-05
-8.59494895039373e-06
-5.0734311971198e-05
-6.30659173219286e-06
-3.20707008332799e-05
-3.14330868150745e-05
-1.25876039836695e-05
-2.88804020478562e-05
-3.15221425365836e-05
-3.46757993996795e-05
-3.52515399924256e-05
-2.82810494006272e-05
-2.08784533212162e-05
-2.61743080118392e-05
-2.91259455862952e-05
-3.05080038008304e-05
-2.57154879745556e-05
-3.48170530148948e-05
-7.48189151813591e-06
-1.34147010075237e-05
-1.09789586654899e-05
-1.89857711652475e-05
-2.49796189548217e-05
-1.98896934003456e-05
-3.52034692840388e-05
-2.30381628742851e-05
-1.42661922374484e-05
-4.02232020674711e-05
-4.57128328036359e-05
1.18228403604095e-05
-3.76134263535641e-05
-2.08040326377513e-06
-2.10593124835157e-05
-2.11559143803492e-05
-4.66398403043814e-05
-3.39887922914548e-05
-1.88577781973086e-05
-2.46865161204661e-05
-5.33109791391691e-05
-2.59688669514492e-05
7.79957637227759e-06
-4.0150723354493e-05
-2.38963320171378e-05
-1.4305425736851e-05
-8.04778004623213e-06
-1.49029192817799e-05
-2.80425388246012e-05
-1.97188806833093e-05
-4.15950925347134e-05
-2.37576790438931e-05
-2.69281518124228e-05
-8.86980798883332e-06
-2.07427210787515e-05
-2.86949853337494e-05
-1.86907242920999e-05
-3.5369642937562e-05
-3.90461879441766e-05
-1.49027929425115e-05
-1.83980157544977e-05
-1.31654578318711e-05
-2.47530222848169e-05
-1.18279610291993e-05
-5.01246559265305e-05
-2.87313896057004e-05
-1.64039866907078e-05
-1.21072462194366e-05
-6.72637649839032e-06
-2.03695988881359e-05
-2.03389718866038e-05
-4.26471807766688e-05
-2.67252017427717e-05
-3.32187679717067e-05
-3.83375569095762e-05
-2.27020882098062e-05
-1.55299385030554e-05
-3.57441309789175e-05
-1.36734550093965e-05
-1.43410972281337e-05
-5.13513739383172e-05
-2.98464447492341e-05
-1.48011378024123e-05
-3.93495628038449e-06
-3.75477175990813e-05
-3.7101312504644e-05
-3.80495975978977e-05
-1.0678702452197e-05
-4.67025733433838e-06
-2.87274221931968e-05
-2.94963736338009e-05
-1.92844787181191e-05
-3.35324866748518e-05
-2.38061977333945e-05
-7.25426303439848e-06
-2.28460503559938e-05
-4.2885798378693e-05
-1.24564837468455e-05
-1.90228288751098e-05
-7.45215704928251e-06
-3.18730438344917e-05
-6.6195582194201e-07
8.76371910709798e-06
-3.26505509292456e-05
-2.19417654050357e-05
-2.44920898869268e-05
-1.74615978912767e-05
-2.40940714937282e-05
-3.44796780243745e-05
-3.58310338075262e-05
2.57190965781446e-06
-2.82758820869793e-05
-5.9981529297359e-05
-1.83541353396822e-05
-3.1160725685689e-05
1.00498359925389e-05
-3.18621243507119e-05
-1.66418774039909e-05
4.92531782278781e-06
-9.07142800508543e-07
-2.57919418736692e-05
-1.89665874557573e-05
-1.856917563307e-05
-2.59414393467992e-05
-2.81637907278839e-05
-3.40729608659993e-05
-3.02566627769706e-05
1.08308538997291e-05
-1.0415967393297e-05
-2.74744969462539e-05
-7.54152545859951e-06
-3.8311470351548e-05
-1.61622498573853e-05
-8.59207864286368e-06
-1.95184046176177e-05
-1.85350979876483e-05
-3.85719498990158e-05
-8.24496559649345e-06
-8.10544541563768e-06
-1.34488399017373e-05
-2.54693940251094e-05
-1.29327019395526e-05
-2.29653645633989e-05
-3.47047116624058e-05
-2.75023509661705e-06
-3.45704559302809e-05
-1.19068061091101e-05
-4.78583738530732e-05
-2.39934748474374e-05
-5.84487097317605e-06
-3.50451950553631e-05
-3.71437318551504e-05
5.80803144647e-06
-1.63110390281356e-07
-2.41984490986532e-05
9.77987532797278e-06
-3.23685025908109e-06
-3.80341727167253e-05
-1.11248048473657e-05
-2.82949298434927e-05
-3.78576258421196e-05
-2.82485218219062e-05
-5.80399034309805e-05
-1.77321834711858e-05
-1.04835629607113e-05
-3.12434902568561e-05
-2.93435103607408e-05
-3.98810441663614e-05
-1.63915879120256e-05
-2.38626807251397e-05
-1.23048671975661e-05
-3.54924201343268e-05
-2.57746871527346e-05
-2.71514406356605e-05
-4.39046457194595e-05
-3.66852996910373e-05
-4.15932655537759e-05
-1.99167765105952e-05
-6.28337216223651e-06
-8.38383895226339e-06
-1.84662181580119e-05
-3.95747776508934e-05
-1.59090344522707e-05
-2.50497552250348e-05
-2.09309912200689e-05
-8.16229754228351e-06
-1.54384189471549e-05
-6.56912777571824e-07
-5.0157731136973e-05
-4.72381169281335e-05
-1.62142205664275e-05
-3.49334271022363e-05
-1.04331159144292e-05
-1.36928627845596e-05
-5.33107315947748e-06
-8.31034344728236e-06
-2.7463399158818e-05
-5.62505559518823e-05
-2.65994836111731e-05
-5.23211560983408e-05
-2.84783694793666e-05
-4.08301737008945e-05
-2.32718517299091e-05
3.93834356978782e-06
-2.02085965192182e-05
-1.50960488053829e-05
-1.67278671162184e-05
-2.78950068276309e-05
-2.82715056758633e-05
-1.18151661886663e-05
-1.11868226108837e-05
-2.87161798546881e-05
-4.93104714801992e-06
-1.93784366194046e-05
-3.49088123923956e-05
-1.300566934329e-05
-1.8272846283456e-05
-2.31806269543988e-05
-1.57010821490726e-05
-1.50121887762621e-05
-1.39552858633168e-05
-3.66148327702575e-05
-2.28158388706869e-05
-1.76875517748704e-05
-3.17573302732627e-05
-7.03627715612066e-06
-1.72852757832713e-05
-3.23188757108568e-05
-5.40524613086206e-05
-3.89704868871161e-05
-9.24584728831764e-06
-1.64209205314729e-05
-2.69633418905081e-05
-3.30852646708989e-05
-4.98798914553475e-05
-2.40203001842535e-05
-3.5212947178516e-05
-2.10350416866476e-05
-9.24981035621826e-06
-2.71751758611717e-05
-6.48968525859508e-05
-3.9234705551965e-05
-1.89864611465358e-05
-1.99812894757195e-05
-3.58380907746587e-06
-3.2309003976127e-05
-3.12535888224547e-05
-4.01523394913454e-05
-3.06492252425572e-05
-2.02882912937426e-05
4.61747142723423e-06
-2.86564243614326e-05
-6.83091166999782e-06
-2.29699840766468e-05
-1.87590118369526e-05
-2.09129676015608e-05
-2.72225739549776e-05
-2.01133502140938e-05
-6.67539439874081e-06
-4.28164296729541e-05
-1.54916736383448e-05
-3.22958384947047e-05
-4.34062037155826e-05
-8.90607274321779e-06
-3.59274139351485e-05
-3.42540250287269e-05
-2.13223914771571e-05
-1.65999163513073e-05
-2.34866969205577e-05
-1.67744972479836e-05
-2.84446442662168e-06
1.23072724650122e-05
-4.73558731800748e-06
-2.47314930709772e-05
-1.57349912812359e-05
-9.4365010893092e-06
-7.5778747535313e-06
-1.8372051946242e-05
-1.92056635565836e-05
-2.0174550311687e-05
-9.86933317095253e-07
-2.64066455925798e-05
-2.23799057191329e-05
-3.02838878567594e-05
-6.12314837996296e-06
-3.14912111796267e-05
-3.54425393094308e-05
-2.59009644281342e-05
-1.0546287140982e-05
-2.41366411755717e-05
-4.7947130043322e-05
-4.47546884469218e-05
-3.25171974260426e-05
-2.82431599274286e-05
-2.11965646730674e-05
-2.11447394240244e-05
-9.2581913019465e-06
1.86419855064465e-06
9.18288116992263e-07
-4.72373917207236e-05
-4.31445037779826e-05
-1.47623989182117e-05
-1.98527157759383e-05
-3.06101166803025e-05
-1.45613910643672e-05
-2.76870719338184e-05
-8.77374747637712e-06
-2.24767110506812e-05
-4.00314137787034e-05
-3.15834752299542e-05
-1.87857495716942e-05
-3.58127876315783e-05
-3.46025670856436e-05
-1.67756320902599e-05
-2.75508870840923e-05
-1.6472946438765e-05
-1.8739255750914e-05
-2.51100426721006e-05
-1.92313935188413e-05
-2.35022257541637e-05
-3.17343240318036e-05
-1.03469155178337e-05
-2.19581398509864e-05
-1.89699163227065e-05
-2.46686799407244e-05
-5.05568533311541e-05
-2.67689885600351e-05
-6.54439078649637e-06
-4.21931058328618e-07
-4.3937776729365e-05
-2.53627396565505e-05
-1.22882346770503e-05
-1.61131335588656e-05
-1.65465189737733e-05
-5.51193461076075e-05
-2.64915963373168e-05
-5.43811270878198e-05
-6.00439188987236e-06
-2.89776085038066e-05
-3.10485070140466e-05
-3.87558341841639e-05
-1.94926828763281e-05
-5.05990306205161e-06
-1.69820708541997e-05
-1.17573431468908e-05
-1.15679432529276e-05
-3.66845734124075e-05
1.75879773698863e-07
-2.08271931371275e-05
-6.83637308528549e-06
-3.28766191610782e-05
-3.93234587938217e-05
-2.55823875964863e-05
-2.06579917793183e-05
-2.46764391408307e-05
-2.35010281397646e-05
-3.96878817586626e-05
-1.73824082875347e-05
-1.05953493940942e-06
-2.41432902958334e-06
-5.32329894628286e-06
3.78352324795719e-06
-8.73575511739909e-06
-2.24120551153879e-05
-3.00134750375857e-05
-8.79349771101365e-06
-1.38923494353513e-05
-4.2306070541635e-05
-4.33814818602454e-05
1.05963873520143e-05
-2.95684366396384e-05
-5.20391917318696e-06
-1.33226311456328e-05
-3.23871257414583e-06
9.32877910461034e-06
-8.40712861673913e-06
-3.09052956165108e-05
-4.62125965575711e-05
-7.66060919071001e-06
8.72243410251417e-06
-3.19455732185762e-05
-2.10063666314116e-05
-4.9951676686887e-06
-3.47249126716479e-05
-1.90300630892439e-05
-1.05526060085216e-05
-4.05661866363644e-05
-1.94708137591041e-05
-1.59551248103387e-05
-2.39339556415704e-05
-2.82987339672201e-05
-1.28025212303926e-05
-2.51422142584356e-05
-3.06183417276899e-05
-2.92257469589528e-05
-1.93221334484656e-05
-2.50529791106253e-05
-6.10262044723618e-06
-3.6516383602558e-05
-2.07792677776193e-05
-1.53282560925629e-05
-2.38859324840444e-05
-2.08144955053429e-05
-4.29877511584814e-05
-2.97273052845638e-05
5.21466154115468e-06
-1.56936883091862e-05
-5.69390510126478e-05
-2.08531243335022e-05
-3.17731014900594e-05
-5.10991998259416e-05
-1.42416317158635e-05
-1.25999564238796e-06
-3.13394082333435e-05
-3.48952853376902e-05
-4.05439735388405e-05
-4.44054579250534e-05
-6.03243600561077e-05
-4.35129637516626e-05
-1.34450609433661e-05
-2.41719907066846e-05
-1.09140521078199e-05
-1.86719438523208e-05
-1.99839858097452e-05
-2.23270418532907e-05
-2.98248127986816e-05
-1.60261760854378e-05
-2.14186684959081e-06
-8.00783849428767e-07
-3.8887478487473e-06
-2.51618938900874e-05
-2.15190896321855e-05
-5.68963437676102e-05
-2.87310442016315e-05
-1.7884970625165e-05
-2.32098969463086e-05
1.11620488355277e-05
-1.02132209279224e-05
-3.05514076881827e-05
-3.9554968616533e-05
-1.62962326872568e-05
-2.81090567821737e-05
-2.57184807050103e-05
-4.54751668178165e-05
-3.42360889103561e-05
-3.36580531470735e-05
-2.31203578448401e-05
-1.67582986123473e-05
-3.30616546428437e-05
-2.03788762680857e-05
-2.07887065234964e-05
-1.73730179117002e-05
-4.13099209152206e-05
-3.9720406267451e-05
-8.04966413654325e-06
-2.99071814998922e-05
-3.11883635355684e-05
-4.50599165640345e-06
-1.73646293449388e-05
-4.61985923172325e-05
-3.11199524663474e-05
-2.17405692731398e-05
-2.22730195606086e-05
-3.21751598422401e-05
-1.43757205187164e-05
-4.03871171425996e-05
-2.72864260472778e-05
3.0068104706027e-06
-2.53377856002527e-05
-1.10520238091469e-05
-1.96110458257735e-06
-2.78696246538907e-05
-5.072946571493e-05
-9.9225033191558e-06
-4.34945905696737e-05
8.8546393618513e-06
-1.02330778320085e-05
-3.36597231567088e-05
-4.99674379490325e-05
-4.28744223269274e-05
6.01740128242817e-06
-2.82524446477397e-05
-3.76196891496118e-05
-3.3929343249894e-05
1.34964107832177e-05
-2.80803589375938e-05
-1.06764782605222e-05
-3.28069491116081e-05
-4.43418648653705e-05
-4.83394942738951e-05
-3.20648864469655e-05
-2.54472406667559e-05
-2.69393046468533e-05
-2.06176480636777e-05
-2.8308360783396e-05
-3.10252432049329e-05
-3.09803733400059e-05
-2.44584843284701e-05
-2.02265753136689e-05
-2.28889769095526e-05
-2.36746023846831e-05
-4.22578901241699e-05
-4.34618996637977e-05
-2.14487798603116e-05
-1.83037006658576e-05
-2.69287157565591e-05
-1.19283735026792e-05
-1.32041459525347e-05
-4.84960089305006e-05
-2.7472208848153e-05
-4.62416464244595e-05
-4.02516621046331e-05
-3.20388454852744e-05
-1.58699634376456e-05
-3.61647470275521e-05
6.6398600543534e-07
-1.8619449351016e-05
-2.76868504541549e-05
-1.35516043490677e-05
-4.70488661595838e-05
-1.29128550449039e-05
-2.65097675476245e-05
-2.04163518851667e-05
-3.460092841052e-05
-2.47897468575508e-05
-1.55488906936207e-05
-1.06159517201693e-05
-8.07336013118878e-06
-4.34353608096251e-05
-4.54120463051931e-06
-1.68259296382087e-05
-2.65660461010102e-05
-2.2895013576152e-05
-1.18738592942376e-05
-2.74334649356811e-05
-7.83132359138665e-07
-1.30790956891239e-05
-3.58406028802783e-05
-5.14944267030038e-06
-9.18021990418191e-06
6.36088503873933e-06
-4.90488520283677e-05
-4.42678142825974e-05
4.01037567985468e-06
-3.30638089085659e-05
-3.93287072608371e-05
-2.55098379255396e-05
-1.32488993425043e-05
-4.22837069585875e-05
-3.21327621420926e-05
-3.78528395544937e-06
-2.36537251823304e-06
-1.34781868885566e-05
1.01223228285914e-06
-1.69181758809132e-05
-2.75888170900502e-05
-1.94902588749336e-05
-1.69250492412761e-05
8.22609664917042e-06
-4.28142057211129e-05
-5.05467329235256e-06
-3.58591416572911e-05
-3.20059394799884e-05
-2.31388724167684e-05
-4.07246871212071e-05
-2.92320917270184e-05
-2.28705878489552e-05
-3.71395438263835e-05
-1.959880704254e-05
-2.29075836027461e-05
-1.99029856404703e-05
-1.5615295630857e-05
-7.83913749726692e-06
-4.23752579229162e-05
-3.51184581392329e-05
-3.90268303196814e-05
-2.36785564168012e-05
-1.79700329484701e-05
-2.18836972106587e-05
-3.5884077954366e-05
-2.82745005282483e-05
-2.66264371554063e-05
-3.97792434442828e-05
-1.40943733752366e-06
-2.82865864394691e-05
-4.18672517319956e-06
-2.33883894905563e-05
-2.28290193739533e-05
-6.35057683876474e-05
-3.75916494473536e-05
-6.88969225212533e-06
-3.86240115181864e-05
-2.45489441394301e-05
-1.18941954925598e-05
-5.5040988611483e-05
-1.59442428837372e-05
-2.48440409442368e-05
-2.70950276598779e-05
-3.3847556767674e-05
-8.91179665390439e-06
-2.3934842677804e-05
-1.74997173483813e-05
-1.31570885853993e-05
-1.49469352472315e-05
-2.8691977736479e-05
-2.31693954804483e-05
-3.40551392092134e-05
-1.9739710937266e-06
-4.03182252270205e-05
-1.73473665494616e-05
-2.45710490430903e-05
-4.35114697389642e-07
-2.32176209511443e-05
-2.4591261866648e-05
-2.48565315067796e-05
-3.69873028471397e-05
-2.65208776735624e-05
-2.38579181617904e-05
-3.88325942470713e-05
-3.94194022031968e-05
-5.32960986018316e-05
-2.26142484158463e-05
1.08313590753951e-05
-2.48889043844595e-05
-4.9794909574853e-05
-1.28213908848356e-05
-2.5418342823012e-05
-8.68892704590965e-06
5.07545883532596e-06
-2.31206883247825e-05
-4.35118275309012e-06
-2.74521318473325e-05
-8.45380480179966e-06
-2.33394009135454e-05
-2.2384582700745e-05
-3.61494836142761e-05
-7.29000525396378e-06
-2.47357081776997e-05
-1.25797021714682e-05
-2.67035530257671e-05
-3.60516213506472e-05
-4.50240780582205e-06
-1.75466326459758e-05
-6.37720065975708e-07
-1.57582413685085e-05
-3.79821320813069e-05
-2.19983444142743e-05
-4.25853661708511e-05
-3.8782217171424e-06
-2.31763244684028e-05
-4.09274614462753e-05
-1.20376847938885e-05
-3.19741237643622e-05
-3.09618282723142e-05
-1.97382999235362e-05
-8.13073868898192e-07
-1.38335044509761e-05
-1.76064739897745e-05
-2.61751117955849e-05
-1.84366974783032e-05
-6.78462151092218e-06
-2.95730993253404e-05
-2.13899279997427e-05
-2.28575127415491e-05
-2.3993518343761e-05
-1.10591847493818e-06
-3.9580429414228e-05
-2.1534830303748e-05
-4.23906669017534e-05
-2.04400038678871e-05
-3.25585069458187e-05
-3.19511259216259e-05
-3.88516699431838e-05
-3.69087973207764e-05
-1.66551826501198e-05
-2.53939833516529e-05
-3.81263957394131e-05
-2.67408997474573e-05
-2.74444650020143e-05
-4.69064398176234e-05
-2.59598080780752e-05
-2.9350004203581e-05
-1.99617180773286e-05
-3.40702898239184e-05
-2.43124521226544e-05
-2.67745248911768e-05
-1.11643762029843e-05
-4.60362458181992e-05
-1.90443096631555e-05
-2.6300906842836e-05
-2.78552226661113e-05
-1.13443814664446e-05
7.78754037423648e-07
-4.24496833255057e-06
-5.10246039078123e-06
-3.10768093133863e-05
-6.42520280258551e-05
-1.67471466509632e-05
-1.38910532960883e-05
-2.00098384513836e-05
-2.96124266789058e-05
-4.79199766520672e-05
-3.31420117815051e-05
-1.59214917192708e-06
-1.5774048567711e-05
-2.79058528486409e-05
-1.75416583537321e-05
-3.38716591314481e-05
-1.5803856612175e-05
-3.35277539135362e-05
-1.9764172781724e-05
-1.60463162939784e-05
-3.67360343680636e-05
-1.73715050999971e-05
-1.15468509842793e-05
3.05503472005247e-06
-1.22714297946432e-06
-1.8916567123553e-05
-3.46858717425652e-05
-1.65875352465547e-05
-2.75857296287313e-05
-2.80478057932298e-05
-1.11733058720669e-05
-5.71239294605696e-05
-6.86315414171745e-06
-7.31679927393262e-06
-1.12215771222291e-05
-1.27654224658421e-05
-3.86663073609074e-05
-4.59670600668832e-05
-2.82277831409969e-05
-2.24664008531434e-05
-3.34976687906438e-05
7.07407429706558e-07
-1.32350829364907e-05
-4.74078579185516e-06
-2.19674280054807e-05
-2.64994800822217e-05
-3.51094778117799e-05
-3.58281256951108e-05
-2.80673468926711e-05
-2.92091994620032e-05
-3.69702547038018e-05
-3.76805881980136e-05
-4.32726671621237e-05
-2.33187914432071e-05
-1.35225154709933e-05
-1.33289746110502e-05
-3.29999271996883e-05
-8.73062000913628e-06
-2.39659511561281e-05
-5.17048726526559e-05
-4.40151643009101e-05
-2.61093322718157e-05
-4.3103634417848e-05
-4.08720328697307e-05
-2.8873803150573e-05
-3.95432026334255e-05
-6.50205200577994e-06
-3.97708728577182e-05
-4.23758027527685e-05
-2.19104474663851e-05
-2.41818299724595e-05
-3.9541198325377e-05
-3.63596288940563e-05
-8.94958369221222e-06
-3.88507227276585e-06
-2.42196633307421e-06
8.26243015582328e-06
-3.28948287803345e-05
-3.65628771330713e-05
-2.43495655189526e-05
-4.26132074777838e-05
-3.22371555836988e-05
-2.00981344397687e-05
-1.31198503572384e-05
-6.22945183331007e-06
-2.97389197549033e-05
-2.26860691169981e-05
1.82362687180947e-06
-1.66525732815844e-05
-2.68169113468547e-05
-4.14530771891744e-05
-4.71991067504709e-06
-1.36578733654058e-05
-2.23096011378917e-05
-2.83122737681968e-05
2.06244198782079e-05
-1.50306216665182e-05
-1.47511184047059e-05
-2.81439496453973e-05
-3.4210151599894e-05
-4.64298531781405e-05
-4.41574950337712e-05
-1.00393677894425e-05
-1.05789072523506e-05
-4.055544637974e-05
-3.74705373539367e-05
-5.41491330733704e-05
-8.93567216113358e-06
-2.90466671807621e-05
-3.61657820446398e-05
-3.65868411677541e-05
-8.74788002892444e-06
-1.93687041996272e-05
-1.88676129329201e-05
-2.75869133708956e-05
-5.25249450750608e-05
-2.71318093276753e-05
-3.68846230371112e-05
-2.67800173777829e-05
-4.83518892525497e-05
-2.98057411699764e-05
-4.11866585843756e-05
-9.81798636801159e-06
-3.23056468038931e-05
-7.93558461289681e-06
-3.59114716770656e-05
-3.80798097806823e-05
-3.65381476325768e-05
-2.48092448154819e-05
-2.65725693800689e-05
-1.60455448289715e-05
-3.74444306368919e-05
-6.81171239027636e-06
-2.26554590915351e-05
-4.46054209654138e-05
-9.69675322954713e-06
-3.18481646799435e-05
6.52519332822631e-06
-4.48697224993527e-05
-1.85755122622041e-05
-2.65173237255011e-05
-4.18198412345278e-05
-7.28788164890424e-06
-2.79333384199225e-05
-2.54031093063894e-05
4.68935341491613e-07
-2.58966681576926e-05
-2.74561630671245e-05
-1.4285305136758e-05
-3.56213385517953e-05
-3.760345040123e-05
-1.42869143146327e-05
-1.62525906481249e-05
-3.62724073580564e-05
-3.17555795061225e-05
-2.64922699678867e-05
-3.53324573234655e-05
-3.36226274607374e-05
-1.59420844014961e-05
-2.54649868083709e-05
1.37118753178062e-05
-3.71860422931423e-05
-3.58451872876583e-05
-6.63908403538833e-06
-2.66969669288414e-05
-7.61441530884122e-06
-8.68501017960118e-06
-3.40062349230122e-05
-2.04170191562659e-05
-4.11167837981397e-05
-3.33944894878631e-05
2.65511870740068e-06
-2.58950305272002e-05
-1.63609313573336e-05
-1.92594806464583e-05
-3.18751605461462e-05
-1.67483335572707e-05
-2.54489178957081e-05
-3.58378688626688e-05
-4.07522147621391e-05
-2.94642089708779e-05
-7.37249399210699e-06
-7.73396191592959e-06
-2.36404314892986e-05
-1.45371546733527e-05
-3.72847852384518e-07
-3.22048220306677e-05
-3.02802186673628e-05
-1.91514375563163e-05
-1.26005575898336e-05
-1.14909085616759e-05
-2.00092016486778e-05
-2.52360688346412e-05
-2.36647084605422e-05
-2.69523970255653e-05
-3.01266706245748e-05
-2.34665527450046e-05
-1.88457353155405e-05
-1.92964497329589e-05
-7.23261448054009e-06
-2.05893131263346e-05
-4.77537672127071e-06
-2.80777841672844e-05
-4.75356897289735e-05
-3.10251594934147e-05
-3.55255434711785e-05
-2.10505559988851e-05
-1.15026848981066e-05
-2.94663594557282e-05
-2.75802844321794e-05
-2.24773190645266e-05
-5.13013547752694e-05
-3.14238021066238e-05
-2.09491732855665e-05
-3.73334367358958e-05
-2.1928162818273e-05
-1.40812142951336e-05
-1.93511797712913e-05
-3.16952953032342e-05
-3.05716844286755e-06
-1.89268455106696e-05
-2.64193571684936e-05
-2.2830619147618e-05
-2.24848667645729e-05
-2.52553217933208e-05
-2.01056541925781e-05
-3.88446746019543e-05
-3.53507632514664e-05
-8.7288049912516e-06
-1.55352460083319e-05
-1.37300879488997e-05
-2.09749187643781e-06
-2.59762116864333e-05
-1.79141720786272e-05
-2.47558691468604e-05
-4.20908076542172e-05
-1.99305362782365e-05
-7.26278694077777e-06
-2.18518610590979e-05
7.69994884399618e-06
-2.85720356577458e-05
-2.23173982755636e-05
-3.68401642357368e-05
-1.78118790884819e-05
-4.81580942772691e-05
-2.7743796732349e-05
-2.47741529226957e-05
-2.79979485893261e-05
7.90105306744681e-06
6.11665621242948e-06
-3.38521856275042e-05
-1.03708204684734e-05
-1.88692430949721e-05
-2.04408623139787e-05
-2.17813376929002e-05
-2.26628920883992e-05
-3.53539513015421e-05
-1.24115804161365e-06
3.88644474418796e-06
-2.95825345099224e-05
-2.63352094338885e-05
-2.96163303034553e-05
-1.17042458882568e-05
4.74079540771985e-06
-3.09063713125804e-05
-2.54644082626032e-05
-2.97344513215109e-05
-3.57242504089592e-05
-2.64761000611189e-05
-2.55694346391716e-05
-3.0638123911905e-05
-1.65012010077859e-05
-3.29230880378027e-05
-2.19109032048148e-05
-1.23305482592196e-05
-4.49579694573866e-05
-2.63569407993483e-05
-3.97874810211786e-05
-3.51697251345664e-05
-1.26256316199803e-05
-3.59800446166074e-05
-2.95842735859943e-05
-2.08468024568918e-05
-2.63451424641906e-05
-1.54940265001242e-05
-3.96429046065042e-05
-5.5715382609816e-05
-1.92099261064718e-05
-2.38342730886905e-05
-1.54600425772535e-05
-3.29803938631793e-05
-6.2833516431623e-05
-1.41302181835774e-05
-1.95856549354735e-05
-1.00684529217864e-07
-8.64111738045964e-06
-3.52626090483703e-05
-9.03417718990513e-06
-2.97980951866678e-05
-6.25235985829475e-05
-8.23809010048931e-06
-3.02667087321306e-05
-2.08942123706907e-05
-1.66022504231453e-05
-3.52783775873567e-05
-2.99319560278575e-05
-1.81394537334048e-05
-2.5935501113718e-06
-3.84523135615891e-05
-3.10888777573124e-05
-1.74241936395429e-05
-1.75314503299275e-05
-2.78273638936243e-05
-7.58840743121182e-06
-2.77998865550833e-05
-2.30772266902649e-05
-2.87722999351444e-05
-5.29405426358673e-06
-3.17327858861674e-05
-1.74198036082193e-05
1.57257593072626e-06
3.34854265023652e-06
-1.64717837172585e-05
-2.99925193542245e-05
-5.16771429515379e-05
-1.30936790054761e-05
-2.92473134897424e-06
-1.07287910033533e-05
-2.61257407425587e-05
-1.85131847411683e-05
-1.58449370041286e-05
-2.01355740619379e-05
-1.66311039757935e-05
-2.80912434728096e-05
-1.72911772618334e-05
-1.30514507473104e-05
-5.48728670520431e-06
-1.81999988362751e-05
-3.51722215195585e-05
-3.51912468987206e-05
-2.41738224937713e-05
-4.71767955036698e-05
-1.62203491197203e-05
-5.86009721594685e-07
-3.44817090260933e-05
-3.08567068821452e-05
-2.63977762129217e-05
-2.77593275341246e-05
7.76956338425478e-07
-1.84061310368196e-05
-3.1196947797031e-05
-1.48681564131586e-05
-2.41248864138335e-05
-2.54333408426872e-05
-2.51806755618274e-05
1.18002414614279e-06
-1.04693260430286e-05
1.03529130854315e-05
-3.19874831997672e-05
-2.56970901655838e-05
-3.03569240501838e-05
-2.28617323311605e-05
-6.1616082894534e-06
-4.67311511436507e-05
-2.26093155940299e-05
-2.21775834251762e-05
-3.61144630148313e-05
-1.62217438998738e-05
-1.11960255337181e-05
-2.03721409104498e-05
-4.00159124750008e-05
-1.36060487386803e-05
-5.72170433206854e-06
-3.82354708498796e-05
-3.07922733589135e-05
-2.67039833139256e-05
-4.64749617670677e-05
-1.67035396121284e-05
-7.73669674081416e-06
-3.89049125923937e-05
-1.52352635242657e-05
-1.06463121342088e-05
-8.33751788707202e-06
-5.2381950203139e-05
-2.8160936837256e-05
-2.62573392813675e-05
-3.54763421823788e-05
-1.25384537504405e-06
-2.04618901958845e-05
-3.68141364702426e-05
-1.46557367670841e-05
-1.98224273269042e-05
-3.0088898934819e-05
-2.50488063180362e-05
-2.61301034396876e-05
-2.68899204706954e-05
-4.00980600692705e-05
-4.16625614360459e-05
-1.39975904144844e-05
-3.39698361224778e-05
-2.46502560627681e-05
-1.91270160418229e-05
-2.26493758907011e-05
-2.95110122765966e-05
-4.20384918918266e-05
-4.01854403915245e-06
-1.78723525782865e-05
-3.25057083795121e-05
-2.74489805338208e-05
-4.91736939361425e-05
-1.74460279344141e-05
-3.00538682904784e-05
-1.83532147983482e-05
-1.08759857938373e-05
-2.89244489321082e-05
-2.52471832174554e-05
-3.23923110050151e-05
-1.54436347301823e-05
-1.75685903979519e-05
-2.08286561630249e-05
-4.77852125324823e-05
-1.69378686455477e-05
-4.24694927963737e-05
-1.37549816490165e-05
-5.46903823511848e-05
-6.00882431147575e-06
-1.86075268098473e-05
-3.60435924129925e-05
-1.88404670332877e-05
-7.6073153345338e-06
-2.53113876684223e-05
-4.79442853199746e-05
-2.36874725202626e-05
-4.7573408326583e-05
-1.38719652232971e-05
-3.90271434741056e-05
-2.07771985268754e-05
-3.5369029704051e-05
-2.54103747859389e-05
-3.13364590725662e-05
-4.44327639594054e-05
3.03562112671058e-06
-2.74120286467802e-05
-2.40447205529912e-05
-5.37972669439174e-06
-3.27834623192447e-05
-2.17324146465467e-05
-4.44279706798763e-05
-2.68290229693229e-05
-3.49942986807142e-05
-2.50465570109852e-05
-2.36678507918441e-05
-3.23903696883769e-05
-2.09067066613881e-05
-4.59319871357978e-05
-5.25612148090431e-05
-1.89478870639893e-05
-1.23842328285774e-05
-2.62484750291965e-06
-3.37474281355666e-05
-3.99216524470252e-06
-3.79952052827256e-05
-3.22858210275966e-05
-4.13388016380671e-05
-2.44768974625879e-05
-3.089690734263e-05
-3.17185596975253e-05
-4.4403327659377e-05
-2.47259104853141e-05
-3.33330488029115e-05
-3.30073309655563e-05
-1.98234378087779e-05
-3.64119227669961e-05
-2.35550968703247e-05
-3.49236514496788e-05
-2.98337223125788e-05
-2.99191108270322e-05
-3.51066411116079e-05
-2.83650823342647e-05
-4.16065744335697e-05
-3.1726584244062e-05
-2.25726254446579e-05
-2.00654641335404e-05
-1.35455935324538e-05
-2.39473870651172e-05
9.46568431748107e-07
-1.49502649932139e-05
-7.98391287933115e-06
-2.98807332499624e-05
-2.32827489069633e-06
-3.90915175295041e-05
-3.45597692869004e-05
-4.24706334053055e-05
1.33959429911449e-06
-2.84751826760764e-05
-2.45703391511317e-05
-2.02093850725418e-06
3.26135347162516e-05
-5.53582766717369e-05
-3.97330686552763e-05
-6.4952939447095e-06
-1.70450706452311e-05
-1.37109700708895e-05
-2.51475366244783e-05
-2.42463740980345e-05
-4.86358986325879e-05
-2.96137733293164e-05
-1.26366811444183e-06
-4.26825181647712e-05
-4.27837479413269e-05
-2.23255206638868e-05
-1.14583552541446e-05
-1.21224680006248e-05
-5.25507970920061e-05
-2.13864824339577e-05
-3.35925955120934e-05
-3.81808026885203e-05
-2.78077653850806e-05
-3.98355175047386e-05
-4.44910867769372e-05
-2.91709533303555e-05
-2.57694891190622e-05
-1.28437461208054e-05
-3.00937062344638e-05
-7.86132850158146e-06
-3.70578619227451e-05
-3.07885502732482e-05
-3.37307586857407e-05
-3.43372152110903e-05
-1.85660001448566e-05
1.17511535305764e-05
-1.03999430734335e-05
-3.66646797269548e-05
-4.22321524039631e-05
-2.06877651518629e-05
-4.22875813831761e-06
-8.91568698643745e-06
-4.25625475912401e-05
-4.09582706994703e-05
-1.36101892657504e-05
-3.78768944391202e-05
-2.3138216938979e-05
-2.988895057339e-05
-1.58244905241977e-05
-2.4458601175484e-05
-4.43775714895957e-05
-3.25110081313134e-05
-3.2237530053242e-05
-2.00395538664514e-05
-5.1411091797137e-06
-1.76901901143628e-05
-3.08772008269432e-05
-3.26152839557769e-05
-2.00053807920754e-05
-3.74733854770788e-05
-4.02482220305435e-05
-6.94413511188968e-06
-3.2498489735684e-05
-1.78549142925934e-05
7.91536911384357e-07
2.67815473247244e-06
-3.3054635204168e-05
-2.83063843101094e-05
-2.55602491489961e-05
-2.82152915975469e-05
-2.32937989626819e-05
-3.94826441120398e-05
-2.35978285839858e-05
-4.81257961248314e-05
-3.22309336843291e-05
-5.22395921501431e-07
-1.83513211211338e-05
-1.40936969468852e-05
5.48771455317802e-07
-3.57868280868095e-05
-2.71417088321292e-05
4.84478426101454e-07
-1.3128427714277e-05
-4.55093279819427e-05
-3.33654328215582e-05
-3.09475834765499e-05
-1.22692453026162e-05
-3.87341201601663e-05
-1.32578907775794e-05
-2.35482371744395e-05
-2.15821812023748e-05
-2.82106618734833e-05
-3.62324980273356e-05
-2.760268283813e-05
-1.5418276350407e-05
-2.30439262719706e-05
-9.48259666472984e-06
-2.38411852639292e-05
-3.18974222687087e-05
-1.98574262995898e-05
-1.89997982108357e-05
-5.21610548261852e-05
-7.44297416202179e-06
-3.84253626994685e-05
-1.71548525264849e-06
-6.38425307584574e-06
-1.79017314871265e-05
-1.96021867531266e-05
-3.54924675455302e-05
-2.58596720317907e-05
-2.18864231237193e-05
-1.23932578707824e-05
-3.37612565121443e-05
-2.50510169647519e-05
-2.8976947465862e-05
-1.84181029807565e-05
-2.63505833407628e-05
-2.94311302929173e-05
-1.38208473811113e-05
-8.69571687861425e-06
7.03011586728779e-06
-4.49862275640847e-05
-1.12384564254542e-05
-9.65790753254555e-06
-2.13164696802172e-05
-2.46905843415221e-05
-7.43722996891481e-07
-5.75017953038161e-06
-1.37884335339322e-05
-3.03746376927648e-05
-3.0713222803269e-05
7.99385890343639e-07
-2.56903770393541e-05
-2.21525516169495e-05
-2.78674124278312e-05
1.04094155380404e-05
-2.04557750739162e-05
-3.05001463957754e-05
-1.68272175599131e-05
-2.19093327006648e-05
-1.79213136103267e-05
-9.63065418183599e-06
-3.17692435402834e-05
-3.92139458083707e-06
-8.88984710436285e-07
-6.87458728612639e-06
5.20341111830647e-06
-3.31066977497608e-05
-2.76310345526965e-05
-4.46810858907229e-05
-2.60133401725605e-05
-1.7155777983285e-05
-1.40668856559767e-05
-2.06787565540578e-05
-2.67247133736322e-05
-2.82488495717696e-05
-1.62960946191711e-05
-1.64453317238475e-05
-2.67016181504951e-05
-3.98203234217225e-05
-4.45673718908523e-05
-4.01329995655554e-05
-4.23563580164009e-05
-2.47762728154391e-05
-3.72106632219993e-05
-3.97752770396831e-05
-3.76803715465648e-05
-3.10916808965315e-05
-4.12349845830092e-05
-2.40550903640328e-05
-3.59037293311801e-05
-4.17735013831586e-05
-4.03707224478146e-05
-2.68366997637365e-05
-1.14667830311482e-05
-7.7139648219456e-06
-3.82710583866566e-05
-2.93679342882479e-05
-3.09177043064242e-05
-3.23473894530842e-05
-5.63938197873368e-05
-4.3320838025886e-05
-3.85064156366358e-05
-1.91872164893674e-05
-7.69192093002405e-06
-2.93205342130914e-05
-2.42554028552216e-05
-3.18090832776613e-05
-3.91420107054882e-05
1.03092540403732e-06
-4.88216607206982e-05
-4.08786568200531e-06
-3.75131578790606e-05
-8.17615255338744e-06
-2.59929032797232e-05
-1.17056996708361e-05
-3.6292041009177e-05
-6.66289639208214e-05
-2.34176297463387e-05
-2.94148714615904e-05
-3.33201293418565e-05
-4.24566262831015e-05
-1.47878071194106e-05
-3.96599794020848e-05
-4.34831166942081e-05
-1.39469564320871e-05
-6.49709433673288e-05
-3.75049906884795e-06
-2.98510705316111e-05
-3.23965317000976e-05
-1.88577052482296e-05
-3.56641708996044e-05
-2.41763667665459e-05
-1.50022208287837e-05
-7.699233515593e-06
-2.54559094278089e-05
-7.06158349601125e-06
-2.96688132675478e-05
-1.33560933893079e-05
-1.35051935104009e-05
-2.61812329691256e-05
-1.2110512065014e-05
-2.99734494774183e-05
-3.4722772387479e-05
-3.35491281711027e-05
-1.34561388094952e-05
-3.7811121845169e-05
-3.54633145919483e-05
-1.66752880170018e-05
-3.60281562040367e-05
-3.54502033974872e-05
9.13769234661174e-07
-2.01168289137124e-05
-2.25841595781756e-05
-1.58352235131429e-05
-9.22869559275774e-06
-8.15727093736008e-06
-3.91000987808888e-05
-6.12206690724083e-07
-2.35969010497187e-05
-2.41181113074869e-05
-3.60166831444195e-05
-3.93655736113654e-05
-3.20168179912325e-05
-2.52747832223362e-06
5.14576599358964e-06
-3.22551484688948e-05
-1.38392079316683e-05
-1.83361642439945e-05
1.39895375459864e-05
-1.98382044438718e-05
-9.09023257605074e-06
-4.55670516040034e-05
-2.0055640738016e-05
-3.11558037734963e-05
-3.95967130733279e-05
-2.42955868599118e-05
-1.47716737564414e-05
-1.73341733733555e-05
-3.83007138867707e-05
-2.36915307356345e-05
-1.7056483439528e-05
-2.31435833668355e-05
-2.80709369614614e-05
-2.54441299316129e-05
-3.59026904123152e-05
-5.12822945979661e-05
-4.55097680268434e-05
5.25728676868532e-08
-2.77042558343305e-05
-2.43286962837115e-05
-9.34837470923839e-06
-3.743460798216e-05
-1.4704470259256e-05
-3.21387113059011e-05
-3.10775813578188e-05
-2.17092958282497e-05
-3.92176173410398e-05
-1.48564410565761e-05
-1.18583131920533e-05
-4.98333509669957e-05
-2.0525364019335e-05
-2.17514274475269e-05
-3.73795734387877e-05
-2.3192624370474e-05
-9.12779273801334e-06
-2.10649817615222e-05
-5.89856669869908e-06
-3.02321490693614e-05
-9.67324881645197e-06
-1.73882896107459e-05
-3.18780373406006e-05
-2.73581269553388e-05
-3.05371387449955e-05
-2.26138217882857e-05
-1.89597201677749e-05
-1.53097488445641e-05
-3.26477727524374e-05
-3.03910472355334e-05
1.50083095347103e-06
-5.61021760601571e-06
6.54387316388928e-06
-2.01972139974319e-05
-3.31367762512454e-05
-2.57072486143016e-05
-2.58286337795888e-05
-4.79656188761442e-05
-2.49058746992852e-05
-2.59773531296308e-05
-2.37191585662351e-05
-2.51953915581233e-05
-1.74551264763335e-05
-8.94217998231308e-06
-1.29690140825583e-05
-2.97623630867491e-05
-2.66107277669399e-05
-3.03376988192126e-05
-4.03055931055943e-05
-3.23708628404908e-05
-2.37042149039256e-05
-1.23192374999943e-05
-1.69675297243431e-05
-1.68667693093516e-05
-2.79474517934352e-05
-2.07866463012424e-05
-3.439575409308e-05
-3.60146098275106e-05
-2.85622907218916e-05
-1.75125631120561e-06
-8.02093485770731e-06
-3.76929740694198e-05
-2.64152159853107e-05
-7.41086553855514e-06
-2.32926261141934e-05
-1.93333169963723e-05
-6.44762191093444e-05
-1.00607072090639e-05
-2.92107341883164e-05
-2.44671411628955e-05
-3.92847689369285e-05
-1.16955232342455e-05
-3.08627466348266e-05
-2.95815106367961e-05
-7.42031608714722e-05
-3.99425721071993e-05
-3.35153673670052e-05
8.03960089362528e-06
-3.17549233470361e-05
-4.08791415729092e-05
-1.75719787542148e-05
-3.68354480260823e-05
-1.58118953902007e-05
5.56302648629658e-06
-4.7002433411483e-05
-3.55609483567325e-05
-2.20889592345914e-05
-3.05915394825106e-05
-4.28144849894652e-05
-3.55905185660086e-05
-3.09501831621016e-05
-1.96407883390302e-05
-2.95681555905151e-05
-1.66832466752831e-05
-1.88829375188535e-05
-3.51768819468832e-06
-3.39578994155414e-05
-1.4103710605421e-05
-8.43982795013782e-06
-5.2638841333666e-05
-1.14836104279878e-05
-4.12525481933557e-05
-1.79210930567883e-05
-2.74206765378165e-05
-1.23075453684e-05
2.38201467689776e-06
-3.02508081591751e-05
-2.88595387073347e-05
-8.68321367992418e-06
-1.17098225111359e-05
-9.43206578199292e-06
-1.48913206952903e-05
-1.01449261055076e-05
-1.52360095331121e-05
-3.7312594714541e-05
-4.18086948968001e-05
-2.59239833603551e-05
-4.97831324321171e-05
-1.43556224829033e-05
-4.23289078744954e-05
-3.64638970325826e-06
-4.28058553396438e-05
-2.5593042840236e-05
-3.7333003880791e-05
-3.14676065730104e-05
-2.3859172513445e-05
-2.879770071253e-05
-5.04583908547123e-05
-1.14420688394596e-05
-1.36380063178467e-05
-1.82237335121702e-05
-8.20265483536278e-06
-2.77829125553876e-05
-1.47591842600593e-05
-1.62615353379915e-05
-1.76498167527963e-05
-3.8765807851684e-05
-1.09871335565644e-05
-2.17757022981944e-05
4.86976831889057e-06
-5.8202795422152e-05
-3.84978737886197e-05
-1.73898076540492e-05
-2.37685848585474e-05
-2.5451543913407e-05
-1.97599422656335e-05
-2.08706965906267e-05
-4.41357224662901e-05
1.27315288467928e-05
1.17750994673428e-05
-2.64638155380458e-05
-2.5960178633085e-05
-2.20854563697324e-05
-3.54049805027362e-05
-4.24398084940314e-05
6.12606145583203e-06
6.7383904293193e-06
-3.10951026285332e-05
-3.34611425401921e-05
-3.79665541336526e-05
-2.27049063828565e-05
-1.32663213790592e-05
-4.08705873029712e-05
-3.01159448969201e-05
-2.01251235080553e-05
-3.10997857031034e-05
-1.42085722940733e-05
-2.8080487899637e-05
-3.03097999494343e-05
-9.8072316497628e-06
-3.70262757260857e-05
-3.98836574797203e-05
-3.43886836599373e-06
-5.10539662206766e-05
-5.38719334341188e-05
-5.57063611113167e-05
-1.72103829103164e-05
-4.65752005981905e-05
-2.63894823463001e-05
-2.0757531465031e-05
-3.30621915797906e-05
-2.99134522956782e-05
-3.23258613368964e-05
-8.95372090777346e-06
-2.98235964553324e-05
-3.00777694938338e-05
-4.37272656735993e-06
-4.49130193012176e-05
-8.85951171424913e-06
-4.06152303077795e-05
-4.67978862510999e-05
-1.01290034648967e-05
-2.904705665977e-05
-3.08808615623163e-05
-1.40004203973183e-05
-1.82584966766424e-05
-2.15276823067076e-05
-2.6892995996414e-05
-9.7824786718294e-06
-6.01653300835616e-06
-1.26262983265226e-05
-6.03106062388516e-06
-1.56754860192168e-05
-3.58817547263816e-06
-1.46235935562621e-05
-1.379666376488e-05
-1.11708806284414e-06
-4.83163187175273e-05
-3.7120263146047e-05
-4.1353086600919e-05
-1.06555100692421e-06
-3.07419760371799e-05
-1.23850333631895e-05
-4.01604770733008e-05
-2.21937613811872e-05
-1.02391937874095e-05
-4.09800536346322e-05
-4.31057142702312e-05
-9.23289454254754e-06
-2.75426211238137e-05
-4.09360721670459e-05
-3.72435846608134e-05
-3.32773274356816e-05
-4.37046517055986e-05
-3.31863359269005e-05
-3.29751144584209e-05
-3.65305614652231e-05
-1.40600149117816e-05
-2.0898219479725e-05
-2.83816599608358e-05
-6.02869418119918e-06
-1.67752379793297e-05
-4.74579739894798e-05
-4.36172504715075e-05
-3.2354365649989e-05
-3.4523704939115e-05
-2.71799402734186e-05
-2.84992354326319e-05
5.64336418249203e-06
-2.23342077627199e-05
-2.99968766962412e-05
-4.14337433258677e-05
-1.51286674498311e-05
-2.44425584380626e-05
-3.2430477996301e-05
-2.70375329663278e-05
-2.20728543523178e-05
-1.81013556475109e-05
-4.11663782263306e-05
-2.40219747194354e-05
-3.49522867949782e-05
-4.49601651623456e-05
-2.72167895880767e-05
-3.51146191704324e-05
5.28976108325893e-06
-1.63117091405189e-05
-4.33647827821908e-05
-3.46499626427148e-05
-4.20309421326499e-05
-2.57678325308294e-05
-1.36783405514232e-06
-1.47954535638342e-05
-3.73034663624329e-05
-1.95627922596293e-06
-2.55099125771816e-05
-9.7709513102195e-06
-3.76960629522725e-05
-2.2552316859741e-05
-2.94647881236905e-05
-2.41967416819638e-05
-3.36908971778678e-05
-2.20838873348774e-05
-3.0018650751945e-05
-1.07799429329152e-05
-1.91306878234151e-05
-7.23334980114429e-06
-1.82087466442791e-05
6.96971410117582e-06
-3.30963507515286e-05
-2.01920371629243e-05
-1.40859633264392e-05
-3.11131695012259e-05
-3.07391024970088e-05
4.00343621734486e-06
-6.38130582604548e-06
-3.82600650786141e-05
-5.53407087067251e-05
-2.96803614888702e-05
-4.34797214770975e-06
-2.15904721690132e-05
-2.53857540732148e-05
-1.02446436112246e-05
-2.26597064737141e-05
-2.77179025196756e-05
-2.5962349751692e-05
-1.67836598505788e-05
-2.09300798406655e-05
-3.21978992958226e-05
-6.02504625055015e-06
-2.66394395392399e-05
-5.86355531344176e-07
-2.49528837876677e-05
-3.3769950723832e-05
-8.57611303148447e-06
-3.28383986809133e-05
-2.66030235439152e-05
-2.17260379440064e-05
-4.38628661880469e-05
-1.30549913789927e-05
-1.18290271549869e-05
-3.65644072431842e-05
-5.55781532006483e-05
6.51675543583972e-06
-5.34192046266016e-06
-3.33992676044803e-05
-1.52475249847401e-05
-2.98479335296367e-05
-3.08695751012594e-05
-2.24813657069162e-06
-1.41690996056691e-05
-6.49745375113292e-06
-3.71381405523404e-05
-3.38233709762779e-06
-3.11612507996411e-05
-3.63250698723787e-05
3.59679474588215e-06
-1.12043101980303e-05
-2.3905674170636e-05
-3.52602643563391e-05
-3.06838905584631e-05
-8.69003981215309e-06
3.17388136226322e-07
-3.22829838964673e-05
-7.7176305299714e-06
-2.49678521644819e-05
-1.55569656137007e-05
-1.26409789150816e-05
-2.54257459149408e-05
-4.62652697838931e-05
-2.83443106650682e-05
-1.79819342590424e-05
-2.26243519323534e-05
-1.29114351525359e-05
-1.85071419229098e-05
-1.57172189510925e-05
6.97958096262473e-07
-1.23723645636642e-05
-2.34448396941976e-05
-3.17486997878705e-05
-1.58360674079113e-05
-3.18150608702294e-05
-2.15127272053196e-05
-2.76347609275908e-05
-3.3536598237966e-05
-1.71965947587602e-05
-3.1043169793566e-05
-1.17208998235641e-05
-4.39853989443718e-05
-1.40762116802535e-05
-4.28025284630787e-05
-4.30667483239453e-05
-3.65959961688269e-05
-2.78940452424396e-05
-3.54295934726439e-05
-3.09106506945313e-05
-1.53113399673034e-05
-1.72701625441088e-05
-3.9511570678402e-05
-2.1782636650534e-05
-2.91560679141259e-05
-2.59773290536913e-05
-3.2762842816275e-05
-3.51850626410005e-05
-3.93248081778243e-05
-2.7323244514254e-05
-2.22113439095599e-05
-1.98112077445166e-05
-4.76264773010883e-05
-1.6585683058167e-05
-2.18607468182571e-05
2.03441886765756e-06
-2.49530828699595e-05
-4.40094117232586e-06
-1.56583408263045e-05
-3.33330788748633e-05
-5.05980853021325e-05
-1.90784161010955e-05
-1.73589054341379e-05
-2.78726417172973e-05
-3.9080086579845e-05
-5.39450327904212e-06
-3.52123243279638e-05
-4.54838757718328e-05
-3.41128972971388e-05
-3.36811160025828e-05
-4.98567107561378e-05
-2.399838324633e-05
-4.678384519002e-05
-7.82937815244543e-06
-2.12656789601505e-05
-2.47779431645303e-05
-1.64677107367577e-05
-3.50661746186066e-05
-1.70236470876428e-05
-4.28517272407287e-05
-3.1227437735254e-05
-3.19408166158123e-05
-3.85889734244882e-05
-1.79180214777949e-05
-2.94739130448662e-05
-2.57021064619779e-05
-7.90749071254125e-06
-1.48644919767226e-05
-2.72468161791233e-05
-2.79015582384815e-05
-4.41303689783362e-05
-4.85565093904284e-05
-1.70080380305963e-05
-1.21954640603887e-05
-3.58112500715007e-05
-3.35592076900487e-05
-2.18492035851728e-05
-2.40039424753459e-05
-3.52728130553213e-06
3.97998375497568e-06
-3.50970835382997e-05
-5.02911127439948e-06
-2.92565849936462e-05
-2.97622652559817e-05
4.79518539933655e-07
-4.75382408398247e-05
-3.08132947609449e-05
-2.62557590079129e-05
-4.21818172211262e-05
-5.5240247130919e-07
-4.85735936223667e-07
-8.04576478945425e-06
-2.65356311027624e-05
-1.73724297786513e-05
-2.35871477575125e-05
-2.77564997714737e-05
-2.76052644698741e-05
-2.91820891275381e-05
-3.05865152905042e-05
-8.39693745381896e-06
-1.28953224373159e-05
-3.13276209610375e-05
-1.37952783373611e-05
-1.01003529246455e-05
-1.24288722603985e-05
-2.66081783614349e-05
-1.52419865277685e-05
-2.78570899970809e-05
-2.6574717483479e-05
-1.61527656224096e-05
-6.164143295639e-05
-3.52796980918393e-05
-3.12852607821557e-05
-3.77860183312482e-05
-1.73987575082967e-05
-3.85534715269822e-05
-3.8423772701758e-05
-2.34677746752909e-05
-3.76212263826554e-05
-3.32804261661676e-05
-3.60194034352368e-05
-3.3519060057929e-05
-1.96330409152095e-05
-3.00149894349199e-05
-2.48920565586993e-05
-2.0494039630242e-05
-1.6371883049757e-05
-2.80872816081654e-05
-3.09360293639602e-05
-2.96337681972603e-05
-5.23446692266171e-05
-1.99752056760779e-05
-3.51562755326916e-05
-2.08383786563442e-05
-2.28221381532257e-05
-1.19891563887219e-06
7.2090497676248e-06
-1.94790336932384e-05
-3.63208202046775e-05
-4.00335909252637e-05
-1.07252301149281e-05
-1.85201454552893e-05
-7.5202118892135e-06
-4.11992756058953e-05
-3.56952648346362e-05
-2.76264851477014e-05
-3.71772904366824e-05
-9.98502972752863e-06
-3.59990576854216e-05
-1.64796053140232e-05
-2.57020708418102e-06
-3.41359585395291e-05
-4.54728473333526e-05
-5.8566762401271e-05
-1.47445604377449e-05
-1.3035965227093e-05
1.65824080548296e-06
-1.14177921197872e-05
-3.04855012507194e-06
-9.62723581699078e-06
-2.94057916544127e-05
-2.48328099622258e-05
-5.70774390594707e-05
-1.74390462758234e-05
-3.30080276733885e-05
-1.1741863617064e-05
-1.07420975727157e-05
-2.38654439220903e-05
-2.70551146822885e-05
-1.63397687385431e-05
-3.19731892295716e-05
-3.20649343482098e-05
-1.71198585281761e-05
-8.39250444063659e-06
-3.74445536222695e-05
-1.35508661720972e-05
2.80837956333834e-06
-1.76972548647322e-06
-2.28114040500821e-05
-1.12627957264658e-05
-4.90047525499679e-05
-2.03350122347309e-05
-3.33015424016889e-05
-4.21442930610507e-05
-4.12524198783919e-05
-2.45663670894796e-05
-2.99484789249524e-05
-2.18875836072291e-05
9.0776588120727e-08
-1.30284464156133e-05
-9.54900097949693e-06
-9.90883763992279e-06
-4.44404663158866e-05
1.24740531445316e-05
-2.38758034480695e-05
-2.19723503795518e-05
-4.46022964042022e-05
-3.12709223949492e-05
-1.33128541083366e-05
-3.82718065258493e-06
-3.35387298354532e-05
-1.78000398919106e-05
-3.78047684468374e-05
-2.65241094321684e-05
-5.07762571742389e-05
-1.87706491853225e-05
5.70207230120532e-06
-3.23357590839543e-05
-2.30200722897042e-05
-2.83718784715386e-05
-1.16102310940595e-05
-4.43694277536468e-05
-2.73334782459529e-05
-3.06248608385139e-06
-2.87505666870051e-05
-3.43599530988888e-05
-1.53798578811209e-05
-3.57844280095077e-05
-1.5269876518688e-05
-1.33542987451279e-05
-1.29536959246452e-05
-9.04016680096523e-06
-3.16600376953902e-05
-2.35118751540154e-05
-2.37384266639582e-05
-1.83247874679317e-05
-4.22906687477452e-05
-4.11140515265745e-05
-3.18611070311703e-05
-1.75146795070944e-05
-2.92278886594998e-05
-3.87087634727241e-05
-3.94220908148415e-05
-2.57708830928389e-05
-2.22676495197193e-05
-3.23980362112676e-05
-2.22476890624325e-05
-1.02046299384251e-05
-2.27668923651829e-05
-1.54448803043122e-05
-1.53922157837503e-05
-8.97410171380694e-06
-4.23368062680169e-05
-3.14944185486097e-05
-2.71405429423477e-05
-1.60991253559904e-05
-1.54510515881204e-05
-3.97544001817278e-05
-6.8980834601858e-06
-9.70349202595558e-06
-1.79298919653536e-05
-3.55078201644874e-05
-6.07427194502104e-06
-4.41847845278851e-05
-2.96074711844747e-05
-2.08303316321399e-05
-5.51721222099856e-06
-2.54594726705543e-05
-3.20651082956173e-05
-2.54671848940801e-05
-3.0776456203405e-05
-2.39147050448317e-05
-1.57555789735966e-05
-3.08894907723927e-05
-4.68161630567798e-05
-4.37758138961802e-05
-4.51323004791847e-05
-2.88736179547564e-05
-1.49445431285983e-05
-2.29695431372997e-06
-4.86562122850907e-05
-1.69267418875729e-05
-2.6790234193237e-05
-7.22892314203518e-06
-4.20568326710901e-05
-1.69728375931126e-05
-5.37396850086116e-05
-1.39890345642822e-05
-2.11506077781049e-06
-4.04247309960719e-05
-1.48059715060627e-05
-6.23856907836062e-06
-1.69687032622637e-05
-1.80410022215026e-05
-2.54677252197398e-05
-4.53079488525536e-05
-2.90391918442867e-06
-2.06858147425363e-05
-3.37666851879908e-05
-2.64552115053411e-05
-3.59304116587613e-05
-4.93692666278467e-05
-5.15118681673667e-06
-4.61998344504219e-05
-5.09052480292102e-05
-2.72782742740961e-05
-3.77634419667601e-05
-3.7895391381868e-05
-4.32405435733403e-06
-2.41178946561044e-05
-2.31482246309665e-05
-3.63026049842669e-05
-5.07279098463946e-06
-4.03708900062691e-05
-1.93265025195398e-05
-3.10010879277998e-05
-3.37679255113862e-05
-1.90495266854317e-05
-3.33703501704742e-05
-4.11355376785671e-05
-2.1130601491566e-05
-2.01976233497801e-05
-4.71839551245304e-06
-3.35855455656498e-05
-4.48292302085885e-05
-2.9943461965669e-05
-2.99255210761667e-06
-4.06693069334289e-06
4.00492336118583e-07
-2.28850406800045e-05
-2.32594736005843e-06
1.46645709246631e-06
-1.26251379626954e-05
-1.24381294576978e-05
-2.54749744000025e-05
-3.10279937790912e-05
-3.06809653028735e-05
-9.28100523170749e-07
-4.26457223057102e-06
-1.98023442209002e-05
-3.06704954561117e-05
-2.62005763537058e-05
-2.4727649765415e-05
-1.66609810085556e-05
4.23624700714089e-06
-9.9223512084565e-06
-7.63916294073427e-06
-4.46777549493327e-05
-3.56820306171909e-05
-3.07146887835704e-05
-3.04909141025245e-05
-3.58717543569124e-05
-2.3623938784318e-05
-4.63124668819743e-05
-4.00837237182063e-05
-1.02318437620628e-05
-2.6029715767604e-05
-4.09870253874564e-05
-5.70239733302188e-06
-1.78526777442357e-05
-2.73122362333889e-05
-2.60178650957372e-05
-2.93689188367433e-05
-2.31722434127302e-06
-2.16975408169027e-05
-2.90743539993391e-05
-3.18259834595941e-05
-1.96784073707208e-05
-1.54780803467101e-05
-1.77241194164801e-05
-1.78320955570269e-05
-4.30787619562742e-05
-3.39569475624898e-05
-4.1515787903494e-05
-2.13648194181135e-05
-2.89820613893942e-05
-1.90105505742954e-05
-1.33674362079708e-05
-2.44116196247682e-05
-3.89877551237508e-05
-2.84153370041159e-05
-2.77998802124187e-05
-4.64780835646205e-05
-4.55794814597023e-05
-1.83798408004515e-05
-4.29313086397485e-05
-4.78789870506539e-05
-4.34395926473211e-05
-6.73652967082175e-06
-1.35607822913527e-05
-3.820415009556e-05
-3.48686460025157e-06
-2.10210567888708e-05
-2.47684137477278e-05
-2.56293316463195e-05
-4.9402034326435e-05
-3.2836804648703e-05
-4.57695281825786e-05
-2.75038146521686e-05
-1.27225975538786e-05
-2.36201286865739e-05
-5.49043935446806e-06
-3.28501099022725e-05
-4.2553260343107e-05
-4.05089681248427e-05
-2.56585020685083e-05
-1.72476654860326e-05
-1.91577481076206e-05
-1.22494108937223e-05
-3.34119346789931e-05
-2.19185975040365e-05
-2.93068334577264e-05
-1.00213446449624e-05
-2.26357653254647e-05
-4.44923541469928e-05
-2.51125349831947e-05
-2.2473074254185e-05
-2.90726655896342e-05
-1.91104472462198e-05
-3.90021344781692e-05
-1.50311355911269e-05
-2.82318680394978e-05
-3.11587364160068e-06
-2.50360921389842e-05
-3.74362373326364e-05
-3.96978806074941e-05
-8.92582375023718e-06
-2.36562996108738e-05
-2.10517468769071e-05
-1.72077526870288e-05
-3.59639349558683e-05
-7.29668857923198e-06
-3.26824786051216e-05
-2.10058477370201e-05
-1.52620888343618e-05
-3.3240404199926e-05
-3.18760706361681e-05
-2.81334570973086e-05
-2.98537398412058e-05
-2.50907058729053e-05
-9.52031897714481e-06
-1.69469538048193e-05
-3.46546600221683e-05
-4.52167939359421e-05
-3.16682831904162e-05
-3.61442797772046e-05
-3.27773231359379e-05
-1.95733880453983e-05
-1.56628796831645e-05
-3.08388483090732e-05
-2.65034508430618e-05
-1.74824804615582e-05
-1.66715003094215e-05
-2.35137480496929e-05
-4.7147355158728e-05
-1.54141675181459e-05
-2.52394417077214e-05
-3.88107558301677e-05
-3.93203701405183e-05
-2.13065590651279e-05
-1.43030062084422e-05
-1.06351304075408e-05
-7.09970560875784e-06
-1.93240701467825e-05
-3.24906399436219e-05
-3.44628965541476e-05
-1.33120637600677e-05
-2.13652073060001e-05
-4.14928154931334e-05
-1.64922881292452e-05
3.60937986372656e-06
-6.34384839395549e-06
-2.1867265917572e-05
-5.01826375319e-05
-4.20566315191731e-06
-1.03813496271895e-05
-5.00194035529914e-05
-3.81673888045185e-05
-3.46637324432391e-05
-3.3126321779531e-05
-3.56247256110389e-05
-1.92148377751724e-05
-2.81834582373275e-05
-2.39447388322834e-05
-6.45333808017542e-06
9.62564414175542e-06
