# Supplementary material for: Research on computational propagation and identification of mine microseismic signals based on deep learning
Source: PLoS One. 2025 Oct 22;20(10):e0334641. doi: 10.1371/journal.pone.0334641 (PMC12543183; doi:10.1371/journal.pone.0334641)
Supplement: S7 Data — (ZIP) [file pone.0334641.s007.zip › 000100900001510.xlsx_0.txt_24.txt.txt]

-9.52839594474217e-06
-5.84650211384234e-05
-1.88045832508104e-05
-2.45329461481262e-05
-4.96577628546994e-06
-1.33050260101682e-05
-1.88526401501575e-05
-4.09520350647183e-05
-3.11739913618296e-05
-1.22426125140246e-05
-3.74881646609159e-05
-1.06432031201036e-05
-4.02218370551404e-05
-2.93637953509279e-05
-2.64931404174261e-05
-3.07395452627468e-05
-4.05370934105228e-05
-3.69422408320466e-05
2.36801452046826e-05
-1.46675155950455e-05
-3.09578245269202e-05
-1.56533135664047e-05
-2.39221110497517e-05
-3.34315558706383e-05
-2.15676158952904e-05
-7.56221161589575e-06
-3.21014375260886e-05
-6.29535073855304e-05
-4.00128119895354e-05
-5.67897378434109e-05
-7.00672613087153e-05
-2.34916881737957e-05
-7.68445552850348e-05
-4.43452365856578e-05
-3.07354532425267e-05
-5.21679407239489e-05
-6.53481684720616e-05
-1.59078347548214e-05
1.05790533494365e-06
-3.37818855072216e-05
-1.38026028538141e-05
-2.44565762670047e-05
-6.30244534864517e-05
-4.50959522391199e-05
-3.43733723660555e-05
-6.43516813760198e-05
-5.84139999058811e-05
-2.84386554526015e-06
-4.95570787472887e-05
-2.72804155414067e-05
-2.77400085211725e-05
-5.43620305158441e-06
-5.48020246125282e-05
-2.9291212084741e-05
-2.70560397623279e-05
-1.20561799985241e-05
-4.31437903200796e-05
5.02989276492772e-06
-2.98965957830046e-05
-2.39608631306296e-05
-4.1323222781565e-06
-2.5969722884173e-05
-3.87591401003084e-05
-1.40906031165674e-06
-4.2712999699038e-05
-4.83487824579647e-05
-2.32203603659146e-05
-1.8608290484227e-05
-4.1730831599107e-05
-4.44446098441334e-05
-1.92953218919099e-05
-2.63148449387157e-05
-3.76175641098217e-05
-3.68474902820972e-05
1.31530001603388e-05
-3.01686065107514e-05
-2.01057856244256e-05
-5.18267040384473e-05
-4.76695522507865e-05
-1.57918464688831e-05
-3.58962750295102e-05
-2.44096624312182e-05
-5.86160502774485e-06
-1.51950466540487e-05
-1.24655894235205e-05
-2.54291834324444e-05
-4.52035881328713e-05
-4.82208662927793e-05
-4.67856346275405e-05
-5.01558433933871e-05
-3.00539291319605e-05
-2.39246557589971e-05
-3.25627637303334e-05
-1.47127141481375e-05
-4.96432683578621e-05
-4.62744316679232e-05
-1.17891156350087e-05
1.88151125942506e-05
-4.05319470755944e-05
1.2745177616838e-07
-4.15528346840372e-05
-2.20732669992208e-05
-3.08222220574192e-05
-1.9463657268555e-05
-1.03710229231118e-05
-4.86519565235934e-05
-4.01719136480506e-05
-3.55730747149433e-05
-5.7074130317653e-05
-4.81622966220271e-05
-3.00557284277332e-05
-3.93154509234071e-05
-2.11479774530321e-05
-3.41007172122827e-05
-4.50564471052964e-05
-4.24018458301422e-05
-2.32220497084398e-05
7.88147063019406e-06
-3.12509298729761e-06
1.62160735388737e-06
-6.27999450974163e-05
-9.63193707355885e-06
-2.90416976285036e-05
-4.14866796626552e-05
4.49995942245228e-06
-2.09091009012356e-05
-4.7131476987078e-05
-4.86685105097745e-06
-5.95700797818934e-06
-6.17771545727397e-05
-3.61049623096075e-06
-2.88900172064378e-05
-4.64805285849153e-05
-5.962096152958e-05
-2.3811056754881e-05
-2.6945154523304e-05
-5.63836826520369e-05
-7.31743320827677e-06
-3.82916979514636e-05
-1.541199075627e-05
-1.06495547547025e-05
-1.05195866781448e-06
-5.82414788048049e-05
-6.6471575008302e-05
-5.57133627189357e-05
-2.28770155933926e-05
-4.36299599545479e-05
-4.4348196827402e-05
-6.89061798893906e-06
-7.52645642567317e-06
-4.29593440068061e-05
-2.38980394874213e-05
8.40881241158826e-06
-4.11692502920449e-05
-1.13810111314038e-05
-3.79979730564601e-05
-5.13953857100468e-05
-1.7640040672869e-05
-3.74979214185957e-05
-5.4330087390326e-07
-2.99410436646534e-05
-2.97413578044565e-05
-2.16360653668414e-05
-4.85774892804386e-05
-2.21623311824767e-05
-2.6936279420299e-05
5.53824785296436e-07
-3.5184313524425e-05
-2.69897480123315e-05
-1.50552928607052e-05
-9.45153999593411e-06
-1.80783407166687e-05
-6.36690726956096e-05
1.04198787908953e-06
-5.41299679732426e-05
-3.78236688414828e-05
-2.80313755762647e-05
-2.15258875319167e-05
-4.422859920415e-05
-2.68292693765296e-05
-2.00994159439531e-05
-1.50377520351883e-05
-3.54520751031212e-05
-1.05648408669433e-05
-4.80158329148833e-05
-8.03651084662094e-06
-1.24710011915463e-05
-3.44620800710442e-05
-4.79019394714126e-05
-3.77851672453502e-07
-1.14149488702513e-05
-6.97064662254688e-06
-5.75143732657713e-06
-2.56753219083787e-05
-3.61946119510959e-05
-4.86344630100126e-05
-3.61320334053885e-05
-3.50230673218277e-05
-2.17271747034453e-05
-5.02148905583867e-05
-5.16637972941965e-05
-1.83288499229466e-06
-1.99589745952542e-05
-2.24901526290278e-05
-5.40358170951316e-06
-1.64516344501544e-05
-1.31605622072992e-05
-6.15436303925986e-05
-2.76342761481507e-05
-2.66383542771486e-05
-2.14178292416034e-05
5.1744335923321e-06
-3.77247754156385e-05
-1.29757971811596e-05
-1.37070188332423e-05
-7.30636574840087e-05
1.68437469830043e-05
-4.10734477755967e-05
-2.59770531488026e-05
-5.11498479449957e-05
-3.02169490488315e-05
-3.96282334223975e-05
-2.47332737493971e-05
-3.62687016849364e-05
-4.93676247344154e-05
-2.79958225708682e-05
-2.90099538078147e-05
5.6760735201949e-06
-1.02767308418331e-06
-4.25665150716667e-05
-1.98659412836816e-05
-4.00478377099279e-05
-2.93141365550783e-05
-1.95150196123244e-05
-4.02857634118144e-05
-3.80188389091728e-05
-3.74129395053376e-05
3.26287632750052e-06
-5.43474510805746e-05
-2.73863215658598e-05
-2.90813564676941e-05
-2.64059048525826e-05
-1.47505711294537e-05
-3.20890890316206e-05
-5.58315367575144e-05
-1.0397299887558e-05
-3.34147267646055e-05
-4.22674066300882e-05
-1.15272610913046e-05
-3.04893839112844e-05
-2.99036315043339e-05
-5.19697876484962e-05
-1.87458170419004e-05
-2.55679776422482e-06
-3.47086242055722e-05
-3.63548174111522e-05
-1.08621752169592e-05
-4.73350900024909e-05
-2.00102790704045e-05
-1.04212316655863e-05
-2.20451129123409e-05
-1.12218874275135e-05
-3.82828892801557e-06
1.42686659769335e-06
-4.80890594001376e-05
-3.27007667355297e-05
1.5901230827092e-06
-1.32133032278484e-05
-9.28295485343568e-06
2.02371807829994e-05
-3.2430184573369e-05
-3.17843347387849e-05
-2.36864700188141e-05
-7.94833230658163e-06
-4.6340547480587e-05
-1.75786028109167e-05
-5.02738861620446e-05
-2.28576078486634e-05
-3.44425245830978e-05
-3.30641225932747e-05
-4.94462620666604e-05
-2.81755474385344e-06
1.21967960874003e-06
-3.46540203674118e-05
-2.93621411315217e-05
-3.85665069217543e-05
-4.01303727768471e-05
-3.96491749241178e-05
-2.15211749859337e-05
-3.29847516864505e-05
-2.47982442426284e-05
-2.39065405292491e-05
-2.36812152849409e-05
-2.61003045765637e-05
9.15707578456383e-06
-1.27458381435141e-05
-1.80673750222663e-05
-1.10909645995927e-05
1.89067614955489e-05
-4.27874045125789e-05
-2.54264462874819e-05
-1.00028418558407e-05
-1.54391516642573e-05
-3.47209971835612e-05
-5.52038382951949e-05
2.25085630017473e-05
-4.62007295537629e-05
-1.97664001955031e-05
-4.67015729478301e-06
-1.76607676566615e-05
-4.0083373907015e-05
-7.4360340087761e-06
-2.53571905218895e-05
-4.50378557955906e-05
-1.56252337063497e-05
-5.53626115813259e-05
-2.37701142823574e-05
1.19345953797699e-05
-9.33381263524474e-06
-4.19265313379205e-05
-3.33373134122505e-05
-2.38223023785182e-05
-2.04361763349417e-05
-1.47179176682088e-05
-1.02079005352458e-05
-4.45059730071462e-06
1.464001682323e-05
-6.00100700255406e-06
-2.88381496031676e-05
-5.581541218494e-05
-3.65193767094206e-05
-4.13262022049664e-05
-2.76297816245738e-05
-3.1326387990707e-05
-2.23757134024151e-05
-3.38169406208012e-05
-1.4891845764142e-06
-2.85799464100503e-05
-4.66382944409227e-05
-2.79145352893145e-05
-2.36836601507153e-05
-4.89138158535305e-05
-2.03712504003751e-05
1.50571264221342e-06
-7.4851743207561e-06
-2.90364897908684e-05
-5.48642572833144e-06
-7.62950540748671e-06
-4.52231914684222e-05
-3.84781403174808e-05
-4.13324899646564e-05
-8.67998463774072e-05
-7.23915743258272e-05
1.70181332492082e-05
-7.21042554219656e-05
-4.86795520086747e-05
-5.00904721620522e-05
-5.65313608689069e-05
-4.2960658859113e-05
-1.71940823388255e-06
1.49924795736914e-05
-5.40642493255939e-05
-2.95166080028869e-05
-2.2399742478029e-05
-1.98428792924728e-05
-3.81021841175279e-05
-1.06123418267032e-05
-1.33364067480213e-05
-4.27109777007474e-05
-3.86711113279048e-05
-3.56393372817736e-05
-2.53417264344518e-05
-5.88514340318253e-05
-2.44714961213833e-05
-5.51087307396446e-05
-2.75881409219328e-05
1.34847025363236e-05
-4.10461749618241e-05
-3.12014228968995e-05
-1.92732773796563e-05
-4.46405394104801e-05
-1.28115413433785e-05
-2.86468769271976e-05
-2.76009537976321e-05
-4.48395994493671e-05
-2.21677248309751e-05
-5.61293055064749e-05
-6.31889778629022e-05
-5.38318029175992e-05
-7.41771069927731e-06
-4.84469937520063e-05
-4.64730133383113e-05
-1.87893376345385e-05
-1.31116085332094e-05
5.1311725933946e-06
9.04353930632924e-06
-3.60786405943981e-05
1.89433809605393e-05
-2.89331410988995e-05
-2.42782673730081e-05
-4.33356726489585e-05
-4.25321555939767e-05
-4.4124534238496e-06
-1.74897186295688e-05
-3.50949624907669e-05
-8.1120909474666e-06
-2.27174963368066e-05
-2.11349240111919e-05
-2.04137755274933e-05
-1.7623079010731e-05
-1.29490506681614e-05
-3.57812322831997e-05
-4.20660379181863e-05
-5.42473756686398e-05
-4.99241178606111e-05
-3.31096955057204e-06
-2.73294834710708e-05
-4.7591725025438e-06
-1.39346994606905e-07
-2.88352117420139e-05
-4.95333064656998e-05
-2.01801002904842e-05
-1.84075987590097e-05
-2.6436636892323e-05
-2.20799736241353e-05
-2.79372438188814e-05
-5.88249255952757e-05
-2.29594665110442e-05
-7.36563653404168e-06
-2.99033127178792e-05
-5.3371452045291e-05
-9.81376301387337e-06
7.14717872712601e-06
-1.96294495901122e-05
-1.41822292763241e-05
-3.75077841002893e-05
1.81890145045132e-05
-5.32797326056262e-05
-1.38470699909469e-05
-3.96417377487774e-05
-1.37140245743077e-05
-2.71162277837696e-05
-6.59433110922732e-05
-2.33005980104955e-05
-1.13372120365052e-05
-1.83420179302122e-05
-3.70071027764229e-05
-2.72731547250972e-05
-2.33944730329185e-05
-5.93538233704293e-05
-2.64448353755699e-05
-2.41528337550787e-05
-1.5442635912983e-05
-1.36390936723951e-05
-1.07134288058686e-05
-2.30233999168814e-05
-3.02317223415061e-05
-2.65976448551421e-05
-1.524714996983e-05
-2.5539632717634e-05
-2.38809377174036e-05
-3.03929540871786e-05
-4.87628818245032e-06
-2.7068596396181e-05
-1.03366479524359e-05
-3.59416701827597e-05
-5.04024730938232e-06
-2.856248319216e-05
-3.04130868012402e-05
-5.10550707101891e-05
-1.37964804147591e-05
-4.78661759641443e-05
-4.64589499220023e-05
1.9385900896211e-05
-3.80476398051245e-05
-1.35568821528253e-06
-1.9049205232882e-05
-3.06646890529017e-05
-2.36282409809685e-05
-2.51347293264797e-05
-1.449772032095e-05
-3.94929956412132e-05
-4.22409786583354e-06
-7.07041023486037e-05
-3.41368727587655e-05
-5.15319723886497e-05
-4.7520553726065e-05
-2.72010267451498e-05
-1.46142847327115e-05
-6.42127367743971e-05
-3.67772892112873e-05
-3.2438151636945e-05
-3.04374446407262e-05
-4.89618059177965e-05
-3.59457383506713e-05
-5.0687163208501e-05
-5.54194978575455e-06
-1.36928736516036e-05
3.93539888209244e-06
-3.20849088147247e-06
-2.36977679545472e-05
-2.22820063695562e-05
-5.31803363706971e-06
-3.68458038682773e-05
-4.86905921602274e-05
-1.92460279423511e-05
-4.32380557423006e-05
-4.5259474154539e-05
-2.21690408636616e-05
-4.2125796661261e-05
-7.30107366884186e-05
-3.00651158304837e-05
-3.75559130026807e-05
-2.02610292937976e-05
-6.37256927096797e-05
-2.77245264868835e-05
-1.27591463176827e-05
-1.64897816580621e-05
-2.69251730162392e-05
-4.04795232202337e-05
-2.34273896012294e-05
-1.27418088873051e-05
-2.66385718985193e-05
-2.64203849140959e-05
-3.5576956816074e-05
1.95285947436371e-05
-2.57079500327519e-05
-3.62066679168119e-05
-1.12349032757582e-05
-1.32130365960129e-05
-3.47999949958455e-05
8.14530675356681e-06
-2.60960889282639e-05
-2.51695114387818e-06
-3.9940236775451e-05
-4.35639103826558e-06
-3.70017299526634e-05
-2.86980644975902e-05
8.9476382488585e-07
-2.02211580915363e-06
-6.318628315707e-05
5.86318680606062e-06
-1.91882499670971e-05
-5.49215121277836e-05
5.55473742618445e-07
-1.26109422205287e-05
-4.76423189789064e-05
1.82338617601798e-05
-5.508851185613e-06
-9.03356538443304e-06
-2.78538248589482e-05
-1.63763470806006e-05
-1.23006371680772e-05
-9.75724454214724e-07
-2.00676122805571e-05
-2.84759941440122e-05
-2.44078298335067e-05
-3.03087628961498e-05
-2.32901985149164e-05
-3.68108289348837e-05
-3.05096063078394e-05
-5.4489087089631e-05
-2.51513426188362e-05
-3.44048627736206e-05
-3.87340030149718e-05
-2.94955832482339e-05
-4.72743580192224e-05
1.17151438772709e-05
-1.38939623971688e-05
-2.90202631911689e-05
-1.7730860024441e-06
-2.93440472587266e-05
-4.29874444266654e-05
-2.48915134496737e-05
-4.20782661174209e-05
-3.5180211102826e-05
-4.89345874466584e-05
-4.7016248564067e-05
-4.50289065265068e-05
-5.26034867811638e-05
-3.38801243908511e-05
-2.14209360011952e-05
-2.37169645040077e-05
-3.26166048142733e-05
-2.73327455798409e-06
2.04161819785783e-05
-3.81939004779535e-05
-2.35302719925259e-05
-1.73313511754149e-05
-3.47105192289781e-05
-2.8885152189757e-05
-2.26907953614806e-05
-1.66025997741999e-05
-3.84979674177749e-05
-1.17113505609917e-05
-4.13948953692341e-05
-4.78112027115994e-05
-2.88668303392624e-05
-4.84914240117791e-05
-3.87940581147392e-05
-4.77049920087781e-05
-2.55279687215588e-05
-2.67404932566815e-05
-2.52639968429155e-05
-8.09535865274269e-06
3.03131344733903e-06
-3.02774536613021e-05
-2.13556168778006e-06
-2.31047898967616e-05
-1.63004418229996e-05
-1.02016654014071e-05
-1.61657025131335e-05
-2.49465202901395e-05
-1.38819649422584e-05
-3.82507699440109e-05
-6.80300777320518e-05
-7.7619707589156e-06
-2.82323803505745e-05
-5.61695953003734e-05
-2.37742926947616e-05
-1.35959358545522e-05
-2.27795296990578e-05
1.58839686307474e-06
-1.8176301535619e-05
-7.75392194653699e-06
-5.29124398531422e-05
-3.46728140468199e-05
-2.69251815280719e-05
-1.35310068532301e-05
-3.5437244630244e-05
-1.22045958124306e-05
-4.1404984761188e-06
-4.84512495096518e-05
-3.71591205764793e-05
-2.91971964153244e-05
-5.79423840407789e-05
-4.76341299747928e-05
-6.02907187201316e-05
-7.14011316717975e-05
-3.28976049720726e-05
-3.01965973720716e-05
-4.23080460718986e-05
-2.37638410484233e-05
1.13136436935454e-05
-3.71469781059152e-05
-1.86413452455067e-05
-2.79270482733521e-05
-1.18703598385757e-05
-3.78152974883409e-05
-1.20862216986108e-05
-1.90093038427863e-05
-5.15655538561528e-05
-1.71956589899228e-05
-1.89270088010797e-05
-4.51894712643407e-05
-4.76201800930919e-05
-1.49761866226767e-05
-3.45892668748775e-05
-2.8571810762676e-05
-2.73241448121901e-07
-4.58026990671003e-05
-3.81871173361325e-05
-1.90737484327516e-05
-1.41259889497195e-05
-4.49345969144005e-05
8.21596738324663e-06
1.11821336879901e-05
-4.57672816687662e-05
-1.22437236618567e-05
-3.26066052111462e-05
-5.9500672738496e-05
5.12460580191149e-06
-3.90830364092905e-05
-5.80169153256523e-05
-7.19661802189559e-06
-2.77658576390109e-05
-5.70700536589321e-05
-3.19379401352527e-05
-4.35220885622939e-05
-3.86814949970071e-05
-4.81455145509197e-05
-7.72574861649122e-06
6.66331405552039e-06
-7.04424035225296e-05
-4.24373872695264e-05
-4.52877781896017e-05
-2.60970854456557e-05
-3.11641441666918e-05
-3.11569338176046e-05
-2.44350467570981e-05
-4.82060634215937e-07
-2.15151459117537e-05
-1.40799544574007e-05
-2.64346920759332e-05
-7.36109546964557e-06
1.20680612287516e-07
-2.36339265756997e-05
-6.64894506847791e-06
-2.70963182350164e-05
-1.04726669383764e-05
-4.23947338969306e-05
-1.29365096566659e-06
-4.44155883160353e-05
-2.00652871993127e-05
-2.24356011980597e-05
-3.94223989547795e-05
-4.24619128270221e-05
-1.28877838843759e-05
-1.03226090321171e-05
-7.39229929067716e-05
-3.9208085947195e-05
-6.94865626312997e-06
-3.22197051951221e-05
-4.34306855631328e-05
3.76588602616636e-06
-4.93273514793098e-05
-4.27310060886018e-05
-1.26240619952339e-05
-5.09497355704065e-05
-2.06903035214646e-05
7.96916531273053e-06
-3.8730951846427e-05
-8.06761653411299e-07
-2.7340101014966e-05
-1.89855004464866e-05
-3.22463122850238e-05
-3.45144373229041e-05
-4.28381359540967e-05
-1.83748738343856e-05
-3.09781901983436e-05
-5.14467072305599e-05
-2.32889979531729e-05
-6.1134586326097e-05
2.39818484229957e-05
-5.18682924472582e-05
-5.49875095916357e-05
-2.47741790220664e-05
-5.98124242840848e-05
-4.99599635450148e-05
-1.1193872397893e-05
-3.26640280554469e-05
-4.55172545560076e-05
-4.38580655881462e-05
-2.97561599987555e-05
-2.47421959007893e-05
-1.28206158342784e-05
1.48062356710206e-05
-5.79059110947486e-05
-5.47299582441883e-05
-1.79808785959385e-05
-7.10563794008166e-06
-5.2813299286053e-05
-4.37606351517655e-05
-3.78451283926551e-05
-7.60936657850229e-05
-5.80481315347568e-05
-1.47637737108696e-05
-3.1837827224158e-05
-3.82783260286936e-05
-4.62308798240394e-05
-5.13116584876493e-05
-5.96590646846526e-05
2.28123914800133e-06
-3.34874668740765e-05
-4.90768969367987e-05
1.03046108007601e-05
-1.98442688088485e-05
-3.28959541508336e-05
-2.00872963727573e-05
-5.76753556727457e-06
-5.49409321128573e-05
-3.06407522623917e-05
-1.19529111468006e-05
-5.18462392919099e-06
-4.64204143402442e-05
-1.37990798953341e-05
-4.08399456571799e-05
-1.38098677285088e-05
-3.92021772302824e-05
-2.63870049148065e-05
-2.64483720030276e-05
-3.12229827308328e-05
-1.05792896340111e-05
-3.85559018533269e-05
-9.6482361705274e-06
-2.2191207971832e-05
-4.63451649584222e-05
-3.89278379463383e-05
-4.21527016644374e-06
-5.38475763479182e-05
-3.79868113706714e-05
-1.22575715153201e-05
-1.19174581968061e-05
-4.71736291023531e-05
5.38096759565668e-06
-3.48797288870498e-05
-5.70251125888652e-05
-5.35104760482433e-05
-1.17506472709656e-05
-6.455187119082e-05
-9.64349764221632e-06
-2.56091380350921e-05
-3.15037059183897e-05
-4.28176453719943e-05
-5.09589228375823e-06
-5.02710808141941e-05
-2.42336984643193e-05
-3.81921289239524e-06
-2.26450533258673e-05
-6.25949690632769e-05
-2.22090278021636e-05
-4.16392492155164e-05
-3.28257200228122e-05
-3.66221432297452e-05
-1.39485928989793e-05
-2.74829678751658e-05
-3.8091613653962e-05
-6.81785286263484e-06
-5.57462781577421e-05
-2.62593921342012e-05
-2.35936921662918e-05
-2.35679832569271e-06
-3.26036690099384e-05
-3.28318522800692e-05
1.23674204823781e-05
-5.24060955081907e-05
-3.59993400076467e-05
-2.4916253329067e-05
-4.59600641482939e-05
-3.44754869574958e-05
-5.67683433859652e-06
-3.8493570535561e-05
-6.09430234905055e-05
-2.26939028453617e-05
-5.61244274502435e-05
-3.51355039913708e-05
-2.50473286714259e-05
6.69189560840919e-06
-3.96764856918531e-05
-3.59253484151145e-05
-2.88344048384586e-05
-4.01511539348799e-05
-8.51435977498399e-06
-4.78336937872093e-05
-2.06342029000031e-05
-8.18404029793279e-06
-1.0456709284275e-05
-6.40326528999364e-06
-3.58700593147851e-05
-2.73803147759162e-05
-4.02671385082507e-05
-4.038966546582e-05
-6.58572102229616e-05
-3.62395251183425e-05
-4.08015665091343e-05
-3.99239235051778e-05
-1.45721144524691e-05
-5.55313710139457e-05
-1.98269412815814e-05
-6.83004259595355e-07
-2.78392275598513e-05
3.94943250062058e-06
-5.11821425200488e-06
-3.48729822559407e-06
-1.98031998341304e-05
-4.93030105894043e-05
1.03175310681334e-05
-1.33723001196769e-05
-2.52016416431539e-05
-2.34928685277925e-05
-8.32623198187834e-06
-6.13833423011846e-05
-4.39729058088716e-05
-3.80587356655605e-05
-2.69974256729976e-05
-6.42212029003052e-05
-2.97823554019401e-06
-2.72483096609427e-05
-4.38177000096691e-05
1.51067351013597e-06
-3.63500762839223e-05
-4.13074407872213e-05
-1.24197012848679e-05
3.85776707537557e-06
-5.14231328950321e-05
1.48292910967788e-06
-3.70747865588035e-05
-5.45166381502537e-05
-3.899603799916e-05
-1.49626997532227e-05
-2.15898946466151e-05
-7.28510503078401e-05
-2.75361082144935e-06
-4.14742333632156e-05
-3.50403912836578e-05
-2.06516388483326e-05
-1.6508543633397e-05
-7.664994148873e-05
-1.46448152465834e-05
-2.1595561771952e-05
9.4161366141492e-06
-1.90798165424582e-05
-1.09599023305356e-06
-2.29237314502489e-05
-5.68754645273736e-05
-6.22588565681284e-06
-4.12399352720708e-05
-6.24721656568332e-05
-5.86712145571762e-05
-2.85744335710218e-05
-6.09619941703254e-05
-3.73664760222903e-05
-4.07464208512666e-05
-5.60322685157465e-05
-3.20320204450947e-05
-1.95726242125579e-05
-3.25700467051942e-05
-4.91656637594891e-05
-1.89662040295022e-05
-1.8819844675102e-05
-2.36865700334678e-05
-1.50876304976248e-05
2.24098446108482e-05
-4.83787206979502e-05
-4.95804854196841e-05
-4.24003767752419e-05
-2.96679874567916e-05
-5.49356401634814e-05
-4.20810480888662e-05
-5.05066211259079e-05
-7.57856960923395e-05
-3.48860561349987e-05
-4.42774090878578e-05
-5.96185801857844e-05
-2.92602984996025e-05
-2.50325170824032e-05
-2.74418987229703e-05
2.41948487972528e-06
-8.69791716459768e-06
-1.71111722232684e-05
-3.92458826525067e-05
-1.1375007377845e-05
-1.04061851353955e-05
-3.24820399739212e-05
-1.81207385314258e-05
-5.27363259791703e-05
-6.89402400592436e-05
-3.59376277578484e-05
-2.49556072537421e-05
-5.0038042404065e-05
8.37858181116887e-06
-1.86198179723225e-06
-3.39918595697126e-05
-2.52028699110978e-05
-2.61498835818256e-05
-1.97477046591472e-05
-3.88960841153002e-05
3.52273146395901e-05
-6.37828472934274e-06
-3.56271700305207e-05
-9.78485305887207e-06
-2.04476279810912e-05
-2.201652553098e-05
-5.69156301006918e-05
-4.75017056421051e-06
-5.23506349863178e-05
-8.01136917234945e-06
-4.39729766333819e-05
-4.3123883509504e-05
-4.74027712819808e-05
-1.32643876062638e-05
-3.51155688856051e-05
-3.81264924978067e-05
-2.15260223464391e-05
-7.37558095418335e-06
-4.25680955746087e-05
-6.44155311617773e-05
-2.1191215316942e-05
-4.715914855929e-05
-3.45019492895443e-05
-8.06870467533753e-06
-5.48534421087273e-05
-3.01688468892136e-05
-5.7858738872782e-05
-4.96067619424836e-05
-1.16205277377396e-05
-8.35799449197888e-06
-2.89901252907946e-05
-1.79336343029346e-05
-7.51567040788307e-06
-1.56346277375238e-05
-1.17077617341835e-05
-2.06187172305979e-05
-1.37913043435148e-05
-4.0957101936867e-05
-1.34885477220106e-05
-4.08498467597769e-05
-4.61860526891632e-05
-3.17286401443875e-05
-2.45647499375791e-05
-3.35401387535453e-05
-2.53359603285047e-05
3.28560529585096e-06
-4.95331999079261e-05
-2.84201469287346e-05
-2.42412350291697e-05
-2.7473116420646e-05
-2.50124754792748e-05
-1.4708089680781e-05
-2.46900755324379e-05
-4.01614360940218e-05
-2.7248719107385e-05
-3.10808536495546e-05
-4.80542018796995e-05
-3.78438845623711e-05
-2.28195373980692e-05
-2.90679874368755e-05
-1.72090199018156e-05
-2.59343227311905e-05
-9.08705226024976e-06
-3.22697993134999e-06
-5.07661211989463e-06
3.30403305264153e-07
-5.69246180559031e-06
-4.94894763904007e-05
-2.54378410339046e-05
-3.22477210712351e-05
2.10690511875135e-06
-1.30723864936841e-05
-1.09761687893167e-05
-5.64708994811427e-05
-3.863076121139e-05
-9.69305284567135e-06
-3.05180954959825e-05
-3.25718045022729e-05
-4.68134792330393e-05
-4.21281683574712e-05
-1.97435033512997e-05
-2.1138127456855e-05
-4.62542088323249e-05
-6.46516109697724e-05
-7.96763926501978e-06
-1.0580662062321e-05
1.02415429068826e-05
-2.56805789610917e-05
-3.17550441994052e-05
-7.71692371688179e-06
-2.12088253966567e-05
-2.29226320438371e-05
-3.73397462687891e-05
-2.36415400554704e-05
-4.42737761076819e-05
-4.17891081980096e-05
-1.97608835540869e-05
-1.72818109291889e-05
-1.63170233901117e-05
-4.40287500300289e-05
-3.17625750797992e-05
-3.9025816709669e-05
-2.34234750868671e-05
-5.25820861320084e-05
-5.55978068999197e-05
-4.7968213440611e-05
-6.41174665898314e-05
-3.67333012847446e-05
-4.37616081131104e-05
-4.6669637160209e-05
-5.61191783019504e-05
-4.87738506557296e-05
-5.11835563796972e-05
-3.69136023796045e-05
-2.67418195470892e-05
-4.87174417158422e-06
-4.96659338399498e-05
-4.18985028286643e-05
-1.8645375910378e-05
9.63057731328487e-06
-4.7200293711024e-05
4.36870586437693e-06
-3.80882564422513e-05
-5.09182036163044e-05
-4.07853954080732e-05
-6.12642191535706e-05
-7.4294932619904e-06
-2.22360534048168e-05
-4.32030898341799e-05
-3.59090808908663e-05
-2.03269599917105e-05
-3.48408633455283e-05
-3.28546318006693e-05
-9.32532815648138e-06
-6.35239941320648e-05
-4.15559073702397e-05
-2.95484144761403e-05
-4.6889730212592e-07
-2.87278269456025e-05
-1.77378474287957e-05
-1.59273721483422e-05
-2.49723326446071e-05
-1.90232617733382e-05
-2.75004002584524e-05
-3.60096062398154e-05
-1.2364313415766e-05
-2.80918085163008e-05
-3.69078039290974e-05
-3.72490903512309e-05
-9.90084801414605e-06
2.51114846255296e-05
-1.92319925623993e-05
-9.29306360194931e-07
2.01219309989182e-05
-1.7305448999924e-05
-1.15181899614488e-05
1.02368456137042e-05
9.16444979331791e-06
-4.21716564719203e-05
-7.25631184545932e-05
-3.24885568204682e-05
-2.53797520569365e-05
-3.87435382282031e-05
-6.02043673214393e-05
-4.78853002782964e-05
-3.11452855534872e-05
-5.49065683243573e-05
-5.90822842447563e-05
-2.91418529533817e-05
-8.04770029892589e-06
-1.24460279523579e-05
3.68746928538444e-06
-1.20338288994901e-05
-5.88779486697001e-06
-4.09878940280126e-05
-1.24720363239135e-05
-6.44030801757977e-06
2.86625182415689e-05
-6.3427676629919e-05
-4.81397243830988e-05
-3.31791261570669e-05
-5.44116062466389e-05
-5.07603951389195e-05
-3.91488086951834e-05
-1.71808773342701e-05
-4.6846264589586e-05
-4.30591543918164e-05
-8.51331678984932e-06
-1.89874398428723e-05
-3.67561530866405e-05
-1.74351747966514e-05
-9.99962086212449e-06
-1.99897641763537e-05
-1.91130970567348e-05
-4.75119851730894e-05
-2.12790829700757e-05
-3.3596207503252e-05
-1.40516714067671e-05
-5.77800415124065e-05
-7.27339374548444e-05
-7.39713691645265e-05
-4.34861104620359e-05
-6.28215575191789e-05
-3.85935107967739e-05
-3.64528788274699e-05
-2.65928400283686e-05
-4.88393519806631e-05
-3.09133001595187e-05
-2.16938263533497e-05
-2.31492791535644e-05
-2.14864082844554e-05
-3.4880053789512e-05
-3.62466575772628e-05
-1.94499534727414e-05
-1.22141419157992e-05
-5.20960764896077e-05
-6.95589444584839e-06
-4.2102653241295e-05
-2.98446812475192e-05
-5.616813040181e-05
-1.75815985072924e-05
7.29400785484701e-06
-2.26674692912082e-05
-2.13880957880124e-07
-9.95486805721793e-06
-1.43153887510139e-05
-3.15049307084815e-05
-1.64386326070105e-05
1.43794608641591e-05
-2.08985953725546e-05
-2.84885416868156e-05
-2.69868824602323e-05
-6.51984570971805e-05
-1.76050562573062e-06
-2.77061979834038e-05
-4.70975682109026e-06
-2.33619668729641e-05
-3.19831941939406e-05
-8.24277449283161e-06
-1.97912250081753e-05
-4.38436602475036e-05
-2.16436281428669e-06
-4.25620074713894e-05
-3.91990691163569e-05
-2.7018637923472e-05
-5.3869488521043e-05
-1.36637419002296e-05
-6.04478521764597e-05
-4.04027820726367e-05
-5.24064308564046e-05
-6.36879599577168e-06
-1.65677552140589e-05
-3.88725397597708e-05
-2.05958290846328e-05
1.7785651850539e-05
-3.45567167270334e-05
-3.16827888469053e-05
-1.99281109830301e-05
-1.0836590256635e-05
-2.15774042095152e-05
-2.41908583556131e-05
-7.7200152140113e-06
-8.17125124904076e-05
-2.83654483012127e-05
-4.92261779143103e-05
-3.41498301423892e-05
-1.3635162297062e-05
-2.567617773578e-06
-2.72386213037065e-05
-3.39117542768863e-05
-5.32329683210441e-05
-1.9427866616568e-05
-7.79361143225777e-06
-4.31635709989283e-05
-2.84276004177394e-05
-1.98745472177883e-05
-1.38277285900635e-05
-1.29786179184638e-05
-3.71629604040173e-05
-8.36336269434935e-06
-5.44700247978626e-05
-8.93353702284606e-05
-4.87987671456641e-05
-7.2269219091138e-05
-5.94604110871997e-05
-4.81437442177786e-05
-9.15292204933327e-05
-2.33965073532632e-05
-3.27853542084223e-05
-2.50905331157633e-05
7.41371131867016e-06
-8.6067699509444e-06
-2.21750842971702e-05
-1.91619334256711e-05
-1.09227727608133e-05
-1.22747585759068e-05
-2.50494965143855e-05
-6.2988706523887e-05
-4.57514217727524e-05
-1.76203171827803e-05
-2.72625813263195e-05
-4.31102633155229e-05
-3.46004507767492e-05
-4.47029752575224e-05
-3.53620684621548e-05
-2.83543360720893e-05
-1.89971708416953e-05
-1.33454542918702e-05
-2.83691372544785e-05
-3.85593810437201e-05
-2.99612703812964e-05
-1.08364511457062e-05
2.1313099087266e-06
-1.71535001545068e-05
-2.37311553460588e-05
-1.57178973390215e-05
-5.11869834734738e-05
-2.01646548305933e-05
-1.24503811406986e-05
-2.82506632122266e-05
-3.69824321759467e-05
-3.90889867030814e-05
-7.03573713553796e-06
-1.59897185823467e-05
-9.21038232426324e-06
-3.10406824923258e-05
-1.8720721565356e-05
-4.51217196704879e-06
-6.40808179169614e-06
-7.95643603153772e-06
-4.23793608839701e-05
7.11866232120307e-06
-1.63513902644652e-05
-2.9613265740015e-05
-2.76221284584752e-05
-3.49326423490006e-05
-5.5031393432124e-05
-4.25453755462621e-05
-3.63467682235417e-05
-3.93283025104855e-05
-3.14098596637091e-05
-1.33645334287967e-05
-5.8563348754067e-06
-1.97447549514699e-05
-4.03149361077667e-05
-3.72659551508421e-05
2.93635315777277e-07
-1.84372270184004e-05
-2.64952920548538e-05
-2.2852021128967e-05
-3.6531647755572e-05
-1.76661125207872e-05
-5.83971690130017e-05
-4.81971879508806e-05
-2.00518220761013e-05
-4.29229286932945e-05
-2.05893486852951e-05
-4.30320889323429e-05
-3.93783736002788e-05
-4.7300084078547e-05
1.32667976151361e-05
-3.96907892552685e-05
-1.35744610369291e-05
-2.74961734608116e-06
-3.23468437035968e-05
-3.91762558434624e-05
-2.28206165353931e-05
-3.87464756875646e-05
-5.75811997220716e-05
-1.23504961689619e-05
-3.68834702849198e-05
-5.87786121564116e-05
-4.88634076522325e-05
-3.16827176469709e-05
-3.48512349311202e-06
-3.63893371175757e-05
-4.37426720339453e-05
-4.69056652271096e-05
-4.91590422374071e-05
5.50587350807086e-06
-4.87321969828004e-05
-3.97988870922614e-05
-3.99129767660266e-05
-1.17122412727189e-05
-7.37647120839369e-06
-3.3104297116849e-05
-7.0662745435441e-06
-5.54172306832569e-05
-9.5337862544935e-06
-6.79434259039097e-05
-3.30631625062777e-05
-2.11982908316904e-05
-2.1336626729543e-05
-1.21450080839995e-05
-5.77400841317607e-05
-9.74340811209368e-06
-1.72840137098563e-05
-2.12273682526314e-05
-3.86528400183939e-05
-1.56128102349679e-05
-4.35886061613775e-05
-5.02382987819852e-05
-4.5018281736417e-05
-2.63159384642503e-05
-3.21706105880012e-05
-3.54726906106575e-05
-3.43781212560054e-05
-3.55919112729779e-05
-4.94658808187719e-05
-8.47120816258248e-06
-2.03872290884228e-05
-6.30183050710273e-05
-5.29433937157959e-06
-6.92488894141589e-06
-1.99547846935353e-05
-3.3880652316061e-05
-3.84704638974767e-05
-2.75456275915053e-05
-4.92582173949675e-05
2.69127137309073e-06
-3.69696982228856e-05
-1.32849388222894e-05
-2.54647523401104e-06
-2.3389606076504e-05
-5.36892124419111e-05
-1.28506251811628e-06
-1.92151530596436e-05
8.14695124795963e-08
-2.89633109908497e-05
8.42302351711344e-06
-1.97302587383206e-05
-2.27437213360628e-05
-1.44170382917838e-05
-4.75390003579956e-05
-2.82123859339819e-05
-3.57923680334282e-05
-5.24800486545689e-05
-6.30424799917266e-05
-2.45927314247011e-05
-3.09331583141675e-05
-2.43062197475807e-05
-3.53646525374505e-05
-2.43811451509103e-05
-3.62737760962588e-05
-2.15916164566128e-05
-2.92817715585029e-05
-4.37601674121173e-05
-3.66915998306176e-06
-3.22415170652974e-05
-2.71414222278606e-05
-4.18379461962471e-05
-1.5895351967495e-05
-2.5590235957176e-06
-8.16085442311606e-05
-9.35702530232287e-06
-3.65112762281196e-05
-7.12319206533677e-05
2.04610777419851e-05
-1.19715258289462e-05
-3.94507493546145e-05
-4.19686749719698e-05
-2.69399384928934e-05
-4.62227431175514e-05
-2.32635730219835e-05
-1.12154491237727e-05
-3.74174616402809e-05
-1.4900456082613e-05
2.45627971459175e-05
-3.30984437635305e-05
-3.70217391379158e-05
-4.6339058175597e-05
-4.74391121691136e-05
-4.9186231255409e-05
-4.52815877620133e-05
-7.84605964727872e-06
-7.07402608793008e-05
-9.42512834110719e-05
-6.38644148419964e-06
-3.49727605453278e-05
-5.21914586377441e-05
2.72722460216002e-05
1.05412826591892e-05
-4.35269610249029e-05
-1.32642751208617e-05
1.18537551351421e-05
-2.62243519549122e-05
-3.20299377046997e-05
-3.2136699203909e-05
-7.07110554189737e-05
-1.55140533366e-05
-5.93989359108186e-05
-8.71575307595137e-05
-5.68062548932108e-05
-3.80549272703415e-05
-3.37667331539074e-05
-5.9893711102677e-05
7.68872323892525e-06
-5.89491644932293e-06
-4.97222826608828e-06
-4.2369715860339e-05
-1.7767194762243e-05
-2.0537327710568e-05
2.47649531637076e-05
-3.26891975267966e-05
-4.68479198820978e-05
-8.35001013826121e-06
-1.46792230319755e-05
-1.39844599468723e-05
-2.11750876249262e-05
-2.45909061937503e-05
-6.51568903737597e-05
-7.77382542419729e-05
-4.26009592367553e-05
-2.21234873440306e-05
-4.62533269969662e-05
-6.01880318316082e-05
-4.93319277795565e-05
-4.74430027279859e-05
-3.57772671629775e-05
-1.61993304528519e-05
-3.98292339158263e-05
-2.60461677933321e-05
-4.55647222676551e-07
-2.46782530247125e-05
-5.5192234202829e-05
-1.59761328179916e-05
-4.45636140502124e-05
-4.90781736070818e-05
-1.55055239008879e-05
-2.67789084961867e-05
-5.0577116887582e-05
-7.54805769946167e-05
-1.96110655614905e-05
-5.08264937953682e-05
-2.64284504181908e-06
1.45196945884963e-05
-7.1358371183998e-05
-4.96147936896257e-05
-1.37230784713496e-05
-7.20166702937876e-06
-5.06519900083689e-05
-1.26722524663366e-06
-2.84160767174472e-05
-3.24906056252133e-05
2.00542182512984e-05
-7.41449361251586e-06
-2.93205321515611e-05
-2.82288348223138e-06
-4.34507836695863e-05
-4.76027586996326e-05
-4.08478104726068e-05
-3.4636996164867e-05
-1.28787600458407e-05
-2.01846519296527e-05
-4.98010850460587e-05
-3.58622112488994e-05
-1.32665058757784e-05
-4.6106306035181e-05
-1.04477773672635e-05
-4.48098293595922e-05
-2.02431887057632e-05
4.66956953795765e-06
-2.59226861141919e-05
-1.91393015139427e-05
1.71553898055743e-06
-4.09730108081757e-05
-3.93042479813818e-05
-1.7761485509071e-05
-3.39259153193761e-05
-9.16947051106146e-07
-2.14580670205044e-05
-2.12293527923754e-05
-4.25087330559896e-05
-2.49368469175704e-05
-6.31348526832131e-05
-1.77650804146881e-05
-4.68271013988108e-05
6.24964113472677e-06
-4.68026197509059e-05
-5.20125511764003e-05
-8.56640429302087e-06
-1.45484168491927e-06
-5.37572640600996e-06
-1.64568117839274e-05
-7.24004125441074e-06
-2.6053426985588e-05
-1.35977532145841e-05
-1.91650813845852e-05
-5.64933605959123e-05
-7.64651658855316e-05
-3.68906629448239e-05
-1.59901138572399e-05
-5.80859321715345e-05
-6.3017121807586e-05
-6.8574254984115e-05
-1.38626683036135e-05
-1.11548790859537e-06
-1.80428248952055e-05
3.88001792983718e-06
-2.73857929335589e-05
-5.40793480543157e-06
-2.2911550486638e-05
5.03408118135987e-06
-3.2088922042495e-05
-2.27137151495795e-06
-5.25485932765629e-07
-6.3244210567983e-05
-2.55346157688298e-05
-9.49320609168909e-06
-1.35327331610626e-05
-8.37714259067059e-05
-6.44053269942385e-05
-3.63082820181397e-05
-4.49584984509716e-05
-3.29825800322652e-05
-2.71967642778266e-05
-3.53256779415955e-05
-4.08157907219777e-05
-2.88761475955955e-05
-3.22003155140213e-05
-4.32918828724313e-06
-3.1732152098836e-06
1.25762537673249e-06
-3.01939010538844e-05
-3.89365462223675e-05
-2.98495367987644e-05
-1.28893515771247e-05
1.40819456322993e-05
1.91944330842294e-06
-3.86018898944004e-05
-4.14444860543283e-05
-5.86221465915425e-05
-1.72952703867411e-05
-6.54611179330599e-05
-3.69591224225638e-05
-1.4923476553941e-05
-1.60766232383995e-05
-2.63244751825862e-05
-8.42247092067168e-06
-3.3575038381089e-05
-1.40294211877584e-05
1.16670760133399e-05
-5.55842393098092e-06
-2.6082067847938e-05
-1.69002043210094e-05
-2.67358291004128e-05
-4.97226137210914e-05
-3.2302610123033e-05
-4.35688452442568e-05
-5.25521933793247e-05
-4.67209243719245e-05
-4.01741679736613e-05
-1.82592066436813e-05
-4.21352767744496e-05
-9.06409637432519e-06
-2.26729134632516e-05
-5.21344395625493e-05
-1.73125572501444e-06
-9.30096845319316e-06
-1.97110074011852e-05
-1.12916266109675e-05
3.7485673563627e-05
-4.05162235643061e-05
-2.01380874530719e-05
-4.92533038838355e-05
-4.85918730923213e-05
-4.99520340815551e-05
-2.58747875030097e-05
3.10982766194679e-06
-6.15386361954073e-05
-3.43857096263793e-05
-4.45774606523411e-05
-2.7467879444027e-05
5.1254661482452e-06
-1.44996875130193e-05
-1.75810140676284e-05
-4.61312884157315e-05
-1.46397636092892e-05
-3.77468934881287e-05
-2.10972586951907e-05
-3.45905244803604e-05
-3.35153491744234e-05
-2.86652958906922e-05
-1.80449606966104e-05
-3.12903496208452e-05
-4.69134963714508e-05
-1.84137804764667e-06
-1.82303773366515e-05
-3.89614188616683e-05
-2.72517358790251e-05
-1.74574241643559e-05
-3.05304663050221e-05
-3.6266654128481e-05
-3.32746598318796e-05
-6.68511819776692e-05
1.40197293736833e-05
9.21401893910718e-06
-3.94294998503117e-05
-4.64939438176247e-05
-3.37967902300319e-05
-1.32592798488705e-05
-2.31100240166496e-05
-2.57324239506511e-05
-2.44336812845877e-05
-4.55754085662708e-05
-1.35961041994079e-05
-3.66056351698039e-05
-2.4634396055678e-05
-1.46159883453608e-05
-5.33283862869745e-05
-4.30170817854717e-05
-5.53439127697093e-05
-2.34919562793213e-05
-2.51049894459997e-05
-4.24946250389877e-05
-6.4515801281136e-05
-4.8563594948196e-05
-2.98720415354896e-05
-1.55516739604445e-05
-1.38336615263276e-05
-3.96434254174108e-05
-3.0027884548047e-05
-2.05413220758398e-06
-3.35925810674231e-06
-6.90685041099099e-06
-4.24156595365285e-05
-9.26693160197699e-06
-6.51245349196109e-06
7.4974030781242e-06
-1.91908728679556e-05
-2.98962741826379e-05
-2.51695583339053e-05
-3.96320056416014e-05
-4.5730692151201e-05
-5.80139149059928e-05
-5.58697249545837e-05
-3.95459162877386e-05
-5.14092162279336e-05
-1.9111029571906e-05
-7.38480977589467e-06
-2.0884524912447e-05
-3.49172120570886e-05
-1.21809873812056e-05
-4.45248310770042e-06
-7.55640543709014e-06
-2.99273004307433e-05
-1.96636817086176e-05
-1.24805201154166e-05
-7.64745649241502e-05
-4.11259005529206e-05
-8.84567123416141e-06
-6.01393004308266e-05
-4.62504508114439e-05
-4.54268339281884e-05
-3.74534982566693e-05
-5.03208854225264e-05
-1.35523642881255e-05
-2.03722516830147e-05
-2.8366348007291e-05
-4.03071622587172e-05
-2.76905580363186e-05
3.19864759105052e-05
-5.35726299954421e-05
-1.49702186076247e-05
2.27237727240979e-07
-2.66332748980682e-05
-1.24230287958758e-05
-1.59553306616228e-05
-5.08970617586079e-05
-2.69012423304487e-05
-4.10676175403098e-05
-3.80584696907818e-05
-2.67561988262576e-05
-3.09603796963499e-05
-1.05380230509419e-05
-4.54262168861639e-05
-3.46784636123939e-05
-1.90724210191362e-05
-1.66091861959632e-05
-4.33093062645413e-05
-3.65438277558303e-05
-3.74977969550758e-05
-1.56158421484086e-05
-1.4759447457796e-05
-1.56337548489667e-05
-1.7155991940818e-05
-1.48727318322215e-05
-3.15306729051564e-05
-2.96230629662458e-05
-3.6915096136164e-05
-3.93896925881786e-05
-2.73528149169597e-05
-2.91934711910814e-05
-6.44912638463981e-05
-4.31229663851629e-05
-5.01892146305586e-05
-2.40759789771949e-05
-5.05691550300501e-05
-4.34349483253325e-06
-1.91880600855953e-08
-3.97362333146623e-05
-2.87040372984661e-05
-4.17559150494488e-05
-2.14186796324241e-05
-2.34920686967554e-05
1.18981188481161e-05
-1.40729846715458e-05
-3.33335590330473e-05
-2.26432652923465e-06
-4.05974032409137e-05
-5.77175768448577e-05
-1.02190344275312e-05
-1.79346563277195e-05
-1.87867221754447e-05
-2.88345836493795e-05
-2.31911148934396e-05
-5.59443200948332e-05
-7.00477760215639e-05
-5.77688265994197e-05
-5.18180657144871e-05
-1.46288348159454e-05
-6.5704416100976e-05
-6.79614724100608e-05
-1.28094787364346e-05
-1.61309050305813e-05
-1.57477084552262e-05
-1.17198636508848e-05
-1.09473044654809e-05
-4.38913670179985e-05
-1.87760251216715e-05
-2.66098490681969e-06
9.41382324879919e-06
-1.73471519383066e-05
-1.4855698394355e-05
-3.61294306231894e-05
-1.17457654896098e-05
-3.40026882656906e-05
-4.08142665639932e-05
-6.06872516839589e-05
-6.16168896875815e-05
-3.22467504062888e-05
-4.2907247764467e-05
-5.10992956078213e-05
-4.58363228634905e-05
-3.8892970808288e-05
-4.04308707705196e-05
-4.0733059989458e-05
-2.12494865412491e-05
1.77490061501693e-05
-9.14607418427307e-06
7.84698388062269e-06
-2.61668542160268e-05
-5.71932313377583e-06
-8.76724248514849e-07
-7.51597024706429e-05
8.25565238081889e-06
-3.35021210455932e-05
-7.74597036858908e-05
-3.04439281867276e-05
6.28011121739344e-07
-4.91614715522619e-05
-8.07709067751607e-06
-2.55953555715604e-05
-3.60151460084983e-05
-5.91826968432543e-05
-5.185403654305e-06
-4.92940970612876e-05
-4.76658030598969e-05
3.62350496265823e-06
6.91501090043458e-06
-2.05026286492297e-05
-5.76222532372857e-06
-8.27663142473688e-06
-6.38665496844317e-05
-2.89459962787888e-05
-2.0917529336422e-05
-1.28169184637277e-05
-3.05859305110067e-05
-9.50004014922317e-07
-2.00439785138897e-05
-3.80646735483565e-05
-1.86917587594304e-05
-3.62078388306708e-06
-2.19662007569015e-05
-7.81817092663343e-06
-2.96355448497724e-05
-4.05290277102774e-05
-3.10285370919753e-05
5.03221322937888e-06
-2.51242145463144e-05
-6.6402865432576e-06
-6.10467052637969e-06
-4.18118551217386e-05
-6.40551206214463e-05
-8.96751015793743e-06
-4.94301319747169e-05
-3.01900758427273e-05
-2.60399929982361e-05
-3.57150714432418e-05
-4.24975242709294e-05
-2.38638181948914e-05
-4.51340663970142e-05
-1.34689544256782e-05
2.03799625131586e-06
-1.52776058759698e-05
-5.79128507282119e-05
-1.01835011808722e-05
-2.75407948893193e-05
-3.64861974010837e-05
-7.66909407625972e-05
-1.8741762126758e-05
-2.38535223552434e-05
-6.82378339169913e-05
-3.50036372338358e-05
-5.69045298065899e-05
-2.54387153152587e-05
-5.71644854707611e-05
-3.46994379846909e-05
-6.53125157512515e-05
-1.37004801012332e-05
-2.45346720756768e-05
-6.46327879788603e-05
-4.51385037639891e-05
-1.14215099276155e-05
-1.5216088936429e-05
-5.06236292553445e-05
3.49528038562206e-05
-2.39902289748026e-05
-1.1345253901495e-05
-2.19415125273193e-05
2.20402815659042e-05
-1.82083772834111e-05
-2.21470906348176e-05
-3.45999076147688e-05
-4.16872462309614e-05
-7.54215839781383e-05
-1.21961273386116e-05
-2.88514889556935e-05
-7.08571695928363e-05
-2.39478397608194e-05
-3.99346401754238e-05
-9.40136387663442e-06
-5.18966042026046e-06
-1.09852407510491e-05
-5.23707070027902e-05
6.09367705859155e-06
2.32414833417371e-06
-4.10356657043806e-05
-4.34077721778455e-05
-7.24609213146297e-07
-5.23649551692955e-05
-3.4834685948979e-05
-1.63640058945784e-05
-2.71133699086535e-05
-3.64109293805094e-05
-2.21628123962304e-05
-1.89508688215479e-05
-2.20253659155715e-05
-5.12087122843891e-06
-1.07424129183385e-05
-1.12783199408311e-05
-3.38026062607991e-05
-3.57875215651928e-05
-2.33142173049701e-06
-5.77653989983094e-06
2.0649658984691e-05
-4.13120412218991e-05
-2.70274070697805e-05
-1.84981390654437e-05
-3.89574403604659e-05
-3.67131304135281e-05
-3.4317126546913e-05
-3.69747066120643e-05
-3.18414976365456e-05
-3.60922399200573e-05
-6.7973395059841e-06
-4.765085400212e-05
-4.07896568117993e-05
-4.21701682214207e-05
-3.60193296342831e-06
-1.96129883741894e-05
-4.72038118518634e-05
-2.45322873801655e-05
-7.46524612340634e-06
-3.95011138440421e-05
-1.88997147477518e-05
-2.00360384967502e-05
-3.51642199883964e-05
-3.46739401709095e-05
-2.97476994315683e-06
-6.00454661665694e-05
-2.72085416659928e-05
-2.97628571187824e-05
-6.65494815694343e-05
-2.72228217010249e-05
-2.13128677749189e-05
-4.61155971061207e-05
-2.6300671552416e-05
-3.55893455739422e-05
-3.85381993120598e-05
-6.92426450791789e-05
-2.58264561047746e-05
-6.53600416515803e-05
-1.95431139837982e-05
-9.91926709954696e-06
-1.05411690980069e-05
-3.90544405769827e-05
-4.29719152624362e-05
-7.28192836847761e-06
-5.39908536076626e-05
-2.73526947417182e-05
-4.37117031444014e-06
-2.30965712851088e-05
3.20085445233261e-06
-3.48873745152876e-06
-6.86003934868467e-06
-8.92488301247141e-06
-3.04284856146217e-05
-3.43783512225685e-05
-3.33264741213344e-05
-1.49896924495699e-05
-3.33574796450554e-05
-4.79740576346324e-05
-6.87984333451884e-07
-5.54471608175037e-05
-3.63016036747595e-05
-5.12923488482449e-05
-3.81585048813146e-05
-3.04153235311794e-05
-2.70611510169599e-05
-2.77514371521094e-05
-4.39927352497307e-05
-1.4144289315544e-05
-2.19592274350015e-05
-3.9603929544856e-05
-8.68369823392426e-06
2.38957180179625e-06
-2.76167557664038e-05
-5.15304992915175e-05
-6.34353613647538e-06
-2.9345911107362e-05
-1.41289769872548e-05
-3.3012360664368e-05
-3.78120499086639e-05
-4.66376498317481e-05
-2.3035243035912e-05
-2.66467637702566e-05
-8.34683931368939e-05
-1.75984188421342e-05
2.45824351855134e-05
-3.93045372364784e-05
-4.29204772439528e-05
6.39007039719178e-07
2.27666205871237e-05
-1.94578964950723e-05
-1.79862966734171e-05
4.43851007078597e-07
-5.88995910644243e-05
-3.74183231721726e-05
-9.26367192890463e-06
-4.83105129740455e-05
-5.95876948791585e-05
-3.34574933430429e-05
-8.4778978049361e-06
-2.94619187354706e-05
-3.03156921217789e-05
-1.83535509239704e-05
-3.86244673591007e-05
6.45651870032605e-08
-1.44852117875347e-05
-3.17740341724079e-05
-2.41205546218285e-05
2.04165324649552e-05
-2.3387811424277e-05
-2.91877981422749e-05
-1.95412681172025e-05
-2.32262193787245e-05
-7.16298165966151e-05
-2.48917546210459e-05
-4.65671738568485e-05
-0.000104713946395532
-1.59708747395365e-05
-2.77679416981456e-05
-9.26636432968999e-05
9.93768184274087e-07
2.22152185267703e-05
-6.59221651306708e-05
-3.70214804584058e-05
2.23307146521906e-05
-2.24843582995528e-05
-4.18466064570528e-05
-1.12764098553371e-05
-1.55426551780253e-05
-3.96791319280874e-05
-2.13031471591151e-05
-2.01298210584016e-05
-3.89461777286159e-05
-5.1724658410391e-05
-1.58658548967303e-05
-5.84178643343501e-05
-3.27959973193694e-05
-2.8713849759178e-05
-6.29033524655737e-05
-3.69663377983363e-05
-2.28791785790292e-05
-2.94698254826561e-05
-4.6318333156679e-06
1.95685357522239e-05
-4.9062576478586e-05
-1.68951274137889e-05
8.92559636824264e-06
-2.57348757261526e-05
-3.41783658179618e-05
-2.15559671005291e-05
-1.302907262065e-05
-4.82693413606776e-05
-2.87047428201315e-05
-3.81967330787214e-06
-5.46070429374593e-05
-5.01454508145761e-05
-4.61317586795539e-05
-2.94686031695436e-05
-7.69568463768273e-05
-2.427505109084e-05
3.76080862280466e-06
-6.11993419135745e-05
-1.09379274751265e-05
7.41168333340218e-06
-4.07218049392621e-06
-2.92177830430285e-05
-1.10876649561171e-05
-3.19279675355471e-05
-6.54517574366469e-06
-3.31876242796907e-05
-6.51685722722938e-05
-2.48024709531281e-05
7.20910845731597e-06
-4.55065423337792e-05
-1.18022364432761e-05
6.70387057393388e-06
-2.67494221126851e-05
-6.69542704566731e-05
-5.01323957070079e-05
-1.44667067386245e-05
-1.5750614305222e-05
-6.98230677799954e-07
-1.47896989412912e-05
-3.49958359059549e-05
4.64234716672104e-07
-1.04289755804174e-05
-4.521382882983e-05
-2.54967721887876e-05
-2.12847722739966e-05
-4.43147967012216e-05
-4.73476244288018e-05
-2.8229986683435e-05
-3.20696285054061e-05
-4.91284935825273e-05
-2.25611676762836e-05
-4.77692816656391e-05
-3.91635331287514e-05
-3.30701926965236e-05
-1.12178761769617e-05
-6.32161441414181e-05
-4.12358440733946e-05
-3.92418047841185e-05
-2.91540840000197e-05
-3.06801373728959e-05
-1.66431436436847e-05
-4.18392735907119e-05
-2.71193046593376e-05
1.40897877902124e-05
-1.74736124085565e-05
-7.3053612044495e-06
8.35158995628844e-06
-5.12775899239562e-06
-3.58390321549041e-05
4.52181932200025e-06
-4.08308994208929e-05
-6.9513499927761e-05
-5.10500900286262e-05
-3.39027825960533e-05
-5.40272670026107e-05
-5.45939445943721e-05
-2.09351967590109e-05
-6.04774098024243e-05
-4.31251925290091e-05
-3.48957814286849e-05
-3.33671516685567e-05
-3.20078239198783e-05
-1.27505015617858e-05
-1.8670952194092e-05
-2.20677742103035e-05
-1.29740771157151e-05
-2.82338936016736e-05
-8.35740711886836e-06
-3.16885945098824e-05
-3.14394431625646e-05
-2.59637940800389e-05
-4.79973886785928e-05
-3.54439072880343e-05
-6.187819249168e-05
-4.06572413881244e-05
-5.13131087420195e-05
-7.3961872841509e-05
-5.62530269485941e-05
-2.17450651627428e-05
-4.40711773347198e-05
-2.0816844872714e-05
-1.26500700389385e-05
-1.11498470612762e-05
7.87580220316752e-06
-1.77954034617032e-05
-1.08042750655712e-05
-7.99420754217909e-07
-2.35626054959945e-05
-3.89008056185781e-05
-3.83912971719668e-05
-2.86617842507507e-05
-6.14595287528562e-05
-1.65845446344053e-05
-2.63405029674206e-05
-2.08846681137878e-05
-4.43243182357549e-05
-6.18662459913531e-07
-4.07906259522758e-05
-4.7804815290507e-05
-8.07904951619766e-06
7.9556307814157e-06
-4.32568543112478e-05
-1.46526089312151e-05
-2.55769423580258e-05
-3.53048475228083e-05
-4.66577217731013e-05
-3.30115622757726e-05
-5.26392721997324e-05
-4.63188212553049e-05
-3.01537462876426e-05
-3.0355456502417e-05
-1.06335631418261e-05
-2.54031679945324e-05
-5.18117803659927e-05
-4.54661408768106e-05
-5.24245859457677e-05
-5.03767893959546e-05
-8.37537853025403e-05
-8.8984073902325e-06
-2.54367928503659e-06
-1.92827774699851e-05
-3.51745637930671e-05
-4.86589756370992e-05
-3.10004055768206e-05
-1.78288783215191e-05
-1.62715230049404e-05
-3.17207620156933e-05
-2.16770445712968e-05
-2.59767801101894e-05
-1.53813745240661e-05
-2.21047481403117e-05
-3.31964850644692e-05
-6.58886124380405e-07
-1.90306306531899e-05
-4.04920312465045e-05
-2.04927741707966e-05
-4.9268936679026e-05
-6.07406835512371e-05
-5.79701613525917e-05
-6.41566182088799e-05
-5.29508617783704e-05
-1.7998536132175e-05
-5.82066647062949e-06
-6.21766949551691e-05
-2.57823635149661e-05
1.54244764348341e-05
-8.07463215308969e-07
1.49532909081749e-05
3.15779069779914e-06
-2.43499555775225e-05
5.72876704277468e-06
-6.42005243666579e-06
-2.79996823045289e-05
-3.75461746294445e-05
-1.52022217935702e-05
-4.03517754493766e-05
-3.05284662916286e-05
-4.6386077525244e-05
-2.49852790804731e-05
-8.20930586984753e-05
-3.69430704436134e-05
-2.70917541227818e-05
-3.26388426227511e-05
-2.81861382527608e-05
5.02419501872193e-07
1.00740419800618e-05
6.84279236143507e-06
-3.33369038896785e-05
-4.08502320367983e-05
-1.41024851216016e-05
4.87863241545321e-08
-3.39422498029648e-05
-5.62053882727268e-05
-6.85309126291925e-05
-8.35307916995478e-05
-7.49653349046531e-05
-3.93942727340177e-05
-4.14981219186832e-05
-3.77800801223827e-05
-8.36002060546873e-05
-2.12334110920968e-05
-1.57443646120893e-05
-1.57770534460554e-05
-9.8801841994094e-06
-1.15249058672193e-05
-2.16558356076756e-05
1.52125879305541e-05
-3.1876630919782e-05
-3.62745908557778e-05
-1.71735358862269e-05
-5.51791087796406e-05
-1.52597012336223e-05
-5.08734890460129e-05
-1.18792671656229e-05
-5.44201569806042e-05
-8.70288252111354e-05
-4.71506609099058e-05
-3.04575231701229e-05
-2.87214315405331e-06
-2.15590147650484e-05
-4.91671404326514e-06
-3.23983186361511e-05
-3.95464268285906e-05
9.01931695991636e-06
-2.65573200350746e-05
-3.67197467469469e-05
-3.80197012022829e-06
-3.89390382270532e-05
-3.84967396763468e-05
-2.57222313623969e-05
2.7130181926052e-08
-5.10093949580013e-05
-1.67328052793384e-05
-4.27754807086534e-05
-2.43147852977544e-05
-5.11171745547576e-05
-1.95656495252781e-05
-2.70117495677959e-05
-5.55676522961219e-05
-1.38436626327098e-06
-1.97059922846247e-05
-4.57666791892381e-05
-3.82048142525343e-06
-2.45832195694329e-07
-2.58845616405773e-05
-6.7323829430342e-07
3.57673482897592e-06
-1.97294309900693e-05
-4.92630116794105e-05
-2.31083632279525e-05
-1.14597712586519e-05
-4.99719967018174e-05
-3.61393612656735e-05
-5.01795517827531e-05
-3.28487619449501e-05
-2.54568980506776e-05
1.30758120008794e-06
-4.93443064752723e-05
-3.57420683367728e-05
-3.82828704067246e-05
-4.26369230620868e-05
-1.47388109014687e-05
7.60204533664645e-06
-2.19832302579115e-05
2.04124581427781e-06
5.33546409179507e-06
7.4142024132613e-06
-2.70933787093096e-05
-1.53392314160399e-05
-2.60167053831692e-05
-4.97364819842464e-05
-1.43720096468177e-05
-2.24657467197129e-05
-6.61789746942495e-05
-3.03549351750961e-05
-3.42270607925254e-05
7.94642969262937e-06
-3.91337647611545e-05
-5.85837546664248e-05
-2.42976397756539e-05
-3.12169319397987e-05
-2.69736998518886e-05
9.02994668765566e-06
-4.89779575568279e-05
-3.1340259514233e-05
-3.43122874839875e-07
-2.80179956183154e-06
-1.09193286567708e-05
1.86033021941377e-05
-1.72334224862151e-06
-6.71450732055859e-06
-1.43456966210266e-05
-3.32457697683586e-05
-2.7450799139846e-05
-3.00455135452271e-05
-3.82519262238597e-05
-3.97372169338524e-05
-2.23510268122658e-05
-4.33906974668096e-05
-4.15228404755892e-05
-4.49378592108898e-05
-8.80625775822287e-06
-2.67693432066373e-05
-3.58605736878823e-05
7.15637869601193e-07
-3.37671093367616e-05
-2.25289150909202e-05
-1.47685447006304e-05
-1.84203358986392e-05
2.01816892136558e-06
-3.70593106263645e-05
-1.91076511051698e-05
-3.12528684074789e-05
-4.93580975506893e-05
-2.74685243743814e-05
-5.10197963215407e-05
-7.0267280944047e-05
-4.64255120849446e-05
-1.96333837534074e-06
-7.22662469937085e-05
-2.67773558588508e-05
-5.57324643130486e-05
-3.56876755129912e-05
-2.26863862802486e-05
-4.40686262169487e-05
-4.31914506374032e-05
-2.42851086921906e-05
-4.5110479108342e-06
-3.60243471434108e-06
-5.44458837405508e-06
-3.9847209489218e-06
-3.92431262352609e-06
-2.04470589303063e-05
-2.69029751849744e-05
-3.62238498596573e-05
-2.89497674363737e-05
-3.29103002197312e-05
-4.42003104976166e-05
-4.41577230698704e-05
-4.17792916188933e-05
-5.53585402216255e-05
-5.98087757615405e-05
-5.31130064358998e-05
2.96933203218691e-06
-3.75849984830935e-05
1.05610185884882e-05
2.40954741661076e-06
-6.25170947324701e-05
-4.06536948445696e-05
-2.07241274032634e-06
-2.49067133990682e-05
-3.27923345427901e-05
-5.01618009836317e-05
2.02523234462058e-06
-2.74394022276699e-05
-4.23331786737528e-05
-4.46835926514304e-06
-4.98750332373425e-05
-1.89265797891693e-05
-2.1938646751857e-05
-6.56291094683262e-05
-4.37390689546277e-05
-8.3391187608535e-06
-4.75612578413385e-05
-4.57185200203981e-05
4.2013061112416e-06
-3.2425745589147e-05
-2.14604731916544e-05
-2.41321741552069e-05
-1.47640426188896e-05
-4.4368229293392e-05
1.67342294762848e-05
-2.75045544771155e-05
-4.94019441337357e-05
-7.42742703225957e-05
-4.90938810143123e-05
-1.09171836785759e-05
-5.22726435744862e-05
1.779631946078e-06
-4.33425483582096e-05
-2.70901396310991e-05
-2.75695810677245e-05
-4.80481690033832e-05
-5.31686502363194e-05
-9.94676440495198e-06
-1.24283713894001e-05
-1.39445370039005e-05
-4.47887911645223e-05
-7.28288727630008e-07
-4.87749739245412e-05
-3.78103460915205e-05
-4.21023803044159e-05
-5.33163760278106e-05
-4.79429123135179e-05
-2.63657366123824e-06
-1.61065509223405e-05
-0.000100200116413481
1.92886475644143e-06
-3.80693602696178e-05
-4.48683478362549e-05
-4.14292875675826e-05
-3.72821468091276e-05
-2.80290057672534e-05
-3.34852794804604e-05
-1.43576178001938e-05
-8.50386766971669e-06
-3.72565875127613e-05
-1.10185336133531e-05
2.68326402592803e-05
-2.68652532117476e-05
-2.5350877851268e-05
-3.68697220687149e-05
-1.17934478614757e-05
-3.58857522031404e-05
-1.25875566628895e-05
-6.39634488533842e-05
-5.12003639849624e-05
-4.19097886630739e-05
-1.58899210845582e-05
-4.38272433965074e-06
-2.65247931427556e-05
-3.31379940765034e-05
-4.2444148761169e-05
-2.15437573307074e-05
-3.53750580991573e-05
-2.6709132474376e-05
4.38303635997403e-06
-8.69357491776131e-06
-4.91731701491956e-06
-8.54118293730636e-06
-8.09575391302579e-06
-3.73452032491738e-05
-3.20879885775053e-05
-4.02531932792557e-05
-2.05778529242085e-05
-2.71922355374986e-05
-6.72981388638575e-05
-5.44732263718664e-05
-4.35870431137545e-05
-3.55359545686553e-05
-4.10026100510323e-05
-6.14867357117532e-05
-3.82264469311599e-05
-2.66733762420472e-05
-3.76730208391559e-05
-3.07566342730813e-05
-1.47459559038375e-05
-1.15614082806791e-05
-2.34530075628571e-05
-2.45244714848059e-05
-4.20081857186956e-07
-2.0880779883841e-05
-3.62696607559361e-05
-3.51052802841804e-05
-1.47284392772033e-05
-2.14962839439004e-05
-2.02865756292974e-05
-5.31725021439471e-06
-4.92611405240656e-05
-1.79441177707355e-05
-1.90310764536139e-05
-2.11002385522878e-05
-3.98513964983919e-05
-3.42607372469838e-05
-1.01184696238676e-05
-3.96437916531903e-05
8.4480454232125e-06
-1.48019491375444e-05
-1.6362853421338e-05
-2.1737746988779e-05
-1.44975093037905e-05
-5.16471728696459e-05
-9.44657031215743e-06
1.07253603687656e-05
-5.33083444166271e-05
-2.86773636078208e-05
-3.26255980294856e-05
-5.89146317410671e-05
-4.25183892796534e-05
-2.02446033406933e-05
-7.71112487966044e-06
-3.0713843076521e-05
-2.95712558435206e-05
-3.99903158731088e-05
-2.95279607172037e-06
-3.34149727416109e-05
-2.57344870432061e-05
8.3245036937218e-06
-3.38222781460466e-05
-3.11986946388666e-05
-3.57243574302995e-05
-2.95003040677418e-05
-2.4265279920886e-05
-2.44396086153706e-05
-2.34676599409258e-05
8.20346857095043e-07
-4.62069838025287e-05
-3.07110936487628e-05
-5.20165950748711e-05
-3.13522066697997e-05
-2.86875506173281e-05
-3.80837854781522e-05
-3.20084218144988e-05
-1.8408083938259e-05
4.74597875070704e-06
-4.81912189025642e-05
-6.55027177210757e-05
-2.28647691123909e-05
1.75297287164792e-05
-2.12001839167689e-05
-9.65125143419779e-06
-2.76796520708717e-05
-5.87165844285559e-05
-3.7328199757653e-06
-5.43908107676058e-06
-5.84100137090997e-05
-3.7910547949028e-05
-4.772502337582e-05
-2.77404137264112e-05
-2.76292274677936e-05
-6.21014389319149e-07
-3.58742128047844e-05
-1.9497175675026e-05
-7.19380877817394e-06
-9.48024238237129e-06
-2.42439182807693e-05
-2.921318848567e-05
-2.52497106109491e-05
-4.28390421545509e-05
-7.48552880405737e-05
-1.38887311295092e-05
-6.60999256424294e-05
-4.30491102729733e-05
-9.09170250268633e-06
-1.55638956693759e-05
-2.27988124922858e-05
-2.87948072993028e-05
-3.58165213763153e-05
-6.84911009650813e-05
-1.31118439590528e-05
-1.48248865184359e-05
-6.62223848294649e-05
-1.79093617547666e-05
-2.08920536078938e-05
-4.91313695306734e-05
-3.17683270102442e-05
-3.13022079678785e-05
-5.73181104562823e-05
-1.34073784247599e-05
-3.86562675204792e-05
-3.85492860172773e-05
-4.51430973470154e-05
-1.55368287552744e-05
-4.84597608345432e-05
-3.1400526408181e-05
-3.56585757570518e-05
-3.30535794791324e-05
-4.01804034432848e-05
-5.87396112984689e-05
-1.87635971246921e-05
-4.01448672921456e-05
-2.6470636577687e-05
-2.52024469379343e-05
-1.56069518471022e-05
-2.28133011002095e-06
-2.67575695676357e-05
-5.33336726772483e-05
-3.35699082364218e-05
-1.30271753148242e-06
-3.69196791474675e-06
-4.69381093291306e-05
-4.97959942424901e-05
-2.68064527877122e-05
-4.50053355832756e-05
-2.61194722204638e-05
-9.81655426609841e-06
-4.24953430841327e-05
-1.13325263812139e-05
-4.21046211755579e-05
-4.41314583763778e-05
-3.76580337969016e-05
-4.22774562587004e-05
-5.2772064236846e-05
-1.95791140839923e-05
3.20842479404376e-06
-3.6138153008833e-05
-2.50569584493939e-05
-2.94056995818596e-05
-1.6624231110732e-05
-4.26239928057634e-05
-1.49136550949148e-05
2.86482844090027e-06
-2.59083073575442e-05
-7.02532671747677e-05
-1.44456392261546e-05
-5.45354316430767e-05
-4.21051333818515e-05
-1.02698371386426e-05
-1.61346262534915e-05
-4.18469575525334e-05
-5.00242587448228e-05
-4.00440384251629e-05
-4.50836323109532e-05
9.69805846896869e-07
1.83761531793722e-05
-6.0403366823483e-05
-2.21210507241181e-05
-1.92429978356241e-06
-4.01018462265081e-05
-1.65131056869773e-05
-7.33498607153916e-06
-4.46565471511359e-05
-5.90579656034931e-05
-3.30617200977814e-05
-3.02659371924589e-05
-3.52411345260336e-05
-5.52516638544491e-05
-2.69742402679477e-05
-6.92628617533768e-05
-5.9238258919746e-05
-3.35686688237597e-05
-3.04341441435849e-05
-3.37809431630437e-05
-1.67555671692726e-05
-3.81697680269365e-05
-5.01634633267505e-05
3.01650566699417e-07
-3.22926291811682e-05
-8.50802680126087e-05
-1.91264527581869e-05
-3.16520873009538e-07
-5.21621030504544e-05
-1.96332382806068e-05
-7.77997318132109e-06
-6.64267655249402e-05
-5.53627105447398e-05
-1.17816451681573e-05
-4.77792108110682e-05
-4.57702515170569e-05
-2.86679072872025e-05
-3.72779784705266e-05
-1.24246169468532e-05
-2.47893153610959e-05
-4.533139776703e-05
-2.99184671825096e-05
-4.15333848786117e-05
-1.84077198475254e-05
-5.41950415903984e-05
-3.77009163453122e-05
-1.446430282993e-05
-2.50876843917734e-05
-1.07265781381019e-05
1.9856018912133e-05
-4.00492508628222e-05
-2.83788675739757e-05
-2.16653518502201e-05
-4.88414213203131e-06
-5.79812571592022e-05
1.50431783496324e-05
-2.17858392275251e-05
-3.44264662969986e-05
-1.23013375315617e-05
-3.62628278484951e-05
-1.65742882018581e-05
-4.18153244374942e-05
8.75138940297748e-06
-5.48329848664216e-05
-5.77774368844466e-05
-2.04440429994668e-05
-3.89449104730539e-05
-3.4562170517208e-05
-3.45243730745607e-06
-2.028682958677e-05
-7.35942024412468e-05
-3.34302971958254e-05
1.63853634313685e-06
-1.50887786072349e-05
-3.99113980639849e-05
-6.3844502361983e-07
-5.9321758564379e-05
-1.34362162359479e-06
-3.11990627856842e-05
-3.76733996700284e-05
-5.43234521901896e-05
-5.11075387873141e-05
-3.70775248359166e-05
-7.75664620109483e-05
-9.61574850544343e-06
-3.03152656296511e-05
-4.62833343387238e-05
-1.30107552643058e-05
7.35468904856525e-06
-6.57406112429844e-06
-1.68091738704723e-05
1.66880994169745e-06
-2.49632405393938e-05
-1.63842879869871e-05
-1.63354671845713e-05
5.64449433292192e-06
-5.74156019160213e-05
-1.53558965222388e-05
-1.40774314582589e-05
-7.18953617162567e-05
-4.66874592580224e-05
-8.9213235145725e-06
-3.61404480036793e-05
-3.19287750622584e-05
-1.92078781996828e-05
-4.55668519452693e-05
-4.32892943757952e-05
-1.6574893163529e-05
-9.92714289057486e-06
-5.33958333089676e-05
2.09137623657677e-06
-2.68333982748407e-06
-7.8918504072306e-05
-3.82720635768647e-06
-2.83132984728247e-05
-3.70448677010456e-05
-1.20817242127861e-05
2.06914531837496e-05
-5.72371966284678e-05
-4.4938871379656e-05
-5.09774881006939e-06
-5.63158362806611e-05
-5.36520193148163e-05
-5.55501341336373e-07
-3.23176259934903e-05
-4.35836601941191e-05
-3.38667840381857e-05
-5.67113498241601e-06
-5.03274126894948e-05
-3.03926092665874e-05
-1.30899435962236e-05
-1.9633773066171e-05
-4.86152297080522e-05
-1.1241086539599e-05
-5.58471712500979e-06
-4.85794866268131e-05
-1.42649652914706e-05
-3.183233084781e-05
-5.62365872964027e-05
-2.33254650367168e-05
-3.61387093706617e-05
-3.12610820028325e-05
-5.51043594448105e-05
-1.3412558973156e-05
-3.99280295736516e-05
-2.58686882954217e-05
-1.1310901875713e-05
-4.55281992403137e-05
-6.87765756334905e-05
2.17654026132043e-05
-1.96618899422886e-05
-6.03009420217469e-05
-9.25585771881606e-06
-6.53726315098187e-06
-4.41746440192962e-05
-9.01964405107938e-06
-1.51299046716459e-05
-4.80766817540014e-05
-6.97746793110297e-06
-4.6539491382359e-05
-4.24772500712764e-05
-1.40674285474929e-05
-2.25093560155807e-07
-1.86996143397304e-05
-6.58715303789502e-05
-1.79173147050435e-05
-1.9017103506766e-05
-4.00652339439455e-05
-4.51990930907554e-05
-3.90176553728079e-06
-1.76495237284492e-05
-8.27401015765035e-06
-2.34957405849665e-05
-3.6189107424154e-05
-4.48635177659585e-05
-1.72636470039754e-05
-1.14179257392143e-06
-2.63812914488904e-05
-1.7724513186103e-05
-1.27075069184455e-05
-5.47642581287705e-05
-1.82376521899857e-05
-4.32678788602631e-05
-4.58983731837505e-05
-2.16737769011002e-05
-9.88180444722614e-06
-4.24398642701945e-05
-2.82208222378088e-05
-4.29558231259584e-05
-1.28009710625026e-05
-1.95762818582669e-05
-2.20511614176301e-05
-3.42153233985592e-05
-2.10800284174595e-05
-2.68090291127676e-05
-5.77619747753323e-05
-4.20677405169093e-05
9.00376488249096e-06
-2.85432918428187e-05
-5.33153547869341e-05
-4.1409870901756e-05
-3.58967332604789e-05
-1.76663674992343e-05
-4.50440194902172e-05
-2.79626961717053e-05
-6.45704129184976e-05
-2.07871358126573e-05
-1.54987797574433e-05
-2.35188045239174e-05
-1.54578303578572e-05
-1.81532367951451e-05
-1.10821407691875e-06
-1.80883250531442e-05
1.19440827989254e-06
-4.01609560168857e-05
-1.83182320382713e-05
4.68244608186924e-06
-3.57027423346627e-05
-1.9182263422885e-05
-5.94542818557214e-05
-6.1739112338099e-05
-4.06571739480885e-05
-3.3967556998555e-05
-4.69078606529235e-05
3.14281631949274e-06
-4.65040803061407e-05
-1.95767609374261e-05
-9.40595701201553e-06
2.05906582900929e-05
-1.21122901373614e-05
2.21904013103179e-05
9.67268771546541e-06
-1.68544966310903e-05
-3.99959461482197e-05
-2.39496937229793e-05
-2.47474879356743e-05
-3.39507428091107e-05
-9.56482160953061e-05
-1.93561420256123e-05
-4.73329954147851e-05
-3.5193256344715e-05
-6.2852097862726e-05
-3.33943473778871e-05
-5.53219110001065e-05
-7.63197999955217e-05
-1.46185029632609e-05
-3.31495094889709e-06
-1.69929655368097e-05
3.80683807964606e-06
-3.50883894746034e-05
-3.89441140297426e-06
-4.16830368060431e-05
-1.52727694891286e-05
-2.55236468943522e-05
-4.77225104339638e-05
-3.57134743859547e-05
-2.40761806679227e-05
-8.18615831904217e-05
-2.89271757883231e-05
-4.89269162441466e-05
-6.79660895866511e-05
-3.6354141378562e-05
-2.21991569067862e-05
-3.6582349959375e-05
-1.26915862165942e-05
-2.51610279071038e-05
-5.09604792514515e-05
1.56485913693711e-06
2.0969756876887e-05
2.14817964590274e-05
6.67551951593896e-06
-4.29268637719494e-05
-2.77637611861125e-05
-3.69679883206802e-05
-4.4003191627446e-05
-1.37730809182664e-05
-5.22750222583913e-05
-5.14237439232888e-05
-1.91907123127258e-05
-6.92863040240441e-05
-4.60187682379181e-05
-4.28637362228998e-05
-2.67984598234574e-05
-5.33336411840646e-05
1.01431658034412e-05
-5.9454382341598e-05
-2.45457954646066e-05
-4.17770483520023e-05
3.71316351036392e-06
-3.68497996186568e-05
5.96955139981696e-06
-2.96073574172068e-05
-3.06502581603638e-05
-4.59021526753649e-05
-1.94616710653542e-05
-4.88183099788669e-05
-9.15262579713364e-06
-2.56317572820141e-05
-4.06490921146872e-05
-1.58629191480501e-05
-1.88213579136783e-05
-1.02173134932418e-05
-5.90746808479652e-05
-4.75326483971493e-05
-2.64586051827489e-05
-5.44742811028872e-05
-5.75695778908727e-05
-4.33243353139702e-05
-7.11007271550949e-05
-2.3766042263208e-05
-2.14677342299036e-05
-1.44836664235001e-05
-1.95270034537805e-05
-8.15155549344736e-06
-1.24422426768088e-05
4.65860718636655e-06
-5.2129240309137e-06
2.31153364913835e-05
-4.39765098301373e-05
-3.83561388847597e-05
-1.70329528806109e-05
-3.75642900935759e-05
-1.27733618832568e-05
-5.18170758023423e-05
-3.41899645487229e-05
-5.47730667989257e-05
-3.76693985737055e-05
-5.27045936620931e-05
-5.67212308556987e-05
-3.8202989572013e-05
-1.18742391041822e-05
-9.71068209180341e-06
-1.01660470103881e-05
-8.9863282377594e-06
-1.34407431629248e-05
-3.66462950840904e-05
-2.72507776477731e-05
-3.91048815535381e-05
-3.84019810064491e-05
-5.00504750966989e-05
-4.72044160928038e-05
-1.48691178382068e-06
-4.8592447865869e-05
-3.41391199673218e-05
-5.89286989326974e-05
1.52093822822077e-05
-2.92308270799193e-05
-4.51666840152711e-05
-2.46869976709083e-05
-3.59994473743966e-05
-7.94858352163368e-06
-1.25156906397498e-05
-3.75822468202697e-05
-5.11800385555e-05
-1.5316758086755e-05
-4.27379032636085e-05
-1.09803423334365e-05
-2.40952347795454e-05
-5.14821267483695e-05
-1.6638704624996e-06
-2.38942153264109e-05
-3.81652192084705e-05
-3.8228138275297e-05
-5.91257641839817e-05
7.23158659743082e-06
-1.69689164481364e-05
-4.27678364298868e-05
-2.85668703643115e-05
-4.4313059584351e-05
-2.84694250078018e-05
-8.07829379081252e-06
-8.57965719312154e-06
1.69558835273802e-06
-1.7448369007233e-05
-1.50457251386507e-05
-4.95472756368296e-05
-3.5449679831948e-05
-4.04190967503196e-05
-3.6830159536214e-05
-4.83695468607501e-05
-5.25942220917196e-05
-6.68497718004324e-06
-5.1606340146615e-05
-7.71181845106108e-06
3.03226877005887e-05
-1.83321945016623e-05
1.2543993981842e-05
3.07393736549622e-05
-4.720791023323e-05
-9.14610303754482e-06
-2.92291094364905e-05
-3.30939056607378e-05
-5.72139233097401e-05
-2.55248836088972e-05
-4.40749231820925e-05
-4.09042074120806e-05
-3.7343317310144e-05
-3.0541403396325e-05
-2.41488487316578e-05
-2.5439107088345e-05
-2.78432022477842e-05
-4.61175569195132e-05
-4.86360038939268e-05
-2.18539833309834e-05
-3.49980892045486e-05
-2.65369154390557e-05
-1.82198698754524e-05
-2.75319947965049e-05
-4.49704836851311e-05
-2.9783583174023e-05
-1.78782543457158e-05
-4.2654555403036e-05
-2.50237854626332e-05
-3.00655075276246e-05
-1.96663787399851e-05
-2.12707707810646e-05
-9.55401862959913e-06
-2.84807245502775e-05
-4.42382032078751e-05
-1.07157606343161e-05
-1.62338148111488e-05
-4.18017853610624e-05
-1.20197075610061e-05
-1.48592929411839e-05
-5.83416108905861e-05
-3.15611748144648e-05
-2.52669646110276e-05
-6.04592003043082e-05
-3.93858713945439e-05
2.4250475847815e-05
-1.54286214610073e-05
-5.46007513963741e-05
-3.39668597625946e-05
-7.4946778604373e-06
-4.17331485508688e-05
-9.05234044231555e-06
-1.18062856705937e-05
-4.90631097220774e-05
-4.53872942811788e-05
-6.25028042927492e-06
-1.48379156940901e-05
-3.45601686721881e-06
-3.757437848669e-06
-2.64525549906726e-05
-3.98952520840056e-05
-3.07210372723063e-05
-2.33966723602964e-05
-5.42118431089791e-05
-3.32070646619509e-05
-4.74130518157317e-05
-3.26960425541022e-05
-2.93242846114635e-05
2.64799875075879e-05
-2.20551402869219e-05
-4.46519946096839e-05
1.12637850389777e-05
-3.6075118491488e-05
-3.7100347894242e-05
1.40019985794798e-06
-1.57945074922547e-05
-2.34318444263379e-05
-7.44379975669026e-05
-4.58567280106573e-05
-3.26471560363639e-05
-6.91100906896113e-05
-2.26095151533672e-05
-2.99034999715056e-05
-3.39065967271329e-05
-4.25057467909622e-06
-1.80518196964078e-05
-1.82170679627974e-05
-2.54227743928018e-05
2.96725933055368e-06
-3.01326386106826e-05
-2.991703848304e-05
-2.56803807897909e-06
-4.3778444531719e-05
-1.76373073912833e-05
-2.41209429017313e-05
-4.45274340653399e-05
-5.05437301073248e-05
-3.97457274982442e-05
-4.4727581013449e-05
-5.23129004361823e-05
-2.18752465415424e-05
-4.30020237105886e-05
-4.53633700633731e-05
-5.56551113698867e-05
-4.4238307783194e-05
-3.57205647967686e-05
-1.34037135829082e-05
-6.1169696326976e-06
-4.88874754352671e-06
-5.05094243802086e-05
-1.4084391879354e-05
-6.2250483248184e-05
-3.16611440354096e-05
-2.56148561211489e-05
-3.6266633370512e-05
-4.03441484847787e-05
-2.87109839790616e-05
-3.03911199972842e-05
-2.49985724506758e-05
-1.86663460085383e-05
-1.57447843438957e-05
-8.68113671288249e-05
-4.70365443811174e-05
1.88769618806361e-05
-2.38186469527754e-05
-2.73114285993541e-05
2.30266427218827e-05
-4.30460096005829e-05
-3.41645354595535e-05
-2.41655864890098e-05
2.22416620969716e-06
-2.28708917546885e-05
-3.73800808255723e-05
-4.08697357244433e-05
-4.72084186177677e-05
-3.11229073901061e-05
-4.97703087939781e-05
-2.8445017449329e-05
-3.92648961232662e-05
-3.61176521250687e-05
-3.93191926665312e-05
-6.31056645204706e-05
-5.86556409880437e-06
-3.64126122934245e-05
4.39583702244291e-06
-2.14247976752617e-05
-1.7355853621827e-05
-3.48221065991029e-05
-2.06025274657428e-05
-1.71207402777726e-05
-6.04999387041792e-05
-5.10525485512527e-05
-3.78332740955115e-05
-6.27492784767662e-05
-5.89729298055066e-05
-5.48764025227622e-05
-4.87123476693991e-05
-4.25276732927126e-05
-9.73760614878795e-06
-3.56084768164778e-05
-1.05720800167739e-05
-2.98945723217177e-05
-3.15915283466808e-05
-8.19027197244446e-05
-2.8382667850052e-05
-1.26228150122844e-05
-1.33262258303373e-05
-5.74136402374543e-05
-4.37012205759931e-06
-4.13980540491606e-05
-2.21603086897882e-05
-2.73320829368335e-05
-1.41617933995347e-05
-4.51905900281853e-05
-3.3618511671258e-05
-3.5961651741529e-05
-5.5662597433648e-05
-2.09193748862063e-05
-2.35307386169617e-05
-2.31486605773265e-05
-2.50478120099003e-05
-1.1132768247262e-05
-5.582616467854e-05
-1.8513695060398e-05
-2.53056479179148e-07
-4.67466251885166e-05
-3.73411627927558e-06
-1.82565546671602e-05
-2.69794501100541e-05
-4.06728557480773e-05
-3.49717224315481e-05
-2.54041989644794e-05
-4.16233804841339e-05
5.48442767928215e-06
-2.27077917107135e-05
-4.28019179291174e-05
-1.83441185384033e-05
-5.47156307277639e-05
-4.40200120330761e-05
-5.31878840145621e-05
-3.00811558328112e-05
-4.7032737832304e-05
-5.5733497388409e-05
-3.78290911918128e-05
-2.54080120925435e-05
-2.8940224790359e-05
-2.36895803629013e-06
1.70858099991177e-05
-4.31690249637975e-06
-3.65959723707663e-05
1.24354013404395e-06
-5.50458212085038e-05
-4.61325996686722e-05
2.24904969906432e-06
-4.23781320233869e-05
-9.89953073271547e-06
-2.78198178688635e-05
-4.84217432969083e-05
-5.58878576037797e-05
-5.45312467945017e-05
-6.49776132637866e-05
-1.88074787220023e-05
-3.5188664332637e-05
-1.71570070442108e-06
-9.68771779213018e-06
-3.85460989001506e-05
1.50505606144233e-05
2.21601417742034e-05
-5.99800350513838e-06
2.80186157189633e-05
8.8830810901789e-06
-5.07004277901187e-06
-3.16614861444897e-05
-5.4956504830208e-05
-5.23886707850885e-05
-6.62196556408167e-05
-3.7404233212641e-05
-7.82494849065479e-05
-6.72071173086706e-05
-2.95204684578961e-05
-2.0257126690688e-05
-4.79170774671095e-05
-6.55388343739833e-06
-2.28087881385197e-05
-1.61636860684159e-05
-5.09477568614596e-07
1.95130842351501e-05
-3.4311027863578e-05
-2.87169621688302e-05
-2.52192542315332e-06
-2.91463935888239e-05
-2.73188188422141e-05
-4.6136012715467e-05
-9.1795595417399e-06
-9.14867481304046e-05
-8.55091176443879e-05
-1.90613711236212e-05
-7.46061088815212e-05
-6.41934790923014e-05
-1.1838795190554e-05
-3.09806040660593e-05
-3.94698508135528e-06
-1.55680225950732e-05
-2.38338016416612e-05
-1.93834523645494e-05
-3.53612768633305e-06
-2.45913744035972e-05
-4.53217048004751e-05
-1.16062325532071e-05
5.41313541099533e-06
-7.91999231069596e-05
-4.57897957270824e-05
-4.46598641988279e-05
-5.81331735061117e-05
-6.75254545277135e-05
-7.08035340841483e-05
-5.67880642493062e-05
-4.8615195517356e-05
3.03281832215401e-06
-3.83775595626903e-05
-5.46407302966925e-05
3.12600979711228e-05
-2.65484784992075e-05
-5.64073899463111e-05
8.81670667879584e-06
-2.91965150564139e-05
-3.39967935353779e-05
-3.24511818148834e-05
-1.34185209560493e-06
-3.37465385883785e-05
-5.08460474297024e-05
-3.02106681762506e-05
-4.86051643632023e-05
-5.72712428530293e-05
-4.32582571419433e-05
-2.92180912277979e-05
-3.62060166291691e-05
-2.48991481653918e-05
-1.23144837700726e-05
-2.25405557639672e-05
-2.23756326313855e-05
8.14298551301808e-06
-3.98148321428778e-05
-2.71503614837328e-05
7.77738024131775e-07
-4.82873278948074e-05
-2.32118395612713e-05
-8.33658526019619e-06
-4.25069346446675e-05
-4.39021278888478e-05
-8.93311405196008e-06
-3.85084682858333e-05
-4.09947579004301e-05
-2.2395229764731e-05
-2.96177308867392e-05
-3.89166805871062e-05
-6.57638998117036e-06
-1.36928381112959e-05
-2.54413434677356e-05
-2.74679872989961e-05
-1.09204800967813e-05
-3.79029680999833e-05
-6.4241035207236e-05
-4.48495644726468e-05
-2.1394347635401e-05
-2.04465163986553e-05
-8.68844245271412e-06
-3.79461771966901e-05
-8.19674731489008e-05
-7.37868651213123e-06
-4.90557110607431e-05
-2.10399917292857e-05
-1.27159139923519e-05
-1.53122267882289e-05
-3.4864762413304e-05
-5.99468918883305e-05
-5.53474057636782e-05
-4.28469527716023e-05
-4.47330429685703e-05
-7.22324089215408e-05
-2.02721060313721e-05
-5.62148964219707e-05
-3.16305782504552e-05
-9.47722670033014e-06
-2.04931440359489e-06
-4.12331855941321e-05
-1.46750449480334e-05
-1.97721751689486e-05
-1.17257061312527e-05
-1.57162987733199e-07
-2.14445225613934e-05
-2.5367179871836e-05
-5.65608104115555e-05
-3.6445645909548e-05
-1.91448389664499e-05
-3.52052779561617e-05
-5.01952442979609e-05
-2.23854092282744e-05
-3.03579375841099e-05
-3.98994583955499e-05
-3.06370495668142e-05
-6.92747019779522e-06
-1.61964813935225e-05
-2.78391886007826e-05
-3.57447501489379e-05
-2.52056021057781e-05
-2.92554069370514e-05
-2.22670357385397e-05
-3.98387443679563e-05
-8.59396277466582e-06
-5.86803706078051e-05
-4.21599665860873e-05
-2.83337952220201e-06
-4.33099584355392e-05
-6.45947180030522e-05
5.29156941044202e-06
-5.46836975379012e-05
-1.61556675100461e-06
-2.33957861926302e-05
-1.43095609363707e-05
-1.36300027132548e-05
3.71680465122845e-06
-9.85123624986008e-06
-5.53949716665329e-05
-9.77631405219919e-06
2.85436377088054e-05
8.7937023377833e-06
-2.92847613764155e-05
-3.82713698421849e-05
-3.54778789965468e-05
-5.05768425348659e-05
-1.72784057233467e-05
-2.65994887088415e-05
-7.01548606773343e-05
-2.55437687015373e-05
-2.62729005765397e-06
-2.41314988359611e-05
-5.36334814742173e-05
-7.89982620564342e-06
-3.00904550285961e-05
-4.50338294391625e-05
7.40018110824371e-06
-2.78052336959227e-05
-6.39343222770398e-05
-9.97463941864423e-06
-3.98034130626922e-05
-7.12890751425608e-05
-2.60226012556136e-05
-6.91866436819282e-06
-5.62545545109582e-05
-4.01867256873528e-05
4.95230574094981e-06
-4.28092405535621e-05
-2.29343648861477e-05
1.91564503859897e-05
-3.60627298452711e-05
-7.79185115584475e-05
9.32380606766748e-06
-1.6023227795507e-06
-3.23160311561891e-05
8.23753338640691e-07
2.47951679580379e-05
-4.13839060218565e-05
-3.01383112973504e-05
-1.54876789617178e-05
-4.1357777311021e-05
-6.30789021822833e-05
-6.53708697681109e-06
-5.42102972676991e-05
-5.52209581670213e-05
-1.64373893387291e-06
-4.36262217901175e-05
-5.94478268365318e-05
5.89297885647766e-06
-6.652254459779e-06
-3.04153492318227e-05
-2.1908279373318e-05
-1.27279997296721e-05
-1.9577394237299e-05
-7.0468784093486e-05
-2.17654680487976e-06
-3.00511457296526e-05
-5.97381200547525e-05
-1.74970151906348e-05
-4.94884973532078e-05
-7.06709714636993e-05
-2.42268216586075e-05
-4.05407863287007e-05
-6.7031590843568e-05
-3.59048064307827e-05
-3.07473219949813e-06
-5.19422033942455e-05
-3.43267517134823e-05
3.17584406152552e-05
-4.0901935888928e-05
-1.50804818113944e-05
2.64756342769515e-05
-2.37651537998796e-05
-4.23613879719949e-05
-4.14446930367672e-05
-1.50364451170528e-05
-6.64490767260463e-05
-4.14709363570409e-05
-2.28224671987242e-05
-5.69281409392913e-05
-3.71508609077496e-05
-1.0232980781203e-05
-4.41595151216244e-05
-3.07324629085091e-05
-3.28395889717632e-05
-2.12722444959733e-05
-5.79990311787698e-05
6.15326542407768e-06
-2.34884913439596e-05
-3.33696650210371e-05
-8.77437394264124e-06
-1.46997120819021e-05
-5.43485277194292e-05
-2.46446748847586e-05
-6.16732436628164e-05
-6.22642071960754e-05
-5.26481240127003e-05
-3.14140755340894e-05
-3.92845053731214e-05
-6.16769007382204e-05
-2.00845507404104e-05
-1.48506383349433e-05
-5.51733467687514e-05
-7.63086164886533e-06
-3.82712396115905e-05
-2.70548841528156e-05
-1.91105498653513e-05
1.79650844741018e-05
-2.01268102531507e-05
-1.29048933183481e-06
-1.00434139747036e-05
-6.13058312304338e-05
-3.63328037991402e-05
-4.02273953201587e-05
-4.80558517771457e-05
-6.01826105661382e-05
-9.21237219580553e-06
-3.09156256367266e-05
-6.11305147575332e-05
-4.68107598527398e-05
-4.59732901803926e-05
-7.30325583242381e-05
-3.88691922889078e-05
-9.58232504220344e-06
-4.03614415595224e-05
-2.66811080572403e-05
-2.07479807171198e-05
-2.57013357418329e-05
6.02522873673356e-06
1.06046379915512e-06
-1.1741574435498e-05
-1.8937641874675e-05
-2.74131222925475e-05
-3.60595676048706e-05
-4.07317858670551e-05
1.58094626004822e-05
-1.53915065377795e-05
-4.82590513311661e-05
-4.02113866675339e-05
-4.61119079332202e-05
-7.32690213530907e-05
-9.60761610231092e-06
-2.42393010336664e-05
-3.78783632001548e-05
-7.88909355894704e-05
2.25365176965429e-05
-3.52533248059294e-05
-3.77857609999278e-05
-1.87637775707552e-05
-4.38125584740239e-05
-1.91420599958326e-05
-3.95068570261738e-06
-3.00122962432646e-05
-2.37547725659579e-05
-5.81851609050622e-06
-1.75121318889077e-05
-3.08275239512547e-05
-2.66715029282595e-05
-2.19853261957669e-05
-4.68480235876741e-05
-6.61597155077816e-05
-5.59826167522816e-05
-4.67362704694939e-05
-6.1937946390332e-05
-2.14011578241071e-05
-4.63218926366406e-05
-1.97936980032468e-05
-6.63320074957448e-07
-1.37712103462459e-05
-4.15288407308287e-05
-1.72322656961809e-05
1.81086114448945e-05
-4.7871537803957e-05
-2.86104345100667e-05
-1.13900954753893e-06
-6.5144614214016e-05
-4.423946723422e-05
-8.23704609174371e-06
-4.08640241555267e-05
-3.36082627935654e-05
-5.59381171202687e-05
-3.95686282864714e-05
-5.95769559142284e-05
-2.93187780517888e-05
-5.02325129685416e-06
-2.95502547737372e-05
-5.69324004279815e-05
3.99345880570419e-07
-2.65672853352151e-05
-4.0041398411383e-06
-1.93246832161243e-05
1.60214174469285e-05
-2.40307484222508e-05
-2.44962530026188e-05
-5.51978474206598e-05
-6.25618659871173e-05
-9.05593064472025e-05
-3.20543234670477e-05
-5.42725564368013e-05
-2.49484838512118e-05
-3.90472698194243e-05
-5.19642404368491e-05
-3.08795481388688e-05
-3.26475987262305e-05
-1.42476521152613e-05
-2.42995481608116e-05
-5.91088827769655e-06
1.37686882206109e-06
-2.47629506717039e-05
-2.57486915916688e-05
-2.76986347853424e-06
-1.78387283075502e-05
-4.22647245714531e-05
-7.89327229432867e-06
-5.15863411887343e-05
-4.52597156136067e-05
-4.10590141364984e-05
-5.29852609800575e-05
-5.99784049661549e-05
-3.02034890330207e-05
-5.10132318711646e-05
-3.47091893886865e-05
-2.78786010761993e-05
-3.96018403066496e-05
-2.75086916829423e-05
-1.3702119246803e-05
-1.8195613465091e-05
-2.4262543246564e-05
-1.9181649067849e-06
-1.83126093993162e-05
-1.7771879643749e-05
-2.81656599586548e-05
-5.23795651107965e-05
-5.98484283349475e-05
-2.69556721590647e-05
-4.06698406472361e-05
-3.65770920583332e-05
-2.85691303262589e-05
-2.32158475238759e-05
-4.4429346513912e-05
-1.84791298425254e-05
-2.90473797039402e-05
-6.66677959516903e-06
-2.95006788177728e-05
-2.89467042554513e-05
7.50563997581641e-07
-2.98038233494354e-05
1.49359588192449e-06
-2.71923208579823e-05
-5.08156146632468e-06
-3.95835135485143e-05
-6.55858039806864e-05
-2.96033913515918e-05
-3.39954785549081e-05
-5.55007627867799e-05
-3.26930275351102e-05
-3.90618139581382e-05
-2.89450436760229e-05
-3.05555650333287e-05
-1.81531393919771e-05
-1.90722637843369e-05
1.43637645312468e-05
-2.7270060455723e-05
-8.48523220683446e-06
-2.50076803418331e-05
-4.23177189402317e-05
-1.20863660488491e-05
1.44868828557668e-05
-1.63484883334474e-05
5.68829876411886e-06
-1.54475508359967e-05
-4.11568749423554e-05
-1.08201055544099e-05
-1.36270418565006e-05
-4.7156028427137e-05
-3.07482636151175e-05
-5.31586579094267e-06
-6.39566707440811e-05
-2.95915678485251e-05
-2.12984647559233e-05
-1.75960275611815e-05
-1.82937879630539e-05
-4.61344468248834e-05
-1.31053932861409e-05
9.48777640866485e-06
-2.5545171491048e-06
8.97174571751836e-06
-2.20516553508519e-05
-4.42577056236166e-05
-2.41661539266041e-05
-5.26424445194515e-05
-4.06927338636232e-05
-2.90203408685198e-05
-7.47831568732207e-06
-6.33383482560779e-05
-5.89756576381786e-05
-2.77667048823451e-06
-6.99795682968732e-05
-3.20581037036231e-05
-1.8994806457377e-05
-4.73655746809434e-06
-2.82692311233551e-05
-9.11276010007276e-07
6.97914095909428e-06
-2.50488151437611e-05
-1.48852940792178e-05
-2.76440080271945e-05
-3.02541217351858e-05
-4.55400661713289e-05
-2.46018957765072e-05
-4.79503781444809e-05
-2.73361942863365e-05
-3.05119725342707e-05
-2.88114756753756e-05
-3.70587473137626e-05
1.36078140252416e-05
-1.65799863631085e-05
-6.77665968923548e-05
-3.01776579099348e-05
-2.88660361418413e-05
-7.63951267583265e-07
-6.8540424192333e-05
-1.80795637653681e-05
-4.57334159318617e-05
-4.43198650310748e-05
-4.36803532700737e-05
5.60890159363599e-06
-4.03097938530684e-05
-4.18555086086139e-05
-3.4565180488619e-05
-4.11259446887128e-05
-3.47547380436198e-05
-2.37449768068084e-05
-8.1517383637269e-05
-3.88517407529777e-05
-6.65863936889689e-05
-2.6720385834735e-05
-4.61518116358893e-05
-5.77533565181945e-05
-2.36054775186129e-05
-4.85766686542056e-05
-9.45181179340344e-06
-5.4561784646586e-05
-5.20457773093431e-05
-6.16614700782045e-05
-4.15164439708244e-05
-3.77349398826731e-05
-1.5847534773662e-05
-5.18766047289695e-05
-2.84620046570017e-05
-1.33846002575709e-05
-4.04263759295573e-05
-2.75352544636335e-05
-4.36968788272506e-05
-8.02345901288355e-06
-3.13815397020042e-05
-1.60028329489596e-05
-2.78944826473212e-05
-3.03466131629858e-05
-1.88457863779386e-05
-2.46316581888551e-05
2.00427514800874e-05
-3.57933459530581e-05
5.53148781016266e-06
-3.06289322471608e-05
-2.90409598198693e-05
-2.38478513621967e-05
-3.05322469573731e-05
-3.86025883982489e-05
-3.89875693318193e-05
-2.46656188980041e-05
-2.32456903974558e-05
-4.0229875625538e-05
-3.49360419556476e-05
2.98124637734466e-07
-6.66762443556378e-05
-7.78312639149187e-07
-2.82879476280178e-05
-3.58919627558945e-05
1.17310861465324e-05
1.41100524094874e-06
-3.34831577647944e-05
-2.33644247512525e-05
-1.61081462268251e-05
-1.72376885738224e-05
-1.79716128399728e-05
-2.87712567115082e-05
-3.68882140655444e-05
-4.42445828110432e-05
-4.18923504055675e-05
-3.24009855225497e-05
-6.82035969546485e-05
-3.2914950327851e-05
-8.23736315398116e-06
-3.27496742745316e-05
-4.79850088776395e-05
2.13371225335549e-06
-1.17471324377757e-05
-5.03329786535771e-05
-2.36481735367032e-05
-2.83064130220428e-05
-3.10651623492682e-05
-2.37986647487848e-05
-1.19920539254874e-05
-2.90689774231218e-05
-4.78309997605514e-06
-3.02393362463099e-05
-4.6217335904753e-05
-2.38194532883633e-05
-1.49472609177618e-05
-2.13496861561198e-05
-4.99019717796543e-05
-4.27297503962394e-05
-2.51955482997318e-05
-6.55354643828019e-05
-3.75498720069725e-05
-1.51647144677076e-05
-4.14608987561145e-05
-2.0876915814545e-05
-3.8496446833129e-05
-3.78833716370385e-05
-4.2832190245451e-05
-1.7962620235715e-05
-5.19424698858517e-05
-7.56020347406795e-05
-3.96240007416629e-05
-3.64694709344993e-05
-6.04918828925088e-05
-4.03834914533629e-06
-2.52287800015639e-05
-3.08958317500208e-05
-7.79486029426663e-06
-2.05173338892677e-05
-6.48990779351216e-05
-5.20748633646517e-05
-8.83726243132484e-06
-4.77344527990939e-05
-2.66905601591243e-06
-3.48039902625923e-05
-6.90850122027684e-05
-3.03798372205142e-05
-2.68658160423143e-05
-4.58373444400695e-05
-5.29777961701038e-05
-2.52688220041156e-05
-2.36271441395267e-05
-7.74147381945439e-05
-2.35615647801262e-05
-2.54602307134558e-05
-3.44023904603595e-05
-2.93022370937912e-05
-2.13102329029887e-05
-2.85514294815892e-05
-2.50847486786501e-05
2.18229142056251e-06
-3.34909060971496e-05
-5.56120091307801e-05
9.82709690940272e-06
-6.27199925199528e-06
-4.75448015229119e-05
2.84489937091655e-06
-1.02070617339141e-05
-4.55419862066911e-05
-1.01939291692299e-05
-1.91527722920401e-05
-3.72680592520045e-05
-6.31843984721643e-07
-4.72917157705232e-05
-4.26975184782246e-05
-1.66970722031464e-05
7.22242977236123e-06
-2.83747457733173e-05
-3.03701575501586e-05
-3.81170589292252e-05
-1.2486147510061e-05
-5.98427970934603e-05
-4.16244409800409e-05
-1.51050871685252e-05
-3.17875915567984e-05
-1.67100687848274e-05
-8.26409635838575e-06
-1.74781855811397e-05
-1.38657428509875e-05
-6.98937561736793e-06
-1.96068966270566e-05
-3.41172646987228e-05
-4.61035218749972e-05
-2.92631535749045e-05
-5.39237655787183e-05
-2.97587082522026e-05
-5.77346007637402e-05
-3.26167556844865e-05
-1.49118382601508e-05
-4.3537960703019e-05
-6.15816511721169e-05
-3.63459235579813e-05
-2.59622337833463e-05
-3.9216720084617e-05
-2.2508733196662e-05
1.06181806126389e-05
9.5502665041603e-06
-8.24645656354496e-06
-9.46667361687721e-06
-9.12133101986815e-06
-4.4105952402532e-05
-3.00750606900354e-05
-1.94834421644206e-05
-5.66606918242253e-05
-7.72470896631062e-05
-1.86195829419218e-05
-3.97213802877857e-05
-3.29213650077053e-05
-4.74079803175352e-05
-4.79433718072441e-05
-6.32747481654531e-05
-1.7829990864091e-05
-4.26628441691821e-05
-3.92251606140863e-05
-2.65540900201548e-05
-4.37495943037859e-05
6.00928135563622e-06
-1.70568913237386e-05
-8.40896899358712e-06
-8.16517180949378e-06
-1.99258074706057e-05
-4.09894055786979e-05
-4.51158748230789e-05
-1.03916605936559e-05
-4.84611041732241e-05
-4.75840899028611e-05
-6.37448936202327e-05
-3.35853068255645e-05
-3.53470916435832e-05
-1.23744629894397e-05
-2.56932731359635e-05
-6.5749640181372e-05
-7.27730396005009e-06
-2.34769912179865e-05
-4.92060753446734e-05
-5.64785132176027e-05
-9.01899268208098e-06
-3.13616296262048e-06
1.31878148720037e-07
-1.71196705979323e-05
-1.82311797478322e-05
-4.30727196191458e-05
-1.49944631386216e-05
-3.16773498253097e-05
-3.66130749201128e-05
-5.50428954931605e-05
-6.4411046183651e-05
-4.21131261575633e-05
-2.91378898665358e-05
4.9086008049232e-06
6.61315056112399e-06
-2.09297033581937e-05
-1.27199783998412e-05
-2.73862846480614e-05
-2.38624725617547e-05
-5.77797432752315e-05
-2.11035613455665e-05
-9.78651039986179e-06
-3.19103185185569e-05
-2.17368748254737e-05
-5.55399749619322e-05
-2.21562694379148e-05
-5.5782379254695e-05
-6.91524411377062e-05
-3.00278339989009e-05
-3.84538635879789e-05
-4.00463001384891e-05
3.33474683067784e-07
-9.02161906946467e-06
-2.83673675495138e-05
-3.20920689721054e-05
-7.31027726429418e-06
1.41751393592869e-06
6.8292518214297e-07
-1.51483137829005e-05
-3.05890706936177e-05
-5.03693171645095e-06
-3.37969040126497e-05
-3.37218269463385e-05
-1.15609115476895e-05
-7.56002609844805e-05
-4.36348693089393e-05
-6.9538519976258e-05
-4.31182072944611e-05
-4.64328587215186e-05
-3.87478421024361e-05
-4.96293230296056e-05
-8.1137547771126e-05
-1.41654265385142e-05
8.46297546076351e-06
-3.75845695134575e-05
-1.3997413572528e-05
-2.668330256929e-05
-5.45348022481911e-05
-2.44093608928087e-05
-3.4041826986475e-05
-4.71784112355616e-05
-1.96991715373847e-05
-7.37488131705383e-06
-2.0638640104429e-05
-2.28697424232219e-05
-2.44121126287486e-05
-4.65956741293831e-05
-2.4137087720427e-05
-3.51098448346156e-05
-7.16694113737328e-05
-4.35605582767471e-05
-3.37305687928937e-05
6.10109217092631e-06
-6.57618439831323e-05
-3.95256406139412e-05
1.79722744294344e-06
-3.02990238402989e-06
9.24184384623975e-06
3.63203314393233e-07
-4.50535471880741e-05
-2.00063608503694e-05
-1.81259805537079e-05
-1.05741456871093e-05
-3.77630759253837e-05
-4.36951437448276e-05
-6.41054626423977e-06
-5.68836641855879e-05
-3.06483129185129e-05
-4.59832705688207e-06
-5.226468386473e-05
-2.49168755411439e-05
-3.79197429850863e-05
1.15122941614534e-05
1.2504957496556e-05
-1.12823061046474e-05
-2.99822784856055e-07
4.00053342658518e-06
-5.69283980143546e-06
-8.16911833253219e-06
-1.12531680631166e-05
-1.71832179589505e-05
-4.36092726575575e-05
-2.02699914169312e-05
-3.16279288128996e-05
-3.28046046343951e-05
-7.03688865025616e-05
-5.32574684272136e-05
-2.88994548920456e-05
-5.88897206993775e-06
-4.06319549486915e-05
-1.97066341577215e-05
-3.479542506258e-05
4.66925625539184e-06
-2.1386480715915e-05
-4.72582507291311e-05
8.7316106415562e-06
-6.74961656434738e-05
-2.02942932970632e-05
-4.69727315040684e-05
-2.672659513015e-05
-3.32897185660688e-05
-1.1098622538082e-05
-7.62533911898227e-06
-1.71739611294711e-05
-5.1447207602513e-05
-3.65100063722712e-05
-2.29185433167726e-05
-4.27344954569193e-05
-5.5086944632159e-05
-1.22515070446475e-05
-1.58950307234386e-05
-3.98981187411019e-05
-1.17766558803889e-05
-6.18305721876843e-06
-5.33733185635259e-05
-4.84163126258607e-05
-3.9393026118849e-05
-4.0072883521579e-05
-3.04912487366464e-05
-1.95110398876187e-05
-2.80933755177974e-05
-4.24699503175461e-05
2.24608860504839e-06
-5.90007522512759e-06
-4.93736525577443e-05
-3.2186555441243e-05
-3.77551602737379e-05
-3.69314982958651e-05
-4.02627390444093e-05
-5.39000015236954e-05
-1.33079084325382e-05
9.99692872867748e-06
-4.73056856031653e-05
-2.90353661878474e-05
1.7123998604516e-05
-2.54948385974683e-05
-1.896900746031e-05
-3.8514443285096e-05
-4.69043513360436e-05
-8.07558376269082e-05
-7.05126754110148e-05
-4.72256511964714e-05
-2.67377809803258e-05
-1.31482230752674e-05
-3.95938020265122e-05
-3.32519892361715e-05
-5.90784583401807e-09
-3.71752872807801e-05
7.54899766247991e-06
-4.36767172197444e-06
-2.54230089271205e-05
-7.18117456265137e-06
4.82767441965629e-06
-2.58550379076373e-05
-3.56684577520347e-05
-3.21675509086602e-05
-4.90857202937027e-05
-1.05238380623163e-05
-3.1124485601387e-05
-6.44488970028506e-05
-4.43705318835111e-05
-3.32616818280229e-05
-3.66704903100797e-05
-5.51415389556434e-05
-1.98458755183965e-05
-4.17743596729429e-05
-3.71559918499769e-06
-2.88697315090193e-05
-3.20525564627504e-05
-3.76160567569508e-05
-2.06708584003016e-05
-2.65476665493392e-05
-4.63031323048805e-05
-3.70942527073861e-05
-3.45755094902185e-05
-2.42982483252175e-05
-5.32030009017487e-05
-1.9309791453587e-05
-5.48834639392173e-05
-7.49173030893424e-05
-1.99359700534761e-05
-4.2643965710776e-05
-3.4185993822375e-05
-3.67138665767212e-05
-4.93441869243907e-05
-2.50890813648069e-05
-3.71281416473896e-05
-2.85793208092142e-05
-9.49364137512559e-06
-1.48138077729441e-05
5.16662960571611e-06
-1.59165036672174e-05
-5.01710514028131e-05
-3.62121275412077e-05
-1.73943321754732e-05
-3.88898657601015e-05
-5.73921494576977e-05
-1.544849918349e-05
-4.17124146935666e-05
-1.62104428665754e-06
-3.42319545948856e-05
-3.71582858785481e-05
-4.700483307406e-05
-3.58116524937817e-05
-3.4137722197686e-05
-3.94723841789984e-06
2.07478603934537e-06
-3.33980463887261e-05
-3.65935857331448e-05
-3.47438932745424e-05
-3.35945911219571e-05
-3.10827905098017e-05
-4.98265183895622e-05
-3.20713470267895e-05
-1.15246089918044e-05
-3.76551500239525e-05
-1.40693189606029e-05
-6.95693528310592e-05
-5.47296584428074e-05
1.51256943810699e-06
-3.15673010939089e-05
-5.89368239511177e-05
1.65294000757497e-05
-2.27661020658959e-05
-4.41392139589403e-05
-2.04327779543574e-05
-2.4458598487245e-05
-3.45185580843222e-05
-2.1840301900118e-05
8.565337085565e-06
-1.78142961285077e-05
-4.78962409404869e-05
-2.3436208646015e-05
-5.3034770428253e-05
-4.82041564102453e-05
-2.84662802529349e-05
-1.01851232264911e-05
-4.59980046848989e-05
-9.13049785604943e-06
-4.20463472081786e-05
-6.74775901698775e-06
-8.70172941271494e-08
1.37147530123055e-05
1.56557543357622e-06
-1.5357607541243e-05
-1.35579612109589e-05
-2.43738287202593e-05
-8.01977059186337e-05
-3.96087514629519e-05
-1.91629845130874e-05
-3.76659610762791e-05
-6.43962213508249e-05
-5.95259720994555e-05
-5.95973536536279e-05
-2.40950021225968e-05
-4.21021606014022e-05
-7.6474006598651e-05
-3.5690843232052e-05
-3.66272466990177e-05
-3.88168306404415e-05
-2.44352868123999e-05
1.86395328542195e-05
-2.03457002583378e-05
-1.62852051913566e-05
-1.94387682953811e-06
1.17571595477403e-05
-4.65308975255312e-05
-2.48823998630106e-05
-1.26676614668577e-05
-7.32197267689358e-05
-2.19880723390149e-05
-1.19745106975917e-05
-5.65761362383605e-05
-3.04965473199562e-05
8.2165370264455e-06
-3.20747803015575e-05
-4.63335295364294e-05
-4.94248696474334e-05
-1.06587380685508e-05
-8.11456441302779e-05
-8.15357871696346e-06
1.64995332575827e-05
-6.60889316418048e-05
-1.3433666980939e-05
2.00082158718642e-05
-3.79460968362071e-05
1.69878870282084e-06
-4.08075467932408e-05
-2.61554230685941e-05
-3.88077747170203e-05
-7.82247458350252e-06
-6.41664532550054e-05
-5.84380441389816e-05
-1.75541126534831e-05
-6.02664341908347e-05
-3.81086614436023e-05
-2.35540601760931e-05
9.78699047375286e-06
-4.67571747610012e-05
8.35184349354516e-06
-1.43713318465054e-05
-1.54936042961779e-06
-2.28439769902211e-06
-4.03479051880589e-05
-1.77850362926935e-05
-4.97400931550958e-05
-1.73956895073518e-05
-5.18432184540024e-05
-2.68737278889491e-05
-4.56328748534e-05
-4.97283525340905e-05
-5.53953327424104e-05
-1.98167488922695e-05
-4.64753739234206e-05
-4.46179819396869e-05
-2.44627106423019e-05
-2.76045396461311e-05
-3.67045075118559e-05
-2.99867956860864e-05
4.16084585379384e-06
-5.2332718954738e-05
-1.31874876668583e-05
1.03152721572263e-05
-3.89863213008851e-05
-2.87578554165616e-05
1.02554573015359e-05
-2.75566752884255e-05
-5.10540707222741e-05
-1.79057999625628e-05
-1.38504983359387e-05
-3.72670467520444e-05
-4.21535618983759e-05
-5.70568219004794e-05
-3.52162953677293e-05
-3.59056021861175e-05
-1.217396451904e-05
-2.00287809518495e-06
-4.25153318189212e-05
1.23177462384354e-05
-1.63703823894091e-06
2.34880756810402e-05
1.50108101615927e-06
-1.15392414728368e-05
-2.88431792317738e-05
-3.23300857992916e-05
-4.05850950893712e-05
-4.77194116016344e-05
-3.1994132571108e-05
-3.56339389469899e-05
-2.35858982413804e-05
-4.76513648361712e-05
-5.87015455370421e-05
-4.06175654596035e-05
-2.73487318095299e-05
-3.70619331765932e-05
-1.99357669795184e-05
-5.33635980872736e-05
-4.59033106750999e-05
-4.31419978165801e-06
-8.6175254440393e-06
-4.99701678668401e-05
-6.34840876799677e-06
-2.09906040332766e-05
-3.02250890241966e-05
-3.47792984949974e-05
-1.1131012599834e-05
-3.67100970874825e-06
-4.98268587218012e-05
-2.31955736909764e-05
-4.01976342889203e-05
-4.23486939607964e-05
-4.83389121288225e-05
-9.14087601694102e-06
-2.44463973571927e-05
-3.37083532414439e-05
-4.35536484005143e-05
-1.95114920189675e-05
7.37472845897456e-06
-2.23353295913551e-05
-3.46626424742141e-05
-1.54727868971253e-05
-2.9595325226591e-05
-2.66169364446543e-05
-1.1667471398706e-05
-1.66332598960164e-05
-2.73942746864294e-06
-3.37239624877629e-05
-7.04919357390042e-06
-2.51203206043963e-05
-5.38331488069912e-05
-3.27944582908212e-05
-4.23326490969098e-05
-2.44259733041654e-05
-1.52471624953436e-05
-3.17271460239275e-05
-3.96186734466734e-05
-1.42180992247545e-05
1.3832373089131e-05
-1.20005194359985e-05
-2.37961232032627e-05
1.33391952914326e-05
6.09955613725019e-07
-3.04325303534053e-05
-1.3935862382007e-05
-1.85155002654878e-05
-2.83792817226542e-05
-2.91766009391872e-05
-8.0840145574355e-07
-5.94319525155639e-05
-3.90975630725813e-05
-1.09712261620739e-05
-2.96279137854204e-05
-3.43434857021013e-05
-6.02873784004644e-06
-6.54779200678641e-05
-3.49542574679524e-05
-7.98241597142989e-06
-3.13640983436747e-05
-3.11317475070186e-05
-1.49822742454015e-05
-4.27780935032288e-05
-6.2354936349824e-05
-2.67670674630169e-05
-2.96752668653878e-05
-3.57384933356198e-05
-1.63164041323392e-05
-3.24643709086341e-05
-6.76634863528849e-05
-6.81845702125403e-05
-1.12789737416137e-05
-4.95477318893838e-05
-4.11976298039031e-05
-1.66635514725427e-05
-2.93550650599554e-05
-3.60677888790399e-05
-1.26090499990258e-05
1.94934729069628e-05
-5.07678010543278e-05
-3.87773878761657e-06
-2.84369789958023e-05
-1.26333925063119e-05
-2.85729944488555e-05
-2.08978797155333e-05
-5.4209839738141e-05
-5.17469071919202e-05
-3.99678305482799e-05
-2.5984507805065e-05
-6.50800371571923e-05
-4.99175011670587e-05
1.94108473854941e-07
-3.49321939731884e-05
-3.56219561843588e-05
2.13242950763131e-05
-4.47288170825822e-06
-7.39241887316093e-05
-5.5356729860239e-06
2.08421422395986e-05
-4.81879023280496e-05
-3.41920210443815e-05
-2.63978029655932e-05
-2.84189805957081e-05
-4.30139242037496e-05
3.62588752005472e-06
-4.62186952306405e-05
-2.08576341951745e-06
-1.14768569716481e-05
-7.08126168400465e-06
-3.70680156399435e-05
-1.90343481788074e-05
9.88717152840571e-06
-3.9763549931656e-05
-4.59979182573703e-05
-2.28573744285327e-05
-1.79110658674568e-05
-2.43769810624232e-05
-5.74626336790198e-06
-5.04835372788194e-05
-2.74806444287467e-05
-1.02383547484559e-05
-2.04124457510287e-05
-3.89266630974136e-05
-2.7635235671658e-05
-1.6740051858151e-05
-3.80317324999939e-05
-1.38068937056526e-05
-7.42136059708149e-06
-4.73483664031876e-05
-3.5026176629111e-05
8.1738110195149e-06
-2.30072962780586e-05
-2.75106442910328e-06
4.41657619419941e-06
-3.77802174955516e-05
-2.1033408702093e-05
-3.05834477414583e-05
-2.70758411743991e-05
-4.17966743730544e-05
-5.10962177879286e-05
-5.04130779795943e-05
-2.21495398005131e-05
-1.95509756121472e-05
-4.90235710309409e-06
-2.33594966145057e-05
-2.75010508835456e-05
-2.42526017704284e-05
-9.56630248311662e-06
-3.12735031025961e-05
2.76461092331301e-05
-1.37991000258466e-05
-3.87972499965783e-05
8.50168946360001e-06
-3.69837676428614e-05
-7.18578249424078e-05
-1.89298440243261e-05
-3.67998510714361e-05
-4.16356356095403e-05
-6.50395054188859e-05
-2.67094648408108e-05
-4.0020513660296e-05
-4.32094810919153e-05
-3.41105318387669e-06
-1.07863523319187e-05
-2.71463941072115e-05
-3.54857045276305e-05
-1.37593110334252e-05
-2.31804926963303e-05
1.03448236802098e-05
2.29897803097903e-05
-5.48041110080357e-05
-5.32925142966878e-05
-2.16600814395579e-05
-3.57678347436388e-05
-3.91414791321871e-05
-4.6878842693601e-05
-5.03615339662545e-05
-2.80627438239513e-05
-5.38227168264406e-05
-5.64597597601792e-05
-3.95591740577236e-05
-5.18787202349435e-05
-2.08927279422442e-05
-5.51873874665242e-05
-8.75015877269774e-06
-1.16545305292765e-05
-3.49804279519089e-05
1.69522944023561e-05
1.7217334545067e-06
-2.68207914995671e-05
-7.90199346729912e-06
-1.88936685017264e-05
-3.33705998481024e-05
-5.07661558785332e-05
-2.10832962742229e-05
-2.29318226998595e-05
-5.3511554538413e-05
-2.05580068213014e-05
-1.04933885794874e-05
-3.43609028838049e-05
-5.10625750198242e-05
-1.69174489668223e-05
-2.07943390410564e-05
-4.74815320811428e-05
-1.37562652638418e-05
-2.24258289771115e-05
-1.46273794178143e-05
-8.60251455996358e-06
1.09551298444583e-05
-5.12332219699188e-05
-5.87699554889779e-05
-5.88459854445202e-06
-3.4853565153943e-05
-5.0393537978426e-05
-3.08200462922292e-05
-5.14892799642047e-05
-2.91401432608222e-05
-1.66585685427788e-05
-4.17309424909405e-06
-1.52154393652769e-05
-8.79283384436957e-06
-2.16818157045593e-05
-5.75420526867196e-05
-2.75961081022453e-05
-1.28212370169134e-05
-1.04946361422084e-05
-3.32048556596397e-05
-1.06141269901784e-05
-2.78018903125697e-05
-5.51947509603175e-05
-3.03066576565587e-05
-4.2063424453921e-05
-8.1362038204868e-05
-1.92703267628278e-05
-1.83061734522983e-05
-6.67285910243958e-05
-3.69613444591995e-05
-1.91207134191629e-05
-4.18690186593916e-05
-3.60774691304873e-05
-2.88044530113915e-05
-1.32642508836856e-05
-3.71424340986375e-05
-1.92874505905176e-05
-5.38366709471185e-05
-5.24421602021679e-05
1.32956614062348e-05
-6.81916728231338e-05
-5.22477404697382e-05
-3.38214345369857e-05
-2.132799394783e-06
-4.79581673615299e-05
-4.86367921713041e-05
-4.11582606695901e-05
-2.5355587718916e-05
-2.17996551824304e-05
-2.27343171962183e-05
-5.0228210935864e-05
-2.00377117569987e-05
3.8859445194595e-07
-2.85906238245708e-05
-2.6862665396518e-05
-2.02565284918132e-05
2.15535144944738e-05
-1.53022336281475e-05
-3.48465554993219e-05
3.67201416986608e-06
-4.15632831596409e-05
-2.90643113493478e-05
-2.93576473083893e-05
-6.30269273544092e-05
-4.33460381796825e-05
-1.32081602210904e-06
-3.7796206827695e-05
-5.0601204094126e-05
-1.90089183038737e-06
1.74958318211725e-05
-1.36710404380985e-05
-8.21855130283204e-06
3.21045953715141e-05
-2.69781432063795e-05
1.03856555990681e-05
1.13370815745167e-07
-3.50297983447638e-05
5.64739715149633e-06
-2.49240543030801e-05
-3.22375707014384e-05
-3.09650015696122e-05
-2.61687332573568e-05
-1.70326320612105e-05
-5.43659737112811e-05
-1.83531280026335e-05
-4.09908216235107e-05
-4.93069428475294e-05
-5.25942776979821e-05
-1.71883800435838e-05
-5.25253138587467e-05
-2.6861975804037e-05
2.95199395607824e-05
-3.63461370428897e-05
-2.98917292262486e-05
8.56603466124853e-06
1.0675792328526e-05
-3.09870058189436e-05
-3.3544916333706e-05
-3.54817836662323e-05
-2.55710985628697e-05
-1.95369548140077e-05
-1.44757203563363e-05
-4.15053593018839e-05
-2.08603066725242e-05
-3.3310593862359e-05
-7.18538327146199e-05
-5.62336417399838e-05
-1.25731359597415e-05
-3.31361551330144e-05
-3.84184296984388e-05
-2.09410007457756e-05
-4.11153266581861e-06
-2.66621811058241e-05
-2.89980054092896e-05
-8.64679139398206e-07
-1.38920352450025e-05
-3.93745873815558e-05
-2.57007056316014e-05
-1.57405905335722e-05
-6.60038313854545e-05
5.90041739478005e-06
-6.2389575108898e-05
-5.48795340187928e-05
-1.51548950690439e-05
-4.27940116892726e-05
-4.73007233291671e-05
-3.90770228493523e-05
-3.34663062229012e-05
-5.79917986177974e-05
-1.97726879522483e-05
1.03526766219629e-05
-3.19653469761249e-05
-1.06990544294564e-06
-2.24208365750996e-06
-5.02312908752533e-05
-9.86501964697118e-06
-3.37143077501448e-05
-2.42283027371829e-05
-3.6409897330494e-05
-5.58942002986508e-05
-2.47948304418693e-05
-4.86580875473135e-05
-4.24323186706508e-05
-2.73385416175581e-05
-4.56561843785721e-06
-1.7903000269809e-05
-1.22361120706919e-05
-3.74882613240566e-05
-2.61637626425942e-05
-4.26468742614692e-06
-1.16766411140049e-05
-1.0170243524028e-05
-8.78988475785245e-06
-2.51001783874531e-05
-1.51794455140179e-05
-6.30111421984298e-05
-3.90322285372667e-05
-4.78533557063289e-05
-2.98614346975528e-05
-7.05478840403902e-05
-5.27357740287626e-05
-6.09608576614943e-05
-2.24268676322935e-05
-8.57793819715867e-06
-1.61813000127725e-05
-5.64928881638324e-06
2.80536331658901e-05
3.69369053096474e-06
-3.85155960992185e-06
-4.11775828057001e-05
-4.73682845243065e-06
-1.14809746983202e-05
-2.52731009699307e-05
-3.43208617620312e-05
-3.5408490942339e-05
-2.46560854748705e-05
-2.08801168688954e-05
-4.21718029950679e-05
-4.88512973252978e-05
-4.76095339436606e-05
-4.8023187599976e-05
-2.73499975614588e-05
-3.15726219434525e-05
-3.7161445171655e-05
-1.21431332554226e-05
-2.39651211576979e-05
-1.40615673831823e-05
1.7545932944173e-06
2.3703784040462e-05
-1.82519574620392e-05
-6.29417054475866e-05
-2.35647605760491e-05
-1.28985842973403e-05
-3.06652831669815e-05
-3.83624229586798e-05
-3.62737555077716e-05
-3.44843698360411e-05
-4.80319468334683e-05
-3.09959772419343e-05
-3.46412783345843e-05
-4.45125910605352e-05
-5.25215056694542e-05
-4.36419795672483e-05
-4.33493651222792e-05
-4.21083036790399e-05
-3.14249377087223e-05
-1.70576804370281e-05
6.44828415195701e-06
2.63207094051589e-07
-1.37794726732313e-05
-5.63059976934212e-05
-2.02920289352075e-05
-2.74372560039434e-05
-6.19209090174877e-05
-8.16146505136754e-05
-5.16597433901956e-05
-5.42752546618126e-05
-1.40274571615682e-05
-4.88614039164531e-05
-2.87066755065274e-05
-4.19509174004015e-05
-4.31278665571512e-05
2.26679303927952e-07
-3.74565437022689e-05
-1.88474973625498e-05
-2.67105363754697e-05
-1.72505764119111e-05
-4.49178750903772e-05
-2.92635233678605e-05
-5.09994714033785e-05
-3.0222560040746e-05
3.07540719772157e-06
-4.47499276774304e-05
-2.95589360142953e-05
-8.14411955842307e-06
-4.9529188425587e-05
-3.38393108947523e-05
-4.03080653294458e-05
-1.83451695221962e-05
-3.02425580356949e-05
-1.93198450659633e-05
-1.35678410438141e-05
-4.52828888547021e-05
-3.51249070728572e-05
-8.40857265988424e-06
-2.61362898889596e-05
-5.37394585538003e-05
-5.41355984398366e-06
-2.01700002765354e-05
-5.82014904763213e-05
4.1288324463772e-06
-3.67042928499497e-05
-4.28667394324375e-05
-2.44137213387605e-05
-3.29318993067357e-05
-3.82588937519208e-05
1.10308788163036e-05
-2.68518974097633e-05
-2.69843208893679e-05
-9.98591227254009e-06
-1.87131970009675e-05
-3.55337551272124e-05
-3.14080717873543e-05
-1.57227454701662e-05
-3.14233227424515e-05
-2.15882085844892e-05
-5.09334367623702e-05
-9.48670977260514e-06
-3.82682914108389e-05
1.12795150201122e-05
-3.42945202028506e-05
-2.97937117363148e-05
-1.91109403437266e-05
-3.7727138528467e-05
-3.80614661896788e-05
-4.00678681508395e-05
-4.19553848073935e-05
-7.19031552859991e-05
-3.402445555426e-05
-6.68265962149759e-06
-4.21882984843931e-05
-2.30083595438739e-05
-1.60214259285766e-05
-1.04055674544996e-05
7.39535908850802e-06
-2.54791146082067e-06
-1.43664548263317e-05
-2.70283770598651e-05
-6.1547307532515e-06
-8.17674148005482e-07
-2.28803405458712e-05
-3.59854222914732e-05
-4.17604017380212e-05
-3.15126670821051e-05
-9.7403580601145e-06
-4.28900159635686e-05
-5.6789378324005e-05
-5.00182352794913e-05
-2.77475559076379e-05
-6.91839571518728e-05
-2.7433084289541e-05
-2.46401374912018e-05
-4.26963621683384e-05
-7.69805200649096e-07
-1.64931746274796e-05
-2.99957834091756e-05
-1.80486613189225e-05
-2.17527322760478e-05
3.51975613550883e-05
-1.62081744912011e-05
-1.78390468485434e-06
1.16919767152181e-05
-5.15775589989302e-05
-9.03778241972332e-06
-6.84134476764419e-06
-4.1349971442006e-05
-5.35498237136655e-05
-1.17162821554749e-05
-4.60406766982705e-05
-6.46307706351158e-05
-6.75311171283507e-05
-3.34948997704426e-05
-3.640825899953e-05
-3.94931488793977e-05
-1.31565971295658e-05
-1.84709620560885e-05
-8.62676224027339e-05
-1.37841668159118e-05
-2.81400519919036e-05
-5.47896788848482e-05
-8.88675674330409e-06
-1.91766048112012e-05
3.11933958426938e-06
-3.0355638905313e-05
-9.58374543274436e-06
-3.81874258657333e-05
-4.87671637890737e-05
-1.26140792408842e-05
-5.36199848855378e-05
-4.48040834125939e-05
-2.48870171725108e-05
-1.06115345040146e-05
-6.52707235363018e-06
-7.09385326272349e-06
-1.01761689907694e-05
-6.17299254120705e-06
-4.69683744539183e-05
-4.91551616149502e-05
-2.06884647138081e-05
-2.41986955989068e-05
-4.63735784290077e-05
-4.33790715232654e-05
-2.03243217040892e-05
-2.8500761442909e-05
-4.22847756211773e-05
-4.36816315534364e-05
-8.37692168364729e-06
-2.80713952927245e-05
-3.9819535919077e-05
-3.69997825354071e-07
-1.96700852484554e-05
-4.08385740201041e-05
-1.10057813911606e-05
-3.50794032116209e-06
-7.09130517079282e-05
-6.5585608371446e-05
-6.76883789394709e-05
-3.41598393751018e-05
-5.68957301379674e-05
-2.50470580122185e-05
-3.40962265254654e-05
-3.17489758168777e-05
-2.69584325023618e-05
-4.01750898035881e-05
-2.69119626162552e-05
-4.58828847082874e-05
-2.22403209874427e-05
-2.21934877806812e-06
-1.47146551564514e-05
-4.96338506303055e-05
-2.13141212390809e-05
-3.25879011374759e-05
-3.58043517146707e-05
-4.96327477217013e-06
-4.57651027913625e-05
-2.02335860327998e-05
-4.45888750389499e-05
-4.39572764726732e-05
-1.9622984983818e-05
-3.95105413689913e-05
-7.36295494854595e-05
-2.51698768428266e-05
-1.7102660796091e-05
-3.15187909725156e-05
-2.53046046218261e-05
-2.77797725941059e-05
1.13538222028134e-05
-1.24352569632586e-06
-2.37637469801887e-05
-2.17516472170453e-05
-3.78968596713339e-05
-1.9933062319217e-05
-3.28915549254659e-05
-4.00533830214632e-05
-9.61427046547893e-06
-3.37538273118554e-06
-6.56959682420705e-05
-5.61464535963095e-05
-2.62083139987094e-05
-4.32441161539315e-05
-2.81378962886675e-05
-3.42477030642058e-05
-4.27489090717864e-05
-3.29593419028524e-05
-8.96699123633e-06
-1.53144744305439e-05
8.87421663455031e-06
-3.55913264669367e-05
-2.72443385039263e-05
-2.4961753754988e-05
-2.48168279829955e-05
-2.11756805845838e-05
-5.37267633709933e-05
-3.10578493692926e-05
-3.59133099831527e-05
-5.88261600356221e-05
-5.78398051098165e-05
-8.91221755008191e-06
-1.78863134377043e-05
-3.90705444740403e-05
-3.43073877355408e-05
-2.48137929696265e-05
-1.97880586850395e-05
-1.97932631675885e-06
1.27263476456987e-05
-4.50558395708612e-05
-1.15267908730265e-05
-8.245964505707e-06
