# Supplementary material for: Research on computational propagation and identification of mine microseismic signals based on deep learning
Source: PLoS One. 2025 Oct 22;20(10):e0334641. doi: 10.1371/journal.pone.0334641 (PMC12543183; doi:10.1371/journal.pone.0334641)
Supplement: S7 Data — (ZIP) [file pone.0334641.s007.zip › 000100900001513.xlsx_0.txt_24.txt.txt]

-3.2076427432917e-05
-9.71937296522888e-06
-5.09017490347089e-05
-4.53511703736688e-05
-3.69009719515096e-05
-2.4445551507085e-06
-3.24167384183134e-05
-2.47322020428678e-05
-2.66723831139703e-05
-1.92026663453574e-05
-1.44541687557292e-05
-7.03204053532143e-06
-1.73104288049808e-05
-6.55240225333671e-05
-5.48901001924632e-05
-4.29645033547864e-05
-7.62799410408513e-06
-7.49204617666389e-05
-6.50407350688258e-06
-7.8037641235284e-05
-3.57286261342831e-05
3.84854361572745e-06
-2.56708429576102e-05
-4.79681510486609e-05
-2.6944395426362e-06
-9.8942933242437e-06
-4.99698162221575e-05
-3.78151203133483e-05
-4.39071094280151e-05
-2.74344575936375e-05
-5.00033398197661e-05
-8.68405663541382e-06
-3.98824808245331e-05
-4.2352324734515e-05
-9.21507868757907e-06
-4.13011048500853e-05
-5.17607804946969e-05
-4.80498909171091e-05
-4.60841859934804e-05
-2.04969599257497e-05
-4.66128920275278e-05
-4.55144473493836e-05
-4.20380345384703e-05
-2.36094909323476e-05
-3.45079502765381e-05
-3.9196789804762e-05
-5.90582092684818e-05
-2.67950334014588e-05
-2.35481058135833e-05
-1.79481468497732e-05
5.40955253006798e-06
-1.65587403087877e-05
-3.91861034411541e-05
-5.12120994580741e-05
-1.70963806734482e-05
-4.79846888789363e-05
-6.00205653910749e-05
-2.95985450541756e-05
-8.14286324597721e-05
-2.55225905849983e-05
-3.83468548433105e-05
-5.87518430456723e-05
-7.14589662919121e-05
-4.75245198922419e-05
-3.20065952711545e-05
-2.04611545185473e-06
1.36577931163e-05
2.31359258992896e-07
-1.24570320595917e-06
-1.61597847879817e-06
-1.02542652269583e-05
-1.49538156113337e-05
-3.60208804666976e-05
-4.15887197188492e-06
-2.51294458050391e-05
-5.18323014017652e-05
-2.68713430003813e-05
-4.21045324586421e-05
-6.64193534539533e-06
-2.8463245800576e-05
-4.52959797601e-05
-5.97983107796868e-05
-4.98999104368522e-05
-4.72143447020702e-05
-1.66348725251265e-06
-1.77447060140393e-05
-1.3544468083891e-05
-1.83915416091882e-05
-2.51460127180043e-05
-9.33849262208238e-06
-4.223004170682e-05
-1.13332181901001e-06
-4.22324755294237e-06
-4.05556257483001e-05
-4.72742348856315e-05
-4.6300405563493e-05
-3.11641782768527e-05
-4.89056323090021e-05
-7.24743370162323e-06
-2.93914127855622e-05
-5.02276821014406e-05
-3.28119526220612e-05
-9.27841174472652e-06
-6.11123950888334e-05
-4.15837605163906e-05
6.02859953156947e-06
-5.75338484670674e-06
9.33705736792554e-07
-1.55465815066258e-05
-1.22096091223633e-05
-1.71414408006426e-05
-9.29662239693274e-06
-4.20045848305296e-05
-3.0454846321154e-05
-3.84396957618141e-05
-4.61314417784993e-05
-4.13053455964577e-05
-4.22298248436066e-05
-5.3540739046215e-05
-5.68669735391535e-05
-3.98760353832764e-05
-1.48302487882733e-05
-2.48344614470318e-05
-2.56210964812737e-05
-1.32134155666106e-05
-1.88079762833787e-05
-1.73633804113076e-05
-2.24358243279214e-05
-2.84118906469282e-05
-5.4085993911315e-05
-3.4133247283424e-05
-3.89730543776873e-05
-6.50954831602018e-05
-1.25377704200154e-05
-3.687591956777e-05
-3.51043490574412e-05
-1.49502613160168e-05
-4.38689330975063e-05
-2.44826482337861e-05
-3.95936221093139e-05
-3.62611772757476e-05
-1.3344947008728e-06
-1.50732087055365e-05
-1.67240104222406e-05
-4.09296906533527e-06
-5.15294455288561e-05
-3.38014621692826e-05
-2.63919090519536e-05
-7.35875226789045e-05
-2.57882746876394e-05
-4.07881105686597e-05
-3.98306481529813e-05
-5.44599886450229e-05
-2.02706688731929e-05
-4.48065292794355e-05
-2.93202532748407e-05
-1.61557601030809e-05
-4.70572641224775e-05
-4.45559150814113e-05
-6.64084019498998e-06
-1.63101845461777e-05
-6.1399677251013e-05
-2.64192922569291e-05
6.09778248676868e-06
-4.7315124032839e-05
-4.13544981608977e-05
-3.06917087796749e-05
-1.77670444088251e-05
-9.30319878695215e-06
-1.9146206289798e-05
-2.43661734297768e-05
-3.5472707709168e-05
-3.41287305059714e-05
-2.30460786766884e-05
-3.48688164526218e-05
-1.10711442451724e-05
-4.63152618518365e-05
-5.74911786303816e-06
-5.74847876047964e-05
-4.69227639140329e-05
-2.29465736399605e-05
-4.66804404846314e-05
-2.01497913806595e-05
-3.47045696160254e-05
-2.41323853155509e-05
-6.49637672210391e-05
-6.44495232492677e-06
-2.89664634157863e-05
-2.19677758231334e-05
1.0276684532833e-05
-1.47283011374174e-05
-4.8955160114484e-05
-2.10298623685498e-05
-1.51620803735631e-05
-3.1392052678709e-06
-3.62965686602418e-05
-3.0882884128988e-05
-3.72019580685481e-05
-3.11921996084562e-05
-1.85706637619802e-05
-7.79365078728171e-05
-3.7218469084068e-05
-2.95072282879717e-05
-6.01646267197502e-05
-5.10319561062442e-05
-1.27310712995895e-05
-7.35904069392187e-06
-1.04827063921802e-05
-5.78928471782851e-05
-3.90405553032585e-05
-2.41843875987545e-05
-8.10208513467082e-06
-4.39723707175853e-05
-2.87339018252808e-05
-6.71392856208063e-05
-2.51511533116061e-05
-3.03646666445445e-05
-5.99359712183028e-05
-2.6569736260942e-05
-6.49519228135076e-05
-5.59486465452177e-05
-5.42757678088192e-05
-4.07476826988365e-05
-3.5509418780884e-05
-1.27265671699767e-05
-6.27725186709383e-05
-4.46890117790675e-05
-9.22923037869834e-06
-1.3319394006806e-05
1.35631426704631e-06
-3.24554980967825e-05
-4.2879467885576e-05
-8.11024516873807e-06
-9.96951890015147e-06
-5.69763263720063e-06
-3.54923688747678e-05
-1.17838162344299e-05
-2.30533406655082e-05
-4.86006913793211e-05
-6.91949055381433e-05
-3.37684074564544e-05
-1.77283004121832e-05
-2.34215184577861e-05
-2.14495485365026e-05
-9.57740690970896e-06
-4.13832338170567e-05
-3.33022273667809e-05
-4.88568310921855e-05
9.40169034389678e-06
3.7943938960093e-06
-2.98453751875937e-05
-3.92474124704701e-05
-3.87934126000623e-05
-4.6524376205426e-05
-2.67889734910713e-05
-4.46321627121487e-05
-3.83341483554582e-05
-3.69465586036082e-05
-3.66594773778665e-05
-1.37363949626729e-05
-4.60186368021461e-05
1.28198128301232e-05
-6.55690199702413e-05
-3.97077193590845e-05
-1.82025991482164e-05
-1.84483794860487e-05
-6.43732600949992e-05
4.63855437542016e-06
7.30842330726712e-06
-2.16787817852538e-05
-2.94160855849732e-05
-2.40987435803727e-05
-2.84003650011324e-05
-2.36441565982152e-05
2.56012412041016e-06
-2.61585398902898e-05
-1.62807393058177e-05
-3.68201030149497e-05
-5.26069900687413e-05
-1.34631826795279e-05
-3.92409993660893e-05
-2.71907595774299e-05
-4.32679673838924e-05
-4.89231786754451e-06
-7.79223161213373e-06
-2.26971942897036e-05
-5.61099845937941e-05
-1.35694848426391e-05
-2.94532547789888e-05
-1.90191062741668e-05
-2.67572822565387e-05
-6.14949358435404e-06
-4.91417192574079e-05
-3.33382754045769e-05
-5.2026239879522e-05
-4.02841835105853e-05
-6.03171718982356e-05
-4.15805488579169e-05
7.55493936713219e-06
-1.58338701477092e-05
-6.89761844501403e-06
-3.74068033298343e-05
-1.32678156540826e-05
2.14511595917265e-05
-1.71841488809606e-05
-3.08052828191731e-05
-2.75522405710121e-05
-3.36820937063976e-05
-1.594819298415e-05
-3.03143603913293e-05
-3.07920673031223e-05
-4.78094822017903e-05
-3.202671126311e-05
-9.52043135896065e-06
-3.70988075994955e-05
-6.14605137714662e-05
1.30768532210865e-06
-1.83361574276857e-05
-4.14460623817177e-05
2.27330907059353e-05
-3.14990914948782e-05
-1.91455534255637e-05
-6.8348000636723e-06
-3.08414796366938e-06
-3.13644513075496e-05
-8.196251551132e-05
-1.33391030305188e-05
-2.3510647107468e-05
-3.44583324490818e-05
-3.40855649676842e-05
-5.53807049711917e-05
-2.07730662406042e-05
-3.27888293387075e-06
-3.46013525346744e-06
-2.55846602172862e-05
-2.44406645850439e-05
-1.55861088973976e-05
-4.76626481568429e-05
-5.00170963753953e-05
-3.90808607987073e-05
-5.30798231028472e-05
-2.89418350379507e-05
-1.05327614234959e-05
-4.98731025019813e-05
-1.05320429654208e-05
-5.73103131054222e-05
-3.27067739167249e-05
-9.28074222464048e-06
-5.45684448696351e-05
-3.41099583501173e-05
-2.78154188415094e-05
-1.33163415602157e-05
-3.55139400400267e-05
-2.58321521557746e-05
-3.75750402488373e-05
-1.02851871929476e-05
-2.91187781063588e-05
-2.63297865773397e-05
-3.88825246779607e-06
-4.96936575137181e-05
-3.56467339436347e-05
-3.74825759726272e-05
-3.94412637728385e-05
-1.14411370047898e-05
-7.40734679296748e-06
-2.79646347029535e-05
-2.42715558695911e-05
9.66076262345309e-06
-4.27050932097507e-05
-1.91850603567958e-05
-1.18656809299658e-05
-4.63259021027963e-05
-8.05826137942759e-06
-1.85572564018322e-05
-3.8259535593811e-05
-2.34883319739297e-05
-5.46230090941277e-05
-6.26650713199315e-05
-4.55045463059742e-05
3.57175285759057e-06
-4.39104368302264e-05
-4.01942736503737e-05
-2.78706884097254e-05
2.09316485341106e-05
-1.34582291649035e-05
-7.37939684664605e-06
-4.78412761710059e-05
-7.14567414255378e-06
-3.13765673266495e-05
-9.24632108735119e-06
-4.41367808036225e-05
-5.4214197948047e-05
-4.77576115103673e-05
-5.57153706667743e-05
-4.52489014963812e-05
-3.20346500295089e-05
-3.13605785187293e-05
-5.41018720758547e-05
-3.86982857144867e-05
-1.54559970671777e-05
-3.25027396889269e-05
1.03952524590321e-05
-3.54326000949379e-05
-2.35626927157896e-05
5.32393004289111e-06
1.12300104222666e-05
-6.01228853834655e-05
-1.02227073848061e-05
1.4987529295256e-06
-2.19751751510952e-05
-1.62135686080273e-05
-5.16513851956843e-06
-4.28109903936824e-06
-2.34978916643808e-05
-1.43031089914852e-05
-2.30361370811343e-05
-5.52878223868822e-05
-5.17810012391598e-05
-2.74996340368228e-05
-2.45519831358289e-05
-2.58730167347916e-05
-1.50905166789111e-05
-4.31592705784016e-05
1.27037197348639e-06
-3.16572648569704e-06
-4.49782989592815e-05
-3.73239596281652e-05
-5.23836029665453e-05
-4.65010020580982e-05
-7.02761898618177e-05
-4.46778505245267e-05
-4.4802307161906e-05
-5.04487825083129e-05
-5.40880379896492e-05
-2.47466028306915e-05
-6.42645793427136e-06
-1.63652227685393e-05
-2.3577833189612e-05
-1.65429527225038e-05
-2.9846352863705e-05
1.58740422014813e-05
-2.10621539427374e-05
-2.84301929018362e-05
-1.34842350658944e-05
-2.54111617622681e-05
-1.97492741408379e-05
-2.89809925548172e-05
-2.49148996202205e-05
-8.8139797267464e-05
-5.87215658505654e-05
-1.86735462960731e-05
-2.15313541434209e-05
-1.66816698070968e-05
-1.44300074185595e-05
-4.06034318929792e-05
4.53313945571797e-06
-1.38919890294392e-06
-2.08381008266891e-05
-3.22891294734177e-05
-2.1462356229494e-05
-4.15167125308868e-05
-5.53138066413366e-05
-3.19673975040534e-05
-2.66363596553363e-05
-6.61545639795081e-05
-4.9682569169893e-05
-3.4640857003844e-05
-2.38621430248291e-05
-5.03186502498226e-05
-3.90755084227437e-05
1.33002771200386e-06
-4.90212378766178e-05
7.85487310394083e-06
9.82284869313159e-06
-1.97543744113998e-05
2.78721050543853e-05
1.67232408330344e-05
-5.15019709621841e-05
3.30886896141157e-07
1.19995733667688e-05
-2.71620209346135e-05
-3.24014628725145e-05
-1.31268001511075e-05
-1.71703903992373e-05
-5.14962899243155e-05
-3.17288790543258e-05
-3.00664769374076e-05
-7.63738763141977e-05
-4.13459199355963e-05
-1.68307185316513e-05
-9.40030639343599e-06
-7.01507019974958e-08
1.02710928060919e-05
-4.22948781890718e-05
7.86567407691308e-06
-2.22762497127645e-05
-2.47633627585782e-05
-5.91089408236563e-05
4.21402868593524e-06
-3.80444255925534e-05
-7.74892293724693e-05
-1.31129280766962e-05
-7.05864821845608e-05
-6.13784857346734e-05
-4.62414373779363e-05
-1.11090850090301e-07
-2.83095114960781e-05
-5.5746542721895e-05
-3.5538490335504e-06
-2.66933119979592e-05
1.55030338952189e-05
-2.11414847116102e-05
-9.19616840747747e-06
-4.09621342307699e-05
-1.64004805830733e-05
-4.68868000271627e-05
-3.88907643259285e-05
-2.75610558622808e-05
-3.1741352688747e-05
-5.27366033558552e-05
-6.08822215273891e-05
5.20170746432733e-06
-4.35876848055405e-05
-5.62968653531474e-05
-1.54115508888474e-05
-5.32037067745332e-05
-3.91700722806596e-05
-7.43723652969162e-06
3.49378846154913e-06
-4.33171981015852e-05
-1.70433623825338e-05
-3.55136473294313e-05
-2.74637300161677e-05
-2.554740842689e-05
-1.42061149145025e-05
-6.44961875481256e-05
-2.10878468309183e-05
-1.17002370373593e-05
-6.30828102622779e-05
-7.20828675723243e-05
-6.09889348514986e-05
-2.43250493576178e-05
-5.72718662337608e-05
-1.39820185776921e-05
-6.65715505180226e-06
-4.5638764387058e-05
8.59025894260689e-06
-2.24737295900101e-06
-3.25578608979676e-05
-3.22639264395796e-05
-2.34820253152319e-05
-2.11441706098946e-05
-5.75401476978048e-05
-3.26270087648226e-05
-2.70606633815095e-05
-6.73257493849751e-05
1.12223841099735e-05
-1.91699201305421e-05
-7.56485581535928e-05
-3.38419764459204e-05
-3.42205719649211e-05
-2.42509689588169e-05
-1.79341328692829e-05
-1.33034252644643e-05
-5.12136438929687e-05
-2.51564554647651e-05
2.56458934238072e-05
-1.62663526489739e-05
-1.82501661370191e-05
-7.45540641948299e-06
-1.55479462743664e-05
-5.30064410873786e-05
-3.61949922423192e-05
-2.82727559947429e-05
-1.8393713031022e-05
-5.90610720764404e-05
-5.60230753923009e-05
-3.96223901114216e-05
-1.65015908432437e-05
-2.10605782824101e-05
-2.59524104087897e-05
-1.58934101046241e-05
-1.06486253019533e-05
-4.20846845427619e-05
-1.4902432999836e-05
-2.58810472016483e-05
-4.58273508014242e-05
-5.32540518409911e-05
-1.66176573469988e-05
-1.79227126626535e-05
-1.32784375244082e-05
-2.91916225321694e-05
-3.07842886938049e-05
-3.35294868155578e-05
-1.08479983814037e-05
-7.58210063048611e-06
4.26771087481368e-08
-3.06048643231597e-05
-6.49820236940139e-06
-2.78893868941144e-05
-1.04831513770693e-05
-1.50712881312732e-05
-2.00248713867379e-05
-2.55394864456495e-05
-5.97163532096275e-05
-1.44934486300085e-05
-1.95153546747571e-05
-7.64739044335361e-05
-5.19781154240919e-05
-3.87439347464309e-05
-2.85288747528281e-05
-2.07463663996997e-05
-6.62698678381652e-05
-4.0474538163115e-05
-3.33104788334958e-05
-2.13160623717695e-05
-1.86646614283866e-05
-1.44837983275542e-05
-2.36495624797449e-05
-1.65941405118442e-05
-3.88608298873731e-06
-2.37176718935161e-05
-6.84190042210851e-05
-1.0317326641403e-05
-2.89184629514694e-05
-5.21262185955525e-05
-2.98282108112685e-05
-3.79828288807469e-05
-5.34015554047827e-05
-3.18509623506372e-05
-3.34145806451531e-05
-6.14019383757585e-05
-3.70012803970738e-05
-1.82992923347751e-05
-3.41305560788388e-05
-4.82121106057686e-06
-4.5583738911429e-05
6.56564481295501e-06
-4.03697541881163e-05
-2.31635324355068e-05
-2.30441742488063e-05
-1.93056135514134e-05
-4.05197999774247e-05
-2.32515948128894e-05
-1.88390165247494e-05
-6.85117791647786e-05
-5.68911017043959e-05
-3.70423004403798e-05
-3.13178210159391e-05
-4.96822156348142e-05
-4.32950375397661e-05
-3.9063503300101e-05
-4.09898239219941e-05
-1.75050175591628e-05
-3.70307237621189e-05
-2.31847487527745e-05
-1.44940613109828e-05
2.32020604329255e-05
-1.31742347895836e-05
-3.05303429631208e-05
-1.15055980278687e-05
-1.56017830914679e-05
-7.72380184009653e-05
-7.27357002333135e-06
-4.1703361924828e-05
-1.50382480672684e-05
-3.52126671260094e-05
-2.15866475268261e-05
-4.85340770945768e-05
-4.73725032987397e-05
-2.90450295780002e-05
-3.09292867139916e-05
-3.4878987812082e-05
-2.83575620187066e-05
-4.22537440291108e-05
-2.58007387910592e-05
-1.43234958799809e-05
-3.50717335982657e-05
-3.18188289033819e-05
-3.01259426379795e-06
-2.18386824532157e-05
-2.06167361083797e-05
-3.60816881330908e-05
-2.98542569799515e-05
-3.6973490839983e-05
-5.34209945609948e-05
4.48947814748505e-06
-1.80707102165529e-05
-3.4071481410037e-05
-4.32171450221962e-05
-4.49563988327332e-05
-4.12282832459382e-05
-3.59528511848149e-05
-3.04541817043225e-05
-3.64663215388556e-05
-1.53285881499155e-05
-1.85718482831238e-05
-4.53596850391777e-05
-1.20214331933048e-05
-3.41281768518471e-05
-5.77412358032423e-05
-1.39862848571746e-05
-1.97919095075657e-05
-2.30593046555218e-05
-2.68110275510506e-05
-4.98638419408285e-05
-6.7796268379134e-05
-4.64352064500439e-05
-3.64833604428614e-05
-2.62854637314535e-05
-4.2112503023122e-05
-3.05321900639123e-05
-1.51352026934266e-05
-4.21510111290025e-05
-3.96820558602793e-05
-4.71320852121306e-05
-2.05240908902357e-05
1.65893447950502e-06
-3.31901694423549e-05
-2.43737375073393e-06
-1.39688068812213e-05
4.97752298048739e-06
-3.60988774722297e-05
-1.73904055338967e-05
-3.60073375951815e-05
-3.08378933200765e-05
-3.9978899407386e-05
-3.75716353457187e-05
-5.21953980637289e-05
-5.67072208898702e-05
-4.22748193824593e-05
-6.97450594275477e-05
-5.93713425375308e-05
-1.96580271577315e-05
-4.13784037018753e-05
-5.06499075369534e-05
-1.31809594736896e-05
-4.08600428928445e-05
-3.55068570481017e-05
-4.7946710131985e-06
-9.48361971906525e-07
-2.91026827879251e-05
-1.81712722444348e-05
-5.28938118188242e-05
-2.26081594218767e-05
-3.86078658286191e-05
-4.71035845547335e-05
-6.08142411974643e-05
-5.76691560072532e-05
-9.24618733955498e-06
-7.53030187582931e-06
-3.20232190067466e-05
-2.3393592748331e-05
-3.2703991367364e-05
-6.5243517976958e-05
-1.91236341766432e-05
-2.04754687668732e-05
-7.92544551471925e-05
8.13395464279537e-06
-1.86255566193713e-05
-5.0148247113902e-05
-4.49646805799312e-05
-8.30733201920332e-06
-2.84789818246116e-05
-2.88747257752721e-05
-2.45502700643591e-05
-5.7386684436206e-06
-4.07234725623031e-05
-2.29569612035042e-05
-2.42747005004726e-05
-6.67820148335981e-05
-3.27827492060304e-05
8.95700038531529e-06
-2.81663440118293e-05
-2.71796994946881e-05
-4.43930627908434e-05
-8.96892715772789e-05
-2.55229187460175e-05
-1.21563509907504e-05
-4.8354611278961e-05
8.52247823153078e-06
-1.78849890206257e-05
-5.56666095236422e-07
-6.15264690825166e-05
-2.10593815118301e-05
-3.75816463995934e-05
-4.04131839638075e-05
-4.19996687442009e-05
-1.55547739933657e-05
-4.28237943200905e-05
-3.70805922395346e-05
-2.74695815849851e-05
-5.52571153244005e-05
-4.09333627632366e-05
3.39553521934872e-06
-1.87728139424584e-05
5.07099232722983e-06
-2.60583757974092e-05
-2.40053699846144e-05
3.6494480700242e-06
-6.01190375191905e-05
-1.5234332021411e-05
-1.06614278354155e-05
-1.80218993356705e-05
-1.60698799128516e-05
-4.16009018488716e-05
-4.66884644005459e-07
-1.05559003007432e-05
-3.19200229427655e-05
-1.08112401667345e-05
-6.24421569591705e-05
-2.09838152917537e-05
-5.94693739385117e-05
-6.2083561136673e-05
-3.93809181753765e-05
-2.60647373605354e-05
-1.37184801556016e-05
-4.53236383646718e-05
-4.43723800311277e-05
-3.24843417326717e-05
-4.74816915092338e-05
-6.2817519064509e-05
-1.21981066271399e-05
2.96519674810938e-05
1.04190588728123e-05
1.45481448276016e-05
-2.6630122132207e-05
-3.25924148719605e-05
-4.0315226134896e-05
-2.84721015221747e-05
-3.99789721591785e-05
-6.9895201913752e-05
-2.79770419322415e-05
-5.61745431215124e-05
-4.03335172342289e-05
-4.13249032475788e-05
-5.02177594873083e-05
-3.40280995593158e-05
-2.92735705152797e-05
-8.26589142857659e-06
-4.5469672857779e-06
-7.15811574493463e-06
3.33414427517384e-06
3.06183570751214e-06
-3.47828493673749e-06
-4.66955927524477e-05
-1.6790251712648e-05
-3.35432211198798e-05
-3.876243879232e-05
-1.24180935502866e-05
-3.40055631332871e-05
-5.34709315300445e-05
-3.81371986403523e-05
-7.45443044759198e-05
-5.11686218493763e-05
-5.37985505648853e-05
-7.58459211278329e-05
-1.73937801263786e-05
-5.34048423308086e-06
4.00446406871269e-06
-2.40627864370606e-05
-1.55802586982299e-05
-2.38058643921096e-06
-1.14577063944968e-05
-2.18658069284072e-05
-3.69911782476599e-05
-4.18483919697737e-05
-2.0920162851274e-05
-3.75723469493252e-05
-5.75186501802045e-05
-3.6232955990334e-05
-7.17260479546629e-05
-4.10938581773904e-05
-3.66306678948919e-05
-4.7361446282754e-05
-3.57816451670688e-05
-2.51282683920899e-05
-1.97751041100652e-05
-2.959841487966e-05
-5.52275353003695e-06
-1.08931991348534e-05
-3.88831926645866e-05
-1.8736681926719e-05
-3.52559530787943e-06
-2.74646615309912e-05
7.72085708727878e-06
-4.19419488857853e-05
-3.84308374767308e-05
-2.21728254595386e-05
-2.81876777154566e-05
-6.71972274019758e-05
-5.40112638354731e-05
-2.91300732234035e-05
-2.24320595872782e-05
-1.90765070191962e-05
-1.3477098041527e-05
1.08227892236375e-06
-2.67228129806496e-05
-2.87085450969837e-05
1.44756362594888e-06
-2.25941834243083e-05
-3.58179898585788e-05
-3.07188570224612e-06
-1.2545039182888e-05
-1.53639010514481e-05
-6.56917834941444e-05
-2.18363369728328e-05
-3.3493024274836e-05
-2.87890657455001e-05
-2.83707227480784e-05
-2.42621446759419e-05
-3.44280370065191e-05
-1.81988615327325e-05
-4.26360677006199e-05
-4.72171173351483e-05
-1.4920676682756e-05
-3.0572226329887e-05
-9.82321760319508e-06
1.45578851399839e-05
-1.00025044787127e-05
-1.33814854366414e-05
-2.53939165658317e-05
-1.4524827332541e-05
-6.45799974837438e-05
1.30367828749267e-05
-2.10216824805551e-05
-2.41652356222423e-05
-2.93646276814185e-05
-4.07766580068e-05
-5.91190991023538e-05
-6.55742844576919e-05
-1.76666473937217e-06
-1.34698404490928e-05
-4.69418846798545e-05
-6.25878655452565e-06
-2.64867217416419e-05
-4.41968636944447e-05
5.46127962336496e-06
-2.66435183000014e-05
-7.56010381332137e-07
4.58577687848284e-05
-1.28148377060733e-06
-8.50547547131617e-06
-3.55772654192341e-05
-4.0806365508491e-05
-5.07949651386965e-05
-9.96562904421065e-06
-5.10637004406003e-05
-1.83820132552793e-05
-3.14735788918453e-05
-8.2697523004352e-05
-2.9076642653197e-05
-4.58177956046613e-05
-1.58779572114112e-05
-4.19512911633061e-05
-6.48376504678366e-06
-2.83722910449894e-05
-1.81303967845822e-05
-3.55104793247962e-05
-1.79238728486381e-05
-3.77013280313913e-06
-1.43965952857857e-05
-2.03076713713005e-05
3.81689543890087e-06
-9.170385932458e-06
-6.00986912149648e-05
-3.41214809853595e-05
-1.90494144650852e-05
-6.34199300703057e-05
-4.90868696853239e-05
-1.97970885100451e-05
-4.35644430465569e-05
-4.60060324567926e-05
3.11365394694313e-05
-3.4303013625838e-06
1.18779445065849e-05
1.11654099578417e-05
-4.79003895902968e-05
-1.7430402828014e-05
-2.46741138038367e-05
-3.38030802507807e-05
-4.161430923966e-05
-2.97160893530684e-05
-1.04121230225495e-05
1.02102732828798e-06
-3.24357762547899e-05
-5.89466807265347e-05
-5.3143412951784e-05
-3.02310947206452e-05
-2.45438150482476e-05
-4.38182265691931e-05
-2.84346462580622e-05
-4.11984512088134e-05
-1.90213147660772e-05
-1.71781159317289e-05
-4.0036127455271e-05
-2.68517833964165e-05
-1.68519020831048e-05
-2.06056601436162e-06
5.39490264172795e-06
-1.30489452901964e-05
-7.28792512940505e-05
-2.82269817752069e-05
-3.20272272429869e-05
-1.84128552442552e-05
-5.51619643017666e-05
-5.18782979534313e-05
-2.25941011819535e-05
-3.58658345960947e-05
-4.68338346896769e-05
-3.58469005059512e-05
-3.74253106696705e-05
-5.81605755647728e-05
-3.09041661125602e-05
-1.47272292588266e-05
-1.70640757901731e-05
-3.47773028703805e-05
-5.62455693912726e-05
-3.12045969094132e-05
-4.92759024374282e-05
-3.03908312477263e-05
-4.77101240725912e-05
-4.56994930776077e-05
-2.32888156621739e-05
-3.02575247134483e-05
-4.4239474324942e-05
-3.17691857240584e-05
-5.00895765491343e-05
-2.22629553896336e-05
7.9993060109703e-07
-1.24354398193624e-06
-4.08364711853352e-05
-2.02423115171557e-05
-2.34186217513738e-05
-4.93423479632303e-05
-2.91961997752189e-05
-3.82647388855858e-05
-4.60826719420738e-05
-3.6610869316707e-05
-3.55235299476669e-05
-4.30108852642705e-05
-1.00161108173935e-05
-4.8043962280942e-05
3.00213992718416e-07
-3.41009412825796e-05
-5.67051114959186e-06
-4.40900709779507e-05
-4.2978560134917e-05
-2.44709883451847e-05
-2.57567655031011e-05
-3.02224094201103e-05
-4.74316460061181e-05
1.37340729441693e-05
-5.13060462614665e-05
-5.62014720383657e-05
1.47975118764002e-05
-1.13334777346267e-05
-3.82623729542805e-05
-1.04937476843596e-05
-3.36108948104908e-05
-3.41898878621503e-05
1.15073041381858e-05
1.21254719086808e-05
-5.36505066266549e-05
-2.88982877909336e-05
-6.06205484540824e-06
-1.45073887999512e-05
-4.26696737895016e-05
-1.2719444601495e-05
-3.48045101502717e-05
-2.33392795750225e-05
-5.97000704293866e-06
8.95818135288278e-06
-2.89277863977205e-05
-1.8054407973745e-05
5.04297286010105e-06
-3.24765208642071e-05
-1.65277249075977e-05
-4.5505954391584e-05
-6.07996298415242e-05
-5.26517915406663e-05
-1.03888571492932e-05
-5.91971512073836e-05
-9.4632664095605e-05
-4.39591234123371e-05
-7.39705046592923e-05
-3.0867895302839e-05
-3.84402226454721e-05
-6.00873855177848e-06
-4.63858390631187e-05
-1.08349349972993e-05
-3.47725738213779e-05
-5.43496495050792e-05
-2.23734090419805e-05
-4.43675760225189e-05
-5.22138821850965e-05
-2.59404284240484e-05
-3.15784198339987e-05
-6.38718764403297e-05
-4.69023577342965e-05
-1.27036342691511e-05
-4.84868747947593e-05
-5.13651616324899e-05
-1.17587547021771e-05
-3.48330597096284e-05
-3.18408922181887e-05
-1.24973633599624e-05
-1.55702709127021e-05
-1.74841601106808e-05
-9.65509249253466e-06
9.15331673063361e-06
-5.55908081735403e-06
-1.71122164243483e-05
-1.53119775350039e-05
-1.15496878490834e-05
-2.25337211394032e-05
-4.88138742471789e-06
-6.69963124817467e-05
-6.91022126943336e-05
-3.14056322048892e-05
-3.62400510802718e-05
-1.43591411403174e-05
-1.77074170937268e-05
-3.33012044118064e-05
-1.5881398472056e-05
-6.0419151639088e-05
-2.57987197308375e-05
-5.12570145132554e-05
-4.0434442088834e-05
-3.36820427326171e-05
-2.47905052392911e-05
-2.58199248439296e-05
-4.19130202771258e-06
-9.53461585815847e-07
-1.89341682878682e-06
-3.6035532717774e-05
-1.65050923030924e-05
-4.95365879169021e-05
-2.52934743269455e-05
-6.70445312645237e-05
-3.95847848247779e-05
-3.55232149410869e-05
-6.40851059385807e-05
-7.90688348514108e-05
-6.26302201752942e-05
-3.59052038170868e-05
-4.73110282424114e-05
-2.72202971871207e-05
-3.85869979297024e-05
-2.551344186569e-05
-5.49930861002255e-05
-7.32488625434201e-06
-3.00880172918923e-05
2.37811437170642e-06
-5.14948298495892e-05
-1.77952383014963e-05
-4.40124609647123e-05
-3.51367424382394e-05
-3.97395088145326e-05
-1.34326830163055e-05
-2.71145100860951e-05
-7.43302564410022e-05
-4.70305565166381e-05
-4.46003516195057e-05
-3.99535404203295e-05
-4.19045892890497e-05
-1.65510031706953e-05
-2.62702097252905e-05
-1.52767418219704e-05
-5.6657182751515e-05
-1.73509301829827e-06
-4.31728872336954e-05
-5.49691171281951e-05
-4.23309257622338e-05
-4.71565231513294e-05
-3.22805291294327e-05
-5.6219155690979e-05
2.32401937351812e-06
-7.16257701263266e-05
-2.47094043652617e-05
-5.93044018266965e-05
-2.32362777211574e-05
-3.63591772872866e-05
-3.19449865103751e-05
-3.78590520178997e-05
-2.35184993918483e-05
-4.51018265201349e-05
5.63541289617079e-06
-2.6504772354297e-05
-9.66819419657482e-06
-1.55878518500359e-05
-2.65825330324781e-06
-4.06139128081635e-05
-4.25737187609833e-05
-1.46972360390235e-05
1.71324441980954e-05
-3.37089286038417e-05
-2.91091333894865e-05
-4.50628098482352e-05
-8.1707950892266e-05
1.82105956409124e-05
-3.63255053195238e-05
-5.16600111002679e-05
-5.2916300734214e-05
-2.69630861343648e-05
-2.14353776990226e-05
-2.4267718783694e-05
-3.11512490047428e-05
-2.84560001761122e-05
-2.89232324376235e-05
-7.63982313047997e-07
-2.90491881716084e-05
-1.27467845095242e-05
1.62244656559065e-05
-1.00479850448531e-05
-2.46836680103662e-05
-2.66907588475985e-05
-2.58693258508589e-05
-7.27622569775578e-05
-5.02912711863968e-05
-5.40379566134083e-05
-7.95470436026194e-05
-7.42053089031137e-05
-7.25216388638066e-05
-7.52864655979898e-05
-3.0268195586887e-05
-2.85981173703406e-05
-3.79948638713138e-05
-9.90244375334878e-07
-5.4270497335548e-06
-3.37366802779575e-05
-1.07485847823205e-05
-1.56215507961696e-05
1.16789066198292e-05
-5.1327985693207e-05
-1.11069947125107e-05
-1.79704660889693e-05
-2.54984328171211e-05
-4.56143511794144e-05
-3.07642730538543e-05
-6.84303724438249e-05
-5.37475621864052e-05
-1.63437185869524e-05
-8.90496299857827e-05
-5.87477387067374e-06
-1.32518404115878e-05
-2.9020090829701e-05
-1.29810335843968e-05
-3.49503316123129e-05
-1.41737943796313e-05
1.6409371928458e-06
-3.48160008718532e-05
-1.13961043150603e-05
-3.95635819712977e-05
-1.66480416658287e-05
-2.56783431367901e-05
-3.50937072840633e-05
-3.59899819192982e-05
-5.32844426202958e-05
-4.02446628538e-05
-1.75152880283945e-05
-6.01683686374617e-05
-8.30445764279261e-05
-3.50590360357339e-05
-3.2384161487141e-05
-6.33066301430459e-05
-6.74238945048779e-05
-3.5223470518735e-05
-1.48344601615135e-05
-2.56999760823786e-05
-4.88148532789784e-05
-2.17572275163285e-05
1.66878231720004e-05
-5.38171770296034e-05
-1.53031542500309e-05
-2.22012248263941e-05
-1.11701029009779e-05
-5.18511341895054e-05
9.48230681754009e-06
-4.40158564003652e-05
-4.84254772429114e-05
-2.49008278401969e-05
-2.91327373696083e-05
-4.65398585454179e-05
-5.38321091821525e-05
-3.04994137989311e-05
-2.42147146699362e-05
-3.70576044895316e-05
-3.22717765149372e-05
-1.90830650049467e-05
-2.20901213542122e-05
-4.66170322430051e-05
-3.51489685177799e-05
-3.45514214343097e-05
-4.12113556119002e-05
-3.04029189652769e-05
-5.11080650300608e-05
-2.63750512861144e-05
-4.70526534088104e-05
-7.76145483452522e-05
-4.09559864110477e-05
-3.94183391573178e-05
-2.09038626530397e-05
-1.38158208607738e-05
-4.16883108151509e-05
-2.54183305851661e-05
-3.76168748560058e-06
3.52562471619364e-06
1.99635529077338e-05
1.40853710728608e-05
-2.32483862158495e-05
-1.18658541064803e-05
-1.08140449804748e-05
-3.18146921725798e-05
-5.49850935421001e-05
-3.07575206120467e-05
-5.44430018523901e-05
-5.59162789278784e-05
-5.47491471467908e-05
-5.44048192399119e-05
-4.41006547639439e-05
-4.91907945914393e-05
-5.16280715997996e-05
-6.16051302455794e-05
-4.27304437069255e-05
-3.98268242678294e-05
-7.19245718710534e-06
-4.57648100157914e-05
-2.01211064772715e-06
-2.79930390688475e-05
-1.03328456894316e-05
-3.09899563520497e-05
-4.11688943972336e-05
-8.24523623699925e-05
-4.23685199296793e-05
-5.4314428049372e-05
-4.80624285327099e-05
-1.25009055930033e-05
-1.03775028590887e-05
-4.53792654915585e-05
-5.46976004579841e-05
-1.75022210297782e-05
-6.38563864416101e-05
-2.31148745308753e-05
-2.50749625106621e-05
-8.35335687278772e-06
-9.45222156325428e-06
-4.00514104204821e-05
-8.23456877666975e-06
-3.27857625895364e-05
-2.15894057092948e-05
5.95939588099171e-06
-4.41582237131378e-05
-4.16161535513261e-05
-4.12836269936905e-05
-4.68546362079941e-05
-2.3892515239044e-05
-5.30154613088299e-05
-3.68424882989716e-05
-2.4124621931751e-05
-4.0140401017532e-05
2.75132244005473e-07
-3.87923741593394e-05
-4.30786430348047e-05
-2.3398938371084e-05
-2.3810500625648e-05
3.04489232692101e-06
-1.6590046807304e-05
1.36010500938449e-05
-3.03640100773573e-05
-1.0897065131557e-05
-3.23270549656146e-05
-4.54017247197241e-05
-3.28116277405923e-05
-2.55532620535896e-05
-1.18265656143543e-05
-6.3924868545971e-05
-5.95302669208852e-05
-3.16666739120124e-05
-3.29631755092829e-05
-4.44708180382856e-05
9.04437261783077e-06
-6.69571236656909e-05
-2.61411625996746e-05
-4.63734283824518e-05
-2.58049487605902e-05
-2.90080033171394e-05
-4.05500070115381e-05
-4.85858278497905e-05
-1.48427696944768e-05
-2.04464677169897e-05
-2.44620438950853e-05
-4.05014846071966e-05
-1.32841844586389e-07
-2.31924951280259e-05
-5.76201938445686e-05
-3.47816446016389e-05
-4.34204964187837e-05
-3.29754996113085e-05
-4.2096924744704e-05
-7.36948175512409e-05
-3.77872984923049e-05
-4.2846946523528e-05
-3.009350446217e-05
-3.41742062368273e-05
-4.02745758800256e-05
-3.86491046035182e-05
-2.15962981221448e-05
-2.77529811920653e-05
-2.36887989809898e-05
-3.73811435732598e-05
-1.96358452031986e-05
-4.92909740065728e-05
1.32040541518079e-05
-1.73626653466168e-05
-1.06726450681372e-05
1.45692951926247e-05
-4.06750514797406e-05
-5.4315436597366e-05
-3.30139512131924e-05
-3.42194736065898e-05
-3.40375793905895e-05
-2.38339780931331e-05
-1.05960480964226e-05
-3.41713770039704e-05
-5.4407050751273e-05
-3.23651364717651e-05
-6.1759780529848e-05
-1.63202018645273e-05
-2.41936293777944e-05
-3.42000246767703e-05
-4.82125239210603e-06
-4.89814087352455e-05
-3.21026033673812e-05
-4.06893377629287e-05
-2.57188272557316e-05
-5.50438122319212e-05
-1.31137095975948e-05
-1.05498981907355e-05
-1.71450977012135e-05
-2.63757689244872e-05
-4.44529518115861e-05
-5.1290859210859e-05
-2.63703564121692e-05
-2.82577356920556e-05
-2.0170986408856e-05
-3.18784399011133e-05
-9.25797948876149e-06
-4.42170983581679e-05
-3.86265950358156e-05
-4.06766326354511e-05
-1.80613022451475e-05
-3.34579766029053e-05
-8.74782896786653e-06
-3.4644968896599e-05
-2.79226403914031e-06
-4.58284479176917e-05
-4.67670068837097e-05
-4.25092992010949e-05
-2.14716925381617e-05
-4.68032985972854e-05
-4.71951050024919e-05
3.99306738243947e-06
-2.64360636885088e-05
-3.58624033896641e-05
-7.89483396983158e-05
-3.40963388669716e-05
-2.62151489499584e-05
-3.1235103075013e-05
-7.2908454705891e-06
-5.36968055507356e-05
-1.6604228133621e-05
-1.65397787343857e-05
-8.64432793883319e-06
-5.84349041640162e-05
-1.29813678271713e-05
-3.64337977130147e-05
-2.87802390562601e-05
-5.11152517811524e-06
-1.97299494272776e-05
-6.51536021278051e-05
-2.70995977489686e-05
-3.29746466276363e-05
-1.60785393002563e-05
-5.42295284558592e-05
-1.40092568800417e-05
-3.12048044061357e-05
-3.1776069443496e-05
-3.5776584300227e-05
-4.61937244029317e-05
-4.60345511441072e-05
-3.27277076800013e-05
-3.37946301422141e-05
-2.62967854954678e-05
-3.73558822157147e-05
-3.15667850696723e-05
-3.43581302849347e-05
-5.84545330379739e-05
-3.21763569245087e-05
-2.04526678495899e-05
-6.64083408741037e-06
-3.38277809517739e-05
-2.08032167010062e-05
-4.68049833630427e-05
-6.28663729175132e-06
-1.99220853647675e-05
-2.9446504572174e-06
-5.03272171584994e-05
-1.1207526287781e-05
-1.19161568170612e-05
-1.48461759060257e-05
-1.14532369589918e-05
-1.60692719761147e-05
-5.29914638010671e-05
-2.41139906979927e-05
-3.09171006765252e-05
-6.06796849000521e-06
-4.54604625324904e-06
8.8613828118437e-07
-1.74325351564523e-05
-2.69288769908704e-05
-2.07221571219088e-05
-1.56771336606727e-05
-2.20312962128594e-05
-3.57034778353406e-05
-3.12525456103037e-05
-2.65876044460742e-05
-4.89202916840733e-05
-4.29189011408142e-05
-6.09118403970894e-05
-1.6081362154891e-05
-6.65312912358689e-05
-3.76078940483356e-05
-1.59764103823014e-05
-1.98090836434708e-05
-4.44876809653973e-05
-1.23850022531321e-05
-1.27790129566022e-05
-2.47534555275983e-05
-8.58008621848321e-06
-1.68508381291253e-06
-5.45046142023276e-05
-5.15341924469674e-05
-2.46795708826199e-06
-3.36020302380699e-05
-2.80161925290035e-05
-5.92825319687702e-06
-5.3156265639571e-05
-3.21043472465225e-05
-7.77012306598636e-06
-1.3183315221118e-05
-3.27535541042678e-05
-4.40632454694271e-05
-4.85081317371848e-05
-3.96877315886245e-05
-6.08365240419886e-05
-4.49780654770742e-05
-3.07726362877023e-06
-1.65558349639159e-05
-1.64122730045353e-05
-3.12489084587899e-05
-4.63672835330379e-05
-3.60120398299415e-05
-3.99009697661919e-06
-3.79737502095681e-05
-7.92510307787123e-06
-3.03425850954092e-05
-1.48887360154911e-05
-2.21171648371437e-05
-1.28866150077686e-05
-6.51478374634736e-05
-6.90569808763121e-05
-5.63413805363953e-05
-2.70467129463523e-05
-7.10859922387439e-05
-3.10451148836819e-05
-5.86138470367452e-05
-4.77604212144027e-05
-3.61525441117862e-05
-1.13935785431034e-05
-3.94458723336896e-05
-2.76413251698042e-05
8.46079566680019e-06
-1.31528885703959e-05
-3.45654108446039e-05
-5.42925703243566e-05
-5.28103344021208e-05
-7.23399001853673e-05
-4.63057582784217e-05
-2.52609416898932e-05
-2.70526665410827e-05
-4.33022232301398e-05
-4.24961456781474e-05
-7.2365905094777e-05
-6.05552962335427e-05
-1.7657811047283e-05
-1.65778804591953e-05
-3.35766950091456e-05
-1.54703912953861e-05
-5.37181040966995e-06
-6.34825755044967e-06
2.87541290762312e-06
-5.73845667856638e-05
-4.66972670244061e-05
-7.03573188032032e-07
-2.89448324140213e-05
-5.5379961367706e-05
-2.31822727325509e-05
-2.19323852838482e-05
-4.6361225692082e-05
-3.78178834042609e-05
-2.80188743617058e-05
-5.34535142389744e-05
-4.92631060306297e-05
-2.82406477055464e-05
-3.75007038705421e-05
-4.2646954063864e-05
3.75600954601272e-06
-2.01398526977648e-05
-2.72650344934588e-05
-2.27222439468016e-06
2.18003866720339e-05
-3.72246861925547e-05
-1.40164118966493e-05
2.4658412828074e-07
1.55829597343849e-06
-4.18185601975507e-05
-3.39298609981796e-05
1.08959452774332e-05
-5.33267236607174e-05
-1.89977583222273e-05
-6.93497904477246e-07
-5.51746467958806e-05
-5.81068979217097e-05
-1.66781129198778e-05
-6.01052394054884e-05
-5.01236066940915e-05
2.542474011856e-06
-1.68821131871168e-05
-2.19610981725759e-05
1.854801081153e-06
-4.93530546200425e-05
-5.18860224465706e-05
-2.56303401546218e-05
-2.72682637174545e-05
-1.46610306495337e-05
2.99546371265233e-06
-1.77923508555853e-05
-3.92996775574128e-05
-5.10889816684568e-05
-5.51132024051064e-05
-3.31660842041639e-05
-1.55278816283665e-05
-3.53561633617371e-05
-1.18766221270248e-05
-3.43965353009793e-05
3.42373076884299e-05
-4.1162392010299e-05
-2.97875483061373e-05
1.43474532674241e-05
-1.58864439309859e-05
-1.38886555167645e-06
2.95502888136517e-06
-1.70853895123223e-05
-4.27066525048238e-05
-4.01900231269584e-05
-1.44931021352322e-05
-6.74726532458693e-05
-4.21334017367749e-05
1.69957646448984e-05
-4.7690356224937e-05
-4.73865578078823e-05
-2.54779878698101e-05
-5.34167199938383e-06
-3.39891963603587e-05
-1.50494107539318e-05
-6.39506466919413e-06
-3.73954278164391e-05
-4.26952923358686e-05
-1.62154469550377e-05
-2.21714889491534e-05
-1.98958120634919e-05
-3.96353568605668e-05
-5.33014982123424e-05
-1.16835612706478e-05
-9.9590731494404e-07
5.0963558342828e-07
-6.79155838495153e-05
2.27623787481732e-05
-3.68295808171065e-05
1.56221971383247e-05
-3.59079485575673e-05
-2.10075816567672e-05
-4.67653321547255e-05
-4.32305099539681e-05
1.13169702528767e-05
-3.88596409031721e-05
-3.06049150568736e-05
4.11018652007549e-06
-1.0803731389987e-05
-3.62729994896969e-05
-7.28119056094445e-06
2.67269899966537e-06
-1.45645674989458e-05
-1.99026040232995e-05
-4.04569506607438e-05
-2.51213416482926e-05
-4.89079430556382e-05
-1.51167870962125e-05
-3.01770508974402e-05
-2.27800720063778e-05
-1.48621232021571e-05
-4.7961867821743e-05
-5.43376804878852e-05
-1.92722246589831e-05
-1.86775885274136e-05
-3.74893455241096e-05
-4.77731627211772e-05
-1.67918916345712e-05
-7.17515227391901e-05
-4.40723052770361e-05
-2.05669565334422e-05
-5.82462988247905e-05
-9.51206608122291e-06
-2.30474137718197e-05
-8.45684151279676e-06
-2.6761731029296e-05
-6.4627238385312e-06
-1.81836799095898e-05
-4.90365032282167e-05
-1.664468383947e-05
-5.96172255094321e-05
-3.37806831442318e-05
-2.72318205456508e-05
-5.1208591921143e-05
-3.6689515714234e-05
-2.67151007958015e-05
2.44505626900878e-05
-3.13178748379812e-05
-5.33963092178296e-05
-3.71956634895644e-06
-1.16543887905084e-06
-2.66054241131161e-05
-1.59050033673316e-05
-6.72915427146181e-05
-2.0778289981957e-05
-1.05332199941293e-05
-2.8576957484727e-05
-6.64389843735442e-05
-1.87215712358277e-05
-3.68720507215269e-05
-1.94376628855589e-05
8.8534470012899e-06
1.77432400106908e-05
-1.95982447729562e-05
-3.68349480051299e-05
-1.80893984484278e-06
-6.19653324480741e-06
-2.47671169527995e-05
6.28144605003074e-06
-1.07447130453601e-05
-2.67204711308309e-05
-3.25855725713794e-05
-2.93149120463733e-06
-5.87993691312125e-05
-4.52778118012462e-05
-2.60417765598699e-05
-2.10461551229197e-05
-6.76834000419732e-05
-3.89697736581551e-05
-4.79782604239194e-05
-2.31561722403644e-05
-3.18774755159867e-05
-1.27682806960389e-05
-2.38454999593636e-05
-2.94262901303896e-05
-1.63063742513282e-05
-3.01803833421723e-05
-2.68705656514492e-05
4.07273648567812e-06
-4.45335898705092e-05
-4.48355337907873e-05
-4.51209287173134e-05
-5.78992024903139e-05
-1.81324117291604e-05
-4.20775922149632e-05
-1.54299288808164e-06
-2.99200823895889e-05
-6.69558885496638e-06
-2.31595414827648e-05
-1.01572903368217e-05
-6.03532862810325e-05
-3.57776746346273e-05
-1.91568988497462e-05
-5.3105132130495e-05
9.03985701514587e-06
-5.01733425852125e-06
-4.17289263143681e-05
-2.66174320112898e-05
-8.03210919256855e-05
-4.2110540870726e-05
-3.10281495200756e-05
-4.34336358106693e-05
-4.01687625327435e-05
-5.23169819747324e-05
-2.636803099007e-05
-1.11018557096763e-05
-3.08147809923345e-05
-3.69723335216392e-05
-4.5478119192342e-05
-1.64514788825569e-05
-2.31377472390922e-05
-2.02133642100981e-05
-3.06105089596374e-05
-4.49781334781362e-05
-1.11442562957694e-05
-6.4436877206072e-05
-3.37116230152336e-05
-1.6480822239884e-05
-2.25265917934575e-05
-2.81024015028957e-05
-3.56862709716258e-05
-5.27626725567174e-05
-4.2423243538089e-05
-2.30292458718381e-05
-3.53554446852994e-05
-3.38758655217467e-05
-2.95853594618068e-05
-2.36423522046413e-05
-3.49674878350446e-05
2.44773696735506e-05
-8.127804107741e-06
-2.18685775834117e-05
6.24883469984831e-06
-4.38025846217631e-05
-3.14531241622447e-05
-3.69939517200096e-05
-2.65992367173615e-05
-2.28429528491743e-05
-3.57679740502803e-05
-1.62581767863206e-05
-2.62784509757195e-05
-1.53716974500526e-05
-2.95568268046711e-05
1.25326337932657e-05
-3.34091198324243e-05
-3.40976321815799e-05
-1.5632541159058e-06
-3.49516030782174e-05
-4.36247146459344e-05
-4.13928637180109e-05
-2.4971211135412e-05
-3.21179846710894e-05
-6.48599792719264e-05
-1.09846694819605e-05
-2.66913587701855e-05
-2.95385117576046e-05
-1.52618042465399e-05
-3.20695207158084e-05
-7.14230540404297e-05
-1.54880673815262e-05
1.60070695109337e-05
-3.05412698087437e-05
-1.81308725997912e-05
8.91235971383438e-06
-5.68993952250461e-05
-2.75604943044734e-05
-1.69469824149833e-05
-2.53635642752535e-05
-3.87523765897176e-05
-9.41702454638849e-06
-5.90077528262944e-05
-3.89899415385325e-05
-3.44167099478586e-05
-5.77537786055501e-05
-1.05167220430512e-05
-2.00485684429158e-05
-1.70632175485446e-05
-1.77391437144468e-05
-2.09719527271592e-05
-1.1293100655028e-05
-2.33786910000624e-05
-6.09868955405885e-05
-1.71558334288686e-05
-4.62490705798441e-05
-3.76505007942971e-05
-3.10968755882592e-05
-2.07922693252024e-05
-2.13686333228653e-05
-6.4194534320092e-05
-5.49671629341311e-05
-5.47488225955247e-05
-1.91126587641468e-05
-4.31390158984438e-05
-5.11639413040198e-05
-2.03002846643048e-05
-2.15148306020319e-05
-3.70622430956858e-05
-2.38369364380284e-05
1.47239629189175e-05
-1.84720935560978e-05
-2.13202406494036e-05
-6.43966991141773e-06
-3.37043546015124e-05
-2.61595126051228e-05
-2.47534128464666e-05
-4.03387509848963e-05
-2.4608952107153e-05
-2.24340233486583e-05
-2.14993040729392e-05
-3.68271089794207e-05
-4.57094165521901e-05
-3.08256608954826e-05
-1.6927881596389e-05
-2.74575545058395e-05
-4.72175258144232e-05
-2.76206380200357e-05
-3.88397767645307e-05
-2.54191732397858e-05
-5.63772161209834e-05
-9.24431509419759e-06
-3.85884952656689e-05
-8.81976101484056e-06
-4.33608346588373e-05
-6.59729864104165e-05
-1.59066198192074e-05
-2.53773606571492e-05
-4.03715390950842e-05
-2.46397394300762e-05
-3.81677920270419e-05
-5.0771804014825e-05
-1.97249882571875e-06
-3.39638900019202e-05
-3.7497893277507e-05
-2.17277539610429e-06
-6.97330581039972e-06
-6.81083552352984e-05
-1.13796258059901e-05
-1.96727576195547e-05
-2.97054898035477e-05
9.78187372285398e-06
-3.06685997428227e-05
-5.56287509503615e-05
-4.82535314475932e-05
-2.30407645163799e-05
9.2570820861732e-06
-4.23015305427028e-05
-1.21950564770051e-05
-3.09494221314558e-05
-6.76086101677212e-05
1.05457835417691e-05
-3.01550443223579e-05
-1.79052409181549e-05
-2.24127614467647e-05
-3.15518808332677e-05
-3.74779557255269e-06
-5.04294928163412e-05
-1.1794301997682e-05
-3.86015709354138e-05
-4.14323771699363e-05
-3.64326615019384e-05
4.80330102382442e-06
-2.81012768221535e-05
-6.39162131639806e-05
-2.03627433193222e-05
-6.9015393813289e-05
-1.33509475045608e-05
-4.15011511615979e-07
-5.49224804512655e-05
-5.74495289775989e-05
-2.78040331506563e-05
-3.12309220889969e-05
-6.3555623342784e-05
-6.0358024572509e-05
-2.55661464913305e-05
-3.76091133842483e-05
-1.04139492642783e-05
-1.3962704387549e-05
-3.09166596609347e-05
-1.34517650162285e-05
-2.65156437171558e-05
-8.8698945651895e-06
-6.82710349215719e-05
-2.12785737772865e-05
-1.25803909232398e-05
-5.09701645795203e-06
-2.2826623951805e-05
-1.85235647366254e-05
-4.53714686054572e-05
-4.77106301609951e-05
-1.78573371618444e-05
-3.40296986587238e-05
-5.06918225272326e-05
-8.37730496902471e-06
-1.70657159351153e-05
-3.87032308276929e-05
-2.1090667665905e-05
-4.39025089342158e-05
-7.88389558402893e-06
-3.34345307538273e-05
-1.50233510796508e-05
-5.1990377388834e-05
-3.05190077582731e-05
-3.01810352302629e-05
-4.01071768527943e-05
-4.03087021681933e-05
-2.73504378488762e-05
-1.64002127139639e-05
-4.15653984103553e-05
-2.12610243891448e-05
-3.81975439439777e-05
-1.63885558797845e-05
-1.17019477813745e-05
-3.21802032126732e-05
-2.48152376535839e-05
-4.33212517032571e-05
-1.53775261268437e-05
-8.51445718877301e-06
-4.64033567658032e-05
3.21441540031187e-07
-4.48417040299814e-05
-3.94255767016756e-05
-4.78042806673505e-06
8.16023448099165e-06
-5.76242064014117e-05
-5.27149030656927e-05
-3.17561938555253e-05
-4.17222998209959e-05
-3.03485289623432e-05
5.04997057027397e-06
-9.25641188223288e-06
-4.32563834684153e-05
-1.61171234588546e-05
6.17576942576472e-06
-5.58663397567103e-05
-2.05061554401565e-05
-3.77741611966992e-05
-7.68974435940589e-06
-1.32692655532261e-05
-1.64328952045194e-06
-3.4447841165654e-05
-7.47278836452321e-05
-3.46645681938235e-05
-5.89008553465648e-05
-4.73894258706143e-05
-3.72789002704969e-06
-3.81119588015706e-05
-4.79097410936732e-05
-8.08939710161538e-06
-3.85395616175405e-05
-4.2161785313531e-05
2.95031178965271e-05
-1.3581870616e-05
-2.06291476777647e-05
-2.62607423683646e-05
-1.408856272899e-05
-4.2971515201449e-05
-6.18802641603994e-06
-3.52037306586599e-05
-4.44191480937329e-05
6.48571464119047e-06
-4.73011875086848e-05
-6.10406798079644e-05
-3.08464179108739e-05
-3.28605177306824e-05
-2.63140455209048e-05
-3.06542356417094e-05
-1.01921238069302e-05
1.54689967761846e-05
-9.69832187758843e-06
-8.00120734532976e-06
4.69079736348104e-06
-6.16914926808756e-05
-3.92439352929662e-06
-4.54732595294776e-06
-3.13272840241256e-05
-4.7053099029836e-05
9.57003953013432e-06
-5.71320935156142e-05
-4.83901967692639e-05
-3.85654321290363e-05
-4.23159501532439e-05
-5.97809987759779e-05
-4.8687469573558e-06
-1.08922268877014e-05
-3.55759676275355e-05
-2.17514662154818e-05
3.538301648529e-05
-6.82119101086407e-06
-2.10472921136661e-05
3.43944785420131e-06
-2.13022845919562e-05
-4.67332418829437e-05
1.40506350059541e-05
-5.88890173238997e-05
-4.9796721487274e-05
-1.05349605528719e-05
-5.10662449700422e-05
-7.29014985822582e-05
-4.82634603704878e-05
-1.02777813392708e-05
-3.77229690572921e-05
-2.44323134873814e-05
1.2755395955101e-05
-2.59478400345422e-05
-3.14627759772026e-05
-7.80539977602495e-06
-1.48691126975161e-05
7.32303569861747e-06
2.73414664803715e-05
-1.38092712397317e-05
-4.88067839190817e-05
-2.77719158878216e-06
-2.64924429397843e-05
-7.47772630185743e-05
-6.94712119801314e-05
-3.14234276901595e-05
-5.69990469098074e-05
-5.75249379276851e-05
-7.24990669800453e-05
-4.21576017043603e-05
-3.9377812113889e-05
1.22111554089564e-06
-4.74542102022328e-05
-4.3378240943213e-05
-4.16788620467957e-05
-3.18206525747344e-05
-5.11577668589055e-05
8.13108573818405e-06
-1.15789408978752e-05
-7.76998643025015e-05
-4.05422296187285e-05
-2.43653015291757e-06
-3.43158369022549e-05
-3.42134589584118e-05
-2.10098673265475e-05
-6.77227171634202e-05
-7.47095832232757e-05
-7.050566130058e-06
-3.54328572282486e-05
-3.82473231780478e-05
-1.00663338144265e-05
-2.23487402517768e-05
-3.06578194993869e-05
-2.7388418473895e-05
-3.4088286087143e-05
-6.60466263158881e-05
-2.01574513503002e-05
-7.06042477243483e-08
-4.34482891459174e-05
-4.90060070378761e-05
-8.58913911476055e-06
-4.69981178879258e-05
-1.12280476951745e-05
-2.74534948615103e-05
-2.63336517985201e-05
-6.19565012244486e-05
-5.02556407892617e-05
-8.5243602842081e-06
-3.05999301071564e-05
-2.42549267287327e-05
-3.78857472156765e-05
-2.7059802200018e-05
-4.21846237658402e-05
-3.60309786858941e-05
-1.81706065505983e-05
-2.51322241247143e-05
-3.01054807428833e-05
8.58223187772013e-06
-3.40779658385783e-05
5.31067287660797e-06
4.30562009905351e-06
-2.12602249977309e-05
3.53150074650171e-08
-1.90466055603737e-05
-2.02418103946904e-05
-3.29415418886337e-05
-3.37967671387321e-05
-4.49289469892148e-05
-6.26837890507021e-05
-1.49972379269106e-05
-3.93221693407692e-05
-5.06888461164671e-05
-4.64178428293642e-05
-5.2808811590771e-05
-5.70220082593754e-05
-5.06309656159977e-05
-3.67959592327883e-05
-2.46570402882609e-05
-3.47617500406806e-05
-3.80983323385407e-06
-3.02896730147858e-05
-3.66250266601214e-05
-5.25044888212705e-05
-3.77162734839835e-05
-3.1374008380652e-05
-2.37201923028043e-06
-3.00186510473016e-05
-6.66406732331694e-05
-5.33889917039605e-05
-4.56405854035717e-05
-1.76812783505325e-05
-5.23522979803988e-05
-4.43435373686892e-05
-2.80976927657621e-05
-4.66639964941562e-05
1.33552927720017e-05
-3.24807972982053e-05
-4.34333948069186e-05
-2.35419950769097e-05
-4.91078163135639e-05
-4.03182278856214e-05
-1.78723712743852e-05
-2.73315139613387e-05
-3.91156768944994e-05
-5.0859670851571e-05
-2.7985495082989e-05
-1.37814457285233e-05
-3.79607484684222e-05
-3.40390576912085e-05
-2.83449337118999e-05
-4.73991906146208e-05
-3.69041064477266e-05
-2.87657175099662e-05
-4.00453315208861e-05
-1.8677805651801e-06
-2.43501175180825e-05
-1.81600002120872e-05
-3.38102360244431e-05
-3.21288855710153e-05
5.3345531543418e-06
-3.184071067791e-05
-5.00633519189669e-05
-3.48077418746533e-05
7.65086085694446e-06
-4.39563618927123e-06
-1.99329295616816e-05
-3.6850356150135e-05
-3.51692028683764e-05
-4.38280979945779e-05
-4.57935888837139e-05
-1.32125211793027e-05
-2.61028333321393e-05
-3.01739401269631e-05
-4.35950370038449e-05
-1.52247182210765e-05
-2.47902734362207e-05
-2.6198994962948e-05
-3.09311608071626e-07
-2.01093114298221e-05
-3.50351644715073e-05
-2.86998686532507e-05
-1.63297107156054e-05
-3.2393125464533e-05
-3.31300953192432e-05
-3.10690985025941e-05
-5.31222506808904e-05
-3.3902251038881e-05
-2.50269627930357e-05
-4.51144261465492e-05
-3.39341513320744e-05
2.41513262317537e-06
-3.77335079112535e-05
-5.41559765724258e-05
-2.63835943828859e-05
-1.02553145404888e-05
-6.74396916566941e-05
-4.47768027338961e-05
-3.26141838243588e-05
-1.87851525421402e-05
-8.53358235519953e-05
-1.92294187720275e-05
-3.10957084222326e-05
-5.41647056323739e-05
-4.67978772142597e-05
-1.42562102783429e-05
1.44918006579881e-05
-1.86512544574034e-05
-6.94481766919568e-05
-3.38457740761165e-05
6.28535794263428e-06
-4.77417096756496e-05
-7.02557354425796e-05
-4.24034770591424e-05
-4.4653178120468e-05
-4.23408051682167e-05
-2.28555595330322e-05
-2.3508302537628e-05
-3.49947462665167e-05
-4.02597148963342e-05
-7.33339089651079e-06
-2.19976931208179e-05
-4.6379184191319e-05
-9.41303441082393e-06
-1.36193200016394e-05
-2.34147530691037e-05
-3.12418490990715e-05
-5.11937727258919e-05
-2.48837488820585e-05
-3.78921430481692e-05
-1.76113117105544e-05
-5.7799837199004e-05
-1.98158793512936e-05
-4.40122701770659e-05
-1.30471810141245e-05
-7.12168017150484e-05
-5.81248746843421e-05
-2.73038825485917e-05
-5.23243497648484e-05
-2.07569611570325e-05
-2.34416870412254e-05
-3.43976300281603e-05
-1.80259854157515e-05
-7.8561349157154e-07
-1.58513512807741e-05
1.85600075341414e-06
-9.36517654213098e-06
8.2405252137475e-06
-3.3696622638463e-05
-2.41783907634315e-05
-2.96795479050166e-05
-3.40751114230733e-05
-4.36575493105783e-05
-7.56713826536663e-05
-4.29684513195287e-05
-1.12257225999013e-05
-4.20191641930931e-05
-4.85398000232453e-05
-5.77530950569551e-05
-2.38385761698875e-05
-2.4572098016563e-05
9.04267583573149e-06
-8.03191348815561e-06
-2.4905988413354e-05
-2.35705638425756e-05
-2.08430287535252e-05
-2.06724023237202e-05
-5.33860497338238e-05
-4.37671813555246e-05
-1.7224858263561e-05
-6.03264139281367e-05
-4.93335259550037e-05
-4.43124247685732e-05
-6.05150866451209e-05
-3.83807733760748e-05
-2.87532745999403e-05
-6.4246865960772e-05
-2.72489683507649e-05
-1.97846757757839e-05
-1.40467136632187e-05
-3.39816880953555e-05
-4.40064443564972e-05
6.59569389727871e-06
-3.23814461969735e-05
-1.50031185361633e-05
-2.4778417926137e-05
-5.90595355538124e-05
-9.28621393198431e-06
-2.30812145664551e-05
-4.05838338195666e-05
-3.77904294475501e-05
-4.72820693525346e-05
-5.57962055080325e-05
-7.15099542332676e-05
-3.70191499590955e-05
-3.90615737439414e-05
-3.35840928534998e-05
-1.72955236772824e-05
8.73491294285985e-08
-2.17219600082304e-05
-1.87749824991757e-05
1.42039440361721e-05
-3.07074553097229e-05
-3.66859472878283e-05
-1.40695301000004e-05
-6.73979848801758e-05
-2.66787124382073e-05
-2.19704950095326e-05
-5.34385122463799e-05
-7.13667157710939e-05
-6.13705011146168e-05
-3.08612463024004e-05
-7.27353446810041e-05
-2.20844994569107e-05
-3.69507286559334e-05
-2.57324022480231e-05
-2.34029318637931e-05
7.41641383894207e-06
-2.93143830069325e-05
-2.59269733891307e-05
-1.31517202505644e-05
-2.1137703463717e-05
-8.04010181431603e-05
-1.48294899657561e-06
-3.94317414092955e-05
-3.73721229262021e-05
-2.36597919871602e-05
-3.65557861348114e-05
-5.95006816926952e-05
-3.74542435339282e-05
1.85652853628941e-06
-2.90200407274445e-05
-6.1338761850071e-05
-1.92684631047408e-05
-3.58304916976313e-05
-1.35820493514282e-05
-1.88234817522289e-05
-4.51920270824077e-05
-1.38017890653458e-05
-1.88968969275818e-05
1.18347718685247e-05
-1.79869779559939e-05
-1.47467915075673e-05
-8.97818509951574e-06
-2.29039446157711e-05
-4.36032467088181e-05
-3.00401146370578e-05
-6.78399218835009e-05
-5.73328109239182e-05
-4.24939107973564e-05
-2.73160544830744e-05
-7.32471419537206e-05
-7.28475386902014e-06
-3.55195524209621e-05
-5.81357512584368e-05
-1.95784654119636e-05
-9.30530736654213e-06
-1.09006547174711e-05
-2.99276778841408e-05
-1.62810088068531e-07
-2.53684493207546e-05
-2.87981789331562e-05
-1.07286578755283e-05
-7.17545847141156e-06
-2.43248430061167e-05
-2.04619034087027e-05
-5.81729469852839e-05
-5.42986970844056e-05
-4.44832201740652e-05
-2.51461892295704e-05
-5.85447860399778e-05
-2.56105415203633e-05
-1.66213842633803e-05
-5.89734920278262e-05
-4.75109473740904e-05
-9.36625891523157e-06
-3.30496946118914e-05
-3.86149773653084e-05
-6.15549591456341e-06
8.18812063889708e-06
-4.78820900863581e-05
-3.75511257513954e-05
-1.24488968990774e-06
-5.7065428611648e-05
-4.1390222524982e-05
-2.63568850478601e-05
-4.83137710677455e-05
-4.5387420006822e-05
-2.70667865277224e-05
-5.22492546789523e-05
-4.22938245751382e-05
-2.06896783089566e-05
-3.53412897768899e-05
-1.72658392288819e-05
-1.87496237864227e-05
-3.61404402853494e-05
-2.94489535191111e-05
5.92260566955475e-06
-2.59270648059014e-05
-8.48879394218806e-06
-1.30444222448229e-05
-5.0592956057776e-06
-1.03856557928162e-05
-3.73919922234457e-05
-3.29949808093897e-05
-5.82385992617311e-05
-4.28736345922823e-05
-1.82482876516959e-05
-1.4382336059156e-05
-4.20402036257727e-05
-1.00826818584762e-05
-6.19159922503494e-05
-3.97067743054652e-05
-3.69567145695832e-05
-3.92238382598038e-05
-8.53452007089502e-06
-1.2317659773928e-06
6.70450656012991e-06
-1.77252435220899e-05
-8.45807609536168e-06
6.68950491110502e-06
-1.96463531082162e-05
8.42708302185443e-06
-2.56693822804652e-05
-3.24007897813076e-05
-3.73365972289356e-05
-4.64995061781496e-05
-5.85160010782871e-06
-3.44949957558807e-05
-3.08422794010954e-05
-1.62659191482222e-05
-1.5171258618795e-05
-3.26236749764251e-05
-1.85402397496076e-05
-6.58333185155297e-05
-5.89380833221121e-05
-3.34410116358437e-05
-2.20472082182124e-05
-3.96491951257876e-05
-3.78423684332819e-05
-6.86147977177362e-06
-4.20566155408289e-05
-2.47665251452898e-05
-2.92413415782381e-05
-6.43725724096479e-05
-1.88014580977166e-05
2.74646742377937e-05
-2.50398052368438e-05
-2.0797511136664e-05
-4.13965466649374e-05
-3.79361003674291e-05
-3.16808044991654e-05
-6.20573894779285e-06
-1.24742876273366e-05
-4.3479359905896e-05
-3.96755272750606e-05
-3.52933775023219e-05
8.61605158832435e-06
-3.04738045306086e-05
-5.66921969265855e-05
-2.65576580385918e-05
-3.6549703306042e-05
-2.89606619903218e-05
-3.35038384428624e-05
-3.91611979669647e-05
-2.47059637175405e-05
-1.12605362423869e-05
-2.97119551157047e-05
-6.71673285048358e-05
-3.91147410427781e-06
-5.93611469627723e-05
-4.80674098349154e-05
-1.05308923581829e-05
-1.11822524921005e-05
-1.98048615935665e-05
-2.36790170781303e-06
-3.30780217022788e-05
-4.00995972645386e-05
-3.10226789319509e-05
-3.56311473224061e-05
-5.44558946912815e-05
-3.05661658272167e-05
-3.16024241518848e-05
-2.13099897850285e-05
-2.77880334287414e-05
-3.44679695683515e-05
-1.37724080577932e-05
-4.01496673330389e-05
-2.85033171361608e-05
-3.11105517715876e-05
-2.02419797032732e-05
-1.81434973345932e-05
-2.96560188721868e-05
-4.27058626784145e-05
-4.50186139907979e-05
-2.8326154409627e-05
-1.16477462405066e-05
-2.8775184385757e-05
-3.56794788390162e-05
-2.9456880675715e-05
-6.22641390819937e-06
-2.96753574002996e-05
-2.55624694221247e-06
-5.6073109090941e-06
9.56315241220825e-07
1.71617426443225e-05
-2.8978013025839e-05
-2.97303403548744e-05
-4.14621656069754e-05
-3.96476920778965e-05
-2.45947668143163e-05
-5.31298024582559e-05
-4.87593459764768e-05
-1.9945686910196e-05
-2.46304670126168e-05
-2.86749386879403e-05
-3.94384569196878e-05
-7.0306250312324e-06
-2.84555248373042e-05
-3.94448584091956e-05
-1.8198096216562e-05
-5.64923535033072e-06
-3.56164551164449e-05
-1.3910550094741e-05
-6.55690246050205e-06
-9.38936756801697e-06
-1.86542365249619e-05
-2.99209245182959e-05
-1.61477788122223e-05
-1.04961155609105e-05
-3.26637212879387e-05
-8.21616862130864e-05
-2.43568289656119e-05
-4.28065643033814e-05
-3.82111236321537e-05
-4.46522245757985e-05
-6.60823626103628e-05
-2.63571214667579e-05
-3.86635924435414e-05
-1.9444776573011e-05
-1.49110128137542e-05
-2.77815913470771e-05
-4.58738110398668e-05
2.2084557901173e-05
-1.51350754896879e-06
-2.6606917087429e-05
-5.57193240911315e-07
-4.02143401528212e-05
-4.16880350788845e-05
-2.63792733932652e-05
-3.55870653271314e-05
-5.53329133292875e-05
-3.66348410137648e-05
-2.72466994727505e-05
-7.15520052883991e-05
-2.65236367276739e-05
-1.76638137027292e-05
-3.25183214632739e-05
-1.67871504449591e-05
-4.87893598514903e-05
-5.64725386314798e-05
-2.73261848943245e-05
-2.34561895029937e-05
-2.50635200678224e-05
-7.91274606900491e-06
-2.1027432558631e-05
-2.94194316776242e-05
-3.98261776588421e-05
-3.85573532208099e-05
-2.01484313266407e-05
-2.19113627391089e-05
-1.63972165436129e-05
-3.43235336449678e-05
-1.33896909598434e-05
-2.56633475297394e-05
-4.31912077511571e-05
-4.58268006820206e-05
-3.30199480457377e-05
-5.60435022883241e-05
-1.47721377206214e-05
-7.53192194915417e-07
6.5908473735502e-06
-1.15271471240891e-05
-6.84619522085681e-05
2.55105455028283e-06
-1.33291337990561e-05
-2.92495908337219e-05
-8.84932480987501e-06
-2.23182658593982e-05
-3.44275078210945e-05
1.19085120007449e-06
-3.81382235899689e-05
-4.41541727806686e-05
-3.33715174812996e-05
-3.14382848643387e-05
-2.74125173519909e-05
-1.40221161689019e-05
-7.96473200493892e-06
-4.11669045976853e-05
-1.76056430838225e-05
-5.12136263863002e-05
-3.57973673915905e-05
-2.5792975765429e-05
-3.74652615734661e-05
-6.94937469531284e-06
-1.39044460303217e-05
-2.94884599632909e-05
-3.04007868945555e-05
-3.56771551869576e-05
-9.66003589512978e-06
-6.09169081848341e-06
-5.31698540962585e-05
-1.27843988142039e-05
-3.66776441585848e-05
-7.76123413042512e-05
8.50706936597837e-07
6.73933364404078e-06
-4.40825879972216e-05
-1.01115365023992e-05
-8.07264213423664e-06
-3.38388879051913e-05
-2.92856227559018e-05
-4.75398241241409e-05
7.99271675665778e-06
-4.92596260492337e-05
-3.37653925105105e-05
-3.79802508265692e-05
-4.80092359498924e-05
-2.18359689756314e-05
-3.33199782523959e-05
-3.64231317275335e-05
-6.2398424541618e-05
-3.84852273740818e-05
-3.34896913138954e-05
-9.44308963444178e-06
-2.51005615998006e-05
-2.32397896912411e-05
-3.51177640591366e-05
-2.17108754733274e-05
-2.3137702824947e-05
-4.34747597978024e-05
-1.47910847999072e-05
3.35568681707081e-07
-1.21529351450247e-05
-3.92669086876615e-06
-3.84527757617533e-05
-4.12523577665342e-05
-2.73507046482481e-05
-3.9627394219496e-05
-3.73176116591263e-05
-2.51189715589661e-05
-6.16158400474472e-05
-1.10288895736688e-05
-4.30484930259755e-05
-3.45040098699156e-05
-1.15661210741148e-05
-5.82987844883233e-05
-4.89978342220844e-05
-3.33602706163372e-05
-2.72520767771881e-05
2.14592672467561e-06
-3.22389485603275e-05
1.33684557215971e-05
-2.93900628158023e-05
2.2333690210215e-06
-3.09205848529271e-05
-2.7025282316128e-05
-5.012845734678e-06
-4.49607852896782e-05
-2.67177977839855e-05
-2.8183013522426e-05
-2.31078761439679e-05
-6.40873927751416e-05
-1.49177320806019e-05
-3.30595297486436e-06
-1.0478118899724e-05
-3.26865166777976e-05
-1.84865677354356e-06
-3.90013902084087e-05
-3.34517773359807e-05
-1.73975705828255e-05
-2.73573368596021e-05
-4.49752184378874e-05
-4.00208218724001e-05
-4.36828501335432e-05
-2.52056556371026e-05
-5.075910015108e-05
-5.64003546876795e-05
-2.17750878298039e-05
-4.01809643344293e-05
-1.0151302634354e-05
-2.68246529476282e-05
-2.24800987121082e-05
-5.28582575604257e-05
-2.72436393054509e-05
-2.58487566684146e-05
-4.55832858323534e-05
-6.89114548200897e-05
-1.9032413595068e-05
-3.96396836076557e-05
-4.898318730018e-05
-1.25152739664049e-05
-4.74402707746448e-05
-4.17155912916657e-05
-1.93632819275268e-05
-2.17994835138315e-05
8.67700933011407e-06
-3.9018661379579e-05
5.6735802309231e-06
-5.09013664145334e-05
-3.76184802817251e-06
-1.98171652469085e-05
-1.13980541445233e-05
3.28406996663298e-06
-1.80400813420262e-05
-5.17291951100689e-05
-6.81685475519343e-05
-4.14036100486894e-05
-3.59198016110131e-05
-1.48003109088424e-05
-6.34830306400407e-05
-2.82760603917918e-05
-2.39426659060786e-05
-5.21301532359052e-05
-3.9530475849175e-05
-3.60922491953815e-05
-3.12908744448545e-05
-4.32106394601109e-05
5.47591994508224e-06
-4.14357671061043e-05
-1.74014412218897e-05
-2.49860174124555e-05
-7.38123437038761e-06
-7.57434473633981e-06
-1.19687087004237e-05
-2.22998157441706e-06
-4.37267606343407e-06
-3.99200287110263e-05
-1.99323518670677e-05
-6.84486554660938e-05
-1.99587330601056e-05
-4.74579839313634e-05
-1.83584740683203e-05
-6.76524145525184e-05
-2.65738907129422e-05
-2.5588029205571e-05
-4.21786845460872e-05
1.23835574422352e-05
1.50047097493349e-05
-4.34436317155956e-06
-9.02780932403085e-06
-1.9430432818734e-05
-2.07033559660189e-05
-3.0198140744209e-05
-2.06505040558497e-05
-4.15602658860905e-05
-1.13207625409624e-05
-3.72398047058077e-05
-2.47072741156572e-05
-5.3847550009841e-05
-2.96173909424125e-05
-2.20690203766707e-05
-4.10244972166083e-05
-4.59056078047426e-05
-6.46515233353009e-06
-1.69732019499161e-05
-1.09964190436142e-05
-2.24284208199467e-05
-3.59001755356455e-05
-3.03343589269539e-05
-3.77935127462034e-05
-4.16058793483408e-05
-2.21459987207468e-05
-4.40651228479523e-05
-1.86976879699421e-05
-2.37877202926718e-05
-2.97850233275643e-05
-4.50612027422844e-05
-2.90639362826134e-05
-3.52199645256125e-05
-2.98902237583e-05
-3.76239508491223e-05
-1.46199227366526e-05
-4.10833001192638e-05
-3.34328078342844e-05
-2.86377498501456e-05
1.03025079627971e-05
-2.41814849951395e-06
-5.05382290768181e-05
-1.7038830851431e-05
-2.92492388321716e-05
-5.11550498722916e-05
-2.43874098416261e-05
-2.31961780223846e-05
-1.12327519524843e-05
-3.43575381137492e-05
-6.43210688357164e-05
-4.27232430662058e-05
-4.86482237887031e-05
-1.99759054046434e-05
-2.75040333359809e-05
-5.07317425491101e-05
2.10548085861321e-05
-2.78259734857413e-05
-2.95731940480356e-05
-4.83509900919976e-05
-1.80056173127321e-05
-6.62922797268318e-07
-2.31808763148312e-05
2.11312638469558e-07
-2.43824085693444e-05
-4.00380676313824e-05
-1.24337645248637e-05
-1.08451275508595e-05
-2.75731359403114e-05
-3.93864982097467e-05
-6.9019310965613e-06
-2.38752502054688e-05
-1.68171479473054e-05
-2.4803116041666e-05
-2.78170334299516e-05
-2.48541038675354e-05
-6.52467161971787e-05
7.54877178645454e-06
-1.7399527333236e-05
-2.75352964760907e-05
-1.22092306660611e-05
-3.02707266802444e-06
-1.72793611229223e-05
-2.95186663048973e-05
-2.02649180045245e-05
-5.14683592222493e-05
-3.31774717603658e-05
-6.21367651874349e-05
-2.85691600037403e-05
-8.78358336822098e-06
-7.33384745712883e-05
-7.00586024756428e-05
-9.6085702961317e-06
-3.68720885970474e-05
-2.24718313688648e-05
-1.13442762552657e-05
-6.80752320869439e-05
1.07579914640143e-05
-5.21651195391832e-06
-1.97114569090177e-06
-2.59027137671705e-05
1.33641326785514e-05
-2.49477916478901e-05
-2.20174013014189e-05
1.2379221513031e-05
-4.95795125762149e-05
-2.18709670817309e-05
-4.76688463522387e-05
-5.31196585228032e-05
-2.2105758520656e-05
-3.37710114344611e-05
-6.21682581350615e-05
-4.39260661287349e-05
-5.29665299293127e-05
-2.66566485419729e-05
-5.961652461301e-05
-4.54182305205638e-06
-4.89343695421634e-05
-4.05072457880535e-05
-1.34579775967111e-05
-2.25680749458198e-05
3.87477403234341e-05
1.50541339311578e-05
-6.81970807519046e-06
1.18557142877477e-05
-3.1847715110336e-05
-4.47879210767644e-05
-3.00504574826719e-05
-3.48529500965848e-05
-3.87204947664691e-05
-5.74752879118306e-05
-4.89823026937694e-05
-2.2453497769365e-05
-2.12430377209926e-05
-5.60737813333641e-05
-2.49733743485177e-05
-1.39702074069019e-05
-3.52844401874524e-05
-8.95574586810855e-06
-3.60494881948773e-05
-2.93151246097107e-05
-3.20373313342341e-05
-4.23230140724752e-05
1.35787848198529e-05
-2.6878835113981e-05
-5.88690450414099e-05
-1.48021651851488e-05
-3.43216460651775e-05
-2.31654178818285e-05
-5.40156546369998e-05
-2.40888514578864e-05
-4.23345989520594e-05
-5.36022930785114e-06
-1.80705966192603e-05
-3.12930761059089e-05
-2.67877435920187e-05
-4.20313520625971e-05
-2.24820155189896e-05
-2.22855459629861e-06
-2.19921490622331e-05
-5.43788980154722e-05
-3.02230850259416e-05
-3.03186308771633e-05
-5.36204869973403e-05
-9.65757757151418e-06
-1.78961631157048e-05
-2.04449055929395e-05
-1.19620008672775e-05
-2.67681097744628e-05
-4.52186625034758e-05
8.11645795257653e-06
-2.72236797948158e-05
-2.48666444561268e-05
-3.28582618533719e-05
-5.14408550764159e-05
4.50147794097125e-06
3.65899595501418e-06
-4.57461607745738e-05
-1.75365818617986e-05
-5.43498651038815e-06
-2.00754220320187e-05
-1.2481229120734e-05
-2.53170947635467e-05
-3.52439208295608e-05
-4.19575849895323e-05
-3.82218572201141e-05
-5.87547560927623e-05
-6.1786832330319e-05
-4.56440016340499e-05
-3.05851356158287e-05
-4.83232112058728e-05
-4.71461753478647e-05
-4.03841949895517e-05
-7.47133523475156e-06
-3.51414484862761e-05
-1.81604412074471e-05
-2.22345403464763e-05
-7.69783368456555e-06
-9.00625822492751e-06
-7.69456067406976e-05
-4.1706638222922e-05
-4.98311414185233e-05
-1.13668223693221e-05
-3.31650838980427e-05
-8.71044497484432e-06
-4.00219911883939e-05
-4.95012927508452e-05
-5.70556688928344e-05
-3.04757262693175e-05
-4.14402531319913e-05
-1.83909801964088e-05
-6.5624480851009e-05
3.67605314026504e-06
-3.82633957795122e-05
-9.70583250659119e-06
-3.27489735795189e-05
-2.15857855965908e-05
-3.3185036814888e-05
-4.28018814286406e-05
-3.41102677244375e-05
-1.54850812427124e-05
-7.69336022491808e-06
-2.76230068260027e-05
-4.81746002831623e-05
-2.32072792089507e-05
-2.77721781262787e-05
1.2772500706461e-06
-2.95290230673377e-05
-1.65343278969273e-05
7.20725745069621e-06
-3.63671069593786e-05
-3.48145048358483e-05
-9.02896923502102e-06
-5.36368948478723e-05
4.89572597667317e-06
-1.3695265659518e-05
-4.24913435636679e-05
-3.95389922306376e-05
-7.68882413635641e-06
-1.24737006079062e-05
-4.36536508045237e-06
-9.86207785329737e-06
-6.90954226051811e-06
-4.81736408577431e-05
-3.1998793838252e-05
-7.05760412637504e-06
-4.6468077070217e-05
-1.66596369444533e-05
-2.69246503783365e-05
-2.95231697088194e-05
-3.35269986737847e-05
-3.74006256913567e-05
-5.60241254636634e-06
-2.10686123117033e-05
-2.22697038892828e-05
-1.28807761188763e-05
-2.73889184496714e-05
-2.96289237876038e-05
-4.14021419032531e-05
-5.67800402015384e-05
-3.05883337107112e-05
-1.26239123666878e-05
-2.24990012383318e-05
-1.38459709284617e-05
-3.54406147050763e-05
-2.60493652948278e-05
-2.43623540210191e-05
-1.09619991111086e-05
-2.20586798128978e-05
-3.33516074260888e-05
-1.45482398765989e-05
-4.64861072140671e-05
-3.10312685381122e-05
-3.46897596581274e-05
-1.63346088168653e-05
-5.02288037810347e-05
-5.13822218532584e-05
-3.46517505421341e-05
-4.13414746195886e-05
-6.06733055613824e-05
-1.76178501455468e-06
-2.22754276255046e-05
-5.00021480999694e-05
-4.5856949510759e-05
-1.82579673780861e-05
-2.63889236016025e-06
-3.74933155377237e-05
-5.00521590163572e-05
-1.58319466543234e-05
-2.73574236806374e-05
-1.86632963180239e-05
-1.44659473102384e-05
-4.09339909514163e-05
-5.88339408647227e-06
-4.13138951771673e-05
-8.75878170238704e-07
-3.68485596131193e-05
-3.32198559819508e-05
-6.618856810232e-05
-3.31824709522067e-05
-1.06166891434912e-05
-3.7482142629063e-05
4.75908827495161e-06
-2.8984972308859e-05
-2.16723359424148e-05
-2.70357790343756e-05
-4.333283288775e-05
-3.18233361827018e-05
-1.73883796713296e-05
-4.14207026933831e-05
-4.18976745221078e-05
-7.29229718071798e-06
8.04104517818152e-06
-3.29936197659634e-05
-3.40527280481987e-05
9.35579979409371e-06
-2.65610279996815e-05
-3.37936514488619e-05
-4.981529942767e-05
1.07748917440233e-06
-3.7564665346166e-06
-1.86939923767406e-05
-3.69271092509633e-05
-2.96192381781012e-05
-2.16253501103447e-05
-5.55577200055761e-05
-3.37569713161271e-05
-2.54399267075008e-05
-4.89465648726145e-06
-4.64422181582487e-05
-1.02851302984085e-05
-3.90093820369126e-05
-5.01548854309105e-05
-4.84011964909468e-05
-1.89660967592296e-05
-2.90585801910716e-05
-1.40044474217093e-05
-5.49591976524583e-06
1.37701792084014e-05
-5.42925258964295e-06
-1.13804268115686e-05
-4.97544217544704e-05
-2.2998116757825e-05
-3.24585094003992e-05
-1.66105746316846e-06
-3.80752877656162e-05
-2.69679951660513e-05
-3.57304569827553e-05
-4.01756453510016e-05
-4.21028388701631e-05
-4.56884481987852e-05
-3.38995703879935e-05
-1.52778730023105e-05
1.03738997184809e-05
9.54278722228414e-06
-3.93308216805221e-05
-1.98301282135033e-05
-4.45956928897126e-05
-3.7539602265581e-05
-1.57572359018827e-05
-2.42641120244923e-05
-2.83100836161125e-05
-1.45704481606348e-05
-3.16778282330721e-05
-1.81260643833126e-05
-4.20647445364691e-05
-1.05973186691373e-05
-4.24528264566837e-05
-5.72581027186806e-05
-1.44503694519876e-05
-2.89266101223947e-05
-4.85807739866399e-05
-1.9727360455314e-06
-4.45472958985009e-05
-6.03700091276122e-05
-3.19359444557119e-05
-2.09950073583682e-05
-3.1164034636905e-05
-4.62439936278328e-07
7.62559450873907e-06
3.61150674169086e-05
-4.56598790754703e-05
3.12823869342673e-06
-2.27166180312122e-05
-4.5829340856882e-05
-2.46261780084601e-05
-1.83963646372204e-05
-1.99880374924698e-05
-4.235272680003e-05
-1.81837887043845e-05
-2.86633180849607e-05
-2.59173006217541e-05
-2.96477241229889e-05
-4.24263871061118e-05
-1.51892710113829e-05
-7.32846322001324e-06
5.14866280678868e-06
-6.50000833195949e-06
-1.87467869535189e-05
-1.43091451596583e-05
-2.22291275468846e-05
-4.35344030769937e-05
-3.42685357603748e-05
-3.73001382720665e-05
-2.39088826103872e-05
-4.60924138493111e-05
-3.99541054701925e-05
-3.70114532537146e-05
-2.08034809080623e-05
-3.99535212258462e-05
-5.3288780245987e-05
-6.16149385981681e-05
-3.10225185521145e-05
-2.84642044292518e-05
-7.60155123392281e-06
-9.86266975818235e-07
-2.12324737771792e-05
-1.69245919708527e-05
-1.74242073564291e-05
-1.12637802962192e-05
-4.14439630878048e-05
7.20518733893609e-06
-2.02749904339748e-05
-3.02995290964921e-05
-3.58276423270236e-05
-6.69265201074983e-05
-5.89193381831528e-05
-2.8614036023868e-05
-5.27626344275214e-05
-4.79457534641725e-05
-3.04273484035905e-05
-4.55301396409848e-05
-8.99026556080273e-06
-5.04402551357603e-05
-2.25006430777421e-05
1.80027506162637e-06
-3.46254950987839e-05
-9.26958896883435e-07
1.17411041952212e-05
-4.25293164006525e-05
-3.28184654678948e-05
-1.78972656911624e-05
-3.83904974105799e-05
-4.22620361909756e-05
-1.33126219683806e-05
-3.13360740138067e-05
-3.6929941318336e-05
-3.41618878863077e-05
-7.0403859317151e-05
-7.71332159408685e-05
-3.46603025749026e-05
-2.80551266501706e-05
-6.40796239363183e-05
2.85969040951008e-06
-1.02662440662838e-05
-2.90249193851918e-05
-4.75595451539811e-07
2.66662648344665e-05
-4.29007739404803e-05
-2.21509626857008e-05
6.38031865500509e-06
-2.15758217801695e-05
-5.95987350496606e-05
-2.86330084483962e-05
-2.54488223622987e-05
-6.27329442874945e-05
-5.47629438966573e-05
-3.91338253792877e-05
-7.26507561443254e-05
-4.15608502246707e-05
-5.41846407170908e-05
-5.29052546443962e-05
-5.49556158929719e-05
4.81282995986307e-06
1.31446798103999e-05
-4.17523525937072e-05
-1.96082181202198e-06
-6.11590670537025e-06
-2.38761672867318e-05
-6.83104166982465e-06
-2.65134632793675e-05
-3.97802778206891e-05
-3.85659968922591e-05
-8.90107787881181e-06
-7.59400920736656e-05
-4.25168212132301e-05
-7.36003193600649e-06
-7.12324052230156e-05
-4.06364828996918e-05
-1.96902364617678e-05
-3.33913603200731e-05
-3.67506231220979e-05
-2.60549880320606e-05
-1.87512858605247e-05
-1.91240005498811e-05
-1.6221343437684e-05
-8.24757483808054e-06
-3.82354793432734e-06
-1.23701880113554e-05
-2.79941135046403e-05
-1.43589829247507e-05
-3.23981817154901e-05
-8.1020098293664e-06
-5.35856971657373e-05
-7.12483010747888e-05
-7.51384769988692e-05
-3.18016305862965e-05
-4.79678817880989e-05
-5.20379280574892e-05
-3.32225942368411e-05
-4.37743620710319e-05
-6.87905944126848e-05
-2.84363469741612e-05
-3.78232833121789e-05
-3.47256736694905e-05
-3.43315259173452e-05
-2.40351263282692e-05
-5.46819917839173e-05
-6.08517389571526e-05
-4.01085031201111e-05
-3.29200254838341e-05
-4.48937556918503e-05
-2.86001120296338e-05
-4.72083557803355e-05
-8.75106592417796e-05
-1.84254913558773e-05
-3.15055045716148e-05
-5.03184893097944e-05
-1.92232612512475e-05
-6.84186973131869e-05
-2.62477363771341e-05
-3.7355807398705e-05
1.28787852043244e-05
-6.66829972271325e-05
-2.02452992675711e-05
-1.92700124173125e-05
-8.04918935815579e-05
-4.99670228965858e-05
-3.68393781117648e-05
-4.92768822365413e-05
-4.58207440530392e-05
-2.48611238126789e-05
-3.66484339751817e-05
-3.18420886863477e-05
-9.36709931215426e-06
-3.2298412871979e-05
-6.22984932996652e-05
-2.1332141705976e-05
-7.97761213844602e-06
-3.45148137975107e-05
-2.58333874585771e-05
7.92494827985358e-06
-6.14628131171056e-05
-6.02929625995797e-05
3.87127040571951e-06
-4.23275885725556e-05
-2.0982666516765e-05
-3.65420676929435e-05
-2.02071185501683e-05
-9.72333419846544e-05
-1.95361201178639e-05
-7.23062040678184e-06
-2.86406582861265e-05
-3.29661328770513e-05
3.50321639561155e-06
-7.08292585562965e-05
-2.67133209711522e-05
1.45046855214024e-05
-3.22962307182071e-05
-4.76606534070637e-05
-9.3740660930627e-06
-2.5355711066583e-05
-7.032718695394e-05
-3.25923009599169e-05
4.88319740707686e-06
-4.79861172304933e-05
-2.36189321471472e-05
-1.49807898406036e-05
-2.58072617414957e-05
-7.12762759052369e-05
-2.32076576368836e-05
-5.01349825603311e-05
-4.97237627697149e-05
8.13701020236488e-06
-2.88061051306488e-05
-5.24387003430422e-05
8.92038310521846e-06
-2.07932720836344e-06
-5.09317619034446e-05
-3.07353793487991e-07
-1.05941573902119e-05
-4.35611349781493e-05
-3.92292453511157e-05
-1.30382292654463e-05
-5.89558049242106e-05
-4.97357540591799e-05
-2.09999931945654e-06
-2.26009155071893e-05
-8.49621825529761e-05
-1.97696958838298e-06
-1.19774770653865e-05
-7.12964183000635e-05
-1.43201421969719e-05
-9.91440168405548e-06
-5.58328672410755e-05
-5.01636805037393e-05
-1.6601308091429e-05
-3.24821109636552e-05
-5.93674004313126e-05
1.05228467118696e-06
-3.29719335296106e-05
-5.16445373793749e-05
-1.89184613984745e-05
-1.68297926084859e-05
-7.48138862667747e-05
-1.01101327040067e-05
-1.61959757685863e-05
-4.23019427326178e-05
-1.3934000886001e-05
-8.57066092787207e-06
-2.89107847429535e-05
-5.43175407094648e-05
-9.78737867018291e-06
-1.98115996318515e-05
-4.03722434610405e-05
1.79004766333367e-05
-1.32953532072276e-05
-3.28240573347201e-05
9.08244999142264e-06
-1.45591342190389e-05
-5.00452234036087e-05
-2.18109286856876e-05
-1.78034648370325e-05
-4.87506556525171e-05
3.94712715007182e-06
-3.61741641626466e-05
-4.44165443776127e-05
-6.12765220545765e-05
1.45405050538022e-05
-4.84344398162967e-05
-4.56729656911826e-05
-3.29059126348893e-05
-3.14418452292767e-05
-2.45652262716494e-05
7.45175586324654e-07
4.50459294592382e-06
-3.11668871125889e-05
-3.25654219253395e-05
-1.79911970887492e-05
-4.06460093198536e-05
-5.24304273704652e-05
-1.86041713395116e-05
-4.89204446816152e-05
-7.988564207562e-05
2.21593667755617e-05
-3.72966528172654e-05
-8.21949054726704e-05
-5.20724597748655e-05
4.00308625757307e-06
-7.02314050963392e-05
-4.33269584336063e-05
2.65596545506552e-06
-6.40557295332132e-05
-4.59448941243849e-05
1.99000045868e-05
-3.57493266445974e-06
-4.83037759955354e-05
-1.64239735067475e-05
-1.96862928516751e-05
-5.47573517606825e-05
-2.22940012414866e-05
-3.81951640137559e-05
-7.08178811523187e-05
-4.88597953224811e-05
-1.68455235857424e-05
-5.68203753208574e-05
-4.23334135077089e-05
-3.94672386745947e-05
-1.37177096974017e-05
-3.98089588188663e-05
1.32966563101027e-05
-1.63623130700956e-05
-8.14481013804751e-05
-4.3784625796031e-05
1.55152634956833e-05
-8.33650434633196e-05
-3.47138951245582e-05
-1.43885433404722e-05
-5.46967429287629e-05
-3.14358280764356e-05
2.05172892736236e-05
-4.70035980249354e-05
-2.08020659373521e-05
1.16515177931302e-05
-2.34588566925707e-05
-7.17673437487524e-05
-3.64325014552511e-05
-4.19022367254433e-05
-5.16397868146832e-05
-8.42623552828238e-05
-2.50721809464418e-05
-3.15233476685304e-05
-5.84295100757735e-05
8.49624102987417e-06
-4.21143882147208e-05
-9.84376867593188e-06
-1.18024488911468e-05
8.15155707210165e-07
-5.08101070246142e-05
5.1650642590248e-05
1.24230048075359e-05
-3.93375848483999e-05
-1.21671404234451e-05
-1.02618192933689e-05
-5.85915463597578e-05
-3.61256118731475e-05
-7.08895977095188e-06
-7.07708321043845e-05
-5.53228945433181e-05
-4.0313168559193e-05
-3.335626820315e-05
-7.2738574347113e-05
1.16742538565068e-06
-1.49114510508328e-05
-4.90511669654661e-05
-1.37224131441917e-05
8.83922242120482e-06
-2.54500297458966e-05
-2.513985833956e-05
8.57692828126837e-06
-1.90564440805823e-05
-6.5552091213794e-06
-9.27383002264622e-06
-6.11705209686969e-05
-5.52514922757625e-05
6.90848083097877e-06
-4.06410529727733e-05
-7.99032455995912e-05
-3.2851601986283e-05
-4.53246349941977e-05
-8.73656914627335e-05
-4.13730602930486e-05
-2.52001860127462e-05
-6.48177633944601e-05
-4.20031603380331e-05
-4.32141077329716e-07
-4.37699800693708e-05
-2.72126313426123e-05
1.41356210700807e-05
-1.49407980879176e-05
-3.08523665857687e-05
8.53191546321906e-07
-2.91320717967116e-05
-9.29021370293677e-06
-2.13048345471841e-05
-3.1148043624737e-05
-0.000105201065261512
-3.01305018920957e-05
-4.84966302694003e-05
-2.39351412660862e-05
-2.62087509946446e-05
-3.25232697432027e-05
-4.18317793458876e-05
-6.02886101717108e-05
-1.12131536529794e-05
-1.62013220284331e-05
-4.63564254630467e-05
-1.83692337957238e-05
-1.29630821172537e-05
1.26222972068202e-06
-4.55523100644309e-06
9.54791909986805e-06
-1.54323824789108e-05
-2.63887509444295e-06
-1.26537209885557e-05
4.41752030289355e-06
-3.33398528786518e-05
9.83267262897278e-06
-3.52473321007438e-05
-3.37314028716593e-05
-3.27157146887806e-05
-3.813118438788e-06
-5.66469463644836e-05
-2.94485153996524e-05
-3.13146746165573e-05
-5.22850075793998e-05
-7.28792275463756e-06
-1.29244932464507e-05
-2.5821760495195e-05
-1.06788407737095e-05
-2.10902324212787e-05
-2.81111665683163e-05
-5.38436724881122e-05
-4.78026143574047e-07
-2.36522831033896e-05
-4.05613882650068e-05
-4.04995609044832e-05
-2.62727896222927e-05
-5.21724113378772e-05
-3.06308575407196e-05
-2.72918927781008e-05
-1.68632407823226e-05
2.12511718039947e-05
-9.09459438066094e-06
-2.76254878704623e-05
-4.82268572752783e-06
-3.22902804764457e-07
-2.98013449741634e-05
-1.24747954754341e-05
-1.19439473801943e-05
-1.14065540176008e-05
-2.90688059132576e-05
-2.09299119753332e-05
-2.64833152435221e-05
-1.58324584294946e-05
-4.7887093628178e-05
-4.21767443903999e-05
-3.18893055799851e-05
-5.29449513225925e-05
-6.22793081479236e-05
-3.02594818349434e-05
-4.99979200069986e-05
-2.90849336946851e-05
-5.81718222981393e-05
-4.71751136907954e-05
1.50980918223561e-06
-2.73602662780534e-05
-1.41032081034498e-05
-3.66079269424803e-05
-1.81084619987507e-05
-1.88452094560747e-05
-1.39515601110287e-05
-5.70012384401623e-05
-5.70839610039947e-05
-5.86818118322473e-05
-1.44564806309488e-05
-6.43853450555488e-05
-7.07931396491323e-05
-4.38839840050091e-05
-6.5537030414547e-05
-3.93135225592203e-05
-5.67325080460651e-05
-1.52100785971077e-05
-3.98490293892381e-05
-1.20321972487167e-05
-3.21034048198324e-05
1.40557111116638e-05
-5.11221797312944e-05
-1.70115620580822e-05
-1.37573972633006e-05
1.64480776584693e-05
-3.02230128432458e-05
-1.87561397598897e-05
-5.47679088617111e-05
-2.11840398188045e-05
-3.15309805436966e-05
-3.87721197200524e-05
-3.43028619328223e-05
-3.52592970459256e-05
-5.07901243907489e-05
-4.31534868805194e-05
-3.68582995104822e-05
-3.02210604687256e-05
-3.08958511752517e-05
-6.05434281614846e-05
-3.32287609095464e-05
1.47703503474574e-05
-2.98526065936619e-05
-5.67591079292585e-05
-1.71265285777644e-05
-4.57400313526379e-05
-4.77356005299148e-05
-5.10667304604142e-05
-4.69206389080688e-05
-3.43946891283727e-05
-3.46794429170456e-05
-2.90611800074008e-05
-3.67635519651177e-05
-1.68674927052078e-05
-1.32710994113436e-05
-3.97410648557812e-06
-5.30920519087801e-05
-2.13244880105454e-05
-9.2588027275842e-06
-2.2454616955838e-05
-3.3216223541534e-05
-2.5729845257034e-05
-1.92301039672272e-05
-4.42562065386702e-05
-4.12631934049123e-05
-7.1847079590237e-06
-5.09392171053118e-05
-4.95002738961921e-05
3.8396440750628e-07
-6.39178817857957e-06
-2.07520781726448e-05
-4.33856721223446e-05
-3.87316409446173e-05
-2.52272887846942e-06
-6.38737154978351e-05
-5.30603978957006e-05
8.2676088646154e-06
-3.69189152174958e-05
-1.4057820591385e-05
-2.476054151206e-05
7.28435018110953e-06
-6.83962152772033e-05
-6.8105444022999e-05
-1.16794595412187e-05
-6.72447492744602e-05
-7.44017618242934e-05
-1.55292812437258e-05
-5.62298352629124e-05
-7.94992240672952e-05
-1.55685725115868e-05
-6.79027567913049e-05
-1.66366659881607e-05
2.61743482956755e-06
-1.34097993494263e-05
-4.16318920088123e-05
-1.99162834338303e-05
-5.68072441250968e-06
-2.93542094975373e-05
8.76415617147492e-07
-1.06296081267771e-07
-2.8092642645989e-05
-5.58617217205369e-05
-1.25370814342612e-05
-4.18399521966168e-05
-4.94397370285607e-05
-3.42156913959045e-05
-4.54494290093142e-05
-3.99559139647417e-05
-2.09284379989505e-05
-5.12378144137217e-07
-4.7083300597005e-05
-4.18761745672643e-05
-8.2762214905326e-06
-8.09723887917189e-06
-3.01106836248454e-05
-1.36973540980759e-05
-2.42859400131455e-05
-1.61941659525894e-05
-2.44566321140605e-05
-3.07411393927396e-05
-5.31607582859448e-05
-1.30789140234162e-05
-1.72717886225559e-05
-6.97377217902063e-05
-3.63172077843461e-05
-1.56074353873999e-05
-1.67571786468097e-05
-2.72792515507462e-05
-1.15171948060792e-05
-2.14005699725133e-05
-4.45477603323022e-05
1.53902253619529e-05
-1.7556149433337e-05
-7.58320833711423e-06
-1.95830611430432e-05
-9.94135243312813e-06
-4.1180759447765e-05
-2.33641729910587e-05
-3.66533465194219e-05
-3.70953512794108e-05
-3.35982962239909e-05
-4.20395087183054e-06
-4.49594355829228e-05
-5.72394038963986e-05
-2.31268890117256e-05
-7.0155540441855e-05
-5.19598352299524e-05
3.37770874603044e-06
-1.5109372565858e-05
-4.85193118180539e-05
-6.52297109321796e-06
-1.08944061313384e-05
-2.87769728619532e-05
7.59262355253891e-06
-6.18009801072676e-06
-3.84043372532166e-05
-2.4037290558476e-05
9.50648164645639e-06
-4.76761054457448e-05
-3.6474201269474e-05
-3.26311460489307e-05
-4.68056783292566e-05
-5.83491421322956e-05
-2.3691306316979e-05
-2.2170322569286e-05
-3.68975821123864e-05
-2.9721772510787e-05
-3.26822761191737e-05
-3.12804446594633e-05
2.85925428558526e-06
-3.85496595486639e-05
-4.93626741782092e-05
-2.91788832172786e-05
1.14812922011704e-05
-2.1896134424173e-05
-6.43388512009961e-05
-1.17069323962375e-05
-5.1508642518658e-05
-7.73155821716353e-05
-3.68670489407093e-05
-3.3676462318648e-05
-4.29940247721313e-05
-2.769360573311e-05
-1.9012822226032e-05
-4.26373587031822e-05
-3.62303125229244e-05
4.76110647687418e-06
-5.28822341045897e-06
-3.34326872847898e-05
-2.41456271657923e-05
-5.36874713392424e-06
-4.24545316787466e-05
-1.59370613819735e-05
-3.71073587329599e-05
-5.35538578759967e-05
-1.74619176710993e-05
-9.18443565529132e-06
-2.70913766100451e-05
-5.46826561658408e-05
-4.41566646771337e-06
-1.20769885664918e-05
-4.80225044902275e-05
2.59303140866852e-05
-3.66039205487935e-06
-3.38791220965093e-05
-1.60681040644428e-05
9.22270813406626e-07
-4.29408312986998e-05
-4.11630487188758e-05
-2.32991637511782e-05
-3.40215746472938e-05
-5.59398564402202e-06
-1.07593984288339e-05
-4.16357008172833e-05
-4.23046677669403e-05
-1.72552241424124e-05
-2.05429420152037e-05
-2.51086408530162e-05
1.96537592311137e-05
-2.65478010152908e-05
-6.39136391941482e-05
-3.74382729420997e-05
-1.75537124362568e-06
-3.10815340683003e-05
-6.07657573984899e-05
-1.23707170761418e-05
-5.0269895082213e-05
-1.830802983465e-05
-1.62656228915654e-05
-5.80495901544119e-06
-3.50283102356465e-05
-5.54932137078692e-05
-2.32586240181461e-05
-5.06303099181319e-05
-5.42129518264933e-05
-1.03447164929093e-05
-1.05137825753254e-05
-8.93916324461048e-06
-3.57704824716756e-05
-3.4138347681287e-05
-2.1908700221687e-05
-1.86291812583766e-05
-1.91684715135976e-05
-1.55925109803577e-05
-9.98857509327671e-07
-4.76449395765772e-05
-6.01015151735255e-06
-3.31913908931167e-05
3.51624372587674e-06
-3.41264184944794e-05
-4.12845555031314e-05
-1.34088292135192e-05
-4.87898669086616e-05
-2.0124823289507e-05
-1.08031938762771e-05
-4.85385530775319e-05
-5.80014534760728e-05
-3.58467148064176e-05
-3.09611593530243e-06
-4.4159384868067e-05
-3.24004365441728e-06
-6.86254048159081e-07
-5.98462760738305e-05
-5.73843716483895e-07
-2.22145979492619e-05
-4.64268635318096e-05
-2.38092935343964e-05
-1.16651622204808e-05
-2.38848278177466e-05
-2.2206280801251e-05
-2.45107393428588e-06
-6.86717712699744e-05
-5.14818891098163e-05
-5.37765104051485e-05
-4.02075023253442e-05
-3.86590859499413e-05
-3.77539460153183e-05
5.63972828655759e-06
-4.10718125167391e-05
-1.57312213135378e-05
-1.97324601782025e-05
-4.46981540194925e-05
-4.87818117874468e-06
-3.18509078057465e-05
-2.78528964753623e-05
-4.68509037254472e-05
-1.59873817651967e-05
-2.83535217870651e-05
-7.93304137541e-05
-2.71620173222423e-05
-4.5122827181224e-06
-6.48030912203419e-05
-5.45453140028712e-05
-3.27217341474673e-05
-5.79597161204412e-05
-2.89243639634208e-05
-4.29912730157581e-06
-2.04738840574311e-05
-2.21308733265614e-05
5.33368141916877e-08
-2.46748221212501e-05
-1.45548820050738e-05
-1.81065679165163e-05
-3.4245444418619e-05
-3.51977923975086e-05
-6.14973348688888e-05
-1.71619689272551e-05
-3.42007991234074e-05
-7.85064044090679e-05
-3.31166383069982e-05
-2.9863665686544e-05
-5.73869222199544e-05
-5.2046908489614e-05
-4.25004946526964e-05
-4.05258108821369e-05
3.21262217639718e-06
-1.01667187706407e-05
-4.5171454583323e-05
-3.03532573773678e-05
-3.03750502777416e-05
8.71964093149771e-06
-4.23035133654601e-05
-5.37562766269751e-05
-7.63415507250656e-05
-6.55421113070536e-05
-4.40628615515102e-05
-4.6517255008821e-05
-6.85284482356827e-05
-5.59690760025496e-05
3.25878755136721e-05
-2.21274628165362e-05
-2.10691288640968e-05
-3.055670639046e-05
-2.74816646064385e-05
-6.29107920376509e-06
-1.37499403637421e-05
-1.63884459122908e-05
-5.66368900602059e-05
-4.34786377095497e-05
-1.13573171462377e-05
-5.04358463807527e-05
-3.86131311648748e-05
-5.15580577328224e-05
-5.82983278541927e-05
-6.13477084299053e-05
-3.48207281821719e-05
-2.25767335184742e-05
-4.52014598205002e-05
2.49917083232852e-05
-1.99280520897109e-05
-2.60874668066704e-05
-1.2413884808308e-05
-2.63214042345462e-05
-5.34943000328178e-05
-4.05196179514227e-05
2.45768622913249e-05
-2.96164901897242e-05
-3.73502403111265e-05
-4.89578495438918e-05
-1.47887518317028e-05
-4.98461090219118e-05
-9.0098758758174e-06
-3.34625965175306e-05
-5.91831000164768e-05
-5.60444344481969e-05
-4.43379696350899e-05
-6.11839301670223e-05
-9.50619483788997e-06
-6.27663605580642e-05
-1.25882958450439e-05
-1.41045079151091e-05
7.01676421141167e-06
-3.45001212270918e-05
-4.96298761088034e-05
1.28709389530074e-05
-3.00001174874256e-06
-1.74180681644569e-05
-2.88582182420248e-07
-3.71937475937218e-05
-2.46615968636752e-05
-5.42996778832483e-05
-3.22901286361569e-05
-5.85048658168878e-05
-1.03409365200947e-05
-1.31403170832028e-05
-4.89306959269346e-05
-4.11637465557515e-05
-1.99608022291301e-06
-1.78440421711049e-05
1.79805884496453e-05
-7.65584781246933e-06
-2.17234528123247e-05
-3.18278697739222e-05
-2.43669304219889e-05
-2.30374413391203e-05
-6.8651548818164e-05
-2.90366657432708e-05
-4.47796679985547e-05
-3.22959970366458e-05
-3.32807546096039e-05
1.71658925286938e-05
-2.86505958267859e-05
-2.19865607824638e-05
-8.28439654573696e-06
-4.56579388867449e-05
-9.75302060802576e-07
-2.39658823083007e-05
-3.04373030150815e-05
-6.39175455264509e-05
-2.4508679438581e-05
-2.29735240548127e-05
-3.19670460905566e-05
-4.90374206419348e-07
-1.93423470310355e-05
-2.56533813247261e-05
-3.69154769520625e-05
-4.39856437204139e-06
-3.39004552892291e-05
-3.92495812206846e-05
-3.18611589985936e-06
-2.585945601252e-05
-1.41263979016897e-05
-1.83545357543234e-05
-2.35275372655813e-06
1.58246798404193e-06
-2.34098370333624e-05
-8.92694867013419e-07
-4.6146464659393e-05
-1.89838346704653e-06
3.14445721569974e-07
-1.52349174323247e-05
-4.31426806496841e-06
-2.91335075470807e-05
-6.72410269136788e-05
-4.66720583017547e-05
-4.18239145407092e-05
-3.62260862000631e-05
-3.24197324846532e-05
-7.51860822608155e-05
5.93666781945831e-06
-1.98883256273349e-05
2.11611982737023e-05
5.71872585245296e-06
-2.31328511377308e-05
-3.18682429178319e-05
7.06818209284766e-06
3.29018256402512e-06
-4.71233635422575e-05
-1.46944477859537e-05
-2.83763795194491e-05
-3.05625065580726e-05
-6.36925661881431e-05
-4.83512817602417e-05
-4.02897637696151e-05
-2.41269074005541e-05
-5.98669091392042e-05
-5.3590307714868e-05
-4.85173961399509e-06
-2.33222098587059e-05
-4.74199892494244e-05
-9.48771781219287e-06
4.22139474542808e-06
-4.67291958112692e-06
-1.68486573213393e-05
2.9917955930828e-06
-1.72487876044174e-05
-3.505405941045e-05
-1.3142424896299e-05
-2.68374634410099e-06
-1.6467869490531e-05
-2.49943825105008e-05
1.55852214977466e-06
-2.67698170110809e-05
-4.2682220232242e-05
-4.09138590628135e-05
-6.78664768818388e-05
-4.17161269641883e-05
-2.61509959341542e-05
-1.68988980826735e-05
-2.80894955237959e-05
-4.44395431307126e-05
-1.78109761570458e-05
-1.91296778437948e-05
-5.13560074270874e-05
-1.08546001908507e-05
-3.59371624952144e-05
-5.02173869859956e-05
6.21728414104375e-06
-3.81326596225482e-05
-2.46603175368838e-05
-3.16328513820855e-05
-3.45214741021161e-06
-1.28235924268281e-05
-3.41634629448067e-05
-1.69566501959047e-05
-2.80370931532523e-05
-1.13971740454137e-05
-1.44829836511329e-05
-5.82438328208858e-05
-3.62602101298848e-05
-1.7619278637955e-05
-2.25267647181842e-05
-4.36541161804342e-05
-3.03388173572122e-05
-3.8912165810227e-05
-3.89987532071994e-05
-2.7155934769942e-06
-3.80182070761196e-05
-9.83282060819481e-06
-3.52096726657414e-05
-1.39435296276965e-05
-6.04077567557248e-05
-4.45959886944019e-05
-2.95351832769252e-05
-5.24218829891205e-05
-9.47653791590684e-06
3.7414587323219e-06
-5.02959167221522e-05
-1.23259266312928e-05
7.5708889023824e-06
-3.75409740269086e-05
-3.29353855737636e-05
4.36989673343128e-06
-7.53947388418475e-06
-3.7248815702553e-05
-1.38841950891619e-05
-2.74305242156815e-05
-4.47601004850039e-05
-3.95308287164428e-05
-4.61452430929076e-05
-3.24855135647183e-05
-5.27869769806302e-05
-2.04362983975473e-05
-5.46343955806026e-05
-2.97294317399606e-05
-8.67023207843713e-06
-6.62411435639171e-07
-2.36277308525316e-05
-1.67032949664775e-05
-4.62010206315209e-05
1.44149610716444e-05
-3.85551366773562e-05
-1.74481488035694e-05
-2.3580111881329e-05
-4.69080760219449e-05
-1.70763379997733e-05
1.1823929514993e-05
-7.51021091965123e-05
-3.50885475921301e-05
-4.31073771580713e-05
-5.8515993231191e-05
-1.98793920371774e-05
-2.74808144979251e-05
-2.17067122166815e-05
-2.8410533550245e-05
-2.89383157727758e-05
-3.50474816113718e-05
-3.36938140220203e-05
2.00586955706917e-06
-4.23872109319994e-05
-7.39799951551164e-05
-1.35874006570306e-05
-3.49689763259496e-05
-8.81231516440588e-06
3.38984386895077e-06
-3.67340990500826e-05
-3.32980763627347e-05
-8.89373011909651e-07
-6.71123414636049e-05
-5.79073669193628e-05
-6.78328969501579e-05
-2.58977949742533e-06
-2.16387894409202e-05
-4.85818837869988e-05
-4.51870043929077e-05
-4.34889407611252e-05
-7.09620627825877e-05
2.41482872363338e-05
-1.21661798214887e-05
-3.81071621732025e-05
-2.84432198581249e-05
-2.87049947757249e-05
-5.63993998884604e-05
8.89423565751105e-06
-2.96709282479203e-05
-4.11521465810288e-05
-2.47159263019659e-05
-4.79328730142722e-05
-5.16788883704597e-05
-2.73700302058132e-05
-2.12542708225624e-05
-8.05830001213794e-05
-2.83042349614067e-05
-1.7969754849298e-05
-3.64707483376705e-05
-6.11354970501087e-05
-1.01489788300087e-05
-1.6516561403126e-05
-2.96727812853725e-05
-7.99121584119877e-06
-4.14690314420655e-05
-1.50157225827908e-06
-6.40006325786169e-06
-3.91298625464887e-05
-2.07566874424364e-05
-6.03676619053615e-06
-1.580530144731e-06
-5.17492737121378e-05
-2.99354954395755e-05
-3.67773043410646e-06
-6.7342734119997e-05
-3.19545501207679e-05
1.59067460647047e-06
-2.15415891939227e-05
-2.98033901959365e-05
-1.05380548360044e-05
1.75436120116694e-05
-2.54697699092572e-05
5.59727025690782e-06
2.40594786942888e-05
-2.8615119614629e-05
-7.1552849299291e-05
-7.31054510463487e-06
-5.81130860286222e-05
-2.02154459309207e-05
-3.48714840013205e-05
-3.16308998434622e-05
-2.7881574249596e-05
-5.28981202295355e-05
-2.15984619526279e-05
-3.94178713456807e-05
-3.62830726525795e-05
-3.20720031491346e-06
-6.02435038023575e-05
-2.98432383052407e-05
5.57909406444035e-06
-1.26914434109113e-05
-3.34809030291838e-05
8.04788193851137e-06
-6.24892604486903e-05
-5.8740506599215e-05
-1.74136266110598e-05
-4.77410743354792e-05
-4.44601625881133e-05
-1.95157881502853e-05
-5.80868910526124e-05
-3.60789130671003e-05
-5.18904152737919e-05
-2.41975630537987e-05
-1.84924559805393e-05
-1.6028295868935e-05
-3.0988049504644e-05
-4.88030368329839e-05
-2.18057289701931e-05
-2.07188800460588e-05
-4.12335235636322e-05
-6.19744678088688e-05
-5.08944051832868e-05
-1.27630490411694e-05
-2.66094909167802e-05
-6.97104764114396e-05
-5.70835545271254e-05
-6.55142877252697e-05
-5.19317902497546e-05
-1.75596191831651e-05
-4.97635682162209e-05
-4.11313005753348e-05
-5.1982960092381e-06
-3.94950659401837e-05
-2.02885406367021e-05
-8.72947120242539e-06
-2.87785288031988e-05
-4.96519748216139e-05
-7.15101697290277e-06
-1.04703333814366e-05
-6.46032933130075e-05
-1.03095184150132e-05
-4.08797920227593e-05
-5.71580919804149e-05
-3.2525278808729e-05
-9.27975771577911e-06
-5.68482285620676e-05
-3.78558501380986e-05
-7.44806787846859e-06
-1.57346587526684e-06
-1.04184194972175e-05
1.85489860130665e-05
-6.0765155976919e-05
-4.76918244320948e-05
-3.32812249445056e-05
-1.98731573751049e-05
-5.64058238664545e-05
-2.10897443981746e-05
-8.48259592895862e-06
-3.07532655295086e-05
-2.92275739803373e-05
7.07818532527072e-06
7.78737532824958e-07
-8.93274809206168e-06
-1.39469419742382e-05
-1.21595606265464e-05
-4.55495080849921e-05
-5.53219992672278e-06
-2.75213523413815e-05
-2.25194165215253e-05
-4.11006061639018e-05
-2.43187595038648e-05
-3.66249314696566e-05
-6.96699918637877e-05
-1.42543055825534e-05
-1.70397110435722e-05
-5.81262499534031e-05
-2.10546560174849e-05
-3.3998573045405e-07
-4.04040458320442e-05
-4.01980281990923e-05
-3.50992886933579e-05
-3.10395299296764e-05
-1.73691572192685e-06
-3.77208743598494e-05
-6.77568734817847e-05
-5.79156273445567e-05
8.88204514783316e-06
-1.08198373341355e-05
-4.01755232411986e-05
-4.68158927432459e-06
-1.09616896098335e-06
-6.81923141661781e-06
-4.87807134310286e-05
-2.79385572021457e-06
-1.17595999813648e-05
-4.45581631320374e-05
-1.74510422910772e-05
-4.28517090305738e-05
-2.25159834376337e-05
-1.98043469774595e-05
-1.89851806063121e-05
-2.80586820061169e-05
-1.60239464072122e-05
-4.73008553632692e-05
-6.32510070270891e-05
-2.97515731659137e-05
-1.46441472131089e-06
-9.08903594157954e-05
-5.26297335208788e-05
-4.14780985029941e-06
-2.9307707386925e-05
-2.13068107247691e-05
-1.21543175632587e-05
-3.51734979717969e-05
-1.91366074072382e-05
-2.32880635613988e-05
-2.40453722344818e-05
-5.06324242292053e-05
-6.01977360470533e-06
-5.18826140078279e-06
-5.28444309722675e-05
-8.14492943943081e-06
-3.9155149685868e-05
-4.9666898657467e-05
-2.8667399300166e-05
-8.35853469687301e-06
-2.20573124071956e-05
-1.12490109711177e-05
9.5139870024683e-07
-2.94885322145816e-05
-3.08242560447376e-05
1.49988690564329e-05
5.97824575572023e-06
-2.6619100581578e-05
-2.6550557852567e-05
-1.05554497878869e-05
-2.60354235658808e-05
-1.75550737039781e-05
-1.8915991390242e-05
-6.32157107882159e-05
-6.75594416392598e-05
-6.36018598266275e-05
-1.50795388384555e-05
-4.0578710114906e-05
-1.44385712348689e-05
-3.16864998992602e-05
3.39576113731002e-06
-5.24174038902416e-05
-1.786315973014e-05
-4.43582258114689e-05
-3.50588873697967e-05
-1.72912421749366e-05
-1.58652144228559e-05
-5.40540158732365e-06
1.30345261087634e-05
-5.94413472885812e-05
-3.91580688423655e-05
-2.08665187764518e-05
-1.16502001932963e-05
-5.2145835411408e-05
-5.65773648535428e-05
2.20697888026291e-06
-3.25928982616462e-05
-2.29907646527282e-05
-9.5666051458573e-08
-4.67936183959945e-05
-1.99875807951944e-05
-1.32864025486356e-05
-2.01767214669247e-05
1.67091519002992e-06
-1.11398356755906e-05
-2.52883260674156e-05
-3.39202341339695e-05
-1.81960075051501e-05
-4.58714761721836e-05
-7.43435653613131e-05
-5.3032350717207e-05
-1.10548001479457e-05
-6.40053591055357e-05
-4.57556633899202e-05
-3.67206284370308e-05
-5.66758184091642e-05
-5.89585822641815e-05
-3.92040484571367e-05
-4.66065033590217e-05
-2.58251085854358e-05
-5.32479135453305e-05
-2.2218652230934e-05
-2.33950971017389e-05
-1.77213413733148e-05
-3.93457674662348e-05
-4.08990701408248e-05
-2.23441398772589e-05
3.82878654097213e-06
-3.1918536860421e-05
-3.91795406776513e-05
-5.411419904545e-05
-6.69055406021239e-05
-1.87925201385779e-05
-7.10271715582268e-06
-1.74822484378351e-05
-1.87153170949071e-05
-1.5959092497193e-05
-3.19061774117973e-05
-6.35157483201624e-05
-3.64506765510149e-05
9.35261653902511e-06
-4.23952131534628e-05
-1.90181334312508e-05
-3.7916020999743e-05
-3.19116670788317e-05
-3.7059574423826e-05
-3.69066635390373e-05
-4.67853556595956e-05
-5.24083675299978e-05
-3.16292599555132e-05
-2.03167190665972e-05
-6.62638400434763e-05
-2.65724840411482e-05
-9.34633836157549e-06
-3.73937584356387e-05
3.1379459185042e-06
-1.35077745907027e-05
-2.17305665333996e-05
-2.69952727200729e-05
-7.71286830607798e-06
-4.18085899959815e-05
-3.05278622412929e-05
-1.89164289084433e-05
-3.64198238360349e-05
-4.63914351286293e-05
-4.15527388136103e-05
-2.57844292224203e-06
-4.69289027316816e-05
-4.67642765979171e-05
-3.74242968184128e-06
-2.72209339185025e-05
-3.5927659117889e-05
2.96855199834483e-06
-2.47577982153503e-05
-5.16753641512791e-05
7.24399690939344e-06
-2.68021473623892e-05
-3.7363416756347e-05
-4.53035217306341e-06
-4.56761552111391e-05
-4.95624718407601e-05
-1.74147322240023e-05
7.56435462534623e-06
-6.18051537663193e-05
-2.3288923010512e-05
-8.51331676034017e-07
-4.43200143359633e-05
-9.07166699331814e-06
3.10426097404809e-06
-3.60890863223619e-05
-1.99429172825518e-05
-3.24253345119712e-05
-2.0515514725343e-05
-7.88568048247032e-05
-1.49884261646027e-05
-5.39423908086464e-05
-9.32497997458014e-05
-4.45450054817196e-05
-3.20043039266249e-05
-6.7655710024343e-05
-1.95997209901321e-05
-2.37656764173343e-05
-4.44589543639354e-05
-3.47065081405898e-05
1.02295903659583e-05
1.31673252906796e-05
-3.99887656438127e-05
-2.04499525829778e-05
-9.51813550057251e-06
-1.10723507314082e-06
-1.55298852252127e-05
1.37582338592254e-05
-3.90171505653642e-05
-3.11735934857551e-05
-2.77813485915572e-05
-3.56132191657666e-05
-1.78216268130283e-05
-3.58225636259343e-05
-4.47144143190417e-05
-2.72015976897178e-05
-3.90409102227703e-05
-3.22243944976432e-05
-3.10820386748182e-05
-3.50386994177131e-05
6.49080002308457e-06
-2.67630288502731e-05
-3.76309098851592e-05
3.16952131352469e-05
-1.07614934242489e-05
-3.94455661819608e-06
-2.23705057397111e-05
4.84350372984566e-06
-2.13453643228555e-05
-2.15970794566951e-05
-2.37316183890273e-05
-4.83646915377127e-05
-2.8720985672977e-05
-3.50160830359334e-05
-6.5405265773117e-05
-4.62367754848894e-05
5.87622821523362e-06
-4.0433780391028e-05
-9.52311736755817e-06
-3.7415345390004e-05
-1.23660647181579e-05
-7.36745641459941e-05
-3.53306694481909e-05
-2.63345043473227e-05
-4.6067830348168e-05
-5.48494776892106e-05
-3.51178579809301e-05
-1.20037969747537e-05
-3.57443224484503e-05
-3.80387413244778e-05
-4.76169512522621e-05
-3.8740488469131e-05
-5.04391096765871e-05
-1.98915837333908e-05
-5.14940249737002e-05
-5.52058430641348e-05
-5.17181490013525e-05
-3.94667467179723e-05
-5.89397480626394e-05
-7.90932538910157e-05
-4.65280841927964e-05
-3.98970445080767e-05
-2.51628084734771e-05
-9.58138811676001e-06
-5.42244594801883e-05
-2.79433437300562e-05
-1.73329617873746e-05
-6.10578410917801e-05
-3.80343097714601e-05
-4.00055744850161e-06
-3.42839146345322e-06
-6.07990855828059e-05
1.24139562161574e-06
-2.07935945438028e-05
-6.96826956007126e-05
-3.20662390692375e-05
-2.97662380434353e-05
-4.88563814041225e-05
-4.28706870694351e-05
-4.14691268227538e-05
-3.03230863521214e-05
2.71083665274133e-06
5.88178838129889e-06
-5.28569235195961e-05
-1.35701885456578e-05
-8.87276513826964e-06
-7.89664019060189e-06
-4.1376083179161e-05
-6.79269696445022e-06
-2.30833358053226e-08
-8.85990357780217e-06
-4.00209094270552e-05
-9.29877331437951e-06
-3.44846534672136e-05
-2.67125551968815e-05
-1.81493741018606e-05
-6.0891224697393e-05
-6.61394270630177e-05
-2.97461257430269e-05
-1.56193106970215e-05
-3.0892487461144e-05
-1.17986576064243e-05
-3.76818678071454e-05
-2.22614097985153e-05
5.32411863217263e-06
1.6237919442543e-05
-1.08237535908666e-05
2.12606140409638e-05
-1.65649608989048e-05
-5.95589541040036e-06
-3.69665740902611e-05
-2.61387036220097e-05
-3.43932381128158e-05
-3.82219558392235e-05
-3.33594692799403e-05
-4.95545580184926e-05
-5.95802326874578e-05
-2.05349129479825e-05
-2.68687795887409e-05
-6.05172161862309e-05
-4.57114894726132e-05
-2.2943696595916e-06
-4.37063980619967e-05
-4.70672309485045e-06
-9.99804309819603e-06
-1.82225726321152e-05
-2.05164530158575e-05
-1.78632355969489e-05
-1.53688752882767e-05
-4.45511824060256e-05
-1.11094846635327e-05
-1.61897488142312e-05
-1.71660120938571e-05
-2.69760350182219e-05
-2.97573701903227e-05
-2.07561946329221e-05
-2.93629788578423e-05
-3.17965559940283e-05
-2.75843414703844e-05
-3.96078327074413e-05
9.57586753295566e-07
-2.29397706475842e-05
-3.97839190562451e-05
-6.29947805139698e-05
-3.36607548816792e-05
-1.66189907591748e-05
-8.1219362854058e-06
-3.43360059162892e-05
-2.43431320443592e-05
-4.04618474966598e-05
-1.30748163236415e-05
-2.38501252161228e-06
-4.23691957421928e-06
4.72516218383943e-06
-7.46299833805092e-06
-4.78887616774244e-05
-7.65042360513409e-05
-1.91524069724448e-05
-4.81911114325878e-05
-4.61946407501345e-05
-4.44832156503121e-05
-2.14713076435057e-05
-5.94646616285059e-05
-6.78696023459567e-06
-4.96481604959005e-05
-3.77590594107929e-05
-3.41919910323636e-05
5.90274065773756e-06
-2.78738721385225e-05
-1.48011699521471e-05
-1.33083714458472e-05
4.16729019735983e-06
4.24761566685069e-06
-3.11990478444226e-05
3.20297988169673e-08
-3.02245977525866e-05
-5.01549117980782e-05
-5.25384992983385e-05
-4.37292119344879e-05
-3.26093834254803e-05
-4.36505861948487e-05
-5.21084567224314e-05
1.51115708311356e-06
-4.710934779229e-05
-3.96447032821349e-05
3.03003563570941e-06
-1.21933775440897e-05
-2.13516809524036e-05
-1.49351217607854e-05
-1.56110956170186e-05
-9.02249124010284e-06
-5.57743484924001e-06
1.21765247234498e-06
-1.64993473777397e-05
-4.08373271621878e-05
-3.31586017714864e-05
-5.32276057741341e-05
-7.76192242475196e-05
-6.39919068129378e-05
-3.91557130803225e-05
-7.59220898012581e-05
-3.9648322721362e-05
-2.07972563379593e-05
-4.62229721979242e-05
-1.10860984674458e-05
-2.37648303473547e-05
6.14983160080629e-06
-2.21695058682911e-05
-1.9108385356946e-06
-1.87670453119878e-05
-6.68712431206332e-05
-1.05353603614381e-05
-3.80425610887972e-05
-1.8625468842623e-05
-2.94907112343682e-05
-3.25714692981573e-05
-3.54767027802469e-05
-5.59149251185858e-05
-2.89277762525198e-05
-3.18843242379296e-05
-7.27546960601645e-05
-4.07276231829605e-05
-3.31193700980878e-05
-2.66015108367241e-05
-4.13049866538543e-05
-1.46632783367273e-05
-2.12054458236815e-05
-4.60344356700382e-05
-1.59308473053159e-05
-1.15966706338422e-06
-4.72659228745004e-06
3.78596225216269e-05
-2.43410599823573e-05
-2.46124428960591e-05
-2.70338173252838e-05
-2.15833332044178e-05
-1.53475271443137e-05
-2.90545116796999e-05
-7.39927458175335e-05
-4.22114401705268e-05
-2.28280846104258e-05
-1.26916407516857e-05
-1.60528049053449e-05
-5.23807357309365e-05
-4.10309461210949e-05
-3.36348751456253e-05
-1.42739843678795e-05
3.65355164168505e-06
-6.51563932841896e-06
-3.41358427432625e-05
1.3107378394592e-06
1.88912579568128e-05
-6.44657831574822e-05
-1.98229407460376e-05
1.04469265469785e-05
-2.87308442215757e-05
-6.48178956366852e-05
4.54330341049874e-06
-3.03062639270366e-05
-5.17339724969968e-05
-1.40120846868292e-05
-1.60937739710798e-05
-4.95171421952638e-05
4.72478574273637e-05
-2.46622296274484e-05
-3.20948651693524e-05
-8.00717946727328e-06
-2.73618821181485e-05
-2.10912413936699e-05
-4.10925815544741e-05
-1.92700158374597e-05
-4.24661338062594e-05
-1.90002508029781e-05
-2.41884560073121e-05
-1.16529294742522e-05
-4.98928380419406e-05
-2.45353236018399e-05
-2.08255758850317e-05
-4.70415649659559e-05
-3.44009607793723e-05
9.6292347263112e-07
-2.04615401042881e-05
-4.77423917262268e-05
-2.96852251168026e-05
-2.79354688061188e-06
-9.7694535287445e-06
-2.68708841505917e-05
-5.29276935887055e-05
-1.66204729209931e-05
-1.90827248618361e-05
-2.30806328073952e-05
-6.26858173521716e-05
-5.64235326737718e-05
-9.75184837483429e-06
-3.45472396443148e-05
-3.81702176991901e-05
-5.82833157757608e-06
-4.05134681538616e-05
-3.72163554902686e-05
-2.07321049116105e-05
-6.53264363418321e-06
-4.48036425678789e-05
-2.13536758599714e-05
-9.82875625987998e-06
-1.81572791110777e-05
-2.30530462002699e-05
-2.77532547969782e-05
-1.40791079366219e-05
-3.29410986017174e-05
-1.86709480716185e-05
-3.79245728993409e-05
-3.31225394378397e-05
-1.99902191277136e-05
-3.31576732030308e-05
-4.92981568620824e-05
8.30177528375596e-08
-2.596062079745e-05
-3.83401989980922e-05
-3.83702328818361e-05
-1.21968099259785e-05
-3.82120606263945e-05
-4.66493677738059e-05
-2.83323908985054e-05
-2.36084720082456e-05
-5.75510939292206e-05
-2.07124346021862e-05
-7.22935982740283e-06
-8.09765407099175e-05
-3.222500894952e-05
3.59517882248885e-05
-4.28624613597098e-05
-1.96753566923399e-06
-2.01400148625136e-05
-4.76238224524175e-05
-3.75514827410059e-05
-1.91590080361219e-05
-5.75813496288548e-05
-4.42690059051967e-05
-1.96986074290513e-05
-2.75732582889343e-05
-5.17319115010153e-05
-3.03645783549477e-05
-1.60654614363141e-06
-4.12870641498553e-05
-4.22620844007487e-05
-6.02213044560041e-06
-5.35782026149167e-05
-3.08627426319985e-05
-2.6722877382596e-05
-3.00098918742893e-05
-4.01377074817299e-05
-1.8220509647384e-05
-3.76708676710342e-05
-5.23735400157159e-05
-2.0422610209735e-05
-3.29320515545737e-05
-5.5369044394201e-05
-2.27791582671309e-05
-6.85265765161149e-05
-4.00413512031722e-05
-4.40261213888395e-05
-2.39017127430329e-05
-2.37929611849816e-05
-1.72317317406885e-05
3.50089269913271e-06
-1.46958807829361e-05
-2.22094523132572e-05
1.86646514887186e-06
-3.1440903403319e-05
-1.3321334508794e-05
-4.19845578265518e-05
-8.74116129524524e-06
-3.63917004025192e-05
-4.39422238083414e-05
-6.24956554391054e-06
-3.8761162948335e-05
-7.26985360437859e-05
-1.57121436636971e-05
-3.37001214432531e-05
-1.92583434709975e-05
-7.28969645226146e-06
-4.6253596541409e-05
2.51314738299024e-05
-7.82452186939828e-06
-3.49271196582224e-05
-1.33428568835792e-05
-1.80549981725374e-05
4.05975795929855e-06
-2.25879943886995e-05
-3.02272357661435e-05
-5.12111291299224e-06
-2.69939825283759e-05
-3.50626767135742e-05
-2.61883549308787e-05
-5.62386565638304e-05
-4.78051918603199e-05
-5.10612228121279e-05
-3.36077785479932e-05
-3.7376534792671e-05
-2.3285852869979e-05
-3.26610634903536e-05
-1.45607966065665e-05
-7.88040736297242e-06
8.24803869725507e-06
-4.67634244880881e-06
-2.42018528540873e-05
-1.65889484530836e-05
-1.30811566057679e-05
-3.08961497829473e-05
-4.35605922832866e-05
-3.99397063480875e-05
-4.45647519234731e-05
-1.51200352157983e-05
-4.2257146143325e-05
-2.06515519692915e-05
-3.1446290811003e-05
-2.70408806914713e-05
-1.74578912053513e-05
-1.63426555823182e-05
1.26334490257357e-05
-3.60959248600207e-05
-1.51342295484709e-05
-3.27923429486157e-05
-2.04905321597357e-05
-5.06610164915499e-05
-4.59248320034778e-05
-1.615882396648e-05
-4.98868960372461e-05
-5.7768139629114e-05
-3.01302351328857e-05
-4.91610377547643e-05
-6.20188668511834e-05
-2.22809239005238e-05
-2.07844933399774e-05
-6.07676597603321e-05
-1.98840154866828e-05
-4.17515129744531e-06
-8.48914427454276e-06
1.41562972573823e-06
4.61155730332711e-06
-1.66613801932471e-05
-1.87787512392307e-05
-2.12122717501e-05
-3.92170647329652e-05
-3.69802612739745e-05
-3.46164529768412e-06
-5.06398687261609e-05
-5.21507531259665e-05
-5.23493347621136e-05
-4.631848837641e-05
-2.94760821772045e-05
-4.69292206348058e-05
-2.88636630549531e-05
