# Supplementary material for: Research on computational propagation and identification of mine microseismic signals based on deep learning
Source: PLoS One. 2025 Oct 22;20(10):e0334641. doi: 10.1371/journal.pone.0334641 (PMC12543183; doi:10.1371/journal.pone.0334641)
Supplement: S7 Data — (ZIP) [file pone.0334641.s007.zip › 000100900001516.xlsx_0.txt_24.txt.txt]

-2.09998551452031e-05
-2.1611312674299e-05
-2.29972223574969e-05
-1.30776296263174e-05
-2.38750491117263e-05
-4.04019112390185e-05
-5.87525199545548e-06
-2.55809282742723e-05
-4.38739130653597e-05
-4.96267966671433e-06
-5.36488773997044e-05
-2.73498674685282e-05
-2.90151056245242e-05
-5.27777523107985e-05
-3.58124765958268e-05
-4.45542801728109e-05
-3.93683733213067e-05
-2.64542311468652e-05
-3.58345970459472e-05
-2.47100679111893e-05
-7.20142644994941e-06
-2.83050497563204e-05
-1.1615844742082e-05
-2.4602641932607e-05
-2.30883195896353e-05
-3.74651354323044e-05
-8.01147892272739e-06
-2.37876145815131e-05
-3.50305127397268e-05
-3.11112844183223e-05
5.26990855372003e-06
-5.94072126326741e-06
-1.39135119787577e-05
-3.43257356691976e-05
-3.81637570308198e-05
7.85462282591162e-06
-3.5694002850901e-05
-3.56658476357132e-05
-2.11123053755591e-05
-5.59188399312992e-05
-5.94936655348809e-06
-2.95095444317377e-05
-2.10071679870331e-05
-2.50939441576685e-05
-1.91439409005841e-05
-1.61032514656549e-05
-2.45081129383129e-05
-4.39426767401547e-05
-3.12725325354598e-05
-1.93524282529561e-05
-4.78724685207859e-05
-4.57865390317159e-05
-5.61849970664946e-05
-1.00793878584944e-05
-1.93308533752842e-05
-1.86135670154283e-05
-1.41097819292296e-05
-4.3991548046372e-05
-5.06679983358788e-05
-5.54386499490851e-05
-2.91786333359712e-05
-5.46159208058313e-05
-4.61234602892907e-05
-3.90017120316531e-05
-3.62357334107758e-05
-3.82670863059868e-05
-2.29386743576561e-05
-4.49899510941333e-05
-3.15763742362994e-05
-2.85458188576012e-05
-3.94974138549524e-05
-1.43148806830762e-05
-2.70250726477755e-05
-4.37557218508581e-05
-6.45940557179743e-05
-2.98695559767613e-05
-1.21532639984246e-05
-5.30537131458961e-05
-1.67200732812188e-05
-3.39905474518777e-05
-1.98283002422205e-05
-1.65582163563896e-05
-8.47710148786624e-06
-4.91973123474316e-05
-1.97368567388563e-05
-2.22854110929092e-05
-2.92445254061533e-05
-4.69972926997799e-05
-3.2030558124666e-05
-5.94946839357492e-06
4.91926218578738e-06
-3.27292751389853e-05
-3.25472335200046e-05
-1.36958671905393e-05
-3.44109751836125e-05
-2.99068022356173e-06
-2.47186223395177e-05
-4.91636713253893e-05
-9.34928278966908e-06
-2.3614433623956e-05
-5.73578712588951e-05
-2.96376749048209e-05
-4.27959529364597e-05
-3.4468984559343e-05
-2.41791232304709e-05
-2.48957390475307e-05
-4.04401163236266e-05
-1.55997456553578e-05
-4.22683620409623e-05
-1.64116438355158e-05
-1.55201993664687e-05
-2.09967013695044e-05
-2.27020253504688e-05
-2.14418063900031e-05
-3.7153472922706e-05
-3.60822430913372e-05
-2.93393361134528e-05
-3.6676297442623e-05
-4.43554047576706e-05
-1.00800866501587e-05
-1.65530007001286e-05
-3.28669638947451e-06
-2.49035465841294e-05
-2.89956048754906e-05
-1.6988988111994e-05
-5.19983259457722e-05
-3.61632759283942e-05
-7.23920916105199e-05
-3.02642346212006e-05
-6.55186556948869e-06
-4.64141142282044e-05
-2.50917793433941e-05
-1.69400305340481e-05
-2.10166980783624e-05
-8.35275238492721e-06
-6.92911963204048e-06
-5.78602749902655e-05
-4.94756537296026e-05
-5.97190804987132e-05
-2.00174560609921e-05
-2.72044545081477e-05
-4.08705049765756e-05
-2.5978664600721e-05
-1.45936149163541e-05
-5.20334778087223e-05
-5.24535857539446e-05
-1.39389135017181e-05
-4.0896635580739e-05
-4.53038339009992e-05
2.26156238463868e-05
-3.42763370255954e-05
-4.62390418778309e-05
-2.83664591911887e-05
-5.18435047147758e-05
-3.27159117788728e-05
-2.76602665469465e-05
-2.10556990649064e-05
-2.74185260745413e-05
-1.65782890726564e-05
-1.87584957712119e-05
-1.99664358409856e-05
-6.76946928769271e-05
-2.55668036287262e-05
-1.37247071892515e-05
-3.23783692607149e-05
-4.79678448805764e-05
-2.18356942112443e-05
-2.20369732183968e-05
-5.32949902844885e-06
-3.27018196551973e-05
-2.0429545650706e-05
-4.85666322667387e-05
-2.65548233524013e-05
-7.85954559168293e-05
-5.7808668593062e-06
-1.26152545205044e-05
-3.4480770793546e-05
-4.27600786632231e-05
-1.95695113807125e-05
-1.3335915133261e-05
-4.03705843279626e-05
-5.15382405514618e-06
-1.39590932290408e-05
-2.66280911629865e-05
-3.08719094442853e-05
-4.20945356346117e-05
-2.00617505597051e-05
8.5528151591173e-06
-2.79034134094161e-05
-4.51839932174639e-05
-6.01112644862318e-06
-2.53264527405089e-05
-4.54868916226863e-05
-1.07413795869171e-05
-2.23013093604224e-05
-3.20925725347172e-05
-1.57712740475146e-05
-3.6551161319929e-05
-6.44693126866925e-05
-7.67404360046743e-06
-2.66468812307576e-05
-4.44004337949661e-05
-4.16535347263437e-05
-4.08858159878106e-05
-5.07049963083302e-05
-2.03778830557612e-05
-1.08553532172515e-05
-2.42922230052087e-05
-3.93956200638133e-05
-2.52310531258869e-05
-4.20884938454556e-05
-7.06876340335222e-05
-3.10040368532939e-05
-5.89456300008322e-05
-8.93324592925217e-07
-3.28416935794789e-05
-3.68887969477665e-05
-2.08170798758065e-05
-6.89857488999853e-06
-1.46309962352264e-05
-2.84611388678045e-05
-4.34166079753515e-05
-5.55986353661663e-05
-3.71536562885911e-05
-1.4291301956877e-05
-2.16380680744254e-05
-2.33604263456974e-05
-3.31582261570657e-05
-5.71734661980429e-05
-1.213074124541e-05
-4.99807752241508e-05
-3.66018413484828e-05
-2.42085649110557e-05
-5.25415250773639e-05
-1.55627603186117e-05
-2.64817281653701e-05
-4.50055322368655e-05
-5.05124402965565e-05
-3.1249564000009e-05
-3.73372413357059e-05
-1.92608420217879e-05
-3.11671542644778e-05
-3.14768827271691e-05
-4.99657144771679e-05
-2.92127963535962e-05
-4.79719747429912e-05
-9.7331010547514e-06
-4.72256107785375e-05
-2.34684987700905e-05
-4.95897075692523e-05
-6.91217400827434e-06
-1.63929488069898e-05
7.17096208086827e-06
-5.09379559095538e-05
-2.76090748387064e-05
-5.62165492902089e-06
-2.33618882370449e-05
-5.63824658978845e-05
-2.23993293898471e-05
-4.21160727639853e-05
-2.53063661058174e-05
-2.80444589812935e-05
-6.31043510517882e-05
-3.41732930512295e-05
-3.17089863649223e-05
-2.40114314273596e-05
-1.73869356572672e-05
-4.99775922808856e-05
-7.54549097751403e-06
-6.47689799528846e-05
-5.51985800216736e-05
-1.87870022076244e-05
-3.22479272581105e-05
-5.05993118826532e-05
-1.03359251699588e-05
-4.82756266512489e-05
-1.80863872321106e-05
-2.81927735245828e-05
-3.18287728735072e-05
-1.22154459183243e-05
-2.40709451175747e-05
-7.10908503899213e-06
-2.60915556658385e-05
1.00712534289098e-06
-2.66974842448071e-05
2.12094350752858e-06
-2.73256749476689e-05
-4.27434250595014e-06
-1.32821279310752e-05
-4.82384491857732e-05
-5.12886383261374e-05
-3.27073469371229e-05
-4.58316528587145e-06
-1.34915560579463e-05
-2.16832206183674e-05
-1.14191525067632e-06
-5.00416916820549e-05
-4.08642215166402e-06
-1.59507377708482e-05
-4.23385072390363e-05
-4.57022351815288e-05
-3.75101734641502e-05
-8.59661523379279e-06
-1.22721040003528e-05
-3.82705278517334e-05
-2.51260873842379e-05
-1.8931808943253e-05
-2.99256243825689e-05
-2.88797778843469e-05
-2.93197935847211e-05
-2.47581127112707e-05
-9.78633955774967e-06
-4.62776521576429e-05
-1.80773794571091e-05
-3.54317496831395e-05
-1.84972613589441e-05
-1.93813670408894e-05
-4.70889667401606e-05
-4.23957672440523e-05
-2.01353511425575e-05
-2.8254565590517e-05
-3.5928126201594e-05
-3.78013751718855e-05
-7.67466437731262e-05
-7.5862589641721e-06
-2.15130084240507e-05
-6.55923396557826e-05
8.9014232520706e-06
-6.16458514519877e-05
-3.80121836740137e-05
-5.18559343480282e-06
-1.92747109573524e-05
-1.39570675680047e-05
-1.63716760657675e-05
-3.70879231121646e-05
4.20035753393734e-06
-3.4596922387092e-05
-5.17936280411613e-05
-2.25176139182881e-05
-2.25106011893513e-05
-3.56348177998235e-05
-7.54774531406708e-06
-2.98553567751139e-05
-1.87318451752278e-05
-2.42794624667619e-05
-2.74970255168935e-05
-1.29522354257603e-05
-1.54284962343303e-05
-4.17051922714265e-06
-3.52520417990224e-05
-3.07542100367002e-05
-2.47595194812356e-05
-2.81959502134551e-05
-2.15420716408036e-05
-4.62063135680034e-05
-3.002499750562e-05
-1.90668361784946e-05
-4.83425385394352e-05
-2.10761305459787e-05
-6.50919590681328e-05
-1.73779731446554e-05
-4.3883101000749e-05
-5.26529835026448e-05
-1.96647390213226e-05
-2.71674949959947e-05
-3.8689972517405e-05
-2.18822417843517e-05
-2.68234527631569e-05
-2.91462927434314e-05
-4.21156982915946e-05
-1.13844482482434e-05
-1.3953060449335e-05
-7.39251925953554e-06
-4.44325243479848e-05
-2.62135491753728e-05
-2.78409681401608e-05
-3.19287787918219e-05
-9.22475441977993e-06
-4.02561102483612e-05
-2.89302820581013e-05
-2.98604448477486e-05
-2.00620103388387e-05
-2.84675166381586e-05
-2.48463352232676e-05
-2.02065686328223e-05
-5.3242385760743e-05
-1.86643824515998e-05
-7.39345646503116e-06
-2.50864892979371e-05
-3.05702781724619e-05
-1.75704507863519e-05
-3.45895695049358e-05
-2.11602423232676e-05
-3.81361774192307e-05
-3.95553792024518e-05
-4.65890690625314e-05
-2.04186151763738e-05
-1.72928704128664e-05
-6.21082015078701e-06
9.40032619414081e-06
-1.96040616927117e-05
-6.05848539183947e-05
1.65716801849958e-05
3.61084268635822e-06
-2.85015721801644e-05
-2.08502331780304e-05
-2.08242000477404e-05
-7.22854521693302e-06
-2.03729942962682e-05
-5.54896072610087e-05
-6.53170807271047e-05
-9.0223390996834e-06
-1.34764094289367e-06
-3.19057438379565e-05
-1.55170146248724e-05
-1.77478925257164e-05
-2.80228652213222e-05
-4.87484562932905e-05
4.33518276777531e-06
-4.8277078726232e-05
-1.5912254939165e-05
-6.81743995628636e-06
-2.09051238023151e-05
-1.10653282341653e-05
-3.40014300273142e-05
-3.12495700171043e-05
1.37287946314712e-05
-2.38150815223119e-06
-9.83163885140081e-06
-2.8105584494204e-05
-5.12707374481459e-05
-2.17335229599557e-05
-3.41752372482539e-05
-8.1561154609851e-06
-3.20954468724165e-05
-3.53008229043144e-05
-3.54811716646976e-05
-3.43773782996151e-05
-2.04876541267828e-05
1.05818259354037e-05
-2.46937552787693e-05
-1.63030975270732e-05
-3.343214531705e-05
8.88314939420042e-06
-2.98717846077353e-05
-3.582425906793e-05
-1.67424260358081e-05
-3.64378672516151e-05
-2.59378551938474e-05
-1.05942955902842e-05
-2.49651956904019e-05
-6.09168386741704e-05
-4.04707604893321e-05
-3.66704868831668e-05
-1.71043967420722e-05
-2.95589671812385e-05
-3.02429774713424e-05
-3.57691193192964e-05
-5.86240201238011e-05
-3.33345535970481e-05
-7.26934053990483e-06
-3.69950751899672e-05
-2.44874086991683e-05
-2.8478551344046e-05
-1.78167338388372e-05
-4.9877859866254e-05
-4.17337455896141e-05
-3.19013172193423e-05
-4.32357804099372e-05
-2.92051645093117e-05
-1.34844519905708e-05
-7.43019108202264e-06
-4.99328506149555e-05
-3.73845043360811e-05
-4.953931660001e-05
-3.22813421790902e-05
-4.47074406391173e-05
-2.8560395864722e-05
-7.03108251598053e-06
-4.43416172315089e-05
-1.99245930518613e-05
1.8101261224239e-06
-4.55794434270952e-05
-3.15621747815149e-05
-2.82881592315662e-05
-3.67627485585144e-05
-3.38409997397316e-05
-2.08850634595178e-05
-2.53983355968514e-05
-3.36069903238504e-05
-3.08862593938455e-05
-2.35013740539157e-05
-7.58183520718293e-06
-4.5315959813762e-05
-2.00106376157088e-05
-1.99941509423597e-05
-2.24546827680058e-06
-2.35171168786377e-05
-3.10066938774872e-05
-1.319538279104e-06
-1.24646494304872e-05
-3.35393805747675e-05
-1.64504786951303e-05
-4.00790014472207e-05
-5.00581724239124e-05
-1.60861831230036e-06
1.47727100376563e-05
-3.18098113265368e-05
-6.14597420951851e-06
-5.4047098077833e-05
-6.32376622845117e-05
-2.26911960068855e-05
-6.43488922342362e-05
-5.74007753935494e-05
-2.40270971427532e-05
-6.51222703680398e-05
-5.42438077595827e-05
-3.90118100403034e-05
-3.59525598683821e-05
-1.80631582466519e-05
-2.02022580006592e-05
-3.91215512513319e-05
-4.20427444788987e-05
-3.40697955466033e-05
-4.09948738150926e-06
-6.56856473712552e-06
-3.42231388594329e-05
-3.5021529040865e-05
-2.43993755430677e-05
-3.61121250721107e-05
-5.43144695160442e-05
-4.73636214577655e-05
-3.52263960757582e-05
-2.6602928651334e-05
-4.98039177000642e-05
-1.82466909780905e-05
-3.91016880802917e-05
-3.51593882582897e-05
-3.79680699909959e-05
-2.67839671751718e-05
-1.04948027147015e-05
-2.31872964264329e-05
-1.98768566070094e-05
-2.60897297219041e-05
-1.69734545668976e-05
-2.6463298443586e-05
-1.58372751672505e-05
-1.6839577736043e-05
-2.70050451505378e-05
-8.62264755822973e-05
-9.42887102949087e-06
-4.14971950466967e-05
-2.03482502868769e-05
-4.28891703562674e-05
-6.28972003898344e-06
-5.06011325544577e-06
-4.33894435051199e-05
-1.00711258276693e-05
-1.24878258356956e-05
-1.36720529697065e-05
-1.88848622701008e-05
-9.74866031431056e-06
-2.0725404679562e-05
-5.16905921819784e-05
-2.61868699434627e-05
-1.93926646083603e-05
-1.99342584690945e-05
-3.5609864955063e-05
-3.5827190589563e-05
-5.16744418754411e-05
-1.32793432482969e-05
-3.02186834251386e-05
-4.23490275000398e-05
-2.16626596780098e-05
-3.44880102064064e-05
-9.69133493767739e-06
-2.23222421607553e-05
-4.03008635585446e-05
-3.4357198746239e-05
-4.32759847862369e-05
-8.50033358818864e-06
-1.09802184271831e-05
-2.14933478811226e-05
-2.65001117461285e-05
-2.89192618489968e-05
-2.72990828543437e-05
-5.90429839523729e-06
-2.83025400428627e-05
-2.90687645775628e-05
-4.62293954978068e-05
-4.94115286572834e-05
3.66998006324033e-06
-3.55356142744369e-05
-6.90667205021493e-05
-3.01000960290231e-05
-4.10925641176863e-05
-6.20960217106712e-05
-3.25752590484661e-05
-5.19562476469325e-05
-4.301973513182e-05
-1.78134525964097e-05
-3.67070983766567e-05
-2.51289630853221e-05
-6.04596143125295e-05
-4.37342259872468e-05
-3.47587171062634e-05
-2.75962849161948e-05
-3.12207214181358e-05
-3.89855722781856e-05
-2.67522562912335e-05
-4.78509808911699e-05
-1.59509065794206e-05
-2.93856121798211e-05
-2.46485965433242e-05
-4.30812579952988e-05
-1.66603730354161e-05
-8.24406570377542e-06
-4.7638171996258e-05
-4.64480437942828e-06
-2.86725492805802e-05
-1.6033432274065e-05
-3.67218275803345e-05
-1.74309672942701e-05
-6.52169376673369e-05
-2.77353930308736e-05
-2.17986025906797e-05
-4.76854511245618e-05
-1.8657504125856e-05
-4.40863299992263e-05
-1.99030713127958e-05
-1.1737876006974e-05
1.05299843124037e-05
-3.89261742131957e-05
-4.91125931072402e-05
-1.48616449132462e-05
-2.56015698423103e-05
-6.75166027258978e-05
-2.2307528868075e-05
-1.48545454108684e-05
-1.17787201051544e-05
-3.02892749256505e-05
-6.09472907375439e-05
-2.73809137131579e-05
-1.51455134548982e-05
-6.18992548587104e-05
-3.73726427526848e-06
-3.40054962514129e-05
-2.06203959892215e-05
-4.42280714232811e-05
-9.91156317703913e-06
-1.84046433362976e-05
-2.63619233567437e-05
-3.55742735643259e-05
-5.61368709562448e-05
-2.36659904437868e-05
-1.98185971996524e-05
-3.11860234607652e-05
-3.40047546171656e-05
-2.16752904228818e-05
-2.2375130410365e-05
-8.4561343462935e-06
-2.97451082858399e-05
-2.07222500365954e-05
-9.22664289652349e-06
-2.99124025782868e-05
-5.36880831650096e-05
-2.46564058210113e-05
-1.87614298552558e-05
-3.56679242620413e-05
-4.59027067756533e-05
-2.62726470626913e-05
-3.28889422979008e-05
-3.12204266907109e-05
-3.27405462124406e-06
-1.59634409682227e-05
-3.14482499463089e-05
-3.32015785965836e-05
-3.54218372165575e-05
-1.46701929941019e-05
-4.77753698963095e-05
-3.06279906616499e-05
-3.93717563488096e-05
-3.58539968427278e-05
-2.70437368296708e-05
-2.92524371553256e-05
-4.41395983474693e-05
-1.8139263562844e-05
-2.6661787183999e-05
-2.68485738845398e-05
-1.25409562122163e-05
-8.7404607437928e-06
-3.08267940569958e-05
-2.22639950982185e-05
-3.77788155369615e-05
-3.47251704685207e-05
-2.30176257867729e-05
-3.23650498665543e-05
-4.99191901075224e-06
-7.20696793250311e-05
-3.5612341681785e-05
-1.16853366610587e-05
-1.60812094738134e-05
-6.56393177579509e-06
-5.13120333105157e-05
-3.90269701180285e-05
-2.30875097782591e-05
-2.57727217559516e-05
-1.69764777454603e-05
-3.240207999863e-05
-2.78259181167033e-05
-2.64583319774398e-05
-1.28462755323676e-05
-4.45026634749949e-05
-2.37317403622227e-05
-3.71811380721474e-05
-3.82665281267328e-05
-2.73614048631552e-05
-2.60505052148294e-05
-2.98668474475895e-05
-1.63612527070705e-05
-7.31833753808705e-06
-3.59117181611769e-05
-4.8687010016011e-05
-7.78424821567513e-06
-5.16706129648082e-05
-1.57119588768022e-05
-1.83468807782147e-05
-1.51099708904275e-06
-3.5759991346582e-05
-5.35639295237279e-05
-5.49340511775246e-05
-3.03765319322595e-05
-1.17689263314309e-05
-2.75640275190182e-05
-3.08685605748444e-05
-3.66231706856937e-05
-3.52710261999905e-06
-3.09626385251306e-05
-1.93871824933802e-05
-3.64783816141296e-05
-3.64835088046156e-05
-5.63547718091754e-05
-4.17776800032309e-05
5.22874927957184e-06
-1.51716754460912e-05
-1.77293760983624e-05
-3.60168957789598e-05
-3.71673799528653e-05
-4.20366647170173e-05
-3.25969568768518e-05
-3.22041287957353e-05
-3.9202625126188e-05
-4.96540879708197e-05
-1.953633864052e-05
-2.23942371986777e-05
-5.04734334382069e-05
-4.14331991304344e-05
-1.30877710715607e-05
-4.25551562019269e-05
-9.0411558282e-06
-1.31807648590616e-05
-8.11232377597251e-06
-3.37481067215702e-05
-3.09642088890695e-05
-4.13873445384004e-05
-2.86708609318623e-05
-1.86255887815181e-05
-7.1709332576948e-06
-2.15213824960178e-05
-4.33266043560469e-05
-4.57980564815366e-05
-1.46040942947111e-05
-2.57512294091183e-05
-3.79762583560869e-05
-4.73547280733589e-05
-2.77926542034653e-05
-3.72143476998221e-05
-2.27865090749869e-05
-3.80795558848394e-05
-2.94745199821193e-05
-4.24538465433711e-05
-1.60985928723395e-05
-4.29388911202042e-05
-3.65374115281186e-05
-2.11668539119315e-05
-1.54213294627404e-05
-1.56171035404619e-05
-3.8991813882968e-05
-3.36872924812936e-05
-4.1864189714943e-05
-6.78772078299367e-05
-4.77855679137571e-05
-6.76322788480983e-06
-2.976318358442e-05
-2.05646357800646e-05
-2.91925337642936e-05
-1.83708389810397e-05
-3.92430796859797e-05
-1.96488319262726e-05
-5.21212537702075e-06
-4.43391542393989e-05
-3.97012699295916e-05
-2.9159495865002e-05
-4.48284150329633e-05
-2.85579892089779e-05
-1.23844195811096e-05
-3.55580186351237e-05
-5.28600651191341e-05
-2.90309009733972e-05
-4.35386120884554e-05
-4.05750578361476e-05
-2.13683770124779e-05
7.09289074068521e-06
-3.97088356418006e-05
-2.24454225124358e-05
-2.31844053421718e-05
-3.01478133319918e-05
-1.81575424428514e-05
-1.37572905268059e-05
-2.6624326971561e-05
-3.35338561496247e-05
-4.78290998781591e-05
-6.19013048982868e-05
-7.55851621834909e-05
4.97929901445119e-06
-1.3382789888428e-05
-2.75534191723381e-05
-2.52148022261257e-05
-1.62406024046692e-05
-2.0196444608472e-05
-2.18453759818531e-05
-1.9260108208373e-05
-4.33118571566055e-05
-3.2768298614525e-05
-3.42550802690187e-05
-3.30259340969601e-05
-2.34787676089021e-05
-5.61669087943234e-05
-3.94523165832356e-05
-1.20456327744133e-05
-4.35392380515307e-05
-6.23569182569619e-05
-3.98131811586759e-05
-4.940525735557e-06
-7.47555387778131e-06
-4.83324031549442e-05
-1.41562020127426e-05
-3.39392116356966e-05
-5.45742362504339e-05
-2.23670530707622e-05
-2.43580723351932e-05
-2.19202255429162e-05
-4.18934287518774e-05
4.1719451402358e-06
-3.18685211785648e-05
-4.52059951843486e-05
-2.25975198976543e-05
-1.90108587282969e-05
-3.04235754165749e-05
-3.56849092167292e-05
-1.52009485767877e-05
-2.42406063039867e-05
-3.01602298729035e-05
-5.04608020702476e-05
-4.08421255347525e-05
-3.0587896079195e-05
-1.69917519885968e-06
-5.36141145829664e-05
-2.06641374716391e-05
-4.20400137085319e-05
-3.74652726308611e-05
-4.12406279024006e-05
-5.40019600707939e-05
-7.39463745770196e-07
-2.01095669105976e-05
-1.9112540747929e-05
-5.93327943783117e-05
-1.4938277582467e-05
-7.2082444495047e-06
7.94337631808963e-06
-4.3769163598396e-05
-1.05875695037338e-05
-4.17125840975051e-05
-4.47524954705443e-05
-5.06283656762999e-05
-3.51251724468877e-05
-3.37247502264208e-05
9.88044242512789e-07
-1.14630924064309e-05
-4.48623088311348e-06
-3.30457805881037e-05
-2.37351194960778e-05
-5.05210143714204e-06
-1.31967184254618e-05
-2.97944388480084e-05
-3.68072591294205e-05
-1.47447455891418e-05
-2.24881921993919e-05
-3.62794796564105e-05
-3.27605561184184e-05
-3.52022150303912e-05
-3.90516135630471e-05
-5.26590240458482e-05
-5.65016203676762e-05
-3.37949958592927e-05
-4.05202618615714e-05
-1.47894547610898e-05
-2.51643506332882e-06
-3.58883740049541e-05
2.63439597148787e-07
-1.00233519485865e-05
-2.91287335042376e-05
-5.63649426106605e-05
-2.85411717742344e-05
-4.28948941121406e-06
-1.16290684768548e-05
-1.40726752229462e-05
-7.64725389025511e-06
-5.16772588905772e-05
-1.53729103267219e-05
-1.67455995273168e-05
-2.16854075077458e-05
-4.30437663300485e-05
-3.82764277807144e-05
-5.81687794202632e-05
-5.20329929770177e-06
-2.8140347006556e-05
-2.68891298844406e-05
-2.64190628818737e-05
-1.09574134182827e-05
-1.53435623335295e-05
-3.19695831085494e-05
-8.03294712511512e-06
-4.83815861306914e-05
-3.34471345097408e-05
7.12722759407278e-07
-3.56457542541872e-05
-6.12403016265286e-05
-1.71713888246313e-05
-4.72546868662455e-05
-3.55072820012936e-05
-3.53263180165664e-05
-4.6038584505855e-05
-3.12941731165085e-05
-4.42605898608272e-05
-2.4919855150476e-05
-3.07197544361581e-05
-1.89804226931033e-05
-2.44744184105897e-05
-1.74190617671099e-05
-4.59009511288451e-05
-1.21654801322929e-05
-5.36037211694869e-05
-3.83550886129584e-05
-1.58873691123248e-05
-2.85738424689313e-05
-2.12719854014304e-05
-2.5483429911668e-05
-1.47300007784147e-05
-3.78290392631311e-05
-2.66792543357902e-05
-2.67877899513023e-05
-4.37412733292356e-05
-4.41199430556056e-05
-2.49127706664977e-05
-2.69732810306667e-06
-3.38346752705882e-05
1.64086271118668e-05
-7.9915803478858e-06
-1.40805393122486e-05
-2.48854990893775e-05
-1.73768429131141e-05
-3.96432376631236e-06
-5.19318971130431e-05
-3.01839012312278e-05
-4.67769704004038e-05
-4.71114046625703e-05
-1.87496234336452e-05
-5.09019846817003e-05
-3.67026707542466e-05
-1.13395061027638e-05
-2.19556977929523e-06
-3.63698968509261e-05
-4.11718351801261e-05
-3.87422404557658e-05
3.105240203113e-05
-4.09505891552167e-05
-5.18888855004863e-06
5.24451150844434e-06
-4.15089919821251e-05
-4.40363796696555e-06
-1.81055035604405e-05
-1.99455419503848e-05
-3.97613191321462e-05
-3.45365349822507e-05
-1.06527144515036e-05
-4.18558431467846e-05
-2.29157600389402e-06
-2.10688200802156e-05
-3.87989305330662e-05
-5.54156288923253e-05
-3.0261463222691e-05
-1.73985069769553e-05
-3.80691006722249e-05
-3.14900425742244e-05
-1.22724987202256e-05
-3.11568138250729e-05
-5.47023540250465e-05
-4.32512355762759e-05
-3.13396808768557e-05
-2.00140488156402e-05
-3.93718737145889e-05
-4.18536624891831e-05
-5.78942447864037e-05
2.57009937501444e-06
-4.8924867136553e-05
1.90654527883694e-06
-2.00518818072863e-05
-3.15939101408408e-05
-6.42591836496344e-06
-3.96159588247598e-05
-2.42891147609257e-05
-1.18515722684902e-05
1.43602429498902e-06
-5.84990907523786e-06
-3.76318128059785e-05
2.62043969631093e-06
-4.43837575609395e-05
-5.96897930708938e-05
-2.32601117616839e-05
-4.24090295962414e-05
-6.57550967355982e-05
-2.85747649201915e-05
-7.61960410416873e-06
-3.56029768404399e-05
-3.71913618528984e-05
-4.763476610519e-05
-3.26220907277741e-05
-2.08168375087991e-05
-6.49038501373604e-05
-1.31762554144094e-05
-7.57284696877257e-06
4.90101641702311e-06
-2.13931287236586e-05
-3.3493600144105e-05
1.45105170064255e-05
-6.46004354936869e-05
-1.541036775564e-05
-2.7634034647046e-05
-1.09930781832484e-05
-1.31912411242699e-05
-2.5337373195046e-05
5.88692334630887e-07
-4.96212205212445e-05
-1.8798946394894e-05
-1.87102515192063e-05
-4.40154758221228e-05
-2.18664297046031e-05
-2.93538967660081e-05
-5.06042060344011e-05
-4.476844913855e-05
2.42774110826839e-06
-1.32582643862731e-05
-2.23484139200243e-05
-2.0137454594738e-05
-3.96800715204187e-05
-3.44754019763202e-05
-1.09974042620317e-05
-2.55406295982067e-05
6.39397248368047e-06
-2.26034317895991e-05
-3.35822946805579e-05
-5.49242648965016e-06
-1.71333664381852e-05
-4.94703589252926e-05
-4.03189013274733e-05
-2.49694151493367e-05
-3.45637854082502e-05
-3.53644702807684e-05
-3.02847946916482e-05
-4.44547336447529e-05
-3.47948774838238e-05
-4.30562122167612e-05
-4.7751184413691e-05
-2.86676320628503e-05
-5.14991624894503e-05
-2.1744428453414e-05
-1.79787089057993e-05
-5.8520961090522e-05
-2.48506228927242e-05
-2.61289706042684e-07
-2.72569116064552e-05
-4.82384587231483e-06
-1.47045747279242e-05
-5.07058616165141e-05
-5.51516384137852e-05
-3.44092147379928e-05
-2.32344656868244e-05
-5.62125320271228e-05
-2.96710945789437e-05
-2.64211417248811e-05
-4.15194626672628e-05
-1.67202685386934e-05
-6.22691480921884e-05
-4.60487357691803e-05
-2.50279774228129e-05
-3.75811027358679e-05
-1.90654921606188e-05
-3.97608460315088e-05
-5.9682985176167e-05
-3.85303464327481e-05
-2.07373455779792e-05
-3.00600380600091e-05
-1.28648532977262e-05
-5.1465086950085e-05
-1.24407172430423e-05
-3.87233396412539e-05
-3.1971651916856e-05
-3.02564051444305e-05
-1.96392651856537e-05
-2.87961293149704e-05
-2.55437079074926e-05
-2.99521976516907e-05
-6.04069411851783e-05
-3.4108830149325e-06
-5.32918573104267e-05
-4.35213164549176e-05
-4.16246985781616e-05
-3.3086697986283e-05
-2.1911184368421e-05
-1.65806500544852e-05
-1.73190493340626e-05
-4.9947044383367e-05
-3.54646280671816e-05
-4.71019044521047e-05
-3.42731017930127e-05
-2.2797184550322e-05
-2.8326137373184e-05
-3.98610647798525e-05
-4.94437530749625e-05
-3.73336115522921e-05
-4.09448907881546e-05
-3.32332871054627e-05
-2.07738595559437e-05
-3.28090417003927e-05
-2.29752953578608e-05
-2.13720127125768e-05
-2.46406002291703e-05
-1.79009555108937e-05
-1.32988587064473e-05
-8.76373801982603e-06
-2.89833398234053e-05
-3.77832058878036e-05
-1.57991843979743e-05
-1.83923004376326e-05
-1.66919047023842e-05
-3.77833076302174e-05
-1.75144155086993e-05
-2.27194898082119e-05
-1.24928844403612e-05
-3.8575198128128e-05
-5.9071012203138e-06
-4.2121388042404e-05
-7.2406258821808e-06
-3.30350334734811e-05
-2.63744966442462e-05
-4.17609979264364e-07
-1.08659241082217e-05
-2.55823532013237e-05
-5.75535820776919e-05
-2.87876701354424e-05
-1.79749039660049e-06
-4.87300731557935e-05
-5.0349453999684e-05
-3.30608597563701e-05
-3.75876454303567e-05
-3.3060116291766e-05
-3.72510429471713e-05
-1.01976963996898e-05
-2.81704611887914e-05
-4.53402681881253e-05
-2.45563950059899e-05
-6.9474139191261e-05
-1.93560113952125e-05
-4.43390899147378e-05
-4.12973994962483e-05
-3.05634532892723e-05
-5.24660187302917e-05
-2.39655649301178e-05
-4.40063744152126e-05
-1.95782092762175e-05
-5.03509109116529e-05
-7.5480431652579e-06
-2.6674417079959e-05
-2.84486580377434e-05
-2.32871101724278e-05
-3.11390793681484e-05
-1.23459455361553e-05
-2.58293983021584e-05
-2.76687115384061e-05
-1.88718691220112e-05
-1.60682410853106e-05
2.6104784394386e-06
-2.86154384121061e-05
-4.0010545419621e-05
-3.37617628900757e-05
-2.5912244803582e-05
-2.48419965812644e-05
2.21246727586685e-06
-4.20610890297718e-05
-4.09012122017405e-05
-4.4640711828927e-05
-1.83420158694547e-05
-3.94233551370046e-05
-4.84378485661286e-05
-1.92570842861168e-05
-1.87241527453751e-05
-5.03206024472283e-05
-4.07661813067168e-06
-2.00000677029431e-05
9.36019397541589e-06
-4.53835945005253e-05
-2.56964480898468e-05
-3.83224348699909e-05
-1.23719519478717e-05
-5.42916343105896e-05
-2.87029123282158e-05
-3.55961336409694e-05
-3.7280397847799e-05
-2.03193541640592e-05
-1.48674787806629e-05
-2.83537756413036e-05
-6.16333922497877e-05
-4.56874066358326e-06
-3.87576534501631e-05
-9.06966044819507e-06
-3.37727980455425e-05
-3.69662686644155e-05
-4.63765254431403e-05
-1.65660925504721e-05
-1.31261833286434e-05
-3.59148503354226e-06
-6.61324185311424e-05
-2.78675150745008e-05
-1.09111476184117e-05
-2.66181199532592e-05
-2.61123453118547e-05
-5.12723253647491e-05
-6.49268557242279e-06
-5.44541868141635e-05
-2.77736349120496e-05
-5.49643228005383e-05
-2.22720324932495e-05
-2.07958478388054e-05
-1.59453993332561e-05
-5.2655279285706e-05
-5.04785719042396e-05
-2.48406548027125e-05
-2.68253270591214e-05
-4.61264122366896e-05
-6.17838593225725e-05
-2.40490706291877e-05
-1.18147183837046e-06
-4.30508278000225e-06
-5.78541096071267e-06
-8.02953595134314e-06
-4.36078507493243e-05
-9.91524398162072e-06
-1.39529641547202e-05
-3.85582551996101e-05
-4.66427568459153e-05
-3.8562850878899e-05
-1.21358347930023e-05
-2.25082204691608e-05
-3.26299113539579e-05
-4.75880124415009e-05
-4.0412328503835e-06
-3.50660006377064e-05
-3.45072266078338e-05
-9.97992652168879e-06
-3.57301622221892e-05
-4.07971018153125e-05
4.90898994347561e-06
-3.77636603550811e-06
-1.14562420272435e-05
-4.34194035724526e-05
-1.79234288118664e-05
-2.34000868770814e-05
-5.76588119787211e-05
-4.51747369407596e-05
-2.65664895075547e-05
-7.8838696547106e-07
-7.50000912749886e-05
-2.62458068971312e-05
-3.20850322859249e-05
-5.13476668225863e-05
-5.86632243033003e-05
-2.58451468880138e-05
-1.87347292990695e-05
-9.59162129339705e-06
-1.21974527515201e-05
-3.44900511909864e-06
-2.28107018051431e-05
-3.90646067431553e-05
-3.74105618209994e-05
-1.9248325291341e-05
-1.0604363414301e-05
3.84086514473744e-06
-3.11345976951706e-05
-5.87580931291516e-06
4.63068772073652e-06
-3.44415125079988e-05
-4.42244562701425e-05
-1.11554010614894e-05
-1.99444492862233e-06
4.36469366879741e-07
-4.32808776850538e-05
-4.06334797790882e-05
-4.27292378055643e-05
-4.14713853020114e-05
-2.69280831443034e-05
-3.43302500691413e-05
-1.33902085068773e-05
-1.8883977548853e-05
-2.47321956328699e-05
-2.42810708199189e-05
-8.0138432653436e-06
-2.92336973883318e-05
-4.61228829875334e-06
-8.21618343932627e-06
-5.19445397086247e-05
-5.44428248816054e-05
-3.01143579766547e-05
-5.65154482407642e-05
-5.36633661959743e-05
-5.13813634495179e-06
-3.35272667848117e-05
-2.26674057417573e-05
-1.75484596993747e-05
-4.03646079296721e-05
-2.15696998848049e-05
-7.91418590915888e-06
-3.05970221429668e-05
-5.63895081956222e-05
-5.90665892041659e-05
-1.21397044865834e-06
-3.0178357314425e-05
-4.58847511656237e-05
-3.37506222900092e-05
-2.88156872729593e-05
-2.23491408417834e-05
-9.71095215831237e-07
-5.98447710679113e-05
-5.02540642438847e-05
-3.60424940531588e-05
-2.83962712849089e-05
-2.2092776189634e-05
-4.79017457132744e-05
-3.19373886295073e-06
-1.54888708796008e-05
-3.34045696857021e-05
-1.25722070178516e-05
2.6783145620862e-06
-2.74241672864964e-05
-4.08533596203416e-05
-4.17679542340514e-05
-9.11979118636517e-06
-2.96225814872889e-05
2.36512009026637e-07
-1.02868425281314e-05
-3.65443824120032e-05
-4.15896806517307e-05
-1.94640310014383e-05
-4.96901236773413e-05
-1.65081180275568e-05
-3.32168799088657e-05
-5.94245052863607e-06
-3.5429823784948e-05
-2.82738618992509e-05
-7.07777416469215e-06
-1.22286164791587e-05
-1.23819564267123e-05
-5.03009001938636e-05
-4.21124748430167e-05
-2.53196735049201e-05
-5.45598526687752e-05
2.67382008625938e-06
-1.58595199098476e-05
-3.39437374802919e-05
-1.29465681604033e-05
-4.01225278087576e-05
-2.53262331528376e-05
-3.30745146371097e-05
-1.37074629026609e-05
-2.59339436292463e-05
-1.98453663086311e-05
-4.37656109007562e-05
-2.22183459858905e-05
-2.29876540327504e-05
-2.9939445027145e-05
-2.814923263698e-05
-5.99687075252199e-05
-1.88276445272595e-05
-1.25870779286015e-05
-1.54859933603002e-05
-1.01864530302303e-05
-2.34485387331511e-05
-8.10070401819727e-06
-6.75839311723201e-06
-1.40430317721372e-05
-1.55337860110276e-05
-3.15916891916179e-05
-1.18354711228327e-05
-1.92584194983786e-05
-2.84378378564733e-05
-1.91902009485935e-05
-3.70396241287621e-05
-2.34302593655323e-06
-4.18070989321591e-05
-1.52844249975192e-05
-1.30191726639297e-05
-2.95021132097005e-05
4.75772760955001e-06
-3.80354612358579e-05
-4.40803386854196e-05
-4.41396122547449e-05
-3.10708054543128e-05
1.27655595782959e-05
-2.91230959980736e-05
-3.04565125977771e-05
-3.79726089314425e-05
-3.22868509340544e-05
-6.43400245556327e-06
-4.49611411383029e-05
-1.92691493951898e-05
-4.66588563246724e-05
-2.25888375989882e-05
-1.43207166792663e-05
-4.37848905250589e-05
-4.35254561974632e-05
-4.47621368459083e-06
-4.12693789539026e-05
-1.08260199681222e-05
-4.99064246237441e-05
-6.20449006447015e-05
-3.71534493299462e-06
-4.05186231579523e-05
-3.25716022170978e-05
-2.76441167229978e-05
-1.63031101947408e-05
-9.10879593385917e-06
-1.65873391942589e-05
-2.60902374860075e-05
-3.63304863809335e-05
-9.07597521415652e-06
-2.76462903985885e-05
7.92589842390322e-06
-2.97188178394996e-05
-5.14613131818317e-05
-2.84123408724002e-05
-2.68582665781884e-05
-6.26839240658351e-05
8.75847385763332e-07
-2.89784294159794e-06
-2.36470135008684e-05
-3.4831310274796e-05
-2.89385081275794e-05
-3.16491965434477e-05
-1.4357117527489e-05
-8.52065055987096e-06
-2.5986133388693e-05
-2.14862846731444e-05
-3.44920131934918e-05
-3.65536190865116e-05
-2.03542910368751e-05
-2.53205523698641e-05
2.68292757679305e-05
-2.46066282563877e-05
-2.66652453542053e-05
-2.90253685413039e-05
-3.6481704093521e-05
-1.95329509721765e-05
-7.64400863761473e-06
1.41374671857626e-05
-1.65515710806887e-05
-9.48577614882903e-06
-3.69657886433336e-05
-3.70755851534895e-05
-2.5512880663994e-05
-1.80708553613387e-05
-3.21144448092478e-05
-3.5961184779988e-05
-4.13861874766891e-05
-3.36274127607291e-05
-1.52284492542768e-05
-4.79171586874546e-05
-2.34073816207754e-05
-7.34960039829605e-05
-2.35420271991078e-05
-2.45673311666804e-05
-3.01991741890772e-05
-8.25812736332935e-06
-1.75072837541782e-05
-3.69343367095824e-05
-1.21093930828134e-05
-1.53463789218794e-05
-5.62250901729812e-05
-1.1352360826849e-05
-2.22370166689277e-05
-3.86222590375264e-05
-1.81286843602761e-05
-3.70810866280872e-05
-3.54148198253019e-05
-7.57422950862976e-06
-9.52803138990803e-06
-2.66420911340109e-05
-1.71760217752575e-05
-1.15804053865554e-05
-3.24164350823003e-05
-2.76905757761565e-05
-3.77277314346308e-05
-4.22348657870889e-05
-5.96207589071166e-05
-5.79419276480143e-05
-5.2283899456122e-05
-5.19672770092019e-05
-9.26024931499777e-06
-8.74017822776516e-06
-3.88683098712864e-05
-4.18588031450767e-05
-4.50881234374035e-05
-2.28576016893469e-05
-5.81799215659263e-05
-2.32362157274805e-05
-4.80216618855842e-05
-1.19670123585102e-05
-4.97457004463389e-05
-1.17471868497699e-05
-4.31826562481873e-05
-1.72701723993218e-05
-4.0568186020006e-05
-2.13843006034224e-05
-1.58554859693558e-05
-2.1534161209165e-05
-4.32296633589891e-05
-1.98471922006368e-05
-3.56907458851888e-05
-7.69613067377785e-06
-3.64497135817874e-05
-4.90914006081814e-05
-4.04068007745824e-05
-1.34408485118552e-05
-3.51883102665119e-05
2.67735348750359e-06
-2.28683120709921e-05
-3.38082374457206e-05
-4.24456921691671e-05
-2.85698893341952e-05
-4.43410842295467e-05
-6.38742979598815e-05
-4.90596958383885e-05
-3.79003500858965e-06
-4.35486728136609e-05
-3.63950346043551e-05
-3.89732132883071e-05
-1.20357234557442e-05
-2.86066876859245e-05
-3.80678911940839e-05
-4.94885187225794e-05
-1.14807198022664e-05
-3.73458537944218e-05
-2.71753215898686e-05
-1.77558938571748e-05
-3.33147705505952e-05
-3.24507213487676e-05
8.61019575680992e-07
-3.99905654944798e-05
-2.28218958351693e-05
-1.71241930371709e-05
-2.77690642558119e-05
-3.30032961775003e-05
-1.11723151967946e-05
-3.33848518415176e-05
-2.48881407591974e-05
-2.50824715796651e-05
-1.60355366090085e-05
-2.4119020794758e-05
-3.10570058208874e-05
-3.21701164257315e-05
5.84525915934768e-06
-3.41234010345026e-05
-4.1980648599793e-05
-3.53140359505983e-05
-2.71753630784646e-05
-4.49527941337236e-06
-3.75249446936199e-05
-1.43730962566409e-05
-2.6674383182237e-05
-6.71891239875041e-06
-5.17051735516297e-05
-4.40624800918279e-05
-2.89658345397808e-05
-2.88033908213747e-05
-3.54286289707093e-05
-1.2930230163569e-06
-4.52228309201467e-05
-3.33016137734909e-05
-5.03529177061776e-06
-5.80805378572858e-08
-1.09276991841679e-05
-2.6355246240847e-05
-3.5143064280527e-05
-1.70275374872331e-05
-6.39238712999329e-05
-1.26100057711766e-05
-3.27194336195074e-05
-5.612802192907e-05
-2.06957288055977e-05
-9.11187460326579e-06
-4.08855731038389e-06
-4.01467284115156e-05
1.24397491146845e-05
-5.63110080458026e-05
-4.72059048115652e-05
-2.87585291361235e-05
-2.31743723719443e-05
-2.32553193638119e-05
-2.80260339451866e-05
-4.23351143007615e-05
-8.7354741524914e-06
-1.78455998248395e-05
-1.77019661485794e-05
-4.70151208401576e-05
-2.36449461395723e-05
-3.50563166291952e-05
-1.73488444052714e-05
-2.80405487174943e-05
-4.93779694505297e-05
-3.50930460939628e-05
-4.44459009362516e-05
-3.71849358297178e-05
-2.29560622799688e-05
-7.00555119185625e-05
-4.38061275396077e-05
8.51107951371835e-06
-6.84169296052446e-05
-2.24474503746327e-05
-3.0266275437456e-05
-2.89824262890803e-05
-2.167581585259e-05
-2.29084582495415e-05
-4.12522764342561e-05
-6.15700534124596e-05
-2.49894636682632e-05
-4.61720118323794e-05
3.21096200019952e-06
-9.90479596582771e-06
-3.07959173850798e-05
-3.96184788177001e-05
-3.55781008220134e-05
-4.04098755609117e-05
-2.21368942193833e-05
-2.33229115558344e-05
-2.15347919335888e-05
-3.66922471738324e-05
-2.99884834572206e-05
-1.47395455416119e-05
-1.31387889885701e-09
-6.23864968495123e-05
-3.46429327524865e-05
-1.34805294257218e-05
-4.08983854735263e-05
-1.81250150403924e-05
-5.0801957757652e-05
-4.64660463783784e-05
-2.25384709884499e-05
-2.97753519481177e-05
-2.14527047221123e-05
-1.40204959841816e-05
-3.16267638163344e-05
-3.44166272648374e-05
-5.05230527043214e-05
-2.93091874439698e-05
-3.88815459988166e-05
-3.65142133093493e-05
-2.99550571204465e-05
-2.34081185928463e-05
-2.97299192851438e-05
-5.83884782624174e-05
-4.47721936815059e-05
-1.88199079219469e-05
-4.02979296502642e-05
-2.52686612991614e-05
-2.19656514971001e-05
-7.1290167215095e-06
-7.31916935034844e-06
-1.727808741551e-05
-4.05341959409507e-05
-2.75367517042413e-05
-9.03818009460784e-06
-1.65974692806994e-05
-1.13528600811959e-05
-3.14419919229179e-05
-1.43628739952913e-05
-3.20727880368868e-05
-1.42554068268368e-05
2.79814395612318e-05
6.50822457408998e-06
-6.43467716478098e-06
-3.8716004231004e-05
-3.48245068189126e-05
3.90664447271707e-06
-2.46361728945297e-05
-1.14846569792491e-05
-6.65823150514283e-05
-7.09005231546998e-05
-4.78300323826447e-05
-2.4910324354005e-05
-4.48794083380921e-05
-1.66941531267529e-05
-1.9143631216073e-05
-2.40581313754417e-05
-6.49679580709478e-05
-1.05470035586652e-05
3.71337540906505e-06
-2.76686774797076e-05
-2.55843129784048e-05
-6.59267120195233e-05
-3.18200500667558e-05
-4.50532863877375e-05
-5.41217044339619e-06
-2.79858468372956e-05
-5.49962536168783e-05
-8.61540540257053e-06
-2.11041744486565e-06
-1.33603062228677e-05
-4.50823643700576e-05
-3.28542938059067e-05
-3.89308642970201e-05
-3.79563918096435e-05
-2.12195265770633e-05
-2.85529732319595e-05
-4.85404940256965e-05
-2.5855918128026e-05
-2.23652828426051e-05
-2.21528189614423e-05
-1.02799105340174e-05
-4.84557834077519e-05
-6.27297508671954e-06
-3.21336925781737e-05
-4.372573872332e-05
-3.5275638173535e-05
-2.57692784537676e-05
-3.89190223021515e-05
-3.86322183295959e-05
-6.1385636871583e-05
-2.49172471156111e-06
-5.89142077709536e-06
-1.57891261597875e-05
-4.36131242875453e-05
-2.43685576110529e-05
-3.19080132017182e-05
-4.61105058583035e-05
-3.80930802597726e-05
-3.58359853156373e-05
-4.26882671874649e-05
-1.87684208618426e-05
-3.49378684739586e-05
-1.38711403790099e-05
-4.06965319501807e-05
-4.60178109852636e-05
-3.28325166405961e-05
-2.69526192372221e-05
-4.43274594429452e-05
-1.40714327133082e-05
-8.69874729536096e-06
-2.07332951751877e-05
-2.66159833435313e-05
-3.37335455228879e-07
-4.42919550750078e-05
1.04545108754352e-05
-4.53988728217609e-05
-5.00547785905901e-05
-4.06188279712398e-05
-1.98728134662865e-05
-1.34196454937649e-05
-2.13400073782881e-05
-1.84748533786551e-05
-3.29039945110511e-05
1.03970076901107e-05
-1.88714416932259e-05
-5.94478076106193e-05
-1.03331024170077e-05
-5.3687339476938e-06
-4.58234004273444e-05
-3.90995048883057e-05
-4.79118578833516e-05
-4.70861803768801e-05
-1.58257495514081e-05
-2.99626141955373e-05
-5.83323539903792e-06
-2.06908038622857e-05
5.56480035200668e-06
-6.12928196054196e-06
-5.10845104687628e-05
-2.31046843806301e-05
-2.6938438338698e-05
-4.1153449120686e-05
-8.71986289683957e-06
-1.36489808708509e-05
-4.9094961947922e-05
-2.32561326670492e-05
-2.11772926015403e-05
-1.29071420358007e-05
-4.76530474238462e-06
-1.03180970139724e-05
-4.13806062519607e-05
-4.04142260466523e-05
-4.50512922550216e-05
-2.54902127061007e-05
-1.79438283532414e-05
-4.23950589936474e-05
-1.73493974774933e-05
-2.30528627254224e-06
-2.63454034896386e-05
-1.15649130930533e-06
-4.8338046795657e-05
-4.1711765839304e-05
-4.52708410681435e-05
-1.75858243235939e-05
-4.14910096396233e-05
-2.70032838466359e-05
-3.9022305462098e-05
-5.10668338117946e-06
-4.71012055095928e-06
-2.74381737328841e-05
-3.74448867569618e-05
-2.57454873639153e-05
-2.682877662554e-05
-1.80825684362376e-05
-8.39224286037271e-06
-1.95071996327245e-05
-5.18642350930668e-05
-1.00127463556521e-05
-2.21635506426267e-05
-3.59420038911358e-05
-3.33932934039705e-05
-6.20765887449785e-05
-2.90380832397708e-05
-4.03805168488483e-05
-2.46084399290373e-05
-3.93552591490169e-05
-4.09278604360408e-05
-4.62553402522874e-05
-1.89561849908544e-05
-3.03608814836224e-05
3.67207489945403e-07
-2.79937735150601e-05
-3.24454830723747e-05
-2.46551050428021e-05
-3.08455223899591e-05
-2.17074823236437e-05
-6.17267927051123e-05
-3.28132971944397e-05
-1.45333223412903e-05
-1.81673513136087e-05
-8.47351348215059e-06
-2.01487492461137e-05
-4.08016258242535e-05
-5.45304639205155e-05
-1.74591154424256e-05
-2.82445579458569e-05
-3.84641529624914e-05
-2.81180655924446e-05
-1.37575539687289e-05
-3.72160421550933e-05
-2.74115662145208e-05
-1.49726399202114e-05
-4.89367042588118e-05
-5.3820183864797e-05
-4.65287798030812e-05
-2.34156295411074e-05
-6.76449841255543e-05
-1.03933811426904e-05
-4.44490031761441e-05
-1.07682217272459e-05
-8.92555749615248e-06
-1.88812020052477e-05
-3.79689337299572e-05
-2.43942992220242e-05
-1.67950730386233e-05
-3.26021914154092e-05
-6.36338902359055e-05
-1.76229295650155e-05
-5.00542193674123e-05
-6.00717716233718e-05
-5.15735565841146e-05
-5.16160405697549e-05
-3.04450990736614e-05
-5.21672130120556e-05
-1.29500761915128e-06
-1.86897149701898e-05
-5.7048929055308e-05
-6.19461651748953e-05
-3.50409857526418e-05
1.04981578871113e-05
-1.33333993366296e-05
-1.67660480630604e-06
-3.09258901819426e-05
-6.79295695453973e-05
-4.26369030667917e-05
-3.50484773874052e-05
-3.46945720338316e-06
-2.99793564731275e-05
-3.60330822054208e-05
-1.6244777305787e-05
-1.33790426695975e-05
-3.05335096896426e-05
-2.57504087980656e-05
-3.35771612385538e-05
-5.25789907429071e-06
-4.35720497592324e-05
-2.81182065138834e-05
-4.36449385718104e-05
-3.01531273938222e-05
-1.85264268209852e-05
-3.07058668280257e-05
-1.81514895215518e-05
-7.25869478752115e-06
-5.34870306626689e-05
-4.11974319486449e-05
-4.46731802239968e-05
-4.30299804662117e-05
-2.11901910895827e-05
1.34491031534988e-06
-1.58205985640672e-05
-9.19328461493277e-07
-4.16003468075502e-05
-2.30267916362311e-05
-3.94539185477792e-05
-1.5488744147299e-05
-5.19522940313836e-05
-1.33252619084646e-05
-1.28816338275839e-05
-1.4837563944191e-05
-1.72537447619785e-06
-5.96392921850767e-05
-3.17621365505399e-05
-3.0838187890856e-05
-3.32821357763361e-05
-1.86637709535779e-05
-1.23988123791141e-05
-5.25643071514419e-05
-3.16144623362839e-05
2.3213117954707e-05
-3.36170003037794e-05
-2.71159149827445e-05
-1.03865023759023e-05
-7.82544289159439e-06
-3.60430590140302e-05
-3.14079524850828e-05
-3.50624403980663e-05
-6.63659484953751e-05
-3.42517775359475e-05
-4.27645501923839e-05
-1.9527190536253e-05
-3.17706521491562e-05
-1.79096752597085e-05
-2.56363549032771e-05
-5.32172723807769e-05
-2.10193155647643e-05
-2.22165331051676e-05
-1.26922184046625e-05
8.46575503455264e-06
-3.84448141711633e-05
-5.40197078002828e-05
-1.30646932349927e-05
-4.39705849418672e-05
-2.95584877076676e-05
-3.38816111475767e-06
-3.09043527916244e-05
-3.60229278746466e-05
8.07339688312901e-06
4.06285363008082e-06
-4.131539751712e-05
-5.18242158480213e-05
5.10735625978704e-06
-3.44823567981729e-05
-2.51076422022704e-05
-2.53406633079549e-05
-4.52461192966732e-05
-9.73988850954852e-06
-3.47306740524679e-05
-5.49766636684266e-05
-4.65969146541923e-05
-3.16477353723882e-05
-2.08468810927052e-05
-1.81775768324814e-05
-4.49554950747678e-05
-4.16774825314934e-05
-3.73157431292917e-05
-2.19013241475428e-05
-1.28899387175482e-05
-3.72750344346504e-05
-2.46272793144865e-05
-1.55147418387789e-05
-3.95478637910402e-05
-7.66223170201174e-06
-2.49927345622669e-05
-2.09954293649374e-05
-3.6117981122271e-05
-4.74832620232484e-05
-4.19889413705343e-05
-2.56466742226214e-05
-3.21458264453637e-05
-3.92203369261352e-05
-1.63562010963334e-05
-1.98018180370566e-05
-3.67198022742528e-05
-2.76510047230123e-05
-2.02280140490524e-05
8.65289710265415e-06
-1.17944117702522e-05
-5.05778869834329e-06
-3.49675890763683e-05
-2.71727871330043e-05
-3.15161734375847e-05
-2.96299293132852e-05
-1.74051016147072e-05
-1.62952944502555e-05
-2.75573752044707e-05
-2.24123954716317e-05
-2.20839072425079e-05
-1.77708551448076e-05
-1.20208016996838e-05
4.90343892158755e-06
-1.81400562745245e-05
-2.40828060365204e-05
-3.71825303287642e-05
-4.38570180990327e-05
-3.78011493195473e-05
-2.34568770345928e-05
-3.97844772258506e-05
-8.75755685060499e-06
-5.08473999189623e-06
-2.45597348927597e-05
-6.32595412331838e-05
-3.45499434540906e-05
-2.52716008498256e-05
-3.63632662864915e-05
-2.00650673880126e-05
-3.41601895083623e-05
-1.88291665303627e-05
-1.87859913772852e-05
-2.96459579947328e-05
-3.165117201642e-05
-4.00697760026503e-05
9.11526999500736e-06
-1.28306298251225e-05
-4.05935162400891e-05
-3.15519741655147e-05
-1.30199976263845e-05
-4.63687016011948e-05
2.31825961950499e-05
-3.32621265923793e-05
-3.93869558641171e-06
-3.33398758423345e-05
-6.08388412371271e-05
-1.35294340013429e-05
-3.6192756558839e-05
-4.04913326091143e-05
-4.23846384274261e-05
-2.46617730568978e-05
-4.59939997630526e-05
-3.33480449318405e-05
-2.15121718986202e-05
-2.76390966261461e-05
-2.23105552794598e-05
-2.90058910500711e-05
-2.64268963088057e-05
-3.12268592876202e-05
-1.86591034653279e-05
5.4256922222201e-06
-4.4014803289498e-05
-4.56720534163897e-05
-5.84641506346058e-05
-4.07535248726817e-05
-4.16897553833113e-05
-4.15822727182994e-05
-2.94439053663606e-05
-3.06333393432241e-05
-2.34828437523204e-05
-4.42333424298924e-05
-1.03464084215042e-06
-5.87771522140355e-06
-1.9472930204098e-05
-3.7104456543903e-05
-2.48986620532785e-05
-4.42419774273431e-05
-2.69813319881165e-05
-3.5777144502146e-05
-4.66760323187443e-05
1.78022125450768e-06
-2.02708964240875e-05
-3.34497606571943e-05
-2.96652932409975e-05
-3.34912206282286e-05
-3.51168890265913e-05
-1.98951118495503e-05
-2.4825237905291e-05
-5.07153608801732e-05
-3.41903048553481e-05
-2.69938624954818e-05
-4.97113745809913e-05
-6.20516151862967e-05
-1.01940082105053e-05
-1.96872615155311e-05
-1.78547225178195e-05
-1.89427238428098e-05
-5.20361689874981e-05
-4.0367346434345e-05
-3.89220148782211e-05
-3.19766155363806e-06
-5.66760040058295e-05
-2.53972058050439e-05
-3.52944714355812e-06
-3.65088282996725e-05
-3.80681193685636e-05
-2.33180616195168e-05
-3.65172975739746e-05
-2.25377555092316e-05
-2.61700596048948e-05
-5.31435338623317e-06
-1.53609668473581e-05
-3.05466487966946e-05
-3.67681439021641e-05
-3.18852176660032e-05
-3.45478449828323e-05
-2.61316867477053e-05
-2.60739673447185e-05
-1.49483546663324e-05
-6.16974712764935e-06
-1.67669229339795e-05
-7.24436315101819e-05
-4.06717568140765e-05
-3.05426380301912e-05
-7.85883294922472e-05
-3.74394866527251e-05
-3.51927696600109e-05
-2.7405040646733e-05
-1.23022742300323e-05
-5.20601747225411e-05
-1.78454618752805e-05
-3.8240380736095e-05
-3.93478193345762e-05
-5.3293406724402e-05
-1.16677640695153e-05
-1.72738207794125e-05
-1.87918612449484e-05
-1.23129173872884e-05
-4.92059702230005e-05
-1.51754302382934e-05
4.06654031476737e-06
-3.49804814591139e-05
-4.08902075258529e-05
-2.18444957465138e-05
-5.61510932991781e-05
-3.88756885386501e-05
-3.14055248140628e-05
-9.73889865431284e-06
-3.71251606294271e-05
-1.51592026944403e-05
-3.19099515938342e-05
6.98076778917387e-06
-2.82818740415024e-05
-7.90726279270937e-06
-4.78118673744491e-05
-3.60946668116307e-05
-2.37907267505911e-05
-5.0576982925627e-05
-5.0097681419133e-05
-2.40423568980024e-05
-5.55686308701132e-05
-2.37303880387261e-05
-2.77651800401598e-05
-3.23039159241023e-05
-2.11931058612513e-05
7.83078486157879e-06
-2.14615872967734e-05
-1.13338272901256e-05
-3.29725535537495e-05
-3.36526277943521e-05
-2.98408500889506e-05
-5.33067242540996e-05
-2.28060075886631e-05
-1.4760478459925e-05
6.26063399387638e-06
-4.22328854038417e-05
-4.64943526121622e-05
-5.59682539933938e-05
-2.78806599381315e-05
-2.40359667251254e-05
-1.86933336750544e-05
-3.47210901690231e-05
-4.41392879558902e-05
-3.47931489350562e-05
-4.01851980217339e-05
-5.07872949969203e-05
-4.63148696456146e-05
-3.0710029962046e-05
-4.40900131446092e-05
-5.11490196759384e-05
-2.50221945176472e-05
-1.77681092915544e-05
-2.81983682769528e-05
-4.7816318330314e-05
-5.76072986845302e-06
-5.41502695391535e-05
-1.34085323691551e-05
-3.64321178671015e-05
-1.87776195097653e-05
-2.94039370437859e-05
-2.39956640852318e-05
1.72726155184057e-06
-4.17786543829885e-05
-3.59313391493201e-05
-2.98233695096094e-05
-1.83181769073886e-05
-1.61994437645408e-05
-3.81284313377953e-05
-1.68929087587954e-05
-2.71763718939402e-05
-4.96174594067491e-05
-9.01594255410677e-06
-4.18414144950434e-05
-2.74636949056655e-05
-3.43333767591838e-05
-3.14919763917915e-05
-2.87089175512307e-05
-2.96101206874735e-05
-3.85747854647254e-06
-3.69192755717597e-05
-3.72676059853656e-05
-4.35597036266922e-05
-2.56466058292211e-05
-1.80742429179374e-05
-2.80844487548602e-05
-2.34208918816529e-05
-4.17508743393557e-05
-2.24478190430993e-05
-1.53035542510901e-05
2.80736698697043e-06
-1.01323341383577e-05
-1.76361427176027e-05
-3.23582042583324e-05
-2.97921583319384e-05
1.936809815051e-06
-4.33061358016955e-05
-2.12132312060218e-06
-9.48156282606384e-06
-6.1840884138987e-05
-8.27152168156101e-06
-3.15445191453592e-05
-2.34717201774314e-05
-1.70152016718124e-05
-3.42262103399855e-05
-2.13532131039151e-05
-3.11071443545768e-05
-3.78116224427806e-05
-3.29609293488365e-06
-4.87349581753726e-05
-1.3134680669782e-05
-2.73841179567121e-05
-3.69914393554332e-05
1.6781977749391e-06
-7.84130018360961e-05
-2.98234632319595e-05
-9.68973550451338e-06
-2.28789018083927e-05
3.08322944314647e-06
-3.24939931456104e-05
-3.30033828737705e-05
-3.42059538912507e-05
-3.22057499869205e-05
-6.87354043860239e-06
-4.49478330281047e-05
-4.012188829587e-05
-2.46740253767992e-05
-3.74912655786615e-05
-4.36625615224132e-05
-4.86476576136854e-05
-3.83453094302247e-05
-1.99940899736446e-05
-3.62766783656492e-05
-4.31694234998243e-05
-1.99061201905537e-05
-6.08132644616537e-05
-3.3407808243093e-05
4.27014681751259e-06
-4.33581394233261e-05
-6.15597288253902e-05
-2.60945970834536e-05
-1.70785296112692e-05
-1.0689227499816e-05
-4.50403962284289e-05
-4.00053709275947e-05
-3.43369227590124e-05
-4.33708129992981e-05
-5.68521249718948e-06
-2.95503338758705e-05
-2.34193986655794e-05
-2.48836328633491e-05
-4.4500531430631e-05
-4.71623390244463e-05
-8.43876750661527e-06
-1.59464030297756e-05
-4.58602973275383e-05
-1.87855556929484e-05
-3.55455815840172e-05
-1.29862643833716e-05
-7.00197080452081e-06
-2.59349930038732e-05
-6.34603536014e-07
-3.60575041146991e-05
-2.24168466076337e-05
-8.93847185863433e-06
-3.74080459271269e-05
-2.93724929613144e-05
-1.74318125137918e-05
-3.88415896897711e-05
-2.58675851139973e-05
-3.19723466980695e-05
-4.29444646801521e-07
3.31917964671617e-06
-3.32544533738788e-06
-5.04460219122432e-05
-3.44131335933327e-05
-3.27333748996475e-05
-5.70052509368411e-05
-3.53714019100873e-05
-1.71416225224462e-05
-5.31356395824134e-05
3.09767455376142e-06
-5.41984004245973e-05
-1.72184662735176e-05
-1.06589558323458e-05
-2.14147875109538e-05
-3.41446182857998e-05
-3.49726871949578e-05
-3.14854951408752e-05
-2.67424056932503e-05
-5.07297350424565e-05
-2.504926044145e-05
-3.93242280339169e-05
-6.06825461445191e-05
-3.45846624674116e-05
-2.21339431162647e-06
-1.35101824913791e-05
-1.65972753197761e-05
-3.33757584363111e-05
-2.17447719097825e-05
3.88413654335716e-06
-3.50436268119871e-05
-6.46631246409269e-06
-2.89434653242174e-05
-1.58243719552232e-05
-1.92894667088765e-05
-4.72399113940195e-05
-3.9333107047389e-05
-2.22474190957037e-05
-2.78461171553655e-05
-3.7533851228487e-05
-3.84109418527695e-05
-2.73245496050685e-05
-3.11561136518845e-05
-8.92704125552074e-06
-1.09304439025042e-05
-1.87279567259111e-05
-2.46717125074257e-05
-2.07341390045808e-05
-5.16888434114578e-05
-1.76151129234222e-05
-3.07896931011108e-05
-3.08823977944941e-05
-2.45224772017297e-05
-5.29926351907961e-05
-1.51319936237325e-05
-5.5682810606792e-05
-1.48457407588289e-05
-2.82940475055608e-05
-1.95791701747199e-05
-2.59330520573032e-05
-6.39235567306992e-05
-4.6715616444932e-05
-9.22927233679612e-06
-1.09989681416775e-05
-2.55697034346466e-05
-1.67203941303308e-05
-3.99418917488691e-05
-3.50422380440249e-05
-2.53378014239634e-05
1.05550472977759e-05
-1.92400789606632e-05
-3.841470785183e-05
-1.97530594726697e-05
-3.7019836556524e-05
-3.83287718438601e-05
9.08184178349709e-06
-1.88241168353407e-05
-3.29133112932825e-06
-2.91953452198358e-05
-4.32263541128135e-05
-3.76044757705248e-05
-2.88812954495503e-05
-3.27308664200007e-05
-2.9126125022104e-05
-2.5413761462542e-05
-4.56077954200068e-05
-1.83829805974323e-05
-4.91741262198402e-05
-1.4454608204831e-05
-5.51631142272639e-05
-2.25997834660198e-05
1.4506484280573e-06
-2.15857301266347e-05
-4.54011847729021e-05
-5.6499340793699e-05
-2.84081781650584e-05
-4.02137690182779e-05
-3.14652981396339e-05
-2.37911221000495e-05
-4.7571040611022e-05
-4.69198796170112e-05
1.06760046371346e-05
-5.67389758759801e-05
-3.74057439068256e-05
-4.81471944543878e-05
-2.5240209954761e-05
-1.52010825561278e-05
-2.95580235169701e-05
-4.5313181627336e-05
-5.48653363170772e-05
-3.15735997110189e-05
-1.93215239822946e-05
-2.39723847465654e-05
-9.17274511441546e-06
-3.20392486381597e-05
-3.51176519042326e-05
-3.9199164737071e-05
-9.15299638186706e-05
-4.00086169742897e-05
-2.71121101135974e-05
7.51350750013679e-06
-3.74947618462338e-05
-6.32356635287691e-05
-1.37795913327828e-05
-2.83953932355927e-05
-3.72866723444413e-05
-4.14195471334022e-05
-5.68335968473674e-05
-9.55073995675244e-06
-1.28193559733173e-05
-2.20117454931563e-05
-4.40467765608723e-05
-5.18583189132943e-05
-4.20235687568882e-05
-1.742405656543e-05
-2.29937798841581e-05
-6.39522608837565e-05
-2.19548191875608e-05
-1.6512060792306e-05
-2.15189861298366e-05
-4.41342135489338e-05
-4.56506539839356e-05
-2.82561807162944e-05
-4.24206122201453e-05
-3.44074116014061e-05
-4.94175378564914e-05
-1.888046648932e-05
-2.90556879125287e-05
-1.09054106944431e-05
-4.40919233036509e-05
-2.13427580021869e-05
-3.43028865705889e-05
-2.87216605756523e-05
-7.11989041882971e-05
-3.04825268802427e-05
-1.77475620890372e-05
-2.94093897583666e-05
-2.65252224837244e-05
-4.4260078436646e-05
-1.95630010191245e-05
-4.21727145496081e-05
-7.35739008629262e-05
-2.89776490261702e-06
-3.45586850113296e-06
-8.77593895626151e-06
-6.54017748176386e-06
-1.73595503495484e-05
-9.21447552770288e-06
-1.33789028476025e-05
-2.32929559017253e-05
-8.68676373860189e-06
-4.85411064992301e-05
-3.04253159053873e-05
-2.62453129874893e-05
-2.49041418991258e-05
-3.63122532796132e-05
-4.5142891119598e-05
-3.42010211937085e-05
-8.67894814435076e-06
-2.8912446838895e-05
-1.56817843096816e-05
1.2774560419603e-07
-2.07025209934473e-05
-2.7280975521943e-05
-3.77852746813491e-05
-3.08273496058972e-05
-2.81137674046731e-05
-9.04121700084845e-06
-1.87978127762118e-05
-1.05170572137396e-05
-4.51453508213741e-05
-2.8058468470448e-05
-4.48879816798448e-05
-2.26639086923027e-05
-2.80356785306918e-05
-5.9527577527577e-05
8.01723750417739e-07
-2.20621706595585e-05
-5.28003228952084e-05
-1.8541432639104e-05
-2.23313608770381e-05
-3.55563540026065e-05
-7.02780629751925e-06
-6.29978055268074e-06
-8.14342265963036e-06
-1.8493742500373e-05
-3.50018481040042e-05
-2.91828283395873e-05
-1.10207339809497e-05
-1.80076637721846e-05
-2.38500641519391e-05
-4.29217451830751e-05
-1.92572417775278e-05
-2.95118061324567e-05
-1.5968335344818e-05
-4.31824914142167e-05
-5.78010227297471e-06
-3.41906886855572e-06
-4.09511035347878e-05
-4.46421245573924e-05
-5.95681806032688e-05
-1.14953386530945e-05
-1.0687452253249e-05
-4.4429379175209e-05
1.1033135680989e-06
-3.85163252283704e-05
-4.72332031843134e-05
-1.41994947403385e-05
-1.3942963503321e-05
-2.16439032413168e-05
-3.57225418372775e-05
-2.14488369933596e-05
-2.31938093626933e-05
-7.20390723877456e-05
-2.34261510568674e-05
-1.01028905421315e-05
-4.29875875669679e-05
-1.72668574102744e-05
4.70517294267121e-06
-3.65226207286841e-05
-2.67916217670401e-05
-1.72511937446659e-05
-1.61223133396036e-05
-6.89210779326288e-07
-9.35407646968787e-06
-3.77453722978439e-05
-3.04010452223945e-05
-6.63509327910319e-07
-4.69179634161294e-05
-3.88517787992788e-05
-8.17175854403626e-06
-3.22937105883808e-05
-3.74920692892875e-05
-2.40190141800372e-05
-3.16737430779935e-05
-4.83342524702267e-05
-2.45022132824203e-05
-1.24293765345654e-05
-2.36588653870453e-05
-2.57706040105887e-05
-2.72528709337719e-05
-1.07305425765573e-05
-4.5512461597702e-05
-3.00943251077695e-05
-2.57135671690475e-05
-4.60843487271157e-05
-3.804628756965e-05
-1.78556981303314e-05
-4.10616245476262e-05
-1.36041200507662e-05
-4.57404454323828e-05
-2.10776471499158e-05
-2.93103911273863e-05
-5.29600392854444e-05
-4.77014270256231e-05
-3.56019332053722e-05
-2.67193708563192e-05
-3.39721063945367e-05
-2.48902186890606e-05
-3.49194561597753e-05
-2.26927809734549e-05
-2.41286312130685e-05
-2.60986591457606e-05
-3.63581608697148e-05
-3.62253935944196e-05
-2.57322061692391e-05
-2.26529860151446e-05
-1.8232961676877e-05
-3.70492905635376e-05
-3.90187115689424e-05
-1.16011966540784e-05
-3.85169030757524e-05
-6.79176100366336e-05
-4.89995586407625e-05
-3.90496958208885e-05
-3.477083586983e-05
-5.04893201760793e-05
-3.15867814736871e-06
-2.19635548139985e-05
-1.82918154190063e-05
-2.00231556308565e-05
-3.81903487076874e-05
-2.31576348100897e-05
-4.04018097800592e-05
-1.57547629663533e-05
-2.35954660501866e-05
-1.27467641166462e-05
-3.24969311714141e-05
-3.04187003501138e-05
-2.4672957098011e-05
-4.73228418088055e-06
-4.66582170875444e-05
-3.12987328648396e-05
-2.20067369428918e-05
-9.25050550594576e-06
-1.74086955732836e-05
-3.43710742356542e-05
-1.67278359529378e-05
-3.75424767984945e-05
-3.85958470776469e-05
-4.87079798983511e-05
-1.69220459530341e-05
-3.66245770079656e-05
-1.42320365018887e-05
-2.55162792977153e-05
-2.35754510985453e-05
-1.29763021163575e-05
-2.27345528486497e-05
-2.89128755100136e-05
-3.38516008798312e-05
-2.39719147616998e-05
-2.61265475796828e-05
-9.25282595792321e-06
-1.09685355668705e-05
-9.35515278452782e-06
-2.0169208061941e-05
-2.84211134232883e-05
-7.58305243703153e-06
-3.61623632602862e-05
-1.81170117972347e-05
-3.57530914456416e-05
5.43665952501209e-06
-1.77009453300879e-05
-3.02699195059236e-05
-2.6517096949002e-05
-2.65814180852455e-05
-1.87457842335425e-05
-4.36470626613035e-05
-4.51045534341937e-05
-5.48515323485219e-05
-3.16996279808798e-05
-4.06551691771201e-05
2.24026934742348e-06
-2.03929293650207e-05
-4.8222507348405e-06
-2.03047864032892e-05
-1.75209907356032e-05
-4.12606790860719e-05
-2.7257213992761e-05
-2.22557117279047e-05
-3.86752923101798e-05
-7.77978151156176e-05
-2.7602655412815e-05
-3.54369894356322e-05
-3.61159630497498e-05
-2.35469765461392e-05
-1.81015065930279e-05
-2.97804095567648e-05
-7.2311669585371e-05
-2.6765381938455e-05
-3.31621827410798e-05
-1.36538051016981e-05
-2.34432436384814e-05
-2.54840383496812e-05
-4.60880940537929e-05
-4.32087638603575e-05
-5.87067758625285e-05
-1.37238771776791e-05
-1.41801967264299e-05
-3.82794190139283e-05
-4.0897471884674e-05
-1.33204362571852e-05
-4.36523585391908e-05
-3.03910792756629e-05
-4.86243512513227e-05
-1.20169137124907e-05
-2.58910574065192e-05
-3.0713586845042e-05
-4.32039103939761e-05
-4.23988541264292e-05
-1.74808364222113e-05
-4.20042767303385e-05
-3.03298763365166e-05
-3.21156230582922e-05
-3.13600685984973e-05
-2.55518617046782e-05
-1.4439068152476e-05
-5.99413299401422e-06
-1.21897215107913e-05
-1.04429118601688e-05
-4.69576580670135e-05
-1.36958068318091e-05
-1.0573287237263e-05
-2.37410115646842e-05
-1.39716010962025e-05
-1.38711387005739e-05
-2.84735398424715e-06
-6.23282369123159e-05
-2.3340206767231e-05
-1.5971180253463e-05
-1.15066473812379e-05
-2.43491481964104e-05
-2.62922266231265e-05
-1.99764539958716e-05
-5.59231960310073e-05
-2.00938877161035e-05
-1.70230985116071e-05
-5.07963537792596e-05
-2.26685457089867e-05
-4.96657345462789e-05
-2.26422836771833e-05
-8.64199205184605e-06
-4.06474858050978e-05
-5.46341358951929e-05
-2.87590968770598e-05
-3.84116788937764e-05
-3.69123210085379e-05
-3.2198652331047e-05
-3.64548130151929e-05
-3.61079410236978e-05
-3.1886252801982e-05
-4.65403769189185e-05
-2.94760813574697e-05
-2.71102933059897e-05
-3.36816299736533e-05
-3.56717050766005e-05
-3.67625463373576e-05
-4.63593814977448e-05
-3.27224310038117e-05
-3.08342355006001e-05
-3.94025082023794e-05
-3.3906888189403e-05
-4.581343374076e-05
5.65555114439461e-06
-3.46611535131975e-06
-6.31886084933537e-06
-4.63141733759699e-05
5.33299882523717e-06
-6.09242306802683e-06
-4.47514910504421e-05
-1.15347341943251e-05
-1.5365515879789e-07
-4.27894900541998e-05
-3.44445705349157e-05
-2.8722138872361e-05
-4.71639411373019e-05
-3.32826909998144e-05
-1.22593858817109e-05
-4.11128538894854e-06
-4.73471266957066e-05
-2.72324948884492e-05
-3.35982922479863e-05
-1.55423027872837e-05
-9.25582306232908e-06
-4.86195811568233e-05
-3.55029151589261e-05
-5.92968862129239e-05
-1.39565238015946e-05
-4.09336100553362e-05
-2.97580249495499e-05
-2.92443039981286e-05
-3.33747732279011e-05
-4.25095549838658e-05
-5.20787947504186e-05
-1.63580373045579e-05
-4.80573752289302e-05
-2.42948710622487e-05
-1.26061143138261e-05
-3.43924260509668e-05
-3.74165140007913e-05
-1.30416197474785e-05
-2.52230164173033e-05
-2.71628772624254e-05
-1.13290357471859e-05
-1.73098274762923e-05
-1.21059322576019e-05
-1.96448114377116e-05
-1.72306822032016e-05
-1.41729055722251e-05
-4.24093595194599e-05
-2.96146650940682e-05
-1.55317469393187e-05
-4.08416295422863e-05
-3.20490977050699e-05
-4.65358350787524e-05
-1.37415624897391e-05
-2.66555510181464e-05
-4.84902695553155e-05
-2.3304041760322e-05
-4.99521857129579e-05
-3.61709773736294e-05
-5.32041530608816e-05
-4.06752046405965e-05
-3.65834757690095e-05
-1.49541328230217e-05
1.86838916012567e-05
-1.43404092127245e-05
-3.25932872881244e-05
-4.55901309141519e-05
-3.27830964849428e-05
-3.6323997735848e-05
-2.66353219599937e-05
-5.30985999519139e-05
-4.51954772335862e-05
-2.04249150264172e-05
-9.64139126817748e-06
-2.68740438926098e-05
-3.49202769833451e-05
-2.26123927919327e-05
-7.5598827953855e-06
-3.46953434737022e-05
7.7028589029494e-06
-4.96532101507786e-05
-4.20510761930959e-05
-1.85575873281215e-05
-3.20009197302879e-05
-2.60457610562514e-05
-3.66010741737776e-05
-2.8084291225601e-05
-2.12763992281881e-05
-2.93664696065016e-05
-4.87460535477305e-05
-1.89375182156579e-05
-2.46881631952213e-05
-3.49216058468253e-05
-1.33451955019164e-05
-2.40440457628973e-05
-3.55881527050669e-05
-4.36418753481839e-05
-5.22902892452102e-05
-6.66884470571368e-05
-2.6363683124538e-05
-4.73227854116403e-05
-2.01115771719508e-05
-2.54518704591348e-06
-4.93456101692509e-05
-1.7890442608686e-05
-3.77093174477796e-05
-4.28398053565655e-05
3.17205541930237e-06
-4.44729763782905e-05
-4.03097296890328e-05
-1.38056828839261e-05
-3.34382006562061e-05
-3.51311677090441e-05
-3.28197730476886e-05
4.29227127022454e-06
-1.61657666063726e-05
-4.43396059144172e-05
-8.82013290121298e-07
-1.76002969464843e-05
-3.34576827784973e-05
-2.40509942821944e-05
-1.74178207578271e-05
-2.59748978912582e-05
-5.1743235028923e-05
-2.59053506962105e-05
-7.73221129220708e-06
-6.19595270045764e-05
-5.8166932482722e-05
-4.96272286865176e-05
-3.48509330474567e-05
-6.0183918984268e-06
-2.45367631169144e-05
-2.87755542494617e-05
-1.06177847162261e-05
2.39976523798269e-05
-1.19229289927768e-05
-2.16736550515095e-05
-8.96537008018896e-06
-3.05065884462896e-05
-2.19191022869769e-05
-3.14383280464495e-05
-3.41694117091561e-05
-4.19666576407076e-05
-4.41134391316216e-05
-1.93750674002264e-05
3.13661482983138e-05
-5.33289407797734e-05
-2.41275145571852e-05
-1.85521023017788e-05
-4.41938027157504e-05
-5.04542908585282e-05
-2.56038840043961e-05
-2.4938911042932e-05
-3.54720503387414e-05
-2.17545661988514e-05
-5.6799339037371e-05
-2.48822655979076e-05
-7.15050989009606e-06
-4.03680988854073e-05
-4.90486042620621e-05
-1.09604029101607e-05
-2.99604248687727e-05
-1.96854050199776e-05
-4.07656595401158e-05
-2.75273990521393e-05
-3.87261742395309e-05
-2.07641174483867e-05
-6.80075307299952e-06
-1.5825781274963e-05
-4.21677708079111e-05
-1.95149363198697e-05
-1.83019542238729e-05
-2.06061054861358e-05
-5.57466812794886e-05
-1.56736525897606e-05
-6.80131615461442e-05
-4.64122460036379e-05
-6.25139290261045e-05
-7.39510740202464e-06
-3.28394977738256e-05
-1.5117869956877e-05
-5.31849571313317e-05
-2.5496351332568e-05
-3.67958500206218e-05
-3.55291105789211e-05
-4.24044499893308e-05
-2.15901548939876e-05
-3.97440879223803e-05
-6.5097091121597e-05
-4.99634662129989e-05
-3.95116129420337e-05
-2.54654937695922e-05
-3.2718339096826e-05
-3.65367604016334e-05
-3.54543169007138e-05
-6.26804945078399e-05
-3.82109465557962e-05
-2.38771630888185e-05
-5.92751478175088e-05
-4.63502455387736e-05
-9.53327522186572e-06
-2.55993419806388e-05
-5.72638703095647e-06
9.04965763798333e-06
-2.48368092909e-05
-2.0256488514744e-05
-2.88020266794017e-05
-9.40246741109777e-06
-2.79644024848297e-05
-2.55645775203632e-05
-7.24270840164055e-06
-2.9598117778027e-05
-4.00202445090175e-05
-3.10911289116135e-05
-1.82123476639818e-05
-3.39951646182885e-05
-3.40722504511956e-05
-1.61943820758983e-05
1.02777715734315e-05
-2.53844879965848e-05
-3.96524859861585e-05
-2.2609030563227e-05
-2.8473599197878e-05
-3.72818340303541e-05
-2.99136051776674e-05
3.4986961816795e-06
-1.5093752007001e-05
-1.17016627994453e-05
-1.47797317342771e-05
-2.63872304265598e-05
-1.55593198395202e-05
-6.782860093873e-06
-3.66867552212482e-05
-4.11919834993173e-05
-3.94405323542889e-05
-3.68834010505695e-05
-8.88797975050037e-07
-4.20750546433929e-05
-1.97110363962326e-05
-1.5286405999124e-05
-2.6204036427991e-06
-4.7912570232759e-05
-3.83824067000737e-05
-1.60502421080167e-05
-8.9325158193538e-06
-1.60099615834778e-05
-1.3630132070265e-05
-3.3700231870821e-05
-3.10131628442922e-05
-1.45706340381482e-05
-2.33217383123466e-05
-5.50503496943687e-05
-3.23339627414182e-05
-5.25595707952771e-05
-2.84586529608905e-05
6.87208795870019e-06
-2.70345856011515e-05
-2.16844972108195e-05
-5.89270559662664e-05
-1.22268744881172e-05
-4.78616831977393e-05
-2.61750076148017e-05
-4.27994917461488e-05
-2.71367531778113e-05
-2.38187544677534e-05
-2.21761504852428e-05
1.98774296986977e-06
-3.16336765698006e-05
-3.75063912915412e-05
-2.15386194751627e-05
-2.35616967443224e-05
-2.91845428801137e-05
-3.77149322444323e-05
-2.00655758001072e-05
-6.63737394426423e-06
-3.05606452570147e-05
-3.87745145530118e-05
-4.80855223799044e-05
-2.3583042464737e-05
-1.28504913950754e-07
1.78672995973486e-05
-2.12659896546051e-05
-2.48849062433098e-05
-8.42224513298538e-06
-2.2811812228926e-05
-1.9126619146019e-05
-4.73690076005554e-05
-2.42485573414187e-05
-2.21083246965875e-05
-6.03295634777366e-05
-1.54463682312291e-05
-1.79378028116847e-05
-8.61319741293613e-06
-4.77701140037954e-05
-2.27747430945976e-05
-1.19908647924535e-05
-5.99575867544014e-05
-2.60319514859691e-05
-2.40564366504195e-05
-4.44572597972883e-05
-2.67085854977233e-05
-2.91856797021305e-05
-1.36553359832329e-05
-6.67713126162793e-05
-4.64650220461721e-05
-9.8121995638952e-06
-1.29843477982e-05
-4.4036302066666e-05
-5.17830402629982e-05
-1.75387466059292e-05
-2.47383658340154e-05
-2.58564739739028e-05
-1.95744824377686e-05
-5.31991916461312e-05
-1.58207887711622e-05
-2.31562607370439e-05
-1.3631509930906e-05
-1.64633608069976e-05
-3.14185466483451e-05
-1.69353425774072e-05
-3.1709886042218e-05
-3.06448062962227e-05
-5.1964490749619e-05
-2.25659982764569e-05
-1.43814933661798e-05
-3.61798629070264e-05
-1.68933861481115e-05
-4.48711789779284e-05
-1.19743855570359e-05
-3.42489933980173e-05
-1.37538048152398e-05
-3.57833995264517e-05
-3.24461027133842e-05
-6.23149211898006e-06
-2.51901781982796e-05
-3.51170802391526e-05
-4.34745407271438e-05
-2.31313227586389e-05
-6.38130719647767e-05
-3.53917046543053e-05
1.74508365753485e-05
-2.81700796766161e-05
-1.85691252382461e-05
-4.53479394620514e-05
-3.87666389590486e-05
-1.31491556108864e-05
-2.59811293503018e-05
1.89301776855745e-05
-1.3102532827885e-05
-3.53004327874466e-05
-2.62345383556947e-05
-4.93738548091457e-05
-3.93370539917357e-05
-1.91105934368314e-05
-2.82309429899329e-05
-4.80508903602019e-05
-3.72687739317266e-05
-3.25215943054944e-05
-4.02280746739094e-05
-4.11605519400801e-05
7.99800198635632e-07
-1.91764751242172e-05
2.46115107752541e-06
-1.91526926202983e-05
-3.05608296984334e-05
-4.42051528583311e-05
-3.47775126975953e-05
-4.16914417806552e-05
-3.19195747086762e-05
-4.61960874896372e-05
-1.60836679910763e-05
-5.2041904540426e-05
-2.83217323349615e-05
1.08577102438928e-05
-6.93622744164783e-05
-2.20066123492229e-05
-1.46756978119826e-05
-2.60902493073468e-05
-4.1953218789606e-05
-3.59193939202615e-05
-3.33265268768856e-05
-6.66439887971111e-05
-3.75727685973892e-05
-3.8501124388844e-05
-1.72422018914322e-05
6.81065774094163e-06
-3.37272598318247e-05
-1.81331334734096e-06
-2.10732029971796e-05
-4.16795174264775e-05
-1.22593366050435e-05
-1.20209746893978e-05
-2.65517073900188e-05
-3.3213160686179e-05
-3.45665705579413e-05
-4.10980534262198e-05
-4.08216472290488e-05
-1.19019805456279e-05
-5.0583627032649e-05
-2.68637213651227e-05
-4.73906467599107e-06
-2.16875050423337e-05
-1.80941928898711e-05
-4.22715673143819e-05
-1.80494679007406e-05
-1.43048616047336e-05
-3.31174925676245e-05
-6.25679428078855e-05
-3.29683574954702e-05
5.1646611207433e-06
-1.07264718479484e-05
-4.07551019345161e-05
-3.08936149686741e-05
-3.54214423401132e-05
-6.9506382848421e-05
-4.26163651587009e-05
-2.39832913750817e-05
3.30612789953755e-06
-2.38224465147858e-05
-3.03834199849066e-05
-9.39344705416272e-06
-1.68247502618915e-05
-3.90068621777088e-05
-4.30312673615939e-05
-3.36314968254989e-05
-2.02776017092594e-05
-3.4505557523106e-05
-3.99860088992351e-05
-3.22711264660362e-05
-3.49593574824208e-05
-2.72758384881339e-05
-2.52027755040877e-05
-5.80246257680311e-05
-3.52503612585903e-05
-2.7687921703991e-05
-2.95839576646943e-05
-3.66090551490807e-05
-2.75594320087434e-05
-1.9981520575957e-05
-2.84371568900487e-06
-4.01311123849121e-05
-2.4950138146858e-05
-3.89785788989842e-05
-5.68775930969079e-05
3.74435601464682e-07
-3.83829087646999e-05
-3.81619694083866e-05
-2.07396064633741e-05
-2.01900582081199e-05
-3.53070312723876e-05
-1.10821654385752e-05
-3.7571654196415e-05
-1.78295464391418e-05
4.66671881939217e-06
-1.73783846470421e-05
-3.17194362407727e-05
-3.61072539001218e-05
-7.61566008588555e-06
-5.11098643593469e-06
-1.90849127804434e-05
-2.54760617059407e-05
-3.43601218383084e-05
-2.20762107056476e-05
-3.23275344329508e-05
-9.47933922464423e-06
-4.16710144206353e-05
-3.69385169175097e-05
-1.35430849821791e-05
-2.29130975213946e-06
-1.5792572414209e-05
-4.68472356758542e-05
-2.86388000398233e-05
-2.04243772400521e-05
-2.57204697437587e-05
-2.51039394943219e-05
-5.28491301731004e-05
-5.94429244521703e-05
-9.05713264624884e-06
-2.50937030777226e-05
-3.56170646466411e-05
-1.64011082740171e-05
-2.85235868253268e-05
-5.1288851821345e-05
-2.31153453079955e-05
-5.81625435058253e-05
-3.16915419942696e-05
-2.97205717319516e-05
-5.62208806935279e-05
4.84879557218036e-06
-3.20475312917979e-05
3.32519283445271e-06
-3.28186759395849e-05
-3.38753254152754e-05
-7.50969846328567e-05
-4.0383856083735e-05
-6.97448451323133e-05
-3.86741623313692e-05
-4.04546211031041e-05
-3.99662774508998e-05
-4.87210287237705e-05
-3.53229659904512e-05
-2.44037453167725e-05
-5.04636759579004e-05
-4.37402190229113e-05
-3.54246887419549e-05
-2.19120619003377e-05
4.84347266738753e-06
-3.45520988301124e-05
-4.63212006845835e-05
-4.95472371390584e-05
-3.55774310354461e-05
-1.2366688736019e-05
-2.44592865600848e-05
-5.36004275464669e-05
-4.84092068155955e-05
-6.97694637952099e-06
-3.77775359985886e-05
2.95044391416097e-06
-3.27323471732914e-05
-2.96940422349848e-05
-2.56664158608134e-05
-6.82485621489316e-05
-3.92006523158884e-05
6.6631052199031e-06
-3.75612315305673e-05
-1.92945502417586e-05
-1.80633651808526e-05
-2.19223702431113e-06
-3.95700210826963e-05
-2.4510671473915e-05
-8.41453771336381e-06
-2.73670008965249e-05
-2.01039824657021e-05
-1.55260489619989e-05
-2.92169494052742e-05
-5.19893482039968e-05
-6.5343453700942e-06
-2.52383209984145e-05
-3.63936292439346e-05
-1.9219602581983e-05
-4.4066015706324e-05
-2.47524304205732e-05
-1.90449113543868e-05
7.06663619238008e-07
-5.85849368075797e-05
-2.60213514497017e-05
-2.7770905700881e-05
-4.96920188662897e-05
-3.78781749143232e-05
-4.43566849597028e-06
1.20433463902598e-06
-1.39738396511908e-05
-2.77554025473735e-05
-2.51533019149513e-05
-4.20553073852774e-05
-2.84086115320288e-05
-2.99267203415685e-05
-6.77331162330743e-05
-3.52056945745309e-05
-5.2354979379392e-05
-2.37579592487841e-05
-6.01315154999235e-05
-2.64161924512134e-05
-1.42183104792476e-05
-3.07005576597817e-05
-4.75850730328933e-06
-5.1853148478252e-05
-3.24920526738338e-05
-1.29519312741544e-05
-7.27907771133095e-05
-5.3951786555264e-05
-3.60861777742972e-05
9.46312502173021e-06
-3.37699790082288e-05
-1.18951919759888e-05
-3.02446218668233e-05
-3.78197392514804e-05
-2.26294032639572e-05
-4.94248164139588e-05
-2.91301299527381e-05
-3.40760836707604e-06
-3.04441088584749e-05
-3.91406101581002e-05
-5.0860099432072e-05
-4.92968431667434e-05
-3.69688370632036e-05
-1.78417156239249e-05
-2.76860773149079e-06
-4.91285470288817e-05
3.55352768180116e-06
-1.73822460644354e-05
-3.45417701493075e-05
-1.60215959797388e-05
-2.62652890310239e-05
-4.45316855219733e-05
-3.45081092244035e-05
4.79348924437355e-06
-2.46537041251747e-05
-2.52685531065674e-05
-4.63512710873436e-05
-6.65872705899106e-05
-4.19343423196289e-05
-3.89680062300545e-05
-3.96720064215141e-05
-1.05917450395308e-05
-4.18042134048403e-05
-4.65451127920128e-05
-2.36316678642403e-05
-2.30705975299962e-05
-1.46969169199274e-05
-4.1348576261235e-05
-2.39907311186613e-05
-2.64890829396336e-05
-2.31930672976358e-05
-3.05770743600699e-05
-3.09872688354999e-05
-1.7027693203152e-05
-8.53226954189874e-06
-2.93986488101471e-05
-3.58528028005308e-05
-4.38497850782312e-05
-4.02925078618554e-05
-3.28740215660511e-05
-4.10743369903895e-05
-3.12078234005991e-05
1.09265124221005e-05
-3.53545886609485e-05
-2.21383042078886e-05
-3.623264575432e-05
-2.33483914685699e-05
-3.04409082974809e-05
-3.02854982048392e-05
-2.99311180467547e-05
-3.32426792123397e-05
-1.82602697839391e-05
-4.47684725529671e-05
2.09649859822348e-05
-3.31073372652646e-05
-9.76550126685726e-06
-3.85253816847555e-05
-9.83581060406532e-06
-5.57648449026101e-05
-5.60091793868749e-05
-1.63535855414711e-05
-2.4076581578272e-05
-3.03331101087212e-05
-1.40120100696315e-05
-4.88089854894051e-05
-2.48704292995061e-06
-4.00547024963615e-05
-2.5388654746782e-05
-1.9910521120109e-05
-2.01238466057096e-05
-2.69402020952759e-05
-5.39967206279812e-06
-2.15856821405298e-05
5.86666609857396e-06
-4.09991761486864e-05
-1.38212781442599e-05
-3.16897069885501e-05
-1.07509047754613e-05
-1.84803981589068e-05
-3.47274243888657e-05
-4.71086509740809e-05
-5.43509520330153e-05
-2.76399352544731e-05
-4.24100958980955e-05
-2.40730880801057e-05
-1.81818454091439e-05
-1.61892519633741e-05
-3.59894747338728e-05
-3.33094330421067e-05
-3.80790896470454e-05
-2.25156870961011e-05
-3.10154583317193e-05
-5.26435297334513e-05
-4.64414904553759e-05
-2.60976243442611e-05
-1.01576711543066e-05
-3.25936192933515e-05
-5.09922536366412e-05
-6.37104905404172e-06
-2.95639027350968e-05
-3.36529440627302e-05
-3.70425537498543e-05
-2.49920887481729e-05
-2.43539571938701e-05
-1.82787589736957e-05
4.60563073323794e-06
-3.50903605700062e-05
-4.22103989599854e-05
-3.31258769626148e-05
-2.83644512042013e-05
-2.73761855792481e-05
-2.75018383099952e-05
-3.75520701674691e-05
-4.85670498279787e-05
-3.3410659665836e-05
-2.34444512332232e-06
-3.15256159388783e-05
-4.89701987716656e-05
-7.93391823996505e-06
-2.16710034168191e-05
-3.83437610490661e-05
-3.20470386353638e-05
-1.71729845239611e-05
-3.60717992862234e-05
-2.35932575552627e-05
-4.21477655832808e-05
-4.14084988316195e-05
-4.91808440671385e-05
-2.32970161354139e-05
-5.56638963167592e-05
-2.50884735489754e-05
-1.20554958400796e-05
-2.36798326914965e-05
-4.65545100992945e-05
-3.87682779197431e-05
-6.4557812721969e-06
-2.39044582590479e-05
-2.53452775940806e-05
-1.55702370890778e-05
-1.25819048120266e-05
-2.2871178034354e-05
-2.92571176625074e-05
-1.72863320161507e-05
-3.99810480371284e-05
-4.83505249837052e-05
-1.64726725752332e-05
-5.65756942016498e-06
-1.42084839393485e-05
-3.36299537669248e-05
-1.69577886270846e-05
-1.2891161719785e-05
-3.03931031715303e-05
-2.00122575153767e-05
-5.00240244327909e-05
4.67839838424404e-06
-3.78201977338361e-05
-4.73685422249831e-05
-3.35042714024041e-05
-3.672628292358e-05
-3.21190513693576e-05
-2.61440724146161e-05
-6.1293213135611e-05
-2.23122621855149e-05
-1.70837056902109e-06
-5.53333374657418e-05
-3.05333190151954e-05
-2.32026779761139e-05
-2.84163937844173e-05
-1.52367804563442e-05
-3.78098084046504e-05
2.15341150601764e-05
-3.47109643511893e-05
-5.36278479402926e-05
-3.23561781999351e-05
-4.22805522128957e-05
-1.76599772309213e-05
-8.70258490346216e-06
-2.66152493886095e-05
-2.1466341188999e-05
-2.93840436128545e-05
-5.29001957476593e-05
-5.65537357471718e-05
-3.6097176370658e-05
4.55667096113119e-06
-5.98794663464348e-05
-3.51994390550839e-05
-3.53180384734277e-05
-2.56753033786586e-05
-3.23317304383615e-05
-5.89636144117865e-06
-2.73339366409506e-05
-1.90616283337532e-06
-3.59040414358974e-05
7.06782235138614e-06
-9.38458640375143e-06
-2.45437000148686e-05
-1.17876231944733e-05
-4.44924055723872e-05
-5.52370064964919e-06
-5.04255023808695e-05
-1.11388734463035e-05
-6.46531570672526e-06
-4.79820397827178e-05
-4.63942039142837e-05
-2.97653892246564e-05
-5.1305401496264e-05
-1.96721247973187e-05
-3.36409186991249e-05
-5.02703610047079e-05
-2.24197637721802e-05
-3.62420286682242e-05
-5.80483299580882e-05
-4.01064409468609e-05
-4.16648395905142e-05
-1.10024252343905e-05
-3.71175246190514e-05
-5.34203752554759e-05
-1.89393337190742e-05
-6.24060290032747e-05
-1.20245147025753e-05
8.61509207469594e-06
2.26027418918946e-06
-2.79528916385168e-05
-4.40685647442275e-05
-3.26992186309566e-05
-3.71676042546058e-05
-2.46539726553825e-05
-3.5855644104275e-05
-2.2937145158595e-05
-3.3034316042693e-05
-3.36758076744606e-05
-3.22884882380466e-05
-3.83291735376796e-05
-4.81617744227147e-05
-2.2735964022012e-05
-4.09117438620034e-05
-2.48143552503864e-05
-2.33731473555709e-05
-1.627346985084e-06
-7.01403004927956e-05
-2.58510516465009e-05
-2.63482284565124e-05
-3.62763901920807e-05
-5.49102914803474e-05
-1.57334126541715e-05
4.73700417052877e-06
-1.8750463668492e-06
-1.30323476883983e-06
-2.25885633736874e-05
-1.48433997036374e-05
-1.23771998683992e-05
-2.98089548842644e-05
-2.93958518608394e-05
-4.54904729629258e-05
-3.94532431692399e-05
-2.86878167763668e-05
-2.08203690322879e-05
-5.59117616475449e-05
-1.44538504796835e-05
-2.10204765839288e-05
5.19864339339036e-06
-3.10112433755239e-05
-3.74093026053607e-05
-1.19651709076919e-05
-4.69835801734169e-05
-3.04307799238493e-05
-1.36751350000513e-05
-5.79146187359622e-06
2.48828513831768e-07
-2.93948936227972e-05
-9.58176833140297e-06
-1.12522838022051e-05
-3.79731356217218e-05
-4.06233944409184e-05
-2.73905280227825e-05
-3.64841725740057e-05
-1.78989857900239e-05
-6.01402108554796e-05
-2.94269002799373e-05
-4.08717151102753e-05
-4.24396343513436e-05
-4.43279083901939e-06
-2.8809902167559e-05
-1.29838931857833e-05
-2.65008894867904e-05
-2.59770155260299e-05
-3.56788750692639e-05
-4.96154037834267e-05
-2.42054733784358e-05
-2.35850300783665e-05
-2.74042275528354e-05
-1.63043627168149e-05
-1.83999004143847e-06
-5.5748975971086e-05
1.08776124574068e-05
-4.05713200260533e-05
-1.42941404979616e-05
-2.2140401890309e-05
-2.489871365456e-05
-2.31827217601369e-05
-7.50999097704477e-05
-1.8554340198971e-05
-4.22073095567597e-05
-1.82712296799252e-05
-4.15794491730378e-05
-4.15967171583473e-05
-1.48496766964883e-05
-5.34685636183792e-05
-1.21310091906966e-05
-6.30407848738853e-05
-2.82650472818892e-05
-2.54840573375207e-05
-3.44576398905227e-06
-1.33795725036565e-05
-2.98313192834396e-05
-3.70500100511945e-05
-3.33568068945226e-05
-8.49061258988599e-06
-4.31164523944912e-05
-3.86842008202038e-05
-3.82488956152211e-05
-5.62499782684472e-05
-2.97233325426908e-05
-3.12834891025261e-05
-1.06225315931877e-05
-2.63383269102598e-05
-2.89771760813065e-05
-1.94033037632157e-05
-4.48273626794012e-05
-4.16425258874896e-05
-9.71222976668912e-06
-7.70627058038259e-06
-4.48483223547563e-05
-3.86747577452409e-05
-1.31689931324342e-05
-3.29565182382358e-05
-3.3076511194228e-05
2.96161706944685e-06
-2.83242625214851e-05
-2.26562735217209e-05
-3.32309167647219e-06
-4.92207415188918e-05
6.20786024383979e-07
-3.7784391916509e-05
-4.26362545551742e-05
-2.32537158790398e-05
-2.07939994877981e-05
-2.49751567389225e-05
-4.20912478827744e-05
-1.01216700956749e-05
-3.17134435722579e-05
-2.63391390365098e-05
-2.93704122868718e-05
-1.20158716543384e-05
-5.19900108674959e-05
-4.002503181636e-05
-7.85191211244345e-05
-3.76029391293285e-05
-3.460403356283e-05
-3.7391654590171e-05
-3.56245606133492e-05
-3.68634085200785e-05
-4.05465109407236e-05
-1.08196434773332e-05
-2.1229392726669e-05
-3.89000571580618e-05
-9.90424672013731e-06
-3.52034070432346e-05
-1.27522724729648e-05
-2.57214090212669e-05
-1.87980006230292e-05
-1.32762589801954e-05
-2.34535654213234e-05
-3.14500464946772e-05
-1.39629384588773e-05
2.75219622712421e-06
-4.91916301448174e-05
-1.96651440564661e-05
-2.66299917424142e-05
-3.30940355298577e-05
-2.68003325863318e-05
-1.00422217637908e-05
-2.46718413632838e-05
-3.32700274661276e-05
3.59526438538761e-06
-3.53295497855024e-05
-1.96904025957328e-05
-5.90990207112268e-05
-2.42033637698342e-05
-8.90960726884043e-06
-1.97577506034696e-05
-2.84971618469199e-05
-2.69061691145022e-05
-9.22110727603462e-06
-2.09125256427923e-05
-1.37495952270459e-05
-1.50899036544996e-05
-4.37070392825562e-05
-2.32736068731395e-05
-3.88889099876238e-05
-4.89785433012035e-05
-2.59756785010078e-05
-3.12521129302318e-05
-1.99857380187369e-05
-2.53293443685218e-05
-4.45197399054573e-05
-3.11096841634997e-05
-5.21103841049992e-05
-5.76805437003632e-05
-4.08692659571319e-05
-7.52209273280685e-06
-5.99498508898664e-05
-3.65765175293141e-06
-1.81703773995668e-05
-3.84336654442007e-05
-4.42268882964277e-05
-4.74921950901143e-05
-1.38054225056951e-05
-2.05097647490429e-05
-3.15081636532202e-05
-5.44874870462065e-05
-4.03634890723718e-06
-3.38701358704999e-05
-1.72781509632649e-05
-2.84272855890657e-05
-5.70467667573519e-05
-2.84449486307521e-05
-3.92859648000079e-05
-1.11511083048725e-05
-3.17638788478113e-05
-4.42780452900004e-05
-3.23832730976469e-05
-2.15464716385541e-05
-2.205249592098e-06
-2.68435524167617e-05
-2.96115879110113e-05
-1.67378590524973e-05
-2.69413041878948e-05
-3.08842230947409e-05
-7.30378472445721e-05
-2.28546569822732e-05
-4.41544395814179e-05
-4.12961907609034e-05
-8.56190093931264e-06
-2.66702712129583e-05
-2.94679234379188e-05
-4.77446983593084e-05
5.75613862554e-07
-2.29938352797019e-05
-3.11571043354147e-05
-7.45913143506254e-05
-3.94028977398496e-05
4.41370567941985e-06
-1.81540315057276e-05
-5.49468216224207e-05
-2.01225494143756e-05
-5.85393629042384e-06
-1.05812524878801e-05
-3.32215423225336e-05
-2.08325426566063e-05
-5.40261983830541e-05
-2.74159847339497e-05
-5.08191085612983e-05
-4.72947866697819e-05
-2.09983590074424e-05
-4.7427225931824e-05
-5.38750559976871e-05
-3.31658099609775e-05
-1.14810458519778e-05
-2.37674027619112e-05
-5.65493615143761e-05
-3.49450117110052e-05
-5.22263582596592e-05
-4.95240612694942e-05
-2.5038631727819e-05
-1.77667133256642e-05
-4.71676036364076e-05
-3.24181617395617e-05
-1.74793577009581e-05
-5.94720051702632e-05
-3.29776115575706e-05
-3.16685583984954e-05
-3.0224383926242e-05
3.54045056108828e-07
-2.165853304536e-05
7.91688389091383e-07
-3.00836271507972e-05
-2.57648395919809e-05
-2.32092596017545e-05
-1.66400764920033e-05
-3.96075479511455e-05
-5.26825364253202e-06
-2.34676690044693e-05
8.37075561360472e-06
-2.84899038861556e-05
-3.22364557245455e-05
-3.06979452657803e-05
-6.49896259636982e-05
-3.94156612848014e-05
-3.77550807505726e-05
-7.36551382966542e-08
-2.94291804138554e-05
-2.97882329028419e-05
-1.05866238139956e-05
-1.52265471913759e-05
-3.82110046485788e-05
-5.96657864578688e-05
-1.91652939332837e-05
7.52845528983148e-07
-3.50789281882607e-05
-1.41520416669103e-05
-1.95123740245008e-05
6.78842758204361e-07
-3.19019809805106e-06
-4.19080387649668e-05
-1.53232015003835e-05
-2.7107671361159e-05
-1.50721220673539e-05
-2.0352004799871e-05
-1.09042150351761e-05
-4.1208502754322e-05
-3.20118120156061e-05
-6.79804486831131e-05
-5.51388264754994e-05
-3.98683746345035e-05
-4.58626594411675e-05
-3.59892604127104e-05
-1.1902457262853e-05
-3.69960757139381e-05
-2.36525407892579e-05
-1.61660217621927e-05
-4.7470018554476e-05
-4.86467085113155e-05
-2.223747452855e-05
-4.03027014646713e-05
-1.61591796985685e-05
-2.92856173781091e-05
-2.65528878020392e-05
-5.7196557797895e-05
-2.43088469152169e-05
-4.2708990635414e-05
-1.53750617670494e-05
-3.04522798203352e-05
-5.06536266130982e-05
-2.87214872672151e-05
-1.7146757007705e-05
-1.8959894122558e-05
-4.08632620630332e-05
-1.80331877411153e-05
-4.64073465927654e-05
-2.9652657768863e-05
-2.18325502663229e-05
-2.56105230036336e-05
-2.41397667278325e-05
-2.73469330863625e-05
-6.7685834247035e-06
-1.40271654394692e-05
2.88253983839626e-06
-2.56065879207246e-05
-3.20392783206067e-05
-3.24340936911411e-05
-3.91384537768358e-05
-4.70529910690876e-05
-3.12766382225976e-05
-3.72681339733228e-05
-2.48676962684292e-05
-9.39910842755981e-06
-3.69165786786154e-05
-2.26690833514427e-05
-3.48638576491876e-05
-4.74473770300833e-05
-3.27214976096604e-05
-4.63943377635782e-05
-4.26635666085141e-05
-4.27739252100555e-05
-4.82499539720885e-05
-4.54351791489321e-05
-5.37162215786048e-05
-2.01075475005715e-05
-2.80335481039628e-05
-1.0888579329864e-05
-2.7774968030544e-05
-2.36816971870577e-05
3.57644960041112e-06
-1.90791724063862e-05
3.50602954243908e-07
-5.96088092651564e-05
-2.67223670647871e-05
-2.17278003148909e-05
-1.45898115103719e-05
-3.10641896869873e-05
-1.89937929521476e-05
-2.59999455042137e-05
-1.06021802626547e-05
-2.0933923158864e-05
-4.2555082180669e-05
-6.43654415092818e-05
-1.84880965775223e-05
-5.98004668294068e-06
-2.57814059238973e-05
-2.75364362324466e-05
-2.02870141186482e-05
-2.53689284681495e-05
-4.32765515070173e-05
-4.52111645212968e-05
-4.18758728764888e-06
-1.44176563944581e-05
-3.97298774149892e-05
-5.33831063197307e-05
-2.98419793495548e-05
-4.27510387060424e-05
-2.77018975466812e-05
5.83272111602999e-06
-3.04866929755164e-05
-2.19001195779925e-05
-6.61743427753045e-05
-4.69457372555768e-05
-6.16959637131129e-05
-2.44299577873146e-05
-1.17619053657524e-05
-2.51322597146973e-05
-2.31230650517026e-05
-3.1667844252752e-05
-2.94503368001296e-05
-2.92207604451285e-05
-4.40448564957984e-05
-2.55471531414312e-06
-4.4260196522884e-05
-2.94302915692489e-05
-4.41915171750901e-05
-2.03468394363108e-05
-3.31955949697596e-05
-1.63241040072428e-05
-4.34571555669041e-05
-3.50988552193265e-05
-3.40596153275867e-05
-4.41182130924718e-05
-3.83915776294954e-05
-2.89880403784806e-05
-2.49752615540566e-05
-2.71808663833761e-05
-3.21905682611292e-05
-1.55263521745866e-05
-3.56983633531086e-05
-3.36238780496636e-05
-1.10012545512844e-05
-6.44351045690259e-05
-3.96199932511143e-05
-3.71507738264972e-05
-2.91499144901549e-05
-3.3734793489992e-05
-3.17745502318567e-05
-4.1030775590654e-05
-1.90101331014631e-05
-3.34225494583949e-05
-1.64518396855172e-05
-1.07007600777888e-05
-2.63455705435024e-05
-1.85602306923663e-06
-4.90375126171865e-05
-2.82299559832864e-05
-5.54139302290213e-06
-3.12065106784543e-05
-3.33191038719679e-05
-2.66712394538878e-05
-3.47130433714121e-05
-3.24079442371125e-05
4.44601129479501e-07
-2.85033130338488e-05
-3.7854128715207e-05
-4.0795085524858e-05
-4.01872207025698e-05
-1.57839053251955e-05
-4.39753658131872e-06
-3.31963343878444e-05
-4.99084138303434e-05
-3.09504670723326e-05
-1.67197167930019e-05
-9.71359620085859e-06
-1.25174709979324e-05
-3.16018873026005e-05
-2.80905355756244e-05
-2.15658882270511e-05
-2.12849639515526e-05
-3.12610165861852e-05
-2.14305726388712e-05
-1.00638407352605e-05
-4.00887470324073e-05
-7.98427051967005e-06
-2.07045345304447e-05
-2.28948774462148e-05
-3.20545752646522e-05
-2.62870993991841e-06
-2.02721825399049e-05
-2.90686397615105e-05
-9.51785276072466e-06
-5.38887311296284e-05
-8.38549659621436e-06
-4.49794094005166e-05
-5.50845118912447e-05
-2.48930293711266e-05
-3.43166943208553e-05
-1.64857243051056e-05
-4.07554476809535e-05
-2.62578263663436e-05
-2.92289734007031e-05
1.17798333443903e-05
-8.62089565262859e-06
-5.22086754614123e-05
-1.25854230598143e-05
-3.94815467734343e-05
-3.06423446902032e-05
-1.88851614448663e-05
-3.53605134934052e-05
-2.99460188973409e-05
-4.14035262548509e-05
-4.55762104761529e-05
-2.38419529305595e-05
-3.15626733522447e-05
-5.36655550324069e-05
-2.9791582893118e-05
-3.53994941256861e-05
-4.60707304198944e-05
-3.23146804138903e-05
-2.7965539548478e-05
-1.79192848218689e-05
-2.88730411246865e-05
-3.59489351506783e-05
-2.17277496307613e-05
9.61256012195243e-06
-2.47594335543031e-05
-2.00776340581334e-05
-1.98386933679114e-05
-3.30980847753088e-05
-2.61977650576801e-05
-1.35753412985873e-05
-1.02587140233469e-05
-1.70405400234352e-05
-1.63265633960208e-05
-1.40959656202068e-05
-2.87836827883003e-05
-4.06893789865357e-05
-4.12001699643316e-05
-2.25956621306712e-05
-3.9138971105985e-07
-6.22515335699379e-05
-2.06183061764189e-05
-4.77925490815782e-05
-1.08919868493215e-05
-1.2126586909715e-06
-4.97357501362611e-05
-2.64529817690217e-05
-8.09743804657702e-06
-2.5025384172868e-06
-1.54640174089447e-05
-7.76737732910866e-06
-1.38733080558528e-05
-3.39193890781041e-05
-3.39605361510302e-05
-4.2216592081687e-05
-2.549500006544e-05
-4.61903141883095e-05
-4.75861983896679e-05
-2.23514755908921e-05
-3.58350088245005e-05
5.5127476170135e-06
-4.1913571342451e-05
-2.87620744133956e-06
-4.00382618209594e-05
-6.21138421370517e-05
-4.54531822962306e-05
-2.60429056957353e-05
-2.06394114245954e-05
-2.50597642053143e-05
-3.83453449374936e-05
-8.02644231915464e-06
-1.67756446820412e-05
-6.9064327946579e-05
-4.24106974863296e-05
-6.03503515456326e-05
-3.29175876583147e-05
-1.62999864993652e-05
-2.53185349587001e-05
-4.92265795884881e-05
-4.80331734428541e-05
-1.87262183317515e-05
-4.92968328922645e-05
-2.14455406564755e-05
-3.56416591501351e-05
-3.68373551503295e-05
-3.59691274989642e-05
-2.10303731739521e-05
-2.13973994569192e-05
-1.9594574907029e-05
-2.35379213241601e-05
-7.31978278127973e-05
-1.6457979737516e-05
-4.29157102857878e-05
-3.16874552263213e-05
-2.83370587398947e-05
-3.38341620193064e-05
-3.96155399588319e-05
-7.37263365307826e-06
-3.56366941423105e-05
-1.55871845289328e-05
-3.09661685112947e-05
-7.12009794265523e-06
-8.67440395809421e-06
-2.93255203270419e-05
-3.23715093880276e-05
-2.73365120033665e-05
-2.61065334643115e-05
-1.83814175250767e-05
-3.55584121266013e-05
-1.85895453240388e-05
-2.49050665179435e-05
-2.25992837625613e-05
1.2821079864814e-05
-2.58989284986794e-05
-2.49089413306958e-05
-1.44964336980466e-05
-5.67157351487012e-05
-8.60463328857716e-06
1.41510722571308e-07
-5.38591769217578e-05
-1.52786203459769e-05
-4.55673406726701e-05
-3.9538551057796e-05
-4.1995407049671e-05
-3.92282198299012e-05
-7.21617973907089e-05
-1.85666132160525e-05
-3.06315589864787e-05
-2.09802562558007e-05
-2.6437893060117e-05
-4.29181944438998e-05
-2.34914650982692e-05
-1.26248009714068e-05
-4.16227034675541e-05
-9.36065893981515e-06
-2.18024783783678e-05
-2.47777954722655e-05
-2.81276563981978e-05
3.31671101357371e-07
-6.01613698590239e-06
-1.75379810682407e-05
-2.59935788242852e-05
-2.47279696527644e-05
-2.73867122948707e-05
-1.44421388141175e-05
-2.69070677097963e-05
-5.61795847177625e-06
-4.23323363468842e-05
-4.45200647832855e-05
-4.53494913763339e-05
-1.43163839472592e-05
-5.79799962728263e-05
-5.57917079354212e-05
-1.43491930841413e-05
-2.42291362738471e-05
5.33885207056516e-06
-5.37584581488504e-05
-4.29214175824277e-05
-3.20043307426132e-06
-2.37575031774082e-05
-5.6061155273176e-05
-3.97034491341359e-05
-4.27386429896159e-05
-5.64270259671861e-05
-3.65687695355873e-05
-1.07272955274754e-05
-9.35610902349035e-06
-2.78716826808714e-05
-6.38950301321849e-06
-1.18066580712644e-05
-3.51751804477933e-05
-2.82993350715364e-05
-3.69821895247104e-05
-4.12963042879897e-05
1.19476798847093e-05
-3.87890182117169e-05
-3.93335633012768e-05
-2.77007265935988e-05
-5.92708487981046e-05
-4.44090184940057e-05
-6.26621244096748e-05
-2.77585984967818e-05
-3.15801833937402e-05
-3.44757095655057e-05
-1.3231530288504e-05
-3.27236634743318e-05
-1.52290484875373e-05
-1.18665739508742e-05
1.06793220563899e-05
6.60988800200409e-06
9.69176718175308e-06
-3.17662725897874e-05
-2.81374758364125e-05
-1.32837213513245e-05
-2.9314094064157e-05
-2.54902881631131e-05
-1.38774185351334e-05
-3.09832086859432e-05
-2.77108774390807e-05
-5.44376876400934e-06
-2.19133485130234e-05
-1.78373888968023e-05
5.01165495673092e-07
-1.31283353216566e-05
-2.09370538573092e-05
-7.28023578050663e-06
-1.81622331982464e-05
-6.05386569609967e-05
-1.02952713272098e-05
-4.00120714969222e-05
-2.39838616811172e-05
-1.25131908327522e-05
-2.64763470189369e-05
-2.26143172745307e-05
-4.86936153141572e-05
-6.24695692137728e-05
-3.22162037359464e-05
-3.66016517990498e-05
-2.64781986043644e-05
-3.62096671535525e-05
-6.46122035557498e-05
-3.81841829942945e-05
-3.85262489541377e-05
-5.15308561841674e-05
3.14218156773423e-06
-2.79941758927142e-05
1.02763870745005e-05
-1.26915487753997e-06
-4.60019383602326e-05
-2.72574567521815e-05
-3.16958902009928e-05
-3.94746731579091e-05
-1.53362330328671e-05
-3.1131657333688e-05
-2.6914500880039e-05
-1.78803433457176e-05
-2.72038277422623e-05
-4.96598208745356e-05
-1.42584480417116e-05
-5.65993382702881e-05
-1.760994476969e-05
-1.65856565212636e-05
-3.85119961575195e-05
-3.28726270019202e-05
-1.65749051163146e-05
6.04985883311612e-06
-5.51039344360448e-05
-2.97821033328478e-05
-2.55855657506767e-05
-1.79333579070484e-05
-1.74823923936604e-05
-1.04910086655446e-05
-2.81693634094436e-05
-3.44603154301181e-05
-2.77426637274266e-05
-8.37223431474439e-07
-2.9919207029851e-05
-4.49336580472215e-05
-9.12837208963126e-06
-1.11457036112232e-05
-2.03557813400384e-05
-1.79603618556834e-05
-2.50620666892552e-05
-3.2568399238468e-05
-1.91650793945183e-05
6.48877081163168e-07
-7.76629358790111e-06
-3.69291247348374e-05
-3.06021835854082e-05
-4.24493935897109e-05
-1.4901406698176e-05
-7.92062033487407e-06
-3.14461902000657e-05
-2.25214974356769e-05
-2.07340420845521e-05
-2.35832574931256e-05
-4.03422136191101e-05
-9.89968433941468e-06
-7.0084024943679e-05
-1.90870588593003e-05
-2.87456183036607e-05
-5.36405191793372e-05
-5.49975905133216e-05
-3.69735852222034e-05
-1.99576405668615e-05
-3.69691915329904e-05
-5.53307616877603e-05
-2.45386022065007e-05
-2.11484197136471e-05
-2.91948048979469e-05
-2.24381326219181e-05
-4.1382830367949e-05
-2.45656213441335e-05
-2.98303456990069e-05
-4.33455254878655e-05
-3.34746747524617e-05
-4.68703634568928e-05
-5.3416289000288e-05
-1.29217478211818e-05
-2.15678656208144e-05
-4.59129634586558e-05
-4.98834892226152e-05
-4.23962364329838e-05
-4.0650939184241e-05
-3.22535452190092e-05
-2.94646642335699e-05
-2.04314073972739e-05
-4.0291147920186e-05
-3.83040894756626e-05
-1.48112615175482e-07
-5.60468820434528e-06
-2.33927721912322e-05
-4.91428843215442e-05
-1.51579182049324e-05
-2.24745451402166e-05
-4.86772947407966e-05
-5.15169199723993e-05
-5.20428469296872e-05
3.77263105604837e-06
-2.78071711353557e-05
-1.45321764267043e-05
-3.93359370812756e-05
-4.23545339240656e-05
-4.6225597311878e-05
-6.07781393474447e-05
-4.19316077817021e-05
-3.97579398434142e-05
-4.16811378460084e-05
-3.66803545976267e-05
-4.54634919810494e-05
-1.55094519541402e-06
-2.2909236242794e-05
-2.36420606450599e-05
7.38047139939636e-06
-2.64151305010372e-05
-3.42069619899614e-05
-3.86230716648606e-05
-1.14627287449312e-05
-3.29914924999467e-07
-5.14777912900789e-05
-3.27199460971109e-05
-2.53211180051566e-05
-1.4763298942459e-05
-3.06596747453174e-05
-2.77116981008195e-05
-4.72990112477779e-05
-3.77537822478615e-05
-2.40341513951078e-05
-1.98884254913231e-05
-3.15233383483098e-05
-1.45701754967803e-05
-3.41141778830681e-05
-5.00044141331619e-05
-2.45486348072527e-05
-4.21280998698208e-05
-5.49937090559298e-05
-5.48903229596724e-05
-3.34884584444462e-05
-2.89543550984145e-05
-1.61341705032125e-05
-2.46313103436314e-05
-2.98130095122536e-05
-3.65936473783408e-05
-4.37770675264188e-05
-2.08013768738842e-05
-1.06888270641615e-05
-3.4703016765309e-05
2.20371554470021e-06
-4.28359677150572e-05
-3.3412587552212e-05
-1.90606301308252e-05
-2.56672138489216e-05
-4.50729769070755e-05
-1.69023472988856e-05
-1.73681413878281e-05
3.66569807522669e-06
-4.53259337276081e-05
-3.07637430258169e-05
-3.5139168116829e-05
-4.92923198451865e-05
-5.91427831183164e-05
-3.85576171444748e-05
-3.50031975131538e-06
-1.81259302219254e-05
-2.65066200922159e-05
-1.07418331872958e-05
-1.84206627776831e-05
-4.83784102091171e-05
5.97106339264392e-06
-5.4864939790283e-05
-1.83086569994192e-05
-1.08433569769813e-05
-5.62666461791856e-05
-4.4228161404136e-05
-3.48073767378395e-05
-3.13669157853056e-05
-5.7490217868114e-05
-2.6102370194619e-05
-3.16035073182722e-05
-4.13648977853094e-05
-2.56233070999935e-05
-1.78219405461552e-05
-1.23034625860655e-05
-4.26906144131772e-05
-3.78331595840431e-05
-1.22823365300808e-05
-1.51332930377954e-05
-1.20453716912506e-05
-4.56502464194797e-05
-2.4374117131484e-05
-9.14696715046336e-06
-2.59857037251759e-05
-2.74330610717646e-05
-2.0825000239084e-05
-8.49176202494598e-06
-5.11097230871353e-05
-4.15647311367711e-05
-4.76552542613386e-05
-4.00864413407986e-05
-1.10712604850297e-05
-3.07425834610274e-05
-2.97626651039595e-05
-1.94051793604738e-05
-3.93168834074979e-06
-2.93278722494738e-05
-4.79168294439521e-05
-1.95845674708189e-05
-5.15549668154347e-05
-3.4470976486202e-05
-3.39678863481595e-05
-2.4407326962155e-05
-2.55741123984846e-05
4.21374854047477e-06
-2.79806445553924e-05
-3.75990357672696e-05
-3.88155163947714e-05
-3.43948683625586e-05
-1.07181987680446e-05
-4.24994680578957e-05
-3.07422769458803e-05
-3.55557031674911e-05
-1.22600711447719e-05
-1.48478075081034e-06
1.34143668215518e-05
-3.58880814953814e-05
-3.59998056518956e-05
-2.19317088643934e-05
-2.73123226044246e-05
-1.69585740133285e-05
-3.84969479138021e-05
-2.76285057421616e-05
-2.10620213306335e-05
-1.50433539069619e-05
-7.08626187478937e-06
-4.08053412314103e-06
-4.61529402843622e-05
-4.16197009982688e-05
-2.79802727924084e-05
1.99048936830502e-07
-2.6006037312713e-05
-3.86524254082944e-05
-1.15150701378967e-05
-3.08361185675259e-05
-2.6437390760265e-05
-2.34010186162048e-05
-2.30340400737171e-05
-3.89384660582496e-05
-3.40225220891454e-05
-2.51262590952876e-05
-5.2682631612998e-05
-1.61980999406069e-05
-1.34195845868433e-05
-5.56376706171125e-06
-6.68707349729101e-05
-2.79801431332146e-05
-5.55852289747865e-05
-2.04950956736763e-05
-1.27045031329687e-05
-5.27624181034696e-05
-1.36836265901648e-05
-1.38867865851414e-05
-1.06300634203189e-05
-3.71490437331857e-05
-3.38034281582812e-05
-1.83104998476111e-05
-1.67053134304269e-06
-2.2365281847427e-05
-4.13515142630491e-05
-5.12939256485024e-06
-2.63587058102401e-05
-1.4741316548434e-05
-3.66978651996814e-05
-2.29650791437821e-05
-1.43922552682274e-05
-5.39878390447845e-05
-2.94654942423081e-05
-2.77286015214389e-05
-6.2774596547527e-06
-6.16332094923659e-06
-2.16874634591847e-05
-3.77357776669466e-05
-2.21205350050609e-05
-5.01785501733216e-05
-5.19218647002411e-05
-1.98891187087598e-05
-5.13402194361959e-06
-3.21947485546596e-05
-1.61415549205902e-05
-2.59260970275424e-05
-5.09603815437283e-05
-1.55868812651191e-05
9.31132228277629e-06
-9.17350540977485e-06
-2.70166914070781e-05
-7.15990485209043e-06
-2.51616650087188e-05
-5.30390785904869e-05
-3.22686972008968e-05
-2.3303971139641e-05
-2.67128106099861e-05
-1.85698420619737e-05
-4.05702646270803e-05
-1.60526832559877e-05
-4.8934350963953e-05
-1.99207563648552e-05
-5.05172567190007e-05
-2.50094967207088e-05
-6.16512129389895e-06
1.77364624250487e-06
-3.94551758600925e-05
-2.9047461747728e-05
-2.66213388399938e-05
-4.34425863173886e-05
-3.48740307670399e-05
-3.27514069366048e-05
-3.30093051937324e-05
-4.39498092478503e-05
-1.68325277364503e-05
-5.01760326185134e-05
-2.32234042191745e-05
-4.73080870130992e-05
-1.49121222572332e-05
-3.29540512664371e-05
-5.87097082720153e-05
-3.38219001565891e-05
-3.08240738238492e-05
-4.04431998956256e-05
-3.98840659156741e-05
-3.42778489527158e-05
-2.8570650852557e-05
-2.60119115859884e-05
-5.14481416107868e-05
-2.54117408551544e-05
-5.17211505733561e-05
-3.66814054059285e-05
-4.05424713004215e-05
-3.91954083398855e-05
-5.14281031295926e-05
-3.29246798172663e-05
-4.60309001970579e-05
-3.67031212703182e-05
-1.54835233311708e-05
-3.36055238161676e-05
-1.69948303019337e-05
-8.15674932052061e-06
-3.18688853061007e-06
-3.74413025470581e-05
-3.57484570505022e-05
4.99114998496038e-06
-3.38776761951645e-05
-2.67196007900787e-05
-3.75156952080511e-05
-2.3969650579583e-05
7.57962196109728e-06
-6.18291986107062e-06
-3.75472538314675e-05
-1.39694196320912e-05
-4.34072150261983e-05
-3.54449227603202e-05
-5.15583247305855e-05
-3.19221563848383e-05
-3.18482849973245e-05
-3.88814717977807e-05
-2.65905498147283e-05
-2.70349530632821e-05
-8.07706673788126e-06
-9.87329927374345e-06
-2.02254580619497e-05
-2.850416473864e-05
7.31841775568503e-06
-1.36778674485127e-05
-1.36787248643006e-05
-3.89672643908811e-05
-9.55854883027736e-06
-1.77589111765428e-05
-2.06164902760194e-05
-3.92705780365853e-05
-2.43161606552428e-05
-3.30043669963461e-05
-3.95893825341656e-05
-6.11172816457525e-05
-1.84988775156564e-05
-3.07922840499954e-06
1.32326780009897e-05
-3.28705596535925e-05
-3.1529263292166e-05
-4.04277550186997e-06
-3.68414325661667e-05
-3.75247874112707e-05
-3.66321784788207e-05
-4.57258897456089e-05
-4.15282441251608e-05
-3.49856195951108e-05
-2.81702063609476e-05
-1.98565732103152e-05
-1.76398917445626e-05
-4.0782163613382e-05
-5.80947169352591e-05
-6.2468092750801e-05
-4.27289585771299e-05
-2.90418378063351e-05
-6.79052102749347e-05
-2.20984770287773e-05
-3.6937621140346e-05
-7.01587484761314e-05
-2.5606280993241e-05
-3.44716872073696e-05
-3.8447279277314e-05
-3.1600826389655e-05
-3.55501566437771e-05
-1.10134137800279e-05
7.17031075865296e-06
-4.17821379049123e-05
-3.68757892872146e-05
-2.15925806092211e-05
-7.21107822500088e-06
-3.02682961715751e-05
-1.28273196829997e-05
-2.38470972741392e-05
-3.83087187643254e-05
-3.57125778656145e-05
-3.31395387049633e-05
-4.79831546114345e-05
-3.63427693722467e-05
-2.36038967971933e-05
-3.51188138999101e-05
-2.75939093108103e-06
-1.37782523980544e-05
-2.72380570192374e-05
-4.04649164597578e-05
-5.48047046451179e-05
-1.43135340036285e-05
-7.30131888307519e-05
-1.11275462977251e-05
-4.37653042165681e-05
-4.13562787213221e-05
8.39228881503264e-06
-1.02619506460604e-05
-1.6619406759998e-05
-2.53076550575825e-05
-3.43235745775545e-05
-4.82105863073328e-05
-1.04693476726318e-05
-1.34621228811035e-05
-4.63855851873913e-05
-6.90742727337576e-05
-5.47005066550908e-05
-2.92387659879066e-05
-3.05232400733784e-05
-5.11276071609837e-05
-1.28827127024494e-05
-4.07636226237418e-05
-3.86896908051211e-05
-6.36122762104016e-05
-4.26623635395301e-05
-1.76411817123475e-05
-2.19884589684643e-05
-3.02279554442122e-05
-2.86260383710529e-05
-2.30236959303275e-05
-4.33301928043393e-05
-2.10850661015786e-07
-3.1996597965568e-05
-6.43596111941585e-06
-9.60115251057257e-06
-3.62271871559492e-05
-3.92375987921113e-05
-7.06595100673462e-06
-2.6468680780196e-05
-2.07381001707418e-05
-8.94674911456155e-06
-2.10879302493827e-05
-2.45946466823126e-05
7.29884310339573e-06
-3.51940210506405e-05
-2.23540878099441e-05
-7.22290432363012e-05
-5.01751976629863e-05
-2.68703828021862e-05
-1.65471516038759e-05
-4.31400775707715e-06
-2.99545446715127e-05
-6.22075154990192e-05
-4.30920038972202e-05
-5.09440262118316e-05
-2.52109339933201e-05
-4.35081745507481e-05
-9.74760426472426e-07
-7.39112284211555e-06
-1.3702268903672e-05
-1.77656602099895e-05
-4.18312127728549e-05
-3.39150670879037e-05
-5.8220089792258e-05
-3.25604793695845e-05
-4.19410552314392e-05
-4.49743523137735e-05
-4.52881675834396e-05
-3.99941317919816e-05
-3.16422328331778e-05
-4.76167047736438e-05
-3.1950523621823e-05
-3.46640735952779e-05
-4.61343739155369e-05
-4.45971331889868e-05
-3.83740520123661e-05
-4.73284153329682e-05
-2.40944808556279e-05
-5.44293144184582e-05
-3.9262198917807e-05
-5.28474317688994e-05
-4.40612472975786e-05
-3.43019318208043e-05
1.10394398100617e-05
-6.70311458652472e-05
-4.25996502644812e-05
-2.7918023036468e-05
-2.00340602926706e-05
-3.12135324087337e-05
-2.89231792803729e-05
-2.5431037867728e-05
-3.9970372602956e-05
-3.75743927818002e-05
-4.59097289735639e-05
-5.49873200749899e-05
-1.18922232522902e-05
-1.17643874739349e-05
-3.64304021540778e-05
-4.59870969408513e-05
-5.05468638510976e-06
-5.63907039333779e-06
-1.80277316365761e-05
-2.34980253496808e-05
-1.21710411568517e-05
-2.48849357431695e-05
-1.17884131216233e-05
-1.07403922892367e-06
-2.35255867166866e-05
-1.42441692886283e-05
-3.0949088058879e-05
-2.32110648038836e-05
-1.35685368622366e-05
-3.52453219982053e-06
-3.36785325589004e-05
-1.02458327325305e-05
-4.3956158380654e-05
1.84369867052359e-06
-8.87920469903638e-06
-1.32817736905506e-05
-2.47629162098266e-05
-6.81005032042541e-06
-1.44649943301226e-05
-1.12564926407111e-05
-1.51040515610744e-05
-9.07438357541443e-06
-2.03867799084428e-05
-1.49761448038308e-05
-2.90398796496479e-05
-4.50082855244702e-05
-1.42833760116294e-05
-1.14146412842458e-05
-2.53040139402343e-05
-3.07295812356406e-05
-3.53945315090038e-05
-5.64091299789765e-05
-1.35159076697244e-05
-6.57280060758077e-05
-2.49681381513063e-05
-2.38549158733161e-05
-1.68834752829416e-05
-1.9349718042097e-05
-5.20712421115081e-05
-5.0967167077777e-05
-8.79333654944518e-06
-2.52396649033609e-05
-5.71990966788642e-05
-4.46303074888152e-05
-5.54938643836217e-05
-1.51182662919612e-05
-1.17626925331779e-05
-3.9063287996918e-05
-5.90962289797935e-06
-4.1295830926647e-05
-7.77068325137794e-06
-3.23141369684515e-05
-1.07908011280859e-05
-5.0337555515164e-05
-4.22137030217362e-05
-2.95646872179506e-05
-1.88951240064804e-05
-4.34174540102015e-05
-3.23269793485548e-05
-1.21955488661676e-05
-6.40997955784299e-06
-1.53711457241743e-05
-4.02158880871875e-05
-5.60438599975926e-05
-3.82347906381362e-05
-6.10050499131337e-06
-2.40710933434711e-05
-4.52294077837127e-05
-3.02858042847921e-05
-3.15551013146535e-05
-1.8682239870299e-05
-9.73280168610629e-06
-4.13376593372913e-05
-3.75200504475227e-05
-5.2160311087195e-05
-4.67948947258472e-05
-9.81012127321054e-06
-1.92167799999226e-05
-5.8810803594798e-05
-9.1177313710037e-06
-1.66417556478166e-05
-2.53395775364649e-05
-2.08712291806337e-05
-3.7645303167203e-05
-3.00353076145792e-05
-3.15094277724921e-05
-8.50949269570023e-06
-2.34873576767451e-05
-4.20750347857519e-05
-5.38446557956401e-05
-3.09360248310066e-05
2.09230035656182e-06
-3.32949191131301e-05
-6.36878571136908e-06
-1.35550490854079e-05
-5.9465962689461e-05
-3.8795384317523e-05
-2.19621285419654e-05
-3.7135079010276e-05
-4.73057186952345e-05
-3.9181290057475e-05
-5.7264086289082e-06
-1.24433598174689e-05
-2.49652955137811e-05
-3.34273454318603e-05
-2.00521149618924e-05
-3.80619522657712e-05
-4.68536673068864e-06
-1.85036788657436e-05
-1.79818005415535e-05
-2.3154900250785e-05
-2.02555763014029e-05
-2.92372874935358e-05
-3.22596586130455e-05
-5.53836311577203e-05
-3.23158161139243e-05
-4.36123004174698e-05
-4.73747707330383e-05
-2.76111462502704e-05
-2.38613872623378e-05
-1.48833919175905e-05
-2.50865137879692e-05
-4.62491614090119e-05
-1.94642931115878e-05
-3.85245722757991e-05
-7.69611347131896e-05
1.43439485838083e-05
-3.89505275642381e-05
-4.44368741919909e-05
-2.48134567590012e-05
-2.04424285997524e-05
-3.29457847871287e-05
-4.23994897078148e-05
-3.90499303764454e-05
3.16007019686093e-06
-4.04071398452996e-05
-7.5992309246181e-05
-2.65717028973711e-05
-1.39472892324499e-05
-5.67037963001515e-05
-4.68284501416222e-05
-1.66556863294372e-05
-3.10752166469106e-05
-5.04452198770819e-06
-1.53595350309987e-05
-2.10284960967333e-05
-2.31367550724427e-05
-2.44061150556733e-05
-1.45015507588932e-05
-4.52969879699782e-05
-4.87644823638043e-05
-3.42479985161966e-05
-1.75892326494447e-05
-3.05938203217649e-05
-2.31852069870032e-05
-4.30671377617385e-05
-4.63861793155758e-05
-3.80235976178758e-05
-3.1606121826901e-05
-2.69190549610499e-05
-3.89289790180853e-05
-4.0699813620994e-05
-4.38253810456139e-05
-5.23940993955187e-05
-3.45223064934999e-05
-1.03534271032771e-05
-1.6709079996438e-05
-2.97312467392104e-05
-8.87124377645485e-05
-1.48611951727981e-05
-4.16334391281434e-06
-1.62664226965371e-06
-3.7584261879506e-05
-3.55236706061517e-05
-2.15129256262505e-05
-9.74186705102569e-06
-4.24326687089834e-05
-2.65153976407244e-05
-4.45563647151625e-05
-3.0270273563601e-05
-2.1173046651771e-05
-3.63139038135542e-05
-1.21885458852319e-05
-2.76840983382065e-05
-2.22337167185988e-05
