# Supplementary material for: Research on computational propagation and identification of mine microseismic signals based on deep learning
Source: PLoS One. 2025 Oct 22;20(10):e0334641. doi: 10.1371/journal.pone.0334641 (PMC12543183; doi:10.1371/journal.pone.0334641)
Supplement: S7 Data — (ZIP) [file pone.0334641.s007.zip › 000100900001517.xlsx_0.txt_24.txt.txt]

-1.29672645111485e-05
-3.37658142584356e-05
-3.63674659129611e-05
-6.72661238407679e-05
-9.08541768220941e-06
-3.70833673170544e-05
-2.69548030135354e-05
-4.26298053229219e-05
-3.39668791066728e-05
-3.06223386824362e-05
-2.0193902110489e-05
-2.14247989375155e-05
-4.35162332223861e-05
-2.90130680868093e-05
-4.6351140251982e-06
-3.99183553599518e-05
1.31333694400545e-05
-1.28078049982395e-05
-3.53426370603576e-05
-1.48344520327748e-05
-2.36772813547292e-05
-3.17775338688923e-05
-6.52883315428872e-05
-8.65370927126126e-06
-4.36563611043358e-05
-2.44913442655362e-05
-1.72595665832549e-05
-3.59686730118197e-05
-4.91969837947186e-05
-1.59379187579851e-05
-1.66968099201435e-05
-3.71784406010545e-05
-4.01953517821082e-05
-2.52461894380863e-05
-2.39823423040891e-05
-4.47015372337746e-05
-8.00043207199403e-06
-2.50884918422699e-05
-4.85020080038455e-05
-1.62532799210891e-05
-3.91926898387476e-05
-2.11874635086169e-05
-3.41330388487311e-06
-3.31993481257086e-05
-1.46167696634152e-05
-4.74244384509149e-05
-6.54264048708408e-06
-3.25380720880618e-05
-8.30956095461654e-06
-5.3411986955303e-05
-2.45782643232442e-05
2.45813927236269e-06
-3.26216286710736e-05
-4.6903004273356e-05
-3.1039486208909e-05
6.08501944858465e-06
-2.78720917738954e-05
-5.11033595699375e-05
-1.65874225452817e-05
-1.66943506005619e-05
-1.43917327309742e-05
-4.98417279005944e-05
-1.83309936772824e-05
-3.22773597878563e-05
-4.1412849794329e-05
-3.63354782447575e-05
-4.8867911950928e-05
-2.84189027753387e-05
-3.50171963814761e-05
-4.3628146672929e-05
-3.21099260758974e-05
-6.05554373385712e-05
-2.06647655382246e-05
-3.52134125218821e-05
-1.98015905596846e-05
-1.19395358842222e-05
-5.72199351664977e-05
-9.32690120330285e-06
-3.12738636796646e-05
-6.89614771538403e-06
-5.07001540850626e-05
-2.64987095261508e-05
-7.46791879844874e-05
-1.56105323570494e-05
-2.17151184941567e-05
-1.34569583063538e-05
-5.96715201232126e-06
-5.11217279891201e-07
-3.45735191477885e-05
-5.06699463783423e-05
-1.48254367992738e-05
-4.24949541795326e-05
-3.67845634372683e-05
-4.51092843048076e-05
-4.70930363417185e-05
-8.51520767491441e-06
-2.61181347171202e-05
-6.09874353897457e-05
-4.26625029181757e-05
-4.95056752458546e-05
-4.7229501273166e-05
4.07475478538593e-08
-1.86689242169826e-05
-4.91666407476806e-05
2.5994946095206e-06
-3.54270240587942e-05
-4.53419919818725e-05
-3.98362415128101e-05
-2.69335577009318e-05
1.93882032757535e-05
-9.08176444888596e-06
-9.94186614294317e-06
-1.48017390203741e-05
-3.03307940341257e-05
-2.13226250057981e-05
-4.53760201045068e-05
-3.23344846389781e-05
4.74581114681714e-07
-5.71010296376018e-05
-2.14188014165416e-05
-1.29741964940598e-05
3.24355660383679e-06
-3.89323362253559e-05
-1.24781068473337e-06
-4.97583172847043e-06
-7.44423069206878e-05
-1.95726252315319e-05
-6.20924694974277e-06
-4.26980456405361e-06
-4.13194810787016e-05
-1.25553574098802e-05
-1.52966400256171e-05
-5.63443791173652e-05
-2.4184935731286e-05
-2.31037518706768e-05
-7.25381734154348e-05
-3.00444327046014e-05
-3.57603105704349e-05
-4.46923443891392e-05
-6.2081619602472e-05
-4.82949959766935e-05
-6.37846623425308e-06
-2.80725361441069e-05
-4.25324054753082e-05
-2.66543797699178e-05
-7.31320712313673e-06
-2.2525124558201e-05
-5.37217457890113e-05
-4.76444002614156e-05
-4.24999532626002e-05
1.13927177766566e-05
-4.98033296515925e-05
-5.78951805445653e-05
-7.29472278547145e-06
-3.91844272732985e-05
-4.11850573815244e-05
-2.04193987730949e-05
-3.73846511986755e-05
-2.38637010777211e-05
-2.24942757891978e-05
-2.99589296414332e-05
-6.72747568672474e-05
-6.32261226525111e-05
-2.42290028892034e-05
-3.33086224308588e-05
-4.45603770399816e-05
-2.47508111806025e-05
-6.13204121806163e-06
2.37930531706199e-06
-3.1745900437586e-05
-2.82851686916162e-05
-1.99080032760216e-05
-1.88698059472359e-05
-4.50411389475372e-05
-1.96296662432643e-05
-2.94786680518569e-05
-4.34800370321727e-05
-1.8347600177097e-05
-5.37653208971697e-05
-2.63072820917704e-05
-6.1615428018972e-07
-4.089570695398e-05
-4.06812600410746e-05
-4.09850548962654e-05
-3.39891678895454e-05
-2.01410294472574e-05
-3.40795734395732e-05
-5.98415424549654e-05
-3.63819003167923e-05
5.29718966835477e-06
-1.9062487027405e-05
-2.81178299845639e-05
-2.83013327862929e-05
-7.99933106502836e-06
-1.6314004912996e-05
-1.57010969396814e-05
8.05836171089952e-08
-3.33660506887761e-05
-1.58925007416412e-05
-2.84124632870395e-05
-4.02934192367116e-05
-4.81884799303618e-05
-1.51745674578487e-05
-5.07594405071536e-05
-4.55136549452885e-05
-1.23800610897649e-05
-3.3930991757778e-05
-1.72098841041894e-06
-5.54729631504176e-06
-2.46350246405384e-05
3.35493157450833e-06
-5.66583900879071e-05
-2.94808265029187e-05
-3.84804252549678e-06
-2.98181878119171e-05
-4.42571425917612e-05
-3.19221673374246e-05
-3.71659384721263e-05
-2.53264556170639e-05
-3.41141470354629e-05
-2.07007920002536e-05
-3.12880822428947e-05
-4.47195270055472e-05
-2.54540232659507e-05
-3.81254463861498e-05
-3.76257917612039e-05
-2.74581404856238e-06
-4.4539952245883e-05
-4.27731309196248e-05
-3.16915867223167e-05
-1.81145423312645e-06
5.93239287591786e-06
-6.1685303690619e-05
-1.10618037811648e-05
-2.48640764931289e-05
-1.34240354766154e-05
-9.548076049217e-07
-1.66779289985346e-05
-3.65685313092387e-05
-2.411853970264e-05
-2.86211428752363e-05
-1.31508026438521e-05
-3.69084036897776e-05
-4.56589515868422e-05
-1.61615405410592e-05
-3.18303836902397e-05
6.27146030137969e-06
-4.21097423705723e-05
-4.29282682726185e-05
-2.88632034273268e-05
-3.64041569808877e-05
-9.67048968022211e-06
-4.78508052762623e-05
-4.06714866732635e-05
-2.18956137694828e-05
-2.34645453956062e-05
-2.72178372573078e-05
-3.69344822833557e-05
-3.1641209434734e-05
-2.46616462785899e-05
-7.51662570380057e-06
-3.63654093429511e-05
-2.25379491686968e-05
-5.20540856255828e-05
-2.34506478417436e-05
-4.10974383060866e-05
-2.63522364838128e-05
-1.51502368666962e-05
-5.79166278957568e-05
-8.26784691172714e-06
-1.8885639316051e-05
-2.0062538380892e-05
-1.73730206126978e-05
3.759051532724e-06
-6.03271487325368e-05
-2.46747320388505e-05
-5.81501823284207e-05
-9.6947606138657e-06
-2.7253247344671e-05
-3.988256496428e-05
-4.11182558176463e-05
-6.22525463200216e-05
-4.87452139730071e-05
-1.1401941602868e-05
-2.8871159811868e-05
-3.0361129774533e-05
-2.55934283328274e-05
-2.82430925010869e-05
-2.15435681413373e-05
-3.74510558816543e-05
-3.38609573392594e-05
8.76241913740044e-06
-3.20343445633439e-05
-4.7720953001922e-05
-6.38210380131166e-05
-3.24466019718365e-05
-9.81404363993234e-06
-1.82569625480244e-05
-1.53644972176034e-05
-4.28520475847929e-05
-1.87404717033978e-05
-2.92139828286321e-05
-5.5359288466984e-05
-4.44823923552639e-05
-3.42987414098037e-05
-3.96922199218018e-05
-2.25949739890528e-05
-1.76090058671509e-05
-3.06760783467563e-06
-2.95319157417106e-05
-8.62064287414057e-06
-4.4093915186548e-05
-1.99312560462562e-05
-2.78195469391284e-05
-3.17077564801436e-05
-2.03503993116135e-05
2.77285375846815e-06
-2.14476081893006e-05
-3.41616116907703e-05
-4.45205525500531e-05
-6.03430651053011e-06
-1.46316631937909e-05
-5.03776098751469e-05
-1.22152609249795e-05
-3.42697616079592e-05
-4.51043776664984e-05
-2.55544636900998e-05
-2.99357545942202e-05
-6.45367001341311e-05
7.93209652646885e-06
-2.06208707529692e-05
-5.05726129193214e-05
-1.861177060424e-05
-2.75714203721323e-05
-2.23513750786359e-06
-8.52151767048496e-06
-3.17859186450884e-05
-2.18740355491769e-05
-5.35845113495466e-05
-1.41846391935678e-05
-3.18973547209209e-05
-4.68641033954343e-05
-3.78457328369221e-05
-6.10501429682018e-05
-3.16904242269151e-05
-2.50192811655336e-05
-2.59920465216849e-05
-1.93431484921578e-05
-2.88723570397363e-05
-3.24979729387316e-05
-3.46036797500435e-05
-4.37631656032908e-05
-2.7984942430564e-05
-2.34897717528583e-05
-2.8249164639493e-05
-2.73178703396774e-05
-3.3072054869632e-05
-1.04550689038025e-05
-1.23670610598103e-05
-4.53001234289994e-05
-2.1658589136294e-05
-3.64748045418027e-05
-2.05482737658767e-05
-5.36109618276876e-05
-5.33286734196045e-05
-4.91812640250235e-05
-1.47632828440846e-05
-9.38031878972295e-06
-1.53555494347828e-05
-2.6703712818598e-05
-2.16747761920681e-05
-2.45760776208463e-05
-5.45881494633906e-05
-4.27126272076846e-05
-3.75544870865939e-05
-2.898805383693e-05
-2.15363228374861e-05
-2.11665441214829e-05
-2.16441280382046e-05
-4.98544265954704e-05
-2.64274844459343e-05
-1.52537550746402e-05
-4.51014549890135e-05
-5.70003105460302e-05
-4.6680860879297e-05
-3.39593281993012e-05
-3.64759409170787e-05
-3.48650581208887e-05
-2.21724415436988e-05
-2.51263141623445e-05
-7.31144669512831e-05
-4.48490936867569e-05
-2.27054094526752e-05
-1.05841793163885e-05
-8.66157966629279e-06
-2.64044539510337e-05
-3.12115925168526e-05
-4.95303481822154e-05
-1.38066310449012e-05
-1.11778379790371e-05
-3.27083754573608e-05
-1.3827024256223e-05
-3.32918154915406e-05
-4.96158040463818e-06
-3.77292188761497e-05
-3.57132381346946e-05
-5.90095211032976e-05
-4.20291773366565e-05
-5.14707126555493e-05
-1.02108500672447e-05
-1.94903311294811e-06
-2.53345672435418e-05
-6.02097680748906e-05
-2.22945049703804e-05
-1.71721474709137e-05
-9.10773462918808e-06
-4.68153425354706e-05
4.98913240456846e-06
-2.56504497575777e-05
-3.17032333284207e-05
-3.42671432998051e-05
-2.62779182662731e-05
-4.24817745216641e-05
-4.00447645839029e-05
-1.89947422491491e-05
-2.21711553137429e-05
-4.63074542918665e-05
-4.8132773888544e-06
-2.17687055127971e-05
-2.88520746693423e-05
-2.15492408596389e-05
-3.87122018342986e-05
-1.06973162503087e-05
-3.62034673055036e-05
5.38671823250233e-06
-2.46440063867495e-05
-4.74850082626158e-05
-4.61091479277168e-06
-5.05427306197292e-05
-4.282154279241e-05
-3.23276168647453e-05
-6.16255941305997e-05
-3.76182583942549e-05
-3.07349910835791e-05
-2.49602483333237e-05
-1.96652219002487e-05
-2.59780360104456e-05
-2.85038874910486e-06
-7.74639303691588e-06
-2.49170243715932e-05
-4.65480745593501e-05
-2.66095117597046e-05
-3.44571392035767e-05
-5.58789817440659e-05
-5.46821762660545e-07
-4.91418792594981e-05
-4.81049069095895e-05
-1.10339326162354e-05
-3.72004950334502e-05
-7.4588344152116e-05
-3.71076141258972e-05
-6.74203363705501e-06
-1.84323186693595e-06
-4.85766857473082e-05
-4.43151438366228e-05
-4.96160799937407e-05
-4.20324011780474e-05
4.69618550352877e-06
-5.86578342255304e-05
-3.74690779111792e-05
-3.32794129360284e-05
-2.23017784350221e-05
-2.77947572596305e-05
-2.62643767637859e-05
-3.62069302201373e-05
-3.68118993168129e-05
-3.94583184393682e-05
-4.70049881180148e-05
-1.02869751541624e-05
-3.33178067045035e-05
-1.47951714644004e-05
-2.54447788637717e-05
-3.07366133036928e-05
-3.15539288105907e-05
-2.17622521397311e-05
-3.60291000092563e-05
-2.72431826821907e-05
-5.66446475666364e-05
-6.02337806547004e-05
-6.92738950632327e-05
-3.67195504422793e-05
-2.23547297044509e-05
-2.39872634211348e-05
-4.86067094980543e-05
-1.07743228736372e-05
-5.77000879465149e-05
-2.79079262036986e-05
-2.02191401010894e-05
-2.12765694926865e-05
-1.05823822332686e-05
-1.71272526608012e-05
-5.03398737747953e-05
-2.7802327891397e-05
-5.84213748413291e-06
-2.3481068386392e-05
-1.85807291662706e-05
-3.61121782511343e-05
2.73628544220263e-06
-1.51253226385551e-05
-3.1086889518402e-05
2.20908438238169e-07
-2.70359816707406e-05
-9.91856064850825e-06
-3.07106359000789e-05
2.49505432174392e-06
-1.63909399254146e-05
7.07129972009799e-06
-3.48342862006598e-05
-2.11720446199086e-05
9.51999128231389e-06
-3.92338242051264e-05
-2.88792726130426e-05
-3.40299617180327e-05
-2.1562864687757e-05
-2.94029016542375e-05
-3.09394637162315e-05
-3.15469033553116e-05
-2.15527948961065e-05
-4.24414076450408e-05
-6.51561864066272e-05
-5.53112644660683e-05
-2.34372004618151e-05
-8.07914761879317e-06
-5.27404500884053e-05
-4.70785551564547e-05
-1.59527907639129e-05
-1.7353119117066e-05
-4.16589702283792e-05
-4.24530622647934e-05
-3.10023927199774e-05
-3.22934534686858e-05
-3.72061101979753e-05
-1.00880100920543e-05
-3.2132279755304e-05
-2.3492761527795e-05
-2.20893445332104e-05
-3.38478708703499e-05
-2.25144153399955e-05
-3.31242761972499e-05
-6.16378489545934e-06
-2.85620515735555e-05
-3.49377413377485e-05
-3.77637333959661e-05
-5.35755438439582e-05
-7.92375960862866e-06
-4.60976439673545e-05
-3.24019617850612e-05
-7.40612753651108e-05
-8.56870297897749e-06
-6.27032283664299e-06
-2.65464514002432e-05
-1.85572330778639e-05
-2.38515737636121e-05
-3.18360902710107e-05
-4.8948028503918e-05
-2.76410678156017e-05
-2.27148157447829e-05
-3.01997527316416e-05
-3.02493353218891e-05
-3.39917201315706e-05
-5.67019202125819e-05
-1.09470235812348e-05
-5.48401277944836e-05
-2.23414905188287e-05
-1.02474610042041e-05
-3.60149976803555e-06
-1.6696360400347e-05
-3.34951099545219e-05
-3.23727221785079e-05
-3.06525709608573e-05
-4.6199137953428e-05
-1.30388213496665e-05
-1.48259867123668e-05
-2.07274223478232e-05
-1.42582664957516e-05
-1.64821102437433e-05
-2.3456401278387e-05
-3.7778987519543e-05
-1.56924507949856e-05
-2.85423602115239e-05
-1.8573746863085e-05
-3.87769786210576e-05
-3.06735035946646e-05
-2.42767193685192e-05
-2.04435002550242e-05
-3.27795610080393e-05
-7.23151258590112e-07
-3.63335957154995e-05
-4.6769164283856e-05
-1.98536051227622e-05
1.27089404202265e-05
-3.28995622272038e-05
-1.42328197993016e-05
-1.62378047575189e-05
-3.91384707773301e-05
-1.52386273775846e-05
-3.14041541514539e-05
-2.9394603527312e-05
-3.5253514084381e-05
-4.09364473122208e-05
-4.37484036791986e-05
-8.06521696307143e-06
-3.91886087854829e-05
-2.84418382990864e-05
-1.90849941254844e-05
-1.72005747480968e-05
-1.560148247682e-05
-5.73423652297821e-05
-6.91554623998991e-06
-3.01181074967423e-05
-2.71255384037378e-05
-2.03948921377412e-05
-2.16098839688474e-05
1.67516281501565e-06
-3.80803167484789e-05
-4.13845677615757e-05
-3.8029081771862e-05
-1.75822056814242e-06
-5.89938638959339e-05
-4.19745285485291e-05
-2.95377430076217e-05
-4.03597327493718e-06
-2.86761447911212e-05
-6.4476953455252e-05
-5.17589787118128e-05
-2.11217670851164e-05
-2.88335418904227e-05
-3.76243434973285e-05
-5.19361078461809e-05
-4.93505099133635e-05
-1.8710190071844e-05
-1.82408237034061e-05
-2.0539600850527e-05
-2.06316468413e-05
-5.21103613294516e-05
-3.00360150000918e-05
-1.05546474546043e-05
-2.60510728997268e-05
-3.81856155803889e-05
-3.19353958168638e-05
-2.23284587592986e-05
-3.77969672699029e-05
-2.66946557120248e-05
-3.52938967772147e-05
-4.89011997438817e-05
-1.30604352854742e-05
-1.0293387270851e-05
-1.98115779012764e-05
-1.89705292672081e-05
-3.1289506198832e-05
-4.2718231915309e-05
-5.06007490887074e-05
-3.09602924691911e-05
-1.77531932603178e-05
-1.98639289609096e-05
-6.84128123008563e-06
-3.90209772204295e-05
-2.36024695587202e-05
-5.02666072796588e-05
-4.39733858458414e-05
-3.62678802729891e-05
-1.19038543570278e-05
-4.67994889630605e-05
-3.54802775733797e-05
-3.20235947143858e-05
-3.94458308485159e-05
-5.69395258454046e-06
-2.47946332160703e-05
-2.74718720995565e-05
-4.13303327819612e-06
-3.32718019199723e-05
-2.74852620697221e-05
9.7893651162399e-06
-5.49704635936604e-05
-3.40744697269282e-05
-3.7550120655702e-05
-3.97525518181005e-05
-3.95036351235811e-05
-1.95066080188821e-05
-3.71539231347576e-05
-2.41098860278484e-05
-2.78884694177704e-05
-2.82029626153119e-05
-2.26628561746366e-05
-2.10908951248501e-05
-4.52389087925081e-05
-5.97696548765346e-05
-2.50114827391457e-05
-5.27113743097083e-05
-6.01980374093446e-05
-3.82319440856302e-05
-3.48585866245247e-05
-2.78470331536817e-05
-2.63029175239477e-05
-2.06035885443291e-05
-4.14332598181477e-05
-2.44464519490889e-05
-1.56401034213868e-05
-8.09234038769376e-06
-1.47451972124023e-05
6.74871880989742e-06
-1.85748278016719e-05
-4.72364983271043e-05
-3.98623291388364e-05
-2.28278928429822e-05
-3.68495854165542e-05
-2.61639222588386e-05
-5.04333118507252e-05
-4.611310847254e-05
-2.23218506534376e-05
-5.82591306896501e-05
-5.5634960087183e-06
-5.23626113444584e-05
-3.97385311634479e-05
-4.99494106113202e-05
-4.43950376110335e-05
-2.22708278721484e-05
-5.39018352356482e-05
-4.14003966498398e-05
-4.75623139001689e-05
-3.10114987086459e-05
-4.37573679017165e-05
-3.88460622166984e-05
-1.48167896011284e-05
-1.57818103596819e-05
-1.9193331193419e-05
-3.2653919858794e-05
-2.61058416418259e-05
-2.20900659497178e-05
-2.9521691462233e-05
-1.03361227828781e-05
-1.21693257172893e-05
2.25901674247513e-05
-1.6965979180367e-05
-2.27919329434378e-05
-3.27785981678176e-05
-1.53216860640694e-05
-1.26740298129647e-05
-3.69700560567564e-05
-9.00606085899303e-06
-3.96162520141405e-05
1.61084329989986e-05
2.81522473132291e-06
-1.86254538605544e-05
-3.39480678374945e-05
-1.2912949258769e-05
-1.63756724754227e-05
-1.34442941232192e-05
-4.21792188350682e-05
-3.84332811485421e-05
-3.36695824508801e-05
-2.21200306490552e-05
-3.41283575242285e-05
-2.54170732176951e-05
-2.83156419342977e-05
-5.80131358397245e-05
-4.44237744104141e-05
-2.72036800669408e-05
-3.98611345490216e-05
1.06491938210072e-06
-1.49184871400845e-05
-4.14815307070494e-05
-1.97667698065216e-05
-2.70355878691972e-05
-3.95750759708709e-05
-2.99137939965207e-05
-2.77507960947193e-05
-3.55498074552212e-05
-5.20808309124038e-05
-1.03879703897813e-05
-5.3677275008326e-05
-4.11046330387241e-05
-4.70305915498815e-05
-3.30073710181885e-05
-4.35977702961015e-06
-4.06986098900228e-05
3.04654097496851e-06
-4.11522010095017e-05
-3.68952441922327e-05
-4.00114632221034e-05
-2.84126451051409e-05
-5.92532168829804e-05
-4.63400128699585e-06
-3.33597194897635e-05
-2.95440590718644e-05
-3.13417474412613e-05
-9.06514414486782e-06
-3.39310069495198e-05
-6.30233187050089e-05
-5.20913204806163e-05
-3.2409179517967e-05
-8.45857226016534e-05
-3.31878398570436e-05
-2.43626918688496e-05
1.67997192271609e-05
-3.45182793900168e-05
-1.1553074484212e-05
-4.01695154589158e-05
-2.78980161329788e-05
-1.91742642196235e-05
-4.3443095452176e-05
-1.50386421870118e-05
-3.48215234012808e-05
-2.64551838252156e-05
-4.64271427461521e-05
-1.09638964283344e-05
2.3886546622409e-06
-4.36661659466322e-05
-5.12415871625534e-05
-5.07015393776885e-05
-3.75891882477321e-05
-5.02651359195771e-05
-2.95955589112525e-05
-4.02863173273098e-05
-1.98945464738411e-05
-3.91945943889553e-05
-3.46833874479907e-05
-1.9464249823772e-05
-1.23415665294779e-05
1.70916817333517e-05
-2.53777057036104e-05
-1.77165429694151e-05
-3.85713334573473e-05
-1.84771806398698e-05
-3.11952170583883e-05
-2.13294836719981e-05
-1.21677128042628e-05
-3.42983485283227e-05
-2.20752374516427e-05
-3.23405093658964e-05
-4.0293471582686e-05
-3.81006401473561e-05
-3.23056491772318e-05
-1.9051855654889e-05
-3.62250280915922e-05
-4.35682458529148e-05
-2.47476075755493e-05
-3.36160118846987e-05
-4.77906741254024e-06
-9.78264632848671e-06
-4.34638722838879e-05
-2.808358728685e-05
-3.7329432211059e-05
-5.94560256721502e-05
-4.80751050363852e-05
-3.73996842142671e-05
-3.19867876912061e-05
-1.40501993429701e-05
-2.24377799821868e-05
-3.57681431936227e-05
-2.06760372141608e-05
-2.06330905288916e-05
-3.09401328821085e-05
-1.05333819276426e-05
-4.09449549711297e-05
-5.05631853389858e-05
-8.8684062018109e-06
-1.86909521192757e-05
-4.84462019944975e-05
-2.6766017477292e-05
-3.73762199368342e-05
-7.09757880915718e-06
-2.59923334610598e-07
-3.24453534632009e-05
-1.028712718423e-05
-3.8765094967415e-05
-7.34595155167808e-06
-2.12044820986152e-05
-4.70590089330205e-05
-3.69493007635874e-05
-3.84029156676162e-05
-2.86895071730082e-05
-4.4804917488985e-05
-1.57399025370823e-05
-2.97545113682741e-05
-5.80776613256553e-05
-5.77711602871007e-05
-2.52089712647891e-05
-4.53522957321853e-05
-3.03061827369157e-05
-1.68922900643027e-05
-4.81149576269622e-05
-4.60922169485344e-05
-1.95152105370346e-06
-3.47614211439117e-05
-2.21457220437949e-05
-4.71629476788019e-05
-5.10084287795426e-05
-3.4069138756141e-05
-4.2297419057995e-06
-1.81335716228002e-05
-1.89228108703637e-05
2.63397328065765e-06
-1.74544629151678e-06
-4.88743421692422e-05
-2.86100336364836e-06
-1.96761956370122e-05
-2.91515457717272e-05
-5.29794823550398e-05
-2.66464656896132e-05
-5.24725042714627e-05
-2.5233084550393e-05
-3.72429192177083e-05
-4.60224388116308e-06
-4.10311204709015e-05
-2.75172817416522e-07
1.05113958698524e-06
-2.0102508324303e-05
-3.48739833845398e-05
-3.97672926316407e-05
-3.23153395933516e-05
-3.27257564000136e-05
-4.23804877814403e-05
-4.16736980214317e-05
-5.94064893567979e-05
-1.75093604984989e-05
-5.0860138663773e-05
-3.65601727896574e-05
-1.00825322905624e-05
-2.40328676158627e-05
-5.36967332465364e-05
-3.1372961735106e-05
-2.2576655115438e-05
-3.7671266994071e-05
-7.22926728268611e-06
-4.47593074376517e-05
-1.96912694044748e-05
-4.91427048000612e-06
-2.32510575549997e-05
-3.35052764258957e-05
-5.36227613413882e-05
-3.55578427663524e-05
-4.22225861503934e-05
-2.91742685405324e-05
-4.32870099814241e-05
-4.54337826299676e-05
-2.85549509918183e-05
-1.60929206799402e-05
-1.13624578466514e-05
-3.09500793897016e-05
-2.20240936156531e-06
-3.04468907627045e-06
-2.73774424536603e-05
-1.56190937610036e-05
-3.66620859481182e-05
-4.6821068990639e-06
3.01559631808599e-06
-3.62138347070713e-05
-3.36932654174174e-06
-2.36160496199129e-05
-3.21795744725843e-05
-9.20524370584616e-06
-1.43998579281336e-05
-3.27118887127134e-05
-2.452196792301e-05
-3.88897530753752e-05
-2.38494539576805e-05
-1.87491140664063e-05
-1.08519157854647e-05
-2.50576590924798e-05
-3.07442304760989e-05
-2.42110491260313e-05
-1.94822648718546e-05
-1.18813607881495e-05
-3.20376711681605e-05
-4.67962730245511e-05
-3.71880433721299e-05
-1.3730282075953e-05
-1.67841462323283e-05
-1.85324882529749e-06
-3.44237581872095e-05
-2.79235900937973e-05
-1.22281117634922e-05
-4.83511754120708e-05
-4.90648977550746e-05
-1.38861943848204e-05
-7.97821345619373e-06
-2.94973947422847e-05
-3.18044593744079e-05
-5.0010600611432e-05
-1.38234205627435e-05
-2.19496802273197e-05
-1.80223919809857e-05
-1.40847599731816e-05
-3.19931305189953e-05
-2.63162993504183e-05
-2.59324158874848e-05
-2.03635002106624e-05
-4.46370290359168e-05
-2.58989213169296e-05
-3.23671552227421e-05
-4.285104642354e-05
-3.94641665379448e-05
-3.28083824372063e-05
-2.25441334601429e-05
-2.91226489340131e-05
-3.6643883653702e-05
-2.10644071006433e-05
-3.4771165520495e-05
-6.87034826737106e-06
-3.47176786502383e-05
-1.8459805312851e-05
-3.7231978813911e-05
-1.55971141712214e-05
-2.7551691337791e-05
-7.22393088406372e-06
-2.03484676965641e-05
-3.10416980543016e-05
-4.42841773745557e-05
-5.16480313167063e-05
-3.88817613806001e-05
-4.40260324216076e-05
-4.38646329798918e-05
-4.71932110095412e-05
-2.96753738699058e-05
-3.43546413199622e-05
-4.79561948289987e-05
-2.77205344178436e-05
-4.84004249968781e-05
-1.43325363480394e-05
-1.61774316410033e-05
-3.19542314327411e-05
-3.12163565345375e-05
-5.69939735682742e-05
-4.65149095128447e-05
-3.80459361266948e-05
-3.57734158675543e-05
-4.13850746387963e-05
-3.65191744254052e-05
-4.25621840352581e-05
-6.88312225294605e-05
-2.86542319501523e-05
-3.0609645002579e-05
-7.98667088137552e-06
-1.84975788350173e-05
-1.24026996702908e-05
-4.48371927963303e-05
-2.6412393454247e-05
-2.78075255502086e-05
-4.22551825276602e-05
-1.05479346799878e-05
-1.28919692662121e-05
-3.1332621267953e-05
-3.94310375957538e-05
-1.79674023552098e-05
-9.59720898747397e-06
-1.58086599617055e-05
-4.37492533305513e-05
-1.57394067363875e-05
-2.38768107403871e-05
-9.94783279009895e-06
-2.92943567892556e-05
-2.58470830138116e-05
-5.34367802768468e-05
-3.73493370572213e-05
-2.7654635805428e-05
-2.80948332699931e-05
-6.52306525882687e-05
-1.50930434724677e-05
-2.06295773203835e-05
-5.15716785442751e-05
-2.47234993653542e-05
-3.97017309930254e-05
-1.11534601805243e-05
-2.13107178243015e-05
-1.1101979465037e-05
-5.57194754383692e-05
-4.12912330471886e-05
-2.61823770700084e-05
-4.19557716324229e-05
-2.50581896869272e-05
1.18816109412463e-05
-4.41020477726957e-05
-2.85934005381329e-05
-2.25261829014099e-05
-4.33052117777553e-05
-2.34900700845701e-05
-3.00160551194269e-05
-6.19489999040705e-05
-2.29060800093353e-05
-1.69643239112552e-05
-4.49856793451175e-05
1.92979652580031e-06
-5.29445020215766e-05
-2.59208310024643e-05
-2.57634238866463e-05
-3.21461225930898e-05
-1.29091556743105e-05
-4.73857192755293e-05
-3.40483177496963e-06
-4.23719292033563e-05
6.45664351041706e-06
-3.06074236108363e-05
-8.61068859990985e-06
-5.38820895418888e-05
-2.85393310851167e-05
-6.36532721055775e-05
-4.45480850388575e-05
-4.13179165768702e-05
-2.40388280368185e-05
-2.92495084916052e-05
-1.50839828175823e-05
-1.4809546028559e-05
-3.90145536465306e-05
-2.26044455479246e-05
-1.28263490810799e-06
-1.67750629445663e-05
-1.63266747067759e-05
-4.65546754960861e-05
-1.38569453479555e-05
-3.67780902661646e-05
-4.48205894926144e-05
-4.87692647047253e-05
-5.62212331698151e-05
-4.3966438012489e-07
-1.55406010747693e-05
-4.79936265268363e-05
-3.42654800353627e-05
-4.99207150486012e-05
-2.50189124266374e-05
-1.08032990040011e-05
-5.27767150964903e-06
-4.32358840141356e-05
-1.46565408729172e-05
-4.72509964587222e-05
-1.91163603249215e-05
-4.20219453352584e-05
-2.76797150277289e-05
1.31916537063788e-06
-3.24792941758843e-05
-5.38918934639283e-05
-2.19030579069843e-05
-2.33364778473413e-05
-2.5981019816124e-05
-2.25050701592694e-05
-2.87231343446986e-05
-1.79903101499151e-05
-1.82510554299174e-05
-3.17752699481259e-05
7.43980380087858e-08
-3.73504234168929e-05
-2.16781693115527e-05
-1.19330763395904e-05
-3.78994333184982e-05
-2.53010043138851e-05
-3.76483917209155e-05
-2.4075013418902e-05
3.88105074407567e-06
-2.51818903505042e-05
-1.61359633466351e-05
-1.23060611349353e-05
-5.42248425957406e-05
-4.87889532892333e-05
-5.15694461835526e-05
-4.20427930798977e-05
-6.32408697990532e-06
-2.86464493035534e-05
-1.48847295012722e-05
-4.1870709638662e-05
-2.84698657516573e-05
-3.69316468643576e-05
3.37070588159611e-06
-3.85522819981545e-05
-2.42417647751506e-05
-3.87242610773833e-05
-1.48475915138494e-05
-2.67846427237805e-05
-4.27982024068879e-05
-6.60242230482216e-05
-5.17477256963693e-05
-4.47906187696315e-05
-6.33767360334182e-05
-1.19221199120412e-05
-4.20271949559662e-05
-4.08010984313525e-05
-3.07131112998146e-05
-3.25482733215476e-05
-2.29239705858601e-05
-3.70913066979689e-05
-3.19908911973745e-05
-2.02111628395904e-05
-1.91193903499257e-05
-1.40930861042065e-05
-1.10678353913218e-05
-4.40553421123513e-05
-3.99763785154889e-05
-2.28170821130915e-05
-4.14085659231507e-05
-2.50554674993811e-05
-2.89075103836612e-05
-2.85073730534564e-05
-5.02661640832952e-05
-1.75091996877591e-06
-2.45838187716119e-05
-3.30503152933349e-05
-2.5191673393383e-05
-3.03479230260255e-05
-3.48961408714091e-05
-2.77830782089331e-05
-1.27623054745163e-05
-2.42573879756094e-05
-3.40152836627902e-05
-4.24738017115985e-05
-3.74166415177427e-05
-5.04305612330513e-05
-1.99766088616072e-05
-5.65045523375461e-05
-3.51187659442758e-05
-2.65416277448889e-05
-3.77812786117591e-05
-2.98696097420133e-05
-1.47264183275965e-05
-3.06471831578074e-05
-2.33376256782152e-05
-1.39832574693328e-05
-3.12109162402817e-05
-3.89491342075875e-05
-1.74458538082348e-05
-4.09236935478812e-05
-3.34512647786202e-05
-1.28054351315384e-05
-5.34428953130906e-05
-8.35963967476784e-06
-2.68862261107119e-05
1.44669257110388e-05
-2.66417509603102e-05
-3.32730097389018e-05
-2.27068809045019e-05
-3.70177278413099e-05
-3.00297295009467e-05
-4.02390349672145e-05
-1.54034763537626e-05
-3.58578982173495e-05
-4.54749053042335e-05
-5.12349358748661e-05
-5.74324920110679e-05
-2.93890793447787e-05
-2.32076737777392e-05
-3.36385846465671e-05
-2.76147538610969e-05
-6.43838359477555e-05
7.38742116960214e-06
-6.30025413707572e-05
-1.30416389230855e-05
-2.67755682629397e-05
-2.23206824871323e-05
-2.58493699654131e-05
-3.1828756056255e-05
-5.34345226112762e-05
-1.40865744934985e-05
-1.30520399401479e-05
-1.32829809185342e-05
-2.26454735733555e-05
-2.12420093286054e-05
-3.04464275245307e-05
-2.62431003777985e-05
-4.15826963414296e-05
1.08030694228435e-05
-2.73566113061077e-05
-3.07033607583679e-05
-5.00892540988156e-05
-2.96076677355508e-05
-3.23384785997491e-05
5.59788034567814e-06
-3.30952362978841e-05
-5.34128615864754e-05
-3.61947520233179e-05
-2.63374198373474e-05
-4.89008942451427e-05
-5.31447264327513e-05
-2.1051392413687e-05
-3.41116670904315e-05
-5.18522611021081e-05
-1.92121608795072e-05
2.5893264654346e-07
-6.39503549520555e-05
-3.17314404638266e-05
9.66210572757168e-06
-2.87087177106279e-05
-2.50759628457149e-05
-3.03634099849067e-05
-3.9039559941062e-05
-2.31064999528209e-05
-3.36085502010077e-05
2.59974576447593e-06
-2.25010397064759e-05
-3.60235034083807e-05
-1.76476059112242e-05
-3.50552580582882e-05
-8.54385363270909e-06
-2.61187728292455e-05
-1.94034540345927e-05
-2.59585011285767e-05
-2.35767393665782e-05
-4.23525820973538e-05
-1.1707886229194e-05
-1.43645677461023e-05
-4.6630644730516e-05
-3.72610739489433e-05
-2.86927782985733e-05
-1.33366670208839e-05
-2.78797772157073e-05
-2.52521630485056e-05
-2.08454506801719e-05
-2.5057147555913e-05
-1.03605519358023e-05
-2.30219965197791e-05
-4.30630832711966e-05
-1.24539759520767e-05
-2.96640099939437e-05
-2.73843097518792e-05
-1.39409018913363e-05
-6.24085445843724e-05
-4.04708267562107e-05
-4.58059433460077e-05
-4.7246702356544e-05
-7.26391511872963e-05
-1.88512393806148e-05
-1.32452352119214e-05
-5.58244727388018e-05
-4.74329048436249e-05
-3.35316424530479e-05
-3.31254972047162e-05
-3.52602187760388e-05
-3.84082407786781e-05
-3.94402316669059e-05
-4.12134404967374e-05
-2.93268839012045e-05
-3.4122351607697e-05
-1.85903611680696e-05
-3.04017357142729e-05
-3.88944121755521e-05
4.4047741090291e-06
-2.58525236922079e-05
-4.09082297962693e-05
-2.28431134471238e-05
-5.48919842458552e-05
-3.0925270831129e-05
-1.04164336178406e-05
-5.15634520657238e-05
-3.20222292188221e-05
-8.51255760577589e-06
-3.05059970987525e-05
-3.48724899355646e-05
1.39342380444146e-05
-3.41807629988572e-05
-3.94874522807415e-05
-2.46761106971849e-05
-1.26335956744677e-06
-1.22326645799928e-05
-3.56227773744255e-05
-2.71384436069846e-05
-3.62423023294611e-05
-2.47046604783579e-05
-1.17249682902964e-05
-2.23010290098074e-05
-2.38972623018311e-05
-2.78375318168574e-05
-3.58549673592656e-05
-1.89070453795753e-05
-3.25230298875809e-05
-3.77177489306881e-05
-3.64463150091846e-05
-2.00091767423647e-05
-3.21697379129931e-05
-2.77880126939542e-05
-1.21974048520487e-05
-2.77377520913127e-05
-2.37124761247127e-05
-2.27551502263524e-05
-3.37238184370894e-05
-3.60227870873936e-05
-2.24010191169884e-05
-1.87808046113334e-05
-4.23735305104362e-05
-3.86271630865884e-05
-4.92338646539529e-05
-1.7560204169686e-05
-2.53368255205617e-05
-2.79864295423973e-06
5.95640852167245e-06
-3.0435712000319e-05
-1.33718683031393e-05
-2.44100519636816e-05
-4.27491071832361e-05
-2.82645825999259e-06
-3.81177466800944e-05
-4.00325481194816e-05
-3.21538556794869e-05
-2.40207928891082e-06
-1.27952411218214e-05
-4.07635226759342e-05
-2.65219537967866e-05
-5.06800896445134e-05
-3.92419447862619e-05
-2.20700827333381e-05
-6.03169986079087e-05
-1.91365617683206e-05
-1.01484110096198e-05
-2.16011344310114e-05
-2.52844218881616e-05
-2.18442811468193e-06
-1.10826227462714e-05
-2.04877367331445e-05
-3.413103972943e-05
-5.2282944796528e-05
-2.93294868192121e-05
-1.81085101230955e-05
-2.4517834945076e-05
-5.77257406176071e-05
-6.56296975709776e-07
-4.82723421451762e-05
-6.35132188802171e-05
-2.98478662750702e-05
-3.80304866667934e-05
-2.04644223871022e-05
-3.54315570663757e-05
-4.99093955345706e-05
-2.57250660460227e-05
-3.30944685041073e-05
-3.16806864460293e-05
-2.18507634217636e-05
-4.98053472677061e-05
-3.43893610960695e-05
-3.80471221777451e-06
1.19297205352892e-05
-2.62394263267357e-05
-2.65564116319644e-05
-2.64290796332861e-05
-2.1225507061857e-05
-2.73229834648545e-05
-3.66577377367698e-05
-3.25078427156575e-05
-4.38585350992574e-05
-5.34815775196972e-05
-4.54704206410171e-05
-4.36557362043711e-05
-3.36323822618337e-05
-2.42047392627171e-05
9.78213166313692e-06
-4.34731134877199e-05
-4.32186781165343e-05
-4.57882761541504e-05
-2.15313396824563e-05
-1.83415791666182e-05
-4.3403991668354e-05
-1.47316845593171e-05
-2.75075018281398e-05
-4.74019519269949e-05
-2.5020568510033e-05
-2.95260900587001e-05
-4.55335255347077e-05
-1.06155829920043e-05
6.59580330833971e-06
-4.76519748437792e-05
-1.66830296495142e-05
-7.46134067200309e-06
-2.72245821093665e-05
-8.26421482395344e-06
-1.27731083501396e-05
-5.42555159086133e-05
1.04394893727041e-05
-2.36360809615153e-05
-2.18545318638375e-05
-1.2558914003266e-05
-2.93079519637643e-05
-2.29752873919983e-05
1.28453368645955e-05
-3.00110973936763e-05
-4.367030931454e-05
-1.70753755408462e-05
-5.53006242557994e-05
-4.93352402094453e-05
-1.74663189398298e-05
-3.6885314025266e-05
-3.63717596047661e-05
-4.56390254032588e-05
-4.59519954399848e-06
-2.8509502999788e-05
-1.98932673193209e-05
-1.87810924777382e-05
-5.67536592407048e-05
-3.14072683855675e-05
-1.33850329049458e-05
-4.12481185782862e-05
-2.91744929847419e-05
-3.80845986886354e-05
-3.57617954718311e-05
-3.3268183914497e-05
-3.09803094444763e-05
-5.16248998991665e-05
-4.50518105261794e-05
-1.60584055113729e-05
-3.71755933890381e-05
-9.33915618027259e-06
-4.29384061946697e-05
-4.85716047384313e-05
-3.78706702310974e-05
5.55943867674287e-06
-1.03584314072728e-05
-3.51981077191938e-05
-3.30282833883308e-05
-3.59371472794959e-05
-4.12468814991608e-05
-1.2545244110538e-05
-2.19005032829485e-05
-3.01168736638681e-05
-2.19785363454413e-05
-3.62323437831699e-05
-3.19364466333455e-05
-2.46352373242387e-05
3.15468134704051e-06
-1.97460255150179e-05
-3.51290887523969e-05
-2.88056605018806e-05
-3.82869765464018e-05
-4.91132122383624e-05
-4.77641521716381e-05
-5.76853417395091e-05
-3.75833709814759e-05
-3.45074104226211e-05
-1.683573608868e-05
-2.4687872774727e-06
-2.64632818981328e-05
-2.66950066767281e-05
-2.08940702284282e-05
-3.40812984315403e-05
-1.98697001549709e-05
-1.05124797342524e-05
-2.97829087031126e-05
-2.80931906909379e-05
-4.44987056471915e-05
-3.75803608550002e-05
-1.35610293284629e-05
-4.64944942830776e-05
-2.49383574763907e-05
-1.33625128622116e-05
-6.11257085740254e-07
-1.71400242546884e-05
-3.79130542877828e-05
-1.86365557063997e-05
-8.89726032362543e-06
-3.779378845944e-05
-1.8192314397904e-05
-8.67907217979895e-06
-1.88902561997011e-05
-2.37227288470401e-05
-3.97833169938537e-05
-5.10766238128685e-05
-9.48096052575917e-06
-2.71870702760023e-05
-1.03970985252257e-05
-5.28139950386847e-05
-5.490503893528e-05
-2.38994355437196e-05
-1.59990288001649e-06
-2.34825302757609e-05
-3.1865880011109e-05
-6.56775133808894e-05
-3.90642874559918e-05
2.11861707991501e-05
-3.04043828901115e-05
-4.61458062122935e-06
-4.5571477654906e-05
-1.94251361359727e-05
-3.89724702280433e-05
-2.83570050336237e-05
-3.33631084308585e-05
-4.02714669416002e-05
-2.64179243826989e-05
-3.77110656549571e-06
-3.81933053766242e-05
-3.13626842392612e-05
-3.31942258384841e-05
-5.96746827438097e-05
-2.30365117187925e-05
-1.46371800314262e-05
-5.34057191330802e-05
-4.63957167506382e-05
-3.20999495317064e-05
-4.60718779427823e-05
-1.66429435874726e-05
-3.80920519073903e-05
-4.09547921649431e-05
-1.15759457176795e-05
-2.9673936146103e-05
-2.7763040844038e-05
-4.3432897388833e-05
-2.07525464222115e-05
-2.90807442835382e-05
-2.04975701755881e-05
-4.68209346057378e-05
-3.33644122340617e-05
-6.68437970733941e-06
-4.24338823585765e-05
-4.84951027210062e-05
-2.66555721555309e-05
-3.42741222616019e-05
-2.01028862997823e-05
-3.68355538024743e-05
-2.03435883201498e-05
-3.64318916645613e-05
-3.39190871830095e-05
-4.9213805996079e-07
-3.0674750576344e-05
-2.08974054978583e-05
1.61403115707854e-05
1.37227512896904e-05
-2.17036708160083e-05
-3.86964603781484e-05
-4.40105100660179e-05
-9.64233244844469e-06
-3.0269530698756e-05
1.09352406919869e-06
-4.14799152078551e-06
-4.01422606395816e-05
-3.34089126670076e-05
-6.2521730354792e-06
-6.93993378279796e-06
-4.38646031168063e-05
4.90508944500597e-06
-3.18728281518211e-05
-2.16526503724864e-05
-5.82037907678497e-05
-3.80054952527192e-05
-2.23256820143611e-05
-4.78910208570306e-05
1.29105049102499e-05
-3.46283666663755e-05
-6.54487841709803e-06
-2.46112736111759e-05
1.01925810130336e-07
-2.06632139658735e-05
-2.14790535140378e-05
-3.13413050793924e-05
-3.02376804575915e-05
-3.34508683767253e-05
-2.09241536864103e-05
-4.19722640574606e-05
-4.11150029349984e-05
-4.22736178119729e-05
-4.28823049293497e-05
-3.93355110595241e-05
-3.82363212229213e-05
-1.75748264612703e-05
-1.15561296406554e-05
-1.86547357500764e-05
-3.4016049562238e-05
-2.83880089804524e-06
3.87596822561707e-06
-4.4507957382291e-05
-1.99128860871594e-05
-6.92256509910247e-05
-3.70336662254267e-05
-5.74938199898971e-06
-3.62836257018229e-05
-5.25708774859984e-05
1.24338310134648e-05
-4.21625950221431e-05
-2.62612734011253e-05
-3.29812605828998e-05
-1.64259954872997e-05
-6.11570289310645e-05
-5.06471776215963e-05
-9.02811938137628e-06
-1.24327099186815e-05
-4.20118718054845e-05
-4.78798588010888e-05
-6.76427044583493e-05
-2.87486002420454e-05
-3.5444739374899e-05
-2.80192684368015e-05
-3.87797978393731e-05
-3.76355683323421e-05
-3.61056214809064e-05
-1.14417995817713e-05
-2.42088377906278e-05
-4.08210949101636e-05
-5.29500366864326e-05
-6.10283021687739e-05
-3.52997449070039e-05
-4.31035954829036e-05
-2.59855436597133e-05
-3.95161174138829e-05
-4.41615416406884e-06
-3.63819385530265e-05
-4.31917015458131e-05
4.07864537944708e-06
-5.93307737174109e-05
-2.48903872055033e-05
-2.22843733820899e-05
-3.18810493052042e-05
-2.41382546359032e-05
-3.70880504348193e-05
-2.85453922092841e-05
-1.10438129211086e-05
-1.70623527316746e-05
-1.26378379562349e-05
-4.2316632027658e-05
-7.47706350481926e-06
-7.23087044182144e-06
-2.33552953455535e-05
-4.65354622743401e-05
-4.53997070063061e-05
4.71005946279255e-06
-3.08594087725067e-05
-9.54248088705371e-06
-8.57888705421498e-06
6.54779251804397e-06
-3.32532735507066e-05
-4.33622153998597e-05
-2.34246607535132e-05
-2.14460383084941e-05
-4.80057450716453e-05
-3.13508566691486e-05
-4.55799770190268e-05
-1.94936594007584e-06
-1.75565941705147e-05
-2.82603173013987e-05
-3.30777798244756e-05
-1.108358042856e-05
-1.99856926007817e-05
-4.81598543905443e-05
-3.84854239884563e-05
-2.21932957636913e-05
-6.67402124485014e-06
-2.06470792661953e-05
-2.43673597530018e-05
-1.98408512722357e-05
-5.37787610526446e-05
-3.41946361303727e-05
-5.33990697183512e-05
-2.19176698705252e-05
-6.24527786034186e-05
-1.4792809794821e-05
-3.76954273261562e-05
-5.91990433909715e-05
-3.35217401510728e-05
-4.34354371371702e-05
-2.63401470491551e-05
-2.30394575209203e-05
-2.46358792485138e-05
-5.3380124347284e-06
-4.92063238506513e-05
-4.03152370779974e-05
-4.28061890202841e-05
-4.0919403845994e-05
-7.41521442953993e-05
-2.70540489451542e-05
-3.30416656645247e-05
-1.08687947682107e-05
-1.67841466980738e-05
-3.42099167295462e-05
-3.24659378747094e-05
-3.64964076455634e-05
-5.11059030720552e-05
-1.14385206879219e-05
-4.38553807927544e-05
-1.9500720717223e-05
-9.18365509610209e-06
-3.6317353937185e-05
-2.1186763427878e-05
-1.32549215058329e-06
-3.24871484120451e-05
-1.35704549378219e-05
-9.15035936558247e-06
-2.14244978592015e-05
-3.72296055565991e-05
-9.03333928877964e-06
-5.60253763827087e-05
-2.34661921147563e-05
-2.38083227001701e-05
-3.55487253401926e-05
-3.68203669826042e-05
-2.38753421579904e-05
-5.395856608927e-05
-3.370756764733e-05
-2.4657858340014e-05
-8.74636755832539e-06
-3.6776492604645e-05
-1.80369799292081e-05
-8.8530789339628e-06
-3.46888872560298e-05
-6.40735518906239e-06
-2.64323133787516e-05
-7.78784464997353e-06
-6.58599656124921e-06
-4.88820681857953e-06
-5.55036126799653e-06
-3.24369639253927e-05
-7.83972623497023e-05
-1.46910091732494e-05
-3.59847156515862e-05
-3.0311594336983e-05
-1.96555876338066e-06
-1.71910111322166e-05
-6.1565939203511e-05
-4.42337387139856e-05
-2.10976592527473e-05
-1.33205959882983e-05
-4.20316735203752e-05
-1.2535677716682e-05
-4.9636425618376e-05
-3.30018366554514e-05
-6.87669984269625e-05
-6.01610212691327e-06
-2.23803013898232e-05
-8.70970563252947e-06
-1.76242130814295e-05
-1.07739049144355e-05
-1.73229399839048e-05
-3.32106543740544e-05
-2.31138049325727e-06
-3.18335770224548e-05
-3.73430493343226e-05
-1.6353954978469e-05
-3.20450896762666e-05
-1.51617807135165e-05
-3.82390050467485e-05
-5.22873167264859e-05
-5.48293943100594e-05
-1.56213378157087e-05
-3.36818769025638e-05
-1.88429366955133e-05
-8.86213423862511e-06
-3.37163584483142e-05
-3.37193291636952e-05
-1.67430890489417e-05
-2.82658971086668e-05
-2.28005811534814e-05
-6.43191640280417e-05
-1.14150856082867e-05
-3.67924999634473e-05
9.9474753779459e-06
-2.74736753667195e-05
-1.485962756346e-05
-3.57064583205152e-05
-2.31591938690128e-05
-5.22840467723451e-05
-1.89082863521607e-05
-5.41392984587145e-05
-1.92826056666688e-05
-2.24312506878462e-05
-4.73389821117716e-05
-2.39178814253099e-05
-2.8537384738905e-05
-2.91331093160398e-05
-1.73673468724503e-05
-1.97777097060436e-05
-1.92872002068532e-05
-1.33985893155376e-05
-2.12879404322357e-05
-1.3660587249511e-05
-3.36657565207185e-05
-2.0650902016623e-05
-9.35441907273126e-06
-3.34869616357794e-05
-3.63243868204866e-05
-3.10028729360384e-05
1.07528762373169e-06
-3.03076323867075e-05
-1.469762866801e-05
-2.82529808207966e-05
-2.3513817366007e-05
-3.11794809728722e-05
-1.6564552565603e-05
-2.31076855017517e-05
-2.88398547570981e-05
-2.94698211154046e-05
-2.88008528713285e-05
-5.59400689303955e-06
-5.87681462073181e-06
-1.47263261300641e-05
-4.03179868445173e-05
-3.25223094736526e-05
-2.37711223526711e-05
-1.48151861742136e-05
-3.6129279244242e-05
-4.71527538064806e-05
1.64385711569438e-07
-3.52492421009069e-05
-2.98393579370689e-05
2.37358466845195e-06
-2.96946540702738e-05
-3.75083188355253e-05
-2.71598769566701e-05
-5.41124044972184e-05
-7.03675920586239e-05
-8.29498903598399e-06
-3.76181431246402e-05
-7.81935278728629e-06
-4.22621746015686e-05
-3.55637522365814e-05
-5.79332366944108e-05
-3.76634480074629e-05
-3.48670123231624e-06
-3.14402640142847e-05
-2.00467969941782e-06
-1.58681737587922e-05
-1.84103115507332e-05
-4.47707493377464e-05
-4.29941666609711e-05
-2.28312327671325e-05
-3.38766962315765e-06
-1.98888274779696e-05
-2.30967073921488e-05
-5.79419945398047e-05
-2.35410398807768e-05
-1.09936333754935e-05
-4.33868346693727e-05
-5.08094340446088e-06
-3.78007592848933e-05
-3.93957731329793e-05
-4.061234720978e-06
-3.00596675390057e-05
7.50703745266949e-06
-3.6028909430999e-05
-2.11183422339137e-05
-5.01738365608526e-05
-4.5823427116858e-05
-6.64615032920094e-06
-3.23231205257614e-05
-3.19367210294295e-05
-3.23183735792614e-05
-4.08525064614546e-05
-7.72402772016595e-06
-1.8209692249294e-05
-2.13958421528757e-05
-2.52247647746562e-05
-7.60709637127307e-06
-1.75055438206698e-05
-6.33841227960233e-06
-5.29999450918538e-05
-7.19790250101253e-06
-3.75058959827702e-05
-3.3771223687627e-05
-2.85270847045981e-05
-4.06100459223166e-05
-3.23267439761106e-05
-2.67012481187249e-05
-2.11304575091988e-05
2.63005925871326e-06
-1.700952679098e-05
-2.93446419841453e-05
-3.20794464197311e-05
-1.91119198035211e-05
-4.2880721617196e-06
-4.17039576825629e-05
-2.91797324914972e-05
-2.24385187441463e-05
-3.3104130246355e-05
-4.1485564271082e-05
5.57642228982809e-06
-4.13175464249655e-05
-1.36417909332594e-05
-5.04648830772484e-05
-2.72627150115025e-05
-2.16510148208542e-05
-1.39372470502777e-05
-3.60688413149625e-05
-2.37596746684844e-05
2.57076718676081e-05
4.06315906743817e-06
-3.54657539749236e-05
1.59698172698516e-06
-3.68449210355142e-05
-1.77194147263213e-05
-3.98524054233918e-05
-4.65159026382644e-05
-6.3946863309899e-05
-2.00300482853728e-05
-3.92963942045181e-05
3.04832817060377e-06
-3.73978407171195e-05
-4.36776202236728e-05
-3.63191813182265e-05
-5.35891975297794e-05
-1.33702837266123e-05
-2.88118598789771e-05
-4.11875897359068e-05
-3.33291531595583e-05
-1.80086980697091e-05
-2.03029694403819e-05
-3.18164328863905e-05
3.27690028186093e-06
-2.24246143124498e-06
-2.52762555742114e-05
-5.8620498922091e-05
-3.00579662047102e-05
-6.53404358040069e-06
-1.08401006845953e-05
1.02841485743612e-05
6.51600517560685e-06
2.70776941764155e-06
-4.20486973118452e-05
-3.48900525499082e-05
-2.80661045820218e-05
-3.43035487150175e-05
-2.10376009264394e-05
-1.22161061954699e-05
5.54373052957581e-06
-1.25125947955588e-05
-8.46489435159917e-06
-1.29610993393671e-05
-2.93138082470596e-05
-7.54685027737441e-06
-2.55266299159464e-05
-1.31365063951209e-05
-3.47253920834746e-05
-4.37322763093401e-06
-2.35097272229504e-05
-3.93317205706758e-05
-5.18391679083058e-05
-5.634819651249e-06
-4.83925715638781e-05
-3.87711939784156e-05
-8.35817178263179e-07
-1.3120229336231e-05
8.89248847793098e-07
3.94610049330164e-06
-6.88292887787485e-06
-1.58598741286977e-05
-2.14464698470379e-05
-4.71923455526999e-05
-2.1643687679519e-05
1.63839543540383e-05
7.84667614913634e-06
-4.88632146397506e-05
-5.26292263254874e-05
-2.60784453841459e-06
6.08172058168536e-06
-3.52440814695656e-05
-4.14101028773561e-05
-6.42376460841201e-05
-3.6798686429145e-05
-4.66299268844129e-05
-1.41893316937029e-05
-3.69986336140746e-05
-4.06224672680936e-06
-3.72681995409604e-05
-1.48589438145344e-05
-3.52561478381123e-05
-5.17582967876441e-05
2.39178561832058e-06
-5.55390263702977e-05
-5.07719740686184e-05
-1.93204386899911e-05
-5.12499845928329e-05
-4.25123149432386e-05
-3.49947197462207e-05
-2.98891052744558e-05
-5.0812572097557e-05
-3.01368484841851e-05
-3.46291793626488e-05
-4.32284805119054e-05
-1.88280244344404e-05
-4.89808373926053e-05
-4.20646603130736e-05
-5.00194889144386e-05
-2.36151243795857e-05
-3.77625087160984e-05
-1.15045839992308e-05
-1.76655199557398e-05
-2.36251816071429e-05
-4.23114475079514e-05
-1.73117418051274e-05
-5.56913500909926e-05
-3.90144846625884e-05
-4.3656715995089e-05
-5.1103898552337e-06
6.77291383870114e-06
-8.21311380658864e-06
-1.60256965372094e-05
-5.46616196745996e-05
-2.63420736394267e-05
-5.53675067847567e-05
-3.62962730165497e-05
-2.68211925354322e-05
-7.10899952854907e-06
-2.80348800236512e-05
-3.37675512912625e-05
-3.89893908178225e-05
-1.86701365207593e-05
-1.2132638753257e-05
-1.59601937063602e-05
-4.99771983527535e-05
-1.52652298250132e-06
-1.70737824849279e-05
-3.71956558301623e-05
-4.78681780945632e-05
-3.90921332858858e-05
1.16060843523092e-05
-1.2285883519004e-05
-1.41493998734072e-05
-5.66398487247573e-05
-5.02253768660921e-05
-4.57288932732575e-05
-5.80644142027423e-05
-1.98966099957492e-05
-2.85416561402313e-05
-5.14829968606682e-05
-2.66940433277685e-05
5.12764865577095e-06
6.60802331256843e-06
-3.94321735564487e-05
-2.76456311254264e-05
-1.31688678247882e-05
-4.19903814703296e-05
-5.06108704802247e-05
-3.55669502451484e-05
-3.51584453590802e-05
-1.75518731389577e-05
-1.15551179450827e-05
-2.49575459664921e-05
-2.47405773352785e-05
-1.81298215396498e-05
-2.3089288411735e-05
-1.17959906957522e-05
-6.32001053885375e-06
-3.15030792978413e-05
-3.05517657955804e-05
-5.58424361581348e-05
3.89021881344482e-06
-1.86475288225337e-05
-4.31183112415997e-05
-3.60709152946548e-05
-3.82776927998866e-05
-2.95362100370106e-05
-4.18311815106513e-05
-3.76963547523344e-05
-2.85349083385174e-05
-4.47925632923441e-05
-1.87283195293911e-05
-2.52502010224757e-05
-3.26017952899275e-05
-5.25765272302927e-06
-2.58968492148736e-05
-4.14926534015949e-05
-1.11371952645293e-05
-3.00264624056845e-05
-3.25763367087079e-05
-6.72453719239534e-06
-2.29308950014311e-05
-2.33242814273223e-05
-2.39523145405376e-05
-2.54593953203385e-05
-3.1385946742028e-05
-6.40789130571346e-05
-5.67420568291579e-05
-3.81196960507519e-05
-2.84452596067392e-05
-2.90288435157663e-05
-2.86291201498691e-05
-2.62641919559987e-05
-4.96499940457654e-05
-2.39013478405318e-05
-4.30867763172291e-05
-2.58620420884982e-05
-2.56445248797004e-05
-2.90827234585917e-05
-9.85077005428191e-06
-4.16288513521983e-05
-3.60535745362214e-05
-4.38114149441372e-05
-4.93042774089872e-05
-1.49652058054629e-05
-3.62072710456035e-05
-7.67946830159689e-06
-2.40517032378833e-05
-1.93318839747732e-05
-4.10182276190554e-05
-2.93949413040473e-05
-3.96601583929997e-05
1.41586389939967e-05
-3.12773208655637e-05
-2.06452486600062e-05
-7.67345270800943e-06
-2.86307117181207e-05
-3.38637788258919e-06
-2.15780508004004e-05
-4.38479684534094e-05
-1.86974993373773e-05
-4.63699080083942e-06
-2.86139555743192e-05
-2.60472083655006e-05
-3.87972116978043e-05
-2.41909335438052e-05
-1.54744384192416e-05
-4.34413205190727e-05
-4.41241408321715e-05
1.03110405875032e-06
-3.92942718393768e-05
-3.07112707763708e-05
-3.62589833783657e-05
-5.52906097395433e-05
-3.77374555546557e-05
-1.38890194784098e-06
-4.96537213306479e-05
-4.11486145834854e-05
-3.5152499623051e-05
-4.52781842181534e-05
-3.40511270256509e-06
-6.95512186319167e-05
-4.3133184434321e-05
-5.22031099601272e-05
-1.53081822835254e-05
-5.09240727214315e-05
-2.69529752849738e-06
-3.98578656834261e-06
-3.22745302905408e-05
-4.5580705648327e-05
-1.29382329240115e-05
-3.26938629725919e-05
-9.060396386808e-06
-4.68642512993494e-05
-5.90767052966687e-05
-2.24476365260053e-05
-5.02372495277197e-06
-2.22912926071657e-06
-1.69382519334864e-05
-4.46985720705327e-05
6.13615256114396e-07
-3.29202272325362e-05
-5.54544979682149e-05
-4.82661675852398e-05
-8.51949387620714e-06
-4.86641565436435e-05
-4.8159268596596e-05
-3.17080124133569e-05
-3.35303636242324e-05
-2.19991484226996e-05
-1.90670610922173e-05
-2.38906533500361e-05
-1.7779539460324e-05
-1.51110849256042e-05
-1.61825849407401e-05
-2.3270782660802e-05
-2.46977190275197e-05
-3.48733650880179e-05
-4.66659334150106e-05
-1.16626042317396e-05
-3.06097851488968e-05
-8.10769261420066e-06
-3.93535316475734e-05
-3.76928170906428e-05
-5.14147618509169e-06
-4.76572304550777e-05
-3.06948755980915e-05
-3.06590429192513e-05
-3.24252998565079e-05
-3.1069722842299e-05
1.20541872512285e-05
-2.47510225066033e-05
-1.68286175316809e-05
-2.73433591255759e-05
-1.13872951144987e-05
-2.09588181765629e-05
-4.39800192018204e-05
-3.21463288400741e-05
-2.30947859415522e-05
-3.23330536613451e-05
-5.06726672978592e-05
-3.82705175562662e-05
-2.6044731094577e-05
-3.655992797183e-05
-1.20894148443702e-05
-2.14418468860428e-05
-3.07223144759863e-06
-1.86063049274759e-05
-5.45598706991661e-05
-2.68427611856126e-06
-1.70060672713901e-06
-3.23446184316649e-05
-2.73830209805952e-05
-3.32074976616121e-05
-9.80915309998213e-06
1.7442243673708e-06
-1.48483852703011e-05
-4.04639439258135e-06
-5.01661389855988e-05
-1.3026962638783e-05
-4.00868150571464e-05
-2.50052597342984e-05
-3.37397335043783e-05
-2.09799540665164e-05
-2.03217768687761e-05
-7.7661112230293e-06
-2.37894013666696e-05
-4.44090291137669e-05
-2.7242484801572e-05
-4.85350042811438e-05
-7.30648901311554e-05
-4.02567436833081e-05
-1.60709261443692e-05
-1.05361603123451e-05
-2.09398098104121e-05
-4.30333770638477e-05
-3.67320397810267e-05
-1.05209607773122e-05
-3.98763050834467e-05
-4.49545186290731e-05
-3.05331331226652e-05
-3.44244881943366e-05
-8.14432685124991e-06
-2.19839681228171e-05
-4.68280771500568e-05
-3.06798561162261e-05
-2.06035084821657e-05
-2.90334920626904e-05
-1.71237430425485e-05
-2.67896567514978e-05
-2.45746076102927e-05
-3.50575738094225e-05
-6.33965583850415e-06
-8.08397499572611e-06
-2.64668495034109e-05
-4.99067821132904e-05
-3.38295508844103e-05
-2.32588425365916e-05
-3.35515212633752e-05
-2.71928419681242e-05
1.03753118117509e-05
2.1236121033393e-06
-3.62738642722915e-05
-2.55819635337665e-05
-2.78871839718424e-05
-3.42976156011911e-05
-6.33117794386721e-06
-1.53968161227368e-05
-6.20453949497452e-06
-5.23747716308159e-05
-2.84972159841338e-05
-3.00746424844134e-05
-3.68978739385146e-05
-1.103645754596e-05
-7.48472070777855e-06
-7.29699080370329e-06
-2.74059856799047e-05
-1.85220721495095e-05
-9.77159675550186e-06
3.22153920104897e-06
-3.69736989194257e-05
-3.7379285522608e-05
-1.27151003456828e-05
9.29552413757659e-06
-3.53159170677748e-05
-2.51414736374021e-06
-2.70957598444766e-05
-1.12253552635575e-05
-1.83785131986004e-05
-2.36989385326186e-05
-4.91478960662218e-05
-3.33857265880136e-05
-3.1941286595363e-05
-5.91138233849427e-05
-5.40763325021414e-06
-4.27284963910986e-05
-2.3440816414288e-05
3.61432826941432e-06
-5.01573761628251e-05
3.80597715463215e-06
-3.39163934731261e-05
-2.74787411649735e-05
-2.90070036341663e-05
-4.70178994048991e-05
-2.73080117378658e-05
-4.40427625494625e-05
-2.63744763458587e-07
-3.50165067470266e-05
-3.79073935033562e-05
-4.57144441402349e-05
-3.46314840860796e-05
-1.25665694195621e-05
-3.24397460253612e-05
-3.48209461793698e-05
1.26818874074599e-06
-1.84580360866795e-05
-5.18354777936103e-05
-7.79740326505095e-05
-3.86233983944859e-05
-5.06273055112185e-05
-1.03534061999695e-05
-4.81567736843229e-05
-4.50034406176369e-05
-3.1901692142365e-05
-1.59160936116458e-05
-6.27953944766642e-05
-4.57398194678791e-05
-3.61080439066684e-05
-4.45323134114632e-05
-1.97260830178594e-05
-2.25057748799237e-05
-2.32742299640087e-05
-3.07621797936513e-05
-1.49698153015325e-05
-4.65681941046873e-05
-3.27977800034641e-05
-3.87002875913739e-05
-1.4731042740262e-05
-1.37475471048075e-05
-2.63700286231008e-05
-6.44868129410079e-05
-2.5653707411951e-05
-2.96941832359712e-05
-2.34140301370731e-05
-4.4245297044212e-05
-3.37762093044225e-05
-4.94091360223791e-05
-2.88462497541589e-05
-6.45457054721276e-05
-1.48177443546822e-05
-4.15581779578155e-05
-1.22608502956312e-05
-1.05366814319663e-06
-1.2295404678712e-05
-3.97257816986902e-05
-2.23292535314373e-05
-3.90627820678602e-05
-1.13628759260869e-05
-2.0636019841371e-05
-3.89760476020407e-05
-6.74477810385583e-05
-2.88676879731526e-05
-1.59875606475291e-05
-1.9161139131672e-05
-1.35123475680588e-05
-3.70581011748844e-05
-2.0883834194635e-05
-2.03367793205611e-05
-5.03280519861553e-05
-4.09527267746318e-06
-4.21214419903539e-05
-6.97916401785345e-05
-2.96741387613213e-05
-3.93058190952078e-05
-5.6853290922973e-05
-1.30393347159419e-05
-2.69747092619235e-05
3.33790710173258e-06
-1.09454321145007e-06
-3.65260348172457e-05
-4.81958511302513e-05
-1.86849931839412e-05
-4.21537870164433e-05
-4.34183748025967e-05
-1.99691432593309e-05
-4.72199894355961e-05
-2.67897727085871e-05
-3.91979304060354e-05
-3.35576536101088e-05
-3.52865906216752e-05
-2.67503675709483e-05
-1.56354452264746e-05
-3.70506045889676e-05
-1.07964659797733e-05
-1.51208446250829e-05
-3.70658454074101e-05
-3.11096332722041e-05
-1.89740794483504e-05
-1.01966352235772e-05
-3.73862805048372e-05
-2.90987216131085e-05
-3.05949697629602e-05
-6.11646285379426e-05
-1.33442677465006e-05
-7.76372157715968e-07
4.66623762715648e-07
-3.61616501247614e-05
-5.58279012333151e-05
-1.53380782490355e-05
-1.91062630794719e-05
-8.23387830905698e-05
-2.33193980818019e-05
-2.50250317669781e-05
-1.98102085980483e-05
-5.58032196669993e-05
-2.51006578703623e-05
-3.78610144249684e-05
-3.47046331504912e-05
-4.14250313694336e-05
-1.78888385212499e-05
-4.11427965393851e-05
-6.05065359573511e-05
-3.06176851920226e-05
-3.22581922874542e-05
-3.81187414252384e-05
-1.43960693024857e-05
-3.1127291700948e-05
-5.32009663347058e-05
-1.30648502882747e-05
-7.40313152006928e-06
1.25796422008975e-05
-4.42951320712222e-05
-1.97327013518855e-05
-2.51236816008429e-05
-3.7279344703045e-05
-3.89410133288606e-05
-5.05139634614362e-05
7.42975980453195e-06
-1.19951981870103e-05
-3.99554041151178e-05
-4.85275287477621e-05
-3.43561250695247e-05
-4.30345061876846e-05
-4.88209842138102e-05
-4.57040348873281e-05
-3.2557309438986e-05
-4.22685697974129e-05
-4.79667263354641e-05
-9.42469387080478e-06
-6.49056425962021e-06
-1.2829819062481e-05
-2.15341120418462e-05
-5.0640840857312e-05
-7.00810795520201e-05
-3.80240640483949e-05
-2.79297006434022e-05
-5.08183022858317e-05
-1.09012945975326e-05
2.6933794541916e-06
-4.50889181788561e-05
-3.40717148712157e-05
-3.24358653440988e-05
-3.28612625653465e-05
-2.29045512993184e-05
-4.66297271705325e-05
-7.2019754506041e-06
-4.88199996816472e-05
-1.73028327701743e-06
-3.13938810732064e-05
-2.31945675313289e-05
-2.84069038374109e-05
-2.94127076320735e-05
-1.72000950279335e-05
-5.02262557965962e-05
-3.64596075409298e-05
-3.58132362583444e-05
-4.64605068213818e-05
-3.21347246895366e-05
-3.27649892580783e-05
-3.07464351355816e-05
-5.23457213377616e-05
-1.89891446334734e-05
-1.97717498096269e-05
-1.43497645750453e-05
-5.00364983381315e-05
-6.11996755473554e-05
8.03973799823558e-06
-4.5154305503188e-05
-4.8991413176462e-05
-5.31185660606617e-05
-2.89152650823682e-05
-6.98233768335582e-06
-4.80189839959298e-05
-1.05380535760591e-05
1.16529258237808e-06
-3.58246286966423e-05
-2.82027018333857e-05
-1.62424634161554e-05
-1.67412717788073e-05
6.45243076111575e-07
-3.11594203719775e-05
-6.17463723669947e-06
-3.90457002483664e-05
-2.48547171876877e-05
-3.44106365868537e-05
-6.4690554014157e-05
-3.3827690972305e-06
8.16813774155377e-06
-6.29524136015238e-05
-1.98546514475014e-05
-2.52775806599363e-05
-2.50136863006533e-05
-2.82488666006967e-05
-3.20653196640106e-05
-1.89502018531299e-05
-4.45948817874173e-05
3.25583327560956e-06
-2.34028719543124e-05
-4.29639051983184e-05
-2.83951521763176e-05
-6.64333633423974e-06
-3.8075643747056e-05
7.19942597352723e-06
-4.37995705145841e-05
-2.99998107736964e-05
-2.29416185761513e-06
-4.89542467545676e-05
-2.99552143243085e-05
-3.44593066328248e-05
-2.25379470815225e-05
-2.08695672555255e-05
-5.55435281056853e-06
-2.1784252322586e-05
-2.90439613363435e-05
-2.80235026961249e-05
-2.83059636006642e-05
-3.20281866543616e-05
-4.34501867870094e-05
-2.46673720817238e-05
-3.57015654734763e-05
-4.4398780390623e-05
-5.47164547393105e-06
-2.6794999399862e-05
-4.48617498382081e-05
-1.81255995199115e-06
-3.39840455642394e-05
-9.57400994975838e-06
-4.19842455568885e-06
-1.89372591163877e-05
-3.71860299029274e-05
-2.68082936475455e-05
-2.85796023441387e-05
-9.26135013267512e-06
-4.71195677272576e-05
-2.80573369554245e-05
-3.89885587807658e-06
-1.59030266864439e-05
-1.08241377053977e-05
-7.1407944685044e-06
-3.31879438264954e-05
-6.27408019630605e-05
-1.85646093318466e-05
-3.26926524523279e-05
-3.36498913380399e-05
-7.87595737186464e-06
-8.49156456552755e-06
-1.20606363004037e-05
-4.25908951388794e-05
-1.67009446937001e-05
-5.63769501625141e-05
-1.77005052569113e-05
-1.99433384048162e-05
-2.83643322405297e-05
-1.60973886744329e-05
-1.14564603506402e-05
-2.86151524409268e-05
-1.33397181057332e-05
-1.84194601210993e-05
4.36924846730088e-06
-8.00997308715072e-06
-3.22465475432292e-05
-1.26131778713326e-05
-4.3727306475447e-05
-1.62810074473621e-05
-4.7845950755455e-06
-2.76238612796926e-05
1.9629066468369e-07
-5.14462443540963e-05
-2.734315177293e-05
-8.05754873270091e-06
-3.51833940711359e-05
-5.25664480144791e-05
7.4452504793807e-06
-2.2518048869845e-05
-3.45822990184674e-05
-2.56717024035115e-05
-5.6327847665018e-05
-2.52027055188382e-05
-2.34097762111304e-05
-1.57214148428808e-05
1.5237316016713e-06
-3.70136186016223e-05
-5.55822187773475e-06
-2.51266462705721e-05
-3.04307786838438e-05
-3.06324731591471e-05
5.05285819617721e-06
-3.40587746016237e-05
-3.31560199280313e-05
-1.76256332120258e-05
-3.36860164786654e-05
-2.56781825728655e-05
-4.16675788442539e-05
-2.54056578925874e-05
-4.49770413927097e-05
-3.37556954985136e-05
-4.80181678948021e-05
-5.29972931437424e-05
-2.67844827523783e-05
-4.73620530814103e-05
-2.00292168064056e-05
-4.0817965938357e-05
-2.51284415460205e-05
-6.46042134938044e-05
-2.68264098847893e-05
-4.25895234625608e-06
-1.99550698901558e-05
-1.28813214287044e-05
-5.30002562890891e-05
-2.09793505790296e-05
-3.76559806679014e-05
-4.92249418859774e-05
-4.8851000010919e-05
-2.8248690259056e-05
-4.27842802770701e-05
-1.1194633372056e-05
-5.49506184482888e-05
-2.84242390375016e-05
-3.10549699200413e-05
-3.31635692990311e-05
-2.33658170379979e-05
-2.42627203156514e-05
-1.96988035443185e-05
-3.1347054871373e-05
-1.26925922671844e-05
1.50725974432318e-06
-1.08445100384125e-05
-4.23008041699844e-05
-3.41540340291588e-05
-1.51830891211514e-05
-2.94325684237627e-05
-2.1016992202196e-05
-3.74262543249228e-05
-1.17447042029617e-05
-4.33413390207661e-05
-3.43031275134889e-05
-3.97698645571794e-05
-2.30121813576575e-05
-4.98673758781107e-05
-2.576766578917e-05
-1.97179040047243e-05
-2.27557786967341e-05
-2.14195047368108e-05
-4.56984295052969e-05
-2.06044829583277e-05
-2.883256288083e-05
-3.55022178970414e-05
-1.5581558295098e-05
-5.01730578365151e-06
-2.07042865550354e-05
-2.54321071323256e-05
-4.43830029588872e-05
-1.2100057641661e-05
-3.65885584912004e-05
9.96897815605165e-06
-4.94968275659392e-05
-2.18175891139643e-05
-2.60457279540427e-05
-3.1308584367594e-05
-3.45380411285916e-05
-4.11839568214453e-05
-8.7298176501587e-06
-1.06498550240072e-05
-1.93773321869112e-05
-3.44350606583413e-05
-2.2409266832116e-05
-1.6847836635765e-05
-2.47175750261301e-05
-3.27793231695928e-05
-5.69103380328793e-05
-1.95627770617874e-05
-2.61311330235704e-05
-3.31335284396123e-05
-1.31188312326699e-05
-4.69567280133099e-05
-2.73729605904969e-05
-1.68735555180806e-07
-2.88592877994904e-05
-1.4758279331774e-05
-4.25065460403275e-05
-4.29988613716051e-05
-2.91797341124107e-05
-3.30205447923271e-05
-1.67796752374076e-05
-2.2717847191933e-05
-2.82245764773633e-05
-2.0734292039874e-05
-4.02969852094413e-05
-3.05389410365211e-05
-3.19795861423186e-06
-2.48416352559403e-05
-5.29505534256159e-05
-1.39891649547251e-05
-3.66546638565202e-05
-8.99816223709108e-06
-1.91760241088277e-05
-1.51754979102348e-05
-1.4959336562415e-05
-4.68883286633299e-05
-2.76145326869571e-05
-1.65924672844868e-05
-3.3026013170317e-05
-1.79916619897974e-05
-2.96333605197964e-05
-2.45181026112535e-05
-4.28920315930204e-05
-3.6126234422365e-05
-4.81989979274578e-05
-4.77881644008671e-05
-5.04383009402042e-06
-1.46899438140846e-05
-2.86103927435787e-05
-4.02198036759467e-05
1.95132220594743e-05
-3.21430341871272e-05
-6.06285942436593e-05
-3.79708854401832e-05
-1.88691784079594e-05
-2.26095598085285e-05
-2.91093562159603e-05
-4.87350399429771e-05
-2.84811849521169e-06
-1.91158466887564e-05
-1.009229237456e-05
-3.55222922689291e-05
-2.31813321070638e-05
-5.98893991708795e-05
-2.58014707739014e-05
-3.17443698221895e-05
-2.17629059087962e-05
-2.69796540470566e-05
-4.85583270700724e-05
-5.73643305547811e-05
-1.7226725065494e-05
3.8657653095781e-07
-2.33731357040909e-05
-1.89008477933044e-05
-1.25556343086972e-05
-3.07655276585896e-05
-1.77948974623355e-05
1.89245671013627e-07
-2.88797371562818e-05
-3.43586204458761e-05
-2.80314586676696e-05
-2.98692352099075e-05
-1.36934657900453e-05
-1.47752382527065e-05
-2.21884215526694e-05
-2.66848677232527e-05
-7.3105427655712e-06
-3.3922309957886e-05
-1.22971243065244e-05
-2.53581607062002e-05
-3.70439082983472e-05
-2.44390567070464e-05
-2.8108047202409e-05
-3.2018154700687e-05
-3.26435026507062e-05
-2.08642384902615e-05
-2.35429085019656e-05
-7.07093662135121e-07
-5.43140038813259e-05
-5.06307058768935e-05
-5.54775919873087e-05
-4.06671128711265e-05
-4.59141010728899e-05
-1.24412862297477e-05
-2.94282771043607e-05
-1.92196339118938e-05
-5.59718757197099e-05
-1.43705021661416e-05
-5.67710822512473e-05
-2.23583143761408e-05
-2.19015924322445e-05
-1.43260718177094e-05
-2.18596106671287e-05
1.30856801302721e-07
-4.48231177649067e-05
-3.54996315353812e-05
-3.27416628643417e-05
-4.11695972979692e-05
-2.09124192068476e-05
-3.1941312991355e-05
-1.40232368951276e-05
-4.3615201151522e-05
-4.37595313447281e-05
-2.39472568276886e-05
-1.52679630199015e-05
-4.23945764795956e-05
-4.06555450604042e-05
-2.16184725215588e-05
-6.19350789023585e-05
1.25646828552388e-05
-3.07619508131953e-05
-4.50623284585253e-05
-4.35186836563949e-05
-2.3952737120354e-05
-3.81774971219224e-05
-3.2363053841468e-05
-3.1521560382259e-05
-2.15521639078647e-05
-2.69355971264965e-05
-4.20279915737017e-05
-2.24723799771306e-05
-2.40069647782821e-05
-1.26972243077289e-05
-2.01188800196225e-05
-2.16903839108509e-05
-3.70637687210916e-05
6.24218012978289e-06
-2.91798007399351e-05
-3.78033758730427e-05
-4.68172333764154e-05
-4.94765441566306e-05
-2.5919052618707e-05
-2.6273456008484e-05
-4.35894397994003e-05
-2.31967975898772e-06
1.07312502733473e-05
-1.65587892612193e-05
-1.27055424611981e-05
-3.90513131131713e-05
-3.36028666946277e-05
-4.59737501612793e-05
-3.20089525680774e-05
-1.8864675739736e-05
-3.98412757194188e-05
-2.32580284831396e-05
-3.60773492908301e-05
-4.04914307217455e-05
-1.70344683580482e-05
-1.63256344504053e-05
-3.17954500405034e-05
-4.46068679281067e-05
-2.27004146931525e-05
-3.29409638647329e-05
-2.62025916649358e-05
-3.64828908706463e-05
-2.01117271503462e-06
-3.74307550585707e-05
-2.01311150288056e-05
-1.04254404522852e-05
-6.37106376576962e-05
-3.28935041793574e-06
-2.7582469141646e-05
-2.39376944621971e-05
-4.45578582359145e-06
-1.20456616903953e-05
-3.61452979423418e-05
-3.21854659055776e-05
-4.16909436461729e-05
-1.59481462751256e-05
-3.134166811968e-05
-4.76628418684866e-05
-2.04521143528298e-05
-6.14570250889168e-05
-4.02674721036229e-05
-6.0409320483034e-05
-3.3397682979826e-05
-5.65251746001913e-05
-5.12640709532743e-05
-1.37370721290158e-05
-2.52291749870342e-05
-5.48444194769038e-05
-4.99138453205552e-05
-2.70459103701226e-05
-5.1969759475093e-05
-2.2495083408903e-05
-3.29515645755085e-05
-8.22540897801411e-06
6.54919632778046e-06
-3.85559899176608e-05
-2.57234186375985e-05
-3.6700003840124e-05
-3.75201350081414e-05
-3.08417476157064e-05
-6.45332295476353e-05
-2.93977535206882e-05
-9.01741791352796e-06
-1.79979238189775e-05
-3.03716468802448e-05
-3.61936963942056e-05
-5.24058419586023e-05
-1.27449203218327e-05
-3.57096266660275e-05
-2.54939664761054e-05
-2.74145720411861e-05
-5.2822763118594e-05
-3.00869900627214e-05
-3.4899319896433e-05
-1.63346184900602e-05
-2.85135335347589e-05
-2.93467927876785e-05
-2.67630314201493e-05
2.82784685879446e-06
-1.85758329539429e-05
3.62401973305691e-06
2.94317268960127e-06
-4.48912465690863e-05
1.52802588108193e-05
-2.76126036732319e-05
-1.65500555112797e-05
-2.5670060082011e-05
-6.9372809676095e-06
1.52240321118812e-06
-4.99698146528687e-05
-4.50970190287312e-05
-2.48016954012399e-05
-2.93957903381104e-05
5.68125914238837e-06
-2.81052976121364e-05
-1.14415812155252e-05
-3.79969103625815e-05
-6.06114827858169e-05
-3.41221095940169e-05
-3.90675779444088e-05
2.93589807078378e-06
-2.26620880939989e-05
-2.18272161703751e-05
-3.82005545260208e-05
-7.91513195266453e-06
-5.17520337152576e-06
-3.06340731910813e-05
-3.0309004223968e-05
-4.18044942148184e-05
-3.44559403358948e-05
-1.77995576491935e-05
-2.07778956484813e-05
1.85635916203926e-05
2.8461925151849e-05
-2.02101823184715e-05
-4.95709751165918e-05
-3.98658214581642e-05
-3.24892516286574e-05
-8.5057534923041e-06
-4.29520980222786e-05
-3.14113778744274e-05
-4.60974749459383e-05
-3.14928462682914e-05
-2.70618366875128e-05
-1.38313185866307e-05
-2.26821262751922e-05
-3.55878990804861e-05
-1.08917392100144e-05
-5.09856204643383e-05
-2.55487990897643e-05
1.1566286307347e-05
-4.67332104281066e-05
-3.84755612171475e-05
-5.69527053459421e-05
-6.71999379373364e-05
-3.17638487627845e-05
-3.28642765867322e-05
-6.6713296379901e-06
-1.63660429809897e-05
-1.58918935339399e-05
-3.05908433715744e-05
-7.6269104631789e-06
-1.61097886737968e-05
3.78046987857233e-06
-2.47211485224711e-05
-9.97247303540344e-06
-2.2753946332855e-05
-1.19517225005914e-05
-2.69472685393272e-05
-3.51048637333363e-05
-1.29862158985003e-05
-5.42391758602076e-05
-4.48228989901002e-05
-2.97873504309124e-05
-4.39255651050009e-05
-1.96243391373988e-05
-5.63466557204062e-05
-2.29730966610201e-05
-4.63378732779019e-05
-4.24795024125418e-05
-4.66783667557744e-05
-6.26200561849653e-05
-4.40531373104133e-05
-4.16205927141337e-05
-2.17098355613145e-05
-3.71727775762646e-05
-2.54896343860089e-05
-7.4491813703656e-06
-2.89296586829171e-05
-4.05487666154982e-05
-1.8086593855021e-05
-3.81434451786328e-06
-1.76235586758483e-05
-3.81966805096304e-06
-2.02724651934721e-05
-2.63068389910988e-05
-3.27137109016035e-05
-3.33427341074228e-05
-1.37729153024922e-05
-5.46606523055366e-05
-2.77522348291436e-05
-1.29806931442378e-05
-2.48434161616705e-05
-1.79176984071243e-05
-4.19906194219533e-05
-1.25102520525205e-05
-3.89880758065511e-05
-2.82738592929415e-05
-3.93685701781308e-05
-4.23403520565154e-05
3.47841185533351e-06
-2.94212668385693e-05
-3.25428513186386e-05
-3.6195966923218e-05
-5.12180313179406e-05
2.24786071252588e-06
-5.7365931312668e-05
-1.68120349951229e-05
-3.43454375934119e-05
-4.30183182606909e-05
-1.82055637223425e-05
-2.81491882751624e-05
-1.32760654407018e-05
-3.60115560051286e-05
-2.02641654146914e-05
6.82324470300587e-06
-1.27532614527442e-05
-9.61528638901506e-06
-1.96722101044028e-05
-1.59776996854867e-05
-8.7333421903988e-06
-3.01973907388791e-05
-5.60484864584978e-06
-3.90784407258525e-05
-2.51710392932294e-05
-3.21239717776091e-05
-2.78439115929056e-05
-3.79234510071136e-05
-1.32715107140681e-05
-1.19290454812036e-05
-1.80854246019586e-05
-2.55398381381917e-05
-4.3909580737085e-05
-5.28133114284889e-05
-2.99478297511425e-05
-3.36009675202044e-05
5.3261999629298e-06
-1.93787617899612e-05
-1.62021314653254e-05
-1.28202681323188e-05
-4.9987460785207e-05
-1.33699856989388e-05
-1.64471006303088e-05
-4.12804355902013e-05
-5.53905976992354e-06
-4.79537774643302e-05
-2.42762178110582e-05
-3.12297370142573e-05
-4.41098461403081e-05
-5.73892893902648e-05
-6.9587200160978e-05
-3.87053776174293e-05
-3.16278604933349e-05
-2.47368244871427e-05
-1.25691452715587e-05
5.57058118747234e-06
-3.02884304932189e-05
-2.64313328769611e-05
-3.51040801450191e-05
-2.66136766070026e-05
-3.7966813664751e-05
-3.08132666821698e-05
-3.95044037236856e-05
-1.26306247495525e-05
-2.81125171176382e-05
-1.08607258690764e-05
-1.52112401589891e-05
-2.7103791113529e-05
-8.53936458865045e-06
-3.9783510153949e-05
-5.78706269416633e-05
-4.73347360105193e-05
-2.55524687733596e-05
-1.0222051355089e-05
-1.72253584725892e-05
-3.2698654510558e-05
-2.17023471424142e-05
-8.29965089232852e-06
-1.0050643538297e-05
-2.99392506120778e-05
-1.99737741514996e-05
-5.61791926440507e-05
-7.13584168664209e-06
-2.79808036468734e-06
-1.3951454303606e-05
-4.36500509246494e-05
-3.14910352438181e-05
-2.27806827668946e-05
-4.71306907789577e-05
-2.41627451639681e-05
-2.89925884841086e-05
-2.86833579637095e-05
-2.55054100666115e-05
-5.01415716117512e-06
-2.7149570630617e-05
-3.68813595086661e-05
-2.63290504827842e-05
-2.95032154505892e-05
-4.24395615579952e-05
-4.53956600207943e-05
-4.26302514796496e-05
-9.93123766675605e-06
-1.89242944828367e-06
-1.30564592207459e-05
-3.82630635900786e-05
-3.12650865715955e-05
-2.7955072979877e-05
-2.71702114373292e-05
-5.2885715078941e-05
-7.0736549528649e-05
-5.79929987834943e-05
-1.475602047452e-05
-2.04671755775301e-05
-4.21783286401985e-05
-2.68005507831599e-05
-3.77466397017729e-05
-2.76321422969401e-05
-5.23230102938178e-05
-6.7476658582662e-06
-2.05877322126722e-05
-7.83844765958079e-06
-1.95252824799397e-05
1.2703678968147e-05
-5.60841569315064e-06
-2.42991344134319e-05
-4.20808070357901e-05
-3.36276191728023e-05
-2.77656413843073e-05
-3.93604543780379e-06
-2.1736418538304e-06
-4.42642030442836e-05
-2.20711919434421e-05
-5.72695961142182e-05
-7.58419094674475e-06
-2.66158527417856e-05
-3.84882493366898e-05
-2.11883836211085e-05
-1.484320046793e-05
-4.15543741208286e-05
-3.47367004752895e-05
-3.83302522727159e-05
-1.51403463521564e-05
-3.23800833712303e-05
-4.37897291969543e-05
-2.35823545051608e-05
-2.40185971086406e-05
-3.43149089676398e-05
-2.95388393472858e-05
-1.77024845877659e-05
-6.92502658735719e-05
-3.29794840094969e-05
-5.26561564649225e-05
-4.13616591854587e-06
-3.39117871691196e-05
-1.35204070686491e-05
-1.74987058859447e-05
-3.38999708272038e-06
-3.01926340476291e-05
-1.48291132865506e-05
-4.45859720552554e-05
-3.50090218624527e-05
-2.53621920524181e-05
-4.3624398672258e-05
-6.86172621393955e-06
-3.39856348189742e-05
-3.93566538726235e-05
-5.43453880466355e-05
-2.48907257482439e-05
-2.51356021274559e-05
-3.40693154978928e-05
-4.99134657647502e-05
-4.41464930250508e-05
-9.72761190105934e-06
-3.35596188465004e-05
-3.96285975315965e-05
-2.37490742036613e-05
-1.96210595290682e-05
-1.61792065587134e-05
-6.21395545638171e-06
-3.20202979759726e-06
-2.35221671950997e-05
-2.28656377625866e-05
-3.19565152192898e-05
-5.60377626790288e-05
-3.2161307827225e-05
-4.21719941704207e-05
-1.89158517805321e-05
-2.97761573449608e-05
-3.64391402529954e-05
-2.9182635409637e-05
-2.72508521009024e-05
-1.94243130801123e-05
-4.63547390041137e-05
-3.00880497321902e-05
-2.62008923371222e-05
-3.22446194446074e-05
-4.06360774595281e-06
-2.63445070466106e-05
-1.34073580039152e-05
-4.52198491038863e-05
-3.61813626451258e-05
-3.04545827157019e-06
-3.85072236656709e-05
-4.87989815088995e-05
-3.25970209953665e-05
-4.61477338064153e-05
-1.98937802216393e-05
-1.43432158781109e-05
-5.03590338044128e-05
3.9296145989306e-07
-3.0431262150183e-05
-4.01825030412037e-05
-2.87532752703869e-05
-1.75735756605082e-05
-1.95602439129135e-05
-4.2819260221548e-05
-2.21400110902432e-05
-3.56233718310131e-05
-3.8156427302877e-05
-3.54746216215376e-05
-1.58518305386357e-05
-3.72160652162582e-05
-2.58071442884557e-05
-2.39676498939064e-05
-2.94522047421533e-05
-2.27999854698229e-05
-1.80917318150477e-05
-2.86383684009382e-05
-3.12943331953199e-05
-1.63019476135177e-05
-1.52166616654518e-05
-3.92660835854692e-05
-4.11760015409208e-05
-3.0206843687028e-05
-5.22456062982539e-05
-2.29597216662904e-05
-2.7360337133849e-05
-1.27529078203343e-05
-2.78880474670067e-05
-1.97098675151364e-05
7.13903948706018e-06
-1.73794562415944e-05
-1.97839469566279e-05
5.97461444774353e-07
-3.92926530287808e-05
-8.73708102244056e-07
-5.78076792718442e-05
-1.1798907271301e-05
-2.87067274325991e-05
-1.96694960088616e-05
-2.98238138512736e-05
-3.42810241093077e-05
-4.34823490778285e-05
-3.34096712843168e-05
-3.28322263196654e-05
-5.60729797478621e-05
-4.02404421576549e-05
-3.05915924415587e-05
8.88453321433011e-06
-1.39463029732325e-05
-7.39372731484792e-05
-2.31756236469752e-05
1.92290291824882e-05
-1.40073147855149e-05
-2.02800914606305e-05
-3.08666152219885e-05
-2.6173816733574e-05
-4.53583489545382e-05
-5.02962105166034e-05
-3.8565944297049e-05
-2.66876373621222e-05
-3.33841855391746e-05
-3.86172560164024e-05
-3.5291971414088e-05
-3.15821052471082e-05
-4.52787042037657e-05
6.2664479050816e-06
-3.45255825098918e-05
-1.0320162686224e-05
-3.85498400707546e-05
-4.6692285560489e-05
-3.05490059051273e-06
-5.13774354589564e-05
-2.59745604468698e-05
-2.98431788658503e-05
-5.94795357297122e-05
-4.09685202178576e-05
-3.30622381935941e-05
-1.28982609185995e-05
-2.73793074200349e-05
-1.69630505882745e-05
-5.17420984954047e-05
-3.54838347259161e-05
-3.01686726985113e-05
-1.98868032259782e-05
-2.26727884933927e-05
-4.24200478262706e-05
-2.88142611325148e-05
-2.45083038286832e-05
-3.19929951622745e-05
-1.76943038219463e-05
-4.56103559105088e-05
-4.4969131893322e-05
-5.65411548032833e-05
-3.3005977922778e-05
-5.55314106927737e-05
-4.53545958559081e-05
-3.35920968312895e-05
-2.03317048262947e-05
-4.20923097490317e-05
-2.02471560946278e-05
-3.5986804139746e-05
-4.02831455347835e-05
-3.32732914991033e-05
-3.92125700819521e-05
-2.28274297514015e-05
-3.2016217513134e-05
-2.98872755711841e-05
-2.9591675822038e-05
-3.85601260678058e-05
-4.22526149833109e-05
-2.84587071538288e-05
-1.55819610909794e-05
-6.91870509067141e-06
-1.82446335713096e-05
-2.75363401670678e-05
-2.9793796521232e-05
-2.75374301790795e-05
-3.1556752484272e-05
-3.650587850161e-05
-2.30913681697682e-05
-1.13914602502771e-05
-4.11648350944652e-05
-2.61960500823608e-05
-1.51732998043743e-05
-3.77619612454285e-05
-3.00101729609463e-05
-4.20907553364004e-05
-4.52357423934313e-05
-3.06774716754826e-05
-1.49912140703255e-05
-2.36912327862398e-05
1.45013040051992e-06
-2.26979258703981e-05
-3.04389797142197e-05
-1.31158270521351e-05
-3.04134556731818e-05
-3.17220819178856e-05
-6.73947541627927e-06
-1.76289752820648e-05
-1.83723057408479e-05
-3.85978175876314e-05
-3.50637972032408e-05
-2.82641940542751e-05
-4.24125829955676e-05
-3.54578905530052e-05
-2.28294838806768e-05
-5.29239236146881e-05
-4.90034129233087e-05
-3.16340597666528e-05
-2.06899146999261e-05
-2.77520357475271e-05
-3.91269531872549e-05
-5.66117895913887e-05
-3.28169692344738e-05
-2.26510753319407e-05
-4.67239667601939e-06
-3.09413411883407e-05
-3.82726261626195e-05
-4.38200410001773e-05
9.56289898312436e-06
2.34051706790339e-06
-2.6017482121356e-05
-1.24280166672062e-05
-6.10540936263753e-06
-2.87535026073474e-05
-4.20359233300838e-05
-3.16161715324397e-05
-4.12874417021036e-05
-2.48621740477343e-05
-1.5519941272247e-05
-2.63111462271502e-05
-5.94349914302384e-05
-7.0728705504577e-05
-2.12716222853331e-05
-3.72259658566456e-05
-1.58116115724133e-05
-2.05533938094232e-05
-1.52579547623712e-05
-2.98305413861666e-05
-5.20435486885288e-05
-8.9245854481265e-06
-1.26507786478609e-05
-5.21386918175251e-05
-2.59116387730924e-05
-2.9682096012093e-05
-6.94370088606839e-06
-1.42587809645788e-05
-2.90339095749525e-06
-3.45057791308227e-05
-3.99674173370923e-05
-3.78396939377586e-05
-4.3823376890498e-05
-3.96584847700191e-05
-7.80642737859421e-05
-6.92564004189886e-06
-4.28063942180864e-05
-5.45995804404375e-05
-1.24253598574301e-05
-2.07491839497672e-05
-4.78684693811773e-05
-3.92845353375124e-05
-1.2811206057816e-05
-1.91462113395657e-05
-1.29268348412361e-05
-2.3062760824169e-05
1.92290524336874e-05
-2.19299435693747e-05
-2.98119604934446e-05
-1.19006920671149e-05
-1.69361886532204e-05
-8.02415336984398e-06
-3.91281715872469e-05
-2.78122847028039e-05
-3.16221270072008e-05
-4.89814179297015e-05
-1.23285596222655e-05
-4.11287631108046e-05
-1.70514559364562e-05
-2.80784012537386e-05
-2.47536639112182e-06
-2.27791751936397e-05
-3.66882842254024e-05
-6.06140336580453e-05
-6.28447070855514e-05
-3.21871518642175e-05
-1.79742778786817e-05
-4.24378234248092e-05
-2.92862134703545e-05
-1.38739515213561e-05
-3.50741044409366e-05
-2.88764927282724e-05
-5.04986161668833e-05
-8.17297660184397e-06
-3.0782679938945e-05
-2.61704247432258e-05
-9.82804197361266e-06
-3.95688960083172e-05
-3.08716625347388e-05
-3.14588389696484e-05
-2.8737288364285e-05
-4.25855597659318e-05
-2.7215922707418e-05
-1.90047424235846e-05
6.01803700369172e-06
-3.22971033976145e-05
-6.44618996277003e-05
1.25577200196548e-06
-2.5112865549958e-05
-3.33086839258619e-05
-3.79728784349522e-05
-1.83050437406161e-05
-9.69473819193579e-06
-2.68326181773474e-05
-2.19721561810125e-05
-3.16762701353681e-05
-2.73103147892924e-05
2.94870641318862e-06
-2.65481663307169e-05
-2.43519371894336e-05
-4.58945338177153e-05
-1.47217337182928e-05
-2.5673601873969e-05
-1.97764699935771e-05
-3.04026630497278e-05
-4.68765762209805e-05
-2.58483601732036e-06
-2.60586008697251e-05
-3.21420944557609e-06
-2.08983441670158e-05
-4.97502486194543e-05
-1.69386814996719e-05
-2.13839184711718e-05
-3.17024404833465e-05
-3.45894438662795e-05
-4.0486526796818e-05
-4.38189617754898e-05
-3.73510573383823e-05
-2.87567747044423e-05
-4.2495831776674e-05
-4.80233445750326e-05
-8.88926679709682e-06
-4.86991106554559e-06
-4.1798505962307e-05
-6.41514430138641e-05
-2.94164128931928e-05
-3.79915501224035e-05
-4.47562350888478e-05
-4.963312528272e-06
-2.7195911527176e-05
-1.66434498361111e-05
-2.65879779951983e-05
-4.01495780708451e-05
-1.91866473417497e-05
-2.4155893431313e-05
-5.01524565548549e-05
-3.72427323221464e-05
-1.66490112805815e-05
-5.52157162349998e-05
-1.35673081310384e-05
-3.97753369211965e-05
-5.48355730947857e-05
-4.11181435778226e-05
-1.65505696811319e-05
5.29512078333125e-06
-6.30438700165983e-05
-6.69970945755338e-06
-1.1166772039549e-06
-6.08071144487084e-05
-4.01109720045159e-06
-1.07721905619998e-05
-4.95978551039059e-05
-3.16193681098223e-05
-3.48184624693851e-05
-2.7181284339364e-05
-3.06505815428164e-05
-9.31737065190718e-06
-1.08271525126817e-05
1.29909026288845e-05
-4.41582596073972e-05
-5.37915518445973e-06
-3.86865118241591e-05
1.05654603493525e-05
-5.88106153786001e-05
-2.61365259364666e-05
-3.96523143587591e-05
-2.37212829465862e-05
-4.43085400022283e-05
-1.83928185088949e-05
-3.9287417586516e-05
3.011962827612e-06
-7.17121046260076e-05
-2.52954688646163e-05
-3.9439831980388e-05
-7.46710373258215e-05
-3.36530672849291e-05
-1.29242305398805e-05
-8.06798625213012e-06
-3.3422506904032e-05
-4.74978015451052e-05
-5.40521323561487e-05
-6.23365129166211e-07
-5.66775046044067e-05
-3.34481366375201e-05
-3.13809276417521e-05
-4.20803453111051e-05
-4.34709427718255e-05
-5.22169604625759e-05
-2.72741380737804e-05
-2.70519182774692e-05
-4.64975766386029e-05
-4.63668649601767e-05
-3.97435980892667e-05
-3.59880172663155e-05
-4.04242497832189e-06
-2.33959786355929e-05
1.39147197445587e-06
-5.8296250104252e-05
-2.23787033746741e-05
5.41661749469473e-06
-3.88474164736665e-05
-3.98493513401195e-05
-1.04199569667589e-05
-3.54482695253641e-05
-6.03768606409764e-05
-3.75780421090917e-05
-2.98102325464373e-05
-3.51410003592847e-05
-2.69644038734499e-05
-5.83799721521092e-05
1.61438294698602e-05
-3.06020306044443e-05
-3.01942490160789e-05
-1.06636009470608e-06
-7.25500829524584e-06
-4.04777295388554e-05
-4.9856129490848e-05
-3.07627843825657e-05
-4.12897353048439e-05
-2.92478698957898e-05
-6.53216367167099e-05
-3.07760720688974e-05
-2.35809425892735e-05
-4.58689676518075e-05
-3.72752053449532e-05
-3.0759163810951e-05
-9.73838833941672e-07
-3.80045441179183e-05
-2.46121397323019e-05
-3.84758614867097e-05
-3.64265236735759e-05
-7.12144926364868e-06
-1.06413730783099e-05
-3.15818729054468e-05
-4.55685239613227e-05
-3.76148558612809e-05
-1.60625946713387e-05
-4.05342567730629e-05
-4.37025339930215e-05
-2.24416558006763e-05
-5.56342853029175e-06
-1.71581896556196e-05
-1.39997446753018e-05
-7.81963068274442e-06
-1.88990736973816e-05
-2.32533572606478e-05
-1.5018688060952e-05
-2.80962619188395e-05
-2.93944449164842e-05
-3.12079567992002e-05
-3.21520392154338e-05
-2.32147828184854e-05
-2.59273169590041e-05
-1.15014238053681e-05
-1.64612333048743e-05
-9.76180113615156e-07
-1.86213235414092e-05
-5.65103120058318e-05
-7.28710952746802e-06
-6.09859494302142e-05
-3.31090470138267e-05
3.39570184486111e-07
-2.79429301479157e-06
-1.98403432079393e-05
1.2706483722136e-05
-3.79280130842144e-05
-3.12950345305847e-05
4.58281642351655e-06
-2.56576940301563e-05
-5.59552882844824e-05
-2.73367094095529e-05
-2.81044380683593e-05
-1.58897367672608e-06
-4.06060274045289e-05
-2.51682540196714e-05
-1.06098353366348e-05
-1.01461606269458e-05
-2.97018759989357e-05
-4.80262265549413e-05
-3.18428019159489e-05
-4.87181155858718e-05
-4.43842334054519e-05
-1.6761710580645e-05
-3.72917074784798e-05
-8.20340326331301e-06
-3.52168130521551e-05
-4.37938842161627e-05
-3.87149472957895e-05
-1.36400018419438e-05
-6.32290942070239e-06
-2.47303787337453e-05
-3.14147884264929e-05
-4.65396920180365e-05
-3.12858488476941e-05
-5.02800933096196e-05
-3.86521201607458e-05
-2.51921910239135e-05
-4.00938447031172e-05
-4.41178860440114e-05
-5.45868673662572e-05
-1.7100184324369e-05
-2.81862316920109e-05
-1.93215958445611e-05
-3.22494905005251e-05
-1.19920702581923e-05
-9.09474003124538e-06
-3.28217812659039e-05
-1.92309067476683e-05
4.61401458371871e-07
-1.25200839335566e-05
-4.10942234556253e-05
-2.54290738526892e-05
-5.38221062511289e-05
-2.22267951737415e-05
-4.29739116229193e-05
-2.42699727893187e-05
-2.37180347870127e-05
-2.02659161150232e-05
-2.18510480933803e-05
-3.76184405014784e-06
-1.34967016227803e-05
-1.39003570077162e-05
3.43355391313207e-07
-1.28167274649826e-05
-4.18682467110587e-05
-2.38701168108382e-05
-4.86314239961481e-05
-1.0163492018947e-05
-2.87489019804003e-05
-3.05028479772213e-05
-1.69847424304641e-05
-2.74867061697177e-05
-5.04350058519471e-05
-1.039489617906e-05
-4.19424667561327e-05
-2.16712022404742e-05
-3.87020923207518e-05
-2.9959713940781e-05
-2.47596454479639e-05
-3.22847333712073e-05
-3.32370943021129e-05
-3.52813047162694e-05
-3.49865893827303e-05
-3.57990684961356e-05
-3.02266528691032e-05
-4.89035517831482e-05
-2.70936296849118e-05
-3.39929328709572e-05
-2.65902373222824e-05
-4.4050948432395e-05
4.0688268286472e-07
-3.44689531436986e-05
-2.24805178119181e-05
-2.96824154045641e-05
-4.34798810619497e-05
-8.04901005779487e-05
-1.47620548231926e-05
-3.14156010494978e-05
-3.48213231028037e-05
-4.94621995254104e-05
-5.48565567462845e-05
-2.80595718919893e-05
-2.53430446628171e-05
-2.28847537653274e-05
-3.84374230030068e-05
-2.91221925906738e-05
-3.89773013034413e-05
-3.71550211756732e-05
-3.17470887066411e-05
-4.95993499184905e-05
7.18788357527077e-06
-1.26387443822538e-05
-4.66457427791673e-05
-2.24231562533374e-05
-2.40756166952461e-05
-5.24613853587104e-06
-3.89937139384772e-05
-6.72683052312796e-05
-1.74576436557847e-05
-2.93810630470382e-05
-1.15762892067255e-05
-4.34053462017561e-05
-6.9873091256269e-05
-6.70375963115153e-05
-1.19697273006672e-05
-3.87657448392594e-05
-1.92060263644584e-05
-2.47190302932574e-05
-3.13012979960192e-05
-9.96061607280884e-06
-1.60987630267827e-05
-3.71756987558742e-05
-3.1130698712441e-05
-5.68639566474707e-05
-1.36792379581326e-05
-1.32966021420546e-05
-1.97128775678539e-05
1.88220253103151e-06
-1.28506596288567e-05
9.41049395633228e-06
-3.70077847530223e-05
-1.87215268592208e-05
-1.50725095041779e-05
-1.99600235989166e-05
-2.59293951698618e-05
-2.32082994937968e-05
-3.3288611386465e-05
-2.40923749253828e-05
-3.02328767707553e-05
-2.22629580475733e-05
-1.23296195119055e-05
-3.29495874247416e-05
-1.27191892044626e-05
-2.89640396315949e-05
-3.93062133511822e-05
-2.60701387183953e-05
-5.26741345020624e-05
-4.61197779212741e-06
-2.69684238400302e-05
-5.62394772081704e-05
-2.42650502043901e-05
-2.06219186773032e-05
1.93874968581862e-06
-4.24770383497365e-05
-1.324926961176e-05
-2.36425500814803e-05
-3.95412522722997e-05
-3.67399635436252e-05
-3.3649700946023e-05
-3.5387415378483e-05
-2.45212431393026e-05
-4.18380998676812e-05
-3.28117382601419e-05
2.93267662552083e-06
-3.03499947761719e-05
-4.75447058805169e-05
-1.01044693659824e-05
-2.38791358417826e-05
-3.7514409925494e-05
-2.57875766651942e-05
-5.14423168535004e-05
-3.33578095780375e-05
-4.46221496413311e-05
-6.05690628729276e-05
-3.20526311084857e-05
-1.49979117218225e-05
-2.72639698355894e-05
-2.5593751962424e-05
4.40580377072817e-06
-4.75209406820127e-05
-1.33703051154489e-05
-3.9440258129111e-05
-4.71543543854506e-05
-2.73098337747351e-05
-5.27643955078051e-05
-3.52860161486629e-05
-2.28597827977587e-07
-2.40321987792248e-05
-5.80692898909007e-05
-2.20976078861095e-05
-2.07305241694263e-05
-3.0221734512529e-05
-2.53243330562135e-05
-1.88182236948398e-05
-3.00260789026397e-05
-5.09049105943224e-05
-2.63687537615633e-05
-1.96820286081095e-05
-3.02427962588605e-05
-7.02492897151787e-06
-2.42496795145376e-05
-1.22516972590695e-05
-3.65145891767001e-05
-2.69721643781857e-05
-1.92918693331946e-05
-4.59528546551618e-05
-2.80210893629972e-05
-9.43317624916654e-06
-2.51271139231857e-05
-2.45747138417622e-05
-4.12791281884209e-05
-2.30972954291798e-05
-4.34084512353217e-05
-1.4924649959597e-05
-4.18916109126836e-05
-4.67606569694787e-05
-4.1999998967136e-05
-1.8781628149637e-05
-5.12255360390747e-05
-5.36884155531976e-05
-2.07814405975704e-05
-4.38257672105403e-05
-4.40421733811034e-05
-3.1269113640882e-05
-3.83477516308442e-05
-1.40862146431394e-05
-4.75587874550726e-05
-3.09623537872892e-05
-1.13868010561506e-05
-3.11724401067847e-05
-4.2671123672478e-05
2.19757193889334e-06
-2.74542645438704e-05
-2.87153486658768e-05
-2.74810329276529e-05
-1.26041005051577e-05
-5.74099053417237e-05
-2.83863572790758e-05
-4.13444342050792e-05
-2.88853126751849e-05
-2.062813135023e-05
-3.18838428650592e-05
-1.89281837152261e-05
-2.08419123565285e-05
-5.77054314860173e-05
-6.56946446849557e-05
-3.12566421913353e-05
-2.95317214805288e-05
-4.15092511899343e-05
-3.51988074271724e-05
-3.52509661451641e-05
-1.77750373841486e-05
-1.08175570801738e-05
-3.11658038958978e-05
-4.27922864841599e-05
-3.59280140158012e-05
-2.48870740515056e-05
-6.26631545689574e-05
-2.26755235367291e-05
-1.22243554699624e-05
-5.13039646774224e-06
-6.73049940555824e-06
-3.10724500141824e-05
-5.41750863556858e-05
-3.33037987294807e-05
1.79842666798915e-06
-3.54119799428915e-05
-1.797810207145e-05
1.9516529603852e-06
-1.12181563836449e-05
-5.49192642254223e-05
-3.00432689914647e-05
-1.25303163800678e-05
-4.10444282340257e-05
-4.58347255465108e-05
-2.15596702703257e-05
-5.80019641469551e-05
-5.01166209122864e-05
-3.44072956472257e-05
-1.36236467331908e-05
-3.39034413316043e-05
-4.46120675452211e-05
-2.69030789686849e-06
-4.83583498599858e-05
-3.11278088670364e-05
-2.57779729190876e-05
-3.36941210787495e-05
-2.27677870566591e-05
-1.80042051347764e-05
-1.76800941752921e-06
-3.83667922462662e-07
-4.04012749240243e-05
-2.85799708400171e-05
-2.0625138378419e-05
6.78242402029905e-06
-4.12354912639443e-05
-9.97655075378491e-07
-1.08360566259666e-05
-1.43348411529286e-05
-1.08765187155025e-05
-3.44352167086156e-05
-3.23044412387285e-05
-1.32704500409438e-05
2.64171782547256e-06
-2.71983164509581e-05
-4.65756359325476e-06
-7.76116453746703e-06
-3.04068261176098e-05
-1.90310969636569e-05
-2.99412775979048e-05
-1.54464105101275e-05
-5.60374558995987e-06
-2.63873317282803e-05
-5.53341518991085e-05
-2.99269109587627e-05
-4.07046343457568e-05
-2.77704434448688e-05
-1.07423882996347e-05
-1.92147021145109e-05
-6.55913279769857e-06
-3.79915524745137e-05
-3.24913092888502e-05
-3.46881906320124e-05
-8.43766381303818e-06
-5.07031950286939e-06
-3.57779177623719e-05
-4.51985449405859e-05
-4.42478522096725e-05
-6.32266020718012e-05
-1.64143917072286e-05
-8.92418708582473e-06
-4.15616475856363e-05
-1.6997479290222e-05
-2.11682387300605e-05
-3.63917674107482e-05
-2.01061956692781e-05
-1.89548939895188e-05
-4.10418179570083e-05
3.35814848343409e-06
-3.04240421204088e-05
-3.09471571026607e-05
-4.04941395571205e-05
-8.12645274958331e-06
-2.08807197121129e-05
-5.26009279884611e-06
-3.29163941065302e-05
-4.13701619052953e-05
-9.12886804354838e-06
-3.46771493289112e-05
-1.66174914628394e-05
-5.08847384117611e-06
-3.95095628324645e-05
-1.30300487658916e-05
-4.48816754334627e-05
-2.13184076148238e-05
-8.23831560169007e-06
-2.63298110976309e-05
-6.35574034348249e-05
-4.29652097612144e-06
-3.65060301465675e-05
-1.33916525613299e-05
-2.23832789784082e-05
-9.74995358644912e-06
-4.21513175883572e-05
-2.4515621439038e-05
-1.19625744364453e-05
-3.34827444404703e-05
3.06289246426091e-06
-3.55374122098378e-05
-2.41889336529855e-05
-4.12434493464714e-05
-3.37770228376281e-05
-3.28737228751102e-05
-4.31889236491391e-05
-6.84455843742253e-06
-4.21060503062908e-06
-2.83888257000106e-05
-3.74407257597879e-05
-4.28118253897793e-05
-2.90419982320335e-05
-2.67307485900668e-05
-2.99309674183085e-05
-2.64714815591259e-05
-2.31624591239861e-05
-3.7168880222882e-05
-3.59361593521043e-06
-3.06665656759564e-05
-3.88334647637421e-05
-3.19988987726659e-05
-4.94746188108602e-05
-5.21418277905776e-05
-4.44009982298365e-05
-9.91667746071012e-06
-2.35056730574219e-05
-2.2139791523665e-05
-2.9587512349773e-05
4.73351143967071e-06
-4.91188826240445e-05
-2.00495431159778e-05
-4.12679981224896e-05
-3.31568197955978e-05
-4.02955593310152e-05
-1.55564158381075e-05
-1.4357428194303e-05
-2.9656765553417e-05
-1.79138879274284e-05
-3.26432026946674e-05
-2.89491020058141e-05
-3.59388381822658e-05
-3.41886171234591e-05
-4.62063065131089e-05
-2.14116188071332e-05
-4.42590166230133e-05
6.88820457416105e-06
-1.25023788342026e-06
-1.25915426166593e-05
-2.30465787286915e-05
-3.82102533112779e-05
-4.34072805455831e-05
-6.27791840372018e-06
-3.63179938520364e-05
-3.17741775672528e-05
-4.30555970588076e-05
-4.71113124433183e-05
-9.43603672215175e-06
-2.91674315334773e-05
-2.1393647131972e-05
-4.55534259393904e-05
-5.86708458046563e-05
-2.41604438138469e-05
-4.38473974106187e-05
-1.4048713469096e-05
-7.41580698774139e-06
-3.43449330026161e-05
-1.07473753178624e-05
-3.25381632062936e-05
-3.57839753210293e-05
5.58021617872039e-06
-3.11853571000857e-05
-2.38375864724269e-05
-3.71514801705691e-05
-5.14107184424827e-05
-3.47173626287293e-05
-4.39228563224766e-05
-2.88026604790675e-05
-3.11601132039613e-05
-4.00659935025261e-05
-4.59841961566895e-05
-2.84055569420153e-05
-2.87459317959017e-05
-6.69440056119932e-06
-4.92039021744039e-05
-4.36454018903631e-05
-1.94642935570618e-05
-2.98725049107753e-05
-2.52308273066069e-05
-1.49633229999043e-05
-5.95512376777256e-06
-1.1985560757756e-05
-1.85012168203784e-05
-4.79348743460107e-06
-3.06843652437815e-05
-4.02419634256119e-05
-5.87829371525686e-05
-3.39609995328307e-05
-5.56994096254846e-05
-3.110491501359e-05
-1.93904455467622e-05
-2.23612670081453e-05
-4.94972616204162e-05
-2.33159361208749e-05
-6.06989950290804e-06
-2.13992722616429e-06
-4.44632441698752e-05
-4.4511379354953e-05
-2.49737884413301e-05
3.59611214230153e-06
-3.947949552051e-05
-6.39178326970402e-06
-3.60832020693574e-05
-2.53580179534481e-05
-3.34635497624508e-05
-3.61797655929057e-05
-3.59298194561723e-05
-1.25885112151278e-05
-2.72722570659618e-05
-2.8022882050655e-05
-1.46139626057698e-05
-1.55747626018144e-05
-1.36764196509128e-05
-2.09571390006472e-05
-2.39322507609853e-05
-2.88231440761256e-05
-3.42797952408344e-05
-2.03526425014802e-05
-4.03291848969551e-05
-3.57485829602411e-05
-1.32725834475859e-05
-3.43069794515632e-05
-1.48917607607311e-05
-5.35932150386722e-05
-8.9953660178085e-06
-7.09149373644535e-05
-3.01097955466218e-05
-4.30349479569754e-05
-1.96597603453915e-05
-3.06140532191276e-05
-1.81927233854542e-05
-4.69726697243494e-05
-4.34590803045514e-05
-3.44961172441479e-05
-3.90772099602657e-05
-5.89702369152832e-05
-3.98918531960411e-05
-3.40762977394123e-05
-1.66516241618623e-05
-3.9371834650538e-05
-1.62535277046802e-05
-2.1381905085741e-05
-5.87616787354618e-05
-2.84980417087506e-05
-4.88490586539261e-05
-1.9399567389116e-05
-6.02824558058403e-05
-2.76878483840896e-05
-2.37500042629764e-05
-2.94386860664944e-05
-3.64192287469944e-05
-1.54209305621391e-05
-2.39877296082514e-05
-2.6020403494785e-05
-2.75163236365282e-05
-3.61210364565563e-05
-1.94283534755802e-05
-2.31478586105213e-05
-3.66597862482606e-05
-4.76382100564841e-05
-2.40226177825021e-05
-2.55175511939549e-05
-4.56437186217454e-05
-3.64904751609942e-05
-1.52661824575851e-05
-3.02968028832526e-05
1.01569500341054e-05
-3.61401933822684e-05
-5.07491565953958e-06
-4.294195329145e-05
-4.41634190983178e-05
-5.93341703700075e-06
-2.87398942697606e-05
-3.93260288948966e-05
-3.14014175303073e-05
-2.69094788442947e-05
-3.18986838019353e-05
-2.96288896846942e-06
-1.60464182958908e-06
-3.48591551795498e-05
-2.99491854836696e-05
-4.12269034276852e-05
-5.82840402807198e-05
-4.1351835850376e-05
-5.32341128286512e-05
-2.32942234659637e-05
-4.70560833368261e-05
-2.75690868572431e-05
-4.5795632429679e-05
-3.08046934649952e-05
-4.50951170034353e-05
-2.31874489481376e-05
-2.14760005424842e-05
-4.28454300242038e-05
-6.02345921299895e-05
-3.69516858514346e-05
-2.66834110656059e-05
-5.76244421601188e-05
-2.90557963873636e-05
-2.24958176025583e-05
-2.69891976460458e-05
-3.36745515511263e-05
-5.5417964838013e-05
-1.68710255683815e-05
-3.0734026419977e-05
-2.44880644831637e-05
-3.56282098757379e-05
-2.09681265864697e-05
-1.51952125790262e-05
-2.78742611021296e-05
-1.22044411672368e-05
-2.88559718435271e-05
-4.77313340641306e-05
-2.20963020441598e-05
-2.92635484725526e-05
-5.21486356650714e-05
-2.66864557764337e-05
-2.45857374426204e-05
-3.50329431020002e-05
-3.86909369850365e-05
-2.86576018407603e-05
-6.44003318558215e-06
-4.03147155358747e-05
-3.43712421115175e-05
-3.66912770120766e-05
-4.77597842071794e-05
1.79855216406083e-05
5.58033066506034e-06
-1.41579781664302e-05
-4.0078481922002e-05
-1.45397409604585e-05
-1.70129998087238e-05
-3.21734065593873e-05
4.39425517933189e-07
-3.16110448664283e-05
-2.77362271032463e-05
-3.37238070732305e-05
-3.21780163364687e-06
-2.59471748522401e-05
-2.86098162269805e-05
-2.63267665190743e-05
-2.92254117673907e-05
-2.77445494994221e-05
-3.99862921689339e-05
-9.25630241931081e-06
7.48962223754751e-06
-3.45726933260845e-05
-1.63526414715512e-05
-4.76833597361148e-05
-7.69240898217918e-06
-9.36625564109447e-06
-3.26402181773131e-05
-5.09449321928694e-05
-3.52484499207192e-05
-4.65900627101886e-05
-9.00510487183225e-06
-1.5416098800622e-05
-1.784620785771e-05
9.90781162570643e-06
-3.96174193184558e-05
-4.6196727482611e-05
-4.7409229115775e-05
-2.3735584817187e-05
-2.20457933788855e-05
7.17497069842494e-07
-7.13213888719521e-05
-4.7419073845958e-05
-6.4770671108481e-05
-1.35205750820823e-05
-1.5097512848414e-05
-1.74776680471374e-05
-3.82145873110499e-05
-5.18822866731886e-05
-3.46240278329861e-05
-2.8725461485402e-05
-2.89626625940851e-05
-5.76861258574413e-05
-3.94878719245177e-05
-4.20746131009348e-05
-2.48305176717595e-05
-5.90879202036035e-05
-2.26967279554077e-05
-4.27906700495636e-05
-5.14409858644921e-05
-3.61386087905538e-05
-2.85149001106982e-05
-4.3776992584845e-05
-3.77769184973534e-05
-2.83885354982808e-05
-2.75513088991951e-05
-4.10033394149816e-05
-3.98521983004572e-05
-3.74887034258259e-05
-5.16807438261783e-05
-5.4623257865458e-05
-2.69313347951791e-05
-2.71490749298604e-05
-5.24855719428261e-05
-4.95605467011669e-05
-4.8344624623561e-05
-2.31570323040931e-05
-3.61767807650861e-05
-3.69470352288912e-05
-2.70586958829023e-05
-1.91088201091933e-05
-3.67390348928484e-05
-1.13908187751368e-05
-2.81590666996198e-05
-1.76893008847854e-05
-1.17707257863347e-05
-8.45788381989639e-06
-2.81695042866805e-05
-3.21710899803285e-05
-1.76966381680844e-05
-2.01149935989428e-05
-2.0840272209171e-05
-1.35763431192203e-05
-2.89358702929093e-05
-4.14660912521047e-05
-5.86543159960315e-05
-2.68096687886063e-05
-4.17538980381965e-05
-3.95452661504306e-05
-1.55244560522242e-05
-4.06848539221366e-05
-4.2018558445192e-05
-3.23694033647276e-05
-3.79407719688355e-05
-1.01045725271187e-05
-3.59072732518991e-05
-4.10551742867512e-05
-2.52789852941459e-05
8.1802429748233e-06
-2.60850109936322e-05
-2.27891684246416e-05
-4.57461265495213e-05
-5.70389422730702e-05
-1.00454624226362e-05
-3.70300397998193e-05
1.89615578061688e-05
-3.67509945518403e-05
-1.71031954750498e-06
-5.18126426013834e-05
-1.45605359503967e-05
-8.05032495282906e-05
-3.47804332348017e-05
-2.8327218831769e-05
-3.85517123276672e-05
-1.02763871325844e-05
-2.39402406301525e-05
-2.30093640566914e-05
-1.67012178709798e-05
-2.92396448645019e-05
-4.49006148315204e-05
-2.35081711295911e-05
-3.07181530542789e-05
-6.47383682587403e-06
-3.0551966316493e-05
-4.8453465603513e-05
-3.0832282478286e-05
-4.47673367974595e-05
-5.50753741848385e-05
-3.5909183877951e-05
-2.33222501694166e-05
-3.34247973318822e-05
-3.83753257573776e-05
-3.47375254688883e-06
-1.38253950162567e-05
1.84054335926653e-05
-2.24680818528125e-05
-3.88250805315731e-05
-1.29788418814301e-05
-8.38566690890357e-06
-2.25933789965574e-05
-2.31726447718577e-05
-9.32594944760055e-06
-2.79072473997822e-05
-3.16898198337848e-05
-2.66453342409655e-06
-1.07214342358827e-05
-5.16007059296155e-05
-2.2572849685002e-05
-3.13233877797003e-05
-4.59435647934799e-05
-7.90821009187014e-06
-1.56437912993025e-05
-1.43427150158761e-05
-2.1963429650563e-05
-2.01009826705011e-05
-3.4619321257251e-05
-3.34027444408567e-06
-4.18428872433882e-05
-1.19013506401034e-05
-9.05463966948815e-06
-3.47704908544535e-05
8.75037795461723e-06
-5.01655113159059e-05
-3.87753405058891e-05
-4.58753588702134e-05
-4.33494656585611e-05
-1.47893185919368e-05
-3.3934505340314e-05
-1.7536049346012e-05
-1.98362366148715e-05
-3.59728983747323e-05
-2.28735374827014e-05
-2.75493253587534e-06
-4.53545957909803e-05
-1.1297706926557e-05
-4.22770215963559e-05
-1.50811070623424e-05
-5.10511393802952e-05
-2.6745261860374e-05
-1.54528680978357e-05
-1.26627325425097e-05
-3.54750561883838e-05
-1.09022635247781e-05
-2.83500201986267e-05
-3.29708771981262e-06
-1.04278920801141e-05
-1.53441879219854e-05
-3.95563545634665e-05
-7.46663349122479e-05
-6.72250518005453e-05
-8.35793802769673e-05
-3.58885943652102e-05
-6.67959955555762e-05
6.20168985799604e-06
-1.75945827354342e-05
-3.65512291718995e-05
-4.62241236950136e-05
-1.67289231252062e-05
-3.81233707797595e-05
-3.09999065679176e-05
-4.2950825896111e-05
-4.20441689763166e-05
-4.22881884738065e-05
-7.42269256344269e-06
-3.17899972235316e-05
-2.60120621666086e-05
-3.56102588013834e-05
-2.9848819207069e-06
-5.38415156247588e-05
-3.87113707697192e-05
-1.55798490388384e-05
-3.26369180292088e-05
-2.59807176751234e-05
-4.98199173897916e-05
-1.73247156568388e-05
-2.58481757029521e-05
-3.90361370754494e-05
-1.04116372487704e-05
-1.20985116011034e-05
-4.07710433905402e-05
-3.4508529891059e-05
-3.3277827885442e-05
-4.50819877757238e-05
-1.48995575061313e-06
-2.70056544848776e-05
-1.75516711227661e-05
-1.20629024972396e-05
-3.66330558754886e-05
-2.01833382049933e-05
-4.37625842694805e-06
-2.36415331682298e-05
-3.99477708974242e-05
-5.25758901925667e-05
-1.3013058997992e-05
-3.33528670508134e-05
-3.8107908385946e-05
-1.81634058972867e-05
-1.57709301262993e-05
-3.58417297800994e-05
-2.93941179111032e-05
-2.80993476324193e-05
-3.9600081761489e-05
-2.40390481472496e-05
-3.16643077850006e-05
-4.5196529701033e-06
-1.00953446864651e-05
4.92052298710242e-07
-1.44473690716232e-05
-3.57703353041342e-05
-6.93781550273707e-06
-2.32925253084655e-05
-4.70333630596048e-05
-5.34997047466106e-05
-5.31415290440159e-05
-4.57327529442847e-05
-1.11351945495967e-05
-1.75454676343748e-06
-4.20639682609341e-05
-2.92404798284088e-05
-1.93282577927683e-05
-3.49350614666451e-05
-2.20807907665853e-05
-3.64956816443092e-05
-1.37907576416015e-05
-5.50403391806139e-06
-2.0347289270445e-05
-3.64784549961149e-05
-2.45355686761787e-05
-2.89065690991093e-06
-1.27440345005499e-06
-2.1345568090606e-05
-3.00404621215609e-05
-1.50838532455506e-05
-1.32614231329665e-05
-1.2727030325435e-05
-2.43773866850945e-05
-3.91806077252889e-05
-3.06686494624218e-05
-3.02754412553854e-05
-4.24117564376274e-05
-2.33099648996825e-05
-1.86448731947807e-05
-3.22357461025001e-05
-4.12493198801413e-05
-3.22411365130347e-05
-3.53341377336653e-05
-3.27892545661553e-05
-3.19705309364583e-05
-3.76564757624458e-05
-2.83411482289935e-05
-1.97715100939954e-05
-8.26218315583049e-06
-2.27078569785411e-05
-2.32690416622273e-05
-1.80063068333138e-05
-2.30992490874012e-05
-7.33175545039912e-06
-2.41435086701023e-05
-3.53727880737494e-05
-6.48978292583858e-05
-2.64172143493657e-05
-2.28956904236371e-05
-5.23007332529862e-05
-2.44347102181993e-05
4.28892906852018e-06
-3.65120185362905e-05
-2.61825377940197e-05
-4.21759727567288e-05
-4.04208099850119e-05
-1.68332570804389e-05
-3.5641782521259e-05
-4.19216537500964e-05
3.98035617328917e-06
-2.40765150718099e-05
-4.80442998747452e-05
-4.37168836924843e-06
-1.61185279425329e-05
-3.66196985085497e-05
1.63482120095633e-05
-1.63025799560931e-05
-2.76328050122154e-05
-4.0613926325055e-06
-1.32607772232859e-05
-1.90301217484105e-05
-4.27522267731052e-05
-4.17098763566454e-05
-1.90545252043902e-05
-2.33126260661384e-05
-2.10872370395019e-05
-1.30193858339315e-05
-3.33013247940061e-05
3.09742233736956e-07
-3.04470846281996e-05
-2.54759532802255e-05
-3.67084766943002e-05
-2.92321194934402e-05
-3.80805793219219e-05
-3.30364080426549e-05
-1.64868906071524e-06
-1.24083591080033e-05
-1.02960931082048e-05
-4.37542488673946e-05
-3.86637879993788e-05
-1.03186641148263e-05
-3.53099235769513e-05
-5.24948630078519e-05
-2.01418844676661e-05
-1.43131908292854e-05
-2.01248157221387e-05
-6.07741836909704e-06
-5.56998918147712e-05
-1.27536701055407e-05
-5.46486554473195e-05
-2.74838585566289e-05
-3.68901947908399e-05
-4.42323947961933e-05
-4.71815257450055e-05
-3.39669760932516e-05
-5.28358253146592e-05
-1.97748640313235e-05
-2.81410804105125e-05
-5.29355104255946e-05
-5.55104680869734e-05
-2.31197987394774e-05
-2.87474954998939e-05
-3.48434158513715e-05
-1.3678850230051e-05
-3.62860739407925e-05
-3.64321108952538e-05
-3.20376402768956e-05
-1.04403577791614e-05
-2.86721290307269e-05
-4.9187835505515e-05
-3.17787936392757e-05
-3.26135914165331e-05
-4.55918068070933e-05
-4.0387884750753e-05
-4.22266472617952e-05
-4.89670518003139e-05
1.36558282444445e-05
1.28718902356119e-05
-3.48587494486059e-05
-1.11962727583415e-05
-6.58952439196385e-05
-7.5208701659344e-06
-4.01582967640305e-06
-1.70530271995101e-05
1.57021199166779e-06
-1.67461202398575e-05
-1.51670897054591e-05
-7.6900695544463e-06
-5.65824831019562e-05
-3.81140920702348e-05
-1.75335079259956e-05
-3.08116610396199e-05
-5.21051264775775e-05
-7.7407038407932e-05
-3.22735207975787e-05
-5.29285691202468e-05
-1.03493130688865e-05
-6.79929727345815e-06
-2.99497632394032e-05
6.95369700996167e-06
-1.92195617768218e-05
9.13002277040488e-06
-2.73108141799001e-05
-5.51091951408113e-05
-5.61996210520654e-05
-3.69248138972711e-05
-2.93106732479703e-05
-1.49868664474402e-05
-1.83226306740047e-05
-4.95542910790737e-05
-2.43980440950518e-05
-3.15274515596244e-05
7.73864027811889e-06
-2.31221215434073e-05
-5.05491953817291e-05
-2.23736892724052e-05
-5.01905604644394e-05
-2.68252606170247e-05
-3.30745648018602e-05
-2.91529820044641e-05
-1.67216183454745e-05
-3.14231911101481e-05
-3.11471910544629e-05
-4.32808887318898e-05
-1.16382005023576e-05
-1.74704917200097e-05
-1.47732820003434e-05
-4.48861828667479e-05
-5.60358118653668e-05
-3.90957619958355e-05
-1.90721756087347e-05
-2.10405467933606e-05
-6.31550400620591e-05
-4.63839800716938e-05
-3.51419808161674e-05
-2.68229957218534e-05
-3.26955247642645e-05
-3.18448512854506e-05
1.14668634753396e-06
-3.55538230430127e-05
-6.35747556824468e-05
-4.41183342133221e-05
-3.81741888653805e-05
-5.92039065102243e-05
-2.98636221834299e-05
-3.95386036375039e-05
-3.49012087552864e-05
-4.10022798855699e-05
-2.51959315549202e-05
-2.28069302342347e-05
-4.62038524577935e-05
-5.35526424064367e-05
-1.98874917475722e-05
-4.32819147607247e-05
-5.16646062382775e-05
-2.90969330749425e-06
-1.7994504797816e-05
-2.88387865329997e-05
-3.37699374184048e-05
4.27878921266047e-07
-2.71834546612388e-05
-5.11601266647476e-05
-1.96629515135715e-05
-1.93784640973537e-05
-2.84132879029749e-05
-3.46445306599596e-05
-2.99094356628185e-05
-1.41768427710367e-05
-1.39720429961433e-05
-3.05842480424262e-05
-7.67507282665564e-06
-2.23919525968829e-05
-5.05004779711374e-06
-1.75995343535259e-05
-3.30709313529753e-06
-3.91842409609415e-05
-2.62554070062651e-05
-2.66796136968089e-05
-2.41547740141211e-05
-2.24199301643075e-05
-2.47284413315971e-05
-2.30225113824888e-05
-2.69482588617118e-05
-3.63490492166809e-05
2.37901051178041e-05
-4.51932506797645e-05
-4.50346856140959e-05
-3.33464512337981e-05
-3.25363142191426e-05
-4.6722541500368e-05
-3.19537098635257e-05
-2.45592413108799e-05
-4.55552560146026e-05
-5.88927496563375e-06
-3.7237141970671e-05
-4.8565169451079e-05
-1.36070322700975e-05
-4.69161622969956e-05
-3.82795444850803e-05
-3.10542870271987e-05
-4.36003136741105e-05
-2.75746760311972e-05
-9.18329808383286e-06
-4.43116151191985e-05
-3.78528991588844e-05
-2.99026344224897e-05
-5.13169634393862e-06
-3.3399242396651e-05
-5.58377124766948e-06
-4.94723669579188e-05
-4.20086720130817e-05
-1.96656237509402e-05
-4.7544284291344e-05
-5.90915565453256e-05
4.11033808158441e-06
-5.82685435192671e-05
-3.05873971394132e-05
-3.46724203638549e-05
-2.26067930369568e-05
-1.11687286091221e-05
-4.43240292487538e-05
-2.96943458550757e-05
-5.14985296080148e-05
-1.6839344416772e-05
-1.31054645872755e-05
-2.22716865302997e-05
-7.79326349839689e-06
-3.51612163318673e-05
-2.45474083338508e-05
-3.78528580098113e-05
-3.95771186979183e-05
-1.69495671380816e-05
-2.85640721659057e-05
-2.0764915203418e-05
-1.14603179564552e-05
-2.06927674440841e-05
-3.60118591013329e-05
-2.09742175987089e-05
-2.69173077882251e-05
-9.83586419024172e-06
-4.642300489402e-05
9.95475187137944e-06
-2.08546686052259e-05
-4.08456518914899e-05
-2.79418577848418e-05
2.33321528118274e-05
-1.25520880527268e-05
-1.69553704034731e-05
-2.11783235745464e-05
-3.70964061798379e-05
-3.13603657188604e-05
-3.31556111518616e-05
-4.68196180551812e-05
-2.40355876276982e-05
-2.67719718240812e-05
-3.43511100996477e-05
-4.44338661653597e-06
-2.13891308688225e-05
-2.65325930884018e-05
-9.74173788077348e-06
4.8717833156084e-06
8.98716090503824e-06
-1.86493800832257e-05
-1.51432785617849e-05
-1.02532153799409e-05
-3.59849572642526e-05
-3.11983980457143e-05
-1.17345610457779e-05
-1.90299684309413e-05
-4.70409854828494e-05
-5.0328420981193e-05
-4.40333127200972e-05
-2.89703188228874e-05
-5.75827987149332e-05
-1.04533210184633e-05
-2.16770538649322e-05
-6.87148051803015e-05
-1.37268128148847e-05
-3.16203167420551e-05
-2.92631927840356e-05
-2.68179264949923e-05
-5.4780704871916e-05
-4.0153086608552e-05
-4.16596217325803e-05
-2.19438943880558e-05
8.86247273244576e-08
-5.28199996963411e-05
-1.89785243589172e-05
-2.74358561695084e-05
-3.25631410958885e-05
-1.42596187522503e-05
-2.71460640393434e-05
-3.15894949566675e-06
-3.32383316608117e-05
-3.4470934114598e-05
-4.77772210840322e-05
-3.45538467208247e-05
3.20302483340923e-07
-3.75304611585048e-05
-1.75966539682713e-05
-5.35009132886438e-05
-4.73184919940737e-05
-2.53041064979832e-05
-4.08668265629898e-05
-3.01438033205701e-05
-4.43419461236863e-05
-3.11909858085228e-05
-5.47535714913229e-05
-2.34151882260552e-05
-4.23099259884598e-06
-1.07792639146964e-05
-1.86572901934909e-05
-3.663770109081e-05
-4.47331386611251e-05
-2.91640920237057e-05
-4.57936852770848e-05
-3.84651817506968e-05
-3.13430881807469e-05
-1.41204156117536e-05
-4.36126822323643e-05
-2.92226320129377e-05
-2.73518165689575e-05
-2.50817945577464e-05
-3.11097855868451e-05
-1.5293490222845e-05
-5.74402606397218e-06
-1.95976765871826e-05
-3.42185465275945e-05
-2.73417321460524e-05
-4.12389075583346e-05
-4.75379963525828e-05
-2.26111273498143e-05
-3.11254419635967e-06
5.45640785819383e-06
-1.87755060059345e-05
5.80888985057801e-06
-1.71971990589125e-06
-6.10906666094443e-05
-1.21531127144294e-05
-3.1017895535783e-05
-6.42384494279386e-05
-3.25967537266722e-05
-1.94226717715535e-05
-4.72547184760394e-05
-2.99936496253016e-05
-1.68345641611618e-05
-5.73226258565957e-05
-4.77689527002684e-05
-4.13531533912674e-05
