# Supplementary material for: Research on computational propagation and identification of mine microseismic signals based on deep learning
Source: PLoS One. 2025 Oct 22;20(10):e0334641. doi: 10.1371/journal.pone.0334641 (PMC12543183; doi:10.1371/journal.pone.0334641)
Supplement: S7 Data — (ZIP) [file pone.0334641.s007.zip › 000100900001518.xlsx_0.txt_24.txt.txt]

-2.84352264331213e-05
-3.17513429927343e-05
-3.85737208420202e-05
-3.94840323740226e-05
-2.64327655964013e-05
-2.53593934907939e-05
-7.90620694435904e-06
-2.33754921867731e-05
-2.76812773582224e-05
1.93764849472812e-07
-2.48018421879973e-05
-3.5875948134879e-05
-4.17773288468837e-05
-2.33088943148289e-05
-1.41291717415592e-05
-3.58986800960032e-05
-2.7862592383442e-05
-4.4596850747966e-05
-3.2736689514642e-05
-2.54713985968579e-05
-6.4046189467596e-05
-2.81943926335749e-05
4.62327916533023e-06
3.76847622092867e-08
-2.35982243904945e-05
-8.10556535155343e-06
-9.5028021757653e-06
-5.7410928365796e-06
4.42069235294364e-08
-4.81209207245976e-05
-4.88575658759412e-06
-1.03098498609262e-05
-1.52425167466334e-05
-8.74252996018303e-06
-3.25887586582826e-05
-4.15364295420337e-05
-5.73802876384279e-05
-1.67105650753043e-05
-3.69019975638815e-05
-1.77834955675742e-05
-2.02148162029305e-05
-1.94641228254376e-05
-3.39582600814061e-05
-3.09886487399559e-05
-3.46271307518229e-05
-4.11255375424305e-05
-4.86826563299302e-05
-3.27897450365173e-05
-4.70929546349593e-05
-5.93320160711419e-05
-5.01968760415069e-05
-2.62438203364863e-05
-4.16404958289735e-05
-4.14228632360582e-06
-2.69169037295593e-05
-1.36048673045006e-05
-4.51694944546426e-05
-4.5570242605139e-05
-3.39779085103651e-05
-4.27529026145014e-05
-5.59563607427814e-05
-1.90698639382552e-05
-2.18833143559219e-05
-2.34975847914599e-05
-4.00710807168692e-05
-2.50198125847493e-05
-5.35727364129461e-05
-1.47339473141128e-05
-1.88627008912114e-05
-3.71349131646356e-05
-4.32533215802783e-05
-6.14606439612109e-05
2.30845991376955e-06
-7.71591919385946e-05
-2.17688552879144e-05
-4.03802045087665e-05
-2.24793142184132e-05
-4.43633706347334e-05
-5.79671097351724e-05
-3.53859088789925e-05
-1.41893667842216e-05
-2.86483836567767e-05
-3.49732033412516e-06
-3.30531191052932e-05
-2.22769811306483e-05
-3.74375928955354e-05
-5.87906388806411e-05
-3.21627850245037e-05
-6.58561535500323e-05
-1.51389052738863e-05
-3.30390340317747e-05
-1.88936947067339e-05
-3.30068809950956e-05
-2.27862679242803e-05
-9.85592906868002e-06
-5.62376352249028e-06
-3.61592925826367e-05
-1.61977638915918e-05
-3.99358578547639e-05
4.13444527239009e-06
-3.71761668194349e-05
-4.79249746308764e-05
-1.84841116410708e-05
-2.83860676865766e-05
-3.83705727747147e-05
-7.04681892899688e-06
-3.99231333491709e-05
-5.96164809846314e-06
-1.72468904855132e-05
-1.43382126885679e-05
-9.81162953915362e-06
-6.98807806475109e-06
-2.14669462129222e-05
-2.96216172343707e-05
-5.60372895399575e-05
-2.90483722890259e-05
-2.35662623308255e-05
-3.55101846970096e-05
-5.3004550067747e-05
-1.66619454360441e-05
-8.54546243306999e-06
-3.70214929064284e-05
-4.33406248249305e-05
-1.60824449623465e-05
1.57615890211071e-06
-2.87269552188005e-05
-4.07059977923857e-05
-4.51726524988795e-05
-4.19297365518335e-05
-2.15551106731734e-05
-3.24077994963523e-05
-2.57398416035727e-05
-2.22126093403836e-05
-3.32982318691826e-05
-3.53468009236338e-05
-3.30657658020186e-05
-4.70225456567965e-05
-3.29528858655031e-05
-1.84178454051501e-05
-4.73316998807116e-05
-2.29813923882732e-05
-4.55564934275699e-06
-2.83513329305396e-05
-1.36678039344241e-05
-4.32659296838063e-05
-1.18569736104462e-05
-2.73814517829031e-06
-2.31512151169636e-05
-4.92101776294685e-05
-5.77194364113968e-05
-1.59035186640935e-05
-4.05016147796778e-05
-3.9614469074493e-05
-4.06451916965588e-05
-3.17941457473749e-05
-6.89579285277637e-05
-2.22568745084846e-05
-2.86161795693541e-05
-2.13860293460749e-05
-1.5563454160477e-05
-3.27413943223042e-05
-3.56366700520384e-05
-3.12968843296888e-05
-1.41213632567636e-05
-3.83372087690021e-05
-1.89584331629395e-05
-4.37092058341302e-05
-3.25933918857625e-05
-5.41774283594745e-05
-3.33974774071935e-05
-9.58690908598684e-06
-4.02067886771049e-05
-4.31537442336809e-05
-5.16125728761106e-05
-3.15512385862031e-05
-2.62536006393816e-05
-3.08723428774079e-05
-1.96385294269025e-05
-3.91012216188922e-05
-3.50894991340303e-05
-3.14260579736551e-05
-1.02884616613716e-05
-2.1306748075375e-05
-2.70305593619484e-05
-3.62746847140289e-05
-2.60693195832694e-05
-2.06783726652757e-05
-4.91905536953377e-05
-2.66901158231537e-05
-1.88688123860156e-06
-2.00172896653223e-05
-2.59772207309187e-05
-4.49045686933325e-05
-3.11334838157304e-05
-3.74416160593227e-05
-1.42460031612556e-05
-1.81190137174204e-05
-6.11383613143186e-06
-3.03388661060631e-05
-2.86007388245869e-05
-3.21409252029655e-05
-2.22952926354618e-05
-8.22934787030529e-06
-2.1302517257817e-05
-4.1402551813695e-05
-1.17906571454748e-05
-5.46648426879512e-05
-2.82614811403403e-05
-2.27759909893568e-05
4.74907461731206e-06
-3.83885577672205e-06
-5.09482796709258e-05
-7.58807637331026e-06
-5.09033971945367e-05
-3.31916737956832e-05
-4.63501912886269e-05
-2.8011134239748e-05
-3.62749635880935e-05
-2.10484410629191e-05
-4.34838789273827e-05
-4.78294872306566e-05
-7.39769306047075e-05
-3.04573235300594e-05
5.40913940000304e-06
-4.99265282424632e-05
-1.80311080280731e-05
-5.18621506601096e-05
-4.26755987563217e-05
-4.60495721266847e-05
-1.51270991386845e-05
-1.67556464074529e-05
-5.44246872133553e-05
-3.81930765017372e-05
-2.32309654514663e-06
-5.81381549796854e-05
-1.86309704211561e-05
2.09147691130518e-06
-3.5734794093461e-05
-3.72013180251606e-05
-5.79246129844346e-06
-3.76359994562247e-05
-1.64890629661317e-05
-3.23036403679647e-05
-1.4839127668871e-05
-4.90672060301539e-05
-4.13094700599027e-05
-4.2406367354858e-05
-5.5405886620765e-05
-2.99698705601214e-06
-2.95217036932141e-05
-1.60123957339366e-05
-2.10419238059923e-05
-2.05192430726982e-05
-3.89197972962634e-05
-3.11238846873247e-05
-3.31971874242588e-05
-1.75293503328603e-06
-2.01470365352758e-05
-2.35254900724678e-05
-3.10251473254968e-05
-3.70149391218143e-05
-4.12145070217674e-05
-2.99352897861957e-05
-2.10491570007605e-05
-3.09129813919072e-05
-2.08063869583493e-06
-3.27176536018101e-05
-4.12285329948907e-06
-2.34669281544013e-05
-2.66405847034586e-05
-1.87092869933925e-05
-4.26557530694935e-05
-2.05627531063583e-05
-2.74312185219271e-05
-3.55895832474635e-05
-5.20131711247338e-05
-3.27047505700831e-05
-2.88773497670539e-05
-5.48450984761655e-06
-2.79066752251624e-05
-2.6753340244943e-05
1.27503282529249e-06
-4.48623609942757e-05
-2.66116987625672e-05
-2.44198095165213e-05
-2.89407995965139e-05
-7.15024253916616e-05
-3.77727033129311e-06
-1.6241342643284e-05
-3.13776248010165e-05
-1.14604654347625e-05
-1.63245580053354e-05
-3.95322808949333e-05
-2.27070822653189e-05
-4.04244979365742e-05
-3.73233066111859e-05
-2.77019478416061e-05
-1.57490512222867e-05
-1.31508697742844e-05
-4.92318398743554e-05
7.20599420245875e-07
-6.47722737244335e-05
-4.19285206005762e-05
-3.84116254823335e-05
-4.00548380763656e-05
-2.00265498557263e-05
-3.34081809594976e-05
-4.37331685416216e-05
-1.14599811217657e-05
-1.7508011278944e-05
-2.70950151328987e-05
-2.32479938617605e-05
-2.93822987027007e-05
-7.75990971763417e-07
-4.35304971699732e-06
-4.7213584249812e-05
-3.68651814442498e-05
-1.86482870680275e-05
-2.15314636107545e-05
-6.26644723231926e-06
7.84815039074365e-06
-3.70094425045004e-05
-2.43415580816518e-05
6.00788804497938e-06
-2.76031782920432e-05
-1.90075692490673e-05
-4.3627691483899e-05
-4.40068641806841e-05
-5.75214353459399e-05
-4.2647784137027e-05
-1.99497369915405e-05
-2.64883299223941e-05
-2.49765345184746e-05
-4.0745051274392e-05
-4.14824268799183e-05
-3.15605053353997e-05
-3.24270264657856e-05
-2.67861388547239e-05
-1.87930648457318e-05
-2.39676994667288e-05
-3.75178024403827e-05
-3.79047248062336e-05
-1.08925117960403e-05
-2.29358369650098e-05
1.14319537204243e-05
-4.43946599074229e-06
-1.18599398766589e-05
-1.9442804920017e-05
-1.11530134874225e-05
-2.80301515619031e-05
-1.64249065747566e-05
-3.58439132344289e-05
-3.71855118143665e-05
3.54061981011676e-06
-4.95772645429307e-05
-2.88650676275391e-05
-4.05609363476141e-05
-4.75145146106443e-05
-3.90131168457114e-05
-1.54306840629333e-05
-4.68012771926077e-05
-2.57242453200941e-05
-4.14747396071453e-05
-4.66490509602292e-05
-1.9146391508889e-05
-3.89150705127561e-05
-5.29760351306121e-05
-3.27547553237635e-05
-2.41076344511068e-05
-3.77781958109647e-05
-8.84802893587681e-07
-4.60281990695834e-05
-7.20777222070821e-07
-5.21611823717499e-05
-4.18336195520202e-05
-3.06614972704649e-05
-1.52624938454216e-05
-5.98343838983578e-06
-3.86065940234646e-05
4.37879656312324e-06
-1.70406447572411e-05
-2.14280355560589e-05
-2.42731832308712e-05
-1.93293032153258e-05
-1.33937765694241e-05
-3.13118747957975e-05
-1.60449997992895e-05
-2.03260807336904e-05
-3.60492755037228e-05
-3.67010730792767e-05
-1.06642477115099e-05
-3.21274333255758e-05
-2.49793969550679e-05
-4.82585543000993e-05
-8.68460383434136e-06
-2.68330421507499e-05
-3.14654196786139e-05
-4.29533822799316e-05
-3.02408221648812e-05
-2.52333524833547e-05
-3.02154955333463e-05
-4.85367257955263e-05
-1.55892842540531e-05
-4.89735210102052e-05
-1.55658639975033e-05
-4.50017596016904e-05
-2.3532899210634e-05
-2.58658576432504e-05
-2.04366623235417e-05
-4.24326506865576e-05
9.33884743362051e-07
-1.61903838143855e-05
-2.23756969116094e-05
-1.8331505992625e-05
-5.15760152229035e-05
-1.99157683458493e-06
9.93886889758048e-06
-1.09893013682204e-05
-5.51018263307175e-05
-1.52095017059847e-05
-3.44139107408972e-05
-9.8081718408597e-06
-4.43913858588483e-05
-2.47554483841572e-05
1.09425281172049e-06
-4.91816384098012e-05
2.51095860146299e-06
-3.22978052418492e-05
-2.02684925430162e-05
-1.11190032089265e-05
-3.66363606759867e-05
8.01086103481569e-06
-4.3154458830085e-06
-3.01518095492311e-05
-3.18730726909054e-05
-4.14122618400628e-06
-4.2025559840597e-05
-1.44920633365701e-05
-2.14988596653946e-05
-3.56946126982086e-05
-3.37749871814407e-05
-1.48070170366204e-05
-1.35989873394666e-05
-2.22269623337536e-06
-3.28031450022004e-05
-4.34917608904796e-05
-4.16387138989945e-05
-3.43748707478924e-05
-2.35663397657896e-05
-3.27740519804876e-05
-3.75908730059915e-05
-1.97970549102199e-05
3.33106258966503e-06
-1.42478093534012e-05
-3.29084739006558e-05
-3.77813737673736e-05
-4.39028825673615e-05
1.7902955064532e-05
-5.56043700924617e-05
-1.45767377976394e-05
-2.40453791601523e-05
-1.53950326192853e-05
-4.48324653835975e-05
-2.82017204764562e-05
-3.44845175958439e-05
-7.30688177144542e-05
-3.8837742759174e-05
-2.15428537684802e-05
-2.56319536776817e-05
-3.94713164657871e-05
-1.92228488397724e-05
-2.27090544937735e-05
-1.63537840032454e-05
-5.13327175540425e-05
-3.6577104690145e-05
-4.31924547550839e-05
-3.5136293386417e-05
-1.61770773485406e-05
-2.92398057750021e-05
-2.52095002311812e-05
-7.39361444352558e-06
-2.00270312291304e-05
8.91295785726388e-06
-1.18474731830015e-05
-4.90759607796647e-05
-3.8027460436707e-05
-6.16552532487919e-05
-1.8146055483789e-05
-1.90334514014188e-05
1.74462613334415e-07
-2.37251262977837e-05
-1.49635625478087e-05
-1.91201284273891e-05
-5.42481811204561e-05
-9.51520688599882e-06
-3.43737875993581e-05
-5.26182143485562e-05
-3.33842280544343e-05
-3.36937109182921e-05
-3.78281144115758e-05
-5.47152356640053e-05
-1.88010515521441e-05
-5.32184317885664e-05
-9.40251767017282e-06
-3.74903249379321e-05
-2.18875401750163e-05
-4.0618170273353e-05
-3.77434559951753e-05
-3.24364047723663e-05
-3.69186441406183e-05
2.98179323465759e-06
-3.35260485767437e-05
-5.14470418358129e-06
-6.55624434106327e-06
-4.98663371631542e-05
-5.59625338396493e-05
-4.29728946216279e-05
-2.71926082577449e-05
-4.10509343875066e-05
-4.76585786928254e-05
-5.64621343612258e-05
-5.97008301962178e-05
-3.06061579356063e-05
-3.90477342217346e-05
-2.69402777989291e-05
-2.08199846377252e-05
-1.11216347380441e-05
-1.834611036622e-05
-2.45339998665376e-05
-4.99788595152604e-05
-6.13071041608635e-05
-5.38552293701352e-05
-4.34076530385719e-05
-4.39364275389488e-05
-3.77145760798228e-05
-2.62929464709143e-05
-1.94144631678696e-05
-3.68044605938064e-05
-5.40657950767269e-05
-5.85722389812255e-05
-3.56086336660314e-05
-4.98356512907753e-05
-4.18881762685909e-05
-5.40003486247097e-05
-2.76053024148322e-05
-2.45306687364945e-05
-2.44310999915146e-05
-3.23881467968958e-05
-4.89132199273112e-05
-2.9014243574655e-05
-1.80596278255764e-05
-5.38790171687945e-05
-1.63206265192296e-05
-4.43787637298203e-05
-5.02894945052439e-05
-1.71415172930396e-05
-1.50628532913685e-05
-3.35718970071403e-06
-2.4060060646927e-05
-3.02669074862924e-05
-6.33191866520094e-06
-6.63581120766734e-06
-1.41455693061558e-05
-3.21494736068451e-05
-5.33205952628829e-05
1.70121727952023e-05
-1.57056014337325e-05
-2.80380161015294e-05
-7.64577337359921e-06
-3.19065241485277e-05
-2.78225259843017e-05
-1.48644336911111e-05
-1.9047777587423e-05
-5.52379330993723e-05
-1.17404318911542e-05
-1.11813534141033e-05
-2.50851536068911e-05
-3.82617282412701e-05
-1.36226672117065e-05
-4.47500618020456e-05
-5.32817392596228e-05
-3.33056283768371e-05
-2.13356506820866e-05
-3.80515510881759e-05
-2.36443278835204e-05
-2.16112643092676e-05
-1.51509938910242e-05
-4.29823583985105e-05
-8.57189031506207e-06
-1.69809278336193e-05
-6.40246363090091e-05
-2.22498719235594e-05
-1.06549423480677e-05
-2.40792042239104e-05
-3.71209220639704e-05
-1.85829719352688e-05
-1.28780315213406e-05
-1.80582659183394e-05
-5.79840152938852e-05
-3.49840802950607e-05
-3.08761775024329e-05
-1.49209640368486e-05
-1.40420691658589e-05
-5.29770515804049e-05
-4.81896187188992e-05
-5.62328391547888e-05
-2.32724648905348e-05
-5.45633104017026e-05
-1.13983090712573e-05
-2.86180136442401e-05
-4.65682188895853e-05
-3.06710053253676e-05
-4.57222067262821e-05
1.39990995576972e-06
-3.64971902286791e-05
-1.74842518081091e-05
-2.19361513823303e-05
-3.73945463402213e-05
-4.00348991442744e-05
-1.82921170830883e-05
-5.98375777953805e-05
-3.65031281881612e-05
-3.81308997596733e-05
-3.37400218253129e-05
-5.49817408661246e-05
-4.95684495006125e-05
-3.61117957764978e-05
-4.98257098385922e-05
-5.38278791370564e-05
-3.94036050323007e-05
-7.11561649380816e-06
-1.72042946049868e-05
-2.62678579776713e-05
-3.21604923618963e-05
-5.0430911407568e-05
-2.75572140077955e-05
-1.05606288563901e-05
-5.55904992101271e-05
-2.42224037315394e-05
-2.51162742145292e-05
-2.13630919159953e-05
-4.02831256121737e-05
-1.55485986756756e-05
-1.93241355995659e-05
-3.74874113683079e-05
-2.55335290364928e-05
-2.94140339286124e-05
-4.01908159781052e-05
-3.80453887153307e-05
-1.74404705183426e-05
-3.90896469346216e-05
5.23043433125877e-06
-2.14960325650307e-05
-5.48922108923536e-05
-1.22696160541243e-05
-4.82802638608035e-05
-5.02475801859221e-05
-2.2986310644455e-05
-8.27001307386087e-06
7.98569529627928e-07
-1.35275172053046e-05
-1.71098082151009e-05
-5.32017206778418e-05
-2.81721440554936e-05
-2.63177658108053e-05
-2.04300607507651e-05
-4.69453083281811e-05
-3.97288305532679e-05
-3.34171567014174e-05
-2.65178432586301e-05
-1.9862049918495e-05
-1.14761403891631e-05
-2.44446619963972e-05
-4.51035255180646e-05
-1.34939388701475e-05
-3.2764494332736e-05
3.84936980051237e-06
-3.44052282478248e-05
-4.08390844916648e-05
-5.70431899589944e-05
-5.86480217968278e-05
-1.92233243310862e-05
-3.09015085284043e-05
-4.07527848953671e-05
-4.33538962408736e-05
-3.74802308987913e-05
-3.33534211289194e-05
-7.33516856737777e-05
-2.74482911520005e-05
-1.11011621583805e-05
6.21746940935918e-07
-1.91183647603014e-05
-5.38486808931097e-05
-1.94665201710747e-05
-1.78406170334522e-05
-1.74570400006146e-05
-1.65294210901221e-05
-3.59476680898915e-05
-3.13464223644277e-06
-6.11041539057351e-06
-5.31746001369943e-05
-3.41893267807446e-05
-3.72896450627549e-05
-2.25814124128468e-05
-3.78918609002538e-05
-2.002357431184e-05
-1.75194577433744e-05
-2.65511866717849e-05
-1.04870705727631e-05
-3.57154525795177e-05
-3.75418521993529e-05
-1.83624550289206e-05
-6.25173183356788e-05
-6.19408618188981e-06
-1.89339703376139e-05
-9.3920521114073e-06
-4.47120205871002e-05
-5.88969134010055e-06
-3.63373267819783e-05
-3.19602165909067e-05
-5.40138364648305e-06
-1.8800341401561e-05
-9.90727736748666e-06
-5.04134319170061e-05
-3.06116779042346e-05
-3.80542150455458e-05
-3.2261581639788e-05
-1.32975198704291e-05
-3.02712181163468e-05
-5.20200351173917e-05
5.36200854592657e-06
-3.8881947262608e-05
-3.33078976102223e-05
-3.22952836906436e-06
-1.44502450841708e-05
-5.94193343492405e-05
-8.91443314875944e-07
-3.70917741921174e-06
-5.62833445058153e-05
-1.93815941805435e-05
-2.2368564905025e-05
-2.71442285113298e-05
-6.22491394653448e-06
-1.97764298834198e-05
-5.20410829206982e-05
-1.03324733326842e-05
-1.19880635576769e-05
-4.39965532654107e-05
-3.53040159763729e-05
-1.62225075720407e-05
-2.88635609326917e-05
-3.03209811222987e-05
-2.94943812277002e-05
-3.47621321492484e-05
-2.99375695087126e-05
-4.8199613733341e-05
1.53813785891874e-05
-1.00372876024284e-05
-1.47071810042197e-05
-1.3113996284951e-05
-3.26277036412753e-06
-3.01827231234825e-05
-4.13739643309893e-05
-2.32556441842133e-05
-3.88235458536908e-05
-1.77398654382705e-05
-2.65919207703833e-05
-8.50318875657242e-06
-3.84566627972566e-05
-1.53821713060189e-05
-5.45430442847918e-05
-5.23416071390891e-05
-2.34691907370506e-05
-3.37959450979806e-05
-2.14200798555884e-05
-4.83163414937399e-05
-1.2063992681507e-05
-5.52054002411818e-05
-4.23596516340853e-05
-3.17940181482816e-05
-1.31819478581814e-06
-3.99440042406929e-05
-2.77103589678952e-05
-3.10060831798685e-05
-2.8263555055493e-05
-6.59167582027218e-05
-6.51838490769257e-05
-2.34635892829162e-05
-2.65762594320744e-05
-2.6913252271755e-05
-2.80912298381259e-05
-3.17593281586041e-05
-2.40866756521199e-05
2.40397436644368e-06
-4.15525111299876e-06
-2.82649251335966e-05
-5.31430579557055e-06
-1.38033064783944e-05
-1.17061502691959e-05
-3.86367196794422e-05
-5.63672955949211e-06
-1.44696512777543e-05
-1.39684338157555e-05
-2.36420859007924e-05
-2.87276370702098e-05
-3.87935211407178e-05
-1.89937676855165e-05
-4.29286408951283e-05
-1.25180264908913e-05
-1.47487922211897e-05
-5.86807718413048e-05
-2.11669151883436e-05
-5.72161724428216e-05
-3.16272197093265e-05
-1.01144145873217e-05
-5.45087999198727e-05
-1.0691270067256e-05
-3.42700786277614e-05
9.20881190201197e-06
-3.14874004001913e-05
-1.56276570602396e-05
-7.94048366685688e-06
-3.45501782279877e-05
-1.81952028601587e-05
-5.24114857470826e-06
-1.7381604367193e-05
9.11921900811524e-06
-5.67491738989764e-05
-5.52933080143733e-05
-7.89420688779739e-06
-1.63782862548367e-05
-2.91134627083585e-05
-1.44936646199059e-05
-6.87848042395196e-06
-2.40749760801751e-05
-2.89053996610965e-05
-4.65351027079849e-05
-4.71807961999324e-05
-4.08609199248954e-05
-4.87438083148508e-06
7.22527545787417e-06
2.55256305184323e-06
-1.58473871547413e-05
-4.48671715216716e-05
-2.08091187880299e-05
-4.08346222973189e-05
-5.12248664004032e-05
-2.62284838623026e-05
-1.90363354697684e-05
-1.29902597137661e-05
-2.33494731890007e-05
-3.03142429749747e-05
-1.30477829124237e-05
-4.14094765353522e-05
-1.8168747786663e-05
-4.08777401456913e-05
-5.15072195790014e-05
-1.36482342374242e-05
-1.39408825711882e-05
-5.87566350143776e-05
-4.80833832521581e-05
-3.31394224282337e-05
-2.7689157593896e-05
-4.36478430518932e-05
-1.11234283374727e-05
-3.28051398080602e-05
-2.10923403875154e-05
-3.04942837090321e-05
-3.38518245048965e-05
-3.81480429487849e-05
-2.15613936571255e-06
-3.99957072506942e-05
-3.26591612960658e-05
-8.27829872536667e-06
-4.3005897182133e-05
-2.28284322976132e-05
-3.04324492150011e-05
-3.74155811234549e-05
-3.00131905400663e-05
-1.36049807862409e-05
-1.79534473806715e-05
-1.50141358497036e-05
-2.36928873102885e-05
-3.3541688509358e-05
-2.33957005278593e-05
-5.9994614991048e-05
-3.80452378572905e-05
-4.93388449301901e-05
-1.6931250837643e-05
-3.52279644671603e-05
-2.00161840607162e-05
-4.21968642401049e-05
-3.08000367692794e-05
-6.6258164303152e-05
-2.6230080370929e-05
-4.49097828710501e-05
-3.02327208808493e-05
-2.65264304534067e-05
5.73029520234988e-06
-3.09813145189282e-05
-1.82955324422177e-05
-3.40608943818176e-05
-3.77285949972527e-05
-5.71187163724093e-06
-2.49702021391144e-05
-1.89377035663185e-05
-2.07209563650698e-05
-2.30969014044929e-05
-4.18183580795904e-05
-1.27717056854492e-05
-6.17824468941072e-05
-2.28568988604064e-05
-3.11106787692154e-05
-3.873527946104e-05
-1.47478105619585e-05
-1.76865780515415e-05
-6.54081050397834e-06
-1.66917295043166e-05
-5.58225776115847e-05
-2.43366507327158e-05
-2.72111046125006e-05
-1.20766812765105e-05
-1.8506710646713e-05
-1.82632299942222e-05
-2.38531236597741e-06
-4.51596137404676e-05
-3.29553216685874e-05
-4.19256038378917e-05
-4.24448886505046e-05
-7.80849590859514e-05
-4.87429301222843e-05
-5.33853458747737e-05
-1.08386927765924e-05
-9.29502929985831e-06
-3.19190777827643e-05
-1.51560003211491e-06
-6.78284362711297e-06
-2.35588877333598e-05
-2.40677029641191e-05
-3.22199936567268e-05
-2.52876241905555e-05
-2.76724840415692e-05
-2.61455625171312e-05
-3.27703692156322e-05
-2.91349455399867e-05
-6.52413064263945e-05
-3.58582330662239e-05
-1.82108919892267e-05
-1.63385200422062e-05
-6.18041970353722e-05
-4.55585646046731e-05
-2.60972272098603e-05
-3.80749883883321e-05
-2.67520811394305e-05
-4.16787343914915e-05
-1.61390476603359e-05
-2.02965994930959e-05
-1.1439067420418e-05
-4.36495957524867e-05
-3.55233292129008e-05
-8.23930550702852e-06
-3.4084719479132e-05
-8.7445842447057e-06
-3.21432055462743e-05
-2.22938707571038e-05
-2.50354955322071e-05
-6.4641314800418e-06
-4.04937585047879e-05
-1.30391555107943e-05
-3.02156543306302e-05
-8.96240616278018e-06
-2.22095441921209e-05
-3.65355959324706e-05
-2.79608635581698e-05
-5.31951047780974e-05
-1.65771503511632e-05
1.27074781508599e-07
-2.95785569081583e-05
-4.55561250331064e-05
-7.11217910737854e-06
-5.48180721574982e-05
-3.78730854769274e-05
-1.6205635670017e-05
-3.16678172117244e-05
-4.37595703642926e-05
-1.29600369163328e-05
-1.63671675969294e-05
-4.40205883568754e-05
-1.87743468940562e-05
-4.35376322298467e-05
-8.73826084832464e-06
-2.06533263895198e-06
-4.90171607524796e-06
-3.60265139012201e-05
1.72001917068034e-05
-4.17906900516906e-05
-2.91051300095224e-05
-3.78343225297703e-05
-4.23198992056533e-05
-2.34455770962458e-05
-1.7815327948863e-05
-2.20317913128675e-05
-4.70453012516137e-05
5.65603248052489e-08
-3.9000447301334e-05
-2.91730111244206e-05
-3.68938066315136e-05
-3.8710813834922e-05
-4.78855264813186e-05
-6.50789651904384e-05
-1.0024042788659e-05
-1.70375690824215e-07
-1.59157945613207e-05
-2.06134954553767e-05
-1.51630853561087e-05
-2.99822740264744e-05
-6.01627450482226e-05
-5.91495265178242e-05
-1.66174102599511e-05
-7.61714048236808e-06
-1.26739762153003e-05
-2.61214083472131e-05
-3.49199568690718e-05
-5.33508007316576e-05
-5.24534955473542e-05
-1.74237726778958e-05
-5.38041823587777e-05
-3.51182361058116e-05
-4.38045540735707e-05
-5.61159620382431e-05
2.11073008374535e-06
-1.4814468243457e-05
-4.17467735132011e-05
-6.56716290433837e-05
-2.1812617361146e-05
-4.05971490951053e-05
-5.02918200612714e-05
-5.59076242690902e-05
-3.82685385296044e-05
-3.86407484898059e-05
-1.40300615484353e-05
-2.24413978503946e-05
4.02447461347215e-07
-2.04734716670969e-05
-2.8898234556478e-05
-2.22547629552515e-05
-7.41817473328592e-06
-1.42005749671971e-05
-3.86545310930814e-05
-4.49145973587212e-05
-3.36880216595011e-05
-1.5135351558665e-05
-1.7611050736635e-05
-4.21909685029332e-05
-1.50323109255938e-05
-4.13157134382515e-05
-6.23416972528429e-05
-3.34832091511859e-05
-3.86679448076529e-05
-3.26229746449771e-05
-4.33998469430485e-05
-3.26811828339063e-05
-8.05529539405926e-06
-5.07502956852285e-05
-4.22684010321901e-05
-2.57575188577051e-05
-1.69736398444426e-05
-3.08484491441651e-05
-2.19638374391125e-05
-1.97765054539344e-05
-2.51238213048773e-05
-3.03358970763182e-05
-4.98794423752494e-05
-3.82771463198875e-05
-2.92548198990876e-05
-2.71158759802915e-05
-1.87799719533922e-05
-2.92644985779497e-05
-2.00819026841161e-05
-1.44306574830422e-05
-2.58075477667185e-05
-3.17474089715027e-05
-3.21584077930151e-05
-3.77969260812472e-05
-1.60600115090568e-05
-4.52489557875316e-05
-1.99372052835991e-05
-4.08713406890875e-05
-2.76775009541102e-05
-3.04384298306206e-05
-4.89397554637773e-05
-3.30417110226073e-05
-2.76017446312335e-05
-2.33435576852377e-05
-8.33945479698639e-06
-4.17623031872561e-06
-2.34754701242557e-05
-4.26962296865314e-06
-3.15849415767903e-05
-1.47812705157882e-05
-5.3476724569604e-05
-1.19083197087257e-05
-2.60919273276094e-05
-5.01513695219684e-05
-3.23119272242726e-05
-1.43415507839408e-05
-2.38231920747322e-05
-5.68318569533203e-05
-9.03083767892661e-06
-3.20479309989101e-05
-2.96738356542978e-05
-4.46038621171332e-05
-5.8279511379491e-05
-3.49906505172915e-05
-2.24238887088042e-05
-2.94784318306061e-05
-6.43899664516791e-06
-5.31654528773977e-05
-3.45823881577791e-05
-3.95413773742761e-05
-3.10357812586346e-05
-2.53925096718926e-05
-2.02052089514194e-05
-4.09083064772373e-05
-2.44386390989964e-06
-3.79942387341971e-05
-2.55032776403208e-05
-3.24405141039196e-05
-4.87290434271583e-05
-5.37312536594774e-05
-5.2569832455878e-05
-2.03905336161892e-05
-4.78416393707372e-05
-2.57178229861299e-05
-5.26402124741408e-05
-2.56176005952037e-05
-2.69668590896534e-05
-2.85847684981402e-05
-4.21776682201526e-05
-2.69825305098366e-05
-3.01412502039343e-05
-3.88894187647051e-05
-4.50159178941799e-05
-3.53287740411951e-05
-2.3106511370185e-05
-3.15654269611866e-05
4.56746621867835e-06
-3.21708972143401e-05
1.69491637507795e-05
-8.90254833328458e-06
-3.44923007175785e-05
-1.84788140080795e-05
-3.48178177263766e-06
-2.11175099086225e-05
-3.06005956090184e-05
-5.63678319381835e-06
9.39850160589631e-06
-3.10846149173342e-05
-4.24390504511969e-05
-2.93692470695887e-05
-9.31759065383813e-06
-3.59019224974772e-05
-3.62683236903031e-05
-2.02112787127498e-05
-2.61081671627532e-05
-1.23464602840878e-05
-1.32231197392698e-05
-1.44727118810367e-05
-2.79419725581845e-05
5.7258173333048e-07
-3.80456174597908e-05
1.1510533735938e-05
-3.20871079298843e-05
-1.36407952608304e-05
-5.30931385974784e-05
7.38938901101643e-06
-3.63723217605847e-05
-1.65712156471775e-05
-4.94438722686269e-05
-2.15463383369444e-05
-4.61088173968435e-05
-1.76895857265576e-05
6.11750680089967e-06
-2.34686393713037e-05
-2.14606570088561e-05
-2.02515075782857e-05
-4.88055921104203e-05
-4.73992445461875e-05
-1.74394216107917e-05
-4.81308858600543e-05
-2.56764012884878e-05
-3.31308914182154e-05
-4.32090760449434e-05
-2.84247210362127e-05
-9.66330908990507e-06
-2.59475064813965e-05
-2.30922206997047e-05
-2.88578241413662e-05
-3.9434972915155e-05
-3.81210812040367e-05
-5.4609923612422e-06
-5.21034780112193e-05
-3.0202547126529e-05
-3.50503720094111e-05
-3.05888676454405e-05
-3.2131527137498e-05
-2.41970715549222e-05
-5.88980738206017e-05
-1.78258554971666e-05
-4.49171424950302e-05
-6.61227345591594e-05
-3.92504541276074e-05
-2.54575059776704e-05
-5.09343722762925e-05
-2.32552465570169e-05
-4.56596391701674e-05
-1.90983149397662e-05
-2.45495123853041e-05
-2.97048361053535e-05
-7.23839061992905e-06
-1.79210805278691e-05
-3.60190150837699e-05
-2.16146891946974e-05
-3.13274906879997e-05
-3.06709012370928e-05
-5.54906464055827e-05
-1.99675631206789e-05
-3.02779306630685e-05
-2.55253791361634e-05
-3.82799115400388e-06
-2.17963549743576e-05
-1.49816001760464e-05
-1.85059226658344e-05
-8.68317860043418e-06
-6.26717381662732e-06
-5.5388457496794e-05
-4.14903742654234e-05
-5.30079949475527e-07
-1.60080056614148e-05
-3.86266444758081e-05
-3.08206501756715e-05
-3.76930213717615e-05
-3.16207253048571e-05
-5.84529283408518e-06
-4.91089626612823e-05
-6.65663143523297e-05
-2.90867899742767e-05
-3.53637319045554e-06
3.11397062855248e-06
-3.06737001957584e-05
-2.00938626842501e-05
-4.26226106956702e-05
-2.15655777683712e-05
-4.19528222797202e-05
-3.87256825569779e-05
-5.53065586822772e-05
-4.15010764905376e-05
-2.90580800849563e-05
-1.50653272060833e-05
-3.98977251524429e-05
-2.59076082266094e-05
-4.13958409735016e-05
-2.43700288695288e-05
-1.49340873501432e-05
-4.46446196716202e-05
-3.44559631589215e-05
-3.30017661633981e-05
-2.83564382052114e-05
-2.68501088762452e-05
-2.69127813517156e-05
-4.49407065087306e-05
-3.87102594160268e-05
-4.47866876694414e-05
7.13148925062283e-06
-5.66469914337569e-05
-3.15646766571588e-05
-2.54033900459372e-05
-2.92923071407547e-05
-1.2059077335155e-05
-4.7131466481351e-05
-1.42126997536598e-05
-3.91785086834199e-05
-6.34961466527244e-05
-6.05106230870992e-05
-3.4389736511137e-05
-4.80496598743345e-05
-3.91074062669997e-05
-3.09883081937451e-05
-3.03155826562318e-05
-2.49879541516652e-05
-4.33465962314972e-05
-4.49518679787877e-05
-2.64314374803302e-05
-3.07394180885549e-05
-7.92135895741876e-06
-4.53744358751094e-05
-9.87082268734327e-06
-3.12385403234416e-05
-1.96462855485307e-05
-1.28699643149689e-06
-3.74003326555971e-05
-3.29684028967264e-05
4.6709699453716e-06
-2.7861314397278e-05
1.51493304009136e-06
-2.16622711045758e-05
-5.25922383938925e-05
-2.71780372644535e-06
-2.91833996594844e-05
-5.60089361016122e-05
-2.99704978101973e-05
-2.07894285897474e-05
-3.27923217411021e-05
-2.88501604776824e-05
-2.60789503687866e-05
-2.22846043851154e-05
-1.09734037708182e-05
-2.85771857792423e-05
-2.52323510138986e-05
-4.35518716330962e-05
-2.54734182529385e-05
-1.06007154263038e-05
-4.70784463856513e-05
-1.08758654751526e-05
-8.84680136090804e-06
-4.79469427707115e-06
-2.2166584021927e-05
-2.36676345354857e-05
-4.05575360998781e-05
-3.9807398623077e-05
-2.16368429293135e-05
-1.28685759352075e-05
-3.30644726408149e-05
-2.30550733843561e-06
-3.34518900121487e-05
-5.4527329758897e-05
-5.8434895051647e-05
-3.19079378528523e-05
-3.5992208508671e-05
-1.90619395369831e-05
-1.99536061446179e-05
-1.26256071898762e-05
-2.9386986130169e-05
-3.32034792789925e-05
-4.40096848077292e-05
-3.12272545756289e-05
-3.23517127597526e-05
-3.31118778289883e-05
-4.53481688398369e-05
6.69457334116422e-07
-1.18530205143578e-05
-1.11450841932438e-05
-4.40137855475322e-05
-1.07211452696335e-05
-4.68844735826957e-05
-3.78910834067126e-05
-2.06531289482718e-05
-2.20948707483847e-06
-1.39689493901697e-05
-2.41757405822441e-05
1.86261941834143e-06
-3.14314725730034e-05
-4.90690974787015e-05
1.70702591449498e-06
-3.25645518266806e-05
-5.45518740974133e-05
-2.29977201268058e-05
-2.94773220281169e-05
-3.02761399349223e-05
-4.18494961308995e-05
-2.84073698839191e-05
-2.39272181745731e-05
-1.32113104623602e-05
-3.31488366732307e-05
-3.49830961387742e-05
-1.17320990817671e-05
-3.86632537770909e-05
-2.41334577978886e-05
-1.89993804925603e-05
-1.84209543630494e-05
-7.28349325428515e-06
-3.82782409896624e-05
-3.13772748039328e-05
-2.83865019768634e-05
-1.60743060129608e-05
-2.34771497512306e-05
-1.98742524378577e-05
-1.62281091835759e-05
-2.51543793797538e-05
-4.05451719818424e-05
-1.37530972313525e-05
-9.46035538377732e-06
-3.50437023025535e-05
-6.52821882805856e-05
-5.6721390242254e-05
-4.20724623088826e-06
-1.99073235528082e-06
-4.08736790227729e-05
-3.23329725665165e-05
-6.02962688312448e-05
-3.35528141373333e-05
-2.61280814438126e-05
-4.2925266548808e-05
7.36417894229022e-07
-4.42528355635986e-05
-5.32952738058617e-05
-1.45789398921819e-05
-3.06136293610755e-05
-2.52713785422088e-05
-2.48360621398558e-05
-2.51498851366759e-05
-4.19281909314064e-05
-5.34360574592457e-05
-8.93182972337062e-06
-1.72369860908502e-05
-2.14417546616788e-05
-2.75332208074206e-05
-1.55762385606613e-05
-2.8597773702828e-05
-4.2522084210132e-05
-3.95792480816569e-05
-3.31243411930141e-05
-2.98565885055749e-05
-2.46170198584419e-05
-4.19036471888036e-05
-3.21965616856773e-05
-1.00287313308669e-05
-1.36487723662371e-05
-1.15289076076369e-05
-2.43064693304686e-05
-2.73205099241151e-05
-2.60200527843529e-05
-2.4284737301061e-05
-2.34359654837144e-05
-4.70898659276685e-05
-4.0555978735555e-06
-4.05494220403575e-05
-3.85316016726407e-05
9.35838760501523e-06
-6.01022902540584e-05
-1.84203499507135e-05
-6.15286407464828e-05
-4.04885920948355e-05
-1.55767644288885e-06
-2.16809085244109e-05
-4.11923780146552e-05
-2.93846259321327e-05
-4.91026267843232e-05
-1.62540503459691e-05
-4.49265562566308e-05
-3.97630311331634e-05
-6.84575051756003e-06
-1.46767122934492e-05
-3.642744452609e-05
-3.64473844691677e-05
-1.65342696077453e-05
-3.50999627861137e-05
-4.46617220450699e-05
-4.94434121317641e-05
-3.04403554487639e-05
-1.97779251820703e-05
-2.16890524611184e-05
-5.5254510288392e-06
-2.23540013573345e-05
-3.30010608232801e-05
-1.98334106649523e-05
-4.97759576905519e-05
-4.06166928769974e-05
-4.15751914423148e-05
-1.36074745574392e-05
-4.00829210798655e-05
-2.08650498953843e-05
-2.47950698490802e-05
-3.82432042807948e-05
-2.30689250564111e-05
-4.03663864978485e-05
-5.34813098418416e-06
-3.04524807039154e-05
-6.92791644082738e-05
-1.13964866395533e-05
-2.02779550505684e-05
-4.71247828921798e-05
-4.66317730876873e-05
-6.54557031877353e-06
-3.13602260468359e-05
-5.97778133769313e-05
-2.28017290594411e-05
-3.43437336296698e-05
-3.64948144811971e-05
-1.57599117632189e-05
-4.58804991819781e-05
-4.43983268251837e-05
-1.76916063796262e-05
-4.00339361285117e-05
-2.00152355206179e-05
-1.56025646265129e-05
-2.23488764588462e-05
8.26861975722191e-06
-3.11629515663629e-05
-2.19387148468567e-05
-3.46652627642043e-05
-2.10844330727896e-05
-3.41662847531615e-05
-3.11518989593162e-05
-5.2164700200013e-05
-6.04835128666353e-05
-4.12746997906734e-05
-3.96116580646841e-05
-2.67301195393235e-05
-3.44022072955685e-05
-2.23204611219901e-05
-3.92287484278676e-05
-3.77957789796256e-05
-5.5155474685131e-06
-4.2870531024661e-05
-3.16691466595784e-05
-2.9112348728292e-05
-2.38714248729367e-05
-1.42000883536971e-05
-7.44075749825924e-06
-1.81063303825941e-05
-1.49483273962327e-05
-2.44561395019964e-05
-3.486885236933e-05
-1.88911362485105e-05
-3.5034408517643e-05
-3.48111223528157e-05
-2.18045583614854e-05
-2.97922739873525e-05
-4.52291635221637e-05
-9.81207851359925e-06
-2.83265101088512e-05
-2.5905596022764e-05
-4.45934223923892e-05
-5.34413541754826e-05
7.5522461425195e-06
-3.38845388284697e-05
-2.54277555359667e-05
-1.77982772785836e-05
-1.98503115746901e-05
-1.22772224073152e-05
-4.44648440352734e-05
-2.41116264124227e-05
-3.28242538499888e-05
1.05385743376946e-05
-1.58633447786514e-05
-2.39473689956695e-05
-8.20835533972496e-06
2.60224337581984e-06
-2.27130312381322e-05
-3.45697731691601e-05
-7.84423685561393e-06
-4.39821563604875e-05
-3.56217563001092e-05
-4.05806269873342e-05
-3.6299398585866e-05
-3.12726399473615e-05
-5.16766719746311e-05
-3.46105066717414e-05
-2.66695530006164e-05
-1.47132289522157e-05
-3.07605457019567e-05
-2.65356036542233e-05
-1.94987867743217e-05
-8.3043556854195e-06
-2.13201149846359e-05
-1.38175944368605e-05
-4.56482974384061e-05
-4.15315007664742e-05
-3.41965992707872e-05
-2.32794150861679e-05
-3.74316267513316e-05
-3.90171318386978e-05
-4.4459953614245e-05
-3.33772288073028e-05
-1.84122861878843e-05
-2.85576236483332e-05
-5.33274765529548e-05
-4.47008706725336e-06
-2.26094429501108e-05
-3.39202922406996e-05
-2.02168034453233e-05
-2.42810434451811e-05
-2.95054561577827e-05
-9.45857353540451e-06
-2.94347999157902e-05
-2.91173484762789e-05
-2.38562550398158e-05
-1.54434546215642e-05
-3.7749881865962e-05
-6.10768699485943e-05
-1.30122959008374e-05
-3.15536694028642e-05
-2.46505811165385e-05
-1.52848100079549e-05
-5.8671176609503e-05
-2.13938803623438e-05
-4.36335688492871e-05
-4.52853704318737e-06
-2.13513954354222e-05
-2.73048781502959e-05
-2.03287773686696e-05
-1.56680371464876e-05
-1.71597290649151e-05
-4.99840582725862e-05
-3.33647508404945e-05
-3.32977946089672e-05
-3.16441826557201e-05
-1.15777611893716e-05
-2.52468172750538e-05
-3.40962125258655e-05
1.14459636548913e-05
-2.69099181960546e-05
-2.9705649093766e-05
-2.59469887557541e-05
-4.4738113034584e-05
-8.4752387621319e-06
-3.74970660529434e-05
-2.72989423122754e-05
-3.88739104296083e-05
-6.78270221693668e-05
-3.65001933828898e-05
-3.83123625996452e-05
-3.49766155873475e-05
-2.21489549069085e-07
-1.73674937157873e-05
-4.19896070870402e-05
-2.26897656029451e-05
-3.25809979168708e-05
-2.60391562567722e-05
-7.03005389201363e-05
-2.70840182916016e-05
-5.6316268384219e-05
-2.88971694670437e-05
-1.16800423841235e-05
-2.335453125381e-05
-2.46888679785679e-05
-4.37125483654045e-05
-2.71137830991826e-05
1.3095932821535e-06
-1.80931836513505e-05
-6.14623659706976e-05
2.13203819594286e-06
-2.24538072161538e-05
6.57620244788531e-06
-1.50222906862108e-05
-1.27674124151984e-05
-5.83853009565564e-06
-2.15744113344865e-05
-7.9455610836797e-06
-5.24956088193183e-05
-1.27962347741444e-05
-8.94922711716368e-06
-6.03646996905052e-05
-1.76701672837428e-05
-3.89610429564712e-05
-3.55463467991584e-05
-7.1736278545972e-05
-4.96394189073908e-05
9.2251585097116e-06
-4.9761344936281e-05
-6.89127603962536e-05
-2.08921020291235e-05
-2.52369498225944e-05
-5.28247595560779e-05
-3.38249357446762e-05
-5.66696485997521e-05
-2.08063859794812e-05
-6.22077054603833e-05
-5.74618139153872e-05
-3.48470705376362e-05
-3.0505724965484e-05
-3.31909716603475e-05
-4.84594154296323e-05
-3.58116962622413e-05
1.0966456415565e-05
-4.17549221385564e-05
-4.93541144058943e-05
-1.81130277754519e-05
-2.6806999777836e-05
-2.50467671000389e-05
-1.90460423489524e-05
-4.09292823602869e-05
-3.00991088390658e-05
-3.40173898980867e-06
-4.86645408527924e-05
-9.11430055155066e-06
-8.3153995000055e-06
-1.49791053516726e-05
-2.6876803206496e-05
-1.57143429854538e-05
-1.96844446830961e-05
-7.68759558682047e-06
-8.25386558755211e-06
-6.14316415520981e-05
-2.54637001282593e-05
-2.7824221508603e-05
-3.97097649563663e-05
-3.83616452334802e-05
-3.40999061610889e-06
-3.49910673712566e-05
-3.54680690992174e-05
-1.85120196973574e-05
-4.50711374556222e-06
-6.08674425531103e-06
-5.19365345351569e-05
-1.01542070959396e-05
4.44422086081692e-06
-3.30940980373805e-05
-4.17690583525558e-05
-2.57510282344097e-05
-6.50533334248986e-05
-5.62492113396447e-06
-5.2457103087956e-05
-5.55564145771991e-06
-5.42065536184074e-05
-5.2007789267271e-05
-1.97541062839701e-05
-3.04250173460647e-05
-2.6735526933453e-05
-2.3774477345955e-05
-3.36662770732964e-05
-9.00430354107122e-06
-2.43737413437596e-05
-3.31043114843524e-05
-3.12176980749443e-05
-3.46123410199775e-05
-4.68359720459963e-05
-3.98016636466989e-06
-2.90160897936401e-05
-4.471477178016e-05
-4.67531267994595e-05
-6.99480202444015e-06
-2.30589281719556e-05
-5.09166327134905e-05
-1.07307258155024e-05
-3.59978838288288e-05
-6.44606440308776e-06
-3.3897292675382e-05
-2.68084466493061e-05
-1.19056153353978e-05
-4.33016525182462e-05
-3.98009788474718e-05
-3.44447213228191e-05
-3.76656417190664e-05
-1.22937225756163e-05
-9.31078433427045e-06
-4.44021844339127e-05
-4.24889473871527e-05
-2.06646234296944e-05
-4.71860324296914e-05
-2.88663842881509e-05
-2.22007422348028e-05
-5.64040128212571e-06
-2.66802826613204e-05
-3.39271679191039e-05
-8.81241145727171e-06
-1.26101378360207e-05
-4.50777283962737e-05
-4.05204528705997e-05
-4.25504353848744e-05
-3.61100912795694e-06
-6.34788190666151e-05
-2.08739060179074e-05
-2.84687311054302e-05
-2.67288589598739e-05
-4.03699698631654e-05
-1.89362415482156e-05
-3.16715103491831e-05
-4.79386459936598e-05
-3.23737548306611e-05
-7.7751041232931e-06
-5.34180610662252e-05
-8.12250356051236e-06
-2.27701046530217e-05
-3.73545090317428e-06
-3.0974767952129e-05
-2.86693595933316e-05
-2.85013278166119e-05
-3.32852804236546e-06
-5.16341408288176e-05
-2.875192004721e-05
-4.79038470917251e-06
-1.24183003667156e-05
-1.00524968400669e-05
-3.54343545504616e-05
-2.24939233541408e-05
-1.40130943944396e-05
-2.96763116683343e-05
-4.16038566564219e-05
-2.32301120635417e-05
-3.9430443321828e-05
-5.56065102069455e-05
-2.42514631396327e-05
-1.12729682871161e-06
-3.70459395256421e-05
-2.49856835156839e-05
2.07983328174545e-06
-2.97417287666966e-07
-9.07986476459425e-06
-1.28955993814635e-05
-4.33120493654596e-05
-2.15989748233353e-05
-3.81207502829963e-05
-4.725333493347e-05
-4.41779824344881e-05
-2.54172427213922e-06
-4.36496352311871e-05
-5.41429225066948e-08
-2.62889384706673e-05
-5.97810579722295e-05
-7.54775865232452e-05
-3.4769635897501e-05
-4.48685352247635e-05
-4.12576304471717e-05
-4.85275687475854e-05
-4.11575833419955e-05
-3.38054451149297e-05
-4.44972179772156e-05
-1.95388377383251e-05
-2.97182117199513e-05
-1.16622766947077e-05
-4.1473578151966e-05
-4.06171103690291e-05
-3.08699402004449e-05
-1.56268026763333e-05
-4.88836875885542e-05
-2.49258650753899e-05
-3.78010937882719e-05
-2.37140830709852e-05
5.82970883384398e-06
-2.01676901122327e-05
-3.67997289466724e-05
-6.53127632720219e-05
-2.75745665161478e-05
-2.23352162880534e-05
-4.02432555550635e-05
-3.06072908798354e-05
-3.21223438487333e-05
-5.47103236894803e-05
-3.89964278806835e-05
-2.47868631332929e-05
-3.56867003558834e-05
-1.78813229364315e-05
-5.40145478631397e-05
-3.03837476784196e-05
5.06480566187565e-06
-5.8298974372845e-05
-4.66645009674056e-05
-2.324560203591e-05
-2.15574043131365e-05
-2.27438229165842e-05
-2.03306392881792e-05
-3.64671877877519e-05
-3.13241526148844e-05
-2.62615459834295e-05
-2.79020872755844e-05
-2.08183006829425e-05
-4.79754096332239e-05
-1.79446808795799e-05
-4.05909475777558e-05
-5.75192302313075e-05
-7.3184737001984e-05
-1.44842084860207e-05
-2.82966663753719e-05
-2.76580774133548e-06
-5.03991069016575e-05
-5.1092522307167e-05
-1.21175519499177e-05
-1.99850382238965e-05
-1.95475722967321e-05
-1.47419780060693e-05
-2.4732178735205e-05
-4.10028931530416e-05
-2.48352605379594e-05
-2.10258886365607e-05
-1.79475409716787e-05
-4.39433016228751e-05
-3.4020350699419e-05
-3.60302278580743e-05
-3.59471272437962e-05
-6.41494697248145e-05
-3.37958719872853e-05
-4.536954629367e-05
-4.77447797073436e-05
-1.71002462253537e-05
-3.4074700445114e-05
-2.47514677223189e-05
-4.65883445716183e-06
-4.41894190971537e-05
-1.4149872658988e-05
-3.2397084140484e-05
-2.72053169286344e-05
-4.34489325765668e-05
-2.40567488330462e-05
-3.90897931116667e-05
-3.5672327046089e-05
-1.99157628027269e-05
-7.13430298029841e-06
-3.85250107684806e-05
-5.48325824346596e-05
-4.77743540110812e-05
-3.52027178802461e-05
-4.16164906807168e-05
-4.04066240218184e-05
-4.87765451609113e-05
-3.19054945877286e-05
-1.36486429588601e-05
-3.5912182896182e-05
-3.0796866204812e-05
-2.27990453073665e-05
-2.62716492252592e-05
-3.93673127138839e-05
-5.56510851926943e-05
-5.57437978948778e-05
-2.42638238747439e-05
-1.29969179252222e-05
-3.72366294994198e-05
-2.6114119476352e-05
-1.19827874788827e-05
-2.40252641050311e-05
-1.47760130431311e-05
-4.67057641400707e-05
-3.3011548412506e-05
-5.58132432150548e-05
-3.83574609682215e-05
-3.36716039228016e-05
-4.74779379682904e-05
2.19101066784579e-08
-3.19198901286298e-05
-1.62284013925906e-05
-2.76684795827467e-05
-4.04991495143727e-06
-5.49904070354654e-05
-2.92847478330964e-05
-6.66124346978362e-05
-1.33764173387966e-05
-2.00078293405213e-05
-4.71929910756966e-05
1.27016108112494e-06
-1.99582953837005e-05
-4.70252186909776e-05
-1.59565316826193e-05
-2.30404049662673e-05
-4.80090545563031e-05
-1.8552429806412e-05
-2.69287159444716e-05
-5.10567845401169e-05
-4.70666141888731e-05
-4.71502040722831e-05
-2.64646395883416e-05
-2.62392332808482e-05
4.57084479615654e-06
-3.85471274683841e-05
-2.94715097757299e-05
-4.6385727988624e-05
-2.49167323378537e-05
-3.94680403249584e-06
-3.84313907307434e-05
-1.54544523361939e-06
-5.07491943089972e-05
-1.24232831908981e-05
-1.14885588270701e-05
-2.23032155051262e-05
-1.48551793772155e-05
-3.77489394223853e-05
-2.12163523450713e-05
-3.11676008487542e-05
-8.70060395097682e-06
-2.42390121982411e-05
-2.03102506853551e-05
-3.71251205869441e-05
-6.2512645578529e-05
-3.60895357043819e-06
-2.22367361562108e-05
-2.37208147186423e-05
-4.35881208278733e-05
-3.75643295733778e-05
-6.0878461445158e-05
-1.95309926504381e-05
-2.53643596746379e-05
-3.66828919894478e-05
-4.62234692552487e-05
-3.56974408745943e-05
-5.64074790203927e-05
-6.64437681720426e-06
-1.54439847028256e-05
-5.08116684808004e-05
-3.42571644308322e-05
-2.09121036967747e-05
-2.06032784242741e-05
-4.11486353466365e-05
-6.61337712244654e-05
2.89680558104191e-06
-1.81722983704815e-05
-2.3787895482565e-06
-8.6697923536641e-05
-1.70646320548695e-05
-2.20301251680453e-05
-3.74753338073838e-05
-4.47460535670086e-05
-5.88785108730659e-05
-1.91902538576537e-05
-1.05208956134087e-05
-1.19416861886374e-05
-2.29821955433441e-05
-2.8806312658596e-05
-8.96032284133485e-06
-8.26320880301178e-06
-1.18421431273559e-06
-2.94659237060593e-05
-3.65007975562275e-05
-2.23775644626203e-05
-3.91196776781862e-05
-4.59671643773217e-05
-4.3545524792018e-05
-2.36988452233819e-05
-3.79730162942523e-05
-2.61283649357637e-05
-2.56404829362198e-05
-3.8956528937434e-05
-6.76263131881572e-06
-2.4716762746602e-05
-4.90640676094445e-05
-3.43531034017087e-05
-2.24529278539549e-05
-4.54838449071249e-05
-3.85796932399008e-05
-2.42792745870275e-05
-1.98619467867856e-05
-4.5851297965696e-05
-3.66763131518904e-05
-1.54416536346401e-05
-1.6302015261212e-05
-1.06557750167715e-05
-2.73489312810038e-05
-2.92991338739608e-05
-1.62277304697359e-05
-3.26987155219813e-05
-4.17672452654144e-05
-3.17628986456865e-05
-1.84265333338964e-05
4.29452050895169e-07
-8.4804569475441e-06
-6.32250542705325e-05
-3.83425148302982e-05
-5.65985700560633e-05
-4.68799698543313e-05
-3.82570374633445e-05
-2.75761250945605e-05
-1.18157031619151e-05
-1.74699332721177e-05
-2.1057047891892e-05
-3.55662745722056e-05
-2.92693595287713e-05
-1.90061483324954e-05
-3.78939955866472e-05
-1.51163973546221e-05
-3.70964458792136e-05
-4.08217839215465e-05
-4.87752407820056e-05
-3.69759352891318e-05
-3.24729480900366e-05
-3.28384961478123e-05
-4.94101747845166e-05
-1.33386449234544e-05
-2.21453921513083e-05
-4.37765182552676e-05
-3.59747646927782e-05
-3.10955421553409e-05
-6.33652882224667e-06
-4.97616841263025e-05
-1.9670852191343e-05
-3.58727606699164e-05
-2.50221517368119e-05
-3.16613715746032e-05
-2.9974372690489e-05
-3.32527488347258e-05
-3.97076068931668e-05
-3.54252133167007e-05
-3.04346933058423e-05
-2.85205511932525e-05
-4.29806007636559e-05
-3.69751945166793e-05
-2.37470954258633e-05
-9.6999985798274e-06
-3.03900148900939e-05
-4.22414908377138e-05
-3.63381049543021e-05
-4.03179101879968e-05
-1.81004963098262e-05
-9.81409927309887e-06
-1.75429100749643e-05
-4.80010946506658e-05
-2.05064851220176e-05
-1.23534998831047e-05
-5.01093696336813e-05
1.30098671473433e-05
-9.57128528302695e-06
-2.03951975969556e-05
-1.17622067017554e-06
-4.85181820598015e-05
1.03105075225523e-05
-1.83154389172255e-05
-2.73189998591864e-05
7.32531873137158e-06
-1.21797520013013e-05
-1.46957547303313e-05
-5.98205318407788e-05
-2.38010865910723e-05
-1.55608462260369e-05
-3.77965360284612e-05
-4.97441803248192e-05
-3.28784533257967e-05
-3.51613140621488e-05
-2.58213000714273e-06
-3.08486830239887e-05
-3.10401307265575e-05
-3.14748285232467e-06
-8.1557157193993e-06
-3.58111791533976e-05
-6.48068396628811e-05
6.67657096648387e-07
-5.82343894711521e-06
-5.93600262867732e-06
-1.88779280746931e-05
-2.72301449002904e-05
-2.90950623088996e-05
-3.56269372376251e-05
-1.83840865172301e-05
-7.83698581678989e-05
-2.24005850537974e-05
2.54070453456465e-05
-3.42049175720896e-05
-7.52267195751813e-06
-3.46385200866318e-05
-3.70755734461422e-05
-7.66438847780193e-06
-1.56031360374872e-05
-1.13353214035882e-05
-1.0319762988924e-05
-3.43508246528561e-05
-5.90526602902287e-05
-2.31270807235061e-05
-1.93375678002584e-05
-1.00575554044756e-05
-1.12977901947961e-05
-3.13321789193801e-05
-3.3739864794741e-05
-4.62777226514675e-05
-2.74289759458156e-05
-2.95092037239649e-05
-5.27009809188892e-05
-4.20982150211718e-05
-2.00302892381987e-05
-2.51783071431837e-05
-2.31279005357106e-05
-5.69672623052211e-05
-1.95092159103454e-05
-3.03476996876286e-05
-7.42762476205242e-06
-1.50231092179215e-05
-2.76039368187124e-05
-3.85675142518664e-05
-1.458070960426e-05
-4.57797095162777e-05
-2.23973713600624e-05
-4.11847109293881e-05
-3.61589750378755e-05
-4.02463574559469e-05
-2.34082918788866e-05
3.19158614952616e-06
-4.3254126437441e-05
-2.58311386196467e-05
-3.12794472504016e-05
-3.31451481377268e-05
-3.87100832531159e-05
-1.52166232945269e-05
-3.52199315364581e-05
-4.57258660004547e-05
1.07915222838214e-05
-6.57960740602256e-06
-5.46517970752246e-05
-2.3445066494326e-05
-1.42481268052706e-05
-2.19847823456029e-05
-1.26307368793268e-05
-2.93407271343704e-05
-3.07659102902365e-05
-2.14065084150454e-05
-5.03502316154762e-05
-7.56582186459863e-05
-4.07046913966699e-05
-3.42822594181882e-05
-3.01094602675184e-05
-3.95190562081638e-05
-7.63043579614637e-06
-2.48017288006227e-05
-4.03837241749774e-06
-3.71799571185447e-05
-9.79565073318703e-06
-3.71034270271523e-05
2.3189233579983e-06
-4.90417706852356e-05
-4.1351642145438e-05
-1.88158733407847e-05
3.16559021658773e-06
-1.1309776468625e-05
-2.64779903073535e-05
-2.99787561598933e-05
-5.44539007499403e-05
-4.99939297661191e-05
-3.06064077128033e-05
-4.8502900010872e-05
-3.15643249669215e-05
-2.13582544284654e-05
-3.14463754015284e-05
-3.09042549752075e-05
-4.78302465154199e-05
-4.38045484457265e-05
-2.09490870966669e-05
-1.63894533844929e-05
-5.15926786489829e-05
-2.68947621322844e-05
-3.17765945047871e-05
-2.87667511572693e-05
-1.78970069517031e-05
-5.23275605720908e-05
-6.96297789248389e-06
-2.29724834857618e-06
-2.12631353815541e-05
-4.03655742825598e-05
-3.43455091569375e-05
-6.20951739086415e-05
-3.14684234090576e-05
8.93125716984795e-06
-3.86916959417838e-05
-3.58906580474764e-05
-4.44700507665726e-05
-3.71011127828411e-05
9.53371453461854e-06
-4.04805635020672e-05
-3.30820894465159e-05
-1.95863808477123e-05
-1.23218659636078e-05
-4.36798754297943e-05
-1.45091813688242e-05
2.8108957520483e-06
-2.36621048482036e-05
-3.14241345349586e-05
-1.50913408438849e-05
-4.09201343685861e-05
-2.56818048594719e-05
-4.5732741228228e-05
-3.2992770363808e-05
-2.86538593508388e-05
-3.88472973847951e-05
-3.78287305283785e-05
-4.10216537303716e-05
-5.06942007993421e-05
1.42660117004357e-05
-7.06857470221832e-06
-1.54179157238106e-05
-2.73328474648847e-05
-4.04322978988145e-05
-3.35644326966266e-05
1.65699941495258e-05
-2.63784288709963e-05
-2.10806529082106e-06
-5.98552007361144e-05
-6.76747432060133e-05
-1.69552201621652e-05
-3.78349317928705e-05
-3.44949055231508e-05
-4.41055202289761e-05
5.31727110824085e-06
2.24027728533822e-06
-3.75882435637966e-05
-2.55936386621851e-05
-2.94093454293867e-05
-4.82333353579551e-05
-1.93441413493998e-05
-2.31417694024344e-05
-3.82141666947834e-05
-2.51302096610066e-05
-1.59537543931462e-05
-1.93349334273869e-05
1.83061468655228e-05
-4.66119880651811e-05
-4.02921312397663e-05
-3.63549070053434e-05
-1.79642948547023e-06
-1.57323246811273e-05
-3.38020314498508e-05
-1.50234949758287e-05
-3.78197394598072e-05
-2.06195993581136e-05
-4.36173589500122e-05
-3.4841108475963e-05
-2.3090928296287e-05
-5.4718614024995e-05
-5.71567685434033e-05
-7.1202859662342e-05
-2.18971251325362e-05
-8.56955782796075e-06
-4.36809771062092e-05
-5.9913827637958e-05
-1.34659148024043e-05
-2.22574625716195e-05
-2.23859522989606e-05
-2.84017963434003e-05
-1.08544242087313e-05
-4.15110513855545e-05
-1.18830977160769e-05
-3.67542425873642e-05
-5.27894465181053e-06
-4.11865144893386e-05
-2.55283885711387e-05
-1.12310792554698e-05
-1.87649693391991e-05
-4.20558328058121e-05
-5.10385712681774e-05
-7.06154944914475e-06
-1.82864864801465e-05
-9.49316174521867e-06
-3.18070092758677e-05
-4.87815087016266e-05
-3.93029499454995e-05
-2.60415497054456e-05
-2.02641192963435e-05
-1.33537112831282e-05
-3.23844200902429e-05
-2.83715053620387e-05
-3.78620481451664e-05
-1.7417166887005e-05
-3.96846584892286e-05
-2.83551013522746e-05
-2.55757981011718e-05
-3.67484064000718e-05
-4.11561002694125e-05
-3.80339892606285e-05
-4.69174123986709e-06
-3.63598945938129e-06
-2.50194014893586e-05
-4.60504447211754e-05
-6.17135872392062e-05
-3.8782273134357e-05
-4.34567109403475e-05
-2.34691566186427e-05
-2.5926303694882e-05
-2.65863455994643e-06
-2.57777616100753e-05
-3.21026336489711e-05
-5.14614123673745e-05
-4.67268293203706e-05
-2.31875144193229e-05
-2.05468352072143e-05
-9.01720357140114e-06
-3.90678290125317e-05
-3.30623290799183e-05
9.10073041578415e-06
7.67021595040401e-06
-3.79301940416104e-05
-6.98324095588143e-06
-3.38905520737107e-05
-3.34774330379353e-05
-2.19430324526088e-05
-3.40078903579991e-05
-1.38602374366453e-05
-3.48289514183199e-05
-5.0349467949526e-06
-3.44308146801141e-05
-3.01761580233039e-05
-1.34105807352383e-05
-3.5396764027886e-05
-1.94853147608927e-05
-5.67317167671063e-05
-6.08945549430252e-05
-3.90279702552096e-05
-1.93371919603728e-05
-3.6381591185199e-05
-3.55610760826076e-05
-5.03308002146882e-05
-4.37244955582008e-05
-3.16371372421123e-05
-2.70064703423689e-05
-3.40902675316184e-05
-3.88789343954488e-05
-3.48261523272682e-05
-5.07967531345751e-05
-2.39266231375432e-05
-3.07097000031058e-05
-3.18369719676311e-05
-2.82908092751815e-05
-2.5253973856013e-05
-5.0924127414807e-05
-3.7907687780019e-05
2.3769364184645e-06
-2.34436481760928e-05
-5.42382278971391e-05
-4.05331346725629e-05
-3.16153955705059e-05
-2.58224198492965e-05
-2.40616462115868e-05
-1.9011861386729e-05
-5.5056488148141e-05
-4.09748793905085e-05
-1.57574346083257e-05
-6.06553772630733e-06
-1.04765430291004e-05
-1.77574383406632e-05
-3.19617922978868e-05
-7.39144596405925e-06
4.46690496755186e-06
-2.71572565583695e-05
-3.90453256969649e-05
-3.16015181513381e-06
-2.00027473296875e-05
-1.07808875623717e-05
-5.35289706388697e-05
-2.00949838105838e-05
-2.08972722350909e-05
-5.59613620378923e-05
3.24795945318646e-06
-3.32556379799123e-05
-1.26840852877309e-05
-2.53689450945862e-05
-2.6231497018978e-05
2.53297761057896e-05
-3.86916921820276e-05
-5.17622762379065e-05
-4.3972322168345e-05
-4.86962522754394e-05
-3.43221597960379e-05
-3.89595360442294e-05
-5.38481435593407e-05
-7.0501980712616e-06
-1.93415214190072e-05
-3.89024853322828e-05
-1.67696825288158e-05
-3.28003721897083e-05
-6.59734079819179e-05
-1.66190487585059e-05
-5.1466652948988e-06
-3.21224971093404e-05
-3.55089130573226e-05
-5.34204354902965e-05
1.03963503386324e-05
-2.69782746035002e-05
-4.8828207994794e-06
-4.19862841682151e-05
-5.0198446936163e-05
-5.18681116121247e-05
-3.07560075692765e-05
-1.51755651635435e-05
-2.29933961769097e-05
-2.10865196971718e-05
-3.14327076577584e-05
-5.94602828325517e-05
-4.38210601467564e-05
-1.3513538769817e-05
-5.03993609860197e-05
-3.13639461054304e-05
-3.6544479934704e-05
-1.9315623287747e-05
-3.73935013501184e-05
-5.31753299725355e-05
-1.27422947582945e-05
-3.60375288257782e-05
-2.94775772742082e-05
-3.5439298053414e-05
4.483694878444e-06
-2.87805727301019e-05
-4.07831027862264e-05
-9.54301174645878e-06
-5.74593120147067e-05
-5.73129559637686e-05
-2.35195024153239e-05
-4.42094039529229e-05
-3.10042132446538e-05
-3.68746707357935e-05
-1.85628809571846e-05
-6.22828217219854e-05
7.41202823772264e-06
-3.04744121536331e-05
-3.34681678587069e-05
-4.22768973600035e-05
-4.54524814172938e-05
-5.45642516676012e-05
-3.1237261450149e-05
-3.28672988294133e-05
-2.91205546326291e-05
-2.55227322972018e-05
-4.32577599766351e-05
-5.06722035214242e-05
-1.96834264662682e-05
-2.7477456530288e-05
-2.38175634379501e-05
-7.23992666278866e-06
-2.71405655823039e-05
-3.61125949224143e-05
-2.46962413630878e-05
-8.51130447447072e-06
-3.47122938648796e-05
-3.55669091366205e-05
-4.3813310852707e-05
-4.07617000339534e-07
-4.30544901179018e-05
-4.52324236192602e-05
-2.67025073504953e-05
-1.58198181060649e-05
-2.32197498768279e-05
-1.57949407955046e-05
-3.95027573008559e-05
-3.27678871371721e-05
-5.6946038036685e-05
-3.44177947777307e-05
-3.06805841518352e-05
-1.8364218741552e-05
-1.1869719615176e-05
-3.25388858580972e-06
-4.08318847997444e-05
-2.47294451796452e-05
-3.485401224772e-05
-6.55305155437894e-06
-3.21931126887348e-05
-2.09591012730062e-05
-3.08492766516216e-05
-1.4499963012344e-05
-3.57740401194967e-05
-4.29823752714741e-05
-2.51599249447428e-05
-3.73856880518128e-05
-3.0898414442403e-05
-1.5475026493509e-05
-1.02424468031318e-05
-1.30673890846404e-05
-4.53143382662116e-05
-2.59436394596554e-05
-1.78778915620375e-05
-4.50621418435062e-05
-3.01988015754953e-05
-2.46081118480714e-05
-3.23371740004456e-05
-3.45439087530643e-05
-1.80059830624089e-05
-2.23048536431452e-05
-4.31463702572825e-05
-4.34345259127139e-05
-2.56817069458815e-05
-4.96226338945158e-05
-2.49683233821274e-05
-4.32129871660743e-05
-2.86733477436932e-05
-4.28664140409984e-05
-6.29721715370157e-05
-3.31350715968654e-05
-2.2703691703175e-05
-6.31540928633691e-05
-5.92898452735297e-05
-1.35104341345307e-05
-2.70242427136801e-05
-4.01700322158593e-05
-2.56996894965616e-05
-4.75117994570442e-05
-7.20106131131823e-06
-2.96863562669381e-05
-1.24895742633965e-05
-1.84968977941801e-06
-3.9226716899184e-05
-1.75107145734822e-05
-5.57205517667654e-05
-2.84535134414347e-06
-3.43059243474887e-05
-2.41154741289133e-05
-5.95061076249489e-06
-3.18175835517349e-05
-5.20058347956722e-05
-2.55927694295545e-05
-2.16315708249634e-05
-4.35133719843417e-05
-6.43118366040653e-06
-2.03142408832242e-05
-3.5093566617691e-05
-3.76541108108131e-06
-1.27840550049797e-06
-2.71015445411329e-05
-4.92799654726555e-05
-3.15327238368247e-06
-1.69472257092873e-05
-1.374552549174e-05
1.26172340621854e-05
-1.06775463064034e-05
-2.15410835958569e-05
-1.03704519255944e-05
-8.00274046239424e-06
-2.15570311103527e-05
-1.8028855263717e-06
-1.28239603753713e-05
-6.01061448209483e-05
-3.74186911008547e-05
-2.83966440187446e-05
-6.01037267963207e-06
-3.73156800447166e-05
-5.48259121547744e-05
-1.82427557013143e-05
-3.37645420064281e-05
-4.3715559962993e-05
-4.12506779418566e-05
-4.60558627284707e-05
-2.20490657390965e-05
-2.60109641026388e-05
-3.91637474372407e-05
-4.26126698391301e-05
-4.06978706866002e-05
-2.5033283187198e-05
-2.51967457869548e-05
-2.92430843952929e-05
-9.555601305053e-06
-4.92693679208842e-05
-2.79019443134248e-05
-2.02283549629356e-05
-5.55390533383373e-05
-3.81462336431774e-05
-1.96294058763522e-05
-6.39551379940257e-05
-4.78533197109231e-06
-1.52865678153133e-05
1.71717881880529e-06
-4.54551450351587e-05
-3.41130745356114e-05
-7.68094122314112e-06
-1.78824209514712e-05
-5.27594637005604e-05
-5.3783731393789e-05
-4.91841627144683e-05
-7.7166236472192e-06
-9.09887406072748e-06
-3.88079153482263e-05
-2.21850685460386e-05
-2.43116411651495e-05
-3.5070811678153e-05
-3.27518636257821e-06
-3.23300106549393e-05
-3.27169051340648e-05
-5.74113610340188e-06
-2.02875770757828e-05
-2.97565641395504e-05
-4.15687489791033e-05
-2.86258009521886e-05
-2.60390757695303e-05
-1.82215749908775e-05
-8.02840937854695e-06
-2.62335117501447e-05
-2.33704675610956e-05
-2.7973596566817e-05
-5.61087449837527e-05
-4.26247484800003e-05
-4.22563586545761e-05
-1.37850001731283e-05
-2.52822978768293e-05
-3.65347279104748e-05
-3.37677304660701e-05
-1.58853667329094e-05
-2.03906238092559e-05
-3.58781389287606e-05
-3.66387666548138e-05
-2.32611241914437e-05
-3.55680040266837e-05
-1.08272606663474e-05
-5.03265180313523e-05
-1.58552188034059e-05
-1.24673050758647e-05
-4.84154620284982e-05
-2.84143298978206e-05
-3.31611352661594e-05
-1.65530317854671e-05
-4.2061222130144e-05
-1.68570981485349e-05
-3.01218954128859e-05
-3.75303543633518e-05
-1.02908156213421e-05
-1.23820639574861e-05
-1.30585368706273e-05
-6.83810758854074e-06
-2.03486892710978e-05
-2.70729152287074e-05
-2.36881700660799e-05
-2.15199637821134e-05
-3.02741905037529e-05
-2.5366177098003e-05
-3.25030962413357e-05
-1.33641732161445e-05
-2.46247079714929e-05
-6.12923265091432e-06
-2.65630774466003e-05
-5.4289656534148e-05
-3.14126861316252e-05
-2.99235834352888e-05
-5.91245684180956e-05
-1.78557874871678e-06
-4.79193919472239e-05
-1.71683784278223e-05
-2.08635448436262e-05
-3.85533809390313e-05
-5.05428361309729e-05
-1.98318820221575e-05
-4.09169967640824e-05
-2.97503350138699e-05
-3.6538365222105e-05
-2.09000572218649e-05
-2.25208365074956e-05
-1.33324401980774e-05
-6.71573486947181e-05
-3.10150435217338e-05
-6.31473099902954e-05
-2.58423263998524e-05
-2.94720784042623e-05
-3.09699194252879e-05
-1.1115698757344e-05
-1.82229109315818e-05
-4.50085310542157e-05
-3.8574357677101e-05
-1.55376023070158e-05
-3.21391479845649e-05
-2.84433167874206e-05
-1.82917967665908e-05
-4.5899893131899e-05
-5.10247969250604e-05
-2.46631103401044e-05
-1.62413519872188e-05
-2.55626303187945e-05
-3.29620355742597e-05
3.03128811168842e-06
-4.15342725092974e-05
-5.23563249645171e-05
-4.22021016552234e-05
-5.00503425931237e-05
-5.16029232815132e-05
-2.64497405436123e-05
-2.19580713292404e-05
-1.33167563733525e-05
-1.6024999723434e-05
-1.33060696151585e-05
-6.10163966144186e-05
-1.73125592958925e-05
-3.88725115378969e-05
-1.17309868173427e-05
-2.16994507745548e-05
-2.08926720190353e-05
-4.87087400275472e-05
-2.44382030535256e-05
-1.46031571576506e-05
-2.4078506314135e-05
-2.57649352709254e-05
-1.2247213670681e-05
-1.77600313119145e-05
-4.87472553406014e-05
6.27196689915408e-06
-1.8604168128043e-05
-3.21551551929031e-05
-4.33242706521383e-05
-1.91425700326185e-05
-4.76746246625532e-05
-3.99918623852691e-05
-3.15489182702478e-05
-2.77383039153718e-05
-1.13977362974179e-05
-2.62334507017236e-05
-7.56104561343227e-06
-3.487919474998e-05
-3.10559410641241e-05
-2.93618154447306e-05
-4.70551829799619e-05
-8.14221035910394e-06
-1.78561568761248e-05
-4.44085194732959e-05
-6.23103293164193e-05
-2.36087853145345e-05
-2.41164292707414e-05
-4.08900968859751e-05
-3.48140051788568e-05
-4.35608639037247e-05
-5.29142432095912e-05
-2.20927141970039e-05
-9.73911827941668e-06
-3.56732296174151e-05
-3.92274232554123e-05
-3.43979980568701e-05
-2.94836405981515e-05
-5.58472306759431e-05
-1.3034593565791e-05
1.44258257694997e-06
-1.3261472398566e-05
-2.98959937175809e-05
1.04767887110081e-05
-4.23638407885578e-05
-1.65912527634852e-05
-1.52767987430259e-05
-2.3112126173551e-05
-6.01815034008518e-05
-4.12180771498444e-05
-2.60384027425876e-05
-2.77352328211985e-05
-2.7798118028031e-05
2.08167066194607e-06
-2.49338025882754e-05
-5.12024519579607e-05
-3.70407392525073e-05
4.92258551164222e-06
-1.72707536502187e-05
-9.69132300711053e-06
-3.4979307920049e-05
-1.56560783366408e-05
-8.25847990239646e-06
-3.4667114928438e-05
-2.05094467858104e-05
-3.05028266015565e-05
-4.16530791408913e-05
-2.61620721766506e-05
1.56845621589211e-05
-1.44001515663945e-05
-3.78598846397791e-05
-1.21285812148002e-05
-2.67156678670595e-05
-2.50822807696314e-05
-7.98437536707596e-06
-1.46977300653363e-05
-4.46802149245144e-05
-4.44617732050219e-05
-1.7059421438021e-05
-8.29405965493272e-06
-2.19414324017946e-05
-3.21251621332992e-05
-9.64843916103301e-06
-3.84620482177338e-05
-5.16191814655219e-05
-1.07581971578817e-05
2.08092725880621e-06
-3.18797252972505e-05
-2.0609195682042e-05
-3.60217282572879e-05
-8.57609173370585e-06
-3.19259701501511e-05
-3.72550227866347e-05
-4.0895799759008e-05
-6.46028281021998e-05
-2.43692514834791e-05
-2.27629404050127e-05
-1.7609195348373e-05
-3.4249552823361e-05
-3.28570914627139e-05
-1.92774257498212e-05
-1.30913932950133e-05
-1.6131691608686e-05
-6.94701011159071e-05
-2.7411996480731e-05
-2.53414454333042e-05
-3.99361805285511e-05
-1.25715337127753e-05
-1.60748956777339e-05
-3.10939873002231e-05
-3.89709695108487e-05
-2.75574233269515e-05
-2.10087287061772e-05
-7.24822213878001e-06
-2.9345829002153e-05
-4.47145346649315e-05
-5.63854952086608e-05
-6.19397993392091e-06
-1.65291633042947e-05
-3.8897112918002e-05
-3.10544314092844e-05
-3.74549247553383e-05
-5.05172262789265e-05
-3.14903878675436e-05
-3.5826916091312e-05
-5.2674316299696e-05
-3.08075144955807e-05
-3.34229520321624e-05
-3.2529381059336e-05
-2.91530585117928e-05
-2.6398762383631e-05
-2.67983401765836e-05
-3.17432953579712e-06
-3.30540862090864e-05
-3.17772639256653e-05
-4.53326880827117e-05
-5.09041477627054e-05
-2.62224426241061e-05
-1.29377973666115e-05
-1.30378821407296e-05
-1.20383259716497e-05
-3.50355794626538e-05
-3.83467558473865e-05
-2.98361636992883e-05
-3.40724834537232e-05
-6.44977608152071e-06
-2.3527366949028e-05
-1.27979642171286e-05
-3.30868932065899e-05
-2.82041178794655e-05
-1.20350539465586e-05
-1.79324529579045e-05
-3.49873236367797e-05
1.00470426400744e-05
-2.94731329392282e-06
-6.36905429553004e-07
9.0982983077449e-06
-4.9533997656517e-05
-2.456734196378e-05
-3.82271967680161e-05
-3.91906755326511e-05
-1.08476490281744e-05
-1.82035926794583e-05
-3.68277538335144e-05
-3.95409637716659e-05
-1.62892642167966e-05
-4.58058439296582e-05
-2.90284228717885e-06
-1.15020123337567e-05
1.04508628214721e-05
-2.14189035072839e-05
-3.62160618704696e-05
1.14009461724376e-05
-4.06090785260176e-05
-4.64006534377563e-05
-3.6111786016742e-05
-6.09605959332257e-05
-2.6951428417098e-05
-1.94467853065001e-05
-1.99302639829268e-05
-6.68006973946311e-05
-2.14991548784977e-05
-9.54116490174863e-06
-2.71525622230416e-06
-1.1270507507312e-05
-4.37733533470176e-05
-5.21558900098154e-05
-4.35464621186661e-05
-2.06752872621891e-05
-2.16639116160112e-05
-5.61515052404521e-05
3.23232854167581e-06
-3.02487232634377e-05
-3.35156687810906e-05
-1.39264252485202e-05
-3.20507942299103e-05
-2.63980320135987e-05
-6.67489538900931e-06
-5.68100255770932e-05
-2.63077529776755e-07
-5.99732003467756e-05
-3.32690278801171e-05
-1.92821415287853e-05
-4.88956036738703e-06
-3.61700796289903e-05
-3.30639555422478e-05
-3.05419496677507e-05
-4.95597558634291e-05
-3.19193440152525e-05
-3.14719367146305e-05
-3.16823988474012e-05
-4.18394297683674e-05
-3.88268632559874e-05
-2.63316641566196e-06
-5.08110664564083e-05
-2.77799371527988e-05
-1.85529204779106e-05
-3.69735463232676e-05
1.2112146740256e-06
-3.28400979874668e-05
-2.80175717522975e-05
-2.0288196243802e-05
-2.21891723830058e-05
-2.18441075164244e-05
-2.27340126548742e-05
-3.60211850941232e-05
-2.28047098679213e-05
-3.68249157994022e-05
-4.81060564898789e-05
-3.47831152758013e-05
-5.20869252799322e-05
-2.1719111674817e-05
-2.33315163771514e-05
-2.98677985155692e-05
-9.56161079394184e-06
-4.26370912268352e-05
-1.56928725928237e-05
-4.46565486326906e-05
-4.00028632167807e-05
-1.90356590635778e-05
-4.61037124469432e-05
-5.52345860701631e-06
-3.74594402915053e-05
-4.32888628987542e-05
-3.14380522777921e-05
2.79107629551203e-06
5.30792613830088e-06
-1.8826445970863e-05
-4.38532344944449e-05
-2.6227684974025e-05
-2.87674068278394e-05
-3.25883444694541e-05
-3.53366129502453e-05
-1.42947377009489e-05
-2.34827818942435e-05
-3.31964921451318e-05
-3.06529415103701e-05
-4.63758110122486e-05
-3.79132198649635e-05
-6.24032132957344e-06
-5.04779107932482e-05
-4.99982835879524e-05
-3.47029365511296e-05
-4.66279702181659e-05
-4.51047952751637e-05
1.00708470494333e-06
-4.79986083522912e-05
-4.45780330643095e-05
-5.39636283864325e-05
-4.12083003968316e-05
-4.44120786240474e-05
-5.02549794635958e-05
-2.69081168549561e-05
-4.53172616403858e-05
-2.65306517797305e-05
-4.67836460384497e-05
-2.6096425958182e-05
-4.55477623587834e-05
-1.99130569210395e-05
-3.8112498555879e-05
-2.25087295629089e-05
-4.13314147134561e-05
-3.11663969808911e-05
-2.63174898439007e-05
-4.81923576675125e-05
-1.85557060647263e-05
-3.64292726012674e-05
-5.55101478411218e-06
-2.48677315239076e-05
-1.36712074461221e-05
-3.84226335046425e-05
-3.97152664002267e-05
-1.91335965863693e-05
-5.30874700117767e-05
-2.26365539176881e-05
-3.78661498408684e-05
-2.25391750334879e-05
-4.67605752467603e-05
-2.35644164156063e-05
-4.23692557873013e-05
-2.68748045739508e-05
-2.56564069548335e-05
-2.75750649797724e-05
-4.21224487071974e-05
-2.16982878329405e-05
-3.99004736929565e-05
-3.31906991688408e-05
-2.70188807645221e-05
-5.14754395546659e-05
-5.54566907222222e-05
-2.48715028956935e-05
-4.58154888518821e-05
-3.84441680591266e-05
-4.45939021867034e-05
-6.14151949218145e-06
-1.52287528229749e-05
-1.85815883219503e-05
-5.08029371506289e-05
-6.15096603657938e-05
-2.74303370579041e-05
-3.18753725442919e-05
-1.765466155146e-05
-4.58727496921482e-05
-2.6664166980516e-05
-1.53037361905917e-05
-4.44895106805686e-05
4.06880239998189e-06
-5.57686451548404e-05
-1.72406066652433e-05
-3.40154176318022e-05
-4.81039676722798e-06
-2.27990101479775e-05
-4.86261332446897e-05
-1.03313704588924e-05
-3.1837493282755e-05
-3.05471270173581e-05
-5.61829086546341e-05
-2.12422656971403e-05
-1.60193506713466e-05
-2.92562610290294e-06
-2.01099166761021e-05
-3.10484434147937e-05
-3.16762541340881e-05
-4.20141514080724e-05
-4.00316462547075e-05
-2.52647224764164e-05
-2.22438027824235e-05
-3.09687763054724e-05
-3.49763494818556e-05
-6.23580556422497e-05
-3.02450195457767e-05
-1.40879959402298e-05
-3.28176281337861e-05
-4.65565543063169e-05
-3.97191994838757e-05
5.05952326924027e-06
-3.1070318111895e-06
-3.05547397620965e-05
-2.8379437773551e-05
-3.36441636249244e-05
-3.05090911084668e-05
-2.48494001967464e-05
-4.45491156023022e-05
-8.4668483798897e-06
-4.05188622375126e-05
-4.64143725911533e-05
-3.5817950795385e-05
-9.14013738423825e-06
-2.03063920049626e-05
-3.58755675074718e-05
-2.96080049386625e-05
-2.87347422724198e-05
-4.77762843010545e-05
-5.36441386632917e-05
-3.49112185305485e-05
-7.46726981801378e-06
-4.31993661429034e-05
-2.98077328442074e-05
-1.99019165108772e-05
-2.55586789936575e-05
-8.88918121372881e-06
4.29771526113385e-06
-1.29000835185393e-05
-6.6593115925234e-05
-2.85995045341111e-05
-8.88356004283545e-06
-1.3151914470232e-07
-2.77149717241112e-05
-2.57124102937758e-05
-3.18133696113132e-05
-2.49243266469207e-05
-2.02991690355967e-05
-1.5779363069771e-05
-1.8137374151785e-05
-3.66335810213578e-05
-4.36190744985413e-05
-6.91685588512526e-06
-5.73043916551972e-05
-2.79427308943895e-05
-5.15864099403621e-05
-9.77125889366144e-06
8.95443293296772e-07
-4.38482119476107e-05
-3.21925079344833e-05
-7.67757277627444e-06
-2.91024062201439e-05
-9.78743594391641e-06
-9.34040138723083e-07
-1.30851101153991e-05
-2.38238105487628e-05
-1.07804305226696e-05
-1.31166422428994e-05
-5.13556391354226e-05
-3.61239868440124e-05
-3.04621905166821e-05
2.17299726019309e-05
-3.54837787697289e-05
-2.87880605437088e-05
-2.13099538550312e-05
-3.54167399142359e-05
-2.74706010142797e-05
-1.65472782716829e-05
-1.11072349944053e-05
-5.42189731111131e-05
-1.99167503968748e-05
-2.87747543330484e-05
-3.04332095205144e-05
-2.82291842852805e-05
-1.72366372198509e-05
-4.44194820282784e-05
-1.99997676307264e-06
-2.37586703332053e-05
-6.30040872596475e-05
-3.20895615404745e-05
-2.90973313474014e-05
-3.30730385336487e-05
-3.81386549734435e-05
-2.65054543740156e-05
-1.88943609750831e-05
-6.03597286577563e-05
-2.25741118389628e-05
-7.19824038439687e-05
-2.4124936516383e-05
2.2367003703216e-06
-3.48942921162798e-05
-3.97032187189683e-05
-3.40295207162848e-05
-2.14257231632512e-05
-3.33695147179724e-05
-5.66666240206741e-05
-2.16559692413008e-05
1.34840967357444e-05
-1.42796491386731e-05
-3.68080147378797e-05
-1.82707430737715e-05
-2.35709751002598e-05
-1.52084035020722e-05
-4.11428803963006e-05
-1.64459846753707e-05
-5.04361061942418e-05
2.39570174497108e-05
-2.75958439726597e-05
-3.37149287697442e-05
-3.5720965978376e-05
-2.14516658192185e-05
-3.70279210847026e-05
-1.86733764581476e-05
-1.5177067985102e-05
-1.07885058523768e-05
-2.63003161812858e-05
-1.44557180316737e-05
1.06657250878373e-05
-4.3760356291231e-05
-5.11536681661255e-05
-7.64378150543995e-05
-2.64071645704078e-05
-8.49583345757933e-06
-6.75243661709718e-06
-3.84864814675276e-05
-3.24750917362206e-05
-9.23509363127524e-06
-9.85943165193435e-06
-3.47163095908418e-05
-4.82129750638553e-06
-2.30840664548214e-05
-4.72488402008863e-05
-4.7550092836657e-05
-3.89807821006201e-05
-2.40412472728853e-05
-2.93045507270692e-05
-6.16289088264038e-05
-4.6338166376432e-05
-2.77496802771037e-05
-4.14364435589546e-05
-1.80648118783402e-05
-3.23871308099178e-05
-4.84461937585689e-05
-4.78073103199614e-05
-2.08684645470178e-05
-3.56644582861922e-05
-1.76023410804805e-05
-2.46163913452827e-05
-4.18529095328518e-05
-2.85565860883688e-05
-9.49158010240799e-06
-4.33170440320695e-05
-6.91707090816678e-06
-1.238197420932e-05
-5.37623527114611e-05
-2.48476811011746e-05
-3.63617941362258e-05
-4.24860888992504e-05
-3.18461048411873e-05
-6.61157605678471e-06
-3.61283042735346e-05
-3.60003393945877e-05
-1.95537461016342e-05
-8.26983862170982e-06
-2.92511252729142e-06
-1.1258852109836e-05
4.13364933172255e-06
-3.6734444459526e-05
-2.22873604316471e-05
-1.42179865484904e-05
-2.81900193395823e-05
-3.53180201283955e-05
9.8055033171211e-06
-3.25930605733814e-05
-4.03544181545915e-05
-3.3063519899152e-05
-4.68805023024181e-05
-2.18854114897906e-05
-5.84238946551916e-05
-1.81847434034693e-05
-4.01480103481554e-05
-5.50487815661668e-05
-3.99354492145315e-05
-3.45495552758917e-05
-5.07319647439082e-05
-4.32670210670194e-05
-5.00030053351286e-05
-1.89849634309146e-05
-2.50018745194084e-05
-2.44935718317925e-05
1.87210765169294e-06
-3.72685432486818e-05
-3.18793081275907e-05
-3.28340184424208e-05
-1.4729464893722e-05
-3.08760648213145e-05
8.73186422236192e-06
-2.36852923070638e-05
-1.64848277877549e-05
-5.65843666005777e-05
7.30477859380042e-06
2.07427958500238e-05
-2.64925494700453e-05
-4.0732789374404e-05
-1.67933825078531e-05
-2.32517156758406e-05
-1.92069059106138e-05
-4.22383410044439e-05
-1.81295735205775e-05
-1.56243026529059e-05
-2.14105367157534e-05
-3.59803674002131e-05
-1.58442405154555e-05
-1.8558956279455e-05
-1.45493466931066e-05
-3.90992160231147e-05
-8.76915635319977e-06
-4.32181402914267e-05
-2.35299490230203e-05
-3.05467325978058e-05
-3.72808713567572e-05
-5.17072308297971e-05
-4.71142674238614e-05
-6.68298720550819e-05
-3.57897777872035e-05
-3.95594477779305e-05
-3.0778816945181e-05
-4.76159969428321e-05
-2.48450775462537e-05
-2.87065747327149e-05
-3.87100321347797e-05
-2.46845245910828e-05
1.3622685210218e-06
-3.75356328143484e-05
-2.54750366735256e-05
-3.00632481285958e-06
-3.46042952272352e-05
-3.44029819192381e-05
-5.75342636801451e-05
-3.4359068552477e-05
-3.82980782660739e-05
-2.89221669771399e-05
-4.73143060019833e-05
-3.29322551833082e-05
-4.40547324571101e-05
-1.49698340861201e-05
-1.76374309293648e-05
-9.1838681652276e-06
-3.22421659667497e-05
-4.77271421134632e-05
-2.94085605996579e-05
-3.02438688854988e-05
-2.99464516566899e-05
-3.41431965770509e-05
-4.08064025734636e-05
-4.61643052043022e-05
-2.39070630036976e-05
-3.93644615446351e-05
-4.93880540426106e-05
1.1028374978536e-05
-2.7817761517461e-05
-6.90692473511225e-05
-6.01347611073879e-06
-2.1329005655019e-05
-2.89937412701435e-05
-1.05868671231481e-05
-2.52625482596888e-05
-1.38478931652993e-06
-1.45787437915826e-05
-5.81724602790853e-05
-1.34636943321167e-05
-2.359314662325e-05
-4.10643856869111e-05
-6.14485921516338e-06
-5.77172732433411e-05
-3.4823425379753e-05
-4.17881131051421e-05
-3.57330757754955e-05
-2.72083906636803e-05
-2.93661450549556e-05
-1.44135465532929e-05
-9.68073179170725e-06
-4.93024897932289e-05
-3.45224160710348e-05
-1.92723851409417e-05
-1.07161568341148e-05
1.54017395732068e-06
7.7390860545425e-06
-5.09777091494503e-05
-4.39472694607908e-05
-3.16181315828579e-05
-3.78137718883757e-05
2.11147930235189e-06
-4.24040411848641e-05
-3.34974054802456e-05
-2.51068969021391e-05
-2.01442958715668e-05
-7.46983705218116e-06
-4.46286385348329e-05
-7.3790099043154e-05
-4.23817942886313e-05
-9.68322168820112e-06
-3.05615044683537e-05
-1.25865111528517e-05
-1.35208796271613e-05
-3.01678195449778e-05
-5.27192502776924e-05
-3.69029323780955e-05
-2.56810098001658e-05
3.41902440959202e-06
-6.28504230492948e-05
-3.72686780231452e-05
-2.50336604842295e-05
-1.69702522681196e-06
-3.12140095739608e-05
-5.45788679689254e-05
-3.91652578446867e-05
-2.94851014537575e-05
-4.02945741050424e-05
-3.0009458969092e-05
-6.35915410137904e-06
4.90174695413392e-06
1.1135378392748e-05
-2.50497117534198e-05
-3.36416736098455e-05
-2.86789688844808e-05
-5.00973677889183e-05
-3.77753283752283e-05
-1.16336867578139e-05
-4.090731967462e-05
-4.07046774698783e-05
-4.08813427389915e-05
-4.30682948283918e-05
-8.77670914316841e-06
-2.64322095565662e-05
-1.81579696164426e-05
-1.0968588372454e-05
-2.81062896137985e-05
-3.13979896782288e-05
-3.40108607309926e-05
-2.435343107413e-05
-4.72289231640661e-05
-4.00788351020725e-05
-3.2874975400579e-05
-1.33715499369837e-05
-4.4663543093922e-05
-3.24630402200473e-05
-3.20884653420226e-05
-8.38203543447676e-06
-2.77939389160627e-05
-4.52978513222107e-05
-2.06144187074804e-05
-3.67541131058393e-05
-9.10464726054012e-06
-2.61805391527719e-05
-3.89057576837914e-05
-1.61327226642761e-05
-5.27860579860749e-05
-3.52395143759763e-07
-2.12342363850465e-05
-2.51510098356139e-05
-2.04672951086096e-05
-3.99357429029014e-05
-3.17169295884381e-05
-2.3086701358169e-05
-1.60094889560545e-05
-1.91779867715876e-05
-2.74566983156743e-05
-4.5404126704352e-05
-3.77890527621003e-05
-2.54071970627216e-05
-4.22951147511187e-05
-2.99342789603017e-05
-2.97295492365946e-05
-7.50641807413346e-06
-1.2560147101426e-05
-2.86376227340035e-05
-1.5489537312851e-05
-1.79133006676853e-05
-5.78131753566936e-06
-1.36709048008057e-05
-1.78446439471514e-05
-1.72765140504869e-05
-2.09689485494328e-05
-4.23498101374359e-05
-1.26095689333159e-05
-1.70025543605539e-05
3.68449713417642e-06
-2.89888412896255e-05
-3.60446402517179e-05
-6.13721275453491e-05
-3.84738788579258e-05
-3.33898973437419e-05
-2.49286856715421e-05
-9.51668634360955e-06
-9.49648835713829e-06
-1.35315280743273e-05
-3.09342784820142e-05
-4.93680916098068e-05
-1.77476161766175e-05
-2.25163498348348e-05
-3.72513756560519e-05
-1.42881348448007e-05
-1.74151191230713e-05
-5.35190711741685e-05
-5.59520263260714e-05
-4.69981645053338e-05
-3.19113609699422e-05
-1.5423965766598e-05
-2.69024583290725e-05
-1.51050043916069e-05
-1.11093359650857e-05
-1.26373085638864e-05
-1.84726549426227e-05
-1.98100007861984e-05
-6.99871761107015e-06
-2.54423382261174e-05
-3.50432469522543e-05
-2.41353410613699e-05
-2.50777280962976e-05
-2.6520157000649e-05
-2.95040345009771e-05
-3.78567039795533e-05
-2.50011828358432e-05
-3.34812229205871e-05
-4.21180038466214e-05
-5.17828955264161e-05
-4.99663077599277e-05
-3.16974121866852e-05
-2.38094921651587e-05
-8.44058486618086e-07
-5.63463599636348e-05
-9.97296463830152e-06
-2.53302238184151e-05
-3.91898614513661e-06
-4.57711161378603e-05
-3.39463273285664e-05
-4.47779492901005e-05
-8.52199891737148e-05
-3.01077880236572e-05
-6.18753708625029e-07
-1.229118727909e-05
-2.27888182577047e-05
-5.04728392391974e-05
2.05645818739622e-05
-2.65265544634034e-05
-4.1530400827851e-05
-3.2168399197287e-05
-8.9441195113499e-06
-3.24685367544801e-05
-4.52782037706762e-05
-3.87986956657847e-05
-2.16519965391981e-05
-1.23900851726113e-05
-3.08178644227277e-05
-3.83625958915331e-05
-4.68094941626134e-05
-1.07955899875003e-05
-1.89900562799889e-05
9.83440482267109e-06
-2.3129894362762e-05
-4.15619658998589e-05
-1.90270918988835e-05
-2.71294615198414e-05
-1.36750900745074e-05
-2.58862983646931e-05
-2.77969225119717e-05
-7.6935907835375e-06
-1.83047887511582e-05
-3.17339516440068e-05
-2.87911041156629e-05
-2.45651381667239e-05
-2.46026834728492e-05
-2.56839290038732e-05
-2.55748692533449e-05
-4.86295095502359e-05
-8.55300486793593e-06
-3.88431167307508e-05
-4.02337698623469e-05
-1.12193290110655e-05
-3.52415958165666e-05
-3.03481459688493e-05
-4.13390909267757e-05
-3.40863776916622e-05
-4.50050107251224e-05
-6.78401608318978e-05
-3.47624432682054e-05
-6.81294288246786e-05
-2.51944917687417e-05
-4.22955239393781e-05
-3.15094905655867e-05
-2.09027183778413e-05
-3.32538028012311e-05
-3.37223672071753e-05
-3.93690409347148e-05
-5.18462336268678e-05
-3.88426817741629e-05
-3.12305697421129e-05
-3.99269854867859e-05
-4.58774103394541e-05
-2.61563377352356e-05
-4.18850055404072e-05
-2.47040648716426e-06
-2.21633877076732e-06
-5.67354134930329e-06
-3.89417984295434e-05
-2.88716897460061e-05
-2.60566047626215e-06
-3.61130330295904e-05
-3.22671619023403e-05
-3.34378289925415e-05
-2.65653345744008e-05
-2.91653740903691e-05
-1.32107064016171e-05
-3.53522503236329e-05
-3.92895417558671e-05
-3.20749440191808e-05
-1.37418703991935e-05
-2.08864866202766e-05
-7.12670782098974e-06
-2.9906978386166e-05
-2.24333412604996e-05
-2.14297320709078e-05
1.10921023397673e-06
-1.58724971561233e-05
-4.41778597561609e-05
-8.99869937736097e-06
-3.28162749978591e-05
-4.61042175510291e-05
-1.18562443429708e-05
-1.60573555744005e-05
-1.44580920450182e-05
-5.30040419129731e-06
-3.29921080974437e-06
-3.42693942918383e-05
-7.59431594333249e-06
-6.57156058694725e-05
-3.17671260988769e-05
-1.70768694411439e-05
-6.28653614284015e-07
-2.80787130929648e-05
-1.69293751284282e-05
-1.93631353281349e-05
-1.13017991352263e-05
-2.9177507718408e-05
-3.43587291694492e-05
-4.93497909195045e-05
-2.11484802969044e-05
-4.54305971404115e-05
-1.19046565093779e-05
-4.5870564972622e-05
-5.39762981343839e-05
-1.48342931097763e-05
-3.47350469985144e-07
-2.21674359499966e-05
-1.57430508646133e-05
-2.63705407323575e-05
-6.08848407459266e-05
-2.13335617341529e-05
-2.71956042488177e-05
-1.96373542475577e-05
-3.7868022685224e-05
-2.67962564671842e-05
-4.47248650697245e-05
-4.2925367298259e-05
-3.72793143995617e-05
-3.25800439580825e-05
-4.86395686324156e-05
-3.37089379802152e-05
-2.76216414467392e-05
-2.03889069945255e-05
-2.62324618921231e-05
2.54431430788408e-06
-1.89680816704696e-05
-4.22205865502139e-05
-2.75055784488993e-05
-1.19823191457017e-05
-5.63745517272129e-05
-1.75946387050989e-05
-9.62893621859019e-06
-4.78270353090997e-05
-1.67361654446966e-05
-2.35969270351031e-05
-4.38773611750279e-05
-5.54638255575789e-05
-1.97989280841551e-05
-5.87641562463615e-06
-4.866358988336e-05
-3.04907488675635e-05
-2.53898602080652e-05
-2.79468997356058e-05
-1.67149750213637e-05
-3.25167027530443e-05
-2.58309344573259e-05
-5.79639534576462e-05
-1.5556533329873e-05
2.25088919857221e-06
-2.33220044288306e-06
-4.20192750577443e-05
-4.49353851929712e-05
-3.14811453657456e-05
-1.15813725154774e-05
-2.09337734747806e-05
-5.94225425683619e-06
-3.75093663846303e-05
-5.26511381602756e-05
-1.9739879466509e-05
-1.83230283592486e-05
-6.01639639264339e-06
-7.32471507649432e-06
-2.1822148303647e-05
-3.6104672454902e-05
-5.1792160661174e-05
-3.3747883490827e-05
-2.68052057941589e-05
-5.0117288739495e-05
-8.00379591192521e-06
-2.7013040427576e-05
-3.68972523161227e-05
-3.31913477093137e-05
-2.20824418984357e-05
-2.8332114145788e-05
-4.14194814218886e-05
-5.95937774798713e-05
-2.54047454537449e-05
-4.72769899084943e-05
-2.64169427264104e-05
-1.54654215105711e-05
-3.37433576730685e-05
-1.71910873036954e-05
-1.33259174216154e-05
-3.85795317449374e-05
-4.62649257769597e-05
-5.25656562332426e-05
-4.79231840891839e-05
-2.6880029094292e-05
-3.00242868164774e-05
-4.86622967328204e-05
-1.31022317858506e-05
-1.53508018553933e-05
-2.27874573599673e-05
-2.47217346915355e-05
-4.02739907003688e-05
-3.25545758665601e-05
-4.28023122142553e-05
-2.07382799854683e-05
-7.01521590708047e-06
-2.41851796570843e-05
-2.20270016137625e-05
-2.15979088130495e-05
-1.24308085462855e-05
-2.90873738549393e-05
-2.74008627424882e-05
-5.88121559747103e-05
-2.30929681021358e-05
-3.79637192227638e-05
-4.56276832558938e-05
-3.75463367950496e-05
-1.10635907713194e-05
-4.04657952573278e-05
-1.59962776054334e-06
-2.113021781454e-05
-3.76981002189367e-05
-4.11310422244759e-05
-3.12539049173962e-05
-4.11164007314846e-05
-4.1348412583875e-05
-2.6141351377527e-05
1.07141188002819e-05
-3.56003557653404e-05
-4.87435655990912e-05
-5.01679823098086e-05
-2.48314058909523e-05
-3.33747812484409e-05
-1.18771175328406e-05
-1.70351809830429e-05
-2.11748776210971e-06
-3.5365538922315e-05
-4.23473135915412e-05
-2.33850683274953e-05
-2.557737638051e-05
-3.1759673058009e-05
-2.01800341362405e-05
-2.25275024978571e-05
-4.07016132866642e-05
-3.24237696506803e-05
-2.70749438157958e-05
-4.29410815399424e-05
-4.29773614289599e-05
-4.49457367958504e-05
-6.1746938906014e-06
-1.64611555745033e-05
-4.18270627769782e-05
-2.40645272552537e-05
-3.31333291514533e-05
-3.87183466934868e-05
-3.96372185922066e-05
6.11072470310621e-06
-3.09661527324686e-05
2.27666597077361e-06
-3.61500012047322e-05
-2.81174345618909e-05
-3.34584888179945e-05
-2.58104629136201e-05
-5.42833624943873e-05
2.48072258331884e-05
-5.10537095814163e-05
-1.3232970142974e-05
-1.89790902685241e-06
-1.10736283814482e-05
-6.36960666357339e-05
-3.4497527601159e-05
-3.0010468290501e-05
-3.58189325649843e-05
-3.03000173820931e-05
-3.4080018891982e-05
-4.48925540406183e-05
-3.55880336419522e-05
-5.8754802934362e-05
-2.45200653424171e-05
-4.41714500201491e-05
-1.29520263133988e-05
-2.65977505050616e-05
-1.20445020105483e-05
-1.50767735896958e-05
-3.0369027215173e-05
-3.87930483697557e-05
-2.8349927095625e-05
-4.77356489501408e-05
-2.74864070499356e-05
-2.08000647628851e-05
-2.41990057922921e-05
-1.46189230746853e-05
-5.96199345080172e-06
-1.89300678373477e-05
-6.48323718033708e-06
-3.10069782245296e-05
-9.45061307461285e-06
-3.52843049628596e-05
-2.58156792786095e-05
-4.56394232538698e-05
-2.11193723905099e-05
-1.21056992694036e-05
-3.55753764797499e-05
-1.11363246224825e-05
-9.22478782811651e-06
-4.34724567771901e-06
-4.50193339614215e-05
-4.79733502888672e-05
-2.39799812137627e-05
-2.99690665968945e-05
-3.38041590607128e-05
-2.47280522443971e-05
-1.99165164448724e-05
-2.10128104350933e-05
-2.17933352343021e-05
-1.9129700775534e-05
-4.50179831359518e-05
-8.599646371102e-06
-1.47826788077961e-05
-3.37907602210327e-05
-4.54404074009646e-05
-2.70061427888187e-05
-4.77917251653734e-05
-2.03680320502447e-06
-1.62901633632995e-06
-4.2761531307941e-05
-4.96969709650456e-06
-1.50640639459628e-05
-2.99325869294343e-05
-5.95438455188486e-06
-1.65366177831854e-06
-3.63929321738365e-05
-1.22318373539819e-05
-3.64481635946518e-05
-4.96804268060222e-05
-1.5258437906332e-05
-1.82809952133725e-05
-6.36289203955218e-06
-3.43914302570427e-05
-3.63816623343128e-05
-2.76243066450078e-05
-5.47694141579689e-05
-3.03694800461098e-05
-2.47049055186634e-06
-6.68579858859596e-05
-4.97035689799628e-05
-5.51956235474268e-05
-6.00915129321536e-05
-3.7084568080455e-05
-2.58645172681615e-05
-1.67781182038861e-05
-2.11163838216751e-05
-3.9766451614529e-05
-4.63052159771008e-05
-2.03316635522728e-05
-2.1976865344046e-05
-3.49168957941665e-05
-2.64552322821346e-05
-2.98925582320782e-05
-1.68033420688e-05
-2.09776630588103e-05
-3.13559692214674e-05
-1.17101705182278e-05
-1.23177460306684e-05
-3.03559310635892e-05
-4.06503336123378e-05
-3.64348189360313e-05
-3.37386636527538e-05
-2.86369448356652e-05
-4.4418103249392e-05
-4.44196094115621e-05
-5.46959701615307e-05
-2.38145877944075e-05
-3.99053637751854e-05
-3.43827591253176e-05
-4.44892410920001e-05
-2.49649102477395e-05
-4.90996244891185e-05
-3.18311516528655e-05
-3.41232477854691e-05
-2.11959541076743e-05
-4.90658933554797e-05
-4.81516948502111e-05
-8.70910554306211e-06
-4.24496300436459e-05
-2.73476907434247e-05
-4.49024475513682e-05
-2.7261299675614e-05
-2.73218247421184e-05
-2.43386353322807e-05
-4.06385289431048e-05
-4.85586749091376e-05
-2.30938847233868e-05
-3.7699953700854e-05
-4.40076365582766e-05
-4.27990930114019e-05
-2.28009861007363e-05
-4.06008394672032e-05
-5.89393678354614e-05
-3.29806138792816e-05
-5.80866347884844e-05
-2.00657357627092e-05
-6.36525389842386e-05
-2.91524692659182e-05
-1.88819702470271e-05
-4.45050731829841e-05
-1.31682462964005e-05
-4.48228177151161e-05
-4.67777197455402e-05
-4.5714526444546e-06
-3.26457772031377e-05
-7.946910474418e-06
-2.61359228079659e-05
-3.45667979361003e-05
-3.48645702434136e-05
-5.11727755140553e-05
-2.46588809106864e-05
-1.62378887708165e-05
-5.13292241675963e-05
-2.10698949382703e-05
-2.93644059943333e-06
-2.63147347918761e-05
-2.21958934848222e-05
-4.61776065352188e-05
-2.79522872550532e-05
-1.90116418935921e-05
-4.7946895812992e-05
-2.87593698618285e-05
-3.93742509441005e-05
-3.77526249368907e-05
1.41800466930706e-05
-6.02392782143726e-05
-6.42686349336551e-05
-6.78217590167898e-06
-5.65740866588621e-05
-3.55956562865024e-05
-2.99429490613324e-05
-1.65156429929682e-05
-1.24585362410321e-05
-3.69679944267347e-06
-3.46350719247068e-05
-3.74288452152192e-05
-1.61158722982885e-05
-2.81662717724076e-05
-3.32138580070879e-05
-2.90977606118357e-05
-8.27837512241419e-06
-1.03079345278633e-05
-3.52901538319331e-05
-1.67013357771235e-05
-8.14002093637946e-06
-4.60973512589731e-05
-7.28725289786638e-06
-6.16244921620962e-05
-5.04469609990369e-05
-5.19574367298068e-05
-2.35959540261695e-05
-4.16737920145015e-05
-2.10708906320779e-05
-3.7001350345419e-05
-2.19520013477116e-05
-3.37881781722467e-05
-4.03647173400422e-05
-3.19734604038853e-05
-2.33177821980996e-05
-3.46374621964295e-05
-5.16567981405477e-05
-6.48772969607788e-06
-3.03886912551328e-05
-2.18036460376642e-05
-1.98105528895614e-05
-6.21191309385339e-05
-1.12517886836708e-05
-3.05845870522842e-05
4.68126504299692e-06
-9.12743269528802e-06
-5.17531652225321e-05
-2.57059535172298e-05
-5.51518570161211e-05
-3.6295300953285e-05
-1.12283745117135e-05
-3.29802448573193e-05
-2.15990329912616e-05
-4.19751362339223e-05
1.03261756980309e-05
-5.3455980673269e-06
5.03054935006784e-06
-3.68307565039976e-05
-8.33292514413982e-06
-6.50314021250131e-06
-2.14127238105701e-05
-1.19250388401713e-05
-4.25775602808114e-05
-4.85004988801679e-05
-2.05114436417747e-05
-1.74225357023383e-05
-4.86984623904469e-05
-2.29315065703174e-05
-3.50505317877911e-05
-4.57624013895424e-05
-4.4356942124511e-05
2.65880759844423e-05
-2.14203964827974e-05
-2.91999306261823e-05
-5.26411812506295e-05
-5.27388889273673e-05
-4.04540815069588e-05
-2.24156224756736e-05
-6.08047755789244e-05
-2.46104637364995e-05
-1.26719931242609e-05
-1.44252447820044e-05
-3.59429240578358e-05
-3.50255671044524e-05
-2.80024575392837e-05
-2.94370097431263e-05
-4.12792199868428e-05
6.64838193034836e-07
-3.51102086519631e-05
-8.26751507091942e-05
-4.68649229875613e-05
-1.91341349529492e-05
-4.32568122198426e-05
-1.10657583797276e-05
-3.26481842324472e-05
-1.52006279936939e-05
-3.41857102709602e-05
5.04009445472723e-06
-2.93220865271387e-05
-1.74885021237964e-05
-1.74377427524822e-05
-2.4182574366783e-05
-3.90286128195436e-05
-3.1760102509885e-05
2.79963178607653e-06
-3.89835860279866e-05
-9.80129122436554e-06
-3.42964958668762e-05
-1.53640370288204e-05
-4.19664915048954e-05
4.69633426434851e-06
-8.94557480968362e-06
-6.18083697444004e-05
-7.19843469833124e-05
-3.87298394106254e-05
-1.23788898404232e-05
-2.40963335138494e-06
-5.53217568898314e-06
-4.3931384734288e-06
-2.43263899020618e-05
-2.7216319742039e-05
-2.17581676150481e-05
-4.24850244488604e-05
-2.28582927764767e-05
-3.03405870270778e-05
-2.68107033888807e-05
-5.0213245391396e-05
-3.02423435578128e-05
-8.26007457428256e-06
-2.92883817276319e-05
-1.60214901579855e-05
-2.04725615613995e-05
-1.75052870018608e-05
-1.27874625659828e-05
-4.50271514359834e-05
-4.29946113552721e-05
-5.3484039284033e-05
-5.7630326497722e-05
-3.04733791132668e-05
-2.48666418131755e-05
-3.0908502106943e-05
-2.63069082129379e-05
-3.19786193874213e-06
-1.96059157254835e-05
-1.39052635404302e-05
-4.10145750971534e-05
-4.5800394103998e-05
-2.6489201621029e-05
-1.77639815257562e-05
-4.91579804364501e-05
-8.55561099805164e-06
-4.53050114665077e-05
-4.67382206791055e-05
-6.36818465331707e-05
-2.69718139104099e-05
-2.6601331022395e-05
-1.69897626742799e-05
-2.65054860901449e-05
-1.29199679381767e-05
-4.68951103419102e-05
-2.85065770762084e-05
-2.53609592305973e-05
-1.83402112216022e-05
-1.12271046082098e-05
-6.14321546707596e-06
-3.86847211792554e-05
-6.22361512525773e-05
-6.78561938777838e-06
-2.26865232944374e-05
-4.51642093553972e-05
-6.43402752063239e-05
-2.68839079674887e-05
-3.74817057995211e-05
-3.52022825785656e-05
-4.88036453892758e-05
-2.92936709319086e-05
-4.2570934010515e-05
-2.47500321702764e-05
-2.17489173904871e-05
-2.59087043553821e-05
-3.77945024338383e-05
-4.73748397360315e-05
-3.39201959941074e-05
-2.59703512825877e-05
-2.35656128064595e-05
-5.84150589339167e-05
-1.50246250546118e-05
-4.35689654251479e-05
-3.88294725910001e-05
-1.28461813756454e-05
-2.04643978223012e-05
9.02976620602495e-06
-3.92261801107951e-05
-4.49333081883873e-05
-4.56851072270729e-05
-5.36114191684101e-05
-3.31540902169181e-05
-3.01380997163157e-05
-5.45338022980885e-05
-3.50160500523019e-05
-5.14378526230758e-05
-5.37877807030056e-05
-4.97353049038318e-05
-2.59618189795572e-05
-3.1836838936615e-05
-4.22551801658856e-06
-4.0699537231989e-06
-7.36497194486139e-06
-2.9976850064405e-05
-2.59403643433447e-05
-3.57938821737327e-05
-1.95658743036476e-06
1.04011581572153e-05
-1.92098886924208e-05
-3.38837409789753e-05
-4.43938881005193e-05
-1.78494764553896e-05
-1.36783902432806e-05
-3.36713636106776e-05
-3.13321335493501e-05
-4.22929969044259e-05
-2.91686978253461e-05
8.602355693751e-06
-1.02433908472319e-05
-5.78450058339431e-05
-3.30480032998242e-05
-8.98762986297268e-06
-3.25348454729833e-05
-3.13240025886031e-05
-3.24351476821665e-05
-1.96330643320429e-05
-2.65217858192086e-06
-1.6548524063263e-05
-5.44031295886127e-05
-3.1685900014577e-05
-9.65167910685535e-06
-6.58221838865321e-06
-3.49555189255524e-05
5.23735067150547e-06
-1.46001947416462e-05
-4.23099039809908e-05
-4.14346463193524e-05
-1.95048367332332e-05
-4.35697379776476e-05
-5.888455552529e-05
-2.3874808138877e-05
-2.59646348328224e-05
-6.34634685188517e-06
-1.22777771350939e-05
-1.84318219609994e-06
-1.4518045324625e-05
-5.814861848926e-05
-2.36307043769458e-05
3.53466605395824e-06
-9.12877848887421e-06
-3.71717867416949e-05
-2.830092028727e-05
-2.12268910761516e-05
-2.78459676536827e-05
-3.72403735511784e-05
-4.47980937653132e-05
-2.51369303990303e-05
-3.87262273103267e-05
-2.62471461491503e-05
-7.46614057007907e-06
-1.4529624011719e-05
-3.06628343370417e-05
-2.15154812539985e-05
1.0090152288942e-05
-3.86589126793702e-05
-2.59987405992536e-05
-1.09368476321091e-05
-3.73855270689843e-05
-1.21848116339544e-05
-3.98693971833792e-05
-2.11947452859628e-05
-2.26168606194559e-05
-3.60186199288939e-05
-1.22521270656097e-05
1.10799043470411e-06
-2.7802069540013e-05
-3.4420044810489e-05
-6.02518393727532e-05
-2.80581038313191e-05
-2.05887091865411e-05
-2.00237169764209e-05
-3.63480693928475e-05
-1.92684585032728e-05
-1.70257296279903e-05
-4.38361496253688e-05
-1.16532544173811e-05
-2.18320669664801e-05
-3.4752324506442e-05
-6.94936189188094e-06
-4.68366110117991e-05
-5.32185300625884e-05
-5.59969076667785e-05
-2.97197920829341e-05
-3.62282307500798e-05
-2.530976104723e-05
-2.26519303219455e-05
-3.11263945676138e-05
-3.17059775857196e-05
-2.53212814768263e-05
-1.23148901925715e-05
-5.77606802528401e-05
-3.62408771345373e-05
-5.48576356828477e-05
-2.99390370929678e-05
-3.86763998112372e-05
-2.00764833103615e-05
-4.26157971865812e-05
-5.5240112005572e-05
-4.11500816107031e-05
-1.43122783830609e-05
-2.84486139029707e-05
-2.02946771757971e-05
-3.97731305467338e-05
-2.19102009202394e-05
-1.70105936427166e-05
-1.06448613847987e-06
-1.13972851433359e-05
-3.35429142875533e-06
-5.10573382118426e-05
-2.95494692941643e-05
-5.04305065434055e-05
-2.20097838431628e-05
-4.38467995129967e-05
-3.16657047157082e-05
-1.16157364707194e-05
-6.87048019865366e-05
-5.29279555619624e-05
-2.62475059701365e-05
-1.23645880126783e-06
-2.17279782798348e-06
-2.55841892629371e-05
-4.64769138449409e-05
-1.3804503657141e-05
-3.87278119452073e-05
-2.77469160838561e-05
-3.07217375075431e-07
-2.99876447280726e-05
-3.71428976995484e-05
-1.71904435319371e-05
-3.67495534625869e-05
-2.05475768171436e-05
-3.42978444892063e-05
-2.27640964512852e-05
-2.86203205251005e-05
-3.78787924871132e-05
-3.49447161642203e-05
-3.05394282443684e-05
-3.50851384496378e-05
-4.90258620805679e-05
-2.70143639830696e-05
-3.28780225272167e-05
4.10248982146947e-07
-2.99252684281223e-05
-2.5568874992051e-05
-3.71741450521039e-05
-7.33505261531101e-06
1.94622483947297e-05
-3.60076394947541e-05
-2.50517533067245e-05
-3.55568036011194e-05
-2.54401428509366e-05
-2.90803848029955e-05
-3.20809546043138e-05
-3.73482907893049e-05
-2.94860664849435e-05
-6.23929358472364e-06
-4.72685544585466e-05
-1.68906887207331e-05
-4.50419308212926e-05
-4.19819852156166e-05
-2.79294667759469e-05
-2.59154885150986e-05
-3.41420135105502e-05
-2.2276490560434e-05
-1.94326660435031e-05
-9.96458505328742e-06
-3.54479427336426e-05
-2.16048093343308e-06
-1.75808719741315e-05
-2.96628423787757e-05
-2.99583754182594e-05
-3.45366082843906e-05
-5.60600747237395e-05
-1.75019916895405e-05
-3.11266878279897e-05
-4.94569135454611e-05
-2.09698826177103e-05
-4.78339872223326e-05
-4.6447770356529e-05
-5.52319387846158e-05
-1.35101252263302e-05
-8.05744164394683e-05
-3.34532774514638e-05
-4.69621350777538e-06
-4.04093365366142e-05
-1.54933396705892e-05
-5.01659523928593e-05
-1.13609905667808e-05
-2.35593880915194e-05
-1.45835956128013e-05
-4.28396908100825e-05
-1.88423874502923e-05
-1.59800957103756e-05
-3.50597010507227e-05
-3.12827164861942e-05
-1.90979390699927e-05
-2.5807669097693e-05
-2.07781894211654e-05
-3.77359287701043e-05
-5.76710722353863e-05
-4.1761762203106e-05
-2.66491348933111e-05
-3.59811261346581e-05
-5.81477067307181e-05
-2.09278426063322e-05
-2.86256052038309e-05
-1.50552725958165e-05
-1.28471777748914e-05
-3.68167459290473e-05
-3.77199285315797e-05
-6.14706144836543e-05
4.31141276354571e-07
-1.28625223233201e-05
-2.65356234991381e-05
-4.93725799304145e-05
-3.14472958786591e-05
1.14456797238543e-06
-4.00439092843449e-05
-2.63285680176416e-05
-1.042925305325e-05
-2.45615170393856e-05
-6.16666601256901e-05
-1.17432053094332e-05
-2.44306874594099e-05
-1.98015974070096e-05
-1.30955393788283e-05
-9.41833931154601e-06
-7.87661890907712e-06
-2.27030066180434e-05
-2.14227922289868e-05
-1.87355032578999e-05
-4.98536376926501e-05
-3.56622936162193e-05
-3.22676709865314e-05
-3.8214847534188e-05
-3.60843743529052e-05
-4.68988921301472e-05
-4.26385204808946e-05
-2.3107872236829e-05
-1.17262423873223e-05
-3.82100146631136e-05
-1.56353787618301e-05
-7.813970143354e-07
-3.03776040344112e-05
-3.04631844404459e-05
-1.25661399012454e-05
-2.78895956776342e-05
-1.0987063897126e-05
-3.31885971737748e-05
-2.36769410991091e-05
-3.5085215370326e-05
-2.44241533902801e-05
-2.61998110871528e-05
-2.90264202948671e-05
-2.80389467727174e-05
-1.23095860388373e-05
-4.35761571670706e-05
-2.50632955780474e-05
-5.47607762413917e-05
-5.9683319958975e-05
-3.54250670179109e-05
-1.75770222299102e-05
-3.47802509166886e-05
-4.78440153608944e-05
-2.17538204547201e-05
-5.6902869795594e-05
-3.52377976484438e-05
-1.5958931449484e-05
-2.85018088140959e-05
-1.3680796138605e-05
-1.01540734100091e-05
-2.80497845664515e-05
-3.8594561934338e-05
-4.74545431695854e-05
9.35254289661947e-06
-1.84055894414098e-05
-6.21408799286273e-05
-4.94785396642284e-06
-1.06458749836487e-05
-4.27880699237854e-05
-1.0381085442481e-05
-5.16179574920339e-05
-1.73243458629327e-05
-4.92326696416415e-05
-4.65399840969865e-05
-4.02386836177003e-05
-2.29656158499837e-05
-4.74834479655145e-05
-2.65910838452319e-05
-4.94989874940874e-05
-2.20428648766861e-05
6.46425420513833e-07
-4.09553886052532e-05
-1.44113241222226e-05
-2.69720412661746e-05
-2.84184548900585e-05
-4.52381872597557e-05
-2.31510000326611e-05
-5.66471643155472e-05
-3.50778871787317e-05
-2.78941243470596e-05
9.05639192733276e-06
-3.59573059505366e-05
-4.30438746754105e-05
-2.28185049882133e-05
-3.15696728980396e-05
-1.52130038832627e-05
-8.49503760701811e-06
-3.82010245144643e-05
-5.46102900918729e-06
-4.25382952202304e-06
-3.63087745752101e-05
7.13983623176468e-06
-1.20195495715379e-05
-1.85392302153214e-05
-2.1277888861591e-05
-4.44204230933135e-05
-5.63449478066649e-05
-3.31523477668056e-05
-5.81111890309705e-05
-1.34745540522713e-05
-1.41797452368559e-05
-2.76428628332102e-05
-4.22171834833404e-05
-2.40132132704275e-05
-1.48288871454645e-05
-4.00868450151122e-05
-4.04556173611159e-05
-1.51640663107245e-05
-1.92646192945698e-05
-2.87019571521143e-06
-1.56984919955154e-07
-3.06913251354938e-05
-1.27362803189806e-05
-5.6523491803277e-05
-2.95872130726702e-05
-3.66093000991186e-05
-3.85816139568094e-05
-4.11610333341587e-05
-2.48162520173832e-05
-3.39484268042893e-06
-3.08143359321644e-05
-5.10087700132981e-05
-2.67033246367272e-05
-4.78989448997526e-05
-1.03742409590217e-05
-2.61693302275574e-05
-6.53663731772885e-06
-5.30229962085311e-05
-5.17952140666943e-05
-4.23603950528777e-05
-1.95437392239816e-05
-8.48884682006234e-06
-4.48562158391989e-05
-3.97402970001593e-05
-1.5673687081773e-05
-4.03125084309173e-05
-1.31816848448868e-05
-1.91255834190292e-05
-3.78781066733496e-05
-2.84555059053114e-05
-2.95194962725324e-05
-4.01086862077864e-05
-1.07329936467474e-05
-5.51142122368431e-05
-2.51832427662365e-05
-2.07741670424377e-05
-1.91268529548935e-05
-8.3332080150458e-06
-2.51753112748092e-05
-2.91482554291638e-05
-3.1915270682732e-05
-1.6310484728201e-05
-1.84017721218932e-05
-3.1724968520363e-05
-1.87540395641026e-05
-1.32185347223154e-05
-2.10804601171846e-05
-5.91077628887171e-05
-5.04213620903689e-05
-2.7625096394898e-05
-1.46880648743461e-05
-4.592136732066e-05
-1.88292429776161e-05
-4.43040943618073e-05
-7.27164965156444e-06
-3.29666615431829e-05
-4.73661845953065e-05
-1.86480053903899e-05
-1.90608734944931e-06
-2.31048207839263e-05
-3.3534877480583e-05
-2.46161237007945e-05
-2.90889026966676e-05
-2.49282875302003e-05
-3.22434869717698e-05
-3.50246800699608e-05
-3.9153086100307e-05
-4.53582455852202e-05
-2.18179839943015e-05
-4.5981498144432e-05
-3.28791507405401e-06
-2.53644925254248e-05
-1.96635346842617e-05
-3.02218645373373e-05
-3.86817941647388e-05
-4.27822108399091e-05
-1.03668349426269e-05
-2.30931477462858e-05
-3.7693677083891e-05
-1.80995291315357e-05
-7.36758867329628e-05
-2.9799980520904e-05
-6.50500913178954e-06
-1.78727679791704e-05
-5.17575753501437e-05
6.68318514060882e-06
9.36986085558357e-07
-2.98221476096754e-05
-2.70719530131482e-05
-3.31880795172411e-05
-4.1757496090477e-05
-8.0217150456119e-06
-4.82652933011927e-05
-5.06439730736664e-05
-4.77456776903438e-05
-2.2306544720843e-05
-6.11183497345262e-05
-1.70312366424414e-05
-5.7109013224875e-05
-1.22033331439527e-05
-9.85159131918185e-06
-4.91081989449501e-05
-3.26932421141085e-05
-3.68868496814177e-05
-2.16709012034444e-06
-3.28857973469997e-05
-5.32216045655827e-05
-1.62626524793451e-05
-3.85839519635031e-05
-4.50800340586419e-05
-2.86024397353012e-05
-1.41255846179282e-05
-4.85670359871901e-05
-3.12531213469714e-05
-9.46219693579462e-06
-4.31896577600673e-05
-2.332761485383e-05
-1.72693960525138e-05
-1.79299776314925e-05
-3.14803345034051e-06
-3.41427117183642e-05
-5.48142735472851e-05
-1.41218628327095e-05
-7.3542698706505e-06
-2.97024352639501e-05
-4.00543343831641e-05
-6.63675406526526e-05
-1.54522488184699e-05
-2.41657001548835e-05
-3.14265851533432e-05
-4.5659210655257e-05
-4.61042232549845e-05
-1.566859489578e-05
-3.20969324843632e-05
-6.40059969745947e-05
-9.48047342557193e-06
-4.13218808599909e-05
-1.59603708424163e-05
-2.84122408478397e-05
-3.26426130574157e-05
-2.66537815055779e-05
-2.65464976118743e-05
-2.50858405346716e-05
-1.7114627462598e-05
-2.04883418461203e-05
-3.43275118258232e-05
-4.0111167050328e-05
-1.02158168271897e-05
-2.57279178772239e-05
-3.07116426583475e-05
-4.04325519590686e-05
-3.18811787130892e-05
-3.47729946807445e-05
-5.03067782227454e-05
-3.37659187355667e-05
-2.85148922499265e-05
-3.54874863196037e-05
-1.88826582056787e-05
-2.63830521886787e-05
-5.48260897078532e-05
-5.06551448793099e-05
1.95180823081762e-06
-4.59367276122646e-05
-2.27699239685728e-05
-4.01655759322135e-05
-2.72431016052319e-05
-6.2465590360363e-05
-5.30247542604386e-05
-3.89602365475559e-05
-9.7841306658446e-06
-4.29298982698309e-06
-1.03988445417135e-05
-1.57640939505465e-05
-1.59484853666765e-06
-2.21859019466725e-05
-2.20311124116976e-05
-6.24369282560481e-05
-2.26691851475385e-05
-3.01273450264074e-05
-2.84593633824936e-05
-1.43848752113186e-05
-2.18346663498387e-05
5.66411964807998e-06
-3.70090886172779e-07
-8.49500610452695e-06
-3.75024884015952e-05
-5.40174425388708e-05
-1.87362023112446e-05
-5.27506470647834e-06
-4.29103472643806e-05
-4.50154332056129e-05
-4.57598295130902e-05
-1.94908221366897e-05
-3.32092502293864e-05
-3.01679102023658e-05
-1.42352661535482e-05
-2.88310801134639e-05
-2.44648715561872e-05
-6.95250664868122e-06
6.60274619209245e-06
-5.72141340622921e-05
-2.13399269772626e-05
-5.61568159614416e-05
-1.98113828321912e-05
-1.96998070116308e-05
-1.52062790969228e-05
-1.7675611520517e-05
-2.99400897899868e-05
-1.67073749482531e-05
-4.20975560796948e-05
6.69081368333431e-07
-1.31971227376701e-05
-1.49488197047799e-05
-2.23645846059409e-05
-3.21851953590797e-06
-3.78805842892421e-05
-3.00796419942085e-05
-3.99785979983749e-05
-5.16078637880187e-05
-4.6763850162865e-05
-2.34406905344114e-05
-2.2563729274598e-05
-6.62193943969203e-06
-5.02521257057661e-05
-4.51866009049358e-05
-3.14103458070685e-05
-4.67644800891878e-05
-1.91273833364726e-06
-1.1909009658737e-05
-2.52113676760433e-05
-1.97802872722235e-05
-1.08648110146289e-05
-6.08005051113789e-05
-3.89537208033157e-05
-2.53046787690482e-05
-3.16954108444904e-05
-1.40934946617353e-05
-2.486368514937e-05
-3.85370232315293e-05
-9.27353652176733e-06
-5.06038859927411e-06
-2.23104781691164e-05
-5.38960081958516e-05
-4.88996216968173e-05
-1.0526659247002e-05
-4.95089866009249e-05
-8.4684464107388e-06
-9.67111241116744e-06
-4.9021147969845e-05
-1.1568737133718e-05
-2.07183987303322e-05
-4.33151392192178e-05
3.01104259079959e-07
-5.99463274576516e-07
-1.5086397100289e-05
-4.22612538945244e-05
-7.17970194582075e-06
-3.91697824017022e-05
-1.98826639613212e-05
-1.14270848207756e-05
-2.42292393126616e-05
-4.18350965340197e-05
-4.55728390334641e-05
-3.3653611258557e-05
-2.83435250237287e-05
-4.13168143684089e-05
-3.69093532889277e-05
-9.30474263352445e-06
-5.47870006899557e-05
-3.35988608529171e-06
-2.46889938760091e-05
-3.93596157428183e-06
-3.51363340270835e-05
-3.5074064020092e-05
-6.85608783257222e-05
6.72292836777308e-07
-1.06275195466402e-05
-5.05481250804052e-05
-2.64449852880932e-05
-1.03066657478611e-05
-1.80596348395532e-05
-3.83074734117523e-05
-3.1006432201625e-05
2.01455172078604e-05
-4.55229849679594e-05
-3.55423666983564e-06
-3.46300283973766e-05
-2.21717866775291e-05
-1.6614820137797e-05
-9.17402422887991e-06
-5.11209113622562e-05
-3.42769178530282e-05
-2.46721070920019e-05
-2.39631195780344e-05
-4.12898781997863e-05
-3.04552001837608e-06
-3.69643455786398e-05
-4.50445839158043e-05
-1.19961797084364e-05
-1.42727178792749e-05
-2.95053271146476e-05
1.07318583213194e-06
1.14058782143216e-06
-1.28070897241649e-05
-3.63195100731381e-05
-6.50207846154454e-06
-1.65476783008895e-05
-4.68429932597644e-05
-2.97035519226669e-05
-3.3744336800944e-05
-3.52622142392008e-05
-3.51478960206588e-05
1.81392355290856e-05
-2.65758216630142e-05
-3.08091244298807e-05
-4.32746675622653e-05
-4.76555206774584e-05
-1.21711112128891e-05
-1.47635659901926e-05
-1.5401068541006e-05
-2.96649695746018e-05
-9.65089831507147e-06
-2.51935733776216e-05
-3.29435191353286e-05
3.43322627315122e-06
-1.08371315443857e-06
-3.24789261889863e-05
-1.78577828099612e-05
-3.19510030826503e-05
-2.64677685900349e-05
-2.87569325318984e-05
-4.090187958666e-05
-6.31792817000718e-05
-1.04087906843986e-06
7.70728960134829e-06
-1.81170142059661e-05
-3.50556457882593e-05
-3.25026246902017e-05
-3.8071650322656e-05
-3.80985996103092e-05
-2.87366434883366e-05
-1.96928101582981e-05
-5.13522048355353e-05
-4.50162826406919e-05
-3.94980412320549e-05
-7.22714387383965e-05
-3.5076688975841e-05
-4.80813417945471e-05
-8.49680145890029e-06
-3.12121284983393e-05
-4.42357961728452e-05
-5.55641990486189e-05
-1.93632031891796e-05
-3.49291629721586e-05
-2.81517374642638e-05
-5.04491015766605e-05
-5.93589893895071e-05
-2.28838392525987e-05
-1.68595595353143e-05
-2.89934066501941e-05
-5.11015328344434e-05
-5.5521174920823e-05
-6.41778555571345e-05
-3.04371683315882e-05
-2.52830613532657e-05
-1.18363519600339e-05
-3.33249024239481e-05
-1.17742795578724e-05
-2.82905054198899e-05
1.71058589555784e-06
-1.3029984730085e-05
-2.65420246475564e-05
-4.43932948661882e-05
1.86533358452594e-06
6.98772613536861e-06
-2.95992265801118e-05
-1.68222059594083e-05
-1.22000438904462e-05
7.79711905737268e-06
-2.88237324907056e-05
-1.56528001551704e-05
-4.18558613316333e-05
-4.67018006018005e-06
-2.87082730903872e-05
-2.30689928884136e-05
-2.45719166803899e-05
-1.08862065856999e-05
-2.21794334581144e-05
-1.51207412072061e-05
-9.64338056950604e-06
-6.79225787916443e-06
3.46606950725458e-06
7.54653303406824e-06
-2.52481735644125e-05
5.15044343087064e-06
-1.58527269669384e-05
-1.91481229487713e-05
-4.94000282798503e-05
-2.87339077206513e-05
-3.6653992883668e-05
-3.16134012680169e-05
-4.48539877813934e-05
-2.84107700676678e-05
-1.58857858184767e-05
-1.42517167810635e-05
-2.38322096437529e-05
-5.30803853919671e-05
-3.19859933276108e-05
-4.63833842326244e-05
3.19172505898031e-06
-2.26769962277304e-05
-2.56943121275207e-05
-3.45821071815812e-05
-2.49893152774727e-05
-3.17924489979516e-05
-2.37614387475827e-06
6.21977015760498e-06
-2.50510969912969e-05
-3.200877101593e-05
-4.20181050537302e-05
-3.75993101878759e-05
-3.85261456574105e-05
-4.23983196314364e-05
5.52561579945819e-06
-4.08252726305744e-05
8.22706955046522e-06
-1.50643868208884e-05
-3.54052482068678e-05
-2.52419234312716e-05
-3.10166012391738e-05
-3.47563747459992e-05
-4.35803840535012e-05
-1.81033350363943e-05
-2.41930944365385e-05
-1.47335931666106e-05
-2.65034604373392e-05
-3.10553995126277e-05
-1.48425432615727e-05
-1.19827151285774e-05
-2.26400258601394e-05
-2.3047695784868e-05
-2.50750276389907e-05
-5.81346719688687e-05
-5.55765484305496e-05
-1.26988718653258e-05
-3.16064866438494e-05
-1.65577166652728e-05
-1.70487962366486e-05
-4.78966910258204e-05
-5.51958636216933e-06
1.08539249661196e-05
-4.48271037972576e-05
-5.4859682624805e-05
-1.4487707850859e-05
-6.27373473759166e-06
-2.11711591066747e-05
-5.18165658081106e-05
-2.9334729647827e-05
-1.01710303233548e-05
-3.47991638216055e-05
-3.6707086074269e-05
-4.03779637401864e-05
-3.78456542697731e-05
-3.15176469941532e-05
-2.4663562451329e-05
6.53560117269327e-06
-4.84950180293065e-05
-3.08079166208189e-05
-4.0520550910953e-05
-3.23234193330302e-05
1.04764846648436e-05
-4.51724567714707e-05
-8.74825645640879e-06
-4.11361580020272e-05
-1.28842206750189e-05
-1.80203519734298e-05
-2.20951225958097e-05
