# Supplementary material for: Research on computational propagation and identification of mine microseismic signals based on deep learning
Source: PLoS One. 2025 Oct 22;20(10):e0334641. doi: 10.1371/journal.pone.0334641 (PMC12543183; doi:10.1371/journal.pone.0334641)
Supplement: S7 Data — (ZIP) [file pone.0334641.s007.zip › 000100900001519.xlsx_0.txt_24.txt.txt]

-2.87153835827665e-05
-3.47583232946767e-05
-1.5376725941277e-05
-3.81845866542436e-05
-4.53030365360775e-05
-1.15586905827057e-05
-1.91257149929676e-05
-2.92780343656758e-05
-4.6700089722043e-05
-3.10850310931049e-05
6.59629561199306e-06
-1.6001959507192e-05
1.13630914270664e-06
-6.64902860987145e-05
-5.23630546632809e-07
8.39330389750063e-06
-3.92496782363292e-06
-3.46692181906315e-05
-2.12492388699761e-05
-4.83454674102029e-06
-2.938351910954e-05
-4.77888412725373e-05
-3.78749901329612e-06
-1.27892304024235e-06
-1.54800478607663e-05
-1.13928861890912e-05
-3.98433052601827e-05
-3.26847458624754e-05
-2.08359091096304e-05
-2.24631249915051e-05
-2.5489244717021e-05
-2.56770472924013e-05
-1.98042951571785e-06
-3.26666743297248e-06
-9.11891292138467e-06
-2.30632274960611e-05
-2.30998216116635e-05
-2.27492475739651e-05
-4.50661042167417e-05
-3.71908702904799e-05
-3.39474992807346e-05
-2.60991151992522e-05
-3.42715857927462e-05
-4.69461664920074e-05
-1.1392608666972e-05
2.60814665767036e-05
-3.63156799428955e-05
-5.45884534737981e-05
-3.82757796137195e-05
-2.0290895903086e-05
-1.81220011005151e-05
-4.19244209782553e-05
-2.62908715699036e-05
-8.42378145361374e-06
-1.21097087556338e-05
-2.9778659155745e-05
-4.19069836004914e-05
-2.63862554175958e-05
-2.03226992062963e-05
-4.29058067634288e-05
-6.68836345465786e-05
-4.86555713852111e-05
-2.1655059999059e-05
-4.1238560888083e-05
-2.19458788982807e-05
-4.51044387449257e-05
-1.63330846417311e-05
-6.13075932840402e-05
-3.62234484896051e-05
-3.94653403396408e-05
-8.55096926733232e-05
-3.86120590850791e-05
-2.41926396401192e-05
-1.51778389890763e-05
-2.43216253568611e-05
-3.74941850410295e-05
-2.19319909551707e-05
-2.97664394098618e-05
-3.15431244142617e-05
-2.22744898869663e-05
-2.13872946822264e-05
-6.78597884450403e-06
-5.42817889596096e-05
-5.37242619382632e-05
-2.5340766055451e-05
-2.84895866784566e-05
-2.9920623605345e-05
-7.95802807063718e-06
-7.91289380632725e-06
-3.92403048876585e-05
-3.08839422558392e-05
-2.92560871004147e-05
-3.49570811825485e-05
-5.20515256277147e-05
-3.63929677078852e-05
-3.86643330123669e-05
-2.14072398573432e-05
-1.76912343764298e-05
-4.47102938552744e-05
-3.30090823612964e-05
-5.54895638523861e-05
-3.86451906887234e-05
-2.00132384519829e-05
2.25347780221503e-05
-1.14611709828276e-05
-2.25971387198208e-05
-3.94524924142672e-05
2.90044713953033e-06
-4.36743057255823e-06
-4.02684569972024e-05
-5.43570028379014e-05
-1.59790076025759e-05
-5.1570162470266e-05
-2.55311883305389e-05
-4.16816828181176e-05
-3.60163740667767e-05
-4.27508282364956e-05
-8.21835584287735e-06
-1.08967736676229e-05
2.28384293319114e-06
-3.96742795339382e-05
-4.31607119883109e-05
-1.18844230666073e-05
-8.07215302667885e-06
-2.67681026023281e-05
-2.40533165337652e-05
-3.01947009616767e-05
-1.89212260515571e-06
-4.34487763195296e-05
-3.88406660221894e-05
-6.92573928956838e-06
-1.72491437387441e-05
-3.43170781081294e-05
-2.71343842848303e-05
-3.18529286900065e-05
-2.11704675074169e-05
-4.321012353857e-05
-1.76224802004671e-05
9.76520281805848e-06
-1.7762491263364e-05
-3.73900734092633e-05
-3.30554869542875e-05
-3.75278730849612e-05
-4.49826910371704e-05
-3.95738396607355e-05
-5.53404385324573e-05
-4.76811513014136e-05
-3.76690551106262e-05
-5.24663761922748e-05
-3.58763482815184e-05
-2.42857837905109e-05
-3.61558440690589e-05
-2.76545796796926e-05
-3.74056980940845e-05
-4.8009645236483e-05
-2.49125441759891e-05
-2.83237525579071e-05
-4.11056187283405e-05
-2.8646214323689e-05
-4.00131473118426e-05
-2.68014833348904e-05
4.57806283826419e-06
5.09030739869821e-06
-4.57012026756933e-05
-4.41625652603276e-05
7.35926423018691e-07
-1.24128826198603e-05
-6.46066237356012e-05
-1.95769045186335e-05
-3.68977365424094e-05
-5.07575737384123e-05
-7.49750387307357e-06
-4.85017747072062e-05
-1.30596323073524e-05
-3.58210885430826e-05
-5.18911845440646e-05
-3.04416799155416e-05
-5.52200898306002e-05
-1.50769357841936e-05
-4.37632707054011e-05
-1.95538706453841e-05
4.28788651987929e-06
-3.17148115135851e-05
-3.03195167366129e-05
-6.34957729720515e-05
-1.83778841056362e-05
-2.98696026196578e-05
-2.1387348781969e-05
-2.16408199657576e-05
-2.73115314566523e-05
-2.03983118626688e-05
-1.13601154294387e-05
-2.54962067324403e-05
-3.70083780764598e-05
-1.01459999670116e-05
-3.09120315268838e-05
-2.77264058987726e-05
-2.64214309399495e-05
-2.81761148653896e-05
-3.24618437445182e-05
4.96659442491549e-06
-2.83327181876203e-06
-9.04840213470149e-06
-2.75875067609482e-05
-2.38955811855558e-05
-2.7760116214924e-05
-4.8122384010571e-05
-3.02563201530667e-05
-4.91658413711705e-05
-3.69092673660446e-05
-1.8021491874434e-05
-3.5039470679611e-05
-2.25150055526402e-05
-4.88614720777583e-05
-4.58854894765728e-05
-4.60698994209992e-06
-1.18307831417581e-05
-3.5870726772579e-05
-3.48122059492261e-05
-3.7866540062372e-05
-2.43554563755669e-05
-6.0148912797412e-05
-2.15881495884549e-05
-3.0937261553665e-05
-3.78400728728243e-05
-3.82887109183166e-05
-5.67722919293072e-05
-3.08090768906718e-05
-2.45337060500475e-05
-4.34565737179467e-05
-4.0023113478324e-05
-6.4196460404892e-05
-2.24778990013846e-05
-5.06886066894743e-05
-1.32353906421264e-05
-2.11908519530108e-05
-2.15655261988062e-05
-2.96758546851967e-05
-1.35557174409338e-05
-4.08574309538038e-05
-3.29128453692561e-05
-3.74563695264998e-05
-5.54280960258897e-05
-3.71619399340342e-05
-4.25322874308972e-05
-1.31883089712779e-05
-6.83245091854392e-05
-9.6214802247184e-06
-1.16647465512084e-05
-2.22160797770673e-05
-3.90221440158571e-05
-3.02211769558527e-05
-1.97589310326622e-05
-4.63101942655394e-05
-2.46205120523519e-05
-5.02953721956616e-05
-2.64359518841136e-05
-2.90964556534379e-05
-3.50499924850635e-05
-4.48496381573796e-05
-3.01060867929905e-05
-3.96661326689487e-05
-2.43285626480485e-05
-2.97455619554636e-05
-5.5756900580569e-05
-5.53115529421188e-06
-2.23186833308019e-05
-5.19828765114994e-05
-2.6534332176905e-05
-4.26505210218979e-05
-2.54932079214449e-05
-2.73668021147205e-05
-4.05571602895736e-05
-3.05732359567955e-05
-5.76409706310272e-05
-1.74038058909926e-05
-2.72171819494762e-05
-4.98365165908718e-05
-1.59729295807799e-05
-2.87896824822629e-05
-2.995077195404e-05
-2.27755404103672e-05
-3.42215724350012e-05
-6.1355785077542e-05
-7.68118765601455e-06
-3.8433979633192e-05
-2.679139185803e-05
-5.78902583423573e-05
-5.09440649924904e-05
-3.21625935963106e-05
-1.21354574365801e-05
-1.27328957304334e-05
-1.01592489955924e-05
-4.32320960085961e-05
-3.15084150166862e-05
-5.9778166959444e-05
-1.44510837780309e-05
-4.03205948415669e-05
-2.5126573549985e-05
-2.26919533100065e-05
1.43791429809227e-06
-5.62681664354018e-05
-5.34781914286649e-05
-2.40295667753347e-05
-5.46070616630485e-05
-6.61277902849702e-07
-2.01341550024387e-05
-3.22083648756213e-05
-1.55252863368639e-05
-2.9800115995799e-05
-7.22707808973149e-06
-3.97357690161207e-05
-1.3636765563733e-05
-2.15653555099476e-05
-5.20010466729322e-05
-7.52803744107481e-06
-4.04068087368153e-05
-5.10246197273856e-05
-2.92579485655924e-05
-1.29574824691643e-05
-7.8019565853097e-06
-9.85621262269553e-07
-2.46434001603912e-05
-6.15750251542919e-06
-3.51471804476942e-05
-4.41132229660309e-05
-3.69390743748947e-05
-1.07540388359852e-05
-2.54634671522261e-05
-2.03811361288326e-05
-3.76738131881722e-05
-3.77444526557044e-05
-3.05241304995425e-05
-4.22860103656322e-05
-2.7869358896567e-05
-4.35573159530453e-06
-2.3898658257133e-05
-4.16380401622266e-05
-1.53334417312364e-05
-3.52465478149491e-05
-3.85969046256416e-05
-3.79609920238028e-05
-7.19691091399952e-06
-3.16917261133716e-05
-3.18959836296989e-05
-2.86705048483252e-05
1.25915940037042e-05
-4.12418757478978e-05
-3.02162218198325e-05
-3.92155410014727e-05
-2.94306745601154e-05
-4.75017473872073e-05
-4.83019272968616e-05
-3.92563795452886e-05
-3.96169373674164e-05
-3.75790548886415e-06
-3.92265037021137e-05
-3.80925110335881e-05
-4.82662687845346e-05
1.1679312012421e-07
-3.40890052426824e-05
8.601993324741e-06
-1.95986238534548e-05
-1.91672818807936e-05
-2.49362214465275e-05
-5.7150471268061e-05
-1.77762735199392e-05
-1.6406542578534e-05
-9.86811468704995e-06
-2.08585166986716e-05
-4.84228410711142e-05
-3.56141742032511e-05
-1.64775117587515e-05
-3.6426387692188e-05
-4.44184459219793e-05
-6.00850128001689e-05
-1.97875194146251e-05
-1.32269475590571e-05
-5.97223766855901e-06
4.46675826520289e-06
-3.61308459713892e-05
-3.07343443437311e-05
-2.94823050691042e-05
-6.48412774083917e-05
-2.99591424566033e-05
-3.76291045273105e-05
-2.55365719466316e-05
-3.94463570338806e-05
-8.55938709940923e-07
-2.74362388132317e-05
-3.70183455283711e-05
-2.7127533826439e-05
-2.18852371380584e-05
-5.09005914186888e-05
-5.25586577610027e-05
-4.33637105776008e-05
-1.76856795306003e-05
-3.57731289403918e-05
-4.15998887929577e-05
-3.88465045427361e-05
-4.32863054131453e-05
-2.33285625523494e-05
-3.69123561736434e-05
-1.70530455239315e-05
-2.01448861739395e-06
-5.18139592038853e-05
-7.25970492490922e-06
-3.8747249584597e-05
-2.18284976318422e-05
-3.86658693146151e-05
-4.8089781030554e-05
-3.90525040386342e-05
-2.3127549035753e-05
-2.96808058457794e-05
-2.11133259585282e-05
-1.61124700263417e-05
-2.37576925475544e-05
-2.01246800848436e-05
-5.84702283975216e-05
-4.75883001199456e-05
-5.2255042157509e-05
-2.34342530367855e-05
-3.85969074558309e-05
-3.41617063202058e-05
-2.33362075085706e-05
-3.45582918857679e-05
-3.15915474985046e-05
-1.46858317481825e-05
-2.52062699406742e-05
-2.99971300662357e-05
-3.71717202415133e-05
-3.89984206317024e-05
-3.64312046458768e-05
1.6658795948835e-05
-5.53392302358322e-05
-3.97232664198794e-05
-5.22888938753422e-05
-2.51579596926864e-05
-2.14374755861386e-05
-5.95944940130728e-05
-2.27769295871779e-05
-2.24027261926904e-05
-3.43667648199398e-05
-3.03864551529729e-05
-4.45878661961288e-06
-1.60641994370222e-05
-1.18393630328017e-05
-2.16409164448047e-05
-1.95778331535189e-05
-2.90645769759111e-05
6.84596659665818e-06
-4.24554179667504e-05
-2.75961907550513e-05
-1.1033366152814e-05
4.5499269919348e-06
-4.06186189740933e-05
-3.65057657333434e-05
-5.45098985111345e-05
-1.74656753265044e-05
-3.23519976600539e-05
-2.51787508102539e-05
-2.19175973605223e-05
-3.42422827659685e-05
-2.93929689728618e-05
-1.07730790205878e-05
-3.48834616610029e-05
-2.57944967728118e-05
-2.05992108541763e-05
-2.01221327325314e-05
-4.16497248722738e-05
2.29867425137687e-07
-2.31098070257965e-05
-6.18814449176659e-05
-1.60737699256416e-05
-2.91298545556266e-05
-3.70882244026506e-05
-4.14500826265825e-05
-2.27057841412591e-05
-4.54699663809232e-06
-3.77439748106627e-05
-4.48534520449983e-05
-2.70748717136735e-05
-1.47318866462551e-05
-7.83930251100546e-06
-2.82212394703608e-05
-3.27146809969758e-05
-2.09792360028863e-05
-4.99874698650341e-05
-1.72423587102987e-05
-5.37292968649256e-05
4.95663691191354e-06
-4.49282423165392e-05
-2.33049404079681e-06
-4.09524547709736e-05
-1.27753335130616e-05
-4.4605774901577e-05
-1.42641403430406e-05
-5.76726730305182e-06
-5.75627655230266e-05
-4.37974383822428e-05
-1.47336898661266e-05
-1.73280738103364e-05
-3.9018730593295e-05
-1.49880063771764e-05
-3.77268197874815e-05
-9.82719164299031e-06
-2.86435888747846e-05
-1.44133941063236e-05
-2.02561434652493e-05
1.77723920953713e-05
-4.69880463199492e-05
3.6274130068325e-06
-1.86510229775309e-05
-1.60735506739421e-05
-3.64017828574659e-05
-7.8470773697388e-06
-2.13805710853722e-05
-3.886372994041e-05
-4.04117106921688e-05
-2.89798901464255e-05
-4.42794423077634e-05
-5.33472723695281e-05
-2.64062079767099e-05
-2.50003061778194e-05
-5.17216816350073e-05
-1.28263330883065e-05
-2.15137146958921e-05
-2.74934144578506e-05
-4.13528241890711e-05
-2.62165305123117e-05
-3.68644232751681e-05
-2.1615611779066e-05
-2.75156875496206e-05
-5.81833848991809e-05
-4.2154964749423e-05
-4.36660929757354e-05
-2.29975470240882e-05
-4.97665838522055e-05
-4.99736209589834e-05
-5.04791375194139e-05
-2.77056902184556e-05
-4.28771962141754e-05
-2.18393311361236e-05
-2.91074849482964e-05
-3.75435606806163e-05
-2.76920807642279e-05
-2.66957797440395e-05
-3.62752931699545e-05
-3.39443311100617e-05
-2.53332848534882e-05
-4.67183606720599e-06
-2.07960162335794e-05
-2.01408854924822e-05
-4.8099501306404e-05
-4.50924119578544e-05
-3.42842706726882e-05
-2.25065002943629e-05
-3.74504488099854e-05
-1.17105773743518e-05
-1.48835866346381e-05
-2.09073094719498e-05
-3.31168411796145e-05
-4.39786220789524e-05
-5.15179657489581e-05
-3.86998767007158e-05
-1.83160618468067e-05
-3.22746114912882e-05
-3.78116418684478e-06
-2.20908666959144e-05
-2.49358129760193e-05
-2.44515602299345e-05
-1.88345428866037e-05
-3.29613800322724e-05
-1.37373229821609e-05
-6.84322549403525e-05
-2.78685754654671e-05
-2.0646872035933e-05
-3.59751458879103e-05
-7.41638303736449e-06
-1.63961785239587e-05
-3.94338044243478e-05
-4.79680760475478e-05
-2.69326597697501e-05
-3.56981975428919e-05
-2.09930315710266e-05
-4.59861683976418e-05
-4.8262905646763e-05
-3.10253841023992e-05
-9.21087654607644e-06
-4.42793012406701e-05
-5.38133000907034e-05
-5.70004946034117e-05
-2.28281853195372e-05
-3.3605535503369e-05
-2.64800012975671e-05
-1.95617074104448e-05
-3.91207627838096e-05
-4.51629353683566e-05
-3.38310765196371e-05
-1.79337166780214e-05
-1.56293001129363e-05
3.35595595366834e-06
-5.96826852812455e-05
-1.47008509449783e-05
-2.74993746139844e-05
-2.658576076498e-05
-2.6312096380402e-05
1.56787396649067e-06
-4.26519327351127e-05
-3.11131232137419e-05
-4.24377547912068e-05
-5.13797103254031e-05
-5.75971317320516e-05
-5.66387911641742e-05
-5.08862549380602e-05
-2.9097566160941e-05
-8.86108532303326e-06
-4.04053194325936e-05
-3.72081430193304e-05
-9.61242871707322e-06
-2.02284573149228e-05
-1.88086652584224e-05
-3.60017205287092e-05
-3.48281476892597e-05
-3.85946634331721e-05
-3.85053984093693e-05
-3.641856134952e-05
-2.05599802898834e-05
-1.74250756147843e-05
-3.48338200709912e-05
-4.62902435429808e-05
-3.95274773329143e-05
-5.33171215631119e-05
-2.83532422628269e-05
-2.63455441665505e-05
-3.9270038462261e-05
-3.73859455552782e-05
-5.00039360220091e-05
-2.15916659781008e-05
-2.03915924609669e-05
-3.98920812843614e-05
-2.36898612826354e-05
-2.55069960026555e-05
-1.47693507965695e-05
-4.73699622184528e-05
-6.66647806372728e-05
-3.44559521280133e-05
-1.19646432609373e-05
-1.00854272085761e-05
-2.29039489287756e-05
-3.56833516094823e-05
-4.85659849400872e-05
-3.80206571264904e-05
-2.43242850923674e-05
-1.62216130326479e-05
-3.34107873821384e-05
-5.01173303976403e-05
-6.2715154454145e-05
-3.38367418381756e-05
-2.12186506523563e-05
-2.45169063041558e-05
-1.30936852897911e-05
-2.94310530413592e-05
-5.50191340504763e-05
-4.31863000032065e-05
-3.57184572984395e-05
-7.45842171456831e-06
-3.84074001527812e-05
-2.59667337236346e-05
-2.70939575401656e-05
-2.54271943500659e-05
-5.41726527668169e-05
-4.27336014195317e-05
-3.2253400120504e-05
-3.69334707194346e-05
-4.03831162789115e-05
-1.26140773926077e-05
-9.72407727734242e-06
-2.16398979157863e-05
-1.79356592577796e-05
-2.84299100255634e-05
-4.70425612278132e-05
2.29389768006194e-06
-3.69554655883373e-05
-2.11059664948393e-05
-2.44035004845153e-05
-5.14787529919131e-05
-3.80516457900015e-05
-2.26296660104722e-05
-4.78240686072922e-05
-2.07438173656482e-05
-3.2097866108689e-05
-3.87193607536671e-05
-4.82203278746468e-05
-3.76999023974764e-05
-2.97137173908561e-05
-5.92838508605976e-05
-3.63604998489579e-05
-2.78468414209211e-05
-7.7907800053143e-06
-3.89045884414523e-05
-1.92152040596346e-05
-4.7311797529574e-05
-4.83866009712215e-05
-2.92228330129512e-05
-5.09083325475426e-05
-4.49447520344438e-05
-1.50669991138765e-05
-3.87570218319672e-05
-2.70007653917921e-05
-2.19444515517559e-05
-4.22022489159033e-05
-2.79717882316048e-05
-4.15437832585944e-05
-1.7671977278548e-05
-6.1819848304672e-05
-2.44639441870448e-05
-2.83414031558831e-05
-3.56105908777958e-05
-1.78819721791601e-05
-3.02217799776769e-05
-3.47507597666077e-05
-3.38800217608934e-05
-2.42478447456459e-05
-1.64751688353286e-05
-2.87109651715878e-05
-5.71618840612788e-05
-4.13487891095254e-05
-3.52263595927775e-05
-3.35506630952759e-05
1.49720933798601e-05
-3.79287307434661e-05
-2.53002446808137e-05
-2.62364303358705e-05
-2.77643903741337e-05
-2.81636409991218e-05
-3.92807864172119e-05
-3.93848723478745e-05
-2.77877084423138e-05
-6.19768904484512e-05
-1.45030344221088e-05
-2.86898063635909e-05
-3.3028913122129e-05
-1.20559507622348e-05
-4.85909070629816e-05
-4.291974771943e-05
-4.309641618041e-05
-2.55882439837029e-05
-2.29662686826029e-05
-2.1527473234403e-05
-3.79150662505321e-05
-6.9244657763261e-05
-2.83761604805103e-05
-3.25177783405922e-05
-1.28499679374819e-06
-5.06199276610439e-05
-1.9038393247246e-05
-2.17727615990733e-05
-2.17094259099588e-05
-1.95712207860151e-05
-5.08037290194404e-05
-2.39964367795021e-05
-5.3667437529491e-05
-3.53548664935391e-05
-5.39870824556673e-05
-3.75721936036683e-05
-6.33461305457399e-05
-1.44836223661499e-05
-4.94930173441802e-05
3.75804650924347e-07
-1.52220811653419e-05
-3.06281786110881e-05
-5.10124303806062e-06
-3.81780091057912e-05
-2.23659903371722e-05
-6.49025393196056e-05
-6.09379693242337e-05
-3.03722243711404e-05
5.62981087378012e-06
-2.4960619705883e-05
-3.43582899670931e-05
-2.0518176937578e-05
-3.74287209960765e-05
-2.30119308892068e-05
-1.91280738657636e-05
-1.32498448044385e-05
-3.7426121432197e-05
-3.37501340826899e-05
-9.88326825565064e-06
-1.66646462044699e-05
-6.7614307663034e-06
-1.56312265315427e-05
-1.50243980110994e-05
-2.97039821565967e-05
-4.09628966861039e-05
-4.14946381827531e-05
-3.02692913981456e-05
-1.10194773045947e-06
-2.10296402777163e-05
-2.24155767061872e-06
-1.35395967044541e-05
-3.42356365673229e-06
-2.96004132616385e-05
-2.52109730481765e-05
-2.66067807801196e-05
-2.86578086559477e-05
-3.12354928217083e-05
-5.01514054692562e-05
-2.72588002278143e-05
-8.8772722971567e-06
-1.17951312329013e-05
-2.0391463636945e-05
-3.37943603664089e-05
7.95885927865026e-07
-3.07586356427341e-05
-2.69821716796796e-05
-4.85838954753696e-05
-3.08851852249891e-05
-5.29686500415662e-05
-4.5416612111222e-05
-4.87467171375263e-05
-4.25786544450704e-05
-9.14506341323963e-06
-9.67702372561278e-06
-1.55482623521083e-05
-4.37875760679635e-05
-3.61335081266102e-05
-3.39653592920975e-05
-3.019678465367e-05
-1.88705947522191e-05
-3.16849270346552e-05
-2.49923839092392e-05
-6.10073717472319e-05
-4.69759070501589e-05
-3.11520766938803e-07
-4.17948406278641e-05
-4.03034902721502e-05
-4.14608037425624e-06
-1.97141121555586e-06
-4.15365030977899e-05
-5.42360917763971e-05
-3.58102426233722e-05
-2.34197647176703e-05
-4.57260654954283e-05
-3.46337444416333e-06
-2.495464500507e-05
-2.82729808176616e-05
-1.85800315552736e-05
-9.30667784046551e-06
-5.52353826098067e-05
-8.04535332927377e-06
-1.42102134132477e-05
-3.34848899672439e-05
-4.70071598316175e-05
-4.68954022002198e-05
-2.57453352520576e-05
-3.10617879951465e-05
-3.37715183207146e-05
-3.44733491893513e-05
-2.4126023121262e-05
-5.39793814536738e-05
-1.5545941671432e-05
-9.48983364613731e-06
-4.78449648329807e-05
-2.84171715886965e-05
-3.48876743077894e-05
-5.02964874510681e-06
-3.92207713818878e-05
-2.85620602846896e-05
-4.62895076011174e-05
-2.79288100378869e-05
-2.91140976590687e-05
-1.52148860603097e-05
-3.9670313514762e-05
-4.04756573269253e-05
-4.27596603411088e-05
-3.99191277263072e-05
-3.99253836378273e-05
-2.80640274458046e-05
-2.26059270639299e-05
-2.55006245762723e-05
-4.70467049922435e-05
-4.90148145268862e-05
-4.35823540713043e-05
-6.10138960434301e-06
-3.21748519059521e-05
-9.72869470806894e-06
-2.71411227304059e-05
-2.84475915650575e-05
2.11396379032664e-05
-4.02800043832381e-05
-3.92896048169472e-05
-4.48420642174433e-05
-1.50430858391259e-05
-3.67939264136133e-05
-9.72851943980879e-06
-3.55220472135562e-06
-3.96127789266249e-06
-4.38753580998748e-05
-4.51872907017344e-05
-2.53021142703448e-05
-3.33023055672777e-05
6.52053994368522e-06
-4.1813959780467e-06
-1.58032539759014e-05
-2.70200687618794e-05
-2.51502407234081e-05
-2.13354810894681e-05
-3.03122132897563e-05
-3.40127643587484e-05
-2.06501277956448e-05
-2.34987635556495e-05
-3.63249866476112e-05
-4.11887367126312e-05
-4.94202943356203e-05
-1.8417956411599e-05
-5.62915552605431e-05
-3.290470087216e-05
-3.46153449386711e-05
-2.92529311432844e-06
-4.78645922020895e-05
-2.21783954987641e-05
-1.02073350238962e-06
-3.80770123552284e-05
-2.13971900553002e-05
-1.71179103556039e-05
-1.09700202022471e-05
-3.75039154120431e-05
-2.67326385302271e-05
-3.54779890506209e-05
-2.74749190005954e-06
-2.81601939372594e-05
-3.89886962498756e-05
-3.5715157719753e-05
-2.00851359332313e-05
-1.05567591455011e-05
-1.27324824705427e-05
4.58571003556198e-06
-4.77538647689126e-05
-6.11237588475806e-05
-2.20447650352511e-05
-3.48133236916114e-05
-2.90705817619508e-05
-1.44712352284198e-05
-3.90746994017679e-05
-3.90911021830977e-05
-2.30152743797718e-05
-2.89580820841346e-05
-2.87865952463975e-05
-6.38523260802892e-05
-3.18819043991914e-05
-4.48041764132708e-05
-3.87820694351904e-05
-2.59205893958665e-05
-2.70334016537986e-05
-2.69943759982822e-05
-5.60162553915865e-05
-1.91767405666556e-05
3.41742123433101e-06
-3.05550042298098e-05
-2.11445421595699e-05
8.36087829641947e-06
-1.8127047741005e-05
-1.50847927627472e-05
-3.5812798697012e-05
-4.76965178564973e-06
-5.85284725143942e-05
-1.44960257395221e-05
-6.88839428360716e-06
-2.13262834113249e-05
-2.37786823608102e-05
-2.27613338429666e-05
-1.47342455464546e-05
-5.44540363727761e-05
-2.41643488341363e-05
-5.47329356351217e-06
-4.04748400274583e-05
-5.20281638726746e-05
-2.03768044947439e-05
-6.97324725162004e-05
-1.3745075578738e-05
-3.04757534610176e-05
-3.09623977546046e-05
-2.07030230644967e-05
-2.07726107440531e-05
-2.2644633545855e-05
-3.67942232917671e-05
-5.85438165104568e-06
-9.75333781854452e-05
-2.45462592674271e-05
-1.89108172718868e-05
-3.35425739730124e-05
-4.97264275827966e-05
-1.33919632805268e-05
-2.48978109134494e-05
-2.44488522656188e-05
-2.76400150367192e-05
-3.14387854845998e-05
-9.13397514284666e-06
-5.13110311246151e-05
-1.9783440623305e-05
-1.36502741250332e-05
-4.0608795186809e-05
-1.13520538490584e-05
-5.40032378844787e-05
-4.87082215925963e-05
5.64208942456241e-06
-3.49976370395779e-05
-1.91335435091027e-06
-3.87118482727061e-05
-3.42487467285412e-05
-2.58644391032277e-05
-2.43452687238068e-05
-3.46107239070152e-05
-1.82295894630635e-05
-3.26480198831909e-05
-3.48682680186848e-06
-3.31984995736731e-05
-1.72649955715833e-05
-2.67196388756776e-05
-5.33453105619227e-05
-5.43005815844897e-05
-5.19429234371773e-05
-4.1997945028007e-05
-2.4792220259493e-05
-1.30677333104885e-05
-2.21447808881807e-05
-6.61328420471138e-05
-1.43452753057801e-05
-5.05809423918234e-05
-1.86116509509484e-05
-1.0048429616055e-05
-5.08361712234709e-05
-1.41042157258741e-06
-4.8720175204348e-06
-3.8326894698909e-05
-3.01790297216113e-05
-2.62230391857022e-05
-5.08750257711335e-05
-3.58338791479192e-05
-1.6090351946844e-05
-4.25733726189481e-05
-4.1647543499418e-05
-3.19266138854058e-05
-2.30328421452019e-05
-3.07111725886474e-06
-6.33189161451939e-05
-3.98282058291648e-05
-3.11869072020329e-05
-3.35055473146458e-05
-1.30153801237237e-05
-1.41649175454701e-05
-2.83413231591904e-05
-5.2347647142353e-05
-2.74035439727762e-05
-1.15696290532444e-05
-2.67330611904471e-05
6.395951447187e-06
-2.01074432116459e-05
-3.80642061236865e-05
5.46725525017077e-07
-2.02240184491287e-05
-4.60893760888564e-05
-4.01611094446725e-05
-3.2952448014754e-05
-2.16670949938966e-05
-4.83047433294331e-05
-4.30386481838904e-05
-8.9089662754928e-06
-2.12501081493304e-05
-5.39926710312211e-05
-3.57764916449307e-05
-2.55602276461863e-05
-3.2161417751012e-05
-2.81961598694201e-05
5.26188657367864e-06
-2.69738702721076e-05
-2.46950457083133e-05
-3.38544849339669e-05
-2.69494479779786e-05
-3.85638745496572e-05
-1.50573203679155e-05
-1.89629617862294e-05
4.14612237006816e-06
3.4435940181468e-06
-4.15308199231784e-05
-2.83768723197649e-05
-3.07550073529111e-05
-4.37701611118618e-05
-4.02206497207704e-05
-1.6106784926679e-05
-6.41989633088798e-06
-3.21089887362423e-05
-2.07901846514745e-05
5.81420827033783e-06
-2.68890614410648e-05
-1.35209891514377e-05
-2.17923300597708e-05
-2.6142451471162e-05
-2.02732499329613e-05
-4.70212246699312e-05
-2.176839728721e-05
-1.89536107467826e-05
-5.18043890121056e-05
-1.58074805227804e-05
-4.123067078327e-05
-2.83839550306014e-05
-4.08861698046269e-05
-1.66288004548982e-05
-3.69838808662513e-05
-2.66693655783377e-05
-1.40486293782589e-05
-2.6092884688492e-05
-1.07827588080335e-05
-4.13788792512211e-05
-4.4532922311487e-05
-2.21499020493793e-05
-3.48913559250011e-05
-3.46417848655876e-05
-2.90927001434334e-05
-1.58035670122238e-05
-3.08312439683001e-05
-2.67491621933643e-05
-4.72480618150994e-05
-5.43630726779372e-05
-4.01121413053868e-05
-1.19198794099949e-05
-1.61395388993762e-05
-4.77232960510388e-05
-5.88959594121646e-05
-6.10970804654288e-06
-1.9904258552674e-05
-5.94607864124994e-05
-2.4671064719605e-05
-2.77069294830625e-05
-1.1593829030865e-05
-3.23927714185709e-05
-5.91165147413762e-05
-4.96981945666607e-05
-1.97708320249583e-05
-5.2871865164573e-05
-3.15041748527771e-05
-1.10153173668361e-05
-1.22764768036915e-05
-2.11787302380758e-05
-2.15932682036252e-05
-9.07376934757064e-06
-2.59242407087458e-05
-2.17079559616756e-05
-2.21748071238613e-05
-4.59852509310857e-05
-3.38975841188505e-05
-2.95218241332554e-05
-2.68715852560245e-05
3.34312208507103e-06
1.59023899817089e-05
-1.0592841344677e-05
-1.88831321571533e-05
-2.33047294004994e-05
-2.4479373221722e-05
-5.74264328750322e-05
-3.76393612049753e-05
-3.23461320484602e-05
-6.54611728947257e-06
-1.68681491901465e-05
-2.65438396019569e-05
-1.9619677011478e-05
-3.3070309920288e-06
-4.17825091237645e-05
-5.05927381555592e-05
-3.60575022753903e-05
-3.83204435178628e-05
-3.21599377318942e-05
1.24758559401148e-06
-6.03636562479081e-05
-3.36448943652687e-05
1.12291532419072e-05
-3.08375547457386e-05
-3.7591970098016e-05
-3.89591982848284e-05
-3.30047410443204e-05
-2.53318447683158e-05
-6.99277978966688e-06
-2.84776640094282e-05
-2.02728727700952e-05
-2.5534904785999e-05
-4.83620552772137e-05
2.60559565074836e-07
-4.4843299943289e-05
-2.66239786019679e-05
-4.36362379479543e-05
-2.2097869231454e-05
-3.45436305896908e-05
-4.21159653647716e-05
-5.92375155357606e-05
-1.90200253084267e-05
-1.86432716389583e-05
-2.01521870000594e-05
-3.73091598003938e-05
-6.38351667894496e-05
-8.77079306014255e-06
-3.35896966796956e-05
-1.2992968311172e-05
-3.54557680514152e-05
-5.11135609526571e-05
-2.66015263572414e-05
-2.97627266791758e-05
-5.1890840078796e-05
-6.44233122359182e-05
-3.2231987697102e-05
-4.74561071215835e-05
-3.55612266844917e-05
-3.14608661936877e-05
-2.410263948496e-05
-5.53911637542583e-05
-1.04217240211351e-05
-2.71227762865641e-05
-5.92181829375966e-05
-9.68596858981137e-06
1.13529557140595e-05
-2.63697082408887e-05
-5.40941366955412e-05
-2.52856392500701e-05
-4.35597146572911e-05
-3.58214623566509e-05
-2.1103084443755e-05
-7.07865201923863e-06
-2.47282460350863e-05
-2.29209671729215e-05
-1.84215219388457e-05
4.89338564436731e-07
-2.29798802621477e-05
-3.08870601135229e-05
-1.45667034082175e-05
-3.62810613776766e-05
4.7247521579081e-06
-5.82225500514244e-05
1.34427083010413e-05
-1.30619740901975e-05
-3.982031340104e-05
-2.86686608280138e-05
-5.53571325286027e-05
-4.97181102915864e-06
-9.69358016386038e-06
-3.1417190436099e-05
-1.81928891919854e-05
-8.67385578724595e-06
-2.32361007150654e-05
-3.92025919215177e-05
-5.07481904221441e-05
-4.00823946543269e-05
-3.30268783724237e-05
-2.4641180495128e-05
-1.78219153620972e-06
-2.41175586711158e-05
-4.05175661725788e-05
-3.16729240721361e-05
-3.4829020692408e-05
-2.66998769497483e-05
-3.8916644755595e-05
-2.53679971049615e-05
-4.17492738048894e-05
-2.2001366220853e-06
-5.85170898907932e-05
-3.4619724290849e-05
-1.95633400183661e-05
-1.86045325807601e-05
-3.13373523673983e-05
-3.84049962521212e-05
-2.42740649082614e-05
-4.61908571484091e-05
-1.3699387160954e-05
-4.60306895499332e-05
-3.60744020628007e-05
-2.70181555258845e-05
-4.20808592976923e-05
-2.7366509942799e-05
-4.60215337046489e-05
-1.37599618883172e-05
-7.54322862516956e-06
-1.00257707460615e-05
-5.64992345049962e-05
-4.57762429000522e-05
-4.10994779631622e-05
-2.22241856056613e-05
-1.34409878327007e-06
-1.55283008830419e-05
-5.07916201721528e-06
-3.63045578479053e-05
-3.39529891055734e-05
-2.36530617699073e-05
-2.39573368592877e-05
-3.10824576515501e-05
-4.47589340759568e-05
-3.54255814413664e-06
-4.81725492242756e-05
-1.24864731656473e-05
-1.52057533858061e-05
-2.18671682349953e-05
-6.4906254190036e-06
-2.59112133980397e-05
-5.65789738782536e-05
-1.38996840471827e-05
-3.90094693951427e-05
-3.45595095026805e-05
-3.33106559586451e-05
-2.86629352152856e-05
-1.81422394682356e-05
-2.05729095370743e-05
-5.85304866603962e-05
-4.63951888835231e-05
-8.93213232414686e-06
-1.88717692122351e-05
-9.8831696846116e-06
-4.74786892410989e-05
-2.7044434510121e-05
-1.69713432507649e-05
-3.30893607336015e-05
-1.83019849191925e-05
7.70653047925125e-06
-3.70858849349943e-05
-8.77149193892041e-06
-6.62015241807347e-06
9.3186902434783e-06
-7.10228061583875e-05
-1.75601874485859e-05
-4.36938638819459e-05
-2.45347847486032e-05
-6.23270722807898e-05
-1.14563001174026e-05
-1.24389623919275e-05
-2.85136385899006e-05
-3.21151145530855e-05
-2.79350539759682e-05
-2.11570444447787e-05
-4.91670833596589e-05
-4.51886401762035e-05
-3.19818653817709e-05
-3.69943326355007e-05
-1.32066691489989e-05
-4.28863683002097e-06
-3.93949747176172e-05
-3.54321259527632e-06
-2.96133858285371e-06
-4.74169005516254e-05
-3.54518545417595e-05
-3.63298887837697e-05
-4.61482038865234e-05
-6.03518768982648e-06
-5.558949161073e-05
-3.47470573684877e-05
-2.26503549397521e-05
-4.0394175587629e-05
-3.46384277201465e-05
-2.57049622830857e-05
-5.10559212473012e-05
-1.02999920172533e-05
-5.91306959155931e-06
-3.04802064345506e-05
-3.11136047952676e-05
-2.39310256886328e-05
-2.48521157946361e-05
-2.11546590740401e-05
8.21471042257159e-06
-2.60549697328296e-05
-5.02616425849732e-05
-8.99947750371779e-06
-4.54625691609318e-05
-1.42838262787656e-05
-4.16361543702175e-05
-3.72121247516554e-05
-1.67904106475431e-05
-1.82969516967097e-05
-2.80225909973167e-05
-3.76956510215167e-05
-3.11738826976994e-05
-3.51661424660656e-05
-4.17961792081816e-05
-3.88037760657399e-05
-2.23834444108433e-05
-4.93385924121484e-05
-3.17884737516043e-05
-1.98235618174558e-05
-3.3822193400083e-05
-1.90121576010105e-05
-1.72366023340619e-05
-5.51378270986494e-05
-1.83991726587796e-05
-1.76270723861381e-05
-3.41458767899707e-05
-3.76812438551087e-05
-4.43095725216962e-05
-1.01736473726135e-05
-2.68141279524682e-05
-3.08952522666903e-05
-4.85357204616666e-05
-2.1545640143273e-05
-1.64192476768616e-05
-5.95691600538357e-05
-5.28656744964388e-05
-1.56417237013887e-05
-3.74151508267094e-05
-3.30792545051788e-05
-2.80237959963169e-05
-1.67859810157647e-05
-4.63074189258026e-05
-5.1392116107853e-05
-5.27016641124005e-05
-3.65536622807799e-05
-2.10360327531754e-05
-3.354765053934e-05
-5.64508149144596e-05
-9.82877293711463e-06
-4.35981426309493e-05
-7.74824878245665e-06
1.3951613325694e-05
-1.67564201528631e-05
-3.93488372633887e-05
-1.49842726283034e-05
-1.938731812055e-05
-3.98200238836804e-05
-3.72914086613436e-05
-2.29867821577722e-05
-1.8619968077796e-05
1.33351745067553e-05
-4.43618987688932e-05
-7.14446489295322e-05
-1.56279988218034e-05
-1.03477130437728e-05
-3.28950068962446e-05
-4.21156679886466e-05
-1.34298278610666e-05
-2.97948470417792e-05
-2.36400568791759e-05
-1.5240085041774e-05
-3.51048485284639e-05
-2.34710265500031e-05
-5.31242266847277e-05
-5.18105881571281e-05
-2.38849952340661e-05
-5.12440254462493e-05
-1.06597415415302e-05
-5.29570671632312e-05
-4.9989479174086e-05
-2.02128046166846e-05
-2.53752912720249e-05
-5.00323914892808e-05
-5.20596980648856e-05
-4.27613625985552e-05
-1.74163782162567e-05
-5.25468881470338e-05
-3.69759506852116e-05
-6.80266256754383e-06
-2.97543667260732e-05
-1.17216728449182e-05
-2.2511822252769e-05
-2.2888849867256e-05
-9.7900615494561e-06
-8.40554170601e-05
-2.86145925971465e-05
-3.3873935763852e-05
-8.56656793138135e-06
-2.0696605554665e-05
-2.52447183252943e-05
-2.56221093954216e-05
-1.55797194501244e-05
-3.50698285786987e-05
-2.31968667723612e-05
-4.56811741131397e-05
-3.74817742063938e-05
-4.5233525315919e-05
-4.17770716427653e-05
-3.8126623159283e-05
-2.72462269068997e-05
-1.69830025732684e-05
-2.10201701871114e-05
-4.48036803059301e-05
-3.75503076758899e-05
-2.74431689885156e-06
-3.15374470176348e-05
-5.58105483717275e-05
9.91340527024689e-06
-3.66216803488051e-05
-4.02601497699922e-05
-4.29531104423304e-05
-1.58800618432698e-05
-2.87186106498304e-05
-3.74248369338915e-05
-5.12740824791592e-05
-3.65058857622214e-05
-4.40235503748739e-05
1.40615018904957e-05
-6.38589468778296e-06
-6.43215383063183e-06
-3.34285183603097e-05
-2.45599923404002e-05
-1.94105164126678e-05
-1.3933879423041e-05
-2.52580035327226e-05
-7.7609761689754e-06
-1.66371725037055e-05
-4.29800150355542e-05
-1.3988813788115e-05
-5.84913017100693e-05
-2.7651633002342e-05
1.03973795000645e-05
-3.90276245003977e-05
-3.56197169873205e-05
-3.99055230352011e-05
-2.27202893760091e-05
-6.05850856876932e-05
-6.11372001829706e-05
-1.87577671016532e-05
-4.06020655203914e-05
-2.51035820420364e-05
-3.5028260714832e-06
-3.25404930212531e-05
-2.91692499604599e-05
-3.92618955953499e-05
-6.51566115753189e-06
-4.67117259029444e-05
-6.00241692448964e-05
-1.89905624053112e-05
-2.312213592723e-05
-2.55856240268826e-05
-1.92653109791075e-05
-2.34325452730842e-05
-3.14695966674564e-05
-4.53281853361809e-05
-4.24777651011032e-05
-4.60604205993874e-05
-4.56402336209794e-05
-1.49762306754292e-05
-4.6273805863254e-05
-2.52923237126074e-05
-2.48068205269733e-05
-3.57803894041331e-05
-2.81572608988395e-05
-4.07176225528812e-05
-2.32324978621477e-05
-8.51538700264149e-06
-2.00931525866743e-05
-3.27482429206518e-05
-4.36862404017307e-05
9.24143475540679e-06
-4.89303759814506e-05
-4.70526608519426e-05
-1.48174660814001e-05
-4.55045562250951e-05
-5.32213934211042e-05
-3.52967396779059e-05
-1.05430772653341e-05
-4.57146812173019e-05
-1.77056468378776e-06
-2.62361061717252e-05
-4.80341190042239e-05
-2.07256630551578e-05
-3.32744092754591e-05
-4.62762733319179e-05
-5.31504958939361e-05
-4.40934101461265e-05
-3.28543218290191e-05
-3.19207674595702e-05
-2.51816035676847e-05
-2.23548572794875e-05
-1.28762320208931e-05
-4.14573170894384e-05
-4.39787396496824e-05
-4.62240184098505e-05
-1.321835569953e-05
-1.19707441917076e-05
-4.94399341631173e-05
-6.97269155513504e-06
-1.00158210384536e-05
-2.42118244613385e-05
-3.89032416582596e-06
-3.29812905808102e-05
-4.19817242200823e-05
-3.69818808589962e-05
-3.26110211810503e-05
-1.4202484873009e-05
-5.36098028184479e-05
-2.65168137251734e-05
-1.19479004433686e-05
-1.91870120731433e-05
-4.01592916398613e-05
-6.0717774126165e-05
-4.15470038774309e-05
-4.46809197748967e-06
-2.9080118574181e-05
-4.7113870058895e-05
-1.87967103170385e-05
-7.61884133586759e-05
-5.24585217031535e-06
-2.53625926672016e-05
-4.74871211174765e-05
-6.89802651865158e-06
-2.60371967980178e-05
-3.32717174689276e-05
-3.90279849592963e-05
-7.05568911006516e-05
-2.72887080373209e-05
-3.99547534081686e-05
-3.73617623990397e-05
-1.44837030977869e-05
-4.79123698051796e-06
3.43100294093704e-06
-2.97440287070499e-05
-3.75776587923667e-05
-5.61336100610615e-05
-2.40885719663141e-05
-3.0255324821197e-05
-3.35278555246867e-05
-5.76899326338074e-05
-3.09197826030784e-05
-2.93603277340569e-05
-1.68852063710385e-05
-1.53091881477707e-05
-4.26969773708628e-05
-7.0340165505165e-05
-4.91605265092295e-05
-2.9987375824218e-05
-5.32886805503731e-05
-2.36682205476217e-05
-2.03017081587162e-05
-3.6330522153169e-06
-5.47836928846315e-06
-5.39515108350045e-05
-3.7246292209908e-05
-2.63308636839286e-05
-4.52673375487067e-05
-4.84782398041652e-05
-3.1421619484189e-05
-4.454148970686e-05
-1.93558935474458e-05
-1.22365793797339e-05
-2.25096406770655e-05
-5.52674790919574e-07
-7.39531736848386e-06
-4.25505219695987e-05
-3.96006410937237e-05
-3.32823221803869e-05
-1.03839800014299e-05
-4.39932321473336e-05
-3.55002525542218e-05
-3.57394416938573e-05
-3.52349781185263e-05
-3.64007380652817e-05
-1.49142205414617e-05
-2.9127675065041e-05
-1.30639577462667e-05
-1.83451522840572e-05
-4.54047635984656e-05
-2.39816950050651e-05
-3.7483782036746e-05
-1.59377168241123e-05
1.68782121360804e-06
-2.66274009901489e-06
-2.47138131955098e-05
-8.88259170059192e-06
-1.52453068747577e-05
-3.47334391198482e-05
-1.1373676858481e-05
-2.32298952853724e-05
-1.51448983431421e-05
-4.0383612945955e-05
-3.93441083392535e-05
-1.14741209044916e-05
-5.03534610107063e-05
-7.13841296323497e-05
-4.3497387663984e-05
-5.19195220055926e-05
-3.77926579724028e-05
-4.0045670168569e-05
-4.38365619617632e-05
-3.50069256141834e-05
-2.93526884905084e-05
-3.89342931055346e-05
-2.71447124711683e-05
-3.60735400878777e-05
-1.44217481594041e-05
-6.64628717069398e-05
-5.60986394272437e-05
-7.53906079521484e-06
-1.31875375360188e-05
-6.59969364774767e-05
-1.08282852847088e-05
-3.41349850005147e-05
-4.24475687226374e-05
-3.37723868894393e-05
-2.37959596232602e-05
-2.66927902319294e-05
-2.90857822713205e-05
-4.40996619185228e-05
-2.25214142027508e-05
-2.47785062801484e-05
-4.57084710182773e-05
-2.46287442664542e-05
-2.38184568580236e-05
-2.14815146535015e-05
-6.07582301572143e-05
-2.92137709051987e-05
-8.46189599891202e-06
-3.58115236422372e-05
-1.21298878820816e-05
-3.50200869311122e-05
-1.26937717773136e-06
-5.41273059203971e-05
-1.08114425044396e-05
-7.38542158152342e-06
-8.19235686295941e-06
-1.89135091361345e-05
-3.94141892051622e-05
-3.25330111822848e-05
-5.49190803674435e-05
-1.82826024394227e-05
-3.5318458034921e-05
-4.54334093221134e-05
-3.9021053893423e-05
-4.23605402645803e-05
-5.09496533118547e-05
-2.06964284711696e-05
-1.29226151131236e-05
-2.84225020833291e-05
-1.9504296094548e-05
-1.78017647903945e-05
-3.9482879201031e-05
-1.71673889472904e-05
-2.13788624346752e-05
-2.22240388094542e-05
-2.48058181762325e-05
-2.4699271706237e-05
-1.70259991363417e-05
-3.90826603610147e-05
-5.34119316260431e-05
-1.67406675535448e-05
-4.63542925817947e-05
-4.19263460107557e-05
-2.04720899070893e-05
-1.49221190336611e-05
-4.46299678839398e-05
-2.21877824408662e-05
-3.71742776077238e-05
4.44360698499566e-06
-2.64768941350135e-05
-4.22214741117003e-05
-1.31299966411637e-05
-1.93867079074062e-05
-1.69800810783219e-05
-2.67477125321761e-05
-3.44883893987713e-05
-1.31697799462841e-05
-4.25350916860376e-05
-1.11319480370256e-05
-3.60050541569786e-05
-4.41153634091905e-05
-3.77477237715088e-05
-4.32186268892808e-05
-6.24528405800857e-06
5.16066474008611e-06
-5.59486957779022e-05
-1.33745318354906e-05
-5.48784702975286e-05
-3.25569270120585e-05
-1.62397116601839e-05
-4.90588927788135e-05
-3.38743486694655e-05
-2.80538843224715e-05
-4.17330824929621e-05
-3.17356496534808e-05
-3.16123331223723e-05
-1.86874852435534e-06
-6.521516674e-06
-3.61608365924034e-05
-5.31791949471198e-05
-3.1335464671296e-05
-3.11103493241047e-05
-6.01787282081542e-05
-2.51458750559438e-05
-1.23375946087823e-05
-2.20794090479119e-05
-3.58724485075207e-05
-3.2682019156729e-05
-2.22084477745202e-05
-1.98853091783908e-05
-2.26002637148951e-05
-2.46734438543018e-05
-2.02981183755999e-05
-1.45464738694672e-05
-4.46401263798137e-05
-2.08427114735254e-05
-1.63751405526424e-05
-3.82964575919763e-05
-1.69452574601186e-05
-1.26428539420625e-05
-4.85805936717471e-05
-7.00927625666021e-05
-2.68727675517937e-05
-5.39344518447356e-05
1.61297529701675e-06
-4.23549858382199e-05
-3.60804830021883e-05
-3.49829367416676e-05
-3.59817526304092e-05
4.05375121921529e-07
-2.72332524931512e-05
-3.54079578192947e-05
-1.92230621441704e-05
-2.58139015018489e-05
8.3655369655081e-06
-9.85154413983199e-06
-2.93857987159226e-05
-1.69119635888422e-05
-1.88430770339242e-05
-1.55508999552539e-05
-2.54068330443625e-05
-2.07977738651543e-05
3.86075326971869e-06
6.76883051726754e-06
-5.66216163027568e-05
-2.9730105082257e-05
-4.748147546063e-07
-5.40308618691818e-05
-2.68713948176967e-05
-3.20510063645057e-05
-2.19235237575216e-05
-3.81229204174159e-05
-5.16858909056374e-05
-5.95231896892591e-05
-2.96950846729449e-05
-3.71921516778498e-05
-8.59341895430658e-06
-3.92579204453888e-06
-2.07637323139832e-05
-3.7736809481646e-05
-4.336560864685e-05
-2.28482952936639e-05
-1.09156484734087e-05
-5.77841274557088e-06
-3.59212840872541e-05
-3.50188061248607e-05
-3.1825017721716e-05
-7.6393153646257e-06
-3.11987779690166e-05
-3.14002266596325e-05
-4.619854279621e-05
-2.71967911372005e-05
-3.91941423398148e-05
-2.36700739853511e-05
-1.84530037661482e-05
-9.65353949345735e-06
-3.0398025291448e-05
-3.92800295983233e-05
-1.82770159731475e-05
6.55593977161843e-06
-3.20816826738703e-05
-1.7549048017501e-05
-5.11386988579746e-05
-2.29356323263866e-05
-2.51640052260207e-06
-2.57823152376927e-05
2.67138984978178e-06
-3.75869112148057e-05
-7.76503869685994e-06
-1.59505308262047e-06
-2.41673197368757e-05
-3.52725342773626e-05
5.52129753250986e-06
-2.72815172340345e-05
-3.3870434764503e-05
-1.81905934565149e-05
-3.06823986115957e-05
-2.2121440635911e-05
-4.63138496475358e-05
-3.71017210735893e-05
-3.95421907692718e-06
-2.74462215410722e-05
-5.41047588197544e-05
3.7608546639516e-06
-1.4394829936017e-05
-1.3701386207793e-05
-8.89613119429259e-06
-4.49748753422169e-05
-2.6528025465666e-05
-1.96285431926638e-05
-2.45696336054095e-05
-3.18562640982323e-05
-3.19983070046874e-05
-1.77999777933622e-05
-6.82922094994006e-05
-2.75783605713086e-05
-2.32993569221451e-05
-3.43530666515783e-05
-3.32543590427873e-05
-1.49989534912084e-05
-8.36593857530253e-06
3.12420241222868e-06
-2.77324118266255e-05
-5.10279916420584e-05
-2.25697694163484e-05
-4.43354356988599e-05
-4.22211589089634e-05
-4.30879373602272e-05
-4.43257761898341e-05
-4.02221369839039e-05
-4.90092472564628e-06
-4.98600150759174e-05
-2.03786508491453e-05
-1.39029723184475e-05
-2.78660710614849e-05
-3.26095600106076e-05
-3.29099427511744e-05
-4.48841308373817e-05
-5.02389817858345e-05
-7.01565614090526e-06
-2.64651225647762e-05
-3.00792604267593e-05
-4.81565974917059e-05
-5.71588616317541e-05
-3.25868656645055e-05
-2.75550676553831e-05
-2.52292991024962e-05
-3.64645858859865e-05
-3.90724086177798e-05
-1.21246940521145e-05
-2.10208806070853e-05
-3.36903320174366e-05
-3.03302290311341e-05
-8.39426101042359e-06
-1.81677382031196e-05
-4.40668265075606e-05
-4.37023426052507e-05
-2.89788897946811e-05
-7.65756030893459e-06
-4.35553318111437e-06
9.55088431061204e-06
1.23880069235321e-05
-2.68748536337694e-05
-6.12027993523948e-05
-4.29498474398948e-05
-1.52370737526584e-05
-5.43356350766879e-05
-1.06594790668075e-05
2.06542758242179e-06
-7.83232850688119e-06
-3.52533417967094e-05
4.01178303068014e-07
-2.54562007434975e-05
-2.91337570673757e-05
-7.3917332152276e-06
-1.2683285736079e-05
-4.77067028425445e-05
-1.82557342412601e-05
9.4562023703043e-06
-4.98390721287441e-05
-1.29148012407028e-05
-8.88741104763111e-07
-4.40560852515842e-05
-3.18395613990761e-05
-6.55965913547665e-05
-4.18889565221016e-05
-3.50712597154922e-05
-1.73548080560713e-05
-4.84343307225882e-05
-4.44197239525356e-05
-4.01908655457554e-05
-9.0797358103163e-06
-4.96054646569568e-05
-2.38058199980589e-05
-2.80164917600402e-05
6.56530264976428e-06
-1.05001905068944e-05
-3.37695829133064e-05
-3.37214841961181e-05
-3.67486575364285e-05
-1.55215119894044e-05
-3.59680642724148e-05
-1.05666975027087e-06
-5.53499484290006e-05
-1.83835381603785e-05
-1.45340799408021e-05
-8.01156894487856e-06
-1.83226543942603e-05
-4.30464524764168e-05
-1.26893317691612e-05
-2.72314810084469e-05
-3.72958019074126e-05
-2.67979547557582e-05
-5.54808602869931e-05
-2.99498075682532e-05
-3.85070650952559e-05
-1.46981402358231e-05
-4.20176703663643e-05
-3.52783860474803e-05
-2.185160920218e-05
-2.81721689062878e-05
-1.27901994433031e-05
-2.06417755569709e-05
-1.81942427503501e-05
-3.21704691324813e-05
-1.91182089699293e-05
-2.26545928377587e-05
-3.8080150160524e-05
-3.47320014341755e-05
-5.29069310623826e-05
-3.58058904598743e-05
-3.26582776940574e-05
-2.20012757114618e-05
-5.21944958770664e-05
-2.14574328217651e-05
-2.96012230827613e-05
-2.22473522725769e-05
-1.62991871469261e-05
9.68484066883223e-06
-1.33368844863808e-05
-3.96066984252025e-06
-4.41551291004064e-05
-2.58992523232238e-05
-2.24478237646844e-05
9.26986011021414e-06
-4.97854422072604e-05
-3.86790840529418e-05
-1.98664611496015e-05
-6.81622997123743e-05
-1.3932217503851e-05
-1.02103349930709e-05
-3.45320861214447e-05
-1.66911193707862e-05
-2.7087216554215e-05
-6.60417654652775e-06
-1.51369191156164e-05
-1.42109646681949e-05
-7.05406254948653e-05
-5.59321316688206e-06
-4.04488836273003e-05
6.46728905110888e-07
-1.72899592367485e-05
-5.69448767132464e-05
-9.82465443574939e-06
-2.34990633724687e-05
-9.28692770544181e-06
-2.37615696363334e-05
-3.37764782904776e-06
-3.31133567788101e-05
-2.06991053282695e-05
-2.3909951000519e-05
-3.05195893600919e-05
-7.01429477963761e-06
-1.47301314023188e-05
-4.43566184347824e-05
-2.72240441751586e-05
-5.41505875691926e-05
-2.63480824458238e-05
-2.91513835124565e-05
-5.85491814087834e-05
-3.88121859091712e-05
-1.38772999908151e-05
-2.16310236515554e-05
-1.13334697532318e-05
-7.46889160254787e-05
-1.06141409719974e-05
-2.0869419574695e-05
-4.96357097258821e-05
-4.31860199719534e-05
-9.86292073794584e-06
-2.84468841044359e-05
-2.41403687215843e-05
-6.58987266309852e-05
-3.06077220346106e-05
-1.07086212776346e-05
-2.74502793192802e-05
-6.26233503335285e-05
-4.68616062387337e-05
-8.86834576327087e-06
-3.02794206661401e-05
-3.41722027174184e-05
-3.47876794958556e-05
-6.40395244330308e-05
-2.03887562779563e-05
-2.09426389297214e-05
-1.45970501512876e-05
-3.03976629287499e-05
-1.06892815537299e-05
-3.7362805010365e-05
-2.67481803651199e-05
-3.30523809593931e-05
-1.71237365411213e-05
-1.32822262268234e-05
-3.40169056698593e-05
-2.5595167076038e-05
-4.94613658195413e-05
-1.78930667693892e-05
-3.02990523701802e-05
2.16009804859276e-05
-1.50566963088953e-05
-5.26544090933519e-05
-4.83508810127935e-05
-8.14103196706678e-06
-2.24899487348416e-05
-4.55606824315057e-05
-2.02212301365553e-05
-2.43980228528728e-05
-2.47872851382189e-05
-1.0431010117678e-05
-2.27187266588502e-05
-3.15941192444296e-05
-5.570340669932e-05
-2.14931062079132e-05
5.220988567581e-06
-1.3074471413391e-05
-3.30186791339484e-05
-1.41687104166789e-05
-2.5955630838637e-05
-1.35258702849886e-05
-1.43168199212868e-05
-3.5850452808278e-05
-3.43745861366942e-05
-3.60629411843999e-05
-3.45382647556026e-05
-4.74500727294294e-05
-3.04695051379793e-05
-2.00601593425349e-05
5.19457409256592e-06
-2.52715447179262e-05
-4.23679680656054e-05
-2.65969049806993e-05
-2.79124151514305e-05
-4.2327061819813e-05
-2.18460236123203e-05
-2.77892012997136e-05
-3.72425141182837e-05
-3.64377959120865e-05
-9.59639335554106e-06
-2.01962117571549e-05
-5.42815043265531e-05
-1.63219229468027e-05
-2.30250052852076e-05
-7.07561869881192e-05
-5.18566815132312e-05
-2.35863108278783e-05
-2.41863555619886e-05
-4.64148008949011e-05
-2.85981128878544e-05
-2.19215670603306e-05
-1.49750414451313e-05
-3.68270387898518e-05
-1.89631854639214e-05
-4.09627654219737e-05
-8.6661745578413e-06
-1.14301479434857e-05
-6.1937472858261e-05
-2.07756958837762e-05
-5.0296277992071e-06
-2.05438576189902e-05
-4.79955739465777e-05
-1.98203492124315e-05
-2.37641131240996e-05
5.3680845979649e-06
-2.69609667752259e-05
-2.51855474541456e-05
-2.80446858563618e-05
-2.55207958326003e-05
-4.46047591866476e-05
-2.97095211076823e-05
-6.58054797394404e-05
-3.56632131784847e-05
-2.57240495651136e-05
-3.99117631431078e-05
-7.86856026297957e-06
-2.39918197779412e-05
6.40762113473116e-06
7.79678275314006e-06
-5.5819355899967e-06
-8.90141265688613e-06
-1.15435171656917e-05
-3.55530564644155e-05
-4.57901434793062e-05
-1.50436797223331e-05
-2.94664148881978e-05
-5.71517403489336e-05
-2.37494307609475e-05
-2.09228408274676e-05
-2.91500579324143e-05
-3.96209221789202e-05
-2.10908686352767e-05
-3.60085058539866e-05
-7.59967490690084e-06
6.83973676792641e-06
-3.65721400618665e-05
-1.71773124412229e-05
-5.74265422371614e-05
-3.14254660097417e-05
-4.10231993405813e-05
-3.27798540351463e-07
-4.3465517648455e-05
-1.49673182884778e-05
-4.35221299229298e-05
-1.06877053784299e-05
-1.14951958464311e-05
-1.37182799324036e-05
-3.72116192675903e-05
-1.34771961510807e-05
-3.62302022232503e-05
-1.69616492014351e-05
-4.31015750544359e-05
-1.28988593791113e-05
-1.90171251697849e-05
-5.61404346913668e-05
-1.55601089430281e-06
-3.67863369743726e-05
-1.94500199846632e-05
-3.14749187944571e-05
1.16323642873451e-05
-3.97051162011561e-05
-4.51668033546228e-06
-3.45631077516166e-05
-2.54275539690289e-05
-7.04098931188923e-06
-4.0336805867902e-06
-3.16781392253976e-05
-3.36847707974561e-05
-2.75289915327181e-05
-4.13790788435051e-05
-4.16868832151419e-05
-4.70535479634621e-05
-1.59499910247588e-05
-4.05398508233124e-05
-3.95297326860879e-05
-1.24085502213711e-05
-5.38519730218286e-05
-1.90020289878091e-05
-1.09508495569275e-05
-2.7461395158812e-05
-3.09705135777539e-05
-7.33169266222236e-06
-2.94313139613441e-05
-3.64107013163125e-05
-4.29564860729249e-05
-2.10302509373067e-05
-5.42812399582867e-05
-7.57631218395196e-06
-2.38382112387868e-05
-7.03995368290522e-05
-2.84172866674861e-05
-4.25105247614137e-05
-3.10165348351898e-05
-1.34280952395467e-05
-2.42213482073122e-05
-3.22019305909279e-05
-3.60730306320188e-05
-2.66653882044492e-05
-1.30893615843473e-05
-1.39307559292495e-05
-3.30869902410244e-05
-1.89271775251643e-05
-4.56303266740234e-05
8.98998984131891e-06
-2.8892786307426e-05
-1.66018779749139e-05
-1.76384382988007e-05
-3.1190131460271e-05
-4.88411988415317e-05
-4.16339552044839e-05
-3.26175056820997e-05
-1.24119809668739e-05
-4.22360327324359e-05
-9.96781705647625e-06
-2.14752343523257e-05
-5.21085174110439e-05
-1.62031048467073e-05
-3.59134663731559e-06
-2.74116618289868e-05
-2.71740452407808e-05
-2.130490438816e-05
-5.8214041151015e-06
-4.91763103874663e-05
-2.15694406283135e-05
-2.6982194634656e-05
-3.37071658840635e-05
-1.18292028820736e-05
-1.88015894621913e-05
1.63545474274474e-05
-2.59668777894653e-05
-3.8593773112508e-05
1.29853302733355e-05
-3.15994204775822e-05
-4.51336174594421e-05
-8.50763136357508e-06
-3.16319321060286e-05
-5.88807983464048e-05
-5.1698776907862e-05
-2.66418839061413e-05
-3.17721122082262e-05
-3.97509990474646e-05
-5.74702696169301e-05
-1.54117363026906e-05
-6.51921698649871e-05
-4.15766856374279e-05
-2.98080559965206e-05
-4.24730154419212e-05
-7.35228892681735e-06
-5.54029342146886e-05
-2.61705777665832e-05
-2.5753724630406e-05
-2.67347311968353e-05
-4.15066925149071e-05
-5.84709137277502e-05
-2.63318973664603e-05
-4.76125617895324e-05
-7.04601263011131e-05
-1.15548037925229e-05
-2.28884920036536e-05
-4.40056299119571e-05
-3.17304112411459e-05
-3.37051644156075e-05
-4.12568221058748e-05
-9.24325820922937e-06
-2.43968095651185e-05
-2.11701345736072e-05
-4.36918340567501e-05
-5.6496261703181e-05
-5.49987411104688e-05
-5.00946510058135e-05
-3.16412198922791e-05
-4.3410650614554e-05
-4.83498040618219e-06
9.49586957390636e-06
-2.81371568103753e-05
-1.59404333909738e-05
-3.65731835827505e-05
-4.22616733512333e-05
-1.75043857628496e-05
-2.19379612861343e-05
-1.86533637115392e-05
-5.05877758102265e-05
-3.45249083731082e-05
-1.80730814973041e-05
-2.19136485426138e-05
-5.55843020117783e-05
-5.40400790913405e-05
-2.97459853586885e-05
-6.05159040443332e-06
-2.1170835187228e-05
-1.05986146596839e-05
-1.36096953108841e-05
-4.79955482752887e-06
-7.32285663093326e-06
-2.8817807527695e-05
-2.54101231850547e-05
-1.32414539143785e-05
3.59079943979555e-06
-1.28179037985349e-05
-3.02515144326316e-05
-2.32779353601656e-05
-3.97518675047917e-05
-4.29282896831546e-05
5.92150740033618e-06
-3.42205980889698e-05
-3.1541183347223e-05
-3.36675282423335e-05
-2.25166012202054e-05
-1.61030992235298e-05
-4.49746584073328e-05
-3.22085900101273e-05
-4.22801249754252e-05
-5.74334015048617e-05
-3.01035617374591e-05
-4.6841369148199e-05
-2.73311446498376e-05
-4.54805975931662e-05
-2.90530812461592e-05
-2.43272276143407e-05
-3.37146142861848e-05
-5.15621470378e-05
-3.43526180806307e-05
-3.68628699952952e-05
-1.08959361424323e-05
-1.93631109372302e-05
-2.81895514533201e-05
-9.37871309217484e-06
-1.12953134111244e-05
-4.22506457061934e-05
-1.83640220917702e-05
-6.61004337789501e-06
-3.9533694839295e-05
-1.37037092163969e-05
-3.0275055519596e-06
-3.00585978565626e-05
-1.38243550601173e-05
-2.71999955879043e-05
-4.82107295308525e-05
-3.63050987164054e-05
-2.95168909146136e-06
-3.76106981771846e-05
-2.02374350901146e-05
-8.07163969370434e-06
-4.25802939443805e-05
-3.66941495670688e-05
-2.23999557241288e-05
-2.78765147848574e-05
-3.70382267322624e-06
-1.16695163195634e-05
-4.75080787470613e-05
-8.26115712932086e-06
-4.66969925922843e-05
-2.68355617463259e-05
-1.60167030728802e-05
-2.85358793888802e-05
-4.30984632477384e-05
-6.43612238123337e-05
-2.88697495316416e-05
-4.72537528288934e-05
6.21089085299945e-07
-5.88250337454573e-06
-4.89760424009335e-05
-4.64580434076286e-05
-3.05447401356759e-05
7.95138355194415e-06
-5.03631856752824e-05
1.34573224958782e-05
-2.1706308793986e-05
-3.27300994081358e-05
-5.20096599250069e-05
-4.51225951664002e-06
-3.49335154270867e-05
-5.19497699189864e-05
-9.58659437920886e-06
-2.61905407817284e-05
-1.42381893857651e-05
-2.18705245271821e-05
-2.42012816402409e-05
-3.39090360723775e-05
-3.45366580592868e-05
-2.69580588780386e-05
-3.28197780282517e-05
-4.52343179337392e-05
-1.26920137341423e-05
-8.23166849534537e-06
-3.34420619355623e-05
-4.01852334861261e-05
-4.95120797291131e-05
-3.22773695765608e-05
-5.25752588424014e-05
-2.21299581683724e-05
-6.33231232319343e-05
-2.77025569438081e-05
-2.86488031716988e-05
-3.85367125474948e-05
-1.84297257298961e-05
-1.42287857051401e-05
-2.92079016002731e-05
-1.48562992783874e-05
-4.43999589874575e-05
-3.63756499691155e-05
-3.99043969400097e-05
-5.98344984973295e-05
-8.04633637166513e-06
-4.1810607744257e-05
-2.0176818654626e-05
-4.47559028089281e-05
-3.75008805858786e-05
-7.0283325802424e-05
-4.48756138460124e-05
-2.19103987442772e-05
-7.34738473519617e-06
-3.13690934808551e-05
-3.82192424828083e-05
-3.16581325768005e-05
-3.29932618122271e-05
-1.16245682709128e-05
-3.14403492139687e-05
-3.15261314170546e-05
-1.75667219654534e-05
-1.90187929845239e-05
-3.1770061679472e-05
-4.87998834125501e-05
-1.73564359842181e-05
-4.1062501334522e-05
-5.4354744252058e-05
-1.25582027479606e-05
-1.22199139017543e-05
-4.14489596250444e-05
-4.09422237339235e-05
-1.51335756855545e-05
-4.83772393643795e-05
-3.4957287317904e-05
-4.15962005490594e-05
-2.78050745711911e-05
-3.18454679407841e-05
-3.16727488324349e-05
-2.56799529545688e-05
-2.49753040038428e-05
-2.10676559510355e-06
-9.88717538884924e-06
-2.54331547776926e-05
-3.01257676457457e-05
-7.17929673108444e-06
-3.22887857575108e-05
-3.97155428161628e-05
-2.2368651106587e-05
-3.13939621997361e-05
-1.73246278150608e-05
-2.66169527399451e-05
-5.05521241724404e-05
-3.43149884423259e-05
8.74218246147356e-06
-2.23290543874867e-05
-4.0164128914921e-05
-3.78271028792718e-05
-1.89283975616655e-05
-1.62485453125068e-05
-4.12311260672822e-05
-4.66739120411909e-05
-2.0544555473865e-05
-3.55791892687768e-05
-4.06635748398437e-05
9.78135096810606e-06
-3.80003930139177e-05
-3.35828436350653e-05
-3.97736082603312e-05
-4.76683491265293e-05
-3.35401682185595e-05
6.18207684305167e-06
-3.60249839157989e-05
-3.04884558115766e-05
-4.75570354760889e-05
-3.16712542091434e-06
-1.88093439049526e-05
-4.94980786204784e-05
-1.25490876485301e-05
-2.86081343924203e-06
-2.15752502302544e-05
-5.89428957921099e-05
-7.41810633817313e-06
-2.41818082263621e-05
4.62604881989774e-06
-4.50279412381077e-05
-3.12976684785587e-05
-8.5005574891248e-06
-2.71931949009735e-05
-1.83820396767105e-05
-4.74129516828127e-05
-3.21481791679072e-05
-6.61555609820735e-05
-4.02480255768911e-05
5.41261597062592e-06
-1.6404208963856e-05
-2.9397695236885e-05
-5.35045953126463e-05
-2.13551918537065e-05
-3.35385832850038e-05
3.38674429654742e-06
-2.31442601133473e-05
-1.07384201914755e-05
-2.82495194015089e-05
-3.94990596370945e-05
-2.09940653751977e-05
1.29840505544431e-05
-3.8780033072046e-05
-2.57097066351297e-05
-1.45168500622875e-05
-1.05842783199377e-05
-2.79761373587611e-05
-3.00334577714995e-05
-3.73372369618775e-06
-3.35044152053175e-05
-6.17919063963687e-06
-2.66227738268331e-05
-3.90811101450355e-05
-3.5736332032696e-05
-6.87449125452382e-05
-5.06962117254409e-05
-3.97653842018768e-06
-9.70058278187813e-06
-3.34701276577248e-05
-2.19185632502632e-05
4.84117794008335e-06
-2.68147469605248e-05
-2.9029990200946e-05
-2.1740727175181e-05
-6.15296470216966e-05
-2.16566817843582e-05
-4.72592335746779e-06
-4.46362721211275e-05
-4.48135842140673e-05
-2.1798765679679e-05
-3.97516938791254e-05
-4.2349627398181e-05
-4.07101647935773e-06
-4.38905675449331e-06
-9.24345810563111e-06
-4.7060801426974e-05
-1.42650912773151e-05
-4.44964246812184e-05
-3.99623189343899e-05
-5.22781252560205e-05
-6.16536883876777e-06
-1.93206970039498e-05
-4.66391167146705e-06
-2.72791716353583e-05
-2.01471356165783e-05
-2.03063353256049e-05
-4.15340323235085e-05
-2.59082772616944e-05
-5.83011519608615e-07
-4.94157698685485e-05
-3.63725918538114e-05
-2.76530678894842e-05
-1.48150132081494e-05
-1.57229645939146e-05
-6.40052860192426e-06
-5.73753669118357e-05
-4.53427059802806e-05
-1.68481794659493e-05
-2.647429778057e-05
-3.89670075841779e-05
-3.55142433625931e-05
-2.96222841765605e-05
-6.04095502654766e-05
-4.19796253641486e-05
-2.56884466204515e-05
-2.8059710089346e-05
-3.21686868445039e-05
-2.63552051759173e-05
-1.73784551205854e-05
-5.46670391230647e-05
1.20732430827738e-05
-4.43533378262072e-05
-3.05687110310151e-05
-1.73229294383939e-05
-5.68017246980794e-06
-2.15089434624813e-05
-3.33298924993696e-05
-1.89441522428429e-05
-2.59436916539721e-05
-2.54500630997385e-05
-4.81884567714971e-05
-1.90385094792216e-05
8.83904346288385e-07
-1.65289891803118e-05
-3.07787651850104e-05
-2.56039987766543e-05
-1.23663867302372e-05
-4.39480040648999e-05
9.5979460194472e-06
-3.01493866176623e-05
-3.54413166183856e-05
-2.39941480652955e-05
-1.6487357873065e-05
-4.17648504149363e-05
-4.19883126566559e-05
-4.66315027680459e-05
-3.26853183955973e-05
-1.06594387910211e-05
-3.89933604643375e-05
-2.32783043447019e-05
-9.92606767170339e-06
-3.64447040109557e-05
-3.53332994091848e-05
-4.71661960414648e-05
-2.7046145979364e-05
-2.30164877538835e-05
-2.31378214821966e-05
-3.11864621268466e-05
-3.27423896549619e-05
-3.6556237983989e-05
-1.53754367667855e-05
-1.25039638089806e-05
-4.21495350253263e-05
-3.94449777268126e-06
-3.50397560950049e-05
-2.00358474827405e-05
-2.41043590250572e-05
-2.657951204378e-05
-2.83294875030175e-05
-2.70316189354651e-05
-4.12573601453116e-05
-1.74971058598467e-05
-2.64285769136748e-05
-2.59454265147849e-05
-3.07125499428161e-05
-3.82509256367278e-05
4.11086178563909e-06
3.269240999532e-06
-5.50272981552697e-06
-4.57547724202698e-05
-1.37327789079391e-05
-2.88146572814735e-05
-3.862906712335e-05
-3.11568176505543e-05
-1.43845014963531e-05
-3.28789634624261e-05
-4.43807125491092e-05
-3.29710290461257e-05
-2.90991183577092e-05
-3.30830495673731e-05
-2.98321563869177e-05
-1.90911617342479e-05
-1.94920850899432e-05
-1.41438897654133e-05
-5.68408298243374e-05
-6.59986290202098e-05
-5.37825231103592e-05
-5.90112341604621e-05
2.7627142020018e-06
-3.95141766422771e-05
-2.00411540093973e-07
-2.51116415048485e-05
-1.41995612886192e-05
-1.06192585542712e-05
-2.12315768799567e-05
-1.0576005629591e-05
-4.91442761121619e-05
-4.54488071029253e-05
-5.52518210483037e-06
-2.95108065753725e-05
-3.09324260425468e-05
-4.53600085799868e-05
-4.32630823425424e-05
-7.07039508534964e-05
-1.86003516416116e-05
-3.53457876048409e-05
-1.15544736607846e-05
-1.93163392489141e-05
-1.0202327333508e-05
-1.99612739665325e-05
-1.42848053366745e-05
-2.23546372232336e-05
-5.48483096638723e-05
-1.30532146139724e-05
-3.31426724697822e-05
-1.9840844600558e-05
-3.00355858431296e-05
-3.35408917799084e-05
-3.80926688004173e-05
-3.2757325528163e-05
-9.02934086915261e-07
-2.44021117847472e-05
-2.31854992896247e-05
-5.22575906075208e-05
-2.54899925983646e-05
-2.36992665073818e-05
-2.69342737355419e-05
-2.90540387967209e-05
1.14842560791144e-05
-5.48152709466499e-05
-2.03620767953239e-05
9.30465299986956e-06
-2.93247773266661e-05
-3.87083725833258e-05
1.86200864139575e-06
-3.588299791713e-05
-4.10874622653533e-05
-3.18226372609606e-05
-1.17933245707688e-05
-3.49629127030811e-05
-5.18001464268558e-06
-5.42768158545415e-06
-2.86484985134128e-05
-4.13467089417712e-05
-7.75012673630767e-06
-6.72972730618495e-05
-5.78230985796408e-05
-3.21431056832157e-05
-6.31478206588115e-05
3.60815677267275e-06
-2.16156301418832e-05
-5.15945223319276e-05
-3.88422954291002e-05
-1.58970445226191e-05
-1.73003992500577e-05
-2.25069626458747e-05
-2.47886599386941e-05
-2.16843249827991e-05
-1.52542789841186e-05
-2.16666416656589e-05
-3.07707512688595e-05
-2.65462262512896e-05
-1.13499043516918e-05
-1.7877603773123e-05
-5.90572814591109e-05
-4.8963987329551e-05
-5.45089182597009e-05
-2.73722919932406e-05
-5.15750968836855e-06
5.20787489020181e-06
-8.22004956496243e-06
-4.15589519208107e-05
-3.52451439152674e-05
-1.6805268904854e-05
-3.79882169122453e-05
-3.05645575728649e-05
-3.6464475707775e-05
-5.54526639737694e-05
-2.99950376699334e-05
-9.11718069359505e-06
-5.76618237300754e-05
-1.48661145888091e-05
-2.3272223758155e-05
-3.15595161471863e-05
-3.70097881706757e-05
-1.4043562580494e-05
-1.2635698269223e-05
-5.19868425700103e-05
-2.06563946778428e-05
-7.40851026506534e-06
-2.43344093525111e-05
-4.21066676021782e-05
-5.36601552553845e-05
-3.42566931217119e-05
-4.65201394221988e-05
-2.29231495942708e-05
-2.74053923847007e-05
4.66641675430444e-07
-1.27439309407363e-05
-1.56839470345419e-05
-1.13239975413793e-05
-3.92790175969152e-05
-2.81502407062595e-05
-2.03563628699579e-05
-2.12484783472572e-05
-3.38147907928372e-05
-3.71457276612318e-05
-2.45164152655894e-05
-5.53148454788552e-05
-3.60472638596418e-05
-6.13602727680808e-06
-1.99622656984024e-05
-1.89282652225024e-05
-1.13386413518741e-05
-2.36344898356588e-05
-2.19308782964676e-06
-9.65034926399008e-06
-2.6790504855001e-05
-3.40199710062898e-05
-4.18183698881041e-05
-1.01569214191514e-05
-4.19100671477303e-05
-2.65075583929765e-05
-4.17891466056182e-06
-1.52288062284741e-05
-1.91646668256378e-05
-2.16869161653301e-05
-9.87380990218697e-06
-4.56741227103675e-05
-3.39869410926583e-05
-1.28190700352851e-05
1.24837050174645e-05
-2.64743062598752e-05
-2.10837248620128e-05
-4.28687095575828e-05
-5.61163425307577e-05
-2.1118677666436e-05
-2.9945133911765e-05
-4.82111739627035e-05
-2.52111377788475e-05
-1.58224036369909e-05
-2.0856032119356e-05
-2.51961207619296e-05
-2.89956318169024e-05
-1.7150926411485e-05
-3.94278527495294e-05
-5.40453726021899e-05
-6.54436959800652e-06
-4.80191567657565e-05
-2.47987026618296e-05
-4.3355926035733e-05
-2.44085638831644e-05
-2.79388056137408e-06
-4.38030217082649e-05
-1.87804882732265e-05
-8.79973064235625e-06
-8.87664230363773e-06
-4.59703263532991e-05
-3.32185566390291e-05
-2.51968186367203e-05
-6.18922179746163e-05
-2.94203278463757e-05
-8.90173242028404e-06
-3.98655894159685e-05
6.88592334848698e-06
-4.77693875276136e-05
-5.26536792493906e-05
-4.50185285101018e-05
-1.88593602206289e-05
-3.24788585119485e-05
-4.37538456616923e-05
-2.01453916619093e-05
-9.68814693841148e-06
-3.57544028568873e-05
-1.00847643547648e-05
-1.60509712307366e-05
-5.06503934285686e-05
-2.36020629009587e-05
-1.5201092870122e-05
-2.83702565064101e-05
-2.09366912217727e-05
-1.36816007893209e-05
-1.27441266088259e-05
-3.43394164154671e-05
-4.30564147927526e-05
-3.78411249969041e-05
-2.61135024169213e-05
-1.96831500928896e-05
3.01265275730898e-06
-5.21401885001041e-05
-3.10201547801899e-05
-2.71769527908848e-05
-1.84780651296956e-05
-1.67451995257307e-05
-3.10609738844844e-05
-2.75638545873226e-05
-4.56541081956618e-05
-2.22012933099785e-05
-3.16557306657059e-05
-2.91500024809046e-05
-7.88925436395968e-06
-1.35242217058265e-05
-2.62578200414318e-05
-5.30951138462131e-05
-3.67523892120098e-05
-2.96874324602311e-05
-3.71663521535409e-05
-1.35802927789865e-05
-1.34083504967081e-05
-3.2547013165493e-05
-6.73400576124248e-05
-5.25431442559473e-05
-9.59641690464931e-06
-1.67310155172194e-05
-2.55152378814961e-05
-6.50260970108199e-06
-1.87474311238336e-05
-5.89606373014031e-05
-5.20228487909185e-05
-2.03160123140585e-05
-1.59987431308382e-05
-4.70596375052168e-05
-5.6737155726925e-05
-2.54831502386914e-05
-4.05303726795407e-05
-1.3601348537506e-05
7.14200882027454e-06
-1.16781726060913e-05
-4.7731290555594e-05
-4.29313612363344e-05
1.5449775448548e-05
-4.03835478186341e-05
-1.86325154306049e-05
-1.83018274802988e-07
-1.77711141781006e-05
-2.13452602657616e-05
-3.68528121424206e-05
-4.96506901621878e-05
-2.64734000387064e-05
-3.27975598513658e-05
-4.33518232427741e-05
-4.10297516280064e-05
-3.11257485442815e-05
-5.41117152047045e-05
-3.43152050056104e-05
-1.91561715901515e-05
-4.07596659272611e-05
-3.92493044690574e-05
-2.4337129406309e-05
-4.06880197348531e-05
-4.13353690813811e-05
-2.2749053474789e-05
-5.10664876168167e-05
-3.95653416827207e-05
-5.53167546095127e-05
-4.182426354742e-05
-2.7850403659894e-05
-1.20613347369319e-05
-1.90045862249297e-05
-4.56960837354552e-05
-2.64037777091829e-05
-4.1264389864756e-05
-4.79965368465876e-05
-5.10368338958824e-05
-5.0200664293263e-05
-2.12610404279416e-05
-2.49605549975184e-05
-1.29793162173895e-05
-2.95985131308213e-05
-3.67755477729513e-05
-2.3283562736371e-05
-1.75473018922089e-05
-5.38496886403316e-05
-1.84231066208785e-05
-1.34119395966468e-05
-5.35926713466386e-05
-1.04855942217279e-05
-2.59416512645515e-05
-1.27478401389158e-05
-6.80312311655872e-06
-2.58863227759844e-05
-1.83542769708611e-05
-1.72291753622647e-05
-1.22007466299849e-05
-5.40115060748838e-05
-2.51260594751564e-05
-3.80484607892427e-05
-3.18749351528526e-05
-2.24283226010879e-05
-2.81552769706923e-05
1.4120022084293e-05
-2.05246088904397e-07
-3.64753469126186e-05
-3.42033891219492e-05
-1.47621030047167e-05
-3.02466535424109e-05
-2.05553584873345e-05
-5.59437184233091e-05
-1.21486837431075e-05
-3.8226896151488e-05
-4.5440329787697e-05
-3.2375869675156e-05
-2.81562410185846e-05
-5.35529133983198e-05
-1.47702852649727e-05
-7.99491097270585e-06
-2.35732404536432e-06
-3.55370390126673e-05
-3.95431347720852e-05
-4.40685054159841e-05
-5.66655828768879e-05
-1.70775197228868e-05
-2.31803673973382e-05
1.27312511575167e-05
-3.57716907627316e-05
-4.39181009867737e-05
-2.28419877568083e-05
-6.67695668262717e-06
-4.31785146497987e-05
-1.91462153278665e-05
-8.08773554284147e-06
-2.01758281378055e-05
-2.33188468121111e-05
-2.24465040246295e-05
-4.18025958755071e-05
-2.6688396208257e-05
-1.88499640467405e-05
-2.10936546060894e-05
-2.85853297918112e-05
-1.42762423652833e-05
-5.18235411143626e-05
-5.20313184373052e-05
-5.8509412204923e-05
-4.75361594995021e-05
-2.19065135205891e-05
-5.72797868966499e-05
-4.31774769977318e-05
-1.48328725250079e-05
-4.4083851936709e-05
-3.02846060970455e-05
-3.32955024631786e-05
-3.04946209291413e-05
-1.15154214070497e-05
-1.52550407614684e-05
-1.28896736595224e-05
-5.07685073992886e-07
-4.16109241974221e-05
-5.3645900672224e-05
-2.73728192285057e-05
-2.29509176275497e-05
-1.19581504454849e-05
-4.10267605041376e-05
-2.62024708887352e-05
-1.06170131715335e-05
1.32611810558901e-06
-3.52315351722017e-05
-2.74453221779477e-05
-1.62406037323506e-05
-2.40198418154466e-05
1.67991945293375e-06
-3.11740151619819e-05
-3.59127675634481e-05
-1.39434686884248e-06
-2.27258840955139e-05
-5.91318680108034e-06
-1.91173592205565e-05
-1.58105528200112e-05
-3.23067436410598e-05
-3.59240307366773e-05
-2.81410145074628e-05
2.38746283904466e-06
-3.19600324720629e-05
-2.67604549951371e-05
-2.19080262292038e-05
-1.43942242230266e-05
-4.22282984541839e-05
-5.72033554355921e-06
-3.18224971197524e-05
-4.35837078952603e-05
-4.05838939248987e-05
-3.79683916982939e-05
-8.99052477291062e-06
-3.29278121393707e-05
-2.06009285254238e-06
-1.53135037199627e-05
-2.04175953549086e-06
-2.80384714705446e-05
-3.92239040121076e-05
-3.68447673820451e-05
-4.07552905800467e-05
-3.37610317620326e-05
-3.04521452072183e-05
-4.78166290360789e-05
-2.74389721872086e-05
-1.56029810460741e-05
-5.75673146137454e-05
-2.29360308899607e-05
-2.31995204908521e-05
-1.5770927098812e-05
-2.45352951791138e-05
-1.8384825544398e-05
-4.99945573544104e-05
-2.57872635342487e-05
5.13556004097833e-06
-5.43715559176987e-05
-4.01716951304885e-05
-2.79473131367498e-05
-3.05558354906762e-05
-5.15190856954734e-05
-1.25869509100398e-05
-2.11828963596018e-05
-3.46021202058447e-05
-3.17115454925096e-05
1.37191842927375e-05
-1.20827610894104e-05
-1.13601361160329e-05
-4.53055715384459e-05
-3.22253271826513e-05
-1.72605175275262e-05
-4.21547642678499e-05
-2.08200527956788e-05
-3.28515501261695e-05
-3.23261642675483e-06
-3.27403548466584e-05
-6.89875806020987e-06
-3.44520043676076e-05
-2.11069957132432e-05
-2.16608746918254e-05
-1.6588890610737e-05
-1.06154055018123e-05
5.83716695682636e-06
-3.27439751630757e-05
-1.70488450531035e-05
-4.84142620164179e-05
-9.69505080760177e-06
1.0084032120613e-05
-4.25112602489463e-05
-1.90372586016184e-05
3.75795191467546e-08
-2.00450272600754e-05
-5.35540185458124e-06
-1.34020981698598e-05
-1.50186386732615e-05
-6.05026770046891e-07
-2.17084127602382e-05
1.25522366876473e-05
-1.64060327150191e-05
-3.05182246886675e-05
-3.74364386931584e-05
-2.0367381365892e-05
-3.65651518219624e-06
-6.1375136494483e-05
-1.08872052443643e-05
-5.80119902791251e-05
-3.42588023298279e-05
-1.99856779371465e-05
-4.95833791436688e-06
-4.09745667003527e-05
-2.95770676778765e-05
-3.72171586283896e-05
-2.99144475899513e-06
-2.8150696051101e-05
-4.59210512279301e-05
-2.06767745259452e-05
-3.72089689647927e-05
5.20069790817665e-06
-2.23475455924532e-05
-2.39917438185135e-05
-1.46699450912003e-05
-2.65479571602151e-05
-3.65915747946753e-05
-2.83397585647377e-05
-1.26606014426418e-05
-1.08634199771372e-05
-1.33397278742502e-05
-2.30427470622602e-05
-5.41881783072201e-05
-4.02773831044633e-05
-2.16591419108104e-05
-4.30705588305867e-05
-2.08336893344837e-05
-6.76979882920893e-05
-2.43260442321239e-05
-2.88383188244688e-05
-4.71903454568284e-05
-3.58486053927392e-05
-6.04755779391187e-05
-2.19691619787211e-05
-9.08350505301929e-06
-1.44575593705135e-05
-6.70752104739454e-05
-5.54013738922998e-05
8.67081690691575e-07
-3.22212309024298e-05
3.74279489584296e-06
-1.66718904249696e-06
4.45292097557901e-06
-1.77864990522377e-05
-6.74800855385093e-06
-3.30223041187705e-05
-1.79052803017526e-05
-3.42984914747293e-05
-5.01555812343714e-05
-1.42560421330321e-05
-3.01503833045822e-05
-3.20427597201371e-05
-1.64062530314371e-05
-4.34616746080926e-05
-1.11798934854007e-05
-2.566766168587e-05
-4.57987442275891e-05
-3.98161189377501e-05
-4.05054079471573e-07
-2.83041601473259e-05
-5.50041744702355e-05
-7.68295389773835e-05
-1.818761226519e-06
-3.19954617650816e-05
-3.64117677458853e-06
-2.79196934471328e-05
-5.17318668987296e-05
-4.34751802185777e-05
-5.08017514716665e-05
-3.56483228439593e-05
-2.95472280508339e-05
-4.15622037876787e-05
-1.07598084734451e-05
-2.48400297317525e-05
-3.41901295889131e-05
-7.2174868245892e-06
-4.50923792421401e-05
-4.2635114053372e-05
-5.36667818826691e-05
-4.41243138527413e-06
-5.43613628494399e-05
-4.9006589742233e-05
-4.61541074037855e-05
-3.77452082311751e-05
-6.42033332491854e-06
-3.28586008326283e-05
-1.74447687893947e-05
-3.25138414746496e-05
-1.2936681301364e-05
-4.0354032454819e-05
-1.79985115790049e-05
-4.84530944678138e-05
-2.72044950749892e-05
-4.00956776814463e-05
-6.14567845905477e-05
-4.73090485313787e-05
-1.16819528396776e-05
-4.19409719171488e-05
-5.02963011712218e-05
-5.7566447799287e-05
-5.61577103315141e-05
-2.15163741216392e-05
-3.89902080392964e-05
-1.75986692029783e-05
-2.84983028666698e-05
-3.45349049253373e-05
-4.08260631113895e-05
-4.01509189760494e-05
-2.51009061921523e-05
-4.84096279847901e-05
-2.94600972473908e-05
-4.34899185080333e-05
-6.62396057281795e-06
-3.57296639849422e-05
-5.28194494668489e-05
-1.30060642141153e-05
-3.11203216828206e-05
-2.43164372125128e-05
-3.99425098467959e-05
-1.40497056857271e-05
-3.74293700494193e-05
-1.37571273568629e-06
-2.88325445252348e-05
-3.73115890637404e-05
-1.90915967649181e-05
-2.54686736429251e-05
-5.04247648868885e-05
-4.97244842038371e-05
-1.75204474021097e-05
-2.91093305493816e-05
-2.00495306803161e-05
-2.60762142288366e-05
-2.94866377567145e-07
-3.79224171229734e-05
-4.26762220971813e-05
-7.09889327916282e-06
-3.51461284297093e-05
-3.58088319126438e-05
-4.13782676013301e-05
-2.28932393084168e-05
-2.58869056898529e-05
-1.45705906420229e-05
-4.72265534789432e-05
-2.25064957523365e-05
-4.08558473460853e-05
-2.20062160360655e-05
-4.39518021160469e-05
-2.24306982501353e-05
-2.51072815912766e-05
-6.12349487051097e-05
-1.3082185447958e-05
-1.16115728613976e-05
-5.28566039090427e-05
-1.40638329923829e-05
-5.72665846782264e-05
-2.27698961666982e-05
-3.43289461935835e-05
-3.4557998296969e-05
-3.73024813630483e-05
-2.16180113196683e-05
-4.5042607110741e-05
-1.50135602341382e-05
-9.21473671017435e-06
-5.16856973611844e-05
-3.43204766280341e-05
-1.84288318722147e-05
-8.84190373693649e-06
-4.22962710252352e-05
-4.06424699489779e-05
-2.28016365007628e-05
-1.97039059342734e-05
-1.08972159008626e-05
-3.28419798961226e-05
-3.92945370279334e-05
-1.27870508318713e-05
-4.10267946065258e-05
-3.57912149338348e-05
-2.80946544700716e-05
-3.84390674324501e-05
-2.90000942117146e-05
-2.17720658356893e-05
-3.44254804180203e-05
-5.15616737061797e-05
-3.1586870861329e-05
-3.44261073541054e-05
-3.29444889892459e-05
-2.26227205832758e-05
-1.48404254962303e-05
-3.83134391939558e-05
-2.74161382537746e-05
-2.24951280301833e-05
-1.89334688294859e-05
-2.1224639087013e-05
-2.0842498855267e-05
-4.97401210077422e-05
-4.25213365614e-05
-2.7504415239319e-05
-1.30444944079878e-05
-7.32575656710732e-05
-3.73518949730806e-05
-3.17274141763162e-05
-1.34796542469819e-06
2.79592940387282e-06
-3.41414261165068e-05
-3.14236852453801e-05
-9.08960558358588e-06
-3.35406853794559e-05
-2.61683201465918e-05
-1.81752375244906e-05
-5.35022486442846e-05
-2.05120896656621e-05
-2.5632477513232e-05
-3.81324275162724e-05
-4.58415951443865e-05
-5.31204700963654e-05
-4.33830117129636e-05
-3.01290576078012e-05
-1.98000062038629e-05
-3.24295974496626e-05
-1.94215887625918e-05
-1.60325139962191e-05
-3.6073955513753e-05
3.93201070947323e-06
-3.36938264634135e-05
-2.27517201214676e-05
-2.03022600800641e-05
-2.22261320213627e-05
-3.54519128232669e-05
-1.13895236891959e-05
-1.56904612881728e-05
-2.4917162792933e-05
-2.21315783009551e-05
-4.34264734492057e-06
-3.89526004468244e-05
-3.40283730925142e-05
-4.58841428294126e-06
-1.84465356022675e-05
-5.66278888921669e-05
5.79322654841621e-06
-3.5372894230207e-05
-2.79860102621628e-05
-4.19829691346427e-05
-3.67712185365823e-05
-2.85045017280954e-06
-2.00246155054843e-05
-5.13401593690475e-05
-3.51100170838165e-05
-1.68053888112115e-05
-4.91775883674649e-05
-1.63836112484036e-05
-3.38774388547089e-05
-2.05365459106715e-05
-1.99985859252225e-05
-2.51171864323556e-05
-4.05136437702202e-05
-4.3063192495037e-05
-1.74418066772369e-05
-5.42039159452941e-05
-2.00300735587236e-05
-3.75583877212556e-05
-1.0397401396501e-05
-3.37204446837231e-05
-3.31496993613394e-05
-6.36572950843667e-05
-1.13368276508135e-05
-3.80593636765361e-05
-2.16490413213598e-05
-1.96036051039954e-05
-3.52278750510997e-05
-3.07805171379601e-05
-5.51710575767286e-05
-9.0017074891966e-06
-4.55527929368138e-05
-3.19935473876967e-05
-7.11397747352155e-06
-6.31318649380671e-05
-4.12563444521107e-05
-3.66391053652187e-05
-1.20380409015962e-05
-6.20705687066262e-05
-2.04438148361808e-05
-5.75696894275672e-05
-2.38655763854904e-05
-2.85666557018888e-05
-3.87399320015944e-05
-1.56939056262188e-05
-5.67003009188884e-05
-4.05867430913887e-05
-1.56919990347684e-05
-3.93311080423739e-05
-2.87767930063061e-05
-4.69697201213736e-05
-7.4848137645722e-06
-3.04953821516865e-05
-8.45224426840716e-06
-1.53615493867059e-05
-1.58226994058893e-05
-3.30043295350054e-05
-1.68991945310022e-05
-3.09463257545231e-05
-2.56139951686952e-05
-5.79926812539707e-05
-1.22633333930809e-05
-1.53905653765209e-05
-5.64800444847476e-05
-2.39645673859678e-05
-1.24045603898398e-05
-2.78100860085145e-05
-1.54651620637695e-05
-3.36119951501496e-05
-4.43573819224531e-05
-2.3994951735207e-05
2.20935235280941e-05
-1.05997868458241e-05
-1.16217941109488e-05
-3.74757129729776e-05
-4.52042523570854e-05
-2.86413956992204e-05
-4.72410288335077e-05
-3.06936241065509e-05
-6.99802747203882e-05
-9.64118878177833e-06
-2.80152382784258e-05
-2.80044893749031e-05
-2.08127331065408e-05
-1.83291834921033e-05
-3.53404626565509e-05
-2.41487262702709e-05
-1.5361510946711e-05
-2.26934739925211e-05
-3.52650226299269e-05
1.53145004870218e-05
-1.9506671741505e-05
-3.29283722312472e-05
-5.65361715309585e-05
-3.34542592833278e-05
-3.16251312987657e-05
-4.64706998995678e-05
-8.25612157449028e-06
-3.75138871305316e-05
-1.68645533847198e-05
-2.38715614812835e-05
3.47186306901566e-07
-3.30785484585688e-05
-1.91219895738811e-05
-2.93972014574864e-05
-4.50448083823378e-05
-8.71723280814759e-06
-3.22406420748417e-05
-5.06170931338014e-05
-3.40446286107017e-05
-1.84647942879295e-05
-5.0155760577231e-05
-3.76391953823618e-05
-1.52296658538922e-05
-3.52987406624436e-05
-4.80031687178289e-05
-2.75243747707215e-05
-4.65038232277774e-05
-1.7069615637563e-05
1.32654755430452e-05
-3.18681456324171e-05
-4.5521198862753e-05
-1.21779601410129e-05
-2.86323012120191e-05
-2.05818819596016e-05
-1.89582327587428e-05
9.69488615435856e-06
-4.81488286362753e-05
-4.20663052807074e-05
-2.83964267807334e-05
1.14730361986196e-06
-2.97893718838587e-05
-1.82016867886375e-05
-3.71477986630247e-05
-3.68264114100528e-05
-2.91580483069689e-05
-1.87417574402785e-05
-2.85792364946883e-05
-1.61818180668051e-05
-5.4787089071955e-05
-3.85010219770739e-05
-3.86113695117001e-05
6.68504605689687e-06
-1.98926106086437e-05
-3.63816454193853e-06
-3.10477087451002e-05
-5.56909078543401e-05
-2.2758434648987e-05
-2.97209088610316e-05
-3.78053895527648e-05
-9.21431654114209e-06
-3.24148047013782e-05
-2.8368815320313e-05
-4.21294902169941e-06
-5.89631975103532e-05
-5.25063004185317e-05
-7.4534854450693e-05
-3.05840933587114e-05
-2.5128449485463e-05
-6.64468557965654e-05
-1.48642075922293e-05
-3.58003328122073e-05
-1.00892018406262e-05
-3.42254768445971e-05
-8.61919576098485e-06
-3.81258892845503e-05
-2.65631034165209e-05
-2.46070942823746e-05
-3.72567509573756e-05
-7.37087844219117e-05
-2.46761962383394e-05
-3.02438481228713e-05
-2.27225071173081e-05
-3.40882737234989e-05
-3.41826923407513e-05
-1.43891682889014e-05
-5.66043473667924e-06
-3.17318546220597e-05
-1.13602757037257e-05
-5.96090363460578e-05
-2.16297394741873e-05
-3.71043193562325e-05
-2.15374909843928e-05
-1.85818112834766e-05
-2.7132592022222e-05
-4.76757039084697e-05
-4.47540070118755e-05
1.30473674554664e-05
4.65105943809404e-06
-3.98760721976766e-05
-1.20981488247686e-05
-2.27484369350368e-05
-4.17054195093227e-05
-4.20455458565699e-05
-1.77327605436284e-05
-2.05674053069433e-05
-1.38243332245585e-05
-4.05232077395771e-05
-4.01272404630498e-05
-1.87139891307047e-05
-3.88790048068132e-05
-1.83623946194051e-05
-2.3508021470302e-05
-7.3369105511085e-05
-3.68679483781769e-05
-3.38961696610295e-05
-4.10889404806549e-06
-3.16292428012865e-05
-9.72096582745188e-06
-6.93798080067479e-06
-3.89624658529008e-05
-4.81003112559681e-05
-4.23676878460687e-05
-2.15604974598381e-05
-1.28935811979809e-05
-2.45618257286861e-05
-3.63838048815577e-05
-3.60884097213488e-05
-1.37330508189985e-05
-5.5252408972788e-05
-4.7870083449063e-05
-2.24528675729582e-05
-3.6657846494345e-05
-1.76205294279649e-06
-5.58022541589586e-05
-2.02231695919612e-05
-3.17455219538845e-06
-1.41981842933197e-05
-1.9209618751522e-05
-4.43901588661913e-05
-4.12077543732427e-05
-4.12996964780009e-05
-2.58724466713748e-05
-3.57703573551471e-05
4.36126728183797e-06
-1.37189494245855e-05
-2.85458551394044e-06
-2.9916880915127e-05
-1.73986583704892e-05
-5.09264398991012e-05
-4.18247304058085e-05
-2.83004923332889e-05
-2.53651760654966e-06
-2.90878848553402e-06
-3.23735476291992e-05
-4.9540603572431e-05
-4.42139214546354e-05
-5.50791586871476e-06
-3.7571370238524e-05
-4.35835127144169e-05
-9.22272184431143e-06
-1.44161369707601e-05
-2.76394031290075e-05
-7.99988024894212e-05
-3.16662250204725e-05
-3.10750795764672e-05
-4.13365264877652e-05
-3.78340064723193e-05
-4.05067059961576e-05
-2.28721342689266e-05
-1.84098872072446e-05
2.27137634629403e-06
-3.46531163082876e-05
-4.36080069740545e-05
-2.214342968724e-05
-1.27936343902283e-06
-2.96053776267394e-05
-2.31451187168571e-05
-4.45717152283195e-05
-6.46686010806543e-05
-1.79312139424309e-05
-2.80126182326015e-05
-3.99200105194604e-05
-4.38746066485481e-05
-2.86942840208576e-05
-3.92256683091006e-05
-3.96776398069083e-05
-1.03474581164173e-05
-2.58780208556375e-05
-3.71134892928636e-05
-2.51871428690052e-05
-5.04482700449074e-05
-6.72016649623692e-05
-2.74007935880057e-05
-4.91959210815237e-05
-3.15492764048913e-05
-2.26392796778904e-05
-2.36843096123474e-06
-4.22467162251119e-05
-1.9360383263118e-05
-3.13469167674322e-05
-5.35521010027241e-05
-2.46547699772768e-05
-3.56822231390586e-06
-5.36278321325122e-05
-3.34773433804678e-05
-3.96196465756817e-06
-2.29327724717468e-05
-4.50919534676344e-05
-2.07460338934104e-05
-1.22433238844148e-05
-2.70477275904982e-05
-2.86528236676737e-05
-1.95871298144833e-05
-2.98759178795396e-05
-3.25320933638642e-05
-1.64510230597692e-05
-2.72057462741781e-05
-3.87181271321229e-05
-1.11884225113424e-05
-1.37937055877998e-05
-3.03997420798798e-05
-1.59045386348062e-05
-2.93403648810714e-05
-1.41082030497906e-05
-4.46119079548228e-06
-5.59123009409215e-06
-2.35399808103117e-05
-2.85518255981399e-05
-9.75225227641306e-06
-6.38388547211791e-05
2.03161560659263e-05
-2.58112782115152e-05
-1.1848948684327e-05
-2.74615775858445e-05
-3.35988931744922e-05
-1.25639992948468e-06
-2.1042795005578e-05
-2.68014325732109e-05
-4.74034559592042e-05
-2.95391782958364e-05
-1.55086186616319e-05
-3.14135733729055e-05
-5.68648472845141e-05
-4.19339274157476e-05
-4.77549752845981e-06
-3.25547851011641e-05
-2.80345351503724e-05
-2.83967094313789e-05
-3.09708359247159e-05
-2.44019212018152e-05
-3.94453002586419e-05
-3.25960032383094e-05
-1.01646311914585e-05
3.04205186935578e-06
-4.3427519393446e-05
-3.2253697119109e-05
-2.20097764237835e-05
-1.77686433168293e-05
-4.19584021964777e-05
7.77832637278082e-06
-2.84496614072402e-05
-1.28664877813573e-05
-2.66804524531229e-05
-2.61469227493509e-05
-4.66768203041998e-05
-4.95603547121688e-05
-2.69703576582329e-05
-1.16278920441515e-05
-1.49712606549747e-05
-3.46072607283922e-05
-1.17977860476861e-05
-8.82553105326585e-06
-2.88205608975256e-05
-4.14834776457904e-05
-2.78058065268948e-05
-1.68551144824805e-05
-1.11309412594595e-05
-6.2127291871569e-05
-2.81429935648765e-05
-2.70473397773065e-05
-4.38156465086501e-05
-4.0443051110727e-05
-2.86659181306887e-05
-6.74675823679787e-06
-1.97257147450601e-05
-3.07892677312485e-05
-5.05758520784368e-05
-1.41754751969769e-05
-9.6702979690935e-06
-4.7800902645088e-05
-2.1562010149855e-05
-2.72894065461799e-05
-3.9938315983063e-05
-4.9573441594924e-05
-4.76777887515192e-06
-5.31717686006398e-05
-2.68056204985002e-05
-3.18868153101634e-05
-2.78207337539024e-05
7.04734230290956e-06
-5.8618303505387e-05
-2.10934580155223e-05
-3.7870592905555e-05
-1.58321900707048e-05
-2.74441896808793e-05
-1.59681415562017e-05
-5.83770938692075e-05
-1.45994866431661e-05
-1.83846961363232e-05
-4.45849875978468e-06
-4.7869808803292e-05
-4.29286012531893e-05
-3.6169447418348e-05
-2.66541364387292e-05
-2.04682191470912e-05
-3.27616130932107e-06
-3.17289717284959e-05
-3.28737871195846e-05
-2.40918811068449e-05
9.29510759962017e-06
-3.42737843261796e-05
1.39085452057233e-05
-4.74371919666587e-05
-3.11868718974508e-05
-1.80272908888222e-05
-4.8950572282392e-05
-3.85005508962679e-05
-4.91158421923647e-05
-3.69481786109773e-05
-3.79944856600757e-05
-1.07609329447667e-05
-5.29435600548432e-05
-3.38541134732746e-06
-3.83751710907557e-05
-1.61247306311099e-05
-2.69258001470059e-05
-6.71886049161045e-05
-3.46395965688456e-05
-4.66889586071646e-05
-4.89047119990738e-05
-4.21680941447016e-05
-3.41817143260273e-05
-3.01938114070417e-05
-3.18105347959123e-05
1.16047027549149e-05
-2.70143135347843e-05
-4.69429636556937e-07
-2.74125457750621e-05
-4.46242246570367e-05
-3.43352812245487e-05
-4.81519944567897e-05
-2.76102499782235e-05
-3.07862231161086e-05
-2.97526007913518e-06
-1.14326838089631e-05
-1.60811596199118e-05
-3.27959842481807e-06
-4.46742984475976e-05
-3.53317427020846e-05
-2.58940140452594e-05
-4.40591810538151e-05
-3.2887292008822e-05
-4.76452529901219e-05
-2.83808222012189e-05
-9.01591801494017e-06
-7.19197383895177e-06
-4.83718893897469e-05
-3.93200537892628e-05
-3.57629876942307e-05
-4.85659443389069e-05
-5.03647429666094e-05
1.34463340191308e-06
-3.18905589264071e-05
-3.90704608222045e-05
-4.94913763770942e-05
-1.43942810617281e-05
-2.11493743041078e-05
1.61459532622555e-05
-5.32356460685537e-05
-3.07976584875831e-05
1.59727703561402e-05
-1.46216800038846e-05
-3.6582206748963e-05
-2.82545051112078e-05
9.35583289590146e-06
9.21668511978754e-06
-2.50757608124716e-05
-5.07827481732072e-06
-2.93314859560718e-05
-3.11300212381193e-05
-2.4057164908064e-05
-3.43528489569451e-06
-2.42941161310466e-05
2.28431452794656e-06
-2.1942401326031e-05
-2.94683276798228e-05
-2.22785110148267e-06
-2.47854046963013e-05
-2.94193083357308e-05
-3.40944282639203e-05
-4.91518337489701e-05
-2.6123506137768e-05
-4.60194040850871e-05
-2.71133090471335e-05
-5.35483410362056e-05
-3.5362004134214e-05
-1.04174920518596e-05
5.15971979411167e-06
-1.8278505511698e-05
-3.17131453069539e-05
-3.21255520680605e-05
-2.13237396166537e-05
-3.76529445554325e-05
-6.267729413685e-05
-4.97308869399204e-05
-1.1581983542051e-05
-1.96015471328729e-05
-3.32698301286953e-05
-3.16934620588988e-05
-3.10180697382925e-05
-2.56212259094353e-05
-3.73283392590172e-05
-3.40500465411584e-05
-2.1395300130308e-05
-2.57227490117246e-05
-4.30738425430056e-05
-5.1427120040747e-05
-1.66044699288324e-05
-2.43057990798582e-05
-2.38991614814621e-05
-1.14750755035561e-05
-3.08199422950292e-05
-5.67473741996561e-05
-3.0557799416345e-05
-3.79966369704307e-05
-2.01249261745396e-05
-1.20586133976586e-07
-7.51480141968743e-05
-4.56892649162964e-05
6.75364670283667e-06
-1.1015725136323e-05
-1.84625909488011e-05
-5.14993986049891e-05
-3.32193211031667e-05
-2.47970902043152e-05
-1.62385887710775e-05
-8.59397251233498e-06
-3.40681249087847e-05
-1.57563607280476e-05
-3.81262943594389e-05
-5.33627352067902e-05
-1.87784451224433e-05
-4.31661455078139e-05
-1.16583075095956e-05
-3.34938438593268e-05
-1.64949062232422e-05
-8.79321854175748e-06
-4.72603913495648e-06
-4.67527245093276e-05
-5.73512330678221e-06
-3.78338724014169e-05
-2.29159464431215e-05
-4.2762222157097e-05
-4.96863554333279e-05
-1.82761959182315e-06
-3.36250704024532e-05
-5.35543449105288e-05
-2.2026862887888e-05
-2.54284054600851e-05
1.85468317508514e-05
-7.56278374507985e-06
-8.39577251884781e-06
-2.9814032337374e-05
-8.13317029557441e-06
-2.81237625915888e-05
-4.73961744926091e-05
-8.35784454614711e-06
-2.82874239548079e-05
-3.09884517753726e-05
-5.62788126237163e-05
-2.53921720403049e-05
-2.92190114275127e-05
-3.7446035125658e-05
-5.7253332411968e-05
-4.46922281734778e-05
-1.14689806248617e-05
-1.72335368227649e-05
-6.25732869004917e-05
-4.57781048470497e-05
-3.91931154441798e-05
-2.61893635556305e-05
-5.0216382017929e-05
-2.25259279765153e-05
-1.4056478421134e-06
-2.98214380294658e-05
-2.5762870462172e-05
-5.20338029321403e-05
-1.77772825200654e-05
-5.0271004983622e-05
-3.52936966668516e-06
-2.51308366123208e-05
-3.00078505323085e-05
-4.74736745492732e-05
-4.06144896701722e-05
-4.04015515852422e-05
-5.27310468482188e-05
-4.9069363509255e-05
-2.56939520033366e-05
-4.64585133529256e-06
-2.76767122136208e-05
-3.84442698717627e-05
-4.07361102662236e-05
-2.59375128867055e-05
-1.7507038318549e-05
-7.43729357752304e-07
-3.11575472509839e-05
-3.18280097596412e-05
-2.47173590192222e-05
-2.59465450143543e-06
-3.04062519500814e-06
-2.14501601065522e-05
-1.33004877121053e-05
-3.71782467076585e-05
-3.48645130205471e-05
-3.14926288505662e-05
-1.26389125603237e-05
-2.58282072417416e-05
-1.57145790250185e-05
-1.62751122319407e-05
-1.0333251513097e-05
-3.5814674420617e-05
-1.87931336667812e-05
-2.59380932218566e-05
-1.34507498349031e-05
-3.39101205864609e-05
-3.65115812260832e-05
-4.55751967335706e-05
-3.04740943449066e-05
-1.49345733024805e-05
-5.86856827613049e-05
-4.20018170494865e-05
6.67839442066533e-06
-2.58540604304621e-05
-4.08779384348035e-05
-4.3619159350882e-05
-4.56233489334666e-05
-2.33832099353023e-05
-5.16282897332525e-05
-2.02914028772579e-05
-4.63387793531445e-05
-3.61405324129235e-05
-2.52662909326269e-05
-2.33324718184661e-05
-2.4102246743389e-05
-2.6037939035586e-05
-1.7007437182647e-05
-4.31839597181957e-05
-1.74101025848e-05
-5.75955015803032e-05
-3.74404131868952e-05
-1.70846382592422e-05
-5.36239658634056e-07
2.22095767821467e-06
-2.74951029909823e-05
-3.80782395320548e-05
-2.79428861917211e-05
-4.94331458710948e-05
-3.76325132442077e-05
-2.41916443681311e-05
-3.15788565145221e-05
-2.98261987509485e-05
-5.04903409243156e-05
-3.83400232263654e-05
-3.04583424791855e-05
-1.07556941913627e-05
-3.46680246369438e-05
-1.79107224650326e-05
-3.33859652185093e-05
-4.31449737151383e-05
-3.46467229249019e-05
-1.74848160577441e-05
-2.38367307885934e-05
-5.54791903470601e-05
-9.90367711415789e-08
-4.70570899873784e-05
-2.55748454551031e-05
-4.71264513358431e-05
-1.46638004357745e-05
-3.08394867423862e-05
-1.41576360200492e-05
-3.37269380804256e-05
-1.60898171175098e-05
-3.25833318851813e-05
-5.3413306294056e-05
-1.53217755896635e-05
-2.96585346762469e-05
-5.21720483298242e-05
-2.08271924170764e-05
-1.72612697587765e-05
-2.12580430484717e-05
-3.10991005653792e-05
-1.50095346764189e-05
-3.14424025189602e-05
-1.09231847607132e-05
4.74559656007074e-06
-1.18451866153327e-05
-2.81432038195289e-05
-6.45221591826779e-05
-3.58205368742159e-05
-2.616074305141e-05
-2.07498768286098e-05
-5.18220838158408e-05
-1.2091031013453e-05
7.54278225479058e-06
-1.6371482493042e-05
-5.60642159573712e-05
-3.03726941721554e-05
-3.96295714732923e-05
-3.18847262490434e-05
-3.82559595518408e-05
-2.5448819145472e-05
-2.01105641275146e-05
-2.58036056912759e-06
1.81386780564484e-06
-3.58970887367251e-05
-5.74332838401485e-05
-1.1121798552322e-05
-5.95014329760041e-05
-1.49958390608742e-05
-1.01138622088637e-05
-1.48546684996762e-05
-4.37126019531706e-05
-1.82159177233482e-05
-5.31814428711154e-05
-4.34350818490415e-05
-3.92120998364328e-05
-3.7438350832361e-05
-1.41237656956022e-05
1.35345230887961e-05
-3.48650213068516e-05
-4.18079368323713e-05
-2.9695319437541e-05
-2.45154705110522e-05
-3.85067735986526e-05
-4.65391819797921e-05
-5.80698155985955e-05
-3.9152997620094e-05
-2.17713668654069e-05
6.7324996173036e-06
-3.37873744729046e-05
-4.3697291517505e-05
-1.28944930598369e-05
-5.5345027750573e-05
-2.8672299216069e-05
-3.94446425583331e-05
-1.9157833890519e-05
-3.65623260463832e-05
-1.36817040791536e-05
-3.05568868600171e-05
-5.32654039664905e-05
-2.97119537549826e-06
-2.98181009476019e-05
-4.31696547669203e-05
-2.8212083874594e-05
-3.28002989526212e-05
-3.17073297690521e-05
-4.7130522472215e-05
-4.61417466363965e-05
-4.18652777164179e-05
-5.43358939544158e-05
-3.15170115388351e-05
-1.24323884456202e-05
-3.2327866123124e-05
-4.48933164770601e-05
-4.89271496949481e-06
6.40211042488036e-06
-4.23034093079797e-05
-3.55433740989887e-05
-1.20089845427472e-05
-1.09286920988227e-06
-3.32304138307451e-07
-5.12816387818745e-05
-2.24861689094026e-05
-2.05300053409622e-05
-1.02181932822573e-05
-9.6030247334577e-06
-3.31642141092117e-05
-2.39860960192696e-05
-1.74540327801509e-05
-3.11749221481504e-05
-5.07008183764133e-05
-2.24703693256063e-05
-1.7018192433823e-05
-3.43241157327764e-05
-3.40833634219547e-05
-2.91320466297094e-05
-1.97553220871895e-05
-3.250588427738e-05
-2.63965112346662e-05
-3.42328393585322e-05
-1.87941346386055e-05
-1.89780651056018e-06
-1.54844279299977e-05
-4.69279849320266e-05
-3.38623478113054e-05
-4.51788634071851e-06
-3.41022282116131e-05
-3.68775251924313e-05
-5.11645876783203e-05
1.36848869829889e-05
-2.43949483194812e-05
-1.31858457338992e-05
-4.44578948354814e-05
-2.80154498873374e-05
-3.30745148712795e-05
-6.38874836860255e-05
-5.03196528141406e-05
-6.13446900136055e-05
-4.56750040728471e-05
-3.15673344474399e-05
-2.75212790408e-05
-3.44067343485112e-05
-1.56198795526824e-05
-3.20762866153693e-05
-5.31884508868426e-05
-3.37294092728651e-05
-2.35354949914876e-05
-3.07622570785801e-05
2.45893861920586e-06
-4.65298918169286e-05
-4.99707258455778e-05
-3.29840472727998e-05
-4.36923138635178e-05
-4.88069097555185e-05
-3.49306327593858e-05
-5.71966916376643e-05
-2.66872610608369e-05
-3.96710909748375e-05
-1.55311054847218e-05
-5.20895437532689e-05
-8.88745014051613e-07
-2.64590200940007e-05
-1.40741574210136e-05
-4.10773889841836e-05
-2.9219948786322e-05
-2.98813098234757e-05
-3.80537812527016e-06
-2.14026791230122e-05
-1.23251730156216e-05
-4.58021965169975e-05
3.3861724343321e-06
-3.52716468075426e-05
-5.35450031680572e-05
-4.45848250069413e-05
-3.54355277223244e-05
-3.25335101308689e-05
-2.47740621746294e-05
-3.09659868291606e-05
-3.79305187716148e-05
-1.0959980765989e-05
-4.37618733340187e-05
-1.0412645686709e-05
-1.17578198267328e-05
-2.39663087181153e-05
-1.5894963447541e-05
-1.91080838500871e-05
-2.39879073535829e-05
2.48749412331551e-06
-4.15754484064638e-05
-4.32519793236637e-05
-2.51083334387527e-05
-1.56245265347899e-05
-3.66865362372952e-05
-4.11807825172828e-05
-4.1125448579705e-05
-3.77781530859853e-05
-1.6721132082702e-05
-1.96797127588913e-05
-1.92131670581309e-05
9.65399703206739e-06
-3.73351024360416e-05
-2.19465248200908e-05
-1.19994843182971e-05
-2.47428084983875e-05
-4.52354024418286e-05
4.55136236254532e-07
-5.69478649551757e-05
-6.21718622089543e-06
-1.5435695501659e-05
-4.22181258082697e-05
-2.49313233420498e-05
-2.50721781998338e-05
-4.45645420886215e-05
-4.46633345601397e-05
-3.44816434812785e-05
-3.40977234900732e-05
-3.21030968649692e-05
-2.58187189599431e-05
-3.40058102196657e-05
-4.9156040479337e-05
-5.103785581567e-05
-2.3820202242788e-05
-1.78026104578758e-05
-5.11946863654607e-05
-2.393660717613e-05
-7.20567044224078e-06
-2.77487403341926e-05
-2.93610877885496e-05
-4.7361568113781e-05
-3.29662157626249e-05
-2.90855827928994e-05
-4.00461960642415e-05
-4.74003389952548e-06
-5.10174669406909e-05
-5.26251870729732e-06
-3.71069952317879e-05
-2.46545708482816e-05
-3.4126697279233e-05
-2.97131005405416e-05
-1.18581524391422e-05
-4.88544643660145e-05
-5.84824603389263e-05
-2.78912592260539e-06
-3.62102559444567e-05
-3.47534736088233e-05
-6.30855701766616e-05
-3.37138932595346e-05
-4.70878642809319e-05
-5.90709749495239e-05
-4.61775670955927e-05
-2.1783238375705e-05
-9.26131030601288e-06
-6.35842127462059e-06
-4.05954871695917e-05
-3.79595717583484e-05
-4.92556691512509e-05
-1.9880364695216e-05
-1.68857902355755e-05
-3.00883077595631e-05
-9.46776203733995e-06
-2.85640027569041e-05
2.76292804630331e-06
-4.26165584709296e-05
-5.3962672057549e-05
-3.67236414933951e-05
-1.6153216359085e-05
-4.00598214589325e-05
-3.63731150361918e-05
-1.95881193763405e-05
-2.1236410860366e-05
-2.21935252038958e-05
-6.54607884954704e-05
1.98568085928782e-05
-5.4279245855149e-05
-4.47821335146177e-05
-4.79005631180087e-06
-1.96157109584295e-05
-1.92542087462252e-05
-2.70450464667925e-05
-1.92658684401489e-05
-5.05131339579082e-05
-2.70617968591617e-05
2.99541831168198e-06
-4.81702472248714e-05
-6.19382710776498e-05
-4.14283110179402e-05
-1.58911573763491e-05
-3.4902525546098e-05
-4.44697802436382e-05
-4.04205395920309e-05
-3.39301493232932e-05
-4.35126361841775e-05
-8.60637516299275e-06
-2.28664664055586e-05
-3.001950721183e-05
-1.75645460372406e-05
-5.68132428268254e-07
-2.05672322663966e-05
-1.00569763961748e-05
-1.14620476527716e-05
-1.81749055519568e-05
-1.68516845812127e-05
-1.85947209545868e-05
-5.33804609984005e-05
-3.18111213424346e-05
-5.84889483575172e-05
-4.27713864295618e-05
-2.60455208910775e-05
-2.56232014516916e-05
5.28163526455956e-06
1.71552317367865e-05
-2.78208182426658e-05
-1.31759882549024e-05
-2.29610459302161e-05
-3.60931638870346e-05
-2.43401928222599e-05
-9.61875286792512e-06
-4.19943148523125e-05
-5.53110493901015e-05
-2.5226889624509e-05
-5.11513984335597e-05
-3.46560409122144e-05
2.91223380690408e-06
-2.47500493933345e-05
-5.63841063592921e-05
-3.7900879229821e-05
-3.06598945860377e-05
-2.84346526599172e-05
-2.82047378768677e-05
-1.11175350390832e-05
-3.48712837482712e-05
-4.86415175730744e-05
-3.74837050459328e-05
-3.77167992238974e-05
-3.0239317542628e-05
-3.3204663309567e-05
-5.71779830959001e-06
-2.10646422887816e-05
-2.08476887843899e-05
-3.28104926001719e-05
-6.07791374564391e-05
-2.06517022496397e-05
-7.36713697458844e-05
-7.43273881851839e-06
-2.54276202957167e-05
-2.98593858623978e-05
-2.325217110007e-05
-3.53369067366685e-05
-1.62381905583547e-05
1.38943639076616e-05
-4.66511048870474e-05
-1.44265520715779e-05
-2.66894282352095e-05
-4.33703076215761e-05
-5.71521062567771e-06
6.12952337033428e-07
-1.20278518825555e-05
-6.93537696288339e-06
-1.94021893614486e-05
-4.3787539428782e-05
-2.75107184617399e-05
-2.99992902269799e-05
-3.1374380268164e-05
-4.30439242073443e-05
1.70863159932513e-05
7.61701785578379e-07
-5.2954570743199e-05
-2.22912398599083e-05
-2.53102696349062e-05
-8.65169109641135e-06
-3.44818326101646e-06
-3.38119447570667e-05
-1.2749043756191e-05
-2.44484850626549e-05
-1.79979896454054e-05
-3.9995609675473e-05
-2.29574095324862e-05
-4.00757342726356e-05
-3.84023510837965e-05
-4.37311491360572e-05
-3.30825114348973e-05
-4.35139011138865e-05
-4.5382972521798e-05
-1.52563589150714e-05
-3.49620607038095e-05
-4.39120493748492e-05
-4.17026422250753e-05
-2.26251779453912e-05
-5.36117145004616e-05
-5.08782480785161e-06
-2.26652439279996e-05
-3.84444553851381e-05
-3.2544638873974e-05
3.75733529124353e-06
-3.09190664286856e-05
-1.80314914271727e-05
-4.96295714175133e-05
-5.49171990213314e-05
-8.63609751751763e-06
-1.58053318711714e-05
1.49970260343822e-05
-4.93909815403155e-05
-1.73569240456961e-05
-2.06493363426175e-05
-3.46897185372556e-05
-5.23394804253203e-05
-2.4448998553894e-05
-3.59778238795787e-05
-2.61095807838615e-05
-3.165878456111e-05
-2.04625970040024e-05
-3.2447832780014e-05
-4.0913068076453e-05
-1.76624030191533e-05
4.99784001883895e-06
-2.67978228386079e-05
-3.79270158966526e-05
-4.20773383543853e-05
-3.14319716022973e-05
-1.31996410944207e-05
-3.35753620647705e-05
-4.39877544651971e-05
-4.48144442448377e-05
-2.91945182937926e-05
-1.11107016735872e-05
-1.55164627903732e-05
-1.4342123556121e-05
-4.05028597810385e-05
-2.67454837892428e-05
-7.31144733783244e-07
-5.3459145606628e-06
-1.68489933448527e-05
3.80553491355602e-06
-1.71549369118963e-06
-3.02880756261188e-05
-4.868747302273e-05
-1.69959467310705e-05
-1.75281273629648e-05
-1.32537015410571e-05
-7.42763815077644e-06
-5.18959068824757e-05
-2.32563225388151e-05
-1.67908718787549e-05
-1.99173150320165e-05
-2.37501457129718e-05
-3.18800691479972e-05
-3.40579988711098e-05
-4.68421385216796e-05
-9.4170952014239e-06
-2.57692583935461e-05
-1.2606234274622e-05
-3.95984659198078e-05
-2.63566438695721e-05
-4.63939598651023e-05
-6.58535331369453e-05
-2.53307060447164e-05
-2.40338680380854e-05
-2.73339782476083e-05
-1.0149316568618e-05
-4.56635073282441e-05
-3.70140649814334e-05
1.87262027184014e-05
-3.6306411505501e-05
-2.97265122645275e-05
-2.23303177489099e-05
-2.81419504468377e-05
-3.97751681618651e-05
-3.45990886472976e-05
-5.1618555803701e-05
-2.32930145563904e-05
-8.52084364666374e-06
-3.12131069836556e-05
-3.40166329028231e-05
-4.46494817979035e-05
-1.76212789972608e-05
-5.11929433255492e-05
-5.46089029159611e-05
-3.42784190186114e-05
-4.17687841942582e-05
3.94520897168801e-06
-3.43633766059907e-05
-5.86458648521548e-05
-2.06760206668981e-05
-4.93672259141467e-05
-6.19994945979634e-05
-1.31532841397564e-07
-1.02094286670295e-05
-3.92546836444793e-05
-1.37401623331915e-05
-2.61186774265666e-05
-1.97531372480382e-05
2.10978071051479e-06
-1.15594291514571e-05
4.83199865409281e-06
2.95418476875398e-06
-3.00226239545127e-05
-2.4714312643893e-05
-1.89569399930742e-05
-3.87470857782613e-05
-2.13103402017377e-05
-4.86637268663745e-05
-3.96932405664169e-05
-2.86283474277967e-05
-4.03227160420122e-05
-4.28278340078631e-05
-3.26739401761734e-05
-2.04243985420616e-05
-2.0540872597557e-06
-3.37307881188975e-05
-3.14145913286677e-05
-2.75314042808447e-05
-1.9681107945647e-05
-4.24320145271062e-06
-5.31468250420356e-05
9.25739360613563e-06
-1.72729392956574e-05
1.1953863403323e-05
-3.27230538137442e-05
-5.76483195158509e-05
-3.77043473091727e-05
-2.17681416428919e-05
-2.97465037013119e-06
-1.04299268169256e-05
-5.84649184789115e-05
-4.63835129371157e-05
-1.90459746440208e-05
3.52648156162113e-06
-4.88068399047923e-05
-2.88843126633083e-05
-1.90778671244767e-05
-5.81126808234522e-05
-3.63286145319112e-05
-4.06326693039833e-06
-9.09792563443339e-06
-2.57598792571876e-05
-3.64338983363466e-05
-2.24508420731647e-05
-1.17377246672811e-05
1.66292135251712e-06
-5.42118032978828e-05
-2.91504250125142e-05
-1.58326698694039e-05
-3.07219471317059e-06
-3.22950904416266e-06
-2.00528928763157e-05
-4.17167625629672e-05
-4.56101395563321e-05
-1.32609803117295e-05
-4.13082844992463e-05
-2.23125236492107e-05
-5.20672428295124e-05
-3.83483333120004e-05
-6.89206867028207e-05
-1.8174939831822e-05
-4.24851187894856e-05
-2.20852450563353e-05
-1.83798461133684e-05
-2.67989447502839e-05
-3.5056124526098e-05
-3.92614516523481e-05
-1.05823481100688e-05
-3.04233141227025e-05
-4.42849316116211e-05
-2.67738928815463e-05
-5.1731540503111e-05
-3.69074265212911e-05
-2.61261477121497e-05
-7.28457015923986e-05
-3.20670608702251e-05
5.55825519873257e-06
-2.18128666614174e-05
-4.16707170039025e-05
-4.08966857733028e-05
-9.55503795028229e-06
-3.96336637872483e-05
-3.25021530543938e-05
-2.66505178264893e-05
-2.73429037772702e-05
-4.37347214230027e-05
-6.58869652164173e-06
-5.49317406285847e-06
-4.11418197094372e-05
-1.3185850685201e-07
-2.98748626912471e-05
-1.51878796031079e-05
-7.5824721844066e-06
-8.0546388815164e-06
-1.57776775023984e-05
-4.73571825200204e-05
-2.10840200255338e-05
7.06221732103594e-07
-9.26805527963604e-06
-6.66300372015941e-05
-4.31358717342044e-05
-2.05529979569471e-05
-4.3629190058501e-05
-4.89584478854611e-05
-6.21701487662012e-06
-1.84219007923479e-05
6.62749216279601e-06
-2.36327791145986e-05
1.42184115164055e-05
-1.7688209181208e-05
-3.85087661175131e-05
-1.11490604859752e-05
-4.81310945741454e-05
-2.93681530877123e-05
-1.74108797508755e-05
-3.18243260435795e-05
-1.31787841166473e-05
-3.26930684925526e-05
-1.39773113119276e-05
-4.40618136696991e-05
-5.23444732255561e-05
-2.94530800966265e-05
-5.53499449691933e-05
-2.2621063486026e-05
-2.37724452292613e-05
-3.58291732816831e-05
-4.17027385696609e-05
-2.0169535144277e-05
-3.78045718161372e-05
-3.07947803831645e-05
-5.01344335988906e-05
-2.15249261347726e-05
-2.02290611754711e-05
-3.51946203537625e-05
-3.74376383882929e-05
-4.12733510430997e-05
-5.92418311307099e-05
-2.92437024935485e-05
-3.43983899042961e-05
-3.73552482759765e-05
-1.90463983575517e-05
-4.35548367934557e-06
-2.29079559427802e-05
-4.50375365674697e-05
-4.37637463960599e-05
-4.39544441457711e-05
-4.42439692310306e-05
-4.45002080700555e-05
-5.14136984747474e-05
1.51999581779226e-06
-1.25101994761691e-05
-4.94663880636993e-05
-1.85760062482551e-05
-3.34575313269877e-05
-4.0227803827584e-05
-6.71736549364915e-06
-1.49565298169944e-05
2.84948278719111e-07
-5.84587972273074e-05
-1.86897976899127e-05
-4.38398483992788e-05
-4.6264372325333e-05
-2.62998994341595e-05
-2.37497059744103e-05
-3.37390663744989e-05
7.12417513248051e-07
-3.31223084275246e-05
3.86977929357275e-06
-4.78065469036111e-05
-2.96854804012005e-05
-2.49376783244997e-05
-2.22358875686916e-05
2.00476792156463e-05
-3.23008152834197e-05
-1.79759013997917e-05
-2.98432297818131e-05
-1.45730199954126e-05
-1.1434390306746e-05
-2.21244508856229e-05
-1.32136125273244e-05
-3.85884234449261e-05
-2.61498765545351e-05
-2.2924562172459e-05
-1.32861100896776e-05
-2.45836954820572e-05
-1.91455072685802e-05
-2.26731257642775e-05
-5.4058999655789e-05
-2.32534099510517e-05
5.4425740974233e-06
-4.78751515434039e-05
-4.36380161966952e-05
-1.3676987242232e-05
-2.60116430993138e-05
-3.73103771824204e-06
-1.68266063479308e-05
-5.10574792654095e-05
-3.17760515505687e-05
-4.34336814867786e-05
-2.49801844145257e-05
-2.99783535574722e-05
-1.85923861637383e-05
-3.13882367645822e-05
-3.83381972023913e-05
-2.20513335538545e-05
-4.22543301503674e-05
-3.03384221860741e-05
-3.42275943323592e-05
-1.5308981213877e-05
-5.52308833457923e-05
-3.42175085079474e-05
-4.86474650744101e-05
-3.31351791456911e-06
-2.48902321931547e-05
-3.87826119690019e-05
1.01204485102495e-05
-2.11903412236995e-05
-1.88844097596264e-05
-1.0965947256518e-05
-3.28070198414563e-05
-2.60400842618927e-05
-3.33153649031306e-05
-3.00225015623948e-05
-1.12943756614483e-05
-4.34176890166422e-05
-1.67761530353546e-05
-8.05224919406432e-06
-2.38962809249615e-05
-3.74356310896115e-05
-3.77559373064013e-05
-1.47113684993023e-05
-2.29493018088196e-05
-3.92153430641343e-05
-2.53690465172545e-05
-2.98788577972359e-05
-1.93188321939806e-05
-1.95207578685107e-05
-1.87468612479575e-05
-4.67379818410115e-06
-4.23122857472209e-05
4.02733072616548e-06
-2.96184786228331e-05
-3.77368536348884e-06
-4.10790317535211e-05
-5.94195532543265e-05
-2.80836063583596e-05
-1.52108203901626e-05
-5.64422073524837e-05
-2.56614879827583e-05
-2.61624751912819e-05
-9.89361472147691e-06
-7.60226284702315e-06
-2.90815382229299e-05
-1.20630738788925e-05
-1.47128979911684e-05
-4.18451537912981e-05
-3.28487129314829e-05
-3.22004342622064e-05
-3.92229778867339e-05
-9.04626936202302e-06
-2.90696086203413e-05
-4.0198183589002e-05
-3.88546583919552e-05
-1.50798701677399e-05
-2.91657064888202e-05
-2.34380990949497e-05
-1.32679243894059e-05
-2.34925441905593e-05
-3.12175828505751e-05
-2.42513639215317e-05
-4.81621228024711e-05
-4.75285186703272e-05
-2.94387597706925e-05
-1.34272992236728e-05
-3.60157495640227e-05
-2.55513998160842e-05
-3.49451552415774e-05
-6.13321418633559e-05
-3.08410993464596e-05
-4.78753747749866e-05
-1.91195680724341e-05
-1.25264156649596e-05
-1.55566975329318e-05
-3.89654837467487e-05
-3.77087909149462e-05
-3.11131260536583e-05
-1.53850630356249e-05
-3.6869121871853e-05
-2.42790223792311e-06
-2.81921780462259e-05
-5.46493750729557e-05
-2.36288402408583e-05
-1.55081714942826e-05
-2.07761869807557e-06
-4.55209564019152e-05
-4.01215983334438e-05
6.15484684406203e-06
-2.08906581321595e-05
-4.0249175482358e-05
-3.72903090114261e-05
-3.3783946722251e-05
-3.77713249939684e-05
-3.72338866263651e-05
-1.79042772570904e-05
-2.78901347953303e-05
-3.86152929757929e-05
-5.79413800944209e-05
-3.90800348612366e-05
5.90177329634333e-06
-7.60828587996764e-06
-4.52056003810025e-05
-6.79791410810853e-08
-9.49876505171279e-06
-4.31289187409389e-05
-1.9983169393595e-05
-6.01916004503799e-05
-4.29758459245906e-05
-2.50166059809902e-05
-5.09705266440463e-05
-1.93838269824839e-05
-3.64698690414304e-05
5.82139538856489e-06
-2.4177517554969e-05
-2.10607512605611e-05
-1.66431023866069e-05
-6.14727579220635e-05
-4.87368765093263e-05
-2.421578834548e-05
-2.5948023000788e-05
1.58934116472497e-06
-1.89811057409138e-05
-3.11245478190944e-05
-4.04773414509231e-05
-1.13847006645792e-05
4.54681993404172e-06
-1.0565005847873e-05
-1.41017062909804e-05
-3.1257042861914e-05
-1.41847789116782e-05
-1.22860461336692e-05
-4.90684505434732e-05
-3.46559057320704e-05
-3.98133211396595e-05
-3.67656028243649e-05
-6.92043910607582e-06
-4.34357952420117e-06
-2.1847817715531e-05
-2.82426007891907e-05
-2.98707299347739e-05
-3.19762215957586e-05
-4.84738670806009e-05
-3.43513963606854e-05
-2.72585282909446e-05
-1.22352883396674e-05
-2.6918407670912e-06
-1.53626645297644e-05
-4.71866088648063e-05
-4.77256135107505e-05
-6.00373181591194e-05
-1.11688596221109e-05
-5.51704123571152e-05
-2.23668418675657e-05
-2.34873142473148e-05
-3.59222054990316e-05
-3.79809839535448e-05
-4.08483806972231e-05
-3.16946388589931e-05
-2.78035293036445e-05
-2.70325433897467e-05
-3.1429402009217e-05
-6.66912059863653e-05
-4.88738621068749e-05
-4.13876294310317e-05
-1.44645964066281e-05
-2.88736807235191e-05
-1.12714454229194e-05
-1.60088522227809e-05
-1.58424111985399e-05
6.53158922472607e-06
-2.89965008063269e-05
-2.98421370718782e-05
-3.3674750559407e-05
-4.62965573150329e-05
-5.40007606608004e-05
-4.21931320789294e-05
-2.31552171728544e-05
-3.14085461886086e-05
-2.63634791763892e-05
-2.53727874096171e-05
-4.98404089088546e-05
-1.69640839396884e-05
-2.21874938848052e-05
-5.09521107255673e-05
-1.6421600163084e-05
-1.26347502799255e-05
-4.2631243948569e-05
-8.61302286446377e-06
-1.05059406457508e-05
-1.67420736149246e-05
-4.42634455777381e-05
-2.21681039299938e-06
-6.10103546951913e-05
-3.39975174992256e-05
-2.80300414997323e-05
-6.18816766124956e-05
-4.2188276687193e-05
-4.39941142068037e-05
-2.7459269206834e-05
-1.68856860801684e-05
-4.36147314523977e-05
-3.28477214080656e-05
-2.16874352032007e-05
-1.13595153927457e-05
-3.88285920633691e-05
-1.26182315998675e-05
-2.162680430633e-05
-7.62896968401925e-05
7.31132398220636e-07
-3.13705199121347e-05
-3.14316518404576e-05
-2.28179364469704e-05
-1.27449589122227e-05
-8.88734363187651e-06
-2.30619055974654e-05
-4.24572232062848e-05
