# Supplementary material for: Research on computational propagation and identification of mine microseismic signals based on deep learning
Source: PLoS One. 2025 Oct 22;20(10):e0334641. doi: 10.1371/journal.pone.0334641 (PMC12543183; doi:10.1371/journal.pone.0334641)
Supplement: S7 Data — (ZIP) [file pone.0334641.s007.zip › 000100900001520.xlsx_0.txt_24.txt.txt]

-4.30234043046372e-05
1.74678555843653e-05
-3.96155296851289e-05
-4.06241505625224e-05
-3.2809288021345e-05
-3.97561359933482e-06
-1.63351765280764e-05
-1.41894692559294e-05
-4.62178896153632e-05
-4.77378242928025e-05
-3.16645686773389e-05
-1.82590752341276e-05
-1.4116538761436e-05
-2.85811671061894e-05
-2.29663942536881e-05
-1.94943833402086e-05
-1.73562799766143e-05
-2.24352969991685e-05
-3.58728222983545e-05
-9.86128245712926e-06
-6.05118878462404e-05
-2.98244918462894e-05
-4.53326524093293e-05
-5.07751207299354e-05
-3.48816092702257e-05
-2.02407068952507e-05
-4.16523005060858e-05
-4.50087430089343e-05
-1.76658803712196e-06
-1.29625083858429e-05
-3.5647991539406e-05
1.20176685276718e-05
-1.683483234201e-05
-3.18700514197822e-05
-1.77174510784108e-05
3.86117012182265e-06
-2.06690118474615e-05
-2.03806283025017e-05
-4.05503210867817e-05
-3.41056068425145e-05
-2.54346789617501e-05
-9.5523951085012e-06
-4.01079833294534e-05
-1.24699355747737e-05
-3.14510575654553e-05
-4.85808624019141e-05
-1.86565766993868e-05
-6.38822374283661e-05
-4.88251036318776e-05
-5.00088481994368e-06
-4.3248424931651e-05
-1.47669227757139e-05
-5.10910928090332e-05
-6.99060584889671e-06
-4.47686522440787e-05
-2.78549911715502e-05
-1.21636541660786e-05
-3.41334095281123e-05
-5.04308597800568e-05
-3.557233887169e-05
-4.66626249395695e-05
-5.01613769839852e-05
-4.50311422813859e-05
-2.83268635554727e-05
-1.15854626417511e-05
-4.12260459453886e-05
-8.97804112665989e-06
-1.73136107576297e-05
-3.47246984024445e-06
-3.35263380143975e-05
-1.1620728569906e-05
-2.36912736218674e-05
-3.4798671519067e-05
-1.43459944090269e-05
-2.29801552282761e-05
-3.41478470268531e-06
-5.19571583662804e-05
-5.00990121836424e-05
-2.35918332710228e-05
-1.20147730962741e-05
-2.8456765828369e-05
-5.46370726266498e-06
-1.90730097923958e-05
-2.3115532410059e-05
-3.93422671149878e-05
-5.5045923826297e-05
-1.68816571614953e-05
-5.47650978475138e-05
-3.20172239672971e-05
-4.23100651109794e-05
-5.49630597236614e-05
-3.33278557795504e-05
-1.11645706257581e-05
-2.67985883104105e-05
-2.46691726754576e-05
-2.35906551887738e-06
-4.06719380346357e-05
-3.27351418762407e-05
-3.79307312739658e-05
-6.0392164301213e-05
-3.074319823643e-05
-6.89424843176752e-05
-4.15266580801006e-05
-1.20188579707392e-05
-1.81316282144778e-05
-5.96323108542288e-05
-2.78659258549518e-05
-2.63430232652229e-05
-3.818240243187e-05
-2.87770241678809e-05
-1.8495453542393e-05
2.94233186515612e-06
-2.98028018147449e-06
-1.58206174408784e-05
-2.40388896457627e-05
-4.53151644033639e-05
-3.43433913256692e-05
-3.59287167647036e-05
-8.39227544247603e-06
-3.15114938118797e-05
-2.02459867612804e-05
-2.98351338807441e-05
-1.777118171894e-05
1.36559070360426e-05
-4.29631173878239e-05
-4.81101485886713e-05
-2.59760866638686e-05
-3.41644350871548e-05
-5.58059926538949e-05
-1.14376191272711e-05
-4.08203198172346e-05
-2.8838820235642e-05
-3.19143500095702e-05
-1.94493670644159e-05
-3.41375477533414e-05
-2.56261052207391e-05
-3.33246304564633e-05
-3.08958826862048e-05
-1.33860958670584e-05
-1.28114681601998e-05
-4.13203010509185e-05
-1.24550084425202e-05
-1.37411536812489e-05
3.06377073436801e-06
-3.46269296211051e-05
-2.66281857102779e-05
-2.2478570056281e-05
-1.04881960623455e-05
-2.39395211612116e-05
-3.33607740298023e-05
6.32495562617687e-06
-2.1567183378748e-05
-1.99908631586087e-05
-3.32984579555797e-05
-5.03507404194792e-05
-3.2611123162843e-05
-3.37862800886812e-05
-2.29197249658792e-05
-1.82785242079645e-05
-2.95921293414333e-05
-2.81213693089961e-05
-2.99229810255667e-05
-3.36154704978479e-05
-2.08058712550522e-05
-2.55983342164579e-05
-1.56350094801962e-05
-2.29924774536686e-05
-3.31454493667338e-05
-2.1083053939683e-05
-2.73894237115343e-05
-2.25495607290301e-05
-3.80141195710566e-05
9.90902136293286e-06
-5.89478088175803e-06
-4.55223603109985e-05
-3.93344615268063e-05
-3.68596470543469e-05
-4.76396737733907e-05
-3.41190428115146e-05
-3.14801325039748e-05
-3.16760180339305e-05
-3.89308715887164e-05
-1.99459159169978e-05
-1.88526584740983e-05
-4.44883418996193e-05
-3.51033233656976e-05
-3.53705900119251e-05
-2.55660018780824e-05
-2.7950962545474e-05
-3.83220887216691e-06
-5.28343063373801e-05
-2.73731843950979e-05
-1.70716509495063e-05
-3.47263075321705e-05
1.5753126632967e-05
-1.32842314794669e-05
-1.9121747227276e-05
-2.20306956956015e-05
-2.01908033649449e-05
-5.03554615178738e-05
-3.28497178915526e-05
-4.82804914913426e-05
-2.663233139531e-05
8.32160409676693e-07
1.73922735661824e-05
-3.98583395272912e-05
-5.02459004099898e-05
-4.52712270259035e-05
-1.59107275945369e-05
-3.66256269909045e-05
-5.16109947753051e-06
-7.09649803671631e-06
-1.51429292631602e-05
-2.65898518059991e-05
-4.45977481206285e-06
-1.9930100155886e-05
-4.10489164025786e-05
-5.69659502497913e-05
-1.96941499790974e-05
-5.55361094122109e-05
-2.87110422012519e-05
-9.93508479175675e-06
-3.27145944923463e-05
-2.60598617391692e-05
-1.18226721931178e-05
-4.12123960666473e-05
-3.50220088954443e-05
-6.18647825466794e-06
-8.29303572657203e-05
-3.56781384765192e-05
-3.55703245490733e-05
-7.52885325178606e-05
-4.26612614546457e-05
-2.01000450087713e-05
-3.99919279454051e-05
-5.03732104871876e-05
-2.5404292081606e-05
-3.79093404890146e-05
-1.80378107410206e-05
-3.87309863831017e-05
-5.18948566951433e-05
-1.86484708215623e-05
-1.15194668172651e-05
-5.47180104656579e-05
-4.5882451256871e-05
-4.13357580749617e-05
-2.2138464039088e-05
-3.38826116990485e-05
-2.56227567747416e-05
-3.24203098366476e-05
-3.38427628480138e-05
-1.5323163458806e-05
-1.47397651692833e-05
-5.38097430217952e-05
-1.94334186469308e-05
-1.88561762458658e-05
-9.27988732461598e-06
-2.3687718592793e-05
-3.38619814063377e-05
-3.67407749771585e-05
-3.17456379131785e-06
-2.97657843636516e-05
-4.65180184170102e-05
-4.02599987978416e-05
-2.05203603653866e-05
-3.74095204996091e-05
-2.17855617132563e-05
-3.1983855623093e-05
-1.64622701707845e-05
-3.49741383476257e-05
5.60690137870261e-06
-3.9344658244331e-05
-3.39687609621305e-05
-1.2699759402918e-05
-1.99445736248621e-06
-1.54808227091357e-05
-3.92223096441044e-05
-2.41402979652505e-05
-2.85562391244732e-05
-6.30198900233102e-05
-4.82191365828095e-05
-4.96392082705061e-06
-4.14705266842755e-05
-3.26956693356911e-05
-2.00282111634409e-05
-2.45830904397585e-05
-4.70815247578019e-05
-3.07374013722765e-05
-2.66003727113441e-06
-1.9288710838407e-05
-2.86933096871928e-05
-4.31065530814533e-05
-5.83795148237831e-05
-3.46086388079983e-05
-2.01492581373874e-05
-3.50552137400404e-05
-3.48209317518994e-05
-2.15895899484194e-05
-4.83250290945323e-05
3.90168728477043e-06
-2.01161398985634e-05
-3.13093230424306e-06
-3.87990216155356e-05
-3.54140320725292e-05
-2.06206796487863e-05
-4.765024346731e-05
-1.59553514232794e-05
-4.13408071004907e-05
-3.26242536704963e-05
-3.59218923044707e-05
-4.80260792714377e-05
-2.04862941991247e-05
-5.23012772917771e-05
-1.10985607232037e-05
-1.34016564267761e-05
-6.39397540464956e-05
-2.615538415254e-05
-4.79560324221556e-05
-4.06929809719335e-05
-3.61142137938368e-05
-2.50948684569468e-05
-2.33988961572992e-05
-2.38739301735287e-05
-5.02779963914798e-05
-4.34673126233071e-05
-3.05245564349543e-05
-3.28431225397957e-05
-3.51828633836347e-05
-2.98278795491353e-05
-7.88104528570853e-06
-1.81110322311435e-05
-1.81409279006066e-05
-1.69213155555186e-05
-2.05743895937153e-05
-4.48929481882319e-05
3.88586437020722e-06
-2.42123866222554e-05
-1.34197917680435e-05
-4.63706164385681e-05
-3.04437894049293e-05
-7.01536484396833e-06
-4.20593881533458e-05
-2.51995704677915e-05
1.01767353637456e-05
-1.08928897897544e-05
-7.41799217721174e-05
-2.48526401337535e-05
-2.15701153807641e-05
-3.41640971199926e-05
-6.12923498706362e-05
-2.27760248326962e-05
-1.3967475290107e-05
-1.85621348537274e-05
-1.3664978160538e-05
-2.5902387860193e-05
-1.97038658759962e-05
-4.73362991435191e-05
-2.02272927812206e-05
-9.82288428185839e-06
-3.86362163796264e-05
-2.75925953793839e-05
-3.01246847750652e-05
-3.30210918063943e-05
-8.13050927003154e-06
2.21012430041343e-06
-3.31217887874873e-05
-4.05758233416506e-05
-4.6419893888807e-05
-3.67903108196312e-05
-2.41436427841634e-05
5.56084832698755e-06
-4.02428691744506e-05
-5.84306649301577e-05
-2.3619869668561e-05
-1.7772473977782e-05
-4.69889309571141e-05
-2.95770890241066e-05
-3.23983380528411e-05
-2.07968064967953e-05
-2.71497509659962e-05
-7.5528358495641e-06
-9.79550472048085e-06
-2.61662895985364e-05
-3.0435751375411e-05
-4.5840802649963e-05
-2.17512585455873e-05
-1.45909151379033e-05
-4.52529386307022e-05
-8.23749094810699e-06
-1.44028067145874e-05
-4.21740572724237e-05
-3.66860038484565e-05
-4.52859268383899e-06
-1.85737655579795e-05
-1.97151482492635e-05
-1.94689237984931e-05
-4.68217593533338e-05
-1.479621698215e-05
-2.52959839746033e-05
-5.27427027276871e-05
-3.02168048917428e-05
-2.60725746225001e-05
-4.09831948161492e-05
-3.47630667587883e-05
-1.07049370007834e-05
-4.30002934257477e-05
-4.63070629196445e-05
-4.17018038688127e-05
-3.14147930308839e-05
-3.63122095075314e-05
-1.55140671212255e-05
-7.49486667828994e-05
-6.77740946608442e-06
-6.26140546470257e-05
-4.02797273717995e-05
-3.43649047287946e-05
-3.37638483749675e-05
5.31945306279641e-06
-1.49050982109986e-05
-2.89504303542165e-05
-1.87607378211072e-05
-1.51933451896788e-05
-3.84302736429484e-06
-2.03222484653213e-05
-3.18128255229877e-05
1.34203900875178e-06
-3.53224592924715e-05
1.76287390466217e-06
2.03982439202541e-05
-1.7921571854721e-05
-3.10659239987426e-05
-4.39058606000774e-05
-3.6178981682911e-05
-4.31938749417033e-05
-3.54878422097694e-05
-4.51143480656762e-05
-5.37147500376912e-06
-1.54408437000903e-05
-1.32300592695145e-06
-8.65684081389096e-07
6.17759737010171e-06
-1.71044496191501e-05
-3.75138088262938e-05
-3.47075925995596e-05
-3.56256856783392e-05
-4.74445803681812e-05
-6.58017792983161e-06
-2.70421296289646e-06
-1.35678675705394e-05
-2.16942577620337e-05
-4.72809319364565e-05
-5.31683571276678e-05
-3.40895993113405e-05
-6.39231979952931e-05
-6.092433833773e-06
-2.55816905609522e-05
-1.50699161111199e-05
-4.30635330555128e-05
-2.01711788021495e-05
-9.83820023628181e-06
-3.31610689961515e-05
-2.06051448304545e-05
-3.52342246095897e-05
-2.36134121530683e-05
-2.00405799083006e-05
-9.94108167090738e-06
-2.60344084557844e-05
-2.35138746921278e-05
-4.58215033911242e-05
-1.13755477849848e-05
-2.79161968418098e-05
-5.64712863592023e-05
-3.24981483488043e-05
-7.39906340701959e-06
-4.22725740152168e-05
-2.94655806224806e-05
1.1911096716931e-05
-4.38498718392616e-05
-3.16892030972911e-05
-1.70273583681991e-05
-2.62956929164353e-05
-4.08745931915862e-05
-4.77242079301521e-05
-1.59423029180205e-05
-2.66902991591118e-05
2.45540115369308e-06
-2.95315194504428e-05
-5.90230138112374e-05
-3.11968770493494e-05
-3.72090152623935e-05
-1.5314341330717e-05
-1.75304553627393e-05
-2.60728589829686e-05
-4.74774468457834e-05
-5.86515448196265e-06
-3.14389172820904e-05
-5.21262779598167e-05
-5.77515587804987e-05
-4.86514804095636e-05
-3.6194743682263e-05
-8.09999592674771e-06
-1.87940096834197e-05
-2.77243121726953e-05
-5.6902275130929e-06
-2.4485639426608e-05
-2.04662286100813e-05
-2.27741937395925e-05
-3.23493975418397e-05
-4.59753839847131e-05
-3.18203862225233e-05
-6.22739840461428e-05
-3.26338945489245e-05
-1.79107058627618e-05
-4.03619804277919e-05
-1.70104565523674e-05
-1.31852223654218e-05
-2.02014136957365e-05
-3.8202087668749e-05
-1.80548079880326e-05
-2.00516067762665e-05
-3.35681071790854e-05
-9.72922169140394e-06
-1.71046083559941e-05
-4.81552436365304e-05
-5.01719548906904e-05
-2.72450963134843e-05
3.08956633759788e-06
-2.01849480014448e-05
-3.16130458852295e-05
-4.61138700901537e-05
-2.82974461355943e-05
-1.74575864490485e-05
-6.45383845962188e-05
-2.43122345983899e-05
-3.4794463267284e-05
-1.65810925472214e-05
-3.32360076648619e-05
-1.92926741768225e-05
-5.38554609328846e-05
-2.29968489808817e-05
-1.48522439100105e-05
-1.5081135381679e-05
-1.82204108487598e-05
-3.86377403884927e-05
-5.5345888809688e-05
-2.71371402767382e-05
-1.97481661619788e-05
-4.62766767482291e-05
-4.63585096757034e-05
-2.83362852669945e-05
-5.69297669153311e-06
-5.39690053939221e-05
-4.43853755548489e-05
-1.29702722050864e-05
-2.99249442045637e-05
-3.26307181201164e-05
-9.71930706894746e-06
-3.45783173384372e-05
-1.92683724812725e-05
-3.72041139223711e-05
-5.8275297664675e-05
-2.48748182475149e-05
-3.1215086484139e-05
-4.67136062696922e-05
-3.4405772927719e-05
3.28483822433724e-06
-1.76063103969946e-05
-1.02206817273451e-05
-8.4670663339176e-06
-2.9472820181344e-05
-3.30488312450085e-05
-2.34721420644454e-05
-1.61549317027609e-05
-3.28539670526449e-05
-1.93917051835754e-05
-3.24116509670006e-05
-3.66953979386619e-05
-1.52313308132178e-05
-3.94007356210025e-05
-2.72468727178778e-05
-5.18770959381587e-05
-2.80044739624381e-05
-4.3272894863572e-05
-3.69889649218268e-05
-2.13633928220829e-05
-3.66277789404935e-05
-2.14638917924611e-05
-3.00166310145245e-05
-1.52308096465569e-05
-6.05250115037135e-06
-1.26683144733955e-05
-1.2587485636341e-05
-1.62106802109591e-05
-2.33793299268209e-05
-4.12841385391068e-05
-3.71428379617676e-05
-6.44923529185768e-05
-5.94866998851598e-05
-3.66388182961795e-05
-3.89690895912458e-05
-3.69173553746215e-05
-1.97246992022572e-05
1.47207858299223e-05
-5.90284210909176e-05
-5.08147451788564e-05
-3.31667916755038e-05
-4.73555566586651e-05
-3.26250639439866e-05
-2.11907726971307e-05
-1.90930662808259e-05
-2.27195547640705e-05
-2.26959138746169e-05
2.47784778558774e-07
-1.66402379824052e-05
-1.62913313265732e-05
-1.38122530023559e-05
-1.34548687090558e-05
-3.92346510493584e-05
-3.98939823075598e-06
-4.14104996148026e-05
-6.40266285644373e-05
-2.09205654553123e-05
-6.67218459370988e-05
-3.90205835498766e-05
-2.80239987695713e-05
-4.02131586060771e-05
-2.36828748787519e-06
-1.70870204459787e-05
-4.37613442830359e-05
-1.61608025286464e-05
-4.44605094030096e-05
-4.20672199623048e-05
-2.84709567247019e-05
-2.88447635062747e-05
-4.07139164608221e-05
-2.43328526801745e-05
-4.60379556729602e-05
-1.92957481910727e-05
-3.6932404142595e-05
-3.33289376974569e-05
-3.15844943959196e-05
-1.51038384732825e-05
-2.73200355434034e-05
-4.35260874469155e-05
-9.32299080630246e-06
-2.36835614842093e-05
-4.63578515800207e-05
-4.37110291579044e-05
-2.38873205524041e-05
-1.47467590963048e-05
-2.44176526569607e-05
-1.62279748770009e-05
-9.48449992696817e-06
-2.30361808831183e-05
-4.200431756646e-05
-2.75479195570015e-05
8.26452241615246e-06
-1.40609018552304e-05
-3.71875819256278e-05
-2.31651260640217e-05
-7.61218110901304e-06
-4.95234006074564e-05
1.07919322955054e-05
-3.14149382867767e-05
-7.98148348150215e-06
-2.83560793991774e-05
-4.8761110296954e-05
-3.88960865407674e-05
-1.47157831695749e-05
-2.47202960629795e-05
-4.67189956310996e-05
-3.26402735613789e-05
-1.86397546966998e-06
-2.30961855702283e-05
-2.04705561263626e-05
-2.36238295412434e-05
-2.26911522785525e-05
-2.26528242441911e-05
-3.39541758661491e-05
-2.82173330779888e-05
-2.96712260621813e-05
-8.28772648763381e-06
-4.37757070725815e-05
-4.79845883806999e-06
3.19471129438306e-06
-2.94242412609837e-05
-8.20622078969346e-06
-5.31554262726253e-05
-2.03329370336112e-05
-3.3952588650456e-05
-1.48887142788961e-05
-4.49988921718863e-05
-2.93082926541591e-05
-1.97906892840421e-05
-2.21819032617731e-05
-3.70340172023483e-05
-3.50817027604622e-05
-4.23606933122462e-05
-1.55433796129475e-05
-3.77933611100816e-05
-2.16694422702637e-05
-5.8156382072087e-05
-5.19908487063817e-05
-2.10640392768795e-05
-2.8610699301981e-05
-2.66871206082996e-05
-4.08097092630774e-05
-3.80947640648918e-05
-2.65010001944949e-05
-3.19440128785198e-05
-3.58636648480005e-05
-6.44059169816405e-05
-3.87322258699384e-05
-2.03832207362935e-05
-5.0646874180131e-06
-3.36152866657185e-05
-4.04520703249495e-05
-3.75496166320783e-05
-3.82450688739392e-05
-1.88932228970483e-05
-4.56615737801296e-06
-1.85369299781562e-05
-2.6410642881561e-05
-2.77882383220079e-05
-4.68902572830133e-05
-3.39756051921954e-05
-2.64150857552215e-05
-2.44815617867428e-05
-1.60756108377701e-05
-1.81208060711848e-05
-1.12009416525011e-05
-6.04202194040333e-05
-3.85374725392256e-05
-1.9645973227878e-05
-2.63310622916709e-05
-3.5088306257931e-05
-4.02043406112263e-05
-7.42750448108516e-05
-5.8949670635517e-05
-5.80498716457225e-05
-8.27586529980836e-06
-4.21194361897754e-05
-2.64668978256241e-05
-2.0280843074232e-05
-3.11832201054946e-05
-4.59451998343162e-05
-4.34187615746176e-05
-1.42798451777319e-05
-1.51369268522562e-05
-2.02019269400177e-05
-3.56193404431324e-06
-1.01899182147864e-05
-5.08925368228579e-05
-6.73853276014538e-06
-3.64699798801643e-05
-3.77878503571897e-05
-3.3199343697345e-05
-9.73652702944034e-06
-2.13109816682061e-05
2.54979697173226e-06
-2.32554207179604e-05
-4.15834509507645e-06
-2.92927546361812e-05
-3.89266851379532e-05
-4.5833517765747e-05
-3.26387594798764e-05
-3.93764562613623e-06
-3.96955299603203e-05
5.87131576189652e-06
-1.83116545452268e-05
-3.44950730746501e-05
4.3043523712473e-06
-2.36534018367464e-05
-4.0442001157686e-05
-4.93539825898181e-05
-2.52793279914174e-05
-3.33131867250666e-05
-2.74456633861737e-05
4.28749355785437e-06
-1.2487089411199e-05
-3.19413122005115e-05
-4.27987067155784e-05
-6.14226296274902e-05
-3.53234082191049e-05
-3.89519814100083e-05
-6.47193684577368e-05
-1.90911381535392e-05
-3.37053932040194e-05
-6.03794379160209e-05
-5.4048580476954e-05
-2.14327433422208e-05
-4.66277029561314e-05
-1.7065584636036e-05
-3.60418484796737e-05
-7.026737062199e-05
-2.31343656846241e-05
-1.54235168168171e-05
-4.76563311982931e-05
-1.38773509399936e-05
-3.17247085150748e-05
-3.30364288540732e-05
-3.07810443521877e-05
-4.28714519541393e-05
-1.12964942437329e-06
-2.99791389333102e-05
-5.26392143578127e-05
1.13074971778624e-05
-5.42505022797517e-05
-3.59691948145932e-05
-3.60833393003427e-05
-3.08364975909357e-05
-4.363360233985e-05
-2.14209570976247e-05
-8.64090780905871e-05
-5.05376488771824e-05
-9.89142688665298e-06
-3.28273849378199e-05
-1.54882887149345e-05
-3.61242398351406e-05
-1.3699212028508e-05
-2.93014467802945e-05
-6.73100604636825e-06
-3.92382945519823e-05
-2.72540682044366e-05
-2.45664775218605e-05
-2.67822619695486e-05
-1.32466009303432e-05
-3.22253771130847e-05
-1.80753564098242e-05
-1.77507969066584e-05
-4.45868091587501e-05
-4.56925496099799e-05
-4.68331042486809e-05
-5.42911768176288e-05
-1.6741243087084e-05
-7.83908990371351e-06
-4.51024906561495e-05
-3.49172581869763e-05
-2.51990770372207e-05
-2.49067304798215e-05
-2.74310045887227e-05
-4.02853986327124e-05
-4.28443626574732e-05
-2.07938580975522e-05
-9.60477608262998e-06
-2.14250503154869e-05
-5.7166852865784e-05
8.16324970448771e-06
-5.29931008580951e-05
-3.24092058402413e-05
-1.9249093305904e-05
-1.54960759860359e-05
-2.21612842292743e-05
-1.29749800775929e-05
-2.30974601981638e-05
-1.34261279979579e-05
-4.8864689701022e-05
-2.87444944635864e-05
-5.09074588254642e-05
-4.49937083572927e-05
-3.50814572871732e-05
-4.47751068893885e-05
-5.03996637546022e-05
-2.8187018848581e-05
-2.39020844501871e-05
-4.3051228972072e-05
-2.48450033033346e-05
-6.95820580621737e-05
-5.28661522336197e-05
-4.05360287831511e-05
-3.29920979116072e-05
-2.20244893563773e-05
-1.6844171272131e-06
-5.72115532570685e-05
-3.811214894203e-05
-4.40590527465847e-05
-1.82363472301699e-05
-3.15283324036801e-05
-2.88474200270491e-05
-3.43108213537376e-05
-2.01488526861671e-05
-3.95636288563588e-05
-4.41288959143379e-05
-1.61627005130367e-05
-1.25753489706732e-05
-2.42429593879937e-05
-1.37458418566159e-05
-4.08133958864695e-05
-2.9921357893834e-05
-4.01186700036553e-05
-6.66406646374633e-06
-3.27773848752675e-05
-4.90308322162677e-05
-3.08685711156597e-05
-4.31477120310926e-05
-5.4811950252646e-05
-2.49949580975072e-05
-1.51532295681546e-05
-1.84727048798321e-05
8.33389051362456e-06
-6.15019063699344e-05
-2.01864687000883e-05
1.1171132386435e-06
-2.96864445949779e-05
-3.05887429647051e-05
-2.47598674471077e-05
-2.67407799556501e-05
-5.30831934433609e-05
-4.5568606009317e-05
-1.54585925124044e-05
-1.70534777812535e-05
3.40421876829106e-06
-3.80614698964216e-05
-2.06444846614335e-05
-8.68020918269013e-06
-1.57846906944655e-05
-3.95324588406065e-05
6.88465296924179e-06
-1.41578703764677e-05
-4.63072702599121e-05
-2.04006946810336e-05
1.12919740754229e-05
-1.25746869782445e-05
-7.47443053953212e-06
-2.56914953419882e-05
-2.01906618987427e-05
-6.06742371897808e-07
-2.10004736508312e-05
-4.75286341008909e-05
-4.37259477788222e-05
-2.80155309259691e-05
-4.59398455497956e-05
-1.8652911452464e-05
-1.19535393441353e-05
-3.80591088038334e-05
-6.05013413745022e-05
-3.66145454351831e-05
-3.31279188708384e-05
-3.2453387970598e-07
-3.00618529512432e-05
-1.59227337672512e-05
-3.63922537724514e-05
-6.10446431865724e-05
-4.74060332102492e-05
-9.01377447993667e-07
-4.49768004350089e-05
-2.02093937211146e-05
-2.64300240897438e-05
-3.49515558606761e-05
-5.72310135243667e-05
-3.30828818537757e-05
-3.81664689365586e-05
-3.19976195847781e-05
-2.37735506117468e-05
-3.68202899972716e-05
-4.58871207778415e-05
-2.12543421813554e-05
-6.35866303161243e-05
-2.94915377947637e-05
-1.8812309765235e-05
-4.44703492357703e-06
-1.27263550934927e-05
-4.38031499854202e-05
-5.98396906876552e-05
-4.04523700536847e-05
-3.26200392525836e-05
-3.76718384147393e-05
-2.68233807891508e-05
1.96506175003058e-06
-2.99823738379841e-05
-1.46753395837059e-05
-5.02102956712655e-05
-1.47880797506846e-05
-2.64659536804256e-05
-1.10599982339583e-05
5.13051984049531e-06
-4.0474146967322e-05
-2.02973312168464e-05
-2.19163132067631e-05
-1.81080774817378e-05
-4.3591095636743e-05
-2.0416800745833e-05
-3.72531993047966e-05
-2.0863910488125e-05
-3.55537836714397e-05
-5.41430725545547e-05
-4.47270743042291e-05
-4.83690103099114e-05
-1.60395956836802e-05
-6.79910764287051e-05
-3.95500382354093e-05
-3.80522817999117e-06
-5.41363026908167e-05
-2.31235046482532e-05
-1.46832747916536e-05
-2.80207417676889e-05
-2.23652779307877e-05
-3.7439703168895e-05
-3.31900016094468e-05
-3.35469618260863e-05
-2.28906703245407e-05
-4.30545098002472e-05
-2.06745637875588e-05
-2.85080446923642e-05
-4.41433675187039e-05
-3.11914948323742e-05
-4.91605192065154e-05
-4.0644910084262e-05
-3.78537256314865e-05
-1.56522347839041e-05
-3.7306292063654e-05
-9.43943532734574e-06
-3.86273912140694e-05
-3.28737835129402e-05
-3.25030071591497e-05
-5.4287357319074e-05
-5.21086230991543e-05
-3.20673939246395e-05
-4.27864253008697e-05
-3.84782283425619e-05
-2.74711270943246e-05
-1.88521331176642e-05
-9.77371041517913e-06
-2.85564950113103e-05
-1.59207722332725e-05
-2.61437973129016e-05
-3.05766067559462e-05
-1.91003989691445e-05
-5.30127599489151e-05
-2.30841803449553e-05
-3.19814647281647e-05
-2.10208615683693e-05
-3.68093312782497e-05
-4.07339155131885e-05
-3.41189670144568e-05
-2.78549103884355e-05
-3.79068311354396e-05
-2.75468636195266e-05
-2.27093767404093e-05
-4.20458285062542e-05
-4.56923844835633e-05
-2.20046971524461e-05
-4.72008007689718e-05
-4.07615646447351e-05
-3.50042545432722e-05
-3.40800188718332e-05
-5.00716888746976e-05
-4.40997609409164e-05
-3.60717460602088e-05
-2.92723520780691e-05
-1.74280426454809e-05
-5.08051392716637e-05
-2.01125885887718e-05
-3.83359376395892e-05
-1.58834974054846e-05
-2.26058321426273e-05
-3.56592415381911e-05
-3.00544563470156e-05
-2.72124305177085e-05
-5.8315746894323e-05
-4.12742595699211e-06
-6.48369330774149e-07
-2.62354083387833e-05
-3.47439102516176e-05
9.23197825097241e-06
-4.56941751439117e-05
-4.93507855282764e-05
-3.62646092404686e-05
-2.69535653372382e-05
-2.7275054853039e-05
-2.65721359983522e-05
-3.72098424051832e-05
-3.09801303858638e-05
-2.90262209255675e-05
-4.06945550526348e-05
-1.43746567772979e-05
-1.74448934668758e-05
-3.80561442498165e-05
-8.22576363887474e-06
-4.1318607065436e-05
-2.41554327971477e-05
-2.59291094844909e-05
-1.24864870716938e-06
-1.74903638428242e-05
-9.43605525954962e-06
5.39953441651213e-06
6.78064407703133e-06
-1.4186872065523e-05
-3.47762625287315e-05
-2.18032221374145e-05
-2.01582737191714e-05
-3.7992617050135e-05
-2.85544003447191e-05
-4.38236807626412e-05
-7.16053233471226e-06
-2.8150962922027e-05
-1.5643633928396e-05
-5.95760385119347e-05
-3.92940265719317e-05
-4.81685064632199e-05
-3.29359652704601e-05
-3.5218187269018e-05
-5.38120646272632e-06
-2.39625191217175e-05
-1.2210678907669e-05
-3.18093333390183e-05
-1.00657663736345e-05
-1.40408819714061e-05
-6.10597722108596e-05
-3.02026102481112e-05
-1.02827457643773e-05
-3.3282498093041e-05
-5.76528186088185e-05
-6.93506226289974e-06
-2.9124766680829e-05
-2.28736977458141e-05
-4.66457103050283e-05
-3.35421903624552e-06
-1.05304552242245e-05
-2.97307603231699e-05
-3.41178022025616e-05
-8.68572547839752e-06
-2.95033808862181e-06
-4.35862470984057e-05
-1.24825378364692e-05
-3.47246045885226e-05
-4.74546104342701e-05
-1.87251418281875e-05
-4.9247249082264e-05
-5.3045541069542e-05
-1.90933559745252e-05
-4.52214260791631e-05
-3.33192676238888e-05
-1.39407509295453e-05
-2.95695845739786e-05
-2.20861964592344e-05
-2.11654080634638e-05
-5.1327877512426e-05
-2.02171788518357e-05
-2.38447639930606e-05
-3.38002126024181e-05
-5.34448567469856e-05
-1.34545773291784e-05
-2.13915238723353e-05
-9.07121330614737e-06
-4.70049457980636e-05
-1.53414382330064e-05
-2.01883248106832e-05
-2.25842459008068e-05
-1.31524337803608e-05
-2.72133996211957e-05
-1.48877219056474e-07
-2.61253232754894e-05
-1.4319289928831e-05
-1.91469539188522e-05
-3.75518143008111e-05
-2.36587089893171e-05
-4.39634867623668e-05
-2.61845912491072e-05
-5.23610905061794e-05
-3.17494603433353e-05
-2.0764714628592e-05
-2.68316812684182e-05
-2.19953742213021e-05
-5.3205628703184e-06
-4.00532083803604e-05
-2.59308762202859e-05
-3.02729082645274e-05
-2.92496690837772e-05
-5.02888099963879e-06
-1.04359021633229e-05
-1.80814187100362e-05
-4.70309461717408e-05
-1.32925262086689e-05
-4.42246858832745e-05
-3.84154899859315e-05
-3.36921138196031e-05
-2.04547475869874e-05
-2.03124398441322e-05
-6.19692446880284e-05
-3.4219101054736e-05
-2.46450095321531e-05
-3.57101633349986e-05
-2.42885868937349e-05
-2.98012813039498e-05
-3.48820876950938e-05
-1.86465981693327e-05
-4.95293537754989e-05
-4.59697769710649e-05
-3.67997586758132e-05
-2.68548289400556e-05
-5.3660948370472e-05
-4.59435765525705e-05
-3.74370884930932e-05
-2.0426741683545e-05
-2.1128912425582e-05
-9.8413419000778e-06
-9.67369903602483e-06
-3.07766630710303e-05
-4.51752078658298e-05
-4.06326094752975e-05
-1.71110723869107e-05
-5.28294831283139e-05
-2.02790568378738e-05
-2.9502876436362e-05
-5.36919514060462e-05
-2.80033385327391e-05
-2.62398615733473e-05
-3.84853097219656e-05
-3.57793537554505e-05
-3.61727787035306e-05
2.9197534892638e-06
-7.36536110870248e-05
-3.19424160316386e-05
-2.88886171543083e-05
-1.37814825418996e-05
-1.29018887487002e-05
6.47735959639126e-07
-6.18919465807625e-06
-1.14575404651148e-05
-2.32000118859288e-05
-4.07860512767255e-05
-6.79031383363451e-05
-3.3275647936641e-05
-2.70910706547855e-05
-5.06802214944361e-05
-1.00532155323639e-05
-4.11698053403849e-05
-2.70792894280453e-05
-2.09640470551488e-05
1.00139707921783e-06
-2.1992995087563e-05
-4.6910460961412e-05
-1.56652965312962e-05
-4.56771481337914e-05
-1.86638637926981e-05
-8.07939783800432e-06
-4.3891241633935e-05
-2.88643146392336e-05
-1.55958299762153e-05
-3.15999722912901e-05
-3.62864348186086e-05
-2.48634975606637e-05
-5.68363739877733e-05
-2.59660798329781e-05
-3.0099524717105e-07
-5.46124608140738e-05
-1.18721572495608e-05
-1.94826087210288e-05
-6.07320164452797e-05
-4.94213154700788e-05
-5.10313290618081e-06
-2.95156266479502e-05
-3.09931222905889e-05
-2.89406004544975e-05
-1.96575249583547e-05
-4.42524741652174e-05
-2.59090220407615e-05
-6.74668017927215e-06
-3.41070863850467e-05
-9.3768697568435e-06
-4.27183029688018e-05
8.43061797623943e-06
-7.38392837168654e-06
-1.64831555807619e-05
-1.88598321489119e-05
-4.17623453381163e-05
-2.56814006147592e-05
-5.82366668247195e-05
-1.22583474313155e-05
-4.10985415043643e-05
-1.79603107165445e-05
-1.95774738405255e-05
-2.11991208505773e-05
-2.16525584618062e-05
-2.59606950596825e-05
-3.62965862238444e-05
-3.66892030101225e-05
-4.2453289892724e-05
-2.44341777947783e-05
-6.3563394517129e-05
-9.62917580718339e-06
-3.05621424603706e-05
-4.75082042049856e-05
-2.21439867374347e-05
-3.91872493636874e-05
-6.37422611708713e-06
-3.08218809761666e-05
-3.70232624044833e-05
-3.36316404650233e-05
-2.84199521523435e-05
-3.07576077921601e-05
-5.71904210814403e-05
-1.22391950073574e-05
-1.84625429312043e-05
-4.27283680862315e-05
-2.37946415097333e-05
-2.05291342945215e-05
-4.51321272244001e-05
-2.19588909185867e-05
-5.17953663723274e-05
-4.09484203484377e-05
-3.58600149311977e-05
-4.6945961464159e-06
-2.28963082623498e-05
-2.04540117867561e-05
-1.87822384670858e-05
-1.54531154110759e-05
-2.24331507246936e-05
4.55423433910926e-06
-3.15784911130794e-05
-4.25226024941183e-05
-2.38262195609219e-05
-3.75665102557402e-05
-4.72631759641755e-05
-3.3145698688148e-05
-2.35045348866323e-05
-2.48048216145783e-06
-2.99338834956825e-06
-2.67181793185746e-05
-4.48339079298379e-05
-5.52451343369704e-05
-3.3200319128526e-05
-2.7428569392415e-05
-3.74632517188765e-05
-1.27271592935249e-05
-2.97504766036668e-05
-7.64766417550223e-06
-3.32146283604925e-05
-1.32104761653346e-05
-5.18600394394054e-06
-5.57760692928021e-05
-1.15529079306656e-05
-2.15199409958189e-05
-1.32664922987707e-05
-3.45883430073583e-05
-9.37231340001952e-07
-2.88827749527798e-05
-3.61985591385015e-05
5.50059671958494e-06
-1.67099218653021e-05
-3.00884236990759e-06
-1.33952318436563e-05
-3.15672060177968e-05
-6.50338667057821e-05
-4.9609563264157e-05
-3.64624505106547e-05
-1.50679555091095e-05
-4.12138087019197e-05
-3.5858438012157e-06
1.0053642236672e-06
-1.14371960571623e-05
-1.77446575752747e-05
-3.91342112774688e-05
-2.21187083751414e-05
-1.7939261072292e-05
-9.53765413511508e-06
-2.54149207496302e-05
-5.03574405149536e-05
-3.8672443747888e-05
-1.99251033004507e-05
-1.9663250485456e-05
-5.03760867691603e-05
-2.75736995209427e-05
-5.76358902587878e-05
-2.63006703806058e-05
-3.02384170499279e-05
-2.76751761609738e-05
-3.01782949661118e-05
-2.46322000886509e-05
-2.34142578666611e-05
-4.10089102419964e-05
-4.00422304825444e-05
-1.12507753455835e-05
-1.85454838365273e-05
-4.05642843031899e-05
-1.66258788531922e-05
-1.40583830070505e-05
-1.00056681901019e-05
-4.03248745902186e-05
-3.07401408376583e-05
-3.92716966518545e-05
-5.43432729658774e-05
-2.59377758997521e-05
-2.43344315387517e-05
-2.68433888174435e-05
-4.38118870980036e-05
-3.58020028961758e-05
-4.1974870759173e-05
-4.41634406999094e-05
-2.63387440436783e-05
-2.67442732841887e-05
-1.00655083215939e-05
-2.24462064434547e-05
-3.58233130993472e-05
-2.20107771342478e-06
-1.019134395277e-05
-3.75933333106389e-05
-2.51888051482596e-05
-2.1652298740435e-05
-2.46255737469532e-05
-2.51930216008667e-05
-4.40897148093322e-05
-9.78162465463419e-06
-5.20526241079653e-05
-5.84523395364477e-06
-1.92994401767845e-05
-3.7691336696242e-05
1.36469551243221e-05
-2.05939770787566e-06
-2.72366011715357e-05
-2.94925072164101e-05
-4.75860964461715e-06
-2.27108698710157e-05
-3.13120127922257e-05
-4.79221679643479e-05
-1.56094003741674e-05
3.18662505519421e-07
-1.85118210901332e-05
-1.66137441374143e-05
-6.72997567278337e-05
-3.00053981054335e-05
-5.33427272536226e-06
-3.86169967683139e-05
-2.91538080656565e-05
-4.16185011642426e-05
-5.55656291569102e-05
-2.03662364274443e-05
-5.00276473403258e-05
-6.15441198507752e-06
-2.55983127221003e-05
-2.21374540297907e-05
-2.15634757961718e-05
-2.56541395818094e-05
-2.03825810350893e-05
-5.14141877514441e-05
-3.57012708475746e-05
-2.22691403105554e-05
-4.05371168270972e-05
-4.0947200786463e-05
-4.40627903104279e-05
-1.21956990984074e-05
-4.24144485820745e-05
-5.05698476319944e-05
-4.13853018833725e-05
-2.75971414232605e-05
-4.93173043623897e-05
-5.4482659411096e-05
-8.02572807878658e-06
-2.57458654764914e-05
-5.10102959989038e-05
-4.02293196346108e-05
-1.76304370249786e-05
-4.62609051089888e-05
-3.60713246048805e-05
1.04085568433043e-06
-5.43159593107452e-05
-3.97288169300311e-05
-5.7103036413012e-05
1.35268906799635e-06
-1.84482395722581e-05
-5.31906529175466e-05
-5.00694851847631e-05
-2.74644508438444e-05
-2.01447754110305e-07
-1.8989492978747e-05
-4.80157103702265e-05
-2.05772964469625e-05
-1.90825264739041e-05
-2.69986088640519e-05
-3.15108695779199e-05
-1.74348316170268e-05
-5.03473021284302e-05
-2.87026347019728e-05
-2.86300119351841e-05
-5.09249064590584e-05
4.77390445929862e-07
-2.00832210504218e-05
-2.53307272312044e-05
-3.63680847785082e-05
-2.29838521525309e-05
-3.99764569823008e-05
-2.6775275043479e-05
-2.18941041233807e-05
-4.07775165841048e-05
-3.78002881949943e-05
-1.73534574296168e-05
-2.77638239027195e-05
-3.31116919883071e-05
-1.87568407412816e-06
-4.71314726038254e-05
-3.04571279788246e-05
-4.98790489092802e-05
-2.39250240352273e-05
-2.13024857425789e-05
-5.74094251491246e-05
-2.92270911316283e-05
-9.37253200827012e-06
-3.11685327318841e-05
-3.94302794062328e-05
-7.35032530915793e-06
-3.93655122988034e-05
-2.67989172103735e-05
-3.3607363040657e-05
-1.55196259288354e-05
6.82025654973281e-06
-4.21637895402428e-05
-4.32575079807365e-05
-2.75339127864447e-05
-4.72775633976834e-05
-2.48018047279228e-05
-5.30910034653095e-05
-2.70336690886027e-05
-3.25236639112626e-05
-4.14759889864253e-05
-3.29540406935821e-05
-4.71925454265734e-05
-3.05798652588741e-05
-2.85796581086179e-05
-4.44078682506268e-05
-6.8643035002169e-05
-4.26006163460863e-05
-4.55333089551555e-05
-3.57868767107102e-05
-5.03951648261192e-05
-3.99813025489373e-05
2.02753640119032e-06
-4.50012415310795e-05
-3.50355446653127e-05
-1.87376746385737e-05
-9.92916087913424e-06
-5.37243058060897e-05
-4.01584069589934e-05
-1.17383072017867e-05
-2.23012855426103e-05
-2.50632800376829e-05
-1.27760856142614e-05
-2.13707526277351e-05
-2.88926340169888e-05
-2.12378709007281e-05
-2.80524565797282e-05
-5.82997321918327e-07
-4.96767746824673e-05
-2.89463990613302e-05
-2.86356314831211e-05
-2.70563564565253e-05
-1.64746116066647e-05
-5.61457454707063e-06
-1.8556536072812e-05
-3.03364856785517e-05
-1.54330110948364e-05
-9.70316512040019e-07
-2.13630247024579e-05
-6.580747245597e-06
-6.1345632052861e-06
-2.65623339738469e-05
-2.42904049125743e-05
-2.75848220789115e-05
-6.99840077634204e-06
-2.41183826297682e-05
-3.58663333849335e-05
-1.27943797793602e-05
-5.91167364653685e-05
-4.54144665916715e-05
-3.6404147185055e-05
-1.83369798880312e-05
-2.56844424825042e-05
-4.79598525142152e-05
-9.11776711072194e-06
-2.69818724251996e-05
-2.18457625175533e-05
-2.17652536514366e-05
-1.08036742514988e-05
-2.27070163002552e-05
1.15310692163323e-05
-3.16944006008917e-05
-2.52453024671502e-05
-2.33487958556757e-05
-2.29449584379549e-05
-2.36849149275759e-05
-2.32897378069635e-05
-1.92162971324116e-05
-5.24011584789241e-06
-2.64707990381557e-05
-2.59978718233238e-05
-3.61910646822164e-05
-2.10415932142849e-05
-4.2999700356369e-05
-2.40753825362637e-05
-3.83216617416844e-05
-2.62991579946103e-05
-4.81395620350897e-05
-6.04376642047168e-05
-1.56960252683025e-05
-3.14212541526648e-06
-3.74827885687278e-05
-4.77144192900511e-05
-3.78105518203018e-05
-7.60134850943693e-06
-3.66329275551557e-05
1.41076555527078e-05
-1.89174188467422e-05
-2.60608946544897e-05
-2.94848243531372e-05
-1.77421970014417e-05
-4.80577134536294e-05
-2.06158828583235e-05
-2.34593116640575e-05
-6.06865334030144e-05
-3.93637128648368e-05
-6.70295644396526e-06
-3.06710390458133e-05
-8.58909859757632e-06
-5.40005257098653e-05
-4.57748865813077e-05
-3.54946842063035e-05
-1.31784829678341e-05
-1.28012337519721e-05
-3.18018895444153e-05
-7.38185524184404e-05
-3.13481592027606e-05
-5.19903123140933e-05
-3.52574730437989e-05
-2.56677950302651e-05
1.04746758282261e-05
-3.20386262324453e-05
-1.12129187215504e-05
-1.62774309881318e-05
-3.81433583178368e-05
-5.52378718788257e-05
-5.6763525725056e-05
-2.34464940611706e-05
-2.45391623165229e-05
-4.50558325328541e-05
-4.78026651266047e-05
-1.40339074530158e-05
-3.03659277674184e-05
-1.48162328170146e-05
-2.79641646153978e-05
-4.22049172049042e-05
-3.98529280365395e-05
-2.54041353578472e-05
-3.29341135342868e-05
-2.60900224074076e-05
-2.20949197030797e-05
-4.0881410686001e-05
-1.32024100100153e-05
-2.7549022882207e-05
-3.68190147160941e-05
-1.13574076037888e-05
-8.00501447162412e-06
-4.75663972458657e-05
-5.52537174666439e-05
-3.60090602887523e-05
-5.35539294434218e-05
-9.82546620308397e-06
-1.61081524777938e-05
-3.14701413312461e-05
-1.45835821070675e-05
-2.06920890673723e-05
-1.5881639534791e-05
-3.77883524341027e-05
-3.04327323012396e-05
-1.84060799922431e-05
-3.23726377378237e-06
-2.43166875168491e-05
-8.58289881886926e-06
-6.53265917618844e-05
-3.9992817590484e-05
-4.95933350684611e-05
-1.76415519509477e-05
-5.22930314110518e-05
-1.8717135714193e-05
-8.32525790044875e-06
-8.64754730200013e-06
7.65306415850166e-06
-4.75002411323954e-05
-4.08452689980839e-05
-6.98847277017546e-05
-2.38294136256845e-05
-7.32088123607524e-05
-1.11718271399482e-05
-3.79807313105188e-05
-4.12575686534817e-05
-3.28999841975775e-05
-3.23388595344116e-05
-5.93875663275471e-05
-1.3749636509443e-05
-2.068699059954e-05
3.7643853780207e-05
-2.30869009593349e-05
-1.48641720418442e-05
-5.31764572609449e-06
-2.39254346537903e-05
-2.51249451818123e-05
-2.95432618427214e-05
-4.52742445905841e-05
-4.03959739986707e-05
-2.08651615618333e-05
-2.56340842498634e-05
-4.48841420524904e-05
-1.42862356514929e-05
-7.52927001381645e-06
-4.05881531346903e-05
-1.10577043007984e-05
-1.81686240610618e-05
-7.05389034118979e-06
-4.47307275570556e-05
-3.05594340834428e-05
-2.87702270657555e-05
-5.30979776753843e-05
-2.35897793322481e-05
-3.02912334525543e-05
-2.70248855736674e-05
-2.77156093069105e-05
-1.97398206903844e-05
-3.22655877795339e-05
-2.56415920364822e-05
-4.14371083907673e-05
-3.67764805915664e-05
-1.49831314775251e-05
-3.10854013900726e-05
-9.99167906018529e-06
-1.6368633656801e-05
-5.35347170769709e-05
-3.10049261471626e-05
-4.61637711883128e-05
-1.49906459223286e-05
3.42493948691453e-06
-2.88909553115559e-05
-5.8660946899235e-05
-2.78860508740133e-06
-4.24419637573359e-06
-3.73735311334835e-05
-5.22805490422183e-05
-2.4966328069069e-05
-4.50310652568908e-05
-5.51285099537001e-05
-3.18204376995353e-05
-1.98296132527715e-05
-4.70840921382979e-05
-2.22371244479047e-05
-3.62970762764658e-05
-4.48443854295807e-05
-3.35758644223321e-05
-4.07408336458477e-06
-2.71341717351341e-05
-3.12244602699878e-05
-7.20288581727509e-05
-4.16837992570172e-05
-2.17458029769029e-05
-1.57785981979097e-05
-1.61903199638674e-05
-2.94335255188587e-05
-2.36911373893156e-05
-3.66199981439993e-05
-2.46784877341224e-05
-5.86699344126984e-05
-3.27345293696647e-05
-2.74579739260636e-05
-2.45396279558409e-05
-1.18589159750715e-05
-3.27864158663341e-05
-2.407976976124e-05
-2.30387434732856e-05
-5.39687301394441e-05
-1.21009605205018e-05
-1.89880429395552e-05
-3.58001600014221e-05
-1.31888363039573e-05
-4.58429118808418e-05
1.71842992149941e-05
-3.09139422347e-05
-5.32186720735646e-05
-2.25581020317371e-05
-3.90045206319633e-05
-1.66167822885378e-05
-1.00429763302744e-05
-1.70300768709109e-05
-1.1318942561771e-05
-1.33006175816063e-05
-3.51607732338532e-05
-3.12665610939552e-05
-6.03997763716269e-05
-1.2366273214763e-05
-2.74848490940173e-05
-9.34278057255085e-06
-1.82790400873885e-05
-3.9243097924138e-05
-3.15756868604482e-05
-1.65363697266553e-05
-2.52572154967962e-05
-3.7954150978514e-05
6.67935810890541e-06
-1.45844830242068e-05
-4.16550525292492e-05
-5.23623812280606e-05
-7.51923806372677e-06
-4.31737731921848e-06
-4.48131267523725e-05
-2.79763081024694e-05
-4.10454981360136e-05
-3.85495866275568e-05
-2.85956252655644e-05
-3.42148106840352e-05
-1.13200477380009e-05
-3.23600727281016e-05
-4.8679681478072e-05
-4.1623348718262e-05
-4.62537548679428e-05
8.20432288786304e-06
-2.87843946858856e-06
-3.05656098656739e-05
4.65911207480155e-06
-2.41922288638329e-05
-3.79030608338187e-05
-1.07082099984567e-05
-2.62261565591949e-05
-5.04492929485716e-05
-3.38070382739206e-05
-4.07647648686e-05
-4.00228846343763e-05
-2.572529111952e-05
-1.75958288516775e-05
-3.22638587251173e-05
-2.18701299064841e-05
-1.57040095406339e-06
-4.09518393866553e-05
-3.48312757230831e-05
-4.53125843083132e-05
-3.29180678903156e-05
-2.871221309257e-05
-2.62977805064855e-05
-2.1372062281223e-05
-2.34781606961585e-05
-1.86572982089631e-05
-4.04130438157343e-06
-1.3386372897084e-05
-1.97339495654107e-05
-1.1500695775697e-05
8.99820466385661e-06
-2.74361871496331e-05
-4.31284067206603e-05
-2.65174129255107e-05
-5.85994714180947e-05
-4.45361776396825e-05
-2.67109663542025e-05
-2.76192161685382e-05
-3.96212979519002e-05
-3.98161622757247e-05
-3.8107473238108e-05
-1.69038837112703e-05
-4.26702789726643e-05
-3.08227638022254e-05
-1.64629777924503e-05
-6.63833014250489e-06
-3.31308672286243e-05
-4.85701720788494e-05
-2.55340298278851e-05
-3.07133507543271e-05
-4.83913587030539e-05
-2.79109327371819e-05
-1.5319878091187e-05
-3.84665428356485e-05
-4.26750360570445e-05
-4.48886806422588e-05
-5.11642950054817e-05
-2.71501563855163e-05
-1.07667011226946e-05
-4.49240646248372e-05
-2.16190928839001e-06
-4.86336454547959e-05
-4.10607104088325e-05
-3.03674209660009e-05
-3.18238612102066e-05
-2.21130268708802e-05
-8.23044948766295e-06
-2.27007162761473e-05
1.38706019214976e-05
-2.49319781243709e-05
-2.50025667212214e-05
-2.25843271753674e-05
-1.35641674950092e-05
-1.66670494609875e-05
-5.02737311355163e-05
-8.60327321081257e-06
-2.68013343792574e-05
-1.67507375239258e-05
-2.2504837842461e-05
-4.47758545754257e-05
-1.22250989718902e-05
-2.77597128864115e-05
-4.87114521639865e-05
-4.91217842871554e-05
-7.5261558693671e-06
-2.04307090241967e-05
-4.78393152950058e-05
-3.12542055640909e-05
-2.5250608862392e-05
-4.71021580244587e-05
-1.98889345113759e-05
-3.57153992327163e-05
-4.29937303819231e-05
-4.62643511870842e-05
-6.50641144942656e-06
-5.67988721774711e-05
-2.26728615826029e-06
-2.31034042988515e-05
-2.48309277855512e-05
-3.30178711361819e-05
-1.05613902752557e-05
-5.41254928771967e-05
-3.9013576988851e-05
-7.84643661302889e-05
-2.24814646303964e-05
-3.38119854035507e-05
-1.45525489807375e-05
-4.14076535343018e-05
-9.02744234275921e-06
-3.92478503079317e-05
-3.31853441115512e-05
-6.85691645165793e-06
-2.35987659214654e-05
-4.06463658470944e-05
-3.83407133124274e-05
-5.03893265318723e-05
-1.37978431859515e-05
-2.31826922641811e-05
-1.69701831282041e-05
-2.64876243915942e-05
-4.43194460258506e-05
-3.08942657243239e-06
3.6507842581232e-07
-2.36906666502946e-05
-2.69036210005189e-05
-8.17618049387383e-06
-8.42889876278473e-06
-4.03381356974114e-05
-1.99616118132044e-05
-1.36520366097927e-05
-5.2807337864444e-05
8.62859697110006e-06
-5.68426650789546e-05
-3.27670866362949e-05
-2.74185211340668e-05
-7.57836648328501e-07
-3.31711188669536e-05
-1.99045695087677e-05
-1.84441919655434e-05
-1.72502763301326e-05
-3.8720377501698e-05
-4.87971665245601e-06
-3.62409919825138e-05
-2.57145329637098e-05
-2.54717535598018e-05
-4.62963108809624e-05
-2.68292589525257e-05
-3.11602150260815e-05
-2.55354692685966e-05
-1.5819693022605e-05
-2.42102666495726e-05
-3.78244873153916e-05
-3.08402952177428e-05
-2.43196118541643e-05
-2.50715930810391e-05
-3.04364290224433e-05
-2.85334893799099e-05
9.49356720294406e-06
-2.30710907268419e-05
-4.03557248468571e-05
-1.80466518050258e-05
-8.32107298946819e-06
-1.97467465103874e-05
-2.62812548829294e-05
-3.67667950463486e-05
-2.02537469087047e-05
-3.0307933215682e-05
-2.29542844581086e-05
-2.53775039977723e-05
-1.78771001525119e-05
-2.70465931227531e-05
-1.10993861852043e-05
-1.1452378143058e-05
-2.63901527672079e-05
-3.02065549370819e-05
-1.12205287819711e-06
-2.54640908880905e-05
-2.19586750033524e-05
-3.12909457941423e-05
-1.70689014441835e-05
-6.46598701921884e-05
-5.25022135378788e-05
-4.3590901082242e-05
-3.66677683175159e-05
-3.21578476793936e-05
-1.91857477570628e-05
3.34315229530449e-06
7.04896406939557e-06
-5.23013846524727e-05
-3.95748277354086e-05
-4.39685714962647e-05
-2.54047140513616e-05
-3.2480422853814e-05
-2.18806208897271e-06
-3.85767162714392e-05
-4.03863562003444e-05
-1.30987512746713e-05
-1.20281414871141e-05
-1.12741383917013e-05
-5.51870290059567e-05
-4.68812083079129e-05
-3.12346695172954e-05
-6.00752722090117e-05
-8.61926675833495e-06
-8.84949133464391e-06
-2.44661558603333e-05
-2.68139243499565e-05
-6.62727423690752e-06
4.83961939844524e-06
-3.4461884446345e-05
-2.64016759646678e-05
-3.43405204620448e-05
-3.34432092218642e-05
-3.90474591156824e-05
-3.7945452146727e-05
-1.28640483899285e-05
-1.3799725654133e-05
-3.05474457969411e-05
-2.66228267487182e-05
-2.30485833711194e-05
-3.3729292195788e-05
-3.2808790242544e-05
-2.76110841030097e-05
-3.99030208782075e-05
-2.66670345966633e-07
-4.69188126420739e-05
-3.10516072483587e-05
-4.70394429858706e-06
-2.37570708228431e-05
-1.94488054556028e-05
-3.55855145340178e-05
-3.6448453327881e-05
-7.77752869282007e-06
-3.62836225905225e-05
1.69333012779675e-05
-2.27238048664972e-05
1.15360411870752e-06
-1.3429566402332e-05
-2.16555642547732e-06
-3.2606664955602e-05
3.72767450635846e-06
-9.85630957091201e-06
-1.30031666744124e-05
-3.20328899045623e-05
-2.6293172754452e-05
-4.03459778276242e-05
-9.45220440069678e-06
-2.29237246648675e-05
-2.72263861029708e-05
-4.32180180546602e-05
-2.09058441308868e-05
-4.60377853707112e-05
-1.67464630347266e-05
-3.69520499811452e-05
-5.20623221517745e-05
-2.1852864055207e-05
-9.53094080887968e-06
-5.17564327060702e-05
-3.22382262804952e-05
-4.00036068152492e-05
-8.07596430738329e-05
-7.51896548173952e-06
-1.22798198373349e-05
-4.11935693751055e-05
-4.75322555123568e-05
-3.61489407928761e-05
-2.34847135132186e-05
-6.39486854767625e-05
-4.83467338870316e-05
-4.11149816565269e-06
-5.12276973239947e-05
-3.933342096918e-05
-2.47715415087249e-06
-3.34918957270316e-05
2.00248307525641e-06
-1.35240121925074e-05
-6.67550971637173e-05
-3.06585577715304e-05
-2.97566899394999e-05
-3.95740842235012e-05
-1.66941379638008e-05
-2.57981616666131e-05
-4.93326366022456e-05
-5.69347625106849e-06
-4.32989195970777e-05
-3.72003331162373e-05
-3.7090183841993e-05
-5.36046919513174e-05
-2.91638478398044e-05
-2.82805493382544e-05
-4.41270632126268e-05
5.91187789335069e-06
-2.23237951892703e-05
-3.3531759390318e-05
-3.40862725101441e-05
-1.96424893367982e-05
-4.80875338215873e-05
-3.33238205789032e-07
-4.08041334136642e-05
-3.94638394363364e-05
-5.50805899131366e-05
-4.29843865725833e-05
-1.60457333314728e-05
-2.94915034909077e-05
-2.88657840165293e-05
-3.14993752310724e-05
-2.29388785241127e-05
-4.90281622217159e-05
-1.60044194256974e-06
-1.14225968038732e-05
-2.04125057704179e-05
-4.74681869254786e-05
-8.69207320623607e-06
-1.52603419754394e-05
-4.42764181084112e-05
-1.41863452279606e-05
-2.94429530301468e-06
-4.78875991356798e-06
-2.87865221029851e-05
-4.31932098730943e-05
-2.99382478983293e-05
-9.79389414686933e-06
-3.37305722831566e-05
-4.00000201460767e-05
-3.76277065208408e-05
-5.50217787153001e-05
-2.81129569792949e-05
-2.34219366750101e-05
-2.70672641626194e-05
-3.69950438932475e-05
-5.44744378689963e-05
-3.71754182761714e-05
-2.5865025831132e-05
-2.18905772654588e-05
-5.32770756266546e-05
-6.95006071505469e-05
-1.55332740594599e-05
-3.74980075470917e-05
-2.57400931395065e-05
-6.12091521383181e-05
-2.6755356988368e-05
-3.06307137504231e-05
-3.62253266799526e-05
-1.22367641009024e-05
-5.66026792817711e-05
-5.50254631925808e-05
-1.87275013029775e-05
-3.66066885968084e-05
-5.87319287286351e-05
-5.90233451781973e-05
-3.32161692531543e-05
-2.64418271072147e-05
-2.55335734445382e-05
-3.30075033326764e-05
-3.0691114482024e-05
-6.75225038481116e-06
-2.24446916693121e-05
-4.40652674534921e-05
-4.06203821062187e-05
-2.36959016195835e-05
-1.56283822782028e-05
-2.31573189863361e-05
-5.13340487477407e-05
-3.13137216961222e-05
-4.15475306358947e-05
-5.87483011444252e-05
-4.77040129495787e-05
-3.47810015351075e-05
-2.10588720331762e-05
-4.96342738773582e-05
-4.06061107148551e-05
-3.48225509719349e-05
-1.56605861592207e-05
-2.77554901553542e-05
-3.53915761241478e-05
-1.71696589376025e-05
-3.96347672635798e-05
-3.2324384148482e-05
-2.91384556303099e-05
-1.48687683175178e-05
-3.97189230182139e-06
-2.25632210681146e-05
-1.98862311750003e-05
-4.03730239247178e-06
-1.48435383569915e-05
-3.66776327855599e-05
-4.36044592691702e-05
-1.40159913421608e-05
-1.89499641991176e-05
-2.18121789091079e-05
-3.51912945613084e-05
-2.23425531662088e-05
2.25918530950635e-06
-9.96259088351741e-06
-2.48401426483696e-05
-3.86291260675075e-05
-5.39066046873883e-05
-4.23327411013848e-05
-5.7838218910437e-05
-4.52760783629071e-05
-2.70966602551481e-05
-3.23523660997908e-05
8.2460849431098e-06
-3.34989649172945e-05
-9.14511214677777e-06
-3.00662810499846e-05
-4.63416343606692e-05
-3.85382828595182e-05
-3.57013031334337e-05
-2.74996074851786e-06
-2.89691214406525e-05
-2.42095846200849e-05
-5.14545300541255e-05
-1.19340810403138e-05
-1.03147557415834e-05
-5.60471671601586e-05
-1.66810798491612e-05
-6.09505590607595e-05
-2.77671229335723e-05
-2.7389356136045e-05
-2.39245803616003e-05
-5.01327148752528e-05
-2.38249488865311e-05
-2.44216963740561e-05
-3.37663636475075e-05
-1.81100931791479e-05
-1.76363688545216e-05
-2.5180398501481e-05
-2.13814166968306e-05
-4.18182540733189e-06
-6.25983365842638e-05
-2.23211270475516e-05
-7.09728210808061e-05
-4.31047267951465e-05
-3.01197838700008e-05
-2.66271347406669e-05
-2.04788565470467e-05
-2.83618999300828e-05
-4.53959537654693e-05
-2.68517092624913e-05
-3.64488785854011e-05
-4.98750011655179e-06
-1.32449819762903e-05
-5.43735562030496e-05
-3.66041951791836e-05
-5.70837143666537e-05
-2.34407752648093e-05
-3.68455071899695e-05
-3.32764176018145e-05
-6.70184691914714e-05
-1.3912040430695e-06
-4.67578915522164e-05
-3.57584115337419e-05
-4.37142435009961e-05
-6.0125725927418e-05
-2.96297260092969e-05
-2.69999830581003e-05
9.96963921058937e-06
-2.70325499365067e-05
-3.76575256512054e-05
-2.09939931681651e-05
6.16763966609901e-06
-1.72846136639262e-05
-5.0340093823201e-05
-2.81764991729242e-05
-2.26040577538372e-05
-3.84313949353653e-05
-4.04545415377327e-05
-2.11705608783952e-05
-4.4370313413607e-05
1.87897221966037e-05
-1.50951412891141e-05
-1.96233681362134e-05
-1.17796026391202e-05
-3.40370427085106e-05
3.88652668657165e-06
-1.65544817664916e-05
-1.78347612776871e-05
-3.80979537688206e-05
-4.73303934978444e-05
-3.37586492613804e-05
-4.01410063750783e-05
-2.85778548673762e-05
-3.49930130054966e-05
-1.5352225469561e-05
-5.1287819283424e-05
-5.20728781755004e-06
-2.18501231695443e-05
-2.33076025390339e-05
-3.47805022070785e-05
-3.91630891216183e-05
-1.32352578975473e-05
-3.37718949036536e-05
-2.77964031209216e-05
-3.79151518457801e-05
-2.19254122910555e-05
-5.12325717698714e-05
-5.00451038099572e-05
-3.61697233103524e-05
-5.85625800829156e-05
-3.58203632825906e-05
-3.93270132953679e-05
-4.21942184938754e-05
-1.90177249967426e-05
-4.9247512837713e-05
-2.48250800027505e-05
-1.57732118993965e-05
-3.65741741326843e-05
-5.43482942108981e-05
-4.43151282026238e-05
-5.29292827933941e-05
-4.05407800146756e-05
-4.53105912380733e-05
-1.52681099376784e-05
-2.73140116098907e-05
-2.33338429598099e-05
-3.37772237952234e-05
-5.23225180088907e-05
-3.14748541133046e-05
-4.64232901211278e-05
-7.17195142871205e-05
-2.56989439290278e-05
3.66622502619668e-06
-3.34989655059244e-05
-5.24792880558796e-05
-2.27294230705148e-05
-2.65988162116418e-05
-5.13256821058826e-05
-1.19619313226566e-06
-2.117739294265e-05
-9.92407972525606e-06
-3.49155487573608e-05
-1.18417067186661e-05
-4.14148406547448e-05
-1.27894174675539e-05
-1.17866619606619e-05
-5.22659366073929e-05
-3.36906294985896e-05
-1.69197053552571e-05
-3.39169648391723e-05
-2.78734657563791e-05
-4.84960473471769e-05
-3.40116317371414e-05
-1.66523227111214e-05
-3.67393952098869e-05
2.62391121921196e-06
-1.96995647405733e-05
-3.54970655897393e-05
-2.81488108500007e-05
-1.05961636671026e-05
-3.51241756899629e-05
-2.29009629700779e-05
-5.6148197819359e-05
-3.37131240031851e-05
-4.49065595379181e-05
-2.93247931956585e-05
-1.46455897424793e-05
-4.98589126142958e-05
-2.19627777427437e-05
-2.58369236090756e-05
-3.54177846771941e-05
-2.65528022477177e-05
-3.92683275959987e-05
-3.69040967268253e-05
-1.49909114791269e-05
-2.86810861988421e-05
-4.74530155359043e-05
-3.44690278258026e-05
-1.02952481996784e-05
-2.97792947380429e-05
-6.36959464516371e-05
-2.53052918248246e-05
-1.34133566927655e-05
-2.41747797181518e-05
-5.02766668337669e-05
-9.09919957685108e-06
-4.05454579848467e-05
-3.86371295980038e-05
-5.5061530414776e-05
-3.6162918500271e-05
-3.62801250893459e-05
-1.7522695087651e-05
-3.76985242493643e-05
-1.40180804710487e-05
-4.91298395943581e-05
7.70463070681475e-07
-1.19290169521984e-05
-3.62065732897669e-05
-2.63674217911546e-05
-1.46872050454714e-05
-4.93918040501429e-05
-4.96683768699715e-05
-4.24462261851563e-05
-4.72607396638069e-05
-3.14578390560755e-05
-1.46686992561513e-05
-2.38560167302979e-05
-4.80436004840747e-05
3.33664148350771e-07
-2.93514085398001e-05
-2.28884543763874e-05
-1.92092279904723e-05
-2.29468798652432e-05
-5.39505183916254e-05
-3.10453630106619e-05
-2.33157350344895e-05
-2.18090171881019e-05
-3.88657951558315e-05
-2.0378295599564e-05
1.77686348367387e-05
-4.92798713427505e-05
-3.865527379069e-05
-3.37139247015957e-05
-4.66198247577442e-05
-3.96629016980694e-05
-4.4127793305478e-05
-3.38749878573396e-05
-8.28074986884851e-06
-5.78527618287984e-05
-5.58899559405096e-05
-3.43490061894938e-05
-2.7616312739394e-05
-6.09282132135223e-06
-1.99943686955024e-05
-3.1898115737802e-05
-4.58253597580803e-05
-2.1460112162788e-05
-3.20732752586449e-05
-1.96884851544364e-05
-4.41602806558212e-05
-1.61496724075525e-05
-3.00854150895065e-05
-1.30116232873535e-05
-3.36964638803413e-05
-3.90278165850316e-05
-2.01298341078747e-05
-1.05271958306894e-05
-3.46341626066234e-05
-3.09619118056762e-05
-3.32938508828949e-05
-3.69672155079118e-05
-5.53172144813969e-05
-3.56333795698933e-05
-6.87869673546548e-05
-5.31271939566605e-05
-1.77149899980409e-05
-1.35609242516008e-05
-3.57250389836465e-05
-2.90362787613692e-05
-1.07725184946894e-05
-2.65261561016412e-05
-3.59599203852804e-05
-2.06494584048603e-05
-3.02931381851088e-05
-1.42032024165544e-05
-3.86172448721053e-05
-4.61949020539684e-05
-3.51288994002208e-05
-1.93505717227801e-05
-2.90980110641838e-05
-3.05738768819624e-05
-5.81967192622116e-06
-3.78831838426257e-05
-3.61235268299352e-05
-1.70457633480054e-05
-1.83696183009687e-05
-2.94936941371418e-05
-3.33402920244583e-05
-5.88030291638778e-05
-3.63771853395779e-05
-2.848826566786e-05
-4.68545421742968e-05
-6.88023595777461e-06
-5.13617322472015e-05
-2.71783857138157e-05
-1.2991068318984e-05
-3.14625618700591e-05
-1.21245723622078e-05
-6.06995833646583e-05
-4.26682315977076e-05
-2.92273464010475e-05
-6.9261726343157e-05
-3.78550751577511e-05
-5.02852186970786e-05
-3.63355621542241e-05
-2.41269705201097e-05
-6.72624243288841e-06
-3.39317905943447e-05
-2.48188340993742e-05
-2.40897468405914e-05
-2.04781185433311e-05
-2.50923803426261e-05
-1.34431669483473e-06
-1.68205165358296e-05
-1.72151553440576e-05
-4.19961483975949e-05
-2.66514660115643e-05
-3.18704191008607e-05
-1.16710297872837e-05
-2.65944812402241e-05
-4.70697166778023e-05
-3.87885250709442e-06
-1.37163150305763e-05
-4.14154037781874e-05
-2.62248044556037e-05
-9.02205589288822e-06
-1.29770701985102e-05
-2.4250981775816e-05
-6.1479564193813e-05
-1.55501887768972e-05
-4.40926724405467e-05
-3.50658951354243e-05
-1.08492506835172e-05
-3.90369996647572e-05
-5.13726372166003e-05
-2.3960241626579e-05
5.57310290060994e-07
-2.11533910205018e-05
-2.92121228189273e-05
-3.61705416105093e-05
-1.19018201711338e-05
7.26785632784886e-06
-2.9022778052196e-05
-1.90793938194407e-05
-1.4936882313871e-05
-2.85048806282262e-05
-1.99436967586942e-05
-1.07927533392448e-05
-4.12811206398644e-05
-1.41517282408675e-05
-2.78805901302513e-05
-5.77616964142494e-05
-2.6462638851802e-05
-3.97394081057903e-05
-4.15087305233773e-05
-2.19737477876781e-05
-2.53623196498462e-05
-3.74628735437853e-05
-1.44409214983455e-06
-2.40450750786884e-05
-3.39781023149448e-05
5.35196037919447e-06
-5.93971707023714e-06
-5.26554918859775e-05
-2.62236334665409e-05
-5.43825939342779e-05
-3.32717845108836e-05
-2.06230993532021e-05
-2.91217947051788e-05
-2.23043990116864e-05
-3.49489242536827e-05
-4.67395957039005e-05
-4.76436671581766e-05
-1.15441761050581e-05
-1.8705386869099e-05
-5.31581876771542e-05
-3.71273294264714e-05
-3.85796969960143e-05
-1.74790426469667e-05
-2.65956241898943e-05
-3.22591152821644e-05
-4.29964158729828e-05
-1.10647989832314e-05
-3.23483792683682e-05
-2.83671072620904e-05
2.10212039458918e-07
-2.00411916526925e-05
-3.22797512990073e-05
-1.59633817634929e-06
-2.42251999703129e-05
-4.26837596525992e-05
-1.558430751012e-05
-4.38278582754631e-05
-2.50998576775752e-05
-3.97163033412616e-06
-4.27808044592269e-05
-2.75154032068987e-05
-1.23679383255563e-05
-1.27791414729851e-05
-2.84841062068354e-05
-2.87593706762726e-05
1.46224905441807e-05
-3.54340909886149e-05
2.93386226876425e-06
-1.30740137937461e-05
-2.27193055274746e-05
-6.54493441678092e-06
-1.21374015806064e-05
-4.13820029563235e-05
-3.3922773570575e-05
2.74175770306204e-06
-3.18707129063996e-05
-4.73823080664219e-05
-2.08576524486874e-05
-3.85459587663425e-05
-5.44006891857817e-05
-3.08071613899022e-05
-1.37523931598027e-05
-4.79080157205722e-05
-1.42604606824174e-05
-1.76915302828443e-05
-2.56273734598726e-05
-2.47894517305412e-05
-3.1405795822609e-05
-2.5833679838444e-05
-4.48586069954017e-05
-2.03200951643981e-05
-2.81247540947161e-05
-2.4174240480369e-05
5.32926479486203e-06
-2.65083849400691e-05
-3.6204866032413e-05
-4.77058807446542e-05
-1.59271866534156e-05
-2.16179753025111e-05
-3.7818949439169e-05
-3.32388938025357e-05
-5.86456672491911e-06
-3.71878383844694e-05
-3.99981124469062e-05
-4.90593048877781e-05
-1.26885418029405e-05
-1.53006684197449e-05
-5.45876268277393e-07
-3.66635213686845e-05
-3.01541122307731e-05
-3.85281189349664e-05
-1.83391182662196e-05
-2.26067964693283e-05
-3.10095047190654e-05
-5.02155994083565e-05
-6.23295155417531e-05
-2.97166013415272e-05
-3.25735531291688e-05
-3.70732099003348e-05
1.42016838187949e-05
-1.68871348363804e-05
-3.04845205694835e-05
-2.18148904771121e-05
-1.53289279263197e-05
-2.91318147119949e-05
-1.71808027864335e-05
-7.7201934965324e-06
-1.8706174365905e-05
-2.91314372238703e-05
-6.40202014156885e-06
-3.02530324157286e-05
-2.66434105282641e-05
-7.65684685081516e-06
-3.30080762883746e-05
-3.97831310544427e-05
-8.98738641901187e-06
-1.92506466846401e-05
-6.08737211197013e-05
-2.19096735623641e-06
-3.69997279667068e-05
-4.5334244861588e-05
-2.96138932470416e-05
-2.55470892596884e-05
-3.7821951846967e-05
1.02486265833782e-05
-2.58031262654502e-05
-6.92168650655481e-06
-2.77758359028827e-05
-2.03742423813778e-05
-9.38152420606899e-06
-5.05413241665823e-05
-1.07060730542981e-05
-3.444513457997e-05
-3.81957305041987e-05
-3.88721002723949e-05
-2.01867694227501e-05
-4.1844491195433e-06
-3.64375519215321e-05
2.76656774124389e-06
-4.77758060169694e-05
-3.64780881769761e-05
-5.5949600464221e-05
-4.69233962334784e-05
-3.00341529075552e-05
-2.19174164182798e-05
-6.13052131710157e-05
-4.71317426409257e-05
-4.39626100787074e-05
3.96405386236255e-06
-3.03868651147087e-05
-2.92947908107925e-05
-2.94627718109214e-05
-3.62654274439681e-05
-2.71745914699509e-05
-2.00376226856151e-05
-2.6214310677339e-05
-6.5477004256763e-06
-2.76078342993882e-05
-1.00066427460082e-05
-5.0086296822203e-05
-1.07408105338189e-05
-1.13138327262797e-05
-3.53458591381973e-05
-6.24236066341793e-05
-1.28941406573767e-05
-4.95001243613138e-05
-7.2461184920971e-07
-2.54660629893007e-05
-5.82486111561392e-05
-3.61199606823431e-05
-4.37753530696043e-05
-2.85175553018016e-05
-1.96182213826925e-05
-3.30215770713974e-05
-2.60347452606849e-05
-3.61197326021828e-05
-4.07443031828582e-05
-5.98486813816497e-05
-4.37449006150015e-05
-3.59117702603835e-05
-1.99936031398046e-05
-3.31390801009232e-05
-2.66993303560833e-05
-1.40094878537161e-05
-2.20051383432974e-05
-3.68498282526733e-05
-1.27866689030228e-05
-6.19944009440112e-06
-1.08344223735859e-05
-3.40003046631475e-05
-1.84717287516699e-05
-4.52740880252356e-05
-2.93274623387599e-05
-3.20382065071728e-05
-1.35077089372121e-05
-3.95556353076852e-05
-3.90329554781009e-05
-1.74222399776477e-05
-1.24963822443823e-05
-1.79461117241803e-05
-2.68999475950546e-05
-4.03827153465132e-05
-4.96199452497229e-05
-9.53400575821423e-06
-3.64831968041155e-05
-2.11059218068941e-05
-1.3890337506096e-05
-1.08301150353874e-05
-1.3652053839344e-05
-1.13098934208836e-05
-4.49093859522378e-06
-1.9716059448397e-05
-2.51229326495384e-05
-4.95527974517974e-05
-1.69337872240161e-05
1.48118084117968e-06
-2.38675880291974e-05
-1.72876638593627e-05
-4.03609160452952e-05
-3.99653504586641e-05
-5.15465143313888e-05
-4.2521700407265e-05
-1.66560709090599e-05
-5.13263802069665e-05
-3.44694047989664e-05
-1.66923284792235e-05
-4.29491088356526e-05
-1.7012071546066e-05
-2.30762455443429e-05
-4.25099476584487e-05
6.01499596593998e-06
-1.09231923247562e-05
-5.5958791185617e-06
-1.71899165029992e-05
-1.96823068384996e-05
-1.93596914131425e-05
-3.11824876498762e-05
-7.09815202393717e-05
-3.27543173510034e-05
1.21455909605764e-07
-3.23317717164521e-05
-4.49884360647887e-05
-3.35325845485645e-05
-6.15891219281403e-05
-3.19776954362638e-05
-7.13613884169258e-06
-3.33020481802125e-05
-5.27961998341198e-05
-1.81674052787318e-05
-1.01919840672671e-05
-5.28872723418878e-05
-4.3024603508295e-05
-4.46611030053858e-05
-3.94057169186077e-05
-3.83904227668563e-05
-4.19583520586866e-05
-1.79689245836191e-05
-4.52851280444416e-06
1.14939968459412e-06
-3.15563386663904e-05
-5.96054735399207e-05
-3.61572645981967e-05
-4.14801017017776e-05
4.35499433695089e-08
-4.01799703353691e-05
-2.5441687870157e-05
-3.48703798016879e-05
-3.76692391668768e-05
-2.81971929984666e-06
-2.33082024439755e-05
-2.8949773773992e-05
-8.70990522461663e-07
-6.35880989967949e-05
-6.18588496535065e-05
-1.97138473855416e-05
-4.41341370313258e-05
-4.58927157391996e-05
-2.90158810167058e-05
-1.61233014956353e-05
-3.04033615847969e-05
-5.67459506712689e-05
-1.57829209105324e-05
-1.99903577720801e-05
-2.95652105185503e-05
-1.04650300936735e-05
-2.50937549438504e-05
-2.83320008039218e-05
-3.44146296447312e-05
1.86141399721275e-05
-3.4383524574424e-05
-3.3544514344465e-05
-6.04471910349264e-05
-4.76907377313175e-05
-2.21139064265871e-05
-2.64960931509077e-05
-8.74683916870814e-07
-4.07768157037038e-05
7.70355287203603e-06
-1.58757063517458e-05
-1.83532937295363e-05
-1.17866628956783e-05
-3.13233944020857e-05
-5.59664054081303e-05
-2.55804709347337e-05
-5.90956653849174e-05
-1.40237041269419e-06
-2.43872936043025e-05
-2.63169379079555e-05
-1.05369322186763e-05
-3.99688167196922e-05
-3.09129126095729e-05
-2.45354818043821e-05
-7.18221323925416e-05
-5.24081306727562e-05
-8.23982301504646e-06
-5.57117845386827e-06
-2.16342875228513e-05
-1.19889593496251e-05
-1.45071817161075e-05
-2.8097651115308e-05
-5.68950565613399e-05
-3.24020771374786e-05
-2.17619598104019e-05
-4.53308851511648e-05
-2.31249956784735e-05
-3.01475127468555e-05
-4.53722815082982e-05
-5.67070696262442e-05
-3.05623264830793e-05
-3.06811774056505e-05
-2.71755407768496e-05
-3.6364787215847e-05
-4.91597676785464e-05
-2.42890115883054e-05
-2.55224507237726e-05
-2.95030481419947e-05
-3.59545360678407e-05
-3.57907957866669e-05
-3.9500341329575e-05
-1.90180546193173e-05
-2.37673196727234e-05
-7.71529473509555e-07
-3.74119181698573e-05
-1.64589555780988e-05
-3.41219739982082e-05
-2.10000324022651e-05
-2.46989771080824e-07
2.74523358115906e-07
-4.09683112179778e-05
-4.45926756974677e-05
-2.84862058316876e-05
-1.00710297497082e-05
-2.73840590707966e-05
-2.88343637736732e-05
-4.4508535644718e-05
-1.66114704072846e-05
-4.01302210463205e-05
-2.70544933572873e-05
-2.1237739441089e-05
-2.20547328539221e-05
-3.7624837103747e-05
-4.22580837444227e-05
-1.70095673260678e-05
-1.91101655129535e-05
-5.65293231937008e-05
-8.41188249595768e-06
-4.06987840621216e-05
-2.40067277766656e-05
-4.05791879554008e-05
-5.94937430391485e-05
-2.45596763999857e-05
-1.77081740695822e-05
-2.81451761062293e-05
-4.7259017807853e-05
-1.29546318330131e-05
-2.30813434639108e-05
-2.48009329709754e-05
-2.99365213163779e-05
-3.00632790544299e-05
-2.41809237795068e-05
-1.86263306992619e-05
-1.63926866019626e-05
-2.24469163287663e-05
-3.34931039175601e-05
-2.96488843337351e-05
-4.08668340475268e-05
-7.06542682306089e-06
-1.63004691129212e-05
-2.09571768974789e-05
-2.90152346904264e-05
-1.47908428077241e-05
-1.18572503326427e-05
-2.7606964996915e-05
-4.34940391863782e-05
-9.92393601066899e-06
3.51695951657966e-06
-2.03737991946502e-05
-5.0069864722308e-05
-1.69120945203171e-05
-2.02810413536063e-05
-1.87372681757759e-05
-2.14484054223007e-05
-3.02133475820566e-05
-5.58889572553121e-05
-2.57311919146972e-05
-2.36266356108912e-05
-3.39573891935519e-05
-2.3367203770195e-05
-3.39102878846259e-05
-6.19793398809304e-06
-3.59533314141735e-05
-7.85590192606014e-06
-1.41307982952439e-05
-5.7108789074678e-05
-2.56720540309085e-05
-2.21381995207864e-05
-3.87130930485668e-05
-2.14112386259685e-05
-2.35599686006206e-05
-8.94885271708935e-06
-3.47114826822414e-05
-2.45307943780028e-05
-5.46998324529793e-05
-5.40401509578275e-05
-1.05175168524628e-05
-2.35972538927805e-05
-5.19785227687615e-05
-4.8200146306169e-05
-2.52493854028438e-05
-3.5342999467508e-05
-2.27325172118395e-05
-1.33227905505715e-05
-2.69242729079332e-05
-3.43367556728009e-05
-1.18947034635945e-05
-2.60149238377457e-05
-4.57255349695484e-05
-3.89146593415265e-05
-7.17855391050879e-06
-2.19041750712591e-05
-2.41436121853701e-05
-3.10677687086397e-05
-3.52531422857438e-05
-3.80312032816529e-05
-2.15685178264673e-05
-4.91519865003225e-05
-9.16456046258665e-06
-2.77935530839289e-05
-1.8751168090777e-05
-1.09470122206376e-05
-2.8179180155599e-06
-2.80907301281559e-05
-1.78101599340317e-05
-4.79826207683222e-05
-4.36830963256374e-05
-1.03753211261509e-05
-2.1232330130731e-05
-2.57713389328665e-05
-3.54654152694283e-05
-5.49885398450274e-05
-3.37273254083293e-05
-5.33526745729943e-05
-2.35940312571774e-05
-4.47461345153676e-05
-5.08714402844169e-05
-4.16937708616885e-05
-2.88066300985338e-05
-2.15432955616384e-05
-5.16238082167121e-05
-3.98913987345379e-05
9.64303463674693e-06
-9.61860210074981e-06
-2.20770366730352e-05
-3.64658566123199e-05
-4.61308733385277e-05
-1.65714748603449e-05
4.50442582634729e-06
-2.03671882800176e-05
-3.32941780392245e-05
-2.51657746410334e-05
-1.80010458092724e-05
-5.18427585156176e-06
-3.46055040547779e-05
-3.30916958757197e-05
-3.98606525159095e-05
-4.73438392542425e-06
-3.81990103518695e-05
-2.68203531381987e-05
-1.53519360903386e-06
-1.32183792781992e-05
1.83104135482826e-05
-6.59744829321972e-05
-4.74431838611007e-06
-3.97630601611569e-05
-3.92127857214657e-06
-1.94368433483437e-05
-4.11771752595478e-05
-2.76656113959606e-05
-4.43171703191892e-05
-6.06827658634819e-06
-5.67950363625522e-05
-2.55631663637548e-05
-1.14554197453457e-06
-3.51680067707546e-05
-8.12573396992966e-06
-2.82608140932512e-05
-4.87916737358016e-05
-2.55777738393382e-05
-5.32604280151723e-05
-1.3648446503939e-05
-1.74965109777015e-05
-1.41519402547993e-05
-2.22038897350901e-05
-5.43033441230515e-05
-1.01009481971148e-05
-5.70921459060331e-05
-8.57640074649748e-06
-3.17015081136497e-05
5.54087528255836e-06
-4.41587831997167e-06
6.10642869751245e-06
-6.07416338996301e-05
-4.46586604481134e-05
-3.96235933531237e-06
-5.26905426075643e-05
-4.02796168232845e-05
-1.27755933205615e-05
-2.95417195338612e-05
-4.18063622997793e-05
6.54549484699479e-06
-3.23753980733948e-05
-1.58752310495787e-05
6.66298691129873e-06
-2.52685233799345e-05
-9.78152480479148e-06
-3.28075361997681e-05
-1.86407439762729e-05
-4.69505285583122e-05
-4.40422244840275e-05
-1.60039505130344e-05
-3.64965089733388e-05
-3.00761645188955e-05
-2.42141357615304e-05
-3.99625588848422e-07
-3.24810404952855e-05
-2.95625222590314e-05
-3.3127943192394e-05
-5.1124812797236e-05
-5.38046099475458e-06
-1.45780104988951e-05
-2.71032468174561e-05
-4.82304808810727e-05
-2.62537547441861e-05
-2.34562491647628e-05
-3.29800371858349e-05
-4.01139767481265e-05
-2.43264939521841e-05
9.91971453475545e-07
-1.77969519399809e-05
-2.13235263990724e-05
-3.72468839713099e-05
-5.04257372099708e-05
-1.83335101770101e-05
-1.39699383416019e-05
-2.49647327802536e-05
-3.02776152422157e-05
-4.39655852870908e-05
-4.47926791645366e-05
-1.87852757200674e-05
-1.27679243756514e-06
-3.51736263189267e-05
-4.01704005735323e-05
-1.84715731042401e-05
-3.2327872977872e-05
-5.26716667737002e-06
-7.17531273696873e-07
-1.9141246378041e-05
-3.91002499097945e-05
4.00966491893787e-06
-4.81960682223971e-05
-4.56857429326889e-05
-3.72881620887096e-05
-2.26869369481562e-05
-2.55712307436203e-05
-2.21156375886476e-05
-2.26500116985524e-05
-2.60752688372169e-05
-8.4534441050413e-06
-6.52410737495548e-05
-5.35176415557034e-06
-1.26965149969666e-05
-5.00366705142902e-05
-2.75463810832975e-05
-4.33089844422022e-05
-2.65250000366939e-05
-2.11260123377714e-05
-2.23490408562543e-05
-4.42350626620594e-06
-1.4300580936359e-05
-6.59370421240637e-05
-2.29444758409028e-05
-2.54460536211422e-05
-1.37455746344063e-05
-1.91999485320839e-05
-3.44866411699579e-07
-4.67246039802679e-05
-4.58863673515422e-05
-1.68751251688776e-05
-4.73887169661527e-06
-1.02577081762326e-05
-1.73049835960799e-05
-3.63038698136766e-05
1.49416652223189e-06
-4.76680160356088e-05
-4.92744686536578e-05
-2.95060688678173e-05
-5.20027453150802e-05
-2.8895729524234e-05
-1.01265632741874e-05
-1.57604422057029e-05
-2.49123569753964e-05
6.65630320790969e-06
-1.99754607148493e-05
-3.56328652837178e-05
-4.02168870392651e-05
-1.95152893951441e-05
-1.24058080211717e-05
-4.80512086920839e-05
-6.26555820931355e-05
-2.50466111416033e-05
-2.75747184250195e-05
-2.73975300293708e-05
-3.5193551781216e-05
-3.34109233222718e-05
-2.08440115684264e-05
-3.67398606637958e-05
-5.31285522162519e-06
-1.06480025231322e-05
-1.3658771419808e-05
-3.85747076181361e-05
-4.26894570586966e-05
-2.88281435887397e-05
-2.2522715526483e-05
-6.45117607234803e-05
-2.70191266220057e-06
-4.45339085406126e-05
-2.7041697064155e-05
-4.34670651739344e-05
-5.89643253047447e-05
3.88144325859817e-06
-5.56035946936061e-05
-3.4513616938448e-05
-1.21736894504796e-05
-3.74770917117647e-05
-2.42139630140244e-05
-1.37229699168078e-05
-2.12711841952488e-05
-6.69513545786727e-06
-4.59225232108408e-05
-1.81647959946508e-05
-2.88089625263564e-05
-4.72982723791764e-05
-1.92111898257727e-05
-3.67400534198249e-05
-3.68827677629412e-05
-2.31418842573651e-05
-2.88252582086949e-05
-6.56043341679088e-06
-2.29639752684607e-05
-3.20121766497267e-05
-3.9657714781748e-05
-3.17240017335288e-05
-4.38443934343571e-05
-1.46681198649032e-05
-3.87544556340504e-05
-3.34206808954551e-05
-3.91708421138147e-05
-5.68229956173382e-05
-5.49865257966837e-05
-4.72798532641424e-05
-4.58921576260508e-05
-3.08474555677882e-06
-1.59627492743335e-05
-2.22681393633579e-05
-3.44976374387586e-05
-4.78302859378941e-05
-1.69406620002484e-05
-4.104506613767e-05
-3.54512851206028e-05
-1.76305751669771e-05
-1.85504901619662e-05
-1.31719323030554e-05
1.25158891163954e-05
-3.24019317031444e-05
5.15015261531635e-06
-1.41276998396346e-05
-4.17680615390309e-05
-1.28031801573235e-05
-4.03932523748999e-05
-6.27193544838935e-05
-2.25367108089784e-05
-2.43325696250739e-05
-4.03884601833433e-05
-3.12556411177932e-05
-2.59749267515783e-05
-3.97633577123404e-05
-4.25479834092804e-05
-2.90508532083983e-05
4.04600356431933e-06
-2.05964546624991e-05
-3.37499972388149e-05
-2.82415438410602e-05
-9.68500440356167e-06
-5.22274631723948e-05
-3.22261173097617e-05
-3.49120681111329e-05
-1.9006946657076e-06
-3.31728408229312e-05
-3.19124870904669e-05
6.40901798745454e-07
-3.51255707406587e-05
-6.78392460285862e-06
-9.42121111051985e-06
-4.15850307705211e-05
-6.48942764974229e-05
-2.77506792095432e-05
-4.67651003361639e-05
-4.23522253253599e-05
-4.88387550353309e-05
-3.03074440643187e-05
-9.8310095632052e-08
-2.19745925829092e-05
-1.8231799645077e-05
-2.61019020092128e-05
-2.99153402548416e-05
-3.90617562396648e-05
-2.20785071765772e-06
4.34661270921628e-06
-3.40857325998008e-05
-2.99705887630687e-05
-6.96656999476034e-05
-9.15049725126754e-06
-1.32596536452742e-05
-2.5012198994332e-05
-3.31006010632445e-05
-8.64668932951156e-06
-4.2512898786096e-05
-6.08020120889238e-05
-1.32869664085533e-05
-1.13323407325374e-05
-1.69133539331901e-06
-8.48681505244214e-06
-2.80302393324304e-05
-3.0408376988435e-05
-9.13564377623983e-06
-5.95388964134577e-05
-4.90591879940194e-05
-3.02033937250996e-05
-4.11458374782612e-05
-3.64152462157437e-05
-4.15067993915312e-05
-2.51095940836146e-05
-1.99392689853887e-05
-2.90879873056062e-05
-4.72585398529111e-05
-1.84978439046634e-05
-3.25769560270416e-05
-3.80618750683675e-05
-2.45269192968057e-05
-1.4632456200889e-05
-9.65395585014269e-06
-2.11232050352781e-05
-1.85585232189454e-05
-2.52704105800387e-05
-3.6695979097071e-05
-1.85455167471745e-05
-3.78311555091756e-05
-6.00556963442225e-05
-3.44040895100894e-05
-5.91755564215255e-05
-3.73899273077332e-05
-1.83405969705707e-05
-1.49761681036232e-05
-4.28438013078873e-06
-4.49108099063134e-05
-2.55905953192662e-05
-8.55827537132251e-06
-4.72051509661065e-05
-1.14891741394362e-05
-1.31326811088102e-05
-4.15234415071437e-05
-3.61727428683598e-05
-3.60796922760345e-05
-2.8823161798013e-05
-3.74943564515658e-05
-3.17319649939976e-05
-1.20842789701622e-05
-3.49013253235766e-05
-4.50041537360985e-05
-4.74205409923697e-06
-2.19820627695326e-05
-3.64319146183227e-05
-3.22102800783807e-05
-4.51828734218195e-05
-1.79150640812727e-05
-2.02909951836596e-05
-4.51064495441145e-05
-2.10838072768348e-05
-4.23158789078684e-05
-6.18700861054956e-06
-3.03467074944533e-05
-1.03472168029708e-05
-6.41248324167596e-05
-4.23786185116567e-05
3.13262024441958e-06
-4.8740806984399e-05
-1.5912547161575e-05
-3.36314938131734e-05
-2.54770031792037e-05
-1.58070154988654e-05
-2.43156442150974e-05
-3.14779911391876e-05
-1.83883573657087e-05
-3.22228233215657e-05
-3.4687654317905e-05
-3.11976603576698e-05
-2.46130863155421e-05
-3.19480087853547e-05
-2.88060983879339e-05
-2.96350322832592e-05
-4.20648625777609e-05
-1.30788786292382e-05
-2.95153495517559e-05
2.4155900409747e-06
7.4391508941913e-06
-7.82786284446124e-06
-3.12987919253777e-05
-1.11097977683736e-05
-4.79476578110487e-05
-3.88434990729546e-05
-4.08539162184706e-05
-3.1965218959713e-05
-3.9882710943512e-05
-1.96975050243644e-05
-4.2805861198949e-05
-3.98925219839981e-05
-3.31399519220008e-05
-1.94485703758739e-05
-1.57050703350155e-05
-1.18054456881545e-05
7.57912184670836e-07
-2.28396169106103e-05
-5.12329984236411e-05
-4.99921280453786e-05
1.29416938450266e-05
2.25441040241424e-06
-1.69609971419521e-05
-7.28152420768688e-05
-1.21307857651194e-05
-2.101443922428e-05
6.26922432540629e-06
-3.68037587685675e-05
-3.07604114972479e-05
-5.62225910344545e-06
-3.78849811513032e-05
-2.12477388880206e-05
-2.01583261503559e-05
-2.0325092336727e-05
-4.71459807176917e-05
-1.85845032902138e-05
-3.82109976085452e-05
-4.13810644650497e-05
-8.24177293438066e-05
-3.97111072447874e-05
-4.97382437219298e-05
-1.08349220143926e-05
-3.58072648846566e-05
-1.55374858514594e-05
-4.02330664520176e-05
-4.40713290555898e-05
-3.12362003467307e-05
-2.38124365840648e-05
-3.82119882613807e-05
-2.80482598159197e-05
-5.76151700054857e-05
-4.68977338240262e-05
-2.30873480698559e-05
-2.25054199731013e-05
8.62396640387777e-07
-6.70204475505163e-06
-1.36029778497433e-05
-3.23353170588017e-05
-8.49543242248079e-06
-2.18938050329682e-05
-2.35606221351935e-05
-1.67459708761162e-05
-4.02487761656605e-05
-2.6958971845755e-05
-5.61563197736239e-05
-4.10137198927681e-06
-4.27269108184034e-07
-2.89758778651341e-05
-2.28245083187626e-05
-7.86403284364338e-06
-3.12950456853897e-05
-1.99325629488936e-05
-3.68336930673164e-05
-2.74826498566642e-05
-6.77748877348527e-05
-2.93707824032849e-05
-3.47243885789005e-05
-2.2378992545264e-05
-8.59269219736345e-06
-2.86666058921953e-05
-3.67409523664432e-05
-1.53154742511269e-05
-4.36785119181676e-05
-3.12785067238241e-05
-4.94257273776469e-05
-2.32487917716378e-05
-7.10103616903794e-05
-1.85122612990806e-05
-3.30582204321762e-05
-1.86742700736316e-05
-4.04908704429075e-05
-3.47254269924565e-05
-3.42232102033627e-05
-2.81207872049238e-05
-7.67644230574118e-06
-1.88222833638759e-05
-4.49398411212962e-05
1.92454087544492e-05
-4.58271368589992e-05
-1.56376222696354e-05
-4.94852202268866e-05
-2.72555527028281e-05
-1.11597407945642e-05
1.87446413888571e-05
-1.07832544366822e-05
-3.18874076588173e-05
-2.76066275643984e-05
-5.35495529954147e-05
-3.03341356603319e-05
-3.79512768668765e-05
-2.12864055658504e-05
-4.73188473326231e-05
-6.03815167812109e-05
-5.66110273311937e-05
-1.87069103165319e-05
-5.29858442753387e-05
-1.38014957897869e-05
-2.55041258018574e-05
-4.00373542451049e-05
-5.99550495018096e-05
-2.93447536279584e-05
-2.77257751092275e-05
-4.31658312340917e-05
-5.19596580597831e-05
-2.63940209689642e-06
-4.81774494964952e-05
4.74257613186978e-06
-3.08275944253387e-05
-3.43767850153125e-05
-4.06511215710843e-05
-3.71287484345326e-05
-4.29196531127363e-05
-2.9610959102587e-05
-3.27637053470452e-05
-4.68120756615745e-05
-2.34293736692241e-05
-5.42907905201044e-06
-5.61080795284702e-05
2.87624196261022e-06
-3.38740270898398e-05
-2.04925319130989e-05
-4.74020727635966e-05
-2.47612425969123e-05
-3.34478481830698e-05
-7.01585617129282e-05
-1.94424179811802e-05
-2.47545621794602e-05
-4.65770978653185e-05
-8.77787204896252e-05
-7.22744481031433e-06
-3.66167292734467e-05
-4.58706675021733e-05
-4.40719185452832e-05
-3.51926532570178e-05
-3.2365928541708e-05
-9.64491320788315e-06
-2.33113628593577e-05
-2.86451011811494e-05
-1.82934998766014e-05
-6.28202036322494e-06
-5.29242723440896e-05
-5.60534122683316e-05
-5.12288841598279e-05
-3.74231143629974e-05
-2.46321160052679e-05
-4.67524480847016e-05
-1.70667953625157e-05
-3.34896315123517e-05
-5.22752926230272e-05
-2.02076382617961e-05
-3.98746754731687e-05
-3.91191440568261e-05
-4.78241887806006e-05
-1.54068493258544e-05
-4.75481727951727e-05
-2.87327168681368e-05
-3.55737316227273e-05
-3.19728974578756e-05
-1.27176632125237e-05
-3.79998566142292e-05
1.69509459001548e-05
-2.20433419604479e-05
-2.59580268699419e-05
-2.37065610106952e-05
-1.5133673121753e-05
-4.47489062709238e-05
-3.44391335272918e-05
-1.59159301290337e-05
-7.82099171752996e-06
-2.54418563676979e-06
-2.32942284598471e-05
-4.68172937948325e-05
-2.55921987969486e-05
-3.41619175492387e-05
-2.57144625031154e-05
-4.85216073202935e-05
-2.3999084192664e-05
-2.8760935989962e-05
-6.6551421516087e-05
-4.58498815464987e-05
-1.17827166037448e-05
-2.30846601949628e-05
-3.28774339525668e-05
-3.93815857325913e-05
-2.76492500133001e-05
-3.52363938521678e-05
-3.93728330630004e-05
-3.63268753180222e-05
-7.72149159291673e-06
-1.39847888424641e-05
-2.08811583940269e-05
-4.24620338012e-05
-4.0911684927118e-05
-4.634701365845e-05
-4.30083421806645e-05
-1.61313292011841e-05
-4.60190887412609e-05
-4.22637051735029e-05
-5.35445040246442e-05
-2.53672111191191e-05
-1.5850604690682e-06
-2.35774409346964e-05
-2.86377253706137e-05
-3.46006939175326e-05
-3.94730015768945e-05
-2.0228905506011e-05
-3.7934311212981e-05
-4.62484200171705e-05
-4.32305791385427e-05
4.64982397435715e-06
-2.89203001851968e-05
-2.037125864847e-05
-7.15180027263496e-06
-2.01782592811873e-05
-4.1079899507599e-05
-5.3606281775726e-05
-3.33593066638367e-05
-4.54713963341349e-05
-3.82312398586329e-05
-2.4338503529429e-05
-6.17302976219662e-05
-4.89122289302801e-05
-5.68935181125071e-05
-4.7873626101652e-05
-1.4665528019109e-05
-2.4587925593313e-05
-2.7218861373352e-05
9.43434284650878e-07
-3.31649688086902e-05
-3.26576882813878e-05
-3.59189608660429e-05
-2.4342675526854e-05
-4.26906807585317e-05
-2.24541252357849e-05
-3.61699352048153e-05
-1.42096932234095e-05
-1.96756888954499e-05
-8.73688614924016e-06
-2.55625502188221e-05
-3.55932254568282e-05
-4.96078985011346e-05
-1.89241605559924e-05
-1.52667902391044e-05
-1.55850106760419e-05
-9.44391158068323e-06
-1.51621472035032e-05
-2.32684764042442e-05
1.77914834381655e-07
-8.27356264558997e-06
-3.70502178732434e-05
-3.26516709252755e-05
-1.64734764213888e-05
-2.6369211166137e-05
-3.07291308190896e-05
-2.60743310730339e-05
-1.8505997787936e-05
-1.38087359937583e-06
-3.45317699553895e-05
-2.00530814524366e-05
-8.14418647387705e-06
-1.68810833676069e-05
-1.83452273090299e-05
-2.35387417897733e-05
-2.90150050307316e-05
-4.8739415396696e-05
-3.09233692343825e-05
7.83698866187847e-07
-3.21751747705073e-05
-2.96058783548881e-05
-1.94061779004567e-06
-3.21679052883869e-05
-3.81396790374506e-05
-1.55310423510565e-05
-4.31170554395792e-05
7.45301921960228e-06
-3.27745059061103e-05
6.88469606148364e-06
-5.3312368284274e-05
-3.78786725845655e-05
-2.89283881940095e-05
-3.39600102089466e-05
-1.83971683892752e-05
-3.12280177689448e-05
-5.11019905837404e-05
-5.14793862713092e-05
-2.4147980827388e-05
-3.08300182249317e-05
-1.66783266717766e-05
-5.16761550017322e-05
-3.29677731133872e-05
-5.71015613037526e-05
-1.92845711166363e-05
-4.98652235329487e-05
-2.20785189349491e-05
-2.73291606740353e-05
7.43595364891126e-06
-5.04421555229715e-05
-1.92766676088999e-05
-1.8816225586906e-05
-2.11681611711587e-05
-1.85285436832739e-05
-4.28106177890874e-05
-2.93974891552026e-05
-2.8120484845097e-05
-5.58310518421449e-05
-1.04342154420202e-05
-1.88598746429585e-05
-5.08851663543293e-05
1.97370314820578e-07
-4.40286893411849e-05
-4.34457080838011e-05
-1.39691321693085e-06
1.467460687454e-06
-7.29524544677151e-05
-4.74801589242862e-05
-3.25531188098886e-05
-5.03319918515974e-06
-4.14512861130606e-05
-1.63918872528672e-05
-1.76439042682078e-05
-2.35906396715507e-05
-2.67049402212174e-05
-1.54937849837975e-05
-2.35662190670734e-05
-3.85182086637837e-05
1.2147330706823e-05
-3.75719940891594e-05
-1.69357395722874e-05
-3.36664939483204e-05
-2.44204273823209e-06
-4.14048600212808e-05
-2.05184177010656e-05
-4.05574052362729e-05
-3.72479396470571e-05
2.54787248080847e-05
-1.02507088380757e-05
-3.27805089849518e-05
-1.53911239130678e-05
-2.19884122083132e-05
-1.57555064243474e-05
-3.74352054922011e-05
-2.88671679229483e-05
-4.81119432671155e-05
-4.09788258885105e-05
-2.03351479857169e-05
-3.75256487819956e-05
-2.98845460234997e-05
-5.20709446991423e-05
-3.27923283527192e-05
-1.33292183446322e-05
-3.69049530214588e-05
-4.9031104953614e-05
-3.60634267033223e-05
-3.7357653946457e-05
-4.3327607627458e-05
-2.64494903331995e-05
-6.58117945019279e-05
-2.38695858709461e-05
-1.48789341208856e-05
-4.30816707372374e-05
-2.06019378960535e-05
-2.53987607083028e-05
-3.05273810010349e-05
-1.63771824163708e-05
-5.30475921444246e-05
-9.35139853593867e-06
-3.68465327388596e-05
-3.28003382703948e-06
1.6884895144767e-08
-2.38257179710583e-05
-7.51390639109676e-05
-4.16300574366114e-05
-1.43948821526824e-05
-3.08840689400939e-05
-2.02509353781559e-05
-3.7030418570324e-05
-1.35795210165877e-05
-9.95746487855546e-06
-4.09640264940851e-05
-1.73613523298083e-05
-2.61253501647147e-05
-6.32106714367477e-05
-1.474301390717e-05
-2.25298115998047e-05
-2.93010477112879e-05
-4.19417176479747e-05
-5.34014086897449e-05
-2.44377806280199e-05
-4.74083108342574e-05
-1.06181687692733e-05
-3.64975792106485e-05
-4.24675100569377e-05
6.09887916960426e-06
-3.154984465092e-05
-1.01500052061288e-05
-1.034304412138e-05
-1.35207707426388e-05
-5.05294918464e-05
-2.97998045526016e-05
-2.22637514123302e-05
-2.2809430625472e-05
-3.06357297193164e-05
-5.13649902351459e-05
-3.43024552331096e-05
-3.26780578480456e-05
-2.58101591626675e-05
-1.36390491337478e-05
-2.87702584398532e-05
-2.39770504145218e-05
-3.83367537741983e-05
-1.54777516688056e-05
-9.70816641513402e-06
-2.46021319143799e-05
-4.07298771466557e-05
-4.94277249116142e-05
5.55473159225706e-06
-2.95013060350302e-05
-1.84880074706712e-05
-1.35730713505292e-05
-1.43481718434758e-05
-4.85103047015785e-05
-2.39107757662574e-05
-1.45286481207722e-05
-2.03839495302004e-05
3.37815742804582e-06
-4.00437415111043e-05
-5.6594744784237e-06
-3.15634354866432e-05
-5.38449165024192e-05
-2.76035863710044e-05
-3.05771384377079e-05
-2.60010793873983e-05
-2.79349976915273e-05
-4.96262212591256e-05
-5.02359003901666e-05
-3.78783197172777e-05
-1.473884129412e-05
-2.86734355591984e-05
-3.02609644577926e-05
-2.93475413388642e-05
-1.17656836680499e-05
-1.60380181087403e-05
-2.21627360927735e-05
-2.04236795723847e-06
-2.55604859722002e-05
-3.84129339313045e-05
-3.84073797204851e-05
-1.98446966067608e-05
-3.20193847677102e-05
-2.1212450407723e-05
-1.47650747557905e-05
-3.51787404582008e-05
-1.98045931392842e-06
-6.6072611850143e-05
-6.22263728354358e-05
-1.82163647289351e-05
-2.80215737414231e-05
-3.11497523471299e-05
-3.15212437779046e-05
-1.00694483124905e-05
-5.94461113910551e-05
-3.07443442532379e-05
-1.64166417017086e-05
-2.78221620730103e-05
1.65821553192493e-06
1.3804765689373e-06
-1.51499304895714e-05
-5.46236406340083e-05
-8.47533528385233e-06
-2.01246162765804e-05
-7.01081413191068e-06
-1.16424143704835e-05
2.21564359198874e-06
-2.90950384607562e-05
-4.05270852582536e-05
-3.34843244566452e-05
-3.97225882188405e-05
-2.91152039354201e-05
-4.14058823151026e-05
-1.00484778953954e-05
-3.95587553108627e-05
-3.1247077814992e-05
-1.8275941291674e-05
-2.69585881741808e-05
-2.8020947514985e-05
8.00469047158795e-06
-4.67043596965118e-05
-2.49897138275651e-05
-3.42619675965623e-05
-3.21499151865396e-05
-7.73709848389411e-06
-3.53985730233961e-05
8.71396196226745e-07
-2.91783157737054e-05
-3.60035333242863e-05
-1.21505396239226e-05
-2.22950690204303e-05
-1.51672489307218e-05
-2.81720513189736e-05
-2.42861573188666e-05
-7.88605996722299e-06
-3.1855020919507e-05
-8.97382229357641e-06
7.82498034451068e-06
-4.95760456465823e-05
-2.35635285091167e-05
4.07518778847936e-06
-2.27517777444703e-05
-3.70560696469147e-05
-5.47870346360259e-05
-8.08338024596011e-06
-3.4332710756267e-05
-2.88144177733543e-05
-2.35448389265311e-05
-3.93630198386955e-05
-2.49995308685235e-05
-3.39058208276655e-05
-2.44860708213811e-05
-3.56273811715519e-05
-5.44627113540551e-05
1.10500848576416e-05
-1.86221645587744e-05
-5.30148161864157e-05
-3.74557485500811e-05
-1.48620697116872e-05
-2.07953395834126e-05
-2.68126535635562e-05
-1.8154861655884e-05
-2.85150722309902e-05
-4.79867454097802e-05
-1.12617909123411e-05
-2.70009439211687e-05
-1.71499966449651e-05
-7.90607118813646e-06
-3.81749356634092e-05
-3.90814409424283e-05
-9.15269218786329e-06
-2.70616756887634e-05
-4.21784006996141e-05
-1.87456216588444e-05
-1.97306093814541e-05
-3.37624703003555e-05
-9.02716197975901e-06
-3.75354413347287e-05
-1.60921521701941e-05
-2.00166029089854e-05
-6.99358771456416e-05
-4.16821742321222e-05
-6.42532643876287e-06
-3.16284870002939e-05
-1.58128484690621e-05
-2.44759978635122e-05
-3.47343596261163e-05
-2.8331683757737e-05
-2.42042532836228e-05
-2.05361533535126e-05
-2.67964723237127e-05
-9.33345501848706e-06
-1.38293091805622e-05
-5.45166792500397e-05
-4.42980887559443e-05
-1.92652620553722e-05
-4.57004326519836e-05
-3.33940623161943e-05
-1.04961927415202e-05
-3.06319477017727e-05
-4.23054826609104e-05
-3.3141726185039e-05
-3.34182079680039e-05
-3.2228136217628e-05
-7.66689951209444e-06
-5.76858316332558e-05
-1.38526185131579e-05
-5.26018614416857e-05
6.66533037721899e-06
-2.96585893166259e-05
-3.25031358196395e-05
-4.07334661135895e-05
-2.2060713339961e-05
-3.33794858789856e-05
-3.39665224446431e-05
-1.9069773241933e-05
-1.9563073159314e-05
-2.47242830533973e-06
-2.95832920114144e-05
-1.93949163443458e-05
-4.61041118708275e-05
-3.71308461485185e-05
-3.37663092785114e-05
-2.49023753962455e-05
-4.46929470296289e-05
-1.26597450592149e-05
-2.81815571695051e-05
-3.86641863592256e-05
-1.61825197265532e-05
-4.10980077219342e-05
-3.67643471774431e-05
-5.27978382128427e-05
-7.69994943507352e-06
-1.54051953422554e-05
-2.09545875875052e-05
-2.42907926783514e-05
-2.43302929115985e-05
-3.4066803408511e-05
-1.69237110914713e-05
-1.42226135013286e-05
-2.89168916970834e-05
-4.29475702236971e-05
-4.02845745599032e-05
-3.45090347941006e-05
-2.87941805729017e-05
-3.08151448991932e-05
-5.83651214652417e-05
-1.41712999241202e-05
-1.82479267138874e-05
4.3384806152068e-06
-1.96598457346813e-05
-3.05890109971831e-05
-3.54816548015662e-05
-3.85570982909396e-05
-2.72932856663973e-05
-3.54536211142356e-05
-4.60681730302018e-05
-4.77697941024964e-05
-2.76365391590572e-05
-5.48597237245587e-06
-3.62055170518704e-05
-2.15225071971455e-05
-2.30431823781831e-05
-2.59812814172632e-05
-2.26646100880705e-05
-5.34812029069467e-06
-5.05948534310185e-05
2.46860480662145e-05
-1.53952245541054e-05
-2.00779619868115e-05
-1.06156108158805e-05
-2.86734093579281e-05
-4.33358260205801e-05
-1.09138641924167e-05
-1.82491164317871e-05
-1.53231173990783e-05
-5.46730607003948e-05
-4.64353917675834e-05
-2.00945831244978e-05
-1.48660419177099e-05
-1.45592769443957e-05
-3.11969850516133e-05
-9.60566097015615e-06
1.98011736017677e-06
-6.20236949136555e-06
-2.5351030285996e-05
-4.63471936179116e-05
-2.28712453191206e-05
-1.001064120355e-05
-1.44306514391179e-05
-5.16817695054364e-05
-3.6168053971689e-05
-2.6191919226375e-05
-1.28304660152976e-05
-2.04845754143548e-05
-1.80298344806622e-05
-7.1892174772516e-05
-3.60478371449009e-05
-2.99390773726058e-05
-3.57536929788251e-05
-6.63540972732583e-05
-7.00507402665902e-05
-4.34640903572748e-05
-3.2589188136309e-05
-3.91763733968409e-05
-1.71914581036079e-05
-6.54022410781524e-06
-9.63090408741186e-06
-4.21672406969887e-05
-3.61626195531502e-05
-2.58786048283144e-05
-4.24630904903445e-05
7.60511912270794e-06
-4.92260125378632e-05
-1.2425882106409e-05
-3.83219143661328e-05
-3.80874559633321e-05
-1.97858644186647e-05
-3.67118779672148e-05
-2.36947455607075e-05
-4.57108152190139e-05
-5.49587710448899e-05
-1.49745219072271e-05
-5.74697414481312e-06
-3.48979485570259e-05
-4.44314587563291e-06
-3.53074959261645e-05
-3.55576371283914e-05
-4.93271679020895e-05
-5.16741055526286e-05
-2.53107023533791e-05
-3.41717890140153e-05
-1.56048101226228e-05
-9.62135640563087e-07
-1.37032716830563e-05
-1.78123784828481e-06
-1.31344948567677e-06
-2.83356085916348e-05
-4.13168210237661e-05
4.93000856156619e-06
-3.01851989230542e-05
-2.61313628211969e-05
-2.55928703166676e-05
-2.80613349166395e-05
-3.32913194515784e-05
-5.50518196015543e-07
-1.79803489805723e-05
-3.91573104558061e-05
-2.9226644022163e-05
-1.91154559635012e-05
-2.49769606926232e-05
-4.38957697031578e-05
-3.4127935861299e-05
-3.72323803958936e-05
-1.02970610899277e-05
-2.77166970502991e-05
-2.33928191338848e-05
-2.6985144114865e-06
-1.48768864717929e-05
-4.5758886297979e-05
-9.36051695009864e-06
-2.53140042260146e-05
-8.82237519568662e-06
-2.44533766886331e-05
-1.87901925157882e-05
-1.95538045881408e-05
-2.7836401553935e-05
-1.04091614573241e-05
-5.26732936504262e-05
-6.19468721046774e-06
-2.45540582838392e-05
-4.82695090294754e-05
-4.49629406645916e-05
-1.80712444861599e-05
-1.76744337206941e-05
-5.16741848754516e-05
-2.41911079018435e-05
-3.00346515507162e-05
-2.01469129832117e-05
-1.96468607147151e-05
-1.79551718938421e-05
4.89361059604291e-06
-3.48718004497956e-05
-2.90409149313508e-05
-1.33331912492527e-05
-3.90411535126811e-05
-4.13483528615973e-05
-1.57290457616531e-05
-1.85172326778202e-05
-3.21593629517132e-05
-2.21202059706252e-05
-1.78208028316365e-05
-2.65746778455544e-05
-2.17657300177321e-05
-1.83642244236466e-05
-7.38720054303946e-06
-4.88956494390815e-05
-5.12060149653909e-05
-3.04741829229927e-06
-2.22379937355545e-05
-4.07881575832683e-05
-2.75194864550589e-05
-4.29960144569472e-05
-4.26008984225012e-05
-2.44369791283737e-05
-3.81175398590618e-05
-2.55541037384965e-05
-3.50271763685291e-05
-3.61478897141747e-05
-4.54378481384346e-05
-3.22563247941657e-05
1.62955750010387e-06
-7.32602077589857e-05
-3.85852057295282e-05
-5.35956437105385e-05
-1.90821686616339e-05
-3.54927883964218e-05
-4.6442762716888e-05
-2.90534634497352e-05
-3.12734803703043e-05
-4.75812550698996e-05
-3.77297419859833e-05
-3.67327714751263e-05
-2.91535899713329e-05
-3.00486951104936e-05
-2.36379705600681e-05
-8.9232951801208e-06
-3.40277708537683e-05
-9.92412943734199e-06
-1.18867535213871e-06
-3.87203335950472e-05
-4.24548884920738e-05
-1.20961275098599e-05
-3.54285202153544e-05
-4.13521169639604e-05
1.15611086845441e-06
-2.32424635139634e-05
-5.08425684778654e-06
-9.28121935244872e-07
-2.27656017214161e-05
-2.1000049510036e-05
-8.11165397201266e-06
-1.44272223183773e-06
1.66514368586917e-05
-3.66232997451489e-05
-1.5805058120643e-05
-2.88200285383568e-05
-3.09655057737928e-05
-2.42437417015642e-05
-3.51519436113225e-05
-2.63357675968764e-06
-2.76575671448609e-06
-2.84707866215903e-05
-2.63634627113134e-05
-2.13200175235049e-05
-3.88861136032112e-06
-2.30645226541967e-05
-1.29559916416617e-05
-2.09827362628005e-05
-1.96308497919584e-05
-3.65034425565413e-05
-6.67502866845562e-05
-5.46067852617943e-05
-3.61972191548221e-05
-3.83445436131659e-05
-4.3419890790204e-05
-3.50074928074488e-05
-3.03266851839494e-05
-1.73200101112048e-05
-3.62956891272666e-05
-1.83604442805591e-05
-3.47349376571543e-05
-2.71253290143855e-05
-6.33110436860867e-06
1.17109672973628e-05
-3.27478648671381e-05
4.49865196701885e-06
-1.09193434057109e-05
-4.33123802455343e-05
5.59431605690168e-06
-3.17936516742909e-05
-5.68763251375349e-05
-2.68858949839217e-05
-1.93084418981429e-05
-2.71911126790452e-05
-5.22294505324554e-05
-2.88508200214249e-05
-3.30430797427602e-05
-9.50623091596593e-06
-3.94245160054648e-07
-2.39768183670843e-05
-2.70859300198543e-05
-5.00858719613362e-05
-3.25053959531358e-05
-3.37459792453041e-05
-1.32647151552606e-05
-3.12739281878635e-05
-2.59183509255257e-05
-7.5161553304795e-06
-1.09751763857936e-06
-5.20778091625936e-05
-2.9903248196523e-05
-7.61000737109067e-05
-3.91888305725395e-07
-2.39183598552961e-05
-3.66887284644208e-05
-5.28535339142744e-05
-1.39092980294956e-05
-2.28983656275214e-05
-3.03102848334757e-05
-3.04837101843181e-05
-7.10542671192281e-05
-7.97864980286091e-06
-1.12302219609488e-05
-1.44072565355585e-06
-2.96747925778888e-05
-6.08275458838116e-05
-2.79248119258685e-05
-2.08971404624415e-05
-4.8481413334505e-05
-2.79118112878257e-05
-3.0548386751019e-05
-6.07081999878092e-05
-5.83435016116794e-06
-7.29489961924423e-06
-3.77758109811983e-05
-1.65329971472045e-05
-3.99022182645359e-05
-3.09295092277097e-05
-3.40042017132891e-05
-3.7190186290439e-05
4.66927385016049e-06
-2.67786975626155e-06
2.67830185354955e-05
-3.39788363025003e-05
-6.31663069162043e-05
-2.15228071710259e-05
-3.69353619874488e-05
-2.99775271747741e-05
-7.14520103819212e-07
-2.92160610384587e-05
-6.69827091868897e-06
-4.1048141818187e-05
-1.06975186297967e-06
-2.69182597203734e-05
-1.0092789300782e-05
-3.20903724378244e-05
-2.02952165794323e-05
-1.27632061351851e-05
-3.67692020037031e-05
-9.51731474499003e-06
-5.36767004202095e-05
-2.29024711323254e-05
-3.13249051238363e-05
-1.26194559852607e-06
-3.66230619164943e-05
-2.34303904803416e-05
-2.87969766983276e-05
-4.07817496439814e-05
-4.09710291334243e-05
-3.00578166483208e-05
-3.29639754959179e-05
-6.48571248565925e-05
-3.86436542653179e-05
-3.25468976881416e-06
-7.47228947052376e-06
-2.98059404878617e-05
-2.65274089882343e-05
-2.28563535267643e-05
-2.83915670868539e-05
-1.30649197869557e-05
-4.03970307394088e-05
-3.60764814258176e-05
-2.26617600653747e-05
-5.09307604672218e-05
-1.74112695351809e-05
-6.28644004878998e-05
-8.82722912116496e-06
-3.06883722485039e-05
2.49911311532393e-05
-1.2779649698873e-05
-4.74727688826843e-05
-4.1161225225826e-05
-2.83675616876433e-05
-1.40649110034267e-05
-2.83972988341039e-05
-2.13062715790836e-05
-3.45157411672262e-05
-1.07670519118305e-05
-3.5415325363391e-05
-2.21297531844014e-06
2.73216636008952e-06
-4.49093836652476e-05
-1.69432525030916e-05
-1.27623511189616e-05
-6.6890661177433e-05
5.80926967963664e-06
-2.16968109330914e-06
-4.13103002737119e-05
-8.94878049054439e-06
-4.03857545022086e-05
-3.81504823345688e-05
-7.69316775121069e-06
-1.03434914372119e-05
-3.08364635126633e-05
-2.80214640290365e-05
-3.3619200533324e-05
-3.04507213806834e-05
-5.01007866749876e-05
-5.74008776595559e-05
-3.63148977026535e-06
-2.5463001809512e-05
-7.77953877666605e-06
-6.6499458382438e-05
-1.73894370763593e-05
-4.44621161425851e-05
-1.23534254704115e-05
-6.10726460013625e-05
-4.48924961433318e-05
-3.28832477396346e-05
-3.72975713649209e-05
-1.94113157463937e-05
-3.94063659852207e-05
-1.2465839342884e-05
-3.05550291034696e-05
-6.49720478050994e-05
-3.86163301615034e-05
-5.75798541553185e-05
-6.21417678100102e-05
-1.49282580295431e-05
-1.99057972494572e-05
-3.79939142887712e-05
-4.27463331008934e-05
-3.42409409440773e-05
-1.00251889271697e-06
-1.72164104935617e-05
-4.19534070405111e-05
-5.39900164667894e-05
-2.59201244175462e-05
-3.87871130963873e-05
-2.51039032449125e-05
-2.45284119807631e-05
-9.69876961633854e-06
-1.66233803435298e-05
-5.96391213451173e-05
-1.82970554513047e-05
5.07409083054148e-06
6.69633725941429e-06
-2.96549361690315e-05
-1.8399948821015e-05
-3.21564086790612e-05
-4.06403594623928e-05
-5.00344545445066e-05
-1.85531640065654e-05
-4.21679496729517e-05
-4.52475755199325e-05
-5.63364493071729e-05
-3.77717657160704e-05
-2.87937901733087e-05
-4.32614282796766e-05
-1.49774062881651e-05
-4.17081263584737e-05
-6.98357156874945e-06
-2.04222431894954e-05
-1.49102365042004e-05
-4.36745335753417e-05
-5.33932712793106e-05
-3.09296995277246e-05
-2.21978403057507e-05
-2.16113831970545e-05
1.73384568617292e-06
-2.70774721715527e-05
-2.62030129597179e-05
-7.26161148617351e-05
-2.23999221939441e-05
-1.18497980079679e-05
-3.34375746163043e-05
-5.19595915966767e-05
-2.5853729313529e-05
-5.50849805988081e-05
-2.51132704143832e-05
-7.98668505250173e-06
5.08153643367427e-07
-2.51761284770431e-05
-2.06111662742454e-05
-4.38282897790215e-05
-2.84221447489314e-05
-3.98608167769169e-05
-2.15644838653298e-05
-3.49684057832906e-07
-4.25626777371539e-05
-1.83359403858324e-05
7.26604446835794e-06
-4.9226686621554e-05
-4.44850497175326e-06
-2.19231934097954e-05
-3.26073578481432e-05
-1.78391288875434e-05
-1.69074593718672e-05
-3.40297828524829e-06
6.46006370525333e-07
-2.90108181186776e-05
-1.46005552135979e-05
-2.71577994265788e-05
-3.94991176213628e-05
-4.65193059928279e-05
-3.39121155304485e-05
-3.37210771868532e-05
-1.97875435713451e-05
-3.02920454150384e-05
-4.13569722812331e-05
-3.28513780244937e-05
-1.19384127363518e-05
-3.83467686483513e-05
-3.11047948234298e-05
-9.32794413741608e-06
-2.97386799366145e-05
-3.67191128201734e-05
-8.50778233161727e-06
-3.42210746740241e-05
-3.00261250754612e-05
-4.50479749284617e-05
-1.05012858949577e-05
-3.1009484564296e-05
-4.82814870336884e-05
-7.80605302875794e-06
-4.03378965242008e-05
-1.30180778889989e-05
-3.81817462588499e-05
-1.39330718923399e-05
-2.46943760105253e-05
-4.32542032245638e-05
-3.10357687101717e-05
-2.99552314172863e-05
-1.95480588528948e-05
-1.5280671228766e-05
-3.84984677148629e-05
-7.62906027207743e-05
-2.21697179974777e-05
-1.98461499414886e-05
-3.85188537606513e-05
-2.75044976121886e-05
-3.36635452006865e-05
-2.6898180124479e-05
-2.47346313625251e-05
-1.02621936978953e-05
-4.33632574614671e-05
-1.02575919730762e-05
-1.38306830090976e-05
-2.19510516433675e-05
-3.00530776079226e-05
-2.97817841727332e-05
-2.80381449556674e-05
-5.17118569998089e-05
-3.09973748420669e-05
-3.6101381424253e-05
-2.69537086094537e-05
1.08232251309748e-05
-3.15077916824044e-05
-1.30140690495875e-05
-1.35699581586283e-05
-2.37024602170458e-05
-3.12657801460423e-05
-1.340709201793e-06
-3.82474563058118e-05
-2.54577217461798e-05
-1.59027110694012e-05
-5.42009265923545e-05
-3.99738543787918e-05
-8.09493087009097e-05
-1.74575282861347e-05
-1.67835621040777e-05
-1.77906225056387e-06
-3.91894572381901e-05
-3.00690148336713e-06
-3.52911133665986e-05
-3.05784577455229e-05
-3.1220543289687e-05
2.93391448356177e-06
-3.05455839805092e-05
-1.59391374342774e-05
-3.90510365848226e-05
-3.44096121052296e-05
-1.95969747197443e-05
-5.25048457574435e-05
-4.50378559749198e-05
-1.21059538403659e-05
-4.90489004607344e-05
-4.73823085620418e-05
-9.82816028634339e-07
-1.77174680552437e-05
-3.7183068441409e-05
-2.03165336031381e-05
-2.70826457517177e-05
-2.16607643673181e-05
-3.75949732666726e-05
-5.46243887390733e-05
-1.73586557328655e-05
-4.47773334191159e-05
-2.74897813535666e-05
-2.56817634408063e-05
-3.48995994930745e-05
-1.87753722606339e-05
-5.85317439060942e-05
-1.68133572295297e-05
-1.50717670999744e-05
-3.48527956429871e-05
-4.52243817992416e-05
-3.02572513809972e-05
-3.38634114587703e-05
-3.85716204083157e-05
-6.78457741490937e-06
-1.27760071714809e-05
7.2546667986933e-06
-2.58547070168576e-05
-5.34041270001054e-05
-4.59702744541016e-05
-4.14549670915418e-05
-2.17098976248394e-05
-2.3214877647526e-05
-3.22870189358128e-05
-2.46359826528526e-05
-4.03111350698201e-05
-3.15050230427378e-05
-1.75133492352226e-05
-1.45088928532858e-05
-3.06872718297854e-05
-3.84716481437778e-05
-5.0299049647069e-05
1.01383152375978e-06
-6.04544060360422e-05
-3.28713561703392e-05
-3.22950863207819e-05
1.33142684609873e-05
-1.18254464921118e-05
-3.31480253291906e-05
-3.15593503750002e-05
-3.57080232059965e-05
-2.37854199165641e-05
-2.74004095626649e-05
-3.78859166228332e-05
1.29679293546696e-06
-2.09997060165668e-05
-5.57934781932124e-06
-5.90442613138256e-05
-2.26853923478428e-05
-3.53686941884648e-05
-2.42680544537667e-05
-3.46086945116387e-05
-1.69802374369863e-05
-9.51514507842892e-06
6.87953836945682e-07
-4.42640129823968e-05
-2.81000862107135e-05
-4.15345886881725e-05
-4.041218909622e-05
-3.99609687073319e-05
-1.55456759113643e-05
-2.58862395282463e-05
-7.98814056746488e-06
-2.34845209839783e-05
-2.94051533265299e-05
-2.57416848712323e-05
-4.65644585941116e-05
-3.41633039109044e-05
-1.76016928756791e-05
-6.63261185032799e-05
-1.37788730751504e-05
-3.04548973224518e-05
-2.80801462946925e-05
-4.65693163119709e-05
-4.44506963202966e-05
-2.23743365498667e-05
-1.71535302016114e-05
-4.22347381089302e-05
-2.35767719796287e-05
-5.18529890152652e-05
-6.50687286023006e-06
-1.37412623548038e-05
-1.48757819089322e-05
-2.77162450461422e-05
-2.9487686044855e-05
-4.41477008033867e-05
-1.13782485621516e-05
-6.60739065016118e-05
-3.64701419042547e-05
-2.58838286655384e-05
-8.66671245831445e-06
-3.32918634852217e-05
-1.71152835749651e-05
-1.9071827238129e-05
-2.22720756324244e-05
-3.88285502295206e-05
3.18672588825558e-05
3.29861348635127e-06
-2.1553687236933e-05
-4.55062922869091e-05
-1.99328376142839e-05
-1.72430103109293e-05
-2.72978984688927e-05
-2.49503178242461e-05
-2.6014356027223e-05
-2.38645530702657e-05
-4.06697196654897e-05
-1.71197143528177e-05
-3.42770510221619e-05
-4.17027304484672e-05
-2.95500571470434e-05
-3.1653344743822e-05
-1.76366514890367e-05
-2.33287650431079e-05
-4.69016286828712e-05
-1.05754650532445e-05
-6.24923305848823e-05
-6.31524273700712e-05
-2.21359749505048e-05
-2.44766694868856e-05
-3.22028459840179e-05
-1.40351003030019e-05
-2.29706915102284e-05
-2.88923729365853e-05
-4.22123129936907e-06
-2.78311588122862e-05
-2.62473568309814e-05
-2.95176352854064e-05
-3.27568343372429e-05
-4.65431756608078e-05
-3.53642541965349e-05
-2.19590025987467e-05
-2.06619922108246e-05
-2.38636743437393e-05
-5.96721490978727e-05
-5.09185132856828e-05
-4.25547197140593e-06
-2.75232425644516e-05
-1.10489789963518e-05
-2.65030495403357e-05
-2.95249650877162e-05
-1.87398137799527e-05
-2.26981309014432e-05
-2.7785450302311e-05
-1.02123233467561e-05
-9.84762392221701e-06
-3.73932139516268e-05
-3.35218099662568e-05
-4.02398416557138e-05
-7.36086423272268e-05
-2.91862143235722e-05
-6.01652874913848e-05
-2.65788856042981e-05
-5.44853512484505e-05
-5.4979606334486e-05
-3.91645088269764e-05
-2.71304231591492e-05
-1.36228415670081e-05
-5.58171218121396e-05
-2.59944076421147e-05
-2.30171055423836e-05
-3.86896148733575e-05
-2.29236824826828e-05
-7.06224908370186e-06
-1.0755368256075e-05
-3.38869371732808e-05
-2.29525119902613e-05
-2.89504951171142e-05
-9.58837060668077e-06
-3.33285480225385e-05
-1.82024072001711e-05
-2.40627898566181e-05
-4.76844247293508e-05
-8.61981563675765e-06
-3.33124710807823e-05
-3.10953605223451e-05
-2.93596918082943e-05
2.58695829984898e-06
-1.15048219813924e-05
-1.54770429828235e-05
-2.33887480286298e-05
-4.47011752068926e-05
-2.22610608741236e-05
-3.11368809581153e-05
-6.54721487650129e-06
-3.10111895461134e-05
-4.00476897656201e-05
-4.84132512098907e-05
-3.47323623804822e-05
-2.28118521026013e-07
-4.40536858944488e-05
-1.23461956424652e-06
-1.47315009664433e-05
-1.8814899534708e-05
-9.26479752004543e-06
-2.83301301245365e-05
-3.38591905391832e-05
4.64166100528833e-06
-1.46303628872684e-05
3.57777356607832e-06
1.3504946810986e-07
-7.9803205483793e-06
-1.79323551127975e-05
-2.63832140480762e-05
3.710014856645e-07
-1.35963429246025e-05
-2.33839764251885e-05
-3.19586697553777e-05
-3.22114304333428e-05
-7.26203361571188e-06
-3.56108322495459e-05
-4.38037227197256e-05
-2.36102069102219e-05
-3.24269418773829e-05
-1.78857230407516e-05
-1.94909167743803e-05
-6.56379433664415e-05
-3.85962901765713e-05
-4.49846611393893e-05
-2.36254369625038e-05
-2.40095927224505e-05
-4.27528808346744e-05
-5.99698057771901e-05
-1.18481549140271e-05
-3.78232411971329e-05
-2.33242241423376e-05
-4.45765336750935e-05
-2.48028321806469e-05
-1.68197785689255e-05
-4.19969679367635e-05
-1.80029003733762e-05
-5.19849200805698e-05
-3.24234913769493e-06
-1.70527092870677e-05
-3.50998104795004e-05
-5.22146251780435e-05
-2.0569511356142e-05
-4.34803112808986e-05
-4.75168345227485e-05
-1.49792241402816e-05
-2.46808499851838e-05
8.80021054609836e-07
-3.9323493565117e-05
-6.3391783236033e-05
-3.57620650757073e-05
-5.19148632430561e-05
-1.8071418622227e-05
-4.19486507935909e-05
-3.61816789304794e-05
-2.83368837901192e-05
-2.88568672519254e-05
-4.05637593566519e-05
-2.01175368784804e-05
-1.19686532300792e-05
-4.01090674148747e-05
-3.59726425975581e-05
-3.38784361920189e-05
-2.75192467006676e-05
-4.97736130022447e-05
-4.17772869033534e-05
6.10697955798425e-07
-4.06798670641807e-05
-4.3977827382748e-05
-2.56276997028652e-05
-2.69243895359322e-05
3.18120834723698e-06
-1.570482564866e-05
-2.74845271300234e-05
-2.65185473528506e-05
-1.88197178405528e-05
-3.32737683822717e-05
-2.73729984519957e-05
-5.75948935971713e-06
-2.77806316771059e-05
-2.24273718901639e-05
-4.37284789464642e-05
-2.83493680549266e-05
-4.49936864247478e-07
-7.52087981744789e-06
-4.15138988019582e-05
-1.36516185944393e-05
-1.74886549912835e-05
5.92772896798241e-06
-7.80953194260638e-06
-1.01425407327473e-05
-3.92719683723532e-05
-1.38735262255748e-06
-1.76270631693025e-05
-1.42499024839666e-05
-1.10165978949742e-07
-5.40281977564008e-05
-3.83384904685211e-05
-3.45322220848237e-05
-6.34118924750189e-06
-7.01344253820317e-05
-4.19365763906578e-05
-3.33804101168372e-05
-3.78755152141865e-05
-2.72663226336057e-05
-2.31006985376184e-05
-4.38883545224592e-05
-3.30685619136969e-05
-4.77073599920274e-05
-1.3558697862149e-05
-1.98532790513677e-05
-1.31027889221784e-05
-1.86950611290921e-05
-4.41147559581586e-05
-5.32635660028688e-05
-4.29441517613118e-05
-2.75989340309484e-05
7.61810231762787e-06
-3.19935456793825e-05
-3.81189679305501e-05
-4.42944709975022e-05
-4.9988813396133e-05
-3.91345195721179e-05
-1.35723366089581e-05
-2.65519827280277e-05
-2.72580561797224e-05
-2.48888365490303e-05
-4.42421690447198e-06
-8.16123116978059e-06
-3.84668459206647e-05
3.12309416432584e-06
-2.21992616607136e-05
-4.56526939834008e-05
-5.17947648110812e-05
-3.50441770574482e-06
-2.87551653973104e-05
-3.42365559836196e-05
-1.83456438956268e-05
-3.73866335937026e-05
-1.96946415033326e-05
-5.93879567531952e-05
-1.1355464073188e-05
-5.64303443626493e-05
-7.76929336801072e-06
-5.60087162285206e-05
-6.1269629037716e-06
-2.30465853696564e-05
-5.1535181854538e-05
-2.55697415899323e-05
-4.62616414742425e-05
-7.86447263053908e-06
-2.03942211568897e-05
-5.24551701123052e-05
-4.0526481098974e-06
-2.92344714851145e-05
-2.06704302460703e-05
-3.95758269198331e-05
-3.81588560684555e-05
-8.85833266520008e-06
4.15394342297295e-06
-3.38116723772373e-05
-1.751029267176e-05
-1.89763652583737e-05
-2.69894439986022e-05
-2.92227509570601e-05
5.44087595641036e-06
-3.32934887098448e-05
-4.08386817710074e-05
1.84839359658769e-06
-2.92923140507128e-07
-1.42252551079125e-06
-2.49786958811321e-05
-3.00774133553517e-05
-1.45905633797431e-06
-2.87895922172574e-05
-2.13656207333764e-05
-4.57278537052978e-05
-3.12041448077392e-05
-4.10758601401421e-06
-5.10774988058247e-05
-5.66415216461182e-05
-2.50193282670018e-05
-5.4355740634646e-05
-1.91906042067799e-05
-5.56393914657105e-05
-2.04206526628111e-05
-3.7381305059528e-05
-3.37842927861756e-05
-1.6736800945618e-05
-2.10134635682665e-05
-4.11228415031118e-05
-2.0253245556313e-05
-2.22791454797221e-05
-3.82946576561752e-05
-3.75035209704052e-05
-2.30519571342297e-05
-4.70165955990419e-05
-2.79249534427723e-05
-9.50394577584077e-06
-2.62958026086692e-05
-5.49697489659485e-05
-4.73497978338805e-05
-3.00493155188699e-05
-4.79097193016807e-05
-3.6986742118616e-06
-3.76966618013591e-05
-3.74436712610764e-05
-4.23270052809273e-05
-4.12096118071662e-05
-3.00683184479691e-05
-2.9322540349914e-05
-4.43495107412336e-05
-4.60703159004321e-05
-4.2257076677763e-05
-2.50430354344604e-05
-7.37780721832377e-06
-1.30049357739306e-05
-2.94426144424065e-05
-3.00160251122013e-05
-2.90579178291887e-05
-2.10518201659836e-05
-1.46623825935546e-05
-5.5939461202833e-05
-4.50054829034774e-05
-5.05336120561258e-05
-1.93588061789443e-05
-2.545635946014e-05
-4.30159635030353e-05
-1.68348549869857e-05
-2.40254628292161e-05
-2.43660165401885e-05
-2.97791265875807e-06
-5.7602768217983e-05
-3.97052455964732e-05
-2.00553207892985e-05
1.72519351440052e-05
-4.87164885225455e-05
-4.09107879374532e-05
-1.42890955083233e-05
-2.02134385881269e-05
-4.06309284782337e-05
-4.11490802893389e-05
-4.09961823943368e-05
