# Supplementary material for: Research on computational propagation and identification of mine microseismic signals based on deep learning
Source: PLoS One. 2025 Oct 22;20(10):e0334641. doi: 10.1371/journal.pone.0334641 (PMC12543183; doi:10.1371/journal.pone.0334641)
Supplement: S7 Data — (ZIP) [file pone.0334641.s007.zip › 000100900001521.xlsx_0.txt_24.txt.txt]

-3.98199916349516e-05
-1.63726403146329e-05
-3.62355988641573e-05
-1.91358895034148e-05
-2.43854313220924e-05
-2.16488079558736e-05
-3.51576205179195e-05
-3.88426946464256e-05
-4.50427479389785e-05
-2.07863866793339e-05
-2.45320468219451e-06
-1.57391161777236e-05
-2.49798599446771e-05
-3.18660366990136e-05
-2.35416774615002e-05
-3.91572414016533e-05
-6.36896833550964e-05
-2.68181270038136e-05
-3.73070006754086e-06
-1.35608190059296e-05
-3.86201591681873e-05
-9.12406779980926e-06
-1.94388636718986e-05
-5.06498965277243e-06
-4.01620707810952e-06
-5.04118413809683e-05
-3.4080852197363e-05
-2.18089329084538e-05
-1.35894403146396e-05
-1.15216212849892e-05
-1.27650328689303e-05
-3.07392124652191e-05
-3.16656179048823e-05
-3.8605789207057e-05
-2.13092686902615e-05
-3.79133719589504e-05
-2.9560535343729e-05
-1.7205510299583e-05
-2.92198198254216e-05
-2.33494722582317e-05
-2.05696736030263e-05
-2.1825870262328e-05
-5.71324743601189e-05
-2.13279437300642e-05
-1.6908898184411e-05
-4.14495323570511e-05
-1.79062827078161e-05
-1.92599088340796e-05
-4.1377273397934e-05
-5.49754068603895e-05
-1.02099362849235e-05
-1.74039749597128e-05
-4.55127410461446e-05
-3.2724885924215e-05
-1.25445083216136e-05
-3.38188950719687e-05
-6.49986766625166e-06
-3.29084177565284e-05
1.39116460303223e-05
-3.95981797445546e-05
-3.78738695535065e-06
-3.40554653314533e-05
-3.35575830225716e-05
-3.94321905019637e-05
-4.08832211068037e-05
-1.37501466011563e-05
-1.01210567316503e-05
-1.46540610571603e-05
-6.9149744732227e-05
-9.80616994237211e-06
-4.54241177831872e-05
-3.06067630635804e-05
-1.53887371330001e-05
-4.08485537330828e-05
-5.00018115517471e-05
-4.49334484416265e-05
-4.60119393060813e-05
-2.5346476877142e-05
-3.21346665152631e-05
-1.88767656823604e-05
-4.94533961034801e-05
-2.49350865843996e-05
-1.07506797432763e-05
-3.34514231515791e-05
-1.25748668375654e-06
-2.96919672671006e-05
-1.99202523608917e-05
-1.42224968222492e-05
-1.9639896398158e-05
-1.93692770011954e-05
-3.59825135769013e-05
-3.71452779303846e-05
-4.60077416622501e-05
-9.35782792876999e-06
-2.45572304354026e-05
3.52983997384736e-06
-2.85282591385321e-05
-3.86433056430422e-05
-1.48788676389367e-05
-1.72933822821856e-05
-4.90701863949363e-05
-3.55060090019031e-05
-2.70755357353442e-05
-2.82185934449892e-06
-1.8049874538424e-05
-3.01383140161607e-05
-3.86298546139906e-05
-2.42717197959054e-05
-1.89318481920458e-05
-4.7264423251454e-05
-6.0128559906703e-06
-2.67029391310081e-05
-1.50348073210344e-05
-2.81016805256258e-05
-5.26698262212325e-05
-5.33110586095126e-05
-4.25104763728341e-05
-8.11737162530202e-06
-2.74617741019334e-05
-2.82053321716553e-05
-5.91189515980582e-05
-5.91593798290165e-06
-1.0315945655327e-05
-3.35094484765428e-05
3.0351666256447e-06
1.62764750979819e-05
-2.76160987726696e-05
1.23351133949143e-05
-1.6927970471978e-05
-1.77879127993149e-05
-4.67827424585872e-05
-5.61539650236056e-05
-3.28341938043959e-05
-4.17422713727085e-05
-2.4016947805484e-05
-3.69197919549651e-05
-3.49760749516206e-05
-1.84068013939752e-05
-6.06582535006452e-05
-5.62339999116558e-05
-4.567717413555e-05
-3.82112910587956e-05
-3.00963825871047e-05
-5.07622455651041e-05
-1.971187047504e-05
-3.91203583621563e-05
-2.45853052902956e-05
6.04224307333232e-06
-2.17703335530715e-05
-3.96789600790051e-05
-2.8566490826406e-05
-4.23049432337642e-05
-3.43881690944241e-05
-4.56404225158531e-05
-3.18194093630836e-07
-3.30657392417865e-05
-3.58089251886337e-05
-4.09984343673542e-05
-3.80722664899774e-05
-5.24535490343188e-05
-1.84599325903929e-05
-4.22346048709863e-05
-6.93039590159475e-06
-5.46129865071643e-05
-2.83925815648475e-05
-4.45356695954413e-05
-4.68112551475918e-05
-6.21547329684363e-05
-3.49259601163679e-05
3.33336845794812e-06
-3.06392132628758e-05
-1.99699584891792e-05
-2.11049634969242e-05
-2.54412078065535e-05
-2.15196842281898e-05
-9.21563751781531e-06
-1.8320093080204e-05
-2.1485321812297e-05
-2.89867186730766e-05
-2.90059756108557e-05
-2.40657384385891e-05
-1.7253313829695e-05
-2.08272125298332e-05
-1.97684748532193e-05
-1.50412936736405e-05
-4.44783831633502e-05
-5.21812356054045e-05
-2.87973955940319e-05
-3.92585016554437e-05
-2.21518297970992e-05
-9.9233330730213e-06
-2.43894164479708e-05
-1.13546393626254e-05
-2.75998590826122e-05
-2.12140726335435e-05
-2.90441512909713e-05
-1.9013950636966e-05
-5.73710518296298e-05
-1.65006820843851e-05
-2.3939635228685e-05
-7.0619416147201e-06
-3.02904165138308e-05
-2.18328289020826e-05
-2.26963891647621e-05
-5.95042169458555e-05
1.27496029790461e-05
-3.79046691106752e-05
-2.3028541782724e-05
-1.83400244043809e-05
-5.11476129868401e-05
-1.68103401182e-05
-1.9783160876352e-05
-3.61155722292334e-05
-4.07936964574644e-05
-5.52045991736901e-05
-4.97606153233238e-05
-4.24299062322614e-05
-4.33649355837634e-05
-5.48180812891129e-05
-1.23226440590621e-05
-2.34025170190936e-05
-1.52783038891383e-05
-2.75851220218947e-05
-2.53358375366312e-05
3.50216588028549e-06
-9.94146175240365e-06
-1.61728410015393e-05
-4.54805947646339e-05
-2.27117776800731e-05
-2.84262391523683e-05
-4.64436399824014e-05
-5.60888315092809e-05
-6.11571588071964e-05
-2.15594802294631e-05
-2.25554240682675e-05
-1.03676060353976e-05
-9.08446359309905e-06
7.8297261080016e-07
-1.69407383434778e-05
1.0545024679517e-05
-5.17336523186185e-05
-3.73033289154801e-05
-4.23872620363438e-05
-2.07426907930927e-05
-3.25149707965942e-05
-4.24797147626015e-05
-3.6768550516046e-05
-4.08842216833306e-05
-8.09370053571428e-06
-5.91625214852658e-05
-6.81704943183019e-05
-6.3875721825899e-06
-1.50761985125554e-05
-2.99210850845452e-05
-2.57584044886126e-05
-2.42937131519159e-05
-5.33445265468787e-05
-3.740471298981e-05
-9.02386274175216e-06
-3.06010169220984e-05
-1.85782154839343e-05
-4.42992869827866e-05
-5.11406735116668e-05
-1.78113031409233e-05
-3.05479216727181e-05
-8.15355776868452e-06
-4.97620031817015e-05
1.12195412810037e-05
-4.68341494309572e-05
-1.47488266070116e-05
-3.53789014861184e-05
-3.89601238610102e-05
-2.31651147872796e-05
-1.96774172588768e-05
-1.62344082572284e-05
-4.61522344764703e-05
-4.7843813289024e-05
-2.79924073326887e-05
-5.14144338084875e-05
-3.08060263318938e-05
-5.28488403102515e-05
-2.25006383305666e-05
-3.01206909140503e-05
-3.90934836156623e-05
-5.17702787078077e-05
-7.85547829958384e-06
-5.61059371716025e-05
-4.40463805373662e-05
-3.47070957675338e-05
-1.08122001046405e-05
-3.53554380866884e-05
-3.99616881038926e-05
-3.8262224891012e-05
-3.49332670104274e-05
-5.06356410836044e-05
-5.79544220326778e-05
-1.65585251372797e-06
-2.74955761785701e-05
-1.07359322410578e-05
-1.94545801016897e-05
-3.85007541940951e-05
-4.80767964555123e-05
4.37306283323431e-06
-4.15521500641012e-05
-6.62142330368951e-05
-2.66564335186913e-05
-5.04541422409729e-05
-4.2401320159014e-05
-4.17674494930223e-05
-3.63288268682902e-05
-3.31095702023583e-05
-1.52801946506694e-05
-4.32117546669805e-05
-1.82481914387996e-05
-2.72870475257509e-05
-4.81556969060454e-05
-6.28263772253654e-05
-2.57753295729726e-05
-1.42017546885417e-05
-1.30469782285888e-05
-2.18955204030029e-05
-4.46521953317461e-06
-1.94218516211122e-05
-3.41429965679992e-05
-3.28869887437182e-05
-5.30218548242742e-05
-3.60939689628357e-05
-3.15220407800934e-05
-2.47871351883099e-05
-1.15138318182436e-05
-2.37299403168063e-05
-2.26532615250444e-05
-5.59231875352894e-05
-4.0472466117204e-05
-3.34208174932993e-05
-2.79739528959733e-05
-3.57563396737427e-05
-4.23126155869485e-05
-3.15494630220529e-05
-3.56911772400931e-05
-5.02828333420437e-05
-1.12305210881816e-05
-1.97814033059207e-05
5.28394307034938e-06
-8.37498424007763e-06
-4.34567932077273e-05
-4.07666157285929e-05
-3.90150720926462e-05
-4.38381867595883e-05
-2.86316909068278e-05
-5.64483726784796e-05
-4.70440087726235e-05
-2.16965302123567e-05
-1.60388326381554e-05
-3.1917940140263e-05
-5.63802331311235e-05
-1.09278452238813e-05
-1.68269435342153e-06
-2.05425982462105e-05
-6.13036529248245e-05
-3.85127761950627e-05
-6.43807575955248e-05
-2.10754261315265e-05
-7.31954835529162e-08
-4.3624075960642e-05
-7.48886169751882e-06
-2.64626825898948e-05
-2.49524241668653e-05
-4.33850288140701e-05
-2.26943673683601e-05
-4.54268235187115e-05
-3.75346742765987e-05
-2.63158275405637e-05
-3.46465234981287e-05
-4.0781840882043e-05
1.53523654501523e-06
-1.55230493822558e-06
-4.13166203621322e-05
-3.63175672030952e-05
-6.69847783673871e-05
-4.39686296897219e-05
-3.15082894361615e-05
-1.57015936925961e-05
-1.61601790982592e-05
-2.54493231098567e-05
3.55031165808843e-06
-4.31171935983818e-05
-3.9553596369795e-05
1.35707737528502e-05
-3.2871585865454e-05
-3.64018307942696e-05
-9.85674508894363e-06
-3.67093807049777e-05
-2.63668458966266e-05
-5.08523036451163e-05
-3.00572259347467e-05
4.75307485260628e-06
-4.25809802842338e-05
-2.31363968127031e-05
-4.24969922442713e-05
-2.6551295771589e-05
-3.63257062274206e-05
-2.33037395142733e-05
-4.66023778100323e-05
-7.27580598542172e-06
-1.02590771738418e-05
-2.77338997737838e-05
-3.38566364449527e-05
-2.80266910885326e-05
-4.94406956161026e-05
-3.34089280504651e-05
-3.6388486271591e-05
-2.96581660065027e-05
-3.48011569469919e-05
-8.02417917136458e-06
-1.32591312589746e-05
-2.18150492686077e-05
-1.67336203114643e-05
-1.30512065221162e-05
-4.65862229639822e-05
-6.62358470125992e-05
-4.51967710119959e-05
-4.29661280471259e-05
-4.69635886987909e-05
-3.9678603135558e-05
-2.8974281957827e-05
-9.2167078562202e-06
-2.9981040182254e-05
-3.1034883896919e-05
-5.08675509645674e-05
-3.57519068080728e-05
-4.15118065185323e-05
-3.10410834758402e-05
-2.93377968535132e-05
-2.70913447683519e-05
-3.25178081523029e-06
-1.57716189081456e-05
-2.7108733433617e-05
-5.50750059780457e-05
-1.43518074648349e-05
-4.08170000763655e-05
-5.76618508889955e-05
-1.86657073000566e-05
-1.14160409540084e-05
-2.23486078227965e-05
-2.91686572220756e-05
-3.96377090410724e-05
-3.38691543595396e-05
-3.16385027759648e-05
-4.14952162206326e-05
-4.55617564811175e-05
-3.0458286717436e-05
-5.60642611377807e-05
-6.03925728162678e-05
-2.7189805566532e-05
-1.33861321553345e-05
-4.59725115374236e-05
-4.62006489492709e-05
-4.41084129242751e-05
-1.63490952661572e-05
-6.46069072399991e-05
-2.68047752182722e-05
-3.8611988955597e-05
-2.70770857551873e-05
-4.66754992796605e-05
-4.09875393917617e-05
-1.56247562894954e-05
-4.83260093899567e-05
-5.19597482123282e-05
-1.34836212072983e-05
-4.10349308539325e-05
-2.96517080155394e-05
-1.98974269836245e-05
-3.1472250155319e-05
-9.09611072720637e-07
-3.42435958420022e-05
-1.44162218493834e-05
-4.97310564074923e-05
-2.38788992491885e-06
-2.03396976005581e-05
-3.01081433008157e-05
-3.20242431776401e-05
-2.1040300002138e-05
-8.31924739924677e-06
-2.39998367054927e-05
-1.76287449644441e-05
-2.4507843884903e-05
-4.70962219036481e-05
-5.17431585584656e-05
-5.82704382629109e-05
-8.40908533193989e-06
-2.73057374932785e-05
-3.20292565454224e-07
-3.5845400618846e-05
-5.55633454108282e-05
-1.7827608831845e-05
-4.61712845482686e-05
-1.86234726090813e-05
2.3597252388263e-05
-1.92808622505508e-05
-4.39136868343587e-05
-4.06330947933645e-05
-5.99906989687528e-05
-4.12825081134803e-05
-2.90691726286286e-05
-4.36797599617124e-05
-2.40692092961608e-05
-1.31901394881751e-05
-3.40581474019738e-05
-1.46684919951992e-05
-1.37513167992789e-05
-2.95993184716044e-05
-1.53908723241535e-05
-2.47894474429046e-05
-2.37466713937904e-05
-3.30113539613354e-05
-2.74736061694542e-05
3.75846140194916e-06
-1.23697625718594e-05
-1.86021210299617e-05
-3.96279511633461e-06
-2.71648548675614e-05
-5.34561287501073e-05
-1.53100620185639e-05
-3.26716261107513e-05
-3.17650933740298e-06
-9.83444219760473e-06
-1.38400816179173e-05
-3.01671894989656e-05
-1.27513464447259e-05
-2.34222456782583e-05
-3.31266539515177e-05
-3.96361092328317e-05
-3.74583166683156e-05
-8.67515147848841e-06
5.61859005312368e-06
3.09909689333672e-06
-2.93092391980604e-05
-2.50185733359066e-05
-1.94149819359999e-05
-1.91482954935174e-05
-2.20949290653963e-05
-1.64831527213901e-05
-3.17998275196039e-05
-1.59235590901523e-05
-2.81468510886527e-05
-3.11404916510535e-05
-2.44617419261979e-05
-6.27681622616046e-06
-3.92182967372229e-05
-5.81160600994486e-05
-4.1001812739093e-05
-4.65679042939884e-05
-2.80670498330785e-05
-4.25815745382383e-05
-3.02318195746377e-05
-3.4746140366481e-05
-5.57483748683925e-05
-3.10705645061939e-05
-3.51579783472167e-05
-2.21164404108306e-05
-1.54245154196382e-05
-1.90435524170164e-05
-3.31794717294173e-05
-4.66338889264587e-05
-6.0096547491239e-05
-3.36739227062074e-05
-1.41883699135549e-05
-2.70837097865398e-05
-1.65137845930645e-05
-1.65183096679287e-05
-1.78781137121375e-05
-7.79460751907282e-05
5.1955385824892e-06
-2.46658519771955e-05
-2.64932946142793e-05
-3.73436862814837e-05
-3.58944235694568e-05
-1.69931261290198e-05
-4.05314426375905e-05
-4.61318142410283e-06
-3.72871860132217e-05
-4.92838634257999e-05
-6.78156862259725e-06
-1.77026819987224e-05
-3.54264308867105e-05
-3.70909297959157e-05
-5.6771614495412e-05
-2.89643555160287e-05
-4.09452545658609e-05
-3.02297733183445e-05
-3.27913222587897e-05
-2.00506436373541e-05
-4.68876085466592e-05
-1.87003214672655e-05
-2.92092295449424e-05
-8.69499421276248e-06
-1.73964901429127e-05
-1.50752131696997e-05
-2.16506645334577e-05
-1.99486007819358e-05
-1.41545988450151e-05
-5.49776853025794e-06
-2.06434653805182e-05
-3.70453823514658e-05
-4.57028595182457e-05
-3.88047454273964e-05
-2.80402577570647e-05
-2.9493572238458e-05
-6.85349895505666e-06
-8.59383097376409e-06
-1.89868301256126e-05
-4.51205687677813e-05
-3.06425319876035e-05
-2.66579580061213e-05
-2.00253676008392e-05
-2.78386802246336e-05
-2.099204372054e-05
-2.33988904243538e-05
-2.9983546035768e-05
-2.93602137409056e-05
-1.89487480753457e-05
-2.10046169672376e-05
-3.56057240688596e-05
-4.654986675366e-05
-2.8935467645999e-05
-2.40522850111863e-05
-3.63012403526022e-05
-5.34051185631268e-05
-3.0826084838836e-05
-3.89310114482292e-05
-4.4362007289112e-05
-2.61602980468544e-05
-4.91211701245338e-05
-2.85924873611027e-05
-9.17483433428038e-06
-2.22995912382281e-05
-3.51297152204318e-05
-4.2717698794274e-05
-5.42932167261052e-05
-3.85585102532324e-05
-3.701763236294e-05
-2.87714577992112e-05
-3.5326958056767e-05
-3.9675444792939e-07
-3.36916411638008e-05
-4.2255529489238e-05
-5.41886938875486e-05
-3.73787525718431e-06
-3.85210023879158e-05
-6.02629323819022e-06
-4.98970997908027e-05
-4.23311861136994e-05
-4.14355904163343e-05
-2.95356627186609e-05
-3.20534679419556e-05
2.81468445615849e-06
-4.33651968631238e-05
-3.27509374523537e-05
-2.73175581782082e-05
-1.7683670902504e-05
-9.34180327353168e-06
-2.62999327909892e-05
-1.06295913929855e-05
-2.89180538537365e-05
-7.19987229107101e-05
-3.14557901969727e-05
-5.17840302901566e-05
-3.63707842653667e-05
-4.73887733116783e-05
4.14676231122802e-06
-6.2107442823042e-05
-1.81169820860164e-05
-7.41912390908811e-06
-3.37942585678247e-05
-1.45216706348744e-05
-6.09807161605742e-05
-2.61524551845179e-05
-4.19486270087572e-05
5.90251914034762e-06
-2.9204659211075e-05
-2.19882519475098e-05
-2.50168453147482e-05
-6.43462723760571e-06
-3.36366670080204e-05
-3.56956911048016e-05
-1.08616661656113e-05
-2.46407003783552e-05
-1.10799401513618e-05
-2.7101835057239e-05
-2.65827136485964e-06
-3.23994038593698e-05
-2.26183683149664e-05
-4.16425777385832e-05
-4.16081630234412e-05
-7.01621078764642e-05
-3.11493093405671e-05
1.21622705251583e-06
-1.55474564817796e-05
-1.80050179524471e-05
-2.02261601542642e-05
-4.16011139697214e-05
-4.17899275205019e-05
-3.64071922120101e-05
-4.4083697263627e-05
-3.0201352249227e-05
-1.95431583578288e-05
-1.40848469691602e-05
-2.35980337914117e-05
-2.55315823669908e-05
-1.7124343630795e-05
-1.96508914830519e-05
-3.564951950828e-05
-6.57020110171282e-06
-6.04717074587404e-05
-2.55075755931108e-05
-4.44328495397266e-05
-5.43469434329881e-05
-4.36655965182244e-05
-6.28026941142766e-05
-2.69861213897196e-05
-3.46869742037861e-05
-4.41817980846758e-05
-5.0205272702762e-05
-3.12834331385246e-05
-5.17143188574475e-05
-5.15034847203335e-05
-5.41233980869444e-05
-1.84940927965333e-05
-1.05953243365532e-05
-1.21883961025403e-05
-2.95088026822536e-05
-2.74456842497121e-05
-3.71775204958326e-05
-9.9499285509245e-06
-3.8938943653366e-05
-6.23372686278263e-05
-4.0984843639743e-05
-1.32839937774929e-05
-1.90652476416813e-05
-6.49021014713208e-05
-4.52221703370767e-05
-3.97854449810723e-06
-2.1482425445955e-05
-2.32160981562086e-05
-2.30017320213539e-05
-1.2349870293531e-05
-4.77442891745403e-05
-2.33301364432033e-05
-3.71871508122911e-05
-6.67806929385343e-05
-1.66654909920662e-05
-3.19114300348339e-05
-3.4875113241096e-05
-2.07562175433896e-05
-1.65053359176808e-05
2.99362784453746e-06
-1.8005795923709e-05
-4.26314132321925e-05
-2.19478632020731e-05
-4.57678927045712e-05
1.29705220545301e-05
-3.53174993367329e-05
-3.1250079068987e-05
5.29743749582468e-07
-3.328128577791e-05
-3.09099884436236e-06
-3.87473182441178e-05
-3.87402721206809e-05
-3.33603952766085e-05
-1.96494155951142e-05
-4.21285061421164e-05
-4.96241541065386e-05
-1.49659116011313e-05
-3.60885635819575e-06
-2.28758911993078e-05
-2.37051773125808e-05
-2.17028677611375e-05
-7.55832460283044e-06
-3.62384385995803e-05
-2.87095334712297e-05
-2.86334071285418e-05
-2.59175845599738e-05
-5.50473762320589e-05
-4.1467992694051e-05
-2.09452093473002e-05
-5.28219010041347e-05
-4.55731114823212e-05
-2.31597382806588e-05
-1.83627410966715e-05
-3.19402924385638e-05
-4.07020651223162e-06
-5.68833601580908e-05
-2.55858668050702e-05
-3.17518210454348e-05
-1.38191644793565e-05
-4.9284021349181e-05
-1.88105265921383e-05
-3.47113765915694e-05
-6.05661584095874e-05
-2.35836965366368e-05
-5.33678596661607e-05
-2.00407610751773e-05
-1.64462650232995e-05
-4.72534718703256e-06
-4.482403548985e-06
-3.65318729994446e-05
-8.46783679971298e-05
-4.89260182416508e-05
-1.94688881717851e-05
-2.64225679395478e-05
-3.49475742431777e-05
-2.31551570751185e-05
-2.22486900836976e-05
-1.61847083324055e-05
-2.7016279897641e-05
-3.43303355583879e-05
-3.53586428188582e-05
-4.42156634751642e-05
-3.27518472527253e-05
-4.98236285736126e-05
-4.13449356616316e-05
-5.16602947961505e-05
-1.34692012039117e-05
-1.26940791699524e-05
-1.937635718533e-05
4.99924057442113e-06
-3.70098275412846e-05
-2.93657555668535e-05
-5.43672074676838e-06
-3.10600725136608e-05
-5.49915569020566e-05
-3.13091257130449e-07
-3.30241428090696e-05
-2.31032194769752e-05
-5.57975183837411e-05
-4.66261175913368e-05
-4.62309543071423e-05
-4.86507417817316e-05
-4.44643442784098e-05
-1.9676534149939e-05
-3.55497000733143e-05
-3.28935999334647e-05
-1.59163356428025e-05
-1.28819347881331e-05
-4.73620462432249e-05
-4.97310556027742e-05
-4.31126819993037e-05
-2.44174931935973e-05
-2.96839045885222e-05
-4.30720467689238e-05
-2.19705723372472e-05
5.84164692479452e-06
-2.94724698837157e-05
-4.27852757023127e-05
-1.11237656755469e-05
-3.87390015266015e-05
-5.63446524179048e-05
-4.73343236114184e-05
-8.33862724581876e-06
-4.533441314107e-05
-3.22244114031828e-05
-3.86580597078991e-05
-3.67561095267247e-05
-3.68156028046361e-05
-4.77143710124603e-05
-3.24840423572898e-05
-4.56264834998603e-05
-3.40219197453928e-05
-1.83355199807926e-05
-3.85237377510906e-05
-5.62101935744285e-05
-2.16488433189198e-05
-2.98945045170407e-05
-5.8364093277869e-05
-4.02017856958606e-05
-4.48034231719091e-05
-4.26767259169196e-05
-3.77038255379436e-05
-3.16777975791502e-06
-5.69492499316628e-05
-4.35982940083443e-05
-2.02982609019909e-05
-3.36254768416826e-05
-3.42948644294315e-05
-4.24476252961685e-05
-3.61615661497235e-05
-1.38311353101692e-05
-2.29661902493519e-05
-2.81174137627641e-05
-1.55757937545013e-05
-1.19274832103821e-05
-5.36462392112424e-05
-2.79137851597064e-05
-2.82079125130814e-05
-6.25735879988054e-05
-3.29806976132251e-05
-4.80542306033967e-05
-3.78064137931783e-05
-1.18062160407965e-05
-3.21962088131597e-05
-2.93355053418492e-05
-5.37526800842798e-05
-3.6286607000927e-05
-3.14645793509311e-06
-2.80047101523744e-05
-1.44107131450925e-05
-6.65369605275184e-05
-3.24996089123168e-05
-1.69190384251413e-05
-1.59644943676147e-05
-3.36841496688481e-05
-3.97472235298155e-05
-5.8497515284433e-05
5.05586768858274e-06
4.69324800367692e-06
-5.75809163564862e-06
2.60101801325769e-06
-4.91609186752691e-05
1.46386636626807e-06
-2.05086468720855e-05
-2.15686431944316e-05
-3.85626302418676e-05
-1.42614127084411e-05
-4.62059960969527e-05
-5.26086045072323e-05
-2.8169385870493e-05
-2.01466889859009e-05
-3.86284536213988e-05
-9.08576994938351e-06
-2.83278027715051e-05
-1.95719664477875e-05
-9.83722646044829e-06
2.67898838633619e-05
-4.3418472548769e-05
-2.9999196636461e-05
-4.87759854942414e-05
-2.69524924190648e-05
-5.64803284744505e-06
-3.50851239649118e-05
-4.96900714657731e-05
-2.3302521719036e-05
-3.51967125362363e-05
-3.47951424310031e-05
-1.85789164311556e-05
-3.99591521808082e-05
-4.98754046832913e-06
-3.56786674067341e-05
-2.99936228200373e-05
-2.6870488809993e-05
5.47703396946444e-06
-1.8198637773789e-05
-4.65539938193355e-05
-2.23440890598175e-05
-4.12505672537928e-05
-1.7228551240966e-06
1.5596868558177e-06
-1.10706250892095e-05
-4.78586399213033e-06
-4.83708340301896e-05
-1.37740803892109e-05
-3.27473856927923e-05
-3.19102262380683e-05
-3.44006613031937e-05
-5.69061581926987e-05
-3.23387223366632e-05
-3.66029879253103e-05
-2.43963280271651e-05
-4.1072664632717e-05
-2.33859843338848e-05
-4.06696284159641e-05
-3.78199876145069e-05
-3.91490584505963e-05
-5.17538167719556e-05
-3.75798722510311e-05
-5.97891983382776e-05
-2.94639968013594e-05
-4.48227446057319e-05
-2.49461591166561e-05
-4.24076451500929e-05
-3.82251657878247e-05
1.05685740913665e-05
-3.56702355325337e-05
-1.84809650319865e-05
-2.35177060952217e-05
-4.33363542839119e-05
-1.44949029344858e-05
-1.59384433240422e-05
-4.99101653760383e-05
-5.44156676480017e-05
-3.68430105827356e-05
-2.96593455883226e-05
-1.93219863850472e-05
-8.86166212309514e-06
6.59311701759612e-06
-1.1538847251809e-05
-8.21901275788716e-06
-3.72552842576509e-05
-2.6361519225151e-05
-2.99560700450576e-05
-1.70516158169617e-05
-4.99095590196063e-05
-2.40781946580366e-05
-3.8815202590494e-05
-2.12598300969621e-05
-2.87611928327664e-05
-2.12253705156968e-05
-2.26627919734662e-05
-3.25936131622151e-05
-1.4704438231505e-05
-4.18875058437544e-05
-1.72414393246726e-05
-3.76376234655392e-05
-3.02473571881763e-05
3.78445956100527e-06
-3.69791484950284e-05
-3.51878329181714e-05
-2.38123150543689e-05
-4.16170785435719e-05
-2.68042226983654e-05
-5.00183184268111e-05
-4.36095397796444e-05
-2.11174771775185e-05
-2.44953382323004e-05
-1.18483632508325e-05
-5.75461422161609e-07
-4.22234292667274e-05
-3.18829376107465e-05
-6.16686962168767e-05
-2.83007188880389e-05
-3.32805222200654e-06
-5.91483267769535e-05
-4.64369773669541e-05
-3.852882757491e-05
-6.27537417839595e-05
-3.88295822001867e-05
-5.07108797553141e-06
-2.59785156011082e-05
-3.14288303325393e-05
-5.11640934467901e-06
-2.22018855756539e-05
-3.09779341045858e-05
-5.93162863151144e-05
-2.36814354919408e-05
-2.45141769325889e-05
-4.1535452566164e-05
-4.32871091839251e-05
-4.49075291281971e-05
-4.88006520205973e-05
-1.37397498092298e-05
-6.4708010129648e-05
-2.47919137300995e-05
1.54559551719214e-05
-4.14800502288833e-05
-4.95752306867343e-05
-2.51600042837077e-05
-4.2162170733387e-05
-4.59361673641639e-05
-2.21908974513613e-05
-1.51937702643439e-05
-1.71780589514461e-05
-1.44625959144561e-05
-2.98589304018864e-05
-2.71554071947508e-05
-1.18665968995971e-05
-4.88738137599722e-05
-1.9596677927022e-05
-3.69351374763995e-05
-2.72893453679057e-05
-3.28527229192307e-05
-4.2651634227404e-05
-3.08513343956577e-05
-6.07289683823566e-06
-3.57242709265365e-05
-3.69925973565746e-05
1.53211589188014e-06
-1.26460434041462e-05
-3.1097351419991e-05
-4.96833345473234e-05
-5.72941483936375e-05
-3.33133117621141e-05
-1.29185503732227e-05
8.23558393166826e-06
-4.54618917510361e-05
-4.35882090689548e-05
-4.43611870435278e-05
-3.9584837856374e-05
-1.82313514383225e-05
-2.4128288761398e-05
-6.3566379469435e-05
-2.55049828410115e-05
3.00139837796352e-06
-4.12293699750608e-05
-2.3044552522513e-05
-4.85200070454846e-05
-1.60737345652419e-06
-2.08582318166876e-05
-5.4653514834696e-06
8.9099316084812e-06
-1.39829976315374e-05
-1.11017973841406e-05
-5.04915923673721e-05
-3.22147380518902e-05
-3.99843315633108e-05
-5.21002935954e-05
-1.71483108117504e-05
-4.8343387727485e-05
-3.74852359675981e-05
-2.27955671250769e-05
-5.09467039417603e-05
-2.75826494581864e-05
-5.7957172121204e-05
-5.28388079868238e-05
-1.89252753818351e-05
-3.69943415163284e-05
-1.30599076849267e-05
-2.84562513714564e-05
-3.18781292067485e-05
-2.53951959516077e-05
-2.1853035270648e-05
-3.27196125416533e-05
-4.10741572184909e-05
-4.71002534586207e-05
-2.25129827684695e-05
-3.84662347571732e-05
-5.49790441100423e-05
-4.13922273310813e-05
-2.23425960587283e-05
-2.78783909980417e-05
-8.77766259084134e-06
-5.21911609165305e-05
-4.85265739668686e-06
-3.23593130480187e-05
-2.34672679082537e-05
-3.37149015893125e-05
-4.05509126040831e-05
-1.96667671580708e-05
-2.19960446114916e-05
-3.5190100566034e-05
-6.10972185814583e-05
-3.12371547169805e-05
-2.56025959320392e-05
-2.99757934302915e-05
-5.98202063380681e-05
-4.04409020627062e-05
-7.13318881339232e-05
-2.6289608337249e-05
-2.73046219058398e-05
-2.16237379448596e-05
-1.85228387798095e-05
-2.91324527655015e-05
-5.4182180049371e-06
-3.49738232243066e-05
-5.95804265411215e-05
-5.69127364195885e-06
-2.19975567198417e-05
-1.57770243768063e-05
-1.84647553938341e-05
5.42319110824253e-06
6.99953478622495e-06
-3.02037716677669e-05
-2.45825506003905e-05
-1.48538018636957e-05
-4.29646251341364e-05
-2.75437807471593e-05
-3.8947643647965e-05
-2.5686458213166e-05
-6.72177600119493e-05
-9.13584542779181e-06
-3.77407403815072e-05
-7.81828078152692e-06
-2.7311284328709e-05
-5.76183816484406e-05
-5.91964781354493e-05
-3.07246792116253e-05
-2.72740186057614e-05
-4.69811630812947e-05
-1.30733821374812e-06
-4.74877558416471e-06
-3.98055196960296e-05
-2.14558050845923e-05
-4.93149372507982e-05
-6.60960908810818e-06
-4.41820928431056e-05
-4.72747316171044e-05
-3.61467756964105e-05
-2.42091789383336e-05
-1.93667801077191e-05
-6.43344851768435e-06
-3.2352240887978e-05
-2.62041029682563e-05
-2.45648068454254e-05
-2.31428325110387e-05
-3.5320866783689e-05
-3.15373150611511e-05
-2.82759772653611e-05
-1.28284637675885e-05
-1.80521674778383e-05
-4.45030014760611e-05
-2.83522767971712e-05
-2.10727305839113e-05
5.62688953961229e-06
-3.9187806089589e-05
-4.82721513708498e-05
9.61029760903363e-06
-2.85574679470214e-05
-8.31879045855408e-06
-5.3104785913767e-05
-2.94167917988392e-05
-8.61274592285439e-06
-3.51061546269984e-05
-7.55089764413981e-06
-1.53162801467641e-05
-3.69612897987929e-05
-3.61158376913184e-05
-3.14739317342376e-05
-4.1671703372917e-05
-3.20774921459744e-05
-1.82805863535253e-05
-4.24667110093988e-05
-2.09704447985359e-05
-3.40738922600573e-05
-4.05296038205437e-05
-1.39074238294822e-05
-2.88858655276878e-05
-5.20506624949737e-08
-2.54815121413801e-05
-2.61217422868728e-05
-3.05835635312023e-05
2.97481611529021e-05
7.62143966550236e-07
-3.26280253583822e-05
-4.89855120252772e-05
-3.3186230248881e-05
-3.11868889849862e-05
-3.62489688302058e-05
-2.3001952212146e-05
-4.25292276727595e-05
-2.88863217747391e-06
-1.83978162660108e-05
-1.03924173647108e-05
-6.26578676837752e-05
-4.01154014468825e-05
-8.04479833968434e-06
-2.57420696483578e-05
-3.07038922796113e-05
-3.79116550031559e-05
-3.52887014719212e-05
-2.92522920842051e-05
-3.90534983154802e-05
7.03892512149847e-06
-3.32247793181611e-05
-3.13980339193288e-05
1.77029092017386e-06
-2.41388815300452e-05
-2.33074737333873e-05
-2.46522902979912e-05
-4.95810700120913e-05
-4.17238880140016e-05
-2.48129968264725e-05
-1.44747375076516e-05
-6.11591180662961e-05
2.7669099288519e-06
-2.82713093855302e-05
-3.82381229432517e-05
-2.93230005916952e-05
-1.51123707403586e-05
-1.26559702354069e-05
-1.00555055875031e-05
-4.49774154932398e-05
-2.50940587482083e-05
-5.22356711048819e-05
-2.73900879949367e-05
-1.57850053534646e-05
-1.66482414504375e-05
-7.3359525072727e-05
-4.1751559862938e-05
-4.44495937302404e-05
-2.24030639709438e-05
-3.47891227977939e-05
-3.27020857405335e-05
-3.67869900174102e-05
-4.73816366419279e-05
-2.08242609245449e-05
-4.87821834154688e-05
-1.10665264018962e-05
-6.13729358084633e-05
-2.42529943479406e-05
-3.89721475761491e-05
-3.10151632842816e-05
-1.06343389025019e-05
-2.95658190742852e-05
-1.68437279889828e-05
-5.97018055840597e-05
-1.98511245674353e-06
-4.55857113923419e-05
-1.63657350520867e-05
-1.65142152208006e-05
-4.70170477031926e-05
-3.47640476702746e-05
-1.44633448675387e-05
-4.59911709785364e-05
-1.01413939721858e-05
-3.82387675378775e-05
-2.69363570882388e-05
-3.61001958431189e-05
-4.46358390066093e-05
-2.03116790830198e-05
-2.96828575040086e-05
-3.2873830315581e-05
-2.56710595755862e-05
1.84230286562185e-06
-7.36838732559504e-06
-4.03891014559251e-05
-1.25867399401272e-05
-1.97891820047263e-05
-1.5015523635592e-05
7.34227595197358e-07
-1.8032051471518e-05
4.35575136851071e-06
-1.70678941412715e-05
-4.24064941406856e-05
-3.80086376267339e-05
-4.62997040770297e-05
7.05279073744277e-06
-2.56385133549909e-05
-4.36866906009245e-05
-4.46158649204994e-06
-3.51994280979893e-05
-4.0127102496637e-05
-1.39775600862946e-05
-3.4486553133112e-06
3.3817350307193e-06
-4.09278546638538e-05
-1.91931058189656e-05
-3.01364392486054e-05
-1.15456490842705e-05
-2.60500333499111e-05
-4.75484329977162e-05
6.31797516510785e-06
-3.93674865485005e-05
-3.26695225632711e-05
-5.41421187020645e-05
-1.87334692461608e-05
-2.02693701665185e-05
-2.05439459358458e-05
-4.2319699060959e-05
-4.23744524237143e-05
-2.61083308470012e-05
5.35542272162372e-07
-1.93983148587428e-05
-7.54094237659974e-06
-3.04616508332926e-05
-6.3937759364711e-06
-3.07159102620159e-05
5.18757170786509e-06
1.45190945832714e-05
-1.96094366126605e-05
-2.8323163464471e-05
-2.08843576055217e-05
-5.63340881798513e-05
-3.14331155368614e-05
-4.55490590913169e-05
-8.03914881009256e-06
-2.73617099277036e-05
-3.27908923847637e-05
-2.57617497569665e-05
-3.55265186471736e-05
-3.68600727477581e-05
-1.95828268349339e-05
-2.7691822740059e-05
-2.79249944535218e-05
-2.449927789967e-05
-7.69030021022301e-06
-4.2054336130639e-05
-4.41464932315093e-05
-4.90892548726257e-05
-3.84003926726916e-05
-3.33185714820811e-05
-2.83792076507683e-05
-5.20800481087328e-06
-5.49936778799396e-05
1.75598580769026e-06
-3.14194445909299e-05
-2.16113736217569e-05
-3.36987898130155e-05
-2.44445412605416e-05
-2.37583280427246e-05
-2.77060352004834e-05
-5.06411302024786e-05
-4.45262142764379e-05
-5.78711616446379e-05
-1.61436962230853e-05
-1.49238955074259e-05
-7.82119102565083e-06
-3.11184982211602e-05
-5.02216832876488e-05
-3.34454345293743e-05
-2.92774351332124e-05
-4.16455396729885e-05
-1.3560585808055e-05
-2.13837725958839e-05
-5.3914238238703e-05
-4.28023788271883e-05
-4.92848162086081e-05
5.35634726886248e-07
-2.48930721444822e-05
-2.10850188574435e-05
-5.66583991807891e-05
-5.37620797286239e-05
-2.34585012474718e-05
-1.40356636530407e-05
-2.88105738129543e-05
-1.64044740167852e-05
-3.31977129450014e-05
-4.21408071764038e-05
-7.40428947106901e-06
-5.78000415553661e-05
-1.3254317789502e-05
-3.28679779080562e-05
-2.52903526284575e-05
-2.35281443790908e-05
-2.48819858670842e-05
-4.39761510312006e-05
-3.99233319408509e-05
-4.29014395905123e-05
-4.10728091406936e-05
-1.64992805117879e-06
-4.85588137135347e-05
-1.42981324918409e-05
-2.587915831452e-05
-5.42549199088876e-06
-4.15026632579146e-05
-2.27113508715536e-05
-2.25240799481412e-05
-4.73379541286813e-05
-3.58363289179166e-05
-1.29880093076738e-05
-8.30709281328785e-06
-4.13397884058598e-05
-3.2438175361379e-05
-1.40903819649153e-05
-1.87862581190001e-05
-3.91519421712216e-05
-2.48506058219016e-05
-5.39970193065154e-05
-1.43980378729177e-05
-2.62749028654318e-05
-4.083292144261e-05
-4.15495643288402e-05
-2.92173843349011e-05
-1.92746306882613e-05
-4.31645952669783e-05
-3.80905431289367e-05
-2.73452817247272e-05
-3.80159862585782e-05
-4.85112344946688e-05
-3.29339746918327e-05
-3.17187436855674e-05
-3.08882442149181e-05
-8.94949830170155e-06
-4.17135759054234e-05
-4.69917115318981e-05
-1.71110760020137e-05
-1.71722068776339e-05
-2.39443949383703e-05
-4.71872439999633e-05
-3.28714896651228e-05
-1.51068105437775e-05
-3.79259815680011e-05
-1.62510315169095e-06
-2.54041918468727e-05
-2.69392727715734e-05
-2.45638536842427e-05
-2.12982586698858e-05
-3.01755949466729e-05
-1.77990021127428e-05
-3.25602530955209e-05
-4.46223359969821e-05
-3.47103249395409e-05
-2.09223736122534e-05
-2.34953922716188e-05
-4.55133060036789e-05
-5.6856592932032e-05
-5.51881121101049e-05
-3.01273199787037e-05
-3.6273731805901e-05
-2.92834484947576e-05
-2.73320912640582e-05
-2.30822398748569e-05
-5.70259320918234e-05
-5.83498890211967e-05
-1.75728266984027e-05
-2.84928238470467e-05
-3.1782484607344e-05
-2.08139650297442e-05
-3.72065357140485e-05
-4.00864484186264e-05
-5.1417050978319e-05
-6.75169219148786e-06
-5.37992098487926e-06
-4.56080293290161e-05
-3.05574436967199e-05
-5.47658239774075e-05
2.68756673044461e-06
-2.4665570129565e-05
-1.64345222305419e-05
-3.46494639738656e-05
-2.55296769009533e-05
-3.00043684821313e-06
-5.41619708804976e-05
-5.32025603386318e-06
-3.67411933852327e-05
-2.14279537521919e-05
-4.79347544316979e-05
-3.28796526593124e-05
-5.04601288508514e-05
-2.22096606525206e-05
-2.57249900767134e-05
-2.84473794025176e-05
-2.40016007899172e-05
-4.77316499454274e-05
-2.68862765659167e-05
-4.18409680898e-05
-3.24832588323462e-05
2.44590009902829e-06
2.78131079969685e-06
-2.62578370912226e-05
-1.56364732125614e-05
-4.1249511819402e-05
1.29846152873692e-05
-3.96584697286652e-05
-3.44915292273682e-05
-2.4004403589485e-05
4.7470628766572e-06
-4.30061804118902e-05
-4.06414704408724e-05
-3.20934101224265e-05
-2.23804933005099e-06
-2.54295567863457e-05
-1.30325234411122e-05
-3.57934934416523e-05
-3.8215934637771e-05
-3.15317850865239e-05
-2.66812219376585e-05
-3.41430786975178e-05
-3.01902403251754e-05
-4.23855491015654e-05
-1.98791544089568e-05
-1.66388684678022e-05
-3.67138628719193e-05
-6.90172365905735e-06
-5.32613120729883e-05
-2.62374740235784e-05
-2.94796542097902e-05
-1.31299650148759e-05
-3.65054381052387e-05
6.93957195157235e-06
-2.27965076698081e-05
-5.02006843203547e-05
-4.98505568174955e-06
-4.08286200552828e-05
-3.72536583382648e-05
-3.02307747593115e-05
-4.4834578826012e-05
-3.25320887802172e-05
-1.72597977797289e-05
2.15818022090977e-06
-2.67708846443598e-05
-1.19374275434564e-05
-1.33754854565805e-05
-8.10063762844744e-06
-3.21589151042714e-05
-3.43624844539824e-05
-3.85097373262387e-05
-2.92265176365875e-05
-3.05437363460827e-05
-9.41212286201642e-06
-2.86245952479083e-05
-2.52779989056478e-05
-1.66889872759845e-05
-2.32794171010338e-05
-3.13584641479424e-05
-4.13623583598598e-05
1.14776184798869e-05
-3.93069172070304e-05
1.85194465426621e-06
-5.30913990044925e-05
-4.82159524042085e-05
-3.05457966444689e-05
-3.9425900873585e-05
-2.42528726169327e-05
-3.5010554928299e-05
-4.94710562551514e-05
-3.01261523084113e-05
-7.28305157536608e-06
-3.15392718069652e-05
-2.77262909805885e-05
-4.64893930442478e-05
-4.66388767792254e-05
-4.79530430119154e-05
-4.10820529659815e-05
-8.36035422403771e-06
-4.71757820147344e-05
-2.71618847464911e-05
-1.02312761617415e-05
-3.46891696820154e-05
-1.57918291956893e-05
-3.72184653108294e-05
-4.07623802244496e-05
-5.8951378302622e-06
-1.77221869476737e-05
-5.26832878991258e-05
-1.28888245235393e-05
-2.74027691354808e-05
-4.39774703229288e-05
-4.47669827181684e-05
-3.70535751546257e-05
-2.05976124998128e-05
-1.82009726391865e-05
-3.45161477636304e-05
-1.82573083539419e-05
-4.42055702469647e-05
-3.29785085695936e-05
-1.4262247011984e-05
-1.23083019008651e-06
-4.5327695708912e-05
-2.22617777605428e-05
-5.1548929942705e-05
-4.60451810701835e-05
-3.15116839635669e-05
-3.90812183026122e-05
-1.57990425831544e-05
-2.28361282242984e-05
-1.97874320091573e-05
-3.39624903817367e-05
-4.84930611715485e-05
-2.58379535239014e-05
-3.96141025159543e-05
-1.6696523382727e-05
2.99944454879875e-06
-3.82774178441285e-05
-7.33836983342329e-06
-1.86756510034662e-05
-2.47269885855548e-05
-1.52422172973821e-05
6.8890262172126e-06
-1.69290646272961e-05
-2.25091292041609e-05
-2.74838740776807e-05
-3.43312507323935e-05
-2.11147463592761e-05
-1.0634908480199e-05
-2.96592136900203e-05
-2.68678688691431e-05
-2.83728678888575e-05
-2.68996154183531e-05
-3.2391176272088e-05
-3.20407823619985e-05
-2.62507396917255e-05
-3.8223390006852e-05
-6.32311322676431e-06
-4.16892409781417e-05
-1.99597508460562e-05
-2.93376799747856e-05
-3.7495225976358e-05
-3.40343501855671e-05
-3.3812081336884e-05
-2.4133536604616e-05
-2.28611400834867e-05
1.69771783914921e-05
-2.0719057490625e-05
-3.57441335089208e-05
-5.52409779061213e-05
-3.20411309567453e-05
-1.75300166611307e-05
-2.45285418384393e-05
-1.75383981235102e-05
-3.99741783768834e-05
-4.09564430782339e-05
-2.55964697170315e-05
5.84580320282844e-06
-2.91304789813884e-05
-7.10701514671548e-06
-6.36335331882056e-05
-5.63682373577905e-05
-2.51436161968475e-05
-4.8928002468996e-06
-3.96811786326181e-05
-4.80396984616501e-05
-3.12222649663113e-05
-3.87497413884017e-05
-4.11422671041905e-05
-3.05866352595369e-05
-1.45221130152296e-05
-5.46224323734783e-05
-5.87883233363005e-05
-2.44413283209429e-05
-3.30947132206066e-05
-3.44916866981381e-05
-2.12242471209293e-05
-5.81246247333778e-05
-4.80546976072727e-05
-1.14711914131306e-05
-3.7197402124773e-05
-4.6549048818105e-05
-5.35443756634843e-05
-2.36010352834993e-05
-3.94974105683654e-05
-1.85007912997087e-05
-8.63479569771707e-06
-1.77659910811282e-05
-1.1756093864568e-05
-5.5214929313966e-05
-2.88214306103703e-05
-2.08634865844622e-05
-1.36665663348654e-05
-3.0965035153017e-05
-3.16045486794289e-05
-3.65299448769118e-05
-1.67102623944548e-05
-2.82096319610437e-05
-3.58991112080046e-05
-1.10102834474872e-05
-1.46155648425352e-05
-2.24528215153594e-05
-3.72598351134289e-05
-1.94847191840536e-05
-2.81226895029519e-05
-1.63683907787571e-06
-2.01750628465792e-05
-2.90356663012028e-05
-3.22052944156136e-05
-9.23644496513464e-06
-2.9443465537734e-06
8.48992476254943e-07
-3.22685494397584e-05
-4.71670220283947e-05
-3.63575576051914e-05
-2.60118443873841e-05
-7.06189072703143e-05
-6.3795920658108e-06
-4.96175562027442e-05
-2.66593180282889e-05
-1.02018411441592e-05
-5.263158056361e-05
-4.58664193845156e-05
-8.56139624656088e-06
-2.50189030066067e-05
-3.45424832970682e-05
-2.19130187700154e-05
-2.22145816184538e-05
-1.29075326744163e-05
-4.68679554929538e-05
2.09467413197141e-06
-8.93126855034798e-06
3.28420194778419e-06
-1.86555906460029e-05
-4.72884202060962e-05
-1.82856408527741e-06
-2.99123874151015e-05
-2.61207841355983e-05
-3.78427516110405e-05
-3.94409965789742e-05
-2.29114971242659e-05
-5.29233019435554e-05
-3.10441257818652e-05
-2.13283098436727e-05
-2.49721850896358e-05
-1.62286256831764e-05
-3.33341318680801e-05
-2.51974252246502e-05
-2.23544901858082e-05
-1.42183301637729e-05
7.22600991612798e-06
-2.05260926453201e-05
2.14824171162684e-05
-1.13571627921623e-05
-2.68515353843497e-05
-3.54919460210897e-05
-3.21337132063031e-05
-3.49580130427636e-05
-1.86248760820158e-05
-2.36454025781029e-05
-6.16981037998283e-05
-3.50254899887292e-05
-5.20185281396082e-05
-1.65605624124283e-05
-2.23045141809091e-05
-2.73944962334613e-05
-4.35161951504004e-05
-2.75321022706254e-05
-1.18700442742599e-05
-2.56161910974677e-05
-4.47280121085107e-05
-2.5200786720246e-05
-2.18563444723963e-05
-1.95040076807224e-05
-4.72685926114991e-05
-3.7814125809526e-05
-3.34751613916989e-05
-5.12154185924496e-05
-3.0911550211068e-05
-2.49256821196099e-05
-1.61996551116949e-05
-1.11872658937369e-05
-2.82019772706745e-05
-3.66544331620741e-05
7.85314697693972e-06
-2.38252019654207e-05
-7.60036707440507e-06
-2.78470875963435e-05
-3.27715486855155e-05
-1.96547921250747e-05
-1.38959238558322e-05
-4.60173432540795e-05
-2.77112934528305e-05
-2.83467997988675e-05
-3.72931640392698e-05
-8.76771718369249e-06
-2.57697667996788e-05
-1.75935584524149e-05
-3.23986152417652e-05
-3.97865658852652e-05
-3.6147339912284e-05
-3.41218737296135e-06
-4.67813383381005e-05
-1.90891452953829e-05
-2.11406928847022e-05
-4.17463940585671e-05
-2.98553057343745e-06
-5.93011112502645e-06
-1.01930346952075e-05
-7.56089696548946e-05
-6.52387545545567e-05
-3.17649910213102e-05
-1.98282406474782e-05
-1.26234802256771e-05
-3.72222616546497e-05
-2.73685024597162e-05
-2.71489738410955e-05
-4.50334020576917e-05
-4.10036372954039e-05
-3.53140207061962e-05
-1.04569577787473e-05
-3.10294349151465e-05
-5.07594964387101e-05
-2.60562838334122e-05
-2.72503127204063e-05
-1.34548780887219e-05
-6.78921235625345e-05
-3.04445396525732e-05
-4.24722710459918e-05
-2.12920117028559e-05
-5.09462417381147e-05
-1.8428532225229e-05
-2.61766146446481e-05
-3.87300058648504e-05
-5.01959249495804e-05
-6.51417192531357e-06
-4.90971172586598e-05
-1.93415135641092e-05
-4.42447688791936e-05
-4.93506212997541e-05
-5.09039894695839e-06
-2.21008481894735e-05
-1.35071763383795e-05
4.88452158281851e-06
-2.53722089656149e-05
-2.61254755375177e-05
-3.79088997464956e-05
-1.19809947386743e-05
-5.01885443452485e-05
-4.96897264495062e-05
-9.75020224041599e-06
-5.28062061469964e-06
-3.00240709710055e-05
-1.56644943042355e-05
-1.03094493408628e-05
-2.85132863703905e-05
-1.92249851902611e-05
-3.53703089231971e-05
-2.15349528614259e-05
-2.92725474435356e-05
-5.9071826655733e-06
-5.57700391951569e-05
-7.32723310294736e-05
-3.38037248214956e-05
-1.11858045090878e-05
-1.7066458884392e-05
-3.81752229831192e-05
-6.45596633938808e-05
-5.00428933458984e-05
-3.52684386323144e-06
-3.22588970672322e-05
-5.11745959656939e-05
-8.78244661951427e-06
-2.97255708399496e-05
-4.31521915638807e-05
-2.15898652401746e-05
-1.5176286348169e-05
-4.03882039338009e-05
-4.87155183505568e-05
-2.67172606517951e-05
-1.93874773095571e-05
-5.20319991540991e-06
-3.2506966196164e-05
-1.89070291694394e-05
-6.28853524515683e-05
-1.66852088426627e-05
2.47420248631561e-06
-5.72882261595771e-05
-2.45586735446938e-05
-8.99498187662663e-06
-2.58162387427394e-05
-4.35297655979578e-05
-6.5811517627951e-05
-2.63791559228545e-06
-2.71623256045006e-05
-1.39004292862277e-05
-3.37835093697449e-05
-5.25497124112313e-05
1.40513123691116e-05
-7.4945954874845e-06
-3.36174021720288e-05
-1.8809011051993e-05
-6.14882741947689e-05
-9.64994450985883e-06
-3.16515058248538e-05
-3.90257551174595e-05
-1.87403948228193e-05
-4.44708500551095e-05
-4.49797496787418e-05
-4.52926183745566e-05
-1.92946370128435e-05
-3.04268881475241e-05
-2.04313150589287e-05
-3.70030121056302e-05
-3.62025824718513e-05
-6.03165913216691e-05
-1.1018430935052e-05
-2.5757856904941e-05
6.87434551183776e-08
-4.6529361381519e-05
-2.60143160456571e-05
-4.30904529260059e-05
-1.19901050090966e-05
-3.84045100297333e-05
-4.8659156355105e-05
-2.58590521954939e-05
-6.67096721856215e-06
-1.53280580011277e-05
-1.61885206833976e-05
-1.95901053442076e-05
-7.06141997192283e-05
-3.10430173495799e-05
-2.97869683658477e-05
-4.54236226869012e-05
-1.7944037151907e-05
-3.21374240245674e-05
-3.55658987022312e-05
-4.02227560771599e-05
-5.07751835304666e-05
-2.5721509763059e-05
-2.71048451551273e-05
-3.49749470984032e-05
-2.45872542399909e-05
-5.44691734569622e-05
-3.09887133121025e-05
-1.5181480278059e-05
-4.14055204623099e-05
-8.80716470676219e-06
-5.34784020418815e-05
-3.37269123905673e-05
-2.41885723517826e-05
-3.64452666339633e-05
-1.14364589589555e-05
-1.39905135981612e-05
-3.51451643193233e-05
-2.13033185425109e-05
-2.71919899767013e-05
8.00164960928058e-06
-4.51117861014375e-05
-4.44171745989483e-05
-1.98073578059635e-05
-4.74437377263318e-05
-1.31060254001915e-05
-3.64478346013877e-05
-1.13952438690208e-05
-3.37636771449801e-05
-2.72047732138057e-05
-5.67095070156783e-05
-3.05459995411154e-05
-2.45342594093121e-05
-2.1223671133737e-05
8.21320210916526e-07
-1.62828638921577e-05
-4.16064070375177e-05
-1.46154071787353e-05
-3.27556976489873e-05
-2.70835498168777e-06
-3.21703034889068e-05
-2.55311859688601e-05
-3.43496603039676e-05
-4.97606955905008e-05
-5.36720690500986e-05
-3.21810690261845e-05
-1.09144729384235e-05
-4.75855779368829e-05
-3.8455622961188e-05
-3.16266333624044e-05
-4.22529705225462e-05
-3.19670843854156e-05
-2.48596250691529e-05
-2.11702565598381e-05
-1.31174078645638e-05
-1.34991823529717e-05
-3.65990985618416e-05
-2.77451247328931e-05
-2.20609272777937e-05
-2.19013284661925e-05
-3.4598932187189e-05
-4.31823539731991e-05
-4.526246807264e-05
-1.65004045151905e-05
-4.33489255917823e-05
-2.87918635988462e-05
-2.90708271005161e-05
-2.66067229454672e-05
-3.87440230428581e-05
-3.21865260696645e-05
-3.20227952606236e-05
-4.77629190338975e-05
-1.20818852722292e-05
-7.41261955186492e-06
1.36811906538978e-06
-3.51605878442098e-05
-3.51315333806718e-05
-5.21928864238435e-06
-4.35424079782671e-05
3.71880345447271e-06
-3.74680316629835e-05
-3.15605651518239e-05
-1.5671918018569e-05
-4.68366428870919e-05
-4.51097147353316e-06
-6.43454055312498e-06
-4.25018345588418e-05
-2.30087530133533e-05
-2.22718422400658e-05
-3.89772479927458e-05
-2.64626539903949e-05
2.28327332027452e-05
5.21027549136262e-08
-2.21475058276321e-05
-2.8518144293624e-05
8.13079768614356e-06
-1.08155405668903e-05
-1.76627875156248e-05
-3.97398295558964e-05
-5.0687724935052e-05
-1.59435061925504e-05
-3.64850218492062e-05
-4.56951683531715e-05
-1.0731877420851e-05
-1.14052256520004e-05
-3.13759308250043e-05
-6.07526936565999e-06
-1.77723849772676e-05
-1.28036778313052e-05
-2.62045262355931e-05
-4.45561214397415e-05
2.21169980228236e-06
-1.60479821466437e-05
-5.83226881324184e-05
-1.52938064476198e-05
-3.7279088989749e-05
-6.11378709911988e-05
-4.42219225678594e-05
-2.19312634351429e-05
-1.36351591846864e-05
-3.01808700259041e-05
-3.68725271202123e-05
1.13071425948023e-05
-3.65884802829054e-05
-2.89267305964989e-05
-3.07248953552957e-05
-4.6326786079708e-05
-2.49713066478504e-05
-4.28152988011337e-05
-2.32870355957533e-05
-3.7016009580699e-05
-1.35780653925696e-05
-4.78949773964038e-05
-2.60541885714854e-05
-3.55255973859888e-05
-2.49610547712286e-05
-3.8280141478372e-05
-3.04887679319621e-05
-5.48055719560348e-05
-9.07033834390665e-06
-6.09985694049008e-05
-7.77454054578894e-06
-3.85591995430862e-05
-4.4695620461679e-05
-4.66849485178306e-05
-2.74393700900701e-05
-3.80800781436724e-05
2.28753376575714e-06
-5.82868921855465e-05
-2.06230223993226e-05
-2.76061167606769e-05
-3.31722635185663e-05
-9.84327391660636e-06
-1.71092689842147e-05
-4.10264184969619e-05
-4.69607066935224e-05
1.35311855166368e-06
-9.15356093633567e-06
-1.82796417223676e-05
1.78175124720038e-05
-1.26449903066441e-05
7.12939993387152e-06
-4.82681799433651e-05
-1.34105375348195e-05
-1.05665127345555e-05
-3.62198001467837e-05
-3.19782031887537e-05
-2.71469254083106e-05
-3.57108974152134e-05
-2.62893228476918e-05
-2.39883121877247e-05
-1.97948129568152e-05
-2.90621645876937e-05
-5.87776150611786e-05
-3.87233529414083e-05
-2.8438546358584e-05
-2.56817567115252e-06
-4.33637429480615e-05
-2.20057604341214e-05
3.26226131099628e-07
-2.42486123944003e-05
-5.25106797384433e-05
-4.28187719867745e-05
-5.66414070753388e-05
-4.22055950142633e-05
-8.32484477273215e-06
-5.10856788042466e-05
-3.21110286261955e-05
-3.51371740486976e-05
-9.25323944458544e-07
-3.36860549905081e-05
-9.91899533243884e-06
-4.91218416354163e-05
-3.07745613475527e-05
-1.8575807648086e-05
-2.5634775617537e-05
-5.07323108509745e-05
-3.28845947377487e-05
-3.39999333185853e-05
-3.50371875758688e-05
-2.14410078930256e-05
-3.25799163268867e-05
-1.20616792162574e-05
-4.86579047971608e-07
-3.78853479707142e-05
-4.2483060831103e-05
-3.74657209510051e-05
-2.94043461151226e-05
-8.02886247562218e-08
-3.01908878124671e-05
-3.51734014495416e-05
-2.5143077313953e-05
-3.71712615425051e-05
6.33621117515881e-06
-3.26191159865739e-05
-1.99925345427537e-05
-5.40015459292924e-05
-4.5955323830195e-05
-3.46009410971497e-05
-2.8382048027523e-05
-1.4525671342533e-05
-4.79116440948544e-05
-5.16828495347773e-05
-4.29377874033034e-05
-6.10867297284258e-05
-2.3953286170904e-05
-3.12830871377607e-05
1.46341410516634e-05
-8.34322464523784e-06
-1.1437631597773e-05
-4.27468416485595e-05
-3.83120505475008e-05
-1.87404408115284e-05
-2.26909432246323e-05
4.87115331052464e-06
-3.28769327533357e-05
-2.75636114899691e-05
-2.63356992680654e-05
-1.46145650644408e-05
-4.573728435766e-05
-5.92466864127438e-05
-4.72669636765953e-06
2.01895504527469e-06
-5.35039991379253e-05
-2.95906816105788e-05
-5.47848063890563e-06
-3.31608065997969e-05
-3.22286442955219e-05
-2.73447277140863e-05
-3.49526382229152e-05
-6.40178500086717e-06
-5.55922434824669e-05
-2.42666825513581e-05
-1.20296538372623e-05
-2.71456016112728e-05
-3.2659381431781e-05
-2.72874037124739e-05
-3.32813486809081e-05
-1.50133428721109e-05
1.26437986298227e-05
9.88920555069172e-06
-1.46279493715021e-05
-2.98398049427212e-05
-1.02727533873766e-06
6.70041947954918e-07
-2.97224964032006e-05
-1.47506620211839e-05
-3.40550162001978e-05
1.84565859673817e-06
-3.16357041745539e-05
-3.73638260663365e-05
-1.90334148069604e-05
-2.88434056582932e-05
-4.61876211356051e-05
-9.75043598053174e-06
-2.46856543240999e-05
-2.60751151818808e-06
-2.58266177851513e-05
-3.19870603163207e-05
-3.37719416450263e-05
-6.17733306993662e-05
-4.72808928868063e-05
-3.45306938343439e-05
-5.74343167061742e-05
-3.11427182542502e-05
-1.18120982240267e-05
-2.85044318782936e-05
-2.58559728901305e-05
-4.32944770578655e-05
-3.76321062050586e-05
-3.97674092850937e-05
-2.65242235898526e-05
-3.096664952212e-05
-1.73286398728355e-05
-2.80372467118341e-05
-1.29464383743466e-05
-5.05811894022928e-05
-2.29000100631251e-05
-2.82701245604457e-05
-3.83730814247229e-06
-1.59166305061478e-05
-4.1809750081916e-05
-5.73992540054434e-06
-4.36493532339987e-05
-5.23266609632374e-05
-2.57160483646001e-05
-1.62277036945521e-05
-4.2190066637375e-05
-5.11502988979051e-06
-2.71245122986017e-05
-1.75200060969552e-05
-1.78034557990174e-05
-5.76046838625104e-06
-3.48823757210511e-05
-2.19195352333683e-05
1.25807931244741e-06
-4.31850588404816e-05
-2.72797901864731e-05
-4.40627224598235e-06
-4.26084675103688e-05
-3.08032316053418e-05
-1.28477257841872e-05
-5.6797680338094e-05
-2.69354219523714e-05
-1.87362751533763e-05
4.15142663904945e-06
-3.49913404812048e-05
-1.61789602142045e-05
-1.28902123458938e-05
-1.78559557118975e-05
-9.11796100063071e-06
-3.04577004132608e-05
-2.31046973337157e-05
-6.33269825829386e-06
-2.56618029077401e-05
-3.42039244912353e-05
-6.05591355232891e-05
-5.18944494496151e-05
2.53586042044085e-06
-2.66331302787403e-05
-4.32048814693623e-05
-3.51393747406027e-05
-4.48821798672495e-05
-2.58958390156393e-05
-2.96383763201024e-05
-1.29677831505186e-05
-1.14109553070488e-05
-5.16636859696235e-06
-4.61044984160344e-05
-1.92242593576579e-05
-1.25097153622502e-05
-9.44191244798972e-06
-4.8330978238974e-05
-3.4865108919858e-05
-1.25286687652351e-05
-1.70158900199868e-05
-3.92296152394792e-05
-2.6501017298063e-05
-3.01278230847527e-05
-3.32829977540378e-05
-2.94224315011016e-05
-3.4796112895788e-05
-1.21205756483661e-05
-3.49838239862702e-05
-1.8558507894516e-05
-3.25816917344977e-05
-1.50802424439547e-05
-2.39906754537151e-06
-3.91778200436455e-05
-5.00001256970357e-05
-7.06060186467393e-06
-2.84732108092605e-05
-2.42888879437236e-05
4.36706188631477e-06
-2.6760582805838e-05
-2.72272941250435e-05
-4.03338986654245e-05
-4.18878976559854e-05
-2.18907253494866e-05
-5.91579055228901e-05
-6.50162577578638e-05
-4.60369457887919e-05
-8.30075978694027e-06
-3.49369544045073e-05
-3.12947213662398e-05
-3.12095310657628e-05
-2.88922452144632e-05
-1.9767531602868e-05
9.61518092291724e-08
-2.52164301056011e-05
-6.58226965686232e-05
-2.19634566851378e-05
-3.95392979532692e-05
-3.89735792407545e-05
-1.78746221620342e-05
-3.98735756313292e-05
-3.02134009164644e-05
-2.19344038402497e-05
-5.16716451248681e-05
-4.73905659578173e-05
-4.56518761234736e-05
-4.54940562133886e-06
-2.40002700869341e-05
-3.09182150268589e-06
-3.20556777194021e-05
-1.7141286858736e-05
-2.57635943036854e-05
-6.28604783764086e-05
-5.49214041247792e-05
-4.64868496950121e-05
-3.10890737036647e-05
-3.34133438474322e-05
-5.37019526882771e-05
-3.3946876680568e-05
-2.38336315606558e-05
-4.79569431960193e-05
8.41206430414131e-06
-3.12319119576886e-05
8.11666731192594e-07
-2.3619394008902e-05
-1.24761013470036e-05
-3.38431997038652e-05
-2.57051438212573e-05
-3.02712945259848e-05
-3.61935305431074e-05
4.46880208444314e-06
-6.48052510111399e-05
-3.31316580751612e-05
-1.66525189206959e-05
-2.26503981936361e-05
-3.22642494208125e-05
-6.29259999642354e-05
-2.50259288521726e-05
-3.03548538384061e-05
-1.19846959316813e-05
-5.5361978603789e-05
-3.84755810602231e-05
1.23778391612856e-05
-8.27519200454552e-06
-5.73088309764933e-05
-3.26492456285218e-05
-4.51865101069166e-05
-3.05790054735062e-05
-3.52601023319659e-05
-2.85170330218819e-05
-6.29427474861547e-05
-4.23008452691999e-05
-3.33994432027113e-05
-1.96923438296135e-05
-1.23720089806533e-05
1.89154834041456e-06
-3.53896403940268e-05
-5.23805440510029e-05
-5.52145142299459e-05
-4.94600840819826e-05
-6.61059987866424e-06
-3.16040831099445e-05
-4.09761891424177e-05
-2.2871997981022e-05
-4.34863593502269e-05
-4.2423091902489e-05
-1.75330360643103e-05
-2.95366917383402e-05
-4.54206687025111e-05
-2.65647074965859e-05
-6.52208738372322e-05
-4.58728955061879e-05
2.53995337038537e-05
-2.35982043785722e-05
-3.95046590504612e-05
-2.59107380148993e-05
-4.78846399625405e-05
-1.71869696067014e-05
-3.17536998214427e-05
-4.48226840468254e-05
-2.63262591204639e-05
-4.00243261925366e-05
-1.66178418051807e-05
-2.75893640420365e-05
-4.71486488156243e-05
-6.45516135739404e-05
-1.75763207064135e-05
-1.34755083774885e-05
-3.55137368976711e-05
-2.82492112545283e-05
-1.88061918631524e-05
8.96902183005305e-06
-2.25395311888352e-05
-3.1001439003377e-05
-2.45075179535049e-05
1.21853136321715e-05
-4.18989599224386e-05
-2.47916358788077e-05
-6.05728863885818e-05
-1.82461908377703e-05
-4.49002572274331e-06
-2.77741798646802e-05
-1.63693387143845e-05
-1.5599372473581e-05
-3.71110883225439e-05
-4.71879848970189e-05
-2.01753884022859e-05
-4.85228632569512e-05
-5.38221045077497e-05
-6.89610411458428e-05
-5.03795483671112e-05
-1.41953070642651e-05
-3.99796606109574e-05
-4.25978408435466e-05
-4.79431809488565e-05
-2.76735596568208e-05
-2.75799133383503e-05
-1.04149589837382e-05
-5.03431125463814e-05
-2.07952755546228e-05
-4.67008315995222e-05
-1.49245883160849e-05
-5.77902913219187e-06
-3.4572345870597e-05
-1.57895034700052e-05
-6.6957265581037e-05
-3.16784957162295e-05
-3.0387198052971e-05
-3.20948294675676e-05
-4.33009452191087e-05
-6.02121439128469e-05
-4.10559066913881e-05
-4.35837724109463e-05
-1.56304537722128e-05
-1.67154712613113e-05
-5.53661098919766e-05
-1.83827731358081e-05
-2.55801952094535e-05
-2.41474492603292e-05
-2.12772354874049e-05
-2.08506190451449e-05
-4.04635848326693e-05
-7.98154852656986e-06
-4.12391610977034e-05
-3.96256041479635e-05
-2.52053830026424e-05
-9.36300450430938e-06
-1.41182189924963e-05
-6.59970754469679e-05
-2.19873630024596e-06
-3.26273360986307e-05
-5.65562561058158e-05
-4.82981499697658e-05
-3.11991140079794e-05
-3.40000920799626e-05
-3.2650156142358e-05
-2.11037280889882e-05
-4.11669152693604e-05
-1.10472421815921e-06
-4.22658839022008e-05
1.69326812451756e-06
-1.94727139733108e-05
-6.42547520851975e-05
-7.00762188544256e-05
-1.57515278585266e-05
-2.59275515836884e-05
1.31671114751713e-05
2.66785561531157e-06
-1.3442667127428e-05
-3.0959998086049e-05
-5.15647525209197e-06
-2.55654518757093e-05
-2.64445833245528e-05
-2.91565069424694e-07
-3.29341865057246e-06
-2.24379062185505e-05
-5.86076261936369e-05
-1.32885225166706e-05
-1.53431019327426e-05
-2.66105376837735e-05
-2.6437488805844e-05
-1.74679202306078e-05
-1.75219173883614e-05
-3.57539709317218e-05
-1.5078660140019e-05
-7.78234539417752e-07
-1.21803114365694e-05
-4.41059628455982e-05
-3.74900334964283e-05
-2.71144101958671e-05
-3.82244529022155e-05
-6.59904716697979e-06
-2.40852882546236e-05
-5.57350977981117e-05
-3.47277198221059e-05
-1.19151069019181e-05
-1.76418170132957e-05
1.13771332421605e-05
-1.50417298677455e-05
-4.46831566176035e-05
-2.81005272286424e-05
-1.26749004687349e-05
1.23254494747405e-05
-3.47134457325527e-05
-2.09556040569923e-05
-7.11231666730041e-06
1.53172812524508e-06
-2.88827339456783e-05
-5.27622066797815e-05
-2.92196216223754e-05
-4.16469791999113e-05
-1.24361285209322e-05
-2.88774668373478e-05
-4.02293725734683e-05
-4.87806323242331e-05
-2.43017758126893e-05
-1.7651590719635e-06
-4.27054689504643e-05
-2.88968138234368e-05
-2.54361115798419e-05
-5.58589895173105e-05
-2.14177409404253e-05
-3.07970699654462e-05
2.73412628150144e-06
-6.02832931572891e-05
-1.66566716189044e-05
-2.33898337760843e-05
-2.19568164932201e-05
-2.59949918406993e-05
-1.98638127644653e-05
-6.75700747852612e-05
-3.92004434533602e-05
-2.15146005110489e-05
-3.83123860247163e-05
-3.15213471751304e-05
-5.07674722300015e-05
-1.09238507691402e-05
-2.86410839229434e-05
-1.18428399300531e-05
-2.37961920553644e-05
-2.67604153986895e-05
-1.69955648192396e-05
-3.97846379503299e-05
-2.71476105065348e-05
-2.60716644365599e-05
-3.92136497680542e-05
-3.5678963393133e-05
-4.64979881223117e-05
-3.46100974336556e-05
-1.82516184369986e-05
-3.68117348391486e-05
-1.07029941323014e-05
-2.68010675868688e-05
-1.42146220108391e-05
-3.75811952605317e-05
-2.30157886704135e-05
-4.12517325991382e-05
-2.65245506650935e-05
-4.1075955052065e-05
-2.13725483668349e-05
-5.29370530444721e-05
-4.3126357811528e-05
-2.06009304699562e-05
-2.90160898558577e-05
-2.43416618628441e-05
-8.97711816533327e-06
-2.12748032186122e-05
-2.604697757528e-05
-5.70742207221424e-05
-4.48611254734229e-05
-2.31827404141163e-05
-3.48358832647714e-05
-3.5925753194426e-05
-1.29558800460326e-05
-3.83777326287214e-05
-2.5298480965593e-05
-4.26380403691791e-05
-5.08240497151385e-05
-9.81946658389818e-06
-5.49627088739892e-05
-2.46941292289386e-05
-3.00645728210088e-05
-3.71681581642339e-05
-2.13201819871161e-05
-2.40850403354962e-05
-2.65690260968241e-05
-3.5724429834366e-05
-3.55176918646301e-05
-1.95082028292538e-05
-2.3085602228709e-05
-2.28619677371251e-05
-2.69493477325384e-05
-3.77651590106145e-05
-5.28883935164248e-05
-1.83374762334215e-05
-3.66289361401438e-05
-9.44537355429369e-06
-6.33033714856713e-06
-5.28332557705084e-05
-3.71366929575893e-05
-2.57563386662641e-05
-5.56196433297391e-05
-4.59451797103038e-05
-2.08788654557903e-05
-3.03750620915187e-05
-3.86820238747608e-05
3.55386579263708e-06
-3.76397349526464e-05
-2.7297665444682e-05
-1.36812855278879e-05
-2.86189086700432e-05
-2.20663795974271e-05
-2.71700703309811e-05
-1.30559200870394e-05
-1.69562989973664e-05
-2.78757802863982e-05
-3.95136821375404e-05
-3.5003644197265e-05
-2.14291338879947e-05
-8.92812741086123e-06
-6.6331042336183e-05
-2.66248962969899e-05
-2.78432422517374e-05
-3.45373926164089e-05
-3.28689030324611e-05
-3.98435778324166e-06
-1.03203741800425e-05
-2.52322682385874e-05
-3.69698600196927e-05
-2.13349559614987e-05
-4.7088137673091e-05
-6.78078056783051e-06
-3.9883023340939e-05
-4.92666724012331e-05
1.89947287442803e-05
-1.19286478904523e-05
-3.18532579169935e-05
-4.09310057922658e-05
-1.17901539681379e-05
-3.2814647926805e-05
-3.51533700475354e-05
-8.76477405865725e-06
-3.81127997098459e-05
-3.32494427736459e-05
-2.16784598849806e-05
2.40980088862901e-06
-3.55210819072707e-05
-2.60943220478989e-05
-5.60510994479692e-05
-3.50854318259909e-05
-1.91967108366574e-05
-7.03359108380271e-06
-1.77539538413894e-05
-2.25434023777342e-05
-2.87096561985271e-05
-3.92805016794028e-05
-1.49888129138247e-05
-2.94491765307464e-05
-1.55454910164427e-05
-1.47680407560413e-05
-2.45859808369364e-05
-3.58966894589923e-05
-8.6448769957905e-06
-2.76812967612849e-05
-4.56265648569773e-05
-2.36830072719338e-05
-3.17496235445037e-05
-5.72992600140788e-05
-4.75288283815499e-05
-1.7427018665113e-05
-1.04589359646051e-05
-1.4792666343909e-05
-5.14811496802438e-06
-3.430500548846e-05
-5.70651416284493e-05
-5.11697784519896e-05
-4.49572310729367e-05
-2.71904949081673e-05
-4.22397339420901e-05
-3.72567682815511e-05
-3.26654176198069e-05
-2.06066279350513e-05
-1.317988844146e-05
-5.22180935722356e-05
-2.85682132020549e-05
-4.06448860701197e-05
-2.72893765603823e-05
-3.72066191230081e-05
-1.97391736297625e-05
-4.16060833135877e-05
-4.97831273183207e-05
-3.89266076342808e-05
-4.50293910357053e-05
-3.94096045078235e-05
-2.50287022476029e-05
-4.48458816449161e-05
-4.07870959693491e-05
-4.06229473013845e-05
-2.59486123002703e-05
-4.74578305281326e-05
-4.35023933562724e-05
-6.92151916671664e-05
-1.42003574680693e-05
-1.35695975671354e-05
-1.54829560623597e-05
-4.76990644302634e-05
-1.8523755003935e-05
-9.8035497631899e-06
-4.61093590512569e-05
-7.22825300474117e-06
-4.27917149371963e-05
-3.94136428910243e-05
-2.90225013132177e-05
-2.5028331904359e-05
1.47781603792748e-05
-2.96983535923055e-05
-3.01374686337546e-05
-2.270365850417e-05
-3.74905283332787e-05
-1.43750995399137e-05
-2.10494310099491e-05
-1.89465914185534e-05
-5.16630272155854e-06
-1.67626211651378e-05
-4.79482953164616e-05
-2.60141801570273e-05
-5.46967924454238e-05
-2.35327468296392e-05
-2.82094915363787e-05
-1.80474046259124e-05
-4.88822269868849e-05
-1.41568406871015e-05
-2.99106298360534e-05
1.29419683176709e-05
-1.99576052153247e-05
-4.45319246820533e-05
-2.79113171327114e-05
-4.12557685344166e-05
-3.43746433000443e-05
-3.20847529928757e-05
-2.60164885137213e-05
-3.0454032335132e-05
-3.80059242584028e-05
-2.93452643051094e-05
-3.21583560064598e-05
-1.66655433840488e-05
-3.95097434354697e-05
-2.65437004011761e-06
-4.42029558139839e-05
-3.40419157225052e-05
-2.64887040104167e-05
-3.52850171378665e-05
-3.4435790195051e-05
-1.68282876078339e-05
-2.98548494297811e-05
-2.33275588994611e-05
-2.93628003829165e-05
-4.02666762339627e-05
-1.76679824620393e-05
-3.94521172248809e-05
-4.85089802153153e-05
-2.87406285147893e-05
-5.16025920722912e-05
-3.21004092700089e-05
-2.18379218678012e-05
-3.04675561663044e-05
-1.74465639183971e-05
-9.06102451117694e-06
-2.72600559757473e-07
-4.11540236763424e-05
-8.46168934288583e-06
-2.12430127326968e-05
-3.37755287533548e-05
-1.95416768977774e-05
-3.13942791438728e-05
-4.86562039007785e-05
-2.25919479203144e-05
-3.15735857888424e-05
-3.63205486007944e-05
-1.03356061549425e-05
-3.07326437839227e-05
-1.97706240934351e-05
-4.09864606367946e-05
-2.68179319921349e-05
-6.76923945343413e-06
-3.04657436743525e-05
-3.15443756958426e-05
-2.03378035245467e-05
-1.21944105593375e-05
-2.78442965534467e-05
-2.40736494179572e-06
-2.93945252193693e-05
-2.98329319174547e-05
-3.50363370729457e-05
-3.93509289039319e-05
-5.87750183695494e-05
1.19661743868714e-05
-9.77228933313075e-06
-3.59322726804636e-05
-3.52924582006503e-05
-1.97345380979441e-05
-2.61764313076176e-05
-4.20992293770459e-05
-1.35096646650665e-05
-4.79055510452226e-05
-5.21940066271011e-05
9.09117389604628e-06
-2.20638274823891e-05
-3.16069481389094e-05
-3.51455091140818e-05
-1.9085917608185e-05
-1.19226905519192e-05
-2.21801790672144e-05
-2.14180259119907e-05
-1.07203212088983e-05
-3.12731184500178e-05
-2.96117078776756e-05
-1.66285902546846e-05
-4.15043412431588e-05
-4.44430765724893e-05
-2.88496545943005e-05
-2.26931125616822e-05
-2.35297306925465e-05
-3.54781007155929e-05
-3.78213490019831e-05
-4.12395508452657e-05
-4.46409690565739e-05
-3.33066977206413e-05
-4.65957521145698e-05
-6.09170012830203e-05
-2.8269879776439e-05
-3.48413993634922e-05
-5.2264397795683e-05
-4.15975741311913e-05
-4.47696555624718e-05
-3.6184911652453e-05
-2.05961320013415e-05
-5.3307718756012e-05
-4.80724719526617e-05
-2.19461209923845e-05
-3.08796198885098e-05
-3.36904771073493e-05
-6.9795616717352e-05
-3.75797129131164e-05
-5.94579973503181e-05
-5.53924327667812e-05
-1.42775509913857e-05
-3.45934072123484e-06
-3.07137439204561e-05
-4.0243288555943e-05
-4.7792562209366e-05
-4.82333122743902e-05
-1.10600764077161e-05
-2.77250135791365e-05
-8.21378042256036e-06
-3.13873377327973e-05
-4.69191287673945e-05
-3.05825905338516e-05
-7.23096598193701e-05
-1.01333969985786e-05
-3.40770809081651e-05
-4.40987251744777e-05
-3.21071754846621e-05
-1.87566621501886e-05
-4.29647318018309e-05
-4.68441836603826e-05
-1.95011076887174e-05
2.61562640723694e-06
-2.91879988929777e-05
-3.76249206004876e-05
-1.75182984670047e-05
-3.53065531999589e-05
-3.79186818210199e-05
-4.85905983767697e-05
1.48979183661801e-06
-3.02733806656056e-05
-3.95071105655807e-06
-2.46098942659614e-05
-3.20952773080418e-05
-3.93857586196691e-05
-3.33793218538563e-05
-1.75417578521017e-05
1.2908560378875e-05
-2.42159763146225e-05
-1.68397416432027e-05
-2.22483700780809e-05
-2.5790180184062e-05
-5.39455583743135e-05
-2.25766912521328e-05
-1.43997276789425e-05
3.98075847455887e-06
-1.10715150032919e-05
-3.94818592746672e-05
-9.03780575118049e-06
-3.39731657619836e-05
-1.82905482244469e-05
-2.4064100852002e-05
-4.44246318546501e-05
-4.26488136173698e-05
-2.78336086037624e-05
-2.73563128013737e-05
2.15377020522793e-05
-2.85775063881095e-05
-8.7710680725685e-06
-1.16223818727339e-05
-1.79211056295436e-05
-4.50831229743375e-05
-1.64167587372479e-05
-3.00228888591786e-05
-1.81763157775946e-05
-3.97623170272488e-05
-8.1463735485292e-06
-3.8707369797927e-05
-3.93987321074396e-05
-4.03461450547208e-05
-6.07618071307108e-05
-1.53064960443365e-05
-5.07058764563544e-05
-2.93496448003845e-05
-2.35313068794851e-05
-2.50897711238991e-05
-2.20648382366754e-05
-1.32504516516438e-05
-4.26094913907505e-05
-6.76801535899139e-05
-1.56789714647169e-05
-5.07658064461318e-06
-5.37850957494038e-05
-6.28060736626315e-05
-8.45083750604823e-06
-1.58395607989809e-05
-2.56096324475168e-05
1.33281579847063e-05
-6.91098311885574e-05
-9.03823402641353e-06
-5.59684156584317e-05
-3.9668208311749e-07
6.19067951068231e-06
-2.56458915850865e-05
-2.37106801530469e-05
-1.98513433070862e-05
-5.97678799741313e-05
-1.37544254282907e-05
-2.23217627854238e-05
-6.54338231545369e-05
-5.22408141988938e-05
-5.14748111554817e-06
-1.59302926932239e-05
-2.93066258855828e-05
-4.3146677669978e-05
-2.99001708408782e-05
-4.98518288012769e-05
-3.06118490991684e-05
-3.51872708768626e-05
-3.35907459591738e-05
-1.76526506264895e-05
-2.99486857803079e-05
-2.03885263134177e-05
-3.49047094043106e-05
-5.98570931782942e-06
-3.94896717319809e-05
-3.55057568616048e-05
-2.54958348144025e-05
-2.34538401938658e-05
-3.60123927274527e-05
-4.25200055269178e-05
-1.35215063368538e-05
-4.00185422144629e-05
-1.23488832716882e-05
-8.98669334427506e-06
-3.47342851461533e-05
3.34561055709737e-06
-4.03071682899152e-05
-6.84532981022895e-06
-2.4289486097718e-05
4.5695382084243e-06
5.21005488690033e-06
-5.19401850646558e-05
-4.32267509427059e-05
-3.15336392300977e-05
-5.16721835300886e-05
-1.95797908394396e-05
-1.94091210217673e-05
-4.70481296309992e-05
-5.73339031257373e-05
-4.30370243931853e-05
-2.60210347342026e-05
-4.53015220114861e-05
-5.9495235260917e-05
-5.4639438678724e-05
9.67585539574343e-07
-3.45371659818825e-05
-3.11137652351144e-05
-2.10257179715071e-05
-1.2530136902582e-06
-5.54062924002383e-05
-2.10422987683619e-05
-2.96213089498878e-05
-1.26282783161257e-05
-3.69091833584263e-05
-3.97904335666909e-05
-3.05298705791266e-05
-4.16638600448582e-05
-2.64727272258788e-05
-4.61880324083176e-05
-5.01344273442942e-06
-1.5685109176239e-05
-2.16836340283128e-05
-4.24751428108277e-05
-8.31229323678877e-06
-2.95653238002893e-05
-5.68123610882339e-05
-4.95005237898879e-05
-4.37362059699334e-05
-3.15225214794919e-05
-2.26870347191144e-05
-4.86690220397281e-05
-4.69796632156066e-05
-4.22610143237163e-05
-1.47137074830233e-06
-4.27699864779207e-05
1.90654218095329e-05
3.8260745684865e-06
-2.04817188372909e-05
2.31381520906707e-06
-9.87417540587232e-06
-3.62160987851337e-06
-3.55645589084398e-05
-2.85997881015217e-06
-1.20445326222563e-05
-2.95420067780169e-05
-1.30476072310766e-05
-2.71738200580408e-05
-2.28645969321075e-05
-3.91096946042232e-05
-3.56876175787612e-05
-1.23744514277218e-05
-5.22810009753292e-05
-3.17617637468753e-05
-3.00430997683786e-05
-2.22581445964741e-05
-3.62982541064066e-05
-4.15464777083686e-05
-3.51900755922201e-05
-2.65345760509548e-05
-1.76333819134519e-05
-3.96257669776099e-05
-2.84990142017511e-05
-2.39868441763794e-05
-2.30323997362771e-05
-1.7037344711182e-05
-2.61393819328304e-05
-2.33461620696532e-05
-2.47524902486054e-05
-2.22843699793881e-06
-2.79293459988881e-05
-5.53999751825767e-05
-2.99428125464788e-05
-1.70726362021855e-05
-3.42297750739654e-05
-3.04839819897806e-05
-3.39957490317891e-05
-3.58210365961592e-05
-4.66563366955203e-06
-3.25353945022967e-05
-3.42689494714824e-05
-5.77012383237217e-05
-3.74811607534268e-05
-5.32406802616066e-05
-5.24259892696386e-05
-1.70175047401107e-05
-2.31431128117666e-05
-2.89337277855333e-05
-1.81581854803546e-05
-3.51609521273928e-05
-1.85591134329851e-05
-5.64640325743594e-05
-1.89306629033373e-05
-5.88068846523727e-06
-3.29785533823345e-05
-1.94119675629704e-05
-3.29522954876706e-05
-4.01472887847874e-05
-2.66931333199199e-05
-4.10053821833934e-05
-1.76982203171793e-05
-2.12912728871584e-05
-1.1340717407376e-05
-2.38433019929564e-05
-4.08102463950075e-05
-3.07250238334318e-05
-4.39630019413439e-05
-3.60402469302058e-05
-1.43198480434781e-05
-1.30780996005381e-05
-1.89392280336971e-05
-5.89642201952798e-05
-3.50625188472705e-05
-6.22970407289552e-05
-4.83076808775697e-05
-3.56983473601154e-05
-2.71279688583655e-05
-3.10257913433129e-05
-1.08692597621328e-05
-3.34283962084379e-05
-3.29592831762666e-05
-5.51008945376462e-05
-5.87489695790556e-05
-4.51942149877714e-05
-2.69207047791608e-05
-2.62557894888083e-05
-3.41041376503997e-05
-3.31463878674641e-05
-2.37210491913506e-05
-4.15068607500382e-05
-1.61056729796458e-05
-5.25170295196168e-05
-3.25722880871714e-05
-1.67081903431119e-06
-3.86816404912348e-05
-1.21004035757452e-05
-3.54386476960605e-05
-2.95827406854113e-05
-3.14909821065076e-05
-8.32988676737513e-07
-3.41005474845486e-05
-3.84415662583248e-05
-2.78089377745381e-05
-2.94254229889057e-05
-1.46380295316136e-05
-1.0876289695524e-05
-6.35593979308859e-05
-2.60155336418411e-05
-1.87088714947012e-05
-6.04723995685842e-05
-3.04088912015324e-05
-1.51085290917162e-05
-3.36335906408305e-05
-4.81458488639971e-06
-4.44671564397592e-05
-6.0309967690144e-05
-4.81268742468726e-05
-4.0483950427087e-07
-4.32942470883809e-05
-5.33164325431857e-05
-2.20034049925704e-05
-1.72492825909405e-05
-3.54966984097666e-05
-1.23122890445543e-05
-4.57464190251534e-05
-3.00981234193295e-05
-4.86266838039857e-05
-6.34134810347711e-05
-5.070137673571e-05
-2.3691548717169e-05
-1.33484231528485e-05
-4.35661861351899e-05
-5.8657019060759e-05
-1.20904464663217e-05
-2.35153786677724e-05
-1.89015378623415e-05
-3.41061589268667e-05
-3.40596794532005e-05
-5.50064045201213e-05
-3.31964666564524e-05
-2.66639834080691e-05
-3.73986110198244e-05
1.63807854641407e-06
-2.38873072138139e-06
-2.92403772161145e-05
-2.47090079927803e-05
-1.13235913950961e-05
-1.95268592985692e-05
-4.42858931183476e-05
-1.8186263814849e-05
-3.75343424114381e-05
-3.59649521592872e-05
5.24952993336542e-06
-5.61433378255862e-05
-8.99840684808114e-06
-2.31825533193336e-06
-3.45428159953512e-05
-3.20676447926216e-05
-3.51628688845154e-05
-2.94429215767724e-05
-3.67946388247317e-05
-5.68248991119264e-05
-7.39953852937629e-07
-1.71927293664538e-05
-4.20271409842454e-05
-2.75541952386599e-05
1.25809177435015e-05
-1.18324260819366e-05
-1.88929597557769e-05
-4.08288932509542e-05
-4.19508116401997e-05
-1.69445827348163e-05
-1.86563955204279e-05
-3.02519351728958e-05
-7.92850821101489e-06
-1.53075132251811e-05
-1.91451231549874e-05
2.82936737914463e-05
-3.33238789264385e-05
-4.21650204334147e-05
-2.63401227330398e-05
-3.81003146021278e-05
-3.20219805785261e-05
-1.22645939508544e-05
-3.06847412614037e-05
-4.03018825305014e-05
-3.72175034376879e-05
-2.10988730334755e-05
-2.9189753543915e-05
-4.7129241324813e-05
-3.06925605098234e-05
-1.12396314872504e-05
-1.96693131550292e-05
-1.01947981534678e-05
-2.28908920934393e-05
-3.15238940397102e-05
-4.15253602848432e-05
-3.56010823159542e-05
-3.95400497412746e-05
-1.87323125804911e-05
-3.93852151641601e-05
-3.7065775742973e-05
-3.75475734986649e-05
-3.11158461203532e-05
-1.13908114537652e-05
-1.7433041508246e-05
-2.53707050031334e-05
-2.31585578639588e-05
-1.00733424264642e-05
-2.36882853652083e-05
-7.7220257380888e-06
-1.4468926773335e-05
-5.22042796484744e-05
-3.40346792002083e-05
-2.44783580570088e-06
-1.6111366440852e-05
-1.66492908636669e-05
-3.17354255287957e-05
-3.77115702320309e-05
-3.53261474677962e-05
-4.29071845895124e-05
-8.24034379921921e-06
-3.75719419109988e-06
-2.71322785999993e-05
-4.83821295695064e-05
-1.52778836154168e-05
-3.93704395172152e-05
-5.0613013286025e-05
-2.74566399874556e-05
-1.48690373262261e-05
-5.61638552038086e-05
-4.76125401925155e-05
-1.63284753584261e-05
-7.80021096114991e-05
-1.89896154988673e-05
-3.87584593762452e-05
-3.53859620692328e-05
-4.16758831340669e-05
-1.86516947050167e-05
-3.44158001478411e-05
-1.33442774246073e-05
-1.27416506621308e-05
-3.12233302321816e-05
-3.1793355277751e-05
-3.37313193161842e-05
-4.11853253390674e-05
-5.51009841754533e-05
-5.04785533152987e-05
-3.5725700289465e-05
-4.14808366719746e-05
-4.04429721933269e-05
-4.20900305476372e-05
-2.26834132476202e-05
-2.65038038701147e-05
7.76735750585007e-07
-3.22662643141972e-05
-3.10116245962109e-05
-2.9421404616506e-05
-1.59182713774336e-05
-2.18880211127329e-05
-2.75105940852143e-05
-2.16423133724131e-05
-5.56867257380779e-05
-1.42510471758169e-05
-2.70142450716313e-05
-3.4414058802568e-05
2.45002755465761e-05
-4.61198145372862e-05
-4.55714665818755e-05
-5.48644463817365e-05
-5.5135029390089e-05
-3.05332092657757e-05
-1.53222242884956e-05
-3.63332897106938e-05
-2.80739729687938e-05
-2.17317084844136e-05
-1.969312358896e-05
-2.64913407005999e-05
-2.10586933091018e-05
-2.87325011183178e-05
-3.00189229248051e-05
-5.25578395128151e-05
-3.99231063583765e-05
-4.77288600407642e-06
-6.51727084449506e-05
-3.65283093830951e-05
-2.27634731660087e-05
-1.7619571713369e-05
-5.61376255571561e-05
-2.42713685517825e-05
-5.27063518758458e-05
-3.12000188427196e-05
-2.26457437725334e-05
-4.05659222572554e-05
-2.75117998526243e-05
-3.3018727758922e-05
-3.81011184773992e-05
-1.15771901033369e-05
-4.04881995902651e-05
-3.99695151821189e-05
-3.03845488777953e-05
-5.57276560113813e-05
-5.6790461304396e-05
-4.83544050028284e-05
-4.21472157517958e-05
-1.08892650668898e-05
-3.12733068469988e-05
-3.72027804243229e-05
-2.01337883413076e-05
-4.08446750181431e-05
-4.3600791290728e-06
-3.31912881327189e-06
-2.43500806839635e-05
-2.33163781265916e-05
-3.27529320479413e-05
-3.70110154036332e-06
-3.61429628338956e-05
1.17628161785602e-06
-2.51267194584423e-05
4.10632691560364e-06
-4.79254589461729e-05
-2.37403814908107e-06
-3.6174282103559e-05
-1.95554445435945e-05
-3.91262953565218e-05
-3.90280358292617e-06
-1.58362145902643e-07
9.32518492667594e-07
-2.69459396522761e-05
-7.67461817279485e-06
-2.12573938624255e-05
-1.93748244016277e-05
-1.81000676374705e-05
-3.57933053772344e-05
-1.86738013184104e-05
-3.47284196148487e-05
-3.47611537741262e-05
-3.61666961296823e-05
-4.767127757553e-05
-5.39190935955554e-05
-2.07259940311805e-05
-2.04582254140636e-05
-1.16140960567694e-05
-5.46366899618874e-05
-5.66500817936393e-05
-3.6032387636188e-05
-2.66747835199326e-05
-4.3948426513283e-05
-3.91005997721438e-05
-2.5701350391861e-05
-3.16320730102721e-05
-9.03658476915412e-06
-2.95466054453466e-05
-2.67114571023016e-05
-1.10265448826696e-05
-5.19845553941853e-05
-5.39653920440942e-05
-4.38474194813928e-05
-3.392950397731e-05
3.847818314456e-06
-3.69680937483429e-05
-3.03270681178121e-05
-1.91277927392994e-05
-1.2955644885476e-05
-6.39071686402698e-05
-4.81839007919895e-05
-3.81156361982376e-05
-6.28078157879469e-05
-1.71315347829355e-05
-2.23427506336099e-05
-2.85582137972915e-05
-6.41017816630681e-05
-7.34950122461424e-07
-3.14605675672773e-05
-3.55001337704198e-05
-3.82838516361696e-05
3.98929794687104e-06
-2.96060725641222e-05
-1.73229301956652e-05
-2.66014036485958e-05
-2.39527370631991e-05
-2.63699828173766e-05
-7.96537259828137e-06
-3.09954260905618e-05
-5.71131234063357e-05
-2.7838277770627e-05
-2.42838307166435e-05
-2.1296550085672e-05
-2.91940869125596e-05
-2.45006743866366e-05
-4.80683223057106e-06
-3.84630260208743e-05
-2.1538392002444e-05
-2.53504222117887e-05
-7.46230544155995e-06
-2.73279845668638e-05
-2.09569913524644e-05
-2.76617142485414e-05
-4.11345989027526e-05
-2.68596525828294e-05
-1.57470633747789e-05
1.8764271546294e-05
-5.54309407778157e-05
-3.22421027423105e-05
-1.42547130081753e-05
-2.76263415697237e-05
-6.52179494385112e-05
-1.91859637809273e-05
-3.42025685570629e-05
-2.32797506816044e-05
-3.31850454615071e-06
-4.4151904184363e-05
-4.51903975328464e-05
-4.06320824243509e-05
-2.05036722536135e-06
-2.9265248937456e-05
-2.7611703390244e-05
-2.3640252086937e-05
-1.83010373321793e-05
-1.61653798462405e-05
-3.51544736649301e-05
-1.83653502795183e-05
-1.44410993359159e-05
-4.30226716727427e-05
-2.11161533205458e-05
-1.39737174039702e-05
-1.28292248549164e-05
-1.58366003058832e-05
-3.74065346115797e-05
-2.59829473977254e-05
-2.63145378103076e-05
-2.15953918501463e-05
-2.77335077684843e-05
-3.02958470261264e-05
-3.94476729573121e-05
-2.12915687599905e-05
-2.11669559629787e-05
-5.48126942967753e-05
-3.59181959923101e-05
-3.75296007966223e-05
-6.71794886373458e-05
-3.41449908255321e-05
-5.18335002722561e-06
-5.34019974346089e-05
-4.75542080090723e-05
-1.02743296689878e-05
-2.12818783272301e-05
-2.32978396576868e-05
-1.64568819259598e-05
-1.92419464020746e-05
-4.46966642764785e-05
-1.82394747314802e-05
-1.8662527528679e-05
-2.78570667155672e-05
-2.91599703636695e-05
8.32094035900077e-07
-3.19508897499181e-05
-2.49551345011852e-07
-8.81364082576926e-06
-3.05924757425629e-05
-1.26977456469125e-05
-4.70505780361487e-05
-3.300592528204e-05
-3.7406767816005e-06
-2.02726906359187e-05
-3.17902572979675e-05
-3.14971369017702e-05
6.48197996809994e-06
-4.21598339579652e-05
-1.38515730261086e-05
-5.72695904172557e-05
-1.74795125533467e-05
-3.21821300255502e-05
-1.73745116207981e-05
-4.78358428772031e-05
-1.72709317240582e-05
7.17414097474219e-06
-4.88799566194772e-05
-5.07875137564722e-05
-1.44187457539367e-05
-3.62481788620895e-05
-4.16289430262052e-05
-4.60384940836874e-05
-2.27043153296964e-05
-1.12161688601376e-05
-2.47322485673809e-05
-2.01716105078978e-05
4.23760623990969e-07
-6.8433678387035e-05
-2.72213867250028e-05
-2.6377951419787e-05
-6.47390404975501e-05
-5.49353512950696e-05
-2.85671037584921e-05
-4.04033600314465e-05
-3.58904341831838e-05
-4.13075086515316e-05
-4.65601762728686e-05
-5.93476634180742e-05
-2.91098657396545e-05
-2.63763782908006e-05
-9.30347057903394e-06
-1.66277113040636e-05
-3.61384743502064e-05
-4.02816332080059e-05
-4.31168407447549e-05
-3.5493572288204e-05
-2.4845986836523e-05
-5.24887324339922e-05
-2.13624161223983e-05
-1.9276840525141e-05
-2.23562093511187e-05
-3.75092281741477e-05
-2.00520807853272e-05
-3.14706821332278e-05
-5.47368300858051e-05
2.62179405105164e-06
-4.51548853895028e-05
-4.15874772475145e-05
-4.06690495950315e-05
-2.09040940931491e-05
-2.63084269256316e-05
-4.80740214586062e-05
-3.01808915066427e-06
-3.16248490605332e-05
-1.42028019236115e-05
-2.58516341295047e-05
-5.42814360220862e-05
-2.59219137544784e-05
-5.72642321314788e-05
-2.0543288219789e-05
-4.75882675038307e-05
-2.17458225494031e-05
-1.41216199078974e-05
-2.00833220882853e-05
-5.29654390123036e-05
-5.70816589274003e-05
-4.17414758233002e-05
-2.51746177046814e-05
-4.71916930610409e-05
-2.774323729232e-05
-3.05599875879588e-05
-4.27837780798748e-05
-3.53826429557285e-05
-3.81383042261532e-05
-3.85177688738679e-05
-4.88752125989597e-05
-1.2716047534574e-05
-1.98352990441866e-05
-2.55924998419124e-05
-1.62897875101422e-05
2.82359285982683e-06
-2.37893603861489e-05
-1.15163086567253e-05
-1.76115617593421e-05
-1.33956367881584e-05
-1.04884866460419e-05
-4.4485120930875e-05
-3.08750506783991e-05
-2.41143737809105e-05
-3.12681443508352e-05
-2.22026595910621e-05
-2.40434716619786e-05
-3.21984207858554e-05
-2.63242515459454e-05
-5.29740449620852e-06
-4.4220255268352e-05
-3.15000399261013e-05
-1.45280633512909e-05
-7.39514367106896e-06
-2.25659880947405e-05
-1.32760809352615e-05
-3.44727182770569e-05
-5.50820902380952e-05
-3.00634741818338e-05
-3.05362266720616e-05
-1.36621638415741e-05
-3.4332570575567e-05
-1.56144645700852e-05
-1.1146617501004e-05
-4.37369704529393e-05
-1.49641641575759e-05
-4.23875869586921e-05
-3.97723535261714e-05
-2.50941940707676e-05
-3.57246473719877e-05
-3.17326079728108e-05
-1.55138848625838e-05
-3.28751448955212e-05
-2.61216953031414e-05
-2.67263588378109e-05
-1.33989300894175e-05
-3.52174635708629e-06
-1.91129188012129e-05
-1.79963491681533e-05
-4.31027285848493e-05
-2.84047999748763e-05
-2.50663970161026e-05
-1.85446290772423e-05
-5.45218733762689e-06
-1.28516996569717e-05
-3.04185078752747e-05
-2.30103036292652e-06
-2.93489847692204e-05
-1.7421777588912e-05
-5.81462946370667e-05
-4.0055599922502e-05
-2.79420370010805e-05
-5.10743881290743e-05
-1.05141566854059e-05
-4.62117897011149e-05
7.16043711435221e-06
-1.35915087212023e-05
-3.2959078413914e-05
-4.62093804350789e-05
-2.41571180273935e-05
-2.12627056484447e-05
-3.18710230329046e-05
-4.00924627547386e-05
-4.09022299361937e-05
-1.47000790386149e-05
-6.329127728261e-05
-1.53056350961942e-05
-3.05791300475281e-05
-4.62512508105471e-05
-2.79769046684139e-05
-9.92139730005956e-06
-4.98184551943526e-05
-2.94496176757726e-05
-2.90026120534412e-05
-1.1671119000714e-05
-6.38013794831201e-05
-4.00928068030164e-05
1.55524526458371e-07
-8.50084218667192e-06
-1.2585157509011e-05
-2.9850481054806e-05
-2.40250160357251e-05
-4.03160410657003e-05
-2.86195710777118e-05
-3.80045519749534e-05
-2.66418465211704e-05
-3.81567206990419e-05
-1.38603100377981e-05
-4.16963530292118e-05
-1.29941858349469e-05
-2.19857663242236e-05
-4.72243236743961e-05
-4.10662990483915e-05
-2.18368697826915e-05
-1.01976647755838e-05
-3.60810142809775e-05
-1.97271496279081e-05
-4.70125966141348e-05
-3.36168777402944e-06
-1.42002011823445e-05
-4.93139664980191e-06
-2.69811716056225e-05
-6.21276653537507e-05
-4.29620242761385e-05
-2.86597172576007e-05
-6.85566454112294e-06
-2.67248508547966e-05
-4.77434290634521e-05
-2.03379002741901e-05
-2.81858618795612e-05
-3.49951988816594e-05
-1.66589455033247e-05
-3.86297788537046e-05
-2.51135676632652e-05
-1.75623938455523e-05
-3.74531335356415e-05
-1.53127535579924e-05
-5.76517372412679e-05
-4.41782094644557e-05
-3.49425772353803e-05
-6.11935614780253e-05
-4.00356377962042e-05
-6.11114048156916e-07
-2.33893364864564e-05
-2.83305181797424e-05
-9.93300634955382e-07
-4.41595252738628e-05
-1.35190168974415e-05
-5.072360115179e-05
-1.97195752040699e-05
-4.37296760522603e-05
-2.55924740168992e-06
-3.75057661675072e-05
-3.78560255368143e-05
-5.39425103463348e-05
-1.65089097485232e-05
-2.85250364276493e-05
-4.82834200776445e-05
-2.75882490277854e-05
-3.90331701358644e-05
-5.33767216170739e-05
-4.8893711393549e-05
-3.67345362545191e-05
-2.81946680588953e-05
-2.95027965720841e-05
-1.71181193561816e-05
-4.44659659767795e-05
-5.12369214585732e-05
-4.78821329311794e-05
-3.92140476732381e-05
-4.01441735358394e-05
-4.99689990200584e-05
-5.53258291115049e-05
-6.12845463015795e-06
-2.72732989094146e-05
-5.49786852709604e-05
-1.79978211223922e-05
-2.19951899478391e-05
-4.5292551280574e-05
-3.92190324466152e-05
-4.49345606125768e-06
-1.73166909658894e-05
-3.41851123478289e-05
-2.35947255625083e-05
-7.64186739543578e-06
-1.41425253647488e-05
-4.62934542559547e-05
-2.98411068639515e-05
-5.62015187135269e-05
-5.49411283261431e-05
-5.9733742093623e-05
-5.30400881697804e-05
-3.90363529935637e-05
-1.48338313617409e-05
1.25436113145774e-05
-4.56201158823923e-05
-7.47708304832874e-06
-2.78772495253608e-05
-2.35954325067639e-05
-3.1109664737171e-05
-1.31037303286959e-05
-1.569397652928e-05
1.37942399263412e-05
-6.21338807966851e-05
-4.67321733536545e-05
-4.54331916491194e-05
-5.67153250131039e-06
-2.40435911880383e-05
-4.56181669012094e-05
-3.47839295356675e-05
-1.06010026643673e-05
-5.74543691696059e-05
-2.0788241977388e-05
-4.20982210020749e-05
-1.99854365973982e-05
-1.7051049763466e-05
-3.67583231134104e-05
-3.73354784132915e-05
-3.2160803809153e-05
-3.69219307080041e-05
-4.25735970274843e-05
-1.6328702427327e-05
-5.17435070975765e-05
-1.34202720983406e-05
-5.98071477528856e-05
-4.03503149256515e-05
-2.41240115749379e-06
-4.71025575522369e-05
-5.20432837013438e-05
-5.55732031385875e-05
8.57230040109495e-07
-3.40673647307919e-05
-2.24384787737539e-05
-3.28282922690325e-05
-3.4928143172384e-05
-3.23933041340493e-05
-2.67982755346408e-05
-3.06551905242687e-05
-3.13531176530013e-05
-3.61974216413903e-05
-5.65376430304666e-05
-6.31070244877708e-06
-4.47790264369594e-05
-2.64630579603713e-05
-4.23597607306909e-05
-7.52736198958316e-06
-5.09493156016023e-05
-2.62071847584055e-05
-4.36419493005063e-05
-4.3483735048412e-05
-2.63371162369362e-05
-4.02914902443656e-05
-9.42773570707412e-06
-3.63520365789769e-05
-4.07011403153598e-05
-1.53572554502731e-05
-2.50396740911598e-05
-3.91327394320143e-05
-2.83249846393974e-05
-2.03304312066239e-05
-3.64841147051597e-05
-1.48705405950298e-05
-1.18253222712676e-05
4.66026697700919e-06
-2.06461350257781e-05
-2.15761838063769e-05
-3.06193877588304e-05
-2.85867542330609e-05
-2.03146101578539e-05
3.64665753723179e-07
-5.34200297621954e-05
-1.50789701406443e-05
-2.21664192670094e-05
-2.22373153517183e-05
-3.39467557219444e-05
-1.74585199449642e-05
-1.84135065405235e-06
-3.96425978409154e-05
-6.19186984449124e-05
-9.3149980952864e-06
-6.7136110603319e-06
-2.21462533386751e-05
-1.34122427358776e-05
-6.27085297247848e-07
-3.9639290613142e-05
-1.83499052460231e-05
-2.57574909258407e-05
-3.9238500551158e-05
-3.90127342328698e-05
-1.28936152150407e-05
-3.01096208670213e-05
-2.57090642348746e-05
-1.61032411092459e-05
-3.86892374302757e-05
-2.54822419355576e-05
-3.31497381415897e-05
-3.87209042714818e-05
-2.25975368713286e-05
-5.58978459828161e-05
-4.90997087781884e-05
-3.59451833159993e-05
-3.7574127753828e-05
-9.87229793427119e-06
-3.01391236538764e-05
-4.24508002533964e-05
-3.13498502234896e-05
-4.03693840940202e-05
-4.04147379931538e-05
-4.2673898540778e-06
-4.70672681931373e-06
-4.22441554822127e-05
-2.0729922369488e-05
-4.63175404250505e-05
-2.73939815117101e-05
-3.30402501241998e-05
-2.95050779242853e-05
5.16399317556881e-06
-6.22260872780432e-05
-3.34984888797337e-05
1.37616335338043e-06
-3.16180933802774e-05
-3.23588316568488e-05
2.46320712298837e-06
-4.85708255851254e-05
-1.29806297380551e-05
1.33093367638647e-05
-1.05100403931804e-05
-2.31376856760989e-05
-5.85413011827739e-05
4.51455647518083e-06
-2.32562832928936e-05
-1.71839977014043e-05
-1.00754729800619e-05
-2.49015859765698e-05
-5.54668213207899e-06
-3.52150278104542e-07
2.80353846148786e-06
-4.36039365883643e-05
-4.22572097345601e-05
-2.21728966662637e-05
1.05017113717934e-05
-1.64944332620526e-05
-2.9584254158502e-05
-1.33153341568163e-05
-2.6989655499978e-05
-4.57849325185758e-05
-4.39121981182754e-06
-3.15398229657573e-05
-4.18084449780291e-05
-2.79057067467132e-05
-2.70334226507781e-05
-2.28622571472951e-05
-1.42681483704692e-05
-5.45465521159454e-05
-5.44050482823269e-05
-2.29419059622076e-05
-2.48460419374969e-05
-2.23942689220852e-05
-1.96252581350429e-05
-3.34011446125733e-05
-5.24049995790832e-05
-4.3791670059111e-05
-3.41049460592618e-05
-3.75624537760264e-05
-3.69500517418803e-05
-2.68849443911893e-05
-1.97027168551325e-05
-3.90118650309771e-05
-4.23950604546917e-05
6.78141061332944e-06
-1.41129206452353e-05
-8.90834108138303e-06
-5.35646827065623e-05
-2.33062219091684e-05
-3.38688205882225e-05
-6.85709869465073e-06
-2.04276134570427e-05
-3.2513391751782e-05
-1.793979689292e-05
-3.81245712467726e-05
-1.6407362879096e-05
-3.38158314666706e-05
-3.50980438152233e-05
-3.46316377809718e-05
-5.05568699787427e-06
-2.39916595390891e-05
-2.67017009336265e-05
-4.18163881418693e-05
8.70961300080681e-06
-1.66186491406362e-05
-3.76700374491996e-05
-2.23885311788888e-05
-3.90064751071016e-05
-5.73636311792612e-06
-3.5123527801041e-05
-1.45561649488416e-06
-1.56536253612214e-05
-2.6505397482554e-05
-4.42828762925076e-05
-3.38845729904121e-05
-2.48258254965184e-05
1.05226786047836e-05
-2.79688034740166e-05
-6.7577739403869e-06
-3.28433125792459e-05
-5.03577546646887e-05
-6.03927067162497e-05
-2.52915168205563e-05
-2.61187443454581e-05
-2.01754324428612e-05
-7.8758000968147e-06
-6.65808091763094e-06
-3.41925581511801e-05
-2.22888075602343e-05
-2.96886200991514e-05
-1.41888896785073e-05
-4.16008705055589e-05
-1.36580167511861e-05
-2.31772905335997e-05
-3.87102665488611e-05
-6.07102003918971e-05
-2.61205356069613e-05
-6.46390858897236e-05
-2.19492506074858e-05
-3.30939666939464e-05
-3.69569608344835e-05
-5.27603869608704e-05
-5.37529569317775e-05
-3.39307893937418e-05
-3.39107514093231e-05
-3.01713592912911e-05
-1.65591885233497e-05
-4.40821204366277e-05
-2.81015981265358e-05
-2.65038240094955e-05
-4.38767825415194e-05
-1.69027047124748e-05
-2.73700940303477e-05
-1.37766143636102e-05
-1.33874175627389e-06
-5.76929695081908e-05
-1.2388847991626e-05
-1.46890201077279e-05
-4.98986818442898e-05
-5.06416067225248e-05
-2.90314818748416e-05
-2.82086781647868e-05
-7.26790847877113e-06
-2.72024888814271e-05
-1.16531093720132e-05
-9.14998878313745e-06
-5.58286906658407e-05
-5.10419944671393e-05
-2.63763633618868e-05
-3.71501943007952e-05
-3.63519111217635e-05
-3.15838308939787e-05
-9.01979707905311e-06
-3.95166658581058e-05
-2.18451372117945e-05
-4.77790892426528e-05
-1.06785854212855e-05
-4.2886194719943e-05
-2.45013478977547e-05
-3.99229189876557e-05
9.42037113878707e-06
-3.3229588983301e-05
-7.27550154556799e-05
-2.73581787205401e-05
-4.37645194291709e-05
-4.71868680870276e-05
-4.99135807684057e-05
-2.35046821828389e-05
-5.51630911079341e-05
-3.29106482413633e-05
3.84910738362195e-06
-4.049075102256e-05
-1.57869834722839e-05
-3.92755999421325e-05
-4.55047746929175e-05
-1.67175530358373e-05
-4.46114167530343e-05
-3.93843737183945e-07
-2.90051440423809e-05
-5.41974657861783e-05
-1.81417368429801e-05
-2.18645069237624e-05
-2.16932607025675e-05
-2.30240402358998e-05
-2.67186154759409e-05
-4.12262560802439e-05
-2.92130838832345e-05
-9.96210752190254e-06
-3.0403304372795e-05
3.49324940616936e-06
-3.84380927623279e-05
-1.72880440145475e-05
-4.99864975956457e-05
-2.67413994825775e-05
-3.96392710012228e-06
-2.18392276679064e-05
-2.76652685979996e-05
-3.02607274902433e-05
-4.22589336278301e-05
-2.2704201996027e-05
-4.06710462967481e-05
-8.63874596443193e-06
-2.31042859102261e-05
-1.57057962284442e-05
-3.33706100399446e-05
-4.54240628223751e-05
-7.22968181080058e-07
-1.51582667121087e-05
-1.97709637849335e-06
-3.28135408141464e-05
-8.45283410044998e-06
-3.13715197351339e-05
-2.75080859963317e-07
-2.55672785367217e-05
-2.88523542789004e-05
-2.71532313980402e-05
-2.06851265733084e-05
-2.49231360329973e-05
-2.19729494847612e-05
-2.54040025082363e-05
-1.24823314102357e-05
-2.47054899181045e-05
-3.96115249625903e-05
-5.84278583849477e-05
-3.66857401073664e-05
-4.23145570389758e-05
-1.23457480487626e-05
-4.00371755122653e-05
-2.66745953483089e-05
-2.65943043516038e-05
-1.44800128433445e-05
-8.75761736492045e-06
-1.13671003578568e-05
-2.81760133931676e-05
-1.41591341794872e-05
-3.76880290816945e-05
-4.62773433475204e-05
-1.73193410184789e-05
-5.7113174909839e-05
-2.84043353929698e-06
-1.42281073138601e-05
-5.76272086727826e-05
-2.77410654668413e-05
-2.42672075301683e-05
-1.58380465543689e-05
-3.65246429999372e-05
-2.66543295469772e-05
-3.50160270956225e-05
-3.29845902414577e-05
-9.58825753146844e-06
-3.2069886281421e-05
-3.13677287885309e-05
-3.93210934455593e-07
-5.99383233424973e-05
-7.54749732528404e-05
-3.21673132365205e-05
-3.12686171215486e-05
-2.95711363825065e-05
-1.96844348677539e-05
-4.07945070516627e-05
-1.79220776663036e-05
-5.31166092223243e-05
-3.78367622378881e-05
-4.9575409063023e-05
-2.42303529127439e-05
-1.30361211488474e-05
-9.60888004062617e-06
-1.84848217707615e-05
-3.7865126938009e-05
-1.8020148841617e-05
-2.99466937260629e-05
-3.33103723019153e-05
-4.52462522405422e-05
-2.04805167784654e-05
-4.35639524537814e-05
-4.43297156185298e-05
-3.13840282383831e-05
-9.6336852077339e-06
-3.82988991576405e-05
-3.12797151815588e-05
-3.22060021883255e-05
-3.62678916847647e-05
2.55081346675062e-06
-6.56074126595875e-06
-2.10990589732766e-05
-2.59867305365901e-05
-3.39807003353085e-06
-6.7405263726771e-06
8.01100996639423e-06
-1.9493193978312e-05
-1.31438120174141e-05
-2.46597277895185e-05
-1.62273538804898e-05
-3.77662956419804e-05
-7.91138841596772e-07
-2.39257759802797e-05
-2.47274997667086e-05
-2.11046667018803e-05
-6.19094862715126e-06
-4.44063079252948e-05
-4.13204217593064e-05
-5.54525337906606e-05
-2.78297159387211e-05
-8.86879698231232e-06
-3.16885352086785e-05
-4.23265152200991e-05
-8.86101422887976e-06
-3.60247578795373e-05
-2.3510392098462e-05
-1.84829985199493e-05
-2.57556588433265e-05
2.32936721452974e-06
-4.24099982815003e-05
-3.54828301435227e-05
-5.54903677664025e-05
-7.08681505603159e-06
-1.15716122624076e-05
-3.34923458215047e-05
-1.18072020625029e-05
-2.53943852846027e-05
-6.66675961780921e-06
-3.13422190653087e-05
-3.93627995209977e-05
-2.45658566195314e-05
-3.47112318007808e-05
-4.16920420437553e-05
-1.52834490927095e-05
-2.37873581799181e-05
-1.91907360951049e-05
-5.61473269910349e-05
-1.87300084396521e-05
-4.67330057096378e-05
-2.96912753498051e-05
-1.84662576526109e-05
-1.31981823593753e-05
-3.10570825369003e-05
-2.12969196617623e-05
-2.55061214795685e-05
-1.57326110856223e-05
1.24605685773881e-05
-2.29322405278274e-05
-1.9293138915858e-05
-5.81454104757933e-08
-2.51595372201818e-05
-4.91022311315853e-05
-1.83382575035971e-05
-6.64792839749212e-06
-2.30359411792005e-05
-5.24051038259735e-05
-6.34152240418979e-06
-2.05355602436997e-05
-3.88203998520954e-05
-2.56545830116454e-05
-1.08211824449359e-05
-3.18474136430828e-05
-2.24846742456965e-05
-3.49411137023627e-05
-1.30670390692716e-05
-2.97765805873045e-05
-4.6802003290029e-05
-3.39718906517152e-05
-5.11089955668172e-05
-3.15800587907533e-05
-2.79182072659207e-05
-4.02012080472347e-05
-5.49029086008398e-06
1.15240131137979e-05
-3.47406336612848e-05
-5.13580432271269e-05
-1.57845634742456e-05
-4.06037716392193e-05
-6.00056225114485e-05
-3.12397510707705e-05
-7.18266513196561e-06
-5.71179484849718e-06
-1.88810834344495e-05
-3.66941350425856e-05
-1.90899717876991e-05
-2.99244677611953e-05
-2.03367239329626e-05
-2.1020225922866e-05
-4.5553489843101e-05
-4.51272803462177e-05
-3.39139356756861e-05
-4.0295171749146e-05
-5.75243092930979e-05
-3.05429823180941e-06
-5.01192340576377e-05
-2.67142031076722e-05
-1.70192114354989e-05
-3.7783093972137e-06
-4.32193728316714e-05
-2.7303681909723e-05
-2.34206242427824e-05
-3.34389365743633e-05
-3.35382767515129e-05
-2.00250928662435e-05
-2.79709549538161e-05
-2.77210536291516e-05
-5.12615120375204e-06
2.74431216222769e-06
-5.57889202932537e-05
-1.14851564724107e-05
-3.28548479336324e-05
-2.48361628094735e-05
-2.80604134953599e-05
-2.85610601329316e-05
-2.05515134212311e-05
-2.0533574422232e-05
-3.32885308197056e-05
-1.4310050171902e-05
-3.15366690959935e-05
-5.62509786619239e-05
-3.47183001694287e-05
-2.98795368671619e-05
-2.18943029664302e-05
1.0012642923647e-05
-2.52741224636786e-05
-4.32353243829527e-05
-3.98966193107711e-05
-7.97986824537985e-07
-3.08137209851916e-05
-2.42332032594712e-05
-5.7955674780651e-08
-1.62054311469225e-05
-2.48857962342023e-05
-4.76087482316692e-05
-1.17332793530797e-05
-4.95981974100812e-06
-5.00200781986363e-05
-1.48433262609676e-05
-1.10422659470702e-05
-9.04225545643359e-06
-1.11424356076377e-05
-2.47836550046767e-05
-9.05138032553006e-06
-3.54431203060866e-05
-5.42048206956144e-05
-3.37218794201559e-05
-4.69351805788291e-05
-7.11528210512997e-06
-4.35857670497048e-05
-4.88685080615593e-05
-3.02543847361612e-05
-4.46261711776516e-05
-4.10219969513859e-05
-3.04655088874319e-05
5.85085750233741e-06
-2.52043439436135e-05
-3.08786886856425e-05
-6.97584668172795e-06
-4.06657601227607e-05
-2.56331299036468e-05
-2.74680056652174e-05
-2.24383552152559e-05
-1.79989387039791e-05
-3.98108707013996e-06
-1.19871041001694e-05
-3.93549513721373e-05
-2.70526731146945e-05
-2.7736628267543e-05
-5.62699433641217e-05
-5.45870260505193e-05
-3.71519792362275e-05
-5.13095180487249e-05
-4.41983050844048e-05
-3.01313588353179e-05
-2.57192194068266e-06
-1.32164232665019e-06
-1.58171333035652e-05
-3.51843168731734e-05
-5.86932660107509e-05
-2.0783094373964e-05
-3.67815852637526e-05
-5.06888516630906e-06
-2.70431519295444e-05
-3.3010897649802e-05
-2.68576596897216e-05
-2.72977181651788e-05
-4.68474929488814e-05
-6.70658133513465e-06
-3.36169056442019e-05
-3.6201444039802e-05
-4.69527838649414e-05
-3.01288048795412e-05
-2.96748971358412e-05
-2.60749468383738e-05
-2.1564910821243e-05
-2.70603928337092e-05
-3.7343412094133e-05
-4.72754600255451e-05
-8.38139208803307e-06
-5.16688825289232e-05
-2.2034385290539e-05
-2.8720533060734e-06
-3.53357389174718e-05
-1.12230468155732e-05
-2.39424879496414e-05
-3.37250595167249e-05
-3.76285365057998e-05
-2.05385399795594e-05
-1.4830342562636e-05
-2.33660282539176e-05
-5.23912589270932e-05
-2.30569564842992e-05
-2.00207423781414e-05
-1.88209640844046e-05
-2.63975081772993e-05
-2.57419303277926e-05
-1.99871219510877e-05
-3.41938701669239e-05
-2.70258143700208e-05
-5.45329615127328e-05
-3.58710972935182e-05
-2.79420029825384e-05
-4.38586265005632e-05
-2.68798999045587e-05
-3.93986762122284e-06
-3.31707441563131e-05
-1.97514208362401e-05
-8.81992119140809e-06
-1.79032581212442e-05
-2.14702969189968e-05
-1.51012862239465e-05
-9.08716026700158e-06
-1.92603694282497e-05
-4.46058050375794e-05
-3.69540738744555e-05
-6.90527821421364e-05
-3.58759898226065e-05
-5.2375377073559e-05
-2.23936128099095e-05
-2.11245678623549e-05
-1.1049680648602e-05
-1.31362713599216e-05
-2.93398440195825e-05
-2.4882916544884e-05
-3.3131467265944e-05
-2.02429599517748e-05
-1.70012734643288e-05
-1.50347387113625e-05
-2.46678514741556e-05
-1.20583902855556e-05
-1.06197944411287e-05
-4.05071717603756e-05
4.52564114043641e-06
-2.42091811710577e-05
-2.17457776158824e-05
-1.85348692749614e-05
-5.90673010928722e-05
-4.26474867120417e-05
-1.94749752039646e-05
-2.03023892886797e-05
-2.39676493248342e-05
-4.33345465110187e-05
-5.82815932597503e-05
-3.30918264239366e-05
-1.48430814261885e-05
-2.63915346326307e-05
-3.68038446899124e-05
-1.28995441775556e-05
-4.12239952157241e-05
-1.99523008039805e-05
-3.03842495845394e-05
-5.20809489559761e-05
-4.48295394198397e-05
-2.03153742225168e-05
-4.16879235894866e-05
-5.54631390925122e-05
-3.29974404670342e-05
-7.13209025475456e-06
-5.3500673907196e-05
-4.64724268271607e-05
-2.14099759778719e-05
-2.2039906267262e-06
-2.07927102832087e-05
-4.57122572012464e-06
-4.09338106894122e-05
-5.33476602152779e-05
-2.22420970658025e-05
-1.84801341285426e-05
-1.17097923221871e-06
-3.31431468726663e-05
-2.68224349027402e-05
-1.53564714967086e-05
-5.0461591537819e-05
-4.14771362418466e-05
-2.34986864276317e-05
-2.38769633200365e-05
-1.67565282806749e-05
-5.44416793212855e-05
-1.90585450250745e-05
-4.30680708850461e-05
-2.22851747789848e-05
-2.15750419691135e-05
-3.78689496322184e-05
-1.9677639842363e-05
-1.44101343081668e-05
-1.66853652962776e-05
-3.5872243907314e-05
-3.37465842009686e-05
-3.6879050358902e-05
-1.12766504701637e-05
-1.04800816735352e-05
-5.47891789072858e-05
-2.72936109437774e-05
-8.79979272875534e-06
-2.0506636660573e-05
-1.83355890805314e-05
-1.16586916221278e-05
-5.1885590703133e-05
-1.41063078495479e-05
-5.39922279310439e-05
-3.21180668298047e-05
-3.06871326933006e-05
-2.64828072266966e-05
-3.4393886721269e-05
-3.33693129072242e-05
-4.49197554170571e-05
-3.92405288472097e-05
-1.96310691367501e-05
-2.62335854078309e-05
-3.12945841037648e-05
4.89969313712935e-06
-2.65672720080243e-05
-2.10233168915944e-05
-5.31143383649342e-05
-8.09056684869348e-06
2.20941390181146e-06
-1.15402237676036e-06
-4.31166141198138e-05
-2.51694174438401e-05
-1.06300255037368e-05
-1.83520176860204e-06
-4.25105432849798e-05
-4.08503913355911e-05
-3.4312059069771e-05
-4.35001080646768e-05
-2.46765492972535e-05
-4.68451592221352e-05
-4.0118119458177e-05
-3.96190788579343e-05
-3.74204854641096e-05
-3.13967832256413e-05
-3.75653575716747e-05
-1.57800314533169e-05
-3.8056914623766e-05
-2.34045080711646e-05
-3.17332237424078e-05
-3.75697437943874e-05
-1.10911150550277e-05
-4.77380040550644e-05
-4.14962517149566e-05
-2.83169978386276e-05
-6.96250063818323e-05
-4.73518777002272e-05
-3.23351395584662e-05
-9.50858681630236e-06
-4.14126179574283e-05
-4.32557339900279e-05
-1.3190167622287e-05
-2.40198997488546e-05
-2.20825149575351e-05
-3.74994186772467e-06
-3.83781795037809e-05
-6.87419176530137e-06
-4.56287343077014e-05
1.17811694916074e-05
-5.86906617819261e-05
-9.67295614009945e-06
-1.53569337912e-05
-2.31420241084632e-05
-4.6453895691171e-05
-7.62177516462366e-07
-1.00495379396209e-05
-1.81804388556685e-05
5.12405639452127e-07
-1.90360032460709e-06
-2.8322669476544e-05
-9.99313174140524e-06
-8.47535297822803e-06
-2.59697580332865e-05
-3.00614786741906e-05
-4.54230683541471e-05
-2.45706473637884e-06
-1.83683246840347e-05
-6.95198076156871e-05
-2.60659962490712e-05
-5.25304343379814e-05
-1.99543539725225e-05
-4.99951854686896e-06
-3.52401789809857e-05
-6.05776768160262e-05
-2.93210572225364e-05
-3.46876524215192e-05
-4.13483366489585e-05
-3.40095450434219e-05
-1.56521900611985e-05
-2.2962922423298e-05
-2.08313160856337e-05
8.03801590570135e-06
-4.2062379321135e-05
-3.59393809564205e-05
-2.83064439330691e-05
-5.76315192873924e-05
-4.32445893418525e-05
-4.10884955645128e-05
-2.9174888063587e-05
-2.30673171959314e-05
-4.14963407259861e-05
-2.51440059285397e-05
-3.29586999802191e-05
-5.36619858409232e-05
-1.03199035834216e-05
-1.57683368248147e-05
-3.82829085545978e-05
-3.48254238604354e-05
-3.26372018463989e-05
-3.57534721780729e-05
-1.83939689720843e-05
-3.60283742504131e-05
-2.93158230934103e-05
3.74594089039814e-06
-6.50309669104717e-05
-1.79790287163912e-05
3.77855680969837e-06
-4.37870712850308e-05
-5.30687822404159e-05
-6.75850641807539e-06
-3.8089417900696e-05
-5.016912905235e-05
-2.71523750818104e-05
-3.05781395675352e-05
-1.48719478503101e-05
-1.93164765185176e-05
-3.60430975515378e-05
3.47038651907584e-08
-3.31493679621381e-05
-4.65102533302123e-05
-1.21876783069244e-05
-4.39743409640911e-05
-1.79250533962663e-05
-2.47678454444052e-05
-2.62433282120366e-05
-1.4437801908059e-05
-9.44630319406804e-06
-2.85719111855274e-05
-4.78845702707438e-05
-3.59840230661079e-05
-4.32896511329204e-05
-3.18140004765555e-05
-3.80296479856554e-05
-1.52725705152785e-05
-3.0307297992606e-05
5.25982328108805e-06
-1.83886098689701e-05
-1.73762628250105e-05
-1.81887635033261e-05
1.28527296502046e-05
-3.13202229100542e-05
-1.06716580454208e-05
-4.01120623494068e-05
-2.20289194204636e-06
-6.41075354378904e-06
-4.17148231975581e-05
-2.48542968058746e-05
-8.94577256259832e-06
-3.64440081953784e-07
-1.64735762720355e-05
-1.32852553069219e-05
-3.10934067148561e-05
-2.27186382767509e-05
-1.87845738225071e-05
-3.56323940075711e-05
-1.79720009462744e-05
-5.01789947160972e-05
-2.108013527828e-05
-5.81684508973773e-05
-3.52105567778759e-05
-3.69219060081087e-05
-1.06636024263101e-05
-1.68397924327679e-05
-3.49180381829014e-05
-3.96133867047864e-05
-5.90193450464238e-05
-1.33961698507672e-05
-2.35032506185469e-05
-4.16092834585732e-05
-2.81635484850456e-05
-2.22214657787284e-05
-7.24797589842062e-05
-5.30129233218111e-05
-2.13657247525402e-05
-5.44900815388708e-05
-4.6481735695878e-05
-4.06964798705111e-05
-1.66728926371474e-05
-4.65780088776001e-05
-1.38989102312032e-05
-3.70269840114292e-05
-3.19134760373626e-05
-3.3941633804161e-05
-2.31295438846016e-05
-4.7345797546251e-05
-2.0231039078385e-05
-2.88648190816702e-05
-6.23633670670997e-06
-3.55683019727234e-05
-4.32386290009029e-05
-6.6755916878037e-06
1.43351809251096e-05
-1.83550382816734e-05
-6.7490710529441e-05
6.40634414475575e-06
-4.42665197785325e-05
-1.32727348233261e-05
-6.22081029870652e-05
-2.47438601857905e-05
-2.54684830855046e-05
-3.91941842437289e-05
-1.97565054466557e-05
-5.02391729465813e-05
-1.02924893823946e-05
-1.62824904388271e-05
-1.46242687928189e-05
-2.94797132077542e-05
-1.07688737738487e-05
-3.96349081251402e-05
-2.69876395516886e-05
-1.92376408271728e-05
-4.47393377667516e-06
7.82870070650498e-06
-1.57004658493903e-06
-7.27145188579747e-06
-9.3668184208264e-06
-3.23725837811723e-05
-4.84236003596191e-05
-2.26004081994142e-05
-3.38127917438327e-05
-2.00710635847016e-05
-4.9472248170879e-05
-3.02982118395159e-05
-3.54365602802034e-05
-4.51288122972174e-05
-2.1489801196691e-05
-4.00385594280317e-06
-3.82789601572905e-05
-4.86720229283631e-05
6.03777815674271e-06
-3.09207607517189e-05
-1.38631963177775e-05
-2.61625445943125e-05
-1.7029605060588e-05
-1.954906375241e-05
-5.81562898537322e-05
-2.12457368631985e-05
-2.01417712068392e-05
-2.21400640049981e-05
-1.19843225317589e-05
-2.64028582260399e-05
-1.5137133812319e-05
-2.05147202442037e-05
-3.83702398941033e-05
-2.97169938224383e-05
-3.10423098360062e-05
-1.82193367566517e-05
-1.52392363137229e-05
-9.20622769760215e-06
-3.71866408575062e-05
-4.43463973004816e-05
-1.67250826890438e-05
-6.50254601917951e-05
-5.18908643415857e-05
-4.52149589053081e-05
-1.90952230235679e-05
-1.57664391914938e-06
-2.81304409466333e-05
-1.73952250616798e-05
-4.26802010313349e-05
-4.3357661814415e-05
6.59080402926474e-06
-2.83878479344293e-05
-6.09901683424361e-05
-3.65841291501965e-05
-2.30896560178585e-05
-3.54790845886258e-05
-5.05723978450577e-05
-3.37474676410193e-05
-3.79682801231497e-06
-4.38504377374138e-05
-6.12619735195584e-05
-1.66955590824771e-05
-3.02512390915562e-05
-2.15558524531779e-05
-1.72289503134504e-05
-4.00713503982833e-05
-5.10470032299071e-05
-8.62052948997065e-06
-2.78853900142623e-05
-5.03101803439833e-05
-2.45273352802399e-05
-6.24191292759094e-05
-2.20293694096405e-05
-2.77889805005383e-05
-2.58081761833983e-05
-6.58073809802428e-05
-1.27929843366287e-05
-3.95294010198258e-05
-1.5626499281698e-05
-1.34950490368554e-05
-5.98942022307804e-05
-5.47120583150721e-05
-1.04501003259958e-05
-2.73149658939279e-05
-3.15217092167498e-05
-3.33354336469105e-05
-3.18600429527955e-05
-2.54426992605435e-05
-7.45791845004502e-05
-5.08082399816733e-05
-4.25059873527083e-05
-3.74999836579034e-05
-1.16592088538968e-05
-1.98552262618778e-05
-4.24915698594408e-05
-1.42371654078405e-05
-1.45659715821852e-05
-3.35065136006759e-05
-3.14432909265849e-05
-1.8574912497132e-05
-1.3407983855808e-05
-5.08867330369715e-05
-1.03867507118913e-05
-5.25824432922218e-06
-2.62026920914863e-05
-3.61826735042427e-05
-3.60231569741113e-05
-4.92028428144846e-05
1.47564876397097e-05
-2.6383433288091e-05
-1.04193035318363e-05
2.02103583738197e-05
-1.60100198461615e-05
-6.03594240130945e-05
-1.67324390927282e-05
-3.21058771647343e-05
-3.02751888797733e-05
-3.31378639413985e-05
-1.60560158164308e-05
-3.93837818981475e-05
-2.80447845605092e-05
-3.87269546569551e-05
-2.40635748192349e-05
-5.80541093012199e-06
-2.91186293580671e-05
-4.09179906789316e-05
-6.07236423176345e-05
-3.97528183738159e-05
-2.48991710432636e-05
-1.55356892188229e-05
-7.22988425030189e-08
-1.80466272251778e-05
-2.12822218867726e-06
-3.42573902530858e-05
-2.90848792520037e-05
-2.55592949073401e-05
-3.47889998067654e-05
-2.92688968757951e-05
-2.62647159871029e-05
-8.10740914164328e-05
-2.47106215013076e-05
-4.21434321485262e-05
-2.71268642555381e-05
-3.18495837892849e-05
-1.77599570816352e-05
-2.56454182246349e-05
-4.17864440083704e-05
-2.14771362403987e-05
-6.43089814676549e-05
-2.25230851324646e-05
3.68329888612585e-06
-2.41106708815848e-05
-2.48696080322705e-05
-5.32515801603942e-05
-2.46067534101577e-05
-2.41064838059124e-05
-6.49366612934017e-05
-8.48078366125315e-06
-2.62169850294351e-05
-4.98626246229846e-05
-1.34044354020585e-05
-4.58832129913391e-05
-3.69213764233531e-05
-6.15054787532619e-05
5.0181717472705e-07
-2.12382201671837e-05
-9.75922962377867e-06
-5.84768009454458e-05
5.22932852150989e-06
-3.6929020495724e-05
2.14973381464787e-05
-9.11854318160646e-06
-5.84015385952981e-05
-4.0081601711727e-05
-3.43522378832325e-05
-2.64085457795295e-05
-6.02926246214802e-06
-2.30415613041242e-05
-3.12943494510325e-05
-1.6100424207242e-05
-2.09334420793643e-05
-3.90280246832934e-05
-2.82698337386301e-05
-2.87345115462669e-05
-1.02501697898087e-05
-4.67837913664598e-05
-3.12903770280304e-05
-2.36626738992576e-05
-3.67680266418328e-05
-1.31715162616098e-07
-3.5077954148426e-05
-2.21941662998249e-05
-2.63667935917291e-05
-2.65145986326826e-05
-3.05786440382523e-05
-3.2522742147582e-05
3.6007517097982e-06
-1.23575672478601e-05
-5.46028897441227e-05
-3.3293789895964e-05
6.90898089800609e-06
-6.60657846165091e-06
-2.46856644910813e-05
-2.21914104136921e-05
-1.21375077869605e-05
-5.33372675136839e-05
-4.21216343240483e-05
-2.09023072772828e-05
-4.56723544046759e-05
-2.76732090955555e-05
-4.4089448027226e-05
-2.30310615439018e-05
-3.64780254774856e-05
-3.78103399391669e-05
-2.51248460349315e-05
-1.34332930965312e-05
-3.90943536067181e-05
-1.34042346184619e-05
-7.9675214537958e-06
-2.91618225250997e-05
-3.03683266434648e-05
-2.82266521221936e-05
-2.26412049363853e-05
-1.8184165668219e-05
-1.79103067242614e-05
-6.96632243220546e-05
-2.23231496219129e-05
-2.32270867676783e-05
-2.70244841857265e-05
-3.42421085485746e-05
-2.86463096562444e-06
-4.88571670553845e-05
-4.60263785459074e-05
-2.89924047797809e-05
-1.53446118672748e-05
-2.99739047997817e-05
-4.02257612705426e-05
-7.85511599076295e-05
-1.07968062218094e-05
-2.72430944496882e-05
-4.58697504600748e-05
-1.04672770555747e-05
-1.32872176104659e-05
-1.12757170202364e-05
-3.89472964804756e-05
-2.70986925276139e-05
1.99979292612883e-05
1.73348357803497e-07
