# Supplementary material for: Research on computational propagation and identification of mine microseismic signals based on deep learning
Source: PLoS One. 2025 Oct 22;20(10):e0334641. doi: 10.1371/journal.pone.0334641 (PMC12543183; doi:10.1371/journal.pone.0334641)
Supplement: S7 Data — (ZIP) [file pone.0334641.s007.zip › 000100900001522.xlsx_0.txt_24.txt.txt]

-5.06977580576821e-05
-4.6755725265101e-05
-3.10592782427416e-05
-3.40497180850064e-05
-1.75057477073007e-05
-2.04699737846993e-05
-1.28193673857372e-05
-4.6944376295274e-05
-4.23322574640377e-05
-3.91329740582119e-05
-3.75082044430552e-05
-6.00170920656785e-06
-2.98657057379767e-05
-6.25285075113371e-05
-3.02321949252741e-05
-5.21851182307696e-05
-4.94178167835441e-05
-5.41576292495278e-05
-5.25951118364748e-06
-4.36524062942425e-05
-1.06306534546629e-05
-3.26057503625429e-05
6.20269601212921e-06
-5.6916348479962e-05
-6.55143751195726e-06
-2.31895875472997e-05
-2.75544219789957e-05
-2.97569887439043e-05
-6.90271822848436e-05
-4.60253318772412e-05
-3.20975844940049e-05
-5.24884799943803e-05
-1.29780806219443e-07
1.59899919298565e-05
-6.35391369524575e-05
-4.70348144419866e-05
-4.63844178214906e-05
-3.91538104429535e-05
-2.70836047216873e-05
-1.91597446599932e-05
-2.67010254248749e-06
-3.35539649343756e-05
-2.29062342662548e-05
-3.47101253435901e-05
-3.7930762601816e-05
-1.52474142252251e-05
-3.1284391952648e-05
-2.29430176498504e-05
-2.97490907467753e-05
-4.45677040296162e-05
-4.85758709677481e-05
-2.8006822647271e-05
7.96849300118204e-06
-3.15401462253807e-05
-3.43089886728757e-05
-3.42626193391688e-05
-3.99264358955584e-05
-3.74388927525758e-05
-2.84081354604001e-05
-1.17685024003949e-05
-3.37537169551713e-05
-2.90384238251048e-05
-3.1652370531511e-05
-1.21925483159866e-06
-4.90410997315673e-05
9.57113158256838e-06
-3.10419727686879e-05
-2.2390958676951e-05
4.03523920431672e-06
-3.86810305772471e-05
2.50102830160655e-06
-5.2242853008255e-05
-3.11844532514159e-05
-6.11659634463445e-05
-4.13554795830087e-05
-1.81305622555055e-05
-7.78402002229745e-06
-5.09338670259504e-05
-2.75138726344422e-05
-4.0853128149484e-05
-2.32638073558533e-05
-1.76904456846343e-05
-3.49487884839583e-05
-2.73364462660142e-05
-7.05964828902475e-05
-3.96555204898856e-05
-3.84630413836671e-05
-7.09273903117018e-06
-2.4070438066022e-05
-2.28104217248874e-05
-2.79448322604116e-05
1.16610178025154e-06
-3.35562263513559e-05
-2.48029685741511e-05
-1.21602347375045e-05
-4.38894390954397e-05
-2.21234385454747e-05
-2.73611818884961e-05
-5.56830935043657e-05
-2.68337628305885e-05
-2.0844070190304e-05
-3.20105919070441e-05
-2.79897594057227e-05
-2.48573315207695e-05
-4.00734596305112e-05
-7.18531433667796e-06
-1.63437810577624e-05
-1.83918550630802e-05
-4.50326233719897e-05
-2.42368160873582e-05
-3.54931249647954e-05
-4.50714174669241e-05
-2.20488593423053e-05
-2.13071149477507e-05
-6.38555825236083e-05
-3.27699158605445e-05
-2.29696261881814e-05
1.87567196707727e-06
-7.22261578201792e-06
-4.51633717393267e-05
-6.10595717305479e-06
-1.85596078918473e-05
-3.68887050562269e-05
-4.63653491170542e-05
-3.07408587346311e-06
-2.00320422780045e-05
-3.643689807386e-05
-2.84450086460937e-05
-1.88442936487531e-05
-1.3622284347698e-05
-1.41241381048731e-05
-5.93590580422738e-05
-1.97763818668558e-05
-5.3747374520995e-06
-3.62572708752408e-05
-4.978473758274e-05
-3.96820119581371e-05
-3.28979008443908e-05
-3.40483528159679e-05
1.38590873333519e-06
-3.81833663932247e-05
-3.90401397824193e-05
-4.75879542814816e-05
-4.50411251960169e-05
-3.82319693855524e-05
-4.73790825073751e-06
-2.16771790741154e-05
-6.68801394487437e-05
-3.29428765680019e-05
-3.37451886105734e-05
-2.13813383169848e-05
-1.84846513017459e-05
-1.5824988970386e-05
-3.29672541622129e-05
-2.75866693427534e-05
-3.87863158896312e-05
-3.31744673775227e-05
-4.11491927879367e-05
-2.35359702759009e-05
-3.71089577510251e-05
4.33209078187378e-06
-2.11545486574012e-05
-3.12609968599567e-05
-1.36959702921053e-05
-2.16483314680443e-05
-1.982523020028e-05
-4.55529758549118e-05
-5.6153834137291e-05
-3.04824941620301e-05
-4.87041377556965e-05
-4.74850458366851e-05
-2.68753798301293e-05
-2.45382904898823e-05
-9.07504835644102e-06
-3.99213737660547e-05
-3.62105995991894e-05
-3.09058088074509e-05
3.08460331685468e-06
-1.13369028874483e-05
-2.08807614337006e-05
-3.02386201000752e-05
-3.12639487568288e-05
-2.9522957238267e-05
-3.78236412307645e-05
-3.40256094561831e-05
-2.63225853106766e-06
-6.63233980556525e-05
-3.42496874337132e-05
-6.58965455769644e-06
-2.4958413035558e-05
-1.39949154060271e-05
-2.38215392004246e-05
-2.41784833286139e-05
-5.22864372452401e-05
-3.25752181901259e-05
-2.91813821449427e-05
-5.52536660843414e-05
-7.28288894756467e-06
-1.65790079005358e-05
-2.581428890489e-05
-2.0726953782161e-05
-3.27066945097625e-05
-3.40585864308819e-05
-4.15699838219038e-05
-1.82623805054688e-05
-1.96941083433957e-05
-6.56870572117928e-06
-5.6149611155236e-05
-5.01049180651655e-05
-2.46659630827584e-05
-3.00951165411962e-05
-3.54852583629546e-05
-5.72649322138155e-06
-1.42718220334719e-05
-3.28679396524951e-05
-2.48675734386641e-05
-1.74071978163315e-05
-4.70044691897959e-05
-5.29627016798624e-05
-1.25367841867012e-05
-5.28126717319328e-05
-5.07500066581123e-05
-3.11867359003919e-05
-2.20741889966441e-05
-5.90760998212361e-05
-2.84869442178579e-05
-3.41329435618261e-05
-5.02604791430854e-05
-2.24657629918143e-05
-7.72068215200494e-06
-2.26312244399066e-05
-2.52301984468948e-05
-3.07958720413819e-05
3.11762713824906e-06
-1.34307519145135e-05
-3.10282011397032e-05
-2.78059975903834e-05
-1.27183520701599e-05
-2.57275100201959e-05
-4.2387375871397e-05
-3.93139532473073e-05
-5.0456225757899e-05
-2.3222326167177e-05
-3.6143574987376e-05
-3.22439678402183e-05
-1.42829830276454e-05
-3.43141768853765e-05
-4.33688669860622e-05
-5.68846119666807e-05
-1.90280433814693e-05
-4.68839129286177e-05
-4.88547113131105e-05
-2.76410245519365e-05
-2.19094802832097e-05
-3.74347700219338e-05
-4.79692147611887e-05
-1.98012571098933e-05
-6.86112060368842e-05
-1.55226697770864e-05
-1.25565008024839e-06
-4.14394631835943e-05
-4.63552355095443e-05
-3.35301358062145e-05
-1.24343670464996e-05
-2.23966732355408e-05
-2.118458522237e-05
-2.65364884745728e-05
-3.29262402877826e-05
-1.81583921651904e-05
-2.48410693553203e-05
-4.74353119647953e-05
-1.4132949419557e-06
-4.11879287330568e-05
-1.04528648774157e-05
-4.62797065590879e-05
-1.23707260450962e-05
-6.01814398713464e-05
6.53873254308671e-06
-2.76206815401163e-05
-3.26844062773941e-05
-2.69894703622467e-05
-3.84662171124789e-05
-3.43113274116407e-05
-2.58770954172777e-05
-3.96607565595447e-05
-5.07542882015701e-05
-1.72684345589699e-05
-3.58036176233392e-05
-4.39740192615316e-05
-2.05091590119436e-05
-1.35765210441092e-05
-1.75228086737759e-05
-4.9462600508529e-05
-3.3674140913927e-05
-8.96232323495407e-06
-3.16446969949069e-05
-1.12967992399119e-05
-2.23425366872154e-05
-8.65522497520424e-06
-2.2964195735431e-05
-3.170097214245e-06
-2.00176737371875e-05
-3.61029229941423e-05
-3.13468247683226e-05
-7.9931621058149e-06
-2.4071778525367e-05
-3.32045880651057e-05
-2.23001001649175e-05
-3.94391010646028e-05
-4.29371901754798e-05
-1.56448395163605e-05
-5.28454706308473e-05
-2.49045603039524e-05
-3.6599002042196e-05
-3.56373541112345e-05
-5.8073848850556e-05
-4.82436273866033e-05
-3.6732927668297e-05
-3.52612696556102e-05
-3.44619563723762e-05
-3.20870905020259e-05
-2.56548946753488e-05
-3.90524410041265e-05
-2.23623149530378e-05
-7.0934183871536e-05
-4.84393990663233e-05
-1.42167945308643e-05
-1.124368546831e-05
-2.77579350063819e-05
-1.99454349721522e-05
-4.248855895188e-05
-4.04207377845747e-05
6.88091748655762e-06
-4.85803755329551e-05
-9.70714116873305e-06
-1.51911831171165e-05
-6.53101826665974e-05
-8.2185796656596e-06
-2.9455884287724e-05
-2.71839211686407e-06
-2.30783960751218e-05
-2.18660164612309e-05
-4.58235822198183e-05
-2.39366485579736e-05
-2.01753343573883e-05
-1.53804550303255e-05
-3.72061281273688e-05
-2.66923880130749e-05
-4.25535056054527e-05
-2.63180008022439e-05
-3.90583882441591e-05
-3.74893141653857e-05
-3.37926927574083e-05
-7.58653677235557e-06
-1.27089084771265e-05
-2.84702336835393e-05
-8.07850910893682e-05
-4.11851248560097e-05
6.60306893111622e-06
-4.41590642065615e-05
-3.44408850011996e-05
-3.64317467156987e-05
-2.24806184183435e-05
-5.12408717702592e-05
-2.63720671817018e-05
-6.25117394281005e-06
-3.7959696708083e-05
-5.18712989572425e-05
-3.19855210505433e-05
-5.81402508585643e-06
-2.81574575984911e-05
-4.96459265841902e-05
-6.24019366208703e-05
-9.1647608000484e-06
5.18391991739864e-06
-5.28184154888747e-05
-2.12536422063429e-05
-1.72764120706971e-05
-4.43999161155299e-05
-4.98775213700941e-05
-4.39823140284427e-05
-8.28623558469091e-06
-3.66822716305982e-05
-7.95923460311504e-06
-1.3182165009032e-05
-3.0116329748625e-05
-4.20106276941396e-05
-1.0527369369245e-05
-1.30747924488169e-05
-4.31019417431154e-06
-4.63882757720328e-06
-2.31117482793141e-05
-2.12219292931046e-05
-4.56738379835951e-05
-3.25927962498883e-05
-4.96915460996004e-06
-3.68629834141239e-05
-4.26354152763476e-05
-3.99921491681468e-05
-4.46114279871672e-05
-4.95862580288448e-05
-2.63406691144818e-05
3.09732638054847e-06
-4.75282587798546e-05
-5.39156918571546e-05
-2.17215180774854e-05
-6.86582299649812e-06
-3.12597756424065e-05
-4.35716154334292e-05
-2.93546021922973e-05
-3.11954267186685e-05
-3.63613684498259e-05
-3.71914732324151e-05
-6.33633069957902e-05
-2.43084162614804e-05
-3.68566115768548e-05
-3.39115049687601e-05
-2.2690662420426e-05
5.59806127051118e-07
-2.16840946460613e-05
-3.86854277059626e-05
-3.36291793679193e-05
-2.71349093042585e-05
-1.11615234565434e-05
-3.32925335613823e-05
-2.06215645431493e-05
-2.79784521917936e-05
-2.77453796045885e-05
-1.63840976994542e-05
-3.64537932630488e-05
-2.21994472511732e-05
-2.09274633105327e-05
-3.76456038877657e-05
-2.90209670743945e-05
-1.77962408583645e-05
-4.05354730229856e-05
-3.41661405199767e-06
-2.33398387591555e-05
-1.45478905942442e-05
-1.65400948037955e-05
-4.80232283771439e-05
-1.5278364197474e-05
-4.02830262971336e-05
4.88830603261859e-06
-2.83887561926142e-05
-1.90806915775789e-05
-2.37042340443462e-05
-1.80248385301406e-05
-1.10124297824118e-05
-5.52951673477833e-05
-3.44518779354376e-05
-3.2578082206776e-05
-2.42599194679059e-05
7.79776482629558e-07
-4.9729042988333e-05
-5.33375239125814e-05
-1.70190727044169e-05
-3.14125835281252e-05
-2.07532178683412e-05
-3.93407946189312e-05
-1.09039612097962e-05
-3.70794395781726e-05
-4.83861601911669e-05
-9.43252706823025e-06
-2.88631102126426e-05
-2.25422642137228e-05
-2.29574585071356e-05
9.94065549991337e-06
-3.41661189693322e-05
-2.3842151920946e-05
-3.8933149344488e-05
-4.08368418425174e-05
-1.94843967993183e-05
-1.52498708177475e-05
-4.68495190954121e-06
-5.58946998508734e-06
-3.34551525422168e-05
-3.48129018779476e-05
-1.83992710558384e-05
-3.4172818414905e-05
-1.78402432088848e-05
-5.20286037514189e-06
-2.88509831412691e-05
-5.02135133844497e-05
-2.29272868112338e-05
-5.02602669526024e-05
-3.91480372584783e-05
-2.27436729718259e-05
-3.65389779105169e-05
-6.38418473611822e-05
-3.36766745726246e-05
1.19793274120442e-05
-1.80831128010337e-05
-4.46702350093657e-05
-6.52907275609591e-05
-2.80534824349943e-05
-5.13589987891222e-05
-1.73126912079402e-05
-6.3225353523876e-06
-2.26012364308419e-05
-2.04470068767627e-05
-4.09716900216012e-05
-4.27441894632904e-05
-2.56814166557623e-05
-4.43718295069997e-05
-4.33915217145008e-05
-3.92432432667953e-05
-2.38561364865059e-05
-3.58929997111015e-05
3.24089078093964e-06
-3.01018808209653e-05
-1.18405571804512e-05
5.17643935270839e-06
-3.06240122718721e-05
-3.78367687390641e-05
-2.95707208483991e-05
-1.16405057169822e-05
-4.88896273808764e-07
-2.91969958338271e-05
-3.03840906039208e-05
-1.12561694339768e-05
-1.81488079556199e-05
-3.42362260695438e-05
-3.26807233079895e-05
-4.72059808925107e-05
-3.95918815098788e-05
-4.43061375673849e-05
-3.12082825166903e-05
-3.1568250156159e-05
-5.32452417564491e-05
-2.94786724504438e-05
-2.12087866114641e-05
-1.36243875833004e-05
-1.86538792907331e-05
-1.30345779618176e-05
-2.1277671154509e-05
-1.80917774968754e-05
-2.43986818161651e-05
-1.79944273794441e-05
-2.45003274597439e-05
-1.57987701924886e-06
-2.78774598535082e-05
-3.10341981936491e-05
-1.08949595767724e-05
-1.72822807541679e-05
-3.57661636989733e-05
-6.78658502619929e-06
-1.86996875274074e-05
-1.14636521236149e-05
-3.55340691485433e-05
-4.16632492200344e-06
7.52613401671601e-06
-1.31590660592302e-05
-4.80287796561234e-05
-1.81795594290949e-05
-3.29122159485761e-05
-1.77518541899942e-05
-4.12246886666188e-05
-2.69155847580563e-05
-2.5886650561606e-05
-1.58448058061181e-05
-4.57229559236715e-05
-9.29011659826046e-06
-4.53447587135602e-05
-2.24757460460559e-05
-5.69149482281159e-05
-5.83278901558403e-05
-3.48716014877888e-05
-1.9907991209421e-05
-4.25713101085504e-05
-1.0868031785689e-05
-5.77176462358433e-06
-1.40261036124018e-05
-4.04049018610933e-05
3.88459390061162e-07
-5.43728222672053e-05
-3.51747671207409e-05
-2.52706046496324e-05
-3.58551279280343e-05
-4.09644625546262e-05
-2.51188307681671e-05
-4.57851284506702e-05
-2.03724079772128e-05
-5.38327671974416e-05
-1.93853853608157e-05
-2.93652854190632e-05
-2.75434048081423e-05
-7.2937197173463e-06
-1.12358537549841e-05
-3.03768307056287e-05
-5.00716187947027e-05
-2.1102142981454e-05
-3.35735957251838e-05
-4.13423953770456e-05
-2.58091614148595e-05
-2.23113236670567e-05
-3.60168069668829e-05
-5.08611175297795e-05
-3.40062035037388e-05
-1.77196890015546e-05
-1.32337894191067e-05
-5.52747413709254e-05
-3.82515358942834e-05
-1.19127710013954e-05
-3.64252776330266e-05
-2.76374667986646e-05
-2.09341954777545e-05
-2.59202106481904e-05
-2.71365355988963e-06
-3.65237248820989e-05
-5.41687023678405e-05
-3.38494629359756e-05
-3.79407474595877e-05
-3.45184893859321e-05
-8.9998379801339e-06
-1.70871108936965e-05
-1.83371843915458e-06
-3.73132933775965e-05
-2.08868331765181e-05
-2.06704762023625e-05
-2.11795566030233e-05
-1.51574315279726e-05
-2.11219631669356e-05
-3.65256566246185e-06
-2.48994227064083e-05
-1.38809114307685e-05
-3.430098060662e-05
-5.88002092923868e-05
-5.16076377493972e-05
-3.57280245506899e-05
-1.94993984962144e-05
-3.35526389504992e-05
-2.17247793865251e-05
-2.48994719771806e-05
-1.56075769850517e-05
-3.14209100332135e-05
-2.51638084576756e-05
-3.79451400041207e-05
-2.73237844037286e-05
-2.3185458378147e-05
-4.19839068745006e-05
-4.88755611363056e-05
-4.50006839007133e-05
-4.67451255387544e-05
-8.01946356780968e-06
-1.03800821318985e-05
-1.18143627547273e-05
-2.81121406302472e-05
-3.75064664089567e-06
-3.93541781664211e-05
-1.51274363371587e-05
-3.62031760071874e-05
-2.5979724929013e-05
-1.99825597348193e-06
-2.689112925173e-05
-2.9354475239881e-05
-2.96117504770675e-05
-2.66373944577784e-05
-1.35261856978446e-05
-2.96581598809119e-05
-1.7315301274363e-05
-3.12386868640913e-05
-1.43479880062361e-05
-1.20205059715141e-05
-1.96893795247256e-05
-1.99000042240215e-05
-3.41802692516244e-05
-4.09335341376769e-05
-2.79995811959515e-05
-2.62547155792439e-05
-3.34867998173001e-05
-2.183686415905e-05
-2.65085276283226e-05
-2.50746203875425e-05
-2.26313074969031e-05
-7.4051460598165e-06
2.24590773637617e-06
-2.7056642672904e-05
5.51695967711903e-06
-3.35804705541963e-05
-2.36047414815419e-05
-3.20569755361709e-06
-3.68303911971348e-05
-2.02712373977006e-05
-2.4237595170181e-05
-2.33697091526031e-05
-3.3413176197682e-06
-1.76746442209649e-05
-3.44014105676025e-05
-4.10768494475338e-05
-4.67124266220133e-06
-1.9441758495968e-05
-5.19110131156301e-05
-1.89296562913256e-05
-9.91101121363015e-06
-1.36818523577897e-05
-2.00813696982399e-05
-8.6566166403668e-06
-4.83764429919802e-05
-2.02337744322091e-05
-4.89654660463154e-05
-3.59882727793104e-05
-1.84150196714443e-05
-2.85100320200396e-05
-6.35820528520765e-06
-2.87744804863546e-06
-4.23911872571775e-05
-4.71991200527875e-05
-2.19077253009358e-05
-2.48017772542428e-05
-4.51407759373308e-05
4.69670352398232e-06
-1.66556683422884e-05
-5.87830150062375e-05
-2.29846575478616e-05
-1.61115987733667e-06
-2.17181655974149e-05
-5.54621098985055e-05
-2.95967016902882e-05
-2.48519580701714e-05
-2.53851709455781e-05
-1.48201364559579e-05
-4.8057007990827e-06
-3.27804609722524e-05
-3.60616801629844e-05
-2.68423952179647e-05
-2.89774328055767e-05
-2.39522943831865e-05
-1.55455379088654e-05
-3.84834128496499e-05
-4.20729655495403e-05
-3.49093058142643e-05
-1.9668622498076e-05
-3.94945837045035e-05
-2.94279300891053e-05
-3.931666330381e-05
-2.53440660790795e-05
-1.97843480043351e-05
-4.95341399638283e-05
-2.1612507121543e-05
-5.31116379909158e-05
-7.98769891476742e-06
-1.57180833924125e-05
-1.08216387963351e-05
-2.26089204413196e-05
-4.53115513204655e-05
-4.25962893595675e-05
-2.67949002278016e-05
-5.43469242918435e-05
-2.36403712272254e-05
-3.43251912819905e-05
-2.86659049722217e-05
-1.72241857572106e-05
-2.19501192230195e-05
-6.52410356240956e-06
-1.61330274034518e-05
-4.42220367585163e-05
-2.00335565855502e-05
-3.9469383964712e-05
-4.7332311447536e-05
-3.12695827124879e-05
-1.20636132288522e-05
-2.98172015625171e-05
-1.62093827325778e-05
-3.9461690652811e-05
-6.39282660014576e-06
-2.96820611167533e-05
-9.21067490577949e-06
-4.41654599741508e-05
-3.8702530444006e-05
2.098750367136e-05
-5.3571942904848e-05
-1.24350915351918e-05
-3.45349723426415e-05
-3.97845526480935e-06
-9.13375805114699e-06
-2.42920859048149e-06
-4.209755830389e-05
6.8688310221021e-06
-2.01846216084003e-05
-5.8880331639353e-05
4.4481592263777e-06
-2.38164742138236e-05
-2.47613271183179e-05
-3.83541246281338e-05
-4.64064633467494e-05
-1.50965247266894e-05
-1.57988982540487e-05
-1.8292015339824e-05
-3.63783972787584e-05
-1.97302482335554e-05
-2.75807553869392e-05
-2.11485306008983e-05
-4.40780024943045e-05
-3.20015190538783e-05
-3.77461068438418e-05
-4.32302096150012e-05
-4.09634399211862e-05
-3.84454436377383e-05
-3.90088807793833e-05
-3.45389847633027e-05
-3.63416773737462e-05
-2.6004056679659e-05
-2.72025078289773e-05
-3.38373134920726e-05
-3.46382779043916e-05
-6.17984746504683e-05
-5.6645562831177e-06
-2.65602004474644e-05
-7.38440658755668e-06
-1.05551347632341e-05
-4.27511550508745e-05
-3.0371211426828e-05
-1.8586095416957e-05
-1.61234670208177e-05
-4.95150179618611e-05
-3.97973297894744e-05
-2.98887089363455e-05
-8.4673231983689e-06
-1.62568881752471e-06
-2.25763113553468e-05
-2.89826223796932e-05
-2.22767842521929e-05
-5.65838376620652e-05
-2.76273629590427e-05
-3.16441002866149e-05
-2.43253290227802e-05
-2.16092276219836e-05
-3.17841224923254e-05
-4.42905489207589e-05
-5.97175674992765e-05
-2.26015049239931e-05
-2.08264813878528e-05
-1.56368571161369e-05
-1.40347376063186e-05
-4.28174379013451e-05
-3.14482154562834e-05
-2.52244953688242e-05
-1.23637124398582e-05
-2.239421915646e-05
-2.28495991269714e-05
-4.58270804843593e-05
-5.38463898230081e-05
-2.67812404812348e-05
-1.13645820351226e-06
-2.48503390490708e-05
-3.22714201306721e-05
-4.67491896319471e-05
-1.83622072586442e-05
-2.92652896194094e-05
-4.36659098499003e-06
-4.69034703815369e-05
-3.51220177168803e-05
-2.75151767657635e-05
-3.90607013127949e-06
-2.33614849662706e-05
-1.13626457099123e-05
-2.79158196109276e-05
-2.43729043809538e-05
-3.23274954745891e-05
-3.3562469168522e-05
-5.31851873916533e-05
-2.41717306181589e-05
-2.95771746710879e-05
-2.97120600332696e-05
-2.47546003865701e-05
-1.48357263469124e-05
-3.1734230215957e-05
-1.55141333235497e-05
-2.6284609250461e-05
-1.6734844044504e-05
-2.20059957040333e-05
4.26550973356649e-07
-3.32386537112891e-05
-1.84107349482409e-05
-3.27328966440599e-05
-2.02519583166257e-05
-4.24599281094062e-05
-6.19830742426067e-05
-4.76920657827941e-05
-2.1749130866188e-05
-2.00006715720645e-05
-3.73202185159434e-05
-5.52838446469645e-05
-2.8044827437771e-05
-4.07872106382291e-05
-3.43948034074662e-05
-6.44630652356374e-05
-2.77953493143983e-05
-2.23583511549617e-05
-2.25017859342361e-05
-1.34229089145948e-05
-5.07761363779301e-05
-1.45714481080258e-05
-1.58456059076626e-05
-4.73374791447905e-05
-2.88534617071689e-05
-2.41449750637379e-05
-2.20528547869986e-05
-5.19193708377846e-05
-3.93519201071238e-05
-4.72294137732556e-05
-5.00678087859137e-05
3.05109320960963e-07
-1.85103481069093e-05
-1.80474629809338e-05
-4.70585044866515e-05
-1.04034760465886e-05
-6.77014812708134e-05
-2.92984724421263e-05
-5.40002807427704e-05
-3.3945917021981e-05
-3.68835172975669e-05
-3.42988299238338e-05
-3.4421194417948e-05
-2.59677922554937e-05
-5.19818044891186e-05
-5.4683968990316e-05
-3.35848210900333e-05
-6.37122682494207e-06
-6.68082810321502e-06
-3.57785756391156e-05
-5.59825627706229e-06
-2.94293668287125e-05
-1.45381299412746e-05
-2.02861981013227e-05
-8.82279594713147e-06
-2.88540962021087e-05
-2.51043404991157e-05
-3.90147633318101e-05
-2.5660333306533e-05
-3.29878752356287e-05
-3.70233949205374e-05
-4.04187902678136e-05
-4.09142673631087e-06
-2.46110358350534e-05
-1.35592798551952e-05
-3.47666594539301e-05
-1.67599191561448e-05
-3.73937537724603e-05
-1.41703923530432e-05
-4.97076870208128e-06
-2.33153603040746e-05
-2.17140476089143e-05
-3.17387196275019e-05
-2.8113553401636e-05
-2.58169057449509e-05
-2.57037071798191e-05
2.38695679236913e-06
-2.77075333240373e-05
-3.19434949625236e-05
1.39537098092729e-05
-7.41444166826199e-06
-5.8979843743498e-05
-4.92764923475754e-05
-4.87260885017568e-06
-4.3863988936531e-05
-2.35240991800135e-06
-3.22300134879263e-06
-4.46790995080832e-05
-4.27242845973584e-05
-4.72431644299291e-05
-3.04474016352278e-05
-3.67724581394767e-05
-2.74253569102935e-05
-5.36228034024626e-05
-2.78862856456346e-05
-1.04750568583073e-05
-1.82771977558959e-05
-1.63567160864815e-05
4.70918621451112e-06
-3.94210105844812e-05
-3.02586742265156e-05
-7.18111955619748e-06
-4.07118555894567e-05
-7.92575558597769e-06
-3.19384436065616e-05
-4.3251078866123e-05
-3.95661805667562e-05
-1.24900646341357e-05
-3.89389702915887e-05
-2.59995426058882e-05
-3.45488497393016e-05
-4.0844819927058e-05
-2.74187263964306e-05
-1.09150857362151e-05
-2.36168298301941e-05
-2.44565386181581e-05
-3.35008077904518e-05
-3.39902034939008e-05
-1.16112957922972e-05
-2.80649161011919e-05
-4.28906407020916e-05
-5.20926891542341e-06
-1.62121095199288e-05
-3.23511108611524e-05
-2.21182529683906e-05
-3.17410642054464e-05
-6.34971197944352e-05
-5.50412678086694e-05
1.2860634561709e-07
-1.99123643108791e-05
-3.05899293692575e-05
-1.60771458167201e-05
-3.86825537436795e-05
-2.98931427754691e-05
1.9553566314184e-06
-6.18561729515968e-05
-7.36002802682397e-06
-3.14865662589597e-05
-4.68926294164155e-05
-1.92082992853149e-05
-2.99097275056421e-05
-1.718711322044e-05
-9.33722088472477e-06
-1.07627427949599e-05
-2.50201959415623e-05
-5.06777273083695e-05
-2.51124736111889e-05
-7.01374626313304e-05
-4.50334605492204e-06
-8.45833528550586e-06
-4.03035558657857e-05
-7.95762507138836e-06
-3.0658073858705e-05
-1.65158672747624e-05
-4.14542950399153e-05
-4.48096551168143e-05
-2.4860377417872e-05
9.41941382758773e-06
-4.96943266256924e-05
-7.37432729302772e-07
-5.00031567052621e-05
-5.25287398424878e-05
1.21359079985783e-05
-1.10598167141015e-05
-4.09541768668535e-05
-1.89240998201624e-05
1.43624160177514e-06
-3.6975597437693e-06
-3.10544339255846e-05
-1.43273570930719e-05
-1.45424868139165e-05
-4.23590984360109e-05
-6.19017285150465e-05
-3.2419463684355e-05
-2.70060547662588e-06
-2.55598276547667e-05
-3.58245673464917e-05
-4.19761758237442e-05
-1.27443977029608e-05
-3.11245946451139e-05
-4.17543494693896e-05
-1.63485830016058e-05
-2.79976250386907e-05
-1.9132395774769e-05
-3.773421257571e-05
-4.47605688835841e-05
-4.7835140326028e-05
-2.70731099370905e-05
-5.46106210432957e-05
-3.31178382691756e-05
-3.60040695762381e-05
-3.47117719380278e-05
-5.47319753144675e-05
-3.04741900131259e-05
-2.86039918847097e-05
-1.14369800353262e-05
-4.35922381638609e-05
-1.65922356300121e-05
-4.29790617617738e-05
-2.07199126282596e-05
-4.24926211106134e-05
-3.71538587004303e-05
-2.90092205300096e-05
-1.72280765735842e-05
-2.59552087781927e-05
-4.68284044459651e-05
-2.25068708209084e-05
-2.20897955978689e-05
-3.12214655331577e-05
-3.2251931670281e-05
-2.57557153646216e-05
-1.77409682206889e-05
-1.12089878321322e-05
-1.91090712378968e-05
-2.18582187129574e-05
-4.00096752606431e-06
-1.6963169919176e-07
-3.93970681427216e-06
-1.51355640866911e-05
-3.4955694533385e-05
-4.32061729162356e-05
-2.85001950933228e-05
-4.47966114163135e-05
-2.86377098994796e-05
-1.88584245390718e-05
-6.003760370844e-05
-3.96959392414597e-05
-7.31746439699273e-08
-4.56978862094653e-05
-3.91475716948822e-05
-2.33385174569854e-05
-2.58807231516678e-05
-1.40686099350564e-06
-4.71714632208669e-05
-3.70969276846281e-05
-1.490258692647e-05
-3.81765552735447e-05
-3.30943679641286e-05
-2.52705467501868e-05
-2.22868829752058e-05
-2.14765390750586e-05
-2.84538958091896e-05
-1.85257675077416e-05
-3.45674095428529e-05
-1.82343041443989e-05
-3.34390270879819e-05
-2.49815114622815e-05
-4.57900616131045e-05
-1.84885957110773e-05
-7.1506414066389e-05
-4.28269458965511e-05
-1.31542300041044e-05
-3.68066830724574e-05
-6.82652589681895e-06
-1.56929369475244e-05
-1.02528337729424e-05
-3.20232426213465e-05
-2.80766493198875e-05
-3.66630727550945e-05
-2.47750359202375e-05
-5.38242671063829e-05
-2.06870945728684e-05
-4.90406445455517e-05
-7.12374861088954e-05
-5.34591749070183e-05
-3.69865596839223e-05
-2.19069500209143e-05
-2.61285600682763e-05
1.92205510848499e-05
-1.9846908549194e-05
-9.40369550194386e-06
-5.05715879729497e-05
-2.71640320300722e-05
-2.22972704052815e-05
-2.38271788694912e-05
-6.97850955438433e-06
-7.8692836066821e-06
-2.46328628404385e-05
-2.97207587373192e-05
-3.85240430042775e-05
-2.64888099219202e-05
-3.62981488304284e-05
-3.59478884660423e-05
7.18025353104392e-06
-2.4950832608793e-05
3.23222760706836e-06
-1.21321687628619e-05
-1.0854305748499e-05
-2.15876586379142e-05
-2.22051820838296e-05
-3.75645894497343e-05
-2.24947966503408e-05
-3.38315612459443e-05
-1.56244723873936e-05
-1.37601654897638e-05
-6.56420631577195e-05
-5.86894307325106e-06
-2.05186074276159e-05
-2.99352209934404e-05
-1.39844235473078e-05
-4.44953590267034e-05
-2.38483008973565e-05
-2.07566449970321e-05
-3.13129882920547e-05
-2.0504067167836e-05
-2.9100972215566e-05
-6.34568334147396e-06
-2.70773710700216e-05
-2.89293358424242e-05
-1.68650428856935e-05
-3.97421602905705e-06
-3.09692268294605e-05
-2.28491936930206e-05
-3.54784168711325e-05
-6.25169334482329e-05
-4.90675562101139e-05
-9.08164374164139e-06
-1.84470017623228e-05
-1.25931733910479e-05
-3.26421539141667e-05
-4.2459408341515e-05
-2.04503768123501e-05
-2.34150884366054e-05
-3.00956664570555e-05
-2.78894636892247e-05
-6.28012553972134e-05
-2.21951888658542e-05
-3.20985055327924e-05
-3.0861167891293e-05
-4.17673848710215e-05
-2.89412624179466e-05
-1.38141069436082e-05
-1.23278810917113e-05
-2.97701628108735e-05
-6.79491886547584e-07
-5.08728140372832e-05
-8.44309326286104e-06
-3.74641136129198e-05
-4.64422322374295e-05
-4.7217257160012e-05
-2.98290774094108e-05
-1.45768954060907e-05
-3.24455693099348e-05
-4.40814991177084e-05
-3.0333660967127e-05
-4.21605503185977e-05
-2.22933564227403e-05
-3.57301858092293e-05
-3.30267684798735e-05
6.44495778448625e-06
-5.64428697275706e-06
-7.67442422631086e-06
-2.75652614002064e-05
-3.06861611993043e-05
-2.18003707894667e-05
-6.22023860663381e-06
-3.1219569571938e-05
-5.49575352854968e-05
-2.31372476268237e-05
-4.00119751805831e-05
-5.6204350941845e-06
-5.18135277330624e-05
-4.06431563063088e-05
-2.66001577210423e-05
3.22387418221135e-06
-4.6165487572234e-05
2.97542068943974e-06
-5.44631365150648e-05
-1.85882860485658e-05
-2.96471397026278e-05
-3.53463962872639e-05
-4.77143622672001e-05
-5.51595929320681e-06
-2.54470788336913e-05
-1.47883176070249e-05
-3.4948905045231e-05
-2.69617360318984e-05
-2.00579595842848e-05
-2.95771095882094e-06
-3.42017746931285e-05
-4.25045772923772e-05
-1.07254472453219e-05
-9.44080804749295e-06
-3.20313028215892e-05
-6.44955171384578e-05
-3.85110899345048e-05
-2.53769735723051e-05
-3.13354225039485e-05
-3.71934912243436e-06
-3.02047691185048e-05
-3.91673323664519e-05
-1.99728646563536e-05
-1.07803436205417e-05
-3.35767071841525e-05
-4.55785713567811e-05
-2.00425309866242e-05
-2.48629959478858e-05
-2.7925153361786e-05
-1.42361628563724e-05
-1.93592729972734e-05
-3.13052275485903e-05
-2.23735960573457e-07
-3.57589408075584e-05
-5.73176427122181e-05
-2.45482362926984e-05
-4.11695818443226e-05
-5.62800277439237e-05
-4.74495322063734e-05
-4.21758111509259e-05
-3.56607314818627e-05
-1.78086367572776e-05
-3.67294557400594e-05
-3.02248048049897e-05
-2.49827090416968e-05
-3.93919814369259e-05
-3.09198256639225e-05
-2.74632202519119e-05
-7.01894781657803e-05
-3.73586203815208e-05
-3.99491282979929e-05
-3.37479657463855e-05
-3.48679828215871e-05
-4.73380607749601e-05
1.28318902400697e-06
-2.94480427376647e-05
-3.52022523413236e-05
-1.31392308193126e-05
-6.2765896890432e-05
-2.69191543433475e-05
-3.40198393053746e-05
-2.9032674639927e-05
-1.66632489935396e-05
-4.34996891260146e-05
-4.94762130455937e-05
-3.88515157963076e-05
-5.72941689810993e-05
-1.60534336912112e-05
-1.39991782599981e-05
-3.43584615811192e-05
-3.80240249336601e-05
-2.58674975500263e-05
-3.52043551625065e-05
7.52867683066084e-06
-2.83612168670836e-05
-3.6868332348613e-05
-4.03567576333079e-05
-1.66074788055162e-06
-3.30754411436286e-05
-6.26756006505516e-05
-2.61975520456668e-05
-2.67657542515346e-05
-1.3681006318269e-05
-7.63121564181955e-07
-1.48751245299297e-05
-6.38638671589537e-06
-2.84262561633058e-05
-4.11241799213506e-05
-3.68095053670597e-05
-2.74597624523369e-06
-7.1289566886113e-05
-3.08306668846745e-05
-6.88891792755769e-05
-2.83356388754536e-05
-5.17527061660471e-05
-4.1480034048428e-05
-3.63916963842223e-05
-2.3157107001037e-05
-2.7160396015023e-05
-2.26786768412035e-06
-1.47880038821238e-05
-4.22765591275741e-05
-3.7699921125655e-05
-2.73104848424807e-05
-1.69556053322007e-05
-4.13223549154028e-05
-3.55899988330458e-05
-2.62613565248586e-05
-4.10311607647662e-05
1.86682240758556e-05
-6.12082392415872e-06
-3.87268355176924e-05
-3.71124003750412e-05
-2.20454569223085e-05
-1.82299703344393e-05
-4.35149533640295e-05
-3.36251708774884e-05
-1.50733487086807e-05
-2.73811080561249e-05
-4.01808327149007e-05
-4.86006847834132e-05
-4.01544593486716e-05
-5.21612298657311e-06
-1.53385080213775e-06
-2.77766966853662e-05
-1.55872817950422e-05
-3.848315262219e-05
-3.05439696083399e-05
-4.25798116667495e-05
-3.00611084380101e-05
-1.53447893771923e-05
-1.37209850984982e-05
-3.95435049562459e-05
-2.22206611156462e-05
-1.2490732264828e-05
-3.06704616327031e-05
-5.03163962644872e-05
-3.6825032154198e-05
-2.30631235949333e-05
-2.33775932930212e-05
-1.88784462382576e-05
-6.701185366219e-06
-3.26181280981031e-05
-6.69868751901454e-05
-9.31014656681664e-06
-2.17670030472915e-05
-3.45198012504011e-05
-4.88072621843742e-05
-2.26984974730877e-05
-2.0453476478375e-05
-2.50491203529049e-05
-3.62955053444968e-05
-2.87813632299995e-05
-3.82333416732634e-05
-3.02348646735145e-05
-3.58816911572029e-05
-2.66784682158792e-05
-3.34397588192184e-05
-3.58253125993127e-05
-5.26239722973917e-05
1.87470200921953e-06
-5.84223944557465e-06
-5.53618180236371e-05
-3.30778054962771e-05
-5.42959520347782e-05
-4.31157040495463e-05
-2.36635742883029e-05
-2.62423796608928e-05
-2.78027958758525e-05
-1.76057393459465e-05
-6.31999772442589e-05
-2.23181391236444e-05
-3.51946636261512e-05
-5.38424816649524e-05
-2.73773188804088e-05
-2.88105854621321e-06
-5.08741291597042e-05
-1.61156177808204e-05
-2.81462409511292e-05
-4.63916662892884e-05
-1.57093152922034e-05
-5.23314384751935e-05
8.74898564579616e-06
-8.72156825520466e-06
-2.80623111987503e-05
-4.11576565715369e-05
-3.43599669764667e-05
-2.99803724330083e-06
7.38515491554819e-07
-1.81554072775018e-05
-2.09289691681009e-05
-3.32553750585555e-05
-2.79491047406687e-05
-3.07585456638022e-05
-2.64489357241537e-05
-4.71148776911819e-06
-3.29613379640352e-05
-4.93442530335685e-05
9.30621392812017e-06
-1.78078868857424e-05
-4.00179282231975e-05
-1.90351128435711e-05
-6.03219152710014e-05
-2.52134511795519e-05
-3.66531329935296e-05
-5.44882319248499e-05
-3.25151666114036e-05
-2.68608890930558e-05
-3.35284560915319e-05
-4.11036318445058e-05
-3.4013132049613e-05
-3.3985121987647e-05
-4.83384053211845e-05
-2.09167604526352e-05
-2.92039799627024e-05
-6.91451539236236e-05
-3.0510628598325e-05
-3.78496365911856e-05
-3.65158985924346e-05
-1.3229676317223e-05
-4.41064842288011e-05
-3.26233576170618e-05
-1.13194673437857e-05
-1.52644135499112e-05
-2.21027720319403e-05
-4.31480971954004e-05
-4.29099605721509e-05
-4.6984863349969e-05
-1.66800199521672e-05
-3.70740745835113e-05
-8.31237978012549e-06
-6.76016345010203e-05
1.40261392534887e-05
6.07092263262503e-08
-2.9802204074217e-05
-2.53042028813928e-05
-2.6132728193236e-05
-5.47995852816624e-05
-4.67475929912277e-05
-9.77337226265568e-06
-3.17970737176849e-05
-5.51942770725085e-05
-4.54968694042357e-06
-4.85896244839134e-05
-3.87981577275278e-05
-4.93014530591589e-05
-2.70617630578404e-05
-2.39790071434508e-05
-3.65149277076356e-05
-1.29286196223231e-05
-5.02906296518277e-05
-2.54954333340634e-05
-3.11298286502107e-05
-4.2280673426059e-05
-6.86844953355881e-06
-3.91228893218647e-05
-4.06473735799108e-05
-1.52778784983016e-05
-2.93828816016445e-05
-3.11239689863991e-05
-2.83398431151565e-05
2.42237995246697e-05
-2.09004708238059e-05
-4.07751862194457e-06
-7.18283135690919e-05
-6.94093154612512e-05
-4.32070091650063e-05
-1.68269731852582e-05
-1.37091928112717e-05
-2.16278251837645e-06
-2.87867087617707e-05
-1.0994593332437e-05
-3.10844374130531e-05
-3.49460078136386e-05
-4.33655036889195e-05
1.15472738364558e-06
-4.0017445197057e-05
-1.57589342848953e-05
-1.48548526073403e-05
-5.06348388971843e-05
-2.49135058743934e-05
-1.41669586689282e-05
-2.25795241290098e-05
-3.24347647484027e-05
-4.51369416750954e-05
-4.10929446713897e-06
-2.45974257535113e-05
-3.93097020931116e-05
-6.57316803518557e-05
-5.2831593007729e-05
-1.31992001877388e-05
-1.79002671105879e-05
-4.14652363408472e-05
-4.83517368333265e-05
-3.70915950094413e-05
-1.28631481764493e-05
-2.62338256077631e-05
-1.07748566561534e-05
-1.71100815692566e-05
-4.57737769970179e-05
-3.22964543106761e-05
-1.78988585797367e-05
-2.25441645031598e-06
-5.78063008299274e-05
-5.69516281012249e-05
-2.32034601755854e-05
-3.1671931147649e-05
-7.73377637895431e-06
-2.35149827575401e-05
-2.86629923182314e-05
-2.30835469386171e-05
-1.6982526109685e-05
-2.07881420386853e-05
-4.23211491041003e-05
-3.12525009695375e-05
-2.97939488483302e-05
-3.15392913511724e-05
-2.36807779419208e-05
-1.25499835973514e-05
-5.94235177005611e-05
-1.92610114887142e-05
-3.09692963755558e-05
-3.01998910426488e-05
-3.77358140439361e-05
-2.17974876995554e-05
-2.95509624252136e-05
-5.19802987353254e-05
-4.08930507352883e-05
-6.22283940263749e-05
-5.02419456693823e-05
3.62839951698717e-06
-2.79532862190367e-05
-3.10606800695522e-05
-1.57815247095049e-05
-2.46139721637095e-05
-2.06826470243027e-05
-5.52018902536633e-05
-2.42381872586519e-05
-2.35073897931888e-05
-1.76621121816849e-05
-5.81009140755466e-05
-2.61511032518666e-05
-4.29515266324769e-05
-2.81095512604299e-05
-3.72355391886482e-05
3.16667066249364e-07
-2.4667640034596e-05
-3.41747104493291e-05
-2.0165023169765e-05
-1.75340295458772e-05
-3.83409363330458e-05
-3.76605789947307e-05
-2.97195340703017e-05
-4.24731477923194e-05
-4.45787086743278e-05
-2.50668412928969e-05
-6.42708076254969e-05
-4.09214273702817e-05
-4.20989481092419e-05
-3.94706850537912e-05
-7.87017745724936e-06
-3.2768999495672e-05
-3.49800448785416e-05
-2.50991048427379e-05
-3.92648287071058e-05
-1.95000307613221e-05
-3.24379289595136e-05
-1.64408850413499e-05
-2.97721617617176e-05
-8.52227514235604e-06
-2.52992085946039e-05
-4.31095895489058e-05
-5.37029733259002e-05
-4.86000397479342e-05
-1.6565290016637e-05
-5.96812383161388e-06
3.17236677463705e-06
-2.61199336889352e-05
-4.50998428039599e-05
-3.00405406707326e-05
-4.3795479251534e-05
-2.47279004948063e-06
-2.8845486937064e-05
7.16666951706874e-06
1.54436882157628e-06
-2.04518770718646e-05
-2.09477049680699e-05
-4.34885874960625e-05
3.6334055922845e-06
2.57229120367344e-06
-1.20006744213645e-05
-3.46006335030414e-06
-4.28618769836637e-05
-1.53924108861153e-05
-1.40578521709268e-05
-1.71950445800126e-05
-2.85205106547457e-05
-1.90922007326205e-05
-2.89395523804219e-05
-3.70268085775641e-05
-3.86800910868065e-05
-4.36894363931549e-05
-3.4274203805141e-06
-7.50079060543292e-06
-1.62392634104297e-05
-4.37130680213491e-05
-5.16336511042172e-05
-4.88075984571018e-05
-3.40384991889371e-05
-3.67909683992592e-05
-2.27620553323949e-05
-1.76317590985573e-05
-3.15411384650172e-05
-7.90366182804487e-06
-1.85735302194234e-05
-4.89973353178258e-05
1.32570651013287e-05
-1.98122045899078e-05
5.45941884057105e-06
-1.26324559336878e-05
-4.17140098252984e-05
-2.47536977748717e-05
-5.64673102815181e-05
-2.20135215682206e-05
-1.82170280518025e-05
-9.95601929729138e-06
-2.39794129242936e-05
-3.3184420263966e-05
-5.47451126885985e-06
-2.24076836670562e-05
-3.81660896331451e-05
-9.43205588032964e-06
2.35552287170862e-06
-4.44142634553476e-05
-3.38587700856302e-05
-3.21651763435174e-05
-4.42521568097401e-05
-3.88893800058256e-05
-3.10841388858465e-05
-7.6534036665896e-06
-3.80478725427801e-05
-3.03530009320298e-06
-1.74340354723061e-06
-2.65490267312344e-05
-2.59418877249041e-05
-1.79503451561899e-05
-3.10483276240332e-05
-3.00473571485348e-05
-3.37360900731215e-05
-2.73842442796186e-05
-3.02408906018094e-05
-3.22701159181732e-05
-3.76433740544348e-05
-5.16753206102511e-05
-2.61393407861341e-05
-4.36989218506285e-05
-2.83527406500579e-05
-1.78749484835347e-05
-1.73856612283077e-05
-2.68206439631698e-05
-4.24707000170242e-05
-2.74385973060111e-05
-1.64548954192659e-05
-3.4057817524724e-05
-4.06172777255257e-05
-3.92112134580084e-05
-2.47005452344696e-05
-3.09909948387584e-05
-5.87927314062219e-05
-4.66474189306539e-05
-3.1163901719016e-05
-5.55331942896151e-06
-2.48774295897177e-05
-1.1195865656114e-05
-1.82782384997971e-05
-4.4395329951799e-05
-6.38121278440099e-05
-3.09399006822193e-05
-3.42176397029549e-05
-3.76916364115862e-05
-3.89301158933323e-05
-3.92004893031791e-06
-1.93697749371538e-05
-6.11711717117299e-05
-4.05530386505392e-05
-3.63296850507282e-05
-2.48923554822739e-05
-2.85912543432042e-07
-2.47677432054079e-05
-5.15871417338495e-05
-1.8509269515087e-05
-1.95910649435507e-05
-3.58799680225989e-05
-2.64423517975486e-05
-1.73102146880051e-05
-9.56832486395322e-06
-7.57061137851275e-05
-3.02740806398699e-05
-3.16616069585071e-05
-2.0806623065097e-05
-2.47429213188789e-05
-4.31333107761969e-05
-9.24708932133443e-06
-2.80398832042068e-05
-2.43165170099517e-05
-9.52404618642537e-06
1.30019047617703e-06
-8.60131991568235e-06
1.42117465906144e-06
-2.85187070106922e-05
-2.35597049046644e-05
-3.72254350783484e-05
-2.37458802555001e-05
-1.64132664689228e-05
-3.21468962899158e-05
-5.07121973653208e-05
-1.70996392756472e-05
-3.44383944775915e-05
-1.43581341914383e-05
-9.13301076178866e-06
-2.35978086344118e-05
-1.36014663189057e-05
-2.12379470458923e-05
-4.02331392988893e-05
-4.08078273860028e-05
-4.1633948807606e-05
-3.96157835289747e-05
-4.51364733303684e-05
-2.36174236036483e-05
-4.65550064514201e-05
-2.13558012045413e-05
-1.41944865201018e-05
-2.58530454335171e-05
-2.0570175461445e-05
-4.50681020880731e-05
-2.13884073177668e-05
-5.4270475016965e-05
-4.33137780509604e-05
-1.54849365898628e-05
-2.3349344936148e-05
-3.28647505957367e-05
-3.68026374185555e-05
-4.23194662308504e-05
-2.89472276350356e-05
-3.86873753925962e-06
8.22337900235523e-06
-4.68819897917812e-06
-2.81389407225078e-05
-1.02259563752986e-05
-4.43791035763776e-05
-2.1256864820684e-05
-1.96092148772133e-05
-1.22172149847697e-05
-4.63408534721322e-05
-2.47850033946987e-05
-1.52727320595889e-05
-5.39811837308194e-05
-4.38664574187497e-05
-2.5646629403206e-05
-1.01871169865398e-05
-2.05953118745634e-05
-1.92072599556838e-05
-3.95486319085378e-05
-9.30592070023738e-06
-1.2486582783023e-05
-1.3996637676467e-05
-1.91808947966927e-05
-2.79379588725017e-05
-4.72041000887472e-05
-4.48529819546416e-05
-2.47180779384797e-05
-2.38079947458363e-05
-2.42062775901463e-05
-3.85397415128338e-05
-3.12958765045714e-05
-3.63963708156964e-05
-4.36797472861156e-05
-2.9181831663305e-05
-3.74687251857792e-05
-8.43803509105146e-06
-2.69487231337744e-05
-3.5779436771373e-05
-3.20079695471869e-05
-4.16820031535509e-05
8.84264840627508e-06
-3.09469222333756e-05
-1.71802903013938e-05
-1.80452193325054e-05
-2.60310780786722e-05
-7.14477471016635e-06
-3.8563816324872e-05
-3.78261683437562e-05
-1.84564350465401e-05
-2.9320144906624e-05
-2.39961599384823e-05
-2.52370564087974e-05
-6.21930954491343e-05
-7.4049713817401e-05
-1.49466362162919e-05
-1.80274171240052e-05
-3.54467127410761e-05
-1.39394999213794e-05
-4.4670078665344e-05
-9.50232461697931e-06
-3.86791204518207e-05
-3.74128246712322e-05
-2.89394078850739e-05
-6.94402148338423e-05
-6.41522270357915e-05
-4.40008472821696e-05
-2.34717013302692e-05
-2.83019843918673e-05
-6.51328384427943e-05
-2.01135358170037e-05
-1.47975592304655e-05
-1.21103345798012e-05
-4.4012163092021e-05
-6.96637411937833e-06
-5.48980158496734e-05
7.62931148910155e-06
-1.64826994232914e-06
-2.72370392322766e-05
-4.32804635916923e-05
-3.88413051066028e-05
-3.36156351025827e-05
-2.32078759447121e-05
-2.45966623064923e-05
-4.23690619670828e-05
-4.93681664164187e-05
-5.87624753925701e-06
-2.6238607867327e-05
-1.33758238369914e-05
-3.58793883741838e-05
-3.13458619625921e-05
-3.15761121330504e-05
-2.16979241250206e-05
-3.78400113494624e-05
-1.9458341156303e-05
-1.66823528362715e-05
-1.76336122086449e-05
-1.5878772086966e-05
-9.40844035013383e-06
-3.94015377518298e-05
-4.47026100738292e-05
2.9412817857217e-06
-1.65053037529042e-05
-3.87617524987059e-05
-2.68390533564527e-05
-1.45005264247642e-05
-1.12780012058695e-05
1.3567158109277e-06
-1.94777069716196e-05
-1.86651612505113e-05
-4.33897206570216e-05
-2.80938416862651e-05
-2.48462035467216e-05
-3.1402040735329e-05
-4.98118871364735e-05
-3.45072975443422e-05
-5.18451193240783e-05
-4.64404163987107e-05
-2.13047701158544e-05
-2.93825463080753e-05
-8.25219989496411e-06
-3.88399722097222e-05
-3.31368692495379e-05
-3.91795809899447e-05
-3.65810107288488e-05
-2.78260558825797e-05
-1.42466310983003e-05
-3.06691174458919e-05
-2.55414320709785e-05
-3.28266383386921e-05
-4.93239556031521e-05
1.97679903649853e-06
-3.36178585480534e-05
-2.23037464001106e-05
-2.97709828682466e-05
-3.99217289166644e-05
8.31658647882875e-06
-3.29745648302933e-05
-3.24594136084035e-05
-8.24070577873417e-05
-3.83461260018812e-05
-1.8277674521562e-05
-3.9745757319365e-05
-3.4403766533153e-05
-5.003761611725e-05
-2.36103484255896e-05
-6.54090523750361e-05
-2.75604711050635e-05
-4.65166459378816e-05
-4.66831038746182e-05
-2.63832134271845e-05
-2.92228193087633e-05
-1.81894837662688e-05
-1.76839917417667e-05
-4.28868432987613e-05
-2.22622308840168e-05
-3.68971853161768e-05
-2.22967914381361e-06
-2.05161859428814e-05
-1.28389114743197e-05
-2.23922926865231e-05
-5.85857890030794e-05
-1.10485299662346e-05
-2.00946236314638e-05
-3.75942093729541e-05
-3.87091539501836e-05
-3.9859904077024e-05
-4.15031917523483e-05
-5.91555540556587e-05
-7.91241811453709e-06
5.84009533208583e-06
-3.19983207623778e-05
-3.64980916265957e-05
-3.87560480946827e-05
-7.70832435015932e-05
-4.43847012356536e-05
-1.70527539407832e-05
-2.07819927005254e-05
-3.04168537302961e-05
-6.52207105921659e-06
1.15805690362914e-05
-3.90390585960718e-05
-3.44910189148782e-05
-2.83201151263732e-05
2.47731903564567e-06
-3.92644688407886e-05
-2.68856842181664e-05
-3.38539935520026e-05
-3.77790141275149e-05
-4.40817350563388e-05
-7.50855008389456e-06
-4.06037519670349e-05
-2.71178600215094e-05
-5.0949082719618e-05
-2.65038629845898e-05
-1.07773237165181e-05
-4.64003789471212e-05
-1.62233698420267e-05
-7.66680219536179e-06
-2.29862341948554e-05
-5.27741727265011e-05
-1.3869513005928e-05
-4.81543261467829e-05
-4.11950763173004e-05
-4.29398295608214e-05
-4.33510987538487e-05
-3.40930245115984e-05
-3.37741033877017e-05
-4.35737697470492e-05
-1.26267685538528e-05
-3.02771526995599e-05
-3.79048909817666e-05
-3.90601199101831e-05
-4.57536744953487e-05
-1.81291059211057e-05
-3.04577382953224e-05
-1.86458754366383e-05
-4.6934090492151e-05
-2.36025056953172e-05
-6.09321413395745e-05
-3.36152243940829e-05
-8.51334242086233e-06
-5.35978496733487e-06
-6.02463126820028e-05
-2.63016117198243e-05
-3.52684528655826e-05
-3.86357067880716e-05
-3.37195696479935e-05
-4.4560175840282e-05
-3.72108656344881e-05
-2.07673314103178e-05
-2.07028088444939e-05
-2.09003128296895e-05
-2.98674132301531e-05
-4.67776855111588e-05
-2.00121070588057e-05
-1.57585257107564e-05
-1.73810087556383e-05
-7.03359224040776e-05
-2.12324867365618e-05
3.12916284560724e-06
-5.46021715205262e-05
-3.41704499640879e-05
-3.27632503962868e-05
-2.67489751786975e-05
-1.62958984131289e-05
-4.82214499600555e-05
-3.91800726286399e-05
-2.41061302869761e-05
-7.07672498867367e-06
-3.66435967092928e-05
-5.29447860073177e-05
-1.41297910211746e-05
-1.43185958250523e-08
-1.02732073875286e-05
-1.26829509669092e-05
6.07532645259021e-07
-3.59448909475828e-05
-3.78837037853129e-06
-2.88567371049696e-05
-7.43145641997094e-06
-4.83023962755218e-05
-3.76434763406111e-05
-1.42395545399527e-05
-1.75042325384871e-05
-5.38228372465755e-05
-4.51614339878904e-06
-2.8860659287395e-05
4.40850752683612e-06
-3.62117474480449e-05
-1.40907965667677e-05
-1.37624804378352e-05
-5.44625652113453e-05
-2.45090678500932e-05
-4.87383770788789e-05
-3.03935906289514e-05
-2.97545182890142e-05
-3.84582013120513e-05
-3.31217291273714e-05
-3.35572805227644e-05
-4.03625172589372e-05
-2.92742503049911e-05
-3.88887838176604e-05
-4.87487149643758e-05
-1.41936323642795e-06
-3.10094262914201e-05
-2.62681525842772e-05
-2.61681727871572e-05
-7.12531897777791e-05
-3.32297372866817e-05
-1.67217241943837e-05
-1.35931927836874e-05
-3.6262072050962e-05
-1.71577487213039e-06
-3.11113064927932e-05
-4.31624115389953e-06
-2.12082981529566e-05
-4.29319162050875e-05
-4.2635511486848e-05
-5.695842016701e-05
-5.13121808708294e-05
-3.67921628685787e-05
-4.80736229208163e-05
-2.42621431278429e-05
-2.41621984878265e-05
-4.6560493949755e-05
-1.55199933300808e-05
-3.82436444323064e-05
-4.21449658216331e-05
-1.83673869395689e-05
-4.67452137663386e-05
-4.65771067607433e-05
-3.19542417137859e-05
-1.33319578108916e-05
-2.99058331992374e-05
-2.3240480353664e-05
-3.01022172516117e-05
-5.10187114777513e-05
-9.76128961454887e-06
-2.20025898811936e-05
3.89473093109486e-06
4.1962516595945e-06
-3.26136220669798e-05
-2.3834127539916e-05
-2.32945970838299e-05
-6.11407463678892e-05
-4.1284046922737e-05
-5.80479343268589e-05
-4.70507740559334e-05
-1.48629356272013e-05
-3.55986434271962e-05
-1.3199968768002e-05
-1.11659384748028e-05
-2.6117640419782e-05
-5.44363589341734e-05
-2.72066541151054e-05
-4.66091253848244e-05
-1.9129269596051e-05
-4.6858140920005e-05
-3.24659994172377e-05
-4.13011841378244e-05
-7.79634365769417e-06
-2.27207331942059e-05
-2.41437552171501e-05
-5.88703030731497e-05
-1.49395729544293e-05
1.97234810978388e-05
-3.1549936101421e-05
-3.18141439823958e-05
-6.55478406040023e-06
-9.50906551173489e-06
-3.25945126500331e-05
-2.3372649615201e-05
-5.73691209922992e-06
-2.43383375463215e-05
-1.13877249298853e-05
-1.65669667810196e-05
5.99962290940819e-06
-3.3944888949309e-05
-7.76472309784595e-05
-4.25514185608706e-05
-2.53829426004734e-05
-4.58890572785716e-05
-2.04595503688158e-05
-3.56147385364288e-05
-1.68395609414868e-05
-1.30714602324631e-05
-2.63606572893252e-05
-5.67832220380677e-05
-2.33817758616635e-05
-1.33382193213394e-05
-2.90775834623768e-05
-3.94991726089668e-05
-4.09832382558554e-05
1.20579493863708e-05
-1.49745427421998e-05
-2.37687114140201e-06
-2.81333953550446e-05
-2.31987972672899e-05
-3.71820337646721e-05
-3.60148376168476e-05
-3.43977989066416e-05
-5.0056183796526e-05
-1.85992352346399e-05
-4.75484415573244e-05
-6.42076969856686e-05
-1.04327542074213e-05
-2.87921400275704e-05
7.37863706459262e-07
-3.34249885462067e-05
-5.28060964607764e-05
-3.73615973922057e-05
-5.52418528668662e-05
-2.56408332166221e-05
-5.58690555586288e-05
-5.77247922614154e-05
-3.33110081972382e-05
-9.24090233745519e-06
-2.56249829002376e-06
-2.3861146068527e-05
-5.11655111364187e-05
-2.77151285286983e-05
-5.09246822117537e-05
-2.83540421729151e-05
-2.52203932372408e-05
-2.11401637427195e-05
-2.5424475892976e-05
-3.12048370725987e-05
-9.8586277064238e-06
-8.32752642474722e-06
-4.6317095178514e-05
-3.1473898173304e-05
-2.31450462958407e-05
-3.0146957083237e-05
-4.55764708184008e-05
-2.94788210364921e-05
-3.74023736207775e-05
-2.70916412134708e-05
-2.04883611295672e-05
-4.55420119999173e-05
-1.445157811353e-05
-1.50418352426087e-05
3.39249864541416e-06
-5.34467396729667e-05
-2.03356422819313e-05
-2.10402456089055e-05
-3.39918447674309e-05
-5.23669348478595e-05
-1.59969415044104e-05
-4.42415451287916e-05
-1.1828149694065e-05
-3.83008707991433e-05
-3.80403606480154e-05
-4.84751309912253e-05
-8.22944514678516e-06
-4.01765259236531e-05
-3.87201905665595e-05
-2.95630335032522e-05
-5.01237058791671e-05
-2.48007592768354e-05
-2.50336929849067e-06
-3.32272447261988e-05
-3.25521453910266e-05
-3.24151989843889e-05
3.13788095274258e-06
-3.44238928053573e-05
-5.4512255107067e-05
-3.0267362936204e-05
-2.96610926779324e-05
-4.51905566076886e-06
-1.99356946926375e-05
-7.66788721449661e-06
-2.14194754050021e-05
-5.80789073158208e-05
-2.19268227153662e-05
-4.24875804094516e-05
-4.47801314349109e-05
-4.61427002330266e-05
-1.04517046038966e-06
-5.18369561231829e-05
-4.61727780849158e-05
-1.64832101823424e-05
-5.22419459447032e-05
-3.85845771557981e-05
-3.69384821015724e-05
-5.02235890787802e-05
-3.18699569884305e-05
-6.09397941979342e-05
-9.18503501599151e-06
1.62161479924442e-05
-3.07385621019644e-05
-4.13409276871142e-05
-1.29235422112909e-05
-6.86331276339162e-06
-2.3466445905962e-05
-1.57338513693389e-05
-1.37963583954001e-05
-2.87404879550399e-05
-4.07772687947904e-05
-3.65604868425559e-05
-2.40188880957007e-05
-1.74398683680915e-05
-3.54865677311333e-05
-4.68486788300997e-05
-5.79810642821663e-06
-6.8570775147551e-06
-3.72719203116735e-05
-2.77258935227339e-05
-5.91294816132942e-06
2.56455446373138e-05
-2.19847377763926e-05
-3.02662807647379e-05
-2.3419438793354e-05
-4.2913574992767e-05
-2.73992855268725e-05
-2.1272857690812e-05
-2.59618940805214e-05
-2.31120017521877e-05
-1.56217795200306e-05
-4.51417868790933e-05
-2.20569839989885e-05
-4.34150211039701e-05
-1.20492770101879e-05
-1.65384631641559e-05
-4.78697168639445e-05
-1.87654423599795e-05
-2.98454548480701e-05
-5.33205849056682e-05
-7.0974702761944e-06
1.26808160030967e-05
-2.27840447388303e-05
-5.02264107660207e-05
-2.5799510935023e-05
-1.55867161850036e-05
-1.65721108588862e-05
-3.16988181338075e-05
-2.1570137141464e-05
-3.67645553730967e-05
-2.7621796360893e-05
-3.8999367786634e-05
-4.97251827445978e-05
-4.93234401283161e-05
-4.42214641527404e-05
-6.34399319693769e-06
-4.47002325477985e-05
-4.08228858914534e-05
6.06137048875156e-06
-5.35534784332133e-05
-4.64117468157459e-05
-2.47331205008523e-05
7.17477799759713e-06
-3.13169856756085e-05
-1.95723873625987e-05
-5.66613202635189e-05
-5.42546913412912e-05
-1.42683509299248e-05
-6.64755465593735e-05
-1.92358250277141e-05
-8.00209225898309e-06
-1.10713265623479e-05
-4.33886336463492e-05
-1.96382780532768e-05
-2.277685060564e-05
-5.73268513019268e-05
-2.03669532010735e-05
-1.91592933297791e-05
-3.61330663651459e-05
-5.40468847176101e-05
-2.8329974979248e-05
4.55466876019427e-07
-2.31675386823046e-05
3.96199304262157e-06
1.03877559406201e-05
3.78258130237948e-06
-4.65501994704106e-05
-4.75972076442915e-05
-4.60489711375497e-05
-2.04251298405956e-05
-6.08347014466624e-05
-5.19900571313777e-06
-3.42616539697727e-05
-1.62407593560509e-05
-4.45211857998101e-05
-2.06545920089036e-05
-2.01334813114374e-05
-2.97145443600393e-05
-2.4390156746385e-05
-3.83472798985741e-05
-3.29800668065721e-05
-8.22633988805016e-06
1.44302217025599e-05
-3.36857003932451e-05
-3.98592711542376e-05
-3.28252073574016e-05
-5.36078140949265e-05
-2.23437286427571e-06
-3.98276684568009e-05
-3.201219002314e-05
-2.80642002539941e-05
-2.55365550193179e-05
-1.85853929916232e-05
2.80846272677012e-05
-2.74931531583057e-05
7.57080240222802e-06
-2.94523140210001e-05
-1.59541597045684e-05
-4.62509131388402e-05
-3.87008672963919e-06
-4.97433820657702e-05
-4.18151903147484e-05
-2.08394265269571e-05
-5.09276188304456e-05
-3.64946404732592e-05
-2.19592129235679e-05
1.11605928523413e-05
-2.73194709337513e-05
7.36894391259921e-06
-3.16328711201426e-05
-2.86024317041737e-05
-3.70152869907156e-05
-2.34031681157456e-05
-5.07464072662203e-06
-6.98057835856218e-05
-2.26468560349927e-05
-2.64404563296637e-05
-3.61658594318897e-05
-2.33777124566123e-05
-1.77735635648583e-05
-2.00935361203518e-05
-4.24883559001143e-05
-3.1935382431088e-05
-4.08205632729717e-05
-3.17418317640285e-05
-5.70502535134619e-05
-2.85260981443751e-05
-1.71716005507349e-05
-2.6845462869566e-06
-4.08373216456258e-05
-2.63017610329846e-05
-5.99884829821663e-05
-2.21736417611854e-05
-7.02808659661252e-06
-3.26495711946547e-05
-2.98041797200868e-05
-2.71708160056584e-05
-2.43135457458311e-05
-4.44392353613069e-05
-2.53784634220485e-05
-1.63409490209572e-05
-3.34762210773507e-05
-2.41021114937267e-05
-2.31554589806245e-05
-6.57906695945395e-05
-4.52572658943698e-06
-1.39139808860517e-05
-9.7951711278591e-06
-3.73597939613806e-05
-4.5251781964046e-05
-9.62987919457277e-06
-2.62569459298546e-05
-2.53553751199432e-05
-1.9732973958561e-05
-2.06616743119299e-05
-2.60647206136965e-05
-4.00779737523293e-05
-2.72992984092579e-05
-1.46025690046381e-05
-3.47160635915516e-05
-3.72475911560118e-05
-4.45310699120798e-05
-2.4736549535434e-05
-2.04301594700997e-06
-6.80904401465963e-05
-1.42427293674922e-05
-4.08909200245895e-05
-2.619169114998e-05
-2.44531092762496e-05
-3.59271620553853e-05
-3.84443329200147e-05
-2.13199245165741e-05
-6.29153302312023e-06
-2.21683876507853e-05
-3.5085661873303e-05
-2.04982918670612e-05
-1.95280008152958e-05
-4.9071653798506e-05
-4.17694809523564e-05
-5.75497408457412e-05
-1.51820919031883e-05
-3.65298668972086e-05
-5.41311073587227e-05
-4.15274999448082e-05
-5.85053434275233e-05
-1.38292638551505e-05
-2.50291245624607e-05
-3.818328719519e-05
-1.34664963245295e-05
-2.63417301928515e-05
-4.88274939137206e-05
-3.04991788924426e-05
-4.52463910191239e-07
-3.76476015904275e-06
-3.49626025754617e-05
-3.12141005874858e-05
-3.54164550589699e-05
-6.62450804320879e-06
-2.99621925260161e-05
-2.59428309468647e-05
-1.99695367659225e-05
-1.73586818000053e-05
-4.64620586802559e-05
-4.92009435826003e-05
-2.55402354774289e-05
-1.43018181855139e-05
-4.12449303976336e-05
-5.18625299768766e-05
-3.62363667188386e-05
-3.09643761572189e-05
-1.92740619733703e-05
-4.12199827259135e-05
-3.48183525290277e-05
-2.98533300018007e-05
-3.33367041326056e-05
-3.17358779400655e-05
-6.04681977088623e-05
-2.69101467690123e-05
-4.80824132094759e-05
-3.24433404248121e-05
-4.39896641509869e-05
-1.51935788454685e-05
-4.43895695641191e-05
2.05988287112181e-05
-4.35165369708835e-05
-5.04151838897383e-05
5.00938206512095e-06
-1.25258848812229e-05
-1.64620350753691e-05
-4.25905485011109e-05
-2.90120443333953e-05
-2.08606303443778e-05
-4.57447352347151e-05
-2.88214559787696e-05
1.29238083552432e-05
-6.3367157914359e-05
-2.68748851789512e-05
-6.96837010699305e-05
-5.13255102037916e-05
-3.82073769375926e-05
-1.32996609341161e-05
-1.11434344548717e-05
-3.15201937201067e-05
-2.68178656716212e-05
-2.91058922277517e-05
-4.01374843219896e-05
-6.2882490603387e-05
-4.58278026154455e-05
-4.03710637785323e-05
-2.24172120687378e-05
-3.9133220979237e-05
-3.70083656312864e-05
-3.71484696897576e-05
-2.084244822523e-05
-3.74228077477861e-05
-9.09109518942368e-07
-6.67480549753093e-05
-4.43904603918315e-05
-2.21534696313713e-05
-1.23928092045273e-06
-3.72875143706003e-05
-3.1479162518917e-05
-3.17281647356488e-05
-2.17578740609906e-05
-2.09492176510432e-05
-2.25124973897357e-05
-8.42470727089915e-06
-2.47954164232657e-05
-1.06287496433053e-05
-2.22741383662692e-05
-6.10033391320707e-05
-4.21981233204142e-05
-3.34088086233322e-05
-1.38813417969265e-05
-2.96773229808711e-05
-1.43533268799461e-05
-3.57813302129805e-05
-4.09220004263616e-05
-9.22888589925139e-06
-2.25252180774179e-05
-2.80969346743781e-05
-2.87742178247031e-05
-2.62900050901695e-05
-3.87442143826098e-05
-3.53471546665889e-05
-3.23840175043826e-05
-2.06854795456964e-05
-1.54341035002845e-05
-4.274815189235e-05
-7.77304418103401e-06
-4.85200552328002e-05
-7.81077290116166e-06
-1.69042866486819e-05
-3.22808016635759e-05
-3.86888420203597e-06
-3.4664631004421e-05
-2.78085755671342e-05
-3.53780336236725e-05
-2.8881481530983e-05
-1.7860242202766e-06
-1.68986059897791e-05
-8.04351543858363e-06
-3.93915864305105e-05
-5.79553565970571e-05
-1.93452281262784e-05
-6.01703285876739e-05
-2.31836128612946e-05
-3.6333945124457e-05
-1.01539511445762e-05
-3.76239004312658e-05
-3.20589908195933e-05
-7.02529642282536e-05
-2.73936778588941e-05
-4.53984524673639e-05
-3.28266392277799e-05
-3.28242360936843e-05
-2.1376472483585e-05
-3.36031199847599e-05
-1.76356743592999e-05
-1.08334491759294e-05
-2.90457390325444e-05
5.28139701014857e-06
-3.04170657254771e-05
-1.31629907288273e-05
-2.50578472336511e-05
-1.3414527233095e-05
-1.73397331974639e-05
-4.65942406707785e-05
-1.86142593805031e-05
-1.52729773139148e-05
-1.74967902593007e-05
-2.36842115559186e-05
-3.48677640844801e-05
-9.66413097119403e-06
-4.75123086113409e-05
-3.6585474694025e-05
-2.11494053849221e-05
-1.11270728127107e-05
-2.06616630203241e-05
-3.9414553497379e-05
2.48867510468399e-06
-1.99630704526367e-05
-2.64006707940721e-05
-4.49414253156977e-05
-2.64003104810842e-05
-2.45141497608502e-05
-1.30287866760349e-05
-3.54831648469774e-05
-3.09473126945472e-05
-4.72138370935605e-05
-4.8998393415589e-05
-3.99303570578077e-05
-5.59962954725179e-05
-1.73045589630918e-05
-4.82424050334255e-05
-2.93685871040521e-05
-3.5908432106275e-05
-2.8420084527986e-05
-2.64476674433897e-05
-4.219516330338e-05
-1.40054016259813e-06
-4.2402973908804e-05
-1.65927502783717e-05
-2.28430142173252e-05
-3.45842103867745e-05
-5.27260456762813e-05
-4.77948992463126e-05
-2.1906888289616e-05
-3.50693784148395e-05
-3.02653722086276e-05
-3.40939000407696e-05
-4.16769123688539e-05
-2.76654062160844e-05
-3.38189542994965e-05
-4.26021450521409e-05
-4.64165495743585e-05
-7.39478082379392e-05
-2.08732148313103e-05
-3.04253305493815e-05
-4.93426931448276e-05
-1.93406445329708e-05
-4.8009957043542e-05
-4.4229299610485e-05
-2.80700677409747e-05
-2.54129999580609e-05
-4.75522013772965e-05
-3.00681131917492e-05
-5.15690917490479e-05
-1.75039497365147e-05
-4.2449303468654e-05
-4.06506953290373e-05
-4.0005222806148e-05
-3.00322373281849e-05
-2.8871704759112e-05
-1.13659937394067e-05
-1.5050172766289e-05
-4.23636269028135e-05
-5.45018900188417e-05
-5.20931152919344e-05
-2.33534613699267e-05
-1.39083133037184e-05
3.86567913150254e-06
-3.01948462890614e-05
-1.82624272352414e-05
3.11752397363817e-06
-2.09586783193519e-05
-3.3917736760116e-05
-8.96572796490207e-06
-4.30294751165433e-05
-1.64515873282446e-05
1.24106470429204e-05
-4.59348747936012e-05
-4.67446193559013e-05
-4.94363636371688e-05
-3.83366007030157e-05
-3.87704763770763e-05
-3.24607958014795e-05
-2.72195096102361e-05
-5.3948721866987e-05
-4.16003549845166e-05
-1.43079699672793e-05
6.53683924211612e-06
-4.27114201592834e-05
-2.51185606396733e-05
-1.86626253939232e-05
-9.3389054031985e-06
-3.30419493166578e-05
-2.01715577570884e-05
-1.9467485765632e-05
-3.26381944361769e-05
-3.22660428596448e-05
-1.72123110715358e-05
-2.04931822186584e-05
-3.19861302648353e-05
-3.29741280187002e-05
-6.51443681939217e-05
-3.76257588995494e-05
-3.38056461363923e-05
-3.4674129480073e-05
-4.15780709837289e-05
-4.7985131162055e-05
-3.17518764451318e-05
-1.97879003867131e-05
-5.99961157660705e-05
-6.3586171802646e-05
-2.05247001318971e-05
-4.76159389302428e-05
-2.74356127859147e-05
-5.71047059114181e-05
-5.97861258100062e-05
-1.54481103667781e-05
-3.90987468008629e-05
-2.97102669338373e-05
-5.12620718964721e-05
-1.50711083713821e-05
-1.76920523528052e-05
-3.0656556695969e-05
-3.48191628812735e-05
-2.75287638538746e-05
6.47913137595045e-06
-6.61237460494698e-06
-5.09295433001638e-06
-2.76741570934885e-05
-5.09066473104381e-05
-1.16681734168513e-05
-4.19959265163555e-05
-2.4743122022134e-05
-4.73308277842841e-05
-1.51806063179252e-05
-2.74062456948663e-05
-3.62651800574101e-06
-1.06626972556802e-05
-2.92403418059074e-05
-2.8169964950818e-05
-9.21610911675643e-06
-1.9804043509461e-05
-3.46144568639016e-06
-2.28967915801241e-05
-2.24506816959608e-05
-6.82139784915546e-06
-2.56805842869083e-05
-1.55984980236828e-05
-3.30680059554902e-05
-3.90137089158689e-05
-5.48739181616412e-05
-4.19528452864623e-05
-4.11614898127621e-05
-4.24768131931032e-05
-3.33155229183438e-05
-7.77443744763077e-06
-9.92715928393331e-06
-3.64579825101891e-07
2.83773232344498e-06
-3.88254586647027e-05
-3.09466678528664e-05
-1.29359988322682e-05
-3.86726289917453e-05
6.27005114472578e-06
-2.19242442696505e-05
-4.63644689991342e-05
-3.07241303710012e-05
-9.76793851898549e-06
-3.73256848487314e-05
-6.44253697785178e-05
-5.00580230941028e-06
-3.59716691841979e-05
-3.02104807810425e-05
-3.02586762136026e-05
2.5924951572315e-06
-1.75184133723196e-05
-3.81987676776876e-05
-3.88468692202531e-05
-5.73142344403717e-05
-2.7943714029159e-05
-1.67331147236646e-05
-2.08219912493751e-05
5.10520517861703e-08
-5.20318977824305e-05
-6.97946276608874e-05
-7.36268986365584e-06
-1.70971217756648e-05
-5.02288590196423e-05
-4.2561428352954e-05
-3.02213604946024e-05
-4.25122685281299e-06
-3.42180086376056e-05
-4.02347280432167e-05
-4.38624230073309e-05
-2.09029286804271e-05
-2.50882134484226e-05
-3.21398479995717e-05
7.82192027873851e-07
-2.68929811950573e-05
-4.00440444006482e-05
-3.0072842563499e-05
-4.23391184481226e-05
-2.43099340653517e-06
-4.90570002830359e-05
-1.84979957160913e-05
-3.32086740903674e-05
-2.5750786425109e-05
-4.12582468392096e-05
-8.82311102221634e-06
-2.22617261271027e-05
-1.72392428804283e-05
-4.53323673790179e-05
-3.64158182399488e-05
-2.03818144910369e-05
-5.24364834253295e-06
-3.34383174993204e-05
-5.90371891727524e-05
-3.19363948417552e-05
-3.25581859048881e-05
-1.91423707554756e-05
-2.15829722186626e-05
-1.59014009988787e-05
-5.33850665935833e-05
-2.32972448904252e-05
-3.95773449933517e-05
-3.11192649457987e-05
-2.99559952722398e-05
-4.51610238985461e-05
-2.03802306175901e-05
-3.64719249151759e-05
-1.58972483043512e-05
-4.65636274234228e-05
-1.87996952267972e-05
-3.03872107745688e-05
1.85672629464404e-05
1.57455121851646e-06
-2.34527186659111e-05
1.00995959661581e-05
-2.07253679507646e-05
-4.06900277618635e-05
-2.04518840838112e-05
-5.54470595852895e-05
-3.31395422005688e-05
-4.39904900222371e-05
-2.67126708259779e-05
-5.067698624287e-05
-5.55531508908242e-05
-2.8582302482057e-05
-1.53009082930392e-05
-2.50856928022902e-05
-2.62685433402674e-05
-3.67106084985644e-05
-2.45867610888208e-05
-5.89300373721735e-05
-3.37910063827558e-05
-2.71012173045084e-05
-7.69350994290418e-06
-4.08228185057333e-05
-2.37083939170904e-05
-7.38778436047577e-05
-2.13174071769849e-05
-2.14649617583313e-05
-3.74893059230538e-05
-5.76848595253769e-06
-5.26160920680539e-05
-2.46807303168006e-05
1.14582266667178e-05
-3.39062026665965e-05
-3.98063679004473e-05
-2.20118818219385e-05
-4.12431738136613e-05
-2.12320662421516e-05
-4.42438256840165e-05
-4.54302461548013e-05
-1.19981998872837e-05
-5.84725153493027e-06
-5.66873440408324e-05
-2.87003418323119e-05
-1.49008922788963e-05
-1.3550403227816e-05
-2.18253380721748e-05
-3.50502569946552e-05
-2.7115383014569e-05
-4.53942705317926e-05
-4.47425194834559e-05
-1.0582024459861e-05
-4.17635720442389e-05
-3.91497453416723e-05
-4.66426768573448e-05
-3.99045918624823e-05
-3.93601644668837e-05
-5.9294868987977e-05
-2.79687597430216e-05
-3.64423594412102e-06
-1.14062633659008e-05
-7.16127424413102e-06
-2.08424383677437e-05
-3.04338736742691e-05
-4.0890160625873e-05
-3.85428595330332e-05
-7.06841534950739e-06
-4.02255455055606e-05
-3.71234333891872e-05
-2.63294440047557e-05
-6.59780662342762e-05
-3.03992283386315e-05
-1.26069441409042e-05
4.09264225149945e-06
8.50182908367889e-07
-2.72617724138005e-05
-2.79639539241807e-05
-2.51145891762706e-05
-2.76919754945306e-05
-2.71121209691962e-05
-2.53973466886792e-05
-1.7042937936915e-05
-7.92690262834945e-06
-9.68481438680151e-06
-8.9055764045086e-06
-2.68316588348352e-05
-5.38234795910105e-05
-5.21730619759801e-05
-4.68727003946175e-05
-1.9104218391535e-05
-2.03490897202876e-05
-3.81519720670152e-05
-1.83982786416671e-05
-4.96272645090776e-05
-2.04428603639761e-05
-2.44468358539129e-05
-3.60991313840905e-05
-2.80273049013701e-05
-3.4408122990559e-05
-3.76586230827452e-05
-1.5093570155109e-05
-4.51071392838645e-05
-3.76000988229028e-05
-8.15991165048407e-06
-2.40117226473481e-05
-5.26866652200915e-05
-3.69645031227543e-05
-3.57006750427111e-05
-1.16863821119093e-05
-2.73913636034372e-05
-4.37022379261688e-05
-3.81642552081899e-05
-4.11991189203895e-05
-1.95335170894956e-05
-2.14582637058034e-05
-6.32468270920273e-05
-1.99648546904974e-05
-5.69981510532608e-05
-1.94372268416806e-05
1.6209355656291e-06
-3.73436175333475e-06
-1.81179895642955e-05
-4.7138006476589e-05
-2.14150224942907e-05
-2.06142078545771e-05
-1.38098083479447e-05
-2.86777614892221e-05
-2.03518358253408e-05
-6.01550031967282e-05
-2.9478144449492e-05
-1.66525771245033e-05
-3.04316301880946e-05
-2.34529718997051e-05
-4.11782443012845e-05
-4.8930436876418e-05
-9.36868427191137e-06
-2.78973336176322e-05
-3.87251395148268e-05
-1.58078249646638e-05
-2.58214722952835e-05
-3.0720729700126e-05
-3.7895138975254e-05
-2.93970296915661e-05
-1.17264336584986e-05
-7.40487116991679e-05
-4.68537436064512e-05
-5.57866526958421e-05
-2.89182313808384e-06
-1.74845100941588e-05
-4.98253337976819e-05
-2.60306438094878e-05
-3.1952638917618e-05
-4.24712376728931e-05
-4.02682684799465e-05
-2.31070141280295e-05
-5.09076172324171e-05
-4.86438762964145e-05
-7.16674463950653e-05
1.22320388444734e-06
-1.82485910378736e-05
-4.20782602377308e-05
-2.14076905042392e-05
-1.64857020145415e-05
-1.56962092551331e-05
-1.3070008538465e-05
-4.69910453627517e-05
-3.44605115466923e-05
-3.02126523996152e-05
-1.48163525818578e-05
-7.18232720313806e-06
-2.54785544551515e-06
-1.07293763205947e-05
-4.3679017966341e-05
-4.28164851863365e-05
-7.42793223705112e-05
-2.22505076849208e-05
-1.36379092432528e-05
-2.8579875173701e-05
-2.57680682631087e-05
-6.01608003682141e-05
-5.0959540779837e-05
-3.0851011006634e-05
-6.10484935807963e-05
-3.96858492341631e-05
-1.79292341796617e-05
-1.25219491834429e-05
-4.35724734797271e-05
-3.27681650094436e-05
-1.28949667298544e-05
-1.63249101686657e-05
-1.02258006050701e-05
-2.72061244782238e-05
-6.72164011838064e-05
-3.46865969470215e-05
-3.26749224177685e-05
-4.9541658881656e-05
-4.19247111786768e-05
-2.82692887407988e-05
-4.41575053596226e-06
-3.46100669847115e-05
-4.50674976265459e-05
-1.9331492834252e-05
-1.78298009099557e-05
-1.69574179679846e-05
-2.75776575452171e-05
-1.74083187049116e-05
-4.85347523562568e-05
-3.79378510978175e-05
-1.91262520196279e-05
-7.26893919038134e-05
-3.92441674165174e-05
-5.24795063237786e-06
-3.19591771529719e-06
-7.62718653922198e-06
-2.14178306982603e-05
-1.54842783322215e-05
-6.32763426195057e-05
-2.54289220643479e-05
-3.83630258349769e-05
-6.02916477823151e-05
-1.91939973859823e-05
-9.2531424069223e-05
-5.01491647495025e-05
-8.0951134180506e-06
-5.2995656118079e-06
-3.34183609047121e-05
-2.78939337406959e-05
-3.05523577955806e-06
-2.87636572410357e-05
-3.78177457134151e-05
-3.79057278029573e-05
-2.78073581831082e-05
-5.46855387656823e-05
-2.49125181815977e-05
-3.07734194267952e-05
-2.47677685369227e-06
-9.91572489557919e-06
-2.80995804177856e-05
-5.28334066382501e-05
-3.12185557630118e-05
-7.38136522317992e-06
-2.35872456050483e-05
-1.82763337814105e-06
-1.11748929495942e-05
-2.68115508971755e-05
-2.02338045498046e-05
-1.31894698227334e-05
-1.49544042385948e-05
-3.90795600869518e-05
-3.48779558695046e-05
-8.75431227534124e-06
-1.90238738140006e-06
-3.30755814672905e-05
-1.58870456184227e-05
-1.52557590180992e-05
-3.95625164502653e-05
-1.95710277954562e-06
-1.04016727638809e-05
-3.40015450607613e-05
-1.32506636287793e-05
-5.17658488431042e-05
-2.83490803123497e-05
-2.21680155920308e-05
-3.70271489038717e-05
-4.36530880329789e-05
-3.81599287492574e-05
-3.39312791989386e-05
-1.82887222804469e-05
-2.04054451711499e-05
-1.28003496891309e-05
-8.6702270929075e-06
-2.66594034304394e-05
-1.50414910714365e-05
-4.70599138411705e-05
-6.56666400115792e-05
-5.35204220904166e-05
-4.28187064311661e-05
-4.19352745255532e-05
-2.20934974986302e-05
-2.02496462641692e-05
-1.88478161048464e-05
-4.66064311936081e-05
-3.13546855415035e-05
-1.35501815201467e-05
-2.91275768224194e-05
-2.60471011387123e-05
-3.30199843138005e-05
-5.22248244099427e-05
-3.54392561814617e-05
-3.0828638077442e-05
-2.93823242840616e-05
-2.15421903164156e-05
-2.08616823373891e-05
-4.35613621603157e-05
-2.04333725938971e-05
-9.22029004075654e-06
-3.42747592116388e-05
-1.53470559864809e-05
-2.81869796142038e-05
-2.14515562533207e-05
-4.10492013349797e-05
-5.28121651147176e-05
-4.46685898417455e-05
-3.17372812987502e-05
-3.79172504729549e-05
-5.08385547586207e-05
-3.03782876469651e-05
-2.27934418686761e-05
-2.26720654564381e-05
-3.11222537428803e-05
-3.72367995423475e-05
-2.04949133618534e-05
9.66394747578284e-08
-1.38326364843004e-05
-1.48821512833758e-05
-8.43857767104642e-06
-1.98210502164253e-05
-3.03707193040096e-05
-1.37446294580267e-05
-3.16544383013904e-05
1.52984035219459e-05
-5.55609757834849e-05
-3.85448450847384e-05
-1.87540201114072e-05
-3.8219989101819e-05
-3.62910320720709e-05
-2.95251212646685e-05
-5.32601411024496e-06
-3.02655342955194e-05
2.96614798391553e-07
7.29817260401729e-06
-3.80417745505337e-05
-1.74309146496387e-05
-1.29247999553524e-05
-3.9590778841647e-05
-1.97329945490892e-05
-2.3553343041027e-05
-5.08485533475434e-06
-1.8550245370629e-05
-1.89039556766039e-05
-1.56856987232938e-05
-2.24376124105553e-06
-6.44729832621115e-05
-1.25655639200984e-05
-1.48448130670322e-05
-2.38924576099602e-05
-4.58833210325003e-05
-1.57320128632814e-05
-4.45207870734234e-05
-2.15323756330052e-05
-3.64769863594555e-05
8.1086326793411e-06
-3.29938620937821e-05
-4.01327760726325e-05
-4.85555323927414e-05
-5.52514114620228e-05
-1.40110333458705e-05
-3.93708413014288e-05
-3.06961389602158e-05
-4.45853992109386e-05
-1.75984130654417e-05
-1.92604549152682e-05
-2.21261004025782e-05
-1.82785974546313e-05
-4.37787026581863e-05
-2.84528852103119e-05
-1.41190451945165e-05
-3.13524233530688e-05
-4.06104507508171e-05
-4.79116699310881e-05
-3.81504253445564e-05
-4.37802157774914e-05
-4.90044407777704e-05
-1.90895799016589e-05
-7.92266250483045e-06
-1.43138788356752e-05
2.20151611749511e-05
-9.36026025113643e-06
-3.62552951666153e-05
-2.04532675579902e-05
-2.88996051906688e-05
-2.44691448465124e-05
-5.22449484061463e-05
-1.27954919638316e-05
-3.14674720333495e-05
-3.95117911386775e-05
-3.62781011119508e-05
-9.15469450312902e-06
-2.94308179557697e-06
-2.98313509114325e-05
-3.44957033279349e-05
-3.35718326315706e-05
-5.55404005882808e-06
-4.94810992537028e-05
-1.32118069660163e-05
-1.14556098576097e-05
-2.06119704844887e-05
-3.94513817191054e-05
-3.89222300369111e-06
-1.33573980185893e-05
-3.33861568165753e-05
-5.35175268088635e-05
-3.54814135042085e-05
-2.67638305672841e-05
-5.95668880585519e-06
-5.50441544976859e-06
-4.15689922149905e-05
-2.16809616493375e-05
-1.90339436017114e-05
-3.27420682295474e-05
-1.83886092572573e-05
-1.457145916672e-05
-4.16208264883165e-05
5.75011226401182e-06
-1.8904773186907e-05
-2.36144503378905e-05
-3.06992223377654e-05
-4.29120048448335e-05
-5.38364746832914e-06
-2.38204692229442e-05
-1.55519941985572e-05
-1.84567885004413e-05
-4.73644625031045e-05
-4.17638367783879e-05
-1.97830401478032e-05
-3.29925150974805e-05
-6.96650135279988e-06
-5.27164107222291e-07
-3.46791212304407e-05
-2.08041504252763e-05
-2.38320408762802e-05
-4.02136515632723e-05
-4.60115625486867e-05
-2.68303331414978e-05
-4.08479251988557e-05
-3.93997038188233e-05
2.18161914097266e-06
-1.6881510495234e-05
-2.13052190982999e-05
-6.18567046622781e-05
-3.97292381324361e-05
-4.70222583511732e-05
-3.21360445759268e-05
-2.34891608295767e-05
-3.96442590406757e-05
-5.72831506772932e-06
-1.31384681304677e-05
-4.70976009891706e-05
-2.58601129198064e-05
-2.38378775617529e-05
-3.69373285542479e-05
-3.6696405196173e-05
-5.4302278904369e-06
-2.69245577440674e-05
-6.8669505260902e-05
-2.06330662240128e-05
-6.51321972209462e-06
-6.04626436602796e-07
-3.44956402377021e-05
-2.4375060560007e-05
-4.21688148278353e-05
-3.53242620624715e-05
-2.96235581038088e-05
-5.3862604198013e-05
-4.08616425463852e-05
-4.48268517429394e-05
-1.96313258240773e-05
-3.47126844247735e-05
-1.73156342623119e-05
-1.83498745534653e-05
-4.44973536355264e-05
-4.4530527146794e-05
-2.13861869287771e-06
-3.17311699636915e-05
2.54372985786726e-06
-3.93229473805392e-05
-1.83480280299794e-05
-7.33617254589446e-06
-2.56225890984553e-05
-1.7915971697696e-05
-3.20022903740112e-05
-5.59060616403613e-05
-5.21948119004038e-05
-2.68227378465757e-05
-3.57868045925162e-05
-3.63235766527983e-05
-9.32516379455049e-06
-4.29048230110349e-05
-2.93539911855073e-05
-3.79704549104047e-05
-7.0308545629674e-06
-1.99581799241217e-05
-2.14771021828592e-05
-2.73495097431256e-05
-3.50490708063263e-05
-4.26835484317168e-05
-6.12952901516147e-05
-2.68180305265577e-05
-1.22921234484367e-05
-4.0494631821613e-06
-3.97711529386183e-06
-4.8463618353485e-05
-2.67507442011308e-05
-3.86783043330693e-06
-2.58785673317929e-07
-1.94949379500925e-05
-5.45094274325317e-05
-1.93296123151982e-05
-2.47454390697078e-05
-4.45226901854975e-05
-2.06763606780232e-05
-4.15814277950471e-05
-1.77349134183316e-05
-3.15630847496058e-05
-3.45894332263726e-05
-2.72933805860061e-05
-3.7705819194858e-05
-8.86603006217338e-06
1.22609022717812e-05
-6.39367230149175e-05
-2.10624519913696e-05
-2.82668150466476e-05
-4.20563759837287e-05
-1.26266951018619e-05
-3.98609605783955e-05
-2.70129918458439e-05
-2.80035236407616e-05
-2.67727181087582e-05
-1.59230054614791e-05
-2.60282629289246e-05
-3.77736945769746e-05
-1.59497797090599e-05
-2.20780965014957e-05
-1.51448329564861e-05
-2.41135913014703e-05
-4.25748619347162e-05
-4.2880565463086e-05
-1.80588715062229e-05
-2.89132762882053e-05
-4.4424659908774e-05
-2.47559110772036e-05
-3.05998783327795e-05
-2.67203698542581e-05
-3.91915564152979e-05
-2.49820123593113e-05
-2.5079930998424e-05
-7.22711634035142e-06
-1.83604622379084e-05
-4.03569310356952e-05
-1.55353875847238e-05
6.72846475293921e-07
-2.36874749209006e-05
-2.44450364399885e-05
-5.84952362167567e-05
-1.83858802860869e-05
-1.45185645243516e-05
-1.53337979539008e-05
-3.36890988155517e-05
-2.36264322671837e-05
-3.06382188249078e-05
-9.5049711880046e-06
-4.62445997804335e-06
-4.10557508670424e-05
-1.94214006360369e-05
-1.74148197459779e-05
-3.89330458814265e-05
-2.18545920928182e-05
-2.28050705209044e-05
-3.78076128398951e-05
-3.98929353803785e-05
-4.2938582802032e-05
-3.77329565410014e-05
-3.08905825523425e-05
-1.68669635596173e-05
-3.02351488517212e-05
-2.83826937916393e-05
-2.85382112207419e-05
1.00086015420009e-07
-4.67532767100712e-05
-1.45347414211385e-05
-5.28085948540931e-05
-4.09918272522736e-05
-3.42042544252727e-05
-3.01716106088215e-05
-1.94021285320459e-05
-1.17765982684873e-05
-2.02385225249055e-05
-6.2411569747834e-05
-3.91898827046827e-05
-2.57960939294599e-05
-1.99960962759754e-05
-3.43203987800603e-05
-4.89015321544637e-05
-1.7079685101376e-05
-3.33371959913875e-05
-2.85819897774088e-05
-1.05829900417368e-05
-1.87107955405476e-05
-3.67228288617444e-05
-1.93757642196846e-05
2.76663338663532e-06
-3.81529013847048e-05
-3.16303390920861e-05
-3.95899440426551e-05
-2.55206272813791e-05
-2.64969263777559e-05
-5.08707973359272e-05
-2.03369359110297e-06
-4.58507535470748e-05
-6.0942663700299e-05
-5.88439862201466e-06
-1.05196318728742e-05
-5.19250340856675e-05
-3.79113112711296e-05
-1.70356040526914e-05
-2.4013821013856e-05
-2.14965424543361e-05
-3.72201855907504e-05
-3.5491719429786e-05
-9.93276992074732e-06
-1.27078500839244e-05
-7.28826282418657e-05
-5.60673040352735e-05
-5.49868646321308e-05
-6.39666477938369e-06
-4.97367732328933e-06
-2.29037144366946e-05
-5.5067327635248e-05
-3.14667937796499e-05
-1.21818536824321e-05
-3.74262493423565e-05
-1.38358937447409e-05
-1.83364363508014e-05
-1.84578406939106e-05
-8.38621123821658e-06
-3.92720215293864e-05
-1.83499916666059e-05
-1.84436110288268e-05
-4.39300624407796e-06
-3.57202409151704e-05
-3.12701226149559e-05
-1.03495176281937e-05
-4.58681487757746e-05
-8.26312381313376e-06
2.92104638374868e-06
-1.63204999226396e-05
-3.52944822983614e-05
-2.36157250901659e-05
-4.82245951812158e-05
-3.78712614392571e-06
1.68566904939941e-06
-4.67009580609247e-05
-3.17711300535594e-05
-2.94770165953407e-05
-1.10852157485993e-05
-4.1933282927778e-05
-4.18880948265816e-05
-1.89816416326127e-05
-3.0188838338492e-05
-5.28476006699153e-05
2.76617571118881e-06
-2.92217872665481e-05
-2.67170394206601e-05
-1.18837040258043e-05
-7.26570206863588e-06
-4.21102593807298e-05
-2.85251243490136e-05
-2.91430636300241e-06
-5.99274379936102e-05
-4.90707753631014e-05
-2.01297028971466e-05
-4.52123605987403e-05
-3.73672371924925e-05
-2.33434720575774e-05
-1.41637211560099e-05
-2.21817057073939e-05
-5.63035052405012e-05
-1.72523279945714e-05
-3.948517677599e-05
8.11984018465787e-06
-3.87267997236e-05
-3.93485704131433e-06
-2.20883063166496e-05
-1.4855519610913e-05
-4.25722328634776e-05
9.61893956178147e-06
-2.19244944008873e-05
-3.91465783858199e-05
-1.66801402098759e-05
-4.10924726877416e-05
-1.28590434295814e-05
-1.56904877609505e-05
-3.42825921735269e-05
-1.83918160284105e-05
-2.83247453010386e-06
-2.74534041523846e-05
-3.99153624139216e-05
-2.35891928989825e-05
-2.23224625139657e-06
-2.4737610879757e-05
-3.95105995546997e-05
-2.28333950984986e-05
-1.87870873960419e-05
-5.95895124980056e-05
-2.23021555431388e-05
-3.13902002002176e-05
-9.39787225563371e-06
-5.70070952892489e-06
-4.59765573993114e-05
-3.27558935197138e-05
-3.3522078482315e-05
-4.31079244147318e-06
-2.67418667922259e-05
-3.64850742426762e-05
-8.43227668119976e-06
-1.59175372063954e-05
-2.26322826860896e-05
-1.51723546062996e-05
-1.1652129126309e-05
1.06069178669625e-05
-1.98150824877852e-05
-1.86782642243519e-05
-5.15968971184787e-05
-1.09937821439566e-05
-2.04882904982462e-05
-3.87603334394627e-05
-2.08421212127217e-05
-2.24089389791055e-05
-9.7980266951808e-07
-4.99734572066972e-05
-3.72584722617421e-05
2.5449819250738e-07
-1.59578195900746e-05
-7.88618032680318e-06
-2.01743538831244e-05
-2.49010519573714e-05
-2.48317996079022e-05
-2.92494562880664e-05
-2.0497937261874e-05
-1.57739703191977e-05
-2.50042835608435e-05
-4.10911059456197e-05
-2.80162283931252e-05
-8.26894010922907e-06
-5.04225642185031e-05
-4.75428575738845e-05
-3.27862756678933e-05
-4.24102302472596e-05
-7.6507427500654e-06
-2.95850600733803e-05
-7.72018519930521e-06
-1.49215959129902e-05
-3.96508635979998e-05
-2.95859472618931e-05
-4.69867936703425e-05
-1.6755206104581e-05
2.87113104552972e-06
-3.50821959726771e-05
-2.75856885787456e-05
-1.98317778713897e-05
-2.57386379016652e-05
-1.34908877129673e-05
-4.92251532084151e-05
-6.14461600298937e-07
-1.23459702961439e-05
-4.36038347556032e-05
-3.65860379774458e-05
-2.3848474543415e-05
8.98845486072529e-06
-2.73848854111649e-05
-5.1966793974134e-05
-5.27775272928158e-05
-2.74904099699591e-05
-1.60978480327606e-05
-4.52095220907661e-05
-4.4362606631308e-05
-2.17469444385649e-05
-2.80511198550231e-05
-5.55321251548815e-05
-2.51298673666991e-06
-3.29668092625806e-05
-3.07181085958679e-05
-2.30582610445291e-05
-4.85027869381144e-05
-6.86852517022193e-05
-3.46721850630048e-05
-2.85844289567774e-05
-6.10566748877235e-05
-1.23691622335629e-05
-3.25401310944686e-05
-4.11325017154569e-05
-8.58345790025634e-06
-4.33087480789806e-05
-4.65041570098673e-06
-2.79278715779162e-05
-1.56201862517078e-05
-1.26231829505427e-05
-2.27842538307788e-05
-5.54521531611871e-06
-3.55609746442419e-05
-1.77724968345585e-05
-1.20160364093645e-05
-3.40813294007276e-05
-1.7918817850532e-05
-2.02460697831972e-05
-1.68629399086076e-05
-3.00770478360873e-06
-3.41873424416627e-05
-5.78874927674183e-05
-3.42169016265959e-05
-2.0993282028333e-05
-4.46643190725219e-06
-3.05584620062177e-05
-2.91429636548582e-05
-2.38738849077994e-05
-4.20815138630458e-05
-2.27201066765325e-05
-8.14385984879009e-05
-1.26878128585378e-05
-5.46339839797744e-06
-3.89527319172193e-05
-3.17930872719839e-07
-2.40309753404816e-05
-4.60623534498233e-05
-3.15909966659467e-05
-4.18168838937416e-05
-3.80340380604739e-05
-2.76722092743536e-05
-1.11327132257099e-05
-1.08405252550481e-05
-4.73820864972152e-05
-6.82068617058434e-05
-2.43913521187912e-05
-7.04660013495029e-05
-1.70708394371848e-05
-4.09252145904314e-05
-9.61573324613831e-07
-5.75297578432425e-05
-3.63202038854908e-05
-2.46609150083144e-05
-1.10450015286608e-05
-3.37396032434977e-05
-1.02395723022402e-05
-2.06290993895365e-05
-3.12283700422937e-05
-2.10655031169767e-06
-2.72634576592914e-05
-6.78070159219459e-05
-1.71450190530542e-05
-7.83742142718687e-06
-4.21728470885016e-05
-1.91889266263293e-05
-5.46497399432528e-05
-2.58364177157445e-05
-2.03002385646517e-05
-3.47845654908218e-05
-2.36103555101022e-05
-1.86892671696673e-05
-1.69891390015254e-05
-2.51630500206408e-05
-3.94724159089446e-05
-3.15098687248995e-05
-2.5288433514606e-05
-1.7288320742162e-05
-2.44702479363748e-05
-3.70590888475664e-05
-6.25639596035764e-05
1.14899428547068e-05
-3.8549478576856e-05
-3.6293115516768e-05
-5.9958862408369e-06
-5.33345470102453e-05
-2.23421187434765e-05
-4.85947657481946e-05
-2.14658163272355e-05
-2.79665156642953e-05
-7.10329292356091e-05
-3.92324063543279e-05
-3.77419539973593e-05
-4.88183481327611e-05
6.32287759676454e-06
-1.31217036041921e-05
-2.79076120438233e-05
-3.92806109182265e-05
-2.89744262895412e-05
-4.38740652585623e-05
-5.97339384868545e-06
-3.19067681698793e-05
-7.11316394507686e-05
-1.88918679559991e-05
-8.53870678383234e-06
-9.39661231815377e-06
-1.82545142121885e-05
-2.47928085050652e-05
-3.02056644563244e-06
-3.37680071530644e-05
-2.09990625060104e-05
4.92204083112558e-06
-4.29257929930894e-05
-2.07221128295631e-05
-3.20639690802211e-05
-1.17173352334917e-05
-1.17963979769545e-05
-1.89929286005372e-05
-3.68841993887925e-05
-4.26770441750608e-05
-3.96037323340722e-05
-2.55670236987794e-05
-1.53979012102683e-06
-2.41772210593934e-05
-1.24394973568005e-05
-3.44060523221483e-05
-1.30553302509446e-05
-3.67388598060696e-05
-3.28050341848567e-05
-1.51650908806708e-05
-1.18270745972119e-05
-8.86779854901335e-06
-2.89335796925677e-05
-2.22177984429691e-05
-1.82216862407022e-05
-1.05642401933744e-05
-4.25977295497843e-05
-5.07015635275537e-05
-3.03254201240934e-05
-4.15335356782906e-05
-3.95305680323525e-05
-6.78721195820935e-05
-5.44669953187848e-05
-3.01534938839826e-05
-4.09378447343375e-05
-3.96738226447061e-05
-3.43640660755466e-05
-4.1053343969692e-05
-1.78246916984317e-05
-4.19230011209739e-05
-1.79626230007625e-05
-3.57350216352249e-05
-3.25896023288901e-05
-4.3215846138254e-05
-2.12967235670446e-05
-5.55094645489573e-05
-2.11850310421167e-05
-2.68411072718306e-05
-4.06455303660169e-05
-2.5649681618556e-05
-6.12556450130971e-06
-6.46756518287756e-05
-4.1595867488755e-05
-5.10865043251077e-05
9.19384199984475e-06
-2.54813408268246e-05
-1.64655769527069e-05
-3.51816487362132e-05
-2.53033368364416e-05
-8.90724963014026e-06
-4.68343591067817e-05
-2.11588746953983e-05
-1.44521959940466e-05
-3.50565140796001e-05
-2.66566717281683e-05
-5.34917787814403e-05
-4.49775712782261e-06
-5.02930450761408e-05
-2.99537991352967e-05
-5.5915740795723e-06
-4.05380499960917e-05
-3.0282523547155e-05
-3.04445359309749e-05
-4.60662087031278e-05
-4.58171164296606e-05
-8.21399071485768e-06
-4.61464444869267e-05
-5.93946210235619e-06
-4.72554644091414e-06
-2.21358896237074e-05
-6.57247788092964e-06
-2.71620174269969e-05
-2.95243542992694e-05
-1.58179398332064e-06
-2.95043911431842e-05
-1.795506871996e-05
-1.77849837824753e-05
-5.2025846595852e-05
-1.29997575992572e-05
-4.14536065588528e-05
-2.80613730284963e-05
1.00024556431579e-05
-1.65815374822137e-05
-3.05012063537564e-05
-1.16173485012196e-05
-2.73222052392786e-05
-2.19937481993516e-05
-3.10861596801324e-05
-4.0166752673703e-05
-6.5157033307101e-05
-5.91312871992716e-05
-3.2556240707661e-05
-1.35089706349949e-05
-6.52854704343137e-05
5.21220762186824e-06
-2.73916091317047e-05
-3.77672492593394e-05
-3.19956134028607e-05
-7.40378087267885e-06
-3.67062574933378e-05
-6.68666825563615e-06
-2.80932226821811e-05
-4.46854668079248e-05
5.9639878166349e-06
-3.97416087101599e-05
-1.9714232025958e-05
-1.32917427340751e-05
-2.9112551073536e-05
-8.01234279223917e-06
-2.80949443797961e-05
-2.78206193887163e-05
-3.74737620935432e-05
8.74077905772324e-06
-2.24837751951281e-05
-5.85777314609207e-05
-4.89436157819753e-05
-3.3955199134217e-05
-2.0788761664833e-06
-4.03309365156515e-05
-3.7206022175676e-05
-1.43779197881543e-05
-3.21074171526675e-05
-2.57659076313364e-05
-3.36452744772185e-05
-2.11017694448582e-05
1.52286704243972e-05
-4.22528360646184e-05
-1.99844477033324e-05
-4.97824966725486e-05
3.00457031501791e-06
-4.20389939526953e-05
-5.05111263065706e-05
-2.00359057297945e-05
-5.91323792333517e-06
-2.14424860572085e-05
-2.07538685536248e-05
-3.40644305052773e-05
-2.37191409054996e-05
-2.82401713599995e-05
-3.41768060770169e-05
-2.85462840226307e-05
-3.92133916847816e-06
-5.07192449201689e-05
-2.04891321764573e-05
-3.66090947667152e-05
-4.4512342662772e-06
-2.76695753637513e-05
-4.04142256158899e-05
-1.06779816985048e-05
-3.38341134724687e-05
-4.57920414190482e-05
-9.81700262262196e-06
-2.98128093449701e-05
-1.55594343708121e-05
-4.682278372995e-05
-2.64997291597214e-05
-2.21009381720452e-05
-2.2270821532122e-05
-3.46360523582364e-05
-4.11428119321361e-05
-2.3167420684616e-05
-4.06980760080037e-05
-1.44667436074141e-05
-2.398433249414e-05
-1.70365181546087e-05
-2.35460113994618e-05
-2.88950339379273e-05
-3.44284260467005e-05
-2.17778056302897e-05
-2.68777240139069e-05
-3.92409332163546e-05
-5.42866262897088e-05
-5.66893006343599e-05
-4.33098783899658e-05
-3.4257896093646e-05
-6.43328689947951e-05
-6.59213803333087e-05
-2.88025860044707e-05
-4.45560441612433e-05
-4.86146369715238e-05
-2.37504742223049e-05
-3.47097581622857e-05
-7.27305290974053e-05
-1.05100008497191e-05
-2.02535876166628e-05
-2.56590933246692e-05
-3.15201215640036e-05
-1.08397301133161e-05
-4.67877592386039e-06
4.92467348887599e-06
-7.64847620534275e-06
-3.39286640763435e-05
-2.96000843599198e-05
-1.98466917941528e-05
-9.66997415243839e-06
-4.74465192870701e-05
-3.07001274161147e-05
-6.51786760387104e-05
-4.38616550434171e-05
-4.68920278110131e-05
-3.73005751107189e-05
-4.69594041635139e-05
-1.24743145463811e-05
-4.41160114402561e-05
-4.58756274268626e-05
-2.16387803049661e-05
-1.69992563165287e-05
-1.38669301529497e-05
-3.42085312291429e-05
-2.69596729549638e-05
-2.52358066124432e-05
-3.93891062559014e-05
-2.52477566037373e-05
-1.78191424561082e-05
-4.1272200646923e-05
-4.68669352066273e-05
-2.89275525485251e-05
-3.06837840673e-05
-2.32151949968922e-05
-3.98665342658131e-05
-3.80643672409829e-05
-3.51845700286143e-05
-4.88018626804801e-05
-8.7694004622127e-06
-3.1503613302025e-05
-4.93070902102361e-05
-3.01923608577161e-05
-5.31271319400049e-05
-7.98317871110601e-06
-2.1093683052022e-05
-2.70511358183721e-05
-4.73057979617018e-05
-2.28004264820225e-05
-8.14221888692516e-06
-3.18493341314323e-05
-3.92281994782525e-05
-2.51400150223861e-05
-2.16805747015756e-05
-1.37726696060434e-05
-3.92582283564718e-05
-3.27669005418295e-05
-5.57477501448941e-05
-4.1032966294039e-05
-2.23690251221179e-05
-4.9716245970599e-05
-4.45816263554434e-05
-2.76784359353993e-05
-4.29658408926936e-05
-1.11410904145096e-05
-3.02530250643323e-05
2.374755841044e-06
-5.62846670344045e-05
-4.9276841128345e-05
-1.60865633158908e-05
-2.93194281835303e-05
-4.26245788472139e-05
-1.3688922275498e-05
-4.03356484836673e-05
-4.35249470299053e-05
-4.85260429325338e-05
-3.04415867212376e-05
-5.02414172621754e-05
-1.72262919659262e-05
-2.94993397989214e-05
-2.90570003276691e-05
-2.85528533111773e-05
-2.09900716432809e-05
-1.26032346237948e-06
-2.85794694540578e-05
-2.56156983607515e-05
-3.02172518782911e-05
-2.47433390294968e-05
-1.51745357566844e-05
-4.66533821860463e-06
-1.80093522186417e-05
-2.83328674630385e-05
-3.17546294686671e-06
-1.83628091546452e-05
-2.39429350348949e-05
-2.46251426312548e-05
-3.96391226200843e-05
-3.68355875345291e-05
-2.28563106769489e-05
-2.93735639129857e-05
-1.97940054958973e-05
-2.53498294323406e-05
-3.65075775017368e-05
-1.43380361292757e-05
-1.7016023460215e-05
-2.34508324157883e-05
-2.24541057774143e-05
-1.79676363506064e-05
-1.96331330589373e-05
6.54222330809789e-06
-2.88087405672011e-05
-6.08361413523479e-06
-3.83822718190014e-05
-2.4018188519476e-05
-4.87460420789456e-05
-2.97062813103888e-05
-4.56818353112257e-05
-1.00587220897161e-05
-1.02360479340805e-05
-5.05122596505729e-05
-1.87256669048944e-05
-2.94982863188013e-05
-3.59237381688261e-05
-5.45924022330344e-05
-1.74706677215878e-05
-2.34520176302486e-05
-2.76636319102655e-05
-2.90660789265087e-05
-3.00082608327037e-05
-7.09514191465569e-05
-4.45131348837446e-05
-2.21312547707669e-05
-3.67825704890629e-05
-2.85715112323108e-05
-2.58790625721498e-05
-4.07349350373354e-05
-2.45608307461286e-05
-4.79584473147155e-05
-4.66321901340153e-05
-2.92071900562078e-05
-1.89848696940342e-05
-3.211711644988e-05
-2.51427043664848e-05
-4.33538073227034e-05
-1.00387277555316e-05
-1.69056231640656e-05
-4.47267121284297e-05
-2.90202691898313e-05
-3.37431861553962e-05
-3.03564571265589e-05
-3.53660304557259e-05
-6.10254945579702e-05
-6.64855239568016e-05
-5.94186285440424e-05
-1.07655522132685e-05
-2.64706865918544e-05
-8.44261899755402e-06
-3.41623457384782e-05
-3.72926256002102e-05
-3.00897656348618e-05
-2.67418727934355e-05
-2.0346617556918e-05
-3.61631388050241e-05
-4.08856829321462e-05
-4.78303955050837e-05
-1.95310452080076e-05
-1.98273608547272e-05
-4.94978745140441e-05
-1.4195883806488e-05
-2.91932492097678e-05
-1.84306051903898e-05
-5.47504501165722e-05
-5.09046265952406e-05
3.81327194824349e-06
-1.23815128794975e-05
-3.9455099882993e-05
-3.04073643091679e-05
-4.43496340992502e-05
-2.80164793071356e-05
-2.01851919418364e-05
-5.461344282913e-05
-1.01836698619604e-05
-5.49416015255097e-05
-1.50234967770269e-05
2.04764184564652e-05
-2.47790283361393e-05
-9.39879673337988e-06
-2.87135790934847e-05
-2.39743195964144e-05
-1.15957579185036e-05
-2.27120479871977e-05
2.75155034215168e-06
-3.11047452683378e-05
-7.3629479104863e-06
-4.13636940245789e-05
-3.67418034262524e-05
-1.34964979991385e-05
-1.30091410649203e-05
-3.00794244099293e-05
-1.88853593969074e-05
-3.51880686306529e-05
-1.49761236952814e-05
-3.19896744863222e-05
-3.22703010667473e-05
-4.94071071357392e-05
-3.96743632086489e-05
-2.24908813471299e-05
-9.0883506120373e-06
-4.89039149776395e-05
-3.2418945141143e-05
-3.47533072078869e-05
-6.02545654152621e-06
-2.11176578917096e-05
-6.06666661279962e-05
-3.66439543198537e-05
-2.15522154438895e-05
-1.77729064470158e-05
-2.28380310639376e-05
-4.78843466005362e-05
-3.50954650794294e-05
-3.38612621413169e-05
-1.09114504673973e-05
-1.97235830606312e-05
-4.0101213969739e-05
-3.96553219704242e-05
-3.14330037615171e-05
-1.46249116493204e-05
-3.83287041468289e-05
-3.39452456737193e-06
-4.24104671602602e-05
-3.72591881656569e-05
-2.23659614336041e-05
-1.92875640564738e-05
-2.95975669959235e-05
-3.74290351224713e-05
-2.26420614585217e-05
-2.59786016831077e-05
-2.0695508497928e-05
-4.79047838737741e-05
-4.50163252080304e-05
-1.48141931657403e-05
-1.9760433897624e-06
-8.46817172895218e-06
1.00422555926967e-06
-1.19855447381052e-05
-5.76642013347697e-05
-1.10482289491261e-05
-3.35675994396506e-05
-3.13395580127246e-05
-1.77714940374213e-05
-9.51057238362942e-06
-1.46862219750574e-05
-1.29239921518189e-05
-3.00765850678928e-05
-1.55541665757249e-05
-2.53764533793503e-05
-8.30337294550161e-06
-3.31060595207184e-05
-2.6314869962165e-05
-3.73915157847261e-05
-2.42145775174281e-05
5.4551730303474e-06
-1.63949938775525e-05
-3.61936523225569e-05
-5.88719001699712e-05
-3.11391579522652e-05
4.09838243878485e-06
1.29264594224762e-06
-5.83442967532985e-06
-1.76921039632024e-05
1.06976643513135e-05
-1.50194717862156e-05
-5.14699994007888e-05
-2.48185245451604e-05
-3.69018517326184e-05
-3.05502836037785e-05
-5.27916262225383e-05
-3.04588666999135e-05
-6.16351767558397e-05
-2.22949444235992e-05
-6.04481658156271e-05
-4.17003476148375e-05
-1.55313663885957e-05
-3.9666584488135e-05
-5.05792691539254e-06
-3.25403337675341e-05
-5.01427416904889e-05
-1.44166046584731e-05
-1.99445254976739e-05
1.45696838421492e-05
-4.69898483260418e-05
-1.29298129928188e-05
-3.31931436811547e-05
-2.04680492261751e-05
-2.90183893991302e-05
-3.55100126913784e-05
-3.08527395483885e-05
-3.31930901513542e-05
-1.5318817472729e-05
-8.0021381100611e-06
-2.5133394849716e-05
-5.89409173206687e-05
-2.0335421207681e-05
-4.49912780490607e-05
-1.09635899247535e-05
-4.95821059329309e-05
-1.71405927192188e-05
-4.91736623349421e-05
-2.12724163672522e-05
-3.06385735048372e-05
-5.17147055101912e-05
3.03125290312683e-06
-3.12819213229961e-05
-8.18774487192422e-05
-4.17785698098753e-05
-1.83455589969387e-05
6.67083239234214e-06
-3.54640823966517e-05
-1.28304291717828e-05
-2.39223719205326e-05
-8.03271634379492e-05
-2.90954167230331e-05
-1.35615136153684e-05
-8.37778613089739e-08
-3.58444141613366e-05
-2.92172068848369e-05
-2.78263244610169e-05
-3.22798321077376e-05
9.92903645639628e-06
-5.9557498692909e-05
-2.46539308341793e-05
5.80227652912736e-06
-2.21302105093157e-05
-3.34614628730135e-05
-1.43226545063612e-05
-2.69114017281911e-05
-3.52179725715886e-05
-1.3835414502782e-05
-8.84016055097531e-06
-5.84277838508641e-05
-4.77396802655317e-05
-9.98685489155891e-06
-1.68248106227112e-05
-2.87325304090149e-05
-3.02474089693826e-05
3.55073403272389e-06
-3.92232046190563e-05
-3.25347135971544e-05
4.18731811434703e-06
-1.43700213040238e-05
-3.39153614974562e-05
-3.47740689222949e-05
-2.86270381802019e-05
-3.27852888900425e-05
-4.80923915354414e-05
-4.08761200979268e-05
-2.2989478726036e-05
-1.88711540157977e-05
-2.57246577619088e-05
-1.73576154171394e-05
-3.99158195821597e-05
-4.61500332318618e-05
-2.53753777323348e-05
-3.98671069001555e-05
-2.59088050741419e-06
-3.53203022682036e-05
-1.35836037383394e-05
-4.13890446967505e-05
5.82348684404818e-07
-3.61917313977172e-05
-5.15545465398511e-05
-3.27203969628891e-05
-4.27985019276295e-05
-1.8990710122635e-05
-1.78843820327515e-05
-4.22798358251391e-05
-2.14787221486459e-05
-2.69747197928565e-05
-2.45578563840552e-05
-2.05506199283794e-05
-2.60455974127911e-05
-4.42988470427272e-05
-3.90949173250649e-05
-4.16361055973105e-05
-2.84959920762634e-05
-6.35585945199338e-06
-4.61044857378627e-05
-1.69860795907882e-05
-3.78731795238397e-05
-2.66798899049533e-05
-3.50218126252498e-05
-2.60555831463931e-05
-3.86162121622136e-07
-2.92255431784731e-05
-1.93345332881112e-05
-2.06987260135083e-06
-1.17888437334557e-05
-2.39903880354827e-06
-5.95895576414027e-05
-2.39355768030958e-05
-5.8405789777932e-05
-2.76694342981918e-05
-3.22628800339145e-05
-5.55791234045482e-05
-3.28147549574556e-05
-2.20219988998051e-05
-3.2696251222765e-05
-2.64576859937539e-05
-4.26846172778991e-05
-3.63152982582534e-05
-2.1941221203301e-05
-1.36860994539867e-05
-4.58824906046298e-05
-2.16404582685406e-05
-4.21573784321121e-05
-2.49589046719368e-05
-5.37333025637853e-05
-1.63253391664615e-05
-2.0878692070104e-05
-5.93979772679657e-05
-2.39335769028808e-05
7.82611331889568e-06
-3.83227484849138e-05
-3.41483788721603e-05
6.27305823252668e-06
-2.34129765247283e-05
-2.7279993666428e-05
-1.61242601945792e-05
-2.40271941067874e-05
-5.79940135859201e-05
-1.71520324005345e-05
-1.21890293397479e-05
-6.84669541529783e-06
-2.69864114590465e-05
-1.31530669875902e-05
-3.96873049530579e-05
-3.99338892015237e-05
-4.00161817139228e-05
-4.46797767595158e-05
-2.35702516191684e-05
-6.45368708260533e-05
-1.67390046624197e-05
-4.27395036694033e-05
-7.48783301710108e-06
-2.64588751521551e-05
-3.65151288022439e-05
-1.56258203381672e-05
-7.0670303478041e-06
-2.70796252811583e-05
-2.71455776133988e-05
-1.74020152422492e-05
-2.50276613586079e-05
-1.26938367093912e-05
-2.62914845418902e-05
-3.56700708187678e-05
-1.04699559307009e-05
-3.40435574808697e-05
-2.62648510961984e-05
-4.79476576691632e-05
-3.99243793166e-05
-4.06208043383841e-05
-1.78853219231643e-05
9.70288527036768e-06
-3.1121320246299e-05
-3.72871011653199e-05
-3.43742214801583e-05
-1.04044258881155e-05
-3.44245146382529e-05
-1.05299870041561e-05
-3.19374664074273e-05
-5.6237725357762e-05
-4.13478105842896e-05
-1.32643396555847e-05
-3.23648569060578e-05
-3.6269321115618e-05
-1.14516951562213e-05
-2.87883685746681e-05
-1.79101771358392e-05
-3.88905322705825e-05
-4.78171683587069e-06
-4.45732574260682e-05
-5.91528352476989e-05
-1.03319305763981e-05
-1.59794190675371e-05
-3.32484385090448e-05
-4.47701483017318e-05
-2.24287463342463e-05
-2.18744121380337e-05
-2.56672396373492e-05
-1.27190212016441e-05
-4.4834378256595e-05
-5.18405501202352e-05
-4.15288997156587e-05
-7.61215842777981e-06
-2.82607747084635e-05
-2.82399204960034e-05
-2.91258059643451e-05
-1.53030994054435e-05
-5.63154726517526e-05
-3.4052165764125e-05
-3.45289293271879e-05
-4.42100234469292e-05
-4.80132042583688e-05
-1.11283479781273e-05
-2.95879709241427e-05
-4.24951244303701e-05
-1.4593630599875e-05
-9.29778862763548e-06
-3.34237657502185e-05
-4.59931602381937e-05
-4.92973492076839e-05
-3.7077412926988e-05
-4.70045565617703e-05
-4.02872050130578e-05
-6.08196641418832e-05
-1.26276423467898e-05
-1.49381506705503e-05
-3.30026667587626e-05
9.52324905960081e-07
-1.88712945716652e-06
-3.62737201077848e-05
-2.04440221456066e-05
-3.36026494741481e-05
-1.63582558632138e-05
-2.51489494179781e-05
-3.11930418295726e-05
1.42898665018073e-05
-4.76355905704457e-05
-5.47925168795901e-05
-3.4301812209921e-05
-1.32884805464119e-05
-3.35547973406121e-05
-2.44907523747221e-05
-3.30077263925683e-05
-5.80480517336075e-06
-2.83520352178501e-05
-5.70125521607326e-05
-3.3650955757999e-05
-3.38205455705443e-05
4.56047113404324e-06
-1.0260464682929e-05
-1.40917013777479e-05
-4.17546527140532e-05
-2.86473578682532e-05
-1.30625669884088e-05
-2.43948338324937e-05
-4.41617658781154e-05
-2.80450026992454e-05
-3.47281573599868e-05
-1.23114824550826e-05
-3.53198104466799e-05
-4.01934359073612e-06
-3.73745041693271e-05
-3.16427968198133e-05
-9.54916780726287e-06
-4.3003230122732e-05
-2.93718939986729e-05
-3.67975413129156e-05
-4.83479036530392e-05
-3.63296217260352e-05
-1.55658744740429e-05
9.97539833438401e-06
-4.52696268046332e-05
-2.13403737109718e-05
-2.71824534007621e-05
-2.85605377821157e-06
-4.00631545638864e-05
-2.47793680467626e-05
-6.62511563136673e-05
-1.65339567902325e-05
-5.72304474782397e-05
-4.97484754887755e-05
-3.14074294084363e-05
-1.97612516197228e-05
-4.57988122967278e-05
-1.55216108799494e-05
-1.5089604035588e-05
-3.75218032484039e-05
-3.31564942511284e-05
-2.93534908478712e-05
-1.49845919272402e-05
-4.07372032057322e-05
-1.72811895120723e-05
-2.196438744276e-05
-2.7448411472771e-05
-6.35278171062644e-05
-4.92453931636809e-05
-4.13944095915859e-05
-4.09356242595078e-05
1.10173172387275e-05
1.37222176947373e-05
3.89630425328054e-06
-1.60728857811178e-05
-4.15811374904658e-05
-3.71621202111709e-05
-6.21936668518036e-05
-8.95439302909131e-06
-5.5453037557226e-06
8.98140177036649e-08
-2.67860438984552e-05
-2.1495361410723e-05
-4.32376073599998e-05
-2.39991280051363e-05
-1.41374208532288e-05
-2.88513888525742e-05
-2.92885145075224e-05
-2.48347955879084e-05
-2.3259887810481e-05
-4.94762091937414e-05
-3.26220441495525e-05
-1.81740837367557e-05
-7.57662674109295e-05
-3.47485794529487e-05
-1.5731053220286e-05
-5.6852064803709e-05
-3.70158703656248e-05
3.15429085092209e-06
-2.37368138677375e-05
-4.31528424028e-05
-8.29971366457095e-06
-2.50250754017369e-05
-4.06727411538112e-05
-3.47058260463701e-05
-6.26420887021493e-05
-2.50081712043204e-05
-2.96463840866323e-05
-3.55442098600236e-05
-4.22256496166959e-05
-3.52259365875324e-05
-2.92797164178955e-05
-2.31306128693885e-05
-4.34466895368301e-05
-3.4847555643901e-05
-3.92882174639914e-05
-2.83265575317557e-05
1.07624839288206e-05
-3.27121965668944e-05
-3.31395400624119e-05
-4.08946069321296e-05
-3.4467913608108e-05
-2.53583851773033e-05
-4.10703010274345e-05
-3.0480533289331e-05
-4.02988119964797e-05
-4.04078131268686e-05
-9.60084567968914e-06
-5.17117760089079e-05
-2.38298882898268e-05
-3.04416994965177e-05
-5.48734433422033e-05
-5.50203900446299e-05
-4.92171773151187e-05
-1.50822125115325e-05
-3.76714204511978e-05
-1.71483421006495e-05
-2.3537698236131e-05
-1.15502394128479e-05
-1.77943246081863e-05
-3.23415628565184e-05
-1.38672297560403e-05
-2.62184837706047e-05
-2.84926750286353e-05
-2.18460352607165e-05
-3.9359617684212e-05
-5.46408875485859e-05
-3.75235316926468e-05
-9.15091136035693e-06
-3.61202244807061e-05
-8.95611689253338e-06
-3.58457217473015e-05
-1.74404552543497e-05
-3.41757954111182e-05
-6.94805766194021e-05
-2.05417472580788e-05
-3.57974732704949e-05
-1.55589307103093e-05
-2.37482636238431e-05
-1.08510180170907e-05
-1.80817323499729e-05
-3.70344238367931e-05
-2.04288349600181e-05
-8.18286700908808e-06
-2.39512333292278e-05
-3.93164478553283e-05
-1.7612688674106e-05
-3.03579230171929e-05
-2.05304537181662e-05
-3.50801995067644e-05
-4.32344263862247e-05
-3.04106551562674e-05
-3.28395277793095e-05
-2.17933404533372e-05
-2.66631491702286e-05
-3.16528957186194e-05
-3.11117339647556e-05
-2.79097973195222e-05
-2.04490643502231e-05
-2.54970199067769e-06
-2.34510870877155e-05
-2.72348231657319e-05
-8.69621351757067e-06
-1.16216258217961e-05
-3.87390952124552e-05
-4.02677251432328e-05
-4.33305870170484e-05
-2.4737789360307e-05
-4.99454447009335e-06
-2.054001939257e-06
-1.23797702667328e-05
2.40425226604198e-05
-6.04199328292809e-06
-1.77316892166944e-05
-7.01981809531711e-06
-4.18340640319319e-05
-4.52567488163785e-05
-2.32260438110127e-05
-3.5846852322077e-05
-3.56956548702483e-05
-2.0848299842602e-05
-2.96088457464099e-05
-2.60680521908881e-05
-1.29458354968369e-05
-4.38199541044464e-05
-3.16725738911491e-05
-2.00441355159748e-05
-2.26491846806464e-05
-4.62431643954464e-05
-4.63767663562122e-05
-4.26722257679394e-05
-4.75882945576542e-05
-3.88279654350825e-05
-1.163682004404e-05
-3.5122994594612e-05
-5.84817554973459e-06
-3.874669969309e-05
-3.38915708774976e-05
-4.49420052871547e-05
-3.07223588224954e-06
-4.75983385194819e-05
4.01949886846167e-06
-1.23186171831649e-05
-7.24981704865198e-06
-3.18069363495316e-05
-2.48531610241104e-05
-4.78027993675774e-05
-1.94064680663653e-05
-2.04433564942894e-05
-4.87280619287127e-05
-2.28179929043185e-05
-2.72796043473459e-06
-3.16784831326415e-05
-1.75477104599551e-05
-9.84869606825522e-06
-5.12603743698548e-05
-3.74960749859661e-05
-4.85205211095983e-05
-4.42835798971074e-05
-5.73175952136472e-06
5.51823117736773e-07
-3.07618270627089e-05
-2.80430745709413e-05
-7.21696379314917e-06
-3.6745521239236e-05
-2.39005024466022e-05
-1.43530089300945e-05
-2.68057902785767e-05
-1.72526735893334e-05
-2.35435978944132e-05
-1.91539065358172e-05
-4.15369389112718e-06
-3.32297240160822e-05
-3.03819537202524e-05
-2.45804362342246e-05
-1.22549198123191e-05
-3.96603784937499e-05
-1.56856959340912e-05
-1.15236958729072e-05
-9.0084678532018e-06
-2.17149086455913e-05
-2.45749485812339e-05
-3.3266343579545e-05
-4.87041716236722e-05
-2.90693605206407e-05
-1.96680210208315e-05
-4.03789527507028e-05
-3.96927777523895e-05
-5.15095190547597e-05
-1.27737438440119e-05
-1.82963958293449e-05
-2.17642569123976e-05
-2.22597990480086e-05
-6.23034217710836e-06
-2.75573267714628e-05
-3.08652589933256e-05
-2.05563066378431e-05
-4.882250549438e-05
-2.19333875073373e-05
-5.04654400089045e-05
-1.6967216302508e-05
-2.22951100451714e-05
-2.17060538859202e-05
-3.02334297279199e-05
-4.07822638457057e-05
-2.95109969163876e-05
-1.05354384549237e-05
-4.34965218918091e-05
-1.43924840670427e-05
-2.41952571289175e-05
-4.4295012922205e-05
-3.20483519060709e-05
-5.11005243528283e-05
-3.10753148527934e-05
-2.73510120636627e-05
-1.13451869650069e-05
4.17957734201897e-06
-2.52437063408997e-05
7.29419917908275e-06
-2.47850315648376e-05
-3.38313408200353e-05
-3.65858823153179e-05
-3.82251797873841e-05
-2.04372494608131e-05
-3.68379100418656e-05
-2.77047546270193e-05
-3.48896737585083e-05
-2.22235001487793e-05
-2.71073999757034e-05
-6.51323073266011e-05
-4.16626131736612e-05
-5.51595475626745e-05
-4.36795829061178e-05
-2.99907246181273e-05
-2.2971415114253e-05
-3.85587312015278e-05
-5.11593456840863e-05
-2.23514004665982e-05
2.5227933749553e-05
-3.06144564850842e-05
-1.77809520180763e-05
-2.92006881727836e-05
-1.16114485335347e-05
-5.13169171456603e-05
-1.91060651828859e-05
-1.17052662956288e-05
-1.97934223017725e-05
-8.75182043789121e-05
-5.8542447715282e-06
3.45424490212808e-06
9.38270294719044e-06
-3.12427353800504e-05
-3.68558456489437e-05
-2.68134818699657e-05
-3.36897219801599e-05
-3.60504640479236e-05
-4.48192075457543e-05
-1.83507753699583e-05
-6.33612664769854e-05
-2.87722343968451e-05
-5.65215514016169e-05
-3.67828653388432e-05
-1.96527708102821e-05
-2.75713190917886e-05
-6.4813703246349e-06
-4.62565641444835e-05
-2.8857221408978e-05
-4.41184511312531e-05
-3.32369395274702e-05
-3.73643943446465e-05
-2.87414897068045e-05
-2.526623689018e-05
-4.57733038445922e-05
-5.09921653631211e-05
-3.29790738375859e-05
-3.62133968972692e-05
-3.93259927721097e-05
-3.7332273837571e-05
-3.62290781321566e-05
-3.8223921537348e-05
-1.21461973313816e-05
-2.10739920510691e-05
-3.49974987546545e-05
-3.83407039777563e-05
-3.50821785391774e-05
-4.64778300292964e-05
-2.92114214135887e-05
-4.59520846969e-05
-3.38446251554185e-05
-5.9342807790993e-05
-3.06111441932787e-05
-3.48589456008392e-05
-1.77303157325597e-05
-1.53527693207165e-05
-1.44874327943277e-05
-3.75758605729447e-05
-2.65849151618873e-05
-1.68773645819502e-05
-5.85250834789519e-05
-2.49983602078784e-05
-1.0262650150286e-05
-4.39293041665316e-05
-4.5393181429293e-05
-2.82365591362961e-05
-2.34493482111631e-05
-1.44862322265319e-05
-3.85789700078288e-05
-4.65937411793046e-05
-3.0060429718739e-05
2.81614430968053e-06
-5.63809723811268e-05
-4.07073292987998e-05
-4.12918794591648e-05
-3.25055095241664e-05
1.07462138494628e-05
-1.40868718528485e-05
-9.16916001486534e-06
-3.64127219349184e-05
-2.40364024868297e-05
-8.42132215468469e-06
-3.7535826627458e-05
-1.84543815173994e-05
-1.35475222434757e-05
-3.50015525851953e-05
-5.9454339512969e-05
-2.06034557839154e-05
-2.75016958691034e-05
-1.56118622929003e-05
-2.44434140928419e-05
-2.04632028832479e-05
-4.23652563782412e-05
-3.84148472684648e-05
-5.71359601107794e-05
-1.1136309955793e-05
2.04983759044122e-06
-3.25459234496409e-05
-2.48399379715094e-05
-3.60925581860749e-05
-3.79208349186983e-05
-2.56670086347361e-05
-7.94571862394562e-06
-2.93066803257403e-05
-1.37147895418905e-05
-2.54898734183197e-05
-1.16564818332843e-05
-2.24424059759084e-05
-6.66594833632726e-05
-3.5179081272014e-05
-2.87782020959702e-05
-2.00329299177761e-05
-3.95573531370595e-06
-3.60260981871624e-05
-2.00712611823712e-05
3.15670769567539e-06
-3.12283097245971e-05
-3.25864323694297e-05
-3.34676785786957e-05
-2.7014562527523e-05
-4.52732779147229e-05
-2.49121723310264e-05
-6.69912243115828e-06
-9.86470302365251e-06
-2.87413775128715e-05
-5.02742609343238e-05
-5.86139536951726e-05
-9.36171944247299e-06
-3.08356695925731e-05
-6.33242374263729e-05
-5.39555851414749e-05
-2.97871319500319e-05
-4.00256470379974e-05
-2.49605755358612e-05
-2.90552651023498e-06
-3.35105686774964e-05
-2.47551926531439e-05
-5.17867222373134e-05
2.39878367640438e-06
6.77589690469945e-06
-2.10711795576175e-05
-3.90640835141224e-05
-3.83067598196189e-05
-3.98032098593714e-05
-4.58347903943762e-05
-2.66770246795636e-05
-4.57394264307677e-06
-3.11023113994985e-05
-1.57808338455355e-05
-1.72087209514946e-06
-1.68480314033684e-05
-1.31263403043658e-05
-2.47295215528537e-05
-7.48559324196005e-06
-1.45049041805643e-05
-1.57255476735273e-05
-3.79202296082203e-05
-3.59144261512598e-06
-4.70381130704819e-05
-2.98890264612359e-05
-6.81723588002542e-06
-2.23325719413633e-05
-3.52068984820295e-05
-4.79715071647703e-05
-2.30360647373406e-05
-4.57540136667438e-05
-2.09497731572647e-05
1.30827900466661e-05
-1.65857765893905e-05
-3.69967067736337e-05
-2.70914585695055e-05
-1.2792591362981e-05
-4.52884403229934e-05
-2.25357199306541e-05
-1.39895547755079e-05
-2.99371663452602e-05
-1.62010497114438e-05
-1.45065237294597e-05
-8.19483321469552e-06
-4.46509413773216e-05
-2.83929759462615e-05
-2.79494616009119e-05
-3.97452382532787e-05
-1.70571469026994e-05
-2.3698336623969e-05
-2.8780654085875e-05
-1.88413200265174e-05
-1.31821009136927e-05
-3.41004287452596e-05
-3.52908634259217e-05
-4.90404978375558e-05
-3.43936275580193e-05
-3.82633291944233e-05
-2.78379628924933e-05
-3.39788784815006e-05
-3.60481754598168e-05
-1.04671629781538e-05
-5.90370041373712e-05
-6.78080451898675e-05
-3.86331266298388e-05
-3.99731004822954e-05
-4.48018953828165e-05
-3.03478175786151e-05
-1.65792052131491e-05
-3.70615474487394e-05
-3.76854956857027e-05
-2.1300271366164e-05
-3.1676753345975e-05
-6.73857370478621e-05
-3.59057521051561e-05
-3.87927312468272e-05
5.28239356630372e-06
-2.84777922462213e-05
-3.62921807295709e-05
-5.04145537050039e-05
-2.55568671882559e-05
-1.75671919590413e-05
-3.8529537781262e-05
-3.03742025395282e-05
-1.86836623918514e-05
-4.5549623498343e-05
-4.42232143827118e-05
-3.46887443045692e-05
-1.83494001865985e-05
-1.8125061773828e-05
-3.7036970801208e-05
-4.77759491869926e-05
-5.3324429515166e-05
-2.35513301882524e-05
-2.45863388785506e-05
-4.91911291397689e-06
-7.31730125793592e-05
-2.16156088872558e-06
-1.74323803484514e-05
