# Supplementary material for: Research on computational propagation and identification of mine microseismic signals based on deep learning
Source: PLoS One. 2025 Oct 22;20(10):e0334641. doi: 10.1371/journal.pone.0334641 (PMC12543183; doi:10.1371/journal.pone.0334641)
Supplement: S7 Data — (ZIP) [file pone.0334641.s007.zip › 000100900001523.xlsx_0.txt_24.txt.txt]

-2.18714331551925e-05
-6.80328334390556e-06
-1.21467998586748e-05
-5.25950608888696e-05
-4.20826429199668e-05
-2.70252579386496e-05
-3.57056101147375e-05
-3.08454233129781e-05
-4.210463172384e-05
-5.65324438624687e-05
-1.46030916424566e-05
-8.89014502535549e-06
-6.88226577649618e-05
-3.64505191862861e-05
-3.73750438596138e-05
-1.81445394891907e-05
-3.24322943968012e-05
-1.77988191084772e-06
-3.68388783409427e-05
-2.46527606846826e-05
-1.82248404639801e-05
1.04094544659113e-06
-4.20906483679934e-05
-1.97851604046015e-05
-3.22569657724189e-05
-5.6422584087762e-05
-4.07361813794475e-05
-3.42619457233687e-05
-4.0046824834473e-05
-4.29497151956998e-05
-2.58625359496091e-05
-4.00028622734968e-05
3.34422270635602e-06
-3.98440386153778e-05
-1.29934983637858e-05
-2.91987532058776e-05
-2.02168748953902e-05
1.41243405561777e-06
-3.38054705923713e-05
-2.76153615483376e-06
-1.23228294376398e-05
-3.69409718194594e-05
-1.20157768939972e-05
-8.98525079155628e-06
-3.11309224278893e-05
-1.55173147461528e-05
-3.21246061706052e-05
-3.86410899405771e-05
-8.9104716204515e-06
-5.10848781391142e-05
-3.50022544125741e-05
-5.36218713930253e-05
-2.71055364264627e-05
-4.03188991821535e-05
-1.63753059589226e-05
-3.29764692432401e-05
-6.49136237096632e-06
-1.68797218481343e-05
-3.49288650041138e-05
-7.63506911867939e-06
-3.55309360797973e-05
-3.41926079196313e-05
-2.14320055114246e-05
-5.08731535915543e-05
-6.01337183460744e-05
-1.49198078814776e-05
-3.83162901334589e-05
-6.56472228590293e-05
-2.17552420940236e-05
-9.0996755018131e-06
-3.49580595638268e-05
-4.85465084148341e-05
-6.58874113792717e-05
-4.60732662742298e-05
-1.91518129411415e-05
-3.04064270015124e-05
-4.53619165851541e-05
-1.78105728069821e-05
5.41802370457564e-06
-2.52867307044012e-05
-3.68749192616574e-05
2.20803381557944e-05
-1.46865095248266e-05
-2.36095808576996e-05
-2.31838524216075e-05
-3.83285928331017e-05
-3.10989313406539e-05
-2.4171742114029e-05
-4.99439402462313e-05
-1.85669246729901e-05
-2.38610411186419e-05
-4.43422293162969e-05
-5.25335865771569e-05
-3.27175313589431e-05
-5.49137333618532e-05
-2.534791074389e-05
-2.55106560360151e-05
-3.06387237068954e-05
-4.03701499530392e-05
-2.67352640788687e-05
-5.65149424132234e-05
-5.76048223659199e-09
-5.81013580210015e-06
-1.36485215893384e-05
-1.41082266075828e-05
-4.23243332079811e-05
-2.90303258223202e-05
-3.21436719152439e-05
-6.18346093523949e-05
-5.3341029364007e-05
-4.8125835929438e-05
-5.46011444902201e-05
-6.64218448404938e-05
-4.50511799575416e-05
-4.0201567620516e-05
-5.49910699428917e-05
-3.52234002649764e-06
-2.79804419383388e-06
-7.92576324763492e-05
-2.29564051809924e-05
-2.17187838433404e-05
-6.84688546268135e-06
5.5773024971986e-07
-4.57576416837823e-05
1.4597947333754e-05
-3.03421629503393e-05
-4.52737734324446e-05
-2.93793851159572e-05
-2.64692830976503e-05
-3.46759720355838e-05
-2.75494751759723e-05
-3.45319265526499e-05
-4.6574041505114e-05
-1.15546099518859e-05
-6.60288937201261e-05
-3.84806544293121e-05
-4.46685785582866e-05
-2.3719722661821e-05
-5.48294202618559e-05
-1.45495074702423e-05
-2.71839200036004e-05
-2.88326697853236e-05
-3.61920115430309e-05
-6.19852182935176e-05
-3.48565326530152e-05
-4.8033786964396e-05
-2.06742274504868e-05
-4.92242523588299e-05
-1.74141234173553e-05
-1.0964392103642e-05
-4.36422499632978e-05
-4.96141347509403e-05
-4.28622245889993e-05
-3.68317201325322e-05
-6.04557530931518e-06
-2.30466073552056e-05
-1.39225753513429e-05
-1.62032508455396e-05
-1.82190045867417e-05
-2.07011967304117e-05
-7.33529726248217e-06
-5.02783709133926e-05
-2.39362600476407e-05
-3.43431719239678e-05
-2.36187706727593e-05
-1.47161156056342e-05
-2.58507790483409e-05
-3.12848821727011e-05
-4.55386209470232e-05
-3.67438816588461e-05
-4.73721070232879e-05
-3.1234699125842e-05
-5.08493481396209e-05
-2.09742323334581e-05
-3.93175599526616e-05
-6.07592693396728e-05
-2.70994827211154e-05
-1.96077597110358e-05
-4.37721126679105e-05
-1.58343369079085e-05
-2.02463262162145e-05
-6.02311387126052e-06
-3.35856575659582e-05
-3.96303646315327e-05
-1.98132835404107e-05
-8.52271785982178e-06
-2.41100575526641e-05
-1.12654156244324e-06
-8.78532751866735e-06
-6.61399729681691e-05
-9.57469869349582e-06
-7.23448610685309e-06
-3.71449264644527e-05
-2.54833807002363e-06
-6.23649519704029e-05
-2.31814404946088e-05
-7.20120095420367e-05
-3.44679853954908e-05
-1.67968331130917e-06
-1.01628530858914e-05
-4.2691950321383e-05
-2.84846091052983e-05
-1.28043862179717e-05
4.35044370760677e-06
-2.0711245924156e-05
-6.79479654668385e-05
-2.73068601701925e-05
-1.15899133003029e-05
-4.69614895804648e-05
-4.13648992924272e-05
-5.88532670667951e-06
-6.51227482388123e-05
-3.02823127416736e-05
-3.84089110719731e-05
-1.34324188245997e-05
-7.5161830926085e-05
-4.8737572646107e-07
-2.39406282425598e-05
-1.20937513086105e-05
-2.09008909523446e-05
-1.84476077483443e-05
-1.54297137638206e-05
-2.86632078999824e-05
-1.98660213634842e-05
-2.51903109318215e-05
1.19590489060334e-05
-4.86023038612953e-06
-3.97917702640726e-05
5.34828176864881e-06
-1.06371511999775e-05
-2.43287755036007e-05
-4.88594794508474e-05
-2.38098366709275e-05
-4.25248491545942e-05
-3.95584059548771e-05
-2.31766539952679e-08
-4.34564264884525e-05
-3.93592852715111e-05
-5.0527752278074e-05
-3.59659328284279e-05
-3.08841325858169e-05
-1.92946972769428e-05
-3.04469184275145e-05
-5.1429786647116e-05
-2.51014162019984e-05
-4.612324741078e-05
-3.86442658382495e-05
-4.33967190283527e-05
-4.21989027943724e-05
-2.70840351148116e-05
-4.68715414820123e-05
-5.14676973533501e-05
-2.47676599266275e-05
-1.21136222655961e-05
-1.36680182679231e-05
-4.24364693530072e-05
-4.28925060034679e-05
-3.87521549668574e-05
-5.80155383264696e-05
-2.95854369323932e-05
-2.67320887493484e-05
-3.44359428317829e-05
-3.00279568411619e-05
-3.28969975807026e-05
-2.51441931865426e-05
-3.12700284465358e-05
-4.07584656367499e-05
-2.67035996437324e-05
-4.42153779947549e-05
-4.63294286781158e-05
-6.22881451834092e-05
-4.23571243061285e-05
-3.57587206332496e-05
-2.73965559201797e-05
-2.22812822398527e-05
-2.14305557505027e-05
-5.86617937014462e-05
-2.14605989994015e-05
-1.69033432157931e-05
-3.59576567906142e-05
-3.67220945435449e-05
7.38367518339447e-06
-5.98603783544024e-05
-3.42432847313249e-05
-7.3213656517556e-05
-5.65518953195156e-06
-1.77716867219818e-05
-5.38624438675718e-05
-1.96950740377655e-05
-5.75490250945835e-05
-3.8385312570737e-05
-1.61329673895959e-05
-5.01197777880452e-05
-4.84145638380472e-06
-2.1153658324668e-05
-4.2763936875326e-05
-3.93536085494189e-05
-7.02104386170188e-05
-6.78441455798144e-05
-8.10842413735925e-06
-3.65406104407913e-05
-3.88034066666677e-05
-5.16905454381027e-06
-4.11163532401214e-05
-4.32650430313039e-05
-5.23966928474624e-07
-3.50260766517457e-05
2.97046778414036e-07
-3.63018975892363e-05
8.76735928518264e-06
-2.9593813171109e-05
-2.35198272774784e-05
-7.53870818686245e-06
-4.44790249314247e-05
-1.18357987925794e-05
-5.24361203753377e-05
-4.28275058109843e-05
-5.59650598082075e-05
-4.81393553067842e-05
-5.34705854589921e-05
-3.09922663434174e-05
4.10055653243622e-06
-2.15860641271049e-05
-4.1506206872382e-05
-2.61008830702556e-05
-1.77544640807476e-05
-6.4636788960128e-07
-3.09939279774393e-05
-2.22075689379374e-05
4.63805733964457e-06
-6.28617202219939e-05
-4.71389674565213e-05
-1.88376910986589e-05
-3.39727999925383e-05
-3.51511860150677e-05
-5.00337150597611e-05
-3.89501320326768e-05
-1.00428242806413e-05
-5.74897796500986e-05
-3.46525791572801e-05
-3.85285644159598e-05
-1.43156334073886e-05
-2.20178548876064e-05
-1.52697398622054e-05
5.49465964788832e-06
-3.19444012632674e-05
-9.95422773451501e-06
-4.80644212405437e-05
-5.63781279454292e-05
-6.006978041542e-05
-1.92585313627588e-05
-5.94903328648389e-05
-5.71061348560983e-05
-3.04503156224844e-05
2.44663574435606e-06
-6.45416150158796e-06
-2.81062441746015e-05
-3.23844383798428e-05
-3.68556607581049e-05
-3.13963830269846e-05
-1.09197071837927e-05
-1.74906543897008e-05
-1.75731801997031e-05
-1.95268579935078e-05
-3.93120967455227e-05
-3.03736851768369e-05
-2.4177555731076e-05
-4.04953201315748e-05
-2.98178683662782e-05
-2.11108702692835e-05
-4.16393040743854e-05
9.97284943964295e-07
-3.41908826265721e-05
-3.33419945010519e-05
-2.19072700458629e-05
-4.55396362998983e-05
-1.49874203484238e-05
-1.48146399360478e-05
-7.36201976671484e-06
-2.87027462348761e-05
-1.73604291946648e-05
-3.00420337897422e-05
-3.61899607950719e-05
-2.93244570817811e-05
-4.38304265073778e-05
-3.12028400503325e-05
-2.974385129612e-05
-3.76691129364774e-05
-5.68278518783859e-05
-2.73852378699851e-05
-2.78215532985647e-05
-3.14197069002532e-05
-6.60359178914834e-05
-2.58759741838374e-05
-2.22545704668223e-05
-5.14262600537877e-05
-3.21359982729245e-05
-5.5689355676948e-05
-3.71677334648287e-05
-4.11146733219686e-05
-2.48759254595785e-05
-4.67461430223773e-05
-1.24767041729385e-05
-1.80651792627351e-05
-5.34254437437254e-05
-3.34983874170894e-05
-1.90325501264387e-05
-7.69900740855119e-06
-2.93551425996252e-05
-4.48286691083107e-05
-1.9202204733041e-05
-3.48897926247202e-05
-3.55450727965729e-05
-2.09275565190994e-05
-4.96819737847021e-05
-4.48240109305473e-06
-4.14318148052214e-05
-2.52739299273661e-05
-5.82937784099434e-05
2.12830167895662e-06
-4.74597135506548e-05
-1.66543465904084e-05
8.00614387985403e-06
-4.50415596617717e-05
-3.98382390338891e-05
-3.76928756271884e-05
-2.23991804725411e-05
-9.01195460329914e-06
-2.52175296058901e-05
-5.04663834992341e-05
-2.64077342317658e-05
-1.97525227427404e-05
-4.46639853224503e-05
1.39729636616609e-05
-4.68230448113868e-06
-5.13919743664185e-05
-2.27544069914834e-05
-1.431948193508e-05
-2.98893838501691e-05
-4.22370399497498e-05
-4.70660025124367e-05
-4.12893343698902e-05
-9.71182924445941e-06
-3.39888772148243e-05
-1.83488087651143e-05
-3.12356944369732e-05
-5.43321879710999e-05
-5.3696054997462e-05
-1.9020919596269e-05
-2.58912557267026e-06
-2.17754928591515e-05
-4.89478359712699e-05
1.0491461980796e-05
-2.17578519936903e-05
-4.71655736166238e-05
-1.20047143892795e-05
-2.57996446417505e-05
-4.03108203311072e-05
-2.11142355556893e-05
-5.55921607894536e-05
-4.51446018261652e-05
-2.16181128570915e-05
-4.23171174235749e-05
-1.90491044616047e-05
-3.44418256561783e-05
1.24830520812091e-05
-2.01102777295526e-05
-1.32941943540103e-05
-3.08935436775141e-05
-3.52640742391319e-05
-1.41901334232113e-05
-4.83774002605059e-05
-6.23597234946019e-06
-4.09241097535745e-05
-3.34811395958738e-05
-1.25911638239746e-05
-2.84310314435612e-05
-1.94598341548822e-05
-4.57872369013524e-05
-2.83817382521289e-05
-3.38513161375862e-05
-3.102643347422e-05
-5.6583924384206e-05
-5.65555959473778e-05
-1.92911122854702e-05
-6.95306569359571e-06
-1.92536748108072e-05
-4.04424425870504e-06
-5.20291104222752e-05
-5.01726891700232e-05
-2.53277913676334e-05
-5.90584106973093e-05
-4.77978109421411e-05
2.91152280302411e-06
-5.11542809982552e-05
-3.65958340707303e-05
-7.47571742543697e-06
-3.11726448450291e-05
-2.97286913631909e-05
2.44221710829578e-06
-2.61084560838564e-05
-2.66792482918284e-05
-5.77832098576072e-05
-3.38490182134258e-05
-3.11844227333085e-06
-2.64819535045198e-05
-2.5108058873559e-05
-3.27765802364141e-05
-4.93768490991398e-05
-5.71768750411359e-06
-7.72651961403351e-06
-3.28206953619751e-05
-5.27673369592581e-05
-2.07131122189015e-05
-6.45661425644851e-06
-3.22547510459476e-05
-4.71483463053634e-05
-5.28330190544463e-05
-4.51264822971494e-05
-4.23485321504094e-05
-5.3454286326941e-05
-5.76994560433596e-05
-5.21064615359965e-05
-6.73041846610964e-05
-3.43374307161137e-05
-2.17446849259072e-05
-3.51253677141896e-05
-3.49948503315007e-05
-3.9782027833967e-05
-4.96400230749593e-05
-3.28129332128793e-05
-2.28959335647501e-05
-3.38245133504239e-05
-3.71698770199885e-05
-1.49627603359507e-05
-3.29984756905677e-05
-2.31891288790272e-05
-2.8633983081297e-05
-1.72529555417852e-05
-2.87852204368453e-05
-5.3850515168123e-05
-4.89670252309354e-05
-4.05507982960688e-05
-7.20313073635211e-05
-4.00150674575692e-05
-1.22197240459842e-05
-3.80797714302562e-05
-1.14374033863842e-05
-4.60803291036344e-05
-3.5509760040018e-05
-3.9074068484721e-05
-7.82864057420122e-06
-2.22067867673685e-05
-8.53254276414093e-05
-8.98554942396903e-09
-1.65158205726255e-05
-2.6263461936759e-05
-3.58862054189081e-05
-3.40349517700262e-05
-7.99197781765928e-05
-2.91125809390383e-05
-2.49309522398409e-05
-7.22380715184751e-05
-1.28834692793279e-05
-2.23189780084875e-05
-2.77963773955141e-05
-7.62238776328885e-06
-4.58038810329954e-06
-2.89874994342262e-05
-4.25493734985571e-05
-3.73129913467935e-05
-3.38932048925063e-05
-5.85958112922315e-05
-2.94175875044461e-05
-7.31831528128892e-05
-3.81712791180114e-05
-3.67472563649202e-05
-2.05314632025837e-05
-2.16895243874687e-05
-4.8073443320268e-05
-3.05541367095878e-05
-2.3940197268994e-05
-3.36493760178647e-05
-7.53477097284337e-06
-2.06242463793783e-05
-3.32858185750786e-05
-1.68884074522279e-05
-4.95756692345134e-06
-2.46393708421789e-05
-3.07435715889174e-05
-1.3907512357604e-05
-5.10443381727241e-06
-2.89826823939327e-05
-3.10809217351768e-06
-5.14006299604988e-05
-1.94043488399185e-05
-8.77251518481633e-06
-6.82683858872329e-06
-2.00196651424672e-05
-2.89013490161159e-05
-7.15693301551424e-06
-5.15919136527527e-05
-4.35276996607581e-05
-1.04899983648178e-05
-2.27008824496731e-05
-1.91585888036958e-05
-3.18657749139833e-05
-9.2234217427709e-06
-4.05280728997984e-05
-3.81631557800906e-05
-3.32750681600084e-05
-5.28196699667439e-05
-2.06843890378694e-05
-9.45641196478195e-06
-5.70892947424733e-05
-3.87897750699351e-05
-2.51895939034693e-05
-3.53008354959312e-05
-4.90686052996043e-05
-2.28099136537904e-05
-4.67993376661802e-05
-1.42381826764993e-05
-1.22585655921797e-05
-3.01240797382089e-05
-3.14066294749554e-05
-1.98513655208582e-05
-4.47896073062416e-05
-3.12928407687544e-05
-4.48190037441545e-05
-9.64195822180964e-06
-7.87532632059248e-05
-3.95557016586511e-05
-4.60054988254798e-06
-4.0729825436376e-05
-2.7529839564436e-05
-2.37038312050999e-05
-4.26281463971887e-05
-5.59478301524289e-05
1.30498874186991e-06
-5.21178189398138e-05
-2.82876714637215e-05
-2.07893688670345e-05
-1.91965536069128e-05
-1.43494040122713e-05
-1.96671917878075e-05
-4.15166782500636e-05
-9.07820961814261e-06
6.11518118848975e-06
-1.72099425885475e-05
-3.75092916484128e-05
-2.57807135442814e-05
-2.31432289321861e-05
1.67107711274266e-05
-6.37386813675066e-05
-3.97806966070489e-05
-3.79166106211452e-05
-3.02287351401609e-05
-1.80256836848027e-05
-8.82884872043085e-06
-4.89352217181336e-05
-4.30517655211687e-05
-3.67716160507914e-05
-3.33160021322101e-05
-1.67150991633244e-05
-2.89403462090695e-07
-3.9530525206845e-05
-3.18752616965763e-05
-9.45038120703495e-06
-6.61574146626977e-05
-4.2580934884317e-05
-1.00952983925068e-06
4.6010080535344e-06
-5.31910382628489e-05
-3.51717363402338e-05
-1.32220391968287e-05
-1.9931069847721e-05
-3.35867013644338e-05
-3.18643983404031e-05
-6.4946264861159e-05
-4.01590618694526e-05
-4.95951414850262e-05
-3.24507577226463e-05
-3.28683723726269e-05
-1.19192149703579e-05
-2.72157683650235e-05
-2.21656075362428e-05
-1.5499911641294e-05
-2.5368438745126e-05
-2.46280646662762e-05
2.62089985896601e-05
-7.83885064292703e-06
-3.81278055124938e-05
-2.85169094306253e-05
-1.59001978063564e-05
-3.11007054219824e-05
-3.88776237727255e-05
-6.05937640205973e-05
4.61987206224641e-06
-2.36179406813826e-05
-2.34899749730282e-05
-2.13963648503192e-05
-2.50419539282545e-05
-9.40734659954473e-06
-4.03995415540063e-05
-5.62865194172366e-05
-5.35816032750739e-06
-1.31425459179986e-05
-3.8810579095639e-05
-4.00876213554878e-05
-1.16326502231129e-05
-1.00819425476778e-05
-1.80467937734904e-05
-2.04120220196874e-05
-3.63440549133933e-05
-2.70810568204982e-05
-3.53636815679815e-05
-1.38264409167848e-05
-4.57462966615077e-05
9.18159832210931e-06
-2.92168403452011e-05
-2.90522579807051e-05
-5.64311851249629e-05
-4.44273394637854e-05
-2.79756956530111e-05
-6.96401135780216e-05
-2.75823520700292e-05
-4.32131095923723e-05
-5.12497349621144e-05
-1.11400330950382e-05
-2.3271942740574e-05
-4.34526727559489e-05
-4.6995412452873e-05
-2.64456981912925e-05
-5.31254293991192e-05
-1.8636498996281e-05
-3.78583009730048e-05
-5.25885342130658e-05
-2.38718429167004e-05
-4.09582538510498e-06
-2.7420224629408e-05
1.97986345236002e-05
-4.65581340450219e-05
-3.341548275238e-05
-9.27371855853367e-06
-1.1092067419317e-05
-1.98987257891717e-05
-6.1116505573785e-05
-1.72872731137375e-05
-2.32086037815779e-05
-4.25538885068926e-05
-4.57639699078942e-05
-4.56077191027996e-05
-4.03151752260351e-05
-2.67944132992541e-05
-7.62669780646468e-06
-2.59028736098885e-05
-6.83033125185039e-06
-2.19108923153101e-05
1.15968299272344e-05
-2.86163378767229e-05
-3.35278234477657e-05
6.80127382126521e-06
-2.750456651818e-05
-2.82337681805728e-05
-4.56891482206553e-05
-5.88192543242188e-05
-6.82106673855135e-06
-1.01878693918021e-05
-2.06320066120475e-05
-7.57555824987779e-06
-2.47655285236657e-05
-1.67512240211468e-05
-3.63529783188608e-05
-2.89868498478578e-05
-1.08853586973522e-05
-2.44640727096056e-05
-4.46284355458022e-05
-3.12279030121452e-05
7.49880367955863e-06
-3.52778857488221e-05
-3.13825098492597e-05
-2.86240587962927e-05
-7.76644037953936e-07
-3.74564965301785e-05
-2.39994606078128e-05
-9.88669956880989e-06
-2.33678652070433e-05
4.55616965317314e-06
-2.08560962132431e-05
-2.69032942331356e-05
-4.6514728361454e-06
-6.58431218240509e-05
-4.82544052459678e-05
-4.37607648881104e-05
-6.204245345975e-05
-2.06787919372061e-05
-5.3256074252882e-05
-1.94065004025676e-05
-5.15274354635233e-05
-7.86285392436418e-05
-1.67904405143314e-05
-5.42614191075791e-05
-4.56804502062835e-05
5.33163648809166e-06
-1.84424825527437e-05
-2.28826127306556e-05
1.53999755087174e-05
-4.45996926067798e-05
-2.69255669805102e-05
-9.11706099517483e-06
-2.9734236034653e-05
-5.09335102305804e-05
-4.86580035693342e-05
-3.51140681884482e-05
-5.03401617985533e-05
-5.78760823658182e-05
-3.94037460989338e-05
-4.09709868630906e-05
-3.86677198589284e-05
-1.61724706596356e-05
-2.83070585245565e-05
-3.70125486641004e-05
-7.2016179886609e-06
3.58403272282129e-06
-5.99378433734366e-05
-4.30118585513333e-05
-8.94045741067672e-06
-2.65475297564689e-05
-1.01880035394804e-05
-2.58560327117829e-05
3.24821671046298e-06
-2.88732778020035e-05
-1.7282220181297e-05
1.08091948677534e-05
-3.16010599300548e-05
-3.29955759760485e-05
7.31984388821129e-06
-3.15923636108772e-05
2.96633812033905e-06
-7.10375038568665e-06
-3.02402750252742e-05
-2.54555471853366e-05
4.8877224545967e-06
1.66666878257949e-05
-3.66995597843821e-05
-3.62975915293407e-05
-3.59606809937442e-05
-3.3903555889348e-05
-2.07246657408734e-05
-2.14129378743214e-05
-4.22098789640937e-05
-2.71629900610889e-05
-4.85606988537919e-05
-1.34605010498052e-05
-2.49503651812394e-05
-1.9985833863591e-05
-1.79438681904089e-05
-5.02542378610929e-05
-1.42847102644958e-05
-1.76040859203819e-05
-1.03377211911625e-05
-6.43765394459094e-06
-5.64361060139462e-05
-4.64563840942139e-05
-5.6583291192066e-05
-3.78980997453602e-05
-1.82038054727195e-05
-4.37744744045447e-05
-6.30537220724531e-05
-9.89669532812162e-06
-4.34872202435282e-05
-3.02181577163937e-05
-4.52704494701965e-05
7.28635166947432e-06
-2.20259933399796e-05
9.70826738845431e-06
-3.50101874738063e-05
-2.66665177619843e-05
-4.59880822256509e-06
-1.43482767254479e-05
-3.61873435431888e-05
-3.766220395456e-06
-4.06353112440467e-05
-3.84685824278632e-05
-2.94668087318593e-05
-2.18472149335485e-05
-2.70771923022448e-05
-3.96304369767378e-05
-2.00799276187557e-05
-3.18226379209201e-05
-3.29012878370862e-05
-2.32023731353958e-05
-3.86758853046664e-05
-4.23842166913208e-05
-2.14012540048793e-05
-1.91703523568682e-05
-7.82461187755666e-06
-1.97452043723806e-05
-4.91277761701405e-05
-4.99179706204999e-05
-3.22206644719994e-05
-4.56398164884556e-05
-3.98845870172944e-05
-4.96000898245378e-05
-5.39252602547115e-05
-1.12663277746102e-05
-3.84476071646303e-05
-5.05894526664899e-06
-5.73796691157074e-06
-3.02018928753177e-05
-4.24187480134911e-05
-3.97999221600912e-05
-1.58858781822645e-05
7.01538642311496e-06
-1.8160811485985e-05
-3.34818320887248e-05
-4.42916431436366e-05
-6.44575096726673e-05
-2.24022008002628e-05
-4.02073788896283e-05
-1.9474138756858e-05
-3.38462604368367e-05
-2.6673255285011e-05
-4.10210059466159e-05
-3.07279225287452e-05
-2.37396408912223e-05
-7.18738483040555e-06
-1.61565800886108e-05
-2.9640458400081e-05
-3.91064790988592e-06
-3.7505297144393e-05
-2.38821110699869e-06
-3.71732452436088e-05
-1.49212881421073e-05
1.08871872791131e-06
-3.12543054871478e-05
-1.37375783571534e-05
-2.39350576080718e-05
-4.40449367394602e-05
-2.48856901675059e-05
-4.6930245730081e-05
-5.21119300390235e-05
-3.41676051887061e-05
-3.63887656684723e-05
-2.63535138022573e-05
-1.78996955500202e-05
-3.41243284809617e-05
-3.36751916726474e-05
-6.22067761100024e-05
-3.68592581745851e-05
1.22075133367476e-05
-2.01105285628641e-05
9.48676671697502e-06
-1.55462758698439e-05
-1.99805526709422e-05
-3.29559850652149e-05
-5.59804343763789e-05
-3.22419417086397e-05
-4.41213692041158e-05
-1.08053523583268e-05
-4.49732364347467e-05
-1.4035238477122e-05
-3.85042518925823e-05
-5.38412269924766e-05
-2.8415283716961e-05
-2.0536936964558e-05
-4.13265487566869e-05
-3.29428288829162e-05
-3.6597892523933e-06
-3.93529952747983e-05
-2.8046420006457e-05
8.75793351124193e-06
-4.06544068146994e-05
-5.48999466687068e-05
-2.32398375721123e-05
-2.59409554168509e-05
-5.34699866947578e-05
-1.22837958637031e-05
-3.39440032664964e-05
-6.21463856775425e-05
-2.40091677364835e-05
-2.61668404784962e-05
-1.14503031471747e-05
-3.48894837194005e-05
-3.04876638269611e-05
-3.95436825105617e-05
-3.73271906482755e-05
-2.86347127237404e-05
-2.10826969280618e-05
-1.50753898037925e-05
-3.11513263781954e-05
-2.56410730168834e-05
-2.95240191599567e-05
-5.66940038658038e-05
1.23667613374706e-05
-1.57883572561818e-05
-6.47901258079416e-05
-3.33136908583216e-05
-3.71716278933244e-05
-4.03707008196681e-05
-2.399259608318e-05
-4.39577124395302e-05
-6.17231057453754e-05
-3.88787198989864e-05
-3.18420776166574e-05
-4.19209814387678e-05
-1.17175685736051e-05
-3.22033011024594e-05
-1.18931013634726e-05
-2.21219097800755e-05
-5.35189662531886e-05
-1.61942636676098e-05
2.91691649218913e-06
-1.86671407155488e-05
1.05453032637207e-05
-1.22517483808852e-05
-1.15635425868066e-05
-5.74450154150177e-05
-6.12828923013183e-05
-1.71237412529178e-05
-3.18269372450975e-05
-4.42183851469245e-05
8.11890815657815e-06
-3.56194019856037e-05
-1.36792677159605e-05
-4.58886121694563e-05
3.66655303210136e-05
-3.6803712140415e-05
-2.00021786908424e-05
-1.99919091743639e-05
-1.1574990348391e-05
-3.10044358725294e-06
2.05230975869944e-06
-3.98267676777908e-05
-1.61471887464409e-05
-7.69573193038436e-06
-7.20434348718588e-05
-1.0104688292525e-05
-5.01917814392022e-05
-5.65276993611258e-05
-2.39892256217638e-05
-5.15281581451213e-05
-2.96358215506637e-05
-2.63848868550404e-05
1.92425354824339e-05
-4.54601846723178e-05
-3.22673034480553e-05
-2.20114650332771e-05
-5.17665020402143e-05
1.48190807058047e-05
-5.26358631912477e-05
-3.03412261327551e-05
-3.78284160400057e-05
-2.23908973618642e-05
-3.11155944649743e-05
-5.36671631206583e-05
-2.63322241178479e-05
-6.98432301397054e-05
-5.98156563646401e-05
-2.12587877620659e-05
-3.07576009697107e-05
-5.27877120995609e-06
-2.02849150790252e-05
-9.9891711597437e-07
-3.2380852638792e-05
-2.0124231904238e-05
-2.60444774248999e-05
-3.39010168207907e-05
-1.49850000268839e-05
-5.93212164868019e-05
-1.60789941998171e-05
-1.45876974848337e-05
-4.59096767333761e-05
-4.33194660808456e-05
-3.56262722801008e-05
-5.34255731681855e-05
-5.93447331416119e-05
-2.39707685064611e-05
-1.39712253243549e-05
-3.77956969171188e-05
-2.90954497940072e-05
-2.69275598271839e-05
-1.13006687012876e-05
-5.71719843250264e-06
-4.84729256749767e-05
-2.36651365913491e-05
4.56924927914045e-06
-5.85504048097936e-05
-1.92022121715759e-05
1.17398968778079e-05
1.30591521670184e-05
-4.78384020769907e-05
-1.53351952295159e-05
-4.68751208330707e-05
-3.4465692360121e-05
-2.96069368578702e-05
1.33481648068228e-05
-5.38553445363585e-05
-1.45817836465934e-05
-5.24152738791455e-05
-1.78118947716671e-05
3.8375977243725e-06
-2.30929805035102e-05
-4.09618977582036e-05
-2.66533569377005e-05
-1.52112449474202e-05
-1.63633885316539e-05
-6.22148627821775e-05
-5.55013607955305e-05
-2.21778514203137e-05
-5.66372885613836e-05
-3.50260021940893e-05
-4.75368261487718e-05
-5.6301357425133e-05
-3.68476489926076e-05
-1.59711044248495e-05
-2.35478087935148e-05
-4.55897892433455e-05
-2.11739200402971e-05
-2.28150019634108e-05
-2.28488553329741e-05
-3.19572173567063e-05
-1.42201099053987e-05
-3.73605826784195e-05
1.28717886259432e-05
-4.34358555892439e-06
-5.39132748695333e-05
-2.89061557284711e-05
-2.52258352798751e-05
-3.4743398762177e-05
-4.36225100734078e-05
-3.23811027130676e-05
-4.14727070991035e-05
-2.90178664755671e-05
-1.1976313863126e-05
-1.714543795956e-05
-2.62287139747745e-05
-5.44903128140178e-06
-1.55795651264224e-05
1.79176617456284e-06
-1.51333229242255e-05
-2.65871952986532e-05
-4.77654045000231e-05
-2.4023010556197e-05
-1.78537971590542e-05
-3.7196423431032e-05
-3.12534776730228e-05
-3.66010356444371e-05
-4.29946079431671e-05
-4.07811914973159e-05
-9.54140626557181e-06
-4.29659608291816e-05
-2.53129605737192e-05
-2.88328267155033e-05
-2.18874177156688e-05
-1.65126464415124e-05
-1.10848812299302e-05
6.40830986519811e-06
-4.74192437424002e-06
-2.19099047638191e-05
-2.40816595540337e-05
-1.88709581759703e-05
-8.28599490205814e-06
-2.81091299321263e-05
-4.8882972755146e-05
-2.9073005786868e-05
-1.51073672781576e-05
-6.78070308260433e-05
-4.53261850415402e-05
-3.75312159784197e-05
-1.68993566776215e-05
-4.39119940390161e-06
-2.38645084354164e-05
-3.42558664210777e-05
-2.97470447772985e-05
-3.84712092766138e-06
-3.50645853821159e-06
1.23407166531151e-05
1.64693702319423e-06
-7.43644717071098e-06
-4.33850338841729e-05
-4.0730657273513e-05
-2.35591153919405e-05
-2.97214249223876e-05
-4.62859434199345e-05
-3.62662516971762e-05
-5.82118450418804e-05
-5.23668619712119e-05
-2.8514706438211e-05
-4.64390400817255e-05
-4.58742260366532e-05
-2.45656932716361e-05
1.75547463574702e-05
-5.87434959287844e-05
1.39278458724678e-05
-2.92962707814725e-06
-4.33493201790009e-05
-2.57069871109948e-06
-7.76379855619886e-06
-3.46995169766547e-05
-4.80955858353571e-05
-1.81078129991246e-05
-2.39135258493785e-05
-2.47709724693087e-05
5.93193745347327e-07
-4.78420312356904e-05
-5.9938975145165e-05
-1.92082402981411e-05
-6.0969571511184e-05
-1.29583711783233e-05
-5.75854916121248e-05
-1.87130424652106e-05
-2.26906156628086e-05
-3.62577944654167e-05
-2.4497480622387e-05
2.48596028452401e-06
3.74350451264239e-06
1.20391391567803e-05
1.99802865451428e-05
-2.63251636326962e-05
-4.34594829676263e-05
-1.01858113151424e-05
-2.60824729161549e-05
-3.36741457846029e-05
-5.84022340157103e-05
-8.2352715988527e-05
-4.09045384682535e-05
-3.60624127880213e-05
-1.84240428585418e-05
-2.83357934196172e-05
-1.64803353732072e-05
-4.60474262482605e-05
-5.55518287514552e-05
-1.04355808538701e-05
-1.05605094651062e-05
-7.48279091944467e-06
-1.26024478235325e-05
-3.45636933218722e-05
-3.17311503704378e-05
-3.5881463347989e-05
-4.54422336229044e-06
-3.24024248798505e-05
-4.71977764827156e-05
-3.01547309954086e-05
-1.73841202923046e-05
-3.64523100420339e-05
-2.68211447531608e-05
-8.90164751664109e-05
-4.10016209233424e-05
-4.35838067225638e-06
-4.20809497341515e-05
-9.09760539287894e-05
-1.98470502136394e-05
3.5386200301969e-07
-6.88741237114364e-05
-6.6652138975475e-05
-9.85026994728555e-06
-3.62853696126187e-05
-4.61484442386675e-05
3.9914658152132e-06
1.53985241603888e-05
-3.02979783250861e-05
-8.46032642307915e-06
-4.73955819123406e-05
-7.33976316918823e-05
-5.24556359972959e-05
3.59890258394842e-06
-2.83592737724635e-05
-6.6727185012351e-05
7.25536082626562e-06
-4.43653214383445e-05
-4.43922330287043e-05
-2.45945012708965e-05
-3.10554017316847e-05
-6.40685458016692e-05
-3.73747746757377e-05
-1.8566087174815e-05
-3.27260934471121e-05
-2.06906818231874e-05
-7.77334014586838e-06
-1.75474571393281e-05
-6.4930237438662e-05
-3.97641246933402e-05
-4.37576174326391e-05
-5.23051796328984e-05
-1.48116030723715e-05
-2.13086690708673e-05
-7.78971317178278e-05
-3.79303069166289e-05
-2.80632508532032e-05
-7.52015846117071e-05
-1.6683462662242e-05
-1.20928741896702e-05
-2.83121908495165e-05
-5.44457824732489e-06
-1.44194408973758e-05
-2.70010220279305e-05
-6.30560259394828e-05
-1.17055990824164e-05
-6.43231731745302e-06
-6.90671762329379e-05
-2.82822744271267e-05
-4.59627874707628e-05
-2.11422226553126e-05
-6.76773134797699e-05
-1.66349547632699e-05
-5.88523436875811e-05
-1.93026434090686e-05
-3.4069883364264e-05
-3.73720208765084e-05
-4.4366921651351e-05
4.97583873191582e-06
-2.45012321682002e-05
-6.96008507929469e-05
-8.26241305791947e-06
-7.52470338574286e-06
-4.09300870557668e-05
-2.93689290078231e-05
-2.82755107682707e-05
-1.54139375431221e-05
-2.54204865718897e-05
-1.44870667394913e-05
-3.20092851392982e-05
-8.38181916589254e-06
-4.60354333989588e-07
1.02442298940506e-05
-2.83523884242633e-05
-7.28466086117114e-05
-5.69009015622604e-05
1.21278142052821e-06
-4.3149814956131e-05
-8.81851891050675e-06
-2.48273655967405e-05
-3.16599655474318e-05
-8.66405494595667e-06
-3.47417463053847e-05
-1.04042609396614e-05
1.53843447903966e-06
6.19849781996776e-06
-3.17578037557936e-05
-1.46821471563717e-05
-1.13330595301863e-05
-5.69660630369114e-05
-4.07325230932246e-05
-1.78035385819753e-05
-6.2256122693165e-06
-4.8485537532821e-05
-1.77063911375492e-05
-2.18982860613043e-05
-7.81646671447303e-05
-1.28905078328425e-05
-6.48340969524259e-06
-3.63125897536837e-05
-3.52992915373772e-05
-4.15668993182185e-05
-2.02163400114746e-05
-6.45075451816023e-05
-9.66095454016149e-06
-6.26065351087592e-05
-2.28248026226558e-05
-4.19895973282505e-05
-1.98025369028726e-05
-3.24537956220146e-05
-2.03506279790657e-05
-6.05145097267338e-05
-6.79264346125031e-05
-2.10116910682582e-05
-4.66725028031408e-05
-4.36742872152323e-05
-2.0533317609941e-05
-3.83357230812743e-05
-6.89458813181572e-05
-2.24904780346191e-05
-8.955367547826e-06
-3.7925282695752e-05
-1.70093426445077e-05
-1.33314209638667e-05
-2.35879613413548e-05
-4.22286026475609e-05
-3.60969021944497e-05
-3.67972430367577e-05
-1.51949656475764e-05
-3.68915739998993e-05
-4.27469806225763e-05
-2.17508564605615e-05
-4.78862567350265e-05
-5.08126110222673e-05
-3.89314759052835e-05
-1.31874945555818e-05
-3.06058483211177e-05
-3.20201885677958e-05
5.96617133076361e-07
-6.55158048445117e-06
-2.42873885153386e-05
-4.79193683715451e-05
-3.22675825222864e-05
-3.60804636006873e-05
-5.80500219392386e-05
-2.55076191732823e-05
-5.29781052366117e-05
-3.52426504679067e-05
-4.54856622905008e-05
-3.67242512324211e-05
-5.54545498278638e-06
-2.59273904354365e-05
6.76086835973323e-07
-3.14125842942683e-05
5.96846978471304e-06
-4.70179271872644e-05
-1.94769434348693e-05
5.33849082963098e-06
-3.74366019637521e-05
-2.02978642221386e-05
-5.57668674338262e-05
-5.33146936019988e-05
-3.08255828334629e-05
5.4933948658561e-06
-2.35373898243231e-05
-2.83891157830229e-05
-3.81637892246948e-05
-2.27281220709533e-05
1.41691072138499e-05
-3.06635313951316e-06
-2.53504492822772e-05
-5.00274046114673e-05
-2.45932095799641e-05
-1.58239031385315e-05
-2.56127579194077e-05
-2.05839015953658e-05
-5.79485166035182e-05
-3.6642205330383e-05
-1.60066925574545e-05
-4.13972144921408e-05
-4.0823430206652e-05
-4.46436094391296e-05
-4.31063449094681e-05
-5.02947658152249e-05
-1.44670066504989e-05
-5.01513696466885e-05
-4.77902253337582e-05
-5.230903898723e-05
-3.82204443031332e-05
-6.87853809318908e-05
-4.30916713820412e-05
-7.5124795645006e-08
-3.02534051424637e-05
1.30208714420048e-05
-1.59861807706201e-05
-1.65322465895148e-05
-3.05666844229026e-05
7.60933836809808e-06
-7.06294848790471e-05
-5.7066487032806e-05
-5.19069717766162e-05
-2.28449741245859e-05
-3.48132820965844e-05
-4.27798154961626e-05
-2.49941770993012e-05
-6.50215657300617e-05
-3.04125063470112e-05
-1.36688100837704e-05
-3.28895044405063e-05
-3.49241390891733e-05
2.74285028598106e-05
-7.26356259452487e-06
-5.96518726500024e-05
-2.21022261915794e-05
-3.63973230254088e-05
-2.16439731705718e-05
-2.52585828739142e-05
-5.48721165827625e-05
-6.79933461461849e-05
-4.85325959087136e-05
-3.10238346677937e-05
-7.43794851732527e-05
-5.57810795306654e-05
-1.40699368431373e-05
-2.08038425217854e-06
-3.50165503502174e-05
-2.76945667735079e-06
-4.1218658313911e-05
-2.70628122661142e-05
-4.28736223479636e-06
1.06379002814991e-05
-2.21256622771985e-05
-2.43798321054096e-05
-2.48665150589647e-05
-2.35611861682622e-05
-3.68704778431604e-05
-5.16465771983217e-05
-5.03408070549771e-05
-2.05535544977949e-05
-6.20595915758362e-05
-3.97559566833978e-05
-5.99626570361104e-05
-4.11641570424888e-05
-2.34660479345663e-05
-3.36138830326876e-05
-2.30109011851127e-05
-3.98585781604492e-06
1.88044543792245e-06
-1.31442673889452e-05
-2.94675749615921e-05
1.07135263302537e-05
-7.79276807723277e-06
-2.32692597568496e-05
-3.13256099504232e-05
-2.99086779284638e-05
-4.11840144257426e-05
-1.32905054446156e-05
-1.78951722123935e-05
-5.26668763827978e-05
-2.60543814650858e-05
-3.50321870467845e-05
-6.22580651237876e-05
-3.70337632048112e-05
-2.30055876826579e-05
-1.59071796716548e-05
-2.30687728520828e-05
-2.82178399390662e-05
-2.06978677108314e-05
-3.45368919165017e-05
-6.53465885426971e-06
-3.69382245984019e-05
-1.68493981813626e-05
-3.98528197638441e-05
-3.97136400834299e-05
-7.32290352622937e-05
-5.31337449436104e-05
-4.48123038722403e-05
-2.78415322857776e-05
-3.12674567064968e-05
-2.70937870367224e-05
-5.17111305517097e-05
-3.59606425928931e-05
-1.52961757589466e-05
7.53652337453227e-06
-4.61296517280145e-05
-2.53262528427387e-05
-1.20862801854865e-05
-4.64225371120502e-05
-1.02672586721135e-05
-2.18084235275989e-05
-3.94638720221118e-05
-1.71792619599724e-05
-2.59663679476701e-05
-4.05565009451562e-05
-6.06792168063512e-05
3.53715231905923e-06
-3.98043577122115e-05
-3.03395391420019e-05
-1.8874656964261e-05
-1.86930452712077e-05
-2.64838379301303e-05
-3.94299480596709e-05
-5.03739724303347e-05
-1.58170719697772e-05
-7.32720583626541e-06
-4.85132679990491e-06
-7.9994965170599e-05
-1.87805489534657e-05
-4.77941142886087e-05
-5.19762974634963e-05
-3.24141149705841e-05
-5.59908597184212e-05
-1.39080519157652e-05
-1.64772393068736e-05
-1.40366485855643e-05
-2.03695946677385e-05
-3.66372615242844e-05
-1.50627206006575e-05
-2.72017745169083e-05
-3.15916012682497e-05
-3.29782917315519e-06
-1.47532275374445e-05
-5.17688386423338e-05
-3.91975320488095e-05
-2.87140418136001e-05
-4.10941442125535e-05
-2.75448356775899e-05
-3.33030079657221e-05
-2.24304908724682e-05
1.28692009075017e-06
-1.01085067950997e-05
-1.12860198392283e-05
-2.25569553976215e-05
-2.67057032559888e-05
-5.29857401664332e-06
-3.02019466868055e-05
-2.58326748635593e-05
-1.43086993311484e-05
-4.01241957691123e-05
-1.56966304416769e-05
-2.45460935105029e-05
-4.53962680957643e-05
-5.19149462854709e-05
-2.74172527230578e-05
-1.33389767445605e-05
-2.93309687027425e-05
-1.22419209660445e-05
-2.40238939699168e-05
-4.91773283452038e-06
-1.98834414854158e-05
-2.69956758004292e-05
-2.68222062181584e-05
2.46357769902156e-06
-3.55530212458277e-05
-2.55444324036269e-05
-4.59504371141556e-06
-2.68434044569286e-05
-3.55791612001877e-05
-4.08006761853933e-05
-2.42010716859895e-05
-1.96565176993425e-06
-2.44982817935246e-05
-3.09333027819928e-05
-1.61051481388203e-05
-1.1609634211155e-05
1.0330967683908e-05
-7.74163436653809e-06
-2.71937867552595e-05
-4.21551799821076e-05
-2.7877201305535e-05
-1.07707779692335e-05
-3.38391825693269e-05
-4.96804320781968e-05
-2.53776168601068e-05
7.6399319355851e-07
-2.98157871485318e-05
-1.84490298777958e-05
-3.91461944282442e-05
-3.18617480102243e-05
-3.55324451111424e-05
-7.69981311392674e-05
-5.12127142137722e-05
-2.1240172978715e-05
-5.12323295257462e-05
-5.79221965917073e-05
-2.9790786160396e-05
-2.46225109458798e-05
-1.98696688435022e-05
-2.34340108572795e-05
-1.47678949286773e-05
-1.21176770812833e-05
-3.31985006557267e-05
-2.92463976200518e-05
-9.5308908357465e-06
-1.39664681614859e-05
4.81513963361416e-06
-2.51045772270512e-05
-1.96148079213807e-05
1.01844185050037e-05
-3.53942956467388e-06
-3.22894573312783e-05
-4.29204958495352e-05
-2.7812288875509e-05
-2.60589960995374e-05
-2.33233693748638e-05
-1.70550020570607e-05
-6.95374100886768e-06
-4.18613151361374e-06
-2.14719658682919e-05
-2.23150118725202e-05
-8.29924615882095e-06
-5.73131885873672e-06
-2.71758788341483e-06
-3.02381788102849e-05
-2.70945358861906e-05
-2.16672185350221e-05
-7.16242605373184e-05
-2.97933389507242e-05
-3.8173886112668e-05
-6.6159848022779e-05
-5.64888502200395e-05
-6.18619055466506e-06
-3.04735364609938e-05
-6.18722616320705e-05
-1.50371044075134e-05
-1.62133002373254e-05
-8.34649106210383e-05
-3.26330778201485e-05
-1.67992010068249e-05
-3.48841321035395e-05
-2.96335235057683e-05
-2.22768096027751e-06
-2.14629947100921e-05
-3.35935784299701e-05
-6.216065894597e-06
-1.01878577722342e-05
-1.51280300882851e-05
-3.62621459307121e-05
3.80622074204509e-07
-6.42447015640388e-05
-1.21684173804442e-05
-9.79863066367046e-06
-4.34535251842644e-05
-4.64166502658617e-05
-1.23995096035357e-05
-6.02740328033401e-05
-2.86942561522034e-05
-2.80670154511215e-05
-2.93953678031579e-05
-2.64308027760575e-05
-8.1831814546994e-07
-1.93479074542285e-05
-5.40925662455194e-05
-1.87596981141746e-05
3.20186911776936e-06
-5.43562629231308e-05
9.15933827632424e-06
-1.92173557029421e-05
-4.81353245855906e-05
-3.513972881475e-05
-2.56191040310383e-05
-4.84265000742083e-05
-7.03865041458829e-05
-1.8903364824193e-05
-3.79623716304281e-05
-3.36762392985227e-05
9.69386508174115e-06
-1.69124646359618e-05
-5.32965824662918e-05
-1.29392865396029e-06
1.46705865014948e-05
-5.29015481851148e-05
-1.13978528497606e-05
-9.50768218692218e-07
-4.80741083474904e-05
-5.17005406930961e-05
-1.14083488395353e-06
-7.84678550387727e-06
-2.60386514526246e-05
1.11738874578658e-05
-2.48166924394714e-05
-6.98371702842412e-05
-4.88204580956291e-05
2.53837993792726e-05
-5.93902583870091e-05
-1.05536824259545e-06
-1.80064907431985e-05
-2.04822443455996e-05
-1.8176961364282e-05
3.22747267366213e-05
-4.90118062021161e-05
-4.13584974888304e-05
-4.26777984401039e-05
-2.68836190280016e-05
-6.33026176445215e-05
-3.85270300041539e-06
-2.83481559281345e-05
-5.35957997688437e-05
-2.06305398877001e-05
-4.16141276258558e-05
-6.07930378594479e-05
-5.2799196316692e-05
-8.03264006949735e-06
-3.92062617270899e-05
-7.81185771320144e-05
1.48356889779896e-05
-4.13927120831497e-05
-4.36956974650191e-05
-1.33026769088442e-05
-3.52664788553539e-05
-4.73755698883114e-05
2.04463893438453e-06
-1.30421488504898e-05
-1.80223696953313e-05
-7.18062852302984e-05
-3.34278359223805e-05
-6.57475298246705e-05
-2.62133646449529e-05
-4.81269542114035e-05
-6.24700676272059e-05
-4.27890289468252e-05
-3.27212137028539e-05
-1.08166181162608e-06
-1.07013683321383e-05
-3.12586272302008e-05
-2.5442686779764e-05
-3.08378787193828e-05
-1.94548497517694e-05
5.68973790191019e-06
-1.94530245306053e-05
-4.55470252380619e-05
-3.00905271514728e-06
-5.66334144656993e-05
-6.12619521007618e-05
7.29504275433192e-06
-4.81140242851624e-05
-4.22612341980464e-05
-4.95651936961876e-05
-3.37766614169216e-06
-2.1812282281392e-05
5.85031898751215e-06
-8.70259602385339e-06
-2.93363183619244e-05
-5.02472744896407e-05
-1.60304731371719e-05
-2.39775740243979e-05
-3.22337945626543e-06
2.63451893348067e-05
-5.06112125092941e-05
-1.07618261703832e-05
4.52963629766654e-06
-2.4865166470322e-05
-4.74261866683479e-05
-3.64163112930259e-05
-3.88463698888141e-05
-5.29289112493627e-05
-3.76350194057054e-05
-4.12463452658438e-06
-3.68211621954935e-05
-5.96463804238846e-05
-2.10893909496852e-05
-5.45092952752751e-05
5.08556118605591e-06
2.28226013422343e-05
-5.02837901199376e-05
-3.66549578403624e-05
-1.06363878106016e-06
-2.08853214838117e-05
-7.18882167644721e-05
-1.64171893825035e-05
-1.66313278869273e-05
-4.88389963437772e-05
-4.50408225743147e-05
-2.28503386053764e-05
-3.7633237600725e-05
-4.70213586859566e-05
9.42150036872165e-06
-2.56763520409321e-05
-5.3638977134564e-05
-6.86968798468324e-06
2.0401165270919e-06
-4.415240712111e-05
-1.59643374096885e-05
1.75692105444015e-06
-5.66082529092174e-05
-2.45866043742907e-05
4.57196161552761e-06
-6.14332422574071e-05
-4.06977919772938e-05
-5.64067179410701e-05
-3.37587317431837e-05
-8.73625096377117e-05
-1.7607163623706e-05
-3.69036801622338e-05
-6.49000461105984e-05
3.60976855748254e-05
-1.13724391386424e-05
-2.13041859872867e-05
-3.00052414188767e-05
1.61738031570612e-06
-5.68910648506819e-05
-1.87591273747231e-05
-2.12027315189896e-05
-2.51939098809264e-05
-5.32587839489907e-05
-3.70320808655584e-05
-4.64120216259357e-05
-8.05093734511445e-05
-1.17565213020292e-05
-5.00192979247545e-05
-5.83009865897283e-05
-2.36350848195728e-05
-3.19356642398693e-05
-2.2680154691934e-05
-3.08459281387315e-05
-1.12805666548105e-05
-3.50688596374427e-05
-3.59877972031484e-05
-4.51776670960851e-05
-1.53451140460152e-05
-1.10629789270607e-05
-1.80430180749849e-05
-2.5893992228975e-05
-2.24000749380911e-05
-1.26634372187112e-05
-1.4797448015396e-05
-3.30334132627579e-05
2.393481415152e-05
-2.15250452303539e-05
-6.0557243491319e-05
-3.6991329510628e-05
2.16485691794989e-07
-6.66952125558054e-05
-3.62510588597414e-05
-6.80167235246694e-06
-3.81876243478857e-05
-4.64762515483176e-05
3.54581986496397e-05
-2.68948978300514e-05
-3.11331952216938e-05
-1.70584370313057e-05
-3.77707659155129e-05
-2.07165365718423e-05
8.99112890769327e-06
-2.42896501545969e-05
3.94279024084833e-07
-3.00466261829831e-05
-2.85012228722304e-05
-2.04898477820123e-05
-8.35088634628542e-05
-6.21377208821357e-06
-3.22702540769482e-05
-5.75812791977854e-05
-3.86165696941314e-05
-6.17793635085018e-05
-3.069211977527e-05
-2.84864853190948e-05
-4.13885652463752e-05
-1.110851443114e-05
-2.46091956148324e-05
2.9881584007636e-06
-1.3831605035202e-05
-4.77197060231736e-05
-2.07959351972333e-05
-4.496399070074e-05
-5.2141121244536e-05
-1.68517594264361e-05
-3.85880019265511e-05
-2.27340190531527e-05
-1.64564932398409e-05
-2.40629513772129e-05
-1.85725264074343e-05
-3.75023922417539e-05
-4.0675376604715e-06
-5.61703265447057e-05
-6.06175377588739e-05
-3.0287281716996e-05
-8.43371987052227e-06
-3.14973842863381e-05
-3.32077853436165e-05
-1.9460711548181e-05
1.38756190018068e-06
-4.93826857605828e-05
4.34247628960071e-06
-3.63674312130328e-05
-1.59846254209956e-05
-2.79254753664508e-05
-2.10739534052305e-05
-2.17663823078949e-05
-4.45598441839693e-05
-2.40499132109875e-05
-3.81694299101774e-05
-4.45693680233938e-05
-3.39658380594201e-05
-4.34421969452226e-06
-5.73742670115385e-05
1.21364342056586e-05
-3.64967848720463e-05
-2.5570926982108e-05
-3.95716513029311e-05
-3.51016342650988e-05
-3.74879510915119e-05
-4.6984762223176e-05
1.92590252466908e-05
-3.3930898881788e-05
-4.393969566464e-05
-5.84819373109135e-05
-2.01228055995096e-05
-6.72557147163115e-06
-3.40293369979175e-05
-2.16602388532805e-05
-2.80877805311101e-05
-8.85128774416603e-06
-1.24742926059915e-05
-9.96690838951436e-06
-1.02641269578809e-05
-2.48820383800446e-05
-1.78889703981926e-05
-3.02635780774344e-05
-3.52882306992249e-05
-3.54750723607046e-05
-3.29698976075707e-05
1.05644495181327e-05
-4.02939339917569e-05
-6.92330459434981e-05
-5.68883703025364e-05
-2.03576159983039e-05
-3.17676708929346e-05
-1.72784751150966e-05
-2.21874817345641e-06
-1.93274422962721e-05
-3.31048037901228e-05
-6.90601889535731e-06
-1.8607810777227e-05
-1.0109329001838e-05
-3.04507302844466e-05
-1.29362568450013e-05
-3.32690538879621e-05
-2.79290317444767e-05
-2.28716143882233e-05
-5.7247569567281e-05
-4.30547977228682e-05
-2.44316987835056e-05
-4.36006392105362e-05
-4.80168440325518e-05
-4.5644468517326e-05
8.95696981067481e-06
-3.21776613312744e-05
-3.68420161425897e-05
-4.39414384900294e-05
-2.42885207194266e-05
-4.08433955844278e-05
-3.26113779397899e-05
-6.36377589540049e-05
-3.8490717558283e-05
7.01574964293096e-06
-1.46004520073056e-05
-3.94285229679431e-05
-3.46481411242214e-05
-6.55368294921583e-05
-1.46557326460721e-05
-1.9430302037387e-05
-3.57157020436977e-05
-1.4765768308171e-05
-3.60600285713559e-05
-6.51032833372677e-05
-6.97563121583334e-06
-2.93924616359063e-05
-2.96866349073648e-05
-4.5999904617323e-05
-4.25836778813042e-05
-2.74218304924078e-05
-2.60687156326334e-05
-5.89139431976199e-06
-1.18380672641419e-05
-1.62523941749691e-05
-1.484422161513e-05
-9.39848660573178e-06
-6.54215615493984e-05
-2.60333126390387e-05
-1.91747861882449e-05
-2.1167225778402e-05
-7.28890774229141e-05
-1.84407530469592e-05
-7.58214028333642e-06
-4.71259570205601e-05
-1.42432652962538e-05
-1.98275854454196e-05
-2.54604991365953e-05
-6.94498406065375e-06
-5.337617079998e-06
5.93749251218251e-07
-3.7571390938106e-05
-1.23384613155105e-05
-5.4950997355989e-05
-3.59553483333945e-05
-2.64419515142498e-05
-3.66595231097738e-05
-2.18448025516436e-05
-1.65163101424163e-05
-4.00818049266312e-05
-2.15448445806091e-05
2.69370695771603e-05
-5.10357534041467e-06
1.10825782276772e-06
-4.12916908442174e-05
-3.84031530548553e-05
-2.7804660294275e-07
-1.24590927778837e-05
-1.74295973322865e-05
-2.38878332601123e-05
-6.15308557542117e-06
-2.74675067059964e-05
-6.4699809552503e-05
-5.78049100114418e-05
-2.12549025603626e-05
-1.11951511493392e-05
-5.31017274544786e-05
-2.90996187105836e-05
-2.19063437862427e-05
-2.82097750542812e-05
2.91851253211382e-06
2.15256961600222e-05
3.79925359456472e-05
-2.03889728797288e-05
-2.31180355463394e-05
-3.86910003989148e-05
-3.60296468146434e-05
-2.2576220736876e-05
-2.07518077649819e-05
-4.46222574477699e-05
-3.77646810182072e-05
-2.71147328813031e-05
-6.18045006028051e-05
-7.55532478699194e-05
-4.07364169706805e-06
-2.93755048650603e-05
-4.83079691362599e-05
-1.31906921035475e-05
-3.10584434117744e-05
-1.87770678143636e-05
-4.86264432475047e-05
-3.3141895533946e-05
7.83653195464487e-06
-2.08674589647772e-05
-6.40984769630207e-05
-2.2112527546144e-05
-3.39448985923689e-05
-4.55475548387146e-05
-3.49339435013614e-05
-4.77777678544194e-05
-2.37824952318951e-05
-2.65613018203886e-05
-4.87382648713421e-05
-1.08926189831688e-05
-2.32119410751807e-05
-4.95293293782409e-05
-1.20413196910372e-05
1.16169638394333e-05
-6.14418163542919e-05
6.57763608326541e-06
-1.17361220499079e-05
1.80452853999745e-05
-3.2319363183422e-05
-1.69327425980059e-05
-1.79463892273683e-05
-4.02712302825021e-05
-7.84233111680049e-07
-3.32344505278951e-05
-3.22806602547429e-05
-4.50376795994875e-05
-2.61949632033657e-05
-5.77416923224605e-05
-5.35594582526292e-05
-2.36136152176969e-05
-2.03122986829273e-05
-2.55781903741411e-05
-3.81624986216517e-05
-2.84467110053731e-05
-2.00465485119443e-05
1.9006373389605e-05
3.22064287983593e-06
-3.13636862794658e-05
-9.90607655339109e-06
-1.66910135107226e-05
-1.27743009636277e-05
-3.36045073328698e-05
-3.81131226550097e-06
-4.37388577974196e-05
-4.90322106375318e-05
-1.27259471732151e-05
-1.59265231083495e-05
-4.08743288059158e-05
-3.86159711847446e-05
-1.95191172656272e-05
-6.91699859178192e-05
-2.12618889940227e-05
-4.91597993055827e-06
-6.14153745784701e-06
-4.11310183720539e-05
-8.88159620832909e-06
-2.03204950463696e-05
-2.55996811300059e-05
-2.03703475504225e-05
-3.4209250180031e-05
-2.78490159663633e-05
-9.08913096830136e-06
-6.49393969697994e-05
-6.41778416585818e-05
-1.45775306650555e-05
-2.84984597429546e-05
-5.74784699418809e-05
-2.1398070456164e-05
-8.54901854726524e-06
-3.04720358517626e-05
-3.67874595097972e-05
-1.58001630103141e-05
-3.87682618197431e-05
-4.46155673606956e-06
5.09649474537024e-06
-5.84022293319599e-05
-3.12173789111197e-05
-1.81962361520887e-05
-3.52911258454052e-05
-4.35399357449811e-05
-2.25585537057018e-05
-4.48921545705691e-05
-4.5141784655433e-05
-4.30897519322305e-05
-2.63810130342471e-05
-6.31069233479714e-05
-1.09589828036638e-05
-3.74530899156323e-05
-4.54466482181387e-05
-3.67607326909447e-05
-3.36835086173453e-05
-1.89777857054175e-05
-1.45439310464942e-05
-1.92512704472599e-05
-2.999025634846e-05
-3.57392256477235e-05
-2.93880944414195e-05
-2.63124678350933e-05
-3.94145023564022e-05
-2.94613419669273e-05
-4.09778996753688e-05
-3.54436926790366e-05
-2.39478559238237e-05
-4.78749759705297e-05
-6.44455536304349e-05
-4.54775059620615e-05
-5.75615518979944e-05
-4.02931950177709e-05
-4.86501710920103e-06
-3.93008099012026e-05
-3.50003943039306e-05
-3.25265127045552e-05
-2.90377368241568e-05
-3.00216672212671e-05
-2.03687607099426e-05
6.52111085122242e-06
-4.48393536693281e-05
-7.34647455618511e-07
-3.94629185983374e-06
-3.9543051973903e-05
-2.23909707438954e-05
-1.06559754056605e-05
-2.09925954909555e-05
-5.47565264969483e-05
-1.74794193824151e-05
-5.23643481825921e-05
-2.01133715036969e-05
-2.66292800316183e-05
-4.44702469715075e-05
-6.54437246977246e-05
-7.02488134915417e-07
1.99952309143826e-05
-2.91675229715251e-05
-4.73110250131243e-05
-8.4196115817235e-06
7.8158843848352e-06
-5.8251246037998e-05
-2.77844592437009e-05
-1.19364378084525e-06
-1.76097548917199e-05
-2.91273215762017e-05
-1.01170552829657e-05
1.12087929739506e-06
-1.56125842049972e-05
-4.53720493597808e-05
5.95114549641529e-06
-4.4165094160831e-05
-5.11340167520601e-05
-6.61009983935263e-05
-6.98315543453738e-05
-6.16375855048436e-05
-4.90466204806261e-05
-8.35361363272132e-05
-4.33110600054588e-06
-4.17143125742831e-05
-3.53843247244135e-05
-5.18113296685091e-05
-1.12023997561706e-05
-7.24253510746272e-06
-2.92048116844993e-05
6.69279210676505e-06
-2.96526101167256e-05
-3.13250428939392e-06
-1.83757255223397e-05
-2.74724268059e-05
-4.19900434294169e-05
-4.35905445745581e-05
-2.39121849676622e-05
-4.15337635901311e-05
-3.45379508760221e-05
-1.25868513875457e-05
-4.08122239681787e-05
-3.47369454223554e-05
1.33409139103779e-06
-3.40685184025049e-05
-3.73133979614898e-05
-2.5924885385343e-06
-5.74905250041529e-05
-4.05898383257471e-05
-1.31410363580122e-05
-2.0940606271626e-05
-2.34432335347577e-05
-2.44764789095222e-05
-8.45493145469482e-06
-5.48000808960421e-06
-3.6368905839384e-05
-1.2455544132085e-05
-7.79170710208441e-05
-1.5103226952218e-05
-2.41973172915621e-05
-4.44092684042776e-05
-5.0472343474155e-05
-2.61842763332698e-05
-5.70604430763568e-05
-3.84126570721289e-05
-3.06234186921011e-05
-3.54673184339369e-05
-2.48189470019901e-06
5.06466815691125e-06
6.3266692278061e-06
-3.13483953728969e-05
-4.1960555287697e-05
-5.02871664813102e-05
-4.12469696751049e-05
-2.69195182889617e-05
-1.74684846352434e-05
-3.08377324342926e-05
-5.40559232166482e-05
-1.04668206647169e-05
-2.91902559691263e-05
-2.59024920862015e-05
-1.55735141389386e-05
-1.13737856690476e-05
-3.23039254096074e-05
3.20712489328838e-05
-4.29143923618271e-05
-2.21438534909878e-05
-2.83019886113236e-06
-1.80843702399016e-05
-2.54966007285575e-05
-3.81671743953559e-06
-1.32309446858491e-05
-6.61087273414048e-05
-2.42775676437545e-05
-4.93409303174977e-05
-6.69505747438345e-05
-3.51852463617825e-05
-1.8927442095804e-05
-4.02761772637798e-05
-5.15391941310458e-05
-6.09673550635772e-05
-1.23335331591888e-05
-2.8282377118985e-05
-1.90261545040086e-05
-5.24484084521053e-05
1.40266601076285e-06
-2.6562029674745e-05
-4.86886583314285e-06
-5.38255993870561e-05
-4.47751133054261e-05
-1.03593658619285e-05
-6.36187727455369e-05
-1.5577157481784e-05
-3.48553281928473e-05
-9.7739654022712e-06
-4.55854033189946e-05
-4.09547079999773e-05
-3.23011251697573e-05
-3.10271435029236e-05
-4.00649276915828e-05
-1.96208597567774e-05
-3.01594749880236e-05
-2.67672837402129e-05
-1.7081548717917e-05
-2.10962063977708e-05
-4.7840272738711e-05
-3.31047622562647e-05
2.9640102510076e-06
-4.0189467199291e-05
-4.44464801224419e-06
1.03872591898922e-05
-2.30522754966856e-05
-3.43788111824996e-05
-3.33138570631381e-05
-4.61525016195691e-05
-4.64114691282944e-05
6.67280537168676e-06
-5.16131797508639e-05
-2.62099640567863e-05
-5.73800506992765e-06
-5.1205171633139e-05
-3.00096792862724e-05
-1.32123130937253e-05
1.37940947720897e-06
-1.12452097998695e-05
-1.31241331280257e-05
-2.5703548983099e-05
-2.16063922484344e-05
5.78212434222419e-06
-2.21932028244438e-05
-2.29278055573093e-05
-2.0054351028854e-05
-2.43743933256447e-05
-2.54433398171674e-05
-6.30248730195889e-05
-6.15656611023659e-05
-2.59668969152148e-05
-4.01609351128105e-05
-9.39054994101457e-05
-3.88410155375681e-05
-4.19961269517969e-05
-2.21081070242158e-05
-1.42145710895139e-05
-7.42669306980642e-06
-6.83408670959944e-05
-4.18271200260379e-05
-8.88794057870899e-06
-1.73132847709097e-05
-1.52683915615935e-06
-8.47552996131772e-06
-3.32132084506883e-05
-4.78688023543777e-05
-2.07067446065871e-06
-3.52332164904344e-05
-2.42483576022823e-05
-2.21775019948849e-05
-4.37250443023382e-05
-4.05922320846701e-05
-3.79951975278866e-05
-6.63695853442663e-05
-4.52536706882323e-05
-3.15118724249776e-05
-1.25005894531837e-05
-3.95310908188504e-05
-3.11194016727452e-05
-9.51209772248159e-06
7.86234536022133e-06
-1.75363929416781e-05
-8.64476684933078e-06
-1.96355415797408e-05
-4.1873696451366e-05
-1.4331863611827e-05
-5.12701465988021e-05
-3.84794216846158e-05
-7.77482594193877e-05
-1.15358394043688e-05
-2.51221976559245e-05
-2.78240060562646e-05
-2.91666487241972e-05
-3.66749322432397e-05
-1.83880268242957e-05
-1.73197352015934e-05
7.69282046067694e-06
-2.57083494328198e-05
-2.17018014426313e-05
2.12659910499575e-06
-2.71050945892809e-05
-7.77751143433843e-05
8.60698555099963e-06
-3.18356933182781e-06
-5.33629977474734e-05
1.28737758656858e-05
2.69178900110746e-06
-2.85698589172583e-06
9.03089435088648e-06
-2.42837558051023e-05
-2.89169238126488e-05
-2.67758956042511e-05
-1.08798849536905e-05
-1.92152568074432e-05
-1.93498309878571e-05
1.9109443599526e-05
-2.34227708972035e-05
-1.56415718705937e-05
-2.34006891590713e-05
-1.08519340008519e-06
2.02136389405155e-05
-1.17490460339558e-05
-4.77661125247564e-05
-3.04443265755796e-05
-3.18834143935308e-05
1.40513496878359e-05
-6.35354404291947e-05
-4.34911752499018e-05
-4.14161039526287e-05
-3.77900316854773e-05
-7.87968025415864e-05
-3.29172039065405e-05
-5.90765700957813e-06
-3.97180372379603e-05
1.86981496628762e-06
-2.78234630402865e-05
-2.35157571387556e-05
-6.61114971986231e-05
1.10084115737079e-05
-2.82937419765135e-05
-4.3556276095412e-05
-4.58554908438046e-05
-5.86761441592568e-05
-2.04661469190902e-05
-2.45183209808577e-05
-1.04949406937619e-05
-2.62982891064376e-05
-1.0028859786042e-05
-2.10324603973558e-06
-5.78297422494473e-05
-3.67726922839289e-05
8.92461980757581e-06
-4.65887588154789e-05
-3.95992652801383e-06
-7.83808846698248e-06
-6.08334791860752e-05
-5.15140150089118e-05
-1.05246776331138e-05
-2.94687381494734e-05
-4.92214489722276e-05
-2.5733219020697e-05
-6.14958059825474e-05
-3.69920555710124e-05
-2.66912705383487e-05
-2.2408234420079e-05
-2.76308355618385e-05
-1.18779181947905e-05
1.81669257463084e-06
-5.41305774876762e-05
-3.30467825269604e-05
6.62998997697354e-06
-2.78817241329561e-05
-4.24337116593626e-05
-2.04093272426475e-05
-3.32677062898708e-05
-2.26730935754796e-05
-2.06363571269173e-05
-4.22374027273349e-05
-4.54365029359927e-05
-2.61367178356163e-05
-4.32772359385201e-05
-4.52163019521388e-05
-4.91460044404154e-05
-3.76984587111923e-05
-2.91650250339263e-05
-4.40766097366219e-05
7.74332227450369e-06
-3.52760538660029e-05
-2.22950508937489e-05
-2.13715210435371e-05
6.30148370371346e-06
-4.586833953625e-05
-1.92866955954865e-05
-8.05683033525699e-06
-3.78353826088504e-05
-1.48772476053212e-05
-2.75235135323126e-05
-2.90487196534448e-05
-3.55698552210836e-05
-3.2016896536703e-05
-2.9722107349243e-05
-6.31860831315273e-05
-4.7282466723959e-05
-1.69581374750608e-05
-2.48219254787804e-05
7.21634954931156e-06
-9.35639820152259e-06
-3.39732033703606e-05
-7.34380763142468e-06
1.34824770802423e-05
-1.19694199193245e-05
-5.16509550951423e-05
-2.61987717951971e-05
-2.64547015637856e-05
-1.59973788840973e-05
-5.08203467489254e-05
-2.23571576404477e-05
-4.96604566223832e-05
-4.28278687084252e-05
-2.50978886637665e-06
-3.4480604815672e-05
-2.81897894616996e-05
-4.21841180231904e-06
-2.10783406410021e-05
-4.75724801056329e-05
6.94177277053991e-06
-4.91327994740257e-05
-2.11206007692132e-05
-2.12909790922585e-05
-2.10694707027603e-05
-3.01917503777775e-05
-1.45661443413726e-05
-4.50429921436367e-05
-1.21632484996286e-05
-5.85877185974929e-05
-1.90737069730694e-05
-4.74894286620684e-05
-6.10574885872966e-05
-3.69469461571105e-05
-2.59361405621837e-05
-4.46808172081221e-05
-3.11014696975304e-05
-1.72531640681888e-05
-3.28057028977922e-05
-2.16499507624327e-05
-4.12612323079615e-05
-4.32638649955671e-05
-5.78793330050398e-05
-2.17959772029991e-05
-2.48229802697792e-05
-1.21601195251259e-05
-2.77291583545189e-05
-4.3195489346892e-05
-1.0865504081917e-05
-6.33877945696343e-05
-2.92665813781857e-05
-2.83210211351457e-05
-2.78865301976276e-05
-3.07793290924475e-05
-3.59147061707354e-05
-2.26952843580983e-05
4.57971677140061e-06
-1.29627161207384e-05
2.13663949571189e-06
-4.0424254080467e-05
-8.33764474955667e-06
-8.80112289183676e-06
-4.06279274278512e-05
-1.57385629022657e-05
-4.36310128691088e-05
-2.88663590722753e-05
-2.63773170359243e-05
-4.37591366805283e-06
-1.56625627235477e-06
-2.21179178270336e-05
-2.46556018048028e-05
-2.54428363258309e-05
-6.27805687965675e-06
-1.89084560115178e-05
2.70498139482578e-06
-4.52666278792392e-06
-1.49999928391292e-05
-1.72386136556785e-05
-4.37165213796148e-05
-1.55267927834426e-05
-6.50015866932469e-05
-3.66829572192581e-05
-1.16844596652591e-05
-5.60737390905686e-05
-4.86650610443445e-05
-8.42699977211207e-06
-1.08196713300805e-05
-2.35479479031332e-05
1.3929118075789e-05
-3.01904591610743e-05
-2.97449601748699e-05
-2.73892673595861e-05
-3.80048679253771e-05
-6.02290877129008e-05
-6.83479923643222e-05
-1.06503500005258e-05
-3.79814953670802e-05
-4.79389020752795e-05
4.07742508537004e-07
-2.05983796459483e-05
-6.24871412266535e-05
-1.74179080745556e-05
-1.97760823147253e-06
-6.48774853820611e-05
-1.79036080080054e-05
-6.24609086360456e-06
-7.90807636645471e-06
-2.93350451355182e-05
-6.43105599064634e-06
-3.51415775562257e-05
-1.1123079089762e-05
-1.90051250809316e-05
-6.33612183873882e-05
-7.05059129119927e-05
-3.94803624653721e-05
-3.84720944981083e-05
-7.47229225838634e-05
-1.63491344914316e-05
-5.93998884339752e-05
-5.73255985433203e-05
-4.19993615295378e-06
-4.09855423432643e-05
-7.74172524929348e-05
-3.92973556713933e-05
-2.36691959680289e-05
-4.48352929354525e-05
-3.90493222050511e-05
-2.02589995988161e-05
-3.71993197532168e-05
4.6510689011685e-06
5.32213556093501e-06
-2.15820976989974e-05
-7.15398130870854e-05
-5.45354812201483e-05
-4.03194008256363e-05
-5.13320298233605e-05
-3.05324407396078e-05
-2.83764912808971e-05
-5.3510881520186e-05
-1.40544239178582e-05
-2.29908586195357e-05
-4.86895671773645e-05
-1.56702778554683e-05
2.43313531944423e-05
-2.27243367650474e-05
-3.15256664510516e-05
-2.52579094284858e-06
-9.68078865071621e-06
-3.37181491429547e-05
3.58452298629026e-06
-5.47123971282381e-06
-6.38849140590267e-05
-3.93009086782214e-05
-3.73861267365647e-05
-4.24581355036752e-05
1.95662878880814e-05
7.87740174267869e-07
-4.26562963027982e-05
-2.80800356660495e-05
-1.61897445715173e-05
-4.12652262403675e-05
-3.85705252228802e-05
-2.32445268609106e-05
-3.86447239786401e-05
-2.53517053689213e-05
1.23923430636332e-05
-4.75279248869092e-06
-3.21325123233135e-06
-1.44862190396106e-05
8.11250307737776e-08
-8.15695874819556e-06
-2.05139639160794e-05
-4.45102513212516e-05
-2.83836066928699e-05
-2.62843398581602e-05
-2.61201368188831e-06
-4.88630183103252e-05
-1.5860051062258e-06
-1.42654948827813e-05
-3.34745973125013e-05
-4.93177964179791e-05
-3.37538492164942e-05
-8.24935976683674e-06
-2.15008850939645e-05
-2.84252747975695e-05
-3.96058197667934e-05
-2.89233495523922e-05
-2.1058301406524e-05
-5.14576847050511e-05
-2.88826889176625e-05
-2.08192569962935e-05
-1.49108794538345e-05
-4.17157227844416e-06
-2.01048702668052e-05
-3.51456604637194e-05
-2.33603069108575e-05
-1.62578667947376e-05
-3.47484777928525e-05
-6.53757144086589e-06
-1.87164082518096e-05
-2.59987472594046e-05
-5.35549081898954e-05
-3.14475255446912e-05
-6.01020209814496e-05
-2.8022384782557e-05
-2.29697760762498e-05
-4.30493797115098e-05
-3.76911150033525e-05
-1.2049836936825e-05
-2.88841113759741e-05
-3.95388582122787e-05
-3.93808717277341e-06
-6.68355716299965e-06
-3.09924872750509e-05
-3.19334707115592e-05
-2.82385002816299e-05
-4.54800928934379e-05
-1.38315132346208e-05
-3.77472878982406e-05
-3.84491441535696e-05
-4.46146745233901e-05
-2.76221978138096e-05
-2.6705923766943e-06
-4.24648543012192e-05
-2.4626685829045e-05
-1.63849691697712e-05
-3.01524037668779e-05
-2.47740313585098e-05
-1.74972346864997e-05
-2.422318109272e-05
-2.56742904180016e-06
-7.11889687034659e-06
-5.21129013010428e-05
-1.07160956539458e-05
-1.42161301724769e-05
-3.10651788704657e-05
-5.11903871337831e-05
-3.13345491943186e-05
-3.2022473484321e-05
-3.20820212757286e-05
-5.13248100711273e-05
-2.60325019481166e-05
-3.37539713696581e-05
-1.37720811198264e-05
-4.18902813567743e-05
-6.50692623497803e-06
-2.84311308636789e-05
-3.70264624444682e-05
-3.43500845594499e-05
-5.31553361322641e-05
4.9703160577644e-06
-4.86689184908199e-05
-2.03032266417242e-05
-3.83865578990335e-05
-4.61674606036043e-05
-2.16667799848943e-05
-4.88657921043578e-05
-3.99511809035719e-05
-4.11370483558272e-05
-6.1351208528958e-05
-4.89458791302187e-05
-1.05370493547858e-05
-8.52208351589224e-06
-5.49819654900449e-05
-3.03751556233959e-06
-3.83510035948548e-06
-5.6774551307535e-05
-8.70020573066239e-07
-3.0479238612756e-05
-2.5409098027717e-05
-1.71587105269044e-05
-4.97078483998479e-05
-1.8578735792485e-05
-5.31809555711877e-05
-4.23851012663041e-05
-6.54143259343721e-05
-2.85972420247041e-05
-2.36815957559522e-05
-2.80533595395737e-05
-4.48053541936474e-05
-2.59529504136888e-05
-2.17811488157371e-05
-2.59088821850461e-06
-4.28379401219139e-05
3.81706787796994e-06
-1.9898844231197e-05
-2.91979080058806e-05
-2.47464577022019e-05
9.18813283720548e-06
9.96650364090055e-06
-2.82352193959806e-05
-2.22986940402904e-05
-1.01576047482597e-05
-4.83035023048648e-05
-3.42402033435633e-05
-1.17987172768481e-05
-5.47787741089484e-05
-2.57425269711628e-05
-3.51522196420779e-05
-3.15714269441002e-05
-4.45708620643074e-05
-3.289117779169e-05
-2.08440797824558e-05
-1.21877196168257e-05
-4.54108885649609e-06
-4.10879679107188e-05
-2.67693666831692e-05
-3.63827492783512e-05
-5.05870790537623e-05
2.81482577453444e-05
-2.54958007827522e-05
-4.35403574029445e-06
-1.88216265103845e-05
-4.12608114538152e-05
-2.96634929691045e-05
-3.29456871761617e-05
-2.8436647751315e-05
-3.28124384279343e-05
-3.31050023660702e-05
-4.27968620875789e-05
-4.06166461688077e-05
-3.24941882089135e-05
-6.11419170987654e-05
-2.12911531831425e-05
-3.88599803680361e-06
-5.99409428635057e-05
-4.73720188535601e-05
-3.15981373805891e-05
-5.22498865738688e-05
-1.1590466888679e-05
-5.40345856087655e-07
-2.65001837996661e-06
-2.16482547846762e-05
-7.75727655937114e-06
-1.91427577100841e-06
-3.49998074402154e-05
3.46398149727188e-06
-2.1398844390492e-05
-5.58805785833257e-05
-3.9634398730713e-05
-3.81307167307028e-05
-4.06374960998546e-05
-1.12227328748486e-05
-9.3882470686566e-06
-3.04337444190595e-05
-3.75984336971821e-05
-3.0047898645113e-05
-3.74019782819462e-05
-2.30890039384471e-05
-1.99377295350947e-05
-1.63712106057436e-05
-9.62237724278124e-06
-1.61358184660779e-05
-2.24566529862259e-05
-3.48729247921613e-05
-2.26212817629922e-05
-2.30855393905113e-05
-5.39152548010706e-05
-4.43193496812397e-05
-3.7397423319327e-05
-3.24562435607674e-05
-3.17495359457115e-05
-2.13529279028967e-05
-2.12927791373284e-05
-5.98412459799104e-05
-4.72271943228308e-05
-3.82192162200571e-05
2.45273034943406e-05
-2.92265487471999e-05
-3.95992376613721e-06
-5.54545846165266e-06
-1.79346756332431e-05
-2.3289127327968e-05
-5.16286623220419e-05
-1.11205908000731e-05
-8.74912232982817e-06
-3.98426939184759e-05
-1.59646738028135e-05
-6.96133953771518e-06
-4.31745090144215e-05
-2.92773251385881e-05
-6.13913307753393e-06
-2.07679545954745e-05
-4.01486683308244e-05
-2.26266703669385e-05
-1.09883464015988e-05
-6.23899952263957e-06
-2.42256714448365e-05
-2.70953833184762e-05
-4.44881733991074e-05
-3.97316751101979e-05
5.752039158388e-06
-1.04574397606767e-05
-3.91700665615291e-05
1.57132178799235e-05
-4.87550120296404e-05
-4.43452861026143e-05
9.31187418563512e-06
-3.92393006073203e-05
-2.23329618383421e-05
-2.41551556104095e-05
-3.94191794186116e-05
-3.20917887303588e-05
-2.22093612665114e-05
-1.21604554649146e-05
-6.54575485312409e-05
-4.07078838954403e-05
-7.79678623978792e-06
-4.84657440902386e-05
-3.27416891761844e-05
-1.29456149689406e-05
-1.68980566307188e-05
-2.50938288790825e-05
-3.33950872265429e-05
-3.96832379505936e-05
-4.47251405589325e-05
1.65561924892399e-05
-2.69972213176992e-05
-4.68926210392322e-05
-4.12053337176755e-05
-4.28445421119259e-05
-5.51480053260874e-05
-5.04033510484364e-05
-5.59680728828851e-05
-3.76369673351206e-05
-1.6844531924812e-05
-3.82011582320978e-05
-4.07646962603673e-06
-3.06001885279555e-06
1.23899936997329e-05
-5.17786327934181e-05
-2.45821111656023e-05
-2.94571482649397e-05
-5.29535792178082e-05
-4.03221453880418e-05
-5.02393764602564e-05
-1.38265674278111e-05
-7.13526614007716e-05
-3.44634975836845e-05
-6.18423307890872e-05
-4.46858280941956e-05
-2.97893353499532e-05
3.4081095443089e-07
-3.28424158067563e-05
-5.63234843656339e-05
-3.96357271645536e-05
-2.27474843237519e-05
-5.73642475984318e-05
-1.01943744945892e-05
-5.35584190224005e-06
-2.96059340470525e-05
-1.95284027275675e-06
-3.87027229475822e-05
-1.66132704879717e-05
-2.75743669879762e-05
-2.34065542396667e-06
-2.12951152757969e-05
-5.30491585869919e-05
-4.01444972612245e-05
-6.49926384815308e-05
-2.49841409720393e-05
-2.64058571501318e-05
-3.83620901410609e-06
-2.32639725832872e-05
-2.12658031700802e-05
-2.51596889583938e-05
-3.01517285215393e-05
-6.19262491256738e-06
-2.05033967615686e-05
1.78923255647072e-06
-1.92204371739189e-05
-3.31937533381713e-06
-3.72328623597407e-05
-3.43193556770349e-05
-5.70261088036724e-05
-1.82268311427318e-05
-5.24132284194539e-05
-3.59092021340947e-05
-6.84439950058134e-05
-4.3031252006457e-05
-1.7857550216422e-05
-2.31260056530699e-05
-3.71334912788208e-05
-2.3942152724412e-05
-2.9757215103051e-05
-3.93237110328715e-06
-3.82017882081063e-05
-1.20243263435128e-06
-1.91502319498079e-05
-1.27298967556072e-05
-1.91522736433857e-05
-6.36297265660894e-06
-4.63360723030793e-05
-2.73229128622945e-05
-3.05922656127103e-05
-6.8324317795224e-05
-4.04600319166336e-05
-1.72867419353647e-05
-2.76689470294681e-05
-5.01919770266607e-05
-2.09574383913502e-05
-1.03015995703433e-05
-2.15877103504823e-05
-3.27132057295387e-05
-3.21450886691208e-05
-1.32871559333701e-05
-2.61173059620538e-05
1.27954225534447e-05
-7.75861799724958e-06
-4.03973376274768e-05
-4.05466960823134e-05
-3.3022380517704e-05
-4.66363278723546e-05
-2.25553091838144e-05
-1.91434866702767e-05
-5.64585760841281e-05
-1.83199506989761e-05
-1.12946470207502e-06
-6.94550739217705e-06
-3.06705163452234e-05
-4.48666064849449e-05
-3.44397489270687e-05
-3.05634053487268e-06
-1.77777588339125e-05
2.23191832026378e-06
-5.88829817772227e-05
-1.31738857696001e-05
-6.71937595733617e-06
-3.63915136226769e-05
-2.99954214590768e-05
-2.37107550716906e-05
-8.3705573188665e-05
-3.09772306878314e-05
-4.48118682914314e-05
-6.69905285372937e-05
-8.53795725457717e-06
-2.85662128066172e-06
-1.75120493322451e-05
-2.92175051647474e-05
-2.26563391708239e-05
-1.52906788570922e-05
9.91915727845052e-06
-2.13820469917577e-05
9.11623206308741e-08
-1.6595547606316e-05
-1.58038265413241e-05
2.08554113334118e-05
-3.62734108191906e-05
-3.69445574973003e-05
-1.44544684060819e-05
-5.82600778858256e-05
-7.58676308157603e-05
-5.76228686895333e-05
-4.52088362668907e-05
-1.95882721630592e-05
-3.01485166406674e-05
-7.34042601754285e-05
-1.58550212381129e-05
-3.91371224115147e-05
-2.64822469732807e-05
-5.62347490369165e-05
-3.57824263417894e-06
-1.35575306641009e-05
-1.64574293226592e-05
9.76314704268883e-06
-3.38022791654659e-05
-3.05633111405343e-05
-4.42463316510188e-05
-2.01083299203542e-05
-3.06813406191493e-05
-4.88125626530225e-05
-4.80506952184251e-05
-6.11234670332998e-05
-6.83833191697545e-05
-6.01718014604187e-05
-4.8402386475506e-05
-4.07120627069652e-05
-2.70090421187533e-05
-3.14188570232675e-06
-3.56950542710082e-05
-8.61926609634551e-06
-2.05018341573926e-05
-2.84302117002831e-05
2.44505957870067e-05
-6.18671248866154e-05
-5.50959090436017e-05
-5.9269025966564e-06
-3.80647607945968e-05
-2.37122117832401e-05
-5.79040257760067e-05
-4.43540011399412e-05
-5.85264689489117e-05
-4.71404703366406e-05
-6.15443761473976e-05
-5.93891257353999e-05
4.71770909890289e-06
-2.18168596317971e-05
-1.76246880362692e-05
-3.05158126412701e-06
4.81198853258499e-06
-1.92575943928959e-05
-4.89978532612905e-05
6.41755387789789e-06
-2.92653061288014e-05
-2.14682204780534e-06
1.12811181271062e-05
-5.65686896732783e-05
-4.53216476062313e-05
-4.09976754760409e-05
-2.72268232918483e-05
-4.77293212887888e-05
-3.48451824732212e-05
-3.75257285605456e-05
-2.15399471210725e-05
-2.40792481586865e-05
-3.75873806745635e-05
-5.19326023342887e-05
-6.27518797787051e-05
2.64668987262201e-05
3.73300183565116e-07
9.67651647142534e-06
5.15779088193992e-06
-3.52725919629219e-06
-1.77247332146586e-05
-3.05373420263012e-05
-3.13825389066491e-05
-2.49810424799608e-05
-4.41905514893558e-05
-5.65996371739866e-05
-3.54685357269991e-05
-1.86592922655926e-05
-2.01150572735847e-05
-5.69575212743552e-05
-2.79835475352239e-05
-3.86674570759549e-05
-5.76648648444896e-05
-5.61802235337403e-05
-1.48923209421715e-05
-5.20713837823152e-06
-4.64554259319329e-05
1.92179446657787e-05
-3.51227708891528e-05
-4.18600715647655e-05
-2.39049554195797e-05
-1.3806528737598e-05
-3.97237160209536e-05
-4.09958335328206e-05
-2.64056730045895e-05
-7.70044744407246e-05
-3.94493309230125e-05
-8.72986363009105e-06
-7.17716329910071e-05
-4.60960159403209e-05
-9.27151431725424e-06
-2.41780605937826e-05
-3.35671631162681e-05
-3.96923622940898e-05
6.72117128344413e-06
-3.23604181850641e-05
-4.2806059131828e-06
-2.02757506818132e-05
-3.48666694189454e-06
-4.72513626106549e-05
3.33124970380977e-06
-3.0651123146393e-05
-2.94688007921259e-05
-8.60510818056051e-06
-3.05199009966691e-05
-5.19947238597296e-05
-1.95458488849918e-05
-3.20273367017695e-05
-5.90954517051473e-05
-3.32451163507562e-05
-4.29320705147834e-05
-1.06990649908734e-05
-8.41167745131775e-06
-2.47708590975606e-06
-1.11975731844831e-06
5.54713544877904e-06
-1.18439846651128e-05
-1.93722435580901e-05
-1.33202300509626e-05
-8.62613487941229e-06
-2.69990665209817e-05
-3.65361296172669e-05
-2.65458797882163e-05
-4.84029075122331e-05
-3.97540073688371e-05
-4.10921562941749e-05
-1.57247753606921e-05
-5.51972353550013e-05
-2.44004127884356e-05
6.66566824734106e-06
-7.16875778208956e-05
-5.2412668718833e-05
-1.42282582973289e-05
2.39636338603758e-06
-3.90437133812934e-05
-4.0551961714038e-06
-3.82422744261833e-05
-3.21499347675749e-05
-1.87313683428481e-05
1.24407964497377e-06
-2.05652010828374e-05
-2.4039010636548e-05
-8.32861140931216e-06
-1.63902234873222e-05
-1.94575968785757e-05
-4.02588150596704e-05
-1.04100104475768e-05
-2.33397785152604e-05
-5.2523766801303e-05
-4.65276204559991e-05
-4.6987698492873e-05
-6.99391572121886e-05
-4.89295082830806e-06
-3.60772661873748e-05
-4.67259034888685e-05
-1.86419157491309e-05
-1.93333631342215e-05
-5.3268794403654e-05
-2.46615642743108e-05
-7.61184747754333e-06
1.09605359041777e-06
-4.4848688599447e-05
-1.25342694469981e-05
-5.64885541357925e-05
-2.52465734164611e-05
-2.59891387563148e-05
-5.72371200156877e-05
-5.30758832378518e-05
-4.59107268828684e-05
-5.53526898433646e-05
-3.29204599780859e-05
-3.14781015193037e-05
-2.61999931330544e-05
9.10928692642178e-06
-2.58907738548683e-05
-2.32229584077011e-05
-4.7457131823604e-05
-1.65522344688341e-05
-2.60204554918506e-05
-4.42714751421301e-06
-1.43839162700922e-06
-6.50308277726019e-06
-4.13357052599609e-05
-3.13040431139017e-05
-1.73013692081368e-05
-2.42296292739763e-05
-4.53279189805157e-05
-1.55695034666338e-05
-5.02054821509971e-05
-4.60251653786435e-05
-5.06554572457858e-05
-5.47756039010325e-05
-5.30158965022466e-05
-7.57659932815914e-06
-2.55383131719127e-05
9.86915583682939e-06
-1.49441948936802e-05
-3.90856607921819e-05
-2.34496416399567e-05
-3.76208198503853e-05
-4.68520319221059e-05
-2.49432298873435e-05
-5.15065540257905e-05
-3.37342758674214e-05
-1.21012724503786e-06
-7.48616597906388e-05
-5.36450174780891e-05
-4.8651027366912e-05
-6.31169462306759e-05
-4.74713611605087e-05
-1.2882448337409e-05
-5.96794868350798e-05
-3.1645073403112e-05
-2.43119626572512e-06
-1.05772890557234e-05
-5.59927778194357e-05
-3.30948571078414e-05
-1.4338858006099e-05
-4.80041611933225e-05
-3.67298956145247e-05
-1.97230041606063e-05
-8.35894756768527e-06
-5.47337717837997e-05
-3.62903338292564e-05
-3.38085850637345e-05
-4.40630245374088e-05
-3.63868150916377e-05
-2.70385619882145e-05
-3.08959204231291e-05
-3.04640247374759e-05
-3.45911215009046e-05
-5.67851646672261e-05
-1.07456291603525e-05
-4.67140551316055e-06
-2.77499236224638e-05
-4.2539598032992e-05
-4.72840814365312e-05
-3.33281088099475e-05
-2.37348133030064e-05
-3.70603120940674e-05
-1.36382903338923e-05
-3.65473417592338e-05
-3.68932459235417e-05
-2.70795988521894e-05
-1.18046736737485e-05
2.78113598206449e-05
-2.27809593650725e-05
-3.48966548070564e-05
-2.56396859143316e-05
3.18815475845012e-06
-3.36192466444234e-05
-6.43927144494391e-05
-8.55076304516306e-06
-2.72229033604817e-05
-1.69472467192237e-05
-1.45447990001177e-05
-2.86557809347997e-05
-4.01501813156109e-05
-5.05087910056043e-05
-2.37993081625025e-05
-3.7027283519006e-05
-9.1016811648865e-06
-1.83934065821997e-06
-4.44002739358727e-05
-4.30004998585811e-05
-3.72328147769528e-05
-6.82987207980369e-05
-5.92665865235093e-05
-6.2384271146173e-05
-4.68316012279807e-05
-2.69748929890014e-05
-3.5899301026866e-05
-6.25854550335894e-05
-7.65935784521003e-05
-1.5747495526053e-05
-2.46863942405346e-05
-2.42318534829388e-05
1.0530085408867e-05
-1.84558537884659e-05
-2.93394503427024e-05
-5.98528561446738e-05
-4.47860177683122e-05
-4.41426947350974e-05
-5.58283031306218e-05
-5.68921188316079e-05
-5.60250085930434e-05
-4.60178050109153e-05
-3.26088273923525e-05
-2.42390951860965e-05
-3.3649597884121e-05
-4.893128556317e-05
-2.31237180042296e-05
-4.22355002192637e-05
-1.67407274022166e-05
-1.7279868225463e-05
-3.08823323087977e-05
-3.35130782910195e-05
-3.24313807926492e-05
-2.40407112393125e-05
-2.90415340459061e-05
-2.64956267917014e-05
-5.50904399596977e-05
-8.7797468408017e-06
1.52967975921867e-05
-2.32512055270625e-05
-3.98787065773614e-05
-3.51455324433296e-05
-4.0069537192974e-05
-1.90644767652839e-05
-6.31225225136325e-06
-2.30988328701833e-05
-2.15249058864027e-05
-3.08266561192375e-05
-2.68947638640597e-05
-6.22940011787897e-05
-3.58396432401783e-05
-5.4863541817499e-06
-5.18428881511726e-05
-5.17303658484891e-05
-2.871382247677e-05
9.02097117759978e-06
-1.39290054252372e-05
-4.59487966343615e-05
-3.19674817706006e-05
-3.35791906315436e-05
-3.91404558709675e-05
-2.99085734085304e-05
-1.86099223505483e-05
-4.6003258757849e-05
-3.49309694318936e-05
-7.37105322902185e-05
-4.65272251292e-05
-4.8598413593088e-05
-2.01749109318325e-05
-4.48911885985599e-05
-2.14950751831292e-05
-3.40738535905359e-05
-3.51988301206514e-05
-1.22797587672975e-05
-7.10418536753975e-05
-4.22599330148206e-05
-1.03836276967695e-06
-5.45202726735843e-05
-3.96814382582037e-05
-1.66325299271742e-05
2.85145132034671e-07
-2.53955457549662e-05
-4.3194329809531e-06
-4.35840527441924e-05
1.33670529481489e-05
-1.38194563203831e-05
-1.4136430746572e-05
-2.35775173488938e-05
-3.36946411952129e-05
-3.50026102973303e-05
-3.77012910556515e-05
-4.6033349597911e-05
-2.71790771053163e-05
-1.73365364238122e-05
-2.69715343286361e-05
-2.46033641790381e-05
-1.03152132781002e-05
-3.3566680966656e-05
-3.29280564327909e-05
-4.96932830747916e-05
-6.50991638611896e-05
-1.07425631112623e-05
-3.95466604069959e-05
-1.67428965008858e-05
-2.26889052408858e-05
-5.72464845833276e-05
-5.65563403031124e-05
-5.3043887471977e-05
-4.04403092762857e-05
-2.50369437483751e-05
-4.06526517988197e-05
-2.52654610693656e-05
-1.62045243818817e-05
-4.20200421481973e-05
-4.08474392060892e-05
-3.26387973877601e-05
-5.60759538011551e-05
-3.50653247629867e-05
-2.95338072892237e-05
-1.20971945752111e-05
-5.89772893148382e-05
-2.95981264665038e-05
-8.45803655324917e-06
-2.50013108940515e-05
-1.09648625908169e-05
-4.35753756600714e-05
-1.29065650320276e-05
-4.55762725178055e-05
-1.11199208495954e-05
-2.98107356671989e-05
-4.7426544175157e-05
-5.28288882453822e-05
-4.38605374896181e-05
-4.76281543938676e-05
-3.61931819603186e-05
-2.31276181232857e-05
-1.95262692511439e-05
-4.48934361624397e-05
-3.93806408131847e-05
-5.07706305952529e-05
-2.63177340944996e-05
-1.82499856180737e-05
-3.44855628425855e-05
-1.59137168704551e-05
-3.61079690464603e-05
-1.92035416000237e-05
-2.4466011316602e-06
-4.36943817751943e-05
-2.62376755291477e-05
-3.07724882577212e-05
-2.09130626910709e-05
-4.19912881078076e-05
-1.21307113768395e-05
-5.6427733487747e-05
-2.32036320024554e-05
-3.55452179005427e-05
-9.5026345246369e-06
-4.60281745408473e-05
-4.76207980400254e-05
-6.22373208964824e-06
-6.86802952109228e-05
-5.16410699866935e-05
-3.46251279562428e-05
-4.40471532552609e-05
-3.7561052291019e-05
-1.04286311277218e-05
-1.2574340786225e-05
-1.86418854894472e-05
-4.93652139922442e-05
-2.38749551088442e-06
-9.52567436284401e-06
-5.34985132751479e-05
-3.11013176825688e-05
-6.28314117956526e-05
-2.79007861679011e-05
-1.76572439896676e-05
-3.38634200888754e-05
-1.63289981738676e-05
-8.73395606025975e-06
-2.02764416730287e-05
6.30642456253455e-06
-3.43111444653711e-05
-5.5775254052631e-05
-3.12033508788604e-05
-2.60108853748902e-05
-4.15597295312598e-06
7.36059495112022e-06
-5.24987637532794e-05
-5.94121388485848e-06
-2.21060050370243e-05
-4.4652473432618e-05
-2.61640370345181e-05
-5.49404844382184e-05
-2.88537690405865e-05
-5.83527071016191e-05
-2.95175073514683e-05
-4.07120715151033e-05
-3.59369999389764e-05
-3.11485459015514e-05
-3.47668889207348e-05
-1.22357587755562e-05
-2.2813790412737e-05
-8.28223166442947e-06
-2.89613974645926e-05
-3.59270797296799e-05
-2.73699946118345e-05
-1.91056700898815e-05
-4.64532184335573e-05
2.31961772998267e-05
-3.23211289124603e-05
-3.64509218883391e-05
-3.66586245912138e-05
-4.30190344406101e-05
-4.70151519862006e-05
-4.88184774474796e-05
-1.92695664847159e-05
-2.5360020664502e-05
-2.56990180447326e-05
-3.82064688800616e-05
-4.50496358350088e-05
-4.91612680917562e-05
-8.21455275973884e-06
-2.44694974170602e-05
-3.19494962148775e-05
-1.98838715213234e-05
-2.43072100276102e-05
-2.33343634104704e-05
-4.19969990002505e-05
-3.92277235514803e-05
-5.06105828464843e-06
-5.05845038202824e-05
-4.22444217608078e-05
-2.91364630558167e-05
-3.68328712955672e-05
-2.79768161330266e-05
-3.00083736941718e-05
-4.46459570189964e-05
-4.53229126060794e-05
-4.11917039527907e-05
-5.17152317863703e-05
-2.08442548307687e-05
9.24417076212224e-07
-2.226259543103e-05
-1.70251192521193e-05
-9.70549247465869e-07
-3.58567229632412e-05
1.4906153350787e-05
-8.03791300028232e-06
-3.42399951625749e-05
-5.11877036616697e-05
-6.50744241222581e-06
-7.07661995680682e-05
-5.86094484350971e-05
-4.37917615287633e-05
-4.19000678745964e-05
-4.60719778846386e-05
-4.78601948999974e-05
-6.40423314802002e-05
-3.49672875716e-05
-4.91034921788608e-05
-1.91228602486519e-05
-2.0615269202533e-05
-4.32288035852048e-05
-8.60208932405095e-06
-2.05495020613887e-05
-2.01633299189874e-05
-3.29140980088925e-05
-2.59324097655402e-06
-2.15325226983405e-05
-1.28899383258637e-05
-6.07625333961913e-05
-3.14400926318223e-05
-2.78098081302032e-05
-6.46602127551131e-05
-2.81364603678036e-05
-3.7076739203659e-05
-4.43393985541393e-05
-2.4978496153624e-05
-2.12978689504711e-05
1.45922818827291e-05
-1.20302888895639e-05
-4.66829472092185e-05
2.60675420399911e-06
-6.54728593515921e-06
-7.91638820419855e-06
-7.66462607261392e-06
-2.71174014830594e-07
-2.10964673870649e-05
-4.87848566719907e-05
-3.75457874600051e-05
-1.67071681435742e-05
-4.6981513990093e-05
-2.83098033022572e-05
-5.28483107416975e-05
-3.32708694934259e-05
2.11411961064293e-06
-4.71799432749065e-05
-3.66904317661419e-05
-5.76001494018563e-06
2.78131742412275e-06
-5.4688491764004e-05
2.51537553066459e-06
-2.8617861222248e-05
-4.19473259149003e-05
-2.52293124247613e-05
2.24800162817269e-05
-3.39955037404006e-05
-1.453884699011e-05
-6.24900474101541e-06
-3.61552258147282e-05
-2.95518550049026e-05
-3.25933278936824e-05
-2.69649500305077e-05
-4.33118094385843e-05
-4.38756921631284e-05
-4.1513377308057e-05
-2.44431530416215e-05
-1.13533940318552e-05
-5.0141881318094e-05
-3.62138615930384e-05
-1.68924028482999e-05
-1.92574497674794e-05
-3.32857818227754e-05
-4.28599762410058e-05
-7.27121157915348e-06
-3.75106328690489e-05
-2.29487505291676e-05
-8.02712171349122e-06
-7.1878918754934e-05
-1.97393160284566e-06
-3.245183434093e-05
-4.13679608301411e-05
-5.65569680112793e-05
-2.08824042917379e-05
-5.13342502743514e-05
-5.06310669182166e-05
-7.19572870495436e-06
-4.95614802418693e-05
-3.54586504778225e-05
-4.22393818953497e-05
-4.59751908297443e-05
-4.08843228691022e-05
-5.28402957333551e-05
-8.24447415237213e-06
-1.34748151803095e-05
-3.10339540327027e-05
-2.01252896942836e-05
-3.58415411259577e-05
-3.87487161596916e-05
-4.06461847503257e-05
-2.11486423804133e-05
-3.50844244856482e-05
-4.30796422261097e-05
-2.23947390292646e-05
-1.92812933027341e-05
-5.30114033426931e-05
-3.34552166740521e-05
-4.57191109988095e-05
-3.8325114131037e-05
-1.56321461243383e-05
-3.48556719648605e-05
-3.28496719959748e-05
-3.08628243321679e-05
1.61889269977391e-05
-2.52581846478582e-05
1.98768765554764e-05
8.98042043239954e-06
-1.28100366599222e-05
-7.63050559075142e-06
-3.1886743591033e-05
-2.99218079780897e-05
-2.69716515019619e-05
-3.26432977218966e-05
-2.95635145342603e-05
-3.08918651561004e-05
-2.86086931649556e-05
-5.18935472057322e-05
-3.85322613970033e-05
-3.34852286590884e-05
-3.88727563749509e-05
-2.92096330929128e-05
-2.67035149763505e-05
4.41038260292255e-06
1.15565851265394e-05
-1.3915906519274e-05
-3.2112784441661e-05
-1.94799785222612e-05
6.45988002681288e-06
-6.0752477187977e-05
-3.62354518148392e-05
-1.61577656359693e-05
-3.71376650604922e-05
-6.08189571859432e-05
-4.49056189940389e-05
-2.44451214420163e-05
-6.87689659209327e-05
-6.65588696805195e-05
-1.61650724181531e-05
-2.99486508392728e-05
-3.70485420481593e-05
-1.88503060256323e-05
3.63141613132044e-05
-6.54102519187897e-06
-2.12364728941234e-05
9.49074938042397e-06
-2.66949205565682e-05
-2.4329937909962e-05
-4.21012510849019e-05
-3.60285830331434e-05
-6.0028810170151e-05
-4.1507447877256e-05
-3.82995069497409e-05
-5.07416733982495e-05
-3.32985615339459e-05
-2.40408067139701e-05
-6.19915535224612e-05
-1.09714766615394e-05
-3.8203816255647e-05
-1.18757479243719e-05
-1.35961587870606e-05
5.22327780606784e-07
-1.39041987455544e-05
-3.54509600852191e-05
1.13520781569108e-05
-9.52249232402297e-06
-2.63311056813802e-05
-1.32062177993429e-05
-2.6588568396927e-05
-4.04838998211061e-05
-1.81616435652881e-05
-1.65217553963321e-05
-4.39841736597357e-05
-3.95992025887867e-05
-3.53395709559655e-05
-2.34614276201839e-05
-4.87416631248337e-05
-4.54238564675198e-05
-5.0768487341845e-05
-2.17899545847284e-05
1.323830123694e-05
7.63822817974175e-06
-6.5572768701593e-06
8.77108000591879e-06
-1.70080491454016e-05
-1.53605400285504e-05
-5.25004655260524e-05
-5.59217021946729e-05
-3.43886306821098e-05
-2.85622146384683e-05
-9.48849589999971e-06
-3.96540004466896e-05
-6.4856543854311e-05
-2.26482931077574e-05
-2.35297682149596e-05
-1.38820990586768e-05
-4.68151093220417e-05
-1.18098721984637e-05
-5.59158562534617e-05
-3.74718326815654e-06
-1.75165595878142e-05
-1.29197017158612e-05
-2.49424572897251e-05
-4.18887628611533e-05
-2.44183080781541e-05
-3.6695812319617e-05
-7.72919723206269e-06
-3.99495177065717e-05
-6.28632202798282e-05
-1.86687267196242e-05
-1.36109264836524e-05
-8.73290544206515e-05
-4.95540708468532e-05
-1.45473798310979e-05
-4.06955015594797e-05
-3.75997971367119e-05
-2.50037487332177e-06
-3.08333000999671e-05
-2.62019857166317e-05
-4.24944331796199e-05
-4.0725503046446e-05
-7.24664354268153e-06
-9.95266382042441e-06
-2.20747990740322e-05
-4.47789079932024e-05
-3.16386560833061e-05
-1.82529193069504e-05
-6.83343719841911e-05
-5.08827476815169e-05
-2.42938822878899e-05
-3.24369894390992e-05
-3.35062503901079e-05
-2.52630629391028e-05
-2.99960022530264e-05
-3.66177576780918e-05
-2.96395630802937e-05
-2.67721590136843e-05
-4.85146728642447e-05
-5.65398938720376e-05
-1.48413700291584e-05
-3.89066678392672e-05
-1.59332367988527e-05
1.61923972724989e-05
-1.40261166408097e-05
7.43528315872544e-06
-4.07972642048551e-05
-2.2730583008827e-05
-2.33762306974346e-05
-1.08284175218642e-05
-1.71706278234162e-05
-2.34335415062431e-05
1.84868762480863e-06
-6.70914888946617e-05
-3.72596763901338e-05
-3.93726012828754e-05
-9.89117754114303e-06
-4.09593695628371e-05
-2.78162044673071e-05
-1.49591732980483e-05
-2.69068328931729e-05
-2.98085707295483e-05
6.36278057790404e-06
-3.54495797932225e-05
-3.1370057349654e-05
-3.09583771990419e-05
-1.06747093894536e-05
-5.51926575035941e-05
1.21945757657454e-05
-4.51800624888371e-05
-1.95040245176271e-05
-7.48524779345056e-05
-7.38870245061125e-07
-5.68646556772805e-05
-5.48073550818731e-05
-1.76286140605763e-05
-5.32891393884046e-05
-4.11157554547758e-05
-1.92802701857174e-05
-3.47585023778231e-05
-5.08433691278013e-05
-4.13530085889373e-06
1.0651059224494e-06
-1.62697489445446e-05
4.30300679919561e-05
1.30847448016867e-05
-1.45834605567985e-05
-3.7957994272103e-05
-2.92850917185743e-05
-1.17357728075406e-05
-4.51902311592381e-05
-4.74714321997064e-05
-7.51123997258974e-05
-6.69097021411044e-05
-4.07044559482598e-05
-6.2125281109501e-05
-5.30596810793956e-05
-1.43895732050746e-05
-2.13642413689164e-05
-4.37320713757646e-05
-4.18378047792916e-05
2.72842084459837e-05
-3.19436358437774e-05
9.63538844138654e-06
1.56316324417952e-05
-7.38106577472447e-06
-1.47492586945785e-05
-5.95066744297572e-05
-5.08003194501781e-05
-3.79459655564632e-05
-2.78638645191992e-05
-3.51679772351619e-05
-5.5639742921488e-05
-6.37915258514887e-05
-7.79761999987003e-05
-2.09228817516125e-05
-4.22733688826268e-05
1.9288833190422e-05
-9.52157758555028e-06
-3.33758260077453e-05
-3.62450419345547e-06
-3.20599926688523e-05
8.61682068371189e-06
1.12244140950665e-05
3.05552463874668e-05
-2.40296786305737e-05
-1.45817115285889e-05
-3.01942363225029e-05
-5.53416915697234e-05
-2.66181508579692e-05
-1.97908632425183e-05
-5.48969565768102e-05
-4.8392285404423e-05
-1.46190684322127e-05
-3.83122843478906e-05
-2.58250810056556e-05
5.42664658586778e-06
-2.82148248355033e-05
-1.09362886323376e-05
-2.33081829788064e-05
-2.78749907114839e-05
-1.98171962040401e-05
-2.09209839415314e-05
-2.50403641885648e-05
-1.59551917913561e-05
-4.24722623845327e-05
-1.65264062430001e-05
-3.71555049310433e-05
-2.98402961651305e-05
-3.4907876661465e-06
-3.49912142909911e-05
-6.70270546534841e-05
4.30032963302097e-06
-5.36939343498295e-05
-8.34644621337958e-05
-4.81422404980687e-05
-4.35552771374181e-05
-2.13414282168036e-05
-3.35273491717456e-05
-3.66684551784675e-05
-1.36753478704382e-05
-1.85156780620716e-05
-3.03801252205173e-05
-2.7344359633732e-05
-5.0354438538387e-05
3.10462749994208e-07
-4.56203166533961e-05
-5.10852493264562e-05
-1.62980212703273e-05
-3.27507698177173e-05
-3.23801533665069e-05
-4.18508936435272e-05
-1.32487077248078e-05
-5.13808154734497e-05
-2.14321839673006e-05
-2.8025136970686e-05
-7.40931225409639e-05
-2.33457850347656e-05
-5.26520993835231e-05
-6.56367774744812e-05
-6.04195662793391e-05
-2.79723246773655e-06
-1.59468108580982e-05
-3.85221522153805e-05
-1.17019433205124e-05
-3.19096121878411e-05
-4.10065147847935e-05
-2.18426308629338e-05
-1.16410008276464e-05
-6.50540336407661e-05
-6.1360166546268e-05
-2.82329259547634e-05
-4.3425421424364e-05
-5.68487500416387e-05
-1.97571413480312e-05
-4.58666364049162e-05
-8.05353144263897e-05
1.85081862908489e-05
-2.90598577338607e-05
-3.98248438615052e-05
-5.47741270334216e-05
-5.66332370039679e-05
5.73947468369864e-06
-9.13862852058607e-06
-3.53075184088277e-06
-2.3818995331841e-05
-2.57605770000087e-05
-3.67646287461568e-05
-3.96265767159065e-05
-3.00183302566814e-05
-6.84302926244126e-05
-9.71850223732624e-06
-1.69666772468749e-05
-2.44309366667321e-05
-4.09608233386157e-05
-6.70047637882979e-05
-1.97039744608093e-05
-4.08828985472697e-05
-4.80872142529312e-05
-1.93187974589408e-05
2.20572246407312e-06
-2.19180857746102e-05
-3.16303329712084e-05
-4.08989573445404e-05
-2.63993676673448e-05
-4.51119287067367e-06
-3.8643081056302e-05
-2.52872064742212e-05
-3.79719620522438e-05
-3.18068983875216e-05
-9.40331160010644e-06
-5.3477740828716e-05
-4.09965090211599e-05
-4.27314688135976e-06
-1.82273232128897e-05
-5.72100935681758e-05
-4.96218105919723e-05
-3.08137416828452e-05
-4.63907742676497e-05
2.65430855593268e-06
7.53878848607398e-06
-3.6400917624814e-05
-4.06964616649679e-05
-2.22625956681781e-06
-4.16341927216815e-05
-3.99438291565077e-05
-3.94589584207875e-05
-3.22541728196982e-05
-5.23631597263676e-05
-6.15465250820865e-05
-3.24293823248293e-05
-6.96938522093683e-05
-5.43373645080065e-05
-6.33198475408073e-05
-2.20017816698473e-05
-5.89381534218226e-05
-3.41100874989622e-05
-2.02778953294664e-05
-2.74509440979024e-05
-2.3567028488043e-05
-2.85086351473347e-05
-1.04585922331889e-05
2.32061830866459e-06
-3.56936769632264e-05
-4.36652084802717e-05
-4.50233651230508e-05
-2.52352204853567e-05
-2.62643751175735e-05
-5.81257902296779e-05
-4.22887676647988e-05
-4.53187660335251e-05
-5.84884259049944e-05
-1.53367043317577e-05
-1.25433003038693e-06
-3.75656843837525e-05
-1.83051579044055e-05
-2.49415778180758e-05
-2.71771205038874e-05
-1.48370556145842e-05
-9.03971793496487e-06
-3.39137499519424e-05
-4.67884113057605e-05
-2.52814265426033e-05
-3.48542713620485e-05
-4.04875807538905e-05
-2.39868167296588e-05
-3.6429805058659e-05
-5.66978486096077e-05
-5.74945480952909e-05
-1.59712713132196e-05
-6.24550469342117e-05
-5.75704979673709e-07
-1.0791273357779e-05
-1.20391550247419e-05
-3.00906240917236e-05
7.16197274439843e-06
-2.98150812268417e-05
-6.4677275131636e-05
-6.01280550187708e-06
-3.87126285005941e-05
-2.59232641588387e-05
2.68086217641168e-06
-7.19466504008823e-05
-5.63721243451975e-05
-9.27480351431265e-06
-5.40451413848514e-05
-2.47394958522422e-05
1.53668125875195e-05
-2.66285756230845e-05
-3.54370413108758e-05
-9.6427271328413e-06
-9.54858864862225e-07
-2.50695516354916e-05
-1.17486462321584e-05
-1.70496479377765e-05
-5.03067459394038e-05
-6.10229083624509e-05
-8.95309054897909e-06
-3.41437540113303e-05
-3.41412311755218e-05
-4.44390188773037e-05
-1.97825776019113e-05
-4.33582303814903e-05
-2.49508816487311e-05
-3.11774468433577e-05
-4.14970179798578e-05
-5.01238805274562e-05
-8.39101773306747e-06
-3.38092400173824e-05
-1.64257378214951e-05
2.72737160513798e-05
-2.57481141487943e-05
-2.10709675893642e-05
-1.72822880449839e-05
-2.85108170841808e-05
-3.73562332927621e-05
-3.82374218772024e-05
1.30648245446687e-05
-4.65085661958957e-05
-5.26948055482479e-05
-3.42247157409664e-06
-4.75815063727769e-05
-5.94002256555507e-05
-2.01071354584028e-05
-2.83018685620246e-05
-3.46287755830739e-05
-4.00889602421675e-05
-4.53912563540282e-05
-5.66997328971931e-05
-1.32898633700878e-05
-3.27194886440889e-05
3.18209868260652e-06
-3.15673811618752e-05
-2.03496141953486e-05
-1.76771739746781e-05
-2.97486405393581e-05
1.78515890163974e-05
-3.39662090918046e-05
2.89960574456121e-07
-2.87062303188736e-05
-2.92467448738127e-05
-1.76025652547479e-05
-2.62317709464224e-05
-1.88896807970354e-05
-3.2632598049354e-05
-4.90080496455808e-05
-2.65212050661435e-05
-2.49213744686686e-05
-4.21440020569938e-05
-2.24159303799325e-05
-1.82262603902647e-05
-3.79312309389322e-05
-5.35988546095782e-05
3.81384409624834e-07
-1.14888773778761e-05
-7.56458030443976e-07
-6.43242675045908e-07
-5.1731142977269e-05
-4.02216102872352e-05
-3.92256745246323e-06
-4.63172540829962e-05
-2.29031281855941e-05
-1.02022223890535e-05
-5.36786547672444e-05
-6.11288339537938e-05
-4.14323242884081e-05
-1.03998116588579e-05
-3.78338270469856e-05
-5.1233622326352e-05
-1.02376404212835e-05
-5.4400479131832e-05
-1.80738554808058e-05
-3.69778763273735e-05
-5.47520305843462e-05
-1.43295009634468e-05
8.6295283143908e-06
-3.38462575425502e-05
-5.38332276792576e-05
-9.21646629523568e-06
-2.06802424832077e-05
-4.59147377002469e-05
-4.95585280693506e-08
-5.10317322297176e-05
-3.32685202920061e-05
-6.74867206978597e-05
-3.97504012354489e-05
-6.4043816360611e-05
-2.38766512901394e-05
-2.43260842236882e-05
-1.32824686231543e-05
-2.72035636138474e-05
-3.78477220345974e-05
-3.75105020286093e-05
-1.2109148833066e-05
6.16935535085088e-06
-2.10352369772351e-05
-2.62377893610736e-05
-1.07776456935848e-05
-6.15358274092857e-06
-5.92830220396985e-05
2.79250622450156e-05
-1.58236716472646e-05
-1.08445108979121e-05
-7.25496381162427e-05
-4.49980612632911e-05
-1.9304442853877e-05
-2.25430874248288e-05
-2.81595769179198e-05
-3.57285593045432e-05
-5.85289123935881e-05
-5.33531413916299e-05
-2.18145815672189e-05
-2.79551549421732e-05
1.44959050746381e-05
-2.81973455964605e-05
-2.9389372216702e-05
-1.35804311934012e-05
-2.00492999542905e-05
-3.86133622663233e-05
-3.35406322614432e-05
-1.79183214590713e-05
1.21424092431991e-05
-4.28198729144139e-05
-4.24869614306985e-05
-3.62192732001782e-05
-4.40393293996717e-05
-3.0889869671102e-05
-5.45283866674307e-05
-2.95790639103294e-05
-4.54948755166765e-05
-1.98179012214502e-05
-5.75320606176176e-05
2.21308419915716e-06
-2.47026148225904e-05
-1.01682705107682e-05
-2.14330192782685e-05
6.8126854682368e-06
-2.12424463815524e-05
-1.52994445196665e-05
-3.64583810446788e-05
-3.24426736186662e-05
-4.45568850867362e-05
-5.53380564983341e-05
-4.81588629141327e-05
-4.88421743795954e-05
-2.16006516949423e-05
-2.01790398148922e-05
-2.56683881677971e-05
-3.49057027193779e-05
-2.5607585989545e-05
-2.65775496219563e-06
-3.32215528410927e-05
-3.1922837478744e-05
8.58916771747282e-06
-2.83840821175679e-05
-1.54281892818123e-05
-8.79981496207651e-06
6.57541230837377e-06
-3.1882952624998e-05
-3.90353409023746e-06
-4.99778555089501e-05
-2.64242743611905e-05
-5.0549828254863e-05
-1.76822657369622e-05
-4.13502381203214e-05
-3.41856883337243e-05
-3.15392717022933e-05
-4.65193993329228e-05
-4.81910607360531e-05
-3.47822673158234e-05
-2.86377055257081e-05
-1.22729514219473e-05
-1.6455537977949e-05
-2.06119763227463e-05
-1.69385489608389e-05
-1.73254837433154e-05
-1.71092233751935e-05
-3.7265923860628e-05
-4.02440380591819e-06
-5.47334916352739e-05
-2.62671569136562e-05
-4.72811675763676e-05
-3.57209121493029e-05
-4.30713964233332e-05
-5.21429163842356e-05
-4.49617316911845e-05
-6.27806065120641e-05
-3.7222818515712e-05
-1.99498097815229e-05
-2.26221506764664e-05
-3.00341269771308e-05
-3.37181074844177e-05
-2.59879504898548e-05
-4.73229359407944e-05
-3.47239502353266e-06
-2.62012221377117e-05
-1.34991661369575e-05
-1.15060339702403e-06
-1.88258494252937e-05
-2.53317769562909e-05
-5.95905395692441e-05
-1.13566856126125e-05
-9.57726503191095e-06
-0.000100986195828291
-2.05018084645214e-05
-5.30703478152026e-05
-5.80607786594694e-05
-1.7153553379938e-05
-2.04210901891163e-05
-1.63206335903221e-05
-3.94125038410587e-05
-3.8787839252912e-05
-1.25511151664108e-05
-4.4257280918155e-07
-1.66723075516073e-05
-2.41591223084173e-05
-4.16011298921139e-05
-6.31801031205902e-06
-8.94113960832047e-06
-6.3428024560697e-05
-3.69396287196201e-05
-1.68646761035403e-05
-5.81470606644308e-06
-5.40408274232588e-05
-6.39603762821734e-05
-7.90241318000755e-05
-4.80726288887394e-05
8.60935223139449e-07
-4.28014888405275e-05
-2.2842332568745e-05
-1.54135702772992e-06
-9.29501473509282e-06
-2.89770965532309e-05
-2.75125704168381e-05
-1.07425180470139e-05
-2.25201419891492e-05
-4.12804313470056e-06
-5.96812507900992e-06
6.29409807603015e-06
-5.58472360291263e-05
-3.53130943610389e-05
-2.9167531592817e-05
-4.06331373873724e-05
-5.33041677100918e-05
-3.88909926187606e-05
-3.4274692930722e-05
-2.52099544811462e-05
-2.43502200503128e-05
-6.69413060934463e-05
-2.89583607764805e-05
-8.82234875355036e-06
-1.06521224014636e-05
-2.33962946350274e-05
3.84945060665647e-06
-3.66516750581794e-05
-1.57334489262325e-05
-2.21655918855077e-05
-4.90170261225266e-05
-5.97651688979144e-05
-3.72147923942932e-05
-1.00589512942235e-05
-3.63492583505191e-05
-3.72009855546032e-05
-2.96840182132989e-05
-4.09550460657952e-05
-3.97459895439852e-05
-4.07548812247288e-05
-3.7466440237218e-05
-5.17754986770338e-05
-6.09929895795401e-05
-4.44005048564429e-05
-2.85493713867627e-05
-5.38704873234763e-05
-9.51527979708038e-06
-1.20112527459404e-05
-1.31230090356645e-05
-1.02843776986526e-05
6.10896058368544e-06
-3.89255903197315e-05
-1.97137198631766e-05
-1.67857058916557e-05
-5.19685683465008e-05
-5.01202781830011e-05
-1.5143838126365e-05
-4.42359010809157e-05
-1.86104099495869e-05
-2.47197590719702e-05
-2.59508901734708e-05
-5.20657460576807e-05
-1.20942095058837e-05
-5.99671020777286e-08
-2.05811218638588e-05
-1.07367822497595e-05
-1.90159752944557e-05
-4.54773438787973e-05
1.65859034375376e-05
1.32106786918733e-05
-3.42118788248668e-05
-3.34809951389665e-05
-1.09985538488216e-05
-3.41353757020575e-05
-1.51945463470223e-05
-2.68281290220142e-05
-5.02449155707045e-05
-6.34748085824515e-05
-3.47702809086537e-05
-4.04692313862999e-05
-6.80456295114834e-05
-4.34463352129182e-05
-3.48765584191497e-06
-2.85692270830852e-05
-1.15627994614673e-05
3.63279644860832e-06
-1.18285028642698e-05
1.24409981047882e-05
1.12749591758282e-05
-1.92738503368643e-05
-3.28128378535009e-05
-6.51443811383285e-06
-5.61607119955691e-05
-6.2772040549283e-05
-6.2467638182062e-05
-2.50860705969623e-05
-7.56954389650937e-05
-5.39085703317024e-05
-3.33563999859513e-05
-4.99856200220849e-05
-6.23301417837956e-05
-4.97227272474449e-07
-1.59597531950693e-05
-2.86582400091958e-05
6.0480983017874e-07
6.13380395683921e-06
-2.16261843390887e-05
2.22179022587574e-05
-9.80100426506284e-06
-4.64654952734756e-05
-1.85828264721765e-05
-4.7468471182637e-05
-4.47205528467995e-05
-4.6443123363183e-05
-4.28550711576633e-05
-6.79035911263262e-05
-3.91804570337453e-05
-1.5329699482058e-05
-1.43821112446523e-05
-3.9194131830245e-05
-3.38866739611059e-05
-2.93753083037421e-05
-1.03658092375911e-05
1.16714111992849e-05
-7.12690567485134e-06
-4.12447029879439e-05
-2.38535926668147e-05
-5.54346890253359e-06
-3.79046777132545e-05
-5.54446667424103e-05
-2.31565704434075e-05
-6.081955652114e-05
-7.79548110724433e-05
-4.01942068265372e-05
-6.07378231130871e-06
-4.84117442184259e-05
-2.03649259806614e-05
-3.98225000844012e-05
-2.38824345653013e-05
2.78329204561027e-07
4.03802998240048e-05
-4.73474009460886e-05
-8.74183525404767e-06
-4.21016679230449e-05
-1.88413791363255e-05
-1.25849067370566e-05
1.87732875735579e-05
-1.93317096512646e-05
-3.23770262257676e-05
-3.56035638287052e-05
-8.76794018695318e-06
-7.35155909670756e-06
-1.89788152924154e-06
-1.42799920925501e-05
-9.77721634669198e-06
-1.23560711854214e-05
-1.13184935587648e-05
-3.70492703792777e-05
-1.28642065046359e-05
-2.04798497124162e-05
-4.94770505714566e-05
-3.6824669642743e-05
-7.83307914817847e-06
-2.59783930913385e-05
-6.4096445199446e-05
-1.66984192309711e-05
-5.93905468724571e-05
-4.56459590534014e-05
-3.83154477552594e-05
-1.90397685322807e-05
-2.57926140445377e-05
-5.6395318240292e-05
-7.97172744395149e-06
-3.37314257386678e-05
-5.46222611627649e-05
-9.42171000500738e-06
-4.03659487593394e-05
-3.30001852437199e-05
-9.33560939431363e-06
-2.84279180161983e-05
-2.62930074790332e-05
-9.86701978948643e-06
-2.97604763697898e-05
-3.58596068361251e-05
-3.87765397668087e-05
-2.98519171483971e-05
-4.77591946921131e-05
-6.44368886907497e-05
-3.02765916048836e-05
-1.28248806988661e-05
-3.90229156998769e-05
-5.9045418127217e-05
-8.39968759560971e-06
-4.50447942412938e-05
-3.52831944698081e-05
-2.05717997155887e-05
-5.35789297311583e-05
-1.60843086048374e-05
-7.34498363459487e-06
-3.06725376091239e-05
-2.32769679270732e-05
-2.44541254606731e-05
-4.53953849066804e-05
-3.12727936215742e-05
-3.1109737529809e-05
-7.76982206329151e-06
-3.88078407639059e-05
-9.93820460534232e-06
-8.17696539892288e-06
-6.99921848269524e-05
-2.92967023448794e-05
-5.26009299161298e-06
-3.02670038743058e-05
-4.57347506089793e-05
-2.57953363667363e-07
-8.56828959260091e-06
-3.89903416060965e-05
-1.34020347855194e-05
-3.57236637609062e-06
-2.16705782219842e-05
2.52729579016383e-06
2.40281734051774e-05
-3.74218263752748e-05
-3.85120005634853e-05
-1.33990013645127e-05
-3.61868014282647e-05
-2.68894043033973e-05
3.75396697374118e-06
-2.11708806332098e-05
-4.00379818294447e-05
2.70882093535361e-05
-3.1178118821419e-05
-5.72200267021738e-05
-5.63168905745251e-05
-2.39875526015092e-05
-5.91931346570818e-05
-5.14220252978214e-05
-1.72862972341096e-05
-2.25357980608598e-05
2.00014073007259e-06
-1.26585358929588e-05
-2.13399359846193e-05
-1.99734424577127e-05
-1.81398255892278e-05
-2.20425050533515e-05
-6.26157956398108e-06
-1.36073522702975e-05
-4.61360144866394e-05
-1.30311714082269e-05
-3.60284375574018e-06
-5.11217741545556e-05
-5.58985314068519e-05
-4.05278857797387e-05
-3.49973205784899e-05
-1.86938818999657e-05
-3.68767105372195e-05
-4.90904763916554e-05
-2.40731703093738e-05
-1.49562036200862e-05
-4.89478212058477e-05
-3.54840217578147e-05
-1.34105570687798e-05
-5.59980995217574e-06
-2.03261057530718e-05
-4.31467308162127e-05
-3.85964792060298e-05
-1.83650764533126e-05
-4.8327237989959e-05
-1.23114746613331e-05
-4.28595915402117e-05
-6.18438927737799e-05
-4.67894692080312e-05
-3.4117233412263e-05
-3.51102581908418e-05
-7.14577972594577e-05
-2.88644678494021e-05
-4.14805693063011e-05
-2.88054256258639e-05
2.93120176986902e-05
1.39063925343143e-05
-3.82894292947594e-05
-2.58953128172294e-05
1.47177685370978e-05
-1.59916745130131e-05
-2.75880251726071e-05
2.25534215649502e-06
-6.69349378441714e-05
-5.42917582707592e-05
-3.58357164542807e-05
-3.55929642867594e-05
-3.86129821749817e-05
1.64778308735037e-06
-3.76494387522597e-05
-6.76309476501879e-05
-3.9289901189275e-05
-3.18141588623031e-05
-8.39873840913461e-06
-1.93993618541991e-05
-5.70725922293105e-06
6.12544697883563e-06
-1.91797027911348e-05
-1.8126850980647e-05
-2.95455903732229e-05
-4.51090575444873e-05
-3.62511145312857e-06
-2.94940370416693e-05
-1.25849234518854e-05
-4.6691370569606e-05
1.30977625269073e-05
-4.72449251267792e-05
-6.04618990274485e-05
-1.44760895761173e-05
2.53972111904052e-06
-3.22652133046037e-05
-3.33832162200339e-05
-2.99287741421569e-05
3.38776039211921e-06
-2.75175230554811e-05
-2.62627686212022e-05
-1.56550732931529e-05
-2.25823161228667e-05
-1.73792783993904e-06
-5.10679052185701e-05
-5.45835910148005e-05
-4.07975842157773e-05
4.51533883137105e-06
-3.70512574970497e-05
-1.03161673649498e-05
-6.41303734002581e-05
-3.75098955513186e-05
-1.38103311660266e-05
-3.24399175289112e-05
-5.68680291324505e-05
-2.51265544381413e-05
-1.30243898863309e-05
-6.72050890926283e-05
-3.16300521883828e-05
-9.09734977105566e-06
-1.38934576230359e-05
-3.28593116327775e-05
-1.27803062458229e-05
-2.56134959382931e-05
-3.39100655232605e-05
1.79346596441261e-05
-1.82922002982956e-05
-2.37964372279146e-05
-5.41128150954466e-05
-3.42266057772375e-05
-4.61165783023567e-05
-3.15404197298672e-05
-5.73947014787575e-05
-5.42276106871961e-05
-2.58019980580979e-05
-4.42760470775372e-05
-1.70205094643874e-05
-5.43027500448897e-05
2.9905268048053e-06
-1.99093840887392e-05
-3.15298545212339e-05
1.15096760314498e-05
-7.97180555466009e-06
-2.07533520068594e-05
-1.41834096102693e-05
-7.45346279296276e-05
-1.94039903514175e-05
-1.6410941463025e-05
-7.67154216777002e-06
-4.73552538192664e-05
-6.71586953266424e-05
-3.45421683968174e-05
-3.26281093712052e-05
-5.29401394407656e-05
-2.60337693701647e-05
-1.10004358666821e-05
-3.79819641650835e-05
-3.08583651218726e-05
5.31385903578629e-06
-3.70954923130476e-05
-9.95505363135845e-06
-6.89828491794115e-06
-2.93819189656456e-06
-3.31042520720079e-05
-1.70031342657582e-05
-4.74710345872992e-05
-4.17404803102178e-06
-2.37031423670481e-05
-4.63941298805948e-05
-3.66054062454121e-05
-3.99181147034041e-05
-4.71577683256183e-05
-2.14192491691299e-05
-2.5819704519573e-05
-1.68531433118832e-05
-1.58831661956153e-05
-1.69901097048208e-05
-2.55028432965875e-05
-4.00237114769193e-05
7.91226967126264e-06
-1.17397551167469e-05
-1.16195944863443e-06
-2.34547508147982e-06
-2.47069748909021e-05
-2.8984669777971e-05
-3.74498760075274e-05
-2.81640943397496e-05
-3.8027055996578e-05
-3.19739044388045e-05
-4.60053969469661e-05
-2.55578929893478e-05
-1.694935013462e-05
-4.61530843604546e-06
-2.05250725835213e-05
3.17080747873458e-05
-3.59280615828272e-05
-1.28549589618354e-05
-9.55507734979985e-06
-5.43857515942453e-05
-1.34211420850373e-05
-7.63259240277534e-06
-2.18103350778123e-05
-3.15123166339452e-05
-3.74657559478797e-05
-1.65907949026994e-05
-6.1410155143142e-05
-7.2404920916942e-05
-4.65491685012591e-05
-3.68998289804296e-05
-5.89413783914765e-05
-5.00957816337701e-05
-3.63390054358561e-05
-1.47480302529074e-05
-2.10877515762726e-05
-1.35976337052328e-05
-5.12873070884671e-05
-1.74097612913389e-05
1.77710680436753e-05
-3.59216303905781e-05
8.08287869271561e-06
1.28575648901236e-05
-1.01227943177474e-05
-5.81765232657907e-05
-2.93196004303792e-05
-4.10146157557438e-05
-2.60929168721778e-05
-3.28447837682859e-05
-3.94495393354915e-05
-8.79374579422992e-05
-6.34699120781946e-05
-2.99638684042191e-05
-2.36821908832202e-05
-3.98850097615533e-05
-2.58434721795458e-05
-4.35151210360839e-05
-2.05840740184131e-05
-2.36649307550866e-06
-2.689611500861e-05
-2.86432369590447e-05
-1.0879282619361e-05
-1.94801291296742e-06
-1.20069916203804e-05
-3.09614672979919e-05
-3.03114648079123e-07
-5.49254248690568e-05
-2.09593625525377e-05
-3.60396639309959e-05
-4.07103315925464e-05
-6.09428929877822e-05
-4.13080661139225e-05
-4.95528972809123e-05
-2.95292342528685e-05
1.44811307047446e-05
-9.98249116671781e-06
-3.88391108528017e-05
1.07165270962798e-05
-1.23512328894445e-06
3.39991754086622e-06
-2.76758516155361e-05
-3.27327722821431e-06
-9.66869526027482e-06
6.54826966920825e-06
4.34379962043092e-06
-4.19963907357646e-05
-6.07339933337959e-05
-1.33814982937986e-05
-6.56558104007598e-05
-9.20591920073237e-05
-3.96708226375808e-05
-2.59572284786487e-05
-3.67921334560641e-05
1.04975249306129e-05
-3.85522139636766e-06
-1.54330942809029e-05
-7.36531060425142e-07
1.13821185967228e-05
-2.32209382666606e-06
-5.3821140317357e-05
-1.35319568948354e-05
-5.57934841416707e-05
-4.27095740127736e-05
-1.3932247849099e-05
-2.37049661316406e-05
-5.00643260935562e-05
-4.93484320806604e-05
-3.85530759961985e-05
-4.17147140128528e-05
-5.61153126548385e-05
-2.76011151512107e-05
-6.25062644117889e-05
-6.69552339544304e-05
-3.97463318698656e-05
-3.38674090184624e-05
-3.63574872926338e-05
-1.35143880302041e-05
-4.00849365860155e-05
-7.41821542060981e-05
1.76391625386957e-05
-2.94962092985302e-05
-3.44551395708765e-05
-4.51556105338959e-05
-1.54896321252877e-05
-5.85612518579954e-05
-4.84011807448321e-05
-2.65075279084551e-05
-8.22302579977229e-05
-5.63506644162673e-05
-1.59845764268063e-05
-3.55546000755245e-05
-5.15077840602622e-05
-9.31969217999961e-06
-1.17987536173961e-05
-5.78124623531643e-05
-3.04203996525903e-05
-1.16091870699231e-05
-1.78137433684895e-05
-1.70023533691864e-05
-2.17980691469684e-05
-2.92143753541005e-05
-5.83057552998784e-05
-1.88712441203149e-05
-1.53615496400885e-05
-5.62000726398741e-05
-4.07920650224976e-05
-4.38530877791108e-05
-6.59243247112585e-05
-7.89986941171641e-06
-3.1905690142567e-05
-5.16744186033907e-05
-9.02229009698702e-06
-1.72164310239155e-05
-4.70216102686089e-05
-3.71431666934452e-05
-2.685386454718e-05
1.12454129279952e-05
-1.72371969969082e-05
1.78004818522869e-05
-7.78081612648272e-06
-6.79480313194927e-06
-2.46570842570207e-05
-2.50977176781641e-05
-8.2553286222741e-05
-1.7409767542132e-05
-9.18798063282104e-06
-2.49503571007093e-05
-2.60349555568014e-06
-3.19685608440142e-05
-3.75911099733041e-05
-2.36785237117389e-05
-4.20907378780287e-05
-3.21303792595226e-05
-2.13123571961473e-05
-5.06533961781255e-05
-1.94996731969407e-05
-1.63925770659973e-05
-2.87170090728504e-05
-1.80268966444865e-05
-3.13822047810288e-05
-2.05110150569254e-05
-2.69951109229594e-05
-4.13605346383708e-05
-4.13662354474165e-05
1.01743359299342e-05
-4.37314639535149e-05
-4.48923374823566e-05
-1.8080285667232e-05
2.45910051855386e-06
-2.58035494749928e-05
-1.52665215444986e-05
-1.41600038124411e-05
-2.65413415458999e-05
-2.7867323174772e-05
-1.54409492657666e-06
5.35018688766212e-06
-5.22075843013678e-05
-2.37423634765544e-05
-5.26054652043381e-05
-1.77662449546602e-05
1.22033995427606e-05
-3.79767246719866e-05
-4.13086338079131e-05
-2.34640167515756e-05
-3.51483318067946e-05
-2.89250592778424e-05
-5.34557040394421e-05
-1.66638201349361e-05
-4.75033163353264e-05
-6.18378641322026e-05
-5.0445792975705e-05
-3.24053125851412e-05
-3.94596796653152e-05
-4.86238290097736e-05
-2.24144459179299e-05
-4.07085964276467e-05
-2.77594829976488e-05
-1.62097686122124e-05
-5.39350382178989e-05
-2.3450732481548e-05
-3.42458020914375e-05
-2.01766710182901e-05
-6.86882141639163e-05
-2.3748809178069e-05
-5.17238761442635e-05
-6.76819335591666e-05
-3.81746774426487e-05
-7.63276603632458e-06
-6.45350887393776e-05
1.18411497426532e-05
-1.92201140439078e-05
-5.57300336027468e-05
