# Supplementary material for: Research on computational propagation and identification of mine microseismic signals based on deep learning
Source: PLoS One. 2025 Oct 22;20(10):e0334641. doi: 10.1371/journal.pone.0334641 (PMC12543183; doi:10.1371/journal.pone.0334641)
Supplement: S7 Data — (ZIP) [file pone.0334641.s007.zip › 000100900001524.xlsx_0.txt_24.txt.txt]

-5.44382792718005e-07
-4.19331785987686e-05
7.72526017814374e-06
-4.42229675174195e-05
-7.64036494372156e-06
1.07110535118835e-05
-6.54344378763706e-06
-4.10956493045707e-05
-1.76265856662251e-05
-1.93031238082998e-05
-5.54834696408592e-05
-4.7207530730359e-05
-1.04374209992361e-05
-6.90905028997784e-05
-5.86751075751337e-05
-3.0387190958087e-05
-4.70627609513089e-05
-3.98111425035533e-05
-4.69919403373718e-06
-2.0836760268793e-05
-5.14483697321952e-05
-1.06646362226408e-05
-1.2984562047247e-05
-3.80562051816059e-05
-3.51878281089227e-05
-2.27006468688896e-05
-1.40410047151946e-05
-6.208391401211e-05
-4.95430444187169e-05
-2.99833546449909e-05
-3.48292509202263e-05
-2.32526993592018e-05
-2.7084387737772e-05
-1.16267655350074e-05
-3.63115802473988e-05
-3.00269700165371e-05
-5.74120528882259e-05
-2.70349817421439e-05
-2.46668814965956e-05
-5.51666801337021e-05
-2.03855750850611e-05
-6.16767710588624e-06
-3.83014824518054e-05
-3.324657844174e-05
1.43760576120535e-05
-4.25261361573039e-05
-3.6495621080432e-05
-3.5302828989312e-05
-2.28015798173819e-05
-5.3979826582472e-05
-5.57391449634107e-05
-1.03053158921521e-06
-5.75624425174733e-05
-5.47950222843603e-05
-2.09949701207565e-05
-1.93736998298579e-05
-5.0925849293096e-05
-1.68520442771276e-05
-1.61238712938622e-05
-6.22216882601763e-05
-2.46932512818351e-05
-1.83173536830878e-05
-4.90835801649243e-05
-1.17358628656431e-05
-4.92343757977392e-06
-4.72709978327015e-05
-2.41669160378344e-05
1.07701169046723e-05
-3.42894825824275e-05
-3.19513588187777e-05
-4.61333205523187e-05
-2.32718231419878e-05
-7.1700735284704e-05
2.23870705636268e-07
-2.30392650196739e-05
-5.57086899336308e-05
-5.87064265448356e-05
-1.95297847765675e-05
-3.10876141337384e-05
-2.57114997820359e-05
1.33592505815197e-05
-4.5789200961691e-05
8.92807179498254e-07
1.21370186178634e-05
1.47773412393586e-06
-3.8833190383405e-05
-1.69919718107962e-05
2.68288492602028e-06
-4.64032836157972e-05
-3.30689174880426e-05
-1.98712235821914e-06
-4.17184136710596e-05
-5.52528342031313e-05
-4.4483327035929e-05
-5.33133517256718e-05
-5.44627606046251e-05
-2.4030568023288e-05
-5.64910400246228e-05
-4.92335111570685e-05
-1.82866304294971e-05
-5.77993077363833e-05
-7.27404252761144e-07
-2.95859334195624e-05
-1.49507067669e-05
-2.43237066899374e-05
-1.31219791724797e-05
-7.53701772254824e-06
-3.62359422558267e-05
-2.51037723500897e-05
-4.26165992456252e-05
-3.09012024130961e-05
-6.3775417256718e-05
-2.21168307931262e-05
-3.24415355206115e-05
-5.16712370536959e-05
-4.67287657893777e-05
-4.62585550079767e-05
-5.23315284760507e-05
1.32839144325363e-05
1.02675622383336e-05
-7.47202373681578e-06
-1.2420786191215e-05
-1.56466568703675e-06
-3.40568066961338e-05
-1.45997557665123e-05
1.15171061813705e-05
-2.5886452752027e-05
-2.76653445774143e-05
-4.88418895384049e-06
-6.57983229143334e-06
-7.15468437281819e-05
-2.57453848680293e-05
-1.98687850274783e-05
-8.20414187743685e-05
-4.50487445872009e-05
-3.84285459311313e-05
-6.13135512021937e-05
-2.11649004365476e-05
-1.68852847241639e-05
-1.81461742764792e-05
-3.26555178978226e-05
1.73100926269969e-05
7.84275584628275e-07
-4.72343175764895e-05
-3.49280156673973e-05
-8.37676653795028e-06
-4.71144956033605e-05
-3.27646397177185e-05
-2.80834890994759e-05
-5.53510881262552e-05
-5.81881139448921e-05
-2.77281141642558e-05
-4.70387210013686e-05
-3.5526607147554e-05
-2.38643722756107e-05
2.29588471196746e-06
-2.54878438662019e-05
-2.87432296066704e-05
-5.44543926062573e-06
-7.39014619572601e-05
-5.53154603813939e-05
-3.75014412255886e-05
-1.66012429282299e-05
-1.7460090990309e-05
-4.34587887747222e-06
-1.40271151161786e-05
-2.57213186215311e-05
-8.44315861919263e-06
-2.96809049676658e-05
-3.05502924245932e-05
-2.47203166386702e-05
-2.78640308641193e-05
-5.15086864404683e-05
-5.90836369280181e-05
-5.72209333474758e-05
-6.95652580120967e-05
-1.94183301358131e-05
-2.92846151694041e-05
-2.5037349231109e-05
-3.81477819797143e-05
-2.9724059074885e-05
-1.68148030867088e-05
-1.2436338404986e-05
-5.94555841245495e-05
-2.65909562882515e-05
-8.1521066148706e-06
-1.15460691915076e-05
-4.4264308334951e-05
-1.4009003383712e-05
-3.52120553180861e-05
-5.05701322808089e-06
-1.81744878810071e-05
-4.98489028442375e-05
-5.13303157880041e-05
-3.55183583451871e-05
-3.12513034695465e-05
-2.14837034254985e-05
-3.3552698950607e-05
-1.96950388403105e-05
-2.86292199272327e-05
-6.04573162985474e-06
-2.39206054660283e-05
-2.74227714300139e-05
-1.37043233609648e-05
-2.95510095928022e-05
-4.16977103149316e-05
-4.09148874722024e-05
-3.57790548577377e-05
-4.85164298166997e-05
-2.88043849968593e-05
-3.08691798689016e-05
-4.31884309513773e-05
-2.82505935463588e-05
-2.39384488470796e-05
-2.3372816948363e-05
-2.9875425683322e-05
-1.7349283693162e-05
-1.44965142386093e-05
-2.16542272437041e-05
-1.5176077315294e-05
-2.28426954819665e-05
-2.22326223086882e-05
-4.36565327628022e-06
3.00985500357392e-06
-5.94448364832768e-05
-1.30554477800679e-05
-3.22935131058443e-06
-3.10482565741245e-05
-2.99464214947683e-05
2.79623897830881e-06
3.51548085014155e-06
-5.10657790888213e-05
-6.2497880435398e-05
-1.45135274843059e-05
-7.18829143270899e-05
-1.59881480642241e-05
-1.32021170063748e-06
-5.7925718986418e-05
-4.80175227972783e-05
1.95505195625722e-05
-3.23152787848651e-05
-5.80281048307915e-05
-4.89878144685446e-06
-2.96082568491935e-05
-2.7305774822028e-05
-2.5730909537752e-05
-2.20500101683038e-05
-3.61645882645136e-05
-1.56657735800958e-05
-1.78810733646143e-06
-3.26317676511745e-05
-2.89532348562742e-05
-2.27678949165658e-05
-4.67807023623881e-05
-6.21410689593874e-05
-1.1985353281635e-06
-7.47168108851795e-05
-4.1275628736023e-05
-3.64314021484406e-06
-2.41681471609436e-05
-4.0863406998812e-05
-2.9893067394107e-05
5.59416713789917e-06
-3.76020399548224e-06
-3.34493170455664e-05
-1.69855929641644e-05
-5.70445041651648e-05
-5.19668109206043e-05
-4.99378012108882e-06
-4.6062381272271e-05
-4.58964538971885e-05
-2.27686777605268e-05
-1.81715442587218e-05
-5.44469595899434e-05
-1.82934979255127e-05
-4.5641350581652e-05
-2.7623821655296e-05
1.63553904283609e-05
5.08433375741013e-06
-3.84286847425301e-05
-2.02946993945661e-05
1.80239507050891e-05
-3.9501441502309e-05
-2.29878006334264e-05
-2.03158217693973e-05
-4.51039831706429e-05
-5.16839778010757e-05
-2.75141362185815e-06
-2.52110209686087e-05
-7.38871161700594e-05
-3.72422757526899e-05
-1.60488743617483e-05
-5.14682596249408e-05
-3.6164356700158e-05
-1.77006937212957e-05
-1.60993929834635e-05
-2.00494861857471e-05
5.75365517196704e-06
-3.34514512914935e-06
-3.28633797728693e-05
-9.09387176773378e-06
-3.15624053221633e-05
-5.25750877371127e-05
-1.54510126024574e-05
-6.05149734894014e-05
-7.51506844757759e-05
-4.81601276297212e-05
-1.10157448695093e-05
-3.56172921743819e-05
-2.48237924800267e-05
3.26130736680101e-06
-3.89781613951489e-05
-5.17004477316937e-05
1.53631044067551e-05
-3.57049262056247e-05
-6.01959765487046e-05
1.88672960050789e-05
2.70696939663814e-05
-5.15167664020448e-05
-1.30685764816717e-05
-3.61050441002725e-06
-5.58559690478203e-05
-4.08453939362435e-05
-4.57984795664467e-05
-5.50575531598507e-05
-7.01727576000227e-05
3.10847483204476e-06
-3.53736883980883e-05
-5.28240618481852e-05
-4.03899069191679e-06
1.00562737979118e-06
-3.67619682123415e-05
-1.50071796986968e-05
1.61204650670007e-05
-4.02771460120366e-05
-2.72178900789596e-05
2.02840935230747e-05
-3.36161182281032e-05
-4.09589080891355e-05
2.45459495506992e-05
-3.65033068752002e-05
-7.50374546494477e-05
-3.1189317938465e-05
-3.59056995476535e-05
-6.46293884758751e-05
-4.79319351240153e-05
-8.88083985853631e-06
-6.39265979707554e-05
-2.85984927077451e-05
-6.44156201686011e-06
-3.56964147615643e-05
-5.16590232673073e-06
2.11129366149586e-05
-1.39418216584372e-05
-1.75672198508435e-05
-6.62960544814508e-06
-1.59912649136966e-05
-2.11752142374279e-05
9.33056637786712e-06
-3.06640395217041e-05
-2.70076391473058e-05
-1.35220934890977e-06
-3.28783453169638e-05
-2.94461851054316e-05
-7.22072375329104e-05
-5.37017424018814e-05
-4.11114596411359e-05
-4.3197507991169e-05
-1.5898663931711e-05
-1.26123070154619e-06
-5.18073932928363e-05
-1.31437319475763e-05
-2.79914218432454e-05
-2.94381740979822e-05
-3.05944358748003e-05
5.13247870350373e-06
-2.58301266863188e-05
-3.01572506387574e-05
-4.44173594932777e-05
-3.21938618726257e-05
-5.06524382415021e-05
-3.71005588864111e-05
-5.83147964664953e-05
-4.52617984103107e-05
-2.88867861783889e-05
-6.16815659854297e-05
-5.82091907866858e-05
-5.21894598776811e-05
-8.19724119064371e-06
-2.99896720875848e-05
-1.98456510533211e-05
-2.80728511250367e-05
-2.50624054892261e-06
-5.87012953394922e-06
5.08101697311263e-06
-7.22307032202242e-06
3.36567645136273e-06
-2.14291913610451e-05
-1.90674607277006e-05
-5.92069108514567e-05
-1.59133647838535e-05
-3.2634635571464e-05
-5.50582699103249e-05
-4.84587804038894e-05
-2.74912956261891e-05
-3.88858236336848e-05
-5.94190132156736e-05
-2.97621900325241e-06
-1.70128279613412e-05
-4.18816609190118e-05
-2.95861118451648e-06
-1.94216521722779e-06
-4.29292437812937e-05
-1.14770384843758e-05
-2.35838060772581e-06
-5.34058719443677e-05
-1.19912788966221e-05
-2.11351271025702e-05
-4.66444329897828e-05
-2.32271950153608e-05
-1.21489755062859e-05
-6.48709289048156e-05
-5.18148926163784e-05
-2.97515979681934e-06
-2.86740664117511e-05
-5.35274012926945e-05
-3.87448847569512e-05
-3.09317729121344e-05
-4.05504057593672e-05
-1.76705852944543e-05
-3.06052281523967e-06
-2.10167898091953e-05
-2.25365684901623e-05
-4.82536123022547e-05
-5.82990325427148e-05
-3.03936060137016e-05
-2.2384331485964e-05
-4.94401432672198e-05
-2.0331671127903e-05
1.73526588822434e-05
-2.64766214625568e-05
-1.197708428682e-05
-4.9981261639007e-05
-4.48582269100079e-05
-1.87216261608655e-05
-3.66565178461074e-05
-3.08013115930472e-05
-3.09402410828674e-05
-4.29634559237334e-05
-5.66242812287761e-06
-5.77207450184809e-05
-2.22230083906758e-05
-2.73605859395993e-05
-3.99786144130501e-05
-3.35125006489724e-05
-6.53538445573498e-07
-3.03565700715771e-05
-3.80999053696197e-05
-2.93071196302311e-05
5.34879048508173e-06
-3.4396254255238e-05
-7.58750189506324e-05
-4.33945433726843e-06
-4.84355324359645e-05
-4.3137787502782e-05
-1.15731272888575e-05
-5.72211692464398e-06
-3.17463580074072e-05
-6.63955553530984e-05
-1.46119212506332e-05
-5.64751155063915e-05
-2.92503854009773e-05
-2.3339086944722e-05
-7.4684933103718e-05
-1.84546521688314e-05
-1.41145552063701e-05
-4.23387113252418e-05
-3.1680129272328e-05
-4.73452754849809e-06
-4.24583534571762e-05
-5.99816733558333e-05
-4.50559440557621e-05
-2.0893615629583e-05
-5.03462800855341e-05
-2.1208567475835e-05
-3.50673495386197e-05
-5.75371458709074e-05
-3.68803297542907e-05
-4.24883588701644e-05
-3.66209754177838e-05
-2.32059922027554e-05
-2.21388875388203e-05
-3.36319955588443e-05
-1.99900247186219e-05
-6.47103223763818e-06
-1.49939377795748e-05
-1.14802032229138e-05
-1.29019513494196e-05
-2.97373691669342e-05
-3.03151159659975e-05
-5.38911495730757e-05
6.76084066053487e-06
-8.63596933975054e-06
-6.64218592345893e-05
-5.64300121857126e-06
-3.49297562576145e-05
-4.64196094628504e-05
2.02699036506504e-06
1.80146618994324e-06
-4.513191807762e-05
-3.46951093826729e-05
-3.50194422158539e-05
-3.00519989224189e-05
-1.66964190141309e-05
-3.48907320492305e-05
-3.15547477525159e-05
-3.61653688300434e-05
-5.25752326905096e-06
6.57715034462731e-06
-1.372266695284e-05
4.27718235764371e-06
-9.20088401094613e-06
-5.40764540276426e-05
-2.64225790128035e-05
-2.07090879318219e-05
-2.00228583985485e-05
-4.07907332595143e-05
-3.15262324343276e-05
-6.42244969673003e-05
-2.41822200764954e-05
-4.73637684607043e-05
-4.86254180049844e-05
-4.79762892438231e-05
-7.11530379478014e-06
4.41139967136305e-06
-4.69669784342542e-05
-6.33860564221163e-06
4.88821613818665e-06
-2.43583627313497e-05
-3.11989489023499e-05
-5.11341824258542e-05
-1.16265210550428e-05
8.77696220697471e-06
-8.40699728336054e-06
-5.79913675146604e-05
-2.09084995089309e-05
-1.39575331879078e-05
-1.69784748173214e-05
-4.21614393211597e-05
-2.94271147070001e-05
-1.17023271219684e-05
-3.22215256977886e-05
-2.79964788782549e-05
-3.7709224721284e-05
-5.70454434960668e-05
-3.69510371643019e-05
1.23086041764203e-05
-3.71655102264792e-05
-1.4621413230407e-05
-2.16695833993262e-05
-2.20764297269791e-05
-3.95484431138934e-05
-2.52778987813178e-05
-4.449710561229e-06
-3.88907514979754e-05
1.625637561322e-07
-4.5492342905323e-06
-4.47638990726661e-05
-6.83967812624605e-05
-3.97880047073137e-05
-2.8564294611608e-05
-4.06934565082799e-05
-6.25241801352126e-05
-4.83181781619353e-05
-4.6815410820022e-05
-1.79780276068039e-05
-1.8465592069153e-05
-4.0899609268074e-05
9.56325102705269e-07
-9.7452192904328e-06
-2.7311991458026e-05
-1.95170788583524e-05
-4.54432160136851e-05
-2.31935497513618e-05
-2.85475742976145e-05
-1.08844244653959e-06
-5.2741615702334e-05
-6.9794338570199e-05
-3.00437883895996e-05
-2.88115253086352e-05
-4.10942911977083e-05
-2.11974590157611e-05
-3.83124875992846e-05
-6.99863297265699e-05
-8.92000497276444e-06
-3.67206908898453e-05
-3.6499196581497e-05
5.50556420763207e-06
-1.23654055748077e-05
-2.34432535041681e-05
-2.55779506469202e-05
2.41471308590824e-05
-2.96841025483883e-05
-2.47546283647968e-05
6.74357595685656e-06
-4.25814039304379e-05
-0.000110667966402784
-4.31829064153591e-05
-5.07222006845764e-05
-3.32155122540604e-05
-5.52819774134094e-05
1.33220137012921e-05
-6.41324415355275e-05
-2.05517936868829e-05
-3.1025950215413e-05
-7.5034562666129e-06
-1.80623899671456e-05
1.58502239019033e-05
2.45049867057306e-05
-2.29194881404863e-05
-7.83652887119229e-06
-1.91865720140172e-05
-3.93871944536125e-05
-2.95049987325138e-05
-3.61407109900918e-05
-6.19395504350815e-05
-2.04328530599797e-05
-4.7182927857981e-05
-5.41966139461489e-05
-4.12631890964019e-05
-2.10514203142894e-05
-3.96521861912182e-05
-2.46618647358493e-05
-1.77814772958602e-05
-2.61979838568774e-05
-2.53596444647936e-05
-8.48260785397536e-06
-3.10269430016056e-05
-3.1101980511642e-06
-2.67696292157118e-05
-2.94170194235171e-05
-6.15097493836341e-06
-5.19944812419528e-05
-4.97980541332418e-05
-4.89784939324376e-05
-1.4565338777546e-05
-7.34229760625943e-05
-3.94782555458248e-05
-5.78390605610082e-05
-4.1286557193025e-05
-5.18562260652181e-05
-3.36212920335187e-05
-1.70013147955887e-05
-5.9851381778787e-05
-2.13899959301825e-05
-9.37419394052856e-06
-2.75314827064571e-05
7.84628728750735e-06
-2.43042435254996e-05
-6.10499871368545e-05
-3.36027014038334e-05
-2.4651612931532e-05
-2.32956594952297e-05
-1.77545977151205e-05
-1.40385086990504e-05
-1.93945928385819e-05
-1.60259419381802e-05
-6.9321243772883e-05
-2.19582370655968e-05
-1.40295796595919e-05
-2.12625553563269e-05
-5.86851339914818e-05
-4.66063460181741e-05
-5.07860648211629e-05
-5.28358792010706e-05
-7.12588479120182e-05
3.80941665752994e-06
-4.16932139396058e-05
-2.42935387087798e-05
-1.28966870817499e-05
-1.16860638080281e-05
-1.44666657803246e-06
-1.75418003891782e-05
-2.84424789301376e-05
5.45224389238206e-06
-1.30825599048431e-05
-2.18590998963688e-05
-4.31837548080878e-05
-2.82316651213852e-05
-2.51992932231799e-05
-5.14115966921829e-05
-2.27920598624196e-05
-5.19904854281751e-05
-2.77508286588343e-05
-3.25369581942887e-05
1.78611334883119e-05
-2.76612723365744e-06
-2.64608255844141e-05
-9.6747614591268e-06
9.30363597165102e-07
-1.38638075476149e-05
-2.18759931080738e-05
-2.26806164039392e-05
-5.58747506989118e-05
-2.29894423754547e-05
-2.23583503492662e-05
-4.87415580107877e-05
-3.90362337689799e-05
-1.42484767712891e-05
-3.38746744684207e-05
-4.9401763908313e-05
-3.67425146242321e-05
-5.09359470387675e-05
-1.49548149159928e-05
-4.7887075745231e-05
-4.72020403710737e-05
-2.27577265381372e-05
-3.85400923493853e-05
-2.83414118991967e-05
-3.5979673694704e-05
-2.96333733736991e-05
-2.94006720639947e-05
-1.22690501524621e-05
-5.63954064050462e-05
-3.42974976807895e-05
-4.35932775102241e-05
-3.87912073922321e-05
-5.09102188227737e-05
-4.17760184497467e-05
-3.13861233923304e-05
-4.31385488368804e-06
-4.06798584334334e-05
-4.0722697350561e-05
-2.44801800554795e-05
-1.73016241019345e-05
-3.94369666527576e-05
-1.24357026571648e-05
-4.20891733799366e-06
1.52627728593611e-06
-1.23152938351513e-05
-1.43980837030246e-05
-2.69209637829938e-05
-3.37247352903496e-05
-2.19394430451039e-05
-4.95699967384065e-05
-5.34627786735792e-05
-7.58077902612302e-05
-3.62911888287907e-05
-2.47025269222494e-05
-3.55901817525523e-05
-6.99002927172104e-05
-1.11559466201064e-05
-4.99715482664159e-05
-4.4514445044507e-05
-5.10548798432713e-05
-2.92419653616811e-05
-1.6473806740159e-05
-2.69396580907223e-05
-1.88550299839392e-05
-2.11001334489167e-05
-5.32568052654328e-05
-3.03206876985117e-05
-4.71978125651837e-05
-1.72075184841212e-05
-4.8032372640717e-05
-2.03901220733994e-05
-1.38337131962346e-05
-2.38263790726529e-05
1.29854957958936e-05
-8.23837391401894e-06
-2.46113031385986e-05
-7.31880624987637e-06
-4.70462883174258e-05
-3.33065144717079e-05
-1.19511948626709e-06
-1.81919735743326e-05
-2.1968204424091e-05
-5.79303259998093e-05
1.07857965520536e-05
-3.36673430142132e-05
3.05430599910689e-06
-4.13126604847082e-05
-4.4886361008581e-05
-2.33442334641478e-05
-6.23980987662587e-06
-1.42123483566489e-05
-2.71509880130258e-05
-2.18454982075005e-05
-6.98570694065193e-06
-1.24852629149382e-05
-4.87530205720965e-05
1.79754827106896e-05
-3.13331569109198e-05
-3.97314005932076e-05
-4.03414928882043e-05
-1.07802318907174e-05
-4.77250760720891e-05
-2.26142577701622e-05
-2.81436959055833e-05
-5.31299036451327e-05
-3.87187658619626e-05
-3.31764411041022e-05
-2.04503615971288e-05
-7.75381877862304e-06
-3.97034579809079e-05
-1.01334431603614e-05
-4.89872837322128e-05
-2.14981487823887e-05
-3.53570990263043e-05
3.7328958677031e-06
-3.53548926283944e-05
-1.50897789307895e-05
-5.39159161009152e-05
-3.81271133414834e-05
-2.7431569967123e-05
-3.37994045526897e-05
-4.40995099939999e-05
-9.21122929451068e-06
-1.45339040451889e-05
-5.88315608231577e-05
-2.92515636401511e-05
-3.38605207294528e-05
-2.30284978480298e-05
1.76109835692128e-06
4.81912234596778e-07
-8.49907926331296e-06
4.52473998146225e-06
-3.50815106080579e-05
-4.12906565962061e-05
-7.77866495095353e-06
-2.79035200231013e-05
-4.70680471456402e-05
-4.26654766694253e-05
-3.19564100318954e-05
-3.14452973086011e-05
-2.30347730924669e-06
-3.68583150233743e-05
-2.75437347845557e-05
-5.81986019982287e-05
-1.5949162191679e-05
2.14543253329978e-06
-3.84294344903736e-05
-3.09814758369575e-05
-1.45506660864075e-05
-2.74338794586819e-06
1.10856930829224e-06
-6.31877494687906e-06
-7.82949165013877e-05
-1.84980604119011e-05
-5.20457465944062e-05
-4.92357291714048e-05
-4.36122069994437e-05
-1.62562318662824e-05
-2.37566681842973e-05
-1.4340622861091e-05
-5.16310860608819e-05
8.72492562841578e-06
-1.92565084047053e-06
-1.17184562233199e-05
2.61337199271004e-05
-2.80884515541263e-05
-2.31117070094536e-05
-1.22487663622715e-05
-3.18870694451752e-05
-4.76483939952781e-06
-3.09428584883573e-05
-3.51588701063946e-05
-6.37783443293904e-05
-5.53858865057142e-05
-4.99697175244692e-05
-4.27243972252571e-05
-5.62272397859e-05
-5.9547100109912e-05
-3.56809638286858e-05
-5.45995507408187e-05
-3.55650763655052e-05
-3.21801329901228e-05
-3.00152603041271e-05
-4.00104825415564e-05
-4.87109523409113e-05
-2.60697077834083e-05
-3.01707520788207e-05
-2.51137084345643e-05
-3.19822509402849e-05
-3.33727745384307e-05
-4.37371945264854e-05
-2.10035164119141e-05
-1.97876214157068e-05
-5.3724748694527e-05
-4.42232906527926e-05
-3.28034037704538e-05
-1.72226043955735e-05
-2.2943777398435e-05
-1.82537280153602e-05
-5.19003121409747e-05
-1.8444823672198e-05
-1.48891365808879e-05
-2.56625055238701e-05
-5.92646466745577e-05
-3.10173390697481e-05
-5.39497100444164e-05
-4.54428486380188e-05
-3.03388594013611e-05
-3.03302805236267e-05
-1.7335240945741e-05
3.18532331831643e-05
-2.84436021029846e-05
-4.66226684033939e-05
-1.19514229791831e-05
-3.55076673635439e-05
-1.37668013537156e-05
-1.75889232054868e-05
-3.05463363819505e-05
-2.07106049873658e-05
-2.44677162241311e-05
-3.21289367753898e-05
-7.6875988681256e-05
-4.27398002447778e-05
-4.91840767538101e-05
-5.04881987575015e-05
-3.68805079177576e-05
-1.31522299614938e-05
3.30694956706544e-06
-1.97823330335905e-05
-2.90319109834006e-05
-2.15227137842038e-05
-3.67887618207929e-05
-3.22385663560812e-05
-3.13288987841366e-05
-5.46624514048455e-05
-3.94492785189197e-05
-2.06184214526246e-05
-2.90541664764121e-05
-2.2727824632544e-05
-1.44102407678567e-05
-3.66941334863652e-05
-1.80899117288851e-05
-4.27340332819024e-05
-1.1717138825949e-05
1.63291234475992e-05
1.49382413381406e-06
-5.68819371702074e-05
-5.20469317480429e-05
-7.32407876790267e-06
-2.2643890879797e-05
-6.34722588744484e-05
1.30591917891081e-05
-2.19913340373431e-05
-6.99243608503881e-05
2.53996003175343e-06
-4.31546886998331e-05
-6.35822851416056e-05
-1.31247493629746e-05
-2.54080268733939e-05
-2.83280315188512e-05
-3.32439577613065e-05
-1.99245141281689e-05
-2.77266168434601e-05
-2.67975406954172e-05
-2.45664447471337e-05
-1.44212138557808e-05
-4.84219366780737e-05
-1.79041332878195e-05
-2.12600767202165e-05
-1.8049697926959e-05
-2.90158088698644e-06
-1.2364239686413e-05
-2.24991120961294e-05
-1.40531275037699e-05
-2.17579854309739e-05
-5.42840361947205e-05
-2.86762570406308e-05
-2.70412345492814e-05
-6.9066786697461e-05
-3.67867669169012e-05
-3.47202416780344e-05
-4.33987645838202e-05
-7.48360640613515e-05
-9.25776318961969e-06
-5.2682405196173e-05
-5.33658802734061e-05
-4.28772685397246e-05
-3.52374367789876e-05
-5.38825911987208e-05
-3.63954307651682e-06
1.42475536019493e-05
-1.20704984534181e-05
-2.2340833356684e-05
-4.94505504580679e-05
-3.05823337459079e-05
-2.98839911591501e-05
-1.15338902708472e-05
-6.0466921551532e-05
-3.91166482063028e-05
-1.58400242447591e-05
-3.02254967929025e-05
-6.62108189478776e-05
-1.62345722896626e-05
-3.2695432659256e-05
-5.39787532036652e-05
-4.27456101083499e-05
-2.30091801874116e-05
-6.45466639596832e-05
-1.31925018384259e-05
-3.88560131525513e-05
-3.04306246922112e-05
-5.19335701454319e-05
-3.9622028205357e-06
-3.95676439309639e-05
-6.07324098894831e-06
-3.15705987999564e-06
2.20425316550659e-05
-3.73026975667931e-05
-3.55715759998492e-05
-2.07032319357434e-05
-4.35830746258607e-05
2.42793436776315e-06
-1.70090567018604e-05
-3.97446754402846e-05
-2.87192714230242e-05
-2.91101380068703e-05
-5.914584322681e-05
-5.29808575034991e-05
-2.46864256985692e-05
-1.50043664429163e-05
-7.98588169726595e-06
-4.89462777490242e-06
-9.37869563997838e-06
-1.69369022486015e-05
7.5965386248193e-06
-3.46003942595316e-05
-6.65343768311451e-05
-1.84607814876832e-05
-6.02025217807858e-05
-4.4108413131988e-05
-5.14640582867368e-05
-4.96609024734067e-06
-3.84503756315625e-05
-4.78080782656185e-05
-3.66728724116635e-05
-1.25202036797308e-05
-7.07688932708305e-05
-4.60050647989026e-05
-1.06373963381617e-05
-2.7700818523114e-05
2.51868573937513e-07
2.33804479994299e-05
-1.43557991005135e-05
-4.97596685344458e-05
-2.6659180345584e-05
-4.13560859030067e-05
-2.19137337769374e-05
-2.79165700306674e-05
-6.46450798085817e-05
-8.88960892153328e-05
-3.52142737940224e-05
-5.29258670365252e-05
-1.62556287694288e-05
-5.21547683228728e-05
-5.48407696484355e-05
-1.61724719384186e-06
-5.118104657534e-05
-2.71228155339646e-06
-2.27865790134862e-06
-1.97324457263602e-05
8.18227799741577e-06
-2.65716026019942e-05
-2.83011164117822e-05
-3.50355647906792e-05
-1.86012077045245e-05
-5.29353055106985e-05
-4.41344502249661e-05
-4.51082783788916e-05
-7.27272925131548e-05
-3.9949937990299e-05
-3.42214653954216e-07
-3.89932853484732e-05
-5.80899148411547e-05
-2.92835528313784e-05
-1.80437886747351e-05
-2.87105280931559e-05
9.64707117696312e-06
-4.19504214172253e-05
-1.97279400754196e-05
-2.41175198682009e-05
-2.67629303012304e-05
-3.23639744913066e-05
-1.98025246425559e-05
-1.87612279343261e-05
-3.34757980251856e-05
-1.49757288412554e-05
-2.59103644990458e-05
-3.80850844910971e-05
-1.48043703085621e-05
-2.51067804405195e-05
-4.42384205642955e-05
-5.12359503730154e-06
-3.70126720498909e-05
2.6048533093358e-06
2.66684750732591e-06
-1.37535361121686e-05
-2.77418690604322e-05
-3.34293158734357e-05
-2.86638119939896e-05
-9.85813486280667e-06
-4.45273142715141e-05
-2.09834823721924e-05
-2.07735667080522e-05
-2.8915300824702e-05
-1.08641859218295e-05
-2.45060537447631e-05
-2.65000367184283e-05
-8.57884721633525e-05
-4.85391101721169e-05
-4.99433366651814e-05
-1.52841910809447e-05
-1.29589965975788e-05
-4.2042603576215e-05
-4.29245382442996e-05
-2.14005219702505e-05
2.38199427408789e-06
-2.67506478835182e-05
-1.534811352017e-05
7.68025507542507e-06
-1.44193577257677e-05
-3.42765742383787e-05
6.74071719703725e-06
-3.86000851572302e-05
-2.66148353175058e-05
-2.9485661168486e-05
-3.73221791603206e-05
-4.8081964752963e-05
-3.01973222983371e-05
-4.26387671304219e-05
-6.0970288459649e-05
-6.98393172187061e-05
-6.32071527189375e-06
-3.57783908501257e-05
-4.23919494572193e-05
-2.8976726381529e-05
-2.73731083187988e-05
-5.75808274996772e-05
-4.18930156942868e-06
-9.10760857281236e-06
-1.51817623862183e-05
3.31423472191529e-06
-6.0480380428691e-06
-2.09289010294352e-05
-2.92363220608182e-05
2.98919411345733e-05
-3.8829572158965e-05
-2.90582885492312e-05
-3.58142708981308e-05
-1.08875125071298e-05
-6.02558891202826e-05
-4.04164556604826e-05
-2.78900633440038e-05
-4.30761009371181e-05
-5.94866348133553e-05
-2.60289065564983e-05
-6.49924038157663e-06
-5.099876080396e-05
-1.59482325482437e-05
-3.07008211783198e-05
-1.69462671029038e-05
-4.089262151635e-06
-1.94053826704191e-05
-6.68747882547228e-06
-4.65345556313047e-06
-3.00861855174086e-05
-1.44255156232956e-05
-2.59561241336841e-05
-1.15871458274058e-05
-3.49613595332031e-05
1.83236689957088e-06
-5.86460031652605e-05
-2.80993782697618e-05
-2.07772833315265e-05
-2.02075868760226e-05
-1.53862977442792e-05
-1.91895815294968e-05
-2.55970512345651e-05
8.34885496595984e-06
-4.42185331462052e-06
2.12436125042995e-05
-5.50679201051568e-07
-7.17190879853491e-05
-5.55648712593454e-06
2.53013367426515e-05
-4.53051149924834e-05
-1.86112325564849e-05
-4.75140835111651e-05
-4.87281186696137e-05
-6.46922028130783e-05
-2.73713131242143e-05
-4.49292180567958e-05
-3.44199652046135e-05
-1.55855415340069e-05
-1.57331753824901e-06
-4.53428186178118e-05
3.90726721621375e-06
-2.23290063545889e-06
-5.84853671988775e-05
-5.78443668572316e-06
-1.2858256742587e-05
-3.28568026558862e-05
-1.97400822885427e-05
-2.98699474153913e-05
-1.21536301936637e-05
-2.57441032823552e-05
-2.01983131753441e-06
-4.82193036098947e-05
-2.63197400466027e-05
-1.81928869210303e-05
-3.40179597692475e-05
-5.37881862637545e-05
-1.21495603346882e-05
-3.39897974961132e-05
-2.57949849722069e-05
-1.1056757196597e-05
2.27590532642847e-05
-3.02790540441186e-05
-1.79185722075754e-05
-3.02939334879852e-05
-5.03708839142119e-06
-9.71427389119405e-06
-5.12582356633135e-05
-6.03159541903415e-05
-2.04405035526593e-05
-4.96558336581668e-05
-2.50217482306615e-05
-4.71346306771901e-05
-5.23275887182092e-05
-4.7527711471614e-05
-4.57670880161171e-05
-1.0471348159809e-05
-3.96325601631477e-05
-1.11069078277377e-05
-6.73612483648357e-06
1.08455140955459e-05
-8.55623306887725e-06
9.96058201172065e-06
-2.90970777544546e-05
-3.68398991885988e-05
-3.34558795108569e-05
-3.38613618133543e-05
-5.00686673234384e-05
-1.54484923963685e-05
-4.61225842111384e-05
-2.80175543622896e-05
-5.42312865412445e-05
-1.38703163845094e-05
-8.43078599171537e-06
-2.02001348758676e-05
-2.59427057020709e-05
-8.92961510416498e-06
6.551077869213e-06
-8.96207640575845e-06
-1.39456191917187e-05
-4.26616481936083e-05
-2.04296394415053e-05
-3.67599509799163e-05
-3.2404295686424e-05
-3.98055195223445e-05
-2.46977502026325e-05
-2.53185585911361e-05
-1.68183759232052e-05
-2.32065721128027e-05
-3.53874076742623e-05
-2.91588132438398e-05
-3.32851116470115e-05
-1.6034477424186e-05
-9.03133119227147e-07
-6.98749981917249e-06
-2.31478571123393e-05
6.78290787386802e-06
-5.26639707709967e-05
-1.7169920540585e-05
-3.8102377535645e-05
-5.20826927906072e-05
-3.2321887744472e-05
-2.35594892777995e-05
-3.79788862841787e-05
-6.80386144074093e-06
-3.77773682121957e-05
-2.37807313659611e-05
-1.73295433848121e-05
-3.13314443259033e-06
-7.35725036901711e-06
-1.06305815929342e-05
-3.50036336027199e-05
-3.5836533485224e-05
-2.12424334373119e-05
-3.69891148031387e-05
-3.51312162640612e-05
-1.48936443710958e-05
-4.34964187293902e-05
-6.62302986668712e-05
-1.30087429894426e-05
-3.44126704512128e-05
-3.09112638535804e-05
1.39437080616686e-06
-2.11127352289987e-05
-6.5464202638646e-05
2.87617786254793e-06
-3.26895130072707e-05
-2.02843562907869e-05
-2.47241113836607e-07
9.71413897840988e-06
-6.02727805335013e-05
-2.1551995535601e-05
-4.42607735617618e-05
-3.38927677354472e-05
-2.9203436360584e-05
-2.59217975975716e-05
-1.12704676845463e-05
-5.39042597971547e-05
-1.11866585949406e-05
-6.9141984968699e-06
-3.83487384918803e-05
1.65524641492548e-05
-1.1758775803381e-05
-3.22557139891926e-05
-1.52120565417113e-05
1.28322174765488e-05
-5.67853645966911e-05
-2.85639405474294e-06
-2.35552508153545e-05
-1.9302604078691e-05
-2.80191700973017e-05
-2.96011677993932e-05
-5.23412765476474e-05
-1.95876572184783e-05
-9.10765684406792e-06
-4.93490446463689e-05
-5.28283812806539e-05
-1.17606415059655e-05
-5.64755449962199e-05
-3.76212221685971e-05
-4.2945997363193e-06
-3.67477274534314e-05
-5.52016792984264e-05
-1.880233787217e-05
1.03831115143364e-05
-3.76863241190527e-05
-2.48646968842005e-05
-1.98683451846692e-05
-5.90029301668827e-05
-2.3766338199323e-05
1.71097661640735e-05
-2.61379257212717e-05
-4.58574652046583e-05
-8.20398985203328e-05
-6.1938961468132e-05
-8.23129364833495e-05
-5.11603127775943e-05
-6.07330537552458e-05
-5.64732500589945e-05
-2.71490673922334e-05
3.86863752161641e-06
-3.14356120547459e-05
-5.66904945174618e-05
-1.06933503542191e-05
-2.9887022839657e-05
-3.04551699887471e-05
-2.88489668557771e-05
1.04236770105709e-05
-4.55612208004684e-05
-6.2716191509411e-05
-2.88290761079593e-05
-1.09217407371878e-05
-1.56572421887718e-05
-3.28610597675895e-05
-4.94838835473446e-05
-4.28529525800873e-05
-2.63027958874588e-05
-3.61665853497196e-05
-6.5095411911547e-05
-5.49953302175603e-05
-2.09541146827924e-05
-3.32048239725787e-05
-3.55973157272155e-05
-7.86289705536764e-06
-1.2450692222249e-06
-3.3268540016969e-05
-3.80387330706581e-06
-2.63933878080715e-05
-4.16954309078029e-05
-8.22016616137469e-06
-5.52608097151452e-05
-6.77311474086696e-05
-3.23929089755208e-05
-1.67539837658422e-05
-4.76850221566553e-05
-1.5899425265543e-05
-4.58834182182237e-05
-3.54052156909082e-05
-8.96896087000012e-05
-2.13143670744153e-05
-3.4780230419436e-05
-5.66223775565895e-05
-2.27695268342228e-05
-1.48190154496209e-05
-1.18373887397391e-05
-2.70470701913108e-05
-6.79770633043037e-06
-5.75107771528113e-05
-3.82280810381988e-05
2.00550989946606e-05
-2.51156508340504e-06
-1.61792738036874e-05
-3.8677343534628e-05
-2.65438718067156e-05
-3.92300404299687e-05
-9.34884111388557e-06
-5.01183288296877e-05
-4.32388923087709e-05
4.19539955764391e-05
-1.91325891532782e-05
-2.73908761255598e-05
6.97755401993219e-06
-1.41643586310873e-05
-7.43390463545421e-05
-5.37444294999096e-05
-2.60680262763317e-05
-3.1266200129895e-05
-4.3607282575492e-05
-1.70993846582067e-05
-2.65051873710791e-05
-5.6814413409103e-05
-5.44905262866416e-06
-1.51746335772325e-05
-6.81268271741379e-05
-3.18501422375158e-05
-5.11339430056254e-05
-2.23020462591468e-05
-1.58131814716421e-05
-5.48399695600524e-07
-2.76961620261526e-05
-6.37199940977745e-06
-1.39030283994677e-05
-3.08780132398033e-06
-4.37919188111392e-05
-4.62665690743706e-05
1.03446299822034e-05
-1.91780889651184e-05
-4.1913154102212e-05
-2.45061440685622e-05
-4.20637748215363e-05
-5.17552463538603e-05
-1.7261156215592e-05
-6.53590180036243e-05
-5.05174289922363e-05
-2.47253055936336e-05
-4.37388259082242e-05
-5.30076686953792e-05
-2.21575229972736e-05
-2.07472314622828e-05
-2.88869177366474e-05
-3.61986616541134e-06
-9.66411554030579e-06
4.52430469626526e-08
-1.73643285225837e-05
-4.28488891739004e-06
-4.19420722389355e-05
-3.21690488036142e-05
-4.61227410777489e-05
-4.86402013133367e-05
-7.09211125553862e-05
8.72097230690246e-06
-2.41258221615661e-05
-1.26282627869771e-05
-3.29114812192439e-05
-3.92613478011921e-05
-2.31399017337826e-05
-2.36073964925987e-05
-4.70451360397339e-05
-3.95624185013173e-05
-4.45368216403418e-05
-1.15812963103823e-05
-2.19056774864186e-05
-1.72945703901158e-05
-3.56877209807585e-06
-1.46521497139662e-05
-8.5477550340529e-07
-1.78815423713473e-05
-4.45045395345965e-05
-5.41748747817079e-05
4.32528395123005e-06
-1.35083016377659e-05
-2.69069034036134e-05
-2.82386231842796e-05
-3.00141273667764e-05
-2.65043555649401e-05
-4.7924920235789e-05
-1.45940895272296e-05
-2.67225196210235e-05
-5.2760480267075e-06
-9.41557576877938e-06
4.88132562694712e-06
-5.88149500580434e-05
-1.52218756938578e-05
-2.78974244473974e-05
-5.20769427947843e-05
-2.38305380169442e-05
-3.74629405090488e-05
-1.21642417276507e-05
-3.80133038681476e-05
-2.63823726393906e-06
-1.28049400474748e-05
-1.03921749928723e-05
-3.65143485870483e-05
7.17584082985984e-07
-6.79042116586754e-05
-5.04568161244364e-05
-1.55722851285045e-05
-5.4732954530102e-05
-3.15106721755792e-05
-2.57048838310255e-05
-2.72262292610537e-05
-5.97888192800872e-05
-1.00993717121672e-05
-3.05677228912308e-05
-8.08068638688214e-06
-1.43685962954757e-05
1.17208757240319e-05
-2.92300186059727e-05
-3.64179297223629e-05
-2.00623072094637e-05
-3.53032062825541e-05
-3.25419970964595e-05
-3.99197165402766e-05
-6.6222450665316e-05
-3.0340630036957e-06
-4.44915415499694e-05
-3.60193362222103e-05
-2.90598592356736e-05
2.69101059583197e-05
5.22019203469259e-06
-4.80989071215407e-05
-3.37342315373753e-05
5.8157647305122e-06
-2.52951504993906e-05
-3.1323146612976e-05
1.22963236765824e-05
-1.72279304802724e-05
-3.8372790787075e-05
-3.58072556745558e-05
-4.64117229610835e-05
-7.68532777617722e-05
-3.19842038429323e-05
-6.01195772589807e-05
-4.41958755857697e-05
-7.54699754571517e-06
-1.94253776020207e-05
-2.3122403627725e-05
-1.33180604538192e-06
1.45395407889118e-06
-3.14906296359479e-05
-2.62010642262427e-05
9.64983403920402e-06
5.87293186798191e-06
-4.35433662918328e-05
-3.73337124030913e-05
-2.89935149995255e-05
-5.67468348041785e-05
-4.69424118471819e-05
-5.0442205397705e-05
-7.25718858153167e-05
-2.66052360723109e-05
-2.00059347644945e-05
-7.33260982222173e-05
-3.30838972748794e-05
-3.711691467099e-06
-3.72736983449002e-05
-3.40174126746189e-05
5.64192856754884e-05
1.01567220864632e-05
-4.83788874892988e-05
-4.5256524600393e-06
4.4012249232402e-06
-2.73021699971329e-05
-2.16160018050568e-05
-4.41668023214567e-05
-2.59164238839562e-05
-3.56308144594764e-05
-4.28230295921162e-05
-6.30930703970534e-05
-4.14828946777371e-05
-1.87533712696906e-05
-4.26387618864205e-05
-5.85056936909638e-05
-3.39211555615384e-05
-2.58471588784353e-05
-3.11194692049243e-05
-1.68216556753646e-05
-3.90153801717841e-07
-2.57913352702968e-05
-2.10003491950733e-06
-6.31760354359494e-06
-2.73117046297827e-05
4.27507534147557e-06
2.4507364051978e-05
-2.88980024541095e-05
-5.38638122482805e-05
-9.31289172204307e-06
-1.75726003497377e-05
-6.5700075244772e-05
-3.63693497509947e-05
-3.89040968123411e-05
-4.82688880654279e-05
-7.11363264682876e-06
-2.04574005893038e-05
-4.96184602321e-05
-1.44716430658429e-05
-1.32150320583952e-05
-3.52359975772093e-05
-4.24374295678897e-05
1.93228956933933e-05
-2.64436639221629e-05
-3.85728635921655e-05
-1.61264384737341e-06
-6.88826471557633e-06
-5.94064860274762e-05
-3.41572471949976e-05
-1.82819344108905e-05
-5.56718910407077e-05
-4.93564304597249e-05
-1.72985090007348e-05
-3.63306472028136e-05
-6.00754150400894e-05
-2.20203116711353e-05
-3.24084221539184e-05
-4.12992723195549e-05
3.40352420166142e-06
-1.32131254564444e-05
-2.79967165767788e-05
-1.86809195268259e-05
-4.08523688806646e-06
-2.01170965469397e-05
-4.3285469234983e-05
6.65276863944625e-06
-2.59580450221002e-05
-5.06020740858425e-05
-1.82119634437459e-06
-3.78863605119678e-05
-4.50006304863245e-05
-1.54179228833133e-05
-3.61264769315958e-05
-5.85380531419347e-05
-3.76871349286641e-05
-1.9749908236511e-05
-6.53271632753189e-05
-3.11383845879393e-05
-1.13566454496178e-05
-3.34289836390209e-05
-2.62530754627935e-05
-4.2758720147918e-06
-2.33280905558685e-05
-1.78723150842451e-05
-1.63129784274409e-05
-1.7831279650406e-05
-2.22173133642078e-05
-1.75277609352804e-05
-1.52185698435487e-05
-5.30057176449927e-05
-1.39278967382033e-05
-2.88507648483109e-05
-2.80879295792043e-05
-4.496970745971e-05
-4.93674408302916e-05
-1.07054759839944e-05
-2.55358252347627e-05
-1.49948826672423e-05
-2.61339931894532e-05
-1.09116813501314e-05
1.69904395584025e-05
-2.79075202195417e-05
-9.2074754379432e-06
-2.06877451890691e-06
-1.17660497383202e-05
-5.02206961739613e-05
-6.64078016790029e-05
-1.6263653337431e-06
-4.22547734651689e-05
-7.28496716450878e-05
-2.38361478173348e-05
-4.36518508902434e-05
-5.68218687866813e-05
-4.15610351336882e-05
-4.53456192076105e-05
-5.82561337430104e-05
-2.22568323743066e-05
-3.52089488108707e-06
-4.2259544216741e-05
-5.3369362119937e-05
-1.68289297150365e-05
-4.64731260864324e-05
-3.40356843437282e-05
2.53425313535475e-06
-2.41091593933418e-05
-4.90514631602955e-05
-2.11709038904259e-05
1.85741181071895e-06
-3.63193012917874e-05
-3.67369268948394e-05
-3.57278748046419e-05
-5.95316871686092e-05
-4.56115985370481e-05
-2.71959380562687e-05
-4.5173713983686e-05
-4.74964506925722e-05
-2.09254237388411e-05
-2.61911099421421e-06
-1.65556396130287e-05
-6.79565072832758e-06
-1.43388629968506e-05
-2.34472629147332e-05
-1.61023332286479e-05
-9.07953799141037e-06
-4.96543353427124e-05
6.67743384040175e-06
-3.5219812297494e-05
-4.0178732866515e-05
-3.51200648551415e-05
-5.40992081589204e-05
-4.46577318677978e-05
-6.60045825163666e-05
-2.08292631900098e-05
-2.64462728096359e-05
-4.18377441851906e-05
-1.0677981092389e-05
6.5717559080643e-06
-1.92431780910836e-05
-1.53993622452338e-05
-2.58195691559558e-05
-4.2108398768137e-05
-2.10156319540743e-05
-4.22864353478158e-05
-1.24544750849443e-05
-6.40514162220499e-05
-2.46427562051807e-05
-3.25470717266653e-05
-3.99583232191551e-05
-4.58676191135262e-05
-4.80705523119264e-05
-2.99152490074479e-05
-2.97643374236687e-05
1.41849390527762e-05
-4.92626519300243e-05
-1.3444016048723e-05
-1.92754999598319e-05
-5.06413825868466e-05
-3.71500362421903e-05
-2.88612624847843e-05
-3.54159064177558e-05
-5.3830263398279e-05
-1.88118036659967e-05
-3.64966794344247e-05
-7.67447356337033e-05
-5.10489576529718e-05
-2.22760777002202e-05
-5.73609675085168e-05
-5.6644642521551e-05
-3.66791123690565e-05
-1.46364361589848e-05
-3.58689683523758e-05
1.61538059551351e-05
3.64466066949832e-06
-3.5426701943132e-05
-4.00361873214621e-05
-4.0119023027862e-05
-7.9115876511004e-05
-2.66858515816583e-05
-4.12023672840581e-05
-4.61440808048011e-05
-2.84655115490072e-05
-3.42494216960949e-05
-1.645910698786e-05
-1.5653544933267e-05
-3.8879695324245e-05
-5.47951103862694e-05
-2.9639836037928e-05
2.35645115080554e-05
-2.3650750626557e-05
-4.67486053198565e-05
9.18255405483687e-06
-4.30829892197845e-05
-2.98082586546069e-05
8.0387795227987e-06
-2.48294323877396e-05
-1.71274621182188e-05
-2.7146413345917e-05
-2.61159808267333e-05
-6.9331491181252e-05
-3.97269343598579e-05
-1.46323266124573e-05
1.7904229800726e-05
-3.48428008938752e-05
-2.75162610791174e-05
-2.3440922608878e-05
-5.12469530521628e-05
-2.26839293935094e-05
-1.92348655642284e-05
-2.80285274238111e-05
-3.54802327153679e-05
-1.34586642759162e-05
-3.39491795370258e-05
-3.56658354958693e-05
-1.99194780132758e-05
-3.3779242165944e-05
-5.15054000384555e-05
-7.88351633831029e-05
-1.54027688535604e-05
-1.68221367368674e-05
-3.89419750161051e-05
-4.34698748913176e-05
-2.3906733519331e-05
-1.51969364278149e-05
-3.21033406034428e-05
-6.07513936493552e-05
-1.63872602397716e-05
-6.75800192988133e-06
-1.76591827511665e-05
-2.07684024494435e-05
-1.76911815859317e-05
-1.37097526462078e-05
-3.71231506800773e-05
-1.95259000935385e-05
-3.94238005438471e-05
-3.80436142305421e-05
-2.904261912092e-05
-3.9195830537597e-05
-6.06018264816613e-05
-3.24091619708847e-05
-7.4503996383952e-06
-7.07053252834273e-06
-3.74055772094736e-05
-3.70683823751949e-05
-1.68067025060731e-05
-4.6609586513335e-05
-2.43590176456604e-05
-2.47570125812008e-05
1.51816292325302e-05
-1.84997887950101e-05
-2.13718634853595e-05
-1.07314012408219e-05
-1.52787789901366e-06
-5.91754088652874e-05
-1.91015666285347e-05
-5.0309442825076e-05
-2.04869709184118e-05
-4.16228737105971e-05
-5.91825326009622e-05
-1.86486435562911e-06
-2.15665617415572e-05
-5.92401142876568e-05
-3.30745776580794e-05
-3.30698033672639e-05
-4.59199172404968e-05
-4.43511742090722e-05
-2.00468660961975e-05
-7.33021868192133e-06
-2.59136727440239e-05
-1.20866455227606e-05
5.8078895718411e-06
-3.24296693296888e-05
-1.47638386625482e-05
-2.82759986620309e-07
-3.6581010056233e-05
-6.75879140015714e-05
-2.85938277360879e-05
-2.62363715199778e-05
-2.94937868748617e-05
-3.0198704929396e-05
-4.43491792849193e-05
-1.88582277405806e-05
-1.16667432955721e-05
-2.28188314799136e-05
-4.33726821886118e-05
-3.54440355876283e-05
-1.90250479351889e-05
-1.0707644487714e-05
-5.8145319425466e-05
-1.63558625967994e-05
-3.45082437334326e-05
-2.68641689948223e-05
1.21898199493848e-06
-1.80348991887785e-05
-3.74268839714087e-05
-9.46846249306398e-06
-1.8100163096726e-06
-4.14214103970894e-05
-1.70129121451061e-05
-2.11242470125709e-05
-3.5480337484039e-05
-5.15376871794614e-05
-3.42872467330533e-05
-2.81397885157287e-05
-2.97400437080842e-05
-2.94386085105644e-06
-2.65015935461127e-05
-6.09901900997468e-05
-4.38089276761699e-05
-1.8322964803591e-05
-2.26003186852443e-05
5.30538205436652e-06
-3.24255565997521e-05
-2.28251031070042e-05
-3.68764425005335e-05
-1.88887114845661e-05
-8.04633185474248e-06
-1.46759666171608e-05
3.94450094035021e-06
-3.0664572772368e-05
-3.10376168980271e-05
-1.53116693878959e-05
-1.30247413222171e-05
-2.87057006991995e-05
-4.43400118398025e-05
-9.05235422151202e-06
-4.69602183745467e-05
-2.93115289643996e-05
-6.07710280993311e-05
-3.4076133888367e-05
-1.09619368085544e-05
-1.89133289527185e-05
-7.32120538011034e-06
-1.10004401383264e-05
-3.74297944184983e-05
-1.8933126431174e-05
-2.17447824699504e-05
-3.53284459304628e-05
-2.83723657355746e-05
-2.51327757711537e-05
-1.22061294229479e-05
-3.89586460971016e-05
-3.14190233099591e-05
-4.46382148215079e-05
-3.84663548663284e-05
-6.71343041541343e-05
-4.50759950984345e-05
-1.55163134961927e-05
-2.13353531656494e-05
-4.00270259594999e-05
-9.71538384314847e-06
-1.32115072942138e-05
-5.48775405160948e-06
-3.56781480482039e-06
-2.98560229438337e-06
-3.59964634990562e-05
-3.81876419686528e-05
-4.97799119736774e-05
-3.25425146051024e-05
-5.36386796669403e-05
-4.85235332517975e-05
-2.1906253580278e-05
-4.72820982295172e-05
-3.17307727281608e-05
-2.59704203929799e-05
-3.25719219915111e-05
-2.11777627470794e-05
-1.3199242041943e-05
-2.78092502027638e-05
-2.25495260062728e-05
-4.16598695789213e-05
-3.32834555180613e-05
-1.44387044371611e-05
-1.84292400133697e-05
-4.86879991735456e-05
-2.67388683849327e-05
-5.72154981944893e-05
-2.34297179385844e-05
-5.44892381699721e-05
-3.26264695471404e-05
-1.10570838615719e-05
-6.49972327010197e-05
-4.68463090054789e-05
-4.13363683787247e-05
2.76178613755015e-05
-3.90330671143581e-05
-1.02118696827298e-05
3.36804993745062e-06
-3.38020140158574e-05
-3.21825739680375e-05
-1.25694724388918e-05
-2.88220997481552e-05
4.5419193056475e-06
-3.43113239094587e-05
-7.54574485289973e-06
-4.52460772985945e-05
-2.65135036069294e-05
-3.89647915132182e-05
-4.22253698550572e-05
-5.77927280304174e-05
-3.04244229006653e-05
-3.36057621423821e-05
-5.82474361960483e-05
-3.73400824881201e-05
-4.96164023680325e-05
-5.59391996707781e-05
-2.43585688755108e-05
3.69792863324672e-06
-1.90344263554654e-05
-2.01637886483275e-05
-5.04979822485582e-05
-2.06081216259906e-05
-2.66042099770582e-05
-1.96861540022212e-05
-4.22485978869878e-05
-3.5155017956152e-05
-1.32669670034285e-05
-1.64875536410863e-05
-4.6065912995376e-05
-4.23524985334677e-05
-4.27297318885669e-05
-5.08803707596261e-05
-3.55149879406832e-05
-3.71954902600278e-05
-3.18168096415224e-05
-4.62514767107893e-05
-1.97631947516277e-05
-2.50025606771311e-05
-5.35604740535013e-05
-2.7894916307673e-05
-5.73176763140126e-06
-2.58747562799982e-05
-3.70362420153017e-06
-2.0614028943987e-05
-2.61476641936885e-05
-2.28324920699892e-05
-2.28662568907205e-05
-3.91156750422932e-05
-4.12667797695805e-05
-3.00528409658051e-05
-3.27629535306078e-05
-3.81749660207032e-05
-4.43772588689668e-05
-3.34463142008411e-05
-3.87567605317185e-05
-3.11984371648321e-05
-1.42774508831482e-05
-3.60793479824405e-05
-3.91473449675328e-05
-2.74645808411964e-05
-3.17896733057897e-05
-5.02775999930078e-07
-2.91416066561669e-05
-3.94112201071352e-05
-3.25131529978762e-05
-1.22436992899589e-05
-2.12965958204435e-05
-1.90638072772516e-05
-1.78464106873641e-05
-4.84110345679293e-05
-4.4804124734343e-05
-3.07840617091173e-05
-5.16972963013455e-05
-2.89359892881777e-05
-4.15712756872168e-05
-1.32914588112769e-05
-4.29648045873541e-06
-1.61055680288413e-05
8.16350387068967e-06
-3.13153554202002e-05
1.34434214825768e-05
-2.1368476783058e-06
-3.65255275571177e-05
-2.38130264536935e-05
-4.04591713079583e-05
-3.54055383484517e-05
-2.43404639329637e-05
-4.0806959559437e-05
-4.93921334114503e-05
-6.20411776616707e-05
-2.80512670033824e-06
-4.47226651477294e-05
-3.20458166602414e-05
-4.2554254126927e-05
7.30600119452842e-06
-4.23844545634095e-05
-1.53411821361021e-05
-2.10796676261941e-05
-1.92761838163095e-05
-5.84774113687308e-05
-2.99511866384356e-05
-2.05840425053608e-09
-3.52376269773249e-05
-2.91027508870716e-05
-1.38102041066229e-05
-3.9949713397208e-05
-5.1080151435887e-05
-2.61719869053692e-05
-3.47534125309041e-05
-5.11166472418988e-05
-9.2302462456516e-06
-6.25095967341334e-05
-4.72410735427565e-05
-4.68557102154671e-05
-4.04803341728159e-05
-2.57493301755084e-05
-1.62755063692189e-05
6.3664738065834e-06
-1.66794920020941e-05
-4.6095711805124e-05
2.57246650335893e-06
-2.66876987601009e-05
2.08249703403317e-05
-2.77902412928876e-05
-2.71386769799042e-05
-5.55607197172036e-05
-4.85035602601231e-05
-3.67348151083676e-05
-1.28991982111181e-05
-2.85019377435736e-05
-2.50930349702499e-05
-3.93791648250913e-05
-3.66800235018693e-05
-3.36903975903079e-05
-9.54572372023479e-06
-4.31928296288557e-05
-5.16924823105881e-05
-2.12216009742379e-05
-4.65917852083786e-05
-2.79851037495505e-05
3.93969241028665e-07
-3.82751667566226e-05
-6.23013212521589e-05
-3.63731805125559e-05
-2.91428685474907e-05
-5.17214962628492e-05
-1.71028021077915e-05
-8.68567144805481e-06
3.15106701396855e-06
-4.2323341611154e-05
-3.20073137009641e-05
-2.02357461008568e-05
-5.89636593047387e-06
-2.35476578198964e-05
2.39379084334769e-05
-3.32522247785709e-05
-2.23209197020801e-05
-2.41442295095248e-05
-2.80317048909856e-06
-1.45239717316165e-05
-2.08643920079813e-05
-3.64872642588696e-05
-1.83701490033607e-05
-7.2928827224032e-05
-2.06083390376488e-05
-5.04542280272719e-05
-3.60645761182583e-05
-3.2065615408919e-05
-4.75046793259048e-05
5.07079918206095e-06
-1.60996900162374e-05
-1.25624101515934e-05
-6.70496730386019e-06
1.16879138837687e-05
-3.11092740694785e-05
-5.28656046195603e-05
-1.63784807192837e-05
-6.86373396700632e-05
-5.46609756573343e-05
-7.25836707154225e-05
-1.75304648968469e-05
-3.24907117329024e-05
-2.93640578338914e-05
-2.88707869676517e-05
-2.27082806008834e-05
-3.9220288989045e-05
-5.63515604621826e-05
-9.93346791171703e-06
-2.3790028209232e-05
-4.87032864363558e-05
-7.4583902453842e-06
-1.86834182607837e-05
-2.546810260632e-05
-3.56990378644243e-05
-5.14861877553874e-05
-1.21179289500566e-05
-3.35912313235806e-05
-3.82557097166685e-05
-3.44550485221819e-05
-1.35337629195192e-05
-5.60820354393192e-05
-2.26985494300737e-05
-4.66787000929054e-05
-2.53790255373955e-05
-1.11994455846531e-05
-3.91250514965803e-05
2.85540646105519e-06
-1.40084676718411e-05
-2.60917704603092e-05
-1.519177993681e-05
-9.34085549769656e-06
-7.61759956814594e-05
-5.04312817593612e-05
-1.03910301374795e-05
-4.35706086286726e-05
-2.38514229617332e-05
-2.32823686726472e-05
-2.93671924916333e-05
-3.85530302853417e-05
-2.73484191938561e-05
-4.22913288497426e-05
-3.60143686339667e-05
-1.24476919063191e-05
-3.60934866476732e-05
-1.75274868119503e-05
-6.09421098279918e-05
-3.0114308223206e-05
-2.59788339353318e-05
-3.73960778707088e-05
-1.86049720891339e-05
-1.21319576714326e-05
-2.7314497968063e-05
-4.14749018494581e-05
-2.28686632770783e-05
-1.48432545143995e-05
-4.68894464112055e-05
-4.11635328778181e-05
-9.31668864234643e-06
-1.43898263609366e-05
-6.1581999801192e-05
-2.46613831664817e-05
-3.76807283539349e-05
-4.0426709772348e-05
-1.24434359041618e-05
-1.87751477684745e-05
-4.53404432478264e-05
-1.77246370859283e-05
-8.58063470940854e-06
-5.04126913385775e-05
-6.26171489290339e-05
4.19747166112012e-06
-1.56846129596146e-05
-4.419061802453e-05
-3.27981066888181e-05
-3.05626286104923e-05
-1.79403231286039e-05
-2.11820077482249e-05
-5.28090655374096e-06
-4.33166782016368e-05
-3.10334961017459e-05
-3.14571263874662e-05
-5.49845840623062e-06
-3.84232976625019e-05
-3.03094085677768e-05
-7.8718403002856e-05
-3.75984653630961e-05
-3.41739306408744e-05
-1.06055877992135e-05
-2.68175371714091e-05
-2.63544420269531e-05
-1.62014177746928e-05
-5.99264298311181e-05
-1.55687541750852e-05
-2.52622902741933e-05
-1.03885652785984e-05
-3.61182961982511e-05
-2.0346248651976e-05
-4.13500448570551e-05
-9.70226549122102e-06
-1.10561439328764e-05
-1.98386367334887e-05
-4.65382656463282e-08
-2.04526203012774e-05
-2.32277327870935e-05
-3.82149739504183e-05
-3.15638837607003e-05
-4.31844462654858e-05
-3.90001601150627e-05
-3.29207370950124e-05
-9.68282904909835e-06
-5.1862751940358e-05
-4.48818910888176e-05
-6.77348004838706e-06
-2.38655516508344e-05
-5.30924543897744e-06
-1.40762440151781e-05
-2.64046368975761e-05
-4.39868296924907e-05
-2.47529749644605e-05
-1.05940206707834e-05
-9.21467122336799e-05
-5.0990872862024e-05
-1.22154358722152e-05
-3.10394521384964e-05
-6.76881771177474e-05
-6.18573926062119e-06
-4.0317552658944e-05
-3.62438538262915e-05
-1.35587096639296e-05
-1.15589593217072e-05
-1.94382639374494e-05
-2.05461060624077e-05
6.98809073661024e-06
-2.45443693072812e-05
-2.29350225672285e-05
1.99504537787662e-06
-2.8572766038802e-05
-3.18339888277128e-05
-2.87223838450282e-05
-5.90977519789738e-05
-6.21628325553131e-05
-3.84857625285236e-05
-3.74664821855243e-05
-8.56256500937177e-05
-1.3120277808553e-05
-2.51588178532186e-05
-3.74410389863722e-05
-2.53480431141179e-06
1.1905257789563e-05
-2.20008440716418e-05
-4.31412784401043e-05
1.89769175790297e-05
-3.77733234899836e-05
-2.3815128169042e-05
2.19245416404684e-06
-2.101847837451e-05
-5.54697902860105e-05
-2.29404862497604e-05
-3.86237664759997e-05
-7.13136090974223e-05
-2.01538502150846e-05
2.67076901717253e-06
-4.48763432315009e-05
-5.79917808472547e-05
-3.46916305322478e-05
-2.98128173858331e-05
-9.98971997250995e-06
-7.37874882361909e-06
-1.91459245085528e-05
-5.64563682375656e-05
-2.17058277553175e-05
-5.86441451802367e-06
-2.57351393840436e-05
-9.5452999096319e-06
-2.84253032911889e-05
-3.47106509504731e-05
-2.39355372004428e-05
-2.7891472552887e-05
-6.80582005536494e-05
-4.60520037071938e-05
-5.91324144497612e-05
-4.69926728278537e-05
-9.54890604433158e-06
-4.90189330306228e-06
-1.33322062694713e-05
-4.17961434425953e-05
-2.89527013225591e-05
-2.22068133679536e-05
-4.42385187708658e-05
8.50900767772677e-06
-1.95135064310207e-06
-6.66726720784239e-05
-5.69962039792111e-05
-4.00525212168255e-06
-4.93053081178375e-05
-4.9914733603414e-05
-4.27826893491967e-05
-5.2536559726442e-05
-6.21749269381018e-05
-1.14225581721649e-05
-5.9268222045657e-06
-4.53825869768516e-05
1.045503829766e-05
-2.35647130418189e-05
-3.83998548343045e-05
-3.36109850040954e-05
-4.09878590424413e-05
-5.74248114159531e-05
-3.5180067201258e-05
-1.95953644631231e-05
-1.04451445861543e-05
-5.47598115293669e-05
-1.89882603195669e-05
-3.12084706095179e-05
-7.40758963244015e-05
-1.7310639315945e-05
-2.07129654422322e-05
-6.0401215348327e-05
1.11829197741563e-05
-4.37383462820446e-06
-4.30585490743192e-05
-1.79655125787773e-05
-3.38779032355751e-05
1.019163072621e-07
-5.06610156340246e-05
-1.35580037311708e-05
-1.16269898978983e-05
-4.7810800805718e-05
-5.4300256879654e-05
-7.90412501024941e-06
-7.22366835284114e-05
-4.09486534654929e-05
-4.75889722192672e-05
-3.23392199735587e-05
-2.51031531180557e-05
-3.96030103754639e-05
-1.27709529185292e-05
-5.55060439608244e-05
-1.77525878641071e-06
-1.61521166494761e-05
-5.61349477463613e-05
6.64735991428824e-06
-3.5948182730068e-05
-2.20738086056309e-05
-1.99115425415642e-05
-5.35166144525642e-05
-1.2595594143774e-05
-3.24195251279827e-05
-3.4305764533521e-05
-4.82750301735837e-05
-4.0714340449889e-05
-3.54826222711657e-05
-1.24960898966335e-05
-3.86376001626719e-05
-2.5175183104492e-05
-2.78532492208726e-05
-2.48142784675117e-05
-1.85917252826344e-05
-1.22883055460326e-05
-1.94329599400115e-05
-4.49677870973408e-05
1.73481419579903e-05
-4.11640317124767e-05
-1.50105011589777e-06
-4.15270735277736e-05
-3.83183198170218e-05
-5.01230027643478e-05
-6.2481434999121e-05
-5.02954746872646e-05
-7.8490266556942e-05
-5.48380177566464e-05
-6.5282402422352e-05
-4.77689279754649e-05
-9.83367779140147e-06
1.96735356365931e-06
-2.4726546435086e-05
-3.3920560833775e-05
-6.37692445517281e-05
-4.37259289088881e-05
-1.97756837971504e-05
-1.15279403033454e-05
1.56420543577236e-06
-4.49328837758422e-05
-1.79927689139791e-05
-3.47444888755802e-05
-4.810323392177e-05
-1.44532186019856e-05
-1.87574994051634e-05
-5.99007089888758e-05
-4.47571858327649e-05
2.04727948723335e-05
-2.47100229765267e-05
-2.83735890813e-05
-5.53773981729361e-06
-3.53304326802401e-05
-4.90551222551827e-05
-1.62294784220042e-05
-5.3185096752503e-06
-3.72551593040861e-05
-1.97074480650744e-05
-2.06645328962821e-05
-2.00558623047192e-05
-2.72659021158997e-05
-7.00421751276813e-06
-2.40333126102955e-05
-4.58855363884172e-05
-3.37913983636097e-05
-3.15829865206789e-05
-5.21972656916148e-05
-2.94115730284268e-05
-4.54532964985661e-05
-1.73664046700844e-06
-2.69131963317661e-05
-2.68826784822908e-05
-2.70518105868852e-05
-2.37390767571279e-05
-4.42739632053768e-06
-1.91182402064466e-05
-2.50024017263708e-05
-1.43515854789998e-05
-3.38094051042676e-05
-2.06027280133189e-05
-3.45304443556187e-05
-2.90039613412364e-05
-2.99911176977938e-05
-3.46138830388523e-05
-2.27647819512625e-06
-5.06227407324456e-05
-5.9214473487684e-05
-4.75414327441169e-06
-3.42245231013559e-05
-2.11255700412236e-05
-5.14557749684007e-05
-3.72635614105759e-05
-4.64936632257395e-05
1.92970786637832e-06
-1.04864385446787e-05
-3.01577333930225e-05
2.56134099179621e-05
-3.08618826995452e-05
-8.95178240237953e-06
-2.60059002835993e-05
-2.60805872636279e-06
-1.56797230419423e-05
-4.10575269374727e-05
1.65977052714375e-05
-1.77795774362241e-05
-7.52774973144274e-05
-7.06616634330485e-06
-1.44418521730069e-05
-5.62153973305244e-05
-6.490000915375e-05
-2.12698784952901e-05
-4.94838126748325e-05
-1.24728561025873e-05
-3.7794168065216e-05
-1.51427673290826e-05
-5.07670582032083e-05
-2.3578393399007e-06
8.03052602101375e-06
-2.58924377733464e-05
1.60829597599526e-05
-2.84758723916037e-05
-3.79651387877967e-05
-2.24637537065717e-05
-4.64622136275566e-05
-6.12347127470703e-05
-3.81607493333345e-05
-6.93886905129193e-06
-4.59680935086801e-05
-5.17033301699137e-05
-5.92731163339185e-05
-2.68479439915632e-05
-4.24686819215428e-05
-5.34526232754271e-05
-1.1553227412368e-05
-4.51278240548962e-05
8.32403844229595e-06
1.38091597613423e-05
-4.87994488077502e-05
-4.22229119993549e-05
1.44132471587523e-06
-4.57602734075043e-05
-2.4686467552371e-05
-2.8793290519785e-05
-2.4889907787017e-05
-3.01352664400574e-05
-3.38379724624763e-05
-4.48482045298841e-05
-3.21488194904796e-05
-1.31975011087367e-05
-3.53085548324116e-05
-5.09328061840546e-05
-1.40884379357475e-05
8.43209365370739e-06
-2.2331795630634e-05
-2.6205129727827e-05
-2.08670675326355e-05
-4.06350467397602e-05
-4.45009968295929e-05
-1.43243603365466e-05
-4.60506989494581e-05
-2.97370057731459e-05
-3.54864665928497e-05
-2.00365425768608e-05
-1.5985184454924e-05
-3.66477257320735e-05
1.26091433383929e-05
-3.89975118353333e-05
-2.43317239285178e-05
-6.19682622206858e-05
-1.80363434678572e-05
-6.10944187237856e-05
-1.91349084813966e-05
-4.22591118707299e-06
-3.29104015991643e-05
-3.34577582101807e-05
-2.42670143603399e-06
-1.86419609573698e-05
-1.16575727611985e-05
-2.32806143039839e-05
-3.94870927003795e-05
-1.11549151020409e-05
-1.460901285684e-05
-2.91503072254097e-05
-5.93337176557247e-05
8.75399392578837e-06
-1.93988879884409e-05
-3.9623268923329e-05
-4.47490030792508e-06
-4.67699413547891e-05
-3.73548655033881e-05
-1.63139464153326e-05
-5.17990108000088e-05
-2.69417626309304e-05
-1.60818223967453e-05
-8.06784113674483e-06
-2.41135554510774e-05
-3.85666968870493e-05
-2.14886908051694e-05
-3.9473760099934e-06
-3.33823874406679e-05
-3.25377423052265e-05
1.61998235231369e-06
-4.37732510602545e-05
-2.57873159124278e-05
-1.49469772164398e-05
-5.59335122265918e-05
-7.26922360708414e-05
-2.85815194745164e-05
-8.22447329673001e-05
-2.88080072080833e-05
-1.91313176638944e-05
-3.52629198249885e-05
-2.97403067658682e-05
-1.54812829499104e-05
-2.10421994561053e-05
-2.70902069276025e-05
-1.68496366172113e-06
-9.63708822976132e-06
-2.92907081000138e-05
3.6345163541213e-07
-1.86998182511387e-05
-5.56943673854275e-05
-2.30013998869936e-05
-1.38032290545183e-05
-3.16432420244758e-05
-2.90294773979823e-05
1.05573219336955e-05
-1.64691098354162e-05
-2.45039843815454e-05
-5.04583730203153e-05
-5.25444760564048e-05
-7.38631592401529e-05
-3.32469513737631e-05
-1.09257994157791e-05
-4.14044467002296e-05
-5.49488372836762e-05
-1.07299183843995e-05
-6.30596595827631e-05
-4.56234070055868e-05
-1.79482240326173e-05
-5.63775685294483e-05
-3.21235309611818e-05
-1.95954408023889e-05
-5.97635680404206e-05
-1.44214294438514e-05
-2.61155360327968e-05
-1.87671938118862e-05
-1.08964510134026e-06
-2.98022659697855e-05
-1.94581688162473e-05
-3.20886131493752e-05
-3.26243403688726e-05
-3.89941871409236e-05
-5.22261476730558e-06
-4.51653196681596e-05
-1.69369158685113e-05
-3.69945005262238e-05
-2.28661766635921e-05
-2.46498097345604e-05
-4.53846305718661e-05
-1.70241752628105e-05
-3.52729266520044e-06
-1.82095494965032e-05
-4.58845201981664e-05
-1.70234574639761e-05
-2.77808508523939e-05
-4.01970814891466e-05
-4.27167901147542e-05
-1.57936946209419e-05
-5.5558436615834e-05
-3.60877651960321e-05
-1.69423144853678e-05
-3.55800237463517e-05
-4.08239104670804e-05
-2.99137710414324e-05
-3.82382061520108e-05
-3.1731617278822e-05
-1.23140850712351e-05
2.16867521746612e-05
-3.67770630126244e-05
-5.39129274647739e-05
-4.38773938330453e-05
-3.74282281041938e-05
-5.57453367974714e-05
-3.91581504827492e-05
-2.90536218299267e-05
-1.2819859764445e-05
-1.79706890304375e-06
-2.44917674457122e-05
-3.73720172726423e-05
-1.54008666437766e-05
-2.17598508530925e-05
-3.90080058859393e-05
-1.22288953382906e-05
-2.24927616960472e-05
-8.28894633597538e-05
-2.52107956789848e-05
-5.00277832239552e-05
-5.20382498342545e-05
-4.92444205245032e-05
-1.92410918357033e-05
-3.33911313903622e-05
-4.43010686897659e-05
-3.23301772174509e-05
-3.98094440605858e-05
1.26079550949855e-05
-2.85788704823178e-05
-3.8780825689572e-05
-4.30870586327697e-06
-1.76868301445522e-05
-3.65817635758554e-05
-3.77942463956044e-05
-1.82357959978898e-05
-1.85922612455121e-05
-4.73259002550533e-05
-3.87268441427158e-05
-3.71006077740389e-05
-4.94287146559601e-05
-1.98382332832014e-05
-3.00086445613637e-05
-2.3256283492894e-05
-2.92830116748622e-05
-3.57746295510793e-05
2.45902320548281e-07
-3.45030116649223e-05
-2.884403383832e-05
-2.1402654295527e-06
-6.41631026112699e-05
-4.08862096954786e-05
-5.22050811141244e-05
-2.30976982806438e-05
-4.25024365238252e-05
-6.04454148846942e-05
-6.22564070464822e-06
-3.91958021130291e-05
-4.15110214374819e-05
-4.79853640548231e-05
-3.05944082940264e-05
-3.46746361554073e-05
5.26375268254824e-06
8.21164819218245e-07
-3.78290144077553e-05
-1.92227489209897e-05
-1.36131429921335e-05
-3.17401743508833e-05
-3.56607964550502e-05
-5.85770921816385e-06
-3.15031291554754e-05
-5.93011534012234e-05
-4.46504281521568e-05
-3.92044055896245e-05
-4.62172570232999e-05
-3.72061072603062e-05
-6.38228920165832e-05
-3.98095302884953e-05
-1.32781075783404e-05
-1.86127192512562e-05
-1.1482535904599e-05
-1.71058782610569e-05
-1.972406008726e-05
-1.77008761923206e-05
-1.86222721214779e-05
1.17071556800043e-05
-3.69546093961388e-05
-3.26350730869176e-05
9.5085186693341e-06
-2.12285170519326e-05
-4.0469871070342e-05
-3.28606777247495e-05
-2.75208266245388e-05
-5.81705950789238e-05
-2.77035191392964e-05
2.71542700832253e-06
-1.26814771746302e-05
-8.98008526671463e-06
-3.2774009971073e-05
-3.66615850362235e-05
-5.38357920357372e-05
-1.79744227719212e-05
-4.64548994428492e-05
-6.6804147458682e-05
-2.52078832501046e-05
3.33149528515616e-07
-2.93931627786414e-05
-6.25299476210081e-05
-4.50179053266364e-05
-1.15833791979675e-05
-3.16892698834228e-05
-3.75754578675942e-05
-5.35947813304128e-05
-6.10942736142968e-05
-1.49739585962705e-05
-5.49357712441959e-05
-4.84872707316013e-05
-2.82311817098451e-05
-4.32783075795181e-05
-4.82807029613727e-05
-6.14120272573281e-05
-5.4449109387881e-05
1.04609061527564e-06
-2.05738507357969e-05
-3.378089554607e-05
-3.96075933391866e-05
-1.590928218024e-05
-3.0583301096142e-05
-2.49987665941998e-05
-5.28797380374126e-05
-2.22553327047112e-05
6.37677687450081e-06
-5.12180322149506e-05
-2.16125280456554e-05
-2.29513781596064e-05
-6.13752715034166e-05
-2.07831113877779e-05
-1.96968503095335e-05
-3.28029785498609e-05
-6.23996386539128e-05
-2.20915403165033e-05
-1.39753479117086e-05
-4.11431402355509e-05
-2.95288854366231e-05
3.35617660686302e-06
-6.69162927814402e-06
-4.3168033789102e-05
-2.86376269176063e-05
5.99659701980836e-06
-5.2179167382878e-05
-1.64686103921796e-05
-2.8715503279551e-05
-2.85275521717219e-05
-3.27526574090536e-05
3.35532538692661e-05
-5.05871061238576e-05
3.64298841226767e-06
-1.37816928724075e-05
-8.95311079321121e-06
-1.04947886073906e-05
-3.49430351863583e-05
-5.15126348409867e-05
-5.10471976979132e-05
-3.75660342526097e-05
-6.52185924733642e-05
-5.81065498175612e-05
1.03168757478109e-05
-3.59162304951868e-05
-1.81848263874547e-05
4.5054806503451e-05
-1.53726520719978e-05
1.54798722560763e-07
-3.49638955271897e-05
-2.76843484516595e-05
-2.14139779127456e-05
1.13607948060584e-05
-9.24460562913098e-06
-4.54839744801157e-05
-9.05471512569458e-06
-2.90993628933824e-05
-1.94414991751057e-05
-4.11663913700168e-05
-2.24672558474589e-05
-4.75882593455589e-05
-4.88178597652445e-05
-6.10201314353003e-05
-2.72469930086862e-05
-4.96144217222175e-05
-5.92210029013208e-05
-3.93111671852623e-05
-6.26901274403459e-05
-3.34546207994793e-05
1.18237769643402e-06
-3.98189102105133e-05
-2.79133521666581e-05
2.58965491549947e-05
-2.46973413179438e-05
-2.83388915920806e-05
4.20943082286818e-06
-9.75108743112907e-05
-3.52210935340303e-05
-6.4874455606054e-06
-7.35043223863048e-06
-1.96847709054275e-05
-2.7985483915221e-06
-2.15455763371236e-05
-2.73786925447513e-05
-3.43101950715394e-05
-1.06955036189031e-06
-2.63598920719039e-05
-5.58908507254823e-05
-1.18562114586962e-05
-3.67399112075063e-05
-6.03104274685338e-05
-3.76521857948292e-05
-2.29514348656471e-05
-3.12245357010409e-05
-4.57426121519401e-05
-4.52591612713618e-06
-2.84927065812216e-05
-1.86776496354189e-05
-1.8984289280418e-05
-4.18087299143672e-05
-6.25896933865376e-05
-1.15621026765443e-05
-8.64341387949045e-07
-1.5929777666787e-05
-4.25094926519156e-05
-3.9942878034053e-05
-4.0199603578781e-05
-1.96315574492582e-05
1.02331205555034e-05
-4.20122744962162e-05
-3.16535300215487e-05
-5.16534669516181e-06
-2.85780215460512e-05
-4.31358032361926e-05
-3.9135278455266e-06
-1.53042922856018e-05
-1.07195654141824e-05
4.54011316556192e-06
-4.92363506999278e-06
-1.82655479777786e-05
-5.39158769707548e-06
-7.32239106926856e-06
-1.347790063974e-05
-2.04795664678515e-05
-1.68544632725096e-05
-3.45670790711236e-05
-3.49103823682329e-05
-2.57572438749876e-05
-2.70636506991441e-05
-2.16019672464322e-05
-3.50068634609793e-05
-2.27785731579592e-05
-1.34017711155132e-05
-2.59139530183161e-05
-6.05583498746603e-05
-2.09980893521873e-05
-5.46623893143108e-05
-3.07228600775871e-05
-6.22381369558719e-05
-5.15463270329229e-05
-2.31886399182869e-05
-4.08366949694243e-05
-2.75876067312417e-05
-4.3135845439868e-05
-3.09248769386e-05
-1.5783089526996e-05
6.22584708367617e-06
-1.58666944499638e-05
-9.51301649429259e-06
-1.73028926705291e-05
-4.89366436942427e-05
-4.10820734809867e-05
3.94502007698145e-06
-4.89329307813242e-05
-4.00532145257919e-05
-6.35246116496612e-05
-5.53937648055312e-05
-8.66638670928969e-06
-3.09953708287232e-05
-4.46644674640592e-05
-5.80762720217919e-05
-6.20060147141708e-05
-3.37502768934214e-05
-1.81046409533125e-05
-5.25293057681552e-06
-3.09079069434269e-05
8.31411257626993e-06
-4.4720944457573e-05
-7.60738988364432e-06
-3.58049202497479e-05
-3.72610615901406e-05
-1.80061714787439e-05
-1.1674858138475e-05
-5.15115649864071e-05
9.45216074846639e-07
-5.96613769650677e-05
-4.0432648365241e-05
2.16752408465845e-06
-4.20837346332051e-05
-3.50663895209615e-05
-2.71004129364107e-05
-4.18982627407587e-05
-4.5090108537205e-05
-4.51861017428684e-05
-2.225705463961e-06
-1.11326646510967e-05
-2.51376566179308e-05
-4.43486740848922e-06
-6.42144671337378e-06
-3.06614639586708e-05
-1.88256258762826e-05
-2.3604650053886e-05
-5.06604135191573e-05
-4.18152531644047e-05
-6.25522975390623e-05
-4.86880768993294e-07
-2.35731174223677e-05
-6.63317883021837e-05
-2.38927839666999e-05
-4.97152136624249e-05
-5.26319330539071e-05
-2.74700077017806e-05
-3.83811569566063e-05
-1.05065543671217e-05
-2.35055630396278e-05
-2.48504801749888e-05
1.03154919927117e-05
1.55079431112024e-05
1.62432038163208e-05
-1.85439313404678e-05
-5.28878899945384e-05
-5.32614307733067e-05
1.44805224787988e-05
-3.29632581991065e-05
-4.13610600615295e-05
-2.69399662309908e-05
-4.56893188484626e-05
3.03795537127639e-07
-1.40560534889841e-05
-2.81294668802808e-05
-2.614448295771e-05
-2.59509117751791e-05
-5.72294485921207e-05
-2.30592326515969e-05
-2.86858581925614e-05
-5.04296067545967e-05
-8.95896584594852e-06
-2.49593210434637e-05
-3.2056660225815e-05
-4.32554990652688e-05
-1.1001238494999e-05
-2.76451624005737e-05
-9.30614623658636e-06
-2.20019309961339e-05
-3.79295055651573e-05
-3.87110355288921e-05
-3.88843091255725e-05
-5.79911703982042e-05
-7.27747653533501e-06
-2.32123090305493e-05
-4.67983825964276e-05
-2.25045179572303e-05
-2.06262017383185e-05
-4.13415748481783e-05
-6.09719683476187e-05
-4.45849942183841e-05
-4.21579960333936e-05
-5.91659838798725e-05
-5.29511315131107e-05
1.56458620236075e-05
-5.76299058741617e-05
-4.51277378625096e-05
-3.31838732459487e-05
1.31728757025099e-05
-4.38284100898023e-05
-2.52881071365596e-05
1.02917392319319e-05
-3.21349728766249e-05
-2.29714781178249e-05
6.3662267821312e-06
-3.81166773476708e-05
-4.62329124182993e-05
-3.02517502847224e-05
-3.59177603331906e-05
-3.16277569602332e-05
-2.94289797794344e-05
-5.98060932153178e-05
-4.66897673250182e-05
-7.03811314886747e-06
-3.07170768548664e-05
-8.25088194089676e-06
-3.10058250517605e-05
-2.44030844871182e-05
-2.53992943509557e-05
-2.84036588869127e-05
-3.05881786331776e-05
-3.26849987597875e-05
-4.79068386773623e-05
-2.81735863144683e-05
-2.74724154363973e-05
-2.79946329739513e-05
-1.02820857518759e-05
-3.84384140102745e-05
-2.55394046701612e-05
-2.02054484679673e-05
-4.17206299076371e-05
-5.26051992889559e-05
-9.91605335337048e-06
-1.72332404898657e-05
-3.51583641860521e-05
2.11214806648101e-05
-4.13402386180073e-06
-2.26317878469596e-05
-1.559074739631e-05
-5.47230088051834e-05
-5.63016520869422e-05
-2.98951940449939e-05
-3.80012040544866e-05
-1.87313855705041e-05
-2.99529866147786e-05
-3.86534500628589e-05
-3.07027088490572e-05
2.44349459745642e-06
1.36611176792638e-05
-3.3609403307403e-05
-2.38014645536788e-05
-1.21292031051443e-05
-1.89191172951796e-05
-3.73473618802828e-05
-1.15915527150619e-05
2.65622435586535e-06
-2.93821487622413e-05
-4.07136151489567e-05
-4.75276793066309e-05
-2.73676780389306e-05
-7.14098172272066e-05
-1.08221830324488e-05
-3.10076826437579e-05
-6.34387614970979e-05
-4.91335581305855e-05
-1.3512537028281e-05
-5.64744403552259e-05
-2.71072195231411e-05
-1.69982926405221e-06
-5.52634617115903e-05
-3.37212826372916e-05
-2.47018752317892e-05
-1.11616193080185e-05
-1.93779430734781e-05
-1.91169538288869e-05
-5.64448347138971e-05
-3.39687849794797e-05
-5.58756679820964e-07
-3.19725394585155e-05
-5.70505359837372e-05
-1.64352380720366e-05
-3.09541970075694e-05
-4.58577016252183e-05
-3.72293075884638e-05
-3.91782079908103e-05
-3.73535951728965e-05
-3.04549043976065e-05
-1.45356579670776e-05
2.65511490182552e-06
-2.33255773832916e-06
5.55159141298076e-06
-1.61487927514808e-05
-4.27188164759519e-05
-5.08165558152586e-05
-3.78890345454839e-05
-4.22525027728518e-05
-4.70792414071253e-05
-3.60032667485922e-05
-3.19595104525344e-05
-5.67911824370655e-05
-1.31943124071043e-05
-4.40368206416555e-05
-2.79498401466038e-05
-3.60864371706361e-05
-2.77165055157121e-05
-2.22722934550199e-05
-2.9074645016439e-05
-1.94111420615133e-05
-6.68755622084712e-05
-4.0136313773707e-06
-2.62139077250045e-05
1.80950599892174e-06
-2.97396502617077e-05
-2.40620001679146e-06
1.32678230563692e-05
-6.03990135461856e-05
-7.60704689468069e-06
-7.15493546608426e-05
-3.79599324042446e-05
-1.26739241641413e-05
-3.51530047592846e-05
-3.28747439115062e-05
9.76944835800011e-08
-3.78918345409579e-05
-3.87026956003167e-05
-4.03595305828871e-05
-1.72191860074728e-05
-3.73379593335195e-05
-4.81160747226901e-05
-2.73908731092672e-05
-3.01246834334881e-05
-3.24910382242942e-05
-2.14689599195384e-05
-5.09590907266422e-05
-4.87914352383824e-05
2.48627543221445e-05
-3.34494986604058e-05
-8.01871136561978e-06
-4.69459386970785e-05
-1.90275591735999e-05
-6.58964860680308e-05
-4.31864713722984e-05
-3.35412071371863e-05
-1.08340981637115e-06
-3.96844947971561e-05
-5.06581704438393e-05
-3.30541097660971e-05
-2.07526343313704e-05
-3.73958645478714e-05
-5.62860337636537e-06
-3.66349874858555e-05
-8.78967015388307e-06
-1.11636233939703e-05
-2.41597077175762e-05
-3.73349961897645e-05
-4.54883235328123e-05
2.59447299557728e-05
-3.15514621450304e-05
-4.12929449862891e-05
-8.53377037849723e-06
-3.27021579123967e-05
-5.18201539340825e-05
-2.17040046854547e-05
-2.16130890152492e-05
-3.8900168321152e-05
-1.03413145124454e-05
-1.44480392766434e-05
-4.17066206566475e-05
-1.84373245831262e-05
-1.14177762546899e-05
-2.18944431251079e-05
-4.86589259082076e-05
-9.88687021794171e-06
-3.88054634081591e-06
-3.03584268636335e-05
-7.38329053917698e-06
-2.92565862223977e-05
-3.80178249805984e-05
-9.51793666236767e-06
-1.2063349651855e-05
-5.84560357521269e-05
-3.72216512182434e-05
6.67012748380359e-06
-2.21117623824329e-05
-2.00265970422708e-05
-3.11855637679654e-05
-3.65775451442271e-05
-1.96920517537698e-05
-2.55042389995472e-06
-2.99924373125898e-05
-2.36098057176263e-05
-2.8677964517433e-05
-1.38088959043813e-05
-2.1834839513194e-05
-1.07650487343663e-05
-3.76095392465135e-06
-4.94628692294943e-05
-2.67502052566769e-05
-2.17368707921012e-05
-6.32255256681018e-05
-4.29788456024499e-05
-1.42079985160527e-05
-2.58148526016458e-05
-3.87989497419676e-05
-2.75987443267881e-05
-4.00345980005854e-05
-2.61388464123968e-05
-3.97989038835802e-05
-4.90681494668531e-05
-3.40521795577199e-05
-3.24197738760391e-05
-2.05624201573821e-05
-2.72795752467559e-05
-1.70423950943602e-05
1.03489054596245e-05
-5.89563659350601e-05
-5.78986587234342e-05
-5.32362200201846e-05
-5.79570193496522e-05
-2.67925705087558e-05
-4.82910553264899e-05
-2.27635514718221e-05
-2.84633111673859e-05
-1.79692919832725e-05
-3.82591599259675e-05
-7.82556722019053e-05
-1.3564273635212e-05
-3.32545893543741e-05
-4.45981997491214e-05
-2.96728652669867e-05
-6.27349174471587e-06
-1.49068001883489e-05
-1.79221298061894e-05
-5.19238398618098e-06
-8.29528330385173e-05
-2.39739905651538e-05
-3.34439828993522e-05
-1.68240080934435e-05
-5.17538962940036e-05
-4.18216042237798e-05
-1.00016631974903e-05
-2.49865173017776e-05
-2.71368670659438e-05
-5.1779670812898e-05
-5.16441026879406e-05
-6.14671417948997e-05
-3.04617619780541e-05
-3.44160024826847e-05
-5.76420938827144e-05
-1.47189165066061e-05
-1.88908257636866e-05
-1.704118133079e-05
-2.16601351408713e-05
-3.50280034416969e-05
-3.81004944464247e-05
-1.8131913752483e-05
5.57624752891085e-06
-3.53463828551508e-05
-5.40091283741734e-05
-3.1794248930121e-05
-6.55496366190642e-06
-3.33178331655476e-05
-3.37704134458393e-06
-2.01365750301347e-05
-1.98924192928683e-05
-1.63655183127972e-05
-3.93093749426278e-05
-1.94027538387533e-05
-6.35228976630263e-05
-2.280453695956e-06
-5.37198920291822e-05
-5.57794385638473e-06
1.21029220210968e-05
-1.65706775158954e-05
-2.18512447032496e-05
-1.0243763607911e-05
-2.03916688517524e-05
-1.74274398695196e-05
-8.15338165128857e-06
-2.50429602802859e-05
-1.57031790547692e-05
-3.03788614270385e-05
-4.03912072833561e-05
-5.40391560638619e-05
-3.84867287722257e-05
-1.8718575713909e-05
-6.50591833009796e-05
-2.8803929940701e-05
-2.38573636553412e-05
-5.0152191489702e-05
9.78779773922868e-06
-3.46233886400132e-06
-3.52509882956112e-05
-5.18757008721855e-05
-2.23020619407425e-05
-2.44371215607244e-05
-8.47144611394017e-06
-3.03720436270455e-05
-3.2680132428368e-05
-4.19071622121661e-05
-3.00886579482152e-05
-3.05024354609566e-05
-6.66836256612776e-05
-1.31110471547453e-05
-1.90989586756445e-05
1.45777464983302e-05
-5.30235904979483e-05
-4.21881004583833e-05
-3.69411268713035e-05
-4.82142808658153e-05
-3.73697641285715e-05
-5.52099637978725e-06
-1.10696410021847e-05
-7.56673852263541e-06
-4.31510786228901e-05
-2.76351386146638e-05
-8.14933394562116e-05
1.73544418082936e-05
-2.86280315879964e-05
-5.15426840220902e-05
-6.78469322512248e-05
-3.3321355800626e-05
-1.98392623813098e-05
-5.10649111924122e-05
-5.63487367620591e-05
-8.45733620503528e-05
-4.21388944444412e-05
-2.06111568254116e-05
-2.51349722855072e-05
-2.03073411103603e-05
-1.57298760570477e-05
-4.62230234260752e-05
-2.23806630012376e-05
-3.29780984529097e-05
-2.03659286155139e-05
-6.39115579359226e-05
-1.43924524464064e-05
-2.16576706026473e-05
-4.83999003630387e-05
-3.31619426918148e-05
-1.75640585101799e-05
-4.77675904325194e-05
-2.29567525916667e-05
-5.62533850601419e-06
-1.88893754836166e-05
-1.18377521518437e-05
-3.03647553044289e-05
-3.56526341596235e-05
-1.54898873829824e-05
-2.16920295439781e-05
-2.42233900970429e-05
-4.46144847455771e-05
-5.91073048747545e-05
-2.47954132639207e-05
-1.47245494586472e-06
-3.21369863216007e-05
-1.94610840916495e-05
-5.19496395271677e-05
-4.64516233800939e-05
-3.73210438904181e-05
-4.4391391631151e-05
-2.61470510997793e-05
-1.65436133951534e-05
-1.50627901920084e-06
-2.04154081336581e-05
-7.95103656979566e-06
-2.82007079904525e-05
-3.51693379561937e-05
-1.47610320173369e-05
1.31843935493309e-05
-7.13991737309782e-05
-2.11703850713543e-05
-4.91456361001342e-05
-7.13890564345666e-05
-5.14342927271481e-05
-4.31357073644781e-05
-6.99722220108538e-05
-1.76348868992543e-05
-5.14299878377022e-07
-2.38591473325584e-05
-2.34231839524273e-05
-3.958325715115e-05
-1.94524339811439e-05
1.58155425413273e-05
-1.12300490004603e-05
-6.84355417195947e-06
-4.45575292712631e-05
-1.48470512225288e-05
-1.41174041627988e-05
-3.0910741539998e-05
-2.4457699977236e-05
-5.24009580287676e-05
-4.61949226728484e-05
-1.20452006351279e-05
-3.30708745030436e-05
-2.50592604072778e-05
-1.92096904339296e-05
-5.10467755886504e-05
-4.5581346304654e-05
-2.09490791127162e-05
-2.67673756638269e-05
-3.86732741497582e-05
-1.44663284005978e-05
-3.02197421483696e-05
-3.91798507212622e-05
-2.30281079696387e-05
-1.12424517129023e-05
-8.77550007785504e-06
-4.19792102994097e-05
-6.69179234167934e-05
-4.8653748277975e-05
-2.43419601111526e-05
-2.31646475619587e-05
-5.66240332818098e-05
-5.11603896543997e-05
-1.82370360217225e-05
-2.66568382981766e-05
-2.87710813022783e-07
-2.8845444896121e-05
-6.11853336712961e-06
-4.43566942255725e-05
-1.62411771456501e-05
-5.49662352098226e-05
-1.16739505354766e-05
-5.63286727134717e-06
-3.10859116931189e-05
-3.21895247653342e-05
-2.5574515732112e-05
6.90570023421767e-06
-2.62822632408265e-05
-2.28863890324744e-05
-1.90592306219981e-05
-5.37421913925767e-05
-4.4356461110603e-05
-2.72612429861763e-05
-2.97121446245818e-05
-4.55362209457608e-05
-6.32860587796743e-05
-3.68945385252135e-05
-5.81618675358165e-05
-3.35059869097275e-05
-5.29555020165961e-05
-3.46212991237441e-05
-5.98793970207843e-06
-2.57993984602837e-05
-3.66808634262526e-05
-4.98066166746751e-05
-3.23485613969283e-05
-4.8366840276635e-05
-3.9083482432387e-05
-6.45628734860691e-06
-4.19082088194305e-05
-8.46089846567492e-06
-2.76700474370672e-05
-1.88704469187943e-05
-3.395373383853e-05
-3.15723562638086e-05
-5.54986689790422e-06
-3.31014330775965e-05
-3.61668065813726e-05
-1.68379861679542e-05
-2.31890692700511e-05
-4.58575742217639e-05
2.41667428582486e-05
9.94333359165715e-06
8.83006130055931e-06
-3.54839247651042e-05
-2.61016140688021e-05
-4.49313930217837e-05
-5.17762741513373e-05
-2.93871717591824e-05
-3.14948627634358e-06
-4.31055025235637e-05
-2.04972093060507e-05
-1.10878671637741e-05
-1.32392124684831e-05
-2.81220835335024e-05
-1.50603765599725e-05
-4.84598901965656e-05
-2.04333759374631e-05
-4.23310705508018e-05
-4.48415650739842e-05
1.37862483329741e-05
-7.36499447541334e-06
-3.17051154019981e-05
-3.99100656142783e-05
-3.98292799891851e-05
-4.49188771898228e-05
4.51625928208661e-06
-2.27909158993644e-05
-2.46649447195697e-05
-8.02953933852982e-05
-1.67107011292569e-05
-3.07748292796301e-05
-4.14704670149175e-05
-3.33489440377983e-06
-1.06657495028064e-05
-2.13163791585045e-05
-1.58225258546954e-05
-2.685811516544e-05
-4.38618019871241e-05
-1.7662659508602e-05
-1.17460227815856e-05
-2.66932103810488e-05
-9.49155362066806e-06
-2.82733017247964e-05
-4.16066653144711e-05
-4.50008496402244e-05
-4.33857858013914e-05
-2.44804390693061e-05
-1.24795052688062e-05
-1.18246090161851e-05
-1.85602701469994e-05
-3.82371675073856e-05
-3.84252516123634e-06
-6.52376930539562e-06
-8.8938927994659e-06
-7.38942206654708e-06
-1.27679404877084e-05
-2.50047379928003e-05
-4.25995118998751e-05
-3.4375346439354e-05
-5.72112873053692e-06
-2.62971106758203e-05
1.00739551108554e-05
-5.15713699145448e-05
-6.42150821314261e-05
-5.07624125602736e-05
-7.84559328267414e-06
-4.38506834642656e-05
-5.16422631322681e-05
-4.63018283411626e-05
-1.76335063830419e-05
-3.34592672788089e-05
-7.21355895929053e-06
2.11946879725181e-06
-2.9026893001818e-05
-2.82000388742718e-05
-4.38578845187732e-05
-5.2380079112713e-05
-2.69267513131576e-05
-2.99069283429235e-05
-3.67676828088132e-05
-4.35570258017486e-05
-5.4936403502051e-05
-4.36147978604623e-06
-2.39899913151322e-05
-3.95861261875199e-05
-4.37515839450484e-05
-3.86629685188011e-05
-2.26880849779023e-05
-3.15020500801717e-05
-5.01614952719821e-05
-1.4555421933936e-05
-2.6816368666724e-05
-5.13156099437073e-06
-4.99221816724464e-05
-1.37124467110003e-05
-2.91461268669016e-06
-6.23463863407449e-05
-1.06156664658475e-05
-3.50795521349014e-05
-4.08217005857224e-05
2.81759051098648e-06
-1.75132853344499e-05
-1.19231987807354e-05
-6.00628290323699e-05
-3.23619139950257e-05
-5.55354865515359e-05
-4.49938986363648e-05
-3.36878918298355e-05
2.50140171081778e-05
-3.79597849098575e-05
-7.25010802314723e-06
-3.69555542708665e-05
-2.64262596357158e-06
-3.65370810614145e-05
-1.61737930747593e-05
-1.9349315533099e-05
-9.01254995237951e-06
-3.33411695647109e-05
-4.1736030968943e-05
-6.7367887826256e-05
-3.42523318092059e-05
-4.53656003079223e-05
-4.66946072046012e-05
-3.96700488319814e-05
-1.57161489259259e-05
-5.47131730952444e-05
-4.34058368077902e-05
-5.75446821586997e-06
1.50812603605697e-05
-4.24791542195801e-05
-3.25944210394089e-05
-3.62864528281189e-05
-2.05874861341161e-05
-4.33480149863128e-05
-2.23159505787262e-05
-3.10500261938872e-05
-4.96394496970705e-05
9.56251927294261e-06
-6.08285368666586e-05
-2.98589751945868e-06
-5.55645237194181e-05
-1.12847948831765e-05
-1.47995076207216e-05
1.96860266224556e-05
-4.51147443091854e-05
-3.26424356975495e-05
-3.95044423455333e-05
-2.45139768929816e-05
-5.10441412304369e-05
-1.39171289559428e-05
-1.83407852362092e-05
-5.27094161082928e-05
-4.45412144383917e-05
-2.38559656033531e-05
-4.07549838066352e-05
-3.70170109730639e-05
-2.58886552010099e-05
-2.48114310853927e-05
-1.33281255857704e-05
-1.64469674739296e-05
-4.50747827980147e-05
-4.16496141737831e-05
-1.59605321882475e-05
3.21022311642641e-06
-4.25026436921643e-05
-6.05634809253442e-05
-1.45705356155801e-06
-1.2654596543618e-05
-3.09292142648748e-05
-1.69694533147323e-05
-1.27923139961672e-05
-3.94396652814479e-05
-4.34709105226407e-05
-3.10261854387759e-05
-3.40192934459542e-05
-2.21465577551391e-05
-1.41756414200878e-05
-4.11293121268085e-05
-3.62021111416276e-05
-3.57181019323749e-05
-4.10642563103652e-05
-1.12854951711632e-06
-3.10691339169131e-05
-1.60027308185309e-05
-7.19157499409654e-05
-2.90225758657969e-06
-1.1624589127786e-05
-3.76781380174363e-05
-3.6840427205424e-05
1.06105340001801e-05
-4.66611501139687e-05
-2.99957274004337e-05
-1.07906002931516e-05
-1.97500278737666e-05
-2.10665023357404e-05
-3.86415152526762e-05
-3.12144793025914e-05
-5.4661863918163e-05
-5.52199775660403e-05
-4.01165781928814e-05
-5.99315905059762e-05
-4.14437579237311e-05
-4.05974528343309e-05
-5.0951067692084e-05
-2.96840779533449e-05
-2.47913987480055e-05
-2.52888087901773e-05
-2.44175320712191e-05
-1.02888934250922e-05
-3.50440683168999e-05
-2.83867341579116e-05
-2.01118260936673e-05
-9.53424162292818e-06
-4.18014179719859e-05
-4.55107494293583e-05
-3.21876515273637e-05
-5.01885482637373e-05
-2.94210472759657e-05
-8.50578015345286e-06
-3.82684085421919e-05
-5.52087646800973e-05
-2.96455669974975e-05
-2.85741233625958e-05
-2.88641377562487e-05
-2.38637885169585e-05
-2.63866987337243e-05
-2.66925359503026e-05
1.60422792499036e-06
-5.91932584145776e-05
-7.28882479336958e-05
-6.39355359667709e-05
-4.13410690336906e-05
-1.82060659018769e-05
-4.19245215029632e-05
-1.93766351503233e-05
-7.88773165841805e-05
-2.20645166271274e-05
-3.7562601611781e-05
-2.45110809644528e-05
-1.76531484341459e-05
-7.50321257252209e-06
1.5864857275026e-05
-3.92801391827492e-05
-1.41113835379956e-07
-2.36437897312698e-06
2.77448634007688e-06
1.03672308188108e-05
-5.286664709636e-05
-1.8275810358603e-05
-2.98564894386609e-05
-3.09810188514782e-05
-5.19765630096369e-05
-1.39629270496625e-05
-2.00667055914414e-05
-3.09496122524966e-06
-3.67309365046878e-05
-3.81618037774775e-05
-8.95028467467729e-06
1.81514402552583e-06
-6.18773429173449e-05
-3.84615500783779e-05
-2.02981759269252e-05
-2.72620116404747e-05
-3.74019254436792e-05
-8.52471895425915e-06
-4.79866830156349e-05
7.11425278086141e-07
-4.67839505468634e-05
-2.91409337049096e-05
-3.85223517581866e-05
-2.37695314174148e-05
-5.11024992372745e-05
-1.26509982870453e-05
-3.57899367781003e-05
-3.19895321931464e-05
-1.57679584975497e-05
-3.38597672261202e-06
7.94339535740882e-06
-4.00010625418108e-05
-1.37268879550455e-05
-1.55340846846805e-05
-3.69833723846511e-05
-5.4802535372361e-05
-9.92088752318496e-07
-1.46661089113444e-05
-3.49084198314813e-05
-1.85844476075737e-05
-7.12813863842996e-05
-1.58911763519902e-05
-2.09660664201153e-05
-3.67193632968687e-05
6.35662345255837e-06
3.4125938177493e-06
-3.6733404842347e-06
-4.06519150930304e-05
-6.29027134230681e-05
-1.77593679973459e-05
-2.42933652025264e-05
-3.50061286102582e-05
-2.24916634611104e-05
-1.0379211082517e-05
-4.9233335804552e-05
-7.36999673753288e-06
-3.70074075909078e-05
-1.20650102064736e-05
-7.92512996328294e-07
-1.96779586988992e-05
-6.82546609581182e-05
-1.81297581085189e-05
-2.8996662346632e-05
-5.16162922424746e-05
-4.43835509511107e-05
-8.52664102768512e-06
-5.17167034134371e-05
-1.52873951453918e-05
-1.96488943662567e-05
-2.21969044927519e-05
-3.4507360064997e-05
-2.11665238940125e-05
-6.62398526987928e-05
-4.89000853853519e-05
-1.18619592403274e-05
-4.655658405774e-05
-5.79110338670504e-05
-2.52195556793355e-05
-1.48736563601665e-05
-2.64066886564708e-05
-1.86042321847317e-05
-4.85032435042831e-05
-1.11040325710092e-05
-2.3393440377174e-05
1.37840760621473e-05
-4.13872523925351e-05
1.69485623987962e-06
2.46282969718349e-06
-1.92224291842922e-05
-4.61347665238127e-05
-2.27289793955374e-05
-1.44044623229599e-05
-2.35868115665015e-05
-2.01453290126492e-05
-3.64959049893096e-05
-1.59109299170873e-05
-2.16497748840792e-05
-1.77022423604738e-05
-3.81932042668564e-05
-3.12590622994284e-05
-2.45925521629949e-05
-2.18730186021759e-05
-3.75068253222783e-05
-4.85777470895621e-05
-2.36192153381732e-05
-2.50189705431915e-05
-2.99632127272612e-05
-4.60447492471003e-05
-3.08197062213025e-05
-4.81996445152551e-05
-1.23127119846884e-05
-3.29692039067396e-05
-4.37623043564938e-05
-2.36708622114768e-05
-2.53955453977244e-05
-3.51797763399587e-05
-4.85747338584879e-05
-7.18532333823856e-06
-5.41759151955113e-05
-3.22300962762488e-05
-2.48404054500283e-05
-4.95140818388233e-05
2.51236129852818e-06
-1.62240478312332e-05
-1.7684575070345e-05
-1.79286546214198e-05
1.60907456478425e-06
-1.25833086149168e-05
-3.52447018107074e-05
-3.88439179746673e-06
-4.61057550439827e-05
-4.08785988249471e-05
-2.47758661200485e-05
-3.90893207571935e-05
-2.54053100112423e-05
-2.60244935199041e-05
-4.51994979800391e-05
-2.75030585176558e-05
-1.67129606326585e-05
-3.10627176296622e-05
-1.28074333796396e-06
-2.21935855803824e-05
-1.29378711711672e-05
-8.02387775477727e-06
-3.62077716616584e-05
-4.949730764515e-05
-2.94045380421926e-05
-1.90012341877574e-05
-2.34524651376986e-05
-2.08370889681078e-05
-3.1471871946663e-05
-3.16870047758401e-05
-4.77570412409131e-05
-4.04653145181718e-05
-2.95924347971027e-05
-5.42996611083464e-05
-2.45105080139711e-05
-2.40338028970972e-05
-4.59604058548186e-05
-3.76867741294753e-05
-8.34198935539976e-07
-2.02841040842632e-05
-3.94771905451598e-05
-1.8500230992379e-05
-2.7943947321277e-05
-2.29205750348242e-05
-5.0500831693594e-06
-3.46471352895397e-05
-3.37212185775489e-05
-2.37320182846614e-05
2.55807875218611e-06
-6.74842083125801e-05
-6.37963443337982e-05
-1.16517211304524e-06
-4.49068593927892e-05
-6.02517300003838e-05
-8.18653094783831e-06
-8.78315419821918e-05
-3.79893706355501e-05
-7.82645408165659e-06
-2.05574305530103e-05
-2.6578564801127e-05
-1.61717375091485e-05
-3.10236727826112e-07
-3.7406791325243e-05
-1.9243358960632e-05
-2.16093746754541e-06
-2.92380994872488e-05
-7.14158718980995e-05
-3.52063819399479e-05
-4.75876324607478e-05
-9.01650023642436e-06
-3.72396270809021e-05
-5.43384091997426e-05
-8.84704703834519e-05
-3.35607276700179e-05
-4.5575661036739e-05
-2.21621846607537e-05
2.26400401067372e-06
4.50000213026105e-06
-2.72513163455076e-05
-5.03622925961043e-05
-1.78155517706506e-05
-1.11006823017962e-05
-6.18689319445467e-05
1.08109283330708e-06
7.73226594520346e-06
-6.40127570943923e-05
-2.4472219688168e-05
-2.56266059095052e-05
-1.50405979374247e-05
-5.01769259865453e-05
-5.72548598993584e-05
-5.64486718458464e-05
-2.52322499309259e-05
-2.48470754418633e-05
-3.84405846174382e-05
-2.71723691061947e-05
-3.13190432736408e-05
-4.51835793399039e-05
-2.05589168619262e-05
2.40753243667821e-05
-4.65244607758675e-05
-5.9146426596819e-05
-2.04931426498273e-05
-1.14245867595401e-05
-6.92086521909564e-05
-1.81302132007896e-05
-3.01884166917921e-05
-3.80269864984737e-05
-3.22752925399494e-06
-3.37530572221554e-05
-7.3977840648221e-05
-3.5998113986117e-05
-3.93734311431921e-05
-3.66200285266228e-05
-7.49872216183429e-05
-1.40570069282766e-05
-2.31919637552283e-05
-3.90630053529427e-05
-1.60917781300913e-05
-2.86127843775089e-06
-6.8160537865431e-06
-4.48532226994973e-05
-1.26540783571057e-05
-2.18516785788072e-05
-1.91935903269494e-05
-3.03128355156488e-05
-4.95934133730207e-05
-4.27100930225164e-05
-2.14987491501208e-05
-9.38680597321002e-06
-7.17039172846049e-05
3.04732327564956e-06
-3.42879755045439e-05
-4.62358305416457e-05
-3.41226631399743e-06
-3.57319680004571e-06
-5.93830246451644e-05
-3.22784569464104e-05
-3.08452934258164e-05
-2.15709899106421e-05
-3.32038269474432e-05
-4.34817972951323e-06
-2.72730433525282e-05
-2.64796278356965e-05
-1.24549979156765e-05
8.4324055473308e-06
-2.48075537527595e-05
3.51639138157469e-06
-2.82591858353678e-05
-3.35067017720858e-05
-2.31965036452082e-05
-3.73113168539585e-05
-4.75903206602719e-05
-5.93603456821597e-05
-4.63248296470683e-07
-3.5941152333768e-05
-7.10801631625416e-05
-2.50994838757964e-05
1.61764627281871e-05
-5.37335485268912e-05
-3.14360120810579e-05
-1.35203222672712e-05
-2.64345129251784e-05
8.16818522212657e-06
-1.9486928683214e-05
-2.57606902575899e-05
-2.09207539571564e-05
-1.90208248394453e-05
-1.93006118970997e-05
-1.09030539674254e-05
-1.75003975821229e-05
-7.27831762410061e-05
-4.08333407552669e-05
-8.28498434478643e-05
-2.35053885473031e-05
-4.2677408009604e-05
-2.14229755905853e-05
-1.0713047391667e-05
-5.003054270145e-05
4.36991552689507e-06
-2.8800007855329e-05
-2.41908930567539e-05
-9.89643900484374e-06
-2.9608201460293e-05
-2.61180446729953e-05
-3.66282688854795e-05
-9.4587405215546e-06
-1.53222768697166e-05
-4.55875485348316e-05
8.79937049258004e-07
-3.30973353426436e-05
-8.48227739315991e-05
-3.48766378906117e-05
-2.74909242132498e-05
-5.20291128155636e-05
-1.13424173299332e-05
-2.79150166247344e-05
-4.7811847658903e-05
1.38840638342529e-05
-1.08529829682673e-05
-3.4449770730607e-05
-2.01562217090421e-05
-1.54671301889972e-05
-1.01273643498594e-05
-4.33211219684314e-05
-2.49380587605539e-05
-3.22434478338579e-05
-3.16748159370279e-05
-1.35580992407228e-05
-4.1993252007162e-05
-2.94915307153599e-05
-4.76772857405669e-05
-2.71367695968163e-05
-4.65426528520734e-05
-1.97014185219693e-05
-3.40966251149086e-05
-2.96652583204113e-05
-4.23257283115204e-05
-3.98047775700219e-05
-5.59012684757419e-06
-3.89550852382621e-05
-4.09573828881651e-05
-3.02998381434982e-06
-3.50492870167102e-05
-4.74291860559899e-05
-4.4168708234208e-06
-6.17979566872163e-05
-6.29099310294893e-05
-2.78897180834032e-05
-3.48704518721058e-05
-3.25269531247783e-05
-3.94091411399739e-05
-3.66914734034894e-05
-3.69834799212363e-05
-2.0552836420507e-05
-2.58170327817846e-05
-3.2205223891636e-05
4.87888632339618e-06
-1.3999683375241e-05
4.10573791346279e-07
-4.82346127113867e-06
-2.43267700839326e-05
-1.60652256099263e-05
-4.02602100254791e-05
-3.19877669445571e-05
-6.16543494350645e-05
-2.26090371213299e-05
-3.49799437102638e-05
-2.054901605797e-05
-5.03206892847543e-05
-4.04119453585379e-05
-5.77738405544927e-05
-4.41142082461456e-05
-1.8653035235026e-05
-2.46333741992013e-05
-2.60188220351181e-05
-3.59700065896112e-05
-2.01981677821792e-05
6.49020927722593e-06
-2.72091958173586e-05
-7.77517654436618e-06
7.4240276167366e-06
-3.59352205104725e-05
-2.6508741796701e-05
-4.79740119580105e-05
-3.92628900091167e-05
-5.55923535696215e-05
-1.7813740691353e-05
-5.49334815770131e-05
-5.05671354082451e-05
-4.67764974842329e-05
-3.22997491313549e-05
-5.97584391690659e-05
-3.92294343052503e-05
-3.31565234218502e-05
-2.78533740969535e-05
-3.46220373580165e-05
-4.87401077689694e-05
-2.40927704997493e-05
-5.5661218326466e-05
-2.58344641846314e-05
-4.59398868903826e-05
-5.50817697278343e-05
-2.57391941173818e-05
-5.59320781682277e-06
-1.67303993320869e-05
-4.74251608090413e-05
-6.017601656621e-07
-2.92131132069744e-05
-3.03366558952468e-05
-2.33383554344667e-05
-4.18989010594366e-05
-5.01881787867445e-05
-3.62015617735528e-05
-1.71188885402043e-05
-2.46355192454073e-05
-4.27849753767955e-05
-1.69332507497545e-05
-9.79257196999835e-06
4.7126162403964e-06
2.87630962273235e-06
-3.76877896681263e-05
-6.40421452939252e-05
-4.65163051649464e-05
-4.13304482575754e-05
-2.84078025365216e-05
-4.91505852468776e-05
-1.33892670914472e-05
-3.08513931840257e-05
-3.60959208274634e-05
-4.16899668820324e-05
-3.34908020816063e-05
-3.75043702635404e-05
-5.27195019637092e-05
-3.58903832337555e-05
-5.11049635286059e-05
-2.14033447355839e-05
-3.62024226234115e-05
-5.62494690752392e-05
-2.10428703911859e-05
-5.57519451196505e-07
-2.58478250945699e-05
-1.5965206689974e-05
1.31944095909903e-05
-2.37421125521871e-05
3.28184393657277e-06
1.20639078769826e-05
-2.02214437456279e-05
-5.38247183594975e-05
-2.13783580681944e-05
-7.87324245466789e-05
-1.48263221794441e-05
-3.18488484618762e-05
-4.31532005436067e-05
-6.26147608144942e-05
-3.31751198500871e-05
-2.59882922716182e-05
-2.26107283923976e-05
-1.37817341200312e-06
-3.18243495738745e-05
-2.46048727958523e-05
-1.20940398817419e-05
1.47888636185256e-05
-5.21383242153362e-05
-5.69999602291741e-05
-6.61055390813759e-06
-1.71966051962703e-05
-4.6340311266542e-05
-3.85324939849193e-05
-5.67434383807717e-05
-3.03058278819316e-05
-8.40731750598342e-06
-4.56852764396666e-05
-4.74498929482836e-05
-2.48407320582002e-05
-4.52086237733027e-05
-2.53396295002877e-05
-2.08443578254297e-05
1.80669347679055e-05
-2.14226061475251e-05
-3.58186478613016e-05
1.09250140455991e-05
-1.85468441120086e-05
-3.12196870138297e-05
-5.40661957412883e-05
-1.98222673216556e-05
-7.10084016272143e-05
-2.48403634562789e-05
-3.87194925103096e-05
-3.90856938892787e-05
-6.1285423231231e-05
-8.65396284635055e-06
-6.47576060484062e-05
-6.05994846540302e-05
-4.1631996017636e-06
-1.58077035972215e-05
-2.48259694066853e-05
-2.77551883097845e-05
-1.96783352339081e-05
-1.64618030737024e-05
-2.72926392626772e-05
-6.17877012892781e-05
-3.1939584087139e-05
-5.21123683985704e-05
-1.75148514584521e-05
-5.29237540396406e-05
-7.94036591008295e-05
-2.47492965650734e-05
-4.94113365727359e-05
-1.78809345399254e-05
-4.53090469400455e-05
-2.46265043834378e-05
-4.54003111553773e-05
-2.95129437135464e-05
-2.4898116619062e-05
-1.92323290572254e-05
-4.27178915040651e-05
-2.86013997151588e-06
-2.09914439657218e-05
-3.63231482240371e-05
-2.66568304831602e-06
-3.12884289346872e-05
-3.51520554344189e-05
-1.09732239197568e-06
-6.80304217330913e-05
-4.73013837274202e-05
-1.23548959597116e-05
1.62217277693135e-06
-3.76193812057785e-05
-6.17821712003697e-05
-2.19026170849965e-05
-3.13846508138244e-05
-2.03740423252058e-05
-3.86126094096771e-06
-1.87201331801637e-05
-2.9163037301642e-05
-2.86192030625262e-05
-9.22470676886337e-06
-3.51108163210489e-05
2.89461424242168e-05
-3.3415468909324e-05
-5.82193343070424e-05
1.2440015410338e-05
-4.30153252485553e-06
-3.74973290182606e-05
-3.61049584204431e-05
-3.76900799786374e-06
-4.36780539501168e-05
-8.9966171784588e-06
7.27336107251835e-06
-1.17361795365884e-05
-4.17296757194931e-05
-9.27748651710946e-06
-3.06019668596317e-05
-6.75385662401828e-05
-8.93114905638646e-06
-4.39096024107478e-05
-4.54209741412681e-05
-7.7538903925185e-06
-3.49246924439745e-05
-5.01857737323068e-05
-3.68526776632529e-05
-3.45384088911404e-05
-6.63260210575836e-06
-2.78440120770017e-05
1.50672532388643e-05
-2.08601751760553e-05
-7.54383375583341e-05
-3.27652863391871e-05
3.64317032401751e-06
-5.09166183791015e-05
-4.14531657520372e-05
-3.38729718912573e-05
-4.65530757404296e-05
-3.59819355245797e-05
-1.08450159898068e-05
-3.53743842386555e-05
-3.34168095979969e-05
-1.90636493433841e-05
-1.48658966066392e-05
-1.64305105805718e-05
-1.73166979250735e-05
-1.5867169811957e-05
-5.81605994848869e-05
-5.81534725578115e-06
-4.22114544065706e-05
-2.15088858677643e-05
-4.36982022994012e-05
-2.3894132211662e-05
-3.65817552392342e-05
-2.4079967652374e-05
-2.91338825012015e-05
-2.62223803520642e-05
-4.66676717188843e-05
-2.39897220837869e-06
-3.48368632834253e-05
-1.03877734485957e-05
-2.50274443825604e-05
9.53434977982886e-06
2.17576890211514e-06
-4.62988007945254e-05
2.83267610146497e-05
-1.13625416174431e-05
-4.52226360982973e-05
-3.54299398309961e-05
-6.10849657691723e-05
-5.96542272124767e-05
-3.58848050064685e-05
-3.73186080010047e-05
-4.68731602701091e-05
-3.15345504859596e-06
-2.43977351866787e-05
1.06988905425176e-05
-2.69813176385611e-05
-3.11236039151374e-05
-2.80454469492416e-07
-9.72152943719583e-06
-3.31206804751608e-05
2.2156885508195e-06
-4.62117024154728e-05
-3.04131918272468e-05
-6.54706064617684e-05
-4.52224542295387e-05
-6.14721195644899e-05
-5.35108551638882e-05
-6.8814062183162e-05
-4.40135210589511e-05
-9.91381117568494e-06
-3.2538247933912e-05
-2.13111995463133e-05
-1.43666838686522e-05
6.89979961876393e-06
4.00334177861598e-06
-1.31402517931133e-05
2.75218065812463e-05
-1.62419977374964e-05
-2.25611079226544e-05
-3.32912400490117e-05
-2.57546067592266e-05
-7.51529173826388e-05
-5.91458373389781e-05
-5.97577355749669e-05
-5.52316437042288e-05
-4.22625057183789e-05
-4.12022586273313e-05
-7.27231162848866e-05
-4.46654861465794e-05
-2.84728710053681e-06
-2.97816314440502e-05
-7.02737717840115e-06
1.04541507338998e-05
-1.15833110718109e-05
-1.74535178983213e-05
1.20630349564574e-05
-1.65646151123372e-05
-4.41799789186871e-05
-1.43079915421603e-05
-1.28786511368511e-05
-3.88947147450998e-05
-8.43881039062817e-05
-6.89897675487003e-05
-3.20007403732782e-05
-7.03736170805459e-05
8.09203668475592e-06
-2.73193868952842e-05
-2.04262282435426e-05
-5.05012644795459e-05
-1.06388445996005e-05
-2.50629863538674e-05
-5.90522973325844e-06
9.88373860767934e-06
-2.7457378953749e-05
-2.77011425463438e-05
1.55144227100435e-06
-1.82271499169402e-05
-4.60978808285365e-05
-5.28037608411866e-05
-3.50722537267338e-05
-3.79204372469783e-05
-4.51672995659848e-05
-4.13963116879814e-05
-4.86301595457275e-05
-1.15257552747824e-05
-4.46398597655793e-06
-5.62122906160783e-05
-3.22529067578642e-05
1.36483120474928e-05
-2.42206193292316e-05
-2.71852918349004e-05
-1.56025488100412e-05
-3.65984601650583e-05
-2.09131942802886e-05
-1.8339968692878e-05
-1.35672742607403e-05
-3.99133064510617e-05
-1.74094041020863e-05
-3.39818929941786e-05
-7.9439814510421e-05
-4.48349252637549e-05
-1.83152241935202e-05
4.53963997476007e-06
-3.03253440274273e-05
-1.68642749433992e-05
-1.79908643639668e-05
-6.25477496575588e-05
-5.67938519574333e-06
-3.68727198025765e-05
-3.06910492228032e-05
-7.23870117641937e-05
-7.55658462590009e-06
-2.72497474942648e-05
-3.39308198115034e-05
-4.24974185737433e-06
-4.55983258283837e-05
-4.88375932769222e-05
-4.80511500548327e-06
-5.78000805482486e-05
-5.51655918144142e-05
-3.77158977287516e-05
1.56696837565534e-06
-4.48586274225724e-05
-2.87610611514196e-05
-8.3297454275011e-06
-1.51583579377086e-06
1.67908342792557e-06
-3.84635265861441e-05
-5.96051723274933e-05
-2.62081359709197e-05
-2.09976196798927e-05
-6.35128699866307e-05
-4.33805253221051e-05
-2.05677838909963e-05
-3.08059263034195e-05
-4.21889985319245e-05
-1.75894886346497e-05
-3.35047354004948e-05
-9.93146339213102e-05
-2.4966600733163e-05
-3.4803359219673e-05
-3.46198645761276e-05
-2.02334411518855e-05
-3.58289451588298e-05
-2.24870691573411e-05
-3.51212757509155e-05
-4.26610500297748e-06
-2.25216059480881e-05
-5.35700585088125e-05
-3.56403450126733e-05
-5.00176757131812e-05
-5.78851837872534e-05
-3.86047796754938e-05
-2.27799096425162e-05
-1.1634575894028e-05
-4.90479460562523e-05
-1.9500286197993e-05
-1.37665216038174e-05
-4.80454970332676e-05
-2.37104901463853e-05
-1.48518009735162e-06
-5.04335989441105e-05
-9.50638068746251e-06
-5.20501189386542e-06
-1.07525491659512e-05
-3.90857272728678e-05
-8.77514386139292e-06
-4.52529173639739e-05
-3.7956414458158e-05
-1.4735039694066e-05
-4.63282823197011e-05
-4.9044582042396e-05
-3.057375323748e-05
-5.71829771019354e-05
-1.27008823826536e-05
-3.03740441938282e-05
-3.00154715545865e-05
-4.5839680634096e-05
-5.01700606044449e-05
2.48855549958243e-06
-2.9452346635693e-05
-9.9847215341379e-06
6.89426491926678e-06
-6.07009274030886e-05
-5.34822441838452e-05
1.08327226399266e-05
-3.62896425609607e-05
-7.70086865362778e-05
-3.91049974795843e-05
-7.66765823222369e-05
-5.32175007623636e-05
-6.99946211024488e-05
-2.58792384260578e-05
-2.3506388660604e-05
-3.09760147405651e-05
-1.95582179714866e-05
-2.03095610491526e-05
-5.26084019437953e-05
-7.0068239038778e-06
-3.69998895700326e-05
-5.5976375528823e-05
-4.02499586475692e-05
-1.13457719602723e-05
-9.48078998738453e-06
-1.44465685741491e-05
1.71399691848402e-06
-4.44880044388011e-05
-2.65601659580951e-05
-2.90532131984749e-05
-3.65149917281523e-05
-6.60754304371866e-05
4.5060211116914e-06
-5.11586898040926e-05
-3.62170302875345e-05
-9.2224531192901e-06
-5.08153971919484e-05
-1.75494458931948e-05
-3.09031214950267e-05
-1.19234699072363e-05
-4.26544931325528e-05
-5.60737143513461e-05
-2.57491189214124e-05
-2.55039960110419e-05
-3.23300433780745e-05
1.41537931723022e-06
-4.31700097890109e-05
-8.78542306669894e-06
-3.28394054880526e-05
-4.81478442241633e-05
-2.48916764414678e-05
9.25259893621176e-07
-3.62020351672129e-05
-8.23959764115613e-05
-3.10888514231411e-05
-3.46033481265047e-05
-5.99846289337681e-05
-5.64707803321807e-05
-1.80802366087883e-05
-5.24273376713313e-05
-4.08323314545914e-05
1.5373510483808e-05
-8.89870868177535e-06
-3.81521626910986e-05
1.25445158387755e-05
-3.70620308466986e-05
-4.36062538330343e-05
-9.20782153124705e-06
-2.32374626707165e-05
-5.22736489975394e-05
-1.16146597849483e-05
-8.79032338178781e-06
-6.75179263604691e-05
-5.51920553572489e-05
-2.8516206935304e-05
-3.90066978710646e-05
-2.88307953432233e-05
-2.71259228283488e-05
1.04008384080196e-05
-4.93185405696793e-05
5.61362339952413e-06
2.41198760813479e-05
-1.83152363024138e-05
-3.64273003044383e-05
4.15487444383424e-05
-2.23617246219569e-05
-6.52386706900662e-06
1.86108659500996e-05
-4.25956587351674e-05
-4.02008037557334e-05
-1.76544542353262e-05
-5.68952166235162e-05
-5.22326509749466e-05
-2.90849575632457e-05
-9.86600055866736e-06
-4.82791358847867e-05
-4.81110416798914e-05
-3.41489426257634e-05
-3.20183077717137e-05
-4.59844854220225e-05
-1.71436244818819e-05
-1.31478096201716e-05
-4.941062228334e-05
2.93167028307509e-05
-1.65127799989012e-05
-3.02032110248524e-05
-1.04510831189989e-05
-4.37126554986326e-05
-3.48996244730892e-05
-5.02798481308844e-05
-2.57374883344775e-05
-6.29365402618444e-05
-4.11171221307247e-05
-4.49086860306675e-05
-4.34137650774549e-05
-3.7511772570297e-05
-2.22061118800014e-05
-2.37516331129222e-05
-4.78696505173804e-05
-2.22750555450635e-06
-2.62705283401903e-05
-4.05006938542463e-05
-1.74326234916742e-05
-3.79793743186473e-05
-7.23823048676627e-05
-5.05194753863974e-05
-2.5445162740539e-05
-5.03339289706706e-05
-4.1761925952866e-05
-8.16392885245094e-06
-5.18319774738051e-05
-7.03807496690042e-06
-3.54989834819881e-06
-2.86047867699722e-05
-1.79126377437257e-05
-5.25286628757417e-06
-5.27163243952209e-05
-4.4278091905546e-05
-3.6096582369518e-05
-3.22781461645555e-05
-3.67211705299197e-05
-2.87783946004865e-05
-2.6281529957912e-05
-3.25099320562994e-05
-4.35997377852588e-05
-2.81458412503706e-05
-3.75803644251866e-05
-4.99580922007644e-05
-1.53097347867406e-05
2.3050314723465e-06
-6.71235392697359e-06
-2.89835206422935e-05
1.56418736280156e-06
-1.41245136439621e-05
-1.42884681195265e-05
-1.23323434484105e-05
-2.82586923324996e-05
-2.49632571268029e-05
-5.31654311156345e-05
-1.6110742089102e-05
-3.44623422132752e-05
-1.92321151897137e-05
-1.50932985483158e-05
-3.11101325720499e-05
-4.35438573898087e-05
7.65233873592453e-06
1.29694588585818e-05
-5.18129319106175e-06
-1.7992220791168e-05
-3.61667382803094e-05
-7.73487737993068e-07
-2.16505790726509e-05
-1.94565611624613e-05
-4.94788494281122e-05
-1.93625209665108e-05
-2.55356955940786e-05
-4.38212548404012e-05
-6.20507132038464e-05
-2.18251112665e-05
-8.64702406497644e-05
-5.48229004154295e-05
-2.94785399165516e-05
-4.09627738693842e-05
-5.24229916544849e-05
7.43595235490782e-06
2.75081751712564e-05
-4.05447833842666e-05
-3.57520852245667e-05
-9.65218056846832e-06
2.20549559580346e-05
-3.99968119141448e-06
1.33450396774116e-05
-2.21535431741165e-05
-9.91068544926582e-06
-2.94636042778096e-05
-3.91784879588542e-05
-1.9034728400082e-05
-2.85304108699866e-05
-7.93322566405438e-05
-6.12926449457057e-05
-3.3289902423518e-05
-4.46223800028031e-05
-4.18573699941272e-05
-1.8215557239915e-05
-2.86704704944186e-05
-1.79881245281709e-05
-1.88463930866748e-05
9.46584360849299e-06
-1.60032510580061e-05
-2.31565417887445e-05
-1.56989205727714e-06
-2.87737025810852e-05
-4.95417144122162e-05
-4.75509559709278e-05
-2.17279978159204e-05
-5.2300870519412e-05
1.27989117622175e-05
-4.43048937110737e-05
-4.67432516812935e-05
-2.2110523328992e-05
-1.81998302560343e-05
-5.55366093623779e-05
-3.53663217643873e-05
-2.27790641205837e-06
-1.63796473197332e-05
-6.14526702134445e-06
-8.28439997437203e-06
-3.96561000987638e-06
-6.62221905012111e-06
-3.06676318610301e-05
-1.33289303337224e-05
-2.39293741646428e-06
-1.90274467192806e-05
-8.13837359996329e-06
-3.84964504734069e-05
-2.58078569078794e-05
-5.05031371432582e-05
-5.28143133375678e-05
-2.76333291558028e-05
-3.99300562556757e-05
-5.74109926476149e-05
-5.64835160699555e-05
1.93159401291614e-05
-5.817794659656e-06
-9.19398139301915e-06
-1.84456786435975e-05
-1.32084603138457e-06
-4.7177375431796e-05
-1.2512466052128e-05
-2.52886810250832e-05
-4.10086809396904e-05
-7.02476565396403e-05
-3.90593084963678e-05
-1.20447394438681e-05
-6.28015560713174e-05
-8.03006022745265e-06
-4.82929711249482e-05
-7.72449108596258e-05
7.29701898534851e-07
7.2027590901583e-06
-3.43899249616871e-05
2.14839221190806e-07
-2.12877652752702e-05
-2.14407563247297e-05
-5.35877916068132e-05
-1.19168914509054e-05
-3.99019147360842e-05
-2.70058659149002e-05
-8.63945718781496e-06
-2.23618609384761e-05
-7.0698753889484e-05
-3.14674220923123e-05
9.06246965766048e-06
-7.33554199615586e-05
-1.8400263258029e-05
-3.09848498466092e-05
-5.19511237008959e-05
-2.62936043351448e-05
-1.91452763110804e-05
-3.71519736207604e-05
-5.81946520895142e-05
-1.91154097727872e-05
-3.37372031354536e-05
-4.9876626637722e-05
-3.41078492452148e-05
-3.72000329555739e-05
-1.93365851732381e-05
-2.97038787011012e-05
-5.09224540750103e-06
-4.47415792246102e-05
-1.69103646239125e-05
-1.09970551115065e-05
-2.63952817537232e-05
-2.89198428657338e-05
-1.96071278298901e-05
2.03338506773585e-05
-4.88607261563272e-05
-3.65968636793482e-05
-2.56860663970407e-05
-4.63288056910853e-05
-3.15367842487005e-05
-2.55807014223688e-05
-5.53400958006506e-05
-4.28755081223926e-05
-2.64531932730464e-05
-1.89155134410255e-05
-7.50403415625468e-06
1.99359768820415e-05
-5.14548026168768e-05
-2.6980046957434e-05
2.07694469161504e-05
-7.41868287815233e-06
6.91544623711719e-06
-2.42606000853474e-05
-1.70381830998333e-05
-6.50892114980403e-05
-1.20103548164101e-05
-1.32543644335676e-05
-4.90827998376145e-05
-1.30298681476644e-05
-4.59233613567343e-05
-3.20477732662577e-05
-5.64939306943999e-05
4.69084565609608e-06
-8.06005324152688e-06
-4.81790210964813e-05
4.88122886198438e-07
-2.07462689636035e-05
-3.28701543309034e-05
-4.59099971358017e-05
9.1714183597487e-06
-2.48333058433206e-05
-2.73788817998954e-05
-3.40649745647681e-05
-6.57102010537081e-05
-3.47271668138778e-05
-6.82595478980162e-05
-4.2447219628964e-05
-4.89855494231551e-05
-1.02788621856903e-05
-2.36280687467317e-05
-4.80467698730958e-05
-4.56869386029181e-05
-2.1969432943307e-05
-4.10633547875859e-05
-3.57777181847369e-05
-1.45114985025538e-05
-4.09963948372985e-05
-4.57931624669654e-05
-1.59293021390797e-05
-5.1015959628483e-05
-2.20567017287136e-05
-1.21727235223071e-05
-4.72365918412332e-05
-4.63199140752486e-05
-1.98669049121237e-05
8.65767152068521e-06
-4.88928859210463e-05
-6.0361346131316e-05
-2.82014181460491e-05
-2.74684590375374e-05
-4.7094414342943e-05
-2.32903398343123e-05
-1.4016511479404e-05
-2.38988070000305e-05
-1.69527073273442e-05
-3.51588533667898e-05
-2.89779101514531e-05
9.88585134997009e-06
4.37444767561092e-06
-1.84415700569466e-05
-1.90717800759552e-05
-1.24611446798144e-05
-6.70471543106724e-05
-3.51164594883564e-05
-1.02581139801474e-05
7.21959701650562e-06
-4.99093248515022e-05
-4.68248077308767e-05
-6.90289604609917e-05
-2.13824248063832e-05
-1.5233696957347e-05
-5.48086655460238e-05
-4.63846547910359e-06
-6.09277654813084e-05
-2.15667657600572e-05
-7.04048355924787e-06
-6.82366081707769e-06
1.34075385094922e-05
-1.51897306678766e-05
-3.98264502302426e-05
-4.48307738203979e-06
-1.12616151372236e-05
-4.20885476184201e-05
-6.42320990481054e-06
-3.53148137245797e-05
-2.14912290138284e-05
-8.66640626567366e-06
-1.20837606910588e-05
-4.08424325657371e-05
-6.33806621088556e-05
8.23923354627622e-06
-6.4125634291622e-05
-5.00705057428226e-05
-2.37567562363158e-05
-4.95482249720057e-05
2.05331605009404e-06
-3.2756960444725e-06
-4.96809384526749e-05
-1.60523402824181e-06
-3.03134515280572e-06
-1.14986082878024e-05
-2.68676770404778e-05
-4.02054832276945e-05
-2.60518225682518e-05
-3.49755990135311e-05
-3.37711384624841e-05
-2.59340767022979e-05
-6.53294961724107e-05
-2.32515507247263e-05
-4.57533028476174e-07
-3.53930138679579e-05
-3.63207605178103e-05
-6.36443133550199e-05
-5.68899509952777e-05
1.80995551080721e-06
-2.44826765572782e-05
-3.03576187128497e-05
1.04451517662162e-05
-2.85241623133742e-05
-2.88672181232215e-05
-4.11320693448416e-05
-3.42507075540227e-05
4.02976972183185e-06
-4.0030395779127e-05
-4.98134650792823e-05
-1.96775558308131e-05
-3.00158356830143e-05
-4.69579651395619e-05
-4.51682109182915e-05
7.07331942521056e-07
-5.54148131188696e-05
-2.4576366535838e-05
-3.47369018811415e-05
-3.21201285025782e-06
-5.24214334242409e-05
-1.89328178119799e-05
-5.36516147481836e-05
-2.64472134837314e-05
