# Supplementary material for: Research on computational propagation and identification of mine microseismic signals based on deep learning
Source: PLoS One. 2025 Oct 22;20(10):e0334641. doi: 10.1371/journal.pone.0334641 (PMC12543183; doi:10.1371/journal.pone.0334641)
Supplement: S7 Data — (ZIP) [file pone.0334641.s007.zip › 000100900001534.xlsx_0.txt_24.txt.txt]

-2.34554353963552e-05
-4.97596434536632e-05
-2.30559498062235e-05
-4.71483092752925e-05
-5.48367202340211e-05
-5.43329990788094e-05
1.03455704442742e-05
-3.06083205782811e-05
-3.65656183983856e-05
-2.68615587904042e-05
-1.29790188645983e-05
-5.8287072039669e-06
-1.44992255880881e-05
3.56553691641626e-06
-4.47445197433971e-06
1.64200798202781e-05
-1.40979025145811e-05
-3.1131966530794e-05
-2.17625754951435e-05
9.04140347595267e-06
-1.93784626440889e-05
-1.70086797370072e-05
-7.98994489741854e-06
-7.18467644725246e-06
-2.59665688585362e-05
-3.59719332345808e-05
-3.68589179430753e-05
-3.20032540926362e-05
-1.0079424288186e-05
-1.87128327518037e-05
-2.58174339129372e-05
-1.82008644078649e-05
-5.26928161177613e-05
-4.39618474506367e-05
3.21826834569513e-05
-1.34927732058151e-05
-5.26821957038665e-05
-3.26081231369106e-05
-3.87609291806375e-05
1.43802104254603e-05
-4.63229448765182e-05
-2.97501607780448e-05
-8.59364029611145e-06
-1.50966174071642e-05
-5.01931505711704e-05
-5.85638804870459e-05
-4.60308824276655e-05
-5.33780106271775e-05
-3.92945601828645e-05
5.28435610008612e-06
-1.56224652273801e-05
-8.48162987908011e-06
-4.60312339333297e-05
-3.01664577040229e-06
5.9862992175285e-06
-1.51035725590267e-05
-3.34199309625563e-06
-6.16701047162742e-06
-1.45670295960646e-05
-2.94173468618919e-05
-4.35349355886498e-05
-4.53323019898033e-05
-1.52109189033645e-05
-1.94792952852514e-05
-2.60819776173781e-05
-1.73715453652046e-05
-4.60731087988627e-05
-4.62129716185904e-05
-4.77848057459425e-05
-2.37251736891648e-05
-5.57391783830046e-05
-1.16345467052735e-05
1.34657000384698e-07
-1.99165679771185e-05
-3.29490096024367e-05
-9.15096320786458e-06
-6.28599094651208e-05
-4.76460929838375e-05
-3.56671081852353e-05
-2.64182724865688e-05
-4.10162340918829e-05
-2.6901632040104e-05
-1.92385081609942e-05
-4.91347669797512e-05
1.65359564560455e-06
-3.53776945700095e-05
-3.1681466729718e-05
1.51625147674617e-05
-4.50364652240433e-05
-2.85251079655816e-05
-3.34655608926361e-05
1.72138043955354e-06
-3.2435770007398e-05
-1.82347437389629e-05
-4.2570587449674e-05
-1.44248776971444e-05
-2.59352773221611e-05
-3.39163611067282e-05
-2.33589532919887e-05
-5.18650379884986e-05
-3.19546774559412e-05
-4.80776771962685e-05
-5.86596423792961e-05
-2.96136885254058e-05
-3.53740532143394e-05
-5.49137393536731e-05
-6.42376426336867e-05
-3.07825197060799e-05
-3.3865124844056e-05
-6.77326879192158e-05
-1.99678002733996e-05
-2.61747327527753e-05
-2.64545286182944e-05
-3.39193435590586e-05
-2.66012678960587e-05
-1.94711682613367e-05
-2.15892297498777e-05
-3.2289521460526e-06
-5.58022394596346e-05
-3.64383640076686e-05
-3.49547409206776e-05
-5.78631611569947e-06
-1.95114911049594e-05
-7.82208552645569e-06
-2.72585970919746e-05
-3.91228054442858e-05
-1.66601985468229e-05
-5.12659197945286e-05
-5.56386764933696e-05
-3.30082290343523e-05
-4.29697754921795e-05
-4.0701444184997e-05
-3.82496286215447e-05
-4.67420299620564e-05
-4.89351871769124e-05
-3.76166850162513e-05
-4.59171242880612e-05
-4.27688571221457e-05
-2.48010990264151e-05
-3.26083845878797e-05
-3.09720967734577e-05
-3.51770402525348e-05
-2.85321732022865e-05
-1.62450909499966e-05
-5.48218223276133e-05
5.33853481165013e-06
-7.05476213733967e-05
-2.6467600177496e-05
-2.6989804933145e-05
-4.57048459090274e-05
-3.06607390175668e-05
-3.52227663365447e-05
-3.02260797507455e-05
-3.00590789127214e-05
-3.31434422877501e-05
-8.61994298236381e-06
-6.96261630472092e-06
-3.03718529961663e-05
-3.23277940650139e-05
-2.9778206161446e-05
-1.63589141797256e-05
-1.40869112379171e-05
-5.03014306493023e-06
-6.09312730776484e-05
-1.31012762759022e-05
-2.1749904110373e-05
2.16974567264111e-05
-2.40455874984213e-05
-5.00236220573155e-05
-4.31356548956455e-05
-4.42659246027566e-05
-5.10133045692004e-05
-3.20064190425048e-05
-3.45802198425346e-05
-5.40361107648472e-05
-5.06788930371915e-05
8.62397654087426e-07
-2.58671529191176e-05
-2.09418035211037e-05
-1.08765491805283e-05
2.42260275510378e-06
-5.86190982966238e-05
-5.61590210101426e-05
3.40826777262561e-06
-2.59881257442546e-05
-5.93093075033434e-05
-3.58704940729059e-05
-2.91729695579863e-05
-1.19224800814453e-05
-3.85415186219183e-05
-1.89233156257272e-05
-3.99541735940069e-05
-3.0673192176923e-05
-3.06011874748444e-05
-3.59414605411701e-05
-1.82753159961099e-05
-4.07310792757491e-05
-3.82397060196428e-05
-5.37516646150889e-05
-1.9336107275469e-05
-2.35135271028032e-05
-2.19482948977357e-05
-2.45720573669467e-05
-3.17312438374294e-05
-2.63779605205946e-05
8.58181083445195e-06
-1.15239420992825e-05
-4.02130311468564e-05
-3.92161711208977e-05
-3.51818794184416e-05
-4.3084480802577e-05
-5.32926892672392e-05
-1.02012354945963e-05
-3.38393053678712e-05
-2.66274542462939e-05
-4.04933949614757e-05
-5.70698138264892e-05
-3.26738126970542e-05
-2.53521535610402e-05
-2.33074553601969e-05
-1.1626546839126e-05
-3.41051389126916e-05
1.71555186641797e-06
-3.08573006024972e-05
-2.40297126133293e-05
-3.5190329835149e-05
-4.28146991174652e-05
-4.82062215629048e-05
-4.40920745642934e-05
-6.68797761855571e-05
-4.8189992212524e-05
-1.36392919397471e-05
-1.40782668835577e-05
-4.81615437503095e-05
-5.11543011116535e-05
-3.65644124529892e-05
-4.47080884509512e-05
2.00954920019802e-05
-4.02173142026995e-05
2.66606086593259e-05
-1.08033272891458e-05
-5.10690825122365e-05
-1.76570946461639e-05
-3.07320547337711e-06
-2.72451955510819e-05
-3.3880842479451e-05
-2.06992028531085e-05
-7.10924363317413e-06
-3.0425859563078e-05
-6.29446456845454e-05
-3.64457024645141e-05
-2.91775985230821e-05
-4.95601253135043e-05
-2.28410575753021e-05
-7.79532863647044e-06
-1.92459371200485e-05
-1.24528831107291e-05
-1.72321346317036e-05
-2.77695102469474e-05
-2.57183666108381e-05
-1.43601228131878e-05
-5.42871163075993e-05
-4.90793196665943e-05
1.51159185148507e-05
-2.90861676985853e-05
-5.39645533331118e-05
-1.53998241637355e-05
-3.93584126872888e-05
-4.21967507543845e-05
-5.49421270962734e-05
-1.86437063172229e-05
-3.45073009533667e-05
-3.41763859979321e-05
-3.85069441093107e-05
-6.05272633120927e-06
-3.84417751925034e-05
-1.72319556160364e-05
-1.7970927954967e-05
-4.75056858860789e-05
4.25931579096214e-05
-2.74936058410241e-06
-3.49403075649384e-05
-2.21865090953569e-05
-2.55614432151458e-05
-4.11599427623851e-05
-4.39319076627164e-05
-3.9282368733835e-05
-4.01984635859802e-05
-5.85017741135902e-05
-3.85784679271265e-05
-3.35422788557379e-05
-1.09136616019014e-05
-4.65798585058809e-05
-5.01919471895429e-05
-3.20522017806616e-05
-1.02912194641278e-05
-2.16974514177282e-05
-1.59489196757394e-05
2.22115407575848e-06
-2.30940586227132e-05
-2.83146615062322e-05
-9.25563802229688e-06
-9.58554147990051e-06
-4.67804892057481e-05
-6.06649579674033e-05
-2.36354328342995e-05
-1.86086896261242e-05
-5.01859069135085e-05
-2.28139354900419e-05
-2.01941204188047e-05
-2.18347190891943e-05
-2.81415728138045e-05
-1.33210892387853e-05
-3.75808778794362e-05
-4.76978115281707e-05
-4.50484674305119e-05
-2.83955182427103e-05
-2.54645707899355e-05
-3.33930869400407e-05
-2.16667528084554e-05
-4.47000035388879e-05
-3.66990420207845e-05
-8.32698480685639e-06
-7.2765240151028e-06
-2.84600317530023e-05
3.92354349041736e-06
-1.95734047713424e-05
-2.79825874200015e-05
-5.26874387701282e-06
-1.23654500660498e-05
-1.31614355613919e-05
1.80952543614425e-05
-1.93425204937586e-05
-7.57687542904891e-06
-4.4805216246923e-05
-2.01024194550522e-05
-6.12911192756157e-05
-4.51264560159076e-05
-1.11311738280232e-05
-1.64487800054059e-05
-6.72317237773425e-05
-2.7464704438313e-05
-2.95060677811552e-05
-8.46778465803317e-06
-5.04135434632772e-06
8.05044398750484e-06
-4.62134112588753e-05
8.16295028180318e-06
-2.96551499342418e-05
-1.03751067579033e-05
-4.78420557063549e-05
-3.95230388235658e-05
-2.70457744082603e-05
-4.55650821156655e-05
-2.15732924090084e-05
-1.58660439000926e-05
-4.49487025736094e-05
-2.09591455637132e-05
-2.60572248898417e-05
-5.64531087070816e-05
-3.07222395656411e-05
-2.01839685792703e-05
-2.4561133781318e-05
-3.2884763235445e-06
-1.7334133789445e-05
-2.74432985032001e-05
-5.5069266549579e-05
-4.57766287119849e-05
-3.93806769205296e-05
-3.85043567163115e-05
-2.67481610069031e-05
-1.9095940504619e-05
-5.12688678420735e-05
-4.70744410589095e-05
-2.166515849129e-05
-5.11182209855018e-05
-2.54144309025183e-05
-3.60298307124091e-05
-3.8313507889007e-05
-1.45372167465494e-05
-1.92675818894832e-05
-2.81089775225069e-05
-2.76914468126237e-05
6.27110685790048e-06
-3.02381303633986e-05
-2.16930145844559e-05
-4.92661053793331e-05
-1.15879391389035e-05
-3.40782086281124e-05
-2.52681602874452e-05
-1.07685325285492e-05
-3.12570622622962e-05
-3.43676470973425e-05
-5.10236994857234e-05
-4.17980530091073e-05
-2.66151230099623e-05
-2.53545016933102e-05
2.182458687377e-06
-3.90145830944094e-05
-3.06068933726339e-05
-2.9270112559377e-05
-1.536417151868e-05
-4.25633369652949e-05
-3.55551186743491e-05
-5.28323934463786e-05
-1.58937349329221e-05
-3.43723304197564e-05
-6.25908836118798e-05
-5.20151807830869e-05
-9.69636151508764e-06
-3.37990184645594e-05
-3.59309610269916e-05
3.41907979200195e-05
-2.93488308835484e-05
-3.81295494202316e-05
3.7785958899552e-06
-1.57009645752467e-05
-4.44307099472549e-05
-2.84669237157208e-05
-4.0500540678833e-05
-2.85981288445287e-05
-1.22977475750737e-05
1.72110016540952e-06
-4.93612447826058e-05
-3.61348798061259e-05
-2.95624004940774e-05
-2.7573964658899e-05
-3.04093454204505e-05
-4.57139442075559e-05
-2.24038203745246e-05
-6.52112259597057e-05
-5.54413589449143e-05
-2.93893355498066e-05
-3.72755020620091e-05
-1.16148532085457e-05
-4.65972856632025e-05
-2.67918620891979e-05
-9.7953263873381e-06
-7.56119105736168e-06
-1.35112940951343e-05
-5.30036530304272e-05
-1.94183236527909e-05
-1.75139003352374e-05
-6.4641576557969e-05
-2.03474133433222e-05
-6.45459053029709e-06
-3.63703217941069e-05
-2.39298167337246e-05
-9.7496699891997e-06
-5.76885068171567e-05
-4.30423915982038e-05
3.7661113907596e-06
-6.91301435993096e-05
-4.12145694838164e-05
-8.60458202471388e-06
-3.60527701596556e-05
-3.41806210154826e-05
-4.37225622555252e-06
5.47342966458561e-06
-4.90833314676646e-05
-2.48920175135838e-05
-8.0829546627972e-06
-4.5450280669355e-05
-2.2663748803149e-05
-2.62865621550717e-05
-4.80654705748975e-05
-5.71791619935847e-05
-2.1216973776036e-05
-4.77524666013511e-05
-4.30259109141235e-05
-4.76452511725176e-05
-2.77890294419105e-05
-5.05526294250384e-05
-2.65913615028809e-05
-1.41083687986797e-05
-5.28210194084261e-05
-3.25524652766651e-05
4.65609820562088e-07
-6.27782822538796e-05
9.30001531246769e-06
-1.42613938390492e-05
-2.29839175132741e-05
-1.73487747267111e-05
-3.39421983666069e-05
-1.77750415937444e-05
-3.70243123755141e-05
-1.632127778598e-05
-2.13428096364305e-05
-3.4610364017007e-05
-5.14969198351375e-05
-8.21036268417891e-05
-4.61884294608246e-05
-3.05142709640766e-05
-2.36983744988206e-05
-4.41766646672525e-05
-2.41621598172223e-05
1.22271205710488e-05
3.86947989664735e-06
-4.37935341724634e-05
-2.21479892149616e-05
-3.07804161817942e-05
-3.46918273018229e-05
4.26810668632056e-06
-2.08548007742508e-05
-3.35573983324619e-05
-4.10424988974872e-05
-2.68289725217618e-05
-4.12588090589062e-05
-2.10535483777102e-05
-1.0649110217535e-05
-4.44002870037793e-05
-1.97347210658858e-05
-3.02714482107028e-05
-4.40521739604861e-05
6.34604350829278e-06
-7.68119943573446e-06
-1.74845259479187e-05
-3.67984054346259e-05
-4.72722423159301e-05
-1.37191284346577e-05
-9.87091507565622e-06
-1.94625949702279e-05
-3.82976334706988e-05
-2.24843885413974e-05
-5.6683659056469e-05
-4.5451593390698e-05
-6.6406549509751e-05
-6.26148093481172e-05
-6.18948934580869e-05
-1.22197497756741e-05
-3.04818304012673e-05
-9.16287137038775e-07
-3.01855007408647e-05
-4.28853477414931e-05
-5.13196166524274e-06
-2.08789488706776e-05
-1.09684919797989e-05
1.53886185003322e-06
-1.59092446058861e-05
-6.7042642130014e-06
-5.4915839010283e-05
-4.20254035980966e-05
-4.37429344358871e-05
-5.04861346147965e-05
-5.21568667766692e-05
-5.4909661043268e-05
-5.91928850231628e-05
-2.92095541591278e-05
-1.85285231142467e-06
-3.23623740764694e-05
-2.31305017675866e-05
-4.35895442600805e-05
-3.66086069175959e-05
6.51193598409354e-07
-2.01490629300804e-05
-9.68077135506558e-06
5.5383324879404e-06
-2.30249453514557e-05
8.10111801496297e-06
-5.39809714492602e-06
-5.27973126726306e-05
-2.65370046812595e-05
-5.3248596951298e-05
-3.13042002345357e-05
-2.04438190849268e-05
-4.57617244234157e-05
-4.65097177108095e-05
-5.45793638827471e-05
-4.34548162024426e-05
-1.44546104026168e-05
-1.78912259775586e-05
-3.27913110267274e-05
-1.86794805248872e-05
-6.42801582992458e-06
-3.53662866234552e-05
-2.35838312292851e-05
-5.40876493365044e-07
-5.49532951063808e-05
-2.33335525119289e-05
-1.719587076322e-05
-5.29027510566886e-05
-3.32002712062687e-05
-1.83320355216875e-05
-5.67194302260665e-05
-1.94746330278639e-05
-5.26952791137239e-05
-3.10998834035578e-05
-5.11979271421147e-05
-1.34407180645685e-05
-5.2799913087561e-05
-1.57395897184742e-05
-1.42607914666934e-05
-4.2285587673113e-05
-5.73725997710576e-05
-5.39555932975527e-06
-2.68646468255748e-05
-3.98578135545713e-05
-6.53118025443735e-06
-1.67256060543172e-05
-3.25797708548664e-05
-4.6335893400506e-05
-5.70254876179845e-05
-6.08112064691684e-05
-2.21249299168642e-05
-2.03813314813855e-05
6.80919529644562e-06
-2.89950112187423e-05
-1.77762856317669e-05
-5.60978250351424e-05
-5.20444560161377e-05
-5.65333212754843e-05
-3.75127263332822e-05
-2.0080259158727e-05
-2.127505191843e-05
-2.15919885167712e-05
-2.72485147714263e-05
9.39849981052116e-06
-3.92297584840509e-05
-1.50488410851517e-05
-1.61299956763634e-05
-5.91922695223124e-06
-1.95409287780702e-05
-2.91449827631229e-05
-4.19406797276947e-05
-1.92654533353417e-05
-5.53488520203495e-05
-2.77948743785036e-05
-2.54411044354842e-05
-2.3765830543121e-05
-1.53771327917737e-05
-2.30585119432279e-05
-2.62149289268636e-05
-5.49080808345623e-05
-2.95479488056699e-05
-3.79766567677334e-05
-6.40162891624916e-05
-3.6291424681082e-05
-3.50276880649802e-05
-2.67392672494994e-05
-2.66966523296392e-05
-2.41543941975228e-05
-3.61092155041183e-05
1.38496019565449e-05
-5.66594717336027e-05
-3.25624737149661e-05
-2.8257106544241e-05
-2.02414317889135e-05
-5.65657848751587e-05
-4.5854174284429e-06
-1.50609430712518e-05
-5.49166165205399e-05
-2.9986503829957e-05
-8.91081094366922e-06
-1.74292843966218e-05
-4.09696348256386e-05
-1.85203898656117e-05
-3.47310728205786e-05
-3.01446486886651e-05
-7.51881900682275e-06
-2.57929712535821e-05
-4.71936818527698e-06
1.77428499354047e-05
-2.45831957795126e-05
-6.25371201625857e-05
-2.77996998017575e-05
-1.88857490540833e-05
-4.22290647129086e-05
-4.61707635238605e-05
-1.24540409878897e-05
-8.68805541971646e-06
-3.82198419700425e-06
-2.75914173908947e-05
1.22235006639791e-05
-5.01669143808763e-05
-2.67510456159321e-05
-2.15284110503637e-05
-3.42161825106703e-05
-2.62843246844554e-05
-2.78233331195593e-05
-3.66549929294655e-05
-1.80705924244189e-05
-5.08573804633058e-05
-2.2883178753381e-05
9.64679866131802e-08
-3.21388142924317e-05
-2.17239639707499e-05
-6.0109154944531e-05
-4.93410973677936e-05
-7.06967689037824e-07
-8.65493424277534e-06
-3.36553037792791e-05
-2.45485699915538e-05
-3.71283692205583e-05
-1.53444194327187e-05
-2.13658740358157e-05
-5.31036684705397e-05
-5.20995233532863e-05
-2.89292088821541e-05
-3.39390910920387e-05
-5.02335141757617e-05
-1.21893518261356e-05
-3.8481195190493e-05
-4.55493773524234e-05
-2.87128830915402e-05
-4.50407375245547e-06
-7.0860088463284e-06
-3.89733308237888e-05
-5.38604179133684e-06
-1.22340675986835e-06
-2.64888057960457e-05
-2.77720950893574e-05
-1.751589789128e-05
-3.6426547958586e-05
-4.43137163577141e-05
-2.1267037626894e-05
-4.02627770090148e-05
-2.24576108455692e-05
-2.22136897028999e-05
-5.83005683087975e-05
-5.72103879079874e-05
-2.78287707639567e-05
-2.7709300525786e-05
-4.04324223596467e-05
-2.41672500381275e-05
-2.27302361973142e-05
-2.26799296075435e-05
-6.9429409747448e-06
-3.969028976168e-05
-2.84744531840738e-05
-4.29747822269793e-06
-2.71672008951433e-05
-4.39098493094534e-05
-2.30801980092578e-05
-5.09895120510895e-06
-2.42214400896677e-05
-5.67627392628549e-05
-1.60672438491e-05
-6.86343669408652e-07
-2.9204253625313e-05
-7.49901504896361e-06
-9.14803717383075e-06
-2.42756757626468e-05
2.70759142652461e-06
-8.16766009023043e-06
-3.63436763963603e-05
-3.21034365941887e-05
-4.12454036163571e-05
-3.3045974115481e-05
-5.05795283742293e-05
-4.03442372132472e-05
-3.16168504003246e-05
-3.47948195989823e-05
-3.40496384814149e-05
-1.05396515318834e-05
-1.33371870890007e-05
-9.15587761771476e-06
-8.61290077012045e-06
-3.06106631969531e-05
-5.03340898123247e-05
-3.4997034219842e-05
-7.17207286773687e-06
-6.36351084514452e-05
2.0677900241542e-05
-1.61029653254136e-05
-3.07411689022234e-05
-4.22972324603199e-05
-1.07655946316753e-05
-1.98173948245598e-05
-2.74017780646246e-05
-4.53386672973838e-05
-1.23667961481643e-05
-3.52321566778428e-05
-2.98422942586681e-05
-2.04538784027559e-05
-2.75819741456633e-05
-3.0096745419909e-05
-4.47315964425851e-05
-1.25508934032987e-05
-2.67157671987367e-05
-2.16620406979702e-05
-3.50254457546199e-05
-1.59215118633892e-05
-1.36198204133233e-05
-5.87821144596832e-06
-4.87897179904476e-05
-1.47288071115916e-05
-1.44072905744352e-05
-3.26320955251286e-05
-1.72052843391193e-05
-1.81841053983549e-05
-4.82546876407939e-05
-3.8087363848562e-05
-2.8662517753343e-05
-3.16732875994071e-05
1.49576063769591e-05
6.60022622760215e-06
-4.34846995658934e-05
-2.67995037689736e-05
1.57463167334002e-06
9.47479998178563e-06
-4.42968927525103e-05
-2.13611034496704e-05
-2.77982634238966e-05
-6.8650808148189e-06
-4.67996520094647e-05
-2.9497350855233e-05
-5.37188010409126e-05
-1.54186242946263e-06
-1.69146270766988e-05
-3.38693406197341e-05
-2.87322542974194e-05
-3.53571033451041e-05
-5.36700569182556e-05
-3.82109217515067e-05
-2.42908871161564e-05
-6.53733216368444e-06
-2.54993912419644e-05
-7.64659904513293e-06
-3.59172370293424e-05
-2.03785221814807e-05
-2.42610442376816e-05
-2.37050083374494e-05
-5.12865777084818e-05
-3.5220975416756e-05
-3.714951841231e-05
-2.40955396935663e-05
-3.19039524804233e-05
-3.64739880220259e-05
-1.45494085210959e-05
-5.23017622560942e-05
-2.55432134430884e-05
-2.63501809741753e-05
-4.89712403319588e-05
-2.43053482466722e-05
-3.98546337244891e-05
1.22161524707669e-05
-2.17414210740673e-05
-4.17539831794698e-06
1.04657647632377e-06
-3.89030237944071e-05
-1.01383596808011e-05
-2.38136402789121e-05
-1.81905007657143e-05
-3.03680937546045e-05
-5.13727147009174e-05
-4.28665851204974e-05
-1.89460084451542e-05
-4.54279402992839e-05
-3.26777817664494e-05
-2.02113594842769e-05
-7.77990100199195e-06
-2.3495587656014e-05
-3.26400117613068e-05
1.33122203189338e-05
-1.3005893342335e-05
-1.51369185501382e-05
-7.25600385693183e-05
-2.62224701234087e-05
1.98963827213076e-06
-2.61862902570518e-05
-3.23299043807302e-05
-3.24209323135508e-05
-2.47909104808189e-05
-5.76775090490224e-05
-4.69096862574719e-05
-2.38242126075879e-05
-3.25056883599883e-05
-1.82240822443529e-05
-4.89830188993669e-05
-4.25958435097238e-05
-5.26868348136894e-05
-4.77769135838684e-06
-2.28806438221139e-05
-3.09926203260047e-05
-5.7898256053902e-06
-1.12199612220543e-06
-7.30021118159753e-06
1.45049651695595e-05
-2.3204722176061e-05
-4.47106129895696e-05
-5.0344434066731e-05
-2.83852723390533e-05
-1.88114967658032e-05
-1.58946639539113e-05
-2.83887912530677e-05
-3.03807866175316e-05
-1.93309072824373e-05
-6.21291428871478e-05
-5.42886030731334e-05
-3.35411783460117e-05
-3.28301103238995e-05
-2.28670097719491e-05
-8.78191904978099e-06
-4.50070476363318e-05
-5.91869084458099e-05
-2.21532112495257e-05
-8.01739702267461e-06
-2.31049913135375e-05
-2.84220235264323e-05
-2.4814944337416e-05
-1.21372891187383e-05
-4.65253711312288e-05
-2.07536071004885e-05
-2.1287071968722e-05
-6.10903228037768e-05
-4.99713189090232e-05
-3.28517105043189e-05
-4.16330919796556e-05
-5.92748838137267e-05
-5.70156580872232e-05
-3.17985123116365e-05
5.86011804422007e-06
-2.13554689693514e-05
-5.48241377080881e-06
-2.41327263579828e-05
-2.04763790890292e-05
-3.21608204515087e-05
-1.10472503497475e-05
-4.02638303688666e-05
-8.78225515972872e-06
-1.22161996222516e-05
-2.44700836508553e-05
-5.52829386980436e-06
-5.71003693378214e-05
-4.11450556516531e-06
-1.71952134452577e-05
-3.72024082050764e-05
-6.47539037198253e-05
-2.86210076833279e-05
-1.21950143839105e-05
-3.29015816167674e-05
-2.97986203661269e-05
-3.73335443881136e-05
-4.16373822919126e-05
-4.6705700445873e-05
-2.86574433804968e-05
-3.79010824438461e-05
-8.73722432674334e-06
-4.85424293690142e-05
-4.30536643529232e-06
-2.01535144142525e-06
-2.30974043103975e-05
-2.99626449451603e-05
-1.23757619602122e-05
-2.83293229758353e-05
3.59520060272951e-06
-4.12126706964096e-05
-2.82112824189725e-05
-3.20489265415753e-05
-5.51054379268e-05
-4.28182351674644e-05
-4.64380397800479e-05
-2.35518246837232e-05
-4.58274007850911e-05
-7.31897702866795e-06
-3.77500391371942e-05
-1.2823466741113e-05
-4.77110461334876e-05
-1.5107112701145e-05
-1.48186649949267e-05
-4.99870964480653e-05
-1.55022109767851e-05
-1.25070200184806e-05
-4.74084937771302e-05
-1.14655179496535e-05
-5.3721496348241e-05
-2.81525341616983e-05
-2.21141320445313e-05
-1.24067184639815e-05
-3.32143786262112e-05
-6.50447352139721e-06
-2.94338980295376e-05
-4.58302069452039e-05
-6.82866156199837e-05
-3.48707089078857e-05
-2.23521563731709e-05
-5.63579019478689e-06
-1.55652224260328e-05
-6.69524770363603e-06
-2.77404516112122e-05
-5.77168919431646e-06
-3.0477684582356e-05
-2.58549265984133e-05
-1.99554222222477e-05
-1.76207428682873e-05
-4.97395383598288e-05
-3.88892575970341e-05
-3.41454651643359e-05
-3.62337938988164e-05
-5.3839368670224e-05
-1.6331790717044e-05
-3.33259356394016e-05
-2.93243673012004e-05
-4.77731133350802e-05
-3.45834476559609e-05
-4.20226686679851e-05
-3.30697239916406e-05
-1.72694533701052e-05
-2.51472176697615e-05
-1.87605815750519e-05
-4.35461091299881e-05
-3.90204067260813e-05
-1.13737473551592e-05
-5.24982189599675e-05
-4.91464408229035e-05
-1.03439718634259e-05
-1.81725514621069e-05
-2.94627576514808e-05
-4.17967351682791e-05
8.07969350757012e-06
-3.05621812392259e-05
1.2264560228529e-05
-4.04651716270387e-05
-1.04928378887221e-05
-4.4316493257902e-05
-2.77514855359824e-05
-3.78017328705605e-05
-1.31427365427646e-05
-3.84954637415514e-05
-3.33762996616478e-05
-7.20439869110563e-05
-1.48828182904325e-05
1.09854913665951e-06
-4.14039136142359e-05
-1.65340440022879e-05
-2.6660867790439e-05
-2.81121756094377e-05
-3.1600256525633e-05
-2.39412940884644e-05
-7.75028178537511e-05
-3.44193796228974e-05
-4.14050992165834e-05
-3.34765213294357e-05
-2.28659717174096e-05
2.4203645643543e-07
1.62723576625362e-05
-7.99859192203479e-06
-2.14620514569833e-05
-1.66294278215884e-05
-2.92482514928292e-05
-2.3922876426318e-06
-1.90874641787313e-05
-3.46795400139115e-05
-1.76539814746795e-05
1.41127302065194e-06
-2.6658362692129e-05
-5.06028021722253e-05
7.002797001375e-06
-2.43191080959021e-05
-2.2649326295426e-05
-1.54831018947054e-05
-3.88536769361181e-06
-3.62694326488204e-05
-4.94365144043754e-06
-2.16264813239302e-05
-4.32086011646163e-05
-4.04104960395832e-05
-2.07345229737972e-05
-1.22141142786045e-05
-5.92393453701581e-05
3.33855996880975e-06
-4.46532847540886e-05
-1.54466292225609e-05
-1.82752704988349e-05
-7.31820746577691e-06
-5.82359441490209e-05
1.71241166178993e-05
-4.49613915495489e-05
-4.47962075557395e-05
-1.24819913719518e-05
-5.37698823648461e-05
-3.94507165934073e-05
-4.9379485648699e-05
-4.91638685922363e-05
-3.79081699731749e-05
-2.35279154387778e-05
1.39621144378773e-06
-1.57796623388545e-05
-2.05764918426536e-05
-3.8280555068851e-05
-3.07064427566019e-05
-3.09843705003924e-05
7.48312003931757e-06
-2.2067298547168e-05
-5.29042423104099e-05
-2.33306063249026e-05
-5.37263427455298e-05
-4.03463175985958e-05
-3.17978744714267e-05
-2.53143814188619e-05
-6.3582256697917e-05
-4.10272693162312e-05
-3.00398436701745e-05
-2.49698767023782e-05
-2.18369381109812e-05
-2.55368945943566e-05
-1.54813578384648e-05
-6.70974574680629e-06
-3.49061175027724e-05
-3.63870646351905e-05
-1.27939916024933e-05
-3.48181751358552e-05
-5.14714937191639e-05
-4.45176626486144e-05
5.85128655295122e-06
-1.13150087204556e-05
-4.50635814151501e-05
-5.01497595959284e-05
-4.91183318732642e-05
-3.00203071548516e-05
-5.45915889585525e-05
-4.84826107056037e-05
-2.16916770942051e-05
-9.75643905787272e-06
-3.46299414395504e-05
-3.0340931291975e-05
-4.01346675182625e-05
-3.72608470177712e-05
-3.875592946897e-05
-2.4264430147785e-05
-4.71554834908822e-05
-1.20863040943877e-05
-1.28762162013693e-06
-3.63057735572155e-05
-4.66482931533131e-05
-3.32704383633522e-05
-2.71790979456789e-05
-8.51444649507909e-06
-1.44113179139703e-05
-1.36415783545228e-05
-7.81293187769971e-06
-9.8912778038962e-06
-2.47497995765373e-05
-5.40640152728079e-05
-1.97677598043643e-05
2.11049653400882e-06
-4.10109277707463e-05
-2.76056125869005e-05
-1.72390956300555e-05
-3.1504570549312e-05
-5.60174597069239e-05
-4.56015885929462e-05
-3.60961901479357e-05
-3.54364951249352e-05
-2.7721950309348e-05
-3.38296280390211e-05
-1.63429955974106e-05
-2.88894068317968e-05
-2.18752337530981e-05
-4.30527469991378e-05
-3.3958566271537e-05
-1.03672894509051e-05
-1.08395650954876e-05
-1.89765465269006e-05
-1.71181650431314e-05
-4.55855802273868e-05
-3.84434129751436e-06
6.84031856141298e-06
-1.48559422324908e-05
-5.71422999342833e-05
-6.12850806586452e-06
7.34568937931831e-07
-4.85278170420972e-05
-2.10120541405593e-05
-2.65011944282379e-06
-2.04981678290695e-05
-2.10386056118721e-05
-3.75389788816362e-05
-1.87494655909138e-06
-5.29906066081036e-05
2.83540676492062e-05
-6.3252353592142e-05
-5.36025821620369e-05
-4.33359600354506e-05
-5.23699990208424e-05
-3.84264690374914e-05
-4.36764035282502e-05
-2.35920287503881e-05
-7.13612723807435e-05
-4.70373821559906e-05
-1.17383506222011e-05
-6.49704246977538e-05
-3.70830774150079e-05
-3.06197918220238e-05
-2.33974995770363e-05
-2.32648597176216e-05
-4.04598245776449e-05
-3.47721833878137e-05
-4.23355942154612e-05
-2.39440747745929e-05
-1.24824178298516e-05
-7.32311955082256e-05
-4.50852335777452e-05
-1.99904293876703e-05
-5.93788461440981e-05
-3.9796181373503e-05
7.43583986379404e-06
-3.65888158391446e-05
-3.09866424157584e-05
5.03568685690201e-06
-5.03814396581382e-05
-2.23091465017761e-05
-2.83396199483545e-05
-4.10211501618303e-05
-2.67449414968367e-05
-3.33127956146565e-05
-3.87257896157875e-05
-2.64014337312695e-05
-3.77134000085919e-05
-1.20352073700645e-05
-3.16405533390062e-05
-2.88752070854909e-05
-1.35084458157355e-05
-1.08135431975398e-05
-3.50161901300065e-05
-2.42142152493853e-05
-5.71902792837967e-05
-4.89588510578588e-05
-2.66313004502499e-06
-1.89008829513008e-06
-4.5134315628387e-05
-4.24491063984311e-05
-4.4031671486276e-05
-1.52838488993577e-05
-4.1178363729937e-05
-1.52494110376303e-05
-1.70196748013588e-05
-3.03610016041473e-05
-1.18348250989518e-05
-3.64337483433105e-05
1.60594085480587e-05
-4.26845042361135e-05
-5.58607078772352e-05
-1.6957909394349e-05
-2.85611112311614e-05
-4.17443710469907e-05
-5.87660909659278e-05
7.80668911622781e-06
-2.56265482588422e-05
-4.20323205902217e-05
-4.57867592832011e-06
-2.29104534275839e-05
-1.9285606628387e-05
-8.5482922047997e-06
-3.78563424944668e-05
-3.47269220183135e-05
-1.2892461690114e-05
-1.28704566622788e-05
-4.58539508914289e-05
-2.4472075109019e-05
-8.5089022563776e-06
1.59820588282748e-05
-4.31716074276617e-05
-4.1120371565582e-05
-3.11330224657099e-05
-4.44812658178597e-05
-5.86320545839617e-05
-2.30132161040333e-05
-3.12205978517433e-05
-2.31674850997959e-05
-4.11971651958279e-05
-4.59848176689069e-05
-1.10594351363149e-05
-2.74799222245208e-05
-5.01109894542408e-05
-3.54479865143025e-05
-2.89609386001419e-05
-3.43822511721976e-05
-4.38998711577098e-05
1.69777083132345e-05
-1.61118360616061e-05
-3.22525947882172e-05
-4.58754874808014e-05
-1.63770452206569e-05
-2.87357861161481e-05
-3.22933585262801e-05
-2.59296387061779e-05
-6.20371049168029e-05
-4.84717829247158e-05
-4.17116798088704e-05
1.28390216040147e-05
-4.5325972857326e-05
-3.29719782511773e-05
-2.10894775531651e-05
-8.92925437586221e-06
-4.54649502312323e-05
-4.1673435548221e-05
1.35517622389065e-06
-3.152293423232e-05
-3.45713376307497e-05
2.29234314967745e-07
-2.51029416934024e-05
-2.15323307113962e-06
-3.69347956976597e-05
-4.21571736873053e-05
-1.40082681724918e-05
-3.27629637206826e-05
-5.41860454316029e-05
-8.94330390541874e-05
-3.85388838065645e-05
-2.97816825737115e-05
-2.20940574802321e-05
2.81833288796236e-06
-1.52421345183866e-05
-2.51711240187713e-05
-1.98372289855694e-05
-4.28906013782115e-05
6.69725871979799e-06
-5.66226893046082e-05
-1.07334463581357e-05
-3.9059314106976e-05
-3.02377626892811e-05
-5.08752941855973e-05
-5.93366462163314e-05
-1.81283171816034e-05
-4.24784424256883e-05
-4.13170131514433e-05
-4.80086351182166e-05
-5.25706673553062e-05
-2.64833609700748e-05
-2.93662451643342e-05
-3.20985122466167e-05
-1.17286025314212e-05
-1.2013204598766e-05
-2.17153361750384e-06
-1.33468954618652e-05
-8.43070290233664e-06
-4.47513132971235e-05
-1.05061491819842e-05
-4.86533294190174e-05
-6.60527371063066e-05
-3.91633793490207e-05
-8.46643119780309e-05
-4.05472545607382e-05
-3.79344979421366e-05
-6.14531216354107e-05
-3.67779097840909e-05
-3.98274062433697e-05
-1.64458936111338e-05
-2.19483065092038e-05
-2.33085133359996e-05
-3.30120533002436e-05
5.65748937616201e-06
-1.3877963303642e-05
-1.95639299327928e-05
-2.93862397249733e-05
-4.85684541549488e-06
-3.45220012310637e-05
-2.53154512286237e-05
-4.53053341936484e-05
-4.67950197318039e-05
-1.0193538287447e-05
-1.00368992333913e-05
-5.63570818291044e-05
-6.2537575703806e-05
-5.3361444500153e-05
-4.21641538490004e-05
-3.34827852008518e-05
-1.42882729657526e-05
-1.15798847821826e-05
-1.91530334390015e-05
-3.3167333023248e-05
-1.15904656483576e-05
-4.5666729045144e-05
-2.56860413273349e-05
-2.22356290280056e-06
-3.44809653915991e-05
-3.26215302756994e-05
-1.95028070136451e-05
-2.65447910428045e-05
-5.60071185192667e-06
-1.36279471422571e-05
-4.06836635711857e-05
-4.13245293167484e-05
-4.07740975172819e-05
-2.94004438200321e-05
-2.35512106203538e-05
-5.97319659405306e-05
-4.93796941352454e-05
-1.5738692908791e-05
1.07901921794702e-05
-1.32121198013249e-05
-3.43064240589989e-05
-5.13365872748902e-05
5.65366910986161e-06
-4.68231633979705e-05
-2.34629342282886e-05
-5.2495048165123e-05
1.95661976313619e-06
-4.39169338564684e-05
-3.43062345164998e-05
-1.38491075201808e-05
-3.67193710292748e-05
-3.81046338791422e-05
-4.32514843978903e-05
-3.49090882880038e-05
-5.30856827448104e-05
-3.57012776068512e-05
-3.86917027983356e-05
-2.56086429291873e-05
-1.12511536714691e-05
-1.14115898493474e-05
-2.73821090000677e-05
-3.25544735151175e-05
-3.61382555769416e-05
-3.17333493427583e-05
-4.71012436225161e-06
1.94593394146612e-06
3.64597816378854e-06
-2.06344750928224e-05
-4.57481082399715e-05
-1.96107934651415e-05
-2.96303636779815e-05
-4.05413000708705e-05
-3.03731708712413e-05
-5.01338238131104e-05
-5.4187033092128e-05
-4.87080247118838e-05
-4.60144404669631e-05
-3.79120286491815e-05
-4.07563590358528e-05
-4.46633351389821e-05
-4.09880581362788e-05
-4.89214444334652e-05
-5.54200934372219e-05
-2.75373462627136e-05
1.60497316999131e-08
-8.08215934089771e-06
-1.07860965413336e-05
-1.83379729018231e-05
-2.06128458798061e-05
-3.45832399508528e-05
-2.23184851229311e-05
-2.27536151553979e-05
-5.13801300840793e-05
-3.82386783936094e-05
-2.37770335767232e-05
-8.23271058211408e-06
-4.74764713974683e-05
-1.44243146984916e-05
-1.8846210940697e-05
-4.00686301677712e-05
-2.9099036245487e-05
-1.47327149034231e-05
-4.48601094370304e-05
-1.25556036684331e-05
2.68335525592603e-06
-2.54715839222746e-05
-3.98151530992127e-05
-2.53621667647217e-05
-2.9650032593133e-05
-3.69147929425884e-05
-1.45521529902349e-05
-2.91374866228496e-05
-5.71038574509563e-05
-1.98752580356425e-05
-5.30028474764443e-05
-1.6473454497637e-05
-6.04423346414928e-05
-2.6165494665837e-05
-2.5401378492597e-05
-5.22734208683696e-06
-4.07655610935195e-05
-3.01347282827196e-05
-4.3441316456267e-05
-1.06546412326487e-05
-4.01350890547602e-06
-3.60397334776134e-05
-2.43150859533469e-05
-4.44926345025565e-05
-7.54997996421216e-05
-2.1212069258515e-05
1.38946213360284e-05
-3.91571690646565e-05
-5.14347838778902e-05
-1.63365088233791e-05
-5.06304169916334e-05
-1.38265969344715e-05
-2.17757379539338e-05
-4.00103170507385e-05
-1.20036029182918e-05
-4.45587507519183e-05
-1.93868672572798e-06
-3.80089127197903e-05
-3.61018489954186e-05
5.33979959845315e-06
-3.07980220922993e-05
-4.36327288316398e-05
-2.52443203624407e-05
-4.67800044878758e-05
-8.13814008254434e-05
-3.55984293354154e-05
-5.1161015620828e-05
-5.09285758494065e-05
-1.66847071814266e-05
-3.26287182293471e-05
-4.6075672301395e-05
-1.89622397890313e-05
-2.90186215485655e-05
-6.11885049972557e-05
-3.15629580274448e-05
-2.6545247309795e-05
-1.34461002599867e-05
-2.39307653908149e-05
-1.33670924741093e-05
-4.4339802455156e-05
-5.34230854817008e-05
-2.03880040231407e-05
-3.88811140593198e-05
-5.2871919811541e-05
-1.15453563148772e-05
-5.24395999880254e-05
-3.76177948228388e-05
-5.42820009609479e-06
-7.66845685923155e-06
-3.86352814419736e-05
-2.11231909522857e-05
-1.80998860063949e-05
-3.37296919033736e-05
-5.8810661525988e-05
-2.42965379374397e-05
-2.80028747143285e-05
-4.72321110644114e-05
-1.49720334046114e-05
-2.93571619347569e-05
-6.25203553290321e-05
-3.11661143973918e-06
-5.03138574943815e-05
-2.58622236485116e-05
9.16872400166691e-06
-2.32526842231057e-05
-3.24131903551358e-05
-5.34308242938903e-06
-2.82172507590157e-06
-3.89259682599611e-05
-3.25749102551209e-05
-3.10440832348035e-05
-7.44415618972856e-06
-7.39184893642936e-05
-2.97782279951472e-05
-3.2410560339906e-05
-5.319669641003e-05
8.3891903727592e-06
-3.29759149989735e-05
-3.38827767547819e-05
-3.49333879292556e-05
-1.98787416946753e-05
-4.6913472298162e-05
1.08160210725268e-05
-1.91940985086251e-05
-3.28169175422101e-05
-2.69869071118497e-05
2.50379156387516e-05
-5.67963116177307e-06
-4.75409318217531e-05
-3.14209011343864e-05
-2.68807639501707e-05
-7.52983772583849e-05
-4.59337863602379e-05
-5.26174772823491e-05
-3.86175920014392e-05
-2.22221523173735e-05
-6.90422394583357e-05
-1.13464179901172e-05
-3.65733812496754e-05
-3.20599482759211e-06
-1.01546110278634e-05
-2.40195951829175e-05
-3.67375641908353e-05
-4.78016539407169e-05
-2.05759540372082e-05
-4.06776994171734e-05
-2.77546648768426e-05
-3.60608363952957e-05
-2.36265889022177e-05
-2.3051158666388e-05
-4.14719831858389e-05
-4.30820306111572e-05
-1.4263878269598e-05
-1.96446773743319e-05
-3.84600194898174e-05
-4.20882937301984e-05
-4.74925293971218e-05
-2.55926021781569e-05
-1.93586711952691e-05
8.68706181351266e-07
-2.8706653375707e-05
-1.67864726080972e-05
-3.52424797360646e-05
-4.15076306735726e-05
-1.44192907450057e-05
-1.55616928414922e-05
-4.63998120766183e-06
-3.33587162244355e-05
-1.87750952165261e-05
7.46186576985068e-06
-4.64295744129455e-05
-4.5520635621903e-05
-4.48333452857132e-05
-1.84867094829307e-05
-3.25731110602088e-05
1.23039786955195e-05
-4.71755842551921e-05
-3.30136230036829e-05
-3.33321787355374e-05
-3.31895915920622e-05
-3.71476893406392e-05
-3.10723953959423e-05
-3.71450095588843e-06
-4.92280718439876e-05
-3.90336854427224e-05
-1.62755475001164e-05
-3.10370747388598e-05
-2.75115543967294e-05
-6.01593751664264e-06
-6.03871107074145e-05
-5.76067448899745e-05
4.0916248049743e-06
-1.24510236239233e-05
-1.42266551960696e-05
-4.14421723550177e-05
-2.08443782001697e-05
-7.98657660053015e-05
-2.40434080012386e-05
-1.57727199716495e-05
-2.09741004736996e-05
-3.33027918491019e-05
-2.38373364498012e-05
8.84605075798166e-06
-3.33971152863328e-05
-1.1998399280255e-05
-1.30832909575383e-05
-3.62932379345027e-05
-3.96857304002228e-05
-2.00486632925299e-05
-5.47951968027549e-05
-6.31325116641318e-06
4.10334916633075e-06
-3.39558432780674e-05
-4.08574231446157e-05
-2.13749834247516e-05
-2.80494410287407e-05
-4.08898952846265e-05
-4.38309132173983e-05
-1.87321028260483e-05
-2.34184668472054e-05
-3.27164420171595e-05
-7.73523298470068e-06
-5.45376958782703e-05
-3.12680440606493e-05
-3.73225964189722e-05
-3.60825190798221e-05
-3.49349952725697e-05
-1.35429568302703e-05
-2.18896776241635e-05
-5.0199604969807e-05
-2.06833102339335e-05
-3.49505875753546e-05
-1.86744033509422e-05
-2.32549291349199e-05
-4.37085880367749e-05
-4.61721064244924e-05
-4.11327136754094e-05
-3.32261356593277e-05
-1.96872642998933e-05
-5.40430959205981e-05
-1.17913333210646e-05
-4.59157546707064e-05
-4.71469087760581e-05
-4.06322587338055e-05
-2.15908516550942e-05
-1.46641257839426e-05
-5.21095762079826e-05
-4.97296468702682e-05
-7.90381357303677e-05
-1.98675551287885e-05
-2.06612369233517e-06
-5.69096140012554e-05
-2.05538057969412e-05
-2.91560069764572e-05
-1.54913319389967e-05
-3.85530054113977e-05
1.12284434983059e-05
-5.30771877433444e-05
-2.94261570917439e-06
-1.08428814523387e-05
-3.46667730845922e-05
-3.68003073806106e-05
-2.17467363480533e-05
-3.39643775539894e-05
-5.10944532758818e-05
-1.7053020741529e-05
-3.07815702395376e-05
-4.09989870830774e-05
-1.25745589600559e-05
-1.96249771079302e-05
-4.95750619038721e-05
-5.07076635854053e-05
-3.90216834017193e-05
-1.75891727408622e-05
-3.67413687701759e-05
-4.04791256764986e-05
-4.28667502398147e-05
-3.90137174848283e-05
-3.05986497586908e-05
-6.8642256870163e-06
-3.57561533942105e-05
-2.18783711028473e-05
-2.66964057157316e-05
-3.5999418650696e-05
-3.96288261160858e-05
1.25056361194056e-05
-3.09667553745269e-05
-8.27028524417961e-05
-2.67224561288247e-05
-4.4331707611961e-05
-5.63790637628423e-06
-6.96615624935192e-05
-1.82044790106714e-05
-2.37439994691893e-05
-8.89574364004345e-05
-3.5828724116247e-05
-1.71619864619825e-06
1.2248305836377e-05
1.16983078618998e-05
-1.00989765942127e-05
-4.34373299364218e-05
-2.66952147037152e-05
-3.29289339117474e-05
-3.96958571332957e-05
-4.08847939522689e-05
-5.1286496446069e-05
-4.09183136279306e-05
-3.7769683109413e-05
-1.52232078936137e-05
-2.05425890986527e-05
-3.53174786072383e-05
-2.88576671267103e-05
-2.56844751427591e-05
3.18123282565384e-06
-1.53487207146106e-05
-2.61809299991287e-05
-3.50545629776181e-05
-3.70740450038806e-05
-3.25918772992401e-06
-2.61964230249244e-05
-6.1283896310933e-05
-4.14413895587414e-05
-2.91563128245476e-05
-3.00719613942675e-05
-4.60805315028012e-06
-2.71689655649816e-05
-7.07247884574894e-05
-3.66861373935648e-05
-1.42169318561437e-05
-2.23872653401879e-05
-2.63311664181373e-05
3.51154029218049e-06
-2.51338074050099e-05
-1.13309691556417e-05
-4.44491423005487e-05
-3.90000936806217e-05
-3.03458678743286e-05
-4.03769427912791e-05
-2.08065858727931e-05
-2.62149046958816e-05
-5.77462520405796e-07
-1.62147616273491e-05
-6.72455129021169e-05
-3.88603873048403e-05
-9.49268589790469e-06
-2.25952386804319e-05
-2.91225692315099e-05
-3.24304524732634e-06
-1.79533689129454e-05
-1.56675310693621e-05
-1.31071201907439e-05
2.33728319247117e-05
-3.8745490055035e-05
4.38714379755893e-06
-2.28276711433363e-05
-4.53964739202663e-05
-3.45516051169225e-05
-3.53650253348766e-06
-1.82344303194955e-05
-2.9623106160648e-05
-1.78398152838909e-05
-1.46133204956315e-06
-4.02514617638738e-05
-1.09376859019078e-05
-5.63676144907462e-05
-2.31340397799393e-05
1.53503276371665e-05
-5.76789537084459e-05
-9.37237867735524e-06
1.92110253587653e-05
-1.85770264220384e-05
-3.73098974535097e-05
-3.02714537685858e-05
-4.02791708334313e-05
-5.65530851061006e-05
-1.62018720345408e-05
-1.90311340729338e-05
-7.21744559650727e-05
-3.19770146222429e-05
-2.77004635132774e-05
3.80536301555824e-09
-8.07468944142027e-06
-4.68210525630247e-05
7.2527671488857e-06
-5.87274090200735e-05
-2.19864319011354e-05
7.27352331644498e-06
-3.72028007269789e-05
-2.21133687651343e-05
-7.01764748102819e-06
-2.52139392519853e-05
-6.47788948031449e-05
-2.32238139258291e-05
-2.91845954123989e-05
-3.91872216910832e-05
-1.40647392374618e-05
3.07292431862614e-05
-4.17751974604986e-05
-6.30242024070712e-06
-1.84017124215201e-05
-4.31686122600463e-05
1.46045966535402e-05
-1.41810496002574e-05
-1.46261334136009e-05
-2.01531993724021e-05
-6.29698596668436e-06
-4.58545173328945e-05
4.24378745696739e-06
-3.98647380236842e-05
-3.00464951480324e-05
-2.25566383555984e-05
-1.52081907082989e-05
-3.73669052965064e-05
-4.73268210481245e-05
-4.07116227572943e-05
-4.0938131173081e-06
-5.31517241474801e-05
-5.22743107574705e-05
-2.54194128951775e-05
-1.48477199649266e-05
-1.55682449062483e-05
7.94740976694779e-06
-4.07894649371335e-05
-2.35119274932263e-05
-7.79584117251036e-06
-1.72953109535909e-05
-4.33105024621476e-05
-3.79977354695365e-05
-9.93054597356518e-06
-4.35866565597485e-05
-2.68364375630019e-05
-2.88331031091765e-06
-4.57786116804679e-05
-2.18486396716642e-05
-2.61465571192207e-05
-6.09113914331323e-05
-4.7207193493086e-05
-2.86391453872061e-05
-4.25734327266663e-05
-2.46107646431544e-05
-3.19932278372809e-06
1.61944979218171e-06
-2.61724053853324e-05
-3.28787947012664e-05
-1.69426356132254e-05
-5.29078096061073e-05
-3.10511150372443e-05
9.97329412698189e-06
-1.88076813121531e-05
-2.27733862976746e-05
-2.79865263129684e-05
-5.83964302423249e-05
-3.14633514608433e-05
-1.50553685907076e-05
-2.90088891196743e-05
-9.41864094255704e-06
-1.6018966564171e-05
-3.49814342137856e-05
-3.21535752987769e-05
3.70678511374925e-07
-1.72561278945615e-05
-4.490960932161e-05
-3.1672261862726e-05
-1.09303569938325e-05
-1.58883234017216e-05
-1.00389321713142e-05
-1.22588087623286e-05
-2.16002809658904e-07
-4.25063604443291e-05
-3.94727306012679e-05
-2.90432144970609e-05
-5.80848226348889e-05
-1.2180949448687e-05
-3.89227856989198e-05
-5.12373114202442e-05
-3.45724475407292e-05
-3.69365216557192e-05
-2.28462005478148e-05
-4.45758969313141e-05
-2.52589810296131e-06
-4.04553322639568e-05
-3.71947825359798e-05
-1.93792435920291e-05
-2.46269596520227e-05
-3.12153270599471e-05
-3.75376280695798e-05
-2.21192610327596e-05
-4.39026505586707e-05
-3.5664214296507e-05
-1.28505147654823e-05
-3.56172478923139e-05
-2.70896177719692e-05
-1.90124426052298e-05
-7.01477131606011e-05
-3.06667910054235e-05
-1.23825361620655e-05
-2.23049673176442e-05
-1.16173593983092e-05
-2.57673782490882e-05
7.84621446890687e-07
-2.97971410057453e-05
-5.75431891276209e-05
-2.87112908063208e-05
-8.16930662995701e-07
-2.42745722471771e-05
7.70970138208532e-06
-2.16424275483172e-05
4.2020526081834e-06
-3.49611553896627e-06
-4.1534588443058e-05
-4.43033369500804e-05
-4.53633683762039e-05
-4.59476641624487e-05
-3.36363269328526e-05
-3.21667380043679e-05
-2.06612291103747e-05
-7.28278539400929e-05
-1.48603870622118e-05
-1.03896814370146e-05
-9.7142391069199e-06
-4.0758914357539e-05
-2.07723607640207e-05
-2.80681716989474e-05
-2.55417919288671e-05
-3.43513417715983e-05
-1.33149076144398e-05
-1.84017554148579e-05
-2.96435076857741e-05
-2.34050075845995e-05
-5.21496094399839e-05
-2.49153602341486e-05
-4.81295816572239e-05
-2.70084418892259e-05
-3.74554605434953e-05
-5.81009415553321e-05
-4.46082536071847e-05
-4.13606120119822e-05
-5.70271636881109e-06
-1.23721276020148e-05
-3.29742304408243e-05
-2.57402090199363e-05
-2.41056318578742e-05
-2.45319747776708e-05
-1.92004566134578e-05
-3.04623987122959e-05
-6.13122555907557e-05
-3.41196001904899e-05
5.6205768726554e-06
-2.53430990081985e-05
-5.77092475448277e-05
-2.90830615343907e-05
-3.39525237444901e-05
-6.08756325766975e-05
-4.77598527922743e-05
-7.3285359794926e-05
-1.79168400184017e-05
-1.22725946605158e-05
-3.876123143761e-05
-5.54826292193597e-05
3.42648549059817e-06
-2.98452571437943e-05
-6.01617620007614e-05
-4.84469310530637e-06
1.46337296010944e-05
-2.2802259094961e-05
-8.1962225963995e-06
-1.64639697763484e-05
-3.18525905871224e-05
-3.54676679712986e-05
-5.75802908928204e-05
-3.03624986176788e-06
-4.19772190127344e-05
-6.24096491127027e-05
-3.106713481749e-05
-4.18982453955442e-05
-3.32142766212844e-06
-2.79640959956403e-05
-4.27415194599186e-05
-1.03284821756788e-05
-2.16184035604606e-05
-2.70406468416924e-05
-3.44891660244551e-05
-2.76567765584632e-05
-2.71558567499119e-05
-8.83597302765045e-06
-4.58542321803131e-05
-3.78444970617899e-05
-2.34389083999665e-05
-5.22475835792592e-06
-4.79774057003237e-05
-2.53318840397018e-05
-3.42459753776565e-05
-1.5471172405814e-05
1.86615553281164e-06
-1.16310660445806e-05
-3.36739917845227e-06
-7.07336471139685e-06
-2.74867318668001e-05
-1.76084351380471e-05
-4.76606666156023e-05
-7.10345633449781e-05
-6.84399283866586e-06
-3.66973810681928e-05
-1.69494654946146e-05
-5.78393542057167e-05
-3.54984043776336e-05
-3.88094170044685e-05
-1.08615788887244e-05
-5.59266912247602e-05
-7.50651398765075e-07
-2.87577033791753e-05
-4.68331759724005e-05
1.61720502976016e-06
-2.89139613860968e-05
-1.86848479593998e-05
-2.49778319174232e-05
-4.36033141096686e-05
-3.11671245227919e-05
-2.55984607494371e-05
2.46318167940876e-06
-4.47151458970632e-05
-4.57089070254067e-05
-4.05655217511626e-05
-4.81526362314475e-05
-1.56984768421514e-05
-1.86420231791122e-05
-5.22975757984357e-05
-2.20448856217154e-05
-1.4801683819078e-05
-1.44579249763097e-05
-2.64573069541945e-05
-1.24904341060375e-05
-3.78353082591608e-05
-3.03465216629589e-05
-2.46180599212057e-05
-3.37460876201759e-06
-4.73528005216942e-05
-6.4844776632728e-05
-1.53378769726899e-05
-3.84739163835764e-05
-3.96934049008183e-05
-3.79520279320187e-05
-2.06802103612519e-05
-3.68504134689277e-06
-1.80681536152834e-05
-5.32086810947806e-06
-2.26617453306154e-05
-2.86456908558945e-05
-1.78828680187151e-05
-3.97824806074687e-05
-1.42654538333542e-05
-4.35757738437305e-05
-2.49874999320238e-05
-4.96387399987433e-05
-4.87713965544417e-05
-1.18539019961456e-06
-2.78875204796516e-05
-6.41915127617039e-05
-1.99130528004285e-05
-5.29275813159314e-05
-2.76404894320031e-05
-3.16285138322748e-05
-3.75841137533179e-05
-2.9817484530747e-05
-5.07784867559032e-05
-1.71169320093427e-05
-3.51647387956078e-05
-1.72605888290364e-05
-4.55054072280328e-05
-5.65372996896054e-05
-5.75290278155405e-05
-8.15449314113039e-06
-3.10161229476833e-05
-5.1946705398195e-05
-3.59600803629241e-05
-1.20908736887081e-05
-5.70946306407149e-05
-4.66771507215844e-05
-2.90068732940963e-05
-2.90434623554031e-05
-3.76679262442158e-05
-4.2800621168722e-05
-2.19467702815519e-05
-4.28259605889304e-06
-1.9740633355182e-05
-1.8273501147137e-05
-2.47543815513308e-05
-1.53045199401145e-05
-1.22640701747162e-05
-3.95103260883018e-05
-3.70522569912797e-05
-3.6676143250492e-05
-7.5202480131024e-06
-3.47154506722593e-05
-4.00434560624548e-05
-4.26141289191533e-05
-5.48651848726292e-06
-1.14705119794446e-05
-1.16148259226967e-05
-5.61612278541163e-05
-7.45821961894063e-06
-2.82340044206496e-05
-1.31505144829775e-05
-2.93818143604819e-05
-4.68807827334396e-05
-1.39174732380007e-05
-3.02438503642298e-05
-5.32654795199465e-05
-4.66279707330488e-05
-5.54493986629899e-05
-3.74141052235858e-05
-1.30940756405422e-05
-1.21952681610435e-05
-4.88817013659888e-05
-2.29725259309727e-05
-6.08621201214079e-06
-1.44927311241584e-05
-5.08055472943374e-05
-5.56065894648324e-05
-4.70882341954679e-05
-3.89058815554195e-05
-1.2494997795584e-05
-5.88548814543168e-05
-2.17745668416351e-05
-3.50494833960319e-05
-3.84372296603405e-05
-3.21331074961287e-05
-2.96978709202869e-05
-3.30493876284742e-05
-4.99380825552333e-05
1.5863976341105e-06
-3.91822984884268e-05
-1.01533972611684e-05
-1.28843555263311e-05
-3.07201901614807e-05
-2.39065251243117e-05
6.41798383852878e-06
-2.55312510956046e-05
-5.32628945204055e-05
-5.00274860497459e-05
-2.91263530693133e-06
-4.54899290935622e-05
-6.44850129918367e-05
-1.98387920185671e-06
-1.80708500892124e-05
-9.37045624462904e-06
-2.77442938073041e-05
-3.16494647529705e-06
-1.67248950135395e-05
7.03174651754371e-06
-5.22830079660268e-05
-8.2950766216646e-05
-3.84673168642425e-05
-4.69752573076799e-05
-5.58755063149444e-05
-1.92691132983446e-05
-5.09776969488232e-05
-5.93886287228544e-05
-3.08241460849019e-05
-5.26388966529947e-05
-2.48086060218821e-05
-3.23020087757242e-05
1.62477358355116e-06
-4.84985889388212e-05
-1.73845935092148e-05
-1.83456415566675e-05
-3.97041495913436e-05
-1.59460846053887e-05
-6.66527642919616e-06
-8.67800871977513e-06
-2.13105844548922e-05
5.3259798758964e-06
-3.52711834194804e-05
-2.53056373379201e-05
-5.2428576604765e-05
-5.73272919105705e-05
-5.73665420962531e-05
-1.76341942863187e-05
-2.54369383422461e-05
-2.21127796258605e-05
-7.14842875296177e-05
-2.12486308905122e-05
-3.48905480419342e-05
-1.9223551622154e-05
-3.78165081234905e-05
-3.4373569816534e-05
5.68897762343114e-06
-3.05522152595368e-05
-2.5448913959267e-05
5.86313023068713e-06
-1.55847092257899e-05
-2.47950186582978e-05
-3.84031197797108e-06
-3.27236836202237e-05
-3.51799986498995e-05
-2.61714212820603e-05
-5.67568259120491e-05
-3.3959862582576e-05
4.91439761280725e-06
-2.84408339524862e-05
-4.05564077592147e-06
-1.91436045127205e-05
-3.31636332656646e-05
-3.36822788840643e-05
-1.08376307236831e-05
-2.09019004022004e-05
-2.31057798020804e-05
-5.96072700478015e-05
-3.39270807182662e-05
-3.24027853649575e-05
-4.02800853410104e-05
-1.62586337761448e-05
-1.88374808307857e-05
-4.45347637606892e-05
-2.29509492549244e-05
-6.9274511550528e-05
-5.73911003721465e-05
-5.06942488689675e-05
-2.52098186819655e-05
-6.45645188470733e-06
-1.30561854840614e-05
-4.29703357942592e-05
-1.98064436058067e-05
-3.53739058843267e-05
-1.37100940525471e-05
-4.63801598909352e-05
-1.02060641670966e-05
-1.41955367599842e-05
-4.41847618548623e-05
-3.84204548846933e-05
-5.98550887336932e-05
-2.50998170997416e-05
-3.73986918221102e-05
-5.31673423666892e-05
-1.65157017325696e-05
-4.30372654416049e-05
-5.899020423528e-05
-3.91328419589143e-05
-6.13286617282974e-05
-3.69074423846527e-05
-3.33594600041931e-05
-2.96223734206776e-05
-3.3772109823142e-05
-3.6205889401899e-06
-3.03242101853899e-05
-3.18552591254124e-05
-4.48186305970688e-05
-2.02132839257276e-05
-4.23568487015458e-06
-8.6638502708252e-06
-3.78562242501127e-05
-1.47122214332316e-05
-3.49167456083531e-05
-5.05003679688426e-05
3.42401905457839e-08
-4.76471226001932e-05
-4.20378418530729e-05
-3.89283624283659e-05
-3.15863457056074e-05
-5.32567287740923e-05
-4.4066185946522e-05
-5.36536827110835e-05
-7.3813067780178e-05
-4.12246620712967e-05
-3.67467566795756e-05
-5.7697815983927e-05
-2.84897819558739e-05
-1.52582162927201e-05
-3.60090120817351e-05
-4.25120522333009e-05
-1.33767147973742e-05
-3.35225081028411e-05
-1.65405099456904e-05
-3.04287750403163e-05
-1.9546010260291e-05
-1.83786203792512e-05
-3.10502004597946e-05
-2.17620807812021e-05
-5.17804958317678e-05
-2.28255495884994e-05
-4.42681974276293e-06
-3.34616042030201e-05
-6.68641215220057e-05
-1.84721230347668e-05
-2.56914387924463e-05
-3.63054834564148e-05
-1.41526189050125e-05
-3.26479570896227e-05
-2.54312203275079e-05
-3.32855795692351e-05
-2.987056784447e-05
-5.08508751712893e-05
-1.04078443078658e-05
-3.543593682936e-05
-1.14421410540363e-05
-2.85385176685221e-05
-2.35977664970475e-05
-3.12242539921209e-05
-5.02756202948145e-05
-1.61855917209712e-05
-1.7052459711278e-06
-1.79581183106479e-05
-2.95015488360303e-05
-5.65975994916229e-05
-4.83992731303315e-05
-3.22138982974867e-05
-3.85880805038364e-05
-2.51559709346044e-05
-2.41363455566302e-05
-1.8005098030143e-05
-1.46957415075466e-06
-6.50500310799325e-06
-1.50730367778372e-05
-1.36076455400824e-05
-2.95458658226247e-05
-2.76178896053545e-05
-4.17491969852838e-05
-1.893107125396e-05
-2.92579560795913e-05
-1.06163559355755e-05
-4.7789658064046e-05
-7.00462209985337e-05
-3.79817882651699e-05
5.06293322662715e-06
-5.86066783927139e-05
-5.0520769908506e-05
-5.09355214358103e-05
-1.51223315288308e-05
-3.08371870433985e-05
-2.53839220884565e-05
-1.83665549023079e-05
-2.19442056304391e-05
-3.4892304943036e-05
-3.48628307134356e-05
-7.62781836329117e-06
-3.15113699341059e-05
-4.27394658381443e-05
-1.71337860930066e-06
-2.11688966925606e-05
-4.60422564961885e-05
-1.62802676536427e-05
-5.32628256086625e-05
-3.47082822978047e-05
-5.47148400711225e-05
-4.8935264066183e-06
-4.97809117325328e-05
-1.56302748460232e-05
-3.16161912462448e-05
-2.01002555358392e-05
-7.85417631287753e-06
9.59268620531972e-06
-1.10906766365589e-05
-1.3428494631634e-05
-2.78373165886693e-05
-1.44852171091783e-05
-1.91242084153246e-05
-1.98111175159368e-05
-2.90275611303436e-05
-3.94023706460572e-05
-2.64949257487448e-05
-4.57438689195176e-05
-2.40766556312451e-05
-4.27727276866505e-05
-1.54911428967412e-05
-4.26552131241003e-05
-3.88155840029771e-05
-6.47525041774619e-06
-4.18044318829252e-05
5.23211921025702e-06
-6.01155864158073e-05
8.20759746454722e-07
1.07576810980112e-05
-6.99315764626576e-06
-7.30881843751149e-06
-3.28692010601013e-05
-5.30674451506765e-05
-3.33125734801339e-05
-3.46618249608484e-05
-3.63694596869077e-05
-3.89009323949464e-05
-3.07520454859323e-05
-6.23713427906769e-05
-2.97837601161901e-05
-1.07353751201209e-05
-3.76912872101226e-05
-5.558820376664e-05
-9.30308412552245e-06
-3.8436245264776e-05
-1.72566418045767e-05
-1.92710657146647e-05
1.25357781862322e-05
-2.76839535527056e-05
-2.37048100467022e-05
8.0780092328823e-06
-5.35488095457853e-05
7.68935471157926e-06
-6.34564847569619e-05
-5.98095629062407e-05
-1.93043047195888e-05
-1.406084172768e-05
-5.65581946752543e-05
-1.40727608646236e-05
-2.14996608294322e-05
-5.54662933189284e-05
-1.17936139719034e-05
-6.34189558690275e-06
1.91346102365589e-06
-3.68763331256142e-05
-3.65513271015864e-06
-1.85866501172515e-05
-5.17724537889804e-05
-2.80090360138859e-06
-2.1610334369327e-05
-3.78531762638348e-05
-8.20031745849289e-05
-5.44042208893461e-05
-5.36589408403538e-05
-5.06715000104383e-05
-1.75138884489571e-05
-5.45026747176486e-05
-5.06434457865734e-05
-1.08205483815581e-05
-3.7423604117883e-05
-6.71051942485381e-05
-1.53033231526032e-05
-3.94536450331888e-05
-1.87294010525753e-05
5.31224521305604e-06
-1.06882360278925e-05
-3.68533942283547e-05
-3.09078792209381e-05
-9.58194497356504e-06
-3.71317438097802e-05
-3.43788640726624e-05
-2.36159206460779e-05
-2.36902243534828e-05
-3.79826775070147e-05
4.44422137809318e-06
3.9017464780304e-06
-4.7181543893678e-05
-3.03204665398849e-06
1.27887075653664e-05
-3.88932819635688e-05
-4.06869665343312e-05
-2.11438093086343e-05
-3.54388841931056e-05
-3.85847357708928e-05
-2.07260805080096e-06
-2.55702608028246e-05
-2.60718332115061e-05
2.45960715993438e-06
-5.12735023330456e-05
-4.65362300738347e-05
-5.48374969493421e-05
-3.21000986031239e-05
-5.57711664704252e-05
-1.69094699697088e-05
-4.79146487523572e-05
-7.71539319352253e-05
-3.21313100548409e-05
-2.29694518478217e-07
-5.11802192474028e-05
-4.62503217945234e-05
-1.78053393565127e-05
1.70041302599648e-06
-3.86242268118464e-05
-2.44804568736111e-05
-1.3917755052038e-05
-2.84369897075582e-05
-4.69103544186016e-05
-1.4198370945898e-05
-2.36658909891673e-05
-3.78200784780523e-05
-3.85170973438913e-05
8.09885008268152e-07
-6.91160407316807e-05
-4.62391025925574e-05
-7.1168846285662e-06
-2.95291855491895e-05
-1.5432647117826e-05
-3.28939148249389e-05
-4.62855324770358e-05
-3.17149293322487e-05
-1.03969824767947e-05
-6.24110743469145e-05
-2.0694391300946e-05
-6.26451191225487e-05
-3.90324854092118e-05
-1.41231369719978e-05
-3.4926341429986e-06
-4.26672332929994e-05
-4.84462761296829e-05
-4.38968449362249e-05
-2.1625486963751e-05
-2.20718181156689e-05
-2.95350440678119e-05
-3.49967365717236e-05
-3.1163847323177e-05
-1.7270063322993e-05
-1.72036630632281e-05
-2.74125828447534e-06
-2.50600893300473e-05
-1.61442190426341e-05
-8.30267650935334e-06
-3.40419663714022e-05
-4.61491677430329e-06
-8.69855947284934e-05
-3.54473267517124e-05
-1.32946784783938e-05
-3.56073919362325e-05
-7.18135454074769e-05
-3.75922149645789e-05
-2.2925960587153e-05
-5.34805908128435e-05
-1.11014948611544e-05
6.72451185966354e-06
-5.48760514279321e-05
-1.74010894702e-05
-3.33669701314413e-05
-9.86329947605449e-06
-1.34434652958511e-05
-2.04938347210826e-05
-9.41045150157008e-06
-5.65696128978682e-05
-9.95822513507845e-06
-1.56124905114391e-05
-4.40245807834814e-05
-3.38917222746079e-05
-5.11198150267939e-05
-8.75867400029841e-06
-1.73311253828231e-05
-3.04611826110378e-05
-5.09423987068177e-05
-2.06693190741936e-05
-2.53540422943625e-05
-8.03383908431072e-05
-4.31654868604262e-05
4.00841796863966e-06
-4.30043509791375e-05
-1.40565610213312e-05
-1.30282315266099e-05
-4.12058564856584e-05
-6.27249202110832e-05
-3.98847326860947e-05
-2.42264669464751e-05
-3.08274804539479e-05
-2.49929067406811e-05
3.33606571484246e-06
-3.38459180838794e-05
-4.8936316683912e-05
-1.50614174990545e-05
-1.80105430319672e-05
-7.00760616260096e-05
-1.79570117861346e-06
-2.07551501322777e-05
2.6732255360766e-07
-3.34904465967382e-06
-1.95384454879394e-05
-3.27062040468809e-05
-5.50238612936408e-05
-2.10154151241496e-05
-2.80166911722194e-05
-4.22590051487087e-05
3.14410989715427e-05
-2.57779675545108e-05
-2.28755922704166e-05
-5.75391673800914e-06
-2.24790347329378e-05
-6.25806063224833e-05
-4.47514426412538e-05
-6.79530082376338e-06
-3.1206698113835e-05
-3.47798018722501e-05
-4.08698290139764e-06
-3.15813063293742e-05
-8.81099220643282e-05
-1.42809632755463e-06
-1.02381690727261e-05
-1.46830495322395e-05
-1.96568753817932e-05
6.61124643439754e-07
-4.74909745004423e-05
-3.05562219541603e-05
-2.50285827477561e-05
-5.29385922658674e-05
-1.06314179855148e-05
-2.77101855442371e-05
-4.09908533728678e-05
-4.47214248914506e-05
-4.09475371075634e-05
-2.72553010279355e-05
-3.12925983801328e-07
-3.30614611485809e-06
-1.8683102329241e-05
-5.44990278723587e-05
-5.41146957945611e-05
-7.40910294401069e-06
-2.78750094248913e-05
-4.60698826601271e-05
-9.33932235606649e-06
-3.14493503650794e-05
-9.05158371622665e-06
-1.90325111747274e-05
-2.33388616798494e-05
-4.12984049337839e-05
-3.03859304800189e-05
-4.56794850095023e-05
-2.9763802016463e-05
-5.28699312366482e-05
-3.11376059911134e-06
-2.64471016403397e-05
-3.09457475781463e-05
-2.08304970422778e-05
-1.77547918272065e-05
-2.56790623848021e-05
-1.28478051660485e-05
-2.15530111534081e-05
-3.53735964998942e-05
-5.44860610365497e-06
-4.85500822044813e-05
-2.54576376768155e-05
-2.19199299325596e-05
-1.21804301994369e-05
-3.89938033326335e-05
-6.68997980588314e-05
-5.50744978835365e-07
-2.72819106451265e-05
-3.11036679779682e-05
-3.74004435601543e-05
-3.71534546934984e-05
-3.19061936236002e-05
-4.05683395121652e-05
-1.81078388689549e-05
-5.02665958070813e-05
-2.76183404244479e-05
-3.86234095443528e-05
1.06980627203206e-05
-2.39791304404564e-05
-4.92038690249099e-05
-6.76582282617552e-06
-6.44998403135795e-06
-3.92617150863254e-05
-4.28837245344494e-05
-4.36487320806521e-05
-2.23109916611293e-05
-2.56500974009919e-05
-2.39326954101583e-05
-4.47553228594441e-05
-8.32526763616649e-06
-4.83491407193713e-05
-3.09409017858521e-05
-7.71839481009556e-06
-5.05956740255503e-05
-2.20572858850697e-05
-4.69491341623053e-05
-1.93300845660455e-05
-1.6771301452783e-05
-3.87335915582034e-05
-3.70990960769039e-05
5.39917690156584e-06
-3.55577151787013e-05
-1.74804243028704e-05
-3.6170280005922e-05
-5.63393577294732e-06
-1.90876813885533e-05
-1.21834762945218e-05
-4.6825876956655e-05
-4.24230782974306e-05
1.16677248099929e-05
-3.55327449409734e-05
-3.97321198762101e-05
-2.20182017561383e-05
-4.3009448483284e-05
-2.77694298242374e-05
-5.76557859794031e-05
-5.74878849109547e-05
-3.68915350906326e-05
-4.07818201766369e-05
-5.3185376105359e-05
-4.29662170171353e-05
-2.225620950345e-05
-1.13528609924326e-05
-3.17436865701792e-05
-4.71346943291483e-05
-2.25751569118331e-05
-4.04534124820343e-05
-3.99588664784537e-05
-2.9498547222228e-05
2.17917315554156e-05
-5.2439564922591e-05
-2.56358277760196e-05
-3.48856472402134e-05
-4.28289199734088e-05
-3.09712482685119e-05
-3.67687820479728e-05
-4.76604307718311e-05
-4.32830079425029e-05
-1.76571895446473e-05
-4.72546012911266e-05
-3.88816072108241e-05
-2.50312104467881e-05
-1.04674944226373e-05
-9.06273663178947e-06
-1.80319810813797e-05
-2.11224869126315e-05
-4.5602080837762e-05
-3.07180509675692e-05
-3.26264556995525e-06
-2.01722782681173e-05
-8.92596026614158e-06
-3.35440737696232e-05
-3.68006341838685e-05
-4.2393653797543e-05
-2.12564125056725e-05
4.61816227309998e-06
-3.2212947401804e-05
-3.77477655404566e-06
-2.94915594060093e-05
-2.43100501213284e-05
-2.55188556009683e-05
-2.36473614851768e-05
-2.71097437226756e-05
1.87770854505791e-06
-8.13200704671282e-06
-5.41136319220684e-06
3.05764948294452e-06
-1.2379540937933e-05
-2.85275446089792e-05
-4.24624037272376e-05
-4.67655824968113e-05
-4.96333425313637e-05
-2.9455731386719e-05
-2.08553323008113e-05
-3.53228276544685e-06
-6.29900980105205e-05
-4.50416272977244e-05
-6.99608411907719e-06
-2.239332760723e-05
-4.43598528580182e-05
-2.04793435340951e-05
-1.23759892577299e-05
-1.4878933847289e-05
-1.54999872444701e-05
-1.14504712794395e-05
-3.98981557927688e-05
-3.91102346275512e-05
-2.63854085916786e-05
-5.66734749891025e-05
-3.90576540101597e-05
-3.38663939434615e-05
-2.62677115098863e-05
-3.29437365313307e-05
-2.44126935225797e-05
-1.99826320766206e-05
-3.27506905133625e-05
-3.4305319819023e-05
3.02958655726523e-06
-2.36884581219985e-05
-3.10634048358846e-05
-7.14160030951463e-06
-3.29598201498499e-05
-2.63327448339082e-05
-1.23844618127042e-05
-3.10864567271068e-05
-9.00418729471986e-05
-5.90269518463093e-05
-4.87603526363289e-05
-9.35676401367368e-05
-5.77565301560019e-05
-3.0381070109465e-05
-4.55642782199672e-05
-2.64244915774987e-05
-1.54882604458057e-05
-1.62748078059079e-05
4.93264368198362e-06
-5.16915178005554e-06
-7.36868115507298e-06
-8.57318186248883e-06
-4.04041379166713e-05
-2.23907310335324e-05
-8.39682091663371e-05
-2.57484351345818e-05
-2.45345011400288e-05
-6.59715678063934e-05
-2.47045349171267e-05
-4.34355322620509e-05
-5.93304187692653e-05
-1.51803464956313e-05
1.21023976400949e-05
2.5507194852361e-05
-2.71493674120126e-05
-1.65550188585212e-05
9.41108664873279e-07
-3.21510895464969e-05
-1.48679228141628e-05
5.31358765624403e-06
-2.56730015581983e-05
-1.52963807118234e-05
-6.0499630289213e-05
-2.69423937914297e-05
-2.38844292964168e-05
-5.38497158578898e-05
-4.19533319532592e-05
-2.71224564368609e-05
-3.68753153726763e-05
-5.37400906073629e-05
-2.83426655358985e-05
-3.09328383768731e-05
-1.934249091633e-05
-2.67438653387034e-05
-1.41392098866864e-05
-3.11042509835079e-05
-8.68250640794392e-06
-3.85437355638554e-05
-3.19354631425352e-05
-2.82648648099004e-05
-1.58285975694887e-05
-4.25067172103056e-06
-2.64906579725318e-05
-3.68291200214609e-05
-1.96966007943651e-05
-4.18309370645544e-05
-1.08189376970985e-05
-3.60801737935129e-05
-4.95789834437532e-05
-3.48177563112383e-05
-2.43488156096386e-05
-5.19805505522155e-05
-4.01819996215371e-05
-4.46605295947693e-05
-2.20110192183945e-05
-3.10792838200054e-05
-4.80165153872533e-05
-3.39234058113681e-05
-3.49072894048725e-05
-3.47872820616492e-05
-4.31292766969332e-05
-2.07927825879843e-05
-2.98395794730189e-05
-2.33213799648819e-05
-1.83430667387311e-05
-1.97700295319373e-05
-5.83676045411473e-05
-2.9973090259314e-05
-2.0626964590359e-05
-1.24556434545907e-05
-7.46617515482411e-06
-4.01378152101085e-05
-3.37648454287417e-05
-5.83437784771639e-05
-4.42655800015073e-05
-5.69813206023749e-05
-1.34548287435161e-05
-2.35511544871368e-05
-1.12336939929816e-05
-8.35313397836619e-06
-1.63089401562012e-06
-2.33535178819408e-06
-3.40054688247168e-05
-4.54465788916945e-05
-1.55331412051382e-05
-4.85143001532798e-05
1.05598066051629e-05
-2.46517385884722e-05
-1.17746767817322e-05
-2.79673272341751e-05
-6.155686037787e-05
-3.56077867157829e-05
-4.52783881467923e-05
-4.47800390616761e-05
-2.88635316770187e-05
-1.47485776520845e-06
-5.43473877381013e-05
-5.42592160693139e-05
-2.15494860828651e-05
-3.14020077885628e-05
-1.07591353366095e-05
-2.56718616955318e-05
-5.0909009029146e-05
1.53342493080673e-05
-5.05747084543656e-05
-3.46858264767198e-05
-1.85521397764547e-05
-3.75518451535357e-05
-6.94982520204572e-06
-4.53691849139373e-05
-5.02105586012967e-05
-2.33122122535092e-05
-4.11169032632949e-05
-4.57040898397226e-06
-5.68609117045393e-05
-3.86193426765954e-05
-9.38168658680535e-06
-2.82098522214291e-05
-3.28759560201569e-06
-2.45539068298164e-05
-2.11931873156764e-05
-5.11443119536839e-05
-2.84888855614186e-05
-4.54678795244771e-05
-2.0008053920779e-05
-2.89874596884888e-05
-1.10142363349151e-05
-6.65927263167893e-05
-5.37242811010458e-05
-4.41460285670764e-05
-3.76719912998417e-05
-5.89265795896265e-05
-9.90186707847491e-06
-4.73119175210596e-05
-5.41650723916683e-07
-3.94262331932437e-05
-1.19663287872192e-05
-7.14316978725226e-05
2.45442425623786e-05
-5.66978501942661e-06
-2.759309563708e-05
-1.26303392760537e-05
-3.24797208820754e-05
-4.93344417529289e-05
-2.62322802886739e-05
-4.326048602265e-05
-1.53792523806014e-05
-1.45182701260312e-05
-2.32920589171494e-05
-4.36407603154275e-05
-1.06412258030711e-05
-2.18466851668356e-05
-3.21806166574866e-05
-3.37104127113273e-05
-1.93271282718755e-05
-1.94752582205379e-05
-1.40328216464262e-05
7.32391244157457e-06
-4.15862587913221e-05
-2.93323539632228e-05
-2.62071697853093e-05
-3.72665518795495e-05
-1.41352556783584e-05
-3.0520643349154e-05
-3.89258047237792e-05
-2.09384363797021e-05
-3.35207568580814e-05
-1.75668504864554e-05
-1.93143607418409e-05
-2.22321318103978e-05
-6.50229257567613e-06
-4.16218185090577e-05
-2.81895663862678e-05
2.68099434520843e-05
-2.06011269355166e-05
-3.24727391866597e-05
-1.59285646117115e-05
-2.11359860641711e-05
-2.83233841060886e-05
-5.28765812075253e-05
-4.76023155850838e-05
-4.71980326312657e-06
-3.4688764467951e-05
-1.81159914865765e-05
-2.63288545277935e-05
-6.80108253466091e-06
-1.11699001444132e-05
-1.24152645718775e-05
-1.57767026171915e-05
-3.41024148296341e-05
-3.92630216669825e-05
-6.18391210246152e-06
-3.29103199204935e-05
-1.98939402761059e-05
-4.15767239480853e-05
-4.21622925735552e-05
-5.10266691857859e-05
-2.59036649784406e-05
-4.27834127644518e-05
-5.31877622072e-05
-3.33552000057114e-05
-1.95554760118257e-05
-2.81233416986741e-05
-4.43680982486613e-05
-4.20664014027993e-06
-2.06190499465269e-05
-3.40836444821619e-05
-6.5339650970223e-06
-3.82349267810413e-05
-2.64255951480539e-05
-2.10772747972258e-05
-3.48378784282397e-05
-5.28900027399991e-05
-4.78361017258477e-05
-9.511606683558e-06
-3.1448622693603e-05
-2.62409497901992e-05
-1.42865733242579e-05
5.0143212091972e-06
-5.08265464234306e-06
-4.3914442064682e-05
-4.92554154385712e-05
-2.22100561177474e-05
-9.08653762465301e-06
-1.8675171022082e-05
-3.55217335645534e-05
-1.42835459842158e-05
-1.97151735660213e-05
-6.30956613374914e-05
-3.30476534482076e-05
-5.53953526919734e-05
-6.61907598983933e-05
-4.45317572452901e-05
-1.02311801132833e-05
-4.36183827617641e-05
-1.09203157628928e-05
-3.51116455267483e-05
-1.82239488467219e-05
-5.15918938813003e-05
-2.5060607269795e-06
2.00345508459334e-05
-1.14788600912902e-05
-2.02626874558654e-05
6.80066577323909e-07
-2.8765040158259e-05
-4.3460257139968e-06
-2.56531648544347e-05
-3.62062606109488e-05
-3.90503120133537e-05
-7.0762297117461e-06
-2.70000496580097e-05
-3.51544088945696e-05
3.84518647488988e-06
-2.05857374051885e-05
-3.26723049201971e-05
-1.57919235867753e-05
-1.96766886213375e-05
-1.52607646205272e-05
-2.38920379176494e-05
-4.92053110256577e-05
-3.37015274110787e-05
-3.68673137093755e-05
-2.52575640729714e-05
-5.00439553394963e-05
7.21251859100876e-06
-3.19036423681849e-05
-3.5235015173845e-05
-9.48862791598445e-06
-1.04416557858995e-05
-4.21475959992967e-05
-2.35146339887657e-05
-3.78809552020318e-05
-3.46062786884353e-05
7.00952219851229e-07
6.12368681687733e-06
-4.67068402308524e-05
-2.24040141861802e-05
-1.34505963010845e-05
-3.78343821130456e-05
-5.80548552174251e-05
-4.57882820437877e-05
-2.78600106582088e-05
-3.17245738270091e-05
-4.87004939205192e-05
-5.93913861905265e-05
-6.06157433803859e-05
-4.18533375324e-05
-6.8035788611782e-05
-4.0401635880421e-05
-2.17092111697153e-05
1.29007381943367e-05
-2.73869508355813e-06
-5.55787932982336e-05
-1.21363000875288e-05
-5.59981505414743e-05
-3.33798920242091e-05
-5.80038328548266e-06
-7.71302427985945e-05
-3.6597480334143e-05
-6.08006601410181e-05
-3.27804089468767e-05
-4.30548498433984e-05
-5.24119493448564e-05
-3.26326329988921e-05
-2.6822552515175e-05
-5.92387178447879e-05
-3.7485848610656e-05
-3.00990340224749e-05
-2.3497131326408e-05
1.57883900469322e-05
-3.87571293238505e-05
-3.40086096407633e-05
-2.53012457269175e-05
-1.01362623113425e-05
-3.44237460943037e-05
-1.12387482216231e-05
-2.25650347260705e-05
-2.91830692845185e-06
-4.71942011481838e-05
-3.96904547017543e-05
-6.07608495933153e-05
-5.25821431224492e-05
-2.78980639272452e-05
-5.4962991958695e-05
-2.44119066775465e-05
-3.70960437800417e-05
-5.94907979442954e-05
-2.25099733302653e-05
-7.01521029164916e-07
-1.40298441152589e-05
-4.53991987121611e-05
-1.51769216309252e-05
-1.29603296392415e-05
-5.00397312788833e-06
-4.47487529680813e-05
-6.81834631878634e-06
-2.32820717902654e-05
-3.2427587376154e-05
-3.84849187864043e-05
-4.41347713465629e-05
-6.1453031075848e-05
-5.59027215183484e-05
-5.38460439942643e-05
-1.89735633851261e-05
-2.24121185816138e-05
-3.90926327654388e-05
-2.60203992241516e-05
-3.05548819863304e-05
1.72124422175192e-06
-3.36914179469646e-05
-5.4697562114604e-06
-2.19372249572057e-05
-2.02770229536495e-05
-1.18849624943785e-05
-3.14401594233562e-05
-1.39611030002981e-05
-1.96802888080006e-05
-3.83272520285468e-05
-5.75609544868118e-05
-4.85504139183903e-05
-3.55127779704125e-05
-3.63308147217951e-05
-2.70863010630982e-05
-6.29799978282098e-05
-5.3747733117743e-05
-2.5607627717992e-05
-2.25292154000884e-05
-3.93631477321985e-05
-2.02971606064113e-05
1.13746776947701e-05
1.66409062179036e-06
1.79103780137128e-05
-1.63388203619876e-05
-1.1981214826547e-06
-3.56263365600446e-05
-3.85842913873581e-05
-3.72804214412681e-05
-1.60375781345843e-05
-6.2157544521864e-05
-2.52009952618432e-05
-4.31171279096152e-05
-9.81691195820487e-06
-7.63300503731902e-05
-4.2678186167168e-05
-3.75594630530982e-05
-6.07236685275856e-05
2.35103738695313e-06
-3.84401669113074e-06
-5.03398499954222e-05
-1.94659974899899e-05
-1.78743704706485e-05
2.36060378705523e-06
-2.56348112195456e-05
4.08743804389503e-06
-4.73042302050818e-05
-6.45233572087141e-05
-2.38228030491077e-05
-4.04726218076881e-05
-5.00914471887359e-05
-6.21049299304849e-06
-4.52391448254107e-05
-5.42874724215403e-05
-4.65401287996607e-05
-1.17854548291194e-05
-4.18667444370557e-05
-1.10874656852848e-05
-3.08079806882221e-05
-1.3780697393144e-05
-1.69750341631536e-05
-1.44163822259985e-05
-1.31021530888988e-05
-5.10458743275143e-05
-3.26605031437738e-05
-3.40159063591918e-05
-1.93796013506154e-05
-5.20354144449494e-05
-2.29456924307293e-05
-4.72091127049407e-05
-2.65764782188458e-06
-1.03603574062367e-05
-7.07576568076381e-05
-5.5854324769843e-05
-3.84357589140902e-05
-1.55307323753799e-05
-2.80205895590355e-05
-1.86804762253991e-05
-7.7008162116765e-06
-2.973817416137e-05
1.18188538259803e-06
-8.1687328086414e-06
-3.0963177223673e-05
-1.20944180375126e-05
-9.71139439721881e-07
-3.0464915160956e-05
-2.27833228848588e-05
-6.84484339670812e-06
-9.06936435754906e-06
-2.71011172946855e-05
-4.46791551121176e-05
-4.63247965259367e-05
-4.19563619134873e-05
-5.18508478396027e-05
-2.42410111897009e-05
-3.58556365248432e-05
-4.9589074687368e-05
1.74778751855806e-05
-1.56653208823062e-05
-3.74284414299762e-05
-2.20952823796087e-05
-3.60679032187583e-05
-2.88637364010653e-05
3.22410680041672e-06
-2.95626271706201e-05
-2.57283339065184e-05
-6.25372110023393e-06
-3.88955505695173e-05
-6.74210109207368e-05
-7.72057194243615e-06
-3.05072232954289e-05
-7.7425952230064e-05
-3.64386517171393e-05
-3.1186514070233e-05
-5.78144373492979e-05
-3.48900272430309e-05
-9.37975490834718e-06
-9.71297270665195e-06
-6.75122746151759e-05
-2.45490402048542e-05
-8.16616803346291e-06
-3.3502717350261e-05
-1.97574754174244e-05
-3.76677929017066e-05
-4.93161419313037e-05
-3.90597568307814e-05
-2.93443123409705e-05
-8.13177032437045e-06
-1.02240479078047e-05
-2.06533182183204e-05
-1.47606324684782e-05
-2.73409014184532e-05
-4.65207106592282e-05
-1.60262343726305e-05
-1.71353965664677e-05
-2.62465512164525e-05
-3.60844478501763e-05
-4.58367816854057e-05
-1.61015228473715e-05
-2.855753569049e-06
-1.32965740812024e-05
-5.38795964779339e-05
-5.90591497543462e-06
2.80395262931713e-06
9.60754251527424e-06
-2.68224556427359e-05
-2.16483008075449e-05
-4.30018788398429e-05
-4.71384857589335e-05
-3.11741596123096e-05
-4.20143453804887e-05
-1.73852677431116e-05
-2.07649159184262e-05
-2.46981995969137e-05
-1.26353161963256e-05
2.23404282542682e-07
-3.12885228675989e-05
-2.14956151826536e-05
-2.15072132223301e-06
6.65998323654329e-06
-1.09759805427709e-05
-1.19085156099499e-05
-8.14296763998793e-06
-4.53821886628987e-06
-1.60789397714153e-05
-1.31328406891788e-05
-3.85721061045424e-05
-2.83316338774477e-05
-6.64299876050748e-05
-2.16207453330452e-05
-5.51545665928541e-05
-2.89159090324197e-05
-1.23864652845452e-05
-6.26644169886407e-05
-1.55777939233146e-05
-4.42877830811513e-05
-4.78644474132121e-05
-3.96855268187173e-05
-5.09035851088285e-05
-6.75219954003549e-05
-2.17270989646676e-05
-3.54982472318698e-05
-4.77175117299591e-05
-3.02901133153362e-05
-4.94178371577865e-05
-4.75692868050827e-05
-3.73738475864054e-05
-4.78473379649586e-05
-5.61365716404217e-05
-2.13807083333418e-05
-4.4157128475346e-05
-6.42735327385999e-05
-1.5391058431618e-05
-3.64028461571821e-05
-5.16059976090276e-05
2.25096713972753e-06
-5.75971467213984e-05
-3.51350528510205e-05
-2.43030794022653e-05
-4.49290164141719e-05
-2.79161577497368e-05
-2.16141448687175e-05
-3.76849956325971e-05
-7.58479534567899e-06
-2.4340774074531e-05
-1.28488788458501e-05
-5.33603800006931e-05
3.7561308058185e-06
-4.66687984123057e-05
-4.23204986373715e-05
-2.41673298206159e-05
-3.18365599974046e-05
-4.79263514132244e-05
-1.56280766472796e-05
-2.75277466760655e-05
-5.2451649207469e-05
-3.40384995949504e-05
-4.04480066599415e-05
-8.47817066477182e-06
-2.72314670879492e-05
-2.88839351429739e-05
-1.44975273863268e-05
1.59345650241776e-05
-6.96020479366028e-07
4.07720509311021e-06
4.16650572477651e-06
-4.10390670154102e-05
-1.60165543550781e-05
-1.48764896277511e-05
-5.49415082573869e-05
-2.78496235868415e-05
-4.00306877412946e-05
-2.76725980666927e-05
-1.25244194686355e-05
-4.88754229399299e-05
-3.70106969454104e-05
-5.35935515597991e-05
-4.6850618244458e-05
-2.97533797507914e-05
-3.70645421167104e-05
-2.11780129762221e-05
-2.74255245399396e-05
2.17402394519987e-06
-6.05826029200308e-06
-1.05430328882452e-05
-2.91049829016027e-05
-1.87455623455197e-05
-1.60788218767267e-05
-5.1771121119413e-05
-4.59914817278607e-05
-2.12004170183175e-05
-2.68364439167533e-05
-2.88533511713219e-05
-3.46395592426159e-05
-5.83582399792183e-06
-5.11216783555798e-05
-1.35835914570827e-05
-3.67168737574883e-05
-4.14651722933578e-05
-3.69110721892094e-05
-3.44282358880469e-05
-6.2978192425911e-05
1.6497614292856e-05
-1.02417535879723e-05
-2.81642971590095e-05
-3.16599058463329e-05
-3.61530449288194e-05
-1.06108760529891e-05
-5.4208801851842e-05
-4.3477162923651e-05
-1.30692129566605e-05
-3.01901842909388e-05
-3.9243186692139e-05
-4.34389151870012e-05
-3.33138355578275e-05
-1.81776132531776e-05
-3.11874690067596e-05
-1.09899471897433e-05
1.79759774210822e-06
-2.17053087827565e-05
-4.02470875970192e-05
-2.90107132964978e-05
-4.08647929054649e-05
-1.73499599500341e-05
-2.41835690282347e-05
-5.02362598432671e-05
-2.37458736304525e-05
-5.47848053455919e-05
-3.64701345805619e-05
-3.34469140732771e-05
-2.76196815506158e-05
-4.5121372579786e-05
-3.14591634874828e-05
-1.49184397614965e-05
-6.0312723940966e-06
-2.65069581169534e-05
-2.22000628081989e-06
-2.55301765560881e-05
-2.66201892559598e-05
-6.04884651512116e-06
-4.94268419414178e-05
-4.28419199064417e-05
-4.57760688393486e-05
-2.70384293122612e-05
-2.36663883273317e-05
1.02301830213649e-06
-4.468320193865e-05
-2.12656216320672e-05
-3.48736382696669e-05
-3.31319239118465e-05
-1.1060950890555e-05
5.23124443235436e-06
-4.48922419573545e-05
-3.56983700129383e-05
-4.01240579526846e-05
-1.4189070121387e-06
-3.4577193781815e-05
-4.98039791464316e-05
4.55058420726595e-06
-2.76111944173644e-05
-3.76663027558047e-05
-5.445402837848e-05
-1.15483720583026e-05
-4.03183675422775e-05
-3.34165964315461e-05
-3.20222802984044e-05
-3.29485709857211e-05
-4.92503887824306e-05
-7.25519987840432e-05
-3.84488672991879e-05
-4.68680382055335e-05
-4.7672016879391e-05
-4.15611049062438e-05
-3.35435339801598e-05
-5.89432391858461e-05
-4.86887809521878e-06
-1.22724867456586e-05
-9.11616793207053e-06
7.22586988610172e-06
-3.43556541751938e-05
-2.14211838974973e-05
-4.93284344086203e-05
-2.55010738122239e-05
-3.30388188462529e-06
-1.50265590382156e-05
-2.7249854884392e-05
-6.01095218474326e-05
-3.95100536385103e-05
-2.38188389209254e-05
-5.66599003907477e-05
-5.77932493958147e-05
-1.61921156819163e-05
-6.20923575282595e-05
-1.33711805884082e-05
1.76253958298488e-06
-2.5785392282334e-05
-2.9597235174786e-05
-3.13209673090907e-05
1.37021707330664e-05
-1.75802637769672e-05
-1.15517009895269e-05
-5.43934950516253e-05
-5.90140073329328e-05
-1.76937929898925e-05
-3.35077578165156e-05
-2.19441279684845e-05
-5.28200412122741e-05
-4.91358602562838e-05
-3.07337398432409e-05
-6.24468722237908e-05
-3.06692220979768e-05
-3.22032616512426e-05
-3.71905367555907e-05
1.97051112401831e-05
-1.23504697519847e-05
-2.8891501867828e-05
-3.29927090611573e-05
-1.06972387237004e-05
-6.70197676451607e-06
-2.91691463519196e-05
-9.11826668061497e-06
-4.60961082116619e-05
-2.31583960362194e-05
2.20743983765463e-05
-3.28052286854113e-05
-1.82536573372933e-05
-1.99381807573663e-05
-2.19911112656548e-05
-3.87473508972885e-05
-3.61032380691492e-05
-3.8839767775414e-05
-5.98139733307116e-05
-6.00894031023698e-06
-2.52894300001606e-05
-5.44471471499988e-05
-4.21024453298636e-05
-1.38624102023692e-05
-1.44958985304328e-05
-3.68219635977509e-05
-1.04157933195109e-05
-2.46337770136515e-05
-3.47492024227661e-05
-3.37948618685841e-05
-2.30693867625571e-05
-3.81540767462633e-05
-4.68228983304062e-05
-2.79704172680846e-05
-4.96115669214919e-05
-3.36022302624051e-05
-4.10188032456736e-05
-4.74819135467064e-05
-5.50875610172382e-05
-3.59906800158794e-05
-4.59631586446959e-05
-1.72114991602142e-05
-1.83969189529846e-05
5.53422572950964e-06
-3.37356430324418e-05
-3.07896791552153e-05
-5.74613723059097e-06
-3.62336850143585e-05
-3.19063606938565e-05
-2.03191416742829e-05
-5.58599757350483e-05
-4.49870838797718e-05
-4.1974759256317e-05
7.24120078219211e-06
-3.17461564211194e-05
-7.13022857952533e-05
-2.56896071553382e-05
-3.70149417231037e-05
-2.36536027753456e-05
-4.69793880836113e-05
-3.96933950863599e-06
-2.49817019392547e-05
-3.52752432638042e-06
1.54107888244853e-05
-4.74158777351929e-05
-5.14235524698388e-06
5.4363905491688e-06
-3.67883705107941e-05
-3.42915319185865e-05
-2.92215561425981e-05
-1.31016534587721e-05
-3.11786342047374e-05
-5.73670883485417e-05
-6.3571641895803e-05
-4.54651649115715e-05
-2.19229723905207e-05
2.50911723133755e-05
-3.12352246048391e-05
-7.44662130831229e-06
-2.84299913869312e-05
-2.61877958807007e-05
4.83024967366511e-07
-5.10143931990634e-05
-3.27113517498845e-05
-1.03882735368651e-06
-1.94745258629565e-05
-2.98771211746794e-05
-1.04895368024456e-05
-3.52417003014613e-05
-3.72692128580458e-06
-3.25203032391035e-05
-2.26180713348481e-05
-1.60890572335216e-05
-5.96542817159104e-05
-4.96524800095799e-05
-1.01444291097576e-05
-2.8444384552441e-05
-3.45905431372169e-05
-2.08682222040659e-05
-2.5000645155328e-05
-2.51424761918054e-05
-9.84715569299716e-07
-3.59119314710408e-05
8.46814739878631e-06
-3.11274957720758e-05
5.57568879367997e-06
-1.23084753274554e-05
2.18491019991595e-06
-3.58569273655498e-05
-3.36520261712549e-05
-3.40045429866561e-05
-1.92617955480657e-05
-2.86152150303907e-05
-3.16054492721015e-05
-3.10554279537398e-05
-6.574179419411e-05
-4.12956243275682e-05
-4.42020504945421e-05
-1.69288130449668e-05
-5.31180348692623e-05
-3.45022394888369e-05
-2.76086568415776e-06
-2.79391728454308e-05
-4.29984902254276e-05
-1.48937306824105e-05
-3.03797561771354e-05
-2.14848883382322e-05
1.08705887008204e-05
-1.78274159999825e-05
-3.90706979278502e-05
-9.08916681750187e-06
-4.60419909516237e-05
-4.15494337746183e-05
-2.98260075510027e-05
-1.60387114069782e-05
-5.92065270946074e-05
-5.09297611412917e-05
-2.37809310673046e-05
-3.11105628752217e-05
-2.70699847199798e-05
-7.39669093243814e-06
2.25654052572935e-06
-2.23666817408896e-05
-2.86850497082716e-05
-3.29926411035875e-05
-4.49830712489575e-05
-7.51797976380012e-06
-2.26505985610748e-05
-2.11043666969325e-05
-1.42085471696678e-05
-4.10793293462789e-05
-2.82768022864376e-05
-3.17447584027891e-05
-2.65276773734656e-05
-2.70527055015517e-05
-4.15705241585259e-05
-1.21676480009125e-05
-3.09723998869123e-05
-2.06130674700938e-05
-3.31670451457967e-05
-5.08995848675547e-05
-2.4662947563229e-05
-5.02404310540289e-05
-1.08721294931871e-05
-6.03230356700083e-05
4.8833538795994e-06
-1.16072227467874e-05
2.42473645460612e-05
-3.96378758174767e-05
-6.03755315132959e-05
-9.34323578959381e-06
-6.94632555494881e-05
-3.54745772905367e-05
-2.07811385376513e-05
-5.90236394621054e-05
-1.9461029149848e-05
-4.13880917361337e-05
-5.41250103714966e-05
-2.65000419986539e-05
-2.73429335437639e-05
-3.7025922446352e-05
-4.0904308001501e-05
-2.19004525185087e-05
-2.5057041468674e-05
-3.84133891581347e-05
-5.54387590894119e-05
-5.1763972614121e-05
-6.55596608763135e-05
-4.61553396759671e-05
-3.54816390316709e-05
-6.96117198649339e-05
7.20887030649473e-07
-3.04175434701783e-05
-5.86656444117662e-05
-4.20488151602685e-05
-8.56745271194244e-06
-2.3225578117197e-05
-2.35752139702971e-05
-1.56302928937132e-05
-2.50067214960636e-05
-2.90751859971907e-05
3.10687250393866e-06
-3.33550153076309e-05
-3.63670013947834e-05
-1.21411964813441e-05
-1.66759040120261e-05
-3.24852527955247e-05
-1.35293137109694e-05
-2.92286626595531e-05
-6.60457289478244e-05
-3.04329858061889e-05
-3.56380668826947e-05
-4.18111119590999e-05
-2.96829537129478e-06
-1.65147292901687e-05
-6.88329367821123e-06
-2.40583731995174e-05
-2.75372757864178e-05
-2.59735564842936e-06
-6.03325353144957e-05
-1.61151429563214e-05
-2.59752139831893e-05
-3.83201711589433e-05
-2.1998285825115e-05
-2.11158651658631e-05
2.92545388994678e-06
-3.47027229786946e-05
-4.85452645922183e-05
-6.73636501380184e-05
-3.14553404211224e-05
-1.06557721813308e-05
-1.45744738345953e-05
-3.09369662303969e-05
-7.60183257067761e-06
-2.09981789957731e-05
-3.47237030607977e-05
-5.50509254313069e-05
-3.41066267954664e-05
-6.13338969217614e-05
-2.35896212658102e-05
-4.51405406474676e-05
-1.35019514155466e-05
-1.76684340816078e-05
-9.17336704936768e-06
-2.74745934817741e-05
-1.35306813550032e-05
-7.45894533397152e-06
3.98331942926935e-06
-3.63403949986219e-05
-3.5796756770032e-05
-1.16844474412843e-05
-8.67295843762019e-06
-2.7258691365719e-05
-6.28783477625927e-05
-3.22848631339016e-05
-6.43474985949808e-05
-4.54460961551469e-05
-4.96916815645366e-05
-6.43772840998151e-05
-4.21128651497394e-05
-4.65148995648986e-06
-3.11343290231778e-05
-2.85558458674174e-05
-2.63161904553324e-05
-4.29466087214425e-05
-2.2084819596814e-06
-5.11606423773148e-05
-3.5151997096834e-05
-1.22006994755767e-05
-6.02969166641975e-05
-1.40043541850459e-05
-2.51851649993415e-05
-2.51575334104872e-05
-4.30364906003756e-05
-3.63248398365273e-05
-3.44804362308506e-05
-2.23795281167295e-05
-7.37626192795837e-06
-8.57966093329359e-06
-1.89304236188458e-05
-3.34696723718142e-05
-3.14300295189784e-05
-1.39084032421619e-05
-2.79550691662531e-05
-4.35308289471518e-05
-3.91706146575821e-05
-4.50525451544052e-05
-2.17147174357367e-05
-3.12688217615685e-05
-3.94742577609162e-05
-3.87133021674032e-05
-1.96683661547631e-05
-5.42879922747925e-05
-5.06375434663294e-06
-2.43043918640532e-05
-2.0381546602677e-05
-2.69505115993939e-05
-2.22406528366454e-05
-2.9189947461548e-05
-2.15544664438819e-05
3.28831764109784e-06
-8.07712561401269e-06
-1.23288043840414e-05
1.7748082873186e-06
-3.14505475240041e-05
-4.61558862865363e-05
-6.5803478701561e-05
-4.81880612643932e-05
-3.76622728098787e-05
-1.92004376842959e-05
-4.23000609580077e-05
-5.1459084108635e-05
-1.72747234192719e-05
-1.00026716823947e-05
-5.38393555214093e-05
-3.39216898631313e-05
7.78318342628085e-07
-1.88231146445284e-05
-2.05707824914369e-05
-1.90886064369269e-05
-1.9951601215064e-05
-5.24053133979737e-05
-9.04864599197186e-06
-2.14868793044273e-05
-3.06665161028636e-05
-3.24851243656212e-05
-1.87964345763739e-05
-6.05837008234418e-05
-5.3307074945525e-05
-3.29914452890421e-05
-5.86884720007158e-05
-3.2188285954992e-05
-1.01437932068683e-06
-4.41635620713477e-05
-4.07697605856403e-05
-2.82695477902055e-06
-1.79247246990404e-05
-8.0753557108667e-06
-7.78517547181355e-06
1.09372881563726e-05
-3.33476374388348e-06
2.29449842701325e-05
-1.28209247294538e-05
-4.93793031688064e-05
-1.35339275681678e-06
5.0059258537723e-06
-2.5743160798928e-05
-2.22414133476865e-05
-1.05886077319934e-05
-3.19501497119949e-05
-3.29381299000319e-05
-3.44751628650325e-05
-4.11614168847721e-05
-4.50878026472255e-05
-2.31202809765077e-05
-4.46536420430847e-05
-4.46851604504465e-05
-1.69230112335574e-05
1.05248713257337e-05
-1.87654187720353e-05
-4.05188226981572e-05
-1.81012858030584e-06
-2.05543713071376e-05
-9.70805893147468e-06
-1.6094046285169e-05
-2.09843835576115e-05
-2.33669515208699e-05
-4.89739216646246e-05
-6.13753885346032e-05
-5.66799536979481e-05
-3.63372147641088e-05
-3.91935353021178e-05
-2.09374896741004e-05
-3.38480066793928e-05
-1.00555708891161e-05
-2.68649280674152e-05
-3.03895772765564e-05
-1.97349590534113e-05
-5.78723503667468e-05
-2.51524605607281e-05
-2.78195492492654e-05
-3.10613084034148e-07
1.5536473516699e-05
3.16478483523433e-06
-3.88538952577928e-05
-4.8409028354223e-05
-3.00935134073645e-05
-5.57671271171941e-05
-2.56473970285771e-05
-5.79019262415123e-05
-3.19026974302578e-05
-2.99690100531899e-05
-3.44592806456187e-05
-3.1776627848589e-05
-4.26375274006575e-05
-3.45468654201921e-05
-4.08038809456066e-07
-2.94648957380633e-05
9.06634604427228e-06
-5.57604759661967e-06
-3.67099565603175e-05
-7.35848614893566e-06
-1.8649621044481e-05
2.00357461276854e-06
-2.68713139690417e-05
-2.56689679705371e-05
-3.9525805336362e-05
-6.94572866403895e-06
-2.97032816276443e-05
-2.8285205884156e-05
-3.94253447016734e-05
-2.20938416079652e-05
-6.07875741986673e-05
-3.95771000517835e-05
-1.65505114841966e-05
-3.08431889890122e-05
1.36855263600805e-05
-2.97427482044872e-05
-1.51315872650722e-06
-5.56679241573968e-06
-1.39089128867689e-05
-6.70679520893463e-06
-1.37788459493631e-05
-5.26495015573353e-05
-3.85533751223912e-05
-6.49839455485922e-05
-3.5016172668491e-05
-3.83808358839106e-05
-6.34994534517618e-05
-2.72790753519776e-06
-1.01203451061726e-05
6.47528370158374e-06
-2.49629052281807e-05
-4.33621938991279e-05
-2.93658023720192e-05
-2.14191686692739e-05
-1.02928382444058e-05
-4.03513293570941e-05
-3.45498456708567e-05
-6.9935770551617e-05
-2.34764545450522e-05
-5.58506414536576e-05
-4.42167186096691e-05
-3.7410600839442e-05
-2.60407439113453e-05
-3.88475424560992e-05
6.87585685685752e-06
-3.6020015284056e-05
-3.23241968174875e-05
2.00444229713366e-05
-1.00570194759233e-05
-4.19952357275056e-05
-4.02316125677858e-05
-2.8433702458574e-05
-2.29971177172358e-05
-1.83776613734958e-05
-3.80966251854693e-05
-2.61114159773889e-05
-4.48961407266447e-05
-5.6682960337629e-05
-6.48507887076058e-05
-1.43837551773823e-06
-1.22630918125811e-05
-1.14945093651095e-05
-2.78626956464662e-05
1.23622376898569e-06
-3.10631800290342e-05
-2.87931286546999e-05
-3.64127420986168e-05
9.35240587026451e-06
-4.84460969709079e-05
-2.00623361635331e-05
-1.46058769508049e-05
-2.82619828639393e-05
-2.89853969692413e-05
-7.58865739561191e-05
-2.82608350702754e-05
-1.7579899837546e-05
-1.41336048943912e-05
-2.15007829481544e-05
-3.22826824586589e-05
-1.874687575097e-05
-3.48321772153812e-06
-3.02817506143006e-05
-3.91180492891686e-05
-2.80317564742299e-05
-2.95158118779414e-05
-6.46319933456204e-06
-5.071335887384e-05
-3.0841434988733e-05
-1.31458331729736e-05
-4.31264462745767e-05
-5.58967593653556e-05
-1.15969137351545e-05
-3.39181010339103e-05
-4.23186710496659e-05
5.0023279700048e-08
-4.96995315819244e-05
-5.2701316973305e-05
-3.1338339222571e-05
1.22108797411037e-05
-3.90560357495504e-05
-3.59811898003763e-05
-1.03831574041083e-05
1.10389523113073e-06
-4.38216925074172e-05
-2.40033837100567e-05
7.44492817775322e-08
-2.52817602448062e-05
-7.10187518102711e-05
-1.93757689485846e-05
-1.42934706440296e-05
-3.24740676858602e-05
-3.62340705734869e-05
-5.09676682158553e-05
-4.76116602344702e-06
-3.20957966439786e-05
-3.19983330893368e-05
-5.50472406184735e-05
-1.70283012889472e-05
-4.49547575714975e-05
-4.89851703371614e-05
-1.8908787123683e-05
-3.99472128249304e-05
-3.50886102617135e-05
-2.96530505353371e-05
-1.92106419749929e-05
-2.54514975150515e-05
-4.03875013271445e-05
-2.2400747842757e-05
-4.29300394892552e-05
-3.24949417161368e-05
-2.91580008718572e-06
-1.9386434084109e-05
-2.22902601968579e-05
1.2320951155144e-06
-1.91463014315042e-05
-5.51990143845049e-05
-3.65596753417137e-05
-2.15227647885001e-05
2.82328981106347e-06
-6.92140451645102e-07
8.93585838083689e-06
-4.47714520856446e-05
-1.47467009666593e-05
-3.75976040194172e-05
-5.07891374666949e-05
-6.5072597241583e-05
-3.21914055015063e-05
-1.72316622446757e-05
-2.96915182094656e-05
-2.47526243624608e-05
-3.68207855725701e-05
-2.52455051180217e-05
-2.91914462046783e-05
-1.15174682419436e-05
-4.3636857280923e-05
-4.87575238131614e-06
-1.23125776469053e-05
-2.5250157481738e-05
-7.3696739930612e-05
-1.9427180540448e-05
-2.1378708988678e-05
-2.00251016840013e-05
-4.13060242152627e-05
-5.15509689874721e-05
-2.00435434266833e-05
-2.09358501533089e-05
-8.64583183883262e-06
-4.74131201123252e-05
-1.41578449461439e-05
-2.63212931438076e-05
-1.79625355353369e-05
-3.10458526980411e-05
-6.96303739276792e-06
-2.3788936094244e-05
-2.14277515231523e-05
-2.8562229005082e-05
-2.84002255500802e-06
8.69391426827091e-06
-3.08652082734228e-05
-4.64404386518452e-05
-1.64353002360781e-05
-2.51745322211375e-05
-3.99697681536995e-05
-3.73667579345404e-06
-1.85514470393123e-06
-2.09343016351434e-05
-4.29788881381335e-05
-3.14638238971159e-05
-4.11185048783876e-05
-2.47862686009336e-05
-2.22268015502215e-05
-2.19306926389714e-05
-1.49481518846133e-05
-5.10621046223066e-05
-2.65049368327295e-05
-1.84634932064039e-05
-5.29530359431348e-05
-2.83077447747561e-05
-3.10641839019762e-05
-4.84088489037641e-05
-5.27843609533825e-06
-7.99297098262128e-06
-1.67669498207667e-05
-3.7877027942044e-05
-1.89490956330404e-05
-4.22552365374469e-05
-4.53982847303874e-05
-4.02241863879981e-05
-3.69880450124503e-05
-4.42123055661288e-05
-4.04857837781723e-05
-5.74417112593652e-05
-5.44483144720046e-06
-2.21965675802112e-05
-2.32347464961674e-05
-2.06533627775358e-05
-3.90210610765967e-05
-2.02745392830603e-05
-3.6316953189814e-05
-6.09707288049371e-07
-2.43868812803141e-05
-4.87387963459165e-05
-5.21332911260888e-05
-1.56927511778437e-05
-2.88617767714468e-05
-3.98051470169231e-05
-3.83559290142172e-05
-3.5534064690647e-05
-4.29502973853172e-05
-3.5604878543049e-05
-4.0575130097786e-05
-2.65216660542148e-05
-5.9300031047437e-05
-1.75431429024069e-06
-3.37337447762761e-05
8.13205755342402e-06
-5.20315875438655e-06
-7.57179503017364e-06
-3.56916737644069e-05
-1.87042185019014e-05
-2.65366343371405e-06
-2.69348568841581e-05
-1.85354961906217e-05
-1.34269539186152e-05
-4.77531658363044e-05
-5.42017687700369e-05
-2.68220009547255e-05
-6.93771591078721e-05
-3.39401867226961e-05
-6.15375329607824e-05
-5.70688048418697e-05
-4.91850949784705e-05
-2.59875275178155e-05
-2.66512035966053e-05
-9.70274934132898e-06
3.89349093408212e-06
-1.07900253105964e-05
-2.17063050347086e-05
-1.16497202942485e-05
3.48522205099722e-06
-3.04116413505311e-06
-1.37853908866783e-05
3.36071333450026e-06
-3.38806767999992e-05
-4.63180957318951e-05
-3.1635505961894e-05
-5.66234238581095e-05
-3.12095197898367e-05
-4.96996325005001e-05
-3.15400569704429e-05
-3.80450212637105e-05
-2.77946951974034e-05
1.11882702618793e-06
-4.21219312474598e-05
-3.33145237834551e-05
-1.53302568536477e-05
1.51010950360824e-06
-2.02610595908454e-05
-3.69946978324931e-05
-3.62843599043459e-05
-3.94070001939801e-05
-2.77611037779082e-05
-4.63507812404647e-06
-3.77414977806533e-05
-1.19482693967321e-05
-3.02091021068601e-05
-4.5562570622857e-05
-2.06529768945764e-05
-3.47276497931416e-05
-4.89528758655162e-05
-2.82784881779822e-05
-1.77774939245832e-05
-4.32721539341455e-05
-3.61314524909518e-05
-1.16838177441586e-05
-6.08741745776315e-06
-2.85553821689534e-05
-3.81331386468978e-05
-5.04875294831467e-05
-4.41019585787677e-05
-4.64147596446399e-05
-1.90493376320069e-05
-6.41633131792258e-05
-3.55955833423307e-05
-3.25340810721435e-05
-3.36728106339084e-05
-3.30311716089254e-05
-6.42053804811301e-05
-7.40513716741532e-06
-1.89153684881475e-05
-6.91097303035757e-06
-2.72766375252523e-05
-3.52171703832414e-05
-2.69605436258656e-05
-8.02771565160326e-06
-1.57764506827537e-05
-1.62487953522095e-05
-2.80020000166504e-05
-3.67403367630012e-05
-2.20497222054112e-05
-7.54292894996976e-06
-1.46551938802616e-05
-3.25389253180436e-05
-3.67200442099972e-05
-6.28866348220143e-06
-3.08923084751815e-05
-4.03717837598355e-06
-1.53990395616858e-05
-2.30815706470812e-05
8.41654755221711e-06
-1.5078318499523e-07
-3.47719658776222e-05
-5.39355782031098e-05
3.65091049950231e-06
-2.79295760559806e-05
-2.93820502370253e-05
-1.22075510281396e-05
-5.29287133956824e-05
-4.10241960305968e-05
-2.63844840730104e-05
-2.62115822266699e-05
-2.50334651747756e-06
-5.0516408968047e-05
-9.55571440723304e-06
-1.49746739010639e-06
-1.240276759256e-05
-3.1465051379459e-05
-1.71247122734586e-05
-3.80912847826165e-05
-3.34404307255836e-05
-4.08126036755927e-05
-6.54416172399166e-05
-7.73129351039276e-06
-2.01955671355549e-05
-3.35850583086458e-05
-3.51044299686775e-05
-4.32100888210872e-05
-3.60755929108644e-05
-5.25456285174875e-05
-3.15753226310375e-05
-4.68701424546748e-05
-3.16451371867515e-05
-1.75133187706537e-05
-2.28226424202583e-05
-1.41222143687535e-05
-2.33081911779939e-05
-6.85816900814667e-06
-2.54744065075513e-05
-3.52929023078148e-05
-2.79940317317955e-05
-4.24720023758493e-05
-5.78662171870411e-05
-3.78049298412047e-06
-9.68133267892119e-08
-3.34224556080164e-05
-3.60506965779044e-05
-2.9098203181667e-05
-1.0006166945122e-05
-2.39336922722187e-05
-1.1332426727229e-05
-2.85658234459053e-05
-1.06114602041456e-05
-4.64553962304635e-05
-3.21345788645501e-05
-1.84167713280114e-05
-1.03186224884246e-05
3.84312905902686e-06
-2.18088675822626e-05
-4.04596587136592e-05
-2.03676156891498e-05
-3.03209385548826e-05
-1.59281804244856e-05
1.23344984744912e-05
-5.30421139826836e-05
-5.32879612569031e-05
-2.63173081044849e-05
-4.05607421183023e-05
-4.36769036855866e-05
-5.30165611963477e-05
-2.76472214964491e-05
-4.67789498569251e-05
-2.38501251092193e-05
-6.55487571070891e-05
-5.76335314022541e-05
-4.30553836267401e-05
6.38520196897934e-06
-5.70674003299443e-06
-2.37022396637544e-05
2.11959231217775e-05
-5.10036143864705e-05
6.34606788730836e-06
-2.91954669447325e-05
-3.40583372335512e-05
-5.17400174754637e-05
-2.13764306736101e-05
-1.51969634096191e-05
-1.1459014227318e-05
-2.58152907906675e-05
-2.38102363273171e-05
-7.54540302533469e-05
-2.86934657101686e-05
-4.29388557311174e-05
-8.08164595708384e-06
-1.56968216750614e-05
-2.89042067336646e-05
1.16730845939075e-05
7.71033002349163e-06
-7.80304078067267e-07
-3.08418307233124e-05
5.78477619831313e-07
-1.86318735661149e-05
-1.86798031398796e-05
-2.86037356824294e-05
-2.97532946893394e-05
-3.00595321999012e-05
-2.53199122804345e-05
-2.93110446084896e-05
-4.05855631424522e-05
-3.60078230238232e-05
-4.3106092158638e-05
-2.58479991556857e-05
2.13151227604379e-08
-3.25473591414311e-05
-2.87671743244573e-05
9.97238135204938e-06
-3.51228487540012e-05
3.3526660920992e-06
-4.17422141637938e-06
-8.38750619497254e-06
-9.5493203503295e-06
-3.70749097496885e-05
-2.30416422505981e-05
-2.49121494987208e-05
-3.91992936401864e-05
-5.55616843905147e-05
-3.58174162030984e-05
-2.41746967554614e-05
-7.31398172141886e-05
-2.90098543925832e-05
-3.95322778549104e-05
-3.53388033148149e-05
-5.61704257867947e-05
-4.30601704446256e-05
3.70757208852413e-06
-9.19341322407174e-06
-1.14731650950558e-05
1.06496896202633e-05
-5.83772264553823e-06
4.61420738321626e-06
-1.21711561142138e-05
-1.42803904732576e-05
-3.88586982842521e-05
-3.4020738181648e-05
-8.53555361576124e-06
-5.46027263403359e-05
-8.31921810678885e-05
-3.53406705872303e-05
-4.33540569443886e-05
-3.16695434851481e-05
-3.36015348221833e-05
-3.51314893643818e-05
-4.22462221337542e-05
-2.51245335308373e-05
1.15316679011875e-05
-8.71781322053279e-06
-2.67613689101283e-05
-1.29066301189299e-05
-5.61216908322971e-06
-1.29871004656084e-05
-2.3732608820478e-06
-2.60307967830967e-05
-7.31204936686178e-06
-1.76941342292115e-05
-2.55137382617707e-05
-3.12030986390816e-05
-3.21069505381315e-05
-6.1885646085843e-05
-4.02943272123184e-05
-2.15743178718744e-05
-1.80189660861952e-05
-2.29325249285063e-05
-1.6738917928256e-05
-3.84929161235545e-05
-4.77959076770014e-06
-2.49733372202891e-05
-2.48960136483549e-05
-2.87593038499216e-05
1.9188431432732e-06
-9.68821743697113e-06
-6.64513290037349e-05
-5.33319648345318e-05
-6.96627880996521e-05
-5.54776446965459e-05
-3.81252009205346e-05
-6.31778188732817e-05
-2.57266226117767e-05
-5.68841174334463e-05
-3.42932852324066e-05
-1.67934290529561e-05
3.30262548217215e-06
-2.11052547148129e-05
1.11686521962318e-05
-8.57092537007092e-06
-1.00567832260869e-05
-2.26348367541857e-05
-3.83884545698049e-05
-5.4015470351032e-05
-3.6548539134786e-05
-5.93024307644059e-05
-4.19629411713814e-05
-5.49084651129638e-05
-4.50677816854405e-05
-2.62310974033642e-05
-3.5501509405916e-05
-4.10597769724815e-05
-2.15301723336792e-05
-9.58188065480299e-06
2.70516337077822e-07
-2.40652471314783e-05
-5.35732648394581e-05
-2.91654760435684e-05
-2.52421568560391e-05
-2.8160570559197e-05
-3.64773595793707e-05
-1.28758275557063e-05
-5.9438174418147e-05
-4.53234256259282e-05
-4.14998928189426e-05
-2.94663308485627e-05
-2.20766575430563e-05
-4.71951544996453e-05
-3.58546889513938e-05
-3.04946689938598e-05
-3.96819137881473e-05
-5.18273460639324e-05
-4.44200052955825e-06
-3.47155017844416e-05
8.3423136874447e-06
-2.41012393870905e-05
2.34964458248826e-07
7.13510472150444e-06
-4.21485771718463e-05
-3.06965556974638e-05
-2.64848889059747e-05
-1.35146787447829e-05
-5.10534503590392e-05
-2.80356883953883e-05
-7.65072966476992e-05
-2.70843106543315e-05
-2.89294637574984e-05
-2.24615517721742e-05
1.1215873165944e-05
-4.22501076356149e-05
-3.37966296283585e-05
-1.93549258458695e-05
-1.56871218095567e-05
-1.26358816541396e-05
6.81390285469917e-06
3.53154263423059e-06
-2.27156721072848e-05
-7.36252375791937e-06
-4.07097502693649e-05
-9.30335248179815e-06
-1.72898851345653e-05
-6.1664551150835e-05
-3.59097932063256e-05
-5.40748510625535e-05
-4.76321878326385e-05
-3.40759908787473e-05
-5.30511835761014e-05
-3.32699923157858e-05
-1.01914060414826e-05
-2.85124730855921e-05
-3.32393858638643e-05
-2.86580521301113e-05
-1.17241632825053e-05
-3.27881571340068e-05
-3.05465903986462e-06
-1.64347885734689e-05
-1.78146708667977e-05
-3.99491050540373e-05
-4.0458812603e-05
-2.84179990081659e-05
-2.57974584185337e-05
-6.22788495128297e-05
-1.32659337140833e-05
-7.89539834515573e-05
-1.47891839169352e-05
-4.03290849203453e-05
-4.70730115760315e-05
-2.41074550441508e-05
-5.40378266104858e-05
-8.14128842094497e-05
-4.07998163690183e-05
-4.71293442767466e-05
-2.49059454141298e-05
7.25693780540777e-06
-2.02735063341402e-05
-5.68816308786428e-06
-3.34904089049371e-05
-3.78376129921377e-05
-5.51520693421607e-06
-2.82539636447008e-05
-3.49628584781701e-06
-3.65285892408692e-05
-1.20918937145268e-05
-1.28365585473322e-05
2.9043135785279e-07
-2.03638901968924e-05
-4.53533210886627e-05
-6.14873034716031e-05
-3.74960433060746e-05
-4.90201702420794e-05
-5.2057561502318e-05
-4.5079347913041e-05
-3.31998835402664e-05
-2.94295241344946e-05
-2.13309071255599e-05
-2.01195037207221e-05
1.82570614142943e-05
-1.41450665978037e-05
-1.38415546094829e-05
-3.47241379672379e-05
1.16882950658204e-05
6.62727151256825e-06
-5.03506312267105e-05
-5.84374487737398e-05
-5.44254120900517e-05
-6.17281889010825e-05
-6.50193596116765e-05
-5.79465239714665e-05
-5.35002360094301e-05
-3.53004837043917e-05
-1.70980280150873e-05
-1.04633137555211e-06
-2.30577929260284e-05
-1.94064498312485e-05
-3.96033851169972e-05
-3.13862123310995e-05
-2.59074188731903e-05
-3.45601403432451e-06
-3.78454939722347e-05
-2.02365836613977e-05
-2.46073251527577e-05
-3.80189544158899e-05
-3.65062113286129e-05
-3.36345495333271e-05
-5.5153288876354e-05
-5.474729308676e-05
-2.40093760230397e-05
-2.91036094574824e-05
-2.60432031287634e-05
-1.20333549715364e-05
-1.26157617667345e-05
-3.01762694331971e-05
-3.28898165781701e-05
-3.98355512458125e-05
-4.25149978533904e-05
-7.45777769420861e-06
-2.05536730375555e-05
-1.70617904761718e-05
-5.02743779096864e-05
-2.24270331244059e-05
-5.15872818821364e-05
-2.94515555616791e-05
-4.86892875998719e-05
-6.42747006776758e-05
-6.4537305632715e-05
-3.32338533661992e-05
-1.72202142975894e-05
-2.80024623545504e-05
-1.10498984186374e-05
-2.17775548513593e-05
-1.09625699286437e-05
-1.29950476830556e-06
-3.60896973025545e-05
-6.29702016521148e-05
-1.36843904850242e-05
-1.77342428935023e-05
-1.21555865502165e-05
-2.09690317806016e-05
-1.38887963388141e-05
-6.99603324136598e-05
-4.33242941967844e-05
-7.10578164133988e-05
-1.52565749692327e-05
-5.58144555409992e-05
-1.50294672492841e-05
-5.39182652434945e-06
-1.71238468612149e-05
-1.16107304289316e-05
-2.74600615658075e-05
-3.40845896764886e-05
-2.52165847346571e-05
-2.82094559967427e-05
-4.71592608322957e-05
-5.49948783951713e-05
-4.05527997068852e-06
-3.03250632245602e-05
-1.6281466764875e-05
9.92069667647763e-07
-5.25535608297553e-05
-4.24302024065916e-05
-4.15253964855547e-05
-5.08938259408643e-05
-5.23933706041802e-05
-1.41948389727932e-05
-2.77477013454637e-05
-3.07684121201792e-05
-4.26291096161616e-05
-2.56581310950181e-05
-1.37313746870889e-06
-3.02766365007097e-05
-4.45193371344704e-05
-1.73936824999743e-05
-1.67697967064924e-05
-2.91719908371489e-06
-3.44992577399158e-05
-3.16700841577317e-05
2.33661517269461e-05
-4.24324621094495e-05
-3.48341260490905e-05
-2.89682564850852e-05
-3.56625097933079e-05
-4.48985280455806e-05
-7.4524128542675e-05
-4.88965074878042e-05
-2.42553032646671e-05
-5.9622987555943e-05
-3.29741089615466e-05
-3.6872778595951e-05
-2.94156576760516e-05
-1.59983619447945e-05
-2.12589477840535e-05
-4.12582594412562e-05
-3.27832526356075e-05
-3.25413971454295e-05
-4.2398688437036e-05
9.72397478334856e-06
-1.92984000737495e-05
-3.59060431539421e-05
-3.95731729861476e-05
-7.01221484844469e-06
-2.25224813001235e-05
-1.1825530650997e-05
-3.81727914633515e-05
2.66163501849123e-06
-3.0010167720402e-05
-4.62792560683852e-05
-2.94019910849689e-05
-3.11652024427379e-05
-1.30852155478394e-05
-7.98435564143328e-06
-1.19482302413946e-05
-3.9830411075838e-05
-1.6796977060611e-05
-1.83926615670637e-05
-2.18894028823926e-05
-5.4664403230725e-05
-4.41555785387145e-05
-4.87218560454003e-07
1.06863403324202e-06
1.32431400981207e-05
4.52761990748191e-06
-3.40687331908889e-05
-4.80019333483082e-05
-2.64057241898066e-05
-2.84274549726089e-05
-2.10229515082679e-05
-2.52817049230243e-05
-2.52591040674345e-05
-3.31731515842867e-05
-2.0467717159034e-05
-2.26083785880937e-05
-4.31209682548665e-05
-1.05939826500133e-05
-4.33426900304321e-05
-2.31224608702818e-05
-2.35205128596991e-05
-4.27759015907354e-05
-1.20067147039081e-05
-1.85285380900249e-05
-3.67928764934518e-05
-1.3147725647894e-05
-5.64094370489179e-05
-3.88656653962052e-06
2.6080512577524e-05
-1.97425616501481e-05
-2.9719604048995e-06
-3.66037016148184e-05
-1.22268491733262e-05
-3.15503836112851e-05
-4.18953306843379e-06
-3.73409616577023e-05
-1.91578629936705e-05
5.26446737740381e-06
-3.19702575811173e-05
-2.99498915352426e-05
-2.38494748995302e-05
-3.11221145191158e-05
1.95611111579317e-07
-2.99246635261283e-05
-1.27363083136473e-05
-2.39295352286175e-05
-1.31902110490411e-05
-2.43809787355936e-05
-8.94460343641319e-06
1.14698853464398e-05
-8.10662660998227e-06
-2.0943387826718e-05
-9.74598735684156e-06
-8.22828895114361e-06
-3.32297981265923e-05
-1.62721291563499e-05
-1.22680154103769e-05
-3.60421234866854e-05
-4.59028988672629e-05
-3.797317999256e-05
-4.55333986282993e-05
-8.25694603219598e-05
-4.70759251964541e-05
-5.81552091385838e-05
-3.27220537669873e-05
-4.15008183002369e-05
-4.71813808380228e-05
-4.43655114091548e-05
-1.0848501541161e-05
-2.44112028874984e-05
-5.1000340517223e-05
-2.53338966294244e-05
-2.54737177509494e-05
-1.97559291666827e-05
-2.10300330353009e-05
-1.2165859750409e-05
-3.26007752754829e-05
-2.59936114061165e-05
-4.57186825117602e-05
-9.54571171963037e-06
-4.67145865461557e-05
-4.40787020905581e-05
-2.16490265428333e-05
-1.85827633368593e-05
-1.94112150367398e-05
-2.83935560868662e-05
-2.51097310862188e-05
-4.44124319051928e-05
-2.41080853868499e-05
-1.87452861459808e-05
-1.75935976095069e-05
-4.05143080774701e-05
-2.90157341890558e-05
1.30285081929673e-05
-2.36982940855412e-05
-3.32184981681689e-05
1.2326725117914e-05
-3.74355189878441e-05
-1.30521923961411e-05
-2.10804403288644e-05
-3.83691456883568e-05
-3.853106903395e-05
-5.29335494128573e-05
-4.65560681600463e-05
-6.52576295457692e-05
-2.44320619706508e-05
-4.69845100863493e-05
-2.34094800891885e-05
-6.4927123975409e-05
-5.15136835847464e-07
-4.56914987750666e-05
-5.3302315049255e-05
-1.49304066063788e-05
-1.94872503812607e-05
-2.33097238063483e-05
-2.20494584121331e-05
1.77322263369636e-05
2.71625697542216e-05
-4.54889539478065e-05
2.23360650818565e-05
-1.1792310315936e-05
-2.91820818869002e-05
-2.79268277141198e-05
-3.10162973018374e-05
-2.4461369330446e-05
-1.82186615842279e-05
-2.6108594635951e-05
-4.21484579152587e-05
-1.0019196152536e-05
2.7078811468306e-05
-3.83051425030445e-05
-2.61361067098528e-05
-1.41147279330581e-05
-4.18734719208478e-06
-5.38613157985087e-05
-2.13267106548106e-05
-7.24070899445368e-05
-4.57125844865579e-05
-4.38070952319035e-05
-2.40455747251913e-05
-8.95665080396803e-05
-4.62523730848217e-05
-1.49309677470274e-05
-5.39127267741497e-05
-2.44452036001061e-05
-4.38137206669933e-05
-4.55890406265495e-05
-2.21526337019021e-05
-6.16935998528301e-06
-3.33923166958036e-05
-1.05001090502621e-05
1.03692570347415e-05
-3.1740602858936e-05
-1.91929436710664e-05
-3.77628670753372e-06
-2.03695033512703e-05
-2.2588464007558e-05
-4.54340328443567e-05
-3.45468122002194e-05
-5.64855789750477e-05
-4.0446159987398e-05
-1.97753872768743e-05
-5.95800551018266e-05
-5.68732395771034e-05
-1.67831866571279e-05
-6.03710267450464e-05
-2.53604340452941e-05
-1.14579650142566e-05
5.83544255845338e-06
-1.63536569373979e-05
-2.59631600032041e-05
-2.0349144521821e-05
-1.11996149157851e-05
-4.97483690020123e-05
2.85365236380702e-07
-3.56933685380886e-05
-5.19426713488195e-05
-3.44413491014868e-07
-2.65708440181204e-05
-5.01397609037082e-05
-2.77538459975382e-05
-4.03312646240778e-05
-6.17538451466681e-05
-1.51001281166088e-05
-1.15277279828244e-05
-4.62047411463578e-05
1.43678186417076e-05
2.10913726105523e-05
-3.12789735551172e-05
-3.09147002695296e-05
2.91492570994718e-05
-1.28016615007385e-05
-2.74003019375818e-05
-1.75237865935525e-05
-2.48454113893223e-05
-1.86118362922537e-05
-2.89315423668032e-05
-4.30269960744302e-05
-5.09010024360251e-05
-3.96950367893475e-05
-3.98152990619659e-05
-5.84336979225166e-05
-3.44187998965099e-05
-4.53800520410317e-05
-3.25603204312171e-05
-3.3879920630749e-05
-6.55204084009679e-06
-1.98874991503591e-05
-4.5694880201529e-06
7.77109187832257e-06
3.60526842372185e-06
-1.88059700007743e-05
9.23648375791217e-06
-2.72568782460572e-05
-2.28223948794021e-05
-1.69114698210985e-05
-1.86490910386972e-05
-3.18778200227019e-05
-1.57076399791477e-05
-7.77597900082899e-06
-4.71004750715046e-05
-2.73262884560461e-05
-2.18865208398305e-05
-5.70339741875349e-05
-2.84850567256789e-05
-5.77452932851857e-05
-6.5225587779751e-05
-6.92593414135586e-05
-2.35710170696166e-05
1.23723625031226e-05
-6.58042853449575e-05
-6.57867911660761e-06
-3.33367821410337e-05
-3.84995166870675e-05
6.94691587872359e-06
-4.54848732676093e-05
-5.65402460087959e-05
-6.62983457361312e-05
-2.82815737221287e-05
-4.18160085795713e-05
-5.87342198399293e-05
-4.09054463085332e-05
-2.24842912920628e-05
-7.96368191317684e-05
-3.45004590414908e-05
-2.6483432737077e-05
-3.62067828337425e-05
-3.922786393824e-05
-1.86301692141753e-05
-3.39785490611958e-05
-4.43497169604123e-05
1.20630259853549e-05
-1.31853413741924e-05
-3.19808301024895e-05
-1.13969052308506e-05
-3.58541201922018e-05
-4.86263943255841e-05
6.02676910166313e-06
-2.33601264161733e-05
1.03528742717844e-05
-3.21839197814949e-05
-2.9860803523734e-05
-1.22530738083292e-05
-4.92448435104338e-05
-3.46917774993542e-05
-3.00050136891735e-05
-1.02824316468128e-05
-2.0929820240944e-05
2.6111789570024e-06
-2.78730404099586e-05
2.15184776976652e-05
1.69934618678313e-05
-1.81893609025359e-05
-4.64455753455095e-05
-1.64625623766127e-06
-1.26357012438912e-05
-4.23942897345203e-05
-3.90618995999025e-06
-1.96076929237481e-05
-3.42355281409834e-05
-5.64048001450172e-05
-4.53979761375467e-05
-6.6696800175173e-05
-1.38986830091249e-05
2.50434150210125e-06
-3.65852964528508e-05
-2.0939336721591e-05
-1.69439131223582e-05
-3.10968507035044e-05
-5.58261593192238e-06
-9.85636874971878e-07
-3.59662112222735e-05
-5.33668686109895e-05
-1.93920596842918e-05
-9.03826753561561e-06
-3.29509579042777e-05
-4.01772906776881e-05
