# Supplementary material for: Research on computational propagation and identification of mine microseismic signals based on deep learning
Source: PLoS One. 2025 Oct 22;20(10):e0334641. doi: 10.1371/journal.pone.0334641 (PMC12543183; doi:10.1371/journal.pone.0334641)
Supplement: S7 Data — (ZIP) [file pone.0334641.s007.zip › 000100900001535.xlsx_0.txt_24.txt.txt]

-5.53257562231684e-06
-1.04157143464768e-05
1.3533625993784e-05
5.24153266993178e-06
-3.54206683127578e-05
-2.49010443489341e-05
-8.26301683875642e-06
8.90481958022924e-06
-3.25604763256598e-05
-3.13585415505829e-05
1.26550667972014e-05
-4.72242674561682e-05
-2.05667384725332e-05
-5.31880687222601e-06
-1.71978495718697e-05
-1.22534036690124e-05
7.6686407543427e-06
2.25651254161468e-06
-2.16571793220635e-05
-7.00534511668896e-06
-1.90494932046111e-05
-3.79565319159918e-05
4.42067146987861e-06
-1.42428384135665e-05
-4.62539765114854e-05
-2.81876406152644e-05
-3.69830121317469e-05
-3.6315981219739e-05
-1.39794480582467e-05
-9.84164636581089e-06
-8.20864807786042e-06
-2.91946648498503e-05
-4.06695665957273e-06
1.25448799588875e-05
-1.80032464969029e-05
-1.92744901142845e-05
-2.77888248159266e-05
-3.67743123537965e-05
-1.62095770961452e-05
-2.67161409826564e-05
-4.08606723411931e-05
-2.75597173716445e-05
-2.04490831052135e-05
-3.27964867665691e-05
-3.10787813208408e-05
-2.41736246587104e-05
-4.68982637355106e-05
-4.36309441910751e-05
-3.83460580367543e-06
-2.64073278744999e-05
-1.29214834691924e-05
-2.16462167619768e-05
-1.93935796103301e-05
-2.86554935822286e-05
-3.11614811367292e-05
-2.9624764585281e-05
-4.57654762858677e-05
-4.68040848303362e-05
-2.38379656631679e-05
-3.99111100130841e-05
-2.4317921068842e-05
-2.17638594341273e-05
-5.5113981064503e-06
-2.84020717369109e-05
-1.53614234972764e-06
9.75919381440336e-06
-3.25876360675483e-05
-9.3634969876584e-06
-1.56241990946427e-05
-2.78416099080349e-05
-1.00352398597795e-05
3.07617941975449e-06
-2.35443651062357e-05
-2.0538171044404e-05
-1.96946591224107e-05
-2.45317229640806e-05
-4.23724147940036e-05
-2.93482407406378e-05
-3.6694498775453e-05
-3.62762165258777e-05
-5.06497566161004e-05
-2.68210865867122e-05
-7.61678329992738e-06
-2.16555755869941e-05
-3.41444906456775e-05
-5.55649376852607e-05
-3.24219723723227e-05
-2.68308710692009e-05
-3.1432519088503e-05
-6.47949538573312e-06
-9.75169076527639e-06
-3.05585697117217e-05
-5.01563314452181e-05
-2.0701255643073e-05
-1.44912216829946e-05
-2.99062814577954e-05
-3.70114722917626e-05
-2.96963430541083e-05
-2.61069021647765e-05
-7.37554643592214e-06
-3.21422469462599e-05
-5.5586269327035e-05
-5.24846065668911e-06
-3.50394222479597e-06
-1.65316759386191e-05
-1.1663013553142e-05
-2.03234068564586e-05
-1.21889400943167e-05
-2.88534770147868e-05
-3.52208503918403e-05
-2.92544094545948e-05
-3.46027124724421e-05
-1.7758993631462e-05
-1.8878581946474e-05
-3.04151916443412e-05
-1.69021666690149e-05
5.78013745999656e-06
-3.34125364963275e-05
-5.98973031857382e-06
-1.39521863287014e-05
-4.48207662663808e-05
-2.933886337478e-05
-1.63134600745318e-05
2.76339541284554e-06
-4.12540484102904e-05
-1.73718067450466e-05
-8.62504743130835e-06
-3.09479399993054e-05
-2.96016488250872e-05
-1.41635696045009e-05
-2.44297651712702e-05
-4.59734477549584e-05
-3.76251701678072e-05
-3.90992656950818e-05
-2.60777528129783e-05
-5.12833863828399e-06
-2.25283487423722e-05
-4.17739975024272e-05
-2.8942409230213e-05
-2.36260756311905e-05
-2.7629259596315e-05
-3.19362101129898e-05
-2.14758719173742e-05
-4.27599030958162e-05
-1.06948450971778e-05
-3.15161734024118e-05
-2.6842126642613e-05
-6.26532599116407e-06
-7.96483285063559e-06
-1.83930184446782e-05
-1.69185653192421e-05
-1.67474930201329e-05
-7.28199973597908e-06
-2.3085570666272e-05
-3.74991501082674e-05
-6.32967755991246e-05
-4.47352616214251e-05
-3.44878490997794e-05
-2.33929440389004e-05
-2.05306975525914e-05
7.4897481569433e-06
-2.02887988554175e-05
-1.62949141751856e-05
-3.35735538452771e-05
-3.5873518420668e-05
4.54668748053443e-06
1.48892946132092e-06
-8.47990025318902e-06
-4.03143399634758e-06
-3.95570859411849e-06
-4.03694117883769e-05
-1.30280033937484e-05
-3.07642867577354e-07
-3.92785154550976e-05
8.66011978208677e-06
-2.18600739435719e-05
-5.2317155383955e-05
-2.32988597451373e-05
-3.63641256041493e-05
-3.54080220660891e-05
-2.2952275170876e-05
-4.81004761323645e-06
-9.12975572141659e-06
-4.34396869390394e-05
-2.70788356572226e-07
1.23432656093708e-05
1.45691455770893e-05
-8.94587609111674e-06
-3.31895119790428e-05
-1.62032846985007e-05
-6.74063135941126e-06
-4.05296223598448e-05
-5.05273728363915e-05
-1.55419637436901e-05
-2.94893739786258e-05
-2.9280007074697e-05
-1.63693361637171e-05
-2.09378340308896e-05
9.12465903847343e-06
-3.83641755971529e-05
-1.87664390103169e-05
-6.04040360217421e-06
-1.89963922145143e-05
-3.13051026894764e-05
1.54921308215533e-06
-5.59644228745086e-05
-9.90707690649307e-06
-2.69206664644425e-05
-4.09114428836431e-05
-2.29320809192631e-05
-2.86048627082942e-05
-2.28999485341007e-05
-3.7246919066432e-05
-2.05065043784367e-05
-3.88885622509163e-05
-2.53530521754011e-05
8.0821047435007e-06
-3.84590131948821e-05
-2.77745902726782e-05
-2.59490723284879e-06
-3.1688903890345e-05
-1.65880393707121e-05
-2.98798274854505e-05
-2.22087422481577e-05
-3.75282584741026e-05
-2.33125803043337e-05
-4.10023184756884e-06
-2.35601656837028e-05
-5.88409322488641e-05
-3.69013144334049e-05
-1.5875328493462e-05
-3.95056420108337e-05
-1.36774293212114e-05
-6.3954043172618e-05
-2.94477049432871e-05
-3.77427041285118e-05
-1.23678146740283e-05
-2.27379681297747e-05
-1.30509076949987e-05
-1.12184701196473e-05
-1.2427323583054e-05
-3.24150142158179e-05
-6.31855385208437e-06
-3.64876316722155e-05
4.0878031404323e-06
-3.93763978269046e-05
5.74877310788714e-06
-4.10922512531463e-05
-1.78906993170755e-06
-3.28358650941882e-05
-2.00008536326633e-05
-2.73211085430047e-05
-3.78961501747493e-05
1.03532800378026e-05
-3.15005388010304e-05
-1.64228552248616e-05
-1.08218008225298e-05
-1.58387428836687e-05
-3.09531338481216e-05
8.33206754330778e-06
-1.31683055357911e-05
-3.31270766813366e-05
-2.49524710543565e-05
-4.77525971828144e-05
-1.24037268954235e-05
-2.34501330992823e-05
-2.51907226783556e-05
-5.31213509129991e-05
-1.79141561589637e-05
1.36490054272861e-05
-2.88075095457364e-05
-9.38773720735735e-06
6.59536450456688e-06
-2.27149903731079e-05
-1.26217808965384e-05
-9.79717040424947e-06
-5.79766950007596e-05
-2.61214842800824e-05
-1.66671489467953e-05
-3.63665062692928e-05
-6.25882237725078e-06
-2.79769159368492e-05
-3.37889615475312e-05
-3.20854868867915e-05
-1.4199240899099e-05
-2.63585499449466e-05
-4.00546509801792e-05
-3.8167009168503e-05
-2.60281371947025e-05
-7.49840611821575e-06
-1.82530338691292e-05
-4.19720559095115e-05
-3.41200588958322e-05
-8.78269283271154e-06
-4.82966067318349e-05
-2.26373417222867e-05
-4.79175492126438e-05
-2.71029617621233e-05
-4.02237023402806e-05
-1.61039044732735e-05
-4.19017353880184e-05
-6.64888825662288e-05
-3.5630491364715e-05
-1.28901775487869e-05
-2.50708834281081e-05
2.13674945829361e-06
-1.22741525867207e-05
-5.21996436767282e-06
-1.5186189301874e-05
-2.39017103746751e-05
-4.15490304256299e-05
-3.48440999496148e-05
-8.82600528600557e-06
-2.86462521038959e-05
-3.99025267422738e-05
-3.63128926564246e-05
-3.76136200202904e-06
-3.35352138827512e-05
-1.25930581564028e-05
-1.37396114410716e-05
-3.76169760161607e-05
1.9388995240948e-05
-1.95758614209595e-05
3.76823410019255e-07
-1.58512369024705e-05
-4.03356377771633e-05
9.77866030836726e-06
-2.14340601163138e-05
-6.9569682227477e-07
-3.84388368351685e-05
-3.80774545285154e-05
-3.53444118817623e-06
5.53285056783873e-06
-2.83917245319478e-05
4.27264927970976e-06
-4.48307641614638e-06
6.47184734847325e-06
-2.26310687591013e-05
-2.14148458163749e-05
2.89096083161206e-06
-2.78787519255644e-06
-8.75101734459779e-06
-2.6234042890154e-05
-4.86328013785743e-05
-4.36175513756793e-05
-2.67326462308376e-05
-2.64549115886346e-05
-3.56696673908111e-05
-4.26674295294975e-05
7.01765141283485e-06
-1.76294380333112e-05
-2.83071137914494e-05
-4.66832935167014e-06
-3.17019873163335e-06
-2.20440782795082e-05
-2.10686542302766e-05
-2.40960787317703e-05
-3.35961046473837e-05
-3.0643495581834e-05
-3.54115066715429e-05
-2.99610053069799e-05
-4.02269989071819e-05
-3.181962289668e-05
-2.6412750855808e-05
-4.26734273818088e-05
-2.48543826513278e-05
-2.47239128125388e-05
-1.98918753755486e-05
-2.79647994064081e-05
-2.77281144422551e-05
-3.55610877181498e-05
-1.36740675450828e-05
1.74712509415871e-05
-1.55586419975596e-05
-2.89145110087898e-05
1.08190981959819e-05
-3.5674522838484e-05
-3.49229887503384e-05
-7.88825676632763e-06
-1.65419116903987e-05
-2.54683956156009e-05
-1.11829076701318e-05
-2.36926815367461e-05
-3.46250331935049e-05
-3.60812694874426e-05
-2.64314178567952e-05
-3.94659802230636e-05
-4.43728947509567e-05
-3.55759401174406e-05
-1.85497764389289e-05
-2.16473811203579e-06
-4.80681196548914e-06
3.68021073030855e-06
-7.16641044328368e-06
-4.24671841308302e-07
-1.89369332684417e-05
-1.39818684770177e-05
-2.24483956260584e-05
-2.89012829976937e-05
-6.19726260641661e-05
-3.33930478777862e-05
-1.09593315025338e-05
-1.21067148416007e-05
-2.05620621960816e-05
-1.34631210742197e-05
-4.31702207326897e-05
-2.64044301077084e-05
-4.72697123644986e-06
-3.41700184897068e-05
-4.66311035170308e-05
-4.07742591310672e-05
3.55456591546982e-06
-2.17129632299169e-05
-2.50107341380635e-05
-6.11613914377645e-06
-1.98596103158959e-05
-7.11873284431276e-06
-1.06083887073963e-05
-2.84289140860252e-05
-2.85438072500764e-05
1.86716076331338e-06
-4.29725529344697e-05
-5.39811181863762e-05
-3.49294214596702e-05
-2.72445691303044e-05
-3.9593241501023e-05
-1.45551368211223e-05
-3.09793868055262e-05
-1.80784025768153e-05
-2.05649337062681e-05
-4.75471640172385e-06
-9.40879012575528e-06
-6.02031612705877e-05
-1.64944967604957e-06
-1.56584066426221e-05
-3.57977458446326e-05
1.20399167325105e-05
-5.26851372610081e-06
-2.23624402642773e-06
-3.43895156003532e-05
-7.73231615800609e-06
-5.2629463780224e-05
-4.38303069599009e-05
-2.39714993667852e-06
-1.74908459502251e-05
-1.27303937907435e-05
-1.17592141986255e-05
-4.77613231483453e-05
-1.81041911074265e-05
-1.34113895228531e-05
-9.7086274955747e-06
-3.57481357649609e-05
-3.00498930801932e-05
-1.17020209955804e-05
-4.00398754681271e-05
-5.07969003826819e-05
-3.24952865890915e-05
-3.36240784217273e-05
-4.23326379066736e-05
-2.04752272160865e-05
-3.18765747266298e-05
-3.18408402058698e-05
-5.2118059774541e-05
-1.22107372409305e-05
-2.99400167019218e-05
-1.28355926741055e-05
-2.53995452663167e-05
-3.47734442247769e-05
-2.25217681169524e-05
-1.42265132432925e-05
-1.96853946998274e-05
-4.97140498367062e-05
-2.343604250572e-05
-1.42985389339358e-05
-3.32957379450708e-05
-3.58305648471227e-05
-4.02045059912019e-05
-1.17707585110279e-06
-2.80567984614647e-05
-3.41540088938381e-05
-2.90908408650798e-05
2.0269532863031e-06
-3.24476997009736e-05
-3.35499574710098e-05
-7.11346885735104e-06
-1.86476826240313e-05
-9.20635361018242e-06
-1.46574615061162e-05
-2.11226880673055e-05
-4.01290283696016e-05
-1.74684005285475e-05
-5.65798703606714e-06
-4.61793043717722e-05
-8.30349045678389e-06
-2.84449629512162e-05
-5.27641329234873e-06
-3.2052327121571e-05
-2.39840821907403e-05
-3.44898525117934e-05
-2.48595179338128e-05
-1.08922702218498e-05
-1.85558481920611e-05
-2.15326858538943e-05
-2.83031777345049e-05
-2.46953641858345e-05
-1.24217102426706e-05
-1.81448266238008e-06
-1.76820879697936e-05
-1.39255158235689e-05
4.62294049378511e-06
-1.18120013188289e-05
9.44015903578813e-06
-3.52039236452432e-05
-1.20604163378648e-05
2.58556383019821e-05
-2.58557334613686e-06
-4.17432865758429e-05
-2.60110898392622e-05
-4.44332634289282e-05
-4.21526976073203e-05
-4.63906457696977e-05
-1.12144095671902e-05
-4.78890809388037e-05
-2.78546118536765e-05
-1.26661402448107e-05
-6.46710129216283e-05
-4.03058955351878e-05
-2.42119849203245e-05
-1.11225740309765e-05
-1.91339054527806e-05
-1.15267034500053e-05
-2.25936651993557e-05
-5.57320276544818e-06
9.47621430645535e-06
-1.95183547506351e-05
-1.58859139091199e-05
-2.05278991816888e-05
-3.85348575383965e-05
-2.53484056277916e-05
-2.98915575049265e-05
-2.85855990153812e-05
-3.98273235766452e-05
-1.9615651043417e-05
-4.9881534362834e-05
-4.26321070276091e-05
-3.28568234920499e-05
-5.05170730984419e-05
-3.12976789047152e-05
-1.24785124108723e-05
-1.66227504963118e-05
-2.27166390158807e-05
-4.00184663072173e-05
3.31151240368108e-06
-1.45165083733285e-05
-3.56380954827458e-05
-3.52875621562306e-06
-3.25111387748279e-05
-2.90152670291686e-05
-4.22884408581506e-05
1.21416183749479e-05
-6.32051941937586e-05
-6.28051993997403e-05
-2.06475860085945e-05
-2.08697008965835e-06
-3.73730806134445e-05
-5.0696057148044e-05
-3.30161268356646e-05
-2.93370588978562e-05
-3.14834553103716e-05
-6.57323646039563e-06
-2.73215431884075e-05
-1.55785820330322e-05
-1.98205034255318e-05
-9.81794404954306e-06
-3.43491801642665e-05
-3.78932864270759e-05
-1.12208085551633e-05
-2.01478176528866e-05
-6.11441414089651e-05
-2.80690914704532e-05
-1.60446730910151e-05
-4.30513441109166e-05
-1.78862403937724e-05
-3.59014768867242e-05
-2.96228491188915e-05
-3.09855505608427e-05
-2.58150663264989e-05
-2.92483670926501e-05
-3.55803178975763e-05
-1.60435783782517e-05
-2.64797329923929e-05
-4.92861406470351e-06
1.45588786060639e-05
2.18636811831084e-05
-2.70068175672447e-05
-1.43142257365188e-05
-7.92416392694058e-06
-6.13993927859396e-05
-4.58038849339044e-05
-2.42844442394699e-05
-7.4174727293823e-05
-2.25083564008877e-05
-1.52417402573359e-05
-6.00886902395423e-05
-3.34299821402152e-05
-2.37886284657688e-05
-2.26077396729e-05
-2.74965831098859e-05
-2.73548319240438e-05
5.41806892526455e-06
-1.4450687618811e-05
-2.09390925980556e-05
-1.79583209929273e-05
-2.46082480002215e-05
-2.34614388888073e-05
-1.29151562569173e-05
-2.66842395914772e-05
-1.82124155557904e-05
-2.34892669126938e-05
-5.03159695667448e-05
-4.00678953676648e-05
-2.89556704498687e-05
-3.45874802500841e-05
-4.83730361499056e-05
-1.93646915610672e-05
-5.49649928145086e-05
-8.27868165521911e-06
-2.15298199392506e-05
-7.61547845945521e-06
-3.25651050223406e-05
-2.92871294869601e-05
-3.37775187525666e-05
-2.66743525554304e-05
-4.11205359877724e-05
-3.35197294003847e-06
-1.40465240872717e-05
6.67544507724929e-06
-4.35119605439747e-05
-1.90330718117857e-05
-2.11429126809123e-05
-1.17303945553449e-05
-2.78494552709253e-05
-2.92413923454417e-05
-4.06182845081405e-05
-3.32985974956829e-05
-2.14608094191326e-05
-1.53182537353932e-05
-1.11734688302244e-05
-4.51541687576437e-05
-1.45658520223957e-05
-1.72883100901844e-05
-2.2279140799165e-05
-1.19314148053463e-05
-1.45058736088628e-05
-3.61484322024655e-05
-4.01738890730029e-05
-6.75465837427909e-06
-2.72084851615961e-05
-3.6201736533875e-05
-4.20312848535302e-05
-2.21863617795506e-05
-4.27942498188423e-05
-2.79459894830967e-05
-2.11158066970187e-05
-1.61965850847774e-05
-3.32730762325768e-05
5.38239463077299e-06
-3.79627316266506e-05
-6.31607151212037e-06
-3.67445239935082e-05
-3.67693145105769e-05
-6.23320390459167e-06
-1.69292084683265e-05
-2.86742790921161e-05
-3.72629668914177e-05
-4.09849767378954e-05
-3.8156739304103e-05
-1.69625697298397e-05
-3.02059561075193e-05
-2.20637219382898e-05
-2.89729047952762e-05
-1.34137109698313e-05
-3.73975812236727e-06
-3.1484271937627e-05
-2.30088952873814e-05
-1.41195066195563e-05
-1.83106647133148e-05
-2.61991332576028e-05
-4.14586888873737e-05
-1.10227998818919e-05
-4.11843713375675e-05
-4.16605140510374e-06
-2.91022451399608e-05
-4.43409850838852e-05
-1.39317644776323e-05
-5.74518271953594e-05
-2.23851958460155e-05
-1.3274952910825e-05
-4.68736364128243e-05
-2.00888776431682e-05
-3.3295787551584e-05
-2.44428256634847e-05
-2.25076555209529e-05
-2.68155147423228e-05
-3.32826974123504e-05
1.06772686910187e-06
-5.26990598024188e-06
-3.16477124369992e-05
-2.68488487273782e-05
-3.09279433771966e-05
-6.81657758810134e-06
-2.2127775387124e-05
-3.49389558082602e-05
-5.97000312833269e-05
-5.34840463689169e-05
-3.04637165714201e-05
-2.8107860587892e-05
-4.14922229704527e-05
-3.59961063438995e-05
5.79327281019113e-07
-8.51745014507642e-06
-3.73433302825109e-06
-2.45482989243993e-05
-7.57731705893127e-06
-4.19042713056015e-05
-2.06197834572722e-05
-8.12565816957772e-06
-2.48319651609029e-05
-5.29696508343488e-05
-2.59838947140668e-05
-7.74625879766947e-06
-1.59217137758612e-05
-3.55637947968716e-05
-1.33368887963012e-05
-5.81981157118789e-05
-2.01005739676376e-05
1.32240423156845e-06
-2.68838475356114e-05
-1.91597623480111e-05
2.35131054345562e-05
-3.71219607822441e-05
-2.82841834497303e-05
9.27034169397288e-07
-2.30780392516144e-05
-1.24055651783414e-05
-1.86901887462015e-05
-3.63599094871953e-05
-4.06225108275849e-05
-1.0048485490443e-05
-2.31272114040651e-05
-3.84889273246326e-05
-4.91830843121713e-05
-2.03508394417457e-05
-3.46359449686659e-05
-5.50916918966627e-05
1.22896525394829e-05
-3.71810530146937e-05
-1.38568137101849e-06
-1.31988962979472e-06
-1.77318445449888e-05
-1.61430529422993e-05
-5.86201144495036e-07
-2.86859921363425e-05
-3.28122856555883e-05
-5.97013477180342e-06
-2.51683290882014e-05
-3.81204358748396e-05
-3.72846887001159e-05
-2.32360121289806e-05
-3.71128036817056e-05
-1.76094081996543e-05
-1.79126404047579e-05
-2.92283241675399e-05
-2.82651401325106e-05
-9.70318415988807e-06
-2.98802696471057e-05
-5.37603481261161e-05
-1.00129621849769e-05
-4.02772425340131e-05
-3.58751776502497e-05
-1.61282897572226e-05
6.95979981911706e-07
-4.81382090498703e-05
-6.82794091046838e-06
-1.4684203715765e-05
-1.98209890319645e-05
-3.92335577752732e-05
-1.55059587493134e-05
-4.64303788408654e-05
-5.18070188147093e-05
-1.5401745512959e-05
-4.60130306425449e-05
-3.50219139707607e-05
-2.90743130993268e-05
-2.57613855333103e-05
-4.0596490905631e-05
-1.17788530222426e-05
-1.38452622676523e-06
-1.63668348577104e-05
-2.77476878747006e-05
-2.84874503869552e-05
-6.28764736946343e-07
-2.594380110718e-05
-9.29891669575295e-06
-2.45140522335721e-05
-6.06398196939009e-05
-1.47274608097474e-05
-5.21261318794427e-05
-4.175177421168e-05
8.76685915933823e-08
-3.59047035604543e-05
-1.77478353237533e-05
-3.0284291697469e-05
-2.73375570727399e-05
1.838960563388e-05
-9.85654999641618e-06
-3.01469240446423e-05
-9.80515991363619e-06
-2.87662807971745e-05
-1.70749610075347e-05
-1.26790733186781e-05
-3.91306891605531e-05
-6.98806792375366e-06
-1.31424369018541e-05
-2.41981875724409e-05
-2.41903270799475e-05
-1.1728299710007e-05
5.35660203060658e-06
-4.6233748657608e-06
-2.36237632826001e-05
-9.88042000919827e-06
-1.20011811299888e-05
-2.22661177053802e-05
-5.00801314238177e-05
-4.33630113017009e-05
-4.9113398228807e-06
-1.86198352987648e-05
-1.48487238869893e-05
-3.4494764686896e-05
-8.7698883825898e-06
-2.34001629973172e-05
-1.94545097344667e-05
-2.91538743522514e-05
-2.00032784607683e-05
-3.43600755170379e-05
-1.59387919123624e-05
-1.54202443283319e-05
-3.2985051803233e-06
9.04860118666705e-07
-6.85157233748683e-07
-1.641648222414e-07
-5.19591893186883e-05
-2.95107992853637e-05
-1.68652944492436e-05
-6.15969396934323e-05
-4.07484803175387e-05
-2.85770889010172e-05
-4.09178132442581e-05
-2.65212292237704e-05
-2.02375779650944e-05
-3.73972271724507e-05
-3.95722228309901e-05
-2.53041110112414e-05
-2.86106366820934e-05
1.50152987237855e-05
-5.29745301265492e-06
-3.85580328084296e-05
-2.61974324126432e-05
-2.56983766255314e-06
9.10856659729334e-06
-3.63421481518399e-05
1.30152123687398e-05
-2.15716881288211e-05
-6.27234626530373e-05
-7.35774023626572e-05
-4.99677188515893e-05
-5.40010044405934e-05
-3.06305472506642e-05
-1.00072592528267e-05
-3.54143123629132e-05
-6.73493694350165e-06
-1.58302636286207e-05
-1.5799085310297e-05
-2.10438072274571e-05
1.75367751138341e-07
-1.18661237893874e-05
-1.84725690410673e-05
3.37907424874134e-05
-2.38049245625395e-05
-4.13936789144372e-05
-2.28311446346925e-05
-2.34169331551797e-05
-4.41295682474335e-05
-2.39792718196557e-05
-4.70880176033942e-05
-4.40061293525581e-05
-4.35066819481754e-05
-6.07600430973233e-06
-3.31039230694903e-05
-3.65105977384936e-05
9.69164133737045e-07
-2.83348418181443e-05
-2.43192975896557e-05
-2.62816588214354e-05
7.00335006850708e-06
-3.00383508077555e-05
-2.67145818350185e-05
4.67840662446073e-06
-2.40383868439809e-05
-1.82498242871531e-06
-4.01656122253904e-05
-3.82431515311663e-06
-8.24758363637138e-06
-3.60293648837396e-05
-7.44002397863953e-06
-1.42631516245027e-05
-1.55906683113664e-05
-2.34669257883299e-05
-6.23681104531791e-05
-2.44507779092351e-06
-1.98730986256135e-05
-2.50048014167762e-05
-5.21526887827023e-05
1.74690747831869e-06
-1.71297506674087e-05
-4.75336861093443e-05
-2.17369213707746e-05
-2.07460040608015e-05
1.82251523294718e-06
-2.61503517308515e-05
-3.29516291325503e-05
-2.67135083283441e-05
-2.47403985442435e-05
-3.36665037554807e-05
-9.66673036957075e-06
-2.30601552742653e-05
-3.72147059721255e-05
-3.12866533088031e-05
-2.16951596250552e-05
5.18523989909985e-06
-2.07623261389721e-05
-4.07679939397836e-05
-4.24906443722925e-05
-6.01401120384171e-06
-2.84749094511141e-05
-2.26660749700117e-05
-1.81586468270203e-05
-3.79995323517121e-05
-2.94123348417991e-05
-1.38876788836331e-05
-3.10113710767404e-05
-5.15802186830261e-05
-8.99215524689355e-06
-7.6587506561276e-06
-1.50308730020055e-05
4.58096639837335e-07
-4.01714408077793e-05
-4.54435984796764e-05
-3.49321708715089e-05
-1.60665961789632e-05
-2.5836045905651e-05
-4.21096140712743e-05
-7.96486677455123e-06
4.1795432716781e-06
-4.70140810024795e-05
-1.8760688891576e-05
-1.59449117930559e-05
-1.64845438327276e-05
-4.3592289203509e-05
-1.17600520765927e-05
-2.84696039391519e-05
-5.78322705771526e-06
-2.05777527019668e-05
-4.16645293189987e-05
-3.35904081075228e-05
-3.89635107662614e-05
-3.24220071497755e-05
-5.22915028732951e-05
-1.37570571202796e-05
-3.61658375218322e-05
-3.31705257244385e-05
-3.16960447310964e-05
-3.24235228223235e-05
-3.76774621001089e-05
-3.74829065627169e-05
5.5556094964668e-07
-2.29534528347073e-05
-3.08232243337941e-05
-3.51601544537607e-05
-1.13420190649395e-05
-2.42674484416901e-05
-4.19382411601342e-05
-3.96424826151386e-05
-3.41926253193157e-05
-9.45776380529618e-06
-4.34351220812525e-05
-3.1024334415723e-05
-3.69848933522752e-05
-2.44454913946124e-05
-3.60879833462694e-05
-3.15933371656811e-05
-2.11586076829967e-05
-3.7224720111002e-05
-4.33324738389234e-05
-3.31995434844867e-05
-5.80203713308046e-06
1.2281341141456e-05
-2.65871767956451e-05
-5.95177879247635e-06
-1.28196935856373e-05
-3.47022406281421e-05
-2.97807716562312e-05
-3.1724857131578e-05
-5.76827178082751e-05
-8.60526940505142e-06
-5.21850811265719e-05
-3.34593668049511e-05
-4.23526929428906e-05
-1.79152777097973e-05
-2.2798225897041e-05
-1.48155132706377e-05
-2.08859275019147e-05
-1.00878744232339e-06
-3.81609707999338e-05
-1.03027226526795e-05
-1.28307224974533e-05
2.820809745817e-06
2.65084188993102e-05
1.50782820238212e-05
-4.17037195782131e-05
-3.08740514220545e-05
-2.48655246965342e-05
-6.84256014385848e-05
-2.67286822637465e-05
-2.5976338771414e-05
-3.57169886543258e-05
-3.33545576929729e-05
-5.2818316636192e-05
-9.45631457907066e-06
-3.43146705421993e-05
-2.742261481203e-05
-5.16508287362032e-05
-2.58118986142962e-05
-1.77281480966875e-05
-2.99789605613717e-05
-2.80049184062409e-05
1.28329437172893e-06
-3.99937731512443e-05
-1.57088139003164e-05
-1.33478475577075e-05
-1.70451987389111e-06
-2.06446742499265e-05
1.83946914199542e-06
-3.46444250531673e-06
-3.09268582924916e-05
-4.9252200111236e-05
-2.98874557058236e-05
-2.79844704118122e-05
-4.31274383596361e-05
-1.18475294205039e-05
6.08471437769372e-06
-4.71893255990776e-05
-4.55362248303106e-05
-2.34929183058649e-05
-7.6387592397739e-06
-3.89017658224222e-05
-4.7394674513362e-05
-5.15000304998132e-05
-3.66187332972468e-05
-1.06052591938103e-05
-3.63501973559163e-06
-1.57782245217008e-05
-3.37888546392677e-05
-2.13644100380609e-05
-4.05701611910153e-05
-1.33069936545769e-05
1.67337506546566e-05
-2.70429735345855e-05
-5.37437097363404e-05
-2.39784605560323e-05
-5.2016810338665e-05
-5.40557023180761e-05
-6.31859162258807e-05
-1.57705306209884e-05
-4.90453913817308e-05
-1.93005668180596e-05
-3.46980735950468e-06
-4.29546327235483e-05
-3.39735022747961e-05
-1.06514744445597e-06
-1.41284048299044e-05
-5.87157768303752e-06
-1.59601306135078e-05
-3.42326989073165e-05
-4.20760691451158e-05
-2.80173628255136e-07
1.26498947932291e-06
-3.00260807833309e-05
-1.3343712636311e-05
-2.96764569945653e-05
-5.68723455805455e-05
-1.79581284265269e-05
-1.63559022300465e-05
-4.2184822762349e-05
-2.97542097224882e-05
-3.42113017317735e-05
-1.03406732349281e-05
-4.01844947216879e-05
-1.12530092002329e-05
-2.94308238626172e-05
-4.43604583465033e-06
-4.19828181422836e-05
-1.11450795582967e-05
-3.9857877415087e-05
-1.59666512884769e-05
-1.53928675324869e-05
1.10065053727034e-05
-3.1492427973465e-05
-1.70408602303158e-05
-4.39128592470192e-05
-6.01780434317973e-05
-4.04466262520345e-05
-7.07360880045953e-06
-3.47861862687222e-05
-1.34047328633244e-05
-3.27227196812491e-05
3.49332031658496e-06
-6.96970692109815e-06
-1.29819377327546e-05
-3.11030537136355e-05
-1.4776654408306e-05
-1.03912917156393e-05
-4.2188509408285e-05
-2.08198655526705e-05
-3.12475805923263e-05
-2.15846510614868e-05
-5.73119727620563e-05
-3.09480763645142e-05
-3.70305608838391e-05
-4.71523188568711e-05
-2.09123686322096e-05
-5.21203203009217e-06
-2.15772695141169e-05
-2.38202191425646e-05
-1.46900229947245e-05
-3.35411694046255e-05
-2.09184180239765e-05
9.85999174042324e-06
-1.62711854151614e-05
-4.00323585040244e-05
-8.12503177819461e-06
-3.22298665432265e-05
-2.09294919273013e-05
-4.14404399776835e-08
-7.15819119410724e-06
-2.46678477720941e-05
-2.05896971684061e-05
-4.08979931811741e-05
-4.42101074798955e-05
-3.40013469130028e-05
2.39421675012056e-06
-3.7764681744599e-05
-4.53466691008077e-05
-1.24327816424244e-05
-2.55403471901332e-05
-1.59783894111438e-05
-1.51338270284114e-05
-5.96715023517753e-06
-3.24051666402994e-05
-2.11989988289772e-05
-4.32557586352664e-05
-1.20333484079594e-05
-6.31526201930042e-06
-4.49034271414509e-05
-2.70239158785546e-05
-3.96087323374753e-05
-2.83870625410252e-06
-3.3156087889908e-05
-4.18938222870324e-05
-2.87587437468112e-05
-2.06238924595915e-05
-3.36861392361784e-05
-1.57290014384534e-05
-1.46466644112017e-05
-4.66470593779937e-05
-4.91362641455674e-05
-1.46941462724711e-05
-1.94781630020069e-05
-1.92342730393175e-05
-1.64523380413736e-05
-7.35128455488758e-07
-1.66397558633539e-05
1.43115307085355e-05
-1.63406365481713e-05
-2.16414573765123e-05
-2.14092770708799e-05
-2.03294744890479e-05
-3.97567093166675e-05
-3.20898762390413e-05
3.86268124724816e-06
-5.48102876421784e-05
-2.1657766867831e-05
-3.68048579352599e-05
-1.75814130785863e-05
-3.79909101677006e-05
2.51323910638672e-05
1.04289056267799e-07
-1.57560309247415e-05
-1.73094777864335e-05
-2.77973346840946e-05
-3.12997420947325e-05
-3.02370243798323e-05
-1.9014202047143e-05
-4.1123601080411e-06
-1.15435871288342e-05
-1.45982788629505e-05
-3.42231468220117e-05
-1.42902329461352e-05
-1.66600674743163e-06
-8.41065172074573e-06
4.60618286959718e-06
-2.16663255173304e-05
-1.8286379699843e-05
-2.13938085632894e-05
-3.54547324326883e-05
-5.02618079654424e-05
-3.803421906444e-05
-2.20625071743043e-05
-5.76075136559261e-06
-1.00095549076144e-05
-4.00136486828369e-05
-3.05881777248922e-05
-4.09219432594013e-05
-3.97848169553787e-05
4.85734579945389e-06
-3.48591091557886e-05
-4.79395865117456e-05
-1.88042358378056e-05
-2.52415258605903e-05
-2.49681380609784e-05
-4.33100184011051e-05
-1.43185587272872e-05
-6.2705918869212e-06
-1.20686325745512e-05
-2.01427904961496e-05
-2.65923677700553e-05
-2.38715668713305e-05
-3.67674835674083e-05
-4.3286529500128e-05
-7.30626263101507e-05
-4.37797160493284e-05
-2.41184287056613e-05
-3.40817990080537e-05
-1.68105191387122e-05
-4.72151232240199e-05
-6.70923096122997e-06
1.52594671613613e-06
-7.7883789434518e-06
5.78629675715366e-06
-1.84881341794241e-05
-3.43407040506327e-05
1.06666078473977e-05
-2.65464066960936e-05
-1.10336715496819e-05
-2.56789915007973e-05
-3.65436147723759e-05
-4.84438829758156e-05
-3.7881441027644e-05
-6.15814765311245e-05
-5.11181754531883e-05
-1.91645426464193e-05
-3.94387235404764e-05
-3.34640637832264e-05
-5.27861276233564e-06
-4.83775124386554e-05
-2.46495430876226e-05
8.78209251880876e-06
1.13822125927464e-05
-2.18100084963053e-05
-4.28609375517367e-05
-2.06975694551906e-05
-2.17686620240192e-05
-8.94563845364424e-06
-2.59601176554758e-05
-4.06364070518614e-05
-3.7871971191768e-05
-2.39103995267017e-05
-3.8424136709137e-05
-1.28366977859823e-05
-5.4274094063898e-05
-3.05468491201006e-05
-1.67263821509525e-05
-3.45928154246958e-05
-2.59548836197682e-05
-9.01592171260914e-06
-1.195382957279e-05
-1.88132735871045e-05
1.28760559162496e-05
-1.0402324953492e-05
1.17083745687354e-05
-2.50940534715847e-05
-1.65538569245607e-05
-1.1370583027725e-06
-1.2339305034651e-05
-3.48996992102907e-05
-2.55371528525046e-05
-3.88341271377778e-05
-3.22951744461441e-05
-2.72912373529434e-05
-1.35504225833665e-05
-1.99901692741841e-05
-1.73422451165349e-05
-1.40784541086302e-05
-1.56611757585477e-05
-3.26463842300895e-05
-4.01092531770795e-05
-2.19539234330565e-06
-5.54615656654721e-05
-1.50045542339059e-05
-1.78686556834648e-06
-2.06172666357758e-05
-2.07056134226776e-05
-4.12779175173576e-05
-4.32885660012974e-05
-5.53592871373125e-05
-3.37907755148392e-05
-9.12820245699949e-06
-1.91126958837743e-05
-2.60075752969907e-05
-3.03828394909159e-05
-5.30176956510532e-05
-2.96551451373098e-05
-9.94814270713923e-06
6.50393031928717e-06
-2.92700346994925e-05
4.52578341274645e-06
-4.31108548712357e-05
-5.03089365811336e-05
-2.271925161148e-05
-2.18285859808098e-05
-3.99807600395207e-05
-2.96531138810258e-05
-1.2792841179919e-05
-5.86801319147061e-05
-3.88572179905414e-05
-2.11254431740261e-05
-8.56863730659919e-06
-4.26603938115182e-05
-3.68415191629165e-05
-1.66297604978663e-05
2.37294257943498e-06
-2.18829716702196e-05
-4.25720408871451e-06
-1.29190229531052e-05
-1.20075094607436e-05
-1.46460345805156e-05
-1.10879512419255e-05
-4.58097749685568e-06
-1.71736936956472e-05
-1.89427580774079e-05
-2.89701688968545e-05
-1.75261348874075e-05
-1.40820855778897e-05
-3.45290080855273e-05
-2.95341686380174e-05
-2.76872948353612e-05
-2.49423668821826e-05
-2.60611351093227e-05
-2.87418739201678e-05
-2.12423345495832e-05
-1.73508425234725e-05
-7.04624645927211e-06
1.53780882251718e-06
-2.46991219122138e-05
1.91728817037694e-05
-5.27478674014547e-06
-3.60598858448071e-05
3.18120820030493e-06
4.24050473805018e-06
-5.74205263330777e-06
-1.94374741402861e-05
-1.0356035862645e-05
-1.96955268029512e-05
-4.62201260750274e-05
-3.92170200875849e-05
-5.82418535578795e-05
-3.64472216262657e-05
-4.6496469345285e-05
-1.52349582195878e-05
-6.93176962879473e-05
-2.16545297145531e-05
-2.61559156957248e-05
-3.33054246130649e-05
-3.22930472473188e-05
9.06982608992203e-06
-1.65121815173036e-05
2.60827799336545e-06
1.4737825662112e-05
4.8168961409889e-06
-1.70185255514165e-06
-3.00725892299212e-05
-2.02431937832736e-05
-3.31717534501351e-05
-2.73632008514513e-05
-1.30573396996141e-06
-5.7733153128044e-05
-1.10556321019471e-05
-3.49984230012308e-05
-3.74943970562546e-05
-2.03954505708841e-05
-6.36632896007873e-06
-4.16454975256837e-05
-1.86731560244614e-05
-2.66900270168381e-05
-2.28786480472596e-05
-1.33544596777216e-05
-2.63721302010406e-05
-2.98904728493355e-06
-3.66275275230517e-05
-3.35891744973466e-05
-3.5291203072127e-05
8.34011179302606e-06
-1.57444883975642e-05
-3.51787722779026e-05
-4.08006560034169e-05
-5.39863973795577e-05
-5.78398789345595e-05
-3.73549627577947e-05
-1.9542277146548e-05
-1.30872660851484e-05
-1.11569397809582e-05
-8.00455904341524e-06
-5.10587438378259e-06
-1.14278004161192e-05
-8.16272579181139e-06
-6.80396500035309e-06
-2.94177422793881e-05
-3.31778887508294e-05
-1.61834033099375e-05
-2.20264044220246e-05
-3.5069522460586e-05
-1.00320864914453e-05
-3.2294337985216e-05
-3.72783021599577e-05
-2.99065812214009e-05
-3.71229128095667e-05
-1.88275369740948e-05
-9.06663200177688e-06
-1.9077385399998e-05
-3.09818127305892e-05
-2.45477757364753e-05
-2.12139657867762e-05
-1.72298175798284e-05
-9.87149241286822e-06
-8.36640054541716e-06
-3.08290207996013e-05
-2.30338102889082e-05
-4.73783858510911e-05
-1.78114181730348e-05
-2.7486848864356e-05
-2.19021444033777e-05
-4.87647664122724e-05
-2.36567172861431e-05
-2.80488484079269e-05
-2.18386815800542e-05
-2.36543368207207e-05
-1.23764438073158e-05
-1.04852575077297e-05
-3.20461577332708e-05
-1.00288656552678e-05
-3.3094669430954e-05
-2.71200167826168e-05
-3.06641749130721e-05
-2.40878631397446e-05
-3.198251366082e-05
-6.59701471511574e-05
-5.26601623080704e-05
-4.53935122924553e-05
-3.61733447882247e-05
-4.27698594216313e-05
-7.33645234934074e-06
-2.6975882265352e-05
-3.83443392038521e-05
-1.5386725885191e-05
-2.21479596559598e-05
-1.81269708408104e-05
2.70729106658363e-06
-3.25566655710802e-06
-6.09671250062218e-06
-2.6540307460861e-05
3.84183898672642e-07
-3.26650907308062e-05
-1.61390706421943e-05
-4.39991568230199e-05
-2.96631814996611e-05
-5.11336151272587e-05
-3.12728997645489e-05
-3.71158484794998e-05
-6.11179475529765e-05
-2.34722260023197e-05
-4.02091731124686e-05
-2.4871949285005e-05
-4.68617430282812e-05
-3.05549451995073e-05
-5.68327260312418e-06
-1.13066409571391e-05
-2.75658867672563e-05
-6.39633812761662e-06
-6.40733637505641e-06
-2.58112197714257e-05
-4.42217107359153e-06
-1.82769701447446e-05
-1.16924537934809e-05
-3.54775691840022e-05
-1.93168347109331e-05
1.51181715776231e-06
-7.61747188651178e-06
-6.22840729467025e-05
-1.05577061372355e-05
-8.24458276932725e-05
-1.7436748924079e-05
-2.54926383380539e-05
-1.83383693796796e-05
-5.09899938140197e-05
-9.72399554286958e-06
-1.04969612125975e-05
-6.96312279620945e-06
-2.15601990796123e-05
-1.44842976127662e-05
-2.14657877672405e-05
-2.48179627570543e-05
-3.43739664598608e-05
-3.27762045629992e-05
-1.10273547389355e-05
-1.3474269797583e-05
-1.86663662472783e-05
-3.45320521180802e-05
-4.62913733373688e-06
-2.97509557768434e-05
-2.14487834576606e-05
-3.87804480958612e-05
-2.22682373590308e-05
-9.7421593479991e-06
-1.61295578328657e-05
-1.61140007781132e-05
-4.29508190031533e-05
6.15244740285129e-06
-3.38809009548922e-05
-1.49502027005446e-05
-3.24862135173094e-05
-2.52813726961529e-05
-7.96819152249658e-06
-3.92510260854317e-05
-1.32951435037873e-05
-8.81329925725979e-06
-6.46643064198501e-06
-1.9802513903042e-05
-2.63852460705013e-05
-4.25323364632571e-05
-3.01309972786378e-05
-2.35619961453888e-05
-3.39541117735584e-05
-1.47239859264226e-05
-1.8806852596596e-05
-2.18724313365705e-05
-7.13152905528299e-06
-1.69208542726172e-05
-2.19547107030223e-05
-1.92614730919237e-05
-2.99454250521575e-05
-2.98088760223782e-05
-9.1126925337922e-06
-3.72345755640274e-05
-2.92018891333667e-05
-5.76363023965647e-05
7.71563329792213e-06
-1.18600008121019e-05
-2.10071942887422e-05
1.30931044748089e-06
-3.59782219789652e-05
-2.5595979450022e-05
-3.17798482719615e-07
-2.22119233585243e-06
4.93208254188046e-06
-4.21188128737577e-05
-1.94733564903345e-05
-2.69666810883719e-05
-9.87000982176151e-06
-2.38324752076275e-05
-3.61762918972029e-05
-4.71255206694171e-05
-3.41661744343931e-05
-5.03023885778775e-06
-2.66089683290226e-05
-5.26688172273705e-06
-8.67503150844754e-06
6.55348901015473e-06
-4.88489864956516e-05
-1.81934614507487e-05
-1.09914426019616e-05
-2.74927184857761e-05
-1.68774641358025e-05
-5.18897818282368e-06
-2.6475858566072e-05
5.0924989350802e-06
-1.03063091079971e-05
-2.4842456947286e-05
-3.97173631773869e-05
-1.84894572090308e-05
3.25113099264417e-06
-1.04004082560902e-05
-2.78728644049291e-05
-4.01700437842436e-05
-4.14172588046866e-05
-4.212749806352e-05
-9.59893495192646e-06
-3.52071767273815e-05
-2.85336539179861e-05
-3.24006095715609e-05
-3.14658060320445e-05
-5.24335995794705e-05
-4.63897399855904e-05
-1.30557134903282e-05
-1.80835457045462e-05
-3.39675484520415e-05
-3.49708100991827e-05
-2.71115793287273e-05
-1.87067288726893e-05
-3.51757139472433e-05
-2.80467002530697e-05
-2.64008437143822e-05
-3.59792509899609e-05
-2.11840047784788e-05
-4.19843885474443e-05
-2.3445671608726e-05
-4.21352396136257e-05
-3.36093826858352e-05
-2.54330625673166e-05
-1.71175985231257e-05
-3.74075568060713e-06
-1.40413010066768e-05
9.42360174378595e-07
-8.07649333475129e-06
-5.03633537627079e-05
-3.79535880173369e-05
-3.18497766890855e-05
-2.67864224289502e-05
-3.4502998464893e-05
-2.77627818220639e-05
-4.47374664223907e-05
-3.2334454907173e-05
-5.04619650861927e-05
-4.09182406855954e-05
-2.4980268172363e-06
-2.6672015942445e-05
-7.75807129635465e-06
-1.53837814601297e-05
4.47198335678163e-06
-2.26437347132564e-05
-1.91425064807158e-05
-2.09641893991109e-05
-2.31268315594394e-05
-2.72270491091777e-05
-3.3126737281048e-06
-3.45123374957844e-05
-4.49175342982958e-05
-3.25626098991887e-05
-2.17367722662248e-05
-2.40237582951533e-05
-1.46480051628577e-05
-2.01401169163144e-05
-4.05410855796264e-05
-3.37685201358765e-05
8.88053691986615e-06
-2.11301540122224e-05
-2.54332769882702e-05
-4.77695382443366e-06
-3.15279254578391e-05
-2.09253167700651e-05
1.38751601240627e-05
-1.02156387471786e-05
-2.09470088031802e-05
-2.36199370361819e-05
-2.03274269366068e-05
-5.82742821865985e-05
-3.70769861837078e-05
-5.63993482803096e-05
-5.85506886134037e-05
-4.00662665993436e-05
-2.7939975661263e-05
-2.88259145892637e-05
-3.80790026254697e-05
-3.02498708327066e-05
-3.5518847144469e-05
-1.33617622743573e-05
1.43450512861074e-06
-1.59471720076105e-05
-2.49864796835655e-05
-3.49575916634415e-06
-1.18943071815392e-05
1.10823278447338e-06
-5.08489460201914e-06
-1.49230668292005e-05
-5.15786684850122e-05
-6.15620433379235e-05
-2.92998230032928e-05
-5.43400626048848e-05
-4.15610902939511e-05
-1.53301740650376e-06
-4.28330407598957e-05
-4.3751103076054e-05
-2.67907395363156e-05
-9.09761417876467e-06
-2.84540581264497e-05
-8.88007934380372e-06
-2.21801550421057e-05
-2.48996333705776e-05
-1.3592482512373e-05
8.87188684172748e-07
-3.73163463299906e-05
-1.4612363842049e-05
-8.55715992149723e-06
-3.30840829125204e-05
-8.35212188116248e-05
2.61840480725029e-06
-1.4225850707151e-05
-2.88947283175289e-05
-8.93791595742151e-06
-4.73877548026572e-05
-2.81847785435468e-05
-2.89828265935617e-05
-5.66006900042952e-06
-3.92881030013994e-05
-2.05464422392221e-05
-1.78126725161011e-05
-4.06901246058629e-05
-2.88016603639386e-05
3.56704741104031e-06
-3.42368231040796e-05
-1.4483295205294e-05
-4.79228562540572e-06
-1.2642696973343e-06
-6.3866961820444e-05
-4.03062456840295e-06
-4.6139762217603e-05
-2.51850269448611e-05
-3.28055385067585e-05
-3.37520599502617e-05
-6.21831309698205e-05
-7.00170135851696e-06
-3.42895974804565e-05
-3.33523838325597e-05
-3.58766084720643e-05
-3.13828080392194e-05
-3.16032890312702e-05
-4.45170329566158e-05
-1.12841425823212e-05
-2.80975573073935e-05
-2.95564505576232e-05
-2.8300331873e-05
-7.29485835496215e-06
-4.6735286813184e-05
-1.30571532586633e-05
-2.83270800895663e-05
-3.27580809938999e-05
7.91424537178242e-06
-2.31966945959437e-05
-2.71089152736794e-05
-2.32220217786197e-05
-1.08782481117651e-05
-3.03860423727909e-05
-6.22256789105094e-05
-6.83506930821882e-06
-2.05021520549163e-05
-5.72678214127361e-05
-5.12594226322307e-05
-2.72962660804147e-05
-5.91581115585996e-05
-5.12118108565418e-05
-2.82237888400145e-06
-1.26296413907391e-05
1.20893313783873e-05
-4.30613839409224e-06
-1.85411105731608e-05
9.17814239989071e-06
2.40960851921288e-05
-1.35704909351768e-05
-2.86159151228419e-05
1.85866596078126e-06
-7.35268950072121e-06
-2.77464477083166e-05
-4.579241706145e-05
-2.45412519281513e-05
-2.80417888666988e-05
-1.05497755599445e-05
-2.56565267073316e-05
-5.30166267517073e-05
-4.43251275007379e-05
-1.70500357638568e-05
-7.17612266358626e-06
-1.08972005265957e-05
-2.11707019970092e-05
-1.39984965132834e-05
-2.75995805999797e-05
-1.72849920316495e-05
-1.05148943029066e-05
-2.73425676837874e-05
-1.7416725971665e-05
-1.14202574926283e-05
-1.28349040875972e-05
1.1563236281464e-05
-9.0314829783308e-06
-5.26869964362089e-05
-5.11670015585944e-05
-4.90609018909067e-05
-5.97270956161897e-05
-3.37254728650533e-05
-1.04220750280685e-05
-3.06558750855303e-05
-2.43093720018332e-05
-4.77721867691748e-06
3.38017268808337e-06
-2.31227363141125e-05
-1.1197420225603e-05
-7.34360960075481e-06
-1.4808119750883e-05
-4.87367280194396e-05
-1.80148907610661e-05
-4.58901609912006e-05
-2.83457028047578e-05
-3.04934147814103e-05
-4.05623477165552e-05
-4.8658755221661e-05
-1.15208274782929e-05
-3.04848759315737e-05
-3.89933376706657e-05
-3.03135742087844e-05
-1.52673469053997e-05
-1.79972489475492e-05
-1.9863639789244e-05
-2.99332706670783e-05
-4.17133827904276e-05
-2.25467655863251e-05
-8.09310365042607e-06
-2.3713226491609e-05
-3.5082380369035e-05
-3.36993205061692e-05
-1.88472654361197e-05
-4.99040315827178e-05
1.86063222662919e-06
-1.99490697317873e-05
-8.60290384903154e-06
-3.63606046120882e-05
-1.63505786430795e-05
-2.81317124684577e-05
-1.9130504824953e-05
-1.9943060271827e-05
-2.88131494527219e-05
-1.44482186846985e-05
-8.63524548032632e-06
-1.13128628053617e-05
-1.64859227189456e-05
-3.30136147177061e-05
-4.59400852508585e-05
-1.6242851427563e-05
-4.14198495852953e-05
-2.6682154497754e-05
-3.89693379136503e-06
-1.75108055820358e-05
-1.17905771137211e-05
-1.23984457164258e-05
-2.89529567656443e-05
-1.53964576351429e-05
-2.66545051478318e-05
-3.13090061741111e-05
-3.44346670428015e-05
-2.52670422377813e-05
-2.82032902935063e-05
-2.62901383947523e-05
-2.23729931965142e-05
-4.74319483072824e-05
-4.5192846327792e-05
-2.98353710344299e-06
-2.66137160743626e-05
-7.28995290878711e-06
-1.08031465372761e-05
-3.87804333913052e-05
-1.9197746391682e-05
-2.83924159290913e-05
-3.30186315375291e-05
-2.52785435665992e-05
-1.70099297306028e-05
-2.02499242010399e-05
-2.39088380154742e-05
-1.84557569477394e-05
1.49415615843172e-07
-5.12205182976952e-05
-4.57366982291818e-06
-3.12286329101284e-05
-3.94760721679481e-05
-3.50175372206634e-05
-1.67654284120722e-05
-3.63153311133e-05
-4.02656878154737e-05
-4.00228953038402e-05
-2.52990378436035e-05
-1.10759604361893e-05
-3.52806001036516e-05
-1.64819926256445e-05
-6.04488830913165e-06
-3.95840374191539e-05
-2.12916297447147e-05
-2.25712945458099e-05
-1.61114125962286e-05
-3.47621684949493e-05
-2.01212844155609e-05
-6.88533475366727e-05
-2.65643001255429e-05
-3.03006448360735e-05
-2.66286910996139e-05
1.14297837669995e-05
-2.24709852295763e-05
-2.73819848843035e-05
-2.97266639271341e-05
-1.44770497923121e-06
-4.02563789973575e-05
4.14309218743536e-06
-1.10270509275739e-06
-4.21634544240459e-05
-2.01819508281333e-05
-3.53455647664719e-05
-2.06368586390261e-05
-6.78209636346614e-05
-1.76223428028249e-05
-2.85643765830318e-05
-7.57446477003909e-06
-2.2324902852471e-05
-2.82001328660081e-05
-3.80945127190818e-05
-8.37206190607433e-06
-2.1975115762831e-05
1.17368488259366e-05
-4.02851255602826e-05
-8.19420710767023e-06
5.32156129409535e-06
-1.00391975648094e-05
-1.44886692851298e-05
-2.05914715968548e-05
-9.5043209491516e-06
-2.56933895013862e-05
-2.9520472266339e-05
-1.50790653610906e-05
-7.83625546916261e-06
-3.40728931008474e-05
-7.58648924832955e-06
-5.36735774790013e-05
-3.05657447161982e-05
-6.75950821783524e-06
-1.78284974435574e-05
-4.57225684893094e-05
-2.14966348081404e-05
-2.06024324278414e-05
-6.52599487662959e-06
-3.09049087014979e-05
-1.74789079706528e-05
-9.80174723624951e-06
-2.80675550737099e-05
-2.50766001894271e-05
-1.68103118925341e-05
-5.09155996127652e-05
-2.17142065332467e-05
-7.68099721938201e-06
-1.48047755622599e-05
-5.19081830691496e-05
-3.0873501459449e-05
-4.11369880215458e-05
-4.89872105159216e-05
-2.84856897982178e-05
-9.66862946976997e-06
-1.61573526892159e-05
-6.66163793104569e-05
-3.64211087077613e-05
-2.13420410358749e-05
-4.18680251818257e-05
-1.00195680317062e-05
-4.00564696654937e-06
-2.95576260483706e-05
-1.98797487849511e-05
-2.6508618284547e-05
-1.77702514557181e-05
-1.42853366239372e-05
-4.65719833825442e-05
-5.18769211220027e-05
-1.15494963161341e-05
-1.93222451529915e-05
-4.2124342306755e-05
-7.27159660948711e-06
-1.81621947967256e-05
-5.51103668411019e-05
-3.3771439079747e-05
-3.93356613130942e-05
-8.64286242541422e-06
-1.98308748194409e-05
-1.21499465544512e-06
-1.89419205279785e-05
-5.08752901360773e-05
-3.02791547110349e-05
-6.18355512478396e-06
-3.44747041063484e-05
-1.63258851373239e-05
-1.97287462085579e-05
-2.10409861840428e-05
-4.21350235840785e-05
-1.08377464364619e-05
-3.5744792557918e-05
-4.2243911398177e-05
-1.6852910259602e-05
-5.73709571480306e-05
2.56962180388368e-06
-4.54855243401714e-05
-3.72705905515248e-05
-2.70032448083708e-05
-2.73448428097463e-05
-4.61230485837101e-05
-8.17274628993154e-06
-1.55724825880768e-05
-1.68990196072339e-06
-3.69529082580119e-05
-4.4875648928205e-05
8.86742589468798e-06
-3.17004646584731e-06
-2.28442756328293e-05
-9.66212535241751e-06
-1.83046135870571e-05
-2.78040462775585e-05
-2.15269864778945e-05
-3.33386680556103e-05
-3.48962023908842e-05
-1.94928193502633e-05
-2.76920728432875e-06
-3.00030556268151e-05
-1.40039604632008e-05
-2.07850126325907e-05
-1.66333762348348e-05
-4.22601411702493e-05
-9.05061556972152e-06
-2.52680997455394e-05
-1.86519971832041e-05
-6.76497650530428e-06
-1.69817349895843e-05
-5.16869438350426e-05
-4.28838845877575e-06
-2.52272791159084e-07
-3.93347036536641e-05
-3.5800489257082e-05
-1.7236523342716e-05
-5.06626526443788e-05
3.94905670550542e-06
-1.34568465124601e-05
-4.6027746941094e-05
-4.73082398831702e-05
-6.21836272241969e-06
-1.41534501309973e-05
-5.34727275120916e-06
6.53653388916951e-06
1.09397695590922e-06
-4.891602720746e-05
-3.00797571557163e-05
-2.9865513651535e-05
-7.14979821396203e-06
-4.16941972621549e-05
-2.88627341283074e-05
-2.32756693513288e-05
-5.63150926996173e-05
-2.70458386588196e-05
-3.2079306623424e-05
-3.14014780295909e-05
-1.46873955014766e-05
-1.53151506764653e-05
-3.46774293890321e-05
-9.58663466942412e-06
-1.33748979985789e-05
-9.20819048278996e-06
-4.10444970453284e-05
-3.60627643734663e-05
-5.32366197811825e-06
-2.76766978326852e-05
-1.73531138708842e-05
-1.2249297364525e-05
-4.13847423886055e-05
-1.4394844529375e-05
1.36404198827441e-05
-4.64753598609066e-05
-1.80286613138987e-05
-5.01775206649677e-06
-1.83119532404107e-05
-3.5935509744764e-05
-2.77466271721702e-05
-1.24101046132528e-05
1.00035188183526e-06
3.49004278364066e-06
-1.94329464732429e-05
-1.33033000157746e-05
-2.20019424526234e-05
-2.15472241916345e-05
-2.2802651486194e-05
-2.28006201110099e-05
-7.83375362766732e-06
-2.79832241217596e-05
-4.52262747376878e-05
-8.07540145263458e-06
-1.61932763719753e-05
-1.31125618276995e-05
-3.75510209194817e-05
4.29293906436966e-06
-2.25041416939907e-05
1.00059865096107e-06
-1.73573518532787e-05
-3.15207570780651e-05
-3.26885707969498e-05
-3.77298325294364e-05
-1.89638311641658e-05
-4.2964043911857e-05
-3.48288926401975e-06
-1.87561530056935e-05
-2.25903993761039e-05
-1.70005338774249e-05
-2.28567554376652e-05
-4.15621194118371e-05
-4.22570748839642e-05
-3.141163434263e-05
-4.29221987766538e-05
-1.20097067697651e-05
-7.05245975922122e-07
-3.40518042709736e-05
-3.54660115398922e-05
-8.50206637578822e-06
-4.54634041626499e-05
-5.15735604307503e-05
-2.84628431966662e-05
-3.89453873487563e-05
-3.286543256443e-05
-6.16169249803425e-05
-2.42972046549079e-05
-3.61122285160362e-05
-5.91605105817196e-05
4.31011117827309e-06
-3.63329387044571e-05
-1.55537314348136e-05
1.12335768443823e-06
5.2953894132461e-06
-2.66648684661257e-05
-1.71339289299902e-05
-6.1428158574665e-06
-1.2490944031772e-05
-2.4639932516306e-05
-3.43351670673529e-05
-2.07763349481043e-05
-3.92581282108485e-05
-2.1628906098547e-05
-1.38694261809083e-05
-4.72385380369801e-05
-5.22251438536329e-06
-1.58215349133547e-05
-2.1183165916981e-05
-1.67895818847792e-05
-5.60361178223947e-06
-2.14864017123363e-05
-9.54727052384294e-06
-8.23168425380455e-06
-3.05734502027276e-05
-2.35063412774966e-05
-1.35853241272266e-05
-4.23079781301902e-05
-3.13905353419681e-05
-8.96082711914509e-06
-1.13040444860562e-05
-2.15540108293338e-05
-3.06378329595914e-05
-2.10116795461454e-05
-1.68051372582546e-05
-1.85811201582443e-05
-2.33577841251247e-05
-5.22565633204398e-05
-2.96776680144153e-05
-5.24481349140274e-06
-3.09426851021684e-05
-2.35932854369334e-05
-6.41038363450725e-06
-1.7606851928853e-05
6.0667296177615e-06
-3.30974266982733e-06
2.48363192704847e-05
5.08906418677972e-08
-2.40641121411326e-05
-2.15540430895448e-05
-4.95611872424925e-05
-2.50988710766132e-05
-1.62420397064421e-05
-3.81463289596003e-05
-2.9824725379457e-05
-4.66923739480083e-05
-2.27140575801024e-05
-3.43698654521851e-05
-2.75966707819553e-05
-2.22728604823133e-05
-8.61303114696406e-06
-5.23815129416012e-05
-1.42244264829448e-05
-1.89390672055323e-05
-9.32058442040538e-06
-1.45956521185409e-06
-2.08195923271916e-05
-2.42396774218524e-05
1.40792089141694e-05
-4.08927005225654e-05
-4.08514834442515e-05
-2.68732412609488e-05
-2.5076199560328e-05
-4.11008797092878e-05
-2.5507322402218e-05
-3.51927782344907e-05
-5.51594649061305e-05
-3.43129140882977e-05
-3.3248564251442e-05
-6.18698046716839e-05
-2.14347424049657e-05
6.70782123177536e-06
-4.71010990346989e-06
-2.14365664956675e-05
-5.59144240685179e-06
-1.98768317726586e-05
-4.47365343343702e-05
2.09739639635002e-06
-2.58374517005602e-05
-3.1320549631675e-05
-1.73654674456031e-05
-2.77686420591367e-05
-3.20971360922271e-05
-1.54903604723641e-05
-2.44740700321349e-05
-5.17631157923523e-05
-3.34675722389158e-05
-1.29596688707383e-05
-3.42769593678458e-05
-2.94309468264214e-05
-2.2037164597776e-05
-9.41014656716572e-06
1.6269330949228e-05
-1.03506244874292e-05
8.84410397228091e-06
-4.40730262477919e-05
-3.77191295220481e-05
-1.26925434251277e-05
-3.95627027519739e-05
-5.63830237437367e-05
-6.93040402746951e-06
-4.46536020850489e-05
-2.57929990448933e-05
-2.37291746252767e-05
-2.86158294621698e-05
-2.43124445056196e-05
-2.25752572468843e-05
-1.52433831025734e-05
-1.95391610986629e-05
2.29578585808976e-06
-1.71214056647549e-05
-6.17070163052725e-05
-1.00640453907075e-05
-1.69962355989699e-05
-1.09142879209468e-05
-2.86780643477777e-05
1.96613946562782e-05
-1.4414849244327e-05
-2.21779491032169e-05
-2.12288112446643e-05
-3.83274203796906e-05
-5.29776338043541e-05
-2.51897849224804e-05
-2.57404756008407e-05
-4.50169914810558e-05
-6.01531743361573e-05
-3.43557681761018e-05
-1.94345093353469e-05
-1.80851649740541e-06
-7.99750664316395e-06
-4.37387603333364e-05
1.24056656534358e-05
-8.53511027609231e-06
-2.63911250828018e-06
-3.24892635734638e-05
-7.42540952624842e-06
1.73254339600765e-06
-4.01700990367269e-05
-8.82874252540492e-06
-8.56356806513572e-07
-7.5523622381265e-05
-5.64950585993575e-05
-7.80453049836697e-06
-4.28416899210671e-05
-4.156043370271e-05
-1.91173154695284e-05
-1.87048935290362e-05
-5.77914410825829e-05
-2.37659165222034e-05
-3.99684230568262e-05
-1.3732842193927e-05
-4.41750563676031e-06
-1.98329798982737e-05
-3.53889049413285e-05
8.41400936200521e-06
-6.0383766363578e-06
-3.9732125340468e-05
-3.63654575742482e-05
-4.21660309933967e-05
-2.99807140686764e-06
-2.97540302990214e-05
-2.05484272173683e-05
-2.73234918298053e-05
-6.33931096800346e-05
-4.11987098362993e-06
-2.89226687326631e-05
-2.42165089926755e-05
-1.86944194177322e-05
-1.36673196880986e-05
-2.19246157387151e-05
-3.85323025129599e-05
1.1630793315385e-05
-2.30188472676977e-05
-3.37937894983119e-05
7.88881063985554e-06
1.10210904918802e-05
-3.26403079460201e-05
1.2911224286812e-05
-1.67565074223364e-05
-3.59835071463733e-05
-4.48776711916199e-05
1.48905821870069e-05
-4.99139205243021e-05
-4.01844598813469e-05
-1.82075229157504e-05
-3.55206932535892e-05
-3.48288664979696e-05
2.91783967487622e-06
-1.68617455426426e-05
-3.85043476751913e-05
-5.44284454843566e-06
-1.84934015599697e-05
-6.50213321761722e-05
-3.60289545601294e-05
-1.50851423009454e-05
-3.00163235452626e-05
-3.80730777534537e-05
-2.82691721196628e-05
-3.4530125656114e-05
-3.95575189932526e-05
-1.47943918564192e-05
-3.21132123821404e-05
-4.62510237173665e-05
-5.22092132895134e-06
1.45191838319378e-05
-2.52462779985127e-05
-4.14383400127918e-05
-1.77762320678767e-05
-3.13156171462869e-05
-2.91242960543858e-05
-1.77343025971461e-05
-4.91045157694394e-05
-5.16516503776834e-05
-1.99504809289446e-05
-2.98859075293221e-05
-1.47523820289049e-05
-3.61583816700215e-06
-3.46736001806008e-05
-3.84413872292355e-05
-7.77657972097736e-06
8.94208072802149e-06
-5.01679197424258e-05
-4.34830319514816e-05
-3.10304038443004e-05
-2.78283871051888e-05
-4.78178739492694e-05
-2.7524076351736e-05
-3.47176357619218e-05
-6.34301907278954e-05
-2.12706476010841e-05
-2.50081173370137e-05
-3.89551826114526e-05
-1.5235342314147e-05
-4.17719166640581e-05
-3.00623729730424e-05
-4.62959579181998e-05
1.78936844474236e-05
-3.13669185937119e-05
-3.59512398236336e-05
-1.42803876121664e-05
-2.7152230124552e-05
-2.73239204070287e-05
-8.68220138060586e-06
1.5805720268054e-06
-2.58952450764251e-05
-3.52958537521638e-05
-3.40827442711835e-05
-4.93446508398689e-05
-2.27780066403608e-05
-1.01778847721662e-05
-3.94694205670526e-05
-5.51799838159273e-05
-3.41638996930249e-05
-4.21428900996123e-05
-1.48518601739795e-05
3.74767726796112e-06
1.02917235201351e-05
-4.63795934564879e-05
-1.25011047233179e-05
-2.4283715012627e-05
9.84003951508679e-07
-3.52419052967718e-05
-2.43611375002085e-05
-1.07778383918073e-05
-4.39854646674307e-05
-1.16572782689453e-05
9.6528891827727e-06
-3.67725967885724e-05
-3.70114249099957e-05
-8.95192054200739e-06
-1.69869641520133e-05
-3.59777434955153e-05
-2.43266291398763e-05
-5.09858479517989e-05
-3.36426030380635e-05
-4.14476075232833e-05
-2.21054182234645e-05
-4.29602014572467e-05
-6.94926534366234e-06
-1.2728449308024e-05
-9.28077335698947e-06
-8.69013820684219e-06
-2.34428081058432e-05
-6.55100057018068e-05
-1.77001520002676e-05
-2.07221938374678e-05
-1.26423375911802e-05
-3.34291021662556e-05
-4.16830179803076e-05
-4.11018183313257e-05
-2.5996049104098e-05
-3.74247831427554e-06
-5.04603577711874e-05
-5.07907250932168e-05
-1.72011933641531e-05
-4.07567890634672e-06
-3.5014859324968e-05
-2.98908599164584e-05
-1.90753254062331e-05
-5.4040881226798e-05
-1.21861331034318e-05
-3.33775686548256e-05
-4.49380406808942e-05
-1.82710906138825e-05
1.34011236016204e-05
-4.6288599494664e-05
-4.56351766298504e-05
-2.02995230978155e-05
-4.00775885304457e-05
-2.83774939469839e-05
-1.28939414323182e-05
-3.0959779638521e-05
-3.26689957100987e-05
-3.98979810189705e-05
-2.24203288232302e-05
-4.04859845600871e-05
-6.20085096660836e-06
-2.87084462534274e-05
-8.59901646706138e-06
-1.27310666959329e-05
1.06661380724416e-05
-3.47663712496484e-05
-1.83341718645834e-05
-2.46853813912821e-05
-1.55208374339038e-05
-2.9238306820067e-05
-1.06894697187448e-05
-2.66734278719029e-05
-5.62963612647593e-05
-2.78196676037438e-05
-1.22291176119599e-05
-3.77954326633021e-05
-2.70299905663678e-05
-3.37718686909956e-05
-3.16881338164749e-05
-3.15473882509145e-05
-7.3168982573338e-06
-2.20334845770302e-05
-2.49501278923467e-05
-4.45599253517882e-05
-1.17846534678004e-06
-1.6313830388858e-05
-1.19703348642238e-05
-3.62888921404616e-05
-1.74778390293141e-05
-2.61887280266105e-05
-1.02243162841344e-05
-4.10724701442205e-05
-4.5797193026024e-05
-2.47062151326476e-05
-3.0465453674284e-05
-3.44634095695514e-05
-4.95603924525388e-05
-5.35759383928527e-05
-5.66751206909096e-05
-2.63605104131668e-05
-1.26396745158484e-05
-1.82001432190243e-05
1.50739686667407e-05
-1.21900174456043e-05
-1.76677695880425e-05
-4.38651142743889e-07
-7.78683385896272e-06
-4.82932280295193e-05
-1.78822778929676e-05
1.8853672885477e-05
-2.95733603546453e-05
-4.10724489269088e-06
-3.78604391562265e-05
-4.46868797244107e-05
-6.13570717162995e-05
-2.74548606503589e-05
-3.68438760051648e-05
-5.01689085641412e-05
-4.16139610817144e-05
-3.24113739935401e-06
-2.77199591493685e-05
-3.45546431501237e-05
-2.92237132684921e-05
-1.1464114714071e-05
-1.90556831982487e-05
-1.8089061560121e-05
-1.81529193909306e-05
-2.29769526436584e-05
-4.42848855099861e-05
-3.38415553040469e-05
-4.58868355509875e-05
-6.46831327018178e-05
-2.98748627611422e-05
-2.29833889629286e-05
-4.16420830099829e-05
-1.49019760597552e-05
-1.71901289336666e-05
-2.60013634479702e-05
-7.13197913465185e-06
-2.04783589741539e-05
-3.37791862088591e-05
-2.19638798991422e-05
-1.31770157140075e-06
-1.93347990752803e-05
-3.61129992900484e-05
-2.13096204693732e-06
-3.64771828666582e-05
-6.31553365341876e-05
-3.58290466771307e-05
-1.89359961838333e-05
-3.3045451797184e-05
-2.72516495972398e-05
-3.04056689167164e-05
-4.84263953757683e-05
1.48665992130002e-05
1.89715201896974e-06
-2.8699409540363e-05
-1.71457057810244e-05
-1.71078646343087e-05
-2.33698744791289e-05
1.42043220000129e-05
-1.86494190503701e-05
-1.58619764032201e-05
-4.73490409108766e-05
-9.61438215159181e-06
-2.53629933153517e-05
-2.03497839388319e-05
-3.52772167773916e-05
8.67116083671358e-06
-3.03555365071899e-05
-3.03027962728453e-05
-1.31673026925406e-05
-2.37753314663663e-05
-3.20297612535792e-05
-2.09491044280435e-05
-2.05425914726637e-05
-3.25795131709209e-05
-3.66225677482482e-05
1.72265919533499e-05
-2.1013529841764e-05
-1.38783354335714e-05
-2.95244598056761e-05
-2.72162468658513e-05
-2.7941254305493e-05
-1.14649033416525e-05
-1.5445022144665e-05
-3.21855258409543e-05
-2.292223495227e-05
-2.6602671641846e-06
-2.82171859610828e-05
-3.81899739541339e-05
-3.84799245297757e-05
-4.11350137060726e-05
-3.6810733156931e-05
-1.05100387412005e-05
-3.18817900631434e-05
-4.31515718926654e-05
-3.74101183614018e-05
-2.38435820636645e-05
-2.68831405198168e-05
-1.70820920479383e-05
1.96843618296069e-07
-1.76511851209915e-05
-1.69321357233412e-05
4.26299810924648e-06
-3.38984725128633e-05
-3.52447214856512e-05
-2.79549582632842e-05
-9.5850418507952e-06
-5.54589341499367e-05
-5.63106626454831e-06
-5.16917619883905e-05
-1.84620829044015e-05
-1.71736753065077e-05
-6.90064163855954e-05
-4.96929981582809e-05
-2.65434906383373e-06
2.61577962259046e-06
-4.18357473750668e-05
-8.43548473966121e-06
-3.56161164504149e-05
-3.5704193347093e-05
-2.92774642494638e-05
-4.35897594631395e-05
-3.55331961707986e-05
-2.64216532784607e-05
1.62755609751121e-06
4.28322978668218e-06
-4.32124436551048e-05
-1.72915632447072e-05
-2.58420109405922e-05
-1.53908620568863e-05
-2.74359591820585e-05
-2.86461495304048e-05
-2.73861722495555e-05
-2.52860531402508e-05
-1.49475855023985e-05
-4.11916416163086e-05
-2.5375073932273e-05
-1.64568252816613e-05
1.14066012342098e-05
-2.27324501669911e-05
-1.63157210695159e-05
-8.78676883986239e-06
-3.81439034675826e-05
-3.05033814422558e-05
-6.45104506428561e-06
-1.94768433648271e-05
-2.54053832709695e-05
-2.35180438149e-05
-1.52741207522832e-06
-4.39559140493434e-05
-3.29846415946303e-06
-1.35547237858995e-05
-3.04215649683506e-05
-4.39896714142234e-05
-4.65084576000032e-05
-5.17840582787914e-05
-3.7260536722577e-05
2.49272979521619e-06
-5.28556252035413e-06
-3.67326355504592e-05
-1.2921520689469e-05
-7.38831297255354e-06
-3.21171239625718e-06
-1.71410425566642e-05
4.98325808002115e-05
-1.38463161566186e-05
-1.08246125970841e-05
-2.10789237901482e-05
-2.08515088408052e-05
-4.25640647476111e-05
6.74192523990718e-06
-2.99221693515263e-05
-3.18907035181453e-05
2.11555980273706e-06
-1.88466722910916e-05
-4.3482298456347e-05
-3.31538040355937e-05
-2.65472307024977e-05
-5.13534202197666e-05
-7.73615113197969e-06
-2.18662439870578e-06
-2.46141888293176e-05
-3.19038505226628e-05
-2.0568693631025e-05
-9.13637370773515e-06
-3.45497201969208e-06
-4.9019640420352e-06
8.6949377129769e-06
-1.90220633540472e-05
-1.81262621686632e-05
-3.67361893594742e-05
-4.16185425151762e-05
-4.31102019867279e-05
-1.73792959694071e-05
-2.84551402831994e-05
-5.07754470524948e-05
-2.71898729059672e-05
-1.79974920672054e-05
-2.60424493457636e-05
-1.78281820012827e-06
-1.7220380677871e-05
-2.83315261884082e-05
-2.53343111962732e-05
-7.93089614294481e-06
-4.2494669932947e-05
-1.0224086192785e-05
-1.48937857068866e-05
-5.84774873630608e-05
-4.79208897091952e-05
-4.91456152068788e-05
-2.47502003636262e-05
-5.96104164909585e-05
-4.18210186825111e-05
-1.49597675123831e-05
-3.91814074300515e-05
-1.50834803449516e-05
-2.89357998366309e-05
-3.83281413799003e-05
-3.42775624571914e-06
3.00842733006639e-06
-9.58538054683965e-06
8.03486113990459e-06
-8.60268052152362e-06
-2.41255903757076e-05
-8.36775304412948e-06
1.77575226008096e-05
-2.95124450194712e-05
-1.39598067283608e-05
-6.47102815976662e-06
-4.08811399898839e-05
-5.29243868727641e-05
-4.24084925810711e-06
-3.35224661270708e-05
-4.94893081431791e-05
-3.43952930125566e-05
-3.80822664852421e-05
-2.94553070977169e-05
-3.96961955073256e-05
-3.92724296207284e-06
-2.80678876078543e-05
-1.70308825588641e-05
5.18689771779325e-06
-3.02746366748004e-06
-2.03155311174964e-05
-1.39536632910616e-05
-2.92802790707994e-06
-2.57501341217543e-05
-4.00764892632536e-05
-2.57742211721544e-05
-6.20381938834389e-05
-6.16565944723427e-05
-1.89640057136981e-05
-6.83865558288752e-05
-3.92170645943421e-05
-6.27841244645702e-06
-4.7325851114248e-05
-3.63829993372947e-05
8.42942463160903e-06
-1.26878990725654e-05
-5.4143892729672e-05
7.91356656091483e-07
1.38474674920865e-05
-3.43250049803387e-05
-1.36703108803534e-05
-4.73001679044595e-06
-3.19430454267915e-05
-4.92961939873602e-05
-3.15187916025931e-05
-6.14723408842376e-05
-6.80005361735326e-05
-2.87251526022151e-05
5.3789323895352e-06
-4.42221182526129e-05
-3.41256820549225e-05
-1.95023036398427e-05
-4.42563553663876e-05
-2.40635225607688e-05
-1.34791977862278e-05
6.8232347991578e-06
-2.16459775103783e-05
-9.02052709535322e-06
-3.39386009824786e-05
-1.1347584881066e-05
-1.97768915701115e-05
-1.88867716154332e-05
-4.17467333505372e-05
1.52319352025055e-05
-7.28281434046347e-06
-3.19588386923942e-05
-2.16751551676412e-05
-9.28830294906083e-06
-3.57198406666929e-05
-4.23924537843384e-05
-2.11072050088813e-05
-7.32727154597465e-05
-1.2058117242217e-05
-4.2087887955891e-06
-1.04586646093274e-05
-1.53992357075761e-05
-1.05952719162786e-05
-1.18783752847184e-05
-3.36596579010751e-05
-1.9449878830371e-05
7.14913357624911e-06
-1.37141496834432e-05
-1.19954493438466e-05
5.72271868646116e-07
-3.07899661314019e-05
-4.41015390462608e-05
-3.66104041716467e-05
-4.15327529181347e-05
-1.83551898848619e-05
-1.61689639967297e-05
-3.80928170249479e-05
-3.1280527671856e-05
-2.56982117252142e-05
-3.86425992096066e-05
-4.31249912479008e-05
-4.59684300389629e-05
-5.0734922225424e-06
-1.52950757468769e-05
-1.90803935063482e-05
-1.50367160258125e-05
8.36838838981591e-06
-3.57482728573707e-05
-2.23517443177065e-05
7.00976584334855e-06
-2.45450135635266e-05
-1.7583794770401e-05
-2.13510373765052e-05
-4.75990537064768e-05
-4.52641295352079e-05
-3.04013314617728e-05
-5.13594381520738e-05
-4.90875744431589e-05
-1.99022407292549e-05
-1.2061824660958e-05
-5.85511937660902e-05
-2.26022567785981e-05
-1.50419376822854e-05
-4.7105642425162e-05
-1.4521719184308e-05
-2.66784180486789e-05
-3.93533022661158e-05
-2.87033736267141e-05
-2.52025519128883e-06
-3.16774709145744e-05
-3.39057282492798e-05
1.563226427352e-05
-1.30673038071836e-05
-5.29174101085581e-05
-3.95231535465368e-05
-5.54494285294218e-05
-7.24319577281556e-05
-3.40769670597452e-05
-2.37558025160511e-05
-5.59743298482225e-05
-3.56422158796086e-05
8.06982832540912e-06
-1.71870310751051e-05
-1.75374987314757e-05
1.5508038388367e-05
1.22088973924386e-05
-1.34675869230308e-05
5.52898920186534e-06
-1.31455544921841e-05
-3.41605124934188e-05
-3.53235260735374e-05
5.20434105750259e-06
-4.40582463007638e-05
-5.9835354273902e-05
-3.0815557908856e-05
-3.06738447357836e-05
-3.75762027766715e-05
-4.19768177443036e-05
-4.43385351958057e-05
-5.1121995418576e-05
-1.75944635440947e-05
-1.55168662200685e-06
-4.82686717115896e-05
-3.07994223183028e-05
-1.7131061457187e-06
-3.63649811202415e-05
1.87569623925698e-06
-5.18919440025393e-06
-1.12480544088262e-06
-2.55939465324485e-05
2.28672502829828e-05
-6.1368859855345e-06
-2.55226912300449e-05
-3.93625179570156e-05
-9.1209193377349e-06
-5.51551548303679e-05
-3.71100778808277e-05
-2.11653230631973e-05
-3.78269591163332e-05
-3.60863891535495e-05
1.17389772051827e-05
-3.53073750454389e-05
-1.46461111788744e-05
-1.78406081304839e-05
-1.65717514608801e-05
-3.27130013365391e-05
-2.15530872584826e-05
4.50464920932435e-07
-7.42367132773783e-06
-1.64714799149181e-05
-1.9239589979137e-05
-6.36772774006165e-05
-3.50047567277325e-05
-5.27113141800356e-05
-9.51366051564048e-06
-4.65620795650812e-05
-3.92182887043654e-05
-4.97588216317052e-05
-3.84430284424193e-05
-1.86203497309281e-05
-1.40898316374036e-05
-4.13731634101485e-05
-7.48427903877561e-06
-9.41946414354629e-06
-1.5497650480894e-05
-1.50214326049055e-05
-2.16404712504722e-05
-3.93305793890298e-05
-4.11904142147614e-05
-3.98003551028008e-05
-3.24989331091139e-05
-2.32350397941795e-05
-2.83147819455172e-05
-5.0557920385647e-05
-3.89552240625564e-05
-1.72030803967427e-05
-3.62774613408246e-05
-4.22203044062733e-05
-2.34049094329832e-05
-2.46671429259186e-05
-1.33549936152113e-05
-1.97706596417491e-05
-8.76875620381944e-06
-2.61016719629365e-05
-3.51807330439e-06
1.0241629115745e-05
-2.63831508540641e-05
-2.05294754843475e-05
4.61591711468291e-06
-2.92783895305218e-05
-4.10538746775974e-05
2.11444361590018e-06
-1.65551547154843e-05
-9.59719783881476e-06
-3.63494934970364e-05
-1.75784525971929e-05
-3.50969812347152e-05
-3.51949862349546e-05
-6.29717403320676e-06
-1.14717870738617e-05
-2.90814359148196e-05
-2.14706108142104e-05
-5.09663715048886e-05
-1.49212140608355e-05
-2.18734445543337e-05
-2.65407954726555e-05
-1.70574654099868e-05
-2.608186476988e-05
-1.4407723636715e-06
-4.3093787555935e-05
-4.17103033998483e-06
1.49516520536042e-05
-1.41752071961472e-05
-1.9054243942185e-05
-5.96028090520856e-06
-3.71572474736994e-05
-5.18040303998525e-05
-3.24718436259224e-05
-3.83145456970608e-05
-3.45305080451149e-05
-8.37056675811258e-05
-1.98553942210018e-05
-3.41671155955111e-05
-2.25319530800913e-05
-2.09599061764342e-05
-4.01476005985356e-05
-2.95291697350931e-05
-2.8548383846789e-05
2.68379228120918e-06
-4.55570215561501e-05
-2.01405170270014e-05
4.95840222068927e-06
-3.03675664241316e-05
-3.86426412979193e-05
-3.23009325113466e-05
-4.08635501216176e-05
-3.62074285242445e-05
-1.99529387577871e-05
-2.83906980466079e-05
-4.08900268461402e-05
-4.29860792926196e-05
-4.42908404854073e-05
8.35260703498023e-07
-1.55351975566307e-05
-8.633297185292e-06
-1.91564784548407e-05
-3.01966235587799e-05
-8.53066568767762e-06
-2.97531156281438e-05
-3.05238893002883e-05
-1.04044056644293e-05
-4.13647052921585e-05
-3.45784842548816e-05
-3.14432819009217e-07
-1.25915126665218e-05
-2.13787605053405e-05
-4.48982865729687e-05
-1.67750642996621e-05
-7.67029811770724e-05
-1.99147405819673e-05
-3.8303626698983e-05
-4.50744675815186e-05
-4.67271723924804e-05
-2.51190470814693e-05
-3.55161300564941e-05
-4.9089753709818e-05
4.12930610831901e-06
-1.82140658307952e-06
-8.16808102784204e-06
-2.08849459104743e-05
-8.48670851866914e-07
-1.89313968085947e-05
-5.14849114583892e-06
9.02654958994221e-06
-3.05851834577413e-05
9.22525512487453e-06
-1.22766904219964e-05
-4.93160601182127e-05
-3.58948075885791e-05
-1.35742454122996e-05
-2.65982682018525e-05
-4.41790297989556e-05
-4.41209258259443e-05
-4.56981131599908e-05
-1.80338677491701e-05
-2.52569946578928e-05
-4.50078634521778e-06
-2.47643478496455e-05
-4.64957631066514e-06
4.98205550963835e-06
-1.80862867002875e-05
-1.10311666875575e-05
-1.67278255526578e-05
-3.22245118236763e-05
-2.36817338977825e-05
-6.21421659469916e-06
-1.12486395881682e-05
-3.18119699667109e-05
-4.55619862918193e-05
-2.58341583583036e-05
-3.05640172513075e-05
-3.01127501660665e-05
-3.97320108603424e-05
-3.14726525682685e-05
-2.40759151953537e-05
2.51342311690437e-06
-2.46799128228926e-05
-3.45084940249276e-05
-3.55505450943934e-06
-3.75238435518923e-06
-6.64615473096525e-06
-3.98399307212838e-06
-2.42678560747678e-05
-4.07053491410414e-05
-1.51996819914598e-05
-5.48188125818058e-05
-4.45470341180687e-05
-3.39091369550304e-05
-2.19948281882671e-05
-2.90420755337642e-05
-3.75151021842754e-05
-3.24185591069444e-05
-2.17931729673661e-05
-4.5235284151519e-05
-2.33871415462561e-05
-2.4682670486574e-05
-1.66146845563319e-05
-4.02990161885018e-05
-3.67003640215784e-05
-4.30660386382696e-05
-7.6620943024049e-06
3.21677877522955e-06
-2.94821275517983e-05
-3.02630527021973e-05
-3.20790476788845e-05
1.01052588995281e-06
-2.90852333903197e-05
-6.5475850929803e-05
-5.69654286637578e-05
-5.49184055147741e-05
-2.99866814680679e-05
-3.77696130306499e-05
-3.81828447908638e-05
-3.18867097457602e-05
-4.65341501301173e-05
-7.23896940840026e-06
-1.13810474767696e-05
-9.41515473796113e-06
3.65283747830066e-07
-2.00094471609571e-05
6.28092327203039e-06
-4.13220673600355e-06
-1.15150985352413e-05
-3.51895033667782e-06
-8.73832069525411e-06
-3.12108131036438e-05
-2.10148478909971e-05
-2.37491800044553e-05
-6.96787043352164e-05
-2.29605349169815e-05
-2.99255026129248e-05
-4.48611612239766e-06
-2.78851339927026e-05
1.08097834406335e-05
-3.44208809387048e-05
-4.65707957625721e-06
-1.01626662764555e-05
-2.15486554065375e-05
-2.01306478620545e-05
2.44583178113838e-06
-2.20291718261449e-05
1.61568947483372e-06
7.27342919483198e-06
-1.82708945912933e-05
-1.5604150306301e-05
1.59767115737978e-06
-2.1938775719962e-05
-4.74087922197339e-05
-3.77254178583383e-05
-1.66552781481049e-05
-3.11473033538918e-05
-3.02061787543381e-05
1.46611302679175e-05
-2.19336340017504e-05
-2.47797446013812e-05
-2.33787837994576e-05
-1.02815758861312e-05
-2.52533293844018e-05
-1.43107391636225e-06
-1.01388112842834e-05
-3.36396244680735e-05
-2.17953411495029e-05
-2.17016902525814e-05
-4.32314348150902e-05
-3.6813537958389e-05
-2.16716335188056e-05
-3.23506565641543e-05
-4.2752686404403e-05
-2.167144579624e-05
-2.93281862666208e-05
-4.50683882446289e-05
-1.56501275008971e-05
4.11523603781009e-06
-1.96743465304171e-05
-1.8357721705218e-05
2.11287988192881e-06
-2.60184354421571e-05
-4.27591584215804e-06
-1.17673064026805e-05
-4.21073057569809e-05
-4.8295907509387e-05
-1.29096535917953e-05
-1.47154513105103e-05
-3.9680659035e-05
-2.3913355201964e-05
-5.50396107192614e-05
-1.44893905409127e-05
-2.93263091509738e-05
-1.32679619663092e-06
-2.32445807609247e-05
-1.03847048824466e-05
-2.07548504303088e-05
4.09915142287076e-06
2.03038939760241e-06
-9.94670086819012e-07
-3.4522499668422e-05
-8.5800731809526e-06
-1.05939335335439e-05
-5.80015863461799e-05
-3.62620836292901e-05
-7.41997881347078e-06
-2.71888968873318e-05
-2.55111268627723e-05
-5.4876768575799e-05
-4.18806385534686e-05
-4.49883607480741e-05
-2.42169705954969e-06
-2.01068845947463e-05
-4.009931173849e-06
-1.42108269836254e-06
-1.58734930396803e-05
-2.94885228503433e-05
-6.21080607337638e-06
-2.21800079987171e-05
-1.24585207474012e-05
-4.95791388255928e-05
-3.87735639793488e-05
-3.67026855232615e-05
-2.06308086755536e-05
-2.11346295048983e-05
-5.23025178942429e-05
-3.54559438828419e-05
-3.20464881197977e-05
-1.32451953133152e-05
-3.45418090679019e-05
-2.25013983695822e-05
-5.04771581462397e-05
-2.70931190230567e-05
4.62555305194534e-06
-4.15507983435866e-05
-2.1080881572049e-05
1.81154661126834e-06
-2.13440033675614e-06
-1.91055323396511e-06
-3.47270758007996e-05
-6.42587414669127e-06
-2.98446783910203e-05
-3.2391446849064e-05
-2.82833895424192e-05
2.67928583926374e-06
-2.93227656176063e-05
-6.22255800353438e-05
-3.1638872143355e-05
-5.5216762552179e-05
-2.43355583324353e-05
-4.70090003278404e-05
-2.47741378528554e-05
-2.18872164168008e-05
-1.48904118862808e-06
-1.62726562549798e-05
-1.25008430833229e-05
2.22254242583663e-06
6.84685896414345e-06
-3.7822744664386e-05
-2.27338138588097e-05
-2.25567747895008e-05
-3.09506687176587e-05
-4.0858114488521e-05
-6.58155934556226e-06
-2.899284425117e-05
-3.43587665677124e-05
-3.38146559342282e-05
-3.89145669666037e-05
-3.47156322504918e-05
-2.3961653685991e-05
-5.79722293574143e-05
-3.19758375688532e-05
-4.23459748797273e-05
-2.01937718789257e-05
-3.56543301765419e-05
-3.4051715758248e-05
-5.19135380262261e-05
-3.45771046706088e-05
-2.16099456079189e-05
-1.08992221798721e-05
-1.17285542512519e-05
-2.59429383406786e-05
-2.77434539842064e-05
-4.95201048072971e-05
-4.08392316038935e-05
-3.8053995313819e-05
-1.59712121224793e-05
-2.0394269041793e-05
-1.57074235290214e-05
-9.49957837784822e-06
-8.44817877898525e-06
-3.66029443236938e-06
-1.10693248435733e-05
-1.24472630285118e-05
-6.74922591696145e-06
-2.58915129265508e-05
-2.2122450802445e-05
-1.09567423223155e-05
-3.40803656604325e-05
-2.37186885076834e-05
-2.9828389987376e-05
-3.37106816670147e-05
-2.34288501188929e-06
-1.74505820880259e-05
-3.24929164611826e-05
-1.54473920950625e-05
-1.93887304634369e-05
-2.83251180782243e-05
-2.86070756350184e-05
-4.65674919755458e-05
-8.92865793824115e-06
-1.7325331334972e-05
1.72183027167749e-06
-1.63680713426248e-05
6.36009150749634e-06
-3.49105714211839e-05
-5.12535940286335e-05
5.64938120477063e-06
-1.19078371869634e-05
1.47229977068697e-06
-5.38244871269137e-05
-6.51530524760045e-06
-2.33120633720921e-05
-6.18366344422608e-07
1.29444176259394e-06
-2.0832362136358e-05
-3.83056619599403e-05
-9.58886567269303e-06
-2.53855142607467e-05
-4.56548879875896e-05
-1.84472773516528e-05
-3.61977971463391e-05
-2.96329970773103e-05
-1.20909180672568e-05
-3.16956297749127e-05
-3.40319695584346e-05
-1.13517601011863e-05
-2.07783273783722e-05
-1.44203834755268e-05
-3.17757464737288e-05
4.28349015600906e-06
-4.05754846034101e-06
-4.03090712221858e-05
-2.6837503164223e-05
1.25824616088773e-05
-1.59403427706279e-05
-3.49986767024576e-06
-4.50024718422621e-05
-1.59256187565088e-05
-3.94245980906682e-05
-4.49472087797352e-05
-4.24645409934009e-05
-2.09612898351065e-05
-2.86286266401565e-06
-1.1391861535223e-05
-1.31782658952348e-05
-1.67332110527083e-05
-1.07743998868495e-05
-1.15254443889824e-05
-2.82431033371894e-05
-1.26078447754424e-05
-2.60576162615781e-05
-2.54713642701716e-05
-3.62806399184945e-05
-5.93676655212536e-05
-1.8534624068524e-05
-4.45495447559677e-05
-3.33931094773877e-05
-5.3898337949457e-05
-2.55117261792356e-05
-3.8664783990419e-05
-2.46432412348269e-06
-3.4144043347207e-06
-2.21043583827623e-05
1.07076182719089e-05
-1.06063122153712e-05
-3.12722488016426e-05
-3.0518888008061e-05
-7.56690102743951e-06
-2.56463702105677e-05
-2.68677718225722e-05
-2.91565145288731e-05
-4.34534047826966e-06
-2.67601516700125e-05
-1.90095113727329e-05
4.0313444406625e-06
-2.50565550853821e-05
-1.69716016399809e-05
-3.12348401984239e-05
-2.24810319408021e-05
-8.86768689329899e-07
-1.93905821365735e-05
-1.98829037659669e-05
-2.52733705981633e-05
-2.80039755716055e-05
-2.54185988992502e-05
1.86228931057599e-06
-2.81813158001857e-07
-8.62920756326992e-06
-3.0678808834578e-05
-3.32498003545134e-05
-1.51302227507225e-05
-4.77037028911236e-05
-1.17778099191335e-05
-1.34059306583476e-05
-4.76251137162041e-05
-3.64242841707688e-05
6.37429912701149e-06
-2.04362018957837e-05
-1.46872607323692e-05
1.61924212523103e-05
-3.93021271439502e-05
-1.84619937939936e-05
-1.63303156184995e-05
-1.39841418642211e-05
-2.35414175677626e-05
-4.28776642283126e-06
-2.9427776925733e-05
-2.82276849971582e-05
-4.2728309978097e-05
-4.74449914924685e-05
-3.9315315298487e-05
-4.57491703857801e-05
-3.25461650559462e-05
-2.70945559671972e-08
-4.97171691009384e-05
-9.77340937196642e-06
-6.86519567065795e-06
-1.80432862865051e-05
-2.83652596921653e-05
-6.2045897353947e-06
-2.44489090634742e-05
-1.20636746537381e-05
-3.05227534970313e-05
-2.45071491398999e-05
-3.54534695346924e-05
2.55130125161245e-06
-4.06333718917806e-05
-3.07047279398488e-05
7.66025249616077e-07
-1.22739341522896e-05
-2.15200568607062e-05
-2.09433333363494e-05
7.73888530550897e-06
-1.50925272047062e-05
-2.58403080262217e-05
-3.43260715319112e-05
5.73069315448701e-06
-2.6944697369938e-05
-4.12195079890021e-06
-3.53268530172907e-05
-1.58610700247846e-05
-3.39822344340078e-05
-2.21111852351743e-05
-9.55728299296734e-06
-3.80948174176167e-05
-2.15862441206658e-05
-4.24437304201286e-05
-4.76039433374524e-05
-3.23710313599132e-05
-3.41570489742823e-05
-4.22164089105706e-06
-2.50480346500322e-05
-1.06350499320852e-06
2.01424061426561e-05
-1.48324930744579e-05
-3.02310324389223e-06
3.02752172578661e-06
-2.25659875365107e-06
-9.15856412939545e-06
-3.48893056998302e-05
-1.53918244660041e-05
-1.15705426412447e-05
-1.94370796960923e-05
-3.38388858578895e-05
-2.08734943616656e-05
-2.1452385899647e-05
-2.55689444572554e-05
-1.52488990262186e-05
-8.19716048637076e-06
-2.45626700354216e-05
-2.30248625114811e-05
9.56241746780996e-07
-3.80077224453745e-05
2.62142311870575e-06
-4.03654291055449e-05
-2.09339744715186e-05
-4.39511762632914e-05
-3.29908948079937e-05
-3.0986198183522e-05
-3.23419879658756e-05
-1.69292437826359e-05
-3.71652616163905e-05
-2.25940528216073e-05
-3.83573291047765e-05
-7.08197534530962e-05
8.46794499381412e-06
-9.33914733401082e-06
5.05682658170217e-06
-2.33668887084486e-05
-1.90040179088706e-05
-9.64059422159388e-06
-2.17573055916291e-05
6.99242251414412e-06
-3.52591096417992e-05
-4.82739733966435e-05
-2.08467277647304e-05
-7.29204912869797e-06
-6.0874574815249e-05
-3.55522166637784e-05
-2.40905684818256e-05
-2.53576759955327e-06
-1.83864301047846e-05
-4.32323723418413e-05
-2.56768448037806e-06
-2.37205295864753e-05
-1.1428431422194e-05
-2.8698825656927e-05
-3.22123118749553e-05
-4.10489219766789e-05
-1.50207814448333e-05
-1.50028349603807e-05
-1.45001994139798e-05
-4.81301993669898e-06
-3.14611279038394e-05
-1.79947934946127e-05
-1.53382496607933e-05
-3.68091019120291e-05
-3.83846516448927e-05
-9.07273125001855e-06
-9.39612479264084e-07
-2.00356766872601e-05
-1.6784398038158e-05
-1.77229838520168e-05
-1.5732551070509e-05
-2.21401829974103e-05
-2.43247005971535e-05
-1.43946066919645e-05
-2.35277642491781e-05
-5.96235291001713e-06
-3.46751939966702e-05
1.16572475127593e-06
-2.84690900422574e-05
-1.78924433262624e-05
-4.71344946316877e-05
-1.50960520712898e-05
-1.29154365391787e-06
-2.98700227307124e-05
-4.70298073291976e-05
-8.50695077577577e-06
-8.4006161500241e-06
-1.30911043349502e-05
6.25239738652341e-06
-1.05478358325283e-05
-2.74184608773473e-05
-2.30139516719087e-05
-3.07027986800962e-05
-3.62574040419286e-05
-3.53463670460883e-05
-3.04072371168558e-05
-4.95420241654958e-05
-4.16071000708721e-05
-2.19595141437328e-05
-1.7802875787206e-05
-3.50395701637569e-05
-2.83602616453704e-05
-2.51215334382342e-05
-8.61057638161578e-06
1.54184561522352e-06
-3.50678664767467e-05
-6.83550457088499e-06
-2.49238769850854e-05
-1.46535520753927e-05
-2.92141081622696e-05
-3.82999565642182e-05
-1.56585735648913e-05
-3.43948079983325e-05
-2.2706705255159e-05
-5.4965470348024e-05
-3.52029197892041e-05
-3.24355536532121e-05
-7.89742658996968e-06
-1.8203777065494e-05
-3.91928040668372e-05
-2.45291339863629e-05
-2.52288613806811e-05
-1.10477793965612e-05
-2.78992576124742e-05
-4.5606735579325e-06
1.91814793835343e-06
-2.35693786701627e-05
-9.93428097855476e-06
-3.49009059057731e-05
-3.56128106286604e-05
-1.90438095874047e-05
-4.06760548752725e-05
-4.3225655055389e-05
-3.60117414023361e-05
-4.08091247078207e-05
-5.86643404111413e-06
-3.15338861809325e-05
-4.71223176477322e-05
-1.82914733559863e-05
-1.61592266009765e-05
-5.668707854487e-06
-3.27066393167008e-05
-1.37930563805115e-05
-3.84909113326583e-06
-6.20398050850004e-06
-2.56968971778523e-05
-7.37138223335214e-06
-2.28988121884483e-05
-1.99271853790804e-05
3.01740360894351e-06
-3.87621492542309e-05
-2.7703608693697e-05
-4.39619772597212e-05
-1.1834272889211e-05
-4.20886983081704e-05
-1.28420061495983e-05
-2.02229410421319e-05
-3.81920765175774e-05
-1.34054439640502e-05
2.14001742009492e-06
-2.94533574754841e-05
-1.23323273671011e-05
-3.09088350350604e-06
-3.37892747055536e-06
-9.15727381262132e-06
-3.64650241981696e-05
4.9737343329719e-06
-6.3501365090657e-05
-7.76939368135385e-06
-3.02537148092393e-05
-4.25730262448091e-05
-4.1941501515525e-05
-1.48593223233697e-05
-6.89846544601345e-05
-2.60250983283915e-05
-4.72517713349996e-05
-2.30143229920368e-05
-4.32514961996978e-05
-2.88738260137411e-05
-1.06100576570856e-05
-2.69169247028804e-05
-1.26222621288848e-05
-2.30092259879728e-05
-1.0192378795812e-05
-1.85826157230863e-05
-2.77281308044554e-05
-2.19662925281204e-06
-9.2228248719181e-07
-9.25542099578764e-06
-1.89872743225657e-05
-4.94160738113254e-05
-3.32741484453725e-05
-4.05074402582308e-06
-1.76715472367853e-05
-2.84584483747445e-05
-4.0469651087217e-05
-3.39495556065403e-05
1.10299942091705e-05
-4.68137603905309e-06
-2.32837422090436e-05
-2.80289692194539e-05
-9.41428873511614e-06
-3.5355907126504e-05
-2.77528419102061e-05
-3.05807560222154e-05
-3.24575580757045e-05
-3.69602355744843e-05
-3.11316750403743e-05
-7.5486245950204e-06
-2.32339785474388e-05
-5.12164958224207e-05
-3.28444382271433e-05
-4.83062140603165e-05
-5.17444716268135e-06
-5.05744034623048e-06
-2.461137632178e-05
-2.21522431533981e-05
-3.80515921442993e-05
-1.4885676005931e-05
-1.20438601319629e-05
-3.09397311585197e-05
-2.70825941701956e-05
-2.18841469057057e-05
-9.58016251946877e-06
-5.09421127314862e-06
-5.61218677158258e-06
-4.26871724530526e-05
-9.6238433608609e-06
-3.59245118356861e-05
-2.47708837654262e-05
-1.23447963441562e-05
-3.76213941544117e-05
-1.38254346936055e-05
-3.74223606389814e-05
-3.18327841454588e-05
-4.26860233078733e-05
-3.22042620841954e-05
-1.8315980763425e-05
-2.02473601805853e-05
-1.86730682483625e-05
-2.47278119596844e-05
-1.40287691023193e-05
-2.82386204470082e-05
-5.07690995642256e-06
-7.18958000111762e-06
-3.47478876116262e-05
9.86202946376104e-06
-1.25917244337342e-05
-7.90958982532445e-06
-2.55524840937537e-05
-1.61683840525811e-05
1.41781320820541e-05
-4.26141932718233e-05
-4.24082646398286e-05
-2.00250829537987e-05
-3.99724756110449e-05
-5.96188269194492e-05
-4.66006756486009e-05
-4.12754352819998e-05
-1.43606974340203e-05
-4.63697689653657e-05
-2.54645752349749e-05
-1.59210816278171e-05
-2.11253556887394e-06
-2.19786184228039e-05
-1.06981185442132e-05
8.64069353714858e-07
-2.36006600365345e-05
-6.80447356434878e-06
-3.09893038161451e-05
-5.68787843839693e-05
-2.81630188523603e-05
-3.45338023211272e-05
-3.26175562439829e-05
-3.8005109096989e-05
-2.26031234994234e-05
-2.18198779874863e-05
-3.49108543192937e-05
-2.8731522277846e-05
-2.5163779099025e-05
-1.63362788563637e-06
-2.47407880731762e-06
-1.66017546145498e-05
-2.3629411270159e-05
-2.58702438746011e-05
-1.10613502986702e-05
-2.20400271089283e-05
-2.75443440241808e-05
-2.19403287171255e-05
-5.85350665521392e-05
-1.46959552258898e-05
-4.80703597478833e-05
-1.28366277471116e-05
-5.12512069807108e-05
-2.17362932544146e-05
-3.95809291107162e-05
-1.97280370833686e-05
7.94466785564038e-09
-1.02607626990881e-05
-6.57354315986633e-05
-3.65101051272932e-05
-2.38986295575576e-06
-1.21941496898902e-05
-4.15066063912073e-05
-2.37603348978854e-05
-1.19895224531096e-05
-3.94790403070377e-05
-1.388809168835e-05
1.92918473716667e-05
-1.09658928549489e-05
-4.83743741275352e-06
-3.62629763987832e-05
-1.29794365994412e-07
-2.4141355188094e-05
-5.26650316093891e-06
-3.00098719567228e-05
-2.50387230736849e-05
-1.588288205699e-05
1.35489711210976e-06
-3.57862383042653e-05
-2.1104128700327e-05
5.04463233503299e-06
-9.65501448695641e-06
-1.87035002030905e-05
-2.10145525204328e-05
-2.00950363433e-05
-4.56468764853415e-05
-5.52553370382638e-06
-2.22498879560549e-05
-3.65296398174957e-05
-4.16522899054847e-05
-1.91519496400169e-05
-3.64163626801016e-05
-2.30064066231745e-05
-3.00618259595465e-05
-6.57577326323802e-05
-5.29576077351987e-05
-2.01493521598703e-05
-3.28286364530532e-05
-3.08448446820116e-05
8.81477880072252e-06
-4.74627810896685e-05
-4.16832992053208e-05
-1.21185716129942e-05
-1.37050447438269e-05
-3.14546676621561e-05
-3.23275008679038e-05
-1.10100100313748e-05
-4.22448185720772e-05
-1.70372002865823e-05
9.84408058321816e-06
-3.84482023857968e-05
-2.68190043152987e-05
-3.66002967153669e-05
-4.06009273736929e-05
-3.91029254048112e-05
-3.41992390175248e-05
-2.63999025434652e-05
-4.52308565019559e-05
7.50344109483778e-07
-9.58437315515961e-06
-4.11260595784466e-05
-1.75035267512517e-05
-4.17554753355662e-06
-2.72939845791581e-05
3.83798942163021e-06
-2.27373566292761e-05
-1.66626856525826e-05
4.54715638174366e-06
-1.78830285123008e-05
-1.94936422973977e-05
-1.88436677723574e-05
-3.18833808818364e-05
-4.84894288779225e-05
-5.09394251483302e-05
-3.88098521031774e-05
-4.55242126177806e-05
-5.24146818803473e-05
-3.80385735915032e-05
-5.81474515322699e-06
-3.75054463666727e-05
-1.47640372143953e-05
4.07888579424784e-06
-3.0561058299421e-05
-7.68470619830832e-06
9.66441435068535e-07
-4.8770670878076e-05
-2.6891468458754e-06
-2.57029325592519e-05
-4.97838374249796e-05
-3.67704257499639e-05
-2.32581811352419e-05
-2.90413653752817e-05
-1.78968254287893e-05
-2.36945254826715e-05
-3.47219288076669e-05
-2.22201972561004e-05
-6.56513463357737e-06
-5.01405060587713e-05
-4.39369676958754e-05
-4.35250882333659e-05
-8.55548373081529e-06
-1.36241943050626e-05
-1.3219860486577e-05
-8.32767668327902e-06
1.71702801838698e-05
1.45658407575823e-05
-1.83023140540487e-05
-4.51988414997776e-05
-2.13427353541459e-05
-3.09551376346592e-05
-2.71365025312933e-05
-4.10673487209112e-05
-5.30572855652407e-06
-2.35457932964924e-05
-3.07154072589269e-05
-2.90398355219576e-05
-1.94839602486177e-05
-5.15461208094053e-05
-3.24730219900285e-05
-3.87654098836237e-05
-1.63335776882497e-05
-2.6262448777095e-05
-1.86805145925947e-05
-3.22249195699122e-05
5.25377072616057e-06
-2.82643643307447e-05
-2.87480154691358e-05
-3.96124067586346e-05
-1.47411520424713e-05
-1.34595962812305e-05
-4.98687454764614e-05
-2.73744166178536e-06
-4.43356725501286e-05
-5.55606468937127e-06
-1.91393343142713e-06
-2.23889321151683e-05
-4.6386469353311e-05
-4.6834874942788e-05
-4.42482671897645e-05
-2.81262199909352e-05
-2.39554127914298e-05
-1.41671626672326e-05
-2.18262806231526e-05
-2.93588023688522e-05
-3.29813212410621e-05
9.01554219416041e-07
-8.5783354488753e-06
-2.72126532141209e-05
-2.11189264273277e-05
-4.64833502526026e-06
-9.63941129978482e-06
-4.71716373514372e-05
-3.64791208893926e-05
-2.12239502684611e-05
-1.021565938545e-05
-1.85139413230959e-05
-9.29454657845422e-06
-3.04427753435935e-05
-2.69401105935181e-05
-3.00875224879164e-05
-5.46285205791314e-05
-4.53995777298026e-05
-2.37720811192434e-05
-3.10434305419705e-05
-5.50312438730218e-06
-2.58871081185395e-05
-4.94843183295371e-05
-2.83406048824161e-05
-2.53347778025469e-05
-5.42887357729837e-06
-1.79728322544747e-05
-2.61879691687698e-05
-1.76154552691729e-05
-4.34753855233077e-05
-1.98579505422491e-05
-2.04330360223413e-05
-2.16057503883096e-05
-3.3188539707605e-05
2.13737656673362e-06
-6.52814215676145e-06
-4.10693601666259e-05
-1.39551693382972e-05
-4.5213855440834e-06
-2.0791936823496e-05
-3.49251363849411e-05
-3.24632738689162e-07
6.19674157829646e-06
-2.50958779713521e-05
-2.11154792823493e-05
-8.97543279485416e-07
-4.21362475936668e-05
-4.68780251244011e-06
-2.53438095241103e-05
-4.41619368670933e-05
-1.68471963097367e-05
-4.13750773460206e-05
-2.62113961030323e-05
-3.88767105671089e-05
-3.21453420869518e-05
-3.77224888532116e-05
-4.45715606582172e-05
-6.74812299397925e-06
-2.20639531468837e-05
-2.93045846534679e-05
-7.95349441518521e-06
-3.41973027001785e-06
-2.25829718191268e-05
-2.75101169288245e-05
-2.35214749400471e-05
-3.54407139990057e-05
-7.14195683405752e-06
-2.23478345911495e-05
-4.4330623026735e-05
-2.18678896989526e-05
-1.34365283203426e-05
-4.33816781896593e-05
-2.05165277575124e-05
-3.98456562206348e-05
-3.03584129726085e-05
-9.34219765187378e-06
-1.12580075772598e-05
5.34530004765838e-06
-1.81512206189581e-05
-2.39758777020347e-05
-8.60819835207813e-06
-2.59304075578265e-05
-3.65655243198226e-05
4.5590576056765e-06
-4.48789055551435e-05
-6.5646755118139e-06
-2.51880471783687e-05
-5.35854842267168e-05
-3.830297931095e-05
-2.97999087779716e-05
-6.57527621748808e-05
-3.83875625261825e-05
-1.57522455304621e-05
-4.74519784076224e-05
-3.91343578299808e-05
-2.65111392388911e-05
-2.23290569874273e-05
1.18805507540347e-05
-3.10547397862816e-05
-5.66176066287258e-06
1.4326556941076e-05
-1.68196373699657e-05
-2.33410778690626e-06
-2.07151475015745e-05
1.52449377248988e-06
-3.92102069295722e-05
-1.64285298175089e-05
6.4480086031084e-07
-3.47628924585208e-05
-3.86084696756026e-05
-3.96534104686117e-05
-2.12989547186206e-05
-4.90813658724832e-05
-2.74065893980533e-05
-3.03496952763624e-05
-2.02491122985416e-05
3.41248316396202e-08
-3.06517422555285e-06
-1.16492603732498e-05
-5.20041607863715e-06
-1.46223363450563e-05
-4.40722605868052e-05
-4.11049083053697e-05
-3.18985876653104e-05
-4.10461998768602e-05
-2.18912473628101e-05
-2.16353205127656e-05
-2.95236277689256e-05
-3.20455211085018e-05
-3.7001528868509e-06
-3.82256787737118e-05
-3.78000168921229e-05
-2.61788558969365e-05
-1.36151232719638e-05
-2.27157466817599e-05
-2.65508378415193e-05
-3.43352535121705e-05
-3.37160293040955e-05
-8.45282905426233e-06
-2.8858406307331e-05
-3.07742632264662e-05
-2.79919975452849e-05
-1.35727696954799e-05
-3.81558264269073e-05
-3.08041092143474e-05
-4.31334239039647e-05
-1.19809306617039e-05
-3.76870249452944e-05
-3.68779015267709e-05
-4.27272790332339e-05
-5.41606599810883e-05
-2.47524685567192e-05
-2.12454688536924e-05
-2.00624042074729e-05
-2.74210633670276e-05
-4.73428187376597e-05
-3.78356678246169e-05
-5.30753968073328e-05
-1.42402581483176e-05
-4.87312741405426e-05
-3.68882083207271e-05
-1.89324943619509e-05
-2.6782727294133e-05
-4.67674449868561e-05
-1.99715172793456e-05
-6.66136832878028e-05
-1.78113775017258e-05
-1.55444223902525e-05
1.35989854913656e-05
-5.36824299341083e-06
-2.74221976461382e-05
-1.64059206630788e-05
-3.6578233057789e-06
-2.05646934637733e-05
-8.16241405853706e-06
-1.18689392626479e-05
-4.66334071325979e-05
-3.72403051956422e-05
-4.55958106456075e-05
-5.48998912828752e-05
-3.40338021513608e-05
-3.60678524078313e-05
-3.85611228376952e-05
-1.95929836101724e-05
-6.16190770773799e-06
-3.72512574020683e-06
9.22767332779543e-06
1.7583141702157e-06
-4.22576227290681e-05
-4.35399500264752e-05
9.70504654794884e-06
-2.65488272930802e-05
-1.72150892076022e-05
-9.00134179373005e-06
-3.11412448130982e-05
-1.03161259871372e-05
-5.84505548462917e-06
-2.11807592083916e-05
-2.70084278615326e-05
-2.71038591273306e-05
-3.10421744080372e-05
-5.72620154757443e-05
-1.48148644794998e-05
-2.95005868010678e-05
-2.58996996509707e-05
-2.7985513996334e-05
-1.10429974823245e-05
-2.98478468610311e-05
-2.32229207413912e-05
-1.60869020321213e-05
-2.40526310867721e-05
-1.48926286095754e-05
-5.49925033653515e-07
-1.9132610449579e-05
-7.19899762821913e-05
-3.63644616249851e-05
-3.03610683389374e-06
-4.06203965662308e-05
-3.01344497563251e-05
1.35814232494006e-05
-1.30490214485986e-05
-5.19464218094808e-06
-6.13120224077841e-06
-2.87122711167151e-05
-3.84505053523697e-05
-2.82334654010486e-05
-2.04007394927858e-05
-3.62296568038044e-05
-2.74572629484265e-05
-3.52687113526956e-05
-3.27626013116908e-05
-9.20060069121217e-06
-3.4445828851967e-05
-3.41353539469337e-05
-4.38436436220151e-05
-1.15298382639697e-05
-4.53537830723792e-05
-4.91050730045801e-05
-1.67640648359139e-05
-3.66547401812536e-05
-2.62644855910968e-05
-2.69204585694823e-05
-3.49771480034394e-06
-4.56691789755691e-05
-1.61138583904555e-05
-3.74533127519455e-05
-4.7166214077056e-05
2.70952498443486e-06
-1.07179096050355e-05
-4.6601926285821e-05
-2.6174053884206e-05
-2.0113925483958e-05
-1.05780537444412e-05
-3.01274818210861e-05
-1.3482144811365e-05
-2.60539270140798e-05
-3.59392188599501e-05
-2.78676233937239e-05
-6.84260022640771e-06
-5.79595586912884e-05
-3.17067468458789e-05
1.10871247103407e-07
-2.72460044631434e-05
-3.13492056640595e-05
-2.06232884077488e-05
-1.05837522747466e-05
-3.75655112404514e-05
-8.01650355353954e-06
-4.95176703686207e-06
-5.00959133120343e-05
-2.54235689600484e-05
-4.01197773349641e-06
-3.95302030482692e-05
-3.5950708494429e-05
7.25916225146773e-06
-3.44572995997001e-05
-5.69773795427093e-05
-2.49815679771126e-05
-3.55987245963151e-05
-5.56099989114555e-05
-3.44929660650788e-05
-2.46668911637386e-05
-3.58940657970483e-05
-2.95805806464606e-05
-8.90532953563206e-06
-2.10436987646529e-05
-3.88606389948029e-05
-9.55580881923749e-06
-1.1949953892662e-05
-3.2201840682752e-05
1.20903280863672e-06
-1.69797462093205e-05
-3.36061952093182e-05
-3.28686135239577e-05
-3.37468823302319e-05
-3.08162042948136e-05
-2.57096769359247e-05
-3.79382740522171e-05
-3.3366462401037e-05
-5.0950630028616e-05
-6.57195308157433e-06
-3.04749323260449e-05
-2.26531535200518e-05
2.5381452080148e-06
-1.6658345142763e-05
-2.26552376589041e-05
1.50027848069029e-05
-1.36434613635593e-05
-4.36816498610917e-06
-3.1611602353826e-05
-4.00670234733163e-05
-6.04928345440381e-05
-5.3591049100155e-05
-5.60170232748149e-06
-6.19727040315901e-05
-5.58170850087835e-05
-1.01446975895198e-06
-2.51221787586161e-05
-3.31378912745572e-05
1.613946125257e-05
-1.99689610951747e-05
-9.86265344014736e-06
1.14457228252991e-05
5.9182575389224e-06
3.53641762358589e-06
-1.52017522369709e-05
1.82034949806982e-05
-2.8875038674203e-05
-4.38334324468264e-05
-2.17134987200317e-05
-3.96954703722031e-05
-3.47022796946518e-05
-5.56923311345283e-05
-5.54434021741105e-05
-6.36019819802589e-05
-3.88348016738839e-05
-6.54998956637717e-06
-4.66413167358359e-05
-5.64236351729833e-05
-1.52622449172574e-05
-2.19894175705886e-05
3.14751045015561e-06
1.09060513200858e-05
-3.3629589981597e-05
7.91891290129339e-06
-3.66037315274261e-05
-1.96719291486228e-05
-3.64953375833404e-05
-3.18312282604131e-05
-2.52786573365648e-05
-5.39032291387827e-05
-1.14305468652343e-05
-3.17731424528306e-05
-5.82308715986037e-05
-2.48556929533651e-05
-4.16697394151222e-05
-5.5700074823508e-05
-2.07058006973537e-05
-3.10011690592654e-05
-2.24033888655941e-05
-3.88215398342734e-05
-1.90583156786987e-05
-1.1553075192464e-05
-1.40054756089814e-05
-1.44916689935643e-05
-1.63257946065764e-05
-3.42367580527229e-05
-1.91994331681226e-05
-3.24110565301796e-05
-2.24806016285287e-05
-1.49273239160712e-05
-1.08099597649813e-05
-3.98534523125448e-05
-1.51153473505955e-05
-4.38127051391595e-05
-3.84446381999306e-05
-3.14669399376894e-05
-3.93487962921323e-05
-1.06331527981728e-05
-3.69494716912914e-05
-3.54525680289509e-05
-3.4842657452435e-05
-2.62942435811027e-05
-1.99596294805214e-05
-1.94614650284537e-05
-5.19068149334553e-05
-1.68925884623605e-05
-9.29627193978584e-06
-5.05150716560278e-05
-2.66924376237957e-05
-2.88494244366892e-05
-4.20821468060353e-05
-1.15266576159677e-05
6.64994536196428e-06
-1.15818839900389e-05
-5.10323981914296e-05
-2.03906715404629e-05
-3.00911992283949e-05
-3.67150191121087e-05
-2.81125482196046e-05
-2.26318420817403e-05
-3.00102362986877e-05
-3.31949489082249e-06
-2.94462694864502e-05
-2.65633392972078e-05
-4.44009604897403e-05
-1.09230663801681e-05
-2.44165199739903e-05
-1.35771748195968e-05
-3.00430134351791e-05
-2.23566617041793e-05
-2.55029147130458e-05
-4.63826956632932e-05
-2.58012077592441e-06
-1.78801221000792e-06
-1.69153651406364e-05
-3.50764395724345e-05
-9.40743165484801e-06
-3.05220329083861e-05
-2.8830618928564e-05
-3.56051427549349e-05
-7.86453472051669e-06
4.08682800978725e-06
1.13117503375897e-05
-8.98310688177723e-06
-4.44508707936462e-06
-1.38212931157305e-05
1.16797023247347e-05
-2.19057743062435e-05
-1.11568497942118e-05
-4.82226643804072e-06
-2.57226245669259e-05
-4.16406662354907e-05
-4.46464054505088e-05
-4.73108125048032e-05
-2.77209465979918e-05
-2.52236684172577e-05
-4.37020554801324e-05
-4.3340172483741e-05
-1.02742407047494e-06
-2.35362768877312e-05
-3.69969828265703e-05
3.87247454339198e-06
-3.90627181827297e-05
-8.44829370019509e-06
-1.80413480087376e-05
-7.42817375253893e-06
-3.93203098609188e-05
-2.160563066394e-05
-2.02149707261818e-05
-2.35726033086957e-05
-1.59622583440189e-05
-2.32701447046541e-05
-2.68798600871259e-05
-6.10760788795234e-05
-2.95409132276898e-05
-3.68466276537465e-05
-4.50834031852786e-05
-3.17570484531342e-05
-1.74309796044262e-05
-4.73458224861645e-05
-2.75907483179927e-05
-2.57337726190539e-05
-7.09962292354741e-07
-1.86799327442886e-05
-2.10455461884103e-05
-1.02099898385395e-05
-3.29767078138655e-05
9.22912014996784e-06
-6.97064962158842e-06
-5.28849215286376e-05
-3.7303294569936e-05
-3.29945507471643e-05
-5.75473895934109e-05
-2.34580490019751e-05
-6.09188295945454e-05
-2.91539662186589e-05
-9.02500191598469e-06
-2.30952618814557e-05
-5.36895400860953e-05
-2.79094933675427e-05
-2.9356823758262e-05
1.29770056321572e-05
7.98967539349163e-06
-2.53321914653786e-05
-5.53386634645748e-06
-1.4046607097444e-05
-3.51831949247785e-05
-1.55967920548313e-05
-2.63458805461648e-05
-6.23995038091768e-06
-1.17203698586129e-05
-1.53330993228368e-05
-4.13614633403276e-06
-2.74236488423926e-05
-2.62788153270895e-05
-9.37040859150224e-06
-3.28998016780782e-05
-2.76305997884537e-05
-4.21607576856758e-05
-5.62013180805406e-05
-1.12918724917559e-05
-2.26226563225259e-05
1.89731534173301e-05
-2.30527006254615e-05
-4.02415683617923e-05
-6.69721215180969e-06
-1.72823922517888e-06
4.87766617369615e-06
6.52322005185049e-07
-3.08201693288618e-05
-3.1836104095235e-05
-1.69309077705638e-05
6.23982901642887e-06
2.44536307154804e-06
-2.47155685081455e-05
-2.72878365095635e-05
4.63501323709893e-06
-1.72123731087102e-05
-5.3371682209174e-05
-7.91000915994963e-07
-6.01787700742108e-06
-3.15299441747803e-05
-4.66141245834353e-05
-6.05747375936546e-06
-8.52751091817545e-06
-8.60132190311356e-06
2.00240037772164e-05
-2.47895441613081e-05
-1.92975725914828e-05
-3.28926966347864e-05
-2.90936958235132e-05
-5.65604551440994e-05
-2.0983434965483e-05
-3.97459640145334e-05
-4.2717743322492e-05
-3.20546331640923e-05
-2.45433025625409e-05
-1.45024817234469e-05
3.08627362633604e-06
-3.81218805162831e-05
-2.05205451393846e-05
-2.70543407998436e-05
7.64512494003702e-07
-3.34837379569129e-05
-1.40327714226762e-06
1.5268807830364e-05
-4.1591721804451e-05
-3.51985677636415e-05
-1.28451131299668e-05
-3.64467660440371e-05
-6.60806769663784e-05
-5.34506031539898e-05
-1.45970806669922e-05
-3.96950212549848e-05
-1.1326070717632e-05
-7.07747729756575e-06
-3.07790322178589e-05
-1.23117468564582e-05
-1.2210861833437e-05
-2.68631939986654e-05
-1.21626009412048e-05
-2.3347149862925e-05
-1.64602799794187e-05
-5.57434609796905e-05
4.84671027664176e-06
-4.21903816030788e-05
-2.96472343151333e-06
-1.39866858964856e-05
-6.96574206066057e-06
-4.46486214733197e-05
-4.21079725716975e-05
-7.61819462651434e-06
-1.72779243263606e-05
-1.55847246523787e-05
-2.66070146921102e-05
-1.4321031352397e-05
-4.65317980532725e-05
-1.51758025423253e-05
-1.02199400416548e-05
-1.46163264593277e-05
-3.37574670260717e-05
-3.58216507760868e-06
-2.42285689963339e-05
-9.02166112881884e-06
-1.97109375688963e-05
-3.50426754041308e-05
-1.41453999335141e-05
-9.05811685233423e-06
-7.58014677718848e-06
-3.80899571506579e-05
-2.50219294446068e-05
-4.44930878226638e-05
-2.3997061942808e-05
-2.31291555712711e-05
-3.3322516551176e-06
-3.14439750305987e-05
-1.5892394423606e-05
-4.11077249058975e-06
-6.37585073302359e-06
-4.07807189412326e-05
2.0791845866101e-05
-6.36615879519258e-06
-1.63807957631292e-05
-2.29579202298637e-05
-1.36935370853463e-05
-3.6527552130725e-05
-4.06404017932798e-05
-2.42618529775282e-05
-4.13078535079799e-05
-4.88528826172054e-05
-3.35945171759345e-05
-2.96536283824703e-05
-2.88555154922692e-05
-4.60901760665857e-07
-1.40296682710425e-05
-4.76823755269023e-05
-8.41748736017198e-06
1.63024202439585e-06
-1.68266762066186e-05
-1.64654841548156e-05
-4.23588896277016e-05
-4.83870078661148e-05
-1.89004941443248e-05
1.40028083692688e-05
-3.74319127842452e-05
-3.29239579970355e-05
-2.20328496249722e-05
-2.66793799583751e-05
-4.88365028947725e-05
-2.8851161541297e-05
1.78448032463849e-06
-4.85578409211001e-05
-2.41047228536174e-05
-5.26804901264624e-05
-4.05468218308978e-05
-2.24830259976506e-05
-1.08164316389754e-05
-4.27594401509237e-05
-3.81211376452277e-05
-2.68958815273135e-05
-3.37670900064256e-05
-3.9581493465031e-05
-1.77885859269947e-05
-3.85741994349058e-05
-3.41858396402974e-05
1.35345907715719e-05
-1.83482578113577e-05
-2.0041941019664e-05
-1.82259770033505e-05
-4.25116855688261e-05
-4.84299339117813e-06
3.07355453931035e-06
-1.38830217271316e-06
-3.16594383580071e-06
-7.41300725399289e-06
-3.99450413050679e-05
-2.01914025627581e-05
-2.99569971577762e-05
-1.20332064295172e-05
-2.56381712921873e-05
-1.04566789069436e-05
-1.05740734502647e-05
-4.54847555657957e-05
-5.75142923972089e-05
-5.67879285668382e-05
-1.99136679111221e-05
-4.36326224236066e-05
3.11353219346221e-06
3.71643959522852e-05
-1.98498720527568e-05
2.51493330718207e-07
1.04349126394151e-05
-1.88661556165797e-05
1.19885244990842e-05
-2.64900391851819e-05
-2.57139165652483e-05
-1.52087422203146e-05
-2.97676244336434e-05
-1.8562317961681e-05
-5.2847110707353e-05
-2.43278554828573e-05
-3.33871292665529e-05
-2.87974840980834e-05
-2.28453135285596e-05
7.29507651331818e-06
-5.63455363951513e-05
-3.01439109602184e-05
2.03338548167654e-05
-5.62312901046421e-05
1.12405562490479e-05
-1.08278503815782e-05
-1.20178133759823e-05
2.245179317336e-06
-3.38100995811343e-07
-1.68845498816403e-05
-3.17465216286448e-06
-3.76345880545209e-05
-1.80249267046399e-05
-5.36966324413191e-05
-4.8293327444199e-05
-3.80112027417892e-05
-4.28921883191592e-05
-3.47777884840357e-05
-1.61607236248236e-05
-2.87296726269592e-05
-4.43626402708126e-05
-3.77112520105014e-05
-3.52641287760321e-05
-2.18598720202165e-05
-4.66274139015309e-06
-9.8792094938132e-06
-3.29716945412726e-05
7.10862317730376e-06
-4.43932500164892e-06
-1.87330598114949e-05
-4.68463104532556e-05
-2.24766372318731e-05
-1.02766750927393e-05
-5.93644459801226e-05
-3.20760349623551e-05
-4.60681497489583e-05
-4.41221858537724e-05
-5.52624485640635e-05
-4.2051244928071e-05
-3.18889824648551e-05
-2.05696080632583e-05
-3.57063975752546e-05
-2.71445828380257e-05
2.60674642595551e-05
1.20795939933291e-05
-3.19107918031386e-05
-1.90049154696842e-05
-2.18452730248175e-05
-2.19762899009378e-05
-7.59868979007438e-06
-2.24705979114505e-05
-1.23545440992823e-05
-3.93524185299028e-05
2.5452080618519e-06
-1.40017601054652e-05
-4.00726059114974e-05
-3.62745195198984e-05
-7.61708401795736e-06
-1.57415140569661e-06
-6.33429263420361e-05
-2.25870484191562e-05
-1.42009429286199e-05
-1.83482381164841e-05
-1.60764450341505e-05
-2.22491191032061e-05
-4.31085538389041e-05
-3.56502666497701e-05
-2.68204643817257e-05
1.14588385020394e-06
9.19579821356788e-06
-2.24289510643279e-05
-3.37636468543624e-05
-1.55302042591322e-05
-5.37015201188023e-06
-3.57328164493209e-05
-3.65950560075893e-05
-3.23569992306168e-05
-4.02166805802417e-05
-4.6305475873344e-05
-1.72741311941105e-05
-1.7313052830728e-05
-1.72679291147409e-05
-1.15794301696661e-05
6.19127585231871e-06
-2.85014330588603e-05
-2.3818953885218e-05
-1.37923148857238e-05
-1.93097245146364e-05
-4.18081580484385e-05
-4.23414070540176e-05
-4.4193338871056e-05
-3.21252047115942e-05
-3.98342474710769e-05
-3.99214981528968e-05
-1.71194608104553e-05
-3.81370716737378e-05
-2.97164437842828e-05
-1.82582091966883e-05
-4.0903406942937e-05
-4.17803782363255e-05
-2.91229468307736e-05
-3.14385836601798e-05
-5.01968589281133e-05
-1.76743689115717e-05
-5.56550745512933e-05
-3.42731794249176e-05
5.81787819995245e-07
-2.31640170118259e-05
-2.29961811935582e-05
2.41362272807994e-05
-3.85204886305351e-05
-3.70164318855305e-05
-3.49811221931754e-05
-2.86189103892743e-05
-3.93154711434585e-05
-6.57206774331566e-05
-4.08559501367723e-05
-4.65488273837832e-05
-3.80247103346047e-05
-2.90939108147268e-05
-1.81443777320112e-05
-1.13978315260115e-05
-3.52792725041879e-05
-1.77447443737009e-05
-4.17085490105628e-06
-1.71345553459777e-05
-3.90875430487763e-05
-5.32162078624428e-05
-1.99601863741116e-05
3.43687949370674e-07
-2.24515992166118e-05
-2.63235818239894e-06
-2.44307817122091e-06
-1.75584528129529e-05
-8.95933468719196e-06
-4.22097565988013e-05
-4.29047806150691e-05
-1.62135667683416e-05
-2.62028379205706e-05
-4.96770493272749e-05
-3.26527169892263e-05
-3.46590900230187e-05
-4.87222270581097e-06
-8.52949071328061e-06
-1.70029862023529e-05
-3.05523793600705e-05
-1.64428980128786e-05
-4.40914016706957e-05
-3.00022526888034e-05
9.81999252832665e-06
-7.22975662541155e-06
-3.77409830021632e-06
-3.12777540884574e-05
-2.99595611375069e-05
-4.04075428917293e-05
-5.59717545121253e-05
-3.32804751098045e-07
-4.07687468187998e-05
-9.17207028841977e-06
-5.22043117491051e-06
-3.90618330112847e-05
-3.98735972828621e-05
-2.65444284491636e-05
-2.10937901697017e-05
-3.06677250397447e-05
-4.56365608470692e-07
-1.42556384038338e-05
-1.01959534416731e-05
-2.86733572233369e-06
-3.66889907308354e-06
-1.72337527898729e-05
-1.12217019112558e-05
9.07119618286234e-06
-2.58310380146813e-05
-2.1214131940701e-05
-2.09895249329067e-05
-3.28107191125596e-05
-3.94390167666581e-05
-3.61595487620305e-05
-2.60524214888327e-05
-1.58962810334956e-05
-5.97549723737287e-06
-3.73433429805842e-05
-2.65866508446941e-05
1.52260978534533e-05
-1.05302349039735e-05
-1.64973530653872e-05
-3.38484224561841e-05
-2.91129171346009e-05
-2.15168567908162e-05
-3.34739247707644e-06
-2.14291670797805e-05
-4.49485487452248e-05
-2.03122057554465e-05
-2.79773563316309e-05
-4.34357835887516e-05
-3.82916107077595e-05
-3.06997197209385e-05
-5.08414299889128e-05
-4.44059339994484e-05
-2.44355376343563e-05
-1.81990647075407e-05
-1.69526656136247e-05
-4.04413024457736e-05
-1.64939037048926e-05
-1.81117685812327e-05
-4.8003633818143e-06
5.20530570853678e-06
-1.70982805109734e-06
7.13105793575203e-06
4.33031852519443e-06
1.36101259074841e-05
-4.71174763450031e-05
-3.20235956356405e-05
-1.76960563654524e-05
-3.37375734880174e-05
-4.01766190750795e-05
-6.92971009816856e-06
-3.61123613956999e-05
-5.92858363365188e-05
-3.0203534987144e-05
4.81284935960053e-06
-6.92024082729932e-05
-4.96292968931324e-05
-2.44877118430044e-05
-4.12578828762943e-05
9.67587278708752e-06
-1.98466267628972e-06
-1.37668800365415e-05
-1.38075532901439e-05
6.45307657440752e-06
-2.82326636108836e-05
-5.08592311470786e-05
-3.09705115310371e-05
-2.18372723320565e-05
-3.60504244089132e-05
-3.32066742549621e-05
-1.25311554915289e-05
-1.71051177475693e-05
-4.00895059454455e-05
-2.89667814580342e-05
-5.73248490030533e-05
-2.15406985825263e-05
7.95638166709084e-06
-1.53976709115587e-05
-2.77467254943923e-06
-2.51232481998846e-05
-1.2162128542843e-05
-2.40884003620933e-05
-2.01027933913648e-05
-3.16377643998556e-05
-3.92320963546151e-05
-8.30708381002974e-06
-3.42697652323323e-05
-7.15337739076463e-05
-2.48708614890569e-05
-3.08582075461224e-05
-3.18000814498688e-05
-1.40395974557642e-05
-4.81896929767057e-05
-4.38647674157694e-05
-8.47122448986965e-06
-8.43042667634534e-06
-2.29031668966715e-05
-1.80424980498068e-05
5.17871147432587e-06
-3.99905990442154e-06
-4.1060192345587e-05
-8.15254731583644e-06
-3.82970308568198e-05
-2.10776618225559e-05
-9.51901456517043e-06
-3.70237186751833e-05
-5.12009493467045e-05
-3.13496151084995e-05
-2.39289445120714e-05
-5.24820462985651e-05
-3.48076125457846e-05
-2.39113109597024e-05
-2.62756412128369e-05
-3.47721453529401e-05
-1.95702107971001e-05
-2.38110666135296e-05
-4.06540363853565e-05
-1.68339835001095e-05
-4.42361464819896e-06
-1.35825606380096e-05
-4.5454577670322e-05
1.84479092016723e-05
-1.73864186732742e-05
-1.73567148901036e-05
-3.2792007196082e-05
-1.72250103630892e-05
-4.59484403245036e-05
-5.31544875669416e-06
-1.4721035144471e-05
-3.37187739002719e-05
-1.93771599526585e-05
-3.21914179639321e-06
-2.90385418379169e-06
-3.14177170402121e-05
1.67598179160106e-06
-3.34252299221492e-05
-1.74379327143087e-05
-2.75748836979194e-06
1.26780893275463e-05
-1.84576685964276e-05
-2.3293970457009e-05
-2.1514051141235e-05
-6.68324850063994e-06
-4.29436048558826e-05
-1.54511865319139e-05
-2.07400569110758e-05
-4.26935488342233e-05
-3.61589839660692e-05
-6.4925674966462e-05
-3.71274700587072e-05
-2.56331843813871e-05
-3.4544106719832e-05
-1.26402538260719e-05
1.67715387435304e-05
-2.82249837067493e-05
-4.3815037869947e-05
-3.86869839207453e-05
-7.38788465629105e-06
-2.83467806790356e-05
-2.26321131438692e-05
-4.77763218738466e-05
-1.49005126689451e-05
-4.25448520202199e-05
2.95050107919933e-06
-3.42905215689604e-05
-5.70071822298066e-05
-2.4586086901266e-05
-5.06028279957285e-05
-6.8375042533966e-05
-1.0421009506231e-05
-4.23744525169523e-05
-4.12270838191358e-05
-2.3388140528124e-05
-6.69557467103991e-07
-3.19453084346116e-05
-3.9764774172136e-05
-1.00355363018064e-05
1.22304122286145e-06
-1.92344877961617e-05
-1.54100161071406e-05
-2.90537447489736e-05
-3.71810939312622e-05
-1.11966866714458e-05
-2.77979079308951e-06
-4.39399619328821e-05
-2.54962662376225e-05
1.03960496242294e-05
-3.65615157015154e-05
-1.16913711171636e-05
-1.34111774500529e-05
-2.47690662692333e-05
-2.0904548016834e-05
1.76476397119192e-05
-2.5648505092572e-05
-2.8189599917442e-05
-3.58077019159908e-05
6.10136056190841e-06
-5.23718547899684e-05
-3.62426796227003e-05
-1.16796948371136e-05
-5.05285107602768e-05
-1.25923075779434e-05
-2.46817806123351e-05
-3.46799998698263e-05
-3.47075804089922e-05
2.29336975594887e-05
-4.44018922691901e-05
-6.82503330677204e-06
-1.46266922013821e-05
-1.79096225546985e-05
-3.69460482350431e-05
-3.84964033754914e-06
-2.29540776116145e-05
-2.59649501053515e-05
1.2068662486137e-06
-2.63748349364155e-05
-4.20802921655969e-05
-3.89507537296157e-05
-3.92991767180519e-06
-2.21658711067011e-05
-4.54629438224502e-05
-4.60578838645361e-05
-1.83019682683837e-05
-1.28510297253064e-05
-1.19513198141403e-05
2.07800823809502e-05
-1.73724789207653e-05
6.12489056846804e-06
-3.24094648599078e-05
-2.38584603386311e-05
-1.7345315718296e-05
-5.69475681927559e-05
-4.70584883343823e-05
-5.99805059386262e-05
-4.52341690852202e-05
-3.75436097026893e-05
-1.45181778858762e-05
-2.00216890977471e-05
-2.85011776689254e-05
-2.7567169952904e-05
-1.52636153855848e-05
-3.20378557945256e-05
