# Supplementary material for: Research on computational propagation and identification of mine microseismic signals based on deep learning
Source: PLoS One. 2025 Oct 22;20(10):e0334641. doi: 10.1371/journal.pone.0334641 (PMC12543183; doi:10.1371/journal.pone.0334641)
Supplement: S7 Data — (ZIP) [file pone.0334641.s007.zip › 000100900001536.xlsx_0.txt_24.txt.txt]

-5.43960514759943e-05
-3.40217955148764e-05
-1.06736025819311e-05
-4.76490999292858e-05
-1.21203385529039e-06
-1.91467799112682e-05
-4.04478301773704e-05
-3.18848322320959e-05
-1.50904674878085e-05
-2.5576155247581e-05
2.72221114777757e-06
-2.62343824859551e-05
-1.42336015867344e-05
-4.5013223479316e-05
-5.21735011052431e-05
-5.86854711330268e-05
-4.7696806303076e-05
-4.44078997756821e-05
-6.02232343345732e-06
-7.81547829979255e-05
-2.54585478673395e-05
-3.28310318410363e-06
-1.73548632103181e-05
1.35209213547198e-05
1.04337910554887e-06
-1.22081442458801e-05
1.17806718777171e-05
2.36106155177112e-05
-1.35336966111025e-05
-1.15420817444525e-05
-2.9553143811896e-05
-1.56629690879931e-05
-1.35727712318894e-05
-5.73768265614751e-05
-3.52531745234673e-05
-5.23600125908076e-05
-1.58724361544943e-05
-4.27407389578617e-05
-9.52701638296603e-05
-1.90802884434173e-05
-2.43246011314023e-05
4.8419102764886e-06
-3.65819793489503e-05
-1.26607437294399e-05
6.47128950480546e-06
-1.94725904159716e-05
-2.40667937844038e-05
-8.50485814133407e-06
-2.80761444261007e-05
-4.5814262209597e-05
-3.01483151323147e-06
-2.83234496729242e-05
-2.44605672229137e-05
-4.28431181298788e-05
-2.42267272786488e-05
-3.78215277080725e-05
-1.79233911303973e-05
-2.70365963192223e-05
-4.86822845153424e-05
-2.3214020380123e-05
-3.2833681059998e-05
-2.20242988874221e-05
-2.19091853040139e-05
9.19578018319527e-06
-2.36447284180582e-05
-4.9829249487937e-05
1.91001349632815e-05
-2.25614896233821e-05
1.89866562227981e-06
-1.95056418296652e-05
-1.32391272268746e-05
-2.73420105732559e-05
-4.57063129191122e-05
-3.90912176806377e-05
-4.02803092404001e-05
-5.47589759359935e-05
-3.31891013200587e-05
-1.89328415383325e-05
-3.37813498589607e-05
-1.96571619293393e-05
-1.89349084157036e-05
-4.78610589893153e-05
-8.96975689721613e-06
-1.09146643928165e-05
4.39746632162683e-06
1.10062724610292e-05
1.07534541503749e-05
-1.19234443065598e-05
-2.96667013659413e-05
-5.9233644874217e-06
-6.74327291403953e-06
-5.76359334811792e-05
-3.57562307684446e-05
-4.02487813176335e-05
-2.40414095056071e-05
-2.84248485650263e-05
-5.09491020382027e-05
-4.11379669956571e-05
-1.31756735628205e-06
-4.71097249806906e-05
-3.94330217722778e-05
-3.8752058476876e-05
-1.80320911073183e-05
5.90738471670756e-07
-1.21350959524548e-05
-3.59208451413524e-05
-6.76593102465603e-06
-2.36841930638818e-05
-3.86177716313897e-05
-2.3011822287547e-06
9.59357270404754e-06
-3.89889837540926e-05
-3.09539843055877e-05
-4.71518928697907e-05
-2.13862625716843e-05
-3.8135094072534e-05
-4.85247620485e-05
-7.63859022657286e-06
-2.80961705005965e-05
-3.94754516540466e-05
-1.64089513245794e-05
8.65597293869211e-06
-3.14333199128909e-05
-2.03273479651454e-05
-1.2204730366381e-05
-3.16568045738043e-05
8.8027120488244e-07
-8.9088011546458e-06
-1.93945514583536e-05
5.89038439177209e-06
7.55413266701489e-06
-4.24860968888609e-05
-3.08363134938301e-05
-2.9788110754747e-05
-2.7764497415019e-05
-5.57000076908811e-05
-3.8495678443566e-05
-8.09904207657989e-05
-4.08950409683383e-05
-4.60641056216147e-05
-4.46706450116352e-05
-2.84892080036683e-05
-6.24556623814962e-06
-1.7728836673383e-05
-2.26883725673695e-05
-9.30869236541605e-06
-3.30808913865532e-05
-4.78212378889631e-06
-4.03819625556377e-05
-2.14238582895104e-05
-2.28317089710282e-05
3.09987576180119e-06
-1.01234521791167e-05
-7.79107156154368e-06
-3.68625645263315e-05
-2.58721155075614e-05
-3.66288940315181e-05
-6.58135957505585e-05
-4.35390114352511e-05
-1.98594320367337e-05
-1.12274622980833e-05
-3.38069580090722e-05
-3.2424134067224e-05
-3.94377854900962e-06
2.09160459942697e-05
-2.03905893254777e-05
7.53948901823033e-07
6.92104296018026e-06
-4.13855039289988e-06
1.48339059546485e-05
-2.75860594837004e-06
-2.77782303372736e-05
-8.19459894318739e-06
-3.61549594015819e-05
-2.21038497424247e-05
-3.76721551533749e-05
-3.45187264511056e-05
-5.09843209140532e-05
-5.91970393209927e-05
-3.83430583786168e-05
-4.48032860553711e-05
-1.0390701578546e-05
-3.32576385762412e-05
-1.49162174455546e-05
-9.11463821760069e-06
4.22779532646706e-06
-3.43651514472479e-05
-2.26525080580437e-05
2.83814952163772e-06
6.63239137064806e-06
-2.40908525828031e-05
-3.61402148724415e-05
-5.05774833954552e-05
-3.97482694373484e-05
-3.45473990524408e-05
-3.16976769130134e-05
-5.36237239087727e-05
-4.74945126861885e-05
-3.07589356470472e-05
-3.5915797834693e-05
-3.79910048699889e-05
-1.01890036995529e-05
-1.38369491905533e-06
-5.62530568168626e-05
-4.67629135188049e-05
-4.99475138725526e-06
1.22099899802536e-06
1.33590955045009e-05
7.08329848451098e-06
-5.02947536853495e-06
-3.3180546527843e-05
-3.25075093461657e-05
-2.76916204767282e-08
-5.3251176242351e-05
-1.59525101942213e-05
-2.63110499690024e-05
-5.98354000594282e-05
-5.16117073416642e-05
-7.59931950072488e-05
-6.4284514126044e-05
-2.47734138044216e-05
-3.42556729736081e-05
-3.70639894240433e-05
-5.06639507162861e-05
4.54509831817575e-06
-1.55301486572726e-05
-2.76067751342426e-05
3.3107981483731e-06
-7.84349997439549e-07
-6.22057265337889e-06
-2.57931717773006e-05
2.10304080502423e-05
-5.03548041782498e-05
-2.70652983470087e-05
-3.45844133084519e-05
-5.59351526666003e-05
-5.4989068104206e-05
-2.09046130278468e-05
-6.17379355723933e-05
-4.1771349193645e-05
-5.24962979840812e-06
-2.10838093323952e-05
-1.23518050915607e-05
-2.2625065125798e-05
2.69802759462068e-06
-1.42025160906887e-05
-9.09290234971255e-06
1.26503182386252e-05
2.36993591312513e-05
-5.81793484982687e-06
-2.52904785653711e-05
-3.81766439778698e-05
-1.40005282726571e-05
-2.55219551219387e-05
-2.12690787622513e-05
-1.99840094830139e-05
-3.42542723136622e-05
-4.59346372479985e-05
-6.99826349852076e-05
-4.37788366175801e-05
2.98235081270586e-06
-6.2549282412643e-05
-1.22127160081185e-06
-6.82111889946787e-06
-5.15529717999212e-05
-5.47225797555582e-05
4.89423268829706e-06
-3.36346645867822e-05
-2.30446902406545e-05
-2.63146934008121e-05
-3.62651764181336e-06
-5.4514801918027e-05
-3.50019441329663e-05
-2.48321986831418e-05
-3.98951537786666e-05
-2.75787691454807e-05
-3.87443688129524e-05
-2.67056644085824e-05
-4.64823461095758e-05
-3.70001222770752e-05
-2.96524703064325e-05
-1.61400797961479e-05
-1.48128840276884e-05
-4.66471609844745e-05
-2.98045266761799e-05
-3.27113803756242e-05
-4.38920460768274e-05
-3.62940104471926e-05
-5.01470110515597e-05
-2.63139381479373e-05
-1.74523174587406e-05
-9.13660480350142e-06
-1.91531113016032e-05
-2.76004297313648e-05
-4.9510655998069e-05
-4.17350413516908e-05
-2.34086376271933e-05
-2.09782076659537e-05
-4.00090486740454e-06
-2.69117843784308e-05
-5.91954992965909e-05
-2.75838642362882e-05
-2.80748551486701e-05
-5.35808446898501e-05
-2.64975625752866e-05
-3.91209643724465e-05
-2.0422361734969e-05
-1.97744360622949e-05
-2.62270660763171e-05
-3.9498275703688e-05
-2.76768124182366e-05
1.92523723295861e-05
-6.17135752911107e-06
-1.89003379139031e-05
-2.79378099549944e-05
-3.40638287307851e-05
-3.52628674337465e-05
-2.5290601111564e-05
-2.07397530439342e-05
1.40483065231355e-05
-4.03873962444779e-05
-1.06304244458648e-05
-3.04428704084586e-05
-3.33097462941273e-05
-3.33778615517339e-05
-5.74715448987834e-06
-1.5821008848687e-05
-4.49350785990206e-05
-2.13347714216875e-05
-3.58271821536932e-05
6.50251465620763e-06
-1.28534374042184e-05
7.5304302084167e-06
-3.78940061773924e-05
-1.82272950421111e-05
-2.13802918969717e-06
-2.86600003003434e-05
-1.44134892486093e-05
-1.8871280327134e-05
-1.99297186503689e-05
-2.03725607224742e-05
-2.71727765161655e-05
8.91303367694462e-06
-1.61888705915248e-05
-1.38090633460769e-05
-2.06464987757104e-05
-3.38832501143069e-05
-3.45858274042675e-05
-2.20780602764147e-05
-2.59901388029108e-05
-4.11393243652504e-05
-3.37058910812647e-05
-2.49732705399332e-05
2.4079120911464e-06
-1.75172284483751e-05
-9.11703819695016e-06
-2.11453250774385e-05
-1.66572441147631e-05
-1.23332213425004e-05
1.3896126264673e-05
-3.91092357363088e-05
-2.04538720463281e-05
-5.11873543970786e-05
-5.80355686650626e-05
-1.82154098721048e-05
-4.63305654063765e-05
-2.61443144097588e-05
-4.43480673687607e-05
-2.11314176400278e-05
-1.15461992222729e-05
-2.1464386722617e-05
-1.11918834668395e-05
-5.03073376898935e-05
-1.96524964047826e-05
-3.57686906900085e-05
-1.90915740864348e-05
-1.38862789288458e-05
-2.90320071541164e-05
-2.62838292973483e-05
-1.4170971886625e-05
-5.91190706534111e-05
-4.95114498123481e-05
-2.68110457167524e-05
-2.88256411178851e-05
-2.95336574357836e-05
-3.44609562187764e-05
-5.95111724416345e-06
-3.61728950785752e-05
-2.77746868110944e-05
-1.95990011953155e-05
-2.25978600999642e-05
-9.14244607406734e-06
-1.80480480287119e-05
2.91484161102385e-06
-2.65203197554627e-05
7.53908820676759e-06
-1.89253509052783e-05
-2.41217676197622e-05
-1.15905258362436e-05
-2.25922934545326e-05
-3.77212201648416e-05
-4.66759531867302e-05
2.26093382876851e-07
-1.59055940521702e-05
-3.10786080986083e-05
-8.50379479036605e-06
-4.68755825047233e-05
-3.16019045928706e-05
-1.30434414807843e-05
-3.30185624938588e-05
-3.49500735283874e-05
-2.08511174329357e-05
-2.57577800569418e-05
-1.20967827720287e-05
-3.97604100019906e-07
-1.02648342917648e-05
-5.30990940189013e-06
4.48278589162718e-06
-2.44413027116992e-05
-2.15422416402528e-05
-4.65334118828552e-05
-2.69398571151328e-05
-2.88713216602449e-05
-3.40444520974481e-05
-3.39744613255601e-05
-3.0705172734474e-05
-5.43487672708184e-05
-4.45128874308026e-05
-4.82078299903525e-05
-6.74641609919447e-06
-2.69333213520522e-05
-3.44279421017197e-05
-6.45547748897211e-05
-3.80821073315317e-05
-3.3521170489916e-05
-4.65969346266174e-06
-8.43872573483659e-06
-8.14975827707261e-06
3.13362996901512e-06
-1.02743137725153e-05
-2.13886876282312e-05
-1.50388802993331e-05
-3.604476483523e-05
-5.80387893933207e-05
-2.17039475162704e-05
-2.20596608027794e-05
-3.86628843912435e-05
-1.88015509077167e-05
-2.54827352067376e-05
3.6818309510516e-06
-3.31820328286589e-05
-2.26607743210297e-05
-4.64367981335344e-05
-1.59219307967739e-05
-3.2211348758516e-05
-2.63981237358212e-05
-6.0914273086678e-05
-3.80387961873997e-05
-3.20856931850674e-05
-4.68286874538708e-05
-2.88758644690676e-05
-4.19681609846452e-05
-3.28873970577792e-06
-2.62918866869546e-05
-6.33062805525247e-05
-2.0887175731297e-05
-5.21124022640287e-05
-1.64585649984595e-05
-2.78758465733945e-06
-3.61244711359889e-05
-2.42149048039064e-05
-1.69859477166511e-05
-1.99660983625226e-05
-6.85203076921826e-06
-1.80328892452836e-05
-2.34649862769649e-05
-4.56207561564849e-05
-3.73230774502436e-05
-2.58630287575289e-05
-3.67151015068083e-05
-2.87359477302501e-05
-6.09090513934767e-05
-2.8139954515163e-05
-4.48325959885519e-05
6.89605234913373e-06
-2.43036279907585e-05
-1.05734086534787e-05
-4.18003737072885e-05
-1.21489168042522e-05
-1.41296793316844e-05
-2.49053127065006e-05
-3.13722854486602e-05
-1.63532625034366e-05
-1.85966802425342e-05
-4.13863130519233e-05
-2.06718017753408e-05
-3.36760378258406e-05
-1.90647698139423e-05
-1.27846836838068e-05
-1.84179938086737e-05
2.27839827159133e-07
-3.1270243635688e-05
-3.82103560367514e-05
-2.24475278671373e-05
-1.11308352108118e-05
-3.44311514729808e-05
-3.7519453493412e-05
-2.83139658355087e-05
-8.95174210357864e-07
-2.57146860285317e-05
7.05772266916832e-07
-2.95976090012743e-05
1.5109357125627e-06
-5.28812667836653e-07
-3.26725682987826e-05
1.54860335465067e-05
-1.85036102331706e-05
-1.7856196471336e-05
-3.84876327808918e-05
5.47777286313112e-06
-2.62889089728814e-05
-5.36485150296022e-05
-1.72268859705482e-05
-2.39549478530213e-05
-5.27009165972269e-05
-4.00479921648324e-06
-2.17925867139597e-05
-3.50940008996316e-05
3.55961234257855e-06
-1.08496699547074e-05
-3.09570848882004e-05
-3.98318121147255e-05
-2.82593637202577e-05
-2.80029789964803e-05
-4.77723551986428e-05
3.2861913722576e-06
-2.08306210051406e-05
-5.32731033162247e-05
4.85963594589192e-06
-1.14807962329359e-05
-3.02000200231171e-05
-4.2033788288576e-05
-1.53027428330321e-05
-4.31514243899021e-05
-6.20315721428465e-05
5.16036358934116e-08
-1.53919801492312e-05
-3.13924910612869e-05
-2.71448660749328e-05
-1.40601462829657e-05
-7.79739253023798e-06
-5.44098626401137e-06
-1.40855258358436e-05
-1.90051676527342e-05
-3.06059804891261e-05
-3.25638398134742e-05
-4.08560725140462e-06
-4.08879201718093e-05
-3.15417858567221e-05
-7.99510763169092e-06
-2.08297782321108e-05
-2.77375755704705e-05
-6.97663945045908e-06
-6.38290860494265e-05
-3.98696016756763e-06
-1.74334906542242e-05
-3.69287999526011e-05
-3.88858222927662e-05
-8.60969765864143e-06
-7.96191755050142e-05
-4.09247005388561e-05
-6.488599074173e-06
4.29277922165348e-06
-1.41550163864946e-05
-1.42217188110338e-05
-1.6090284703476e-05
-1.40684938735633e-06
-3.0057277950709e-05
6.41475245441946e-06
-2.41414280814269e-05
-6.13256610573258e-05
-2.93333252380539e-06
-7.27607210040146e-06
-2.47916568206602e-05
-3.50788509636158e-05
-3.87946174968105e-05
-4.48493276783954e-05
-3.70911637066746e-05
-2.46528057320318e-05
-6.50768362356409e-07
-1.6362225089534e-05
-4.11518258951733e-05
-3.11703008965009e-05
-3.60451173923217e-05
-6.42341626249907e-06
-1.92080453931824e-05
-4.39303987130367e-05
-1.5484249126217e-05
1.21400444915886e-05
-4.22603335827929e-05
-3.67626677121872e-06
-9.22767850770532e-06
-5.11552307059296e-05
-3.5431820839893e-05
-2.56492677666941e-05
-3.91509357408528e-05
-3.30824672828332e-05
-3.58956097992505e-05
-2.90483410340455e-05
-2.65064939319424e-05
9.3372459907468e-07
-3.229515137656e-05
-1.66562090671307e-05
-2.91285003938648e-05
-2.06028492601884e-05
-4.90330976307348e-05
2.40484769083576e-05
-2.98328985178253e-05
-4.89305654183555e-06
-8.64249538622411e-06
3.93727994145667e-06
4.2879867731217e-06
-4.78813833548818e-05
-4.370220511329e-05
-4.35906196754783e-05
-6.6874736797301e-05
-3.73109770558424e-05
-3.25035774643667e-05
-4.98436533464901e-05
-4.08285978655997e-05
-1.77883495251938e-06
-4.48411270947305e-05
-3.16583473278385e-06
-2.25411019991687e-05
-4.40008855131954e-05
-2.10870266068536e-05
-3.32123057464972e-05
-4.19636022792346e-05
-8.96521920913066e-06
-1.06220331295692e-05
-1.53571589281901e-05
-1.72407943282365e-05
-3.79422099915407e-05
-5.50865252526418e-05
-4.65873848624581e-05
-5.37399429882884e-05
-1.92555206953026e-05
-3.03254201990771e-05
-7.37694594607609e-06
-9.32732572629576e-06
-3.80441732070114e-05
-3.57639237040985e-05
-4.5471417870935e-05
-1.65908320049817e-05
-1.11068508283041e-05
-3.06859292706412e-05
-1.07348820902926e-05
-3.54940307523516e-07
-4.49741922781396e-06
-2.30038870055244e-05
-4.14048381256587e-05
-3.83245054778933e-05
-1.9893089404189e-05
-3.23839161001978e-05
-1.21790994985988e-05
-4.38125665485767e-05
-2.50685588480775e-05
-1.51840281781919e-05
-1.88541386050257e-05
-4.31638669165582e-05
-5.22848613307406e-05
-2.62066214954514e-05
-3.10773839396969e-07
-8.29581713375577e-09
-3.19685843829013e-05
5.96329298352048e-06
-3.61705881012056e-05
-4.25948814330323e-05
-3.91511146613555e-06
3.4885069881718e-06
-3.51694981776718e-05
-3.08892049507706e-05
-6.81853205223061e-06
-5.16164026578015e-05
-1.80418313518154e-05
-2.38687089844058e-05
-5.83456580250888e-05
-4.32880739204015e-05
-2.71042133069498e-05
-4.08418737413427e-05
-3.23289759924163e-05
-3.6595036646362e-05
-4.9683633071778e-05
-1.03416971875675e-05
-4.52981555162242e-06
-1.59778395692018e-05
-1.09727175490516e-05
-1.43151489149759e-05
-3.08321451175123e-05
-2.27539128385279e-05
-1.78464143081824e-05
-1.19991641404558e-05
-4.05222861557518e-05
-4.0406906319746e-05
-1.35599600314527e-05
-4.20473877279811e-05
-2.02454611998895e-05
-3.44244899065624e-05
-2.96819710656853e-05
-3.72040229581043e-05
-5.5975637563561e-05
-2.61346871474958e-05
-2.74695933106209e-05
1.36546809377293e-06
-2.58587189410788e-05
-4.8758687584835e-06
4.0352298161288e-07
-2.4756147363257e-05
-3.11447841731036e-05
-1.9352175706142e-05
-9.94741418802073e-06
-1.16932836607367e-05
-3.72932028030028e-05
-1.40993224386079e-05
-2.70699128886862e-05
-1.31818559374843e-05
-5.40867644028643e-06
-1.8579856879997e-05
-1.46330907591192e-05
-2.57129780165802e-05
-1.24504510716034e-05
-5.38251047128655e-05
-1.41983563835645e-05
-1.94579590952444e-05
-2.4647116611209e-05
-2.16375231489388e-05
-2.78059099838749e-05
-3.01780119421749e-05
-2.35983918214831e-05
-2.71959277340248e-06
-1.11874950196602e-05
-4.51722030935619e-05
-4.96731653403638e-06
-1.5251756739227e-05
-1.06711330601004e-05
-3.54670669782941e-05
-3.62841619505475e-05
-3.02381667039312e-05
-5.1569038073905e-05
-4.05578205524849e-05
-5.12309659479268e-05
-1.94985150013198e-05
-2.96173506743187e-05
-1.25230489512248e-05
-2.86867694489353e-05
-1.39708237263503e-05
-1.05092862120246e-05
-1.66047097813887e-05
-4.30229301296459e-05
-2.18613458270844e-05
-3.31237218392346e-05
-1.26051386899438e-05
-2.87572677221749e-05
-2.97294489867565e-05
-6.83857741278756e-06
-2.65750876423722e-05
-2.42669029884608e-05
-2.39523708929274e-05
-3.66154033292485e-05
-3.96473599043943e-05
-3.92257976476661e-05
-3.6429840004739e-05
-7.92354718549038e-06
-1.80922009606646e-05
-4.05075368275707e-05
-3.10998603278205e-05
-6.9218517352353e-05
-1.93316292448219e-05
1.54464904355174e-05
-2.47780432374801e-05
-1.79543703568959e-05
-2.2916881827824e-05
-6.24930788660415e-05
-3.14008164890614e-05
-4.10987769205635e-05
-2.34835534222106e-05
-3.0826154402214e-05
-3.8465957433544e-05
-2.98461466511924e-05
-5.02052609936013e-05
-1.83655707274659e-05
-2.68167810932103e-05
-3.72564332967782e-05
1.85088527856063e-06
-1.95251411154118e-05
3.20168587232997e-06
-1.76953958424424e-05
-2.54222407223606e-05
-2.42323292108163e-05
-7.18958242809846e-06
-2.0079716282546e-07
-6.67990547871286e-05
-4.63112113860564e-05
-3.05464111632035e-05
-1.34905155501681e-05
-2.39553026585382e-05
1.0117860043102e-05
-4.15658580001097e-05
-2.48071050442041e-05
5.32453762048921e-06
-2.8474338717011e-05
-2.64396171623544e-06
-3.81693291080119e-05
-1.31875137888873e-05
-3.12926659813837e-05
-4.19062349433534e-05
-3.96701776162694e-05
-2.54112458750179e-05
-1.41358393659797e-05
-9.02363401129047e-06
-6.36994061691211e-06
-3.09820536609021e-05
-2.73256939934236e-05
-5.11564975070456e-05
-2.19570822153943e-05
5.09737363561101e-06
-3.80618834145024e-05
-8.5685600623919e-06
1.25945473337557e-05
-1.85250613978948e-05
5.01973049993117e-06
-8.83473352585213e-06
-3.80608562121723e-05
-9.28527522473753e-06
-1.92106655006188e-05
-2.04687838432657e-05
2.23517295074239e-06
-3.98764406973627e-05
-9.49675305600423e-06
-2.18049383638844e-05
-1.60510115476889e-05
-1.00875980418029e-05
-7.91068805631346e-06
-2.01981721456761e-05
-3.78023783167939e-05
-2.75979905958658e-05
1.23435389826214e-06
-1.73799514002977e-05
-1.79051627483966e-05
-3.50089513881978e-05
-3.3116266710998e-05
-3.20262674686869e-05
-2.7901457822653e-05
-3.26242738158667e-05
-2.93255032475154e-05
-1.06679494307658e-05
-2.22266110195872e-05
-3.22781659138631e-05
-2.580279502563e-05
-2.62868492750044e-05
-1.14363537363216e-05
-3.9591936914981e-05
-2.67772550203011e-05
-1.36583762477651e-05
-1.37827865954262e-05
-2.77731141561352e-05
-7.70365614675135e-06
-3.38192635931788e-05
-6.62589107495199e-05
-2.3967376980287e-05
-2.99183112599277e-05
-4.34985603708897e-05
-3.89310618515745e-05
1.11063141088484e-06
-4.12851767992363e-05
-3.29656970820958e-05
-1.52666686335409e-05
-3.84814127572136e-05
-1.23648089536638e-05
-2.33676907065321e-05
-1.11407441284181e-05
-2.54096254537155e-05
-1.5549408314177e-05
-9.57001549090217e-06
-7.22502921430271e-06
-6.99356864325487e-06
-3.32562885876717e-05
-1.97409176876848e-07
-4.98987862925157e-05
-3.15733748315326e-05
-5.59209338522756e-05
-3.47248525121229e-05
-1.11534114370335e-05
-3.18099238445802e-05
-5.5424409632997e-05
-2.40396131825964e-05
-1.98376394242313e-05
-4.02561447573301e-05
-3.7620358578549e-05
-3.42197333381862e-05
1.74192517134625e-07
-6.04923918026071e-06
-1.70771067787348e-05
-3.95478662138645e-05
-2.75489279200604e-05
-3.25007876744895e-05
-2.78910254965205e-05
-1.12833671986547e-05
-2.26509367941766e-05
-2.04766454746668e-05
-5.36826572345736e-05
-1.77499542719361e-05
-2.70843778427353e-05
-4.62318147287319e-05
-2.16211700934175e-05
-1.48435896882581e-05
-5.46164792596721e-05
-2.00062796621053e-05
-4.70326511341465e-05
-1.49305128983139e-05
-1.71477312041556e-05
4.80525420434586e-06
-2.48484915767693e-05
7.2895269037061e-06
-1.59148155046003e-05
-5.20778076474045e-05
-3.36115365143104e-05
-3.08681440153053e-05
-1.0467067680802e-05
-4.10346587867712e-05
-2.3355274406175e-05
-3.61422710950703e-05
-2.41264219048665e-05
8.28350497877377e-06
-3.10967214502921e-05
-4.61737214789268e-05
5.21704819475135e-06
-2.84202608927387e-06
-3.29099499492339e-05
-5.45689611918869e-05
-4.16882191112779e-05
-2.46509847782595e-05
4.62958690674102e-06
-2.91423337724044e-05
-2.86862398652514e-05
-5.70660698451108e-05
-1.51506058495319e-06
-2.50846119443857e-05
-2.86496758164876e-05
-1.42376052691089e-05
-2.47754824212198e-05
-3.66004725585989e-05
-4.28041715053225e-05
1.20120085026035e-05
-1.98257301997147e-05
-2.6162988631848e-05
-2.53706202145194e-05
-5.22393814444085e-05
-2.99261844855104e-05
-1.56646482252106e-05
-3.17672042743427e-05
-5.51998555984752e-05
-3.75159423803052e-05
-4.55505950200892e-06
-2.19351296574545e-05
-1.69774556513132e-05
-1.14968383783147e-05
-9.82914837065272e-06
-3.66614193532707e-05
-7.07582521633123e-06
-4.73666575010185e-05
-3.15354357956973e-05
-4.17411957450728e-05
-3.27421369493624e-05
1.9360415732763e-06
-3.19608861203197e-05
-1.47859040577122e-05
-1.11023592985669e-05
-2.33713613432218e-05
-2.52588208345011e-05
-9.22901121720892e-06
-7.06243213502104e-06
-1.76958920394105e-05
-2.81964565293527e-05
-1.71300498444259e-05
-7.29353618566819e-06
-1.78037784007472e-05
-7.81210714501605e-06
-3.87964115649332e-05
-3.62885083101026e-05
-4.16414850625448e-05
-1.58374653927648e-05
-2.08897976662797e-05
-1.91142476540545e-05
-4.8581016821861e-05
-3.27551411179656e-06
-3.04936344092271e-06
-3.42171058487972e-05
-2.83835963855455e-05
-3.3267822091396e-05
-1.09231499152836e-05
5.00521569973431e-05
-4.53794732209253e-05
8.75775666366163e-06
-1.77661853765596e-05
-1.19957768288205e-05
-3.12491935078814e-05
-3.70190755483848e-05
-5.65929478280746e-05
-4.21658773743968e-05
-2.6095860659246e-05
-3.45986134365807e-05
-3.2035355382959e-05
-5.10673487491733e-05
-2.64929267133452e-05
-3.42498836036879e-05
-1.328016698815e-05
-1.07305422855444e-05
-4.55323816647413e-05
1.70001053702789e-05
-1.56443145676032e-05
-1.59689099019993e-05
-1.10883313146906e-05
-1.1768192237753e-05
-3.64810165919194e-05
-2.01933901256879e-05
-4.7895382587157e-05
-4.46883953238429e-05
-1.36180870332739e-05
-3.94337924362256e-05
-2.73243926609465e-05
-2.52233395802859e-05
-3.81331442765303e-05
-2.6183211724514e-06
-4.94964445550282e-06
-3.03412666560032e-05
-9.70118575766042e-06
-1.6290040077876e-05
2.1068238452635e-05
1.70922789688779e-05
-4.68010839096442e-05
-3.85801890163966e-05
-4.30920035178282e-05
-3.2226458084374e-05
-4.68392875526758e-05
-4.30478950700015e-05
-2.32914671103074e-05
-1.46241580651318e-05
-3.99300123674499e-05
-3.86390132260627e-05
-8.34133468741923e-06
-3.63819761703507e-06
-2.60835597690947e-05
-2.49188371433236e-05
-2.04313993625963e-05
-5.28706535213975e-05
-1.13064375302383e-06
-1.10651928510113e-05
-3.72660215129164e-06
-1.22523419991332e-05
-1.52763833700236e-05
-3.45063184937109e-05
-1.70439593704827e-05
-1.27576979421103e-05
-2.39731915039419e-05
-4.26508302733272e-05
-3.16609027509957e-05
4.49759171126017e-06
-3.63272420333233e-05
-1.66227355558363e-05
-4.53826221633131e-05
-6.64191408598336e-06
-2.56210351083278e-05
-5.67718370095289e-05
-1.3526198679383e-05
-1.77336162494437e-05
-9.69225907184012e-06
-4.10861972857751e-05
-4.74024098571135e-05
-2.3683124982717e-05
-2.38896410148742e-05
-4.16430258905823e-05
-1.75360774282854e-05
-3.56485270981479e-05
-1.17185558504104e-05
-3.97705073362861e-06
-4.1030759747752e-06
-2.47604236569895e-06
-6.50574858865029e-06
-1.20707378942741e-05
-3.90941405275933e-05
-1.45083200202287e-05
2.84586090711364e-06
-4.16258717071392e-05
-8.24894613881424e-06
-1.75052548187465e-05
-9.99088028821134e-06
-1.40896843838897e-05
-1.57528416328248e-05
-2.45503714062921e-05
-3.24640854902425e-06
-3.35795187273574e-05
9.61620886276755e-07
-3.49240837894767e-05
-1.04875173072235e-05
-1.80563573446971e-05
-9.38817480281967e-06
-2.29211929915606e-05
-3.47280756031898e-05
-4.08667269421919e-05
-2.7055958838336e-05
-2.33409131384592e-05
5.46934329675488e-06
-1.83468529143264e-05
-2.72072940566272e-05
-2.99791226500584e-05
-7.10312254141585e-06
-7.90150889462331e-06
-7.62919348078855e-06
-3.34182095031678e-05
5.20809767416162e-06
-4.12596183822797e-05
-4.86425846889397e-05
2.22446713488216e-05
-8.4926915680545e-06
-3.10505797396382e-05
-1.61859529989969e-05
-1.75114727079514e-05
-3.68792438983941e-05
-1.37240576692416e-05
1.45358111637739e-06
-3.24297893727695e-05
-9.92583690820596e-06
2.31310502520421e-06
-6.71197149959603e-05
-5.79332515367759e-05
-1.29846608936794e-06
6.42466578701838e-06
-1.11241248925515e-05
-3.73788381953328e-06
-1.00190471457532e-05
-2.4176241799782e-05
-2.00681415392929e-05
-1.88272960439001e-05
-6.50902762107918e-06
-4.04366231095165e-05
1.07520878221805e-06
-3.30177541663066e-05
-3.47220858814124e-05
-1.39196453336558e-05
-4.61893778663051e-06
-5.22470153185104e-05
-4.00468160225538e-06
1.84345734253423e-05
-1.40138425869263e-05
-2.132650370772e-05
-1.10883452934141e-06
-5.28533789000232e-05
-3.51136592448055e-05
-1.88116075735982e-05
-3.04800869434293e-05
-2.88166352898567e-05
6.97701845806782e-06
-2.93228879815388e-05
-6.78705808510513e-06
2.74178801915975e-06
-4.48328630975745e-06
-6.10300568778137e-06
-1.96692606341973e-05
-3.57283437646234e-05
-4.50373532210552e-05
-9.86354224877092e-06
-7.90733791096849e-06
-5.20315705968874e-05
-3.12597952345837e-05
-8.97428604494112e-06
-7.46161705080855e-06
-4.19619236938187e-05
2.82507040872185e-06
-4.0128054137945e-05
-3.77248858648329e-05
-2.62359245530799e-06
-1.97401045687562e-05
-4.1570995063715e-05
-4.4233032010434e-05
5.07769221394903e-06
-2.66289776138694e-05
-3.25338072562571e-05
-8.19887137584479e-06
-2.56434112730232e-05
-3.90408928379607e-05
-3.33993064217972e-05
-9.9249442066511e-06
-9.31802810782855e-06
-2.90471080105921e-05
-3.60590898388757e-05
-1.4105927665154e-05
-4.94995014527293e-05
-2.12809758290347e-05
-3.59061065459031e-05
-5.02811238470012e-05
-2.94454960808309e-05
3.76837295832797e-06
-1.09453496570101e-05
-2.633326169513e-05
-4.8511867472875e-05
-1.3664624488119e-06
2.06946163097486e-06
-1.07733078375677e-05
-1.22712678464398e-05
-2.65464638527943e-05
-1.74401485259067e-05
-4.23679680739058e-05
-3.28194878946246e-05
-4.24478232050373e-05
-3.22457245138879e-05
-3.88559018316051e-05
-2.39021770381682e-05
-3.3313477567913e-05
-1.80702558679723e-05
-2.22321841735735e-05
-1.70786815807019e-05
-2.10513699818548e-05
-1.46904141413287e-05
-2.79527600392704e-06
1.38965896543763e-05
-9.50841918960251e-06
-1.38852019791686e-05
-3.44775993094011e-05
-7.67353764548675e-06
-2.38831230337622e-05
-3.50957146215441e-05
-4.06223325596086e-05
-3.5198448932909e-05
-1.29385245864504e-05
-2.35345174383283e-06
-5.62710114164882e-06
-2.17108018217272e-05
-7.55748460850727e-06
-2.33243020455513e-05
-2.93638222025958e-05
-4.58731206261988e-06
-8.13327965343609e-06
-8.71342527227706e-06
-9.59791615199391e-06
-2.43667344193994e-05
-3.66203821792586e-05
-8.10613510430775e-06
-3.92321806054568e-05
-1.98692563306754e-05
-3.88000979828937e-05
-2.68550991383537e-05
-3.92160486313279e-05
-1.14775786913316e-05
-1.33727163839008e-05
-3.4385008256577e-05
3.62112773384658e-06
-1.88123716231709e-07
7.05544380543032e-07
-3.25993307693005e-05
-2.97124452921403e-05
-1.34309388646709e-05
-9.70212320313e-06
-1.84231960560235e-05
-1.02737026732377e-05
-3.12832502829623e-05
-4.48259544132998e-05
-3.91685992404843e-05
-7.99545324454753e-06
-3.25677842920125e-05
-3.97551064537622e-05
-1.87273601186168e-06
-2.65390603425976e-06
1.18521037377173e-06
-1.54535779845456e-06
1.87566367037923e-05
-4.06702673305789e-05
-2.0123285297965e-05
-2.5204082320105e-05
-3.6808374524443e-05
-3.64891720270975e-06
-3.22561345281675e-05
-1.21600945534528e-05
-3.72647650388853e-05
-4.38690871718072e-05
-2.45600884692805e-05
-2.02832243119624e-05
-4.58830906588672e-05
-3.8356193191619e-05
-8.78936185591239e-06
-4.22234990280472e-05
-9.61826412467064e-06
-3.45504128856268e-05
-1.31435261420515e-05
1.44262150883747e-05
7.1928356198877e-06
-4.26511437834688e-05
-3.83541714140982e-05
-1.61889317667884e-05
-1.24424873296217e-05
-3.03073445281785e-05
-2.48596264287536e-05
-9.56613618631474e-06
-2.41701118293233e-05
-3.13124661581237e-05
-3.65650435735488e-05
-3.03864173655473e-05
-1.57438801302648e-05
2.21701595799993e-05
-1.89472454162873e-05
-3.08452035116498e-05
-3.19364706699135e-05
-1.96049446704667e-05
-4.29089265093353e-05
-1.64558597051512e-05
-2.81727804060483e-05
-1.60874709116768e-05
-3.76222247776383e-05
-1.97155071979296e-05
-2.9536438766824e-05
-4.61598647205262e-05
-3.1577889313351e-05
-4.8684857345133e-05
-6.71601045295778e-05
-4.13815886114553e-05
-2.56061779350725e-05
-3.91935367004149e-05
-4.74251347920407e-05
-2.4211371171785e-05
-1.13806909876661e-05
-9.69329898641112e-06
-8.16919697348999e-06
-3.09564300804527e-05
-3.78032030794733e-05
-5.60829659543197e-06
-1.79893561612312e-05
-4.69466189520034e-05
-2.69858518032089e-05
-3.42764185094009e-05
-4.7403660841369e-05
-2.41505656134694e-05
-8.61611629552357e-06
-2.16843790536735e-05
1.86964950047357e-05
-2.98141189092352e-05
-4.00707727490998e-05
-2.31958226559507e-05
-2.66024716015601e-06
-1.58861843213513e-05
-1.3704062334148e-05
-9.65949137495366e-06
-1.18479590570987e-05
-2.40656911484288e-05
-4.01473912809102e-05
-8.72664449725972e-06
1.93678054851121e-06
-2.40780626979403e-05
-2.47025070827265e-05
-4.40119782895917e-05
-3.64864361861058e-05
-3.15111261295368e-05
-5.48091532695568e-05
-2.90143645314929e-05
-7.22414962124932e-06
-1.9421266169239e-05
-1.67763110992953e-05
-1.33978059421606e-05
-1.6269791585714e-05
-1.22041682056264e-05
-3.1915345348271e-05
-2.31871485203841e-05
1.40734218424232e-05
-3.16278598411712e-05
-5.92698386516677e-05
-1.71216056392258e-05
-3.86729139888019e-05
-3.11561060910239e-05
-1.75447688477594e-05
-2.66127860027152e-05
-3.23273522484617e-05
-1.54975890782401e-05
-3.15737542531279e-05
-1.2505101211965e-05
-2.94152601744865e-05
-4.70618289603871e-05
-2.36402095705857e-05
-1.84472317041637e-05
1.11376867109274e-05
-2.39817377707612e-05
-5.83978129066665e-05
-2.16877822628544e-05
-1.79987838761632e-05
-3.64880693714491e-05
-2.60208462289818e-05
-7.03253374066919e-05
-3.54683260954486e-05
-6.03837462434358e-05
-3.49843732449241e-05
-4.18838778639387e-05
5.09286717724296e-06
-6.60443998263505e-06
-1.19495347186193e-05
1.10622281290672e-06
-2.87340425173463e-05
-8.15154860353734e-06
-2.04071159664059e-05
-8.74566283761282e-06
-1.42080282996213e-05
-2.8570567309355e-05
-5.61553837705473e-05
-4.64489245112462e-05
-2.74445641477221e-05
-4.70252067576765e-05
-2.81880251219798e-05
2.87296731380739e-06
-1.30518952763226e-05
-2.96174561750943e-05
-1.41445136366072e-05
-2.36446486181724e-05
-2.41208139401379e-05
-2.04331487417866e-05
-2.83820610199581e-05
-2.20409292962191e-05
-3.24909097608087e-05
-3.02763968957933e-05
-2.75261833254396e-05
-2.93184584690683e-05
-3.78033189674187e-05
-6.16497941431461e-05
-4.32690640097762e-05
-3.88540607227332e-05
-2.74833034050312e-05
-4.41874576851284e-05
-2.14047507675478e-05
-3.31202190469436e-05
-1.56930285126244e-05
-1.26975227754975e-05
-3.61062935093905e-06
-4.10983958450796e-05
-2.58724150969989e-05
-3.11440142993635e-05
-4.75502419787344e-05
-9.27307209733557e-06
-9.6445048956795e-06
-3.73709715826518e-05
1.50281771156867e-06
-2.06278165881346e-05
-3.17377681737238e-05
-8.25047208148003e-06
-8.13464542154358e-08
-4.35738883322321e-05
-3.72643811224237e-05
-3.68928308083592e-05
-2.14396355568585e-05
1.49433569918072e-05
-2.72594922236668e-06
-6.29240433304732e-06
-3.48827849537318e-05
-1.49877193820673e-05
-2.4749219526233e-05
-2.91742100316842e-05
-5.13239558430472e-06
3.51077694694655e-06
-1.85412913840105e-05
-4.44382502907502e-06
-1.24478742662974e-05
-3.01185006924582e-05
-5.07535384975027e-05
-2.84582980177118e-05
-2.84039389195794e-05
-2.19045463441355e-05
-2.88589345254687e-05
-3.16236425118475e-05
-4.11216389317545e-05
-2.07626898318765e-05
-3.12544659029425e-05
-4.65472045832551e-05
-3.25421100295834e-05
-2.44185180562761e-05
-9.91178846384126e-06
-3.98600455763566e-05
4.86220694129789e-06
-1.12768911023841e-05
-1.49387209230707e-05
-2.24464860114867e-05
-1.69787235574235e-05
-3.3070858415335e-05
-2.72020908422264e-05
-1.23936968251914e-05
-3.05091734731478e-05
-2.15139248016861e-05
-4.21870962377561e-05
-2.81998880788638e-05
-5.17846427101743e-05
-5.54389560916321e-05
-3.70568249453889e-05
-2.17194022738287e-05
-8.88412751172214e-06
-4.77919228292782e-05
-8.94921574244651e-06
-1.69613694699411e-05
-3.26153648096358e-05
-3.62431834726446e-05
2.61357213552799e-06
-3.34798053038328e-05
-1.37520505311198e-05
-3.54105503028381e-05
-5.01482165446575e-05
-2.33833556778212e-05
-7.20301717154888e-05
-4.01180761703733e-05
-2.95897403272082e-05
-1.72092176944388e-05
-3.20331922976528e-05
-2.27461748715505e-05
-1.66807034776402e-05
-3.92705087717688e-05
-7.44854703727433e-06
-3.50210651838094e-05
-1.81388948205881e-05
-2.96044574823531e-05
-4.62497080116763e-05
-1.57186376495203e-06
-4.21222660784768e-05
1.89465174793125e-06
-2.47751145642293e-05
-1.40555528722948e-05
-3.56613706623775e-05
-4.50882541118472e-05
-2.98922737797345e-05
-4.74030454520444e-05
3.01701243436544e-05
5.2374615558111e-06
-4.3176017486441e-06
-2.96238485819986e-05
-2.1884522632759e-05
-2.62783865426366e-05
-2.72823420495117e-06
1.62372127661155e-05
-2.29593690669855e-05
-2.79676709203785e-05
-1.89504913408204e-05
-2.90924339234503e-05
-1.52319048329342e-05
-4.75623416932054e-05
-5.43573521687227e-05
-4.9487520920117e-05
-5.38364908896978e-05
-3.55787459284539e-05
-4.69022042758773e-05
-4.8299223722875e-05
-5.20602178709189e-05
-1.43361306846589e-05
-1.17570384121699e-05
-7.33099161213808e-05
-3.88314066304021e-05
3.60714444469643e-06
-1.0828243810064e-05
-2.37062094953073e-05
-5.2085795244576e-06
-6.43523984722106e-06
-1.57314495547573e-05
-1.39777987938896e-05
-2.63268824451805e-05
-2.56787500810449e-05
-3.28665403494345e-05
-1.51129619287324e-05
-2.3850491674475e-05
-5.34685378742049e-05
-2.94321522017237e-05
-4.2742034387978e-05
-3.20010052351538e-05
-5.09081378642801e-05
-4.41796596016023e-05
-2.13110306814387e-05
-4.24923389741774e-05
-4.2559347981065e-05
-2.22580851555371e-05
-3.93638592349637e-06
-3.64517523196458e-06
-8.96688131634539e-06
-3.1922262514042e-05
-2.45641942574872e-05
-3.62526708337015e-05
-2.3648641632854e-05
-5.8380574541657e-05
-5.41057578479095e-05
-2.44943453994007e-05
-2.78619755388013e-05
-1.29271080910425e-06
-6.98619639008004e-06
-3.42856034323271e-05
-1.77014142580075e-05
-2.27186041451653e-05
1.80928928417188e-06
-2.89605351627344e-05
-1.21822216214298e-05
-2.08923137104479e-05
-4.04883572501302e-05
-2.54863583828105e-05
-1.88467638720611e-05
-4.11656357236296e-05
-2.68788661188992e-05
-2.19520969969598e-05
-3.46835693832472e-05
-3.22102631441746e-05
-3.6567075505878e-05
-2.1802785151974e-05
-1.87552208298319e-05
-8.04447158710844e-06
-2.57389867159485e-05
-1.59686252019202e-05
-1.79959521924545e-06
-2.05116027281262e-05
2.2109016750503e-05
-1.78572141600471e-05
2.61013109561996e-05
-2.45583386281105e-05
-1.05587921504714e-05
-3.15262232057175e-05
-3.4115274110004e-05
-6.30833349047882e-06
-2.80963576900574e-05
-1.97987311804669e-05
-2.40118918752354e-05
-3.50607637755155e-05
-2.96698736458322e-06
-4.91502822964117e-05
-1.42197526030418e-05
-2.64866467512077e-05
-2.67092186083201e-05
-2.5054582588792e-05
-1.65873406851031e-05
-1.07297529974688e-07
-4.60331765936347e-05
-5.71490773963899e-05
-2.33625379231656e-05
-9.32107695461065e-06
-4.55974304781958e-05
-3.54142750870817e-05
-2.99586207909016e-05
-3.50490573897193e-05
-2.26575275506639e-05
-3.72341468248179e-05
-2.20720332459343e-05
4.16726565104563e-06
-4.16323388688268e-05
-2.58818380922813e-05
-3.55961426944299e-05
-3.53279101096263e-05
-3.3173749293752e-05
4.68700120037025e-06
-3.09195169222757e-05
-4.06165798722937e-05
-1.12481126226416e-06
-4.24957493119521e-05
-4.55577366587185e-05
-3.01004520160304e-05
-5.45250051053748e-05
-2.6782319679407e-05
-1.82905156257358e-05
-4.84765476045348e-05
-3.16114988701203e-05
-2.99025483929533e-05
-2.50464883123591e-05
-2.66524641663774e-05
-6.75146690964303e-06
-1.39025582668291e-05
-2.12297652110595e-05
-1.97647834624896e-05
-2.4488208306046e-05
-4.44954568343151e-05
-1.56732244716683e-05
-8.48912414141635e-06
-2.54181956466655e-05
-1.56709621915064e-05
-4.26745830107651e-05
1.86711740739292e-06
-2.85633904462404e-05
-3.95915147165832e-05
-2.49062321828632e-06
-4.26143435099071e-05
-2.56696590269123e-05
-5.02814292048196e-06
-2.48848186435518e-05
-1.87081918596964e-05
3.31319934253656e-07
-2.99894569928349e-06
-1.67174641460197e-05
-2.97090138916461e-05
-2.69043514081178e-05
-5.26605492946793e-05
3.57770132584876e-06
-9.49177654588564e-06
-4.50329035509909e-05
-1.11697585804936e-05
-7.07059546978613e-06
-1.62267782454592e-05
-4.86310720620889e-06
-6.95167087298004e-06
-5.60231160843677e-05
-2.49409744485768e-05
1.02935342523281e-05
2.72683556791754e-06
-1.48555652666289e-05
1.74762833104472e-05
-2.63810889046877e-05
-4.52915925752126e-05
-2.19110528621966e-05
-2.4219586249993e-05
-1.16124600859209e-05
1.45618514004078e-06
-1.56567824413827e-05
-1.29825402053423e-05
-4.82291997187792e-05
-4.58816460490107e-05
-1.60210955340464e-05
-2.15412364466145e-07
-2.88522445725426e-05
-3.71548260330588e-05
-3.20425281766399e-05
-2.90642542235078e-05
3.44982561279111e-06
-2.94040722679716e-05
-4.52813196321688e-05
-3.82502288313014e-05
-8.24223589860379e-06
-3.55991659888372e-05
-6.83615233323155e-06
-1.42125088396754e-05
-2.95169755231896e-05
-2.26157667878998e-05
-1.50648146823092e-06
-1.95809332137822e-05
-2.82792621862102e-05
-2.36193213178335e-05
-2.44379662084322e-05
-4.72337765373691e-05
-2.70841436957289e-05
-3.18080452131391e-05
-3.5442268173941e-05
-1.10750173229763e-05
-2.34801835387109e-05
-4.56396997010137e-05
-2.57651568768296e-05
-5.58928804144722e-05
-4.0578601559503e-05
-2.95130009639447e-05
-1.85784092988005e-05
-3.15753484909745e-05
-1.94429459712663e-05
-4.09523080554342e-05
-3.65479290949206e-05
-3.48539128212348e-05
-2.28029408921717e-06
-3.81207858531196e-05
-4.06609279178543e-05
-2.8759812862533e-06
-2.75568202237705e-05
-1.7766893371521e-05
1.0407772496832e-05
-1.79322178536138e-05
-6.08981290387914e-05
-1.57171564848582e-05
-1.43633094583772e-05
-1.3213660820828e-05
-3.59211674403379e-05
1.87593357750046e-07
-1.4008638372885e-05
-4.6953722492563e-05
-6.93382079498848e-06
1.16557471505462e-05
-4.25560556285426e-05
4.2123798069621e-06
-3.53192156406731e-05
-1.89895510607567e-05
-6.35249312664843e-06
-2.45605225800452e-05
-4.76205734633486e-05
-2.3084588545088e-05
-2.3593868080241e-05
-2.71825238221846e-05
-2.47190176732157e-05
-2.71817977054568e-05
-2.8354924626457e-05
-3.11207094380844e-05
1.05513089242353e-05
-1.85219944505875e-05
-1.34424206364744e-05
-4.45468703747977e-05
-3.79145170985122e-05
1.05222140705404e-05
5.17898899444875e-06
-3.27865430734141e-06
-2.77317699429022e-05
-2.30690691683887e-05
-3.57671736452938e-05
-1.78485251230332e-05
-3.81141803543434e-05
-1.53109908058454e-05
-1.79820475862395e-05
-1.04364229580129e-05
1.94730647144465e-05
-3.67165014188521e-05
-6.17486750347892e-05
-2.52291230028865e-05
-2.74471359462538e-05
-3.44243248040937e-05
-1.78245752363658e-05
-1.75079437422617e-05
-1.53098604411934e-05
-4.17529749508365e-05
-2.4281043024863e-05
6.44903144062789e-06
-4.44763500955246e-05
-1.24526100666744e-05
-3.02000145896432e-05
-1.42944497591964e-05
-2.64349358849107e-05
-2.05837768512646e-09
-3.61518389220216e-05
-2.80476603988647e-05
4.39626649891985e-06
-1.32988014576849e-05
-1.81979438087754e-05
-4.13514923595573e-05
-2.09360858320724e-05
-3.36657424432409e-05
-5.81104897903577e-06
-5.25466887353427e-05
-5.02878093192239e-05
-3.73897739321357e-05
-2.0335779144828e-05
-3.4398864008106e-05
-3.15918392196868e-05
-1.1702735442142e-05
-7.99577065070029e-05
-1.69367516036429e-05
-3.85608943946611e-06
-3.9780185503136e-05
-2.12323441044273e-05
-3.65023902396243e-06
-1.46422834941635e-05
-1.31849262055801e-05
-1.81752730203327e-05
-2.33643280990702e-05
1.41083334171129e-05
-1.22589177632767e-05
-1.0498871533812e-05
-7.96318540794357e-06
-4.46734811494918e-05
-4.37729597264012e-05
-5.57129048985262e-05
-4.31986550546239e-05
-4.52470878955253e-06
-3.13484302568519e-05
-1.41400227764879e-05
6.35965865534188e-06
-1.44083193306408e-05
-3.51783578930502e-05
-2.64226843101682e-05
-2.51672443689878e-05
-2.23993321880475e-05
-1.33339517607984e-05
-1.93736219314987e-06
-9.18952751322235e-06
-1.78118190196241e-05
-4.03189928238547e-05
-1.08525332561778e-05
-3.70441818257811e-05
-3.85784325661866e-05
-4.01475979131252e-05
-5.59892923969088e-05
-9.55677827803074e-06
-5.07262933681547e-05
-3.24376669574172e-05
2.38203890266083e-06
-3.547343182777e-05
8.71748755790641e-07
-1.69105218788801e-06
-4.90264993706147e-05
-2.60262981014823e-05
1.12315183015226e-06
-2.04524237030873e-05
-3.86363971407345e-05
-4.14081499791888e-06
-4.22507521295525e-05
-2.78374345366469e-05
-3.49196483678934e-05
-5.01042301487557e-05
-3.86558355957855e-05
-7.52205995888907e-06
-1.77422984899014e-05
-1.04150727400368e-06
-1.31199915654905e-05
-1.76500951290287e-05
-6.39105744690131e-06
-1.39564339053812e-05
-4.03817135820731e-05
-4.85410599857917e-05
-3.48882209639253e-05
-4.49335244789863e-05
-3.38921614445127e-05
-2.22358419930301e-05
-2.69800801262988e-05
-3.92405930606018e-06
-4.91196269460949e-05
-6.38048264334271e-05
-3.96751547749033e-05
-2.92295719348391e-05
-1.53276500148039e-05
-1.30772985130319e-05
-2.09961101550821e-05
-3.10108030166563e-05
-3.54163856796434e-05
-2.85804932445084e-05
-3.9104307289353e-05
-3.35427336061457e-05
-2.91797852160844e-05
-4.83983675248806e-05
-3.81605925941909e-05
-3.66292777284167e-05
-1.77275892855349e-05
-1.91104818372578e-05
-1.97132954809482e-05
-1.01809263008687e-05
-2.2960947040183e-05
-2.23564276040649e-05
-3.27140430057138e-05
-2.97576749306183e-05
-1.46044919084793e-05
-2.06620109094747e-05
-3.18445780431877e-05
-3.28944660683449e-05
2.99374568749188e-05
-9.17493613849436e-07
-2.94987917097755e-05
-3.2291833404214e-05
1.5335662717114e-05
-3.0964558111481e-05
1.36830932451078e-05
-2.94538973867038e-06
-1.88606435766957e-05
-1.82666011047797e-05
6.32061426077889e-06
1.44253666876658e-06
-2.64992970305672e-05
-2.61726175814975e-06
-1.03258779352614e-05
-4.61352859362773e-05
-1.19263415215031e-05
-4.23376245241266e-05
-5.05954560996225e-05
-4.87463323838223e-05
-4.47785970351387e-05
-6.29964877440263e-06
-1.01621485447979e-05
-3.25616948014065e-05
-1.66031815508696e-05
-1.5750753365576e-05
-1.17522286195458e-05
4.05061837907089e-06
-5.79929562530968e-06
-6.63830233223682e-06
-2.29861626413514e-05
3.35921294828187e-06
-2.25222134518291e-05
-4.18142550467041e-05
-3.14677044423337e-05
-4.57570139334447e-05
-2.79089664643673e-05
-3.96855920423856e-05
-3.16201621343897e-05
-3.42987343070385e-05
-1.56732128815123e-06
-3.78094730009975e-05
-2.9829525322005e-05
-3.83206898518004e-06
-2.64486539468257e-05
1.46802927301982e-05
1.23618433900256e-05
1.07483071295167e-05
-1.88755392979369e-05
-2.90800585565154e-05
3.35440554926025e-06
-3.16419959742172e-05
-3.41287658224195e-05
-1.83048455856291e-05
-4.41057488558158e-05
-2.86155884892197e-05
-7.12538290615584e-05
-6.64499371598382e-05
-4.94428409070699e-05
-3.66189049290514e-05
-4.30003527897788e-05
-3.17500533945487e-05
2.58178740214828e-05
-4.02399825589994e-05
-6.40392349323138e-06
2.62738781778568e-06
-2.71136932196921e-05
-2.41207854017141e-05
1.37209132158603e-05
-2.91798929354225e-05
6.61518661338628e-06
-3.44573993363007e-06
3.85935447457693e-06
-2.53514127562885e-05
-2.66783291749689e-05
-3.69073470029836e-05
-3.2691357158575e-05
-4.7673125008688e-05
-2.13000373962359e-05
-2.806035883594e-05
-4.0100063268798e-05
-5.86660086433075e-06
-1.17365830633184e-06
-3.7630248461109e-05
-5.90708146591651e-06
-1.88967886930294e-05
8.73018724844675e-06
5.64499909847498e-06
-1.18628697658656e-05
-1.19595663753801e-05
-7.03410175543906e-06
-5.71718630861738e-06
-1.91934722262128e-05
-1.78845761849955e-05
-1.9660785481399e-05
-4.94009767440769e-05
-2.78202060009634e-05
-4.36668773258065e-06
-2.61452906761062e-05
-3.98737698653558e-05
-3.28104532811171e-05
-4.03266298795652e-05
-3.24510141442541e-05
7.85767063748876e-06
-2.33006516762751e-05
-5.82781606531669e-07
-8.94171468285981e-06
5.62202145272418e-06
-1.57284801350744e-05
-5.42248959137584e-06
-3.34024998885967e-05
-3.20707605650435e-05
-6.6391475781527e-05
-3.75123687057901e-05
-2.99829423304984e-05
-2.68903231242254e-05
-3.27301787905152e-05
-1.29286761639042e-05
-4.62892781817105e-05
-1.58727407284253e-05
-5.83862453625874e-06
-1.16687469513227e-05
-4.82140071318131e-05
-4.31886379791881e-05
-4.02169110992287e-05
-4.32488459718638e-05
-1.55943054816552e-06
-4.15735581595336e-05
-6.02433522536333e-06
-3.94696147239039e-05
-1.42662497812786e-05
-3.96863099808447e-05
-4.06948748440025e-05
-8.50364501487394e-06
-4.77431877481345e-05
-5.40642650476649e-05
-2.99287703240481e-05
-5.24849889680026e-05
-2.46046963956926e-05
-4.45851335829115e-05
-3.52245114277802e-05
-2.90824613657728e-05
-3.84647061608712e-05
-3.90414892559124e-05
-3.4757350455841e-05
-1.76832850607646e-05
-2.25930234268625e-07
-1.82108939653527e-05
2.43794244095523e-05
-5.93200483969242e-08
-2.45621202224525e-05
-1.42698354555569e-05
-3.84666736641566e-05
-2.10162091361933e-05
-1.52840608970989e-05
-2.00307952375264e-05
-2.74397456997526e-05
-4.6341468791921e-05
-2.62070443724484e-05
-4.29295987626622e-06
-4.85930381322723e-05
-3.59290548277437e-06
-4.42503890052228e-05
-1.00862530521189e-05
-4.46466015549231e-05
-2.79996353763453e-05
1.37621076287946e-05
-5.33338108331049e-05
-8.60600150488161e-06
7.17073914494859e-06
-5.96766713606892e-05
-3.31604550749934e-05
-3.38715566777261e-05
-2.53910487963693e-05
-4.75892871863425e-05
-3.04205543697504e-05
-3.61643204054812e-05
-4.21382086272055e-05
-2.41037009052748e-05
-4.74215366398969e-05
-3.78471956533325e-05
-3.86643473858779e-06
-4.92436437950746e-06
1.82893557556854e-05
-7.69813757130982e-06
-2.52743405743253e-05
-1.56868563898935e-05
-1.82064660467386e-05
7.66562173681655e-06
-4.42400323011155e-05
-1.90125460624608e-05
-2.09022638458791e-05
-1.765427170522e-05
-8.8033815481694e-06
-4.02712881622681e-05
-4.45325789951236e-05
-4.52438874157125e-05
-5.10031435845509e-05
-2.13367644907634e-05
-1.87682780764409e-05
-3.45089230647688e-05
-1.55493006136784e-05
-2.02041513018963e-05
-3.48402836073517e-05
6.63081576163817e-06
-2.22678851237617e-05
-3.26691094713844e-05
8.8646565373069e-06
1.40644368781192e-06
-2.82267412047876e-05
-3.95792155171986e-05
-2.71393653599991e-05
3.63701444868317e-06
-2.02155597077292e-05
-4.74423920628952e-05
-3.84701465104106e-05
-1.34599484486352e-05
-3.79436054371589e-05
-2.93999575102104e-05
-1.74898254718143e-05
-3.48156554646919e-05
-1.56639315972536e-05
-1.877995512083e-05
-4.11355460895377e-05
2.46349723230664e-05
-2.29179078951676e-05
-1.9668222908958e-05
-6.49286713680067e-05
-1.95079434285052e-05
-1.69810496132642e-05
-1.52866278870459e-05
-7.85737724021871e-06
-9.81944823536568e-06
-2.46923488712295e-05
-1.83576873298629e-05
-1.02132995370412e-05
-2.08602627355602e-05
-3.60256565365299e-05
-3.06904319706023e-05
-1.18800791063805e-05
-2.45073923337411e-06
-1.28659382793478e-05
-2.67923910366561e-05
1.73151975634268e-05
-1.53630395780569e-05
-3.25313293765552e-07
2.24608725828821e-06
8.93504132112589e-06
-7.49978406754782e-06
-5.56085703813046e-05
-1.88463698085412e-05
-2.77351425701828e-05
9.02336812776844e-06
-1.33762444858528e-05
-2.41065839358657e-05
-7.59453987834914e-06
-3.20740147745691e-05
-3.09195283971251e-05
-2.33820857695689e-05
-1.32962508236487e-05
-2.60895664252808e-05
-5.99916527407628e-05
1.43030457946192e-06
-4.07565238583659e-05
-2.46551758576832e-05
-2.9905989665787e-05
1.42972674802974e-06
-1.35431819024057e-05
-2.71835499695799e-05
-1.62306087748625e-05
-6.45400461533541e-07
-2.59987794592926e-05
-2.05104517574658e-05
-1.50002696221636e-05
-9.82680348111032e-06
-2.10229157708602e-05
-5.70134022213204e-06
-2.23486813146699e-05
-1.2843863784447e-05
-4.77897438910243e-05
-7.47210237021674e-06
-5.0909448812316e-05
-3.29984280644044e-05
-3.43863571998002e-05
-1.60970527362607e-05
-4.91997725883033e-05
-4.44440168460635e-05
-1.94781369369267e-05
1.20761214960658e-05
-4.36839108306027e-05
-4.86547442128584e-05
-3.18765728692604e-06
8.70671270167401e-06
1.26524310219377e-06
-3.87194655560521e-05
2.6273027577292e-05
-1.55286415354216e-05
-2.2637368460008e-05
-6.44600974114359e-06
-3.4206202596373e-05
-2.7555103240311e-05
-4.65610444041676e-05
-2.47374638357789e-05
-3.41462980292441e-05
-3.15742408039566e-05
-4.59301485437021e-05
-6.86026172229585e-06
-2.8803544004686e-05
-1.60222018725266e-05
-3.94403006801546e-05
-3.24322423539239e-06
-4.50984019008204e-06
-3.06385535374315e-05
-3.24235199045708e-05
-1.87891055396339e-05
-1.13054596704771e-05
-3.18713002178442e-05
-2.91662066390996e-05
-4.64623481619866e-05
-1.17853624985134e-05
-2.19374085636021e-05
-5.1707032215362e-05
-2.82967877659206e-05
2.60721740061515e-06
-6.28658134835113e-05
-3.81614959942673e-05
-1.64246721052316e-05
-3.9095477988396e-05
3.64662042054284e-06
-2.19725468484324e-05
-3.90736021428108e-06
-3.02655048276032e-05
-1.89828253289687e-05
3.22466303588268e-06
7.66370158195769e-06
5.42079540374705e-06
-4.4292371881888e-06
-1.32828541067514e-05
-1.34635771370033e-05
-3.665787283802e-05
-5.12286690249082e-05
-5.51151856985465e-05
-3.75274461790579e-05
-3.60091642269904e-05
-4.44031732224642e-05
-6.43258320671648e-05
-3.75705112314438e-05
-4.78486122142614e-05
3.14558889533694e-06
-3.73636999914483e-05
-3.43703622662205e-05
-3.98599084340506e-05
-3.23235254099436e-05
9.73319366999281e-06
-3.16912379083938e-05
-1.52524481250618e-05
-2.12685723523346e-05
-6.22278825715207e-05
-1.04730918397603e-05
-1.48671840049411e-05
-2.32913352975383e-05
-1.4605953574407e-05
-9.21153295241037e-06
-7.04229409532101e-05
-4.55238836584527e-05
-4.29225913608668e-05
-5.25294231607597e-05
-3.70300463938217e-05
-2.53646441296826e-05
-4.02719703899e-05
-1.32643557244304e-05
-2.91865581422192e-06
4.5811885215387e-06
-1.3337187911031e-05
-5.07777604822144e-05
2.7744334527009e-07
-2.07626298812028e-05
-5.13304113772989e-06
5.4757695790881e-06
-3.0084330211189e-05
-3.62466229296295e-05
-1.95277890108911e-05
-5.81794773691964e-05
-2.90540406655656e-05
-3.53995340944648e-05
-3.46927874907159e-05
-2.55807841094661e-05
-3.22812240070407e-05
-1.61353721582962e-05
-1.26150506126755e-05
-3.61069877305688e-05
1.31274263752145e-05
-2.36638017317901e-05
-1.3974287480161e-05
2.6307357776185e-06
-6.79599653683068e-06
3.87179287407678e-06
-3.21388235244974e-05
-1.44925266932791e-05
2.49593856485291e-06
-3.35982549435421e-05
-3.85318931068012e-05
-2.31196482183252e-05
-2.04137855825052e-05
-3.05930654329279e-05
-9.6309946255949e-07
-3.02022060038527e-05
-2.83011068861984e-05
-1.35672216021208e-05
2.92466167619912e-06
-1.83181128903846e-05
-9.49241842845994e-06
5.96751767751878e-06
-1.03843464015689e-06
5.93958817689673e-06
-2.26886570270513e-05
-1.12375369554931e-05
-3.43497613069511e-05
-4.60270657695023e-05
-5.45616019992078e-05
-4.10388739276194e-05
-3.48518738843473e-05
-3.84394974627881e-05
-4.06111698291768e-05
-1.79302980494228e-05
-4.81825191948159e-05
-3.75188801025063e-05
-1.77703568616066e-05
-2.44274206900521e-05
-2.81832681478141e-05
2.7190053403496e-05
3.2483541593128e-06
-2.48192899113632e-05
1.93308997902002e-05
-1.14160319534955e-05
-5.73691445530338e-06
-3.5232307046789e-05
-1.86296977020292e-05
-2.14626060228316e-05
-3.66040148260508e-05
-1.78616449045163e-05
-4.26495079578087e-05
-4.35120985296606e-05
-4.83516015181744e-05
-3.10394791719169e-05
-4.23484038162136e-05
-3.14278330195851e-05
-3.02464995221391e-05
-3.98593460989243e-05
-2.34706469151236e-05
-1.7451516080195e-05
-6.21068579991711e-06
-5.18675635130609e-06
-9.89118504983174e-07
-1.2103604991337e-05
-1.49155794812695e-05
-1.86478169056506e-05
-2.50623584456183e-05
-2.38278219593456e-05
-1.81167708810787e-06
-6.76639558959924e-06
-4.10298054439534e-05
-3.81923063999089e-05
-5.75940914481768e-05
-3.55855296223554e-05
-1.65421449873875e-05
-3.00458734147413e-05
-2.69205282479953e-05
-1.04729328360648e-05
1.90744358407132e-05
-8.31511759783072e-07
2.68586339014138e-06
-1.55534217280275e-05
-2.36241992538907e-05
-7.12062604993793e-06
-5.91431516324821e-06
-3.11642965348294e-05
-5.43197920351073e-05
-2.32140998937827e-05
-2.2761856404184e-05
-5.36360170695395e-05
1.10882814520455e-07
-1.62656985199936e-05
-4.28266378782418e-05
-2.17185089797492e-05
-1.60623714679522e-05
-3.36443106471033e-05
-1.56127566211023e-05
-5.64506725036181e-06
-1.41444677986828e-05
-5.13179775930065e-05
-1.05582554171462e-06
-1.14084168460283e-05
-5.6496891913254e-06
9.92257639444605e-06
-3.47989402181278e-05
-4.92242637903499e-05
-2.58520660827919e-05
-5.87778850255931e-05
-6.67453665534876e-05
-4.10059311089058e-05
-1.8489109022796e-05
-2.18092468180342e-05
-4.64438816269188e-05
-7.07996064776864e-06
-3.35292734020682e-05
-5.22025757286124e-05
-1.78630918358587e-05
-2.99506289222764e-05
-3.60051439384546e-05
-9.96383514799386e-06
-1.87304030469127e-05
-4.6107818109037e-05
-3.17048506914004e-05
1.94640709420418e-05
-2.71754361152385e-05
-6.737416521157e-06
-9.59192077703739e-06
-4.29951253828063e-05
-3.59182396933018e-05
-3.8899099146361e-05
-1.17215867822731e-05
-4.51044455358747e-05
-6.67466062939071e-06
-2.82445899152271e-05
-2.15326921334685e-05
5.80614036682453e-06
-7.99634218342486e-06
-5.42086834377133e-05
-2.25289301891436e-05
1.91303261006509e-05
-6.45356071386343e-05
-2.8978877236343e-05
-1.69032231531984e-05
-8.01294581435106e-06
-6.83816275413592e-06
-1.36513321593203e-05
-3.28145722127772e-05
-2.30029726075031e-05
-3.78474114826592e-05
-2.59260118341715e-05
-3.77763593739488e-05
-6.07275002140105e-05
-2.58365052108628e-06
-4.81283865894091e-05
-3.82074561378093e-05
-2.97072388131121e-05
-1.27439612570957e-05
-1.74482716110393e-05
-2.06970762959097e-05
-8.68769890893216e-06
7.03140188008134e-07
-2.52174184367453e-05
-2.15434458336367e-05
-3.03108209161055e-05
-2.26795669274776e-05
-1.10318865012082e-05
-3.83332282191594e-05
-5.96097079208564e-05
-9.81802753179345e-06
-2.9964004593981e-05
-3.34534719921306e-05
-2.34677179349957e-05
-2.34996383175379e-05
-2.47536669559099e-05
-2.72161806317375e-05
-1.27714577480198e-05
-7.91223586016156e-06
-2.69429276389318e-05
-1.8051575431089e-05
-1.99228169914913e-05
-2.4476583836629e-05
1.28816261709563e-05
7.2150856886073e-06
-3.35434956835052e-05
-9.73951091073638e-06
-1.74082901333378e-05
-2.47708950927842e-06
-3.49380778660149e-05
-5.04052682085368e-05
-2.81269330091441e-05
-3.88106745734908e-05
-2.2858938051232e-05
-1.48894112360838e-05
-3.62917399487802e-05
-2.80308483730414e-05
-4.02053371243166e-05
-1.40350824951683e-05
-4.80912312766205e-05
-1.25760847332448e-05
-3.86673934113706e-05
-6.65872637997588e-06
-1.63621959069034e-05
-3.48550073662938e-05
-3.14540143895223e-05
-3.23935492000613e-05
-5.08912791438956e-05
-2.30718341623501e-05
-2.08363335264091e-05
-2.26733643024136e-05
-6.01530797080118e-05
-3.43450059222723e-05
-6.11759188091264e-05
-1.14496220941052e-05
-2.34016779882186e-05
-4.61707983651795e-05
-3.48069522837236e-05
-3.00247729239763e-05
-3.09208271953236e-05
-4.94479754018572e-05
7.52594536250783e-06
1.83800696625478e-06
-7.35820035951316e-06
-2.37134860658108e-05
-1.38182394792555e-05
-2.25850623538952e-05
-2.45847902958308e-05
-1.04685088215678e-05
-1.36976267614652e-05
-4.3074518600141e-05
-2.87576639835399e-05
-4.98054758942302e-05
-4.59638428501139e-05
-2.22580775115225e-06
-1.49821619837675e-05
-4.04418976178245e-05
-1.32890044541224e-06
-2.30763133213836e-05
-3.3514834582693e-05
4.82924280645004e-06
-4.54690400157326e-05
-8.8702057662083e-06
-4.46461461751768e-05
-1.7923166408309e-05
-4.64218845041781e-05
-1.987974810555e-05
-2.33367762559925e-05
-2.63056428145295e-05
-4.00649643624824e-05
-5.9490110776892e-06
-4.54407280273758e-05
-3.88197561075578e-05
-3.29633229020741e-06
-7.91418110537683e-06
-3.16002296110535e-05
-1.15768079723765e-06
-7.69191086446984e-06
-5.11114626172167e-05
-3.67517063034149e-05
5.0126676648906e-07
-4.39047980409846e-05
-3.03893568405545e-05
-3.46369671231107e-05
-2.86639471537924e-05
-2.17176726417208e-05
3.46343976207297e-06
-6.5789626697897e-06
-2.31277351453775e-06
5.04465690128253e-06
-3.95359513316855e-05
-2.23749151254937e-05
-4.91657417692912e-06
-2.8453319917401e-05
-1.72219714749567e-05
-2.9567003033753e-05
-2.95989612213686e-06
-4.33300799870315e-05
-4.00578706938328e-05
-3.86706848191225e-05
-2.57163031095735e-05
-5.92210734489636e-05
-2.79389806918761e-05
-3.5785151663815e-05
-3.74907993526698e-05
-5.67951676355549e-05
-4.12269372112154e-05
-2.54619001649998e-05
1.79460692890787e-06
-2.78712165265616e-05
7.20994568066121e-06
-1.07480794013483e-05
6.40354969749997e-07
-3.95858489041136e-05
-2.42392775736504e-05
9.30810277255518e-06
-2.14097610542536e-05
-3.56301518260428e-05
-3.61860923792956e-05
-2.93724839059288e-05
-3.11287129437096e-05
-2.76346094304163e-05
-4.26764266022281e-05
-3.18787887101525e-05
-7.16979499199844e-06
-4.73559496744191e-06
-2.76607743714281e-05
-2.62762725933693e-05
-9.36376090390639e-06
-1.77634131502291e-05
-5.94324290784744e-05
-3.89438103784707e-05
-6.48962032402148e-06
-4.16501351898262e-05
-4.43029848548495e-05
-1.25942694940947e-05
-6.99959224378493e-05
-3.74646833295455e-05
-1.59456895273356e-05
-1.87965974587373e-05
-4.04320238418936e-05
-3.95895169216411e-05
-4.6358956763586e-05
-4.06544323412425e-05
-1.63980291102425e-05
-3.00422915464147e-05
-4.47345684930772e-05
-1.6320962495752e-05
-1.51699878349583e-05
-1.38556032390191e-05
-7.32868431975579e-06
1.00446410572156e-05
-4.14336164969945e-05
-2.67995408406851e-05
-2.61136030449833e-05
-1.55299773327109e-05
-6.21473530200465e-05
-1.27698375272713e-05
-2.51698532982187e-05
-5.05210056834937e-05
-5.47571807874515e-05
-4.10808265956995e-05
-3.10898825882316e-05
-1.87634928665751e-05
-9.87248366249139e-06
-2.20804098235147e-05
-1.43747914749373e-05
-2.07995473241096e-05
-2.31617379048381e-05
-1.98386716781348e-05
-1.15593749139483e-05
7.86965023566405e-06
-4.52744257469076e-05
-2.00158607745077e-05
-2.9247230293706e-05
-4.84626351877788e-05
-3.36529071902992e-05
-3.23197383790405e-05
-5.20979624905111e-05
-3.78359303176965e-05
-4.81902627383269e-05
-3.63722892316136e-05
-4.17246898983427e-05
1.58864320204925e-05
-1.71106995504459e-05
-1.62400920220024e-05
-5.90846867822567e-06
-4.61406995174175e-06
-1.11282185598124e-05
-2.23161775020279e-06
-2.89996220162882e-05
-3.99633623854836e-05
-1.08837321247244e-05
-4.47685302183818e-06
-3.70403104101316e-05
-5.68714575704869e-05
-6.00099404270779e-05
-8.34019451916521e-06
-7.36555922276992e-05
-2.35326927870958e-05
-3.25871633960389e-05
-7.06192893951055e-05
-2.80014002289594e-05
-1.16532750457935e-05
-9.45422485599239e-06
-3.62131596180215e-05
-1.33822455518311e-05
1.11239888860855e-05
-6.92814914997824e-06
-3.74917985028925e-05
-2.26410264460352e-05
-1.63887463911055e-05
-3.09978798621366e-05
-1.96598203120372e-05
-4.77163053930569e-05
-3.32824770341558e-05
9.8199749035069e-07
-4.756375969399e-05
-7.9338056853158e-05
-5.48472582543962e-05
-4.58073423689039e-05
-4.8204429560911e-05
-1.60683679677506e-05
-5.10088060813087e-05
-6.74374606768627e-06
-6.56799669677146e-06
-4.21820286325817e-05
-1.07510661266317e-05
-2.21221480117363e-06
-1.71589182900499e-05
-1.80719702825666e-05
-3.75800478567827e-06
-1.32351233261027e-05
-5.1090656804226e-05
-2.32290915350937e-05
-2.17892289503803e-05
-5.12259345964509e-05
-3.60259455122324e-05
-3.59907246356649e-05
-6.71594643569001e-05
-4.21311442834841e-05
1.02280848278967e-05
-2.21632594893136e-05
-1.38282412297127e-05
3.20119722824379e-05
-2.32515659525092e-05
-1.74020377600523e-05
1.54704913165117e-05
-1.09035466460485e-05
1.71110319169384e-05
1.19836391923623e-05
-2.07123249895329e-05
-4.62396696425928e-05
-2.0773711381051e-05
-2.14255960293543e-05
-8.37799137544701e-05
-3.86511248833895e-05
-3.65064433366554e-05
-4.90410815253004e-05
-4.82507776474428e-05
-3.194483788241e-05
-4.06897147079584e-05
-4.59528819294624e-05
1.61360627661992e-05
8.66277727740103e-07
-3.55733130748949e-05
1.04614928713174e-05
-5.04488958190515e-06
-2.3028177923937e-05
-5.92732308739646e-06
-3.17383788681112e-05
-3.12927897479871e-05
-2.89593229283859e-05
-2.14238145704096e-05
-4.64903834358168e-05
-6.68561574234194e-05
-5.63994681910464e-05
-6.28663811668998e-05
-5.78275339016185e-05
-8.38091291889125e-06
-1.40089894834204e-06
-4.417498555122e-05
-6.45027206151685e-06
-8.57373236739474e-06
-1.70718027792697e-05
-2.08841131531616e-05
7.51672534684056e-06
-3.51481356513083e-05
-2.70400652612602e-05
-1.6676198273638e-05
-3.59225826540075e-05
-7.25074148106581e-05
-3.28681619902398e-05
-4.28196738199596e-05
-4.07433394179395e-05
-5.68101168501914e-05
-2.51706542014536e-05
-5.45461109122833e-05
-6.23973736321993e-05
-5.74750017776691e-05
-3.12624591243164e-05
-2.03447187044119e-05
-7.97813772316093e-06
-2.09088520870166e-05
-2.60415840746411e-05
-1.98045258351224e-05
-1.46801604739225e-05
7.15576981545846e-06
-2.57432632096933e-05
-2.89066701679509e-05
-2.14142829335297e-05
-5.15359119665616e-05
-1.04168770756486e-05
-4.84017117923578e-05
-6.81201059350396e-05
-1.371951834889e-05
-5.46005275525441e-05
-2.16565995855357e-05
-3.24536542158337e-05
-1.77329591018304e-05
-2.90924054694652e-05
-1.5294112055644e-05
-1.25923482162042e-05
-4.69368124513394e-05
-3.26087914284103e-05
-1.69654511009018e-05
-3.45086430333741e-05
-2.51684341983558e-05
-1.97855430156391e-05
-4.41407683463673e-05
-3.49977870114972e-05
-3.01251056383613e-05
-4.1946987704022e-05
-2.57441886979169e-05
-5.84451241097315e-05
-2.3234080645491e-05
-2.52517985178252e-05
-4.10077742387537e-05
-2.5497464977527e-05
-4.65167733115249e-05
-4.78509058288359e-05
-1.73073566114457e-05
-2.67310499179475e-05
-2.01521143752651e-05
-3.69774363407475e-05
-3.20089436667019e-05
-4.00659357366664e-05
-4.99395035092995e-05
-2.87651778441392e-05
-3.6104607022177e-05
-4.97766391503262e-05
7.98305900856818e-06
-1.32446869360936e-05
-4.96113216536005e-05
-5.75973844106394e-06
-1.97277417715952e-05
-3.59462054275397e-05
-2.39790541254496e-05
-3.3587924929819e-05
-2.62525603385066e-05
-5.68521552891479e-05
-4.68662579734267e-05
-3.97334751068318e-05
-3.33303819414058e-05
-3.30371835794013e-05
-2.67540673453772e-05
-6.28893578717059e-05
-1.46875245500572e-05
-2.4509895918837e-05
-3.85846107927981e-05
-1.88192694108258e-05
-3.93699332076935e-05
-4.31200297434877e-05
-2.2214069496325e-05
-4.16592660638982e-06
-2.9448448233723e-06
-8.31590236525455e-06
-2.09707930415318e-05
3.06302529076348e-06
-3.3752809416211e-05
-3.64042688738144e-05
-3.68798000295571e-05
-6.89366368492004e-05
-3.35346575219819e-05
-2.13473513910336e-05
-3.5038449384154e-05
-4.82940045947916e-05
-1.09845996938977e-05
-6.44716480304784e-05
-2.86550399519661e-05
-1.32318083564528e-05
-7.7738113516203e-06
-1.13342923452499e-05
-8.99981909879568e-06
-4.8270437484491e-06
-9.56831431397841e-06
-9.7426334319913e-06
1.41226130608737e-05
-3.18269019025042e-05
-1.79375564571182e-06
-1.42938176670442e-05
-4.4033596706591e-05
-1.98777602489183e-05
-3.39650922460453e-05
-4.26166093277163e-05
-4.49361423568941e-05
-1.66291096269768e-05
-3.0558328131748e-05
-7.63805017228268e-06
-2.84609322517333e-05
-1.02269677662131e-05
-4.48072292626362e-06
-4.52114873757564e-06
-1.33191852418937e-05
-2.7281363688964e-05
1.42088751774844e-05
-4.00468419141306e-05
5.29770423614071e-06
6.07735456804603e-06
-2.79174104140396e-05
-5.08309413496027e-05
-3.78402793402843e-05
-5.1006369337039e-05
-3.83578249194925e-05
-4.23196433562842e-05
-1.40522866771671e-06
-3.48083190323582e-05
-5.91227347001878e-05
-6.60680958509442e-05
-3.86310412747912e-05
-1.11326098391804e-05
-1.48266881476986e-05
-1.61011145249765e-05
-3.35979212544613e-05
-9.4676536390849e-06
-1.08720530502957e-05
-1.07643023740014e-05
-1.74390685249809e-05
-3.59825101595185e-05
-3.83730633223905e-05
-5.0516502712352e-05
-4.00401188022258e-05
-5.05464943267913e-05
-4.71118170556131e-05
-4.38092083238462e-05
1.85140437030772e-05
-8.02356796378818e-05
-7.56656877086373e-05
-1.7281677864449e-05
-2.73982224777687e-05
-2.73343707596715e-06
-1.97741892595595e-05
-2.06967220393752e-05
-1.36187688428999e-05
3.97407596979638e-06
-3.6565366610665e-06
-3.07911183267468e-07
-4.33700637085311e-05
-1.2078782795358e-05
-2.02854243470613e-05
-4.27622216659883e-06
-5.27480534891813e-05
-1.70052072714666e-05
-5.10988907975878e-05
-1.52540594599425e-05
-7.87968763935823e-05
-1.05002815165592e-05
-6.30438545329763e-05
-2.35083098771625e-05
-9.94538191991281e-06
-3.93167258124873e-05
-2.47316272789375e-05
2.85071087947001e-05
-1.29199519571384e-05
1.11007910046619e-06
-7.11349777681288e-06
-3.24408432885433e-05
-4.42358061725524e-05
-2.25167365394679e-05
-2.01131582683939e-05
-3.15537090834147e-05
-1.63979607025872e-05
-8.93008046692656e-06
-7.01997135455125e-05
-5.40816826163461e-05
-1.81822610314161e-05
-4.18523208257387e-05
-2.63287229376337e-05
-2.14280172581032e-05
-1.71303737677816e-05
5.72802116300302e-06
-2.23091204760455e-05
-1.80414693882103e-05
-2.99609321223143e-05
-2.58294164473359e-06
-1.95916321987128e-05
-5.29526638799116e-05
-2.73706653082058e-05
1.65503310383533e-05
-4.35965447972718e-05
-6.56786129631595e-05
-3.31534581974061e-05
-5.29542072390057e-05
-5.40874566999037e-05
-7.01103431552911e-06
-5.00679672127503e-05
-2.63159702094422e-05
-3.22349134970624e-05
-5.28405403714574e-05
-1.83209665690974e-05
-3.83577854740326e-05
-1.29805172170573e-05
-1.6609886227998e-05
-2.56513649368948e-05
-1.58485660297455e-05
-4.3500331955467e-05
-5.5903613281885e-05
-5.28652744829782e-05
-4.98969922844299e-05
-2.550612648003e-05
1.66130465975659e-05
-3.96576320491391e-05
-7.7767532654748e-05
-2.14495993040723e-05
-4.54524544386364e-05
-1.54542004055465e-05
-3.05051138348458e-06
-3.44596254325198e-05
-3.5082666697415e-05
1.26950163536421e-05
-3.01362580099392e-05
-2.81287170450853e-05
-3.80236645446529e-05
-1.20254544139941e-05
-3.37329676379619e-05
-5.56653329023338e-05
-2.1804750196484e-05
-4.2086879253152e-05
-7.05288821070995e-05
-2.84018083381647e-05
-1.79851211622735e-05
-3.88098146978361e-05
9.65254207472642e-06
-1.82757784966533e-05
-1.44626702267824e-05
-1.71134879512697e-05
-2.08832743849784e-05
-5.50880171750032e-06
-5.21660138372231e-05
3.82528032580851e-06
-4.30504402265481e-05
-3.62950583155846e-05
-8.47198530895143e-06
-3.2506523057894e-05
-4.81432110653164e-05
-5.88033222392952e-05
-1.03575816471335e-05
-2.10788321476941e-05
-3.54486065329247e-05
-3.23956871533145e-05
-4.40088356872788e-06
-3.94261334496526e-05
-2.36143929447234e-06
-1.79891085304804e-05
-1.82664226969134e-05
-5.64219495098622e-06
-2.95237392507002e-05
-4.40073462280104e-05
-1.93986502226582e-06
-3.61155007777715e-05
-4.71011946000817e-05
-4.36456146065413e-05
-1.28540899797945e-05
-5.21257475953368e-05
-5.70309268626422e-05
-2.05126966117306e-05
-3.51520876330583e-05
-2.74178694078246e-05
-1.10300127868441e-05
-1.25185587317913e-05
-4.07721930459911e-05
-5.27957248903703e-05
-3.70326023760797e-05
-7.71555976965174e-06
-4.72726682038154e-05
-2.64810320533737e-05
-5.16966606771264e-05
-2.37231272150681e-05
-3.09938948660573e-05
-3.46189252446397e-05
-4.65021056800977e-05
-2.42402041859604e-05
-3.49270479223522e-05
-2.73627297314596e-05
-1.67670495263406e-05
-2.47148408588059e-05
-2.90478499861331e-05
-1.28756498517377e-05
-6.65643360527205e-06
-3.30594952945875e-05
-4.42457253027515e-07
-6.72867643148924e-06
-1.71009170162925e-05
-4.83493307020178e-05
-1.51007698629877e-05
-2.41414197191985e-05
-3.33044260513532e-05
-5.39585788452699e-05
-4.14401218276474e-05
-3.85357884856842e-05
-3.93868457463336e-05
-1.16086497934521e-05
-2.47105140300714e-05
-3.54168231376049e-05
-4.72725651252837e-05
-2.88566137418844e-05
-1.76963522700367e-05
-2.18522057586851e-05
-2.80366363743601e-05
-1.49121499232374e-05
7.18844325015441e-06
-3.11070186696514e-05
-3.55746169032955e-05
-8.13818337703069e-06
-2.02550621029894e-05
-1.1760796241596e-05
-1.96457856195455e-05
-3.10586241311415e-05
-4.71889106502338e-05
-2.70446723989157e-05
-1.73062614396023e-05
-3.69448337233902e-05
-3.14948495115651e-05
-3.00606209789495e-05
-2.29026323005909e-05
-2.69039795455833e-05
-2.54943293472905e-05
-1.91012877179147e-05
-1.22593181188679e-05
-3.78328781509113e-05
-3.07617655371913e-05
-1.21523900082076e-05
-3.33586576498166e-05
-2.1152716093327e-05
-7.14906820205537e-05
-4.72931569040172e-05
-5.58582145550444e-05
-4.84975848233025e-05
-3.05689329567084e-05
-2.03700823938955e-05
-5.62279337299254e-05
-3.91140165540564e-05
-3.56071036609975e-05
-2.76049309895719e-05
-2.65729614735434e-05
-2.58171035528516e-05
1.65005376717854e-05
-3.72157937264664e-05
1.85748225207504e-05
1.15669892909416e-05
-2.70071772643355e-05
1.51276824600125e-05
-2.16585631216988e-05
-2.91935718060267e-05
-3.78686193646694e-05
-3.29144280215694e-05
-2.31554912551721e-05
-2.10141999008956e-05
-2.71522580024633e-05
-4.3295159229509e-05
-5.63580882919033e-05
-4.59959064111302e-05
-4.24761599703379e-05
-3.15007748824993e-05
-1.14270062337138e-05
-8.61060858145055e-06
-4.60219199800827e-05
1.68639177836569e-05
-5.00312541794759e-05
-1.88500108448993e-05
-2.69485264941595e-05
-1.70646923978086e-05
-3.48253593810954e-05
-1.1637740421042e-05
-2.47966274030969e-05
-3.47194962479405e-05
-4.6482749157812e-05
-5.49700980224266e-05
-6.13314700741335e-05
-4.8584445590625e-05
-3.17319034786132e-05
-2.27564552366593e-05
-1.61068976008647e-05
8.13830243479592e-06
-2.38061903562068e-05
-3.3800308401111e-05
-2.23365646383875e-05
-2.96280071650765e-05
-1.00762845140073e-05
-4.6021631022734e-05
-3.04358830210321e-05
-1.31553708074959e-05
7.93464798036293e-08
-4.34084586879253e-05
-5.43731424726946e-05
-2.18623514711762e-05
-4.86706715211885e-05
2.1216759406522e-06
-2.63354974970182e-05
-5.32526998432825e-05
-2.68052463549427e-05
-1.68038608126408e-05
-2.09816936799911e-05
-2.30309490774327e-05
-1.0331489744112e-05
-4.70848284420029e-06
-3.26189114853388e-05
-1.87936346576509e-05
-2.92673411086316e-05
-3.4820275202145e-05
-1.92700652894178e-05
-4.42860010195776e-05
-2.93609073724004e-05
-1.62635794287337e-05
-2.85056489078343e-05
-6.8259667840203e-05
-4.08336600583658e-05
-3.67261030106893e-05
-4.27480147323255e-05
-6.20305273097809e-05
-3.78396999708707e-05
-1.28434935482053e-05
-1.89486865244886e-05
-3.46656286221785e-05
-1.65556863804549e-05
-2.358493617092e-05
-8.99255623527877e-07
7.78025952549628e-06
-2.00360940000108e-05
-3.56372772888619e-05
-4.06914434657372e-05
-1.67616678540338e-05
-4.53682059734204e-05
-5.40625493544515e-05
-4.54008837376565e-05
-4.25860451962641e-05
-3.58805221159953e-05
-5.02069271570754e-05
-4.89572305116958e-05
-2.76576896276073e-05
-3.71551404516435e-05
-4.00612918117713e-05
-1.02164078448853e-05
-1.47157615822633e-06
-1.29383207293448e-05
-3.12442285556254e-05
-1.2398546792432e-05
-5.71386428740363e-06
-2.25057040183656e-05
-8.80543571384693e-06
-3.98248812213324e-05
-3.09911437796358e-05
-1.78110049636362e-05
-4.34343948338245e-05
-4.16464967310161e-05
-3.59624973424956e-05
-3.54599635792378e-05
-6.91340288616401e-05
-4.44451648818339e-05
-2.63726755387336e-05
-3.25534777739246e-05
-4.83424307956847e-06
-6.45462842972938e-06
-1.2992859716677e-06
-6.82820008219929e-06
-2.52661350734747e-05
-4.96695639104309e-05
-1.62057250686247e-05
-2.80749140608044e-05
-2.0553706886431e-05
-6.30367102413581e-05
-1.70756984074059e-05
-4.084613651561e-05
-4.16851206449966e-05
-3.51786303250219e-05
-2.05686814933049e-05
-5.51131917592261e-05
-3.5783095346188e-05
-2.50791830790639e-05
-5.088317229744e-05
-3.41150222214202e-05
-9.44863677599414e-06
-4.19932865220692e-05
-4.28968272506214e-05
-3.56045525836903e-05
-1.8473486494686e-05
-2.83620418773925e-05
-1.67732287714695e-05
-1.50112437605909e-05
-1.19866640407111e-05
-1.28619081196525e-05
-2.25190516155222e-05
-3.94070401740395e-05
-2.9214719159128e-05
-4.56680708794347e-05
-5.70383710589366e-05
-4.15746985113944e-05
-4.39256219131834e-05
-4.60171434561557e-05
-1.45770684999167e-05
-2.23479286403761e-05
2.82145127505966e-06
-4.35960323817752e-05
-5.43625629643486e-05
-1.3103594136182e-05
-1.29471515864685e-05
1.65264581934625e-06
-1.36892864333182e-06
-5.18936595688033e-06
-5.28362844868819e-05
-2.20134019834958e-05
-1.1418183629496e-05
-1.55643841700221e-05
-3.28230590569177e-05
-7.12215160140907e-05
-4.81131318891971e-05
-3.99134263236278e-05
-3.22989609613013e-06
-2.47453835196524e-05
-5.18522889699337e-05
-1.21613690571937e-05
-2.6783464776916e-05
-1.91145372292011e-05
-1.81923322322296e-05
-3.31028854061242e-05
-1.26993201210145e-05
-3.31625661464904e-06
-5.29607529830137e-05
-3.34299133730818e-05
-2.55755507358247e-05
-3.24139821272019e-05
-4.86308148739658e-05
-4.35857289329892e-05
-2.21646555340192e-05
-5.7487473434416e-05
-2.72498531974704e-05
-4.56113888866675e-05
-4.94819879539079e-05
-2.0020195543686e-05
-3.95923215359984e-05
-4.79937957668464e-05
-3.48899626578401e-05
-7.79716309662337e-06
-1.23391245943361e-05
-3.67944495256127e-05
-1.69698686589025e-05
-2.96472058862943e-05
-2.62734928415835e-05
-2.15995441158259e-05
-2.79985218747362e-05
-5.15313395173536e-05
-3.45419746125605e-05
-4.55436827221982e-05
-2.77109079531668e-05
-5.37337458213145e-06
-3.47141694003566e-05
-3.63037076011296e-05
3.85939997643365e-06
9.38342929528773e-06
-4.58473181186604e-05
-2.57991728820566e-05
-1.85878850933701e-05
-1.82928948495848e-05
-1.07501029451552e-05
2.27008137063829e-05
-1.77196901847783e-05
-7.15118012511163e-05
-1.85089176287224e-05
-3.12222920082578e-05
-1.32320691044573e-05
-1.38533182623599e-05
-4.6532628561643e-05
-2.11438667312768e-05
-2.272263115694e-05
-2.80326629289553e-05
-2.81752837593555e-05
-2.9231719972237e-05
-2.29036757450168e-06
-3.39794938204788e-05
-2.83214930065776e-05
-2.61140572220498e-05
-1.78297843145741e-05
-2.34092124438538e-05
-3.33954816113291e-05
-2.39348848220857e-05
-3.32467758623539e-05
3.17551205583008e-06
-2.53162893483893e-05
-5.46030860859792e-05
-3.25575974148621e-05
-2.75489021252276e-05
-3.24380278559521e-05
-2.82350319527445e-05
6.37459239324857e-06
-2.79960929661e-05
-1.90800466260135e-05
5.58434663982114e-06
-3.65765680992395e-05
-1.74597290798877e-05
-3.68086096217173e-05
-1.39224392144004e-05
-3.24953885259752e-05
-3.47871299223651e-05
-4.79178045666286e-05
-5.14989969521215e-05
-3.69232983628236e-05
-2.91950629445225e-05
-4.34845270458158e-05
-3.66181989305203e-05
-4.60616868502723e-05
-9.08083376239737e-06
-3.73890116774616e-05
-4.37703876769685e-05
-2.09335627834539e-05
-2.49774221441457e-05
-3.69696511136376e-05
-5.72026347363907e-07
-3.23652533429616e-05
-3.25697414061503e-05
-5.4101841414816e-05
-5.44941883064878e-05
-4.27396500550732e-05
-3.57338264355848e-05
-2.62055823600839e-05
-6.15110803171707e-05
-3.41098980510542e-05
3.71502319661105e-06
-1.65134932820806e-05
-3.60338736956776e-05
-3.20791411688035e-05
-2.949629229235e-05
-1.72090942228421e-05
1.17738352082668e-05
-1.30702791256347e-05
-2.72041608482459e-05
-3.62342166928695e-05
-3.79109204306934e-05
-1.95182719441008e-05
-4.94795040668023e-05
-5.19190814152013e-05
-5.25450212586062e-05
-2.12046144208167e-05
-3.43188096716517e-05
-3.27512826877294e-05
1.09422538992631e-05
-1.95232851433574e-05
-3.2096474140425e-05
-1.45715284344402e-05
-2.08294964982356e-05
-2.26459429945758e-05
-1.2187519922509e-05
-2.30408362796574e-06
-2.09078230749404e-05
-1.08218892152549e-05
-4.53561397989907e-05
-2.07669937370599e-05
-2.75128162339652e-05
-5.59579817783559e-05
-2.56166659367341e-05
-6.50886358015794e-05
-3.31718781896594e-05
-1.60456885804359e-05
-3.19894876134185e-05
-1.32226656381117e-05
-1.60198475578812e-05
-6.25404492661814e-06
-1.22546939353599e-05
-2.07753198301346e-05
-1.88670284320266e-05
-3.54101461213318e-05
-2.07143616096851e-05
-5.70880966379966e-05
-4.16199646487455e-05
-4.30901292053989e-05
-2.73401856871118e-05
-4.99283261686781e-05
-2.48797021407136e-05
-1.57224025411061e-05
-4.30750817423077e-05
-2.48041661548713e-05
-1.66910870948774e-05
-3.19684094563023e-05
-1.5244744937404e-05
-5.48786479878207e-06
-4.60052378357888e-05
-4.90978262345477e-05
-1.83520900320208e-05
-3.9247337765866e-05
-5.85726953039982e-05
-3.83344180533602e-05
-3.05814184493737e-05
-3.27850896179502e-05
-2.79823854613035e-05
-1.93574183317211e-05
-6.81866750955055e-05
-1.28443091509834e-05
-9.56592410257491e-06
-4.09174682473239e-05
3.25613543257429e-06
-2.87408577336623e-05
-9.21301922113291e-06
-4.25776427448704e-05
-2.97733175638217e-05
-4.62626434448087e-05
-4.49465687603339e-05
-5.15215057809668e-05
-3.3944195303532e-05
-7.00804183797954e-05
-3.51604009808454e-05
-2.22082356689016e-05
-3.98039218443304e-05
-4.35587954687333e-05
-1.20633028750564e-05
-4.71747636620767e-05
-4.29729467407355e-05
-4.01102685517563e-05
-2.51285015233663e-05
-2.98905683979353e-05
-1.50828599759904e-05
-2.86449599804339e-05
-2.46524062605016e-05
-2.39337743138476e-05
-2.47938670541577e-05
-6.07466837234577e-05
-2.16691554730427e-05
-6.48961645428096e-06
-4.60102293386561e-05
-6.62863801244578e-06
-5.00685566762804e-05
-3.15721448746164e-05
-3.3529260692664e-05
-1.23635076249816e-05
-1.49907884721229e-05
-7.04420056192787e-06
-3.19897459019199e-05
-1.2036574152602e-05
-2.0006467731902e-05
-3.23026206390885e-06
1.00021208961494e-05
-5.24065400357638e-05
-3.81519621016866e-05
-1.86276378792782e-05
-4.0599138139191e-05
-3.56109784361351e-05
-2.67754990140326e-05
3.68356088462225e-06
-3.50502869910209e-05
-2.4391594819233e-05
-5.50413526653866e-05
-1.78836931818364e-05
-1.7190924176573e-05
-1.0375434014668e-05
-2.1221508126283e-05
-2.08957124267814e-05
-2.63435442548189e-05
-5.69942389565559e-05
-2.05829589980373e-05
-3.22381433095078e-05
-4.70574864455587e-05
-3.68444845270872e-05
-1.733602122784e-06
-3.26651819497069e-05
-2.9220788194226e-05
-2.12912162107268e-05
-1.42546496059141e-05
-1.76004904843726e-05
-5.15663662401454e-05
-5.63869551919348e-05
-3.79175982033166e-05
-1.04329538608276e-05
-4.32397323050069e-05
-1.38422639531004e-06
-8.32648453162217e-06
-3.82344926609167e-05
-5.96413685841098e-05
-2.25302108259474e-05
-5.66971742118467e-05
-4.79652522306933e-05
-1.92104118102335e-06
-1.17289806620396e-05
-4.04304143110668e-05
-3.61384661019601e-05
-9.98216799510004e-06
-1.64288887392059e-05
-2.117645088253e-05
-2.35105409318411e-05
-2.36148651552302e-06
-4.02635579583855e-05
-2.24353029991743e-05
-2.56328244356613e-05
-2.16184311640945e-05
-2.77659715605727e-05
-2.20294845740268e-05
-3.9340514351746e-05
-4.68300419119377e-05
-2.31808265536058e-05
-3.6113580436308e-05
-3.52006903078677e-05
2.30689790150766e-05
1.23152904634828e-05
-1.62881969000339e-05
-2.71241873695955e-06
-3.83529841719248e-05
-2.42669824369656e-05
-3.6444646449374e-05
-8.45541250616283e-06
-9.434206537341e-06
-3.52725687442336e-05
-4.47836434807277e-05
-5.35130647650412e-05
-2.96856510641861e-05
2.27992905028337e-06
-1.09877678958451e-05
-6.26751538471671e-05
6.05661370989273e-06
-4.29650412000975e-05
-2.70748538460616e-05
1.22344441758319e-05
-3.98568758219563e-05
-3.31337897488608e-05
-3.38252568074816e-05
-6.17191436462817e-07
-2.38638283501714e-05
-2.82222437297904e-05
-2.73982850336367e-05
-4.90634689979085e-05
-2.66766722643218e-05
-4.2130308771441e-05
-6.33716042263398e-05
-6.37435900251343e-05
-3.50021516854191e-05
-3.43761417287062e-05
-5.14795661731044e-05
-1.39404608771712e-05
-2.35676215704758e-05
-2.21675865572211e-05
-1.15970112808557e-05
-2.47752143996264e-05
-2.08256261644499e-05
-1.48088659225523e-05
-2.86127042577254e-05
-3.67278404256821e-06
-8.21530675398726e-06
-7.48547094531018e-06
-2.17793520796436e-05
-5.1496589854417e-05
-4.20994996885842e-05
-3.23850797031988e-05
-4.14223830818882e-05
-4.63092379020399e-05
-2.24689934111717e-05
-3.9875444037352e-05
-5.39907361680254e-05
-6.66443827919401e-06
-5.24446335736489e-05
-1.71379992481509e-05
-3.20874124979813e-05
-3.07057983058002e-05
-4.11956918177674e-05
-1.59905834381374e-05
-3.52604338182766e-05
-3.9582061622446e-05
-1.89425268424088e-05
1.87765872232288e-05
-3.11772696293943e-05
-3.54540659513734e-05
-2.61771877069248e-05
-7.43473154793144e-05
-7.53599039749446e-05
-1.93996150550052e-05
-4.21944056642065e-06
-3.7195929402797e-05
-3.48388132152451e-05
-2.95952702043178e-05
-2.14528653841869e-05
-1.94422933376382e-05
-4.51007449777598e-05
-3.04285979705477e-05
-8.71186946193663e-06
-4.88041857695098e-05
-8.64344813458158e-06
-3.312544603897e-05
-6.94712308554422e-05
-3.04297326033151e-05
-2.41474997294485e-05
-2.03459790554687e-05
-3.60269095015666e-05
-3.92362092535025e-05
-2.87957880240468e-05
-2.90917655644964e-05
-5.36370116900455e-05
-3.87771783090376e-06
-5.74314034098577e-06
-1.53320833396877e-05
-3.45359814572068e-05
-6.4409528946638e-06
-2.81194134305892e-05
-2.52988370558643e-05
-3.99102810452074e-05
1.20734073541582e-05
-4.22639503667369e-05
-3.3321002856287e-05
-5.42606204061444e-05
-2.92958975018543e-05
-5.28315421035157e-05
-2.23147065801393e-05
-2.65805294806559e-05
-4.00009219955234e-05
-3.01095985221183e-05
-4.41642882862801e-05
-3.03763210205862e-05
-2.03696534076098e-05
1.4674635270735e-05
1.06449442247596e-05
-9.00596259341896e-06
-1.81877742197013e-06
-1.07346348272703e-05
7.69535730597178e-08
-1.26969172309427e-05
-5.14120147227892e-05
-2.10705716000187e-05
-4.58134916827188e-05
-3.36483611225867e-05
-6.74927573272685e-05
-1.18422222966873e-05
-4.00136408615715e-05
-4.2179743993585e-05
-5.75484670027305e-05
-6.00629071619101e-05
-2.65290572797036e-05
-3.68877426062172e-06
-3.8414530320361e-06
3.58072032081704e-05
-2.05271579282888e-05
3.33746957422569e-07
9.03528326805982e-06
-4.31180614433705e-05
-1.03847858836339e-05
-1.82270474775285e-05
-5.48624571757546e-05
-5.09297264020358e-05
-5.20870353156459e-05
-7.58915719369577e-05
-4.34311452706055e-05
-5.22059932688014e-05
-2.85205899386529e-05
-1.62280506468631e-05
-6.80965790447689e-06
-4.13276388315108e-05
-2.41126922969548e-05
-1.27959895180828e-06
-1.35735725690468e-05
2.84347182508764e-06
2.24785899495833e-05
-3.36026129898159e-05
-4.20871606973427e-05
-1.57924876306202e-05
-4.53848774452636e-05
-4.84325030952232e-05
-3.59550468847908e-05
-4.28603714550376e-05
-7.28188494561742e-05
-6.6788185946313e-05
-3.96013955312265e-05
-6.80763879425973e-05
-4.55451806448595e-05
-1.4503116194489e-05
-2.83781241748042e-05
-2.4572534761661e-05
-1.27895931781684e-05
-2.84852902636436e-05
-2.02798612119428e-05
-2.12637988102462e-05
-3.8604923519408e-05
-1.91926749677292e-05
-4.83953267831325e-05
-1.64828954491737e-05
-1.18707747050201e-05
-3.45197203135815e-05
-3.40829931012107e-05
-4.34734902539903e-05
-6.67031743741779e-05
-2.98020930382439e-05
-1.63678675120089e-05
-5.23790671161134e-06
-1.30041089816928e-05
-2.74222602474558e-05
-4.08898699162587e-05
-1.10764394020365e-05
3.82455292920021e-05
-1.26238335905076e-05
-2.63520788143891e-05
-1.09403832761685e-05
-3.8220931063207e-05
-4.21415524464963e-05
2.77598296681553e-06
-3.27949972045369e-05
-3.85352402494994e-05
-3.63105536993224e-05
-2.90710007479767e-05
-1.90722845358738e-05
-3.85729830732678e-06
-2.13410537037235e-05
-3.47285362829011e-05
-1.52449004172441e-05
-2.42802977524347e-05
-3.03159860729582e-05
-2.6703665083198e-05
-1.34199971539251e-05
-7.39691206561936e-06
-1.94235491216485e-05
-3.60863341622681e-05
-4.75923469644144e-05
-4.24931601924274e-05
-2.32195581890456e-05
-5.98687842843712e-05
-4.02070059523539e-05
-4.20195651346531e-05
-3.46780841216304e-05
-4.23437998557856e-05
-3.5225239435614e-05
-2.70753693525347e-05
-2.47339280207059e-05
-1.05087209731507e-05
1.48477344612487e-05
-3.88906378202693e-05
-2.647689928405e-05
-5.05000432004202e-05
-2.42383583421664e-05
-3.40845683786928e-05
-1.06370491287071e-05
-4.97902344736932e-05
-9.78013619628967e-06
-1.21021599110616e-05
-2.08012525923009e-05
-4.02376738790003e-05
-3.55272412336301e-05
-1.48174452435999e-06
-1.25951636469158e-05
-1.65605555429376e-05
-3.87402969869135e-05
-5.33535438350156e-06
-9.39843742902497e-06
-5.27051269076608e-05
-1.04798179664405e-05
-3.77929612421068e-05
-5.36189298214389e-05
-9.51238699287474e-06
-2.53263496332274e-05
-2.61557965189464e-05
-3.42339729726484e-05
3.68503150240914e-06
-3.73647879453935e-05
-6.20874179464264e-06
-3.39101336536823e-05
-1.26387316088629e-05
-1.47676508120457e-05
-2.56509635594057e-05
-2.66861482240591e-05
7.47940280289898e-06
-3.25234475190343e-05
-1.03408203810038e-05
-2.98422493043451e-06
-3.27313630919736e-05
-2.94493232731126e-05
-2.19805768872157e-05
-8.73896243880557e-06
-5.85179460920929e-05
-3.26035194256171e-05
-4.73241162200202e-05
-5.68783013321511e-05
-5.03900578971198e-05
-2.43185460795204e-05
-5.544322295387e-05
-3.77941581099382e-05
6.98569388465014e-06
-6.12194278916659e-06
-2.57481374656962e-05
-4.49015947281451e-06
-2.08068297551398e-05
-4.02279279339095e-05
-2.50922127255444e-05
7.66424996680372e-06
-3.23256432694756e-05
-2.59907784008916e-05
1.0738012293325e-06
-4.75064331020936e-05
-1.10509960251859e-05
-4.46608312396482e-05
-1.76043689898225e-05
-7.7480901283865e-05
-2.30792766648273e-06
-3.18683535022239e-05
1.34766263696905e-05
6.30065094989383e-06
-3.19909201978748e-05
-3.45388593621201e-05
3.47279692301531e-06
-2.25045432134666e-05
-1.4250856934183e-05
-1.60045240307367e-05
-5.4853806859322e-05
-1.81766563119124e-05
-1.33362238866408e-05
-1.43183015483542e-05
-3.6486283223741e-05
-2.14933951225779e-05
-2.70685280444201e-05
-3.20366594920263e-05
-5.5602962125943e-05
-3.30698427582309e-05
-1.26688697421788e-05
3.16925287156753e-06
-3.82714069014355e-05
-2.56658162025773e-05
-2.03362186628949e-05
7.6822958723085e-06
-2.90328610062144e-05
-2.08036742681011e-05
-1.65084742740535e-05
-2.10760203535019e-05
-1.86177306495558e-05
-2.38899446679444e-05
-9.56466679882e-06
-2.02806502305772e-05
-6.80170715654992e-05
-2.52414089981041e-05
-2.94632182175449e-05
-1.97298772396048e-05
-2.59603429251262e-05
-4.42886424551524e-05
-7.22173496049538e-05
-2.40689597482607e-05
-1.04599900927166e-05
-3.35083112842998e-05
6.13271328612828e-06
-2.86792286379621e-05
-1.35151184818723e-05
-4.69624204042626e-05
-1.48730991567757e-07
-6.33172861455667e-06
-3.1499070419454e-05
-1.72865804260589e-05
-1.01438660425548e-05
-2.91949309951494e-05
-7.08716621463166e-06
-3.31226984548191e-05
-3.07068048204534e-05
-4.73168417115051e-05
-4.63923619278182e-05
-2.61194812180479e-05
-7.73468483572369e-05
-4.19210639462157e-05
-1.76948217514525e-05
-2.04653796117147e-05
-2.73070450272929e-05
1.11669230336129e-05
-1.72073290223798e-05
-1.17877020705031e-05
-3.31823936046161e-05
-5.08367674326145e-06
-1.8338977524444e-05
-4.48906562371338e-06
4.09409815645484e-06
-2.27919462748276e-05
-3.30639256519071e-05
-6.42678473270279e-05
-6.67313907939299e-05
-4.53053829645293e-05
-4.27346737001082e-05
-3.68130316617511e-05
-4.71137637052679e-05
-2.12427454641199e-05
-3.66506106202448e-05
-4.58788854889382e-05
-4.82539926787932e-05
-2.20578197932678e-05
-3.84365298122494e-05
-2.07534142550632e-05
-1.16687536529698e-05
-1.55996628240546e-05
1.01589282034295e-05
-7.65249817260633e-06
-1.52221916046083e-05
-2.839812932498e-05
-1.56891179285222e-05
-5.03080987678923e-05
-3.04177410335186e-05
-3.98628975096548e-05
-5.16205714661874e-05
-1.67706612988332e-05
-1.10391467300409e-05
-3.91692740242211e-05
-5.99176380038584e-05
-1.62501859866147e-07
9.09153396811642e-06
-3.93578966158938e-05
5.34045559386806e-06
-1.68469649166177e-05
-2.14308861521361e-05
-1.13868746633033e-05
1.35738811550402e-05
-2.99192685646227e-05
-4.0614399008281e-05
-5.13397031084947e-05
-4.44283697565441e-05
-5.53825671284219e-05
-3.19202265599658e-05
-2.44881802425649e-05
-4.39745943192655e-05
-4.51325435545259e-05
-4.96462525208015e-06
-3.96598112874028e-05
-1.77476231929947e-05
-5.66162533503358e-06
-1.99585868649936e-05
-1.53453845545735e-05
-1.03273450664263e-05
-2.52357963852034e-05
-2.89629295468038e-05
-2.28874548513248e-05
-2.90067127979619e-05
-4.59683219060504e-05
-2.39291554241893e-05
-3.52334856762622e-05
-6.00488512486785e-05
-1.66408545735147e-05
-3.75511536126172e-05
-3.13960231845741e-05
-1.26634662461394e-05
-4.37802357434133e-05
-8.06469692879305e-06
-1.88141504730851e-05
-1.2920966361602e-05
-1.36535033823585e-05
-2.76367304529207e-05
-7.66366721367713e-06
-4.02590756504663e-05
-5.23897078486882e-05
-2.89852554374558e-05
-3.42193515149808e-05
-3.21452620654333e-05
-1.89018016866214e-05
-3.68685532472164e-05
-5.97357323834247e-05
-4.81430841002777e-05
-5.30521366874283e-05
-3.58295048338679e-05
-2.66418619151321e-05
-6.02709659421835e-05
-5.17479144687743e-05
-1.66033033351759e-05
-1.43560480135338e-05
1.89419065408445e-06
-3.48533068765355e-05
-2.43430032580364e-05
-3.05120099260662e-05
-3.58773768820451e-06
-3.65568890380942e-05
-1.46033230628472e-06
-1.81624908716966e-05
-2.62626184783352e-05
-1.51372895261482e-05
-5.91879555478613e-05
-5.59768544631647e-05
-3.74123106956913e-05
-2.52059825842334e-05
-6.17249639763904e-06
-3.29508569837387e-05
-1.38518524777347e-05
-4.45970795042556e-05
-2.25840357183843e-05
1.46852094544639e-06
-3.19881983555921e-05
-2.75576007948833e-05
-1.04574611422225e-05
-1.03243435827237e-05
-2.03762024075866e-05
2.93553218741802e-06
-2.51705449772753e-05
-2.15216898448728e-05
-5.87681781234328e-05
-5.23939666491819e-05
-3.25636208307553e-05
-3.64872691128324e-05
4.8157696102885e-06
-5.13418341622509e-05
-2.65554543631146e-05
-2.92895577548491e-05
-1.31192559428371e-05
-3.62107216769423e-05
-5.82903746888228e-06
-2.51204031933808e-05
-3.90969644874857e-05
-2.52410140760012e-06
-1.80766177345284e-05
-2.70011898831733e-05
-2.46750465910424e-05
-3.69070850294579e-05
-3.37607067158142e-05
-3.56820854712282e-05
-1.8035598688356e-05
-3.31718957930867e-05
-1.85157647544403e-05
-5.79713487574711e-05
-3.69473345521469e-05
-1.73784340403919e-05
-1.50777104892791e-05
-2.37984089421247e-05
-2.38070431112829e-05
-2.15670074808405e-05
9.59481079245343e-06
-2.73543258525071e-05
-3.46086766392133e-05
2.74008242929966e-05
-4.07903599389273e-06
-2.55802628713244e-05
-3.91536764211855e-05
-2.84141568996828e-05
-4.12536646964815e-05
-1.85212395010065e-05
-3.09971204443917e-05
-4.62293293639789e-05
-3.14403666578097e-05
-2.63244665133128e-05
-2.55354018819712e-05
-3.29432466439587e-05
-9.06313117575724e-06
-1.33169285669362e-05
-4.39321349668218e-05
-2.13698812087454e-05
-4.61432593688416e-06
-4.9158841291004e-05
-4.3075567595194e-05
-1.97393208140976e-05
-3.63872862164558e-05
-8.70700002766153e-06
-1.13935350049531e-05
-4.92130000955712e-05
-3.59021401819956e-05
-2.15683111190459e-05
-2.59861651186889e-05
-2.07022203810778e-05
-2.93710794385644e-05
-4.86628083466123e-05
-3.97009979878365e-05
-2.21374572589392e-05
-4.68917114829779e-05
-5.34121660469153e-05
-6.2527953905207e-05
-2.77139813903095e-05
1.28268997491466e-05
-4.51052955469352e-05
-3.2054229671242e-05
-3.17209261398047e-05
-4.15088908970243e-05
-3.65769499750298e-05
-3.94384207822516e-05
-3.13129064774814e-05
-1.41115542536899e-06
4.76044962959415e-06
-3.57706836654178e-05
-1.87494698327706e-05
-3.38241250562769e-05
-3.10041393538847e-05
-1.82917589315849e-05
-5.07839677070259e-05
-2.27500836856721e-05
-5.2398610378103e-05
-4.40034312319335e-05
-4.26796265611484e-05
-3.46513758534472e-05
-2.78699715598445e-05
-3.18628156899658e-05
-3.05527888293327e-05
-2.16040433412121e-05
2.79939699740007e-08
-5.36434464025011e-05
-2.61706746969288e-05
-2.46278629536256e-05
-2.48674372374865e-05
-2.94080448650452e-05
-5.10744401950518e-05
-6.33847903554315e-06
-3.35206405723771e-05
-3.95101572473833e-05
-4.77529520434365e-05
-3.53185125954302e-05
-1.78246993563857e-05
-3.60887075899746e-05
-7.13589188530265e-05
-4.89399799472385e-05
-2.07019274148111e-05
-2.58022028241991e-05
-2.32135352611043e-05
-3.37353136702453e-05
-4.86814534930822e-05
-3.23250667551193e-05
-1.32879456668699e-05
-2.6680736189469e-05
-3.89265964147429e-05
-1.25700854009471e-05
-2.09948904307295e-05
-2.86738167055536e-05
-1.40613550799385e-05
-5.06264337994645e-05
-5.11022263252953e-05
-3.57266286976559e-05
-1.97007728864213e-05
-3.78170489953942e-05
-1.76294544366519e-05
-7.62060289174186e-06
-4.60315335966112e-05
-1.0352816713442e-05
2.98727781513252e-06
-5.19338093340014e-05
-3.6614623647911e-05
-3.34845176335393e-05
-6.69834764689342e-05
-2.38720177580142e-05
-4.7657163467954e-05
-5.34958171752062e-06
-3.60717298803334e-05
-9.18937341052417e-06
-1.16511318471764e-05
-3.74987546345879e-05
-1.55625145131992e-05
-3.5610876242706e-05
-2.85599050257796e-05
-8.04741307951566e-05
-2.00731831502184e-05
3.6161020119819e-06
-1.28246741654327e-05
-1.58577481405299e-05
-2.96011801992006e-05
-1.53170238820217e-05
-2.00183522575864e-05
-3.6534855955059e-05
-6.25849718361473e-05
-2.0292604228762e-05
-3.91259468609487e-05
-6.02109288605196e-07
-1.43806370489771e-05
1.19859816764326e-06
-3.28690782778271e-05
-4.76996918421663e-05
-3.85542089317971e-05
-2.5827226620567e-05
-3.46970750614282e-07
-3.41760920081801e-05
-2.19873150473e-05
-2.05224094848729e-05
-1.59192930219117e-05
3.93924238298573e-06
-1.19460665916695e-05
-1.56281350075518e-05
-4.11846434083037e-05
-4.04507378960044e-05
-1.33211109238124e-05
-4.50124036684638e-07
-2.0195039966998e-05
-3.60655543397265e-05
-3.02581026443189e-05
-1.21094256486782e-05
-2.51083029708021e-05
-2.59460724086846e-05
-1.34793377042846e-05
-2.41303378994489e-05
-2.77450780183183e-05
-3.23402383220733e-05
-3.40300434023383e-05
-2.62667553540907e-05
-4.11060161571903e-05
-5.15223491200936e-05
-5.66287166914089e-05
-1.82056256166555e-05
-4.28558916341664e-05
-6.04686181367046e-05
-2.93749907528906e-05
-5.31356262606015e-05
-4.70566525260697e-05
-4.29734632193976e-05
-1.76583822489663e-05
-1.57109082755989e-05
-5.99086240799501e-06
6.99107924286171e-06
-3.80635534962684e-05
-1.46181877444922e-05
-1.93912711803402e-05
-3.83227462049175e-05
-4.13567450127187e-05
-6.4069765033832e-05
-3.55709597535399e-05
-4.46078105679549e-05
-3.87848743857547e-05
-4.22001811376007e-05
-1.99034166957858e-05
-3.25682222928529e-05
2.96637257703076e-06
-1.33526098428871e-05
-2.08119100742582e-05
-3.51872085668093e-06
-2.91332720977708e-05
-4.46790240050305e-05
3.61876636955323e-06
-3.21193809412844e-06
-4.88470175694086e-05
-4.5854169670481e-05
-4.92072555607712e-05
-5.99196334645973e-05
-1.67393545644257e-05
-5.20756136430939e-05
-2.73582342950787e-05
-1.19396482238136e-05
-5.13942217524409e-05
-4.14138902806758e-05
-4.74705686374425e-05
-1.95058867815275e-05
-3.77089535996423e-05
-1.02409021939387e-05
-1.69061392239147e-05
1.58935663184945e-05
-1.36649571481987e-05
-2.11589245848195e-05
-2.25069033197886e-05
-1.69809918708321e-06
-3.91685932270512e-05
-3.75349813791746e-05
-2.04317438860913e-05
-6.16979841228558e-05
-7.39230142948791e-05
-5.13466954938226e-05
-5.08080925342137e-05
-4.29472978203835e-05
-8.47133118535227e-06
-2.61001077496168e-05
-3.64056574362963e-05
-4.54956795797773e-05
-2.01283622101908e-05
-5.05753333139801e-05
-1.1549240035408e-05
-1.44867472460588e-05
-9.36079273159159e-07
-1.89928890691998e-05
-1.37776293487673e-05
3.92534616670562e-06
-2.95641302803327e-05
-2.9344589373406e-05
-3.81826624577277e-05
-1.85827242856972e-05
-3.46277607459097e-05
-5.34796251463915e-05
-6.04192229957684e-05
-4.21016427510737e-05
-2.81805314804691e-05
-5.78860601127048e-05
-4.22732932484332e-05
-5.40732001296524e-05
-5.0712049907769e-05
-2.10833909206382e-05
-1.02071111956469e-05
-3.54044104188479e-07
-2.50139674781533e-05
-3.06922510503671e-05
-1.56761588499049e-05
-2.65878464812037e-05
-7.98974746785091e-06
-3.25800053847249e-05
-2.4014156154545e-05
-2.13067316152695e-05
-3.7750991980105e-05
-6.01597640245921e-05
-4.63390592512165e-05
-3.29373012326566e-05
-9.79530904327625e-05
-5.21073865771103e-05
-3.82930476958521e-05
-4.98276896141819e-05
-6.47005123753168e-05
-1.40699419871191e-06
-2.4582823496351e-05
-4.06855111167036e-05
3.7727292886989e-06
4.0253505165012e-06
-1.17988635679309e-05
-1.69888014136406e-05
-1.24180561991081e-05
-3.27138451596619e-05
-2.33537652316953e-05
-4.79814420713659e-05
-1.90329171682214e-05
-3.27461880059116e-05
-1.33966820370661e-05
-5.01775339340195e-05
-5.20807888858755e-05
-4.75365637419237e-05
-4.83365754327387e-05
-7.88024428359403e-05
-3.06959786450743e-05
-1.20452967833694e-05
-5.71408651756042e-05
-8.68481876497973e-07
-5.18919578541832e-06
-3.38337131837552e-05
3.470258313713e-07
-1.5610791352535e-05
-2.65718283981186e-05
-3.82052930871211e-05
-3.92023551509634e-05
-5.566999032912e-05
-3.61592591627095e-05
-3.49747526288257e-05
-5.41702855816572e-05
-4.36870256311391e-05
-3.15442774131246e-05
-3.05999967052385e-05
-2.37286170420858e-05
-4.961534920823e-05
-1.42578551477219e-06
-1.80915653126737e-05
-7.47070555935658e-06
2.16668268918989e-05
-1.96546951567129e-05
-1.71472337525674e-05
-2.08307201367616e-06
-3.47645039101632e-05
-3.36494313072989e-05
-4.43342569419483e-05
-1.88543731251004e-05
-3.86309957679929e-05
-2.28701015481958e-05
-6.25006252127249e-05
-6.24843587111058e-05
-5.64468993059448e-05
-2.70085207575737e-05
-2.72347405689842e-05
-4.55148290222526e-05
-5.53151961280815e-05
-3.29341736531026e-05
-3.44784195610486e-06
4.19810083881019e-06
-2.35597519496253e-05
-4.1069880524444e-07
-1.37682195876966e-05
-2.17051737517303e-05
-3.57946467513679e-05
-2.35957055160194e-05
-6.1725452816928e-05
-4.82919166755569e-05
-4.72418001476583e-05
-6.12969308902957e-05
-5.78324813324361e-05
-6.22948520970034e-05
-7.44682561221097e-05
-5.69417576256094e-05
-4.91322276195001e-05
1.47607290265559e-05
-4.4092943681895e-05
2.09643946049397e-06
-1.74009957072648e-05
-1.24647011436456e-05
6.49757126343223e-06
-1.92603054217995e-05
-1.81084936515267e-05
-3.99627389574974e-05
-3.14116332080219e-05
-2.75404064730202e-05
-6.06294824198923e-05
-6.31437135371045e-05
-7.18760389966417e-05
-7.46116211586691e-05
-8.01273645815561e-05
-5.00088758870727e-05
-3.45328905754975e-05
-5.51276313833745e-05
5.35256296828852e-06
-6.87601029404307e-06
7.72756826955984e-06
6.51042121534161e-06
9.23998381047893e-06
1.9891432474464e-05
6.70161830852439e-07
-1.12408631717604e-06
-1.47537047495466e-05
1.25778727313325e-05
1.05461540782751e-05
-5.07380371781442e-05
-2.8193098829311e-05
-2.34966411724132e-05
-7.18755109085221e-05
-4.6278570775191e-05
-3.37564969804733e-05
-3.50068459822266e-05
-3.04724709966182e-05
-5.41703457153954e-06
-1.26581842447676e-05
-3.15306158971804e-05
-3.54639852961175e-06
-1.21788521693242e-05
-1.8618028566003e-05
2.78212717281614e-05
1.06844910813933e-05
-1.23742481411442e-05
-5.92303895921588e-06
-2.02846308613866e-05
-4.9449503560017e-05
-1.25841570239112e-06
-5.83144843229306e-06
-3.08010574463668e-05
-5.10641111539603e-05
-3.31315115297777e-05
-3.77119785228327e-05
-4.46312401780048e-05
-3.8680135648589e-05
-3.48636710784512e-05
-3.67917728141472e-05
-2.56327970558111e-05
-7.94572752689819e-06
-1.42724646980047e-05
-1.33511919024417e-05
-1.52742139795878e-05
-3.44513362134444e-05
-3.77342650239191e-05
-4.67819585530797e-05
-2.59362598373512e-05
-3.00778576003153e-05
-2.00423209897628e-05
-2.87781276629605e-05
-7.14687370842921e-05
-4.85421332427982e-05
-5.87713751162611e-05
-4.57291412123913e-05
-5.86373742377304e-05
-4.85433659348068e-05
-2.2281078439825e-05
-3.51780278153908e-05
-1.51345868356372e-05
-2.00559986128168e-05
-1.35108552291521e-05
-2.72160476068656e-05
-2.25159707525564e-05
-3.12773037977448e-05
-2.72137689741583e-06
-8.49179131358818e-06
-8.19924107815415e-06
-3.51507454692976e-05
-7.65939786968889e-06
-2.51547747297529e-05
-4.81679270504744e-05
-2.06403088951902e-05
-1.72373938088337e-05
-3.66859201700284e-05
-2.56854097054122e-05
-3.70477380483306e-05
-4.5526690103764e-05
7.33490575299933e-06
-1.58495374846658e-05
-4.28502400843622e-06
-3.3948660121856e-05
-1.93172115347193e-05
-2.14883012069541e-05
6.27719507056277e-07
-4.27309928125411e-05
7.3892862917837e-06
-2.74158893760842e-05
-1.56062191437609e-05
-2.86141437053275e-05
-3.69643065299182e-05
-1.07516518214583e-05
-3.62853690830554e-05
-2.6539503401035e-05
-3.62476832438295e-05
-2.73493554701367e-05
-4.26335486209151e-05
-1.46964990641576e-05
-3.83917473819158e-05
-6.9443034206556e-05
-1.63198651531503e-05
1.814356883485e-05
-5.84104144925268e-05
-1.17554365406691e-05
1.26086170383929e-05
-3.91327834579617e-05
-2.37726244061922e-05
-5.58483520316934e-05
-5.32772859075146e-05
-4.3987848765211e-05
-2.04058834700284e-05
-4.72675250386101e-05
-5.00235997604909e-06
-2.58688036923496e-05
-4.08669207513523e-05
-1.3208501997125e-05
-2.64908570712031e-05
-2.54895968469812e-05
-2.36159898481676e-05
-1.73340673027399e-05
-2.0686492898803e-05
-4.95816533328631e-05
-2.7162931720496e-05
-1.21177699637442e-05
-3.02952461906156e-05
-6.54459390109454e-05
-4.23886937157071e-05
-4.7503387619321e-05
-2.84152090784236e-05
-2.03813600643394e-05
-5.62879581954104e-05
-4.77241765837148e-05
1.85309214434063e-05
-2.35184872895528e-05
-3.16121524277607e-05
-4.42481666012031e-05
-4.5975073943054e-05
-4.06686795838716e-05
-1.63750646108972e-05
-1.42655911872456e-05
-4.15398867812751e-05
-2.80311157013308e-05
-4.50611026704079e-06
-3.4398224248215e-05
-1.72804160028714e-05
-2.84799183775778e-05
4.72614612904012e-06
-3.88307423461567e-05
-2.63434274139894e-05
3.50644861021165e-06
-3.30162639832089e-05
-2.6449636494254e-05
-2.27894044484021e-05
-1.41126812245961e-05
-3.54685725730076e-05
-3.39498536520417e-05
-8.79109313542179e-07
-3.87251906318267e-05
-4.84851688762362e-05
5.05116765345712e-06
-3.66138038206654e-05
3.6700195192804e-06
1.00811598099434e-05
-2.67400001958177e-05
-9.03506460659439e-06
-1.712104363459e-06
-4.91168590646732e-05
-5.01541569436461e-05
-2.77480412563788e-05
-3.31824373956795e-05
-3.99467528062688e-05
-6.0039551411222e-06
-2.09078084276384e-05
-2.71743902832949e-05
-4.4472253235487e-05
-8.48734811270324e-06
-5.29926855145106e-05
-5.39540103577931e-05
-2.55766555388298e-05
-6.58298720612157e-05
-3.07767549011691e-06
-1.92488538090133e-05
-1.60944578710849e-05
-6.01034639668336e-05
-3.27903421807746e-05
-2.56892198415705e-05
-2.93839960399617e-05
1.16512314446619e-05
-1.30036855852126e-05
-1.82811718933969e-05
-3.09502907614718e-05
-2.18158130290058e-05
-1.20133862064098e-05
-4.80535260392119e-05
-1.71533018894596e-05
-5.31343787326394e-05
-5.2978149771315e-05
-3.95371052035748e-05
-4.08835631398449e-05
-2.51124340449739e-05
-5.59285825140129e-05
-2.09817124357153e-05
-8.72280642112991e-08
-1.70914076674607e-05
-2.1529879072733e-06
-3.15553768645767e-05
-2.31166436462288e-05
-1.0488317097967e-05
-3.07046267993215e-05
-4.30505500864926e-05
-1.43102541214597e-05
-1.64248073347288e-05
-2.24310831046517e-05
-2.87667940623623e-05
-4.85799787179073e-05
-4.84538583313823e-05
-2.22022737237477e-05
-7.14378359698896e-05
-2.44423332051958e-05
-3.93464940466828e-05
-1.01223762291739e-05
-2.93185664902657e-05
-1.44302103835213e-05
-2.00966679910009e-05
-5.62589550162841e-05
-1.47363642671365e-06
-3.4987292074653e-05
-2.84398680224725e-05
-2.03242950087764e-05
-1.02987387740641e-05
-1.69265309076881e-05
-1.24077596712086e-05
-3.47910413325448e-05
-1.33450042691623e-05
-7.40390800054596e-06
-1.85686473542391e-06
-2.82555391958006e-05
-3.32992980591209e-05
1.89170846164173e-05
-3.08667947589813e-05
-3.84712641793443e-05
4.00583108160115e-07
-1.60312749281137e-05
-3.11004880620157e-05
-3.32768526974292e-05
-2.80817877821264e-05
-2.44308218148316e-05
-3.4053947515243e-05
-1.70859366858377e-05
-4.37031407396044e-05
-3.04729454306177e-05
-6.36707703132654e-06
-7.08857944165275e-06
-3.38370667420736e-05
-2.08596777678573e-05
-1.63942665158911e-05
-3.67520644345126e-05
-3.03279692278277e-05
-3.26757691275348e-05
-2.16595044915185e-05
-3.38633526717944e-05
-7.17866597615811e-05
-8.50788832229577e-06
-3.33176608009653e-05
-2.60948922238893e-05
-2.54207605791498e-05
-2.45482978824293e-05
-3.66316410368942e-05
-2.66606685241389e-05
-7.01785865879185e-05
-6.98481862553667e-05
-3.52177258396736e-05
-2.2000116239749e-05
-2.54543262914616e-05
-8.72073005652923e-06
-4.80669928981469e-05
-2.70985510106081e-05
-2.752647518613e-05
-2.33520050277424e-05
-5.16828232281567e-05
-5.42230163617784e-05
-2.29961832919896e-05
-3.92938781690885e-05
-4.18521196209893e-05
-4.00453884574595e-05
-1.23619221955002e-05
5.67089123085989e-06
-2.2047337386529e-05
-8.91188411500062e-06
-1.23733119113638e-05
-2.18792423738034e-07
-1.83185882702273e-05
-3.34906627089981e-05
1.76359257782566e-06
-4.49445185355986e-05
-4.10269398325115e-05
-4.32851251603587e-05
-7.09340867756591e-05
-4.84864943998553e-05
-3.58743584007813e-05
-2.11614094626897e-05
-5.10540161129258e-05
-4.70169537147126e-05
7.04828193364467e-06
-9.23789838840651e-06
-1.74581515081198e-06
-2.60577815844307e-05
9.44659023352e-06
3.20072038973107e-06
-3.80091954938586e-06
-2.50550209892786e-05
2.46097354872066e-08
-1.80521933314202e-05
-5.23026424400759e-05
-2.49181491333661e-05
-1.54728968576115e-05
-5.99500539821221e-05
-5.85187467054807e-05
-4.05353138672766e-05
-3.61826356871393e-05
-3.72152845744029e-05
-8.95198523228218e-06
-2.47536761640752e-05
-3.15644043843065e-05
-2.34754904896503e-05
-4.72243612169491e-07
2.10596636031412e-08
8.47178445962182e-06
-1.7173359827681e-05
-4.159649856523e-05
-3.72038024236302e-05
-2.98210044965389e-05
-2.1400534776094e-05
-3.69500032141883e-05
-2.91928928153723e-05
-3.29039703977752e-05
-3.93798164494901e-05
-2.73934836369679e-05
-4.04582525701303e-05
3.34564056856025e-06
-5.26932611568626e-05
-2.7127997825544e-05
-2.7965519949481e-05
-1.07314553986393e-05
1.02301617893106e-05
-3.39269024307507e-05
-1.79570235117052e-05
-1.02160220793884e-05
-2.88057625965952e-05
-3.2607249368282e-05
-2.12472389724092e-05
-5.09854986822462e-05
1.81510345715142e-06
-2.39457218289887e-05
-1.60912841426575e-05
-2.14517095156854e-05
-1.27599847608666e-05
-2.71405345912282e-05
-2.8492518460539e-05
-2.70086072452698e-05
-1.9314881220299e-05
-3.88784849777085e-05
-3.78473465223507e-05
-4.15614644451959e-05
-4.69213305230129e-05
-3.33779034706592e-05
-4.92184889400585e-05
-2.38872351461558e-05
-3.0227111620358e-05
-2.25813618620553e-05
-3.2621765773283e-05
-1.02721501987958e-05
-7.32805856364878e-06
-3.03992449988269e-05
-1.32792394327059e-05
-2.55630008606877e-05
-4.24991874870528e-05
-3.45313330207944e-05
-5.11354796926816e-05
-3.25439262029258e-05
-3.42513518735072e-05
-5.69028965853909e-05
-4.63294283687829e-05
-7.44497396126798e-05
-1.56103536432374e-05
-3.01782201175361e-05
-3.5010746160627e-05
-2.9136508686492e-05
-4.01875089738811e-05
-5.05149333225531e-05
4.42022203353533e-06
-8.67129490574815e-06
-2.90151679791609e-05
7.18237842183927e-06
-1.27046811744555e-05
-1.68663458141036e-05
-4.49362506850808e-05
1.77545094583444e-07
-2.77734935437076e-05
-5.41714958513106e-05
-2.58216609050221e-05
-7.47164234096342e-05
-3.88681320721226e-05
-2.92253697385109e-05
-4.49271657201469e-05
-2.92628913963502e-05
-4.02118351064376e-05
-2.04372594232313e-05
-2.82783723629208e-05
-3.67139337405681e-05
-3.12278458920085e-05
-4.90090084734721e-06
-2.91002322601499e-06
-1.21457878702933e-05
-1.95800821913015e-05
-2.37001754832111e-05
-1.55354288216735e-05
-3.18889340475235e-05
-1.53629806811331e-05
-5.36734199489709e-05
-1.86264770996121e-05
-3.00524497009344e-05
-3.42580354622373e-05
-1.30014803608084e-05
-3.56404341284027e-05
-4.47274995724996e-05
-7.0224669025937e-06
-2.22322712080902e-05
-1.9899451054893e-05
5.54461726643536e-06
-2.51632651500351e-05
-3.69916853168803e-05
-4.95994695829435e-05
-2.75440209964286e-05
-3.00498188832774e-05
-4.08728041290263e-05
-3.4168805817094e-05
-7.22578279536693e-05
-5.88135267744738e-05
-4.65290705044385e-05
-4.59705476829008e-05
-3.75408867672869e-05
-4.44940870986261e-05
-5.9392946139904e-05
-1.93810044908842e-05
-2.68089264670148e-05
-2.99191879951662e-05
-2.14971006770146e-05
-1.11171220989774e-05
-1.82999353960352e-05
-2.57835612470168e-05
-2.65402082752715e-05
-2.1394761286308e-05
-3.87638937498129e-05
-2.77077109897291e-05
-6.88804508906158e-05
-5.76144446302879e-05
-6.27213724423565e-05
-4.70172610270482e-05
-3.25446719678477e-05
-6.4074469414839e-05
-2.02859796558e-05
-3.64150118812295e-05
-3.22729145134916e-05
-8.45598499998232e-06
-3.91423937690372e-05
-3.81538385454099e-05
-3.03943861655426e-05
-1.32228368854364e-05
-4.05477052973101e-06
-1.48634267032839e-05
-5.45390316987619e-05
-5.66680470353462e-05
-3.04331856968196e-05
-2.70616650837435e-05
-5.08669701343147e-05
-3.90262826547232e-05
-2.93543820274549e-05
-4.11021535048968e-05
-3.79449890609815e-05
-5.31827996821918e-05
-2.81377131345494e-05
-1.80729560871286e-05
-4.14431732366983e-05
-2.89221614610779e-05
-1.14417016665786e-05
-3.33124847646364e-05
-2.07108898655692e-05
-1.60514942674554e-05
-4.98717827769779e-05
1.78364444568022e-05
-2.44447402049852e-05
-6.40021075050976e-05
-3.77659996699316e-05
-1.66426733025036e-05
-3.42349493473178e-05
-3.35242093776814e-05
-4.25135821133846e-05
-1.3686938071693e-05
-2.75344463702615e-05
-3.37669495812596e-05
-4.54184589749331e-05
-9.83038148822888e-06
-2.74679543047571e-05
-3.9125941626449e-05
-3.89511781621008e-05
-4.83421045951112e-05
-2.44895530788383e-05
-5.28627741157116e-05
-3.78571656702071e-05
