# Supplementary material for: Research on computational propagation and identification of mine microseismic signals based on deep learning
Source: PLoS One. 2025 Oct 22;20(10):e0334641. doi: 10.1371/journal.pone.0334641 (PMC12543183; doi:10.1371/journal.pone.0334641)
Supplement: S7 Data — (ZIP) [file pone.0334641.s007.zip › 000100900001537.xlsx_0.txt_24.txt.txt]

-7.7118389959224e-05
-2.46468855815515e-05
-3.36873619162031e-05
-3.79240391558354e-05
-1.15916586935559e-05
-8.04375685706315e-06
-5.14203556504414e-06
-3.29515941018749e-05
-2.11196826763296e-05
-3.34882432907771e-05
-9.59329577030723e-06
1.37127234829577e-05
-1.2528095460186e-05
-1.04244476407418e-05
-1.51981204927611e-05
-4.95622726996871e-05
-4.22053038162844e-05
-7.39011476246671e-06
-5.46572736232673e-05
-7.33210624947228e-05
-5.46673302111622e-05
-2.1472022256299e-05
-4.37226828445315e-05
-3.44843860936407e-05
-3.06359547299634e-05
1.7142437233392e-07
2.64803192398252e-06
-2.16939446945789e-05
-1.76089261568168e-05
-5.53763656174487e-05
-1.40471735130565e-05
-1.5404391648336e-05
-2.67114035183934e-05
-4.48135709391126e-05
-3.12420885310371e-05
-5.13111810233162e-05
-3.18134470391571e-05
-3.30905794435865e-05
-2.55860971573503e-05
-3.90117544917573e-05
-6.15999163948263e-05
-3.66825619997366e-05
-2.91709835308073e-05
-1.35149770651103e-05
1.17757743176655e-05
-2.24479650535816e-05
-5.86426782132363e-06
8.0741208975913e-06
-2.67949450575829e-05
-1.26718361734976e-05
-1.92724901631417e-05
-3.3969575111615e-05
-3.09302530206119e-05
-3.68944261412507e-05
-1.65624280478996e-05
-6.32610079348911e-05
-3.7245386520132e-05
-3.37614211602173e-05
-5.48528673638608e-05
-2.04802956696405e-05
-3.98433642013027e-05
-2.4144378634122e-05
-1.82698843889219e-05
-9.48856314454644e-06
2.87065123728287e-06
-1.37521751636571e-05
1.24259524877547e-05
-2.85527388019695e-05
-4.73206878568735e-05
-7.41219546766351e-06
-2.409592526411e-05
-4.17424267567583e-05
-1.14702809423236e-05
1.0640360216609e-06
-4.29178724507623e-05
-5.34606343500622e-05
-3.83692203457601e-05
-4.39985044962482e-05
-2.19581599669933e-05
-3.36628196057688e-05
-4.04032557033787e-05
-2.34337642711889e-05
-1.59313994070791e-05
-2.23246667731568e-05
2.90721417103134e-05
-3.87328439148833e-06
-2.12921229988064e-05
-5.67497565852753e-06
-1.61067810242721e-05
-4.76116224383141e-05
-2.04114713105662e-05
-1.23562753749838e-05
-8.61518803274514e-06
-5.65457342760975e-06
-3.26346816294596e-05
-5.13353435468576e-06
-4.23659198251095e-05
2.73036581523484e-05
-2.52007587771795e-05
-1.94987201422636e-05
-4.38436292623327e-05
-1.57046028685981e-05
-2.99873524975177e-05
-4.1505951317945e-05
-1.84998882261863e-05
-1.39204972500962e-06
2.75507368803739e-06
-9.91663553276286e-06
-1.38921335843693e-05
-3.51034260441954e-05
-2.63531795870829e-06
-1.19475647631942e-05
-1.15908719729927e-05
-4.45212950108483e-05
-2.44548776133382e-05
-4.62275115640699e-05
-5.23296033625606e-05
-8.61281592341521e-06
-4.50937542768158e-05
-3.88536796953163e-05
-3.5585477291172e-05
-7.6601007989788e-06
-2.23013740155983e-05
-1.52780211908921e-05
1.48980062074513e-06
-1.2956052000957e-05
2.13354945396716e-07
-1.1455893962274e-05
-1.14139413585665e-05
-3.43075359527044e-05
-3.62791587128855e-05
-1.07683470841033e-05
-3.87548347395015e-05
-4.55386385253692e-05
-4.29239978333511e-05
-2.69134851918601e-05
-3.22078096130123e-05
-1.54517758755922e-05
-3.70510732806314e-05
-6.43668717054957e-06
-3.56031298297649e-05
-5.21081166168365e-05
-8.02524368171867e-06
-1.45432654842693e-06
-2.30020740630191e-05
-1.52773147295209e-05
-1.46883026362998e-05
-4.4201575753674e-05
-1.60109110000007e-05
-2.68385483110832e-05
-1.84237819119115e-05
-3.48912555606671e-05
-4.00481063055828e-05
-3.99512274978686e-05
-5.77252332637481e-06
-3.90411817798092e-05
-2.52184376289259e-05
-4.13051682537717e-05
-1.07224140882445e-05
-2.77789232108474e-05
-4.49253464266802e-05
-1.68246978346923e-05
-2.70667199209655e-05
-1.25344054194695e-05
1.87002149233932e-05
1.40196981799736e-07
2.19335327286251e-05
-4.08130097833613e-05
-1.2243380355724e-05
-5.68891568032016e-05
-6.00551049721561e-05
-5.16672772983159e-05
-6.57015144052974e-05
-3.98628786259701e-05
-4.73772134541289e-05
-1.90649990489095e-05
-2.30240456127248e-05
-2.32397285432793e-05
-9.49965858359235e-06
-5.26029135472524e-06
-4.40991053042839e-05
2.69677402815015e-06
9.4372613985868e-06
8.11380975282218e-06
1.27692693956006e-05
9.36730631017975e-06
4.67365307984326e-06
-3.11232050432559e-05
-1.7236703754102e-06
-5.31460223001113e-05
-3.85282852076012e-05
-6.80519139728946e-05
-1.7378374443051e-05
-6.49788422803503e-05
-5.08721807447406e-05
-2.91583931023755e-05
-7.24955084410273e-05
-1.47130630639455e-05
-3.13574669385959e-05
-3.16806085853689e-05
-2.86520072864664e-05
-1.06457521334123e-05
6.95695388818484e-06
1.81176247226412e-05
5.67830499367527e-06
-1.62046607111336e-05
-4.65220494899001e-05
-1.53602288790952e-05
-3.55187315495499e-05
-4.2260249417715e-05
-5.8710742513209e-05
-5.2339347343718e-05
-4.48875517648148e-05
-4.1310164536075e-05
-5.19229193542427e-05
-2.74848010740407e-05
-4.3095000280693e-05
-3.50711521659717e-05
-2.31399282730047e-05
-1.73280091777715e-06
-1.70698816977369e-05
-6.07816279175699e-05
-4.46893563129301e-05
-1.94039840300301e-05
-2.58456661046846e-05
-4.62686084992955e-05
-2.93568367904698e-05
-1.93776217898583e-05
-4.06214632389529e-05
-3.1760321559493e-05
-1.14998705179281e-05
-5.73183496421057e-05
-5.96551344269905e-05
-3.35101053235164e-05
-2.82058155864977e-05
3.49847822076894e-06
-8.57733537357224e-07
-3.03879602345917e-05
-2.90622252324026e-05
3.68377587071933e-05
-1.17123917126237e-07
-3.88815984748003e-05
-9.9979808269088e-06
-3.01959778847195e-05
-5.5917921240383e-05
-4.43700201286709e-05
-1.08421350344194e-05
-7.30106471375716e-05
-4.97089234341841e-05
1.12541373516089e-05
-4.03276310833937e-07
-2.98077663372396e-05
2.84322237798366e-05
-4.83011155720772e-05
-1.80644177394355e-05
5.62514374129645e-06
-2.36097351285539e-05
-4.42529136538675e-05
-1.02636259397432e-05
-2.63711289167429e-05
-2.52381454177682e-05
-3.42651257233662e-05
-2.09108861561973e-05
-3.55302091284099e-05
-2.96134818828045e-05
-1.49369438642084e-06
-6.21114582669037e-05
-5.07221091945964e-05
-1.51154397073915e-05
-3.23707064885991e-05
-4.02520347221909e-05
5.39651862113423e-06
1.55497944034794e-05
-4.66915772667938e-05
-1.69866781331838e-05
-2.65794393800452e-05
-9.08332659654179e-06
-1.1946335252655e-05
-2.74992918899585e-05
-3.79678383326282e-05
-2.64546461110558e-05
-9.50616881251329e-06
-5.82070251896374e-05
-3.63343376892294e-05
-4.52234329456834e-05
-3.38852569406344e-05
-6.21418549249188e-05
-1.35566735192331e-05
-2.85912193691871e-05
-4.77641393186188e-05
-4.49505215100466e-05
-2.56152179558873e-05
-2.75303051515622e-05
-2.36989298680788e-05
-4.27697513909144e-05
-3.02330125429931e-05
-3.26034004709461e-05
-3.6326680156497e-06
-4.59316410121956e-05
-2.27853593582611e-05
-4.64983166218365e-05
-4.30525176386353e-05
-3.80865876378328e-05
1.51984712630795e-05
-1.11832908451379e-05
-4.06140032138027e-05
-2.70464383984399e-05
-2.88301154281103e-07
1.6076281613891e-06
-5.41059445065241e-05
-1.33834306369122e-05
-1.77120627890995e-05
-3.242171304905e-05
-5.34161249026086e-06
-3.12091157072598e-05
-1.83637238590522e-05
-1.42378950329589e-05
-3.88528477942107e-05
-3.47118565795283e-05
-2.40203549357686e-06
-1.27451408785157e-05
-4.24545924016853e-05
-4.99923890139652e-05
-7.31488466918899e-06
-5.32195227399757e-05
-5.72542397277326e-05
-2.10110304139555e-05
-2.11395904846088e-05
-3.15342496390273e-05
-3.69054262044225e-05
-1.77448637030485e-05
-8.93479060097205e-06
-2.07876144896613e-05
-3.94791305339438e-05
-7.77569542972626e-06
4.49989078659681e-07
-2.48750330946751e-05
-5.4435001796894e-06
-1.35461846241206e-05
8.27389570185724e-06
-1.37632782991102e-05
-2.65291090417433e-05
-5.51503909773191e-05
-4.54455886216895e-06
-2.33701225609261e-05
-2.55697465329414e-05
-4.24593305864214e-05
-3.86218463390223e-05
-1.20115115057292e-05
2.74842986070096e-07
-5.89253932102143e-06
-1.56826666187304e-05
-3.80804247214402e-05
-4.31083191078143e-05
-5.64539761300388e-05
-9.85367473451827e-06
-2.13259233125188e-05
-4.24367429960769e-05
-2.45434203424172e-05
-3.7438249809261e-05
-4.26046178713696e-05
-4.14087339087578e-05
-2.11262646278926e-05
-3.14316811376254e-05
-4.03866525062589e-05
-1.82373087080497e-05
-4.85559458890188e-05
-1.6658739808032e-05
-1.96310906435931e-05
-5.80021313461277e-06
-3.78248154398298e-05
-3.99586348624837e-05
-2.5659020088047e-05
-2.61413119556666e-05
-2.21378668180642e-05
-1.1787759908068e-05
-3.84614928788927e-05
-5.57130095814981e-05
-3.19603883292463e-05
-2.87841347251649e-05
-1.18206899596114e-05
-3.14546200573813e-05
-3.69923287467383e-05
-4.30665332885452e-05
-3.68757982805692e-05
-9.32327668388889e-07
-2.41838050172666e-05
-3.31140608489928e-05
-1.75527612557684e-05
-4.05435344897722e-05
-3.98329034078788e-05
-3.69116043083135e-05
-3.25854597055434e-05
-2.64666830204157e-05
-1.76285157036336e-05
-1.70416186697681e-05
-5.04662404584615e-05
-4.30990417980697e-05
-3.74299090159103e-06
-2.31396220801508e-05
-5.25374597977666e-05
-3.0278578997964e-05
-3.51648357903182e-05
-4.50151677832253e-05
-5.20602370905661e-06
-3.21332437242159e-05
-3.75629284526707e-05
-1.0687404387234e-05
-1.46728408861787e-05
-2.15524055545412e-05
-3.44577795642328e-05
-2.28083597632386e-05
-2.13953313110911e-05
-1.49951290959947e-05
1.19378467667163e-06
-7.93908776293203e-06
-3.60334723644371e-05
-4.65289896977568e-05
-5.22099412394971e-05
-6.8939975782712e-05
-2.1218603200175e-05
-1.17265631383627e-05
-4.90039140220051e-05
-3.14999349113701e-05
7.08170468551012e-07
-5.94131015087713e-05
-4.56186879053809e-05
-1.76247156733136e-05
-3.43434693047594e-05
-7.93601400484871e-05
-4.54552540474169e-05
-2.45592437390456e-05
-3.97780765573145e-05
-3.46693988132665e-05
-5.51207301322739e-05
-3.15625326158842e-05
-4.11667416899018e-05
-1.53568356195541e-05
-2.60366756822899e-05
-2.42208757731225e-05
-8.86572926334387e-06
-2.39154472447696e-05
-6.75065081920751e-06
8.09783862154408e-06
-3.47772343202857e-05
-5.62124884108773e-05
-1.38214551386767e-05
-2.83948053895165e-05
-3.01425181576186e-05
-2.83053138327959e-06
-2.55764721268967e-05
-2.44445420689905e-05
-6.76013729880653e-05
-4.24209696073721e-05
-5.91889899536862e-05
-3.58963332435232e-05
1.53459509081183e-05
-1.06490218222119e-05
-2.9861793171267e-05
4.30248224890652e-06
-2.57935441679551e-05
-3.08754007998858e-05
-9.89410266659475e-06
7.70611717582236e-06
-6.07110179557709e-05
-3.23206754006681e-05
-1.35320089792197e-05
-3.30835003138385e-05
-5.91562813835172e-05
-3.81059627252969e-05
-3.42875559450609e-05
-4.76095332211555e-05
-1.24788629645687e-05
-2.82088179480587e-05
-2.67896425917542e-05
-3.06267309919491e-05
-1.52082767415683e-05
-7.56603127909482e-06
-9.45821024305036e-06
-1.29897384252808e-05
-3.32068046226913e-07
-3.00678037987187e-05
-4.45012113406567e-06
-4.80250083159282e-05
-3.89345908389779e-05
-1.99134551770086e-05
-2.75304379502291e-05
-7.41117912881209e-05
-6.89482655249427e-05
-4.54400766050156e-05
-4.53847464595829e-05
-3.65219403608068e-05
2.09741130105146e-06
-1.1283978731165e-05
-2.84334174931788e-05
5.20532630134094e-06
1.31921614018542e-05
-1.39443502130946e-05
5.64363550989413e-07
-2.4871051996577e-05
-3.75255355692181e-05
-3.21770762973268e-05
5.85723588861765e-06
-2.71218816944257e-05
-4.59656928608348e-05
-2.43466800822178e-05
-5.72262708983595e-05
-2.1153937376418e-05
-1.6437969590799e-05
-3.87659723568996e-05
-4.31613821774314e-05
-2.9002643558663e-05
-1.26909034229624e-06
-1.24354532456644e-05
1.23479874545621e-05
-1.02481873755089e-05
-1.82703676479814e-05
-6.53636847545298e-05
-2.0086897794347e-05
-3.92031613129764e-05
-3.87079143428971e-05
-5.30263321012382e-05
-2.39955007451023e-05
-5.24767855694502e-05
-7.31288188960027e-05
-4.05508578169308e-05
-3.72469291934473e-05
-3.79882912758152e-05
7.21656778294002e-06
-3.88969249691722e-05
-4.13408322667729e-05
9.78847557475671e-06
-4.63871764678009e-05
-1.22861224197676e-05
-1.47508171357034e-05
-3.42451485136317e-05
-2.8939943188891e-05
-6.07025803526344e-06
-2.1461182976389e-05
-5.84125769830366e-05
-4.38946540020999e-05
-2.14827226855605e-05
-4.18313698723305e-05
-5.50620100093177e-05
-5.14516348659105e-05
-3.30952454818579e-05
-4.94850285700842e-05
3.70907745100144e-06
1.37294984859256e-06
-6.53554801936658e-05
-9.01972102467794e-06
-3.31643005901748e-05
-1.34247739547276e-05
-1.70984267705413e-05
-9.27074374009166e-06
-9.63174167644879e-06
-4.77957392223807e-06
-1.30958430048017e-05
-2.96197039995451e-05
-2.98722481504003e-05
-4.56403207613624e-05
-5.36219350880011e-05
-4.60829175288465e-05
-1.34275217421602e-05
-2.40082675548556e-05
-7.86381781606113e-05
-4.25020524966001e-05
-5.30515754451477e-05
-1.70895312185808e-05
-7.80750613569526e-06
-4.50586984270646e-07
-1.0536641985268e-05
-1.98244920671985e-05
2.34394012359273e-05
-2.02193146800848e-05
-2.4414193126623e-05
-1.57644610566937e-06
7.29993042761535e-06
-4.052992943143e-05
-4.05913614199149e-05
-4.1661197744694e-05
-2.84737024481872e-05
-3.67833576418697e-05
-3.52133568988093e-05
-7.26066987336706e-05
-3.63871934232199e-05
-1.72831556984574e-05
-2.74236613529843e-05
-3.02556581320389e-05
-1.08862268141845e-05
-9.60045576520447e-06
-4.04367538403026e-05
-9.27231312981321e-06
-1.15017055507768e-05
-1.96953164994021e-05
3.04271985077429e-05
-1.87415509153574e-05
-2.87496839123364e-05
-2.75472364183907e-05
-4.76883993386292e-05
-2.86475290316416e-05
-4.50802920859936e-05
-5.20643374428752e-05
-6.09890334057653e-05
-3.59380499928654e-05
-2.31709583706137e-05
-5.17747384272112e-05
-4.70639337094693e-05
-4.25072915859733e-05
2.08862317956955e-06
-3.86421113012869e-05
-2.1274169058691e-05
4.79279849805469e-06
-3.27627277644972e-05
-2.63686767692499e-05
-1.89096030791974e-05
-9.99380834830077e-06
-1.89707015428965e-05
-2.88145943352077e-05
-4.76961237711237e-05
-5.65383239511689e-05
-4.68416793407985e-05
-1.8470403610623e-05
-3.52847481217187e-05
-2.74002341237202e-05
-7.79756616439344e-06
-1.93841584481142e-05
-4.25043625675079e-05
-3.35732252648641e-05
-1.71421325143825e-05
-3.81689210928174e-05
-2.94753423834279e-05
-7.6532799211485e-06
-5.26492154398217e-05
-4.2312759028009e-06
-3.0231668727665e-05
-4.72555863082517e-05
-2.80675497028105e-05
-2.00165415043516e-05
-3.65886483226876e-05
1.02240216870497e-05
7.16129675167292e-06
-3.28092461550892e-05
-2.01615936521948e-05
-2.32547896047278e-06
-1.48279269643465e-05
-3.93082388293892e-05
-2.52976711892267e-05
-2.14336551552047e-05
-4.91534633719478e-05
-4.94622980433875e-05
-2.90575452217285e-05
-3.90638205003212e-05
-3.8784514680602e-05
-5.25583973746295e-06
-3.50249661358723e-05
-8.22151661713804e-06
-1.00779261594445e-05
-5.07087882071409e-05
-9.72880814851114e-07
-1.09713045646781e-05
-1.77520445446303e-05
-4.40982187770943e-05
-6.10144472610662e-07
-4.33127102483399e-05
-5.75102768567651e-05
-1.57097991790685e-05
-1.56185139128928e-07
-1.64869010658441e-05
-1.92584022143971e-05
-2.41359803006981e-05
-2.14038009703379e-05
1.01427421515859e-05
-8.8689343778873e-06
-2.42243353231406e-05
-2.69847432478256e-05
-3.48918503691706e-05
-4.47045587702934e-05
-3.27877248456189e-05
-3.62426238747751e-05
-3.65560518972832e-05
-3.99392093790559e-05
-6.29815822250704e-05
-5.72057339093827e-05
-2.29761999388304e-05
-5.65873514080342e-05
-1.70686211233615e-05
-2.03658563015442e-05
-3.80944518987135e-05
-2.04329075968753e-05
-4.0134479397365e-05
-9.42656489959145e-06
-2.69925088054029e-05
-2.75306784027498e-05
-1.65045584361069e-05
-3.45902656629106e-05
-2.96508777805959e-05
-4.03722737269576e-05
-4.06645286535389e-05
-1.57215543220048e-05
-4.13403758123414e-05
-4.42203252479176e-05
-2.6171589001444e-05
-3.86291218952566e-05
-2.18748265227391e-05
-2.14053494422927e-05
-2.2659760399287e-05
-4.00132418572619e-05
-4.12358200533107e-05
-4.385828220455e-05
-3.35171238067819e-05
-4.59027114116528e-05
-9.73816426399181e-06
-1.57989809912563e-05
-4.3993111036572e-05
-5.69327572009957e-05
-2.29597484763803e-05
-3.46592166512184e-05
1.0620197918573e-05
-3.59230691267151e-05
-7.00583155963806e-05
2.11526600561258e-05
-2.74829993403566e-05
-1.8774724807192e-05
-2.23615889676909e-05
-3.95694152082021e-05
-1.69043001773364e-05
-1.14445722322667e-05
6.49106756599531e-06
-2.54946775586258e-05
-4.9677605398636e-05
-1.46201893625192e-05
-5.9089134519487e-05
-2.56690321015222e-05
-4.23855702046906e-05
-4.60648719181746e-05
-5.84674362453716e-05
-3.81563705450667e-05
-6.66591460848293e-05
-2.14291357316913e-05
-5.16169949286138e-06
-1.5653308084758e-05
-7.72089070715553e-05
-2.22933199965564e-05
-4.34017317291545e-05
-3.79205690746069e-05
-2.07776071812627e-05
-4.68167946212209e-06
-3.21935626732936e-05
-4.96072781701768e-05
-3.81730942348276e-06
-3.99891544330428e-05
-2.38935289640278e-05
-3.69467677820014e-05
-2.65085340682995e-05
-3.20794601584924e-05
-4.03309122272889e-05
-2.57231224436909e-05
-3.00484223680828e-05
-2.08475980207513e-05
-2.68573105378332e-05
2.03102895607686e-05
-7.26080197221644e-06
-1.5602138038923e-05
6.40686697879709e-06
-2.9755972190091e-05
-1.13569353746289e-05
-3.04423494003865e-05
-2.47424834451187e-05
-3.4307699313661e-05
-4.61016729790984e-05
-4.0294263544488e-05
-1.78804595714436e-05
1.5236822498683e-06
-6.84015205901981e-05
-6.01872688712554e-05
-6.01796644192192e-05
-2.01603043507673e-05
-3.13269684176823e-05
-1.80329257261139e-05
-2.05846916578926e-05
-4.44859315664327e-05
-1.09581712519527e-05
-3.56289150549246e-05
-2.75901608238023e-05
-2.81140932500916e-05
-4.25164412925436e-05
-7.29959904409028e-06
6.31046564122612e-06
-3.95797141889837e-05
-1.45501258305e-05
-2.637676419621e-05
8.15728308023985e-06
-2.5901382043114e-05
-6.86588076478034e-05
-3.29142792408155e-05
-2.97557550956479e-05
-4.62772968394979e-05
-3.70752988396477e-05
-2.79183544731295e-05
-5.57662975387573e-06
-1.70474774897538e-05
-6.37733747406102e-05
-2.21621223754941e-05
-3.52228977820727e-05
-2.36359695839268e-05
-2.48486538023127e-05
-7.15568217657939e-05
-5.42537193033858e-05
-2.51595413282991e-05
-5.38372484974504e-05
-3.75073829208792e-05
-1.67613242080154e-05
-5.06924827435457e-06
-2.68784901105095e-05
-2.75836866079599e-05
-2.40751809721457e-05
-2.0400881354225e-05
-4.83769832252301e-05
-1.18054010426826e-05
-8.31520769419862e-06
-4.35107796702524e-06
7.98974983593687e-06
-9.41901699731705e-06
-3.03133802149952e-05
-6.91244590671679e-05
-2.7555077583286e-05
-1.98094336407524e-05
-6.00641608276472e-05
-6.42887351681745e-05
-5.347847130394e-05
-5.2629605579475e-05
-1.72718615262713e-05
-3.68021170103627e-05
2.90716316692511e-07
-3.58160142605559e-05
-4.15908027409309e-05
-3.87339662122882e-05
-2.7685211673241e-05
-1.68302885821986e-05
-4.02164610103951e-05
-2.07355282646911e-05
-1.98857165932709e-05
1.00882394889982e-05
-4.82038743297364e-05
-4.5128492371517e-05
-3.42824356051205e-05
-4.72460384190947e-05
-3.22476214103063e-05
-3.9118484899421e-05
-3.05856002918709e-05
-2.12114748736405e-06
-6.77992917624661e-05
-4.37711248928618e-05
-1.01673212888309e-05
-5.34142732438983e-05
-9.4349167360022e-06
-1.30884061691026e-05
-2.55473523174273e-05
-1.92814957294773e-05
-3.0248906188398e-05
-1.808440658392e-05
-1.85638323014461e-05
-3.12231844727247e-05
-1.68240694164406e-05
-7.27512821984934e-05
-6.92416958472583e-05
-1.12919419383232e-05
-1.55312721181348e-05
-1.62451501604521e-05
-1.55390017762859e-05
-3.80352175721436e-05
-1.08595654151986e-05
6.56156619118418e-06
-4.63247852381928e-05
-4.47799020607915e-05
-1.65307541266434e-05
-9.20877785238742e-06
-2.25949518934567e-05
-3.62008084864842e-05
-4.23673600345625e-05
4.06612091597236e-06
-3.81790599867228e-05
-3.27473841402495e-05
-2.83963624476862e-05
-5.39354995800636e-05
-2.61840373662244e-05
-2.70619016654918e-05
-3.68441375309202e-05
-2.02700553341072e-05
-6.40703184095449e-06
-2.93381356054619e-05
4.57852415087756e-06
-1.4731478000363e-05
-2.15228818617195e-05
9.0105827824357e-07
-1.21326857561699e-05
-6.37082070805004e-06
-1.58344133749333e-05
-6.7367122400436e-07
-5.45990368464519e-05
-2.53240097604501e-05
4.16418912387956e-06
-3.42949080336188e-05
-2.6093581184489e-05
-1.88794280210851e-05
-5.27175539481331e-05
-4.84696888559215e-05
-2.04712042439854e-05
-6.16229138093386e-06
-4.29232553710273e-05
-1.74778550262829e-05
-1.85717488081203e-05
-2.7535661734437e-05
8.77683094449354e-06
-2.07702275725661e-05
-1.94028813990024e-05
-4.17153062741224e-05
-4.3915314090863e-05
-1.21062564653754e-05
-4.0101532712778e-05
-3.57446607266027e-05
-2.15647580873346e-05
-3.84021496494034e-05
-4.02036298761367e-05
-1.38227511352052e-05
-6.47694582614779e-05
-3.76069932314673e-05
-4.8748001761726e-06
-6.0066998098635e-05
-1.65351187388915e-05
-2.58941557184531e-05
-1.71624293051044e-05
-3.53092793823301e-05
-6.12546045551719e-06
-5.17826968452164e-06
-5.10687107296454e-05
-3.91534014255299e-05
-2.60094036282391e-05
-2.49319828244836e-05
-1.66497370569594e-05
-1.76609360871507e-05
-1.49976725998232e-07
-6.41268532449554e-05
-5.05860204276289e-05
-1.29883912434086e-05
-5.054442476631e-05
-7.39424532565391e-06
-2.65662725356243e-05
-2.38306856987739e-05
-4.89765413165094e-05
-4.04723507582089e-05
3.32627952525917e-06
-2.49524582998932e-05
-3.39914941523635e-07
-1.83357560914736e-05
-3.44805127407715e-05
-4.31051768075777e-06
-3.36441359960011e-05
-4.51133806748428e-05
-1.46034435309893e-05
-2.87596256766383e-05
-3.92848650420905e-05
-2.67061938347496e-05
-1.07447726939855e-05
-3.62071105292383e-05
-1.98747547072404e-07
-2.90355272894244e-05
-4.10059034665443e-05
-2.04963091250467e-05
-4.89762184509261e-05
-5.20842599316091e-05
-4.18183734615584e-05
5.45349159562034e-06
-2.68555858587535e-05
-4.79205475000071e-05
-3.04679236694993e-05
-1.99180657961039e-05
-3.02023796890728e-05
-1.98295506428364e-05
-1.95135312984232e-05
-1.52396900188558e-05
-1.30550983597966e-05
-2.7355881545284e-05
-2.97184403890391e-05
-2.33246144942585e-05
3.34653833937019e-06
-1.22713893870573e-05
-4.63756335835798e-05
-4.53861011617584e-05
-3.28182808857921e-05
-5.74614638379782e-05
-3.77037647984292e-05
-1.46570001962079e-05
-6.49458865885993e-06
-3.61881937935981e-05
-3.34490835304253e-05
-5.09009444018847e-05
-5.93544673193441e-05
-1.67353990509938e-05
-1.91262677658588e-05
-4.69213928497152e-05
4.45613581348934e-06
-4.49402694683492e-05
-7.41023796746592e-05
-6.19114224012425e-05
-2.92976196470629e-05
-6.14686312530394e-05
-4.53495002275047e-05
-3.56197733943656e-05
-4.18822541514688e-05
-4.13772868077687e-07
-2.34970534726475e-06
-3.63083234058457e-05
-5.6167384307867e-05
4.82003310156165e-06
9.38709161362148e-07
-4.31167726774848e-05
-3.557030091701e-05
-2.20555038585835e-05
-2.0002207532423e-06
-3.101767764345e-05
-9.11960556697745e-07
-4.55151550140605e-05
-4.92981263411721e-05
-4.20001975261138e-05
-3.05723285372961e-05
-1.40036560938579e-05
-2.1406335559285e-05
-1.60626236962703e-05
-1.77066653651781e-05
-6.73121048664431e-06
-2.94562997317865e-05
-3.29198153292174e-05
-5.35555078978637e-05
-3.64844525163259e-05
-4.05097369588845e-05
-2.80211770692139e-05
-1.28543406065751e-05
-1.28685806436827e-05
-6.24272847894033e-05
-1.09637796296302e-06
-4.39093944332591e-05
-2.21003431394419e-05
-3.108386345567e-05
-1.34110419430884e-05
-4.69145759275762e-05
-4.62959690922986e-05
-2.66849356728068e-06
-6.2516554847343e-05
-4.99053402732833e-05
-2.51321443274195e-05
-3.9426730593366e-05
-2.56637888762383e-05
-2.11705932621427e-05
-5.49863493349222e-06
-5.56146479664006e-05
-4.57102511408503e-05
-4.62308612433397e-05
-4.20823496233204e-05
-1.10829362058473e-05
-1.47022773254194e-05
-1.53780144669208e-05
-1.46374523061749e-05
-2.65801922003541e-05
-4.29612266227144e-05
-3.1756056465932e-05
-1.49705949227023e-05
-5.58050711160204e-05
-1.22498429819558e-05
-7.26769437068532e-06
-3.49564158213465e-05
-3.5551055441344e-05
-2.55289042790691e-05
-1.64536547745187e-05
-2.85735958028343e-05
-2.50944271039761e-05
1.3615515484591e-05
-3.70960633830542e-05
-3.94422461502735e-05
-3.29011536733487e-05
-6.827091708803e-05
-3.49378995884277e-05
-1.32543441918401e-05
-4.11697843677662e-05
-7.08977350988833e-05
-3.48964949739833e-05
-2.72088167277755e-05
-6.90864460065096e-05
-3.50601058665286e-05
7.27396542112032e-07
-1.90900625363059e-05
-3.88479568570595e-05
-2.65880424226786e-05
-3.49900439082662e-05
-3.74992233129427e-05
-3.29955552500119e-05
3.05306753070004e-06
-2.60436603955843e-05
-2.71380661553902e-05
-1.98060112057806e-05
-2.7614715715036e-05
-5.04321385321396e-05
-2.01193664647541e-05
-7.44489464451967e-05
-1.44487291359694e-05
-1.2542681229113e-05
-3.79736448943394e-05
-4.14113710248243e-05
-2.2168988437027e-05
-1.91271126139689e-05
-3.12792158452959e-05
1.23892825827777e-05
5.36687754781461e-06
-4.22004964322709e-05
-4.24534168860554e-05
-3.56543664708703e-06
-6.0977419910253e-05
-2.75305348196112e-05
7.3708995548476e-06
-2.45980621076532e-05
-5.53925624698406e-05
-4.19155641010758e-05
-4.83350804198512e-05
-2.66297829878548e-05
-2.69074722977208e-05
-4.09533652794476e-05
-1.57581917416134e-05
-1.43787146612669e-05
-5.02107293978818e-05
-3.36460607742612e-05
-2.22146015771931e-05
-4.25434123331887e-05
-4.24113571819794e-05
-1.0542844373537e-05
-2.1608693066235e-05
-7.10528818467785e-05
-2.48166731175051e-05
-2.12541730609807e-05
-3.37137826713211e-05
1.51453436222298e-05
-3.57027743793501e-05
-3.60120096763514e-05
-1.96443204200974e-05
-2.16861014292303e-05
-1.76811088160038e-05
-4.50440485186885e-05
-4.53467171006289e-05
2.94014682901173e-06
-3.12709580852024e-05
-3.5652098608644e-05
-3.02478729156511e-05
-2.27200380815429e-05
-6.48095627876243e-06
-1.47057595146593e-05
-2.55725462350362e-05
-1.099278941259e-05
-3.7870796005543e-05
-4.90710982647727e-05
-4.52134992496999e-05
-3.33632326271733e-05
-3.03097522537273e-05
-4.38564977302333e-05
-4.71204648874864e-06
-2.08615812825308e-05
-9.45511942946118e-06
-4.30535380943016e-05
-9.53179298279268e-06
-2.67094632104901e-05
-3.17855949173107e-05
-3.0079272049285e-05
-2.95986441885781e-05
-2.62880327198848e-06
-2.00291695585834e-05
-6.13410344252955e-05
-7.30322605080731e-06
-2.11808939647784e-05
-3.98124479777487e-05
-3.72648188829378e-05
-1.77355137507809e-05
-5.71064322412957e-05
-2.96880226782236e-05
-1.50659720789412e-05
-2.35769287441546e-05
-4.25915872171635e-05
-4.84687029259902e-06
-3.31032156075602e-05
-5.51083072037289e-05
-2.92314395304869e-05
-2.29491577329264e-05
1.08295277831669e-06
-4.11103213906509e-05
-4.49648998934168e-05
-4.96128471392815e-05
-4.56610001053762e-05
-1.57413430496609e-06
-2.1685875072055e-05
-2.88078418322954e-05
-1.51787257382504e-05
-1.7083734278019e-05
-2.86540211366045e-05
1.50171590549838e-06
2.87779099195441e-06
-4.36202611474382e-05
9.53001245027752e-06
-2.37964487601023e-05
-5.03724223542005e-05
-3.69790785989966e-05
-4.80440544359608e-05
-1.65213127084567e-05
-5.06076134218222e-05
-3.69521398428485e-05
-2.81759279701748e-05
-4.14052006508967e-05
-2.88951152064374e-05
-2.09546261691781e-05
-1.2660268307409e-05
-8.01733796284842e-06
-3.1329018800468e-05
-2.83095790305698e-05
1.40043155286463e-05
-4.52614984438152e-05
-4.10968624325891e-05
2.27154645682955e-06
-2.12349225714103e-05
-3.94580152053007e-05
-4.90382402225143e-05
-1.30376966178605e-05
-2.06652870028173e-05
-6.06612648158321e-05
-3.58257498771815e-05
-2.99494819083678e-05
-5.91507341342989e-05
-7.39467073159854e-05
-4.92638413110194e-05
-2.11039089408043e-05
-3.31690783068513e-05
-5.4287484409512e-06
-1.90445543586091e-05
-3.83068418175118e-05
-1.56662840825964e-05
-3.69054392771088e-05
-7.03151182746418e-05
7.59638001716678e-06
-4.82507200840334e-05
-5.19681304013216e-05
-5.10330821373217e-05
-2.56503100547013e-05
-4.58739838543949e-05
-4.03072965210744e-05
1.29002042354992e-05
-3.36246022677443e-05
-3.45813330033146e-05
-2.65545817400606e-05
-5.13966116089221e-05
-1.26075956135483e-05
-4.56579862087477e-05
-3.36302209418007e-05
-6.24116592587528e-05
-3.71887275141099e-05
-3.00183839737605e-05
-3.89022460003236e-05
-2.16097896755703e-05
-3.86025995746717e-05
-5.63929190793766e-05
-5.50496713776674e-05
-2.21275017563269e-05
-6.70942062032057e-06
-3.12442557227522e-05
-9.05608889504367e-06
-9.60187314833429e-06
-4.73474635073287e-05
-4.68570633577428e-05
-2.85491742563694e-05
-4.67974816518275e-05
-5.37244270408114e-06
-1.01894611721305e-05
-4.94985031165982e-05
-2.54326879140688e-05
-5.15136882296994e-05
8.80343396796784e-06
-3.64918100803409e-05
-1.42346718886701e-05
-3.72183087909965e-05
-6.17309105715514e-05
-2.71218022864039e-05
-3.0250465762702e-05
2.45681235488864e-06
-1.49100148575201e-05
9.21623510572763e-07
-4.8364030806376e-05
-5.70696364649562e-05
-3.35611726056073e-05
-7.14081305009747e-05
-2.72198545070018e-05
-2.11409947343152e-05
-3.22698187975709e-05
-5.95238456154069e-05
-2.60567354533339e-05
-7.39797998538552e-06
-1.61427809885012e-05
-2.08057781305758e-06
-5.74483455812982e-06
-2.02399942157241e-05
-5.31017404101033e-05
1.06042167774838e-05
-2.62959595131529e-05
-3.54019434609222e-05
-4.21888352694957e-06
-2.19593271471407e-05
-3.92873944813982e-05
-4.76638071443283e-05
-1.65918784437331e-05
-3.69047694913494e-05
-4.43163990902348e-05
-2.15232962983322e-05
-4.93740046921599e-05
-3.97563785366065e-05
-5.02204111197693e-06
-1.62180831609413e-05
-2.51442530119931e-05
-2.86256608275864e-05
-1.07590172109343e-05
-5.50571488179633e-05
-6.76246311320391e-06
-8.33358310929146e-06
-4.35766188747486e-05
-2.96610541601339e-06
1.9309518904948e-07
-7.53194705992153e-06
-8.03476115140576e-06
-2.99424769480125e-05
-4.98997204567148e-05
-5.58631464246551e-05
-2.83809251296279e-05
-4.11854163950361e-05
-2.67798924681834e-05
-2.47424592542726e-05
-1.65723746208241e-05
-5.57958519785549e-05
-1.61364112252054e-05
-8.24549077290531e-06
-5.06376450175673e-05
-2.49105723889266e-07
-7.33705827960398e-06
-4.10045512210402e-05
-6.72385290526656e-05
-3.62237842429749e-05
-5.17955228831049e-05
-4.72745128024381e-05
7.324431967834e-06
-1.53748761831597e-05
-1.22191210587261e-05
-2.04323375277977e-06
-2.23676772188703e-05
-6.88175903686415e-05
-3.8083532373305e-05
1.45142931713597e-05
-5.9730020214016e-05
-1.68888784964765e-05
-5.41638562037933e-06
-2.06369435085682e-05
-1.98351141039145e-05
-1.04302286513385e-05
-2.37728195647633e-05
-3.14710833116732e-05
-2.51885163251061e-05
-2.11463515534413e-05
-3.43477268906062e-05
7.46136480553139e-07
-2.80599962504885e-05
-2.38224577698322e-05
-3.99254655050527e-05
-2.75214809473905e-06
8.79384421593779e-06
-1.28742345066738e-05
-2.89773259025568e-05
-1.85825843704495e-06
-6.39878083930183e-05
-1.98783318893061e-05
-8.93531406817735e-06
-1.18925728580081e-05
-1.2808314243507e-05
-1.77318045245221e-05
-7.01407970471656e-05
-2.23522348918842e-05
-1.21046726442935e-05
-1.35711435713422e-05
-3.60699482379461e-05
-2.61001770838158e-05
8.90180911273049e-06
-1.81582648475389e-05
-1.11567129346512e-05
-4.11432151435307e-05
-7.84470575759046e-06
-2.82330594331993e-05
-2.80628623693523e-05
-4.09368762473993e-05
-4.9404118496895e-05
8.76588754939355e-06
-2.52900701735286e-05
-5.92153700718229e-05
-1.5705932818618e-05
-4.50368026324717e-05
-3.1232449685246e-05
-3.13265562382947e-05
-1.97064633107312e-05
-4.32611911414619e-05
-1.16026830668047e-05
-7.71194511650505e-06
-5.34144902611778e-05
-4.03307026680326e-05
1.47369846298364e-05
-2.60070989167543e-05
-2.8231754914483e-05
-1.97759330003171e-05
-2.87155886185583e-05
-5.98760787496047e-05
-3.29922501932106e-05
-7.79679002753323e-06
-6.50664442693761e-05
-5.94274748115285e-06
-1.37464667194544e-05
-4.55578834641336e-05
-1.21006698062015e-06
-2.13329568855729e-05
-1.14362300167965e-05
-2.52007733281162e-05
-2.9485008939121e-05
-1.01000893968668e-06
-3.39719207800182e-05
-1.83061794820847e-05
-5.02062415165748e-05
-4.20724379141193e-05
-3.60055481038815e-05
-3.43443372378384e-05
-4.79221489945237e-05
-2.39826422178908e-05
-2.28747336231105e-05
-1.21811697948043e-05
-5.77197027316265e-05
-2.72772403361225e-05
-4.28053440791067e-05
-1.53859106260305e-05
3.19976887987144e-06
-4.83798673961226e-06
-5.19974495295743e-05
-1.59550786492706e-05
-2.08008005071467e-05
-2.2756391521358e-05
-3.24668112318331e-05
-1.30902253217258e-05
-5.58551837790455e-05
-5.64697276840739e-05
-1.63333059373638e-05
-3.32789330807547e-05
-3.97701351830646e-05
-5.83338597626592e-06
-2.78951257593377e-05
-4.58668153233049e-05
-2.78377766693432e-05
-3.37863756406248e-05
-7.61398105887947e-05
-3.49069519474261e-06
-3.40022257495887e-05
-6.22343746445435e-05
-5.59016346550131e-06
-1.05391787985527e-05
-6.24307202939771e-05
-4.33786114471265e-06
1.73133992506345e-05
-6.60228886884788e-05
-3.96427720769509e-05
3.69619988121998e-06
-3.42387383338629e-05
-6.38168504639816e-05
-8.5908077077322e-06
-7.54202650863632e-06
-4.72492125217673e-05
-3.15425494025883e-05
-4.5822247352325e-06
-2.05939359270224e-05
-3.83361139528151e-05
-1.14536409581656e-05
-5.79618213633641e-05
-1.70350140467159e-05
-5.6444628360458e-06
-3.21867534277136e-05
-3.31818403154708e-05
1.02047286049655e-05
-3.65173041203179e-05
-3.12208097176038e-05
-3.99125676050441e-05
-5.12815223592851e-06
-6.36426270251199e-05
-6.67861326159805e-05
-1.59501318778331e-05
-4.07553104444327e-05
-3.22826568026861e-05
-1.85971365265664e-05
-5.07230410885403e-05
-6.44296506037722e-05
-2.79472843060312e-05
-5.51787779147913e-05
-3.37247034154385e-05
-1.52602232977101e-05
-1.1758309472394e-05
-2.35323528280135e-05
-2.67783252843965e-05
-3.64420649761354e-05
-2.69018582581377e-05
-4.08589200362725e-05
4.88509885103371e-06
-1.30253969125591e-05
-3.65102112000873e-05
-1.68031756836067e-05
-7.50746479742409e-05
-4.43167890185277e-05
-2.00754029585014e-05
-1.17386511067228e-05
-7.10542732762443e-05
7.4081095779932e-06
-1.32472114823992e-05
-6.06523353467971e-05
-5.21843096242641e-05
-3.35566038480661e-05
-1.46664631400488e-07
-2.5850670931448e-05
-1.99691067282003e-06
4.88898086124714e-06
-1.10285927882578e-05
-1.47601029296392e-05
1.5514988142167e-06
-3.2340426155599e-05
-3.30522039459561e-05
-6.19813920090288e-05
-4.48913873700382e-05
-4.04072368789107e-05
-3.85445154023584e-05
-1.08938848316743e-05
-3.92461988950594e-05
-2.65332862185934e-05
-1.33473310687196e-05
-2.84977421944032e-05
-3.41759436484603e-05
-2.30709767062957e-05
-2.84944277789043e-05
-2.45138300139221e-05
-5.71282064178696e-06
-2.81376003086062e-05
-4.38589152065469e-05
-2.84539222359446e-05
-1.63626420099523e-05
-1.51187230058346e-05
-5.45734786344156e-05
-4.10639052649715e-05
-5.83500866444833e-05
-3.26660341208473e-05
-1.30650218077461e-06
-6.32689220476265e-05
-3.48120251889392e-05
-5.43698363188459e-05
-3.85119187076335e-05
-3.73986064199192e-05
-7.65750633276847e-06
-1.47889965055735e-05
-5.00865304754045e-05
-7.58030582051084e-06
-2.37743207587909e-05
-2.63190887365344e-05
-1.75193186525415e-05
-3.61618715250684e-05
-7.49604625466165e-05
-2.55902864387975e-05
-2.96361513102581e-05
-5.98863623333175e-05
-2.10228580439681e-05
-8.10580941785927e-06
-6.57346590932727e-06
-6.13642190692886e-05
-1.30267778829071e-05
-5.41604425172272e-05
-4.83057322807556e-05
-3.32445862027326e-05
-5.4702778671342e-06
-2.46402126590521e-05
-9.99004456383006e-06
-9.89221510176041e-06
-2.66243349703637e-05
-2.87716176571185e-05
-3.32379387763189e-05
-5.68516331791611e-05
-3.77934938801735e-05
-5.68694310888374e-05
-3.06487016330603e-06
-5.86706542189135e-05
-5.52835278616368e-06
-2.37676271179458e-05
-3.05655976373682e-05
4.13667178085621e-06
-3.24449371265339e-05
-7.57764883984045e-05
-2.67159571178082e-05
-2.79860016500809e-05
-2.25710615917857e-05
-4.20872353517481e-05
-2.52467504635957e-05
-4.65980024852301e-05
-3.97367985132364e-05
-1.86663533659349e-05
-4.47334837016416e-05
-3.77877465932201e-05
-1.40153440526936e-05
-1.55628584728738e-05
-3.32274058815578e-05
-1.48913302725286e-06
-6.3552521662165e-06
-5.0480641069484e-05
1.31435290872056e-06
-2.52402476270828e-05
-5.42371291765251e-05
-2.87157781302312e-05
-2.09582120479826e-05
-2.60968032421496e-05
-4.83216192933367e-05
-5.77332744992145e-05
-3.50724874287566e-05
-3.1050538269325e-05
3.46415579186217e-06
-4.62966088620686e-05
-5.142347304785e-05
-3.96201644737611e-05
-1.31406565503803e-05
-5.75739951841608e-05
-1.04965963993067e-05
-5.57760639451807e-07
-3.62002879267776e-05
-3.9025434242065e-05
-1.2276109658107e-05
-3.67770404397102e-05
-1.25256409584076e-06
-1.17791037876885e-05
-6.39709649549095e-05
-2.10043452352014e-05
-3.11132557746208e-05
-2.27936220630851e-05
-4.00441810316786e-05
-2.91377074959155e-05
-2.40921037091728e-05
-4.5782301164715e-06
-1.34585562223253e-05
-2.86300539950237e-05
-4.75827797734785e-05
-2.76581399018641e-05
-1.90340959026048e-05
-3.26069772503021e-05
-6.98671259410194e-06
2.1135070147439e-05
-5.96950638403718e-05
-1.38607621310178e-05
-2.69129435300484e-05
-3.91241041713883e-05
-8.59726350813411e-05
-3.88809327259462e-05
-3.98323037355972e-05
-3.18899772340946e-05
-2.49007255048507e-05
-8.27051888492673e-06
-2.68365328122069e-05
2.24057355624963e-05
2.19108303149855e-06
-1.50003350876434e-06
-2.82943510938135e-05
-2.42442246961356e-05
-2.82657937808477e-05
-2.39126791366154e-05
-2.64039465208302e-05
-3.20338300858987e-05
-3.67843593609774e-05
-2.286880196114e-05
-4.90780156679751e-05
-1.56826880662853e-05
-2.69436360348597e-05
-4.11587884715776e-06
-2.45425039189588e-05
-1.88992703709339e-05
2.34437504912086e-06
-4.21517327052506e-05
4.63954451393261e-06
-3.20436381428381e-05
-2.36568889531164e-05
-3.96969669673443e-05
-2.10679468486804e-05
-8.54019900909934e-06
-4.80089401333493e-05
-3.59259043238601e-05
-1.00819828472648e-05
-4.69000686955373e-05
-2.76033535630109e-05
4.17167778770533e-06
-1.47159592071568e-05
-3.0545462003924e-07
-4.07690656702825e-05
-9.87685574244352e-06
2.60457872851506e-06
3.03765912588004e-06
-1.45062605208106e-05
-6.25689397196013e-05
-1.48998882145998e-05
-8.87861371520684e-05
-4.51895803384429e-05
-3.00716014222454e-05
-4.30113997885993e-05
-2.69305651012338e-05
-2.4844350183696e-05
-3.50053602833214e-05
-1.0912244575796e-05
-7.02277288640088e-05
-1.88034584648178e-05
-3.64967760172225e-05
-5.25675545038574e-06
-6.23230005091223e-06
-2.31051799189233e-05
-2.46353839151025e-05
-2.37313341291376e-05
-2.20575557432508e-05
-2.11837654418055e-05
-2.57480726941165e-05
-5.56590114656458e-05
-7.08627841274431e-05
-2.56269956587443e-05
-5.61280105670209e-05
-4.46649823683936e-05
-5.70367269081165e-05
-5.40825671762131e-05
-3.63712877014582e-05
-3.87276598063551e-05
1.1391257229269e-05
-5.58144780239121e-05
-3.67964560795962e-05
-1.09730305420276e-05
-3.01985465680502e-05
-3.33939571920902e-05
-2.72770561393198e-05
-1.76516015687498e-05
-3.62632242996945e-05
-5.36567861559328e-06
-4.62041599020562e-05
-5.20491055562771e-05
-3.86133901027926e-06
-4.32970222263541e-05
-6.82396137710612e-05
-4.56191930580439e-05
-1.45611392471309e-05
-5.18609340575572e-05
-3.77003306543972e-05
-3.06718219174438e-05
-3.02559900968597e-05
-3.0515184583722e-05
-1.67137885013376e-05
-6.28646242427162e-05
-2.52385704405128e-05
-2.93968469659251e-05
-4.24861062733054e-05
-3.15264747146409e-05
-3.13232638371417e-05
-1.58140154100878e-05
-3.52498177800287e-05
-7.428420718778e-06
-2.86729932306928e-05
-3.9923484036862e-06
-3.95112805228804e-05
-3.1161483506677e-05
-4.13753582517899e-05
-1.65227823347554e-05
-7.57633847420419e-06
-4.52122422728031e-05
-4.07267930980137e-05
-1.56352784222e-05
-2.0087453407887e-05
7.95396820396052e-06
-7.76860966537758e-05
-2.22461221114064e-05
-2.66908487237404e-05
-3.50094076097798e-05
-1.41012902388898e-05
1.57397890864698e-06
-2.51688472150682e-05
-3.59499669131681e-05
-2.61491196904431e-05
-5.91996433699667e-05
-3.55495108438451e-05
-3.31491038195579e-07
-2.5515097351083e-05
-2.08090656401485e-05
-4.82673031944087e-05
-2.89020933698171e-05
-2.41505070715525e-05
-2.57374710268189e-05
1.10359024967313e-05
-1.04969768331838e-06
-3.22295446281245e-05
-1.33655859528693e-05
-2.3123667992048e-05
-2.60974795692696e-05
5.30081583440114e-07
-3.74638840611086e-05
-1.00496452511257e-05
-4.06866409321157e-05
-4.40659420101257e-05
-7.56927571478793e-05
-1.59012381526169e-05
-3.8805886406995e-05
-5.88071842451725e-05
-2.24924463144124e-05
-1.67934119964763e-05
-5.15460433773576e-05
-1.97110390874983e-05
-2.49803821323576e-05
-4.91072402604978e-07
-1.23987648467311e-05
-1.52610446689565e-05
-3.36340599542936e-06
-5.8188380213349e-06
-3.70782025409364e-05
-2.49626635828862e-05
-4.39210963891915e-05
-3.45203591840668e-05
-3.89367618871847e-05
-5.77836346520088e-05
-3.75348514175178e-05
-2.26521155053359e-05
-5.33731365385979e-05
-3.98819941010375e-05
-5.18757017574201e-05
-3.49788749069532e-05
-3.9839299952214e-05
-9.18672095318717e-06
2.48875525499146e-06
-4.21184062965959e-05
-5.53918109286935e-06
-4.51772831905092e-05
-4.61887697872998e-05
-2.22101019961669e-05
-1.37133615300272e-05
-2.95456006757552e-05
-5.60711814160342e-05
-3.25343552240632e-05
-4.38172504829173e-05
-2.42908194752392e-05
-1.92181485489621e-05
-2.27445963512377e-05
-2.88339748198672e-05
-2.34474788762441e-05
-1.5831223632638e-05
-1.79820155241676e-05
-3.50432581137047e-05
4.10333745397022e-06
-2.58522012870194e-05
-3.00537428453129e-06
3.96706351588515e-06
-1.18480978278791e-06
-9.12697319483355e-06
-4.81048067339779e-05
-6.13573060413213e-06
-9.51562705020388e-07
-3.13065632809846e-05
-5.37490058879311e-05
-6.0084375714943e-05
-6.47850412990365e-05
-3.53782401379495e-06
-7.98747199114722e-05
-4.28183542126087e-05
-3.30999121199946e-05
-2.03579678012304e-05
-2.33641436197716e-06
-8.48449430562484e-06
-4.00250391778151e-05
-2.66854881232458e-05
-1.78191577212071e-05
-3.19907546251726e-05
-3.05344956473234e-05
-2.53600057551076e-05
-1.08989431939975e-05
-2.25666589583241e-05
-1.19421164998308e-05
-3.64448735604837e-05
-2.83429370762947e-05
-4.36907827170267e-05
-3.17643108227579e-05
-2.87697977399294e-05
-3.33511172726243e-05
-1.41093340980211e-05
-2.20454989479986e-05
-3.43986123496803e-05
-2.16541021882093e-05
-5.10060992492674e-05
-4.40940510668172e-05
-1.98581362273889e-05
-2.70909233196109e-06
-3.03387669988562e-05
-6.9341863659339e-05
-4.59637641482141e-05
-2.39239770050756e-05
-2.6689655933821e-06
-4.35182277091584e-05
-2.95828100383364e-05
-5.4984425080757e-05
-4.64923492782231e-05
-4.8699033200133e-05
-6.36848435740964e-05
-5.0847275406608e-05
-1.88728986983421e-05
-4.24318439048427e-05
-1.8485798713739e-05
-2.56723672912384e-05
-4.62674172106282e-05
-3.87448257644073e-05
-3.14766378384297e-05
-2.27111213974031e-05
-4.28028421174092e-05
-2.91030871734264e-05
-5.0347727733217e-05
-3.17114773385886e-05
-5.95743735251079e-05
-2.30127535766817e-05
-2.75467021832927e-05
-2.65673077895691e-05
-2.77184799906489e-05
-1.59143441490374e-05
5.68564724539959e-06
-2.31052727461995e-05
3.50533335193433e-06
1.73228192199317e-05
1.07000713624208e-05
-1.80481549201402e-05
-3.42512405726893e-05
-5.22045944691316e-05
-5.30644853556107e-05
-3.8268319641423e-05
-5.30540156584612e-05
-3.44149817358038e-05
-3.43011569233937e-05
-1.79352127969845e-05
-1.19770552518739e-05
-1.51055612789441e-06
-1.77333532166502e-05
-1.27651912199618e-05
-1.15257824095872e-05
-1.36629415547983e-05
-2.30368412804175e-05
1.57228782883862e-05
-5.10058981556919e-06
-2.41963012410939e-05
-2.30977034150577e-05
4.71176726321413e-06
-3.44327349153259e-05
-7.63445536270444e-06
-4.47859312934532e-05
-5.02991994609891e-05
-4.211148943586e-05
-2.49918486292871e-05
-6.94696837156564e-05
-3.52613713959585e-05
-4.64745713190067e-05
-3.02265383563605e-06
-4.62105650443333e-05
-9.06264691814988e-06
-9.26386089198045e-06
-2.47720904523763e-05
-4.86642671092413e-05
-1.30789297789856e-05
-2.43535027305968e-05
-3.30003263587407e-05
-4.61489312673334e-05
-2.35929539277979e-05
-2.55929694813766e-06
-6.47575505462117e-05
-3.72829343804092e-05
-3.0012341609032e-05
-2.33591494151975e-05
-3.72639032013359e-05
-6.55333901020694e-05
-4.52277813345771e-05
-2.01205752901692e-05
-2.40736689287473e-05
-1.08039862493715e-05
-4.1719089999063e-05
-2.83233192239894e-05
-1.02924629250556e-05
-6.46668219153759e-06
-4.03885020398591e-05
-4.1170846196363e-05
-5.5759598168287e-05
-2.08793123019986e-05
-6.03540531780627e-05
-3.31918493967041e-05
-1.5625371823836e-05
-6.78525234346037e-05
-5.2278201418856e-05
-2.75021789144928e-05
-7.54930663124095e-05
-3.05920685696731e-05
-3.20809737794782e-05
-2.23528666826719e-05
-2.83348588149192e-05
-4.57446419569062e-05
-3.85104065774523e-05
-1.41677728461968e-06
-2.44040653569366e-05
-1.68248505930942e-05
2.35280432441154e-05
-3.13371338818036e-05
-5.4357269440422e-05
-3.36794680031539e-06
-3.67920160976654e-05
-6.73855942867183e-06
-1.39455980627864e-05
-2.54430824814865e-05
-4.56393218952277e-05
-3.78576749861942e-05
-2.61194833467812e-05
6.83945539203812e-06
-6.13811267880928e-05
-3.26224647636739e-05
-1.13499117202538e-05
-1.72978396747384e-05
-2.22979947949991e-05
-6.35857917016976e-06
-2.77607829478006e-05
-4.45509346881545e-05
-1.41517353594086e-05
-3.51415134288645e-05
-6.10213354213618e-05
-2.68786314359013e-05
-3.0850395311018e-05
-6.81289638441893e-06
-1.03190486379247e-05
-5.35022157636728e-05
-3.14974061283317e-05
-1.83049677293808e-05
-2.60135693679816e-05
-2.40802865804769e-05
-2.36698493027872e-05
-3.58491041490609e-05
-2.79863653126348e-05
-3.38772237490734e-05
2.64015606487264e-06
-3.97547247726009e-05
-4.2225136502379e-06
-2.60593024054177e-05
-2.33473542285455e-05
-3.76394836001257e-05
-3.82411965037818e-05
-3.04931208056285e-05
-1.11461084926568e-05
-1.60165398250406e-05
-4.15550959663579e-06
-1.67136905925448e-05
-5.26637719198517e-05
-5.72033262856792e-05
-6.76838056318719e-05
-4.81858816783998e-05
-4.72446293257681e-05
-1.56536663843766e-05
-3.70713822345957e-05
-2.60584825620342e-05
1.38511529959592e-06
-1.20528466817604e-05
1.19767670473124e-05
-2.88174750436868e-05
-4.65166528779399e-05
-7.0907751810976e-06
-1.26971649495391e-05
1.26179646553893e-06
-3.07717352948438e-05
-1.9354224307817e-05
-5.46990206378033e-05
-5.27020021045624e-05
-3.57514672598528e-05
-2.99303290159142e-05
-3.38900798975008e-05
-4.23554443089754e-05
-1.83780868186557e-05
-3.77380598731996e-06
-2.60096564002986e-05
-2.52555526831928e-05
-2.80596546756602e-05
-3.06488501068007e-05
-2.84051464912866e-05
-9.11502861664593e-08
-2.29862405212767e-05
-4.44035539147127e-05
-5.70821625194624e-05
-2.8022907794349e-05
-4.06869848052191e-05
-4.12689912062653e-05
-4.20557539628146e-05
-3.41954425340627e-05
-5.30541983097833e-05
-4.2914182313833e-05
-4.56107524221853e-05
-2.98869941463283e-05
-5.72852304259031e-05
2.74779726648601e-06
-2.77471357879675e-05
-1.3257147572811e-05
-2.7893765183412e-05
-3.47197071616097e-05
-2.87516028510601e-05
-3.47117028222175e-05
-2.16112791358972e-05
-2.46379470182402e-05
-9.18988497558833e-06
-3.35323125958688e-05
1.29069257316303e-05
-2.79585258996559e-05
-6.63891737840571e-05
-7.55060007089966e-05
-4.11621646247824e-05
-1.50973082767929e-05
-1.07963058437674e-05
-3.38236425137294e-05
-1.67552296024169e-05
-3.3833821817845e-06
-2.35825216623711e-05
-1.62744948820931e-05
-7.093534874723e-05
-3.77462008660415e-05
-4.42040084804655e-05
-3.90215022132605e-05
-2.68702562887348e-05
-2.37928331910545e-05
-7.55204019735598e-06
-1.75583072509742e-05
-2.34973455612472e-05
-3.64116747983876e-05
-1.88022058179209e-05
-4.29933232798853e-05
-2.609884112233e-05
-2.53251258351399e-05
-4.70254742290739e-05
-5.02269793068979e-05
-2.55022401812804e-05
-4.72459307219954e-05
-4.07801504595698e-05
-1.391776443544e-05
-4.61837180698831e-05
-5.6677968503912e-05
-1.59294176991826e-05
-1.7816298113744e-05
-3.18904685127711e-05
-6.09677376068594e-05
-3.21113433173047e-05
-1.3552761187325e-05
-2.90255864573332e-05
-3.81022615510148e-05
-5.87077364381659e-05
-1.91013181059766e-05
-1.42469104707639e-05
-5.06829101831339e-05
-2.86257043329397e-05
-2.48110536874901e-05
-6.51669526883485e-05
-3.34687483544527e-05
-2.69261471520333e-05
-3.10450663216701e-05
-4.81351670112123e-05
-1.56442427948199e-05
-4.00048123576951e-05
-4.99883711675757e-05
-2.85633077500755e-05
-5.52178028171931e-05
-3.66203453475798e-05
1.11317635761377e-05
-2.62588684434645e-05
-5.35833969960672e-05
-3.88993122436177e-05
7.57407214827474e-07
-1.7366115010996e-05
-2.41707245111529e-05
-1.13341695530117e-05
-2.53572338270204e-05
-2.7670702196834e-05
-2.91018346515867e-05
-3.12907637679703e-05
-6.03625214567383e-05
-2.04247113667848e-05
3.15733467221313e-06
-3.76056751172357e-05
-2.43745983412884e-05
-2.62485845938917e-05
-1.67743679994296e-05
-3.06500914190703e-05
-1.79926296157962e-05
-1.75596290563427e-05
-3.70965217325106e-05
-1.94500179748433e-05
-3.50007731526961e-05
-3.06775502489415e-05
-2.1083692471546e-05
-4.20231376723138e-05
-2.71065472276513e-05
-3.73822811088147e-06
-3.92679893653587e-05
-4.16410736816039e-05
-1.89616276372176e-05
-2.80790617185664e-05
-2.02920118237508e-05
3.48634115491431e-06
-5.62417025443097e-05
-3.52395825450553e-05
-5.67201143261722e-06
-4.01935562720777e-06
-3.5888460200718e-05
-2.45558058026098e-05
-2.74138281893274e-05
-4.59515569512171e-05
-5.50447578742131e-05
-8.52625109034429e-07
-2.52236393116268e-05
-4.30391461326482e-05
-2.0002867823361e-05
-1.95416126979767e-05
-4.89936295387334e-05
-3.36683729882003e-05
-5.94741996067129e-05
-4.82493102578689e-05
6.10833993076366e-06
7.97621099055403e-06
-3.33271546368046e-05
-2.8553247281729e-05
-2.09600768724276e-05
-2.92934123118814e-05
-2.25788053918978e-05
-3.96752970918742e-06
-2.81147361565984e-05
-3.78782098441217e-05
-4.25859310177974e-05
-3.14824354777115e-05
-3.2058468566606e-05
-2.16518975565523e-05
-1.62430539968443e-05
-1.99763339716919e-05
-3.3724952306997e-05
-8.94356451062994e-07
-1.64535063566252e-05
-4.59286086343578e-05
-3.59330001354086e-05
-1.61517145079544e-05
-3.81192234231919e-05
3.93483159895438e-06
-2.49396081274154e-05
7.95773783427981e-06
-1.76340804603217e-05
-1.79430808745896e-05
-2.47065721621742e-05
-7.31429972006339e-06
-4.13624611188974e-05
-1.54326589793713e-05
-5.39871275388192e-05
-2.36402194053408e-05
-3.56759647158407e-05
-6.69113095267728e-05
-2.45168985912162e-05
-4.44900845107159e-05
-4.16291830616948e-05
-2.93391746798087e-05
-5.19607308958062e-06
-2.33034363142541e-05
1.37111755342364e-05
-4.33382154088988e-05
-5.45886881021873e-05
-2.14270672402119e-05
-1.23995823453442e-05
-1.63535866106848e-05
-3.50565213790157e-05
-2.73695462457196e-05
-1.66295641537604e-05
-3.29287100093485e-05
-6.24489503098235e-06
-3.96766984841154e-05
-2.17779891435515e-05
-1.46460616215597e-05
-4.83558984690116e-05
-3.38187607257397e-05
-1.66029454869579e-05
-2.99302459522993e-05
-2.21410526092965e-05
-3.96112181620052e-05
1.4903690066905e-06
-1.18512775159618e-05
-1.46736666073021e-05
-1.90462894118308e-05
-4.59172200217243e-05
-9.72618806880834e-06
-2.16291909251373e-05
-3.56989028548055e-05
-1.07136695240308e-05
-2.75258518588741e-05
-6.03725283694976e-05
-1.07460791822006e-06
-1.43783252348516e-05
-3.19156123114863e-05
-3.52643440750501e-05
-4.06605003209785e-05
-3.44564672865096e-05
-2.81534398653036e-05
-2.1096684238637e-05
-4.42928216477311e-05
-3.63782166838381e-05
-4.19724637294067e-05
-3.6202066374051e-05
-2.97637577543696e-05
-4.74293612789648e-05
-1.76220284264917e-05
-5.51597275780826e-05
-5.05495590610578e-05
-3.98897249286811e-05
-4.16031665374454e-05
-6.74076082714197e-05
-3.13524609885156e-05
-1.41937535173846e-05
-6.58908860713474e-05
-4.40181915743229e-05
-3.87024081728968e-06
-1.6292438957205e-05
-2.26116831517922e-05
-3.26791951059741e-06
1.43506243152146e-06
-1.13671250308972e-05
-3.66735991891106e-05
-5.35872734304542e-05
-1.76299502410279e-05
-2.11768068637032e-05
-2.58730713953699e-05
-4.73949155553266e-05
-2.07939673507875e-05
1.40467278418946e-05
-3.79906559239628e-05
-2.88156597700599e-05
-3.02126343066082e-05
-3.08517741896809e-05
-3.83258727247395e-05
1.8592088513586e-06
-1.62547716447228e-05
-2.37114301333472e-05
-3.84154439535958e-05
-3.3106521648363e-05
-4.12508061689826e-05
-1.32481664087119e-05
-1.48475501156794e-05
-3.56034077618785e-05
-1.22660099883791e-05
-2.88561893221949e-05
-3.4427061040548e-05
-4.38301791061642e-05
-3.69385725623515e-05
-1.51849362719723e-05
-1.87747708445331e-05
-4.5913532051841e-05
-4.20542235633909e-05
-4.25091142746919e-05
-3.8924857875796e-06
-1.74515838571392e-05
-1.63344756909874e-08
-3.74619861382907e-05
6.57022227710951e-07
-2.50714416092488e-05
-3.28823379349642e-05
-4.98532226268809e-06
-2.8849830670246e-05
-3.62681590441695e-05
-3.43534931956298e-05
-5.55576309923113e-05
6.8893980291016e-07
-3.57957107942349e-05
-3.83999888506762e-05
-5.84564408416364e-05
-4.21682790721986e-05
-2.23612446882988e-05
-1.86036022087722e-05
-9.61063847527181e-06
-3.71153712718579e-05
-2.01434309490464e-06
-4.07508541931108e-05
-3.02182321428739e-05
-1.17575841716008e-05
-4.80012598982382e-05
-4.06726176507847e-05
-1.77329434761042e-05
2.06557474729395e-05
-6.18589090324281e-05
-3.53263806217545e-05
-4.80818770118893e-05
-7.1673637656187e-05
-2.16509782899471e-05
-3.74673195746244e-05
-3.32590494530633e-05
-4.025401591214e-05
-4.34198057152299e-05
-3.84690914482421e-05
-2.01685478625711e-06
-1.89938411814188e-05
1.58850443290491e-07
-4.51353379944745e-06
-4.00017158883844e-05
-1.17847210514623e-05
-3.24550773587016e-05
-5.3265034666399e-05
-3.6545036506855e-05
-4.71933524636438e-05
-3.75430875919334e-05
-7.66640221582563e-05
-3.26313332684657e-05
-2.39446760949889e-05
-1.236815540612e-05
-1.8848213691717e-05
-5.34544270132338e-05
1.37779885777415e-05
9.86407482568924e-07
-8.81849256530766e-06
-4.82169884421827e-05
-3.03783030553431e-05
-1.90167222614302e-05
-3.35318871867451e-05
-3.40955734975981e-05
-3.21743705853967e-05
-3.78399510205162e-05
-1.78619585766642e-05
-5.2683396576765e-05
-5.31152409673384e-05
-4.25264178368979e-05
-6.78772367366407e-05
-6.03837113669668e-06
-3.98995812814591e-05
-1.95012455647128e-05
-2.83147136766992e-05
-1.48602546075441e-05
-7.17668328883349e-05
-1.46834475654245e-05
-1.95939079688584e-05
1.41475455609147e-05
-2.31335074777326e-05
3.99808370812157e-07
-3.47470055098639e-05
-3.14957291661757e-05
-1.55298778679275e-09
-3.64424222743493e-05
-1.48527349975944e-05
-1.98599006812788e-05
-3.09860368118115e-05
-4.39353813305656e-05
-3.7107443078662e-05
-3.87228949820719e-05
1.05212601919227e-05
-1.40507771610145e-05
-5.04345906802611e-05
-1.69842517354993e-05
-2.9500130374753e-05
-7.33218434490076e-06
-2.55904126721816e-05
-2.63038102454088e-05
-2.08966410579917e-05
-1.3143155249608e-05
-6.52163527505789e-06
-1.25208030869147e-05
5.20356261825147e-07
-4.46440370788563e-05
-3.14023761273853e-05
-4.41091857485047e-05
-4.20380420876452e-05
-6.16313417469655e-05
-3.88554372106663e-05
-6.00384297289907e-05
-2.89363927168691e-05
-2.92766828755308e-05
-2.78637260424532e-05
-2.9217029098177e-05
-9.92494803952917e-06
-3.0509258835267e-05
1.89689619299908e-05
-4.14394578256849e-06
-1.17618544450601e-05
-1.95648493811244e-05
-2.32339482075731e-05
-2.68723841361349e-05
-1.11955504382584e-06
-3.85298715440874e-06
-1.31829661545001e-05
-6.37560238347393e-06
-2.06925010795453e-06
-8.74554676267753e-06
-5.94641098813984e-05
-6.4984190530232e-05
-1.91921480869882e-05
-2.16386675384101e-05
-4.04472757246797e-05
-2.43263679777158e-05
-3.12984838806707e-05
-5.22919198034642e-05
-4.80972637941565e-06
-1.03633422485095e-05
-3.66173998008589e-05
-4.844995941637e-05
5.46234084379682e-06
-1.93539219983463e-05
-1.45726078557124e-05
-1.93430733255243e-05
-6.2669757676342e-05
-4.36282988935889e-05
-3.59582485002539e-05
-2.34986853066503e-05
-1.72955770387536e-05
-2.83532376181614e-05
-4.65625386509264e-05
-1.36539381306007e-05
-1.52867854182761e-05
-4.36790447721184e-05
-2.37701933972273e-05
-3.1798860559632e-05
-2.61772785242542e-05
-2.76411397211073e-05
-4.89101341598453e-05
-5.51156051545457e-05
-3.73184534842105e-05
-3.2873170257666e-05
1.15560651940502e-05
-2.92045611382622e-05
-6.34799631326121e-06
-9.65531921487719e-06
-5.6492019074757e-05
-4.64367447395121e-05
-1.70149849902178e-05
-2.01412219543503e-05
-5.31722776471245e-05
-3.23009968185194e-05
-1.28799215722504e-05
-5.85044826133712e-05
-3.74689157678445e-05
-6.14090227899524e-05
-4.94383936737529e-05
-5.1345710727986e-05
-4.8472327953833e-05
-5.10374638758251e-05
-5.70449723599251e-05
-2.14316675522349e-05
-5.0387127654665e-05
-2.78221827600714e-05
-4.88956030926098e-05
-2.76570089516556e-05
-1.80095568642863e-05
1.64493496507736e-06
-2.11822526442846e-05
-2.58775938748182e-06
-5.73142818055762e-05
-1.80774378553751e-05
-4.69153737973075e-05
-3.08780606440553e-05
-7.26177992724763e-06
-2.6465464468077e-05
-1.25069531333341e-05
-2.91371152293539e-05
-1.63214946476113e-05
-2.87269339211252e-05
-5.35276546979291e-06
1.41388552281653e-05
-4.63281268371814e-05
-4.04341512166474e-05
-1.65477313314429e-05
-4.52296309277716e-05
-1.26505542465407e-05
-9.71357146033544e-06
-5.26818446708527e-05
-4.07911331458746e-05
-4.6263851715066e-05
-1.93704852885582e-05
-3.12680599166893e-05
-4.98658200617598e-05
-1.20090716687426e-06
-4.98896739366851e-05
-2.60333866584275e-05
-3.13295579784016e-05
-2.49379892697706e-05
-3.88209625481338e-05
-3.68191677182791e-05
-3.79565474023732e-05
-2.8598809835322e-05
-5.21929701387872e-05
-1.52402369869374e-05
8.93206329773025e-06
-1.61530587206869e-05
-1.29040546215449e-05
-4.35815174548398e-06
-2.63893951729595e-05
-3.32176310254905e-05
-5.62933075407554e-05
-5.01746055401479e-05
-5.31628828907469e-05
-2.58359252801662e-05
-4.22172255706967e-05
-4.16485600648934e-06
-2.03562023279962e-05
-4.09466827064251e-05
-4.62140252875079e-05
-5.59538162807958e-05
-4.40922925383223e-05
-1.28730188098298e-05
-5.56721624034522e-05
-2.04500620181211e-05
-2.99710496169364e-05
-2.41465277863274e-06
-3.20362186588574e-05
-5.33729218996097e-05
-3.95264019725423e-05
-4.34468289166236e-05
-5.96855847600438e-05
-1.72889426155718e-05
-4.41005940251246e-05
-5.96100388390564e-05
-6.67697053784032e-05
-3.84271327883996e-05
-2.17247553917967e-05
-4.79492835456289e-05
-2.02883518436677e-05
-4.18931371572823e-05
-4.11062664385837e-05
-2.37636842952611e-05
-3.58923737298452e-05
-1.55204966106749e-06
-2.1039104140357e-05
-5.12759926000835e-05
-4.06227726604541e-05
-3.87970813935626e-05
-5.90847040850757e-05
-2.41846447053781e-05
-2.08860086590704e-05
-6.35077154648979e-05
-4.22562426027643e-05
-5.57727129604314e-05
-1.93001917340569e-05
-8.17853745099563e-06
-1.40200366224403e-05
-2.73624716305989e-05
-1.68327557463547e-05
-2.1764556328687e-05
-7.07407888691769e-07
-4.25087894757144e-05
2.89402021382561e-06
-2.09306982750263e-05
-2.62487928514862e-05
-3.83318334198626e-05
-2.20632874569173e-05
-3.97612523568366e-05
-4.09841170932215e-05
-3.79592459090198e-05
-2.76126532666928e-05
-1.48079147683533e-05
-3.5076552281436e-05
-4.9846808946789e-05
-6.52172575435398e-05
-3.97639031406168e-05
-3.57509040242193e-05
-2.76316909094937e-05
-1.01471629761122e-05
-2.60234702165638e-05
-6.89980712410639e-05
-3.93871574870616e-05
-4.55983962191843e-06
-4.66829409915732e-05
-7.85232822587776e-06
-1.11710357226977e-05
-5.18280732933574e-05
-1.28407824550535e-05
-5.79268556310579e-05
-3.41753460097746e-05
-6.46025956098542e-05
-6.77803819845309e-06
-1.55552045262125e-05
-2.49598701008167e-05
-2.65972622998461e-05
-3.55426711793131e-05
-2.22455140370226e-05
-2.27762993866529e-05
-3.45382882644233e-05
-1.50202453653925e-05
-8.84074539731144e-06
-1.30071247801274e-05
-2.87405450238307e-05
-6.80122694533613e-05
-2.71859088536982e-05
-1.05576851077413e-05
-3.69702939700592e-05
-4.21183128436799e-05
-2.02419064256081e-05
-2.2200592402302e-05
-2.78940517048755e-05
-6.97478928014015e-06
-3.66032889689873e-06
-1.01399864225481e-05
-1.88365350253038e-05
-2.63402236625394e-05
-1.5032253012708e-05
-2.9924510563532e-05
-3.47891980704579e-05
-1.6629360620948e-05
-2.61795766519775e-05
-3.09090992781195e-05
-2.97597614324183e-05
-1.9401881358194e-05
-5.14036137692943e-05
-4.1444199384097e-05
-7.28062268555461e-06
-1.42463758441018e-05
-1.53327185098571e-05
-1.22335632288185e-05
-4.83723906849516e-06
-3.04101258597341e-05
-6.86281283844057e-06
-2.13753509081039e-07
-8.53390341200925e-06
9.69400191467477e-06
-2.67976257863058e-05
-5.25170462859333e-05
-2.94964464788596e-05
-4.46657347795471e-05
-4.21084484790857e-05
-4.01001296643318e-05
-5.94541160802048e-05
-6.27781973143566e-05
-3.1451269013427e-05
-6.61950398771867e-05
-2.05097780982446e-05
-3.12938743755823e-05
-5.8491742691385e-07
6.18880929451474e-07
1.78234801326144e-05
-1.7329509963647e-05
2.63510733576707e-06
-2.49694650302643e-05
-1.84594587945781e-05
-4.82495928657345e-06
-4.57985755217898e-05
-5.08624643135825e-05
-1.5090116664701e-05
-1.18863455648911e-05
-4.65002609110327e-05
-1.41616095629275e-05
-4.62872355574816e-05
-5.90377595435665e-05
-5.05465044401429e-05
-3.09907073824975e-05
-6.26965243229434e-06
-4.76803361752895e-05
-2.11800426502952e-05
-4.35684203481737e-05
-5.53956253665435e-05
-3.02418241581702e-06
-2.88750064025287e-05
1.81284439156336e-05
-5.38506158589916e-06
-3.81340516708353e-05
-5.21910343946683e-05
-5.9828172486413e-05
-4.85733244544506e-05
-3.00551509158111e-05
-5.72241518693717e-05
-4.88949349423077e-05
-4.48816321805215e-05
-4.8170773623235e-05
-4.12048395287877e-05
-2.76230376806647e-05
-9.06209212826597e-06
-4.37810029422528e-05
-3.84934129234748e-05
-1.16347630042785e-05
1.28063471696953e-06
-3.39084224969673e-05
-5.38109891916608e-06
-1.43126716755836e-05
-1.21212806623989e-05
-2.6054783543207e-05
-4.47937974093104e-05
-4.84785499863537e-05
9.9314425765002e-06
-5.18140734517478e-05
-4.39510301117456e-05
-2.93124877815821e-05
-2.55979154150122e-05
-3.0455642758311e-05
-1.76672206565031e-05
-2.21163131445021e-05
-2.13480483375047e-05
-1.77275354220083e-05
-1.80058811280437e-05
-2.01487223119586e-05
-2.23249321059309e-05
-6.85893959932888e-06
-5.82617269460385e-06
-5.04589398085429e-05
-4.87892955091727e-06
-4.8159694671477e-05
-2.48183309350668e-05
6.78905974562494e-07
-5.53617681742792e-05
-7.20028723153684e-06
-1.14219134014701e-05
-3.74138943009348e-05
-2.32554891031194e-05
-2.60799008169464e-05
-1.1052641976284e-05
-1.06081516972199e-05
-3.65372126457117e-05
-3.55539487371311e-06
-1.46070936265431e-05
-2.31151986240212e-05
-1.98952054464421e-05
-1.57030340565632e-05
-2.71084252309203e-05
-4.15627587491827e-05
-2.07022055316412e-05
-5.79237910861994e-05
-3.16346158158609e-05
-5.54779041068858e-05
-6.11787159730174e-05
-7.25304578643661e-05
-4.04202684026064e-05
-3.98328957862056e-05
-3.91470743746948e-05
-2.27081429850168e-05
-3.29656934633003e-05
-3.36141590423251e-05
-3.04618576605918e-05
-2.10537153499611e-05
-5.26230750309708e-05
-2.12999008924233e-05
-1.05751280018941e-05
-4.04781212225821e-05
-3.31626548312517e-05
-2.61918321157644e-05
-5.01223400699749e-05
-2.84503782529889e-05
-2.33719925047808e-05
-3.65315456555205e-05
-6.55600474767492e-06
-3.37387153252096e-05
-4.89508885642934e-05
-5.34082349645358e-07
-2.58910075643009e-05
-4.01985918513404e-05
-5.26070490279144e-05
2.83412877785852e-05
-1.95312697222239e-05
-3.32952420611892e-05
-5.08284370465859e-05
-1.95116897110441e-05
-2.64240257894697e-05
9.73925889786069e-06
-6.77325092761451e-06
-1.07726221861642e-05
-3.95941153126319e-05
-3.3096859471552e-05
-1.08932908497942e-05
-2.79453155874056e-05
-4.97238598895411e-06
-5.198184281367e-05
-2.77946507804294e-05
-1.61311835615586e-05
-4.93741173138381e-05
-6.36463365600859e-05
-1.5907184899622e-05
-2.79873638419003e-06
-7.89899202077103e-05
-5.39621517759773e-06
-1.06709336416158e-05
-2.40842149020425e-05
-3.38905618363813e-05
6.85246540704002e-06
-2.56289548441095e-06
-3.33477236768927e-05
1.87228980942407e-06
-6.09289836973062e-06
-3.7364086985996e-05
-2.42678190751934e-05
-8.11192143555693e-06
-5.25037862905187e-05
2.92248325050399e-06
-2.07078713867734e-05
-3.06757787151182e-05
-3.57124082531798e-05
-2.694517628697e-05
-6.61813714593597e-05
1.19640014317337e-05
-1.20630255600332e-07
-5.14890975186237e-05
-3.00287173101428e-05
1.31546684533918e-05
-1.85056324570384e-05
-1.89686651995804e-05
1.90099331158661e-06
-4.62039768060805e-06
-2.29891801485419e-05
-8.79748328297864e-06
-3.08547058172749e-05
-4.46937334184635e-05
-4.53367227776824e-05
-1.04431493546731e-05
-5.02398712968375e-05
-1.59027047820875e-05
-8.13766785120175e-06
-1.02151932827207e-05
-3.40158403572168e-05
-5.20073130647008e-05
-5.17729687826942e-05
-2.56302555549047e-05
8.04237717661806e-06
-1.02123262538404e-05
-3.40698480811103e-05
-1.11116060930994e-05
-2.20961947251836e-05
-4.69892339941493e-07
-4.94863320620273e-05
-8.5063512196819e-06
-1.33627135955178e-05
-5.18582212940479e-05
-4.19472801538042e-05
-2.16271419167323e-05
-5.83330901006632e-05
-9.73691188075417e-06
-1.51620971757465e-05
-1.45215611616277e-05
-2.38938727223045e-05
-2.18250691998642e-05
-5.77266748150427e-05
-2.02133599459839e-05
-1.47507980971134e-05
-6.40973514897525e-06
-5.58236137773394e-05
-3.51153841557548e-05
-5.40811151134477e-05
-1.403757419145e-05
-1.67821815555475e-05
-5.14830124122008e-05
-5.00693402479829e-05
-3.38756654033871e-05
-4.0444599337339e-05
-4.96346513401997e-05
-3.58141674084422e-06
-4.79434349874438e-05
-5.63280504679865e-06
-1.63003739276178e-05
-2.3075249380128e-05
-6.4607859561615e-06
-5.70619229992835e-05
-6.45065787245038e-06
-1.92609874073624e-05
-3.64787336510372e-05
-5.40468673692084e-05
-1.39173294177032e-05
-7.17389429619695e-05
-6.43373817755826e-05
1.13712963576808e-05
-3.20839788514725e-05
-6.15821131495162e-05
-3.38999321851502e-05
-1.71601826064268e-05
-5.62161610846615e-05
-3.77021673111956e-05
-1.84596690735578e-05
-2.32302685211225e-05
-5.81153628823248e-06
4.47680922059203e-06
-3.95287924878133e-05
-1.93267613850335e-05
-1.23989777143154e-05
-2.2878921565122e-05
-1.52447126712784e-05
3.89462649311362e-06
-4.08777956080869e-05
-2.44072120091954e-05
-2.63855652382798e-05
-2.70877677293324e-05
-3.77975837344631e-05
-4.18549662628469e-05
9.80854443284907e-06
-2.22432957448295e-05
-5.49375139785954e-05
2.42999413468038e-06
2.754582758014e-06
-1.90095441387414e-05
-2.78708264820506e-05
-2.34763441829095e-05
-4.54213195965948e-05
-1.6972189726166e-05
1.15406260148069e-06
-4.60133585276331e-05
-5.39810317757883e-05
-2.51637521251643e-05
-2.6615944367303e-06
-3.62584292161922e-05
-2.98300064541382e-05
-6.69944542784478e-05
-1.50275343121703e-05
-6.15721812599796e-06
-3.54741066525528e-05
-3.80141431468739e-05
-8.86917050636189e-06
-2.79661297638933e-05
-3.44093185384046e-05
-2.78611934469457e-05
-3.21003053883706e-05
-3.7066584152811e-05
-2.27725269515941e-05
-2.42427499008622e-05
-3.9635185722553e-05
-7.55556485490208e-05
-2.46120560487835e-05
-1.86773167366184e-07
-3.07756166477009e-05
-2.99275843317832e-05
-5.19615035015922e-05
-5.49929335650387e-05
-3.43772792721128e-05
-8.95585291173139e-06
-4.9196995954292e-05
-2.5543189936428e-05
-1.65186469330386e-05
-2.93542931444554e-05
-4.56134088237862e-05
2.14966149459828e-05
-1.7711586429178e-05
-6.23003738335008e-05
-2.5391543186334e-05
-4.17698708709882e-05
-4.56940151462276e-05
1.74525235843745e-05
-2.91877113408317e-05
-2.50303188013679e-05
-4.85569053151299e-06
-2.15161532661771e-05
-3.66569062419104e-05
-3.2628585418672e-05
-5.81553261780093e-06
-1.41389101769968e-05
-1.79377947097649e-05
1.08047675068031e-07
-2.20198959856769e-05
-6.55437226351075e-05
-1.15855602014805e-05
5.36142122678035e-06
-1.24185809155729e-05
-6.81257761308131e-06
-3.91503597473743e-05
-3.86834419772426e-05
-3.09100408563597e-05
-1.51032148582186e-06
-4.65031727670491e-05
-1.42691594150406e-05
-3.06945945208551e-05
-4.67058119091277e-05
-3.13423474574851e-05
-1.83956282585671e-05
-3.5646889892835e-06
-3.1707486589067e-05
-3.68373017553996e-06
-2.01129762716986e-05
-3.72916183554128e-05
-3.0589827274937e-05
-3.27459360029958e-05
-1.31561843051147e-06
6.03198305155932e-06
1.12405477009518e-06
-2.27041244856305e-05
-3.38415401622403e-05
-2.22075857967481e-05
-3.047121580472e-05
-1.84409289852931e-05
-5.07388812919932e-05
-9.95486513816898e-06
-4.75398938184624e-05
-1.51985870075069e-05
-3.11126429391065e-05
-2.1811482845946e-05
-1.68737966900086e-05
1.15617277944704e-05
4.18074347508256e-06
1.92095186024159e-05
-9.70278144673844e-06
7.14099719928504e-07
-1.52857733962669e-05
-5.3887919590397e-06
-7.85792695892199e-06
2.53164476269169e-06
2.42613418387051e-08
-6.40244282774537e-05
-4.14182872070139e-05
-5.42546972390099e-05
-5.83488438299543e-05
-5.1358893697297e-05
-4.22539243058641e-05
-6.27943708440148e-05
-6.45250833979589e-05
-4.65429123585439e-05
-6.88951734107613e-05
3.00549721136281e-05
-4.76153517826134e-05
-4.06888990842059e-05
7.90476828236012e-07
1.11491691966119e-05
-2.50886763499185e-05
-7.2148954969071e-06
-4.48361330531107e-06
-3.49601334927429e-05
-2.52388169498445e-05
-3.9324680567385e-05
-4.53650170687573e-05
-5.6415900836266e-05
-5.04713751367971e-05
-7.27179126493928e-05
-4.55010731191331e-05
-2.91767011840025e-05
-2.72299159255213e-05
-5.07149620332335e-05
-2.54259109721007e-07
-1.82828593146529e-05
2.77311944883327e-06
-1.05108414920868e-05
5.86978359425719e-06
-2.92231273201971e-05
-2.88402483496402e-05
-8.71249069454483e-06
-1.83040316632551e-05
-2.37319452930228e-05
-3.98973713618964e-05
-2.56875255816883e-05
-2.25401186719883e-05
-2.52475603353793e-05
-6.47978207505559e-05
-3.57867426635706e-05
1.79767162644307e-06
-9.92493446384835e-06
-2.45881896775826e-05
-1.84147224851049e-06
-1.34257625067542e-05
-2.74038989723442e-05
-6.13684850790598e-05
-2.80958681947237e-05
-1.98809205265839e-05
-6.66091689460396e-06
-2.3244569177158e-05
-7.75271887180378e-06
-4.2962968577275e-05
-1.94517639702176e-05
-3.72933908226308e-05
-6.13370356099786e-05
-1.23928923920898e-05
-2.12858638358563e-05
-5.46907870336902e-05
-3.28478993178964e-05
-4.1794067746086e-05
-4.74751396358556e-05
-1.30275030720985e-06
-4.65032551171704e-07
-3.20409467519002e-05
-3.36928551918364e-05
-2.3064874516587e-05
-4.41911652288613e-05
-4.47525510230556e-05
-2.83172690811249e-05
-2.32043855831338e-05
-4.17740183422919e-05
-3.15422555184867e-05
-2.03998303385377e-05
-1.11479390913032e-05
-7.52872962391283e-05
-4.23141425278122e-05
-3.57353130008063e-05
-5.3871599184504e-05
-7.08139056978139e-06
-1.92894951803537e-05
-6.37334538541835e-05
-3.81775764350006e-05
-1.17704386505583e-05
-1.96382472639195e-05
-4.36065321494261e-05
1.83467175020094e-06
-3.57721770066373e-05
-4.63169797039892e-05
2.84753476052909e-06
-1.47963391954711e-05
-5.75050338936367e-05
-5.06106695697022e-05
-3.74951687281003e-05
-6.37991663758312e-05
-2.68257119259144e-05
-3.02669124775949e-05
-5.94497989230576e-05
-1.98302320634733e-05
-4.61384779489663e-05
-5.35270222500362e-05
-1.51999742546647e-05
1.12415936649679e-06
-1.48070050748596e-06
-4.78455416826865e-06
-1.95746015587429e-06
-1.78633576198017e-05
-1.49793689289813e-05
-2.14404607899536e-05
-1.07103311745453e-05
-4.75699324726198e-05
-5.00954503741946e-05
-4.12040346508951e-05
-2.22808635719125e-05
-5.51910308654959e-05
-2.65171867104303e-05
-4.7237188407708e-05
-3.09602726300985e-05
-4.21331017426213e-05
-4.6561704203179e-05
-1.66320167212813e-05
3.8931689962196e-06
-2.87274221919224e-05
-4.45903711030772e-05
-7.60495391147872e-06
-2.02959461016907e-05
-3.34437425498801e-05
-5.79741595073943e-05
9.41417750435094e-06
-3.59972942778612e-05
-1.84449293947934e-05
-3.13395809066581e-05
-2.35420950991101e-05
-4.58384054335882e-05
-9.99462599583471e-06
-2.10945314054758e-05
-3.78770423500769e-05
-9.47770857629109e-06
-4.15192821701286e-05
-5.48698089876783e-05
-3.86662293153665e-05
-3.14426052736849e-05
-2.29952068002565e-05
-2.07933153103148e-05
3.56289425899105e-06
-3.97831383381351e-05
-2.19553905904029e-05
-3.65825952758863e-05
-3.33339712956724e-05
-4.33262667372473e-05
-3.03428776160291e-05
4.89423132303025e-06
-2.6133864995815e-05
-1.36148005454416e-05
-4.46492393147447e-05
-8.08383597136096e-05
-3.01941317513664e-05
3.38263942015778e-05
-3.58445574693725e-05
-1.21150786696788e-05
-3.27504284270709e-05
-5.15374879239027e-05
-5.1588278293165e-05
-3.4825357119409e-05
-3.26421818570743e-05
-5.24946726877852e-05
-5.06931292775506e-05
-3.17142501605223e-05
-5.77766252433707e-05
-2.44564284539638e-05
-1.94206557002522e-05
-1.08406436494096e-05
-3.61773926968014e-05
-3.78018959160063e-05
-1.09260271983554e-05
9.3053934040832e-06
-1.97849967092201e-05
-2.46852372179804e-05
-2.02947316406093e-05
-2.875064874569e-06
3.71333075836572e-06
-3.57993691756456e-05
-5.10452758964104e-05
-2.88582695147086e-05
-2.51193787917745e-05
-5.17484966195132e-05
4.61341581760961e-06
-3.26233470233585e-05
-1.97894536131924e-05
-3.24593229718481e-05
-1.63057887347834e-05
-5.62329495495441e-05
-1.41648469845218e-05
6.97795291809031e-06
-1.54702301266552e-05
-5.28731942895887e-05
-4.49143908889784e-06
-1.34071089157356e-05
-3.79103209785754e-05
-8.7843319639046e-06
-4.44243149184174e-05
-1.8129155442145e-05
-1.67336401646601e-05
-4.34378956008913e-06
-2.17605159124488e-05
-3.76473970677326e-05
-4.15166456559192e-06
-5.08348398992294e-05
-4.39471234795015e-05
8.62774341336498e-06
-3.78776833001145e-05
-5.18970364366254e-05
-2.48424963498375e-05
-1.95776663053659e-05
-2.14390340439622e-05
-3.69513681124371e-05
-1.05909093706538e-05
-9.53078117982229e-06
-4.83911301692667e-05
-5.29929426523674e-05
-4.35375197243812e-05
-9.79738301030347e-06
-3.23862149001827e-05
-2.65918381548504e-05
-2.54004277058258e-05
-3.40916415338467e-05
-3.2361138428752e-05
-4.86634423641384e-05
-8.14127761938782e-06
-1.02706924183665e-05
-4.24950787556585e-05
1.08408568870095e-05
-1.41953956378736e-05
-2.13442048266397e-05
-5.02327687784915e-05
-4.37739677737221e-05
-4.34611153314492e-07
-3.72631347444578e-05
-2.70437394330065e-05
1.59581097403712e-05
-3.98516206892863e-05
-4.83292259358528e-05
-2.22326175337918e-05
3.70926557909085e-06
-1.91972064908973e-05
-1.99532394651251e-06
-4.06568310825087e-05
-2.13737586122862e-05
-1.78505145371889e-05
-4.73896706213716e-05
-3.67974959323512e-05
-3.61452277879956e-05
-1.57494616643931e-05
-3.7189929491959e-05
-2.98207542183376e-05
-3.53844177958868e-05
-3.72479208012944e-05
-2.28080748679861e-05
-1.08267336006372e-05
-2.47657798998087e-05
-2.29466817482448e-05
-2.34494756870628e-05
-4.14176810313806e-05
-6.72576340375015e-05
-8.646397545568e-06
-4.35311595427642e-05
-4.60827918883557e-05
-1.5065981796986e-05
-1.35646672207504e-05
-3.44853797622763e-05
-3.00388658242762e-05
-2.69582232480379e-05
-4.04848107247866e-05
-4.45803835171421e-05
-3.15904371484829e-05
-4.1249274767649e-05
-3.74858362810608e-05
1.5676950372866e-05
-5.96891078914549e-06
-5.68155487567664e-05
-1.98183848631779e-05
-2.24817578770311e-06
-2.21835497294651e-05
-2.64439282877646e-05
-3.09315114123431e-05
-5.32763479453755e-05
-1.28810383423563e-05
-3.45002525647406e-05
-6.34849426170182e-05
-8.24377691917327e-06
-1.93743595902588e-05
-1.40320924741972e-05
-4.94578252323096e-05
-2.44201143050183e-05
-3.66124097769873e-05
-3.02279892844579e-05
-4.00994121502146e-05
-1.42168643002274e-06
-3.5079605154482e-05
-2.58763364139522e-05
3.54697149381936e-05
-1.82586865749991e-05
-4.25210968223607e-05
-2.82866741981851e-05
-8.19870244157895e-06
-5.44212794555386e-05
-6.56714986472323e-06
-6.41799152468568e-05
-2.60205193987202e-05
-6.57415275719061e-05
-5.64925840578621e-05
-4.82526926510383e-05
-5.04271332852462e-05
-1.52624471039662e-05
-3.87531429228439e-05
-3.87414279984072e-05
-3.1167708110781e-06
-3.41900197452284e-05
-3.9124349260767e-05
3.03098334746299e-06
-2.97463212015442e-05
-2.02695135531123e-05
-2.07091373444036e-05
5.78100518836651e-06
-4.22780210449281e-05
-1.25830031256523e-05
-9.31703164456723e-06
-4.74814555890694e-05
1.02781755321823e-05
-5.835875070674e-06
-4.77087076208695e-05
-2.24170681480435e-05
1.31929932837446e-06
-3.27284163329699e-05
-6.14218897814582e-05
-2.09168958362494e-05
6.19545717403194e-07
-9.12398169567265e-06
-3.54803715846928e-05
-2.60402769042138e-05
-9.76509206313406e-06
-2.74421931980578e-05
2.08242653124583e-05
-2.94376637855899e-05
-5.55765488692939e-05
-1.22411348029537e-05
-2.77624097023507e-05
-4.62801978315931e-05
-1.38590485116888e-05
-2.32856444697218e-05
-4.12031747525629e-05
-1.70179844974756e-05
-2.4047774448246e-05
-5.42492148728332e-05
-4.54330691547064e-05
-3.34904417337723e-05
-2.9336767687638e-05
-3.64539793351034e-05
-1.89491118775086e-05
-3.1219425441406e-05
-1.67687468138983e-05
-4.33617358943571e-06
-5.31539340513655e-05
-2.99812317313226e-05
-3.68185870345584e-05
-3.78201995664334e-05
-3.6914863323645e-05
-2.24403061125925e-05
-2.92399455801049e-05
-4.85646845466385e-05
-2.81219389637206e-06
-1.64703285588498e-05
-2.60592155056058e-05
-2.93645226766447e-05
-3.90916648846889e-05
-3.39464697230063e-05
-5.25449573323849e-05
-3.90597579656153e-05
-1.15682468370792e-05
-4.72843557691635e-05
-2.87708185586619e-05
-2.92822635507187e-05
-4.27456837916204e-05
-5.46678319746181e-05
-4.10455360354636e-05
-3.21532682706339e-05
-1.23754273131861e-05
-1.70192053618312e-05
-3.22963763493935e-07
-3.14166206793379e-05
-2.97852506520144e-05
-1.66297103241897e-05
1.14821338035681e-05
-2.81364775502436e-05
-2.09422197103792e-05
-4.11403223220564e-05
2.89902847626569e-05
-3.10655978508072e-05
-4.92483453104792e-05
-2.95007035226751e-05
-1.99955628192282e-05
-3.59321100676197e-05
-1.33317196544693e-05
-3.030635152315e-05
-1.51646663569972e-05
-3.02513470069758e-05
-2.54240531403415e-05
-2.00824018526129e-05
-2.27471939487829e-05
-1.58095612320054e-05
-7.36198691993898e-06
3.67944291616563e-06
-3.73850539676632e-05
-1.18283564219646e-05
-3.2002361358417e-05
-2.55476234247606e-05
-1.48413471416851e-05
-4.20818467460818e-05
-3.33563492160462e-05
-4.3988280767461e-05
-3.25078839840455e-06
-5.20172256760141e-05
-2.06277208903223e-05
-5.55580743500351e-05
-2.2461996477773e-05
-4.36064899164851e-05
-2.97305170071234e-05
-4.81133603878911e-05
-1.79943451366232e-05
-3.06802535749541e-05
5.16664507581814e-06
1.6280333396738e-06
1.69847973344084e-06
1.32662674953224e-05
-2.0237156600652e-05
-5.38300894025391e-05
-4.15915451573172e-06
1.33932270667627e-05
-2.19450501580523e-05
-3.91448798450967e-05
-8.13595086408373e-06
-3.32433570357931e-05
-4.92480774344007e-05
-5.88230887426964e-05
-2.05254687290585e-05
-3.39104374430367e-05
-3.49392441626791e-05
7.236695436629e-06
-3.47978437308031e-05
1.20087402564579e-05
-2.59014222663188e-05
-3.62884903461589e-06
-1.04144346060406e-05
1.83601745178962e-05
-8.22948205267139e-07
1.19192836495211e-05
-1.87014969729006e-05
-2.98448530117765e-06
-2.34299857379398e-05
-4.13445361801487e-05
-6.54583254225884e-05
-5.5609198929947e-05
-5.42034085124916e-05
-3.17847593531838e-05
-4.06216846456786e-05
-4.41933481617429e-05
-3.23618333970143e-05
-3.19682688560849e-05
-4.30422133314284e-05
-3.57292828975226e-05
-3.12578303611147e-05
-2.94497671271349e-05
-2.54322450154219e-06
-2.58458123575642e-05
-3.63182589408697e-05
-2.59722641333896e-05
-1.3310838091689e-05
-1.46827431228079e-05
-2.91267621337075e-05
-2.43841408657152e-05
-5.17088815071318e-05
-4.75751907517338e-05
-4.88573402398823e-05
-4.98325084190196e-05
-4.33892683905577e-05
-4.21235850618324e-05
-4.89480875584277e-05
-5.36086250904134e-05
-5.19786658381084e-05
-1.55728192044354e-05
-1.97761866430225e-05
-1.95795943894172e-05
-2.89866445117906e-05
-2.74783414620373e-05
-1.80841193987218e-05
9.68113788989543e-06
-5.03972478549407e-05
-1.02792387684407e-05
3.64122629311303e-06
-7.20871853429424e-05
-1.65918570113014e-05
-3.33403741459442e-05
-4.7396056883209e-05
-5.52320331586407e-05
-2.43335778769539e-05
-1.29653231778173e-05
-4.82460019521422e-05
-3.32284493962843e-05
-2.74101371701466e-05
-1.23667489435985e-05
-4.19340779564046e-05
1.42789697333178e-05
-2.694162712983e-05
-2.09058900258749e-05
2.18107702256184e-06
-1.03151444507567e-05
5.06045595621096e-06
-2.89103219807677e-05
-4.34128940743427e-05
-2.79551965909651e-05
-1.94185717853102e-05
-4.4968879228046e-06
-7.97320484228566e-05
-3.54907316107317e-05
-3.12176260174786e-05
-4.27789034625666e-05
-3.64168534330274e-05
-4.01857760073976e-06
-3.59530761642764e-05
6.09258413621951e-06
4.56796791484338e-06
-1.19379603233284e-06
-1.15298995220504e-05
1.26755855240846e-05
-2.65049474622257e-05
-2.01856154076944e-05
-1.10399021720691e-05
-2.05189679579905e-05
-1.37118913271216e-05
-5.5605678669513e-05
-3.36349963292655e-05
-1.85485023783241e-05
-4.68631903156063e-05
-1.94142394815742e-05
-4.84567534127438e-05
-4.93768955029207e-05
-5.78530160085011e-05
-1.14133367207192e-05
-2.09117145573627e-05
-1.08405820563247e-05
-4.56471966431694e-05
-1.53398961611371e-07
-8.11205447295315e-05
-2.19455117709024e-05
-1.08734403392107e-05
-2.69188022698263e-05
-1.67673626527994e-05
-5.48290828502778e-05
-3.25459855985218e-05
-1.63011034787825e-05
-4.32269072212156e-05
-9.42393221300275e-06
-5.5344535872303e-05
-2.3136822913822e-05
-1.82685235917076e-05
-6.10692113892516e-05
-1.3400520877645e-05
-1.34686524532804e-05
-3.00760893523004e-05
-3.21104338500176e-05
3.99231562478357e-06
-5.54518227908391e-05
-5.0821543103314e-05
-1.34016565796403e-05
-2.02571245945145e-05
-5.57792125319711e-05
-1.87886150583049e-05
-1.42278632302855e-05
-5.51240765816913e-05
-2.48286544225281e-05
-2.35111104288573e-05
-3.64198209441112e-05
-6.33695001828829e-05
-2.02217497566442e-05
-3.27896877343206e-05
-2.70468667078101e-05
-3.92981489767147e-06
-4.38936210998672e-05
-4.29352613865532e-05
-2.77208792189307e-05
-2.27646406107123e-05
-4.47648682460057e-05
-2.08138553011855e-05
-2.60080570271149e-05
-1.07117470978699e-05
-3.35518636312138e-05
-6.09480472480421e-05
-4.47818078775697e-05
-5.16944705950234e-05
1.61947299936404e-05
-2.04268615153533e-05
-2.66420649113218e-05
-2.22525098131394e-05
-3.58999695085265e-05
-6.40271857677119e-05
-2.6611545523481e-05
-4.2754738194577e-05
-2.3723494413637e-05
-1.75539143810029e-05
-4.06538741503336e-05
-3.59072758661195e-06
-4.62326104312693e-05
7.76865123826746e-07
-4.49878930494273e-05
-3.01580046282611e-05
-2.36356100862996e-05
-4.46332922940341e-05
-6.44261197894534e-05
-1.39122850312602e-05
-3.67374932692346e-05
-5.75034569218528e-05
-1.42568571125945e-05
-9.74468012047695e-06
-3.43743868946167e-05
-3.05103771471468e-05
5.16823978409073e-06
-2.70586280765855e-05
-2.3321340082461e-05
-5.50041400749924e-06
-1.19563022460058e-05
-6.98873120762686e-05
-2.00837346772126e-05
-1.17118784214086e-05
-6.73429912572881e-05
-1.0064200161091e-05
6.6770579037819e-06
-6.40840960079409e-05
4.37515324781168e-06
4.94217072579772e-06
-2.05960599602672e-05
-5.07661030292922e-05
-3.95859640075098e-05
-4.27540242902417e-05
-5.92451956971181e-05
-4.13935610405351e-05
-2.58968966617891e-05
-2.87335607229761e-05
-3.29702441023961e-05
-7.08200981942694e-05
-2.60112785184325e-05
-4.87042113819331e-05
-2.51019501844598e-05
-6.11829133350663e-05
-5.57150851143308e-05
-2.79050403251331e-05
-1.4103544645711e-05
-1.15125646368439e-05
-2.58322649820377e-05
-7.68805565381328e-06
-2.04660243639156e-05
-2.43396369956762e-05
-1.80437727743853e-05
-5.72536281880478e-05
-5.82454627227602e-05
-4.02531478478987e-05
-3.10425735651057e-05
-2.67662399118433e-05
-3.69508182226651e-05
-1.07223255121315e-05
-3.79889759374509e-05
2.12495269319377e-06
3.64381556870108e-06
-1.66596555909393e-05
-8.5578818957438e-07
-2.38493654742286e-05
-4.35159211849522e-05
8.84438939581026e-06
-1.19896586182926e-05
-3.65901549205327e-05
-2.06503846679495e-05
-5.38369408049174e-05
-2.79172856095318e-05
-6.62593119700625e-05
-2.8820949509089e-05
-3.10722122016198e-05
-5.37092872608677e-05
-4.09680015498072e-05
1.30189082227645e-05
-4.60906781650967e-05
-1.02560665746382e-05
-1.15822817956873e-05
-3.73447874219863e-05
-3.1972542819274e-05
-2.90567507233364e-05
-1.23272672330251e-06
-2.77865431835197e-05
-2.686030791179e-05
-3.87069543186523e-05
-2.51617033119287e-05
-5.58800280273946e-05
-3.03666934145635e-05
-2.81378640558787e-05
-1.65244563785811e-05
-1.92634673231806e-06
-3.71243573258262e-05
-2.30840580940883e-05
-4.36022822477609e-05
-4.50077636436521e-05
-4.42499529360941e-05
-3.05205223640428e-05
-1.02498205784495e-05
-1.65322729816428e-05
-5.25569382686987e-05
-2.06859507753021e-05
-2.99530552588202e-05
-5.08222189712902e-05
-6.65252361204548e-05
-1.33776902730964e-06
-1.73782249199549e-05
-1.33927150045972e-05
-3.62486581222944e-05
-2.2634476362693e-05
-4.34050616336886e-05
-1.647691663387e-05
-1.68987303270019e-05
-2.22806989900478e-06
-1.82584403982482e-05
-1.91131365363801e-05
2.01820083410809e-06
-2.54977105065819e-05
-8.05968615129556e-06
-5.07886638776473e-05
-2.47445538041735e-05
-2.46715924197005e-05
-6.57480800022967e-06
-1.7248824096525e-05
-2.94431192973031e-05
-1.19354799215743e-05
-2.17349053483113e-05
-9.2535539587251e-06
-2.31582747795536e-05
-1.55828741271957e-05
-3.07929312018593e-05
-4.38615997632198e-05
-3.86387974694171e-05
-2.4881156902575e-05
-3.78044041927611e-05
-3.04176331086211e-05
-4.8836771310454e-05
-1.79517357115942e-05
-2.96137511317018e-05
-3.47068236332098e-05
-5.20965705971486e-05
-6.18858177851081e-05
-2.65358921943553e-05
-2.62342294079553e-05
-2.2266135021038e-05
-3.30544784385215e-05
-5.00819752767975e-06
-1.81175252009939e-05
-3.52323361006387e-05
-4.23795101743713e-06
-2.782262836777e-05
-2.87881137979795e-06
-2.17690446728093e-05
-3.82472603201119e-05
-4.13697467259041e-05
-5.00506149708291e-05
-4.63828161262995e-05
-4.76221851086706e-05
-4.67239049617013e-05
3.08643055624567e-05
-2.89760995787683e-05
-3.51318840980396e-05
-1.64997621649537e-05
-8.68911426344385e-06
-4.2964609433581e-05
-2.16687843106209e-05
-3.41010477504262e-05
-4.06463468611907e-05
-1.42044119797441e-05
-2.86954791353864e-05
-3.73399232990386e-05
-1.49503348663725e-05
-1.44770315599886e-05
-5.42498220193565e-05
-4.94300386588671e-05
-3.62047056723017e-06
-2.09094135177397e-05
-5.00437229296205e-05
-5.07155702515405e-05
-2.11543679926057e-05
-6.45598932353541e-05
-1.71763670258549e-05
-5.61579067168633e-06
-1.56908918507602e-05
-3.10662294097885e-05
7.50764593399483e-06
-4.07578132717542e-05
-4.10390313765023e-05
-2.87829900313759e-05
-6.57154285996395e-05
-3.72692846453719e-05
-2.85019413145555e-05
-2.49201772949444e-05
-7.96027981918875e-05
-3.32514621994151e-05
-2.51511439686233e-06
-4.16489535886899e-05
-2.70949623340137e-06
-4.19543526293187e-05
-4.16726621736225e-05
-1.7048541302478e-05
-1.03708160376184e-06
-1.9932281749573e-05
-2.95474024023422e-05
-3.91577533098111e-05
-4.10786942741261e-05
-3.55962841539879e-05
-2.49747622053953e-05
-1.98804005981044e-05
-4.66960866196787e-05
-3.98681992468018e-05
-2.50948267585162e-05
-5.56063110090585e-05
-4.75751454396143e-05
-2.65012033942529e-05
-4.80853725435767e-05
-3.38045287964063e-05
-1.5128560083707e-05
-1.48238675761063e-07
-4.84549598431739e-05
-1.95563646437111e-05
-5.05653804018033e-05
1.85643184463072e-05
2.57797658415116e-06
-6.30918737729094e-05
-3.68612496243846e-05
-1.43132227074237e-05
-1.81673476839258e-05
-1.17201862058025e-05
-3.61544501158071e-05
-5.98313113643953e-05
-1.6336403910128e-05
-4.44096596611461e-05
-3.58730489632554e-05
-1.35541602853263e-05
-5.6415239004427e-05
-3.97431774269722e-07
-3.38815483476245e-05
-3.30553293945341e-05
-3.82024790015135e-05
-3.18241222969528e-05
-2.85012651063006e-05
-5.62470234520886e-05
-2.19220170787225e-05
-1.76580156902749e-05
-3.0908080387495e-05
-5.27999012590233e-05
-6.17474718368122e-06
-3.65096614197538e-05
-5.11433081471657e-05
-2.30829990521196e-05
-1.54749376260811e-05
-7.5448290337528e-05
-2.63601799912207e-05
-2.47027111265901e-05
-7.76333991936313e-06
-2.39639493406488e-05
-3.22994347272518e-05
-5.92838067035373e-05
-1.04294994205542e-05
-2.20168823040724e-06
-1.04245091327304e-05
-1.54194619993898e-05
-3.0420331160215e-05
-2.28968276946828e-05
-3.47743818731866e-05
-1.97443081951191e-05
-3.22914167725544e-05
-1.19599068857455e-05
-3.18766646054318e-05
-3.13803808378329e-05
-5.48536300439967e-06
-1.89673499396796e-05
-3.51473277433756e-05
-3.45655744027706e-05
-5.05696836390038e-05
-5.12472820322815e-05
-3.18657020019733e-05
-2.9065100232724e-05
-9.41632992133964e-06
-5.84277946482995e-05
-2.38014711980525e-05
-2.669725351147e-05
-2.48211244638834e-05
-1.84442835230378e-05
-1.78095820977309e-05
-4.04902628122754e-05
-2.65559191307543e-05
-3.84920688287602e-05
-2.19850271630372e-05
-1.12806571574907e-05
-3.61454874144155e-05
-3.83512624111178e-05
-5.2175675923684e-05
-2.86968917865517e-05
-2.45204285489946e-05
-2.29834763923086e-05
-5.27252147364115e-05
-1.94835390223912e-06
-5.28763453956003e-06
7.28267824236638e-06
-9.19326617953358e-06
-1.4017861265914e-05
6.35496514541019e-07
-1.37809878470132e-05
-1.29445554151193e-05
-3.65434307487564e-05
-3.73162726952019e-05
-2.29766162188681e-05
-1.46734973150197e-05
-2.44325464898571e-05
-2.9469795391977e-06
-3.07246165000919e-05
-1.7900594411252e-05
-6.84673265544756e-05
-3.93709949483886e-05
-1.48316938269164e-05
-2.55796192417184e-05
3.58374508261188e-06
-1.06395566203663e-05
-2.37741291525446e-05
-4.5048103630366e-05
-1.33923522239392e-05
-5.92769030843127e-05
-3.36272511862006e-05
-1.35288247345878e-05
-3.55274638302694e-05
-3.2065571852756e-05
-1.1707696757186e-05
-2.9853280330982e-05
2.7665809383981e-05
-2.01993889079726e-05
-5.28892310909613e-05
-2.81637334899648e-05
-4.39302469122605e-05
-2.3190966684398e-05
-8.38992476314153e-05
-3.45556745918788e-05
-6.34113051232337e-05
-4.27404994891497e-05
-3.01265988873307e-05
1.59916963560004e-06
-3.6534230826757e-05
-1.17835690513183e-05
-1.38692384376806e-05
-1.18235683379938e-05
-3.22891807284462e-05
-1.77438439397336e-05
-3.69142835922397e-05
-2.42751631184295e-05
-6.68182331466769e-06
-5.21086558814558e-05
-3.47908610268643e-05
-1.87197613044337e-05
-2.66246109231786e-05
-3.2774119483605e-05
-1.2288079407102e-05
-4.40043275053231e-05
-6.16039100982063e-05
-1.10738908598971e-05
-1.99384832650915e-05
-3.6087737647613e-05
1.59083048012605e-05
-1.70452456283456e-05
-1.39212959768852e-05
-2.23261361731124e-05
-2.68349927743007e-06
-2.70340522585102e-05
-4.31233270155845e-05
-1.83729021337886e-05
1.2824199625261e-06
-3.75298888512926e-05
-3.92701222905317e-05
-3.74920815729358e-06
-3.32759550229596e-05
-9.83840185246298e-06
-2.27059195553415e-05
-4.04541162381681e-05
-2.1524142890317e-05
-3.3398194985831e-05
2.94671543563746e-05
-2.61845891493511e-05
-1.90739554220954e-05
-5.71909937824845e-05
-3.46171123588168e-05
-2.62468422197802e-05
-3.69807642443609e-05
-3.46202009633494e-05
-4.55008470667083e-06
-1.12904502834527e-05
-3.54115840092261e-05
-1.66231107522298e-05
-3.60354186184722e-05
-5.0075212366379e-05
-2.73566486336747e-05
-3.7395782614856e-05
-2.26778736661002e-05
-5.12934507587568e-05
4.15027644245598e-06
1.18304622046353e-05
2.82141604446577e-05
-1.10900528432788e-05
-1.40637883518778e-05
-2.05334313921182e-05
-4.4381139125361e-05
-6.60347646839887e-05
-5.89571489753468e-05
-2.8544022384353e-05
-3.20447347764007e-05
-3.68804700277801e-05
-2.25896067517771e-05
-4.95252713778072e-05
-2.84993555670341e-05
-3.51939648376895e-05
-5.53847197478066e-05
-3.09794379078287e-06
-2.03104150043712e-05
-4.21089155549236e-05
-2.2185811972143e-05
1.6067321547041e-05
-1.4807120578254e-05
-4.25369250487668e-05
-7.37001551377801e-05
-4.10325102392251e-05
-3.42916564871923e-05
-2.1334808266259e-05
-5.21707327892091e-05
-4.24532782718059e-05
-3.22666221216163e-05
-4.65353464620021e-05
-6.95847209310713e-05
-1.04096247159551e-05
-1.50609747299165e-05
-3.31240450466791e-05
-2.24978954207798e-05
-1.62835775263247e-05
3.32143303381673e-07
-3.12602907031999e-05
1.8805954658864e-06
-1.67544392383098e-05
-3.58202578296455e-05
-3.63381240834457e-05
-4.19509415080593e-05
-4.71510383489134e-05
-3.68616985666781e-05
-5.04540540269932e-05
-4.60759449723807e-05
-1.00969746941747e-05
-2.74276539723181e-05
-6.36995299703698e-05
-2.52635732803148e-05
-2.8054645578118e-05
-3.42785255814279e-05
-1.64628704048268e-05
-1.16816889771705e-05
-1.29012758238723e-05
-3.36405337603783e-06
-7.80777029112619e-06
-2.61369302033355e-05
-5.2461576363778e-05
-8.77750641554259e-06
-1.9166265333874e-05
-4.98708114655044e-05
-2.76102290828619e-05
-3.22979801470808e-05
7.02016568422023e-06
-4.34090916259545e-05
-2.23898105145224e-05
-4.20016188490677e-05
-1.90877596495944e-05
-2.84221751631466e-05
-2.85269175173181e-05
1.63472139742905e-05
-1.36965394706263e-05
-2.73782104486225e-05
-3.56866059985759e-05
-4.70798777185737e-05
-4.49625817983422e-05
-5.52327226574388e-05
-3.68782162641922e-05
-6.26341817619266e-06
-1.16031838536371e-05
-8.69341711336946e-06
-3.70904182324662e-05
-3.2579936060818e-05
-5.4541139873514e-05
-3.32152980566082e-05
-3.50532477509522e-06
-7.1684349993842e-06
-4.59408351370576e-05
-4.59787508439576e-05
-1.96581795990087e-05
-1.53136328949919e-05
-5.98040061745504e-06
-4.65919475610874e-05
-5.27445214869792e-05
-2.06630923188967e-05
6.34334764961295e-06
-3.65432004452146e-05
-1.19003106603719e-05
-3.32764330769081e-05
-1.80708874263422e-05
-2.80434999075262e-05
-4.16822102257105e-05
-2.40221446456799e-05
-4.74398884601542e-05
-2.95137232074594e-05
-1.55854665803211e-05
-5.20138604630273e-05
-3.56074089604493e-05
-2.35223674669944e-05
-2.23844880834375e-05
-5.21686912228476e-05
-3.98083916225336e-05
-8.50318990030608e-06
-4.11276703110142e-05
-4.72945550194383e-06
-2.10850094613485e-05
-1.95006523188759e-06
-3.53246445129062e-05
-3.45681949774299e-05
-1.0697091611975e-05
-2.10877236487208e-05
-3.81415982729087e-05
-3.18135179665815e-05
-3.70068679398041e-05
-2.35953733522223e-05
-3.581886837718e-05
-2.91009618305271e-05
-2.91341040753003e-06
-4.66660599188643e-05
-4.14921022745716e-05
-1.29806279153631e-05
-1.00182738186827e-05
-4.00665071714727e-05
-4.58584544352799e-05
-1.96869216929996e-05
-6.09915424582729e-05
-3.91139110844162e-05
-7.80162816888455e-06
-2.549994086795e-05
-7.31787167354581e-05
-3.25684723901516e-05
-3.9544080242231e-05
-3.10847789248586e-06
-5.49361263826863e-05
-7.5388556139458e-05
-2.43484335254048e-05
-4.11579664122233e-05
-4.14402517583705e-05
-3.95911162291862e-05
-4.92810315067051e-07
-1.64266613951097e-05
8.25447356228378e-06
-3.76546823290085e-05
-1.91083345408875e-05
1.49914679258538e-05
-4.63657208777047e-05
-5.03579475677689e-05
-2.75891680676438e-05
-7.43467644552314e-05
-2.31244030807492e-05
-7.12404336692158e-06
-4.67500144056201e-05
-4.42459698210801e-05
-4.52585894567047e-05
-1.83492777070864e-05
-6.26151198884784e-05
-2.87437882784465e-06
-1.33346875184648e-05
-1.00716262715724e-05
1.01353946166649e-05
-3.72110803245895e-05
2.48737431771501e-05
-1.00842512045908e-05
-3.64524674238734e-05
-4.81665561422571e-05
-3.75174802831168e-05
-4.6373424364571e-05
-1.79590065041281e-05
-4.13001798605758e-05
-2.91864151030325e-05
-5.24662485113131e-05
-1.50100536337323e-05
-3.91162132944477e-05
-2.01167892786866e-05
-4.25208642715902e-05
-5.54468138428702e-05
-3.13801693879809e-05
-1.8348495031191e-06
-3.78067086309374e-05
2.72993174844164e-06
-6.58798721085196e-06
-3.47222253086496e-05
-3.97266656045367e-05
-2.31663337920686e-05
1.41145930529382e-05
-3.78282888229315e-05
-5.59521776282876e-05
-5.3372147516766e-05
-5.20256402054034e-05
-3.24310705499002e-05
-7.75880406908132e-06
-3.92866010151393e-05
-4.10460410625055e-06
6.18809482582581e-06
-2.5809563421079e-05
-1.61166592831542e-05
-3.19599780648192e-05
-4.2626614690339e-05
-1.41281246585117e-05
-3.79540818282599e-05
1.14853076581484e-05
-3.65988441707298e-05
-2.80012551762965e-05
-2.42010538163073e-05
-2.39940406723882e-05
-4.42049880441839e-05
-3.57051057940885e-05
-3.93067983929393e-05
-5.28863446894663e-05
-6.40045170692382e-05
-1.12388272782588e-05
-5.06003539231408e-05
-3.43783778811227e-05
-1.6220152786628e-06
-1.90731853906865e-05
-2.60624055227296e-05
-2.80017698266161e-05
2.68558938996745e-06
-5.7921702578588e-06
-3.41456507266025e-05
-2.33814926928635e-05
-5.01972253674314e-05
-2.69954480155913e-05
-1.86191905700469e-05
-2.26964558327872e-05
-5.23944574090387e-05
-4.02616841148457e-05
-6.88438230437489e-05
-2.41009473349755e-05
-2.23017993213024e-05
-5.84978182343694e-06
-3.5359299411222e-05
-4.64338466016717e-06
-6.06273581308613e-06
-2.21484579911552e-05
-1.10798264743991e-05
-2.36212334519542e-05
-2.38308983763687e-05
-1.67327504470132e-05
-3.40902522275396e-05
-3.12735303049208e-05
-3.17513764577047e-05
-1.80528249324966e-05
-3.49343989696613e-05
-4.38189243016764e-05
-1.08251837372395e-05
-3.35026764541457e-05
-5.75042999257915e-05
-4.60502403936551e-05
-4.22336285656434e-05
-6.21975967334962e-05
-2.46557574612765e-05
-2.68813745773852e-05
-2.27288916735416e-05
-3.57917756042834e-05
-1.16823811813162e-05
-2.39162840789081e-05
-1.01303993791437e-05
3.27652977538283e-06
-1.59143130646501e-05
-3.90852860882944e-05
-1.1565955198439e-05
2.97126676354137e-06
-5.69343433637022e-05
-2.22473240822268e-05
-2.66930072430433e-05
-3.16093572136563e-05
-2.34222328369882e-05
-2.08877071895768e-05
-4.84065902807548e-05
-4.07594875298731e-07
-1.33700135035459e-05
-6.81571501743917e-05
-2.56472560330883e-05
-1.3803790154003e-05
-1.63065315029755e-05
-1.17611345841466e-05
-5.33459967975157e-05
-4.40658505631855e-05
-3.65993653252355e-05
-4.5722787547761e-05
-2.78947269576729e-05
-2.75215391978007e-05
-1.15229615917989e-05
5.22345644543108e-06
-4.22028519604381e-05
-7.01909113971079e-05
-1.53310512944279e-05
-4.99479948989456e-05
-4.56196529965181e-05
-1.60605915520292e-05
-3.59009122043871e-05
-5.80463420470221e-05
-2.80906260139141e-05
-7.117371241781e-06
-3.1570957317166e-05
-9.75770457523179e-06
1.87238628212534e-05
-3.52756601821768e-05
-3.95394145371308e-05
-6.99843172871055e-06
-1.43729155750885e-06
-2.93298510491007e-05
-2.00707154603667e-05
-2.50560854696596e-05
-3.68025695159225e-05
-1.79126744869196e-05
-4.57486753305042e-05
-5.4692501312718e-05
1.30486643476087e-05
2.96856703411203e-05
-3.04840699382114e-05
-2.02809498395174e-05
-1.5082185819248e-05
-1.23966450409829e-05
-5.29874519312634e-05
-4.25720340903122e-05
-1.68298517570906e-06
-3.46846661933194e-05
-2.56867804138922e-05
-3.54306702311864e-05
-3.0173893166625e-05
-1.29208578224241e-05
-6.08810718292666e-05
-4.09892794418661e-05
-3.28472518126678e-05
-2.49935276890651e-05
-5.03350914535864e-05
-2.37142112584882e-05
-2.72873839281337e-05
-4.66112579078502e-05
-2.87043637011555e-05
-3.46749172952654e-06
-2.02097756043528e-05
-3.7549606253571e-05
-4.09851226541915e-05
-4.25481009079507e-06
-8.87663074398365e-06
-1.25219152774438e-05
-3.77773196031165e-06
-2.43306385745476e-05
-1.88546668154714e-05
-5.22871232939041e-05
-2.18294716549124e-05
-5.40685415337197e-05
-4.68148621084317e-05
-3.14941525722681e-05
-6.10209503922942e-05
-1.04407489153672e-05
-2.61387791616216e-05
-2.60749967564474e-05
-1.06525728447169e-05
-2.22704547670685e-05
-1.68606236259975e-05
1.07105482526611e-05
-5.85076755116767e-06
-1.98124782692765e-05
-5.23158434980874e-05
-4.12757223806909e-05
-2.33114153830725e-05
-5.06954880582486e-05
-2.66156844305073e-05
-3.67964036083686e-05
-1.6123829314958e-05
-6.69137179322599e-05
-3.29685663690694e-05
-2.03449946112607e-05
-6.72454536439945e-05
-4.74126899508545e-05
-1.94734247539312e-05
-2.43845783609314e-05
-2.94523566778435e-05
-4.02407364943766e-06
9.493079167833e-06
9.99887159974045e-06
-3.62795440950864e-05
-4.83503566807626e-05
-2.57249314244373e-05
-1.19040107788239e-06
-1.70376855659985e-05
-3.14065058136601e-05
-2.89477792806607e-05
-6.47425019530894e-05
-2.02731326447649e-05
-3.90797995178223e-05
-3.09077452949186e-05
-6.02831148921716e-05
-1.7439230922646e-05
-3.52118598841573e-05
-6.82693837668801e-05
6.50692298129233e-06
-1.96721648541446e-05
-1.98452114872447e-05
-1.60685171379761e-05
-1.89489388998801e-05
-2.07567572852948e-05
-2.63067642043597e-05
-2.95010505534155e-05
-5.06759096657532e-05
-4.85930884283325e-05
-2.96069044461532e-05
-3.46655663418376e-05
-2.26883902793484e-05
-2.80218909533987e-05
-5.17804699774566e-05
-4.98097508142787e-05
-3.32093598721482e-05
-5.54024688674428e-05
-3.06127677104861e-05
-1.98789941114276e-05
-4.3000438389415e-05
-1.32732131275021e-05
-3.12460110549889e-05
-1.42145530083082e-05
-3.18373611874217e-05
-4.62246376361614e-05
7.77098018776587e-06
-2.71936464631714e-05
-5.95721686872163e-05
-5.36165363645395e-05
4.71181414656204e-06
-6.66044989001964e-05
-4.67644097986921e-05
-2.88516704362209e-05
-4.17130652467206e-05
-8.23075600228901e-06
-1.80852357617768e-05
-3.35898010433281e-05
-3.9393298935937e-05
-4.23552788214146e-05
-4.39427045122011e-05
-2.03611984019723e-05
5.33026508883225e-06
-1.61611552082854e-06
-2.0374123601872e-05
-4.37897990712389e-05
-1.88392381156584e-05
-3.54458876934044e-05
-4.06106428624664e-05
-6.13016512588009e-05
-7.55567574040367e-05
-1.81226843151689e-05
-3.26056157262135e-05
-3.74665722799159e-05
-5.62597823333624e-05
-1.7671122201393e-05
-3.11460372763167e-05
-2.40552579053545e-05
-1.18629292681283e-05
-2.18069287788271e-05
-2.10976328620485e-05
-1.17738481255085e-05
-2.56678054015271e-05
1.9543630848201e-05
-1.30026312582134e-06
-1.71441311110654e-05
-3.20598114530131e-05
-1.92568225128195e-05
-2.03357820212551e-05
-2.6048559176061e-05
-1.8781792559042e-05
-1.25788394763493e-05
-3.69462418433607e-05
-2.75487837496085e-05
-1.89906712076393e-05
1.57069589180033e-05
-4.11587966818691e-05
-1.7120731663247e-05
-2.72132236384168e-05
-2.1182971455859e-05
-9.46708452631903e-06
-1.0015075692532e-05
-3.000597358252e-05
-1.78339532570459e-05
-2.62941116525596e-05
-5.25362904978546e-05
-4.26118993956e-05
-6.18845238560802e-05
-2.27278257579051e-05
-2.70875931069323e-05
-4.71929172250733e-05
-3.95008863390066e-05
-4.0855219035952e-05
-5.01273459395952e-05
-3.81887479374832e-05
2.99101813421585e-06
-2.21586808682183e-05
-1.31249772545311e-05
-5.7594327966833e-05
-1.09966247799883e-05
-1.27929251284121e-05
-2.34706563686435e-05
-1.81421893685741e-05
-4.99017976285972e-05
-2.34895631780013e-05
-4.79745086235408e-05
-7.721439855924e-05
-3.47123699215733e-05
-3.64048840472278e-05
-5.24826963711976e-05
-3.48092368396455e-05
-5.05684072097598e-05
-1.79224782832125e-05
-2.74489056102724e-05
2.76583926962472e-06
1.09370156554225e-05
-3.33025549341007e-05
-5.8181881402083e-05
7.4373491234743e-06
-2.17037435368819e-05
-5.15816205099259e-05
-8.18414204314457e-06
-1.6097691567309e-05
-2.53495743945796e-05
-1.63888601668192e-05
-6.03201407438256e-05
-3.56106517590544e-05
-5.93438322176508e-05
-6.23266758497759e-05
-4.82052950366301e-05
-7.10813167999434e-05
-3.08246851896106e-05
-2.42200098597716e-05
-4.27217686695448e-05
-7.92652403986625e-06
-1.59486298317807e-05
-2.2028368349435e-05
-4.32433421296087e-05
-1.93488031774492e-05
-1.25252463760397e-05
-3.61643059903847e-05
-1.88765113538719e-05
-2.34760155921694e-05
-7.05785464747764e-05
-3.78239336752269e-05
-4.76280119783572e-05
-3.75734581487229e-05
-4.67838050995077e-05
-6.34550392898799e-05
-2.86977521022877e-05
-6.4630869682632e-05
-1.18678069398287e-05
-1.3437302382659e-05
-2.13179574851725e-05
-2.92879058127992e-05
-3.06832312155252e-05
-2.20230818129218e-05
-1.97618523862301e-05
-2.68464051044673e-05
7.29426981746732e-07
-3.30480885084404e-05
-1.66253063183459e-05
-4.70820735270843e-05
-1.26425735714468e-05
-1.23454479378246e-05
-2.53503122615496e-05
-2.46032964805341e-05
-4.06510678364164e-05
-4.72758944320932e-05
-6.03775196102648e-05
-4.02824959222024e-05
-9.63475055743858e-07
-2.53115746351643e-05
-8.15593437013856e-05
-2.5052001690013e-05
-3.49083188208965e-05
-9.28195009579528e-06
2.94644174637273e-06
-8.88193264489366e-06
-3.80529805140953e-05
-4.69294333574856e-05
-2.36306099018129e-06
-2.3826095067754e-05
-1.46962478927808e-05
-4.51276723575791e-05
-3.66190183743654e-05
-4.6553780691273e-05
-1.23260162502405e-05
-6.08008180122336e-05
-3.68906288646389e-05
-3.08283591004153e-05
-3.2422916940393e-05
-5.45969155724394e-05
-1.57594225399776e-05
-1.84905214029459e-05
-2.65497887986302e-05
-1.89138176387952e-05
-2.38345895409845e-05
-2.07089788132859e-05
9.65624330739953e-06
-5.29820908030534e-05
-3.38789529982824e-05
-2.24992221173104e-05
-3.72158864074067e-05
-5.33794863984696e-05
3.40331389021684e-06
-5.89848197146424e-05
-1.6963168532936e-05
-5.94202434164046e-05
-1.87743092203507e-05
-4.02243634770941e-05
-1.89559004185735e-05
-1.82154940333693e-05
-3.41865599566693e-05
-4.06694797951137e-05
-8.85368214601153e-07
-8.49874389505809e-06
-4.16854266629122e-05
-2.34386380852898e-05
-1.13771948087543e-05
-3.99988552466589e-05
-5.22296115224904e-05
-1.8933120549137e-05
-1.93699017428134e-05
-3.1974215957081e-05
-3.39757670918988e-05
-4.27200906896172e-05
-3.5385810429034e-05
-3.20228124282389e-05
-1.87272532086799e-06
-3.84516669754192e-05
-3.09337734681244e-05
-2.47290750401328e-05
-5.52910607395991e-05
-1.10970323224801e-05
-4.1667743639275e-06
-1.24463597235325e-05
-9.97461103924253e-06
-3.33962788351392e-06
-2.77290047208526e-05
-3.20081055821461e-05
-1.93849772388618e-05
-3.87129544896348e-05
-2.97029309226594e-05
-3.80341313359214e-05
-1.49562819057574e-05
-3.78351363454826e-05
-5.01560281631286e-05
-9.42982843383982e-06
-2.56939629076732e-05
-1.7747560611842e-05
8.57261233289583e-06
-9.30851568514486e-06
-4.27643289215312e-05
-1.50068762032641e-05
-1.45705105431188e-05
-2.84231385422618e-05
-4.2882473865131e-05
-2.43257634148596e-05
-3.97174633397047e-05
-1.64398356706672e-05
-2.35304668995962e-05
-4.49227208057305e-05
-2.10927231908589e-05
-3.08056741076337e-05
-4.4949735951952e-05
-5.48755284091109e-05
-3.44060445193395e-05
-3.79493531095605e-05
-4.646257036312e-05
-9.87687859024377e-06
-7.91091620544914e-06
-1.80255820409915e-05
-5.72013528198123e-05
-3.86418011634833e-05
-5.44188900583318e-05
-4.72340277516799e-05
-2.90029673968408e-05
-3.60480158601789e-05
-4.87812592911315e-05
-7.60132494816538e-06
-7.19683054206551e-05
-4.44226151541419e-05
-2.48386645596686e-05
-8.13921778904509e-06
-3.96044116604705e-05
-3.05325400120927e-05
-6.42574112470842e-06
-1.58931156703742e-05
-5.60090522290284e-05
-3.54986034187293e-05
-3.70623235906511e-05
-7.49466575132019e-05
-2.40142174603302e-05
-2.38648894564979e-05
-4.00059710882161e-05
-1.96027407761349e-06
-2.03028433205996e-05
-5.09268867333821e-05
-4.43759460316603e-05
4.65120295019354e-06
-4.45850256612769e-05
-4.02516759344285e-05
9.23982951356998e-06
-4.47377986311492e-05
-4.13846755862774e-05
-8.92208814349246e-06
-3.3445328358308e-05
-5.95925379389454e-05
-2.43720336738517e-05
-4.068869480214e-06
-1.09189155166296e-05
-5.24351095663063e-05
2.44363057846457e-05
-3.13096001780612e-05
-1.93841569560928e-05
-1.18889378870258e-05
-5.14139391504903e-05
-3.23793751126644e-05
-1.98797138960403e-05
-1.43996807938865e-05
-5.12515069076134e-05
-2.06695923227171e-05
-7.08981675652566e-06
-4.86940784695795e-05
-2.20759658358242e-05
-4.84102621594306e-05
-2.39346954081494e-05
-4.21583345676519e-05
-6.92005600173511e-06
-2.22495154055828e-05
-1.06192071554085e-05
-3.72700729984743e-05
-1.5203448943326e-05
-3.57235394040291e-05
-2.15296083651037e-05
-2.93598037798791e-05
-4.62790557237952e-05
-2.94936021488465e-05
-3.43573320244436e-05
-6.87011184503634e-05
-1.88345018884222e-05
-8.79111524897657e-06
-5.47306467164278e-05
-5.13575069786013e-05
-4.70318053441437e-05
-2.95327355087963e-05
-2.63858918421643e-05
-1.36554598723145e-05
-4.69718432895296e-05
-4.59722616085946e-05
-3.13964161277347e-05
-3.33469265291854e-05
-2.96321118158342e-05
-3.00997257713391e-05
-4.00245942877947e-05
-5.14329730345892e-05
-1.1561876988449e-06
-1.25619407955572e-05
-2.96178469303988e-05
-5.43219966768423e-05
-3.89120820469397e-05
-4.3793760991819e-05
-2.41577479196822e-05
-3.29481824356439e-05
-1.30811554605349e-05
-4.16356476351746e-05
-1.17671778770676e-05
-2.46443586485384e-05
-4.36951584916954e-05
-7.42007642963651e-06
-4.50971898520269e-05
-2.48004916343659e-05
-3.5929917800002e-05
-2.11310822143545e-05
-4.09766832207313e-05
-7.2853640588837e-05
-1.39998568836238e-05
-2.79577088579079e-05
-3.74285030147451e-05
-3.85897682966895e-05
1.71409751797602e-07
2.16155013531153e-06
-1.52342844584046e-05
-4.39367222043623e-05
-5.37995064401887e-05
-3.3358307898215e-05
-4.17488933259909e-05
-6.92061104481687e-05
-2.85273459003819e-05
-4.76284592238885e-06
-4.491398489039e-05
-3.96664725794857e-05
-1.07958597080534e-05
-2.55420942076626e-05
-3.41276066656614e-05
-3.65162017260042e-05
-3.98623281024861e-05
-4.88111025681693e-05
-2.49541720528478e-05
-3.07141178236785e-05
-2.573797233786e-05
-1.90130210891985e-05
-2.63311915315947e-05
-4.77931394019571e-05
-2.03287529477714e-05
-2.79910075114615e-05
-5.59802970556388e-05
-2.41349884635078e-05
-4.47077836885643e-05
-2.85675562689138e-05
-2.66934442543416e-05
-4.12528850501634e-05
-5.90727459301497e-06
-2.87743262796355e-05
-4.70766021735775e-05
-9.8206719618781e-06
-1.0028602008798e-05
-3.59935312211483e-05
7.3244910813938e-06
-2.14742030190146e-05
-3.26740398346177e-05
-2.0124915982826e-05
-6.07800136873487e-06
-4.01329836777069e-06
-1.80255877268649e-05
-4.02680994298973e-05
-2.39645222708531e-05
-2.26874151978179e-05
-1.750023416597e-05
-3.56501928747852e-05
-7.25750013174709e-05
-4.45957072084932e-05
-2.49404813967025e-05
-4.65182543453405e-05
-5.6473824710643e-05
-3.42408296945848e-05
-1.45172768689914e-05
-5.875385402696e-05
-2.10838960543738e-06
-1.71535387079233e-05
-5.36391611938735e-05
-1.18358461522112e-05
-9.39629032507059e-06
-1.1916446474935e-05
-1.64186526991486e-05
-3.33692084557057e-05
-2.85978777437803e-05
-1.64005009917376e-05
-8.88899461358292e-06
-4.06241094480806e-05
-3.87607656758589e-05
-3.39857797614472e-05
-3.28509071847983e-05
-6.23971429877894e-05
-3.80482712965776e-05
-4.09404425918265e-05
-1.43561908116931e-05
-3.49674718451843e-05
-1.24991808010534e-05
-5.47771272044082e-05
1.25113038310135e-05
-1.71785999412519e-05
-2.14123396757534e-05
-4.1882872001169e-05
3.58178537574363e-06
-4.0300121574664e-05
-4.65001696621366e-06
2.49056627678049e-05
-2.89056702649974e-05
-5.0996741406318e-05
-4.01135143530735e-05
-1.65497041640727e-05
-2.81139574491901e-05
-3.90295214924398e-05
-3.59693567744771e-05
-5.97518949939764e-05
-3.16809024638869e-05
-2.69200565941925e-05
-4.22025246368266e-05
-2.4902250572239e-05
-2.58447213825894e-05
-6.38207309531249e-05
-8.16712218329253e-06
-2.16691083220542e-06
1.6450641034918e-05
-4.89939150415144e-05
