# Supplementary material for: Research on computational propagation and identification of mine microseismic signals based on deep learning
Source: PLoS One. 2025 Oct 22;20(10):e0334641. doi: 10.1371/journal.pone.0334641 (PMC12543183; doi:10.1371/journal.pone.0334641)
Supplement: S7 Data — (ZIP) [file pone.0334641.s007.zip › 000100900001541.xlsx_0.txt_24.txt.txt]

-3.42430076171653e-05
-2.31718118101119e-05
-3.94479610395216e-05
-2.12509722542362e-05
8.36862392157851e-06
-2.56626970499331e-05
-8.75161589815325e-06
-3.38276567032084e-05
-3.61127703963865e-05
-4.78695948800699e-05
-4.3187206380338e-05
-2.42427851692978e-05
-7.00387932941114e-05
-4.89781233030125e-05
-7.62563417276997e-06
-1.30359693675129e-05
-6.86520295581146e-05
-1.97080227056287e-05
-2.21354498684624e-05
-8.70354740321748e-06
-1.74485544967755e-05
-2.98884691802285e-05
-3.979241181823e-05
6.31107525621776e-06
-2.35250446675769e-05
-3.02093810732704e-05
-3.81443683664452e-05
-2.04588770717479e-05
-2.35584100399676e-05
-3.31896278287331e-05
-4.27866845611705e-05
-4.61455495992856e-05
-3.58494159458478e-05
-1.11510792065642e-05
-2.72129984534996e-05
-4.27340348399026e-05
-8.06595737882234e-06
-3.73267004489523e-05
-1.15354800989237e-05
-5.02855137464207e-05
-1.57853287116207e-05
-1.83931484705636e-05
-4.10995301714149e-05
-1.57786180292498e-05
-1.52921281787689e-05
-5.13764409648796e-05
-3.56743012415423e-05
-7.82670108160027e-05
-2.23949079808092e-05
5.54957646403544e-06
-3.79655888859889e-05
-4.3173960724437e-05
-5.51496895685941e-05
-5.11344610594781e-05
-3.50899506831248e-05
9.00043587554523e-06
-6.50006460683476e-05
-6.93375354477636e-05
-4.76925046634033e-05
-6.96876898915468e-06
-1.48287725824595e-05
-1.79754632771821e-05
-1.35422134163215e-05
-2.06708452682508e-05
2.38045952921183e-06
-2.9102277279388e-05
-1.73992116412513e-05
-3.14505322751325e-05
-2.71979008210217e-05
-2.6248987379961e-05
-1.35282169935075e-05
-3.19961617887626e-05
-6.60592225225861e-05
-2.55678517901495e-06
-4.23425939466169e-05
-1.78939749749706e-05
-3.9921524313925e-05
-4.41849461604736e-05
-4.7258227009747e-05
-3.04086365941655e-05
-3.25516282851853e-05
-5.66150853132847e-05
-1.40918213766059e-05
-3.64589934863562e-05
-4.10269051839795e-05
-1.32515464689637e-05
-6.67917087383024e-05
-5.2021150197229e-05
-2.39820327380299e-05
-4.50713476285276e-06
-2.23091260737613e-05
-2.56117995993667e-05
-1.70202147392237e-05
-2.69161214752877e-05
-3.62721758664243e-05
-2.75063478548838e-05
-4.11587925744147e-05
-2.80952524678616e-05
-1.4059983757923e-05
-6.40807750414018e-05
-2.10131299648529e-05
-4.4055920225219e-05
-1.62214911258185e-05
-3.60722163607078e-05
-4.08463072488412e-05
-1.84391951987945e-05
-1.62463564115699e-05
-4.83302546082123e-05
-2.74894412226662e-05
-3.77599078975348e-05
-5.15393012727634e-05
-6.46814059422187e-05
-2.3253925167824e-05
-2.18328640853021e-05
-6.12809631275765e-05
-3.0786061371441e-05
-2.47843054549921e-05
-2.10249026457624e-05
-2.19527824274145e-05
-3.24224201451691e-05
-3.65417287574386e-05
-1.13249703377388e-05
-7.85245246941948e-06
-1.6697494585829e-05
-4.42366522560173e-05
-4.09558220511551e-05
-2.39805627720217e-05
-6.16009225777705e-05
-1.16607461799407e-05
4.35993308624717e-06
-5.1394783982976e-05
-5.24240561428358e-05
-1.91193977320849e-05
-4.53313558941636e-05
-2.30282454382495e-05
1.80440443755342e-07
1.85605723406782e-08
-2.83871499123935e-05
-3.61353707516491e-05
-3.78082813527629e-05
-5.22323360873547e-05
-3.8534369887845e-05
-8.79609542985998e-06
-9.29780530844481e-06
-2.76093591916088e-05
-2.10374025800622e-05
-4.92101947454318e-05
-6.53371052989281e-05
-1.31951872324507e-05
-5.18713693745514e-05
-4.54178215235676e-05
-4.77697960188012e-05
-7.10396031224523e-06
-1.52920049101694e-06
-2.17430076623536e-06
1.61158932122202e-05
-2.06479959753286e-05
-3.56041170605094e-05
-2.79879461817745e-05
-3.29864611013638e-05
-2.65195534704139e-05
-3.19835693130668e-05
-5.81047919028715e-05
-2.16063293375692e-05
-6.9892783046524e-05
-8.63645461289915e-06
-4.29443406698908e-05
-3.75154914483113e-05
-2.07338042992996e-05
-3.6836973075252e-05
-4.28528956494737e-05
-2.02753074953295e-05
-1.67256654723911e-05
-3.57655037500289e-05
-2.02912632281839e-05
-8.97612018503473e-06
-3.34533511266558e-05
-2.75577590243662e-06
8.61206160445168e-06
-6.10183212450459e-05
-4.32992843369228e-05
-3.18091755425772e-05
-4.9190567418479e-05
-4.13699309345561e-05
-5.36974401386191e-05
-1.89110169216609e-05
-1.19001335713163e-05
-3.76080609819896e-05
-5.61061385156604e-05
-1.74075387150579e-05
-5.00343364468984e-05
-1.27546267367545e-05
-3.29001749525598e-05
-2.58868362643237e-07
5.98186149734573e-07
-3.7295102598825e-05
-2.19264048740162e-05
-2.77685816925973e-05
-2.60773623582011e-05
-4.17751740222279e-05
-1.51607734611838e-05
-2.75887743784595e-05
-2.40114776475525e-05
-5.95720818093266e-05
-3.370376988232e-05
-2.90123865768151e-05
-3.09310166372835e-05
-4.20911334646098e-05
-3.66867923157998e-05
-1.96960021910544e-05
-4.46060096801715e-05
-6.30972910897136e-05
-3.39499343798998e-05
-1.76757791276349e-05
-3.33776400202737e-05
-3.23020028663058e-05
-3.19549444040615e-05
-5.97307368623129e-05
-2.55723970878113e-05
-1.62289900528653e-05
-2.99679384238622e-05
-4.59750819761727e-05
-4.82485426787863e-06
-4.19847932288567e-05
-9.48337061939169e-06
-1.22258516791566e-06
-1.24465729494836e-05
-5.24150247875978e-05
-2.65554744632048e-05
-1.57516427785261e-05
-2.00178463968848e-05
-2.51564008954567e-05
-5.60065477995705e-05
-2.95209625218373e-05
-4.57112174873059e-05
-4.5828446622843e-05
-2.95246341081545e-05
-2.40813691331233e-05
-5.12638753935934e-05
-2.54134987412042e-05
-3.41438201865874e-05
4.23007452545934e-06
1.93831572185171e-05
-1.6665643655609e-05
1.11161334133881e-05
-9.24138954424481e-06
-2.7054085884096e-05
-2.88958724681231e-05
4.86904963511426e-06
7.38625955229414e-07
-2.6876039157588e-05
-3.33089138516402e-05
-3.24383953420887e-05
-5.09201017085639e-05
-6.98248662630453e-05
-2.51248206791388e-05
-4.73570448602058e-05
-1.31881351776058e-05
-1.62285122288262e-05
-1.10355506699767e-05
-2.25412605712986e-05
-3.3230091732545e-05
4.82454349427459e-06
-2.69374074159104e-05
-3.36260992560056e-05
-2.10815070947827e-05
-3.8564115105485e-05
-3.00097593899661e-05
-3.08078062156372e-05
-7.1927430594811e-05
-4.87831816500146e-05
-2.62564851284438e-05
-6.54994104153813e-05
-4.9653879112028e-05
-1.80801854712024e-05
-1.60631005647438e-05
-4.56251172350228e-05
-3.92371662229058e-05
-2.55411208036495e-05
-1.13971784470813e-05
-4.75695489793735e-05
7.74855751033189e-06
-1.15953874176843e-05
-2.71163583223156e-05
-6.28839022998763e-06
-5.7722492221446e-05
-2.8007959299081e-05
-8.09918448141812e-05
-3.61894364968989e-05
-5.37826116309564e-05
-4.75383557772603e-05
-4.28570132165643e-05
-7.87271671630319e-05
-3.83818677249652e-05
3.27225565636284e-06
-4.28361643718766e-05
1.78647888855646e-05
-4.41547230630591e-05
-2.10184667609252e-05
-2.10385924969219e-05
-3.9058878799454e-05
-4.38827055928656e-05
-2.76743225224977e-05
-7.66386402955457e-05
-1.58932466116648e-05
-3.27148249247994e-05
-4.32189313332117e-05
4.19457107555745e-06
-3.20661538516429e-05
-4.45763767283354e-05
-3.69186922427358e-05
-5.98133100744496e-06
-6.34694729931541e-05
-3.30151145780652e-05
-9.36284080281606e-06
-2.43278851031106e-05
-4.47694144186576e-05
-2.88275300587524e-06
-2.14881203037291e-05
-4.6349425040856e-05
-4.59690643861182e-05
-1.44913394353278e-05
-3.41572815506192e-05
-3.46745817918866e-05
-8.07980311510867e-06
-5.02519554111636e-05
-4.27669863515068e-05
-1.99344050566744e-05
-7.86374738005638e-06
-5.99699493998626e-06
-3.01616213877774e-05
-2.08297056338715e-05
-7.03962865745384e-06
-2.08759594213286e-05
-1.97379057170082e-05
-1.59461929014019e-05
-1.70892967061151e-05
-1.71817960191748e-06
-2.6329755005292e-05
-6.98410016154607e-06
-1.01209068158686e-05
-4.5774573984178e-05
-1.03755954279724e-05
2.67726925054715e-06
-1.1511116949828e-05
-1.91107830273418e-05
-5.59494455997605e-06
-4.52093707617633e-05
-5.74798760498535e-05
-2.08529430496976e-05
-3.09640786060157e-05
-9.34987712062008e-06
-4.45632367419144e-05
-8.22341293252213e-06
-3.59337249653965e-05
-3.33172503336819e-05
-3.70506264519138e-05
-1.19852789752031e-05
-7.71275970291898e-06
-1.36836009521679e-05
-3.74821989450092e-05
-1.620105331913e-05
-4.99103345799942e-06
-1.18810460063958e-05
-6.45717952642348e-05
-2.61361988000977e-05
-7.24004536266761e-06
-6.24499584437651e-05
-6.42882715636225e-05
-1.18148578706867e-05
-3.85241111809825e-05
-2.27751334746121e-05
-2.11829649510931e-05
-2.52750634502052e-05
-4.58951410413505e-05
-3.09775594046162e-05
-3.47474642635058e-05
2.88128993319822e-06
-1.4471685259339e-05
-3.00006089967472e-05
-1.97923754617072e-05
-2.46652981824432e-05
-1.52095917547115e-05
9.59382105562993e-06
-1.21752916125807e-05
-4.67099543958936e-05
-3.11053358449352e-05
-5.02221620152708e-06
-3.96538187570939e-05
-2.21458879710035e-05
-6.48399824847493e-05
-8.31720561345412e-06
-5.26356560668008e-05
-4.75145048727477e-05
-5.12744827104739e-05
-9.27549042612597e-06
-6.24887949339986e-05
-4.11623654705725e-05
1.22155925384716e-05
-1.78736280690283e-05
-4.25195981030712e-05
1.16483636826607e-05
4.00354144811528e-06
-2.57491556742328e-05
-2.3285468431336e-05
-3.6750132777582e-05
-3.93055097477268e-05
-7.06693586606632e-05
-3.09746323801895e-05
-3.00298272773289e-05
-5.83154142687795e-05
-3.46450714988588e-05
-4.46337616237732e-05
-2.39085587816127e-05
-2.24706994156914e-05
-2.72193499856313e-05
-1.3454937259191e-05
-2.05542694648628e-05
-1.66645389288409e-05
-2.86487783419647e-05
-3.30833173251209e-05
-4.71471095446453e-05
-4.03529392339888e-05
-2.25577799397168e-05
-9.70013563159526e-07
-1.17048982768237e-05
-2.92528381646001e-05
-3.13676961609776e-05
-2.44495890996884e-05
-4.53240896830531e-05
-4.25960040037281e-05
2.8877493504474e-06
-4.53911699080515e-05
-2.68149968125301e-06
-4.12477046614245e-05
-7.26433203630142e-06
-8.20936467372745e-06
-1.63006008051443e-05
-2.88124346803536e-05
-2.14905387669948e-05
-3.83179474107706e-05
-4.46847460330687e-05
-3.70427926437155e-05
-4.00417739947403e-05
-6.5579805383374e-05
-2.25026812127658e-05
-7.27192416955653e-06
-8.70321712308144e-07
-5.81651497974998e-05
-4.13773229960479e-05
-2.82754307386851e-05
-3.39082954548606e-05
-5.48727170396241e-05
3.35841788001452e-06
-1.4824747697604e-05
-3.58845467772708e-05
-1.80447222858264e-05
-6.56303789189128e-05
-3.30127943840324e-05
-9.22871434528785e-06
-8.69866188115419e-06
-1.15361611693027e-05
-3.14150720609984e-05
-4.89271568621907e-05
-2.73313430812514e-05
-2.79266350039149e-05
-2.69365382343138e-05
-5.12759514385117e-05
-4.91585151962075e-05
3.48951093701643e-06
-4.42283236344705e-05
-1.18525197455651e-05
-2.70414994643775e-05
-2.90941021368709e-05
-2.41206135041639e-05
-3.0153331473219e-08
-3.61543405031659e-05
-2.4618385632066e-05
-2.05278935750906e-05
-3.36567236348659e-05
-3.92904959704605e-06
-2.3012659234425e-05
-3.23542095999219e-05
-3.43905488544636e-05
-3.15167392698126e-05
-6.14761758685626e-05
-1.29287780939942e-05
-4.72491074899844e-05
-4.64838044165429e-06
-6.97338147342193e-05
-1.3474788904635e-06
-1.84476949662116e-06
-3.78569412445891e-05
-3.928898180507e-05
-1.26720146770524e-05
1.49993703042854e-05
-6.16745008449608e-05
-1.76304964901688e-06
-2.81214706049639e-05
-5.44312714811049e-05
-3.31823785998521e-05
-2.891191513047e-05
-5.07073642412129e-05
-1.87631370682196e-05
5.89695803091414e-06
-4.1890300947212e-05
-3.18585379216067e-05
-3.54702834250165e-05
-3.28928523560836e-05
-1.8715682543146e-05
-2.70538496933466e-05
-3.69976959892291e-05
-3.22445583917957e-05
-3.53333329631987e-05
-1.76355514111946e-05
5.80937109143768e-06
-2.55318822971674e-05
1.99354316992982e-06
-2.78302475884009e-05
-6.19042990964723e-05
-1.98637633793048e-05
-2.62089023215339e-05
-2.03065343410679e-05
-3.05452403297605e-05
-6.69300618869207e-06
-3.27733959993941e-05
-2.13353798794191e-05
-3.45771049359593e-05
-2.65318880616727e-05
6.19731187790451e-06
-2.1706245753823e-05
-2.03089740730589e-05
-6.76477322924973e-06
-1.11037277996145e-05
-2.7533221861572e-05
-1.26983140218483e-05
-2.68011073661481e-05
-2.66259058316695e-05
-4.97308905078352e-05
-3.7831708353443e-05
-4.00001184686593e-05
-6.27747216846098e-05
-2.37657031269572e-05
-2.2881897453934e-05
-2.42481023773153e-05
-4.52667729885536e-05
-2.50602809371848e-05
-4.31193924280012e-05
5.66861760991718e-06
-2.61811901219412e-05
-1.15481064462154e-05
-5.79375708458916e-05
-2.57002490753387e-05
-1.34363521814158e-05
-2.89590261207833e-06
-1.96665453534665e-05
-2.35108943330205e-05
-3.01409463497805e-05
-1.00421925769088e-05
-4.12861792636612e-05
-6.66403312226538e-05
-1.66301282099612e-05
-4.97821251425163e-05
-7.7761028606953e-06
-2.29126856703777e-05
-4.21112241380315e-05
-2.7089331460229e-05
-1.99999190117971e-05
-2.05658803094735e-05
2.01654146249933e-05
-8.44856914208148e-06
-3.18936002641723e-05
-1.0458234476171e-06
-1.7953975581269e-05
-5.89703993372222e-05
-2.56284405237034e-05
-2.16834026763973e-05
-5.12024416794235e-05
-4.64047133730866e-05
-3.56062154999811e-05
-4.13238989121354e-05
-1.18894220486695e-05
-7.62513668056665e-06
-2.3045483884463e-05
-4.47822974790361e-05
-3.36003738214876e-05
-3.14777344141574e-05
-8.10893754267138e-06
-2.56252969705536e-05
-1.27191875544394e-05
1.14792495374429e-05
-1.86229974570209e-05
-5.64889818605206e-05
-3.78896748687363e-05
-2.39078211892324e-05
-2.78421859770427e-05
-4.18449270006215e-06
-3.48104334851716e-05
-2.5162895235024e-05
-3.85989648944097e-05
-1.84001381784741e-05
-3.57586432161968e-05
8.4535451000111e-07
-3.15704883743498e-05
-3.48369181583824e-05
-2.22975830082931e-05
-2.22171332629368e-05
-1.33577006291502e-05
-5.04216008713682e-05
-1.48356535122129e-05
2.87453914491256e-06
-4.63034497939993e-05
-6.93674518069662e-06
-1.92852043855319e-05
-3.75176483018563e-05
-3.78883238252582e-05
-5.49675326717082e-05
-5.33780378421612e-06
-6.20486798050286e-05
-3.11232430153503e-05
-3.43199111480711e-05
-3.27676816239788e-05
-8.47363576201989e-06
-2.18712006436148e-05
-2.8732649767843e-05
1.16407341749698e-05
-1.27203927292222e-05
-2.04941500009363e-05
-2.30678721682052e-05
-2.66287593113078e-05
-4.22783486940737e-05
-5.4570935950017e-06
-1.43172827213927e-05
-1.84431115537196e-05
-5.95376346479416e-05
-2.71898284011425e-05
-1.00663373461641e-05
-3.42305710452417e-05
-6.2306998819478e-05
-4.04137785891974e-05
-3.25507555467267e-05
2.54355658167981e-05
-5.94708942942766e-05
-6.4009891746173e-05
-3.29089983876515e-05
-3.10404463441411e-05
-5.72843787205212e-05
-1.42491699378836e-05
-1.78766285549433e-05
-2.9792201549641e-05
-8.39783920463153e-06
-5.31463233318824e-05
-2.84689838194357e-05
-7.16944237862815e-06
-2.89295793814191e-05
-2.23708766194377e-05
-2.09401423779276e-05
-4.11335603928497e-05
-2.06978148116397e-05
-2.50660212431373e-05
-5.11052819159326e-05
-4.09658868824768e-05
-3.66993043004372e-05
-1.12752591410483e-05
-3.3569641027234e-05
-5.80469136800035e-05
-1.01138799823205e-05
-3.77492635489223e-05
-4.73686879782342e-06
-3.77659104601873e-05
-3.96978965432166e-05
-6.50717141817975e-05
-2.67425002120202e-05
-9.69156429359643e-09
-5.46837268837165e-05
-1.01050762234521e-05
-2.36943104021708e-05
-2.36341680783041e-05
-7.83154945955177e-05
-4.23448726794555e-05
-4.47789755774669e-05
-2.07296821201878e-05
-5.97729135963881e-05
-2.29109796320796e-05
-2.53084926900747e-05
-6.30276218406341e-06
-5.96904418149356e-05
8.60584358769926e-06
-3.18211970469733e-06
-3.86424343229742e-05
-3.99285904455961e-05
-2.19466878401926e-05
-3.94881820573132e-05
-6.42906611420786e-06
-2.17087462377031e-05
-4.3696334254911e-05
-3.10677075003042e-05
-4.65370745329917e-05
-4.91194550532703e-05
-5.52263883174664e-05
-2.34509026340796e-05
-6.81942468654443e-05
-4.42863361472656e-05
-4.91544072431944e-05
-8.15902582247329e-06
-1.47446363376036e-05
-1.44922069673072e-05
-2.3011202235124e-05
-3.21668424001651e-05
-8.58876125086265e-06
-1.36731624965261e-05
-1.91201225419171e-05
-4.10674470224871e-05
-3.34696813263672e-05
-2.47790513864838e-05
-3.66620154932428e-05
-3.15124924447385e-06
-3.40925006983821e-05
-3.15441417470577e-05
-1.71601414588497e-06
-7.06024600153215e-06
-5.05941725156254e-05
-5.57634596267168e-05
-7.87989717477838e-06
-1.62867290727799e-06
-4.39627678519667e-06
-1.65365170618302e-05
-2.8337933947886e-05
-5.67753657803083e-06
-1.75280581312429e-05
-5.83617447871253e-05
-3.64377526043186e-05
-5.07918762510773e-06
-4.08675052194756e-05
-5.34245128487108e-05
-4.38214289743494e-05
-4.19716532143383e-05
-6.31282463889422e-05
-4.08886665576506e-05
-3.59116949677528e-05
-5.81894693026137e-05
-7.10927232752874e-06
-4.88363682227328e-05
-3.67878178906865e-05
-1.77076257132538e-05
-1.61482334296477e-05
-8.51154460068233e-06
-1.42611876867326e-05
-1.88074445821592e-05
-4.79707411076285e-05
-1.60438302317173e-05
1.89614804893171e-06
-1.95142238422248e-05
-3.61285167463547e-05
-5.04883738728685e-05
-5.04057089803485e-05
-5.19299372502805e-05
-3.4610533329727e-05
-1.45771140557811e-05
-5.68974459430054e-05
-1.13135637870855e-05
-5.53974811279538e-05
-2.43052599255382e-05
-7.64300658904423e-05
-1.92970582409183e-05
1.82534992466062e-05
-4.39329418791457e-05
-9.76742788641122e-06
-2.82430527325667e-05
-2.9458359914058e-05
-4.82404798633228e-05
-2.80784876957233e-05
-5.88278888063862e-05
-2.67584950655549e-05
-4.21419238402937e-05
-1.93372152994503e-05
-1.70514199183249e-05
-3.77423761770979e-05
-1.81770868554564e-05
-4.72722918411181e-05
-2.91605777273701e-05
-1.60744233844358e-05
-2.8567507292062e-05
-3.65048800093418e-05
-2.42716592920713e-06
8.87907702556267e-06
-5.7016919571061e-05
-2.87034851304528e-05
-1.9900909587481e-05
-4.7541433117501e-05
-1.59222188824614e-05
-2.1757942057695e-05
-3.08538407413267e-05
1.83273517261677e-07
-9.12203880257494e-06
-6.49463493100329e-05
-9.4896854565536e-06
-1.92030077960983e-05
-4.96466711250978e-05
-5.31506805233303e-05
-2.09292413082164e-05
-6.04823933213395e-05
-5.73023468063759e-05
-1.52333298327707e-05
-4.85032468416843e-05
-6.60487177299227e-05
-1.5774306328359e-05
-3.65353002118212e-05
-2.82856251454647e-05
-2.08809168011778e-05
-7.38745110465513e-06
-1.02485089979887e-05
-2.63370878486632e-05
-2.63513284150834e-06
-2.70394213281743e-05
-3.10079656949521e-05
-1.99587019853401e-05
-2.42542965352165e-05
-4.79298503527079e-05
-2.41175815152127e-05
1.21517607382525e-05
-1.78110235579729e-05
-4.78920881320587e-05
-2.07332986707649e-05
-3.38035610258395e-05
-3.94169153119278e-05
-4.31179711795314e-05
-4.50785416664859e-05
-5.54122558860108e-05
-2.16482752916177e-05
-5.22389540099841e-06
-7.77910632022807e-05
-1.7845311791792e-05
-9.21209662758533e-07
-2.85156507011941e-05
-3.23647417827276e-05
-2.70677948571724e-05
-2.42491357336973e-05
-1.97733700669061e-05
-2.00667113047773e-05
-1.72499990792822e-05
-2.08614143067432e-06
-3.75288868532467e-05
-5.63823662529316e-06
-1.81709351181808e-05
-4.08292963745772e-05
-3.1733599348583e-05
-3.41558051263954e-05
-3.49112624404408e-05
-2.56410672267014e-05
-1.55502566201065e-05
-4.74403940291165e-05
-3.45315078321644e-05
-3.37099053372113e-05
-5.53929370740617e-05
-4.24618485709542e-05
-3.71029607698936e-05
-5.91260171882861e-05
-4.6046227684549e-05
-1.06894585987058e-05
1.35095779768068e-05
-2.39806086779863e-06
-1.83997087002409e-05
-1.97407695997503e-06
-2.17302907469781e-05
-2.07777632705705e-05
-3.98274611105478e-05
-2.0143866335706e-05
-4.437575294779e-05
-7.85476941965352e-06
-3.28552199806521e-05
-7.27251617264912e-05
-2.92355938869028e-05
-5.05646304206272e-05
-3.07928638199065e-05
3.31033731802481e-07
-4.94370182191765e-05
-2.63727604272668e-05
-2.20288623393423e-05
-3.6731398822569e-05
-4.62454630145951e-05
-3.28206134740055e-05
-3.13435770841867e-05
-1.32913165188613e-05
-1.20609499037999e-05
-7.65261867193713e-06
-4.07347311618596e-05
-3.15882653874185e-05
-4.05277198998131e-05
-2.14504096928069e-05
-5.59674541580132e-05
-4.89956992371918e-05
-5.47127546588462e-05
-2.54861793406978e-05
-3.68005554081586e-05
-3.42283502951416e-05
1.09923397061379e-05
-2.33918234813953e-05
1.89820961444898e-05
-4.02358984834773e-05
-3.93234646425821e-06
-1.62875948748947e-05
-3.31403258243231e-05
-3.92094586646457e-05
-4.92932118561031e-06
-1.1463642935253e-05
-2.61314590773479e-05
4.83285756020349e-06
-2.62423587366948e-05
-5.90072653919464e-05
-2.07834376917843e-05
-1.22826367793039e-06
-1.9997337654686e-05
-2.93694197358207e-05
-5.27851325729656e-05
-5.04657123099806e-05
-3.76273064114623e-05
-6.21326904703991e-06
-5.37222179139648e-05
-6.54597970728667e-05
-2.88578853883147e-05
-2.15890210098197e-05
6.09644672309168e-06
1.99262801263922e-05
-3.26798567630027e-06
-4.69050399516051e-05
7.06384858988134e-06
-5.65154665210572e-05
-6.05140363075627e-05
-2.45179160972563e-05
-6.60390614683929e-05
-4.19091249463752e-05
-3.00736642440619e-05
-2.30849301382893e-05
-1.92431222049283e-05
-3.64398702000625e-05
-5.3014759324397e-05
-1.41967862831513e-05
-5.76216167333965e-05
-3.18007988248259e-05
-3.93236838665218e-05
-4.78869494229073e-05
-2.58760607033265e-05
-2.12302256688627e-05
-3.5498531148107e-05
-4.67789363420089e-05
1.63485158612429e-05
-1.76289028279238e-06
-3.54926198112074e-05
-2.26490459942431e-05
-2.25227637824271e-05
-4.23339061696381e-05
-1.06584582542325e-05
-7.3224757990739e-06
-2.23753997888263e-05
-2.76329850881221e-05
-6.50656190142273e-05
-6.55004844886854e-05
-1.89315380811608e-05
-2.1796332064915e-05
-2.01523927612067e-05
-4.49413539259888e-05
-4.9134972389541e-05
-2.33049914544524e-05
-2.0616136300074e-05
-8.19095927203164e-07
-3.03971754023087e-05
-8.97548802991542e-06
-1.82666363581635e-05
-3.91204243204192e-05
-2.66724207886381e-05
-5.44019270806972e-05
-5.86277536626321e-06
-3.12173621514909e-05
-4.28127221917777e-05
-5.92905349758129e-05
-1.79163269311095e-05
-2.45543897902705e-05
-1.20170090873179e-05
2.26471382778351e-05
-2.03381419861332e-05
-3.08196526932571e-05
3.13114647570644e-05
-1.53763631388781e-05
-1.48318858305258e-05
5.47339835779467e-06
-3.86184190040789e-05
-2.89261341238609e-05
-2.46592710502625e-05
-5.23503635037184e-05
-6.18426822685675e-05
-3.53537253401636e-05
-4.09354437914832e-05
-4.8584371921542e-05
-4.5340541317078e-05
-3.06609830217172e-05
-1.31585809866924e-05
-2.79990286634294e-05
-2.46726778588871e-05
-3.86461334674007e-05
-2.37864184050956e-05
-2.05961149830352e-05
-3.58901195565923e-05
-2.57027823589214e-05
-2.46565691613665e-05
1.398602213632e-06
-3.62737321618247e-05
-5.0818919083866e-05
-4.04719844364324e-05
-2.08980495373975e-05
-4.56647596420895e-05
-6.78754483647063e-06
-4.47170109257879e-05
-4.16248563631733e-05
-3.97944015397825e-05
-1.55941232805547e-05
-3.52384568582107e-05
-1.15465546157285e-05
-2.01852190460844e-05
-5.84217041752946e-06
-5.30941684431931e-05
-3.56583240906032e-05
-1.72916947301437e-05
-3.52998622616936e-05
-1.53784542072615e-05
1.37808306430775e-05
-6.50982028085224e-05
-6.18470998794711e-06
-2.7260582674702e-05
-1.68417558373746e-05
-1.43530713744912e-05
-2.51780154779472e-05
-5.40893218980947e-05
-3.07455680685239e-05
-3.37356518370391e-05
-1.91065239404939e-05
-3.82988287132513e-05
-3.45840241888096e-05
-3.94661114022144e-05
-4.41365882413469e-05
-3.12767645206047e-05
-1.90205628108135e-05
-5.81507898825955e-05
-5.72373599620003e-06
-1.21694986227189e-05
-4.93057384437213e-05
-3.84466070922184e-05
-2.55815092255642e-05
-5.75655103210977e-05
1.15261984047543e-06
-1.41945854597453e-05
-3.99119987575652e-05
-3.68099785399176e-05
-2.90536936096313e-05
-3.32373950219471e-05
4.9128620611222e-06
-3.18653103382946e-05
-1.36367414438447e-05
6.80287509221783e-06
-2.85596506784324e-05
-8.78778439825897e-06
-1.13927706016891e-05
-6.69313903551132e-05
-2.2314541837596e-05
-1.12418039602404e-05
-2.76413922598215e-05
-1.62349123746399e-05
-1.99861209160824e-05
-3.05975254205145e-05
-4.16590033755712e-05
-2.17724961136462e-05
-2.916411393355e-05
-3.85922791362122e-05
-2.75364507887943e-05
-2.93015856587461e-05
-1.12082263530342e-05
-1.48240585661981e-05
-1.70704941891664e-05
-2.64927091231745e-05
-3.98769573835542e-05
-3.97665429439705e-05
-4.11503611098307e-05
-3.98656007596411e-05
-1.21698381879618e-05
-3.47881401780601e-05
-3.52822331169876e-05
-3.18964977260473e-05
-6.74365851653617e-05
-4.56553001743054e-05
8.62868288702191e-06
-3.6102551043008e-05
-8.92565222057287e-06
-4.70985790362442e-05
-6.65467291753882e-05
-7.07774523259992e-05
-1.78942748558416e-05
-2.61104628888191e-05
-7.4318161764993e-05
-5.60861855154684e-05
-3.86693286463526e-05
-3.18035592771829e-05
-5.67145907116958e-05
-3.58320709075069e-05
-5.24393245195324e-05
-5.55733633180947e-05
5.37881662795853e-06
-3.75892917446572e-05
-1.99968215084669e-05
-7.25998677973099e-06
-2.40805837780678e-05
-2.69247336045785e-05
-9.53856921229129e-06
-3.70156118833885e-05
-4.98471309375095e-05
-2.39673583848753e-05
-3.08305836397531e-05
-1.93523635584748e-05
-5.30624367506315e-05
3.71309233597359e-06
-1.35593639865134e-05
-1.93714473117524e-05
-4.23682373856545e-05
-3.51962599899562e-05
-4.39673566129736e-05
-4.66791259186078e-05
-2.00119181112706e-05
-2.6878611548204e-05
-5.57783427588693e-05
-2.37268371795099e-05
-2.0038711304427e-05
-5.07797254060164e-05
-1.49350815845379e-05
-5.30941647894484e-06
-3.13313056606186e-05
-2.26389624346352e-05
-1.45284257321056e-05
-2.55068837932925e-05
-1.13277608180141e-05
-2.03827383736717e-05
-3.64091494345685e-05
-7.76900559218312e-06
-1.83010217604356e-05
-8.13126597092959e-06
8.17862795317317e-07
1.77519447491192e-05
-8.44646191277973e-06
-3.24254516783723e-06
-1.3414393671525e-05
-1.32657012346517e-05
-3.9245500029371e-05
-1.57067707553332e-05
1.08356998098215e-05
-2.61337148401148e-05
-2.81458626773203e-05
-2.86636983213276e-05
-1.89879593098042e-05
-6.10624220551498e-05
-1.5362283785599e-05
-7.89832984986395e-06
-5.38112130540214e-05
-2.19693573093897e-05
-2.29846437146732e-05
-2.83309563444757e-05
-4.37754877503364e-05
-2.07910017045744e-05
-4.9700682278231e-05
-1.05066204334777e-06
-3.80999658498491e-05
-2.90646726202517e-05
-4.70068898857424e-05
3.13858656933422e-06
-2.39071652247519e-05
-5.37601119546683e-05
-5.85924385000302e-05
-2.38444017392448e-05
-8.10121352934805e-06
-2.07012521464811e-05
-4.07896310934464e-05
-1.69204369742815e-05
-3.89908270347467e-05
-1.46288848653825e-05
-3.82299265525114e-05
-4.03923701563706e-05
-3.24919755785246e-05
-3.1834317997943e-05
-6.1272241403666e-05
1.40506616432418e-05
-3.91290090729785e-05
-3.12453205273421e-05
-3.29405018610374e-05
-5.09622735870796e-05
-3.48314850544774e-06
1.19755440083226e-05
-4.65857366824142e-05
-1.55385788749839e-05
4.08529776648962e-05
-2.86141902048773e-05
-5.54642296462102e-05
-3.35570432624805e-05
-9.01659481475867e-06
-6.73216039514016e-05
-1.48103399318403e-05
-4.17146245008995e-05
-2.30893050708949e-05
-6.95140118877628e-05
-2.60268541022085e-05
-3.42882642450591e-05
-3.1330709489453e-05
-5.7494346212211e-06
-6.38591617632665e-06
-5.29750367290078e-05
5.90706999912913e-06
-2.62536976284431e-05
-3.45162894465847e-05
-3.89397907825583e-05
-6.78894334416004e-06
-1.2631502856869e-05
-7.2536601306451e-05
-5.69670851230638e-06
-3.77607852363604e-05
-1.40479585023802e-06
-1.8910934021271e-05
-3.30464277772412e-05
-2.61762467829369e-05
-1.87272781799036e-05
7.50312515929851e-06
-6.56774007678388e-05
-5.21466728050301e-05
-1.3942698153739e-05
-3.46877382275072e-05
-3.86484288096926e-05
1.60845004840207e-05
-3.809453789333e-05
-3.91239874732824e-05
-1.86141948079433e-05
-2.37916481529864e-05
-5.34422002647087e-05
-5.45298878795686e-05
1.70539367046243e-05
-4.89732224861728e-05
-2.4780870822497e-05
-1.53900696999495e-05
-4.10028354104014e-05
-2.66457840127307e-05
-1.74429384542632e-05
-3.13850503703028e-05
-5.01216762326886e-05
-2.70543090049232e-05
-7.56641834183465e-06
-4.6798777880835e-05
-1.0435824148084e-05
-3.17225862501203e-05
-9.69426592484446e-06
-9.67923542236283e-06
-4.5515957529313e-05
-1.94355418712791e-05
-3.99388982965928e-05
-2.36305571589084e-05
-4.49525883167836e-05
-2.23120683135732e-05
-1.42785232103439e-05
-2.00240801106436e-05
-2.79873846380625e-05
-2.76939533621828e-05
-3.83707784521609e-05
-3.20361808569079e-06
5.43636405813148e-06
-2.7543524550976e-05
-2.65548101450846e-05
1.46471779824077e-05
-2.35298698343155e-05
-1.95565854475014e-05
-1.45051400057242e-05
-3.81361608266489e-05
-6.70891966339228e-07
-3.80559871253536e-05
-5.90201266207329e-05
-3.13470114448785e-05
-5.72953210419437e-05
-1.38279239664543e-05
-6.51063736180581e-05
-4.65473170008963e-05
-3.69690442525279e-05
-1.8311999168714e-05
-1.12021309564388e-05
-4.21166845278746e-05
-3.07340439635782e-05
-1.62709248946516e-05
1.96847591320138e-05
-1.77429170936423e-05
-5.44909568328553e-05
-3.66432270187503e-05
-2.95933358771646e-05
-5.04018349177773e-05
-2.40194681863122e-05
-3.08555265405254e-05
-5.03453994661996e-05
-1.55054451930103e-05
-3.78373707147978e-05
-3.56802934648622e-05
-3.60625011267828e-05
-8.49295943686235e-07
-2.95351156411563e-05
-1.12318279103908e-05
-2.89226990669322e-05
-4.43600182448959e-05
-3.43849777107931e-05
-2.5800384363633e-05
-4.60826145993814e-05
-2.57748415119149e-05
-2.99779112899135e-05
-2.94079238495438e-05
-5.54234443163038e-05
-4.3838891838846e-05
-2.61614556075812e-05
-4.57082085205877e-05
-4.55115087986418e-05
-5.17300959934403e-06
-3.49350916609024e-05
1.67238006503956e-05
-2.33832917215036e-05
3.38194637782577e-06
-1.51312475163707e-05
-3.74622690975287e-05
-1.16106758899219e-05
-2.84738617291758e-05
-6.37125278752091e-05
-2.44535674004893e-05
-4.59833686735807e-05
-6.11655587617683e-05
-3.00898032853916e-05
-5.90609787497133e-05
-4.51930515309673e-05
-5.19355145634736e-05
-8.08170932735221e-06
-5.37441051397942e-06
-1.86853632441706e-05
-4.68293924536878e-05
-3.35135816265261e-05
-1.88756042519358e-05
-1.58034356337997e-05
-4.22522946191659e-05
-4.17325164360546e-05
-4.73046158388991e-06
-4.65950158833753e-05
-2.35003958165413e-05
-2.43564847686894e-05
-2.75683440386035e-05
-4.84080658032572e-06
-7.26764467822146e-05
-5.6865771953364e-05
-5.79257952772094e-05
-2.35581296140157e-05
-1.41125801361378e-05
-1.76607767221452e-05
-2.83867525056837e-05
-2.81297428603456e-05
-3.89544501913215e-05
-3.18297456615036e-05
-4.6636861622657e-05
-1.66647476010408e-05
-9.15861430257783e-06
-2.81851249903699e-05
-1.01614828941059e-06
-1.44814688262286e-05
-4.08978259075872e-05
-2.32844661120122e-05
-2.69277824709133e-05
-6.0206981198576e-05
-4.12389361107829e-05
-9.41221209271097e-06
-1.45081681163951e-05
-4.25363249600449e-05
-1.21740595381826e-05
-1.66104330793453e-05
-2.53239829302864e-05
-3.84860278044895e-05
-1.42786291277024e-05
-4.37378269534704e-05
-1.38007894011756e-05
-2.88686640956357e-05
-3.89903218089386e-05
-3.56051658578494e-05
-3.889256198287e-05
-1.88744062335203e-05
-9.82167615090056e-06
-8.72900489630875e-06
-1.21165477946867e-05
-2.12602956322205e-05
-2.61131976366789e-05
-3.30938262951792e-05
-1.96611100453285e-06
-6.02878259743522e-05
-2.90290708736597e-05
-1.28739430366255e-05
-2.7102257404903e-05
-2.36393235362478e-05
-1.90498004971122e-05
-2.1144017818954e-05
-1.03253795247619e-05
-3.50087596622611e-05
-5.6232147480241e-05
-2.89230281318888e-05
-2.03602396238007e-05
-2.09542917572378e-05
-2.16541027209147e-05
-1.94235685730503e-05
-9.88638288157642e-06
-1.84729804074767e-05
-6.54225024231827e-05
-4.41432141193524e-05
-4.36391931894135e-05
-2.35733575202014e-05
-4.93846435305324e-05
7.69561921435957e-06
-1.61053902136997e-06
2.96265775673655e-06
-4.71180773563027e-05
-3.14907124055983e-05
-1.79742914842906e-05
-3.42985015314043e-05
-4.51195579224956e-05
-4.31909521992953e-05
-5.30509818217926e-05
-1.73854450655279e-05
-1.83477041692705e-05
-4.06753891873675e-05
-6.62288054528328e-05
-3.45299035213812e-05
-2.69408878132914e-05
-5.71371528311404e-06
-3.40115781437469e-05
-6.03631508124206e-05
-2.74994525024779e-05
-2.92911816492233e-05
-1.70459744392155e-06
-2.50734518023211e-05
-2.38180636021537e-05
-2.90258741712815e-05
-3.33453818581015e-05
-2.40300378683728e-05
-4.15190185203278e-05
-3.96970825270037e-05
-4.21946053759384e-05
-3.56000422507957e-05
-3.7823726864206e-05
-3.26218630065156e-05
-2.45143534497157e-05
-7.63156279523204e-05
-4.68837968898596e-05
-1.70774713480304e-05
-3.69490037894329e-05
-5.84339721624624e-06
-7.17683458181542e-06
-5.26449928844292e-05
-2.21556406616895e-05
-2.95241634074958e-05
-5.67598118862905e-05
-5.86645301012484e-05
-3.48095363415709e-05
-6.72304598487591e-05
-3.43210454293119e-05
-4.15435352749895e-05
-2.01229178631204e-05
-4.72326561203548e-05
-3.70702108614256e-05
-7.54979043568271e-06
-2.02277153497005e-05
-4.51159278362799e-06
-3.01468260791479e-05
-3.88348426587016e-05
7.44945549068225e-06
-3.10230547777582e-05
-3.02430912855707e-05
-5.94486430438276e-05
1.71177763140513e-05
-1.63478451665757e-05
-6.337226228273e-05
-3.16506563182399e-05
-1.99353198976942e-05
-3.99999487204866e-05
-4.6403392994866e-05
-4.0953987357453e-05
-2.49509161087694e-05
-4.04188740077391e-05
-2.32120559210691e-05
-5.82051451577899e-05
-5.55002710224488e-05
-2.62313996571706e-05
-3.00065372065711e-05
-3.04997067537401e-05
-4.36650410152238e-05
-2.44666579701169e-05
-2.76948713030895e-05
9.87930555565205e-06
-1.231280685048e-05
-3.68333219420337e-05
-1.57712181929781e-05
-4.33563288678634e-05
-2.79598418815462e-05
-3.04665314957106e-05
-3.03178470584737e-05
-4.25520667153608e-05
-4.59870289326853e-05
-6.53602677410056e-05
-3.40992085488782e-05
-2.87708137100725e-05
-3.0563422333019e-05
-1.74726279398143e-05
-8.98393685291141e-06
-1.82775988437469e-05
-5.07979174753893e-05
-4.45313691819051e-05
-4.837322742058e-05
-3.48090628571546e-05
-3.92349090207099e-05
-2.68683056708435e-05
-2.73486391293319e-05
-4.29966681269333e-05
-4.68702642648788e-05
-2.63407271599632e-05
-7.42344349561379e-06
-1.98828360407647e-05
-3.36272828707332e-05
-3.78561578311694e-05
-3.88295020659149e-05
-6.11475360654773e-05
-2.43749004303345e-05
-3.58616017331336e-05
-7.17330449236346e-05
-4.45352186532601e-05
9.14704157692218e-06
8.90042346497539e-06
-7.95939816711581e-06
-2.39761587067098e-05
-4.10740298747828e-05
-6.09198161756517e-06
-5.03255707749075e-05
-3.92875934558853e-05
-5.64308998961146e-05
-3.08886730980453e-05
-2.60817885544599e-05
-2.22196174451471e-05
-3.69127281304015e-05
-1.69109434463756e-05
-4.33641460178923e-05
-1.96643109928077e-05
-6.48168215812212e-05
-1.7652985505202e-05
-3.85763297850941e-07
-1.49935650407505e-05
-2.24707237540167e-05
-1.24168005960316e-05
-3.63712168749545e-05
-2.67033939882969e-05
1.36270433622798e-06
2.53365466497076e-06
-3.15297047915366e-05
-6.67117304454259e-05
-2.72535999172444e-05
-3.20016054446677e-05
-5.56890574950214e-05
-3.52982116021692e-05
-4.63285013607346e-05
-2.97220192748888e-05
-2.5712838260034e-05
-2.42580480428327e-05
-3.16879240364227e-05
-1.94456359318252e-05
-2.89502683854889e-05
-1.07453518132715e-05
-3.0765572188949e-05
-1.80082224040282e-07
-6.40509741880643e-05
-1.7027260298921e-05
1.37851933830801e-05
-2.16114026316678e-05
-2.46927842553794e-05
-3.28909922039992e-05
-1.64824710301811e-05
-4.53288790163406e-05
-6.19330296446024e-06
-2.12841397554273e-06
-5.57117730935342e-05
-3.37544044798506e-05
-2.39444736159769e-05
-3.45007379846605e-05
-2.28151711620204e-05
-9.37936667636701e-06
-5.331551355507e-05
-3.03588980728844e-05
-1.44684687994626e-05
-5.0035565284555e-05
-4.89048321792133e-05
9.88145881636846e-06
-8.41046151162938e-06
-2.27550292603474e-05
-1.51857087163e-05
1.56118185578669e-06
-4.6817170000258e-06
-4.73845721569429e-05
-2.76850119763169e-05
-3.29570525840175e-05
-2.63316076589592e-05
-1.60445259348199e-05
-4.34932312720612e-05
-3.85900172503287e-05
-7.03846497961457e-06
-4.39623878766788e-05
-5.85498188112061e-06
-1.78522673924725e-05
-3.99880115117716e-05
-3.3088484320301e-05
-1.16659986763491e-05
-5.35289600614272e-05
-6.28665497237182e-05
-9.76588804581453e-06
2.36553419265042e-06
-3.28687571701101e-05
-4.23047266746954e-06
-4.78898481183619e-05
-2.44906512183375e-05
-5.57684013387703e-05
-3.02413685312518e-05
-1.67466763867651e-05
-3.85158808790153e-05
1.8517532322878e-06
-3.54159800942834e-05
-4.61849326731186e-05
-5.61869913743758e-05
-1.95983243710499e-05
-2.4827168569863e-05
-2.47829710076892e-05
-2.97038073407284e-05
-5.0411118732444e-05
-2.17135992760263e-05
-1.85707491866654e-05
-3.99588714320696e-05
1.89293588968142e-06
-5.2881093052249e-06
-2.50088439679499e-05
-2.07219144312362e-05
-1.41235087705441e-05
-4.68855573267047e-05
-4.37746495353882e-05
-5.3451401675135e-05
-3.986478315733e-05
-2.79976559848029e-05
-4.44263393004007e-05
-3.80950636244925e-05
-1.01418110534949e-05
-1.68973637193453e-05
-4.65577517057597e-05
-3.61059306677873e-05
-3.46130818979279e-05
-9.20772760702825e-06
-3.57823967148698e-05
-6.5284440924529e-05
-4.03280426570754e-05
-1.35030764300612e-05
-1.38808314822942e-05
-2.19700560784945e-05
-2.02443162365001e-05
-4.965309752831e-05
-4.35467403483525e-05
-1.52525617429506e-05
-3.42618039617227e-05
-3.66272390074592e-05
-1.09041106071835e-05
-5.77884802540626e-05
-4.40098064870758e-05
-9.96330662764321e-06
-3.7363969144253e-05
-3.5261020364542e-06
-5.35780684697502e-05
-5.85004642095412e-05
-5.18582606718612e-05
-4.34111383636966e-05
-1.02351031484205e-05
-3.33406322596475e-05
-1.41293317005342e-05
-3.56415587403286e-05
-3.58478559732522e-05
5.1050812631338e-06
-6.61906232375061e-05
-5.87572196454212e-05
-3.73203229733227e-05
-4.67254063280717e-05
-4.4123737285395e-05
-7.48073145186829e-06
-1.82891723510257e-05
-3.03143728324733e-05
-1.451581040023e-05
-2.31992148846587e-05
-1.68720863050906e-05
-4.65046487601805e-05
-2.22156083443094e-05
-2.34784759549116e-05
-2.55392308618347e-07
6.88856210537658e-07
1.32246929581459e-05
-1.80472065969065e-05
1.53834428130959e-05
-3.51733607528195e-05
-2.1022925423893e-05
-3.81395175575748e-05
-5.37911058635541e-05
6.1234105522384e-06
-1.72764899653135e-05
-1.50461306296381e-05
-4.61487989701435e-05
-6.2294756307313e-05
-7.75165323541808e-06
-5.08198959265377e-05
-5.5652025689827e-05
5.16327931463057e-07
1.46807277989387e-06
-6.13906183266656e-06
-7.63981613770603e-07
-3.81158664764683e-05
-4.82745662684069e-05
-4.18188608412549e-05
-5.52389504493171e-05
-2.9982827418814e-05
-5.35030381200651e-05
-2.12276936735447e-05
-5.07393299259528e-05
-3.28132424925225e-05
-3.53050553249457e-05
-5.73143407663104e-05
-6.88377282520365e-05
-3.33726521212195e-05
-2.80637349922414e-05
-1.23137931229513e-05
1.45400838137967e-05
-3.27049218409102e-05
-3.63966048257365e-05
-2.14715901540779e-05
-3.95352201403338e-05
-7.92196504791675e-06
-7.14387972298472e-05
2.92388533842426e-06
-5.57509573502765e-06
-5.48078290709215e-05
-4.79724579964212e-05
-4.32539157875241e-05
-5.40120702804186e-05
-3.86004390780938e-05
-5.1951295551785e-05
-2.56703908358085e-05
-3.92399757482552e-05
-2.41579075482786e-05
-3.15496257156139e-05
-3.58724148473825e-05
-2.93166117635848e-05
-2.15634901546919e-05
-3.72023583875718e-05
-4.82353349169211e-05
-4.49376787843897e-05
-3.31582007715428e-05
-9.88051431677779e-06
-2.542810728332e-05
-8.11296262790173e-06
-3.32965222738514e-05
-3.06706519078909e-05
-4.68057399059405e-05
-4.25587536790998e-05
-2.23609136044871e-05
-2.40747324740934e-05
-3.85198397741249e-05
-2.56949224265646e-05
-3.26320876243805e-05
-1.68043686481446e-05
1.39341346002602e-06
-2.39348167405947e-05
-6.37799074089389e-06
-4.17555037408807e-05
-1.85813512951512e-05
-1.63450693084739e-05
-3.95419198005342e-05
-2.86029886681536e-05
-1.16629862277269e-05
9.49046482078457e-06
-5.20263720631282e-05
-8.74934702432367e-06
-4.42391998438967e-05
1.93222382991361e-06
-3.38008723404821e-05
-6.29619039175583e-05
-3.18840250420624e-05
-1.99474082643158e-05
-2.73520643526272e-05
-2.8995130396473e-05
-1.92435375526964e-05
-4.38728443090954e-05
-9.27477759954752e-06
-3.66773160440341e-05
-3.77768958023614e-05
-2.46044469346367e-05
-3.33653891610402e-05
-7.87518632736988e-06
-3.02280189499326e-05
1.16306699297757e-07
-2.78691367035909e-05
-4.31046586864654e-05
-5.32257394898729e-05
-7.82722132266117e-06
-2.77896523358205e-05
-2.83809560788634e-05
-2.7006834191631e-05
-6.10269203383876e-05
-2.46132152428615e-05
-4.47956701355244e-05
-5.28552408455641e-05
-8.92181647481609e-06
-2.04156838234481e-05
-6.88083799694395e-08
-2.93997474178275e-05
-1.05185895912996e-05
-5.26576058326725e-05
-3.68046942678718e-05
-3.45546275393864e-05
-4.38646890195973e-06
-2.02567317589414e-05
-5.69848611615989e-05
-2.26284781096171e-05
-2.90299888815994e-06
-4.04440790935178e-05
-4.496046196387e-05
-1.90598122015613e-05
-3.02450572223427e-05
-3.86984713023064e-05
-2.67078193692033e-05
-1.62197736113171e-06
-4.43278749477113e-05
-1.56709668406634e-05
-3.61258623502159e-05
-1.62580307138499e-05
-4.16866719942292e-05
-1.25930442178542e-05
-4.43083063090072e-05
-2.37768142006298e-05
-2.0228979828754e-05
-2.24423937240186e-05
-2.00401571579918e-05
-2.98321715017965e-05
-3.68732777708457e-05
-2.94326578404296e-05
-1.57648669746295e-05
-7.28776319428494e-05
-1.13352306107359e-05
-2.05249268052121e-05
-4.14058772309929e-05
-6.62114140534471e-06
-2.4279321169729e-05
-1.70332344610703e-06
-4.37705361555742e-05
-5.63885699333325e-06
-5.86518762376411e-05
-1.78943838858964e-05
1.23125881306875e-05
-2.30600679877517e-05
-2.94243851125709e-05
-3.78844193888712e-05
1.24482965838398e-05
-4.21321272830334e-05
-2.44750641738705e-05
-4.0600111726164e-05
-3.0851350141115e-05
-3.30720478091351e-05
-2.56836123598419e-05
-5.3487752031439e-05
-6.88027167388625e-05
2.12123604035414e-06
-1.64809927443424e-05
-4.208182847765e-05
-8.27914037599166e-06
-1.10434654244295e-05
-2.9718338314245e-05
-1.59732107280818e-05
-2.18833667304841e-05
-5.76972644850824e-05
-2.77278559679945e-05
-2.03420474816371e-05
5.65119590398462e-08
-6.19095173874275e-05
-2.80009844669512e-05
-2.67793508261223e-05
-6.23617474062492e-07
1.01788129983908e-06
-3.65371260952618e-05
-3.68693437309361e-05
-4.23350209798974e-05
-2.90213208372737e-05
-4.0211483972069e-05
-4.58809348912686e-05
-6.9994976372694e-05
-6.55904550606706e-05
-4.63171631849716e-05
7.34143354813535e-06
-2.04307059532762e-05
-6.13703254582642e-05
-3.43963097792677e-05
-4.21862944565464e-05
-3.35258218360473e-05
-4.21009725325329e-05
-3.21519638096755e-05
-4.73955669088744e-05
7.00632304387861e-07
-1.35891238496068e-05
-4.54927720436565e-05
-4.11314995541454e-05
-1.4860063979311e-05
-1.91369515143873e-05
-1.14120255972726e-05
-1.62013608375308e-05
-7.41841705042103e-06
-4.66860881503857e-05
-1.61951972486899e-05
-3.34864058213283e-05
-4.94067791389808e-05
-4.07500042789893e-05
2.57836514037765e-07
-1.60962769920767e-05
-1.52564078708535e-06
-3.03006526726879e-06
-1.72422650641126e-05
3.29452022279926e-06
-7.78578174600539e-06
-2.9781600549528e-05
-5.57117719225383e-05
-4.12098731204965e-05
-4.47549225067002e-05
-4.13205502597731e-05
-1.95069236874345e-05
-3.84738208176053e-05
-1.69795198574759e-05
-4.50482380773561e-05
7.6613481599483e-06
-3.18658562287994e-05
1.14252206551233e-05
-2.50238116146746e-06
-5.56422224125081e-05
-3.96686247475074e-05
-5.03102790394344e-05
-4.00183184299169e-05
-6.51845095340897e-05
-3.19708877696384e-06
-8.05730485811382e-06
-1.8793878098096e-05
-1.25902371372355e-05
-4.10261819304791e-05
-6.52978532204745e-05
1.07032613502049e-05
-2.38426723779677e-05
-2.65612582981271e-05
-3.56185151275269e-05
-2.08229034829738e-05
-1.14654073177368e-06
2.36685516446264e-07
-1.62418773007915e-05
-6.45383395864744e-05
-1.45272101372793e-05
-2.69822386604569e-05
-3.17445637664252e-05
-3.45779981512677e-05
-1.24677186061189e-05
-2.17193260852356e-05
-8.66494758056155e-05
-2.04274987501156e-05
-1.10917195816375e-05
-2.94537576814935e-05
-4.34886978270514e-05
-1.92975992664614e-05
-5.41492818230287e-05
-6.7717738522087e-05
-1.44616603604528e-05
1.72150097949421e-05
-3.51715875233295e-05
9.06992131775607e-06
-2.70023561418536e-05
-2.27366619643801e-05
-8.94685325002447e-06
-2.24580014574758e-05
-4.69685287352302e-05
-4.79260043116395e-05
2.41195905087258e-05
-2.29649629762226e-05
-7.40065634685541e-05
-3.4575809651368e-05
-4.05647131708852e-05
-4.29001152566401e-05
-3.1539763912388e-05
-5.72744902949802e-05
-6.22329563969927e-05
-6.29215337168078e-06
4.8517684354679e-06
-2.60320998190451e-05
-4.40774837849885e-05
-3.53511072384783e-05
-6.37296384505926e-05
-5.10099819654264e-05
-2.2578468037835e-05
-1.81119579932596e-05
-2.6938533909906e-05
3.16615913530227e-05
-1.14945064894233e-05
-7.39050615654702e-05
-4.81936782498841e-05
-4.2819577696311e-05
-7.78601974660988e-05
-2.49203137238323e-05
-4.09555746852515e-05
-4.7015701754802e-05
-4.99771540758814e-05
5.09036463263305e-06
-2.17148441397991e-05
-2.5572039264943e-05
1.26024902333071e-06
-3.29341513480416e-05
9.04630505275206e-06
-1.25184298233782e-05
-2.03446991629774e-05
-3.11395135210672e-05
1.13589253151374e-05
-4.44280882572145e-05
-5.0518618589584e-05
-4.49996636939429e-05
-9.35422365789154e-06
-5.9462252885776e-05
-2.93362446411682e-05
-2.87375660049241e-05
-4.58298140003646e-05
-6.69203950333213e-05
-1.89932015278285e-05
-3.97503456608226e-06
-6.84743425821019e-05
7.13124724399226e-06
-1.87147281886643e-05
-2.32157307905095e-05
-1.60749804944608e-05
4.04593602244298e-05
-2.25880960510015e-05
-3.61545071121384e-05
-8.91024494038666e-06
-5.31161774558153e-05
-6.35972533605e-05
-2.80780355504433e-05
-2.56150456745406e-05
-5.92688783601475e-05
-3.37270603286922e-05
-3.25156381120246e-05
-7.70566380956269e-05
-1.66995697836842e-05
-5.1360881191482e-06
-8.30118286680098e-05
-3.02180103364733e-06
3.55532329231018e-05
-1.33787846634143e-05
-2.76095441193654e-05
-8.53323032245856e-06
-1.78739345197872e-05
-7.27795442501668e-05
1.46806786175757e-05
-6.47926457717632e-06
-4.91030881881793e-05
-2.59871348157226e-05
-6.68326920139268e-06
-8.07970737260039e-05
-5.65314050625798e-05
-1.45165282050763e-05
-6.91412678889014e-05
-3.70811840227305e-05
4.6892229148775e-06
-3.85910906060894e-05
-3.38839506066236e-05
1.33558694227089e-05
-2.40526590957015e-05
-4.87924488103361e-05
-2.18005861653569e-05
-1.19707002673224e-06
-1.72543652705505e-05
-1.18070715121857e-05
-1.01367757356914e-05
-2.16617128116588e-05
-2.71837107293263e-05
-2.1020180359736e-05
-7.20322815559768e-05
-5.55023091099789e-05
-1.36549003928784e-05
-2.31680864741021e-05
-2.74192861672679e-05
-2.50578064511648e-05
-1.14040372930804e-05
-3.93650854673128e-05
-5.25632338772207e-05
-4.65892101375691e-06
-2.06845926920666e-05
-2.82386204488617e-05
1.10172008490368e-05
-2.15998130116088e-05
-5.08408905914455e-05
-1.64841635526376e-06
-2.71969995837754e-05
-2.34453298642807e-05
2.16311791010666e-06
-2.19342162474325e-05
-0.000103309411638184
-2.77414340381715e-05
-4.27946389173295e-05
-6.58144402459176e-05
-5.03868226123967e-05
-2.2338471234608e-05
-6.83565804047015e-05
-3.98933024575021e-05
-8.18507424782443e-06
-9.08885510457155e-06
-4.03969976938724e-05
8.85818483299558e-07
-7.83334866015325e-06
-4.39970042687893e-05
5.36574535997208e-06
-1.17729011565799e-05
-4.96144467074748e-05
-5.50943858511024e-05
-2.50781656867879e-05
-6.8107231681178e-05
-4.14298978320419e-05
-1.63498455869578e-05
-4.30745641998897e-05
-3.44645474174977e-05
-9.15214763244614e-06
-2.64187058414785e-05
-6.49950213317425e-05
2.44377035879751e-06
-3.42298229845231e-06
-2.58564861640303e-05
-2.39129106407608e-05
-3.69249849995978e-05
-4.58774846891071e-05
-3.888308324808e-05
-2.91078363660505e-05
-1.40419683155245e-05
-4.37407801256632e-05
-2.84834250434205e-05
-6.527711803048e-06
2.28163275458853e-06
-4.64118763299936e-05
-3.30461991478633e-05
-3.68712050392492e-05
-2.92693765523559e-05
-2.8460973136641e-05
-4.77965422498912e-06
-7.24953606824564e-05
5.25804668264224e-06
-1.44926774822261e-05
-6.42577304226856e-05
-1.24903696768976e-05
-1.45622540157465e-05
-2.28744613296497e-05
1.18885536904878e-05
-1.55586575954106e-05
-6.08076302833565e-05
-1.56887317632548e-05
-1.53508181865794e-05
4.99939858899247e-06
-6.03921657058141e-05
-4.48761815592801e-05
3.27474143915611e-06
-4.41075695494959e-05
-2.8864066887412e-05
-1.50758312525094e-05
-3.21551676978728e-05
-1.98321470972611e-05
-6.28308968621061e-06
-4.58579533254992e-06
-1.85707744045081e-05
-2.15408088849873e-05
7.93017601513433e-06
-1.18890949850145e-05
6.12308404923012e-06
5.67787568790608e-06
-3.38001099640454e-05
-1.84026669411105e-05
-3.85755396137469e-05
-4.96339305757666e-05
-2.32404514082231e-05
-3.60822511005177e-05
-3.20871238835149e-05
-4.03045439635758e-05
-1.46519490114113e-05
-2.95889099415196e-05
-2.82215344522576e-05
-3.63865501821957e-05
-2.96901119889536e-05
-4.17884504748752e-05
-3.39767042437936e-05
-1.24059299283441e-05
-5.1602965985794e-06
-3.50009677309042e-05
-2.02614165346686e-05
-3.10576033943816e-05
-4.66698537051105e-05
-4.63917300363937e-05
-4.42690632726495e-05
-2.36731462266543e-05
-1.61778139885907e-05
-2.8269560959662e-05
-2.68029843476307e-05
-5.98096034768763e-05
-3.2447113070914e-05
-3.13799530442086e-05
-3.54065251727152e-05
-9.32916816016167e-06
-2.4239328924535e-05
5.2855915978924e-06
-3.39569227342578e-05
-3.72757285622454e-05
-1.06959445820733e-05
-3.02491091276206e-05
-4.80625686878159e-05
-2.34670524999267e-05
-2.99346363340825e-05
-3.57934628685393e-06
-6.7026756992979e-05
-1.90237972163987e-05
-1.90365125616343e-05
-1.51436549326949e-05
-5.16605077682386e-05
-2.01078765410551e-05
-1.98770660693061e-05
-2.68440995602235e-05
-1.69758905019903e-05
5.13399585851949e-06
-3.10336807708518e-05
-1.5791275923511e-05
-1.28880292816136e-05
-1.98545075443614e-05
-5.79704456757021e-05
-1.79443090509761e-05
-4.68066014442943e-05
-2.75944570776273e-05
-2.35980979636196e-05
-3.63566504019026e-05
-2.44257801086653e-05
-9.77511759328687e-06
-2.7966143091157e-05
-7.14125351261742e-05
7.94249755008238e-06
-2.67149818150199e-05
-5.02973729154469e-05
-1.76434760335718e-05
2.35445637338031e-05
-2.57239512754679e-05
-2.29452227973125e-05
4.79880696500824e-06
-5.89031728131849e-05
-3.18014440814262e-05
-2.7775115561363e-05
-2.08951376347332e-05
-1.01039467025223e-05
-1.96788060187081e-05
-2.31395904622752e-05
-3.59533595909095e-05
-1.12184696071072e-06
4.28734641163179e-06
-2.0865688030299e-05
-1.08731590910184e-06
-8.5871887151479e-06
-3.24508840513659e-05
-2.94335614054389e-05
-5.91381721915134e-05
-3.68945045903142e-06
-9.87320395238434e-06
4.77415455570608e-06
-5.05226541740352e-05
-2.76327594676722e-05
-4.7355706794247e-05
-1.91458367724811e-05
-4.86712625926348e-05
-1.28303179052412e-05
-2.14558269034822e-05
-1.57960229241343e-05
-5.80215383532764e-05
2.68639328608515e-07
-1.84878263536001e-06
-3.49055102744536e-05
-3.65742511430079e-05
-1.05208000161935e-05
-2.25484972037548e-05
-3.75147109341017e-05
-1.60139835891013e-05
-3.26897324479192e-05
-3.75382270628366e-05
-4.5483314194671e-05
-2.80929250858142e-05
-2.23766934238484e-05
-3.99441285802272e-06
-2.73839594446748e-05
-5.52162058950698e-05
-3.55169529741564e-05
-3.60757404114664e-05
-4.33275247358956e-05
-3.33856187214262e-05
-1.16595543973776e-05
-6.20544329957442e-07
8.82207327863842e-06
-5.17541176746407e-05
-4.72309723303771e-06
-2.01072596836221e-05
-3.33287133761758e-05
6.66318694356493e-06
-3.23256820409078e-05
-1.15597857929491e-05
-4.96061946316373e-05
-3.92291681329945e-05
-3.19002502412508e-05
-1.82341352004556e-05
-5.51327208201741e-05
-6.67555611921453e-05
-4.71804434880843e-05
-2.97505956694042e-05
-4.30387456663662e-05
-3.071002920936e-05
-4.44471218554557e-05
-4.36085887988963e-05
-9.71095033175208e-06
9.15150816678432e-06
-1.80101700306036e-05
-1.03868236805734e-05
-1.0507213233859e-05
5.94629576405856e-06
-2.43396557108516e-06
-1.56310682919379e-06
-1.23759907993114e-06
-5.15614971710896e-05
-3.91102189218811e-05
-4.23870865143746e-05
-6.61250340383628e-05
-5.30294258729464e-05
-1.90474892485612e-05
-4.41928113226316e-05
-2.92669425182155e-05
-3.33640566765956e-05
-1.9121443833285e-05
-2.15283972806374e-05
2.8545754748346e-05
-1.23207987480172e-05
-2.89913860097794e-05
1.45738744915859e-05
-2.46650893691241e-06
-5.26417003667927e-05
-6.03491614647846e-07
-2.63660892656743e-05
-3.67941676574114e-05
-4.31565606203129e-05
-6.25264316988786e-07
-5.67767477664797e-05
-6.31652120010815e-05
1.22187282581069e-08
-2.33888853263395e-05
-4.6551180750677e-05
-1.38863694847211e-05
-3.13483850412555e-05
-6.19324875601811e-05
-1.82639735520507e-05
-4.51117624771255e-05
-5.32311131659748e-05
-1.26092959540138e-05
9.33666435233803e-06
1.64818595630686e-05
-2.34013682868803e-05
-7.21376756443424e-06
-2.60459452063283e-05
-3.57346368884862e-05
-3.12445253135346e-05
-3.4625319445709e-05
-3.49590040220901e-05
-4.17499345270519e-05
-4.18824961988565e-05
-5.03272985531479e-05
-2.7916881871016e-05
-4.02267180070288e-05
-5.43049501308371e-05
-2.43564335976324e-05
-2.79825029103715e-05
-4.58212649340437e-06
1.42565840928773e-05
-2.86459780769746e-06
-2.13616705774118e-05
-3.84190492243649e-05
-1.98218029899775e-05
-4.38521626869161e-05
-6.12452748278784e-05
-5.09363266140932e-05
-4.30065015958371e-05
-3.65863163270147e-05
-2.22155398050133e-05
-3.96689351720629e-05
-4.99162090531717e-05
-3.3198449843292e-05
-2.40492542519787e-05
-1.84183002724341e-05
-1.30250028507561e-05
-3.84877063864387e-06
-1.01432601760451e-05
6.72843526904644e-06
-1.19882450763238e-05
-1.67787101167818e-05
-2.1568535944765e-05
-2.76609685106417e-05
2.47419942282899e-06
-5.04585457910586e-05
-3.12702184394658e-05
-1.10828340378896e-05
-3.8746798989098e-05
-3.07078973271189e-05
-3.71445689718919e-05
-2.38549157932502e-05
-2.84355809380831e-05
-5.47567303443748e-05
-1.77345952189218e-05
-5.88521276948837e-05
-2.46170354114831e-05
-1.85002776454037e-06
-1.66009210618238e-05
-1.65463129949648e-05
7.35130706138939e-06
-8.72971324883502e-06
-3.19220566524444e-05
-3.1720840289676e-05
-4.57159372662526e-05
-2.1584742845904e-05
-1.8942775091553e-05
-1.69296478357973e-05
-3.9950849558777e-05
-4.33462934987041e-05
-4.04013467087759e-05
-5.02698210367077e-05
-4.66932499046944e-05
-3.60291471466537e-05
-3.43504737186086e-05
-4.39098902211125e-05
-3.26936724979678e-05
-1.789563607789e-05
-4.32482540949355e-05
-2.76725915772822e-05
-1.42467023399905e-05
-3.51930804401796e-05
-1.95277698048412e-05
-8.78093491759521e-06
-2.04584543967964e-05
3.92672563987415e-06
-2.26096303013556e-05
-3.16356007805587e-05
-3.32121397319971e-05
-4.80886110050477e-05
-4.10760627012366e-05
-3.37533317181656e-05
-6.17821835974657e-05
-5.75645933796679e-05
-3.8952827261995e-05
-3.89201996024845e-05
-7.87857369787921e-06
2.40734670073447e-06
-1.78682812277294e-05
-1.87090971607094e-05
-1.96040246272326e-05
-2.43897447044932e-05
-3.73475678566588e-05
1.72536190656389e-05
-1.34424133216313e-05
-1.51095404952757e-05
-2.33577035561346e-05
-2.15297248143597e-05
2.87797401292849e-06
-5.15082597370177e-05
-5.20215515048135e-05
-3.43611477201948e-05
-1.5405263335636e-05
-3.3466572027377e-05
-5.93944578943254e-05
-5.62840090444942e-06
-3.94523348279151e-05
-2.67599173180186e-05
-2.28551336783578e-05
2.18316083611593e-05
-5.68354834134524e-05
-2.98675452624393e-05
2.55118784335151e-05
-2.39906762889773e-05
-2.07629750857888e-05
3.55402223825766e-06
-2.10705219596198e-05
-3.00154003909306e-05
-3.37657030017711e-05
-5.90914076771105e-05
-5.91336671798995e-05
-4.87115002415533e-05
-5.95925536892416e-05
-6.12265992239788e-05
-2.75601632327667e-05
-5.04035111254541e-06
-2.43808367509377e-05
-2.39411057138389e-05
-3.49693509213025e-05
-9.58870173580184e-06
-2.84895776543501e-05
3.03056746759753e-06
-3.47385767442273e-05
-1.21118221430727e-07
-6.07668862281325e-06
-2.15946630846383e-05
-4.24613138307351e-05
-2.34990846752334e-05
-4.20970131710769e-06
-4.79635331131345e-05
-3.25756650255414e-05
-4.80408652249561e-05
-7.70458587141651e-05
-4.09937310681628e-05
1.38955258847416e-06
-6.73375681738737e-05
-4.33463367259657e-05
-3.18702801496878e-05
-3.94492137308249e-05
-4.31344973261526e-06
8.02136620015237e-06
-1.33767952588243e-05
-1.93439446346849e-05
7.66207307519744e-06
2.79341297141444e-05
-6.70760460428043e-05
-1.19580841533746e-05
-3.22181747883258e-07
-3.83934373904674e-05
-3.90955462458e-05
-1.78267833145125e-05
-4.24207713864735e-05
-4.25778400654092e-05
-4.06110418804024e-05
-4.22772253121585e-05
-7.37379752351832e-05
-4.17393679472655e-05
-7.84228046706342e-06
-1.35945902843615e-05
-2.95723338756968e-05
-7.57255752559415e-06
-4.64468998053634e-05
-4.02517519102612e-05
2.53333603467675e-05
-2.18477016511056e-05
-1.59349460629572e-05
-1.15482482697418e-05
-2.28832184112575e-05
-4.62876634555209e-05
-2.67652850447187e-05
-6.32240521164311e-05
-6.19395515548477e-05
-8.96771916410394e-06
-1.44766971941194e-05
-4.95006474681982e-05
-6.90825111245584e-05
-1.38853964763547e-05
-2.87981178250543e-05
-1.60040433363641e-05
-2.32020479228854e-06
-4.87263641723334e-06
-3.22796318687035e-05
1.41783099180344e-05
-3.76086966607871e-05
-4.65951830529828e-05
-3.15968441842174e-05
-1.54860034104615e-05
-3.68248491909331e-05
-4.19772545856173e-05
-2.75714444341623e-05
-5.08167525294749e-05
-4.50632708783547e-05
-2.66451876059345e-05
-6.64348883908183e-05
-4.59454884887796e-05
-5.14723103775948e-05
6.58392631525433e-06
9.32659959612408e-07
-1.53056327462461e-05
-3.17564616289821e-06
-4.1546111683762e-05
-3.89135540963216e-05
8.50497225326789e-06
-9.49849133420573e-06
-3.74594007597015e-05
6.56870514399469e-06
-1.70958257083447e-05
-4.17422982341831e-05
-4.6052323530173e-05
-3.60668681006648e-05
-6.69878782035648e-05
-2.95629713585104e-05
-2.66365785210419e-05
-3.01982969805057e-05
-2.32298080316879e-05
-9.50469228013176e-06
-3.93507420297223e-05
-2.01912107679939e-05
-1.56746758122621e-05
-5.44819058573224e-06
-1.10754952117602e-05
-1.72984633955833e-05
-5.57683962302326e-05
-2.36237677255302e-05
-3.57068511265574e-05
4.0478558814361e-06
-2.84846775834907e-05
-5.32951133235166e-05
-4.01162195990882e-05
-4.87406617000504e-05
-4.64776605258977e-05
-1.20387085160271e-05
-5.95674775512554e-05
-3.66895946301301e-05
-4.42529430068012e-05
-5.16785470012717e-05
-4.73521976091028e-05
-1.67136171320761e-05
-5.33370267829216e-05
-2.66796437478552e-05
-3.07411845201937e-05
-3.81796699448106e-05
-1.12540171867231e-06
-2.01204836570738e-05
-2.82426835851497e-06
-2.08691874621894e-05
-2.72860112484521e-05
-1.76704756476947e-05
-1.11538642418306e-05
-3.31999459321872e-05
-2.84592032767751e-05
-3.65545200314922e-05
-3.71503195213584e-05
-2.06114213484786e-05
-2.24499957753638e-05
-3.35528694391227e-05
-2.73720642018625e-05
-2.27973858924709e-05
-2.72227716723405e-05
-3.6199228577669e-05
-4.71368221047662e-06
-1.25286082340469e-05
-1.97736204074499e-05
-1.00173781909876e-05
-1.47652990318018e-05
-2.23073153375119e-05
8.81619303935093e-06
-1.19132608571089e-05
-2.0050750678959e-05
-3.09977580302071e-05
-2.39530518495899e-05
-3.33301962841853e-05
-4.8877992229746e-05
1.57460971507159e-05
-4.40532744334019e-05
-4.95126993831676e-05
-2.54377113424747e-05
-9.61880186749932e-06
-5.9849810803216e-05
-1.14628564837361e-05
-1.03354746501138e-05
-7.43371692105815e-05
-3.7577149376406e-05
-2.20876588669704e-06
-3.74479024084595e-05
-4.80664576757787e-06
7.23969220489954e-06
-5.46037143347825e-05
-3.19210108045575e-05
-4.26778294390188e-06
-2.15581982568077e-05
-3.60808887940448e-05
-3.04655871130784e-05
-2.99850336026946e-05
-4.97815625336171e-05
-2.27706772682441e-05
-1.24489712958858e-05
-3.42694172025236e-05
-2.83887206760115e-05
1.24710197665651e-05
-5.89458746502068e-05
-4.81801921135289e-05
-2.20552742107731e-05
-7.35394981671245e-06
-6.68965799840583e-06
-1.56022599783381e-05
-4.29710541512131e-05
-5.82497045823748e-05
-2.18548373594058e-05
-5.57558333439744e-05
-5.83177355757736e-05
-2.91915256974246e-05
-3.2664115217475e-05
-5.6614827047785e-05
2.85871878500737e-06
-2.34687721025456e-06
-1.6055279394422e-05
-2.18108939845215e-05
-1.94684998970481e-05
-3.97343975196776e-05
-9.72309544363259e-05
-2.25479350739415e-05
-4.58328467628751e-05
-1.29781467276834e-05
-4.51785080683581e-05
-5.17789824269225e-05
-4.91608279877369e-05
-3.33247136157508e-05
4.88233865053667e-06
-3.89631052551002e-05
-1.8322198585921e-05
-3.28279568386031e-05
-4.64473820309636e-05
-3.02977786785799e-05
-4.32335056498131e-06
-2.79956414617974e-05
-2.09936878733573e-05
-1.26039571021653e-05
-1.79782776208046e-05
-5.24892752137104e-05
-4.54686396680808e-05
6.97944245454815e-06
-6.92369191437432e-05
-4.64319201822813e-05
-2.17044500202611e-05
-7.00500177065812e-05
-6.14050558106968e-05
-1.95846886042567e-05
-7.80032595667092e-05
-5.09624483457686e-05
-1.11888002730216e-05
-2.00051030190871e-05
-2.72098572081408e-05
-3.49591489364599e-05
-2.15303991345182e-05
-5.70901852594619e-05
-3.91152171724153e-05
3.0994491021974e-05
-2.99021941766106e-05
1.47826656624181e-05
-1.8506171458527e-05
-3.00578887896283e-05
-5.51140795906283e-05
-3.24004375778484e-05
-6.48166338008999e-06
-1.56529594655391e-05
-1.08043559301403e-05
-1.36089629077033e-05
-6.77332566131128e-05
3.16565458988334e-06
-1.98408046193717e-05
-4.83503934421929e-05
-1.60357563557719e-05
-1.80600832595746e-05
-4.20705367064348e-05
-2.96485449944515e-05
-2.7365842047052e-05
-7.02888546592664e-05
-3.56211502539541e-05
-4.17788851746913e-05
-1.09708834501337e-05
-4.02636163361482e-05
1.58573086158862e-05
-1.48244549476523e-05
-8.08603741942243e-06
-2.54895498499732e-05
2.05223994867931e-06
-4.61941586557271e-05
-2.88342389095457e-05
-2.38760788430033e-05
-2.18435678510013e-05
-4.25944647639266e-06
-4.53302880032846e-05
-3.27554387178131e-05
-2.94027390954143e-05
-3.44897637545797e-05
-2.14137312380598e-05
-4.35990172979662e-05
-1.18278545695705e-05
-4.55372707530271e-05
-7.14647064218345e-05
-5.57624207801492e-05
-1.45659530589022e-05
-7.31210300981061e-05
-4.52042380136101e-05
-1.43540783866386e-05
-3.01934987542547e-05
-7.47456668101193e-06
-2.54153552179372e-05
-1.17178594747162e-05
-5.52110084879637e-05
-4.09551004964203e-05
-4.26680407832046e-05
-2.72239786142264e-05
-9.31485432187407e-06
-6.0714380647592e-06
-5.43241406096054e-05
-3.04543883879601e-05
-3.9575747060208e-05
-4.7953016992558e-05
-1.28146126911721e-05
-4.28590983343069e-05
-2.57929361398722e-05
-2.66646356775936e-05
-2.18958580737856e-05
-2.84764106853697e-05
-2.11433643788723e-05
-1.63912546543557e-05
-3.13819193226524e-05
-7.22312168947239e-05
-4.72816120337406e-05
6.26607160532907e-06
-3.99633672625957e-05
-1.49916436653652e-05
-1.64784987224508e-05
-2.27789579902973e-05
-2.0497042302894e-05
-1.22139958913889e-05
-4.72897521131078e-05
-2.91033188950432e-05
-4.16068457324812e-05
-2.7401279221935e-05
-3.09223988626508e-05
-3.54205930482636e-05
-5.43135246772035e-05
-8.30475574264816e-05
-4.30502466706089e-05
-1.07026714638407e-05
-4.52604353353334e-05
-2.5492020247231e-05
-3.61521274760531e-05
-4.18559417413829e-05
-2.41117977528162e-05
-3.11492801662476e-05
-5.48583977958617e-05
-4.54856259048177e-05
-6.90057429503306e-05
-3.92976516233045e-05
-2.6492826147479e-05
-9.90027061296386e-06
-3.33574058324138e-05
-4.70441537226614e-05
-3.84555584325461e-05
-1.70256116362772e-05
-5.09618861972847e-05
-2.49326278721608e-05
-2.0840094226434e-05
-5.02419382062143e-05
-3.51665831590512e-05
-1.09200087429455e-05
1.10369852509032e-05
-1.40614135814095e-05
-9.16491338068077e-06
-6.75995843867748e-06
-2.71813637855075e-05
-3.96185578318752e-05
-2.23473136379697e-05
-1.46705440228709e-05
-1.2432883592441e-05
-4.46226016690694e-05
-6.33769866353088e-05
-3.32827894542915e-05
-1.26469758634582e-05
-1.85076016175562e-05
-3.76811054921815e-05
-1.70627174149218e-05
-2.04901565370538e-05
-1.33573061393125e-05
-9.55308495410313e-06
-2.04562297793865e-05
-1.23975122739628e-05
-3.86881436282605e-05
-1.26650230508452e-05
-5.16615044353129e-05
-3.94654014102071e-05
-4.44321936133993e-05
-5.35745618842783e-05
-2.73778914774591e-05
-4.00258320195304e-05
-2.27332295928291e-05
-6.40615717198351e-05
-3.13486704377543e-05
-4.6280033173525e-05
-1.5683651338311e-05
-4.15747247045699e-05
-2.55586558603319e-05
-5.50557275886491e-05
-1.16816549183414e-05
-2.20924132353381e-05
-6.60606719901665e-05
-3.30221735323274e-05
-4.56213434454966e-05
-3.19754270715743e-05
-3.33860397185499e-05
-1.76646406535899e-05
-2.14771646236009e-05
-2.61364334095084e-05
-2.97352797459309e-05
-1.74822310583297e-05
-2.60243185608045e-05
-2.18688763883628e-05
-1.36923528085071e-05
-2.11180212482735e-05
-2.70900453917775e-05
-2.21879516566845e-05
-3.88262430917755e-06
-3.49188232729916e-05
-9.89332925537159e-07
-1.1992132415055e-05
-6.99059895149884e-05
-3.26618620420825e-05
-2.38779253173376e-05
-3.99868269638344e-05
-4.88528068923583e-05
-5.04317740988276e-05
-5.8976380607956e-05
-4.43307748558217e-05
-4.01552819894585e-05
-5.04261275438352e-06
-1.80079183917829e-05
-4.21595331853906e-05
-3.88206923992774e-05
-2.9339580373446e-05
-4.60274335137686e-06
-4.50535555478662e-05
-5.94057116929934e-05
-3.16014239889001e-05
-3.67417269296939e-05
-2.69121085624899e-05
-3.22830727742487e-05
-5.48824409544429e-05
-3.93086308956403e-05
-3.16133509838142e-05
-4.736099959757e-05
-1.84525140541107e-05
-3.92630967788165e-05
-2.52783386869877e-05
-3.89509267702638e-05
-1.05566825170696e-05
-2.92420362902084e-05
-2.00288081424716e-05
-3.72362715921057e-05
-2.56211420463304e-05
-4.15791827589204e-05
-1.58362496931325e-05
-2.97837241739076e-05
-3.8657319554445e-05
-1.23806070113589e-05
-2.52103408301277e-05
-5.1677384825298e-05
-4.86666538678403e-05
-7.76303054689092e-06
-3.8735914754007e-05
-2.14506769630109e-05
-1.11174869668328e-05
-1.51131207574476e-05
-4.0260965211025e-05
-3.4677944773094e-05
-4.99539144664606e-05
-4.77156744874295e-05
4.94402442020232e-06
-2.12788385593763e-05
-3.64634907032006e-05
-4.62363999257502e-05
-2.59516512454371e-05
-5.96709679802605e-05
-2.75527138350418e-05
-1.81470331724235e-05
-3.0098381095598e-05
1.359677121031e-06
-6.52048805954425e-06
-3.32117094319805e-05
-1.33661680911172e-05
-2.09509481274127e-05
-2.99950676111294e-05
1.0051762208521e-06
-2.09244310693516e-06
-2.4770484168786e-05
-4.03436062704102e-05
-3.05923838443017e-05
-2.13988568206166e-05
-4.95459189224472e-05
-1.85725225114344e-05
-3.48975420761139e-05
-3.59741868611139e-05
-2.51500385964087e-05
-5.9035325673959e-06
-4.13844894406708e-05
-5.10930363888709e-06
-7.16895824030087e-06
-1.18641018368848e-05
-3.28591270654247e-05
-2.10726031726869e-05
-2.2857330957733e-06
-2.94596762204911e-05
-2.88850303398007e-05
2.09118105557573e-05
-3.0822873659282e-05
8.773976898997e-09
-5.35231937933407e-05
2.14874487408271e-06
-3.96835339562403e-05
-5.85838737487635e-05
-4.6745345374924e-05
-3.23931085932176e-05
-4.70938565452084e-05
-4.01018585210376e-05
-5.59216595731152e-05
-2.31213039414611e-05
-5.78112245496951e-06
-4.16863479294248e-05
-3.69325705238119e-05
-6.97655893425317e-05
-2.58972035459283e-05
-2.80183099724848e-05
-1.3669686314585e-05
3.59170006015861e-06
1.19754599958181e-06
-3.30407582762134e-05
-5.21514811898338e-05
-4.73606376139959e-05
-7.26158828553359e-06
-1.35366526899708e-05
-2.40136030859055e-05
-2.5879226887981e-05
-3.99331037999681e-05
-3.82833083416077e-05
-1.33801833958199e-05
-4.70275679218805e-06
-3.26017431902762e-05
-4.19258139884687e-05
-5.72273543170201e-05
-4.31846932894165e-05
-3.2914732376292e-05
-1.92730791342136e-05
-4.17013612173874e-05
-4.9567241102028e-06
-3.19704420154482e-05
-6.94411488960243e-05
-4.29165131377574e-05
-1.30235244140647e-05
-3.97145128711894e-05
-1.76233061954627e-05
-3.4853157059511e-05
-9.08631141468544e-07
-2.89782066028194e-05
-1.61216414571937e-05
-3.71646755271435e-05
1.20754480415982e-05
-1.45404427234317e-05
-2.11594214389095e-05
-2.91034798000789e-05
-2.5498535519637e-05
-1.07949467523821e-05
-3.16681927304474e-05
-2.84867715727848e-05
-9.51571782553812e-06
-6.57615404039674e-05
-3.57096453107639e-05
-3.39464136671945e-06
-2.46616039774845e-05
-3.2241733397071e-05
3.02460663240504e-05
-3.5447928093167e-05
-1.63020173558017e-05
-3.23844975581502e-05
-5.58663608629501e-05
-3.41255974295154e-05
-2.07681194669299e-05
-4.15194869650855e-05
-4.61119519602153e-05
-5.1930244218013e-05
-3.15350550943498e-05
-5.04399374164612e-05
-5.04366958470682e-05
-9.20309635042676e-06
-4.86288942737201e-05
-4.52365437811268e-05
-1.84267437641687e-05
-3.1538293170694e-05
-2.25170553228257e-05
-1.38422822735519e-05
-6.21139897750863e-05
-3.64033838227739e-05
-4.76608044586848e-05
-4.74604873371175e-05
-7.33317584650354e-05
-6.18271770770611e-05
-3.28782213451259e-05
-6.88746784852044e-05
-6.31576277749307e-05
-1.83405983463101e-05
-8.00154451499529e-08
-4.71692839916918e-05
-2.74323186569329e-05
-2.92890875355085e-05
-4.12141654823329e-05
5.84931448035615e-06
-2.77776582123465e-05
-2.26725306907188e-05
-4.05279509335762e-05
1.22363879740236e-05
-2.13044944174622e-05
-1.84098113632808e-05
-3.44316245021478e-05
-4.70261685432661e-05
-4.61776178782264e-05
-2.18419738813437e-05
-4.38683314013619e-05
-5.93711723497003e-05
-5.08661718027964e-05
-3.83786274260712e-05
-5.52272932643076e-05
-1.06299761597114e-05
-3.80086046896164e-06
-4.08083168342199e-05
1.41475325585944e-05
1.73087717584157e-05
-1.6690122271099e-05
2.10500111266634e-05
-2.63147304226264e-05
-2.22313004623959e-05
-2.02258653531983e-05
-2.53326809739456e-05
-5.40740271837533e-05
-2.41074639581179e-05
-1.60644615401785e-05
-3.24049423253324e-05
-2.99249770537428e-05
-1.45677930406823e-05
-1.31769373378519e-06
-4.34122036819053e-05
-2.82565660615376e-05
-6.87623870990976e-05
-4.52945385469666e-05
-7.95804399306454e-06
-2.63800696175277e-05
-2.51233252751e-05
-3.50155448949854e-06
2.9910266548373e-06
-5.21019274275943e-05
-1.03354124204085e-05
-1.35253336510977e-05
-3.3213297384755e-06
-4.85400189319661e-05
-2.451954843754e-05
-2.47100821549253e-05
-4.18722960988796e-05
-4.8099968031592e-05
-2.85238321986967e-05
-5.21010809734746e-05
-1.98534162962674e-05
2.54001005641379e-07
-4.15055293941904e-05
-6.07236594137383e-05
-2.47636690248816e-05
-4.41992088292836e-06
-1.90486244069908e-05
-8.10715771600635e-06
-3.5240852790792e-06
-3.65335839780377e-05
-1.62522007123789e-05
-5.17724836357538e-05
-4.23082314668122e-05
-2.84326065856543e-05
-2.73678109982057e-05
-4.70717095257425e-05
-4.97236254193447e-05
-1.35230879221443e-05
-3.26477905506403e-05
-1.5260001579998e-05
-2.69663019181899e-05
-5.43453321219905e-05
-2.79918140519984e-05
-4.16284954637305e-05
-4.82283100267441e-05
-5.89923630473114e-05
-3.91979488736764e-05
-7.70973490551364e-06
-1.45951031512938e-05
-2.22839991437812e-05
-3.53001485678808e-05
-5.44934598286681e-05
-3.82844587391589e-05
-2.1431833691779e-05
-3.44789708912126e-05
-2.44259714894319e-05
-3.63511667739691e-05
-3.02126852520617e-05
-3.73208946802778e-05
-3.19773462837869e-05
-4.14166593320844e-05
-3.0888138693591e-05
-5.72469717114299e-05
-2.55253433105224e-05
-5.98913285099306e-05
-7.38966418731476e-06
2.6741774979837e-06
-2.40242557476601e-05
-4.14340185763559e-05
-1.79287986002388e-05
-1.22763549134461e-05
-2.05071552119583e-05
-4.57686032738625e-05
-2.4184815602478e-05
-7.48078862867972e-06
-5.20229493235029e-05
-1.96054201723795e-05
-2.78587674303523e-05
-9.22312528519399e-06
-1.8087275449828e-05
1.53276196672607e-05
-6.93638111757201e-05
-4.81105446267086e-05
-1.47476642462984e-05
-3.16078123559034e-06
-3.46450925633191e-05
-4.74751809477696e-05
-2.97467485648636e-05
-4.15993597479354e-05
-3.30894509819474e-05
-3.65411886459669e-05
-2.48299863845481e-05
-1.35644902821061e-06
-1.02475665685663e-05
-4.3128145401875e-05
-3.63370814220475e-05
-4.33593431709779e-05
-3.84426875375306e-05
-2.95166899544019e-05
9.6604852055165e-06
-3.06278200607202e-05
-5.598567329035e-05
-7.86883321078823e-06
-4.48682308929339e-05
-6.04316935646328e-05
-3.27784530958451e-05
-3.61000356618996e-05
1.88249970043241e-06
-5.45789430558377e-05
-1.20294165925818e-06
-3.04353523666777e-05
-5.4409547986923e-05
-3.50796887164628e-05
-5.01681288248822e-05
-4.67806231768723e-05
-8.165076038232e-05
-4.81192879977567e-05
-4.35830676879301e-05
-1.40497179156503e-05
-3.5871820853931e-05
-1.70332959391967e-05
-4.55197969298096e-05
-3.40818900724414e-05
-3.06832818396435e-05
-3.19205016617441e-05
-1.86087181585086e-05
-1.30896628894174e-05
-4.59522655240056e-05
6.48884304435156e-06
-7.22173279160379e-06
-3.23419771141525e-05
-8.30912174482507e-05
-3.62565332163584e-05
-4.70012297631084e-05
-2.72456505282622e-05
-2.86289880686133e-05
-1.75651589940338e-05
-1.95251239983291e-05
-3.6469961495152e-05
-2.490877084618e-05
-3.70298404604755e-05
-2.00711783127528e-05
6.49413729243057e-06
1.6238009961944e-06
-4.72113284159754e-05
-2.49778392323504e-05
-1.71003666425092e-05
-2.02525665976012e-05
-1.6293863884621e-05
-3.95850234322832e-05
-1.44094358026238e-05
-2.91625999355286e-05
-5.41889534218408e-05
-3.22661378034272e-05
-3.03599001542759e-05
-2.24100569518343e-05
8.01086659631814e-06
-5.14280511024273e-05
-5.66917272476617e-05
-3.69526245996662e-05
-2.5796625195722e-05
-1.06532312705096e-06
-1.23324041226659e-05
4.41008295004355e-06
-3.18201670235432e-05
-4.94347806699342e-05
-3.93432767042694e-05
-2.00369506323291e-06
-4.75562207429193e-05
-5.3255693346942e-05
-1.89046392206545e-05
-4.48326391512438e-05
-2.51783093384938e-05
-2.12799033563526e-05
-1.16931336379998e-05
-4.17025968848289e-05
-9.09385714083366e-06
-3.95740125900098e-05
-3.91742310673863e-05
-1.60570562249903e-05
-4.75452520554111e-07
-3.36363107406447e-05
-3.16923056931433e-05
-2.74080237945509e-05
-3.08940508817684e-05
-2.96646520157039e-05
-1.68285477949477e-05
-4.98412733417681e-05
-4.43605803703591e-05
-2.70434474845427e-05
-3.65899435719487e-05
-3.58331115728541e-05
-8.50712055099576e-06
-3.48311695417259e-05
-5.50329517423934e-05
-4.74823021261229e-05
-4.05370273142993e-05
-2.57693435957086e-05
-3.14130548500047e-05
-1.78839431450878e-05
-3.23619177071491e-05
-2.63787995792112e-05
-6.68401366962592e-06
-5.56387093843637e-05
-4.45317048505199e-05
-3.25046124984578e-05
-2.07874170967456e-06
-1.9642830260323e-05
-2.48913104739579e-05
-2.8315040550101e-06
-2.73828969697486e-05
-4.02361844739713e-05
-3.89448835081126e-05
-9.36211363519906e-06
-3.62331110017373e-05
-4.25796337656753e-05
-3.50908584661065e-05
-4.25109462557673e-05
-3.50664408224087e-05
-1.56921299917051e-05
-1.65535610197406e-05
-4.88749644911934e-05
-4.56546262947751e-05
-1.86058714192348e-05
-3.09108747688561e-05
-1.11356241968345e-05
-1.1365539699197e-05
-3.41908733100995e-05
-2.80927033567759e-05
-1.19692872465274e-05
-1.81219400693471e-05
-1.95670603753986e-05
-2.69361489395012e-05
-3.46738625540478e-05
-4.24895980701342e-05
-3.10107662220995e-05
-1.48225725147823e-05
-4.15421988620024e-05
-4.99506397563836e-05
-1.89915060002535e-05
-1.43732105937174e-05
-3.35026555529342e-05
-5.77821407356965e-05
-1.58932764906429e-05
-2.49408699523114e-05
-2.54630878544389e-05
-4.76110865995368e-05
-5.61153694465284e-05
-5.92222808223168e-06
-1.14020151254475e-05
-1.6072832259859e-05
-1.77327625822547e-07
-3.17386485940756e-05
-2.74916044380861e-05
-1.33548534511719e-05
-2.9651124111038e-05
-3.10983102758796e-05
-6.77688061622256e-05
-2.10832693767269e-05
-2.9328908064976e-05
-3.34260921237447e-05
-2.74131071863883e-05
-4.67162017540597e-05
-1.99651306764458e-05
-4.21878789232558e-05
-1.51445401206222e-05
2.04196698701257e-05
-3.85827774124893e-06
1.16098930326553e-05
-1.75643933987032e-05
-2.51472068846947e-05
-1.98942687670757e-05
-4.64067312395475e-05
-3.51240295182928e-05
-3.19644667120284e-05
-2.50726717547546e-05
-5.82351681785754e-05
-2.94320388839369e-05
-3.55584113475701e-05
-2.86138573401113e-05
-6.54133624792262e-05
-2.02365144445278e-05
-3.16998260237901e-05
-4.42459574883805e-06
-5.69254774836662e-05
-8.70575393040942e-06
-1.43983673193626e-05
-1.73119467863942e-05
-6.37488678239225e-06
-4.70882455964897e-05
-2.06653916777233e-05
-1.52125687027817e-05
-1.57525296537534e-05
-3.04268504329796e-05
-4.00698273267321e-05
-3.4579651202172e-05
-3.94504278808227e-05
-2.32430442988124e-06
-4.908543988459e-05
-4.11299071395512e-05
-2.10489640816262e-05
-3.53646190139756e-05
-5.23682870636502e-05
-1.1800575729682e-05
-2.67147075584516e-05
-1.54602895255184e-05
-2.79862176520149e-05
2.33479832111379e-05
-1.57941615676329e-05
-4.23857500294017e-07
-1.6448326272705e-07
-3.21505657835883e-05
-3.78863205609421e-05
-2.38161269219809e-05
-1.86079375171087e-05
-5.89545904813955e-05
-3.22044891498666e-05
-2.02600407363128e-05
-4.23621185471094e-05
-3.77764688493854e-05
-1.34383531530235e-05
-2.1962291484635e-05
-5.00731418245127e-05
1.44668493168616e-05
1.77709803011402e-05
-3.49449268384976e-06
-4.27231969474413e-05
-2.46603406307169e-06
-3.54707652788901e-05
-3.77836883620427e-05
1.31564960671365e-05
-4.57867202087472e-05
-3.37115640215769e-05
-2.4042039291333e-05
-3.61142141534861e-05
-1.71110238107957e-05
-2.85857344464387e-05
-2.84071024183327e-05
-7.27674719810154e-05
-1.62374900601526e-05
-3.58111215645675e-05
-4.7748281910584e-05
-3.07350444117654e-05
-1.85656345795855e-05
3.10867020084036e-06
-7.29640194108689e-05
-2.93144122963191e-05
-5.05877518261265e-05
-3.04399605400107e-05
-1.71745762799314e-05
-2.90556773544228e-05
-1.2752728579964e-05
-4.6011396127776e-05
-1.28263092439106e-05
-1.37968141934318e-05
-3.80411907352606e-05
-2.29053853720514e-05
-1.74283557891009e-05
-4.5927454004557e-05
-8.25574537621526e-05
-1.88105684639631e-05
-3.4423943683089e-05
-1.23647656177597e-05
-4.30519292066187e-05
-1.76891551207456e-05
-4.13813704171189e-05
8.35520752796626e-08
-8.2891139478275e-06
-2.66315818351919e-05
-1.47599018214749e-05
-2.39311323457902e-05
-1.75571724412339e-05
-3.66154987104051e-05
-9.22541244806219e-06
-3.51415453623917e-05
-4.90846482566705e-05
-5.19566144675253e-05
-1.74767629185105e-05
-4.69283030376191e-06
-2.64510240071213e-05
-2.36943859747701e-05
-4.10660150037493e-05
-2.30068113539219e-05
-3.64464479347317e-05
-2.41711880502893e-05
-2.12986292191165e-05
-4.73362376077481e-05
-2.11513397598141e-05
-4.57145268138105e-05
-2.51989804844847e-05
-3.95337881989952e-05
-7.25289761019767e-06
-2.97259873596264e-05
-1.78927535852173e-05
-3.9321377576553e-05
-1.70792939789752e-05
-3.91079949178428e-05
2.0892560994175e-07
-2.69071956070229e-05
-4.71765067954418e-05
-2.21282752114725e-05
-3.61752556968559e-05
-1.51370808405242e-05
8.99535914423645e-06
-1.69837191220115e-05
-7.37525774825802e-05
-4.8610706872225e-06
-1.67089096931193e-06
-2.43417428568163e-05
-1.1499288496657e-05
-2.47743857609534e-05
-1.50712562871461e-05
4.90215039869676e-06
-3.66558106696322e-05
-4.18546877125512e-06
-2.51155967247647e-05
-4.82076296007935e-05
-3.05150560152115e-05
-5.64954372440911e-05
-2.6823736897662e-05
-5.3401918626717e-05
-4.23490356196002e-05
-3.53431456439251e-05
-1.01873039149276e-05
-4.35532130916854e-05
-1.36541279373292e-05
-3.60679856749053e-07
-5.15969841908156e-05
-1.08030302780807e-05
-1.56795718719689e-05
-2.06167009656089e-05
-1.40154540738e-05
-3.22402394251068e-05
-3.8502211769583e-05
-4.25724325436201e-05
-3.52555752948148e-05
-1.80557740911412e-05
-5.77169817597584e-05
-6.32059126221918e-05
-5.76851125532457e-05
-5.77347275535235e-05
-2.16614023274116e-05
2.76972111662544e-06
-4.34858484281349e-06
-2.38701690623039e-05
-3.63427570515322e-05
-2.66499552284767e-05
-1.50096844627504e-05
1.21647668629281e-05
-2.39344488034541e-05
-2.10097026758284e-05
-8.14847529386552e-06
-2.68416589565309e-05
-1.52745032582954e-05
4.30485094961026e-06
-3.58212658835784e-05
-9.38332424184597e-06
-4.70653945956048e-05
-3.22138907425662e-05
-2.20969210473105e-05
-3.6046021954223e-05
-9.95909301613782e-06
-2.859375166954e-05
-5.71989028873641e-05
-3.35552388949343e-05
-3.5929584530752e-05
-3.92060578774146e-05
-3.42927269709058e-05
-2.18061461333055e-06
-1.62516055887444e-05
8.79068511739039e-06
-1.54957469522324e-05
-5.09581634473246e-05
-3.68657637535233e-06
-2.65266992647929e-05
-1.54732396676765e-05
-9.56884226040032e-06
-3.27139318122778e-05
-2.09519199066391e-05
-5.38634915415316e-05
-3.70573033277589e-05
-4.99160753221384e-05
-5.04987478730796e-05
-4.17083934886484e-05
-4.69813019716935e-05
-4.06556970284665e-05
-1.76033845229274e-05
-3.40654731192429e-05
-2.11432908675906e-05
-1.00849277136606e-05
7.55648887232413e-06
-1.55390980539812e-05
-3.63315981168215e-06
5.86408941934375e-06
-6.56545611139306e-06
-1.74322096906234e-05
3.43532042772193e-06
-3.12447924920838e-05
-5.03725040135676e-05
-2.59986136606008e-05
-1.65467047298107e-05
-5.24281781741119e-05
-2.56343644052131e-05
-4.83172033523815e-05
-5.27541733969279e-05
-3.46975503824523e-05
-6.17621678447692e-05
-4.56720130165961e-05
-1.80761637346856e-05
-1.49281442549191e-05
-8.41645058815279e-06
-8.32756475292445e-06
6.91866203718351e-06
-1.02319473503058e-05
-4.14464685799331e-06
-4.61735240086451e-06
-6.35198984630445e-06
-1.40456151331811e-05
-3.40304605243724e-05
-3.58604466107242e-05
-7.45189704463734e-05
-4.7334827414667e-05
-3.75778100742502e-05
-7.97964526496641e-05
-7.70052709097329e-05
-2.42958679511624e-05
-2.62981469738321e-05
-3.97051206486213e-05
-3.73467611282083e-05
-3.05802158505075e-05
3.8888859641875e-06
-1.94031346336402e-05
-2.05355924616297e-05
-3.34927500283131e-05
-1.75230068031238e-05
-8.19503762210677e-06
-5.45173314514399e-05
-2.35738865141675e-05
-1.23694349801995e-05
-3.23773602100449e-05
-4.38683426907793e-05
-2.94098453539076e-05
-2.65107590835632e-05
-2.50386669596983e-05
-3.3121171795371e-05
-5.53038970112577e-05
-5.12804306736813e-05
-5.07384341500621e-06
8.70458134701554e-06
-3.73467849706289e-05
-2.55898573163938e-05
4.48901898499435e-06
-7.17834193262489e-06
-3.31392539677477e-05
-1.62221402012802e-05
-3.70795672725966e-05
6.19694451372377e-06
-3.25123522811915e-05
-1.99199516415071e-05
-1.73336504106676e-05
-4.85846659350003e-06
-1.49540496407216e-05
-6.3496775019496e-05
-4.41012196373915e-05
-4.54816253688605e-05
-5.1011047755628e-05
-3.4198409668082e-05
-1.89720349100767e-05
-3.82942303590079e-05
-2.84920259930312e-05
-2.44104422503071e-05
-2.0329159885631e-05
-3.68702241111782e-05
-2.31978849109404e-05
-4.14953002838734e-05
-1.38699437365681e-05
-2.70682784850396e-05
-2.47298562040555e-05
-2.38588945172832e-05
-1.58061142477018e-05
-2.17799400465059e-05
-3.68427111824361e-05
-2.26310012189886e-05
-2.42010120056451e-05
-2.21163612001042e-05
-1.3498931612372e-05
-5.78551535422972e-05
3.89447580594601e-06
-7.33682812210639e-06
-2.00458266489941e-05
-3.05650892449968e-05
-5.82680835804345e-05
-4.54102225906229e-05
-2.47348898123306e-05
-2.80367726443389e-05
-3.74253316180625e-05
-3.37471618017561e-05
-4.20616775735639e-05
-4.21084607319191e-05
-4.13976244867888e-05
-4.62990144285637e-05
-2.08745502587753e-05
-2.07510781475485e-05
-4.490427625718e-05
-4.19742976872191e-05
-4.70936899523721e-05
-1.09628674334052e-05
-3.63962438828429e-05
-5.30290038640209e-05
-2.06351927672869e-05
-4.16928189138416e-05
-2.53688219532991e-05
-3.33261117388996e-06
-3.13735865098418e-05
-4.6366490927352e-05
7.02922719297549e-06
-2.26142939595406e-05
3.76377218629911e-06
-1.32748231376325e-05
-5.48474774435954e-05
-5.39246564907243e-05
-9.57147130381443e-06
-8.44179883705676e-08
-3.49705557088042e-05
1.49650492592042e-05
-1.66943942127267e-05
-4.44227896224008e-06
-5.87840736553911e-05
-4.24078561935223e-05
-4.51767603348293e-05
-5.91424365209193e-06
-3.94223294629521e-05
-2.23435734816435e-05
-2.59715952633077e-05
-2.07096929889735e-05
4.01381502969371e-07
1.67415962280045e-06
-2.9256612527071e-05
-1.47495555021351e-05
-3.9990765742296e-07
-1.39092284011645e-05
-7.66338974463577e-06
-4.25909689438219e-05
-6.71756915545648e-05
-2.98661586658459e-05
-4.67828651593066e-05
-4.85851065951076e-05
-1.77806669058128e-05
-3.61895625383835e-05
-5.36783341314374e-05
1.44659429781662e-06
-3.82352379332505e-05
-3.96022426215989e-05
-3.37549125697612e-05
1.35951631200301e-05
8.37437422904482e-06
-1.38047847188384e-05
-4.39735550937793e-05
-3.70256399241836e-05
-1.24107833842683e-05
-3.56156703134123e-05
-2.77510115746419e-05
-3.60842618808471e-05
-4.01419908786938e-05
-2.2729286535428e-05
-3.47186216121871e-05
-1.53117450759314e-05
-3.70118795664005e-05
-5.4054606219131e-05
-1.60890094988059e-05
-1.46998393330013e-05
-3.48302574892734e-05
-1.75722476240571e-05
-7.93831555206251e-06
-3.11116316733227e-05
-2.39854096606928e-05
-3.61218198470104e-05
-5.41503667250486e-05
-4.23347793598342e-05
-2.73618794533053e-05
-2.79012927489534e-05
-2.25427946749215e-05
-1.27944994135697e-05
-3.78734769631294e-05
-2.97254162859677e-05
-5.41970250834487e-05
-5.32258659972415e-05
-4.09776743025815e-05
-1.36861833336815e-06
-4.32590936667862e-05
-6.3163175328385e-05
-3.0848566323816e-05
-3.31822018327478e-05
-3.48215370375029e-05
-1.9598328701383e-05
-1.96205661331135e-05
-7.2812286793617e-05
-6.16968466689335e-05
-5.35168108716036e-05
-3.43563044328318e-05
-2.76300719149941e-05
-4.99976854341955e-05
-3.26727178954892e-05
-3.29282358680039e-05
-3.95432051876773e-05
-4.19277203333124e-05
-3.70300591274533e-05
-3.15197291143148e-05
-1.1632898934702e-05
-3.19431651579425e-05
-2.31256571097742e-05
-2.46938387694422e-05
-5.01142499507491e-05
-3.2996847158265e-05
-5.25058121569511e-05
-3.46822989019406e-05
-5.02128961201961e-05
-2.02330927148998e-05
-2.13047302665243e-05
-1.11131276517754e-05
-2.27760793795568e-05
-2.92865897251031e-05
-2.36766874970995e-05
-3.06244188666278e-05
-3.69954168390809e-05
-3.44367981683519e-05
-5.75814331861576e-06
-1.4501144838316e-05
-1.62699250989754e-05
-5.18880275222099e-05
-1.93933677151259e-05
-3.5188452983337e-05
-2.50295819952891e-05
-1.26842805400733e-05
-5.75930288338533e-05
-4.16512216107888e-05
-5.30756288829138e-05
-1.88719982138031e-05
-1.95294034681473e-05
-5.03837587000138e-05
-2.14215524555899e-05
-6.08406559577698e-05
-1.51343636316807e-05
-2.8953724673144e-05
-2.0431077320669e-05
-3.15838051689863e-05
-3.77389766159588e-05
-2.13731268814665e-05
-3.17774461424233e-05
-2.24442224253451e-05
-8.261151454139e-06
-3.35087625005715e-05
-2.95547745488614e-05
-1.82521740927131e-05
-4.29077338032975e-05
-4.81843962519012e-05
-2.71903948561513e-05
-3.9931771397421e-05
-9.43359101804512e-06
-2.4149808337211e-05
-3.08744266126634e-05
-2.46264550782024e-05
-3.84095220054156e-06
-4.61733027300797e-05
-2.34091321176118e-05
-1.12643754227761e-05
-2.22146654746442e-05
-4.08789680733924e-05
-8.71881092403237e-06
-2.04704016311441e-05
-5.92372892999625e-05
-2.50747991491722e-05
-4.13120191891523e-05
-3.46386414306563e-05
-5.22600296576031e-05
-3.03256350143832e-05
-1.89282864492908e-05
-2.83639535720793e-05
-3.72269964987149e-05
-2.07899312031778e-05
-1.5261332019979e-05
6.11496429740531e-06
-3.65388239876509e-06
-2.80028201579711e-05
-2.09923191953246e-05
-4.53329600061035e-05
-7.15611747145796e-05
-4.7208137021476e-05
-3.37355284549451e-05
-2.78446438686394e-05
-2.93913796975863e-05
1.51677666227759e-06
-3.41229587703511e-05
-3.24004034147548e-06
-3.15322085767517e-05
-1.82486790980707e-05
-3.58966724444975e-05
-3.37894209164901e-05
-1.33540456762806e-05
-6.16219832655069e-05
-2.36236512678293e-05
-8.83419308215408e-06
-2.87421812548232e-05
-8.26386956723437e-05
9.0389875209661e-06
-5.30951526761392e-06
-4.36477096305456e-05
-2.55236094500658e-05
-2.33141612849105e-05
-4.71736344454223e-05
-6.61146783985899e-05
-7.61555852180899e-06
-3.19334854968342e-05
-2.58404978243774e-05
-2.65911713299656e-05
-2.02481589465752e-05
-2.68685077122498e-05
9.57749121653894e-06
-5.94733186452138e-05
-1.69881242478406e-05
-1.25647230821752e-05
-3.46038012756984e-05
-5.05790197237183e-05
-5.30826934590569e-05
-4.74756691542549e-05
-2.37026178617627e-05
-4.64325874459634e-05
-2.97603866826368e-05
-3.36406183931448e-05
-2.07591272339689e-05
-1.69453061345786e-05
-1.99413853431824e-05
-4.43779178348449e-05
-1.67408858142134e-05
-1.73287937175833e-05
-4.71859024432762e-05
-4.94606897348397e-05
-4.30416997573105e-05
-4.18438426535604e-05
-1.13018164997706e-05
-2.98291557232784e-05
-3.47298145749622e-05
-4.4336799307664e-05
-3.02076076639537e-05
4.76446016691659e-06
-1.96708563966338e-05
-2.22269600152511e-05
-2.18627432774563e-05
-5.00381644655831e-05
-4.3917615759643e-05
-5.61598144405709e-05
-4.48030681479934e-05
-4.86808963216028e-05
-3.60197286096843e-05
-5.53799358857202e-05
-5.80263837133899e-05
-5.77081097072229e-05
-2.55365737122387e-05
-7.85947274976973e-06
7.67029950825214e-06
-1.80844475585442e-05
-7.35815370792597e-05
-3.68507564699797e-05
-2.98237613465256e-05
-2.99300868409301e-05
-1.54869450672745e-05
-1.52467346802911e-05
-5.38825243927468e-05
-2.63476482106849e-05
-2.06134941506566e-05
-8.50534860286561e-05
-4.03999298365919e-05
1.47070856500092e-05
-3.03665851366382e-05
-2.9046710552571e-05
-1.67426197889873e-05
-3.69353243519714e-05
-7.46411325647075e-05
-2.06478482440584e-05
-2.00266416550323e-05
-3.35179315074609e-05
-3.32709539391601e-05
1.36161717483381e-05
-2.08269443014013e-05
-3.98619305289972e-05
-1.35508057467712e-05
-1.11588193407347e-05
7.92156460895918e-06
-1.45578177962683e-05
-2.30291131720688e-05
-9.53057644726148e-06
7.46656891873921e-06
4.04244857067564e-06
-4.58452597052089e-05
-4.59627906809152e-06
1.26544227072711e-05
-5.28352656744422e-05
-3.98186101024586e-05
-5.35513265244677e-05
-4.77644340228624e-05
-4.7304783086505e-05
-6.06552225120264e-05
-4.12719583368423e-05
-4.39366183123089e-05
-4.85661519587593e-06
-4.0800367363499e-05
-3.21750209154012e-05
-2.50684799888586e-05
-2.87294130417541e-06
-6.50973231511001e-05
-4.81200865590074e-05
-3.98503429235417e-05
-1.38157370030155e-05
-1.1259831972625e-05
-1.98704272004169e-05
-5.66127917454658e-05
-1.10428123302389e-05
-4.3496693595659e-05
-4.60918010291301e-05
-6.40377125040895e-05
-3.08146208655515e-05
-2.49601587448089e-05
-3.92817003393154e-05
-1.62517048722796e-05
-4.10583758812417e-05
-4.98998428708953e-05
-1.65904410473025e-05
4.32432134817751e-06
-2.46104322014481e-05
-1.66535623769085e-05
-2.28115179834961e-06
2.04623573152459e-05
-6.14613836640617e-05
2.12421648164829e-05
2.59518424385002e-06
-4.16906894262749e-05
-6.47333553921985e-05
-6.63560220988268e-05
-5.73970137449751e-05
-5.15508268842841e-05
-4.42813828879475e-05
-5.50529375937323e-05
-1.28341737022736e-05
-5.3900223611921e-05
-2.99766880965808e-05
-1.69649556305234e-05
1.12693205993167e-05
-4.11957464038402e-05
-3.06433908206235e-05
-1.02575855752327e-05
-1.42391809578398e-05
-6.54401574926589e-06
9.9190028402728e-06
-9.40237495554132e-06
-4.13908533143434e-05
-1.53104064897798e-05
-2.02800084872289e-05
-5.5015421776399e-05
-1.80963540863068e-05
-2.8554569184517e-05
-3.43772452835793e-05
-8.32107271344129e-05
-3.38376876948233e-05
-1.79375958637244e-05
-6.99489433919188e-06
-4.98920934444324e-05
-2.90090027329889e-05
-4.54599479132389e-05
-8.33371180813683e-06
1.07619756342138e-05
-2.16472743801436e-05
-1.89875087432874e-05
-2.21137301822083e-05
-3.76454381128631e-05
-5.45101163853179e-05
-3.55445840061767e-05
-2.08583132967646e-05
-6.14925780808774e-05
-5.93251389004677e-05
-4.37945358402967e-05
-4.43913719485099e-05
-2.40146737940773e-05
-3.19561443637073e-05
-4.91166963551241e-05
-3.64755543924677e-05
-1.63865654633639e-05
-1.90416612622497e-05
-4.56676851034474e-05
-2.11857880159224e-05
-3.38345052969001e-05
-2.96900515126243e-05
-1.45548391607242e-05
-2.48104411964473e-05
-4.53205073192251e-05
-1.05005536344307e-05
-3.09015425047806e-05
-5.04958616900877e-05
-1.55097910068663e-05
-3.01689245083712e-05
-3.61899294941255e-05
-5.56085242702178e-05
-3.58611203769267e-05
4.68147210774582e-06
-2.09290228558067e-05
-3.08334755066586e-05
-1.05828649563367e-06
-2.09522605168655e-05
-2.70686234539381e-05
-2.87959633648723e-05
-2.58296361036174e-05
-5.04973838406653e-05
-3.04440873219284e-05
-8.47480559247897e-06
-6.8386804355594e-05
-2.13780812121706e-05
-4.0146821097568e-05
-4.49633298887471e-05
8.98111743654181e-06
1.95095224574356e-05
-4.99278179077702e-05
-4.76766137721411e-05
-3.45509662065384e-05
-4.02077712946106e-05
-3.80174294721373e-05
-1.99974317316049e-05
-2.66948099591115e-05
-3.10709331916193e-05
-2.09913882739124e-05
-9.12671818603604e-06
-2.191603743449e-05
-1.75330011686447e-05
-1.78641433759332e-05
-2.88953562295569e-05
-3.20769279764214e-05
-1.98291303681639e-05
-2.49654181045686e-05
-1.52366163035251e-06
8.85354801043364e-06
-5.51141633255981e-05
-7.62624023287557e-06
-4.99354976909285e-05
-3.88821723061381e-05
-3.44286175244577e-05
-1.18616262741866e-05
-2.67677247401412e-05
-2.1776658540392e-05
-2.56757550759326e-05
-1.80674865326633e-05
-4.48765317269385e-05
-2.37756226835646e-05
-2.94428267250624e-05
-2.86879299190731e-05
-2.44048582615541e-05
-3.87924241425774e-05
-1.2636555966764e-05
-2.72183542104201e-05
-1.85139951137355e-05
-2.16741132107643e-05
-3.10372815948976e-05
4.11768650514798e-06
-3.00609281145859e-05
-3.8827161377638e-05
-3.39918279086466e-05
-2.04053370102115e-05
-5.8828858351633e-05
-6.29688540764189e-05
-3.37489317478302e-05
-3.86985054617319e-05
-4.44483407292194e-05
-5.27873870728385e-05
-3.09145962198148e-05
-5.24235208963541e-05
-2.08639707564125e-05
-4.4061137707209e-05
-4.2475792423739e-05
-1.92735900780732e-05
-5.61303024870865e-06
-2.13537813771411e-05
-2.9405791238278e-05
-2.05775597908095e-05
-2.64794402353812e-05
-5.8518745596651e-05
-1.55585774777654e-05
-3.31086326802166e-05
-4.23203646340844e-05
-2.19197737919687e-05
-6.46630621540193e-05
-6.76644706973294e-06
-1.77232732282898e-05
-3.4820982069645e-05
-5.42536517314258e-05
-6.26448138417601e-05
-2.95338629697264e-05
-2.34160334720108e-05
-4.74778058644787e-05
2.79072492803715e-06
-3.0147305309282e-05
-3.65032858501103e-05
-6.81594584595884e-05
-6.61220548213466e-06
-1.07262422007259e-05
-1.83966587385716e-05
-8.02150576076465e-05
-3.48196674885072e-05
-2.44993124675801e-05
-2.24373767378488e-05
-5.44565869977201e-05
-4.9117086496339e-05
-3.11844854181568e-05
-9.30185752708232e-06
-9.51985088348779e-06
-4.21461554662911e-05
-1.50595049516156e-05
-2.74573616192971e-05
-1.66742252901109e-05
-2.82691662903125e-05
-7.28529392527537e-06
-2.2128329201885e-05
-5.14731306024907e-05
-1.15353246906276e-05
-4.12669938662315e-05
-1.29725714263194e-05
-5.02595689741267e-05
-3.55548676553344e-06
-2.12050015580692e-05
-1.15029038531684e-05
5.02105998892441e-06
-4.34170279170862e-05
-4.30588697794932e-05
-1.92652702608964e-05
-3.08440892647897e-05
-2.74723612166864e-05
-3.52806938179034e-05
-3.78932650553404e-05
-3.04824007397534e-05
-4.00053762905598e-05
-1.19003686260185e-05
-2.41337537498525e-05
-6.53278602295356e-06
5.29797182770555e-07
-1.92348373747543e-05
-2.11760457791595e-05
-2.08720751141167e-06
-1.89029368008714e-05
-4.87107312742605e-05
-1.21836446263786e-05
-3.67637743750717e-05
-2.66750741208604e-05
-3.58777107038216e-05
-4.08995317996151e-05
-1.6888860591179e-05
-4.18535512460432e-05
-3.37068399233026e-05
-4.23730899120979e-05
-3.48278992485234e-05
-3.8007318668462e-06
-2.70266977337278e-05
-1.68536096095166e-05
-3.54485246061885e-06
-4.00108869784912e-05
-4.34757428692984e-05
-8.37164832978069e-08
-2.63118316626573e-05
-1.93893908676525e-05
-2.2249638259609e-05
-3.31730793035203e-05
-4.33603311056347e-05
-3.66823901282992e-05
2.24418058882614e-06
-2.92565928602359e-05
-4.43513082376677e-05
-2.80538478119509e-05
-5.93870992513228e-05
-3.76752369130955e-05
-1.90592352925917e-05
-1.87020692892366e-05
-3.24649576760213e-05
-4.30426134419559e-05
-2.14615888805077e-05
-3.04682251855414e-05
-9.40161144741948e-06
-1.79808599414712e-05
-4.11063581627886e-05
-6.86147699044474e-05
-4.63103662227266e-05
-4.81613824295364e-05
-4.33988424070197e-05
-1.49588205467101e-05
-2.71096629583594e-05
-3.84109584407438e-05
7.71903382561993e-06
-4.00597199899698e-05
-2.7624065128504e-06
-2.00183512500795e-05
-3.26861101844292e-05
2.85127329257837e-05
-1.52053343683238e-05
-2.32109813086576e-05
-4.33146371238898e-05
-2.94420891064058e-05
-3.06209501771942e-05
-2.76230985083437e-05
-3.90587421504554e-05
1.78387560367402e-07
-3.23403603657088e-05
-3.14949392951184e-05
-5.33637146071992e-05
-2.53329445743219e-05
-2.80832410440648e-05
6.66122182749629e-07
-4.20626109565689e-05
-1.2600350030007e-05
-9.36357350757709e-06
-2.48521819959468e-05
-4.56950062911903e-05
1.18212244226816e-05
-3.09663477603464e-05
-4.36028605304965e-05
-2.57813748550299e-05
-2.68513316322962e-05
-3.17256258449999e-05
-4.30148009037509e-05
-2.15620374660568e-05
-4.31505583790285e-05
-2.96131756865233e-05
-1.2379000888237e-05
-3.64452002447964e-05
-4.91729971465206e-05
-4.45096048107476e-05
-4.86726066358984e-05
-1.91809298518667e-05
-3.62585733289338e-05
-2.90715012535747e-05
-4.21032449412646e-05
-3.19608010468582e-05
-8.75595914591772e-06
-2.92625370344946e-05
-9.62028015762359e-06
-8.15611466050106e-06
-2.65695517593541e-05
-2.52251576894075e-05
-3.82033461550536e-05
-2.25261255219579e-05
-6.32688469928033e-05
1.60481948398863e-05
-2.48366966481581e-05
-7.34297554748896e-05
-1.49509459378581e-05
-2.85279096852777e-05
2.02397469655125e-05
-8.53853335812312e-06
-4.43432220714887e-05
-3.1422398644719e-05
-4.41696451846111e-05
1.7365049399216e-06
-2.93170620796891e-05
-3.20227732090069e-05
-4.33023032158799e-05
-4.14741469596211e-05
-4.72988033720729e-05
-2.96174528259944e-05
-2.88565341147394e-07
-3.25370797580863e-05
-2.15080597983754e-05
7.30231373146362e-07
-3.0511569137863e-05
-5.41021876132934e-05
-2.64448379763084e-05
-3.51549578368439e-05
-2.0503236455491e-05
-5.86818244348882e-05
-2.81038934139991e-05
-6.10539531040592e-05
-4.82833073499882e-05
-1.82188943320844e-05
-5.50425610591913e-05
-1.75126057058189e-05
-4.73437749388602e-05
-3.79554342929186e-05
-1.41823390970928e-05
-3.746171251767e-05
-2.63869317654037e-05
-2.14314758583971e-05
4.62136842475694e-06
3.98505678083548e-06
-1.70483054467311e-05
-2.58817374581075e-05
-3.52498459968741e-05
-5.41856703208273e-05
-1.64104044574058e-05
-4.04556651277478e-05
-6.84235197066192e-05
-6.54275545208285e-05
-5.56771254739578e-05
-5.19647377618608e-05
-1.87055519125344e-05
-2.98006519899196e-05
-4.95458872786358e-05
-3.06512082530209e-06
-3.44232274279905e-05
-2.56502858184553e-05
-1.6201498260767e-05
-4.03964383501159e-05
-3.38175194408626e-05
-1.6644515781857e-05
-3.58847307586687e-05
-3.64262145823642e-05
6.32712996752693e-06
-2.73180162729253e-05
-4.19247169119355e-05
-4.39027981877261e-05
-2.98742376964091e-05
-2.0322393122206e-05
-2.92364012309865e-05
-1.84364830134885e-05
-4.07364514263401e-05
-3.87570610137996e-05
-1.13126587320245e-05
-2.29373789871558e-05
-4.22545099277798e-05
-1.66543980782437e-05
-4.22619249198463e-05
-1.41138128430086e-05
-2.81876193820429e-05
-3.51352283841214e-05
-3.61064106800721e-05
-2.5048017177925e-05
-1.36883626916432e-05
-3.70300471792424e-05
-2.87202442202491e-05
-2.46235679063352e-05
-6.40045713496272e-05
-1.39334360495247e-05
-2.70275217557205e-05
-4.47253200025116e-05
-2.66819123557027e-05
-1.05746912269114e-05
-2.47199378544991e-05
-2.12019098271298e-05
-3.52419285401764e-05
-1.1785549599409e-05
-2.60750545521966e-05
-4.21355823621204e-05
1.09832631037437e-06
-2.23352930490484e-05
-2.66351227011649e-05
-1.33855028369637e-05
-1.19256731962709e-05
-5.15116381261677e-05
-4.66532227732354e-06
-2.07101244554985e-05
-1.33958867607627e-06
-2.30871134822981e-05
-2.79031889295575e-05
-3.65505776704985e-05
-1.87580997429586e-05
6.11274407070506e-06
-4.95074914242169e-05
-4.31221932101505e-05
-8.82716943700286e-06
-3.07121186734198e-05
-2.85362926893833e-06
-1.03983120149163e-05
-2.6940271857387e-05
-4.92528903895298e-05
-2.76683904369213e-05
-3.937373278812e-06
-3.37733304639847e-05
-3.4079261887087e-05
-3.69119080087027e-05
-7.9485119281188e-06
-5.83543168496697e-05
-4.30819043845522e-05
-3.0598547781415e-05
-2.09889475910421e-05
1.39732645092834e-05
-4.40617666620018e-05
-3.36930671438023e-05
-2.4278338519768e-05
2.39988912749589e-05
-1.38546919569713e-05
-5.81552437793808e-05
-3.58330889240978e-05
-4.1262432688135e-05
-4.97441716289564e-05
-5.40902152038377e-05
-1.58258085995938e-05
-5.02622841159554e-05
-6.31087347837791e-05
-3.29380325793545e-05
-5.74300511730472e-05
-4.39228127481729e-05
-3.02991145230118e-05
-4.06877879263292e-05
-1.30347301256612e-05
1.42416529187177e-05
-3.74080885256451e-05
-1.74620093355087e-05
-1.28786778712214e-05
-3.1332318720754e-05
-1.83128937162042e-05
-2.85883635928507e-05
-2.14379326134465e-05
-5.78615473804331e-05
-6.09509601112913e-05
-2.76871372711051e-05
-7.01590501310348e-05
-4.5599524041296e-05
-4.03096964510646e-06
-2.58687662109587e-05
-3.08229590560928e-05
-2.94604862458498e-05
-7.02135568505321e-06
-3.64536109905662e-05
-3.08616690252725e-05
-2.75480770397925e-05
-2.98272005710286e-05
-3.06687601438128e-05
-2.9954923106309e-05
-1.39556887490434e-05
-2.03730365230161e-05
-2.00832035683081e-05
-3.69004458519296e-05
-5.31150971669822e-05
-1.13452066366368e-05
-3.97729117633772e-05
-4.42556703702485e-05
-2.04751321034921e-05
-5.82049287753097e-05
-5.72348730489006e-05
-2.90862236822842e-05
-2.87615988869053e-05
-2.65310589752211e-05
-1.55535050181166e-05
-2.09092397174763e-05
2.27822174033946e-06
-4.5333759667447e-05
-2.04600747990328e-05
-1.4762524587658e-05
-3.12965105516826e-05
-4.92169928812385e-05
-5.13760818708475e-05
-3.57839998452527e-05
-2.28497397104627e-05
-3.39905551903922e-05
-5.170932144762e-05
-3.44609950437876e-05
-1.7850814680707e-05
-2.94525674939828e-05
-1.60768580593064e-05
-6.35188593615679e-05
-3.59893518609322e-05
-2.14537823060823e-05
-1.66896044805157e-05
-4.26000720298677e-05
-3.17587332288575e-06
-1.7296994336208e-05
-4.24845075748287e-05
-4.65068098651729e-05
7.17399930559345e-07
-2.77320996059693e-05
-5.24050146047692e-05
-4.59885385574151e-05
-4.92142144210702e-05
-2.75240295195748e-05
-3.14798178511157e-05
-3.23925017568435e-05
-4.30740505716743e-05
-1.68965985853791e-05
-3.43085949873196e-05
-2.72875192604389e-05
-2.58231744262485e-05
-8.89993527879314e-06
-2.67348420553643e-05
-3.2644415801736e-05
-1.22072965430102e-05
-2.0598665287134e-05
-2.08481498307958e-05
-4.72303161060556e-05
-4.88062360852913e-06
-3.43807811095465e-05
-6.12193324808207e-05
-4.28374898530889e-05
-2.74023290107676e-05
-2.03133656900592e-05
-5.20626149522229e-05
-4.52228487964716e-05
-2.47983444083531e-05
-2.33675956540269e-06
-2.25202329665235e-05
-3.477042376019e-05
-2.11083499549361e-05
-4.24814501492622e-06
-3.23573045232759e-05
-2.01568614575114e-05
-8.35170043910646e-06
-2.84989119612687e-05
-3.53114961425261e-05
-2.93438306770836e-05
-3.73058212199802e-06
-9.09193317495068e-05
-3.38957719729969e-06
-2.12982827461752e-05
-5.5836829271033e-05
-3.79778616720118e-05
-3.56103898799241e-05
-2.37642924014147e-05
-3.87874534228207e-05
-1.03399598307034e-05
-3.53110804985109e-05
-5.83390248059847e-05
-1.87977561324917e-05
-3.1316798082592e-05
-2.35673717795726e-06
-1.12140773916138e-05
-2.31903472995379e-05
-3.49714369858073e-05
-3.77674244989664e-06
-4.10494394533873e-05
-5.72822147493472e-05
-3.0927972059125e-05
-4.76489464081257e-05
-3.07935218733387e-05
-3.90295221251696e-05
-2.04714242745511e-05
-3.33036767463574e-05
-3.37296377833938e-05
-6.95881676475723e-06
-1.87613191003276e-05
-2.92342501372819e-05
-1.70012289514697e-05
-5.16785886484383e-05
-2.06718754859803e-05
-2.94491861733242e-05
-9.95199730688736e-06
-2.061509722059e-05
-1.58021956182665e-05
-2.95008767462398e-05
-1.87777409410219e-05
-1.50634228824145e-05
-3.33274780876663e-05
-3.39776687333799e-05
-4.21291879821037e-05
-6.00242251050806e-05
-7.78007857702326e-05
-7.25016907321303e-05
-1.49954262729454e-05
-1.8795265294192e-05
-3.79477896597534e-05
-9.77742287768849e-06
-4.50642167775294e-06
-2.05721499175282e-05
1.06620398180839e-06
-3.0795571442631e-05
-8.79355239063496e-08
-1.37442730132888e-05
-1.31094126477101e-05
-5.60189191079945e-05
-4.54387288513756e-05
-6.25877757824095e-05
-7.91993500419417e-05
-4.3553267545568e-05
-1.98511189083635e-05
-2.13931876253355e-05
-5.06948060956945e-05
-2.03585157867314e-05
9.46724724935489e-06
-7.53444888444433e-05
-1.95934759191025e-05
-7.76596302801444e-06
-1.58647889307262e-05
-1.15362367768074e-05
-1.68768153222137e-05
-2.41506541157479e-05
-2.01101563544652e-06
-3.31309487189807e-05
-4.38041390716948e-05
-4.79536508849978e-05
-4.59789742855357e-05
-7.95269449372565e-06
-2.86026518126915e-05
-3.92591181434822e-05
-5.79881200728379e-05
-2.57460032252353e-05
-3.62693557696103e-05
-1.08471786644145e-05
-1.5180469474086e-05
8.72161937171966e-06
-2.81099124147938e-05
3.66238915593625e-05
2.63590069339159e-05
-4.83656338653758e-05
2.08927151134947e-06
-2.07155451091353e-05
-2.46522271350508e-05
-1.88612074997287e-05
-3.36748673851612e-05
-4.07535767279657e-05
-3.42138891775858e-05
-1.13526553736952e-05
-2.60566026233394e-05
-6.33536996281757e-06
-2.67356892069707e-05
-3.5263869398655e-05
-5.34140701289332e-05
-3.34475205278899e-05
-1.33889371329631e-05
-3.41739094948022e-05
6.25139885170479e-06
-2.62035958588484e-05
-4.99804513266237e-05
-1.26647971928412e-05
-1.08358866218664e-05
-2.08353564741098e-05
-2.73894625085031e-05
-3.93797000065641e-05
-4.80725720607397e-05
-1.94899899058776e-05
-2.83207247957996e-05
-4.25798265802049e-05
-5.24986418131199e-05
-2.20605133388715e-05
-5.95828356179036e-06
-2.97763764394398e-05
-2.04646481813919e-05
-2.97626865256348e-06
-4.30035741223575e-05
-6.02825047266344e-05
4.73620423806884e-07
-4.02385325556683e-05
-3.54671206681128e-05
-6.26862746935917e-06
-1.63915324474764e-05
-1.24088373838179e-05
-1.49746158332514e-05
-1.57179743098591e-05
-3.98854678391243e-05
-1.7152183202773e-05
2.21205347082762e-06
-4.06949408734371e-05
-2.75498960664961e-05
-5.52982901008495e-05
-4.5223434707951e-05
-5.49511658891089e-05
-3.98599612033013e-05
-2.74961883170983e-05
-3.09369038430623e-05
-3.71991813993837e-05
-5.58313335975944e-05
-3.81002237652121e-05
-2.57043119214691e-05
-3.55865521539925e-05
-5.98380071523101e-06
-4.41227948477115e-05
-2.00156173613623e-05
-3.39493473344011e-05
7.87224185066098e-07
3.89228445544732e-06
-2.99088631786977e-05
-4.33258395310971e-05
-4.96354940078598e-05
-5.272363675078e-05
-6.37998674206032e-05
-2.51797567654206e-05
-3.38339525676065e-05
-6.48349164000412e-05
-1.16078479889865e-05
-3.39819637544985e-05
5.3753986068018e-06
-3.35319098984626e-05
-7.9124330003356e-06
-5.84256974545092e-06
-1.38095857215868e-05
-1.32325738625332e-05
6.94557599914695e-06
-3.05933372166322e-05
4.89782913452371e-06
-2.40652914844532e-06
-2.5845968409143e-05
-1.11204450683684e-05
-5.27264127082681e-05
-4.9116192342136e-05
-6.2974793593153e-05
-3.90905211919586e-05
-3.78664123769146e-05
-4.90567379809095e-05
-4.27648613734233e-05
-2.44058163600088e-05
-3.83945681443761e-05
-1.6123118481206e-05
-1.92538959852696e-05
-1.91902641922131e-05
3.76642809141908e-06
-1.57663872240423e-05
-2.45750530863927e-05
1.0153193585059e-05
-4.01721834107564e-05
-2.17846211667764e-05
-1.75355503358026e-05
-5.34939794830141e-05
-3.60406280711103e-05
-4.55725580750676e-05
-5.38511438686006e-05
-6.99892228084124e-05
-3.49616156626788e-05
-3.55870926157632e-05
-2.80131084199014e-05
-1.98378808638499e-05
-3.29070154276856e-05
-1.9418476236726e-05
-1.53461296731983e-05
-2.55213585629207e-05
-9.3019252897843e-06
-4.62244483766061e-06
-2.66587522875029e-05
-2.71239423675583e-05
-4.36809817599541e-05
-7.18935657656023e-05
-3.89569809200266e-05
-1.51276673352984e-05
-4.09822378164e-05
-3.02223767366565e-05
-3.02751323174718e-05
-1.35427962999403e-05
-3.57866338746005e-05
-2.70198422213907e-05
-3.7491982137606e-05
-1.52994984122698e-05
-2.44999925572741e-05
-9.70072642272621e-06
-2.3792403948017e-05
-4.98690885362127e-05
-5.75798258870129e-05
-2.47152845419266e-05
-4.07401871793069e-05
-3.15288054111946e-05
-2.15155500897215e-05
-2.27738534291762e-05
-4.14816304561192e-05
-1.51874167986132e-05
-2.89284293932267e-05
-4.78878381384561e-05
-1.00168929405302e-05
-1.80374183713955e-05
-2.94223910050143e-05
-3.19129603885512e-05
-3.25970790884915e-05
-1.51748795532847e-05
-2.89570614302449e-05
-4.45963474616486e-05
4.07922978437914e-06
-5.355171347792e-05
-3.23049731645932e-05
-2.13209812067521e-05
-9.77624287451108e-06
-6.01154675121667e-05
-4.52144075761325e-05
-2.60788620766382e-05
-7.48994686733755e-06
-2.07815395600307e-05
-2.40655461274293e-05
-5.65933830772855e-05
-2.51374094542162e-05
-1.64112755586576e-05
-5.69670021049575e-06
-4.37313947454976e-05
-3.21511369797264e-05
-1.95933280791047e-05
-3.06959501998342e-05
-3.5563983345455e-05
-4.6632925188257e-05
-3.44882902130089e-05
-3.39704849071657e-05
-2.59355738010636e-05
-4.58975999331941e-05
-4.46006232263309e-05
-1.44009528325164e-05
-3.8721368447366e-06
-3.84266843357564e-05
-4.2000993042436e-05
-5.33688050040704e-06
-1.922134710124e-06
-2.09799055507251e-05
-3.20669512094229e-05
-3.48814433652921e-05
-4.26519792399863e-05
-3.19890937958977e-05
-3.5330403075659e-05
-6.78801302848548e-05
-4.55502090285489e-05
-3.73054970484624e-05
-5.46686822629777e-05
-2.93515072185517e-05
-4.83270745116951e-05
-4.83782135245827e-05
-3.17596715588123e-05
4.58654790563904e-05
-3.04639224382122e-05
-2.50948740064151e-05
-3.32327806733547e-05
-4.25561239281895e-05
-4.08882678875761e-05
-2.77179207182402e-05
6.56919872688195e-07
-1.09440930904268e-05
-2.35484198334563e-05
-1.12609148655307e-05
-4.3862737755139e-05
-4.78128092569755e-05
-4.12943263283634e-05
-6.39702761182722e-05
-5.74541932293645e-05
-6.05557096365303e-06
-4.6007266268959e-05
-2.89569585621554e-05
-7.93068215937571e-06
-3.94179152652361e-05
-4.60613161896159e-05
-3.3174802667413e-05
-3.21185590418443e-06
-4.18395641470268e-05
-4.90809845173796e-05
-7.52738086821024e-06
-4.02292995063878e-05
-2.43811208107775e-05
-2.21690076091097e-05
-3.72712249419444e-05
-3.79255273546515e-05
-5.05664593813522e-06
-2.51851248634779e-05
-6.26974361936358e-05
-1.53968068798129e-05
-4.37795097864008e-05
-1.92090325793853e-05
-1.32004764984602e-05
-3.08939577563789e-05
-5.24904339156001e-05
-5.36686138966175e-06
-5.27230633639918e-06
-3.33020049620283e-05
-1.43064161314265e-05
1.70140611726765e-06
-3.36661137508455e-05
-3.42041718967051e-05
7.95131734231584e-07
-2.62175693160345e-05
-2.51424512415893e-05
-1.46279587609104e-05
1.54717947351489e-05
-3.35510442186215e-05
-1.92326917443509e-05
4.58182400666161e-06
-3.33426984449291e-05
-2.16090144351444e-05
-3.30616813238766e-05
-3.89878745477841e-05
-3.64183943400252e-05
-1.36161086315383e-05
-3.64259799617364e-05
-3.2256125413674e-05
-2.11113045062244e-05
-3.38626811758114e-05
