# Supplementary material for: Research on computational propagation and identification of mine microseismic signals based on deep learning
Source: PLoS One. 2025 Oct 22;20(10):e0334641. doi: 10.1371/journal.pone.0334641 (PMC12543183; doi:10.1371/journal.pone.0334641)
Supplement: S7 Data — (ZIP) [file pone.0334641.s007.zip › 000100900001543.xlsx_0.txt_24.txt.txt]

-8.77061708485871e-06
-3.15638053006585e-07
-5.4016315250998e-05
-2.16163062989288e-06
1.64095532213341e-05
-7.01757731059716e-05
-5.57668581353227e-05
-4.05887463394284e-05
-6.43050029514045e-05
-6.1191672984613e-05
8.39832598365163e-06
-6.88162397133339e-05
-3.05633914267696e-05
-4.39152509114735e-05
-3.8612657639209e-05
-3.74731049861627e-05
-2.67087973393442e-05
-3.00575029360482e-05
-2.32236938307419e-05
-1.16191058177896e-05
-1.98361918412618e-05
-5.15620874956462e-05
-2.18756331835066e-05
-3.17974253862316e-05
-2.3658159782401e-05
-6.25059903564834e-05
3.17266697727007e-06
-9.18045198569804e-06
-8.83801516201649e-05
-2.54351689271092e-05
-2.85396065504124e-05
-1.2067153545929e-05
-2.39324775957001e-05
-3.0610529801079e-05
-5.88843944996461e-05
-3.9573203352117e-05
-9.58151548242562e-06
-6.2605458137776e-06
-2.17951967516764e-05
7.18018593758986e-06
-1.89098819455068e-05
-5.30528708786572e-05
2.25707731441788e-06
-3.10779000862531e-05
-2.58327288324161e-05
-2.75388650588688e-05
-1.32853185655824e-05
-4.35947463086066e-05
-4.3681360890941e-05
-3.77053144546285e-05
-3.85868201698545e-05
-3.21353592553557e-05
-2.82710242913058e-05
-4.06243108651517e-05
-3.42229235474262e-05
7.71063129146333e-07
-1.21782869404716e-05
-7.03430344843036e-05
-2.98721645769527e-05
9.00945027096926e-07
-7.20304618816236e-05
-2.22434372364227e-05
-4.07736224420969e-05
-2.54821705306329e-05
-2.67787605892963e-05
2.01155689453187e-05
-1.05455651114981e-05
-3.57927792298156e-05
-5.31768360462422e-05
-4.76724826665595e-06
-4.74663684252617e-05
-2.68173455554465e-05
-3.6095497183408e-05
-6.01558022449195e-05
-2.26196406981892e-05
1.71637341159767e-05
-3.18211059778915e-05
-2.41923638808894e-05
-6.65219743087598e-06
-1.03240453708309e-05
-3.43810981826098e-05
-3.72429503033629e-05
-4.22007374844224e-05
-6.00935086434259e-05
-2.36036669061971e-05
-3.14542224400039e-05
-3.45589394770812e-05
-4.27977600135809e-05
-1.29947430090786e-05
-5.57639284923707e-05
-4.1485331283045e-05
-1.57592960557277e-05
-9.58554042777386e-06
-6.29392314290053e-05
-5.77921131341518e-06
1.9412866469771e-05
-5.2367648517995e-05
-2.15993832682455e-05
-2.38934946727939e-06
-3.35760002962598e-05
-1.71034887932179e-05
5.27850931129438e-06
-1.01377316439508e-05
-3.25201504501079e-05
-3.93273004161092e-06
-3.31107247364186e-05
-4.78753429005095e-05
-2.3045615151179e-05
-1.97130723419053e-05
-2.43137818002204e-05
1.53363615136501e-06
-2.73433143874418e-05
-5.22257370977662e-05
-4.60178250178191e-05
1.73195883058422e-05
-1.92088857508459e-05
-3.45829980657341e-05
-1.61929578683746e-05
-6.311934059565e-05
-3.76581952471501e-05
-4.90073128245588e-06
-5.74894817022872e-05
-2.40257648660577e-05
-2.97310249120234e-05
-2.90737074165484e-05
-7.74924308112668e-05
-3.95097250211263e-05
-3.00930387618277e-05
-6.17589711502085e-05
7.00196679503596e-06
-1.90987068714438e-05
-2.28478894004972e-05
-3.85697002665813e-05
1.57391707884302e-05
1.615922806211e-05
-2.9773783990413e-05
2.13255919810798e-06
-3.90697723538883e-05
-4.05587732342648e-05
-4.34304686354198e-05
-3.61054129883573e-05
-8.44854946264566e-05
-1.02711741202246e-05
-3.97494937370641e-05
-1.61703991676594e-05
-6.43038423282577e-05
-2.06651367002189e-05
-5.07103529102469e-06
-5.172741732127e-05
-1.23125734363994e-05
-1.19496333053488e-05
-4.02560936558935e-05
1.81398351436179e-05
-1.1557026502727e-05
-2.87405253474002e-05
-3.36497851808888e-05
-4.21194556860714e-05
-3.71128897683988e-05
-3.21588360348393e-05
1.61862631962755e-06
-6.04661943409646e-05
-5.49351322648167e-05
-2.80971429902635e-05
-4.84805432995758e-05
-7.3131767861616e-05
-1.85783122815556e-05
-4.3963830411833e-05
-1.16410938621228e-05
-3.10606948196816e-05
-1.29908048756571e-06
-2.48047255940453e-06
-4.81169893142635e-05
-5.86598289804791e-06
-1.85868898047431e-05
-1.10511755231948e-05
-1.45771663447247e-05
-3.70202421157313e-05
-3.31557135228537e-05
-5.60145209797679e-05
-2.72814711034695e-05
-4.82447024828097e-05
-4.51290161287012e-05
-4.07456922548435e-05
-4.4801378260712e-05
-7.49410674760529e-05
-3.24878364769238e-05
-3.06698558558632e-05
-2.23030135457976e-05
-6.07752521819631e-05
-2.09242456510386e-05
-1.48262489664869e-05
4.209111398439e-06
3.9365822462422e-06
-2.37253089925372e-05
-2.91250592418884e-05
1.24801971517274e-05
-4.94762074138439e-06
-5.91826805623543e-05
-4.1818939985672e-05
-5.28938644478421e-05
-6.21844747507288e-05
-4.73556625462747e-05
-6.20328005259804e-05
-2.74397059766966e-05
-2.8295599271957e-05
-3.99382493593383e-05
-2.6098923267438e-05
-2.39663365023601e-05
-3.60184674508808e-06
-4.98057005224338e-05
-1.5369487434973e-05
-3.29742591779811e-06
1.29752317306411e-05
-3.39332108007226e-05
-8.63212159700944e-06
-1.84694851903982e-05
-3.91578143605651e-05
-3.21613630520088e-05
-3.63171177811829e-05
-5.47887968551954e-05
-3.40727467390166e-05
9.72465576379019e-06
-3.69814798058632e-05
-3.55740686031867e-05
-1.41845909461649e-05
-4.08415745054067e-05
-3.28820918203953e-05
1.19517413282579e-05
-2.97280110011335e-05
-6.97967456636721e-06
-4.55106237238126e-07
8.68974884414261e-07
-2.67596178041072e-05
-6.85568110995174e-06
-1.66592586704618e-05
-2.94225534245711e-05
-1.83662305634788e-05
-2.24979409126508e-05
-5.6139832390637e-05
-2.49159331113966e-05
-2.22174780368142e-05
-3.45735541857016e-05
-7.51867816535637e-05
-4.34804728579138e-05
-6.79378175842285e-06
-4.80018634732501e-05
-4.86911711928385e-05
-2.33349395551102e-05
-2.39335480784421e-05
7.00981653363953e-08
-2.62069811704949e-05
-4.08633390916521e-05
-2.87464499501221e-05
-2.07310109748271e-05
-2.58656006072268e-05
-1.77034151914695e-05
-2.04399337104363e-05
-2.0950167343554e-05
-3.15897111614823e-05
-5.17564395932522e-05
-3.83097770860293e-05
-5.73942139534194e-05
-4.69515425204575e-05
-4.17523734313237e-05
-3.22093658976633e-05
-4.71664952882799e-05
-2.51023868075447e-05
-4.49310463663227e-05
-4.43811588210561e-05
-1.91474998210854e-05
-6.5702597936384e-06
-2.67477693201078e-06
-4.2713834142145e-05
2.16856628173979e-05
-1.29699582427034e-05
-4.31019970390375e-05
3.15213901611841e-07
-1.46292823918281e-05
-7.27289434302267e-05
2.6989031477041e-06
-2.88468742852337e-05
-6.61903325260873e-05
-6.56012070415483e-06
-1.1356125796113e-05
-5.48871972072421e-05
-7.15125583436759e-05
-1.37724536479211e-05
-4.75115590273324e-05
-2.49856594558952e-05
7.49625536901274e-06
-1.81887824021723e-05
-4.57900713339026e-05
-1.73105469026071e-05
-1.1275559886307e-05
-2.58191063959845e-05
1.99014739008776e-05
-1.70705114198015e-05
-4.1764169665196e-05
-6.10346971963875e-05
-2.55707097697156e-05
-7.03026712827427e-05
-1.73229321849712e-05
-3.47549174318264e-05
-6.57318760662064e-05
-3.73657670735792e-05
-1.82703102822309e-05
-2.35582451177986e-05
-7.06684048521766e-05
6.69930312993573e-06
-3.36338780133521e-05
-2.56826354920014e-05
2.56111761022285e-05
-3.69057972292363e-06
-2.77956345942693e-05
-3.61004181694464e-05
-1.49050303897098e-05
-4.66242772606214e-05
-3.50054338489583e-05
-3.18270989501183e-05
-3.89572096214704e-05
-5.07988454968725e-05
-7.92186013180636e-07
-3.13321129973284e-05
-3.04052385297127e-05
-2.1780037472973e-06
-5.85726706501556e-06
-6.5996497348665e-07
-1.6820342285989e-05
5.86167028730848e-06
-2.47565808374542e-05
-2.77435930155193e-05
6.03555313385433e-06
-5.60261510587724e-06
-1.09890801513421e-05
-1.5364570097964e-05
-3.59740045006162e-06
-6.11546047336008e-05
-1.36651267783072e-05
-4.32293369010166e-05
-8.18005195936851e-05
-2.30946466061588e-05
-1.48922139043563e-05
-3.91583861166823e-05
-1.62608504822748e-05
-1.46187187702029e-05
-3.56133716227596e-05
-4.63917822018695e-05
-2.77910803589638e-06
-1.99988502870473e-05
-2.37142561675028e-05
-2.55305342843224e-05
5.04466920579808e-06
-3.01941911611882e-05
1.01039312559919e-05
-3.04254987253926e-05
-5.37648240574744e-05
-3.91961555485923e-05
-5.47295756236265e-06
-4.88948367415047e-05
-8.41263080722984e-05
-3.67317908223251e-05
-1.74061986776343e-05
-6.18988836751399e-05
-2.42555957830578e-05
-3.8991498757646e-05
-7.07381373067741e-05
-2.19986826416632e-05
-1.47189350663088e-05
-2.57297603906279e-05
-2.49115817812042e-05
-2.31114204206262e-05
-6.02939094443419e-06
-1.1245685579149e-05
1.71888628941953e-06
-1.59729338977032e-05
-2.16093058821079e-05
-1.61996999842289e-05
-4.20761935946823e-05
-7.10335843144448e-05
-4.08893336380599e-05
-2.73094467035477e-05
-7.09752333342374e-05
-5.78279024514099e-05
-1.85454672607861e-05
-2.89409824854985e-05
-4.82088172803796e-05
-3.25675366231928e-05
-3.48494188791133e-05
-2.27347885574862e-05
-2.26694075404388e-06
-3.14218896756424e-05
-3.9847919467204e-05
-8.84053156846191e-06
1.21383774984174e-06
-8.64119297445105e-06
-2.50213698612776e-05
-2.30642852600181e-05
-4.03447869139382e-05
-3.67365649581299e-05
-4.4323680973745e-05
-4.39136816424597e-05
-5.5557289591498e-05
-3.01460854538407e-05
-2.67546887768485e-05
-2.68070240519371e-05
-2.8528341954102e-05
-1.99529051022481e-05
1.36484747384013e-05
-3.05946337737971e-05
-1.14783346232163e-05
-2.85915167973285e-05
-2.13181013491234e-05
3.59585141157013e-07
-1.37759279762145e-05
-2.81221573959138e-05
2.83378838779741e-06
-8.13762014729247e-06
-4.59228737715125e-05
-4.64434947878726e-05
-1.59962862872588e-05
-6.62556518435946e-05
-6.02558018697403e-05
-2.64385690846636e-05
-2.83022840035042e-05
-5.17583182507534e-05
-6.59163157917747e-06
1.32786010342736e-05
-4.08766951997598e-05
1.648377970304e-06
-2.508963111672e-05
8.98233987879249e-06
-4.75889714525066e-05
-1.02298803767018e-05
-3.45537242196926e-05
-6.22637767491249e-05
-8.46122361155593e-06
-2.68651477783185e-05
-3.09799538167014e-05
-4.21353555102309e-05
-4.3500809979343e-05
-4.99474674883055e-05
-4.0840911363884e-05
-3.39377932098887e-05
-4.09067817066255e-05
2.18380464997801e-06
-5.02729130839999e-05
-2.28762116711874e-05
-7.36921143930904e-06
-3.16194679118824e-05
-3.37612905165715e-05
3.00058846789167e-06
-3.04600842589585e-05
-1.48104339603736e-05
-6.96450192102531e-05
-3.66277652312416e-05
-1.62493253308919e-05
-1.89063656259521e-05
-5.15956779259721e-06
-2.26356645304622e-05
-1.39002681278779e-05
-3.04058793022589e-05
-3.34833147286873e-05
-2.3031371627855e-05
-3.48917076869738e-05
-1.34737712135625e-05
-7.84428297907635e-06
-4.92916317954642e-05
-5.97934416099063e-06
-3.36427916675929e-05
-1.53901688298323e-05
4.3141835288303e-06
-8.77825197608433e-06
-3.26420546462809e-05
-6.03566395960742e-05
-2.79247525141732e-05
-4.28148474386858e-05
-3.53977875658842e-05
-3.02124688023447e-05
-1.80120912660874e-06
-1.48324628484377e-05
-1.99270750353504e-05
-3.17398674213787e-05
-4.2712493489991e-05
-2.03571138951375e-05
-1.32098472814743e-05
-5.42698143743767e-05
-5.05966181912174e-05
-4.52953610600286e-05
-6.0489425614189e-05
-1.08052072921148e-05
-1.70434925806966e-05
-3.2643916530716e-05
-4.19966500280681e-05
-3.18352849911904e-06
-3.87033418686908e-05
-1.33545999372405e-05
-2.05208005118869e-05
-5.89971507078926e-05
-4.00039417288447e-05
-2.08039402893709e-05
-3.73025043673972e-05
-6.22417938279902e-05
-2.5846627756075e-05
-6.4830103814528e-06
-1.89455249388578e-05
-6.23028010983707e-06
-2.85939772755172e-06
-3.58572790144348e-05
-2.69882756663511e-05
-2.54110804703501e-05
-9.40545099780508e-06
-1.33705536005751e-05
-5.11726054681613e-05
-2.10797169941776e-05
-3.0081150693262e-05
-2.87226983351605e-05
-8.92365697880088e-06
-6.26557638945798e-05
-4.71926185155829e-05
-2.30557158816452e-05
-1.50786831572173e-05
-2.8625137603826e-05
-1.21342024209124e-05
-1.63954142420187e-05
-1.38433657772406e-05
-2.18032738558443e-05
-2.40869312416688e-05
-3.73701530234473e-05
-4.04518397085434e-05
-3.52580348146916e-05
-3.97852659960201e-05
-4.08542649239082e-05
-2.32831396938828e-05
-4.17154980398949e-05
6.66431741554538e-06
-4.97911339473373e-05
-2.9257303567083e-05
-2.57777210111621e-05
-2.12724941866843e-05
-1.01373240713722e-05
-4.9293097449982e-05
-1.91223774630187e-05
-8.65516206848173e-06
-5.20578829543825e-05
-7.49179830695639e-08
-4.29268413329957e-05
-9.19706155237446e-06
-2.39021223729911e-05
-4.39232052579716e-05
-5.75046349113568e-05
-5.73058611275396e-05
-1.57587301993657e-05
-3.74477994335467e-05
-3.8882521649314e-05
-3.96619291805725e-05
-6.63894530233652e-06
-3.90679157173489e-05
-1.12373262485227e-05
-5.22599395096749e-06
-1.35139236433626e-05
-1.29900083494564e-05
-3.3836623976167e-05
9.9522632967681e-06
-2.49378025415264e-05
-2.87958396832802e-05
-2.17103573177101e-05
-4.14312796307689e-05
-1.37474437949661e-05
-1.30047499617673e-05
-4.19861843660947e-05
-4.93638881353326e-05
-2.93176555200092e-05
4.69989904154452e-06
-2.40158264659624e-05
-5.43165222700397e-05
-6.03819199004865e-06
-1.73814027288909e-05
-4.56591039662369e-05
-1.87017800347236e-05
-5.55126569819837e-05
-2.48169171574765e-05
-4.42009906117805e-05
3.03820323240468e-06
-4.12638809930264e-05
-3.02974855134228e-05
-2.92191887258806e-05
-6.15306274649866e-05
-2.97243952378254e-05
-8.99309660190911e-07
-5.02816102114016e-05
-3.64194934785239e-05
-1.56845651661831e-05
-5.16869354027453e-05
-5.46017700523357e-05
-4.08588010242978e-05
-1.58802776221648e-05
-3.51302700695856e-05
-1.39829195283908e-05
-5.63685017816338e-06
-2.16692139749077e-05
-1.13906357830194e-05
-3.33386556698094e-05
-3.37181438759327e-05
-1.44098711397004e-05
-4.74348421625493e-06
-1.517031746255e-05
-6.79943616052262e-05
-3.72755933236475e-05
6.59499282584245e-06
-6.18405260038089e-05
-2.25400432575118e-05
-2.82220259463465e-05
-5.09427937581368e-05
-2.83174607265991e-05
-3.15267184281354e-06
-2.73724133047713e-05
-3.1598042366082e-05
-1.44029080297942e-05
-1.36295914812453e-05
-2.54008231685251e-06
-2.36696860115914e-05
-6.3990096070072e-05
-1.78595087561684e-05
-4.17375911018916e-05
-1.75065122081487e-05
-5.77102623360681e-05
-3.10542171222627e-05
-5.21989974698041e-05
-1.73680053630266e-05
-1.3803546408567e-05
-2.0304417268121e-05
7.05846521915175e-07
-2.2798974771081e-05
-7.9653998820523e-06
-2.57758676857599e-05
-4.64986226439104e-05
-1.55338528781249e-05
-3.86628045787872e-05
-5.70679320707301e-05
-5.49636561585445e-05
-2.85306464707486e-06
-3.45952670518206e-05
-1.73733548485216e-05
5.65472580736714e-06
-2.39061895930708e-05
-6.91117974844379e-06
-3.82094071404281e-06
-2.27992508949385e-05
-2.10208452111854e-05
-1.33442809947352e-05
-2.73983704357082e-05
-3.39431217204853e-05
-3.72722638985724e-05
-2.17794183565328e-05
-5.27964818074032e-05
-4.53165079968298e-05
-1.96436606205891e-05
-4.85977957442195e-05
-5.04494248824985e-05
-4.22354283604216e-05
-2.49185475532152e-05
-1.20360514109887e-06
-2.3182925487593e-05
-2.54089489001622e-05
-3.64362135094496e-05
-2.13030143251973e-05
-1.79666723635534e-05
-4.36297510936705e-05
-1.77753194212502e-05
-3.7962856411579e-05
-4.17891381358212e-05
-3.71940487519096e-05
-3.51259353165883e-05
-6.04605254203869e-05
-1.63057648335744e-05
-6.91986256081501e-05
-4.07884907932708e-05
-3.54329555578442e-05
-7.11731176117088e-06
-6.16121818047883e-06
-3.85464385103722e-06
-3.82193577774034e-06
-2.67591953907473e-05
-6.88255905750667e-06
2.62317644351305e-05
-1.48138274627294e-05
-4.6905675643622e-05
-3.62741580764664e-05
-4.73098068426348e-05
-4.36088131343152e-05
-7.15605073962199e-05
-2.679704855259e-05
-7.24153353314364e-05
-5.23220455177351e-05
-1.57751818328337e-05
-4.25941958562921e-05
-3.78242446113249e-05
-1.49830623782449e-05
-9.81583274032924e-06
-5.05107975134969e-05
-2.31740114990485e-07
1.49709570473481e-05
-1.02396598559143e-05
-2.10235658243432e-05
2.63519451854134e-05
-2.10427466667721e-05
-4.20436563030886e-05
-9.38333294771028e-06
-5.47632545008858e-05
-4.62687491022923e-05
-2.94176350044714e-05
-6.29448989454277e-05
-4.62336588688581e-05
-3.31596904566312e-05
-3.07771354127821e-05
-4.66817617075908e-05
-1.72504699597452e-05
-3.84588375701139e-06
-3.45958112493597e-05
3.03197998585118e-05
-1.99506595698464e-05
-4.02544151123946e-06
-1.54188162700961e-05
-1.76523350453213e-05
-3.36586531530806e-05
-2.0956800397743e-05
1.73551087656169e-06
-1.64851486510027e-05
-3.03112043441079e-05
-8.67007080958517e-07
-1.62676690902856e-05
-6.16078130799773e-05
-4.18882811730267e-05
-3.74524603838054e-05
-9.13684577980243e-06
-6.04939518095669e-06
-3.14186256120858e-05
-1.90500613614371e-05
7.26437980352267e-06
-2.97060330568094e-05
-2.2752506248299e-05
-3.58868656083634e-05
-3.31699109587956e-05
-1.39290058129113e-05
-1.43220227797368e-05
-3.17931053601696e-05
-6.25073815002437e-05
-3.29613025709589e-05
-6.49792387780106e-05
-2.33882884550029e-05
-3.29642763546125e-05
-4.64209270371744e-05
-1.55497931999169e-05
1.30082406978615e-05
-4.93028828761175e-05
-2.63451406068835e-05
-8.75743571209373e-06
-5.34446784532367e-05
-5.06112067450715e-05
1.22646939008004e-05
-3.77222898690315e-05
-1.9498540437641e-05
-3.03397866463552e-05
-3.5965241450818e-05
-2.75388018612168e-05
-5.81176561061245e-05
-3.50095251078761e-05
-5.18734853664803e-05
-6.38891347453845e-05
-6.83603161677395e-05
-4.15764005206463e-05
-2.23125268818598e-05
-5.31431538190403e-05
-1.53197721934082e-06
-2.70992508607701e-05
-4.65968062721471e-05
-3.93162967886455e-05
-1.98544153750699e-05
-7.70182620596304e-06
-2.6785124657131e-05
-1.9291280054196e-05
-3.24232305249039e-05
-1.30078710919911e-05
-8.85831506474056e-06
-5.16469099667827e-05
-3.24853335233803e-05
-2.52341083902232e-05
-1.54261610957547e-05
-5.68827071399303e-05
-3.3160455418737e-05
-3.1805578072102e-05
-6.26271096180571e-06
-3.9564201174789e-05
-2.12421157064423e-05
-1.92707661688819e-05
-1.82955651658228e-05
5.31306705093757e-06
-3.56344251190865e-05
-2.54562437279163e-05
-2.55959375727294e-05
-6.33785057372133e-06
-2.88292433946004e-05
-4.73654880927222e-06
-2.50524574809417e-05
-1.50145419954664e-05
-1.81254490657856e-05
-4.33958471329027e-05
-5.55034592864306e-05
-8.20993211494564e-07
-5.75459628215033e-05
-2.85159992298317e-05
-1.59684323226341e-05
-1.76994904259741e-05
1.84551384850153e-06
-2.07312237008592e-05
4.71519471918372e-06
-3.00690161729424e-05
-3.29985923210027e-05
3.11980388086998e-06
-2.27676967144716e-05
-3.32350815523751e-05
-1.96722697229364e-05
3.18959012052629e-06
-5.43335765324452e-05
-1.52540225998806e-05
-5.35978300875892e-06
-4.87723877047222e-05
-2.26755227057501e-05
-2.63186196286617e-05
-1.29268759501989e-06
-4.69387709418144e-05
-1.33680140069223e-05
-4.93841398764424e-05
-5.44012603396888e-05
1.06894311474562e-05
-3.41256365177589e-05
-4.89309315766985e-05
-3.26963095442585e-05
-4.69496178343332e-05
-3.89700692005714e-05
-3.0339790638914e-05
-2.80810180625327e-05
-4.81084993349754e-05
-3.0433580352082e-06
-6.6347261898846e-06
-5.01996459724957e-05
-7.27456648723245e-05
-4.36886120671758e-05
-2.68290654811278e-05
-4.26049024743884e-05
-4.42761270954626e-05
-3.91890981841237e-05
-5.55102684497028e-05
-3.15475919445569e-05
-2.54759923174094e-06
-2.32036478782365e-05
-5.33547095474944e-05
-2.32855397579455e-05
-6.77874504427759e-05
-5.40896273221913e-05
-2.78900950754009e-05
-6.85290213886593e-05
-3.23829939745877e-05
-3.24360766276491e-06
-1.85289677262597e-05
-1.87021792211507e-05
-2.19604537454153e-05
-4.37378657275315e-05
-3.58924066207097e-05
1.27533222679162e-05
-2.78520174949679e-06
-3.7102165042809e-05
-1.0303814175141e-05
-5.4079853992767e-05
-6.45472801049183e-05
-5.59179252661536e-05
-1.38260074244948e-05
-4.28808493067578e-05
-3.19590000794527e-05
-1.41125584327415e-05
-4.02982723522443e-05
-3.68938146788581e-05
6.55205028732363e-06
-5.96841537967625e-05
-3.45901290500986e-05
-3.19622681071483e-05
-7.95224447904244e-08
-2.535537376346e-05
-3.62140617873443e-05
-2.14533827030716e-05
-1.68472170089859e-05
-5.7245092688907e-05
-9.10432903762215e-06
-6.25889820310213e-05
-3.84651184425271e-05
-3.21869142102236e-05
-3.18952830584635e-05
-3.44790377243515e-05
-5.45337702961069e-05
-2.09339342832937e-05
-2.91976506453769e-05
-1.2795439306027e-05
-1.15527443760787e-05
-1.95119890738661e-05
-2.09440435234117e-05
-7.30586164129542e-06
-2.12996691169294e-05
-5.54856764609859e-05
-4.70513245033775e-05
-1.81918786080939e-05
-4.78941924128887e-05
-6.14298948130018e-05
-4.69471759959216e-05
-4.87735815847428e-05
-1.60425973666304e-05
-5.59173894887312e-05
-7.01709858072286e-05
-5.96338257062026e-05
-2.07552426938305e-05
-3.75704570918043e-07
-3.14928915901619e-05
-1.71613575627643e-05
-3.05925802474716e-05
-6.13179814957468e-06
-2.89100991384443e-05
-1.14423390287772e-05
-4.44369295855787e-05
-2.86797574739885e-05
-1.49378924524879e-05
-4.02214350822123e-05
-2.09408521765486e-05
-2.51384121545456e-05
-5.87439896548681e-05
-2.95206308697502e-05
-3.80623708939687e-05
-6.30917726174126e-05
-6.76912460925942e-05
-7.35248238512877e-06
-6.67271642296325e-06
-2.67332202234845e-05
-2.62852288994316e-05
1.08591627355217e-05
-9.17491055145046e-06
-3.7870815582066e-05
-1.05091510866732e-05
-4.29697520103079e-05
-4.25882104075548e-06
-2.26136694822811e-05
-3.05511109422948e-05
-5.73355297358475e-05
-5.1442599660229e-06
-9.01436217273675e-06
-6.74007988435413e-05
-3.56038670325624e-05
-4.41278138287292e-05
-1.50483136513397e-05
-3.2073560229618e-05
-2.35732666320902e-05
-3.50740677392469e-05
2.68270437182125e-05
-5.25282857242986e-06
-2.12410834332023e-05
-4.11478913402253e-05
5.72544071101458e-06
-6.14301718650126e-06
-2.49249779618525e-05
9.45900627627199e-06
-1.58248142173637e-05
-5.33387327891489e-05
-4.98111656259128e-05
-5.35879686015354e-05
-5.27607901215851e-05
-3.99333414597115e-05
-5.41579662703104e-05
-3.0843007745327e-05
-5.60505635661457e-05
-8.87100612522501e-06
-1.87634152576735e-05
-1.38840589523093e-05
-2.91972450527494e-05
-1.8536449514382e-06
-1.95680282663369e-06
-5.24640527662569e-05
6.78096344090088e-06
-2.00001871285068e-05
-2.22714180181793e-05
-2.1985114573364e-05
-5.25449935950222e-05
-5.89714036301177e-05
-6.78262716158927e-05
-3.42518886641929e-05
-2.38200996804406e-05
-6.14552032599868e-05
-4.15430840250738e-05
7.31704750962067e-06
-3.4316790743457e-05
-6.98658287551198e-06
1.42247618361e-06
-2.99295335833745e-06
-5.26233093261791e-05
-2.28958850571012e-05
1.40997446661962e-05
1.77767148551641e-06
-2.82625345129431e-05
2.42460039268904e-06
-4.40466783974101e-05
-1.73961958588866e-05
-3.5190730675814e-05
-5.14203057541241e-05
-1.83028911559471e-05
-3.71602906447162e-05
-2.99541080494696e-05
-6.65292903014033e-05
-1.96297811384088e-05
-2.71790923874514e-05
1.93327689753013e-05
-2.2050482575355e-05
-3.21575710095428e-05
-2.88257619287951e-05
6.43601407724263e-06
-1.46945827229822e-05
-4.91244839119756e-05
-3.16129490223891e-05
-1.57678099742892e-05
-8.86308289175995e-06
-3.52079278698919e-05
-2.3872450127646e-05
-8.37908269210087e-05
-3.57247133960774e-05
-6.15082319120123e-05
-4.581548627207e-05
-5.51472929624444e-05
-3.03099720284439e-05
-1.52697426582797e-05
-1.82046285995466e-07
-3.74195948334716e-05
-1.78029154438202e-05
-1.92598695422546e-05
-1.03775490024746e-05
-7.9657517540247e-06
-2.5535866426388e-05
-2.74077296422856e-05
-3.84238674080115e-05
-1.20404521512955e-05
-1.86528885059826e-05
-5.14314908526369e-05
-2.10085200697506e-05
-4.4980517410029e-05
-3.38438508319249e-05
-2.40376077987359e-05
-4.66549120017364e-05
-1.54128398002297e-05
-8.16350071683973e-06
-4.77089658870583e-05
2.90133730903147e-05
-3.50783715658251e-05
-1.20475203957666e-06
-1.9773815720252e-05
-1.92928890962045e-05
-2.30586313958997e-05
6.56142888600993e-06
-2.69554786139689e-05
-7.46619025203138e-05
-5.28869158765515e-05
-2.40360992307884e-05
-2.59657295247779e-05
-6.17539968369019e-06
-2.53143038253234e-05
-4.99200334004051e-05
-4.9310008497712e-05
-4.45917083926275e-05
-1.57940128365957e-05
-1.35500417295415e-06
-5.76568202836292e-05
-2.33788771668833e-05
-2.59852055731072e-05
-2.58851511071005e-05
-1.04315989385133e-05
-2.90448362799069e-05
-2.51242353315826e-05
-3.95748737560382e-05
-1.50471108182824e-05
7.473318553943e-06
-2.12212830604774e-05
-3.02268033038308e-05
-4.69548691005095e-05
-1.21880702719018e-05
-1.71726372439985e-05
-2.62383725669478e-05
-6.43768560932132e-05
-2.52600228417124e-05
-6.23232043409498e-05
-5.05324415045292e-05
-4.70358662785266e-05
-1.76827566852265e-05
-2.98495668983892e-05
6.80820279504153e-06
-2.69914688556996e-05
-4.97960195433999e-05
-4.14958518906226e-05
-3.61063338897956e-05
-4.00464708310636e-05
-3.70678998746256e-05
-4.25613129049808e-05
-2.46913930179255e-05
-7.90534800326991e-05
-2.34666198363561e-05
-3.71370702074566e-06
-4.50793168966831e-05
-1.92779206987473e-05
-4.78588548077874e-05
-2.06328078212975e-05
-3.05991676618594e-05
-1.45382726024787e-06
-4.9917772851659e-05
-3.29387313082992e-05
-2.05689472999451e-05
-2.66363658727953e-05
-3.54740008307951e-05
-2.61445870925656e-05
-2.26376855733727e-05
-3.12885902578279e-05
-2.39331877360429e-05
-2.01922530823518e-05
-4.32250702205268e-05
-3.77023476251218e-05
-2.56035607359871e-05
-5.44645294158899e-05
-4.8095651074077e-05
5.29344356732197e-06
-4.17680452251532e-05
-1.6665314837557e-05
8.56603319017267e-06
-2.67889965506369e-05
-1.2263869306347e-05
-2.90058240143163e-05
-4.67946619964911e-05
-2.10309721912961e-05
-9.87688920970925e-06
-3.87560384465275e-05
-4.66954167558608e-05
-7.65433750280235e-06
-4.23878763973637e-05
-3.88792132097666e-05
-3.68860436112652e-05
-5.44724640544579e-05
-2.82865254084237e-05
-4.11896424113076e-05
-6.73861797033442e-05
-4.44733834955263e-05
-3.8838062136057e-05
-1.73566890029657e-05
-1.15477316466005e-05
-2.10324769888825e-05
-2.16099459347379e-05
-4.23346657181692e-06
-4.41679850215663e-05
-2.56178112124418e-05
-1.34528150734943e-05
-5.18244665443989e-05
-3.82657787998082e-05
-1.73780635206129e-05
-6.32011213211688e-05
-6.05173681985428e-05
-4.02697887360162e-05
-3.30395239909491e-05
-2.53552141522374e-05
-9.35501122024733e-06
-2.82327928661758e-05
-2.87185132933729e-05
3.718144215877e-06
-1.10353132726222e-05
-1.01728877085813e-06
-2.78301468251328e-05
-1.49680056349614e-05
-3.03504667270206e-05
-3.90226546426582e-05
-3.38157307087634e-05
-4.77607262771759e-05
-3.42322145067794e-05
-4.19589576284329e-07
-3.09285104697307e-05
-2.79194404557153e-05
-3.72252947089162e-05
-5.70839348025507e-05
-4.79514689899871e-05
-3.70159618466106e-05
1.22814014395258e-05
-1.68330490682092e-05
-3.32982881168954e-07
-2.56437740659295e-05
-1.10013235515269e-05
-2.03258479885053e-05
-4.14486963827714e-05
5.59833407127075e-06
-4.55751255853354e-05
-3.69023043706707e-05
-2.65391221918236e-05
-3.15730298177633e-05
-4.01612399039225e-05
-6.87528507803741e-05
-5.1352733186218e-05
-4.43645812593905e-05
-3.70648944013908e-05
-2.1366048548929e-05
-3.41726377654429e-05
-9.67531498937778e-06
-2.90059873523022e-05
-2.98573838473829e-05
-6.7878565560645e-06
-8.4876475874118e-06
-3.35981862394659e-05
-1.5828695176916e-05
-6.28282976796129e-06
-4.24736617598533e-05
-6.7068189544694e-05
-4.65237041974574e-05
-1.91602638146717e-05
-2.27714221697966e-05
-7.67352544098847e-05
-5.67994262570132e-05
-1.57758181753863e-05
-2.12066682178418e-05
-2.69944598663889e-05
-2.76304679529612e-05
-5.01504950690129e-05
-2.36427014817701e-05
-3.15246189989568e-05
-1.57055905154577e-05
-1.8675447768913e-05
-1.46706385537217e-05
-5.5267801171953e-05
-1.67388966939289e-05
-2.23217593100621e-06
-6.9064565064471e-06
-6.1395860938419e-05
-4.83537290288743e-05
-2.7565127826269e-05
-3.92110158538531e-05
-4.46864617453573e-05
-4.6890659858963e-05
-5.21607947915443e-05
-3.80855020938464e-05
-8.19364965924616e-05
-2.88700904976052e-05
-1.20622232141441e-05
-1.81364798567003e-05
-1.41238040415294e-05
-2.28906524906922e-05
-8.55795687864256e-06
-4.46899429064371e-05
-9.73787402841245e-06
-1.34650790657667e-05
-1.20427412998732e-05
-1.31584978602599e-05
-4.56099404990057e-05
-3.40398023088834e-05
-2.06904457201057e-05
-4.63703551227655e-05
-2.61645333396439e-05
-4.09016032426245e-06
-1.78783804247278e-05
-2.2092358598988e-05
-3.15275747349234e-05
-6.72586240913412e-05
-1.17838553150074e-05
-3.68272265733426e-05
-1.43228263472115e-05
-1.17805740725069e-05
-1.35659385277518e-05
-4.53926863555239e-05
-3.06807029067916e-05
-4.83934536810716e-05
-3.63935380820295e-05
3.57371927860439e-06
-5.50601678507754e-05
-2.84770316291852e-05
-1.3178819743733e-05
-2.99493894378595e-05
1.79300364872529e-05
-3.06160226869774e-05
-7.29360741660349e-05
-4.72599480939588e-05
-7.26125874010965e-06
-2.06322645931136e-05
-6.78850678640196e-05
-1.57945833927556e-06
-5.23537993622777e-05
-5.2935533713922e-05
-3.67057474424228e-05
-2.0390018683286e-05
-1.38606059144442e-05
-1.47052449408847e-05
-3.03938473492537e-05
-2.1476817950245e-05
-3.13021837798056e-05
-9.05429457278899e-06
-1.39798340345544e-05
3.53525740417169e-07
-2.37629443781402e-05
-2.28783696450577e-05
-6.28784852574972e-05
-1.62265249378172e-05
-2.42776748839e-05
-3.5136526220888e-05
-7.25459186380426e-05
-3.56259373961985e-05
-3.37320493126803e-05
-4.0130221630297e-05
-3.78549769217145e-05
-9.37810866408111e-06
-3.74212799864567e-05
-1.83462691990825e-05
-1.88149992373495e-05
-3.55897933669051e-05
-4.10560218003043e-06
-2.51413888809006e-05
-4.0974175028278e-05
-3.71330522605404e-05
-2.72811715067185e-05
-5.54710751898015e-05
-2.55971133151479e-05
-2.72943344467565e-05
-2.76309856410323e-05
-2.91247260377623e-05
-6.39747381075939e-05
-6.79260880053739e-06
-3.48837889365029e-05
-1.9707990461425e-05
-3.10944279167841e-05
-3.54472718832243e-05
-1.46651896333979e-05
-1.07598840579441e-05
-2.87375218052993e-05
-7.85740002699673e-06
-1.13243451517998e-05
-1.69526866774006e-05
-2.38280030979106e-05
-4.20327108201402e-05
-2.12440785903243e-05
-4.67182084761495e-05
-3.66211187072638e-05
-3.24615656066393e-05
-2.61130716124332e-05
9.30066616003396e-07
-5.57416904362881e-06
-3.38529060259892e-05
-1.5587466289121e-05
9.0752444542105e-06
1.04645438974016e-06
-2.78775539341085e-05
-3.83417387459716e-06
1.27162665461999e-05
-5.0943976726509e-05
-2.11787807365481e-08
-6.21410596996322e-05
-4.84088446978866e-05
-3.53281862647005e-05
-2.89958318467457e-05
-4.29473153034804e-05
-9.81759069334785e-06
-3.07813257383511e-05
-1.51998074435401e-05
-6.8812203261766e-05
-3.40965125168122e-05
-3.17174198537455e-05
3.09400408087349e-06
-2.09709879960671e-05
-2.89385606255606e-05
-8.08075915951208e-06
-2.98813879522364e-05
-2.02102366544474e-05
1.34849757192796e-07
-3.65815611323831e-05
-1.94447838413828e-05
-5.05599552382855e-05
-6.3565162578328e-06
-1.34958369698116e-05
-4.02610252636117e-05
-3.01656331296423e-05
-3.978488680472e-05
-5.93904207725668e-05
-1.89526757466001e-05
-4.7328323363659e-05
-2.13764926358605e-06
7.3770064588234e-06
-1.85351594213711e-05
-1.46230749207343e-05
5.61154747138813e-07
-2.52033417262666e-05
-1.16344299963681e-05
-3.59627496963246e-06
-2.08532865864545e-05
-4.65551720039168e-06
-2.23042352647143e-05
-3.69049619110692e-05
-3.95842180209173e-05
-2.35074584618908e-05
-3.98427257173175e-05
-3.77882590723504e-05
-2.84847873891555e-05
-2.0070577110448e-05
-4.79885550513099e-05
-4.24566448646878e-05
-2.65990489530302e-05
-6.0901289495563e-05
-4.78969939201018e-05
-1.45252365059191e-05
-4.875256766524e-05
-8.67922235141862e-06
-3.81084167956916e-05
-3.35563807373747e-05
-6.15666899819502e-06
-2.73577081110937e-05
-2.95272672281236e-05
-3.25701651616568e-06
-4.23763546367848e-05
-4.61692075068479e-05
-4.81179214596539e-05
-4.73808388728262e-06
-3.56773265833121e-05
-1.77541588119917e-05
-1.1946545854555e-05
-4.81488812769476e-05
-3.94682130524173e-05
-2.76344118032285e-05
-4.0937292331303e-05
-2.01911727307586e-05
3.29248674425893e-07
-1.06868509088198e-05
-3.06413612833529e-05
-2.72968128020641e-05
-1.22653754867321e-05
-2.30014621578284e-05
-1.58227193478598e-05
-2.64867347520188e-05
-2.50157732262194e-05
-4.8939524813931e-05
-2.34636947812933e-06
-3.3974066177733e-05
-4.75819767777133e-05
-1.7940901252471e-05
-4.80966577451459e-05
-5.63737918814946e-05
-8.32066289245678e-06
-3.82665667181404e-05
-4.19374412735142e-05
-2.7053000682151e-05
-1.51607530081552e-05
-3.01458231462326e-05
-1.79981959724491e-05
-1.52103868678766e-05
7.48460979071445e-06
-3.57982920196783e-05
-5.03002058482427e-06
-2.65848583713686e-05
-6.0825228640409e-05
-1.08199389852329e-05
-2.862035307617e-05
-3.01257016381543e-05
-4.83234821482614e-05
-2.01911398399134e-05
-2.84746937965804e-05
-7.98878023254202e-05
-3.25742069751344e-05
-4.88676268199943e-05
-5.1207968432599e-05
-4.98985124544908e-05
-2.36140126931007e-05
-5.84431522398162e-05
1.08070726678011e-05
-3.36415790538975e-06
-2.19013749194035e-05
-6.7930085132034e-07
-9.99884301967904e-06
-1.14568221978341e-05
-1.74501630131108e-05
-2.41437433469244e-05
-2.16912452586516e-05
-3.21111376635537e-05
-4.4345139505586e-05
-5.73479220906269e-05
-7.34557585416205e-05
-5.60074305927805e-05
-3.15864671564037e-05
-7.46124094340537e-05
-6.21044472828233e-05
-5.32703426018999e-05
-7.15675876188697e-05
-5.54155253477074e-05
-1.21220976458532e-05
-1.48104464236313e-05
-4.80571177533828e-05
-2.61447387528415e-05
-1.7167733303438e-05
-2.98435158592326e-05
-4.56069274790394e-05
2.77915287427375e-07
-3.61215738540106e-05
-3.49273544524511e-05
1.51340532945221e-05
-5.65857974814611e-05
-3.71197577829539e-05
-5.25152317779805e-05
-5.1972017849254e-05
-2.28354877921598e-05
-1.78229759952183e-05
-2.972855579735e-05
-3.67609794578392e-05
-2.25656948738434e-05
1.15616790223118e-05
-1.04255448880619e-06
-2.19590664003552e-05
-1.94638130688964e-05
-3.0418734539975e-05
-1.73074833019371e-06
2.10709554734189e-05
-4.65818642189762e-05
-9.10190558622231e-06
-3.01452203220399e-05
-4.32767794972459e-05
-4.25350556636866e-05
-3.46262852026801e-05
-5.99797616380179e-05
-6.5728524203445e-05
-3.42635913812121e-05
-3.89871773527723e-05
-2.175426753455e-05
-3.5625411614069e-05
-1.49662297103073e-05
9.00329108238092e-06
-2.76764757681672e-05
-3.51447993984836e-05
-3.47720633956897e-05
-2.86150382596868e-05
-8.48342488128967e-06
-2.3742653662907e-05
-3.63319164994695e-05
-3.94370590879989e-05
-4.23552416122909e-05
-2.69038359784426e-05
-5.06901666183926e-05
-3.33805677294888e-05
-3.99916970659817e-05
-6.29695386431389e-05
-2.56281674244567e-05
-3.64984788437408e-05
-3.23975833072324e-05
-3.28353500580836e-05
-1.91996544595929e-05
-1.02720822896884e-05
-2.94959699662691e-05
-1.65978736592412e-05
-1.02902365195156e-05
-3.56315079774731e-05
9.84839544084813e-06
-3.03808915713701e-05
-5.32404708316363e-05
-2.40049807301823e-05
-4.56531578620682e-05
-2.17811330401894e-05
-2.25782969411748e-05
-4.08732683668453e-05
-5.70674683917401e-05
5.01062538162527e-06
-5.89368820133597e-05
-4.49818759176514e-05
-2.67476117985444e-05
-3.22429907393091e-05
1.92130307994792e-06
-8.09627842984789e-06
-1.84301176149831e-05
-5.65836086130815e-05
-2.44907797243026e-05
-1.53816133895228e-05
2.659954544575e-05
-6.0041892944615e-05
-1.87067028120493e-05
1.8751041847363e-05
-6.13506436533369e-05
-2.84198733563697e-05
-4.98058256806758e-05
-5.6116130951461e-05
-2.69162276881655e-05
-5.05381231581019e-05
-3.82264807123762e-05
-2.70398402940415e-05
-8.17648268560731e-06
-4.13989617540691e-05
-5.08061969147737e-05
-2.30389065195886e-05
-4.99443499777631e-05
-1.19407560269421e-05
-1.03268878559352e-05
-3.32932083076347e-05
-2.7658679722532e-05
1.23630401121277e-05
-8.18541419612928e-06
-1.2602821331545e-05
-1.65067152698431e-05
-2.92166070223812e-05
-2.42707407350238e-05
-2.07999940765598e-05
-5.80283143203051e-05
-2.63730215224335e-05
-3.47931206431275e-05
-1.80907514841674e-05
-4.13447764353144e-05
-3.90440709641201e-05
-2.76422615662011e-05
-1.13887609310592e-05
3.23248535977748e-06
1.04135764915581e-06
-2.89753794960354e-05
-9.49762507807886e-06
-1.69244057202909e-05
-3.09748260684926e-05
-3.03733279068707e-05
-1.62825959712456e-05
-2.67823484849445e-05
-4.49607676874877e-05
-3.99911798903764e-05
-1.29608656469592e-05
-4.3633197095034e-05
-6.85167710685151e-06
-1.60868210221545e-05
-1.99139860617929e-05
-2.71883919580803e-05
-4.01104699192802e-05
-2.4497707067749e-05
-3.93383714410522e-05
-3.10363980862219e-05
-1.42432323280894e-05
-8.8906099079547e-06
-3.39468782823149e-05
-2.27735084808131e-05
1.11480948854088e-05
-4.9268859563236e-05
-6.55826618840195e-06
-3.97550472632072e-05
9.03585995133292e-06
-4.93122170317389e-05
-4.35491838577888e-05
-3.44449067884882e-05
-2.78206409146299e-05
-2.41245583684549e-05
-3.04094572914879e-05
-4.35694305354555e-05
-2.99146478008601e-05
-2.91431008360955e-05
-4.8947745419567e-05
-5.6463599754344e-05
-3.59170661757523e-05
-1.77103198763524e-05
-2.11323444058952e-05
-2.14273090519004e-05
-8.08396350512603e-06
4.55702140632426e-06
-3.67707105611876e-05
-3.51218325017396e-05
-3.49501395155159e-05
-4.3396981714854e-05
-3.93474118679543e-05
-5.52295823734794e-05
-4.68991699247818e-05
-3.90503713383407e-05
-4.75943238079854e-05
-5.34718024431675e-05
2.08854601222559e-05
-2.88916609737226e-05
-4.65948514200256e-05
-2.06660264031488e-05
-2.54453325489882e-05
-5.87625561038285e-06
-4.19318553965539e-05
4.29980165635271e-06
-1.17001522378545e-05
-2.01580627903654e-05
-6.41449549366063e-05
-3.85765456053918e-05
-2.20074822783253e-05
-1.26889385960227e-06
-1.43219504742501e-05
-5.83351618027908e-05
-1.44843955866765e-05
-4.07041640699182e-05
-2.88839470218356e-05
-2.01876958745823e-05
-2.01989129998771e-05
-5.80879449671102e-05
-3.96239170600267e-05
-1.44761329363957e-05
-3.85094465120332e-05
-3.0434260500431e-05
-3.54795775659318e-06
-2.99785372395581e-05
-2.61666850350878e-05
-2.2178876382792e-05
1.03756104088032e-05
-2.36658310586579e-05
-3.12076630600779e-05
-4.35711358638483e-05
-1.77525166660442e-05
-9.29439229341476e-06
-3.11186517464993e-05
-2.44233093562385e-05
-5.28942816831969e-05
-4.16625116697299e-05
-6.87529465292947e-05
-4.27863334969367e-05
-2.30570526089704e-05
-4.15171417784497e-05
-2.60912612757079e-05
7.30230247739214e-07
-3.30497597077383e-06
-2.4689736137071e-05
-1.41271701508772e-05
-1.16325382939802e-05
-2.11176964609725e-05
-2.79793279206473e-05
-1.23866961526953e-05
-1.38224826996258e-05
-4.49800885961912e-05
-8.55847975759875e-06
-5.29819786321465e-05
-5.80498518314567e-05
-2.27895362603972e-05
-3.31079013054808e-05
-3.36501316953752e-05
-2.0098488134206e-05
1.58976022291811e-05
1.74146626938913e-06
1.55472754983778e-06
-3.10129046973527e-05
-2.29160988780104e-05
-4.52989329263346e-06
-8.4886008826071e-06
-7.91724172639337e-06
3.72069257167473e-06
-3.914720545994e-08
-1.56538259869445e-05
-3.49526421686027e-05
-7.74620447528018e-05
-2.12745326054702e-05
-7.45038407747819e-06
-2.47380983296292e-05
-4.96257617919494e-05
-7.26483780346312e-05
-2.07066355958686e-05
-3.83052981923481e-05
-3.20590491902388e-05
-2.61789108111434e-05
-3.02663928182841e-06
-1.77644029169042e-05
-2.60261587961421e-06
-2.61449302921925e-05
-1.84867374786665e-05
-2.26319886968437e-06
-4.08740285227137e-05
-4.92178814593863e-05
-4.48540308726681e-05
-3.66400474912359e-05
-4.46604692306773e-05
-2.16499984854207e-05
-4.91393291934733e-06
-8.27623488414132e-06
-2.08361033818631e-05
-4.260956228504e-05
-5.12855657631851e-05
-3.73900382827464e-05
-1.06023717240575e-05
-4.77956413856448e-05
-1.90776239752756e-05
-1.74266355451449e-05
-4.34753045787761e-05
-4.9594731217317e-05
-1.83896742330305e-05
-2.13759947628777e-05
-1.65960322992569e-05
-2.98093347883588e-05
-3.43931117917603e-05
-2.3101759490704e-05
-4.56749822304945e-05
-2.35227742370527e-05
-5.26492558398716e-05
-4.0915766861468e-05
-6.35385916047226e-05
-3.54793582402427e-05
-3.33827377246315e-05
-3.64887292668339e-05
-7.12855750839124e-05
-7.22063379378358e-05
-3.76693031401641e-05
-7.02537705668766e-05
-4.42340916000428e-05
1.04808873783575e-05
2.28625345292547e-06
-5.87820631998866e-05
-4.86232229067393e-05
-1.67742758283056e-05
-4.45078859212105e-05
-2.85848036642943e-05
-3.52238772475265e-05
-1.38596267743086e-05
1.01069929771884e-05
-1.16979495832798e-05
-5.46288927152412e-05
-1.65203121367078e-05
-4.22682889427125e-05
-2.61118944177918e-05
-2.85341655730165e-05
-3.16494898120552e-05
-2.111982549553e-05
-4.9240677069165e-05
-2.59321660919772e-06
-2.99146045994698e-05
-2.83834055561366e-05
1.38354635553435e-05
-2.31968464505314e-05
-5.91690256668469e-05
-2.33692835278746e-05
-1.25510436893078e-05
-5.26857717893859e-05
-2.89501224587436e-05
4.46628704083898e-06
2.74244498069412e-08
-9.62744163683077e-06
-3.88118330922105e-05
-3.57956956564259e-05
-5.27955044673108e-05
-2.99010031478528e-05
9.0796936955505e-06
-4.72079098490725e-05
-5.24925391326641e-05
-4.53218079620187e-05
-7.665680734676e-05
-3.49813758764507e-05
-9.08355222463134e-06
-2.59318423006137e-05
-3.96481144328597e-05
-3.7386558194365e-05
-2.99038898894261e-05
-2.77641349248754e-05
-7.43436042674294e-06
9.11491173392342e-06
-4.05288222986786e-05
-1.40146185593915e-05
-8.57428666213042e-06
-9.95345066408999e-06
-2.5670008612014e-05
-4.88777797097652e-05
-1.29729302700428e-05
-5.9344252080996e-05
-4.36041411442236e-05
-4.04922669670275e-05
-9.52702737753571e-05
-1.12807552558302e-05
-1.62514048968444e-05
-2.21623802392413e-05
-3.05819589483248e-05
-3.96177541275996e-05
-4.65611923702759e-05
-1.43448591624372e-05
-2.69239198662761e-05
-3.78921031103935e-06
-4.40288197562689e-05
-1.77785941785169e-05
-5.7236840675457e-08
-4.11489447855814e-05
-3.45280361766452e-05
4.67198496290968e-06
-4.22253064264263e-05
-6.50422190291196e-05
-5.53408115064723e-05
-4.71223140912948e-05
-6.23760293751526e-05
-1.97361353368169e-05
-3.35332243786187e-05
-3.88815833863941e-05
-3.63543397096424e-05
-4.47777167874211e-05
-1.70270419967514e-05
-1.77369705702865e-05
-2.13530432503485e-05
-6.55597855160528e-06
-8.30376397083225e-06
-2.69000667093216e-05
-1.85170762510459e-05
-3.94942234291816e-05
-3.62600469457464e-05
-3.89842279845408e-05
-4.84860201961108e-05
-7.41348119254145e-05
-2.67684527271882e-05
-6.42205605303187e-05
-9.65890478740256e-06
-2.0339954952353e-05
-2.614554436917e-05
-3.90954263717785e-05
6.65446058101814e-06
-2.99750312448377e-05
-2.20553979155579e-05
6.01981967963553e-06
6.61511802160193e-06
-9.6225202908168e-06
-4.30426537978339e-06
-4.37547150444423e-06
-1.96836852328667e-05
7.6510332892895e-06
-2.51279840132965e-05
-3.31625295632063e-05
-4.12711751211553e-05
-3.83688092532796e-05
-6.50943997842952e-05
-5.71488093781565e-05
-7.37011295305932e-05
-2.59228101182205e-05
-2.98325847487935e-05
-3.59842987511476e-05
9.30154700996338e-06
5.97257794837303e-06
-3.0104438565426e-05
-4.93468444391404e-06
-2.33453377743869e-05
-2.5939252518239e-05
6.13596301694493e-06
-3.56168757299596e-05
-2.16163114252573e-05
-4.56460214614469e-06
-2.17658628922799e-05
-4.69294528629664e-05
-4.06943236803274e-05
-3.52232418437216e-05
-5.56385582714129e-05
-5.21617567929052e-05
-5.81340632679788e-05
-6.92432833310507e-05
-4.50653211972633e-05
-2.35141500008502e-05
-1.91902228861767e-05
-5.11854406505428e-05
-1.03327764532856e-05
-2.26799147271592e-05
-8.73072781600435e-06
-7.11827629229117e-06
-2.01855337827717e-05
-2.29667938543652e-05
-1.4479344948868e-05
-2.57656007113399e-05
-3.11679589064263e-05
-3.66993809005932e-05
-2.82999498923484e-05
-5.35248379605315e-05
-4.65743495803836e-05
-5.70826972206984e-05
-8.80270292688619e-06
-4.23369908173684e-05
-1.25208892283529e-05
-4.1536573737717e-05
-4.7900827222e-05
-4.53754040235345e-05
-5.85629656677148e-06
-1.2846714505507e-05
-4.10158186054322e-07
-1.81378413778195e-05
-7.62412898746704e-06
-7.5651788978502e-06
-3.46776768739426e-05
-5.857941515884e-05
-9.30747568459598e-06
-4.72897830061946e-05
-7.76751524998044e-06
-3.05641151310332e-05
-5.89475033583188e-05
-1.59511011084224e-05
-5.82413506329067e-05
-3.49011763790038e-05
-3.24476529454711e-05
-4.54284001161504e-06
-5.00801031495671e-05
-1.28231177337312e-06
-1.97078711324845e-05
-2.85839953958016e-05
-3.86142734631642e-06
-5.21757115280132e-06
-8.96610007687449e-06
-1.68447613980285e-05
-1.21275110159704e-05
-2.52222459505002e-05
-3.23864412798995e-05
-2.38039705235734e-05
-2.15529303370666e-05
-4.32241137668328e-05
-3.14812451806494e-05
-9.9522773778987e-05
-4.25941931480264e-05
-2.91566239008603e-05
-3.67606977034289e-05
-1.84665902380234e-05
1.03209772828186e-06
-2.43164031181683e-05
-3.00630534564267e-05
2.42414777561493e-06
5.90979787478e-06
-9.35196316811924e-06
-2.01314643235308e-05
-8.18074842371407e-06
6.35474782041639e-06
-2.52816693484048e-05
-2.49486966713264e-05
-4.07595509557167e-05
-5.46782344800368e-05
-5.97856488784161e-05
-4.69950198219169e-05
-8.72354030336542e-06
-4.51068851922534e-05
-4.72985851207044e-05
-4.65094076901461e-05
-2.91182203058304e-05
-7.49528864935004e-06
1.62737803425446e-05
9.4871009527123e-06
-2.17836134546027e-05
1.55206864593844e-05
5.39048172184736e-06
1.23762607698775e-05
-3.98980396890879e-05
-3.03333016315742e-05
-4.28880868004554e-05
-5.87195043930396e-05
-5.6126692734502e-05
-2.45841400639253e-05
-4.01275330570994e-05
-1.84902682244052e-05
-1.44398486540528e-05
-2.83996654726225e-05
-4.81253965586599e-05
-5.04861866792981e-05
-1.22519118684823e-05
-2.3199756265893e-05
-2.57916216631513e-05
-2.60748128047853e-05
1.36465111489516e-05
-2.40195389310859e-05
-4.02339373728679e-05
-2.68199438121518e-05
-2.73428091722149e-05
-2.20698106406171e-05
-4.72071447931946e-05
-3.00576109786034e-05
-3.50613991873795e-05
-1.37392812611958e-05
-5.0445317803253e-05
-2.24198850432485e-05
-3.21013734139658e-05
-1.1250409126747e-05
-2.87349774218428e-05
-1.62076792437452e-05
-3.21129575745644e-05
-5.8501699744847e-06
5.66293451939209e-06
-4.45922997031723e-06
-3.1427129909775e-05
-1.16980607586117e-05
-1.01537968965059e-05
-1.45037900525172e-05
1.02054489226055e-05
-1.48954922653809e-05
-3.9445288477316e-05
-5.6089373636116e-05
-5.18935466809212e-05
-4.47748870512322e-05
-1.43215379823706e-05
-4.37320636485217e-05
-3.06340281290294e-05
-3.62745235763388e-05
-1.13780745401151e-05
-5.94969182246172e-06
-2.30513292515254e-06
-3.90533415378671e-05
-1.31946824584703e-05
-2.01578661210029e-05
-6.05649897887203e-05
-3.71654726565043e-05
-1.87963039426359e-05
-4.80878084570608e-05
-4.77654606075213e-05
-3.1705220910987e-05
-3.86964673494495e-05
-3.42328810566982e-05
-9.91196838663104e-06
-4.23394905118987e-05
-3.02016734182347e-05
-2.23313136954193e-05
-2.19038641341901e-05
-2.73184762960109e-05
-3.17719182193843e-05
1.23074313052934e-05
-1.87250492452109e-06
-5.05764478759532e-05
3.79315644325931e-06
-3.26617499439811e-05
-3.73711881504199e-05
-1.65405834779005e-05
-2.39495652073064e-05
-2.99467778762384e-05
-4.28220199072281e-06
-2.83403774714526e-05
-2.19411155254605e-05
-2.4979547204036e-05
-3.79504970908701e-05
-6.70874578130299e-05
-3.36544035846841e-05
-2.34276152229723e-05
-2.47639177063504e-05
-1.40639825290954e-05
-4.06544446152581e-05
-2.35624293622872e-05
-1.23590110622669e-05
-3.35095707534378e-05
-1.22903321340065e-05
-2.09842700899174e-05
-2.30770447696327e-05
-2.81059408835312e-05
-3.98125312968036e-05
-3.78575107634603e-05
-2.15805493318073e-05
-6.83607666870766e-05
-6.71216812589771e-06
-2.53979370761149e-05
-3.28875148617563e-05
-9.10816377766092e-06
-3.43268069825062e-05
-8.33797957889057e-05
-3.52330459268396e-05
-5.03719517718588e-05
-2.24217854059215e-05
-1.00561026617845e-05
-2.86221787694139e-05
-8.6455114185161e-06
-1.21416258545951e-05
-5.21102129072356e-05
-1.04169378190872e-05
-4.32083314746226e-05
-4.90213215837241e-05
-1.76878824616025e-05
-2.46552275011293e-05
8.55978461306333e-08
-1.06043778654973e-05
-3.03634408908207e-05
-6.1105676093058e-05
-2.53070103966488e-05
-7.00165111354095e-06
-2.93260019311763e-05
-4.17776567637818e-05
-4.53202664607795e-05
-9.97889508771671e-07
3.66035814354196e-06
-5.57635428143634e-05
-3.36147145924277e-05
-4.64111556611706e-05
-2.01799893878518e-05
-1.87066481876913e-05
-4.83536938288408e-05
-4.15633384855536e-05
-2.85388632508157e-05
-5.13905839169145e-05
-6.61363932825165e-06
-1.78810199407524e-05
-3.8225362750695e-05
-3.6678519120835e-05
-2.33759408613314e-05
-9.86291458916491e-06
-4.17599058716583e-05
-3.60209068145415e-05
-4.67926773297704e-05
-1.48726427331956e-05
-3.82876919847785e-05
-2.1858310222258e-05
-5.37816855806024e-05
-3.24327033213512e-05
-4.72263277578476e-05
-3.35709592218259e-05
-2.66661495540145e-05
-2.27082754825845e-05
-4.39520404081679e-05
-1.65507248882388e-05
-3.39054604679563e-05
-6.30363117362012e-05
-3.29155393606066e-05
-4.40733524486793e-05
-1.21656262954552e-05
-2.04839907594306e-05
-2.292079163925e-05
-4.40374076396888e-05
-1.83504857386815e-05
-9.55653106241029e-06
-2.04637581240022e-05
-1.05007866894306e-05
-5.58470451162762e-05
-5.60418676128076e-05
-4.74771550325119e-05
-3.57244291804575e-05
-4.13645830869922e-05
-3.27665468368551e-05
-5.10169397086719e-06
-1.55294916050408e-05
-5.00942063142028e-05
2.58717853010649e-06
-1.52350168244307e-05
-3.92730516326378e-05
-8.27631164757293e-06
1.25326560278259e-05
-3.67771573999268e-05
-3.13411800656758e-05
-3.79978985785822e-05
-3.88524452469183e-05
-1.58842646677464e-05
-2.04911350542177e-05
-3.79190236374175e-05
-3.7663728124654e-05
1.78607826663025e-05
-3.0992534843009e-05
-1.01877074189497e-05
-8.44050235427658e-06
-1.85059960056863e-05
-6.33773772701938e-06
-1.34465207665599e-05
-2.8174016888638e-05
-3.5653097090961e-05
-1.25691716622791e-05
-1.83966967700744e-05
-2.16062372327916e-05
-5.70941548952511e-05
-2.00996692101279e-05
-2.20307035048026e-05
-4.93427325731558e-05
-3.42713136772149e-05
-3.00669714876269e-05
-4.276477534271e-05
-4.62216940144769e-05
-4.83755474353847e-05
-4.21883129368495e-05
-2.86853265477526e-05
-2.95168099782097e-05
-1.99526679270041e-05
2.83684521428141e-06
-1.71721426859346e-05
-1.56968258478233e-05
-3.92789231735992e-05
-5.22284119352461e-05
-3.58535030047444e-05
-5.24884689912962e-05
-1.23773120970602e-05
-3.23769072288686e-05
-6.01114706653928e-05
-5.44716641085194e-05
-4.79691466278259e-05
-1.62686947530567e-06
-1.57138125634539e-05
-2.97961175922818e-05
-4.21421908517414e-05
-1.71742584445031e-05
-5.3806152687541e-05
-3.29655477265003e-05
-2.52529076765364e-05
-2.44958018710601e-06
-5.21557661742753e-05
-3.52624993680029e-05
-5.35043044304176e-05
-2.85143045740851e-05
-3.96325205819917e-05
-2.3890080963921e-05
-1.9166830753779e-05
-1.39734126333661e-05
-5.88960280388196e-05
-2.3080547910367e-05
-3.22335612840809e-05
-1.55957966889624e-05
-4.06221453183515e-05
-4.36706390368324e-05
-6.31260371493099e-05
-1.59596227214343e-05
-3.92009522710211e-05
-1.67116731121505e-05
-1.27894168132782e-05
-3.18998540265783e-05
-1.26561671685933e-05
-1.95052167714908e-05
-6.22411100889916e-05
-5.55066446391175e-05
-4.4767036181624e-05
-5.34090262198748e-05
-2.91895582115882e-05
-5.37230542413397e-05
-3.49661408637772e-05
-3.55562044039913e-05
-2.67584984370237e-05
-1.6932176139892e-05
-6.97864279508944e-05
-4.25918078513911e-06
-5.79282885095545e-05
-1.17877869508353e-05
-3.27295881599361e-05
-3.33013347159386e-05
-1.85991044993132e-05
-3.09582996057266e-05
-3.42293845056159e-05
-4.59699192912016e-05
-3.60896101279848e-06
-5.07494263847214e-05
-5.81999536385736e-05
-2.13916124408673e-05
-4.55633046449987e-05
-3.89537042120672e-05
-1.4943333089803e-05
-6.58540144536498e-05
-3.31171755401972e-05
-3.34632423733147e-05
-2.37606825521464e-05
-4.16401893337432e-05
-4.47467179016697e-05
-2.34740355442022e-05
-1.28679670320746e-05
-8.85229704794568e-06
7.55464106116e-06
-2.60867406344488e-05
-9.93893307302572e-06
-4.52510849713535e-05
-2.51560282947584e-05
-3.58024094620479e-05
-1.55931628916136e-05
-2.19053242366901e-05
-3.63186056354176e-05
-1.79693669496187e-05
-4.11139056053536e-05
-3.91659911683906e-05
-3.45198871904585e-05
-5.3499089410164e-05
-3.17142427572832e-05
-4.13315528640859e-05
-5.11410713980389e-05
-2.24030326243046e-05
-1.79275306149145e-05
-5.44375290495314e-05
-3.5652117763025e-05
-2.33094972785511e-05
-3.20849964123638e-05
-3.14735055914522e-05
-1.3499946431597e-05
-1.04082268877681e-05
-1.06876350887977e-05
1.16708914040973e-06
-3.60396803190567e-05
-5.82477535573944e-05
-5.17902410716069e-05
-4.43861342532181e-05
-2.76935653919964e-05
-3.78769948831204e-05
-9.55204417540021e-06
-3.37131813408369e-06
-1.03770717117564e-05
-3.73190177992319e-06
-2.27154864228927e-05
-1.49685684754513e-05
-5.30707602253086e-06
-5.00391789658003e-05
-1.47340362331172e-05
-1.70063923695219e-05
-3.27370690623221e-05
-3.63925590483836e-05
-3.09990669049094e-06
-4.75037022018543e-05
-5.44271224782705e-05
-2.64731984525576e-05
-3.00940919431643e-05
-1.46918192153421e-05
-2.59592358944853e-05
-1.87924325669275e-06
-2.71164640788741e-05
-1.58359365372177e-06
-1.89104301758379e-05
-3.50057132868644e-05
2.29833504575194e-05
-2.09332769840418e-05
-8.37016745495284e-06
-3.31704719065269e-05
-8.05421446101651e-05
-5.73081586677736e-05
-2.98303812736873e-05
-2.85934929743522e-06
-3.28433877780189e-05
-1.02822467398684e-05
-4.14726813559364e-05
-2.19048790332306e-05
-3.48292774750449e-05
-1.86366097048153e-05
-4.25576476905174e-05
-3.13749143422116e-05
-5.00145133205658e-05
-8.70765922749458e-06
-3.96216538321767e-05
-2.88206926008021e-05
-5.68927768788229e-05
-1.84014913106346e-05
-3.62348246973252e-05
-2.80617667287689e-05
-1.53427456091193e-05
-2.38737687289943e-05
-1.53812908576172e-05
-4.37883951999436e-05
-2.47826363345904e-05
-3.15344587203418e-05
-3.12771778240301e-05
-3.00146195357912e-05
-2.4220488023652e-05
-8.24657093438937e-06
-3.14601063250268e-05
-3.43537364753194e-05
-8.97484389910023e-06
2.00493399390129e-07
-4.78723363157579e-05
-1.64370443986591e-05
-2.93427196864877e-05
-5.2671198340538e-05
-3.73653405920326e-05
-4.11317168527804e-05
-2.00317915119439e-05
-9.91804759535408e-06
-2.30501441809447e-05
1.08127567633283e-05
-2.39127445054167e-05
-5.4780892613152e-06
5.35946218983633e-07
-9.4907987250057e-06
1.73832131790879e-06
-5.48770297546506e-05
-2.68909316231344e-05
2.25299996277629e-05
-4.17166305471103e-05
-2.35276854235253e-05
-4.22255602225257e-05
-3.04079524930346e-05
-4.86224704994813e-05
-3.80155419624107e-05
-3.27416147343298e-05
-1.81575464747657e-05
-8.11334003809454e-06
-2.46578979949601e-05
-7.36359289194651e-05
-1.58684981209737e-05
1.12446010584941e-05
-4.93530186720263e-05
-1.3228621129413e-05
-1.1155116377273e-05
-4.77088427572688e-05
-6.42132651375236e-05
-1.58623724405228e-05
-8.03960598674924e-05
-6.34032635469327e-05
-3.02596314310385e-05
-4.40030332973509e-05
-6.09730900386e-05
1.09962461194454e-05
-4.42732310316466e-05
-7.07269435545633e-06
-3.41436300258926e-05
-1.07018734477573e-05
-5.16075483125941e-05
-3.49131244064598e-05
-6.44696563855303e-05
-1.10449934961617e-05
-8.29033577534758e-06
-5.30072025553542e-05
-2.11492433058008e-05
-5.07490674604769e-05
-2.47143067246942e-05
-2.30256374103359e-05
-1.49127266758251e-05
-3.04843177995776e-05
-3.26130344175696e-05
-2.60710811077229e-05
-2.66294491866014e-06
-2.20419910061507e-05
-1.82397596403559e-05
-1.02123019872322e-05
-7.18105371584842e-06
9.97043677050486e-07
6.87202342926795e-06
-9.48797165681981e-06
-3.71688732662078e-05
-4.95592123248801e-05
-3.35472442697351e-05
-3.20095693645345e-05
-1.5082144765007e-05
-3.71322360797794e-05
-1.23540443742012e-05
-3.36670927232717e-05
-3.73213777329556e-05
-2.89579602965141e-05
-1.6692692730586e-05
-4.07121479274325e-05
-2.16123831553461e-05
-4.20227378686964e-06
-2.23814957662309e-05
-2.1731542183767e-05
-5.31420263409683e-05
-1.81050784080366e-05
-2.06271100597443e-05
-3.3664093141927e-05
-8.1328524392473e-05
-4.74399545607665e-05
-3.51514919464e-05
2.06000133001619e-05
-3.04075148015807e-05
-8.88331819745185e-06
-2.9634890117341e-05
-1.69800779106595e-05
-2.05942610142242e-05
-7.6432685154338e-05
-2.70591932118918e-05
-1.45883198508974e-05
-2.77726523431197e-05
-3.29448754676094e-05
-2.61305095851656e-05
-4.05625583365978e-05
-3.70750634476537e-05
7.74605623054039e-06
-1.92963943391448e-05
-3.84944196297388e-05
-1.66465482987257e-05
-2.64055372693378e-06
-2.38498303147999e-05
-3.62285134546067e-05
-3.67806167711775e-05
-5.86215200396458e-05
-1.85779867858945e-05
-5.56592691656854e-05
-8.93759685236726e-05
-2.16333767534159e-06
-3.48227857282039e-05
-2.162599693786e-05
-6.00017177323713e-05
-6.31047707904254e-05
-5.7516267577965e-05
-2.61928778110632e-05
-5.14181665432699e-05
-5.9742310717552e-05
-1.91616104643293e-05
-3.7718605397618e-06
-4.00359636867447e-05
-1.90005581275407e-05
-4.85111683397442e-05
-1.82099935056062e-05
-2.97422445162711e-05
-4.68959097960559e-05
-2.17802669281294e-05
-2.4150292928983e-05
-5.46154436661427e-05
-2.83766208128226e-05
-7.80929223405586e-06
-4.32951035172027e-05
-3.70205407248384e-05
-4.72435598770191e-05
-5.48208979316509e-05
5.58282589299475e-07
-2.54962424854599e-05
-5.250512693204e-05
-1.70067070803389e-05
-4.77420614691283e-05
-5.04897861241603e-05
-3.89527891810836e-05
-5.01868377467292e-05
-5.59113856325358e-06
-9.61224744520364e-06
-3.33262812219513e-05
-1.60648235086811e-05
-3.02023407403209e-05
-1.68253348803743e-05
-2.91245633854059e-05
-2.21821199351436e-05
1.26414749026606e-06
-2.01902057307224e-05
1.00499664821999e-05
-3.26740536166205e-05
-2.59566972349863e-05
-1.8651660663629e-05
-1.20743240804893e-05
-8.89054963492005e-06
-1.07698974190434e-05
-3.13977949234317e-05
-2.19834520589013e-05
-3.35519042666548e-05
-3.26492140935369e-05
-7.59572401154341e-05
-1.93762975227422e-06
-1.88826990776172e-05
-3.78681924520084e-05
5.76886711135815e-06
-2.76884212947096e-05
-5.81524327792171e-05
-1.68383977177001e-05
-3.39275310205267e-05
-3.42763734289021e-05
-3.54955497645282e-05
1.05545662062485e-06
-2.97056936792379e-05
-5.516053245048e-05
-3.04663585119908e-05
-5.19287072695432e-05
-2.6698277606824e-05
-3.842296814694e-05
-4.00300320625777e-05
-2.85316766833571e-05
-4.98851125890738e-05
-1.74456938801398e-05
-5.64606858230682e-05
-2.74233915949592e-05
-4.50201418130989e-05
-2.22397945430327e-05
-7.23657899291134e-06
-2.35352745322711e-05
-2.3669594498253e-05
-3.9132494898779e-05
3.88248346716065e-06
-1.77449057816562e-05
-5.21665356268753e-05
-7.3274959510387e-06
-2.89940976879328e-05
-1.59582819986997e-05
-1.5582132942632e-05
2.39334985438159e-05
-4.58132460435448e-05
-2.78039762994419e-05
-7.65138825137414e-06
-4.01773358354505e-05
-2.87857049309098e-05
-1.54762320528294e-05
-1.27941763307224e-05
-3.56458747229744e-05
-5.1342648119658e-05
-4.03644145935306e-05
-1.99644483871505e-05
-5.0055941154719e-05
-2.1860069650524e-05
-9.04264625306372e-07
-3.60700085564502e-05
-1.97994310337757e-05
-3.060708367221e-05
-1.88931431142397e-06
-6.26028799475409e-06
9.1290269022936e-06
2.24276579524872e-05
-1.9255023559855e-05
-2.26479155589077e-05
-5.30725747257568e-05
-3.61861820933228e-05
-1.69500622347442e-05
-3.92493215070571e-05
-2.94273483261454e-05
-4.84387969586282e-05
-2.01781559645504e-05
-4.87587742471236e-05
-3.76611542641332e-05
-1.39362129220832e-05
-4.25367964713046e-05
-3.27368876020226e-05
-1.17300684422853e-05
-2.28668829976527e-05
-2.03626468182273e-05
-1.86304943626102e-05
-1.80484966239787e-05
-5.57008204000393e-05
-1.39647008348845e-05
-2.64146407493474e-05
-3.67704368910881e-05
-3.02686033079542e-05
-4.92757045384454e-05
-4.55104350074477e-05
-5.0739187091676e-05
-5.54812605170223e-05
-3.65688457716124e-05
4.29139540424651e-06
-4.19609840146554e-05
-6.31709683226767e-05
-2.32155701532538e-05
6.64327667897504e-06
-1.31780330617606e-05
1.67854838717049e-06
-1.14870088717361e-05
-6.53607891273836e-06
-3.67034456029719e-05
-1.86341000962186e-05
-4.79003018800229e-05
-5.65643151780533e-05
-3.73670741042918e-05
-7.19041993282006e-05
-6.95988696693708e-05
-1.77128390827333e-05
-1.2779169475596e-05
-1.91407109963408e-05
-6.94375029762919e-05
-1.22011319624813e-05
-3.89152091993063e-05
-2.48856108059427e-05
-3.1364456368718e-05
-1.85264116628947e-05
-1.61544665424689e-05
-7.72051946942203e-06
-1.60620675025716e-05
4.68242943525592e-06
-3.43841884167788e-05
-3.1212555241324e-05
-3.47749169026203e-05
-1.90182293608472e-05
-1.07562744555323e-05
-5.01933730452631e-05
-3.11751323118541e-05
-8.18263759443354e-06
-4.26030918871401e-05
-2.12156425397296e-05
-7.21895714491116e-06
-2.0270051719598e-05
-1.62850702648595e-05
1.84000992997692e-05
-2.71174067019212e-05
-4.02359883966265e-05
-4.38297134453904e-05
-1.69025845221832e-06
-2.65558435081948e-05
-1.72835097133823e-05
-1.29798335013496e-05
-4.70119444481643e-05
-6.32524478337461e-05
-2.64761715878216e-05
-4.57050960516331e-05
-3.37189865293009e-05
-4.5792749614658e-05
-4.77703232471441e-05
-6.24042463925021e-05
-1.93627067094265e-05
-1.42307665975936e-05
-3.33259678482355e-05
-1.99676228486032e-05
1.52916815936188e-05
-1.02302897207397e-05
-7.43544462145141e-06
-2.3235569986502e-06
-2.27819421118914e-05
-1.20388205435261e-05
-1.03250050796441e-05
-6.77806435076638e-05
-4.02114802219753e-05
-1.98421331705682e-05
-3.97522341797794e-05
-5.29756903399702e-05
-4.64137233829003e-06
-2.83498118773579e-05
-4.22314534354647e-05
-3.20638832384957e-05
-5.46251044196589e-05
-4.38640405866268e-05
-5.10051621148692e-05
-1.72117295024425e-05
-3.9019478081844e-05
-7.21158414293192e-05
-1.13434874321814e-05
-3.06785550119332e-05
-3.57162801353963e-05
-1.01289584998418e-05
-2.51595450401321e-05
-4.316160212389e-05
-2.5725789181177e-05
-4.15668626313964e-05
-4.47646977925449e-05
-4.1841349774923e-05
-3.04033988832057e-05
-3.54168019942291e-05
-4.92271818812969e-05
-4.35536401367279e-05
-8.22157001524878e-06
-3.30969352326359e-05
-1.50948448219099e-05
-1.76811914255072e-05
-3.23496600269432e-05
-2.44520700597093e-05
-3.20743503118104e-05
-1.820466576228e-05
-4.18438268347461e-05
1.65477461626405e-05
-5.46034031273406e-05
-3.47940268189017e-05
-3.70205386214746e-05
-4.9317085010737e-05
-5.5916854004738e-05
-5.36984886710154e-07
-4.16639509425171e-05
-5.84380776823621e-05
-5.63726653773279e-05
-2.02894566438304e-05
1.96488131222839e-05
-3.14565591369792e-05
-2.48553383025492e-05
-5.88135023511513e-05
-4.73342487596192e-05
-1.87299693951564e-05
-1.1349916580205e-05
-4.90658323040936e-05
-9.37958172304474e-06
-3.43044209284008e-05
-2.20157723106942e-05
-1.78824026507711e-05
-3.20375385838726e-06
-6.36469941704915e-05
-2.47507120476785e-05
-2.60104371508658e-05
-5.18162934857497e-05
-3.05969451045564e-05
-9.00198280761889e-06
-3.14307697839028e-05
-4.9558287864295e-05
-3.23496847881839e-05
-5.75352371572296e-06
-5.14914907337743e-05
-3.3546362029074e-05
-1.99967282399997e-05
-5.01099717808742e-05
-2.60789930006045e-05
-2.67822590492673e-05
-2.60584647544098e-05
2.29040628895607e-07
-1.32315184799742e-06
-4.66507320004204e-05
-2.60924172122072e-05
1.06489551975572e-05
-2.43072371394005e-05
-4.13463637181333e-05
-1.74507163338232e-05
-5.98701711218351e-05
-4.72567372487002e-05
-1.67846604729612e-05
-8.23172488629033e-05
-3.85586527806653e-05
-2.22887259547827e-05
-3.24314417017255e-05
-1.58645332438379e-05
-6.7403611779419e-06
-2.88327263720144e-05
-1.75444768778817e-05
-2.47619325859928e-05
-2.97002401779538e-05
5.35040343018497e-06
-1.76059452418212e-05
-5.13221395189985e-05
-3.77667391937221e-05
-4.18464065367558e-05
-6.92847215531692e-06
-4.71025849906092e-05
-6.16974142095001e-05
-6.78933203288537e-05
-3.8683924661487e-05
-7.36255525397955e-06
-3.50702006559858e-05
-3.25633331571256e-05
-2.47021215266635e-05
-2.03466046654278e-05
-3.3291712831804e-05
-7.62756869409381e-07
-2.66332093670628e-05
-3.13852420146015e-05
-3.035412670233e-05
3.95732283082549e-06
-2.70968027169684e-05
-3.13643291669376e-05
-6.53408235728121e-06
-3.5517525308936e-05
-4.42836451355079e-05
-5.07752844034936e-05
-4.5413740039479e-05
-5.2249946461251e-05
-4.12582643269065e-05
-4.6748379280963e-05
-4.89014438115369e-05
-3.6551166000328e-05
-5.23157844962785e-05
5.57159688000256e-06
-2.27878917941216e-05
-2.41477979274325e-06
-2.28303197543613e-05
-1.32162041836895e-05
-1.67506825755765e-05
-3.06621401857803e-05
1.51318227536075e-05
-3.03033020661915e-05
-5.59599812255176e-05
-1.60656613205138e-05
-3.42898069408918e-05
-3.28616391842328e-05
-3.08512329590348e-05
-6.50905656197718e-05
-5.30642530051373e-05
-2.49470328011926e-05
-6.14677753883278e-05
-4.47018219604769e-05
-4.05434066070802e-05
-4.55888121803794e-05
-1.13150232566263e-05
-3.51405155140125e-05
-1.63404886765547e-05
-3.7767226172009e-05
-1.42965182651217e-05
-1.05894326194753e-05
-2.92906511526846e-05
-3.85218111721997e-05
-5.64735031591282e-06
-6.5467843999251e-06
-6.35995012447342e-05
-4.11817378684764e-05
-1.97585512599753e-05
-3.79323584416905e-05
-5.0355341875184e-05
-2.08587101487491e-05
-3.06151561431743e-05
-4.40419953836448e-05
-3.98423264338477e-05
-3.83921430815546e-05
3.37435544953586e-06
-4.43254004581931e-06
-2.61802595058444e-05
-2.30518037772563e-05
-4.87828601187862e-05
-4.39972405144609e-05
-3.41906702179918e-05
-9.60291880034483e-06
2.47627101966492e-06
-3.72010927970244e-05
-3.71534676132293e-05
-4.0540086623867e-05
-5.47250104986525e-05
-4.49511210123092e-05
-1.82542119515961e-05
-4.99672774662579e-05
-8.50698493324999e-06
-2.32524006485177e-05
-3.01487240140846e-05
-4.14579749710928e-05
5.31416396436648e-06
-1.82236498908108e-05
-3.30887693101178e-05
-1.4458418792361e-05
-4.31224673492753e-05
-4.78271181738428e-05
-5.19033963455894e-05
-1.12732446693744e-05
-2.5347235090915e-05
-4.42881934584978e-05
-4.43071993248874e-05
-5.50214686301715e-05
-6.58517663788055e-05
-3.01349697698713e-05
-7.03106250750737e-05
-5.72105668438169e-05
-4.40540820198454e-05
-5.44556449950412e-05
-3.79630053351738e-05
-1.36535950770778e-05
-3.22799853404765e-05
-1.10132714465642e-05
1.14273864914192e-05
-2.67840116236336e-05
3.49598758611136e-06
-3.12738620838941e-05
-5.43354554048309e-05
-3.00270522487135e-05
-4.50385026723356e-05
-1.85615599641193e-05
-3.89522668187114e-05
-4.76352630982323e-05
-3.46700238525904e-05
-5.36965230205083e-05
-6.84355412288363e-05
-1.60846068312256e-05
-6.20603260606059e-05
-3.24886460753862e-05
-3.08582456649439e-05
-9.55357904387047e-06
-2.10690477941293e-05
-3.19461016518135e-05
-1.32792980236079e-05
-2.92316751367902e-05
-4.68502012778293e-05
-2.46034958391142e-05
-3.58364655290195e-05
-2.00382324090609e-05
-2.12452523301228e-05
-3.26829311261635e-06
-7.30195091819291e-05
-3.43488297517462e-05
-5.52687367257233e-05
-3.63564990786892e-05
-2.88270429947301e-05
-4.18569827046169e-06
-4.22210978521646e-05
-1.93680313833047e-05
-1.53762980290539e-05
-3.96893627200248e-05
-2.12341130989529e-05
-2.1868366802802e-05
-3.10453896005631e-05
-4.84848170792242e-05
-6.98764843135336e-07
-2.92214407066392e-05
-5.77628948396411e-05
-3.12181198607309e-05
-1.35168531247264e-05
-4.39419368591908e-05
-1.01303030349468e-05
-2.66255263887705e-05
-6.63932399253814e-05
-1.62530354125499e-05
-1.98930629631964e-05
-3.95833125292895e-05
-3.6342384927178e-05
-4.04176986576952e-05
-2.54751891306346e-05
-2.47367410547035e-05
-1.93437240583905e-05
-5.61530528173681e-05
-6.35719265979369e-05
-2.00401541721435e-05
-9.66026592537702e-06
-2.70494476571766e-05
-3.9850454784697e-05
-2.57598948380527e-05
-2.13685765477546e-05
-5.31336993298383e-05
-2.22300796524369e-05
-3.51686304649534e-05
-3.32924134781587e-05
-2.38820358972925e-05
-3.26812008703603e-05
-3.48953227929573e-05
-3.34790021356798e-05
-3.2758802488363e-05
6.03541062076457e-07
-6.08880829287702e-05
-3.01015515507638e-05
-2.02487269516524e-05
-2.39162802954852e-05
-2.996987772007e-05
-1.79682066761636e-05
-3.19598693376517e-05
-4.39192631771313e-06
1.13664591512585e-06
-2.02485252766902e-05
9.09368090572993e-06
-2.02100424205933e-06
-1.18551673075174e-05
-1.33521464379855e-05
-1.5586371048356e-05
-2.96201676170958e-05
-2.78105192638938e-05
-4.95720901841154e-05
-2.83493505713535e-05
-4.56917707979103e-05
-5.63770014888799e-05
-5.29729393471643e-05
-3.66820439750431e-05
-4.64297686663275e-05
-3.47847137068648e-05
-2.29137763548122e-05
1.21863802099609e-05
6.75065396336637e-06
-1.37389059351589e-06
-8.68802248091459e-06
1.04619085083618e-06
-1.65324167278249e-06
-2.36373209083422e-05
-3.64475390473166e-05
-2.33135062681953e-05
-1.70166353726015e-05
-4.23447180459638e-05
-6.71348623901228e-05
-3.15496826323853e-05
-7.78273117089525e-05
-3.47175620586542e-05
-5.93987809112558e-05
-4.46935408695729e-05
-2.16895442836992e-05
-3.44850938668017e-05
-3.58017002828605e-05
-1.89518824122774e-05
-2.8627814190591e-05
-2.54572476878335e-05
-2.09572436620758e-05
-1.24475570760176e-05
-2.61274520649867e-05
-6.368205857254e-05
-3.39238688977894e-05
-4.11393606912803e-05
-2.3593677746871e-05
-3.07551280649748e-05
-3.99951465797967e-05
-3.42565329920124e-05
-4.15748384114656e-05
1.56021164351474e-07
-2.68756591851194e-05
-1.49165666441064e-05
-2.36475366663335e-06
2.94083362557334e-05
-4.12054718555454e-05
-2.46404150050019e-05
-2.31030770069863e-05
-1.90353129430618e-05
-4.54298244125624e-05
-1.45258174507557e-05
-1.05284594880792e-05
-2.00287303670265e-05
-2.55063807327735e-05
-3.62988475297515e-05
-3.49909200475327e-05
-1.35083249954211e-05
-3.35341352515635e-05
-2.15793751017709e-05
-4.28574413514547e-06
-4.51575391641386e-05
-2.34457461763118e-05
-2.08491515206624e-05
-2.76043100481118e-05
-4.93992346784426e-05
-2.06978357065872e-05
-2.54526729240449e-05
-7.54029396808602e-06
-3.74527852683979e-05
-2.88068780866388e-05
-5.3882593044145e-05
-4.87058377867776e-05
-2.38858587371438e-05
-3.95022150321895e-06
-4.91738689098542e-05
-2.23914730633429e-05
-3.61902756013569e-05
-3.533334601549e-05
-2.70478805747816e-05
-9.8609683942987e-06
-4.66999560015049e-05
-2.33389132401121e-05
-4.0707108490118e-05
-6.21808922628104e-05
4.63833442364218e-06
-1.62375023109236e-05
-5.99942268156432e-05
-3.64000822055019e-05
1.28936669648534e-06
-3.55514936207911e-05
-5.19592827430318e-05
7.87486883879055e-06
9.2206309372099e-06
-2.02765713027743e-05
-2.65404268205765e-05
-8.99046339156387e-06
-1.6681991205331e-05
5.62431752242578e-06
-6.29097763933062e-05
6.45787431763906e-06
-4.06963031450865e-05
-4.38827103446107e-05
-5.21753673149045e-05
-5.3119253247757e-05
-4.84998537577696e-05
-5.03168566671322e-05
-2.96439010179637e-05
-3.95281366999759e-05
-1.26399398420733e-05
-2.36034578089484e-05
-2.4039778729205e-05
-2.35526441008169e-05
-3.18199825319107e-06
-3.01820946959434e-05
1.85539047209027e-05
-1.00374352448244e-05
-6.32066047393865e-05
-5.79484418805557e-06
-4.53528668704459e-05
-5.91117350030909e-05
-1.10386397520515e-05
-5.397156449596e-05
-2.68068216928888e-05
-1.09684286215939e-05
-4.09973520191069e-05
-3.04279794475369e-05
-2.33862727144433e-05
-3.15723628262118e-05
-3.66419892887459e-05
-1.92862735092862e-05
-2.16286882165616e-05
-2.08935059337529e-05
-2.21455839308516e-05
-1.84219766707101e-05
-3.59753266078531e-05
-3.42561832601528e-05
-2.59590490089897e-05
-9.76580150289461e-06
-4.22220918535151e-05
-3.11186620042503e-05
-2.13179181891574e-05
-1.95304897833943e-05
-4.84946925398511e-05
-3.18241753420435e-05
-4.83351752237133e-05
-3.28361108794856e-05
-1.00622293463893e-05
-1.77256828939049e-05
-3.01545361327073e-05
3.36764252550554e-06
-3.09201245287615e-05
-3.81162579111524e-05
-2.98882086378361e-06
-2.98177113798071e-06
-2.75023608253578e-05
-5.96276131689419e-08
6.53750415863846e-06
-3.14686476251715e-05
-3.84978744780374e-05
-2.27868243277127e-05
-5.46916535307943e-05
-6.53784669535113e-05
-2.04189607220427e-05
-2.13242079428489e-05
-4.23903334940094e-05
-3.55049133580544e-05
-4.01296059571108e-05
-3.18560112359297e-05
-3.00709189910478e-05
-4.0705821868118e-05
-6.8335970925858e-05
-6.71072354643349e-05
-3.56195776028297e-05
-5.337165938018e-05
-6.40711582337747e-05
-1.92320056616967e-06
-2.66528594656856e-05
-6.2963147581665e-06
-3.28638593160735e-05
-2.89597131562616e-05
-1.7611007979919e-05
-1.76381728135546e-05
-2.2971886712153e-05
-5.50026468133734e-05
-2.04377287382251e-05
-4.61352189299013e-05
-3.07641643264413e-05
-5.76792963129405e-05
-4.41322459344872e-05
-1.37424786646131e-05
-4.79657663332282e-05
-3.38596497096172e-05
-4.14346579740952e-05
-1.08724923801982e-05
-3.06179626459169e-05
-5.40333542488761e-05
-1.31782601444003e-05
-2.33133766144517e-06
-4.67273624614355e-05
-1.847817899666e-05
-7.36915095395983e-06
-1.85444967961785e-05
-3.14316386791501e-05
-3.74670014982561e-05
-1.26049790857171e-05
-2.90014610216131e-05
-4.44145619323509e-05
-3.33922695282356e-05
-1.89577365314987e-05
-4.26332511579415e-05
-4.54757465312547e-05
-4.57272065564671e-05
-3.06240269587124e-05
-4.34892190333346e-05
-4.83608585914975e-05
-1.44022137075609e-05
-1.1675231095214e-05
-1.68629159158444e-05
-1.65335090669771e-05
1.55236541337839e-05
1.36179658108753e-05
-1.47941026890258e-06
-1.94059138566953e-05
-4.00761446724721e-05
-4.109057035678e-05
-4.985034722419e-05
-3.21932272211412e-05
-3.60404741866073e-05
-1.98745041399466e-05
-3.83568332142838e-05
-5.30872774558419e-05
-5.56058844710075e-05
-5.87589909545819e-05
-5.01379956419035e-06
-2.26833941293599e-05
-2.13079621226106e-05
-1.6604135216515e-05
-2.93958650475092e-05
-3.064811169964e-05
-3.0666321887569e-05
-2.01159650854163e-05
-2.23012200104236e-05
-2.93290028666824e-05
-1.37992263948674e-05
-3.55740286523452e-05
-1.74113126578518e-05
-4.65947644373609e-05
-3.14006858037729e-05
-3.55766557200162e-05
-6.05076605526355e-05
-5.60793688660436e-05
-2.30417912309194e-05
-1.60122762646867e-05
8.96057725207772e-06
-1.28100059572812e-05
-2.9316127904909e-05
-1.06736912756186e-05
-3.19594111076209e-05
-5.13126835120395e-05
-4.41127685389881e-05
1.95571924855173e-07
-2.71542003217967e-05
-6.52035939449365e-05
-2.76964476457662e-05
-5.54153318312119e-06
-7.36507692457327e-06
-4.46880932296862e-05
-4.87551469752575e-05
-5.73367548645408e-05
-1.57461189354513e-05
-2.39140602252876e-05
-2.74473471828626e-06
-3.45674091608694e-05
-1.34630706403154e-05
-4.30726823795476e-05
-3.34787599215416e-05
-3.99863073016666e-05
-2.81224839498868e-05
1.47225306702042e-05
-2.71319440389499e-05
-2.46704414594919e-05
-5.21748264412009e-05
1.02851471451862e-05
-4.52331168649796e-05
-3.90832001637334e-05
-2.6710502983637e-05
-2.39511309806802e-05
8.59199154076321e-06
-2.0651306216186e-05
-2.93237360937347e-05
-7.7528296484242e-06
-2.27107273129221e-05
-1.98955562715592e-05
-1.36263467992706e-05
-2.07801062148004e-05
-7.1981658353664e-05
-4.71757773222891e-05
-3.64886631717496e-05
-1.4653127730185e-05
-5.22429965432764e-05
-1.64417800554622e-05
-2.10645009233646e-05
-6.62084651810298e-05
-1.41748928724508e-05
-8.31717105332955e-06
-1.37969176465678e-05
-4.4937583953677e-05
-3.18257162857807e-05
-3.02770043395495e-05
-5.10126282292017e-05
-5.24305444633868e-05
-3.21579219790357e-05
-2.63216599185495e-05
-1.83633357020485e-05
-4.52320200278994e-05
-3.66648739851491e-05
-2.36973751956761e-05
-4.53787082218157e-05
-3.90328344135019e-05
-2.19428469409642e-05
-2.7192519647382e-05
-3.22215516608288e-05
-3.28702262526566e-05
-2.09464031084842e-05
-2.51890463821256e-05
-4.28960682542272e-05
-3.81619608344456e-05
-2.38884980812095e-05
-2.58225885130422e-05
-5.11734975764982e-05
-2.17081418555165e-05
-3.98804553718573e-05
-1.90552335728522e-05
-5.44166630991838e-05
-5.98162663867671e-05
-3.08247869411396e-05
-8.20422995706481e-06
-7.55490151856445e-07
-3.85965096966273e-05
-4.66110885658401e-05
-3.660589948961e-05
2.24294399195739e-07
1.20137231568656e-05
-1.74180969489634e-05
-3.05468058861702e-05
-3.03556970124307e-05
-2.44103989206153e-05
-1.64740685808435e-05
-2.85863232814883e-05
-3.55420042551674e-05
4.41570605211827e-06
-9.09509400779249e-06
-3.58527324183906e-05
-1.15039634581775e-05
-2.19652107527337e-05
-2.87580043105462e-05
2.4314959728573e-06
-8.75420304887128e-06
-1.69213316741227e-05
-3.59121806828949e-05
-1.94319522283716e-05
-1.1997748739428e-05
-1.07711531162532e-05
-3.94831837848991e-05
-2.92834377185401e-05
-5.02647231205103e-05
-2.30185398849454e-05
-4.00426392981299e-05
-3.46133200369737e-05
-8.93377686460961e-05
-1.93740936067614e-05
-4.06262036122351e-05
-4.75823837732855e-05
-1.18024416925836e-05
-6.7481297232902e-05
-1.51405039087343e-05
-5.5248544181624e-05
-2.07105529098635e-05
-1.27910965340777e-05
-4.84812649830276e-05
-1.98570146721912e-05
3.4801011989553e-06
-1.36399613107415e-05
-3.61195253681374e-06
-2.7677120860224e-05
-7.50448980309148e-05
-3.12809835805992e-05
-2.63959560433883e-05
-4.22238425794503e-05
-7.02998334748602e-05
-1.7641798812548e-06
-5.71842243109026e-06
-2.48953166991813e-05
-3.72154346986335e-05
-2.76978690969749e-05
-3.49645891053149e-05
-2.77204911177045e-05
-3.26528722704944e-05
-4.56619618066805e-05
-8.11586471410493e-06
-1.05853135090583e-05
-4.38413079423528e-05
-3.42983872591424e-05
-2.15250573517675e-05
-2.64322657260772e-05
-2.2256848367107e-05
-2.02893288579545e-05
-3.4821012620792e-05
-4.38392341691869e-05
-8.684515146681e-06
1.66295078866501e-06
-4.35904980699929e-05
3.04882602731545e-06
-4.07450437395356e-05
-2.77210897552839e-05
4.32718643492208e-06
-3.07045869554269e-05
-3.00235466994362e-05
-3.22572661184649e-05
-3.06974608536674e-05
-4.55313712479303e-05
1.19696482490304e-06
-5.53442171760418e-05
-5.12306022224172e-05
-3.4928645856225e-05
-4.66542723903754e-05
-1.76394511590822e-05
-3.25062140312911e-05
-5.64589560128719e-05
9.7265586599735e-06
-3.47587366062658e-05
-1.07310690403229e-05
-1.36606960284044e-05
-3.45553312813088e-06
-3.01715844197083e-05
-3.5104168501193e-05
-3.74660027996789e-05
-1.80129706284097e-05
-8.70284315910713e-06
-1.98649625799502e-05
-3.48498309364056e-05
-4.38979247497403e-05
-5.62430674442955e-05
-3.65464280328144e-05
-4.39486646631274e-05
-2.9948255233377e-05
-7.1391513869696e-06
-2.37896607271091e-05
-2.53312385640897e-06
-2.23643902280376e-05
-2.74048561725477e-05
-5.70817891277247e-05
-1.76493755384807e-05
-1.19813048299728e-05
-3.53019800291082e-06
-2.75353405966426e-05
-2.01724317715058e-05
-6.37047835660411e-05
-6.17158328787751e-05
-3.57079749206232e-05
-2.78688002235713e-05
-5.69960419678966e-05
-3.82716569704976e-05
-2.69492112233674e-05
-3.43942882474437e-05
-4.32566217306482e-05
-3.17010786480219e-05
2.67939935103551e-06
-2.02556561429516e-06
-3.41983468023679e-05
-1.556175429519e-05
3.59179918172834e-06
-4.83354303222301e-06
-2.57267840565566e-05
-3.71960558116337e-05
-2.8921796723663e-05
-1.07378991538882e-05
-5.46752385937277e-05
-4.51073089776203e-05
-3.07131961450016e-05
-7.28883831566306e-05
-4.05601751908377e-05
-2.31128790321697e-05
-4.02411340852136e-05
-3.46972103758448e-05
-1.8151945857064e-05
-5.68951012081771e-05
-3.55826786856906e-05
6.3626502859396e-06
-4.20021174654981e-05
-1.71300199752756e-05
-1.57043699359785e-05
-2.56761989078736e-05
-6.81597012393388e-05
-3.25868801692632e-05
-7.2143408830139e-06
-2.82274612927401e-05
-4.12362406354202e-05
-4.40383869602493e-05
-4.09121951616026e-05
-5.69516785538335e-05
-5.78393935581286e-05
-2.5772448096198e-05
-2.24982374358906e-05
-6.79526057797581e-06
-5.94864375873021e-05
-3.56092406891314e-05
-2.48373383897946e-05
-2.30184799312077e-06
-1.89240351379344e-05
-1.1869110904187e-05
-1.41691866763169e-05
-5.54353615164723e-06
-3.61084760219574e-05
-3.04062599320415e-05
-5.08648205545753e-05
-5.96792646511826e-05
-3.86871432852922e-05
-7.70896487648747e-05
-5.48611617790385e-05
-3.33913346236013e-05
-2.75236017705169e-05
-5.51800907376074e-05
-2.36893872674207e-05
-1.02746538407418e-05
-1.11688803644107e-05
-6.67541030573297e-06
-4.89349366988982e-06
-7.75266171040596e-06
-4.19570291152282e-06
-3.90750313673341e-05
-3.33836324752998e-05
-3.18061194454865e-05
-1.66083071268084e-05
-1.47186148617761e-05
3.59208355138215e-06
-4.62027258369187e-05
-4.06367611612421e-05
-3.64530301588979e-05
-7.75115513223625e-05
-5.95629905208635e-06
-4.68014204882447e-05
-3.19116347282694e-05
-2.05276819721243e-05
7.70826348084502e-06
-6.07486129038364e-06
-5.39376915039168e-06
-3.47645337245128e-05
-3.39241203561458e-05
2.72052310093728e-05
-3.5994335767792e-05
-5.20655508701911e-05
-1.98070819762332e-05
-2.02374573782078e-05
8.2127723503779e-06
-2.53118616320029e-05
-5.03358134492957e-05
-2.41607321721403e-05
-2.85949305808916e-05
-3.5085059691331e-05
-4.26771241290315e-05
-1.79367602740276e-05
-3.19269420696488e-05
-3.96934887904933e-05
-1.89861107192355e-05
-8.30763036686426e-06
-5.16839133795457e-05
-1.74940724935703e-05
-3.60836384444918e-05
-3.49401491734916e-05
-6.59535341310682e-06
-2.54924008967413e-05
-4.73116049144717e-05
-5.40086480259517e-05
-2.25675787869317e-05
-4.30228308891976e-05
-4.28133672809648e-05
-4.29703292299193e-07
-2.8169878638428e-05
-2.92570002501723e-05
-2.52025045733083e-05
-5.98735762820327e-05
-3.4848574790918e-05
-3.00473711217492e-05
-2.19485646555734e-05
-3.67972720845101e-05
-2.41543167519787e-05
-3.33779424744632e-05
-2.39652041785571e-05
-2.98440754115213e-05
-5.95815578231543e-06
-4.96294810997081e-05
-5.30210186577266e-05
-1.883071212973e-05
-3.95611570275708e-05
-4.04639181467204e-05
-2.89586559015625e-05
-1.95682112721966e-05
-5.04943172159713e-05
-5.13909422612437e-05
-5.50980784204572e-05
-3.57604349450084e-05
-5.16993527948025e-05
-9.15341644441937e-06
-3.5906528210911e-05
-1.35715880718224e-05
6.06352374742809e-06
-2.56279402602277e-05
-4.12332601778303e-05
-2.64389316616696e-05
1.77502898682026e-05
-3.07231215524572e-05
-3.57433850408361e-05
-4.29158355644309e-05
-1.68563231961783e-05
-3.98657533332738e-05
-2.749017087779e-05
-2.25712669040997e-05
-3.48590444983094e-05
-4.0735265487845e-05
-5.01756296064057e-05
-4.02227683906665e-05
-3.23076808148098e-05
-5.00296981908581e-05
-3.38543571358065e-05
-3.49641361461242e-06
-5.64541076811012e-06
4.17316057592037e-07
-3.7548994767642e-05
-1.68771913823848e-05
5.74311860338811e-06
-3.98623993831683e-05
-3.2188573113754e-05
-3.58641867943045e-05
-1.63056124627245e-05
-2.22979837506665e-05
-5.08631004709841e-05
-7.46585562335679e-05
-4.12994643190396e-05
-3.98773472093262e-05
-3.58945527571055e-05
9.7295260658488e-06
-5.31974665865187e-05
-2.65147613167101e-05
-1.2774412651199e-05
-2.56134183829184e-05
-1.96894462043038e-05
-1.82911965036322e-05
1.12270086842404e-05
1.08987015471129e-05
-2.3222863425916e-05
-2.83815997760648e-05
-5.15258883212799e-05
-2.46521138503365e-05
-3.8673155573488e-05
-5.70729394888932e-05
-6.1234294266557e-05
-3.64939707636377e-05
-5.46817858609209e-05
-6.25434609756124e-05
-3.01814246505092e-05
-1.96224835182349e-05
-2.05000881613359e-05
-1.78446947163919e-05
-4.90630199143712e-05
-1.20429450430846e-05
-1.44406970702699e-05
-1.04905312293998e-05
-1.58170456429613e-05
-3.69345598744784e-06
7.9993863651212e-06
-2.64730322112238e-05
-8.90845701662949e-05
-2.62858881446211e-05
-6.41023002295861e-05
-5.83376935779303e-05
-6.57734201881474e-05
-3.18504809827485e-05
-3.69924995822029e-05
-4.49013794392215e-05
-4.94064325404649e-05
-1.67089271592102e-05
-2.75957154922365e-06
-2.88829724782388e-05
-1.76713717669319e-05
-2.38840238390073e-05
-2.19718469287628e-05
-9.55010648698491e-06
5.59908433399908e-06
-3.62456387808055e-05
-2.62863479109098e-05
-1.27617368215812e-05
-5.23463399822377e-05
-4.28723775915726e-05
-4.86760900213324e-05
-2.98271701925325e-05
-4.51240556703149e-05
-1.71306985852292e-05
-2.31151195427884e-05
-3.36749412513959e-05
-1.36545612412368e-05
-1.12147965816488e-05
-1.95492690614442e-05
-4.24196660735474e-05
-1.71618787274779e-05
-3.5752037207892e-06
-1.22270810615236e-05
-2.07268611840509e-05
-1.65602527848699e-05
-6.17712213366118e-05
-2.41434295973952e-05
-2.18955130084287e-05
-1.77524589240661e-05
-3.51905930877852e-05
-1.37269026441736e-05
-2.79740185160127e-05
-1.58763851652772e-05
-4.36990610616044e-05
-5.96909012250344e-05
-2.84586210940401e-05
-2.76811323276828e-05
-3.91913155005173e-05
-1.34779823654593e-05
-4.53159680080572e-05
-4.80873276303388e-05
-5.41525093783393e-05
-4.03676984631008e-05
-5.79128849280817e-05
-2.37180594518283e-05
-1.41921711651947e-05
-6.61808400711595e-05
-2.69589543900585e-05
-5.32251840251153e-05
-3.14215984493318e-05
-6.25442939116557e-05
-3.65015483560583e-05
5.48369284167976e-06
-6.38088470371838e-05
-4.50245268757543e-05
-5.01965622161336e-05
-5.30651865993462e-05
-1.89401497662404e-05
2.32366996608691e-07
-3.80108763832549e-05
-5.12424434319905e-05
-2.29182470125946e-05
-1.7599457727504e-05
-2.64032752700055e-05
1.17178084495472e-05
-1.94512422100575e-05
-4.31312698006079e-05
-2.84245875092722e-05
-4.27505491859412e-05
-6.49738093260817e-05
-5.38510295074324e-05
-3.27996899193188e-05
-1.70635697549508e-05
-3.6856300836333e-05
3.50671498013184e-06
-2.71640647218674e-05
-4.07891281685275e-05
-1.00376942295494e-05
-4.93013509610533e-05
-5.01948856123235e-05
-1.71995789617268e-05
-2.92845428470253e-05
-3.14718158399763e-05
-2.5656130733646e-05
-3.82989862628146e-05
-2.74610978867868e-05
-1.9287357946478e-05
-1.5653766491004e-05
-4.42253842694956e-05
-1.27089749674026e-06
-2.48040878875052e-05
-2.20835271238967e-05
-4.74239737926753e-05
-2.15418567646498e-06
-3.18663142638118e-05
-5.21650038065888e-05
-4.41725082478901e-05
-2.5993810375943e-05
-4.58604493873542e-05
-5.33662109213897e-05
1.2724224417824e-06
-3.32984241864258e-05
-1.93946809200086e-05
-2.67147676994182e-05
-3.286543796532e-05
-4.72362691697689e-05
-4.00714598070198e-05
-4.57661931594196e-05
-5.74432962014539e-06
-3.37133242309075e-05
-3.44320575477452e-06
-6.45523922769084e-05
-6.70607734517978e-05
-1.55731500058111e-05
-4.65844865032126e-05
-3.71165676720224e-05
-2.9634598721466e-05
-1.89970406414956e-05
-1.69132503172493e-05
-4.54790831327036e-06
-1.88012241561221e-05
-3.55210349481121e-05
-3.58887270738957e-05
-1.05893356135658e-05
-2.48480526690573e-05
-4.55338176249868e-05
-8.70648510207819e-06
-2.35249081496907e-05
-1.56011265147155e-05
-3.04057045493852e-05
-4.15575258398857e-05
-4.33083060083485e-05
-4.40537352904253e-05
-2.78094388276108e-05
-3.5086829511938e-05
-6.2717987402269e-05
-2.57230859137063e-05
7.46432517238667e-06
-9.66611286062557e-06
-3.09393981641087e-05
-2.02085024788848e-05
-5.10528335374996e-05
-4.38781225282166e-05
1.77941001959841e-06
-3.32232188839122e-05
-4.88082391598688e-05
-3.32037325060959e-05
-4.8236521544839e-05
-2.50834918066006e-05
-2.34649979029357e-05
-3.50670212844282e-05
-3.50881451897808e-05
-5.76599839242542e-05
-5.94750529364551e-05
-4.3021393927633e-05
-1.57758523323001e-06
-2.50511836045907e-05
-9.02042551855006e-06
-2.72495963738073e-05
-2.73069600062877e-05
-4.39281161639014e-05
-5.38987517841801e-05
-5.23983804372632e-05
-6.04637760383838e-05
-1.65385955957248e-05
-1.16875138861659e-05
-3.13310870899289e-05
-5.08958166810406e-05
-9.146101324086e-05
-4.56992071295069e-05
-1.98264914173226e-05
-3.04747561748282e-06
-9.39125112235133e-07
-3.64610050732183e-05
-2.61597194701069e-05
-6.56959937447377e-06
-5.78848691825931e-05
-6.22723481791842e-05
-1.58648012215619e-05
-1.83058050890992e-05
-9.41416669248607e-06
-3.6682036225232e-05
-3.87159056710835e-05
-2.30948081345679e-05
-2.0528368096744e-05
-2.50528630482191e-05
-4.36860447914148e-05
-2.17236670164598e-05
-3.48901055690576e-05
-4.67855167172082e-05
-3.53588107608531e-05
-1.39987911109547e-05
-7.17099237186008e-06
-2.79067614861774e-05
-7.0196524870959e-05
-8.36651540797969e-06
-2.83088958536395e-05
-2.30022387102262e-05
-7.27342902606408e-06
-2.52026656070684e-05
-1.13450130884929e-05
-1.62878889797244e-05
4.98027551285724e-06
-8.84218101283736e-06
-4.26279049861338e-05
-1.04745259237862e-05
-1.38706140802524e-05
-1.9326934162445e-05
-2.25374453108666e-06
-2.48222302832739e-05
-2.46084108734863e-05
-3.00130670124157e-05
-4.7490735332421e-05
-3.17806846834163e-05
-4.58652280613007e-05
-2.40914692191934e-05
-4.18896032893439e-05
-2.72311992312331e-05
-3.61986648733465e-05
-5.86283277568001e-05
-2.23631801570426e-05
-3.18710416351206e-05
-1.93240968208565e-05
-4.01096349341005e-05
-2.58733114955759e-05
-3.48359570919796e-05
-3.25121336421304e-06
-3.05583631769632e-05
-4.08561903438697e-05
-2.76315150406822e-05
-1.07878048839541e-05
7.30147987437579e-06
-2.88834290505389e-05
-3.01684199717301e-05
-2.47729769173628e-05
-2.23845787260731e-05
-3.63537406120564e-05
-1.37400037162884e-05
-3.02186965235071e-06
-2.23900389765892e-05
-5.69666384145883e-06
-4.10747339883579e-05
-1.61541982123712e-05
-6.48682998377434e-05
-2.36913525187876e-05
-1.61134798046378e-06
-4.75290259897914e-05
-3.70096982987612e-05
-5.48352905401767e-05
-3.58838083089963e-06
-3.38262686711676e-05
9.37884244159374e-06
-4.8643531656321e-05
-9.50393567474749e-06
-6.32937775929653e-06
-2.47898099984351e-05
-4.76043065894065e-05
-4.08920594293428e-05
-3.19060183526615e-05
-2.44409754242185e-05
-1.85103230570661e-05
-3.25847729212739e-05
-1.4530396975322e-05
-1.29346831418821e-05
-3.08888876728678e-05
-5.05702958299012e-05
-3.227548670862e-05
-3.94397716084283e-05
-1.2139596665129e-05
3.12904744092945e-05
-1.45848442293518e-05
-4.03619373802601e-05
-2.05429133106574e-05
-2.42261103731207e-05
-3.13653177001118e-05
-2.28491611614408e-05
2.4230990287784e-05
-1.29080450389265e-05
-2.06106492853248e-05
-4.13984534370496e-05
-2.14224824633643e-05
-3.64885235860927e-05
-5.9322893373499e-05
-5.65743392197085e-05
-4.15852181334646e-05
-3.88494256326534e-05
-2.68837735367836e-05
-5.18794686399856e-05
-5.16343679300726e-05
-6.88767674527547e-06
-2.87968423560234e-05
-5.76076137673836e-05
1.23315873703014e-05
-1.86782652502428e-05
-5.33239828795773e-05
-1.16314162732921e-05
-2.36653885159843e-05
-3.65150508069073e-05
-7.40103042274151e-06
-4.12814908541678e-05
-7.44256073067933e-05
-4.57415655284105e-05
-2.08283117128695e-05
-4.62850676110135e-05
-2.38412144537752e-05
-1.39965160595435e-05
-4.20799754783626e-05
-3.77729629795749e-05
-6.51149908447465e-05
-4.38367396026848e-05
-4.827852647475e-05
-2.74941057835448e-05
-2.25256071952887e-05
-3.30013364093978e-05
-3.67716810122947e-05
-2.1159632318632e-05
-3.17421723268469e-05
-3.43017358223193e-05
-2.97207115704316e-05
-3.68889828446192e-05
-2.07053789699932e-05
4.298102878624e-07
-3.1501160003772e-05
-2.28281771791404e-05
-4.09587796800137e-05
1.12855947029806e-05
-2.81179632858868e-05
-7.02001807568365e-06
-4.21833326330909e-06
-6.14615696512682e-05
-6.5443855701303e-06
5.56437764195922e-06
-9.26233845727378e-06
-1.89976291394001e-05
-2.84114567668577e-05
-2.86763445345773e-05
-5.65676786983322e-05
-3.14985916561912e-05
-1.29513773580462e-05
-4.26635000112543e-05
-5.2656840668985e-05
-1.73899601207659e-05
-7.0131195599479e-06
-1.44245916708292e-05
-2.08792255952216e-05
-3.52033788611855e-05
6.82685690427707e-07
-2.27542250856261e-05
-1.30756941900523e-05
-2.35672578030287e-05
-4.17918680309218e-06
4.52488737975401e-06
-1.85661813193903e-05
-1.38948934024103e-05
-3.52298098008528e-05
-1.50314589539706e-05
-3.06305600270794e-05
-4.71280103646195e-05
-1.9550999800996e-05
-4.00876179892941e-05
7.21741441557367e-06
-2.00095321914577e-05
-3.44918081141372e-05
1.82551947989119e-06
-5.24499758971135e-05
-3.70579286393638e-05
-3.06351816260977e-05
-4.0872740999124e-05
-5.51085421494107e-05
-5.15214816371078e-05
-4.29139260591978e-05
-2.57612891054171e-05
-3.05875783625106e-05
-3.04288385376468e-05
-3.91220983751559e-05
-4.8913412869657e-05
-3.59611376194921e-05
-3.63585239425417e-05
-7.40846664872308e-06
-3.89360830619998e-05
-9.71480016329105e-06
-3.78679476980281e-05
-1.9150623754779e-05
-2.46666766841966e-05
-3.27891830234295e-05
-6.51867671533673e-05
-4.17641677114436e-05
-2.95623102756005e-05
-5.05849378357982e-05
-3.5630255236644e-05
-5.37716623814288e-05
-3.01070640227824e-05
-8.31373364527969e-06
-6.33670103344345e-06
-1.75015489180197e-05
-1.25498526239304e-05
-1.09447103464315e-05
-3.43382036732443e-05
-6.93210201041722e-05
-2.87555683736114e-05
9.05424784913651e-06
-3.44317241886152e-05
-2.07210958160519e-05
-4.92288630917127e-05
-3.85115028918086e-05
-4.61886420564441e-05
-1.95955175438591e-05
-3.60368493053908e-05
-5.65659186939991e-05
-4.42816547255026e-05
-3.91388835749237e-05
-4.0750667858026e-05
-8.08817897142253e-06
-5.3337562462553e-05
-1.68758412683143e-05
-2.05501747049199e-05
-1.36788212896458e-05
-2.05914825115481e-05
-2.37728446281296e-05
-1.12054548524951e-05
-5.89978710508607e-05
-4.29754237560342e-05
-2.19074432707538e-05
-3.16786405236719e-05
-2.04830180826877e-05
-3.01042342712616e-05
-5.16084591416045e-05
-5.60707438187448e-05
-2.17560298586576e-05
-2.84447084496294e-05
-4.3342597470192e-05
-1.17615068761204e-05
-1.61856658745971e-05
-5.04172004762208e-05
-2.77499716735349e-05
-2.85601172067384e-05
-3.40045761689317e-05
-4.20521893042751e-05
-8.05867630475733e-06
-1.44744816040347e-05
-4.06134829701802e-05
-2.68265297838394e-05
-2.55268157074089e-05
-5.76365376093054e-05
-4.8911206069949e-05
-1.46833428379437e-05
-8.01326252787999e-05
-5.47472986595099e-05
-2.7003050598662e-05
-1.79161538717997e-05
-4.38904963575209e-05
-9.50607937675401e-06
-3.25564118074577e-05
-2.30150262827635e-05
-2.41815228939186e-05
-9.05412805489357e-06
-3.98196373775882e-05
-1.73471696416691e-05
-4.57522691989711e-05
-1.27674324978892e-05
-3.77197960750846e-05
-3.15663224147677e-05
-5.29127832839668e-05
-2.28823584077268e-05
-1.30282367235727e-05
-4.20156612472171e-05
-5.28362770690473e-05
-3.17253205753073e-05
-7.26256284023215e-05
-1.96983709390461e-05
-1.59826996017202e-05
-2.74728431414503e-06
-1.58545994374526e-06
-5.92022938581862e-05
-3.75005173476316e-05
-5.37179571123978e-05
1.06566622004902e-06
-6.30358018218823e-05
-2.92515512456916e-05
-4.38859799582922e-05
-4.00629774569205e-05
-6.04804382627808e-05
-4.63095362450105e-05
-4.23275747192335e-05
-2.80935286935051e-05
-8.44098292567551e-06
-1.29958731480197e-05
-7.83710749626914e-05
-4.94407462432317e-05
-7.73381254290457e-05
-2.85689470165115e-05
-4.18192238449487e-05
-2.41396843042409e-05
-4.05289721255419e-05
-2.79694346792012e-05
7.67083673756799e-06
-1.00102035887387e-05
5.79564052354647e-06
-3.23505231868399e-05
-4.36471596716586e-05
-2.20417050681746e-05
-1.35110243558668e-05
-6.16136172685253e-06
-2.42355222395144e-05
-2.71704393719347e-05
-1.69180070859523e-05
-2.55919548352665e-05
6.97928890823221e-07
-2.15836025333654e-05
4.06819610151707e-06
-5.20077268700634e-05
-3.09071293348323e-05
-9.20874245568619e-06
-4.7062519610932e-05
-5.81797967961473e-05
-1.87512586688304e-05
-3.76027114758951e-05
-3.42663355620177e-05
-9.26870599858832e-06
-4.62270913447437e-05
-6.36156410973327e-05
3.297626692526e-06
-2.28550974066835e-05
-7.88684973642259e-05
-2.4431077734527e-05
-4.16286662790257e-05
-5.01480097641285e-05
-2.02519359326363e-05
-2.38474685888595e-05
-2.86666969677615e-05
-3.20170096125887e-05
1.35559725782946e-05
7.69548597336608e-06
-3.21135746544044e-05
-2.31150896277319e-05
-3.42635873095246e-05
-2.94046384735712e-05
-3.18926979762083e-05
-8.03333281315427e-06
-6.80031478911195e-05
-3.78181444716345e-05
-2.84956444545257e-05
-2.97785543492881e-05
-2.59509805754345e-05
-3.9525445350329e-05
-3.18294384316436e-05
-1.69093355477609e-05
-4.13210574369447e-05
-4.26518453420646e-05
-4.04253839405212e-05
-3.17502472778664e-05
-5.94941554076515e-06
-1.46291062118743e-05
-2.7619881151525e-05
-2.26294026564801e-05
-3.57740579088685e-05
-4.49665027255933e-05
-8.23168278383491e-06
-4.97469821719754e-05
-6.64901314237164e-05
-4.96188378922557e-05
-5.62539961186232e-05
-6.21722571429001e-05
-6.51086982847814e-05
-2.44008925119733e-05
-4.72290923462065e-05
-7.4709073952394e-06
-4.21436300699533e-05
-1.75017550354104e-05
-2.43975079354988e-05
-4.21698235712403e-06
-4.11919403522087e-06
-5.25841435190152e-05
-2.78872705445028e-05
-3.66569154255717e-05
-2.09382127521953e-05
-1.66809417754253e-05
-4.98376716376238e-05
-9.19981066545804e-06
-4.81103228741663e-05
-1.92374273219199e-06
-1.03558814529956e-05
-1.17728277665347e-05
-3.87347231694596e-05
-4.18059376138802e-05
-7.60545785061714e-05
-1.78764402540041e-06
-1.51411802182771e-05
-3.12440992220161e-05
-7.67925889160983e-06
9.96508582388952e-06
2.18768574120257e-05
-1.49276020012542e-05
-4.08022665254861e-05
-6.15910489878482e-06
-7.95363092606536e-06
-6.96228328176998e-06
-4.28194777567737e-05
-3.25308868523049e-06
-4.02595544438681e-05
-6.96503238706655e-05
-6.12920995292022e-06
1.24019759267283e-05
-9.22976408150027e-05
-5.87723137655022e-06
-1.99184114338518e-05
4.58819875654638e-06
-1.45533206666692e-05
-4.25729170409682e-05
1.41547069805197e-05
-2.62642397300647e-05
-2.61208246752567e-05
-4.52026517846248e-05
-1.19066200160534e-05
7.52640952119033e-06
-5.06283395528725e-05
-1.3166376012969e-05
-3.00898062090443e-05
-6.21298097594391e-05
-3.10415527029009e-05
-6.81194497869515e-06
-2.80741850842837e-05
-4.76242919324197e-05
-5.80050534062606e-05
-2.81540063339399e-05
-4.07988545890089e-05
-8.07793637305153e-06
-9.83949081266548e-06
-3.17101029102442e-05
-1.35571883551036e-05
-2.43004440974722e-05
-3.26444636960916e-05
-5.1839726360882e-05
-3.04982356665962e-05
-2.82993111711755e-05
-6.17297885836961e-05
-3.76121501869139e-05
1.32384587205248e-05
-6.57747562185774e-05
-2.43804865175525e-05
-1.00298123689737e-05
-6.97206056452513e-06
-4.74918465980542e-05
-4.81526678571798e-05
-4.05659108112729e-05
-4.6601220753373e-05
-1.54355025702691e-06
-2.85063514458209e-05
5.3428052201337e-06
7.27683462050161e-06
1.64683800641552e-05
-4.86932699431864e-05
-4.64314477034253e-05
5.75643470437665e-06
-2.10219821237822e-05
-1.68614663084907e-05
-1.6718877991081e-05
-3.87726855881371e-05
-3.19313025704809e-05
-6.26252307232133e-05
-4.74399633731056e-05
-6.20244894729848e-05
-5.73860142148354e-05
-2.11085887156103e-05
-6.35641893887044e-05
-2.66551218960489e-05
-2.04025966993247e-05
-3.85487589899311e-05
-5.87121598757899e-05
-7.7510787517251e-06
-3.30950652462758e-05
-2.50250724966668e-05
1.36437156999648e-05
3.51457692115143e-06
-5.13883275329594e-05
-3.10261796966678e-05
4.24901900664312e-06
-5.91017473488802e-05
-1.0520277849259e-05
-1.84502602030274e-05
-8.65258690699186e-05
-4.87664509731437e-05
-8.94609234136673e-06
-2.14531622879483e-05
-6.72543743926669e-05
-4.30073832522913e-06
-2.74496932370481e-05
-4.92732570665973e-05
-1.38986384313221e-05
-1.4104128882691e-05
-3.48805098804397e-05
1.31135640222683e-06
-2.3506915935477e-05
4.24218822236855e-06
-5.43806804807321e-05
1.44022881204861e-05
-6.56678501694076e-05
-3.99967394942422e-05
-3.84910803720383e-05
-4.95254997199631e-05
-7.28201413313735e-05
-9.0291591988098e-06
-2.17538603644191e-05
-5.12290740835234e-05
-6.28731025826684e-05
-4.11760171184571e-05
-5.36102828637752e-05
-4.04202083459458e-05
-1.43018597710808e-05
-3.76095916274349e-05
-1.11184802513594e-05
-2.36235745565375e-05
-6.495115969405e-05
-5.07242063333182e-05
-5.04222705552107e-06
-1.35589242772477e-05
-5.04691390739169e-05
-3.8249707740848e-05
-3.20844819928356e-05
-4.44326748483214e-05
-4.36807725671319e-05
-1.89044367236081e-05
-3.08174283105202e-05
-3.01732216002426e-05
-3.8382541386472e-05
-2.00466026670756e-05
-5.56681620763347e-05
9.63058900751155e-07
-4.81518776667603e-06
-7.63452558236824e-06
-1.06107952005443e-05
-2.17101538793327e-05
-2.55335648131976e-05
1.89889470447422e-06
-5.65904742899239e-05
-2.65577819202337e-05
-3.86271766014432e-05
8.470090689917e-06
-2.94620687005816e-05
-4.35881703310622e-05
-5.42433678417886e-05
-3.9409165553727e-05
-3.36090631318275e-05
4.16568079238836e-05
-3.13572277201885e-05
-3.09727793244291e-05
-5.33444546562093e-05
-1.56990888634561e-05
-1.11243631098753e-06
-2.90584851708776e-05
2.63476819233678e-06
-2.52456110989908e-05
-4.63010445791505e-05
-2.93015601940934e-05
-2.64775729707728e-05
-5.76268950561839e-05
-3.26476671151174e-05
-3.41535692613481e-05
1.09020571326749e-05
-5.57176241744741e-06
-1.09144705125871e-05
-4.53604064455908e-05
-3.28777824967053e-05
-2.76946281481995e-05
-1.21799837248874e-05
-1.56194871133762e-05
-4.04168452575472e-05
1.70214625192233e-05
-1.92794940495152e-05
-4.09995036218947e-05
-1.49471084480194e-05
-2.05664902538517e-05
-3.10360307249108e-05
-2.10514495912424e-05
-5.31659433977195e-05
-1.33692560714846e-06
-3.50416079090849e-05
-5.99814506560328e-05
-2.781634471289e-05
-1.50812174347084e-05
-1.38428376955421e-05
-2.77533345586704e-05
-2.21861684574015e-05
-6.13404830208316e-05
-1.40789888242666e-05
-5.18906390709553e-05
-4.89128092977555e-05
-4.52255504966234e-05
-4.46018313985613e-05
-5.67292625865335e-05
-2.61165160090187e-05
-4.24265479692791e-05
-3.22261646217871e-05
2.41238998459132e-06
-2.9821053458419e-05
-2.52762806081145e-05
-8.77519850020597e-07
-5.88499266948655e-05
-3.62607495067394e-05
-4.35004633295562e-05
-6.20314655677379e-05
-2.63141833705503e-05
-3.56633891557673e-05
-4.90253039279783e-05
-3.85550869878992e-05
-3.76780510068393e-05
-2.84545401804444e-05
-3.71777045082846e-05
-4.81698971938421e-06
-1.61521106248665e-05
8.10900297944805e-06
-2.56987009505216e-05
-2.84517763676441e-05
-2.45498809971529e-05
-1.75979485015794e-05
-2.00557636027734e-05
-4.06554063367064e-05
-4.94549377411821e-05
-5.08666780923352e-05
-3.95848776723465e-05
-4.98716033086951e-05
-4.56295338476242e-05
-2.11895789849063e-05
-2.99669051140161e-05
-5.40560872808299e-05
-3.00457279906263e-06
-4.60946058298842e-06
1.06926648388707e-07
6.94487909885989e-06
-1.71743418528846e-05
-2.07864335380314e-05
-3.39508172425296e-05
-2.07050315900745e-05
-3.6503420540422e-05
-1.02126858248982e-05
-2.72209091238577e-05
-3.12449748927137e-05
-1.97748007123155e-05
-3.46190557837503e-05
-3.73557021841162e-05
-7.51474764589909e-05
-4.56260344057928e-05
-3.00647401903883e-05
-1.32555773428808e-05
-5.02503959565956e-06
-3.48070141915871e-05
-1.46035379199981e-05
-6.23526455482445e-06
3.64471375977451e-07
-3.11593720096794e-05
-3.58599333886702e-05
-1.69294697929535e-05
-5.39754502738828e-05
-3.95678159717358e-05
-1.44380821788554e-05
-1.16734450221809e-05
-5.73828110701041e-05
-3.09122881926299e-05
-8.75318241984972e-06
-6.28856714054414e-05
-2.8219757983431e-05
-3.55601583418405e-05
-3.55751882274507e-05
-2.76532422094622e-05
-9.00715053324717e-06
-2.81005985067661e-05
-4.69865300047542e-06
-2.24120646766205e-05
-1.08759365255364e-05
-4.75260267565525e-05
-3.26512092708661e-05
-2.07599455748999e-05
-2.0737035285218e-05
-4.56168184423391e-05
-2.63348975512727e-05
-3.48469320524665e-05
-2.24558127999446e-05
-1.29981473424015e-05
-7.85527623283279e-05
-2.27219848077952e-05
-1.63671002507657e-05
-3.31225201454559e-05
-5.95004882076622e-06
-4.72512090127337e-06
-1.75615463236064e-05
1.10115190747236e-05
-6.77858492996427e-05
-1.60861668504383e-05
-2.09185303783604e-05
1.52673170965413e-06
-2.37600761008307e-05
-4.9056827545181e-05
-3.83700174009442e-05
-1.72045599151143e-05
-2.64572712791656e-05
-1.10316458862706e-05
-1.83632790006243e-05
-2.66697902826842e-05
-3.78416252056252e-05
-3.76756168497018e-05
-2.77830260869149e-05
-3.28726922138284e-05
-5.96775907821842e-05
-4.48279129701666e-05
-3.96609972297836e-05
-4.67422810049978e-05
-2.14794636466333e-05
-4.77554262540348e-06
-2.29753802156703e-05
-2.54204224965624e-05
-6.03921554338298e-05
-6.7761439107066e-05
-4.66583463807414e-05
-5.31545703784416e-05
-8.6023346733893e-06
-4.55890793931823e-05
-2.86745960553532e-05
-2.94919902738971e-05
-8.15477280610996e-06
-3.86505896840757e-05
-2.74471856272279e-05
-1.33888484970081e-05
-3.24539208126501e-05
-3.56056030413961e-05
-3.99569190147688e-05
-3.88684236870643e-05
-2.23351191527111e-05
-8.12933488336304e-05
-2.39012774192775e-05
-2.62434679378045e-06
-5.14907280550081e-05
-3.96492197311104e-05
6.88620621701696e-06
-4.08884482954031e-05
-2.28971907905263e-05
-3.3031131739329e-05
-4.03157647207906e-06
-2.01862513793371e-05
-4.48591679776094e-05
-1.32200809041301e-05
-4.4511799028917e-05
1.37754120651881e-06
-1.41972676943356e-05
-5.31561321953664e-05
-2.63389699634496e-05
-1.3482421077863e-05
-2.39783932731601e-05
-3.82158964654721e-05
-2.63784147827252e-05
-4.00802744885039e-05
-2.35881958248658e-05
-3.32720312087003e-05
-1.89916966472853e-05
-4.47382466986148e-05
-5.31032378683521e-05
-2.33666746423287e-05
-3.61995437798973e-05
-1.29128145409764e-05
-4.77713039222649e-05
-8.95447358902047e-06
-1.61885629249514e-05
-1.76686153398099e-05
-4.09807639720617e-05
-1.76124144245341e-05
-1.48434882781699e-05
-9.14565875566146e-06
-7.14197244782858e-06
-3.32109143185208e-05
-8.73759729833387e-06
-3.77977748708175e-05
-3.66968411417419e-05
-5.5076104683749e-06
-5.43633225440133e-05
-3.97499375224609e-05
-3.20048768446411e-05
-4.10961565824078e-05
-2.90273682298447e-05
5.90886090341358e-06
-4.80574353362288e-05
1.72773177815235e-05
1.09867079426311e-05
-2.07333019690377e-05
6.55975729625744e-06
-3.43787698556413e-05
5.51197248464557e-06
-3.91624817877677e-05
-3.51250231095651e-05
1.92226915915394e-06
-1.54602685943823e-05
-4.35387722891275e-05
-4.25241680060503e-05
-5.93370122405525e-05
-6.61297299785309e-05
-4.16197550354702e-05
-3.52047522499369e-05
-5.1426122435228e-05
-1.38710434050091e-05
-3.03422357052793e-05
-7.18891498524856e-06
-6.88881706676109e-05
-4.31946562209322e-07
-1.97812984578565e-05
-1.6759757325965e-05
-1.36974095461046e-05
-2.82773790575801e-05
-5.90416170207174e-05
9.39299288169024e-06
-3.84302764935491e-05
-8.64718934790539e-05
-3.00101057930835e-05
-2.38097097385138e-05
-5.73060914250215e-05
-2.84851472487335e-05
-3.46828600953734e-05
-2.96128095264015e-05
-2.35716874110872e-05
-2.23081922912861e-05
-2.33826857912954e-05
-3.70579303029339e-05
-1.69669511992762e-05
-2.56260717544727e-05
-4.72418690863494e-05
-7.54638344753608e-06
-1.13518593006577e-05
-6.21808732695919e-05
-3.03227449550254e-05
-2.09725416856241e-05
-3.08730610880532e-05
-4.37082266439545e-05
-2.41168591880919e-05
-4.90423246674717e-05
-1.56415010759979e-05
1.15086414083419e-05
-5.34373807050366e-05
-3.57634802884305e-05
-3.0970673938255e-06
-1.16981732314688e-06
-6.1798386993983e-05
-1.32690545589528e-05
-1.28863904057677e-05
-2.40711687709935e-05
-2.80427977261231e-05
-3.17545089089536e-05
-5.11543549233035e-05
-6.30030532195128e-05
-3.12533073783894e-05
-4.62334521985693e-05
-8.00310462798888e-05
-2.83260237751813e-05
-4.46148053470875e-06
-6.95518378178691e-06
-2.04402363103632e-05
4.86010763898519e-06
-3.53527590413125e-05
-1.1352601686615e-05
-3.2162380190783e-05
-2.05883581804933e-07
2.80147506486351e-05
-3.74585150198842e-05
-9.4638881535693e-06
-5.49669155925375e-05
-2.81178406999454e-05
-7.20397999720087e-05
-3.40248677402568e-05
-5.58643998560699e-05
-4.04929034265288e-05
-2.48087904331279e-05
-4.03343848428962e-05
-2.82852809073093e-05
-3.83373598930809e-05
-3.73494049660713e-05
3.51394267535875e-06
-2.53844369605332e-05
-2.30235832031485e-05
1.17166996083145e-05
-2.17155993019613e-05
-1.71739707023228e-05
-4.22296063701458e-05
1.05023334137863e-05
-6.83349898925774e-05
-6.20530096231964e-05
-2.04045489035022e-05
-5.01103566305421e-05
-3.94026549984914e-05
-3.74006338934056e-05
-2.68796174760481e-05
-3.0860182734242e-05
-4.89027848302746e-05
-1.73096962474318e-05
-4.49504855094892e-05
-4.4766310816488e-05
-1.67580558098444e-05
-6.34044952278477e-05
-5.99292147060254e-05
-1.89454113744998e-05
-8.14592140470492e-05
-4.68185253913833e-05
-1.47035808835327e-05
-1.98257936854775e-05
-7.12947012988996e-05
-3.44310550267684e-05
-8.91508681498475e-06
-4.00442488963551e-05
-2.69432707042273e-05
-3.11287466769238e-05
-1.36656865628407e-05
-2.53419452012173e-05
-1.74775272265e-05
-2.84766283585733e-05
-3.6181021418042e-05
-3.08578042199804e-05
-3.16882472931015e-05
-6.12597569492853e-05
-1.61231237435415e-05
-6.78859632320289e-06
-3.34758239351872e-05
-1.61837179509794e-06
-3.91711073855282e-05
-3.95800109154764e-05
-3.02504858096314e-05
2.23833118690139e-07
-4.6104655233303e-06
-1.78016480496836e-05
-3.51011287187156e-05
-2.81988040441321e-05
-8.67112650316093e-06
-2.9126692556596e-05
-2.99429564772719e-05
-4.61741875909616e-05
-2.57683113368246e-05
-1.20732019548177e-05
-1.17353453094332e-05
-2.29350784386152e-05
-3.0613065252159e-05
-4.89450577823327e-05
-2.6239203401349e-05
-3.79697255419014e-06
-4.69575848280665e-05
-2.6144128586788e-05
-2.02018797545087e-05
-4.85211366398596e-05
-3.09840611631532e-05
-5.31870943450127e-06
-6.81067267915743e-06
-6.40050893162721e-05
-2.51520873290849e-05
-3.28560514340524e-05
-3.05111957916885e-05
-8.36047064865508e-06
-1.93457748359307e-05
-4.70714847007804e-06
-8.13454934284238e-05
-9.44909528156452e-06
-4.42430019065658e-05
-2.07050376224892e-05
-1.77937837759427e-05
-4.23243540123023e-05
-2.39637983925761e-05
-3.39921644926193e-06
-3.0323734270048e-05
-1.59534143300286e-05
-4.22394758824836e-05
-4.96290410974778e-05
-3.95370849217665e-05
-3.38111652314799e-05
-4.22361034868594e-05
-1.10892280214043e-05
-1.93303176790597e-05
-9.94368415237849e-07
-3.31173739084273e-05
-4.03813465779066e-05
-3.14238266917312e-05
-3.49536911820003e-05
-5.29015036435514e-06
-4.08160483366475e-06
-2.35171417252592e-05
-2.53892714357875e-05
-3.53081101173306e-05
-7.63813953557263e-06
-3.24270405845933e-05
-2.81120770312793e-05
-2.99224707865506e-05
-2.17323548869798e-05
-6.50109523376195e-05
-1.17708093584504e-05
-4.69277221876998e-05
-4.09651693043639e-05
-5.2673781248684e-05
-2.60718992845171e-05
-5.48055948498222e-05
-1.37090738129151e-05
-3.28925615004487e-05
-2.43856869361496e-05
-3.80422778543214e-05
-3.73783291819098e-05
-1.40962243929396e-05
-2.00063834810093e-05
-1.42468038764147e-05
-4.41395669866316e-05
-6.88316997137831e-05
-2.77911093620801e-05
8.72578121303727e-06
-2.86217214461418e-05
-8.33398405601628e-07
3.0368739741256e-06
-3.17404995245417e-05
-4.68648938807266e-05
-8.69639042392727e-06
-4.72129604583518e-06
-4.55674006611781e-05
-3.87098747242533e-05
-1.30293328953694e-05
-2.36728363927396e-05
-2.12633616850877e-05
-1.18557272468649e-05
-3.63910027286054e-05
-3.27804080309083e-05
-3.01191616237102e-05
-1.72064505224996e-05
-3.53450858867599e-05
-2.54054005384799e-05
-2.23838787998958e-05
-5.44423575056578e-05
-4.77423569396012e-05
-2.78654877480712e-05
-1.42554347291856e-05
-1.56098084444377e-05
9.05454348157549e-06
-1.0483169868808e-05
-1.76575858319084e-05
8.3724138241692e-07
-3.99751384626567e-05
-2.97495947528514e-05
-2.21015963739921e-06
-1.46544838963965e-05
-4.64706100547618e-05
-3.17078272353813e-06
-3.71044754540887e-05
-3.09691043690888e-05
-1.16652087451129e-05
-6.26666952335378e-06
-6.29014797963654e-05
-2.96721077053816e-05
-1.8825266613305e-05
-1.91087313510876e-05
-1.92919167957087e-06
-2.30456801313971e-05
-5.65550089754861e-06
-1.59296849438725e-05
-1.69524737110567e-05
-6.0054472683237e-05
