# Supplementary material for: Research on computational propagation and identification of mine microseismic signals based on deep learning
Source: PLoS One. 2025 Oct 22;20(10):e0334641. doi: 10.1371/journal.pone.0334641 (PMC12543183; doi:10.1371/journal.pone.0334641)
Supplement: S7 Data — (ZIP) [file pone.0334641.s007.zip › 000100900001550.xlsx_0.txt_24.txt.txt]

-3.36044417018444e-05
-5.66673016472488e-05
-2.05525915456758e-05
-3.34462886490295e-05
-2.76586238602305e-05
7.44310221790085e-06
-3.93753053184976e-05
-2.5028777587493e-05
-3.28894183655347e-05
-8.67816746759588e-06
-5.17966559817211e-05
-2.7157250648088e-05
-6.57011883326393e-06
-4.12328845877658e-05
-4.73296553533356e-05
-2.1745540310886e-05
-1.29336302650628e-05
-4.45571113232924e-05
-2.45783549587072e-05
-1.85823737649802e-05
-3.58096572580604e-05
-4.0107704753001e-05
-4.19116505856488e-06
-6.0741495778435e-05
-9.41614025210734e-06
1.70983997439139e-05
-4.29673239873547e-05
7.72441182618797e-08
-3.00685664063852e-05
-2.73988853912206e-05
-3.49527788606965e-05
1.94216267094362e-05
-1.57285491725984e-05
-2.72892246063187e-05
-2.30657031497205e-05
-2.38520703241689e-05
-4.72288854719135e-05
-7.49581109546765e-05
-4.04912814630699e-05
-2.96830516715e-05
-3.22242079687279e-05
1.76750541971809e-06
-3.89461279105011e-05
-4.54858805706478e-05
-1.41199190607508e-05
-6.87725568612693e-05
-1.31558421912649e-05
1.27728059306678e-05
-1.98421668380587e-05
-2.37608694063769e-05
-1.00240041575139e-05
-3.42092429588715e-05
-2.09167632694836e-05
-4.41684299195846e-05
-1.90554562193511e-05
-5.10385850468306e-05
-5.11952095212544e-05
-3.06445516249869e-05
-2.0049886625057e-05
-4.17157629166011e-05
-5.01223443381361e-05
-4.48037978612037e-05
-6.71953877811914e-06
-2.07159850592588e-05
1.83312191881207e-05
-2.16879095809404e-05
-3.33538800945131e-05
-1.82617992088678e-05
-2.21365970257274e-05
-6.74505733907388e-05
-3.88122897240643e-06
-4.85346700003283e-05
-5.19610677454912e-05
2.33545352188719e-05
-6.99844174997944e-05
-5.11445250554564e-05
-3.77722273128073e-06
-3.10852453133321e-05
-4.03189589731614e-05
-4.11098520830447e-05
-1.56250525084517e-05
-9.11314833050359e-06
-3.65370559790894e-05
2.56244846693838e-06
-4.48145585346494e-05
-8.94535874398491e-06
-1.17950039722822e-05
-1.76791590699456e-05
-6.08906007383444e-05
-1.89563011784387e-05
-3.11975827716947e-05
-5.61468694106941e-05
-6.66585619386371e-05
-1.92841321009008e-05
-5.0913817239259e-05
-2.41075781976184e-05
-1.53411037321957e-05
-3.0901483903682e-05
-3.5558808800277e-05
8.40122730227551e-06
2.64937469843643e-06
-4.5081517511565e-05
-4.49004106863667e-06
-8.86247416524496e-07
-2.98601968743539e-05
-7.23891577339985e-07
-2.69226148969924e-05
-6.26817828687178e-05
-4.16794191205964e-05
5.34983653468861e-06
-4.67429490157762e-05
-6.50206582011978e-05
-3.22219527960005e-05
-3.38290301300968e-05
-7.91124483310226e-05
-4.20660076153784e-05
-5.99668256709715e-05
-5.94085865875824e-05
-2.7395220205997e-05
-1.23906061355948e-05
-2.94834978075147e-06
4.4182207832304e-06
1.49740020205967e-05
-3.55570456080157e-06
8.36117699961472e-06
-3.69877604932504e-06
-3.36757199027403e-05
-4.06385789348904e-05
-1.75974313980617e-05
-6.86026999796372e-06
-4.1321947139627e-05
-2.3374902221461e-05
-4.1510151693039e-05
-3.1140053492918e-05
-4.1297471440762e-05
-1.97011371174437e-05
-3.47474787675571e-05
-2.78046503025009e-05
-1.38076594471866e-06
-4.52872727964041e-05
-4.68307381964997e-05
1.3588687404848e-05
-1.03239836838727e-05
-5.50419821420185e-05
5.57579534995079e-06
-3.63536869837805e-05
-3.93650088743852e-05
-3.10005007156925e-05
-4.00099178091761e-05
-5.22959018402216e-05
-3.71797750598719e-05
-2.22962017109185e-06
-4.36976666438406e-05
-3.02328212595522e-05
-6.04731713876037e-06
-9.23635132592872e-06
-1.76913474950962e-05
-4.68655889307758e-05
6.19855398013212e-06
-2.30066785772927e-05
-2.44883758610361e-05
-3.07352649657562e-05
-4.38540097365988e-05
-3.16389125723449e-05
1.59336529051354e-05
-3.45107427803696e-05
-3.84145916473169e-05
-4.05069003721357e-05
-2.09799222466459e-05
-2.53135235078918e-05
-1.93174173928747e-05
-4.82798755732574e-05
-5.31883537850727e-05
-5.79674557534136e-05
-2.9597235922755e-05
-3.69969638824862e-05
-5.25444970767991e-05
-1.58789540277851e-05
-8.32926062988236e-06
-5.2532204827367e-05
-2.20781431385387e-05
-1.60173520296157e-05
-4.12311384099679e-05
-6.33819198444977e-06
-2.04159330066362e-05
-2.62157791130315e-05
-3.75490756980325e-05
-2.86599733701199e-05
-5.59654233887997e-05
-4.38011960997209e-05
-1.82610980687938e-05
-3.35829046849836e-05
-4.46994162027554e-05
-1.47592615975713e-05
-3.38044372303124e-05
-3.04166882131823e-05
1.00971028174517e-05
-1.82682012393178e-06
-3.10134484405699e-05
-1.79799611008628e-05
-1.5558383233061e-05
-3.43311685641873e-06
-2.43694838376279e-05
-3.34523951020932e-05
-5.31880214525733e-07
-2.06385632196544e-05
-3.71629604208432e-05
-3.34897833927149e-05
-5.53139392633408e-05
-1.01726523716223e-05
-1.80386760921915e-05
-6.98505354665101e-05
-2.17485961337492e-05
1.2344318063078e-05
-4.90248898931323e-05
-4.60959527673024e-05
-2.78354166668515e-05
-2.92582897382382e-05
-1.72788146545418e-05
-3.93906641661939e-06
2.35604946158909e-06
-3.99762708425553e-05
-3.01720371089142e-05
1.51409879924081e-05
-2.79065333231407e-05
-2.34115947146909e-05
5.31534734646584e-06
-4.44782671450558e-05
-5.39051052066591e-05
-1.98283174452338e-05
-2.84467470446594e-05
-9.47792529878892e-06
-4.61470944739272e-05
-4.26829597880436e-05
-4.26432246686433e-05
-2.06171403216629e-05
1.26091104597097e-05
-4.20286081384584e-05
-1.57160624933401e-05
-1.28153090008963e-05
-2.64720918650363e-05
-4.68117198588666e-05
2.84294548940734e-06
-2.55180529365471e-05
-2.92772374025292e-05
-5.4239165287883e-05
-3.70837636951229e-05
-3.46633316361148e-05
-2.39603283895743e-05
2.12733221716044e-06
-2.51045210947425e-05
-1.0848963938572e-05
-1.92055717690853e-05
-2.77684267439933e-05
-1.01004151974207e-05
-1.65652259202912e-05
-1.73220762038683e-05
-5.28627070983501e-05
-4.27287798948892e-05
-1.24034811698929e-05
-1.8676207690305e-05
-2.83043449186433e-05
-4.28986397191038e-05
-5.86091714836858e-05
-4.72287761312383e-05
-2.33693100256191e-05
-6.63525754001051e-05
-5.87104922122046e-05
-1.63446686287432e-06
-2.23703531691495e-05
-1.8018128196e-05
-4.02917156009643e-05
-4.47654683234733e-05
-2.71362182264613e-05
-3.01516915515859e-05
-3.71079281473702e-05
-2.32808176887234e-05
1.03050007480462e-05
-6.08810192397571e-05
-2.69536390130973e-05
-2.62215055641984e-05
-1.20275968167976e-05
-4.20746068853836e-05
-4.57544064113952e-05
6.50156939545443e-06
-8.24980367793135e-06
-3.80651764924837e-05
-1.62469512106523e-05
-3.88300138864444e-05
-5.38504844795414e-05
-2.66327857845491e-05
-2.81374097916235e-05
-7.6723868128296e-05
-3.479507560999e-05
-3.62643812973903e-05
-4.48719303735187e-05
-1.40333061572011e-05
-2.06274421034381e-05
-2.43541421917331e-05
-2.26826862597301e-05
-6.77298443432638e-05
-4.06045469031979e-05
-4.02379759228906e-05
-3.63873709576229e-05
-1.11236764385448e-05
-2.58432705988225e-05
-1.29487456529572e-05
-5.98191367863508e-05
-4.13391744760592e-05
-2.92168284204283e-05
-3.41360314108116e-05
-4.60685991211992e-05
-5.3234163246224e-05
-5.38229161606122e-05
-8.21685756403306e-06
-2.23858089143024e-05
-3.296952430044e-05
-2.22796337064706e-05
-5.53554844599926e-05
-3.60739652444341e-05
-2.98874542829878e-05
-3.71332728019191e-05
-1.55979964379202e-05
-3.69149291247855e-05
-4.01689167576961e-05
-1.6216648175098e-05
-1.48842119888707e-05
-3.51889349035548e-05
-1.23001299410937e-05
-5.16730661501942e-05
-3.00787542613904e-05
-6.38846661183001e-06
-1.84063492317452e-05
-3.99107925476279e-05
-5.30591034268912e-05
-1.43745842999548e-06
-5.19436254489211e-05
-3.84520747876658e-05
-5.68036919480076e-05
-1.20546478287941e-05
-1.12042551790095e-05
-6.42017802811871e-06
-1.42213073156344e-05
1.32334562493883e-05
-4.14371236376795e-05
-1.47841199661449e-05
-2.94159078714944e-07
-4.86587265321604e-05
-2.80184625373845e-05
-5.70339028550963e-05
-1.58140433767794e-05
-3.24197775503434e-05
-4.87563350453865e-05
-1.5340654627094e-05
-4.67145589756997e-05
-5.07096958796627e-05
-3.64521442082245e-05
-2.47034845610766e-05
-4.28139658493391e-05
-3.24093051872748e-05
-2.38770198315846e-05
-2.63566746566788e-05
-5.2618592620494e-05
-1.20856879337319e-05
-6.50080947413694e-05
-3.65670120971531e-05
1.25339438834288e-05
-2.6242534786902e-05
-2.30532259098284e-05
-1.6421853697461e-05
-4.39946241874847e-05
4.63902740665518e-06
-2.12436895624346e-05
-1.50907897345563e-05
-4.65401583347689e-05
-6.09440865820696e-05
1.20834482110186e-05
-4.94930237784505e-05
-1.64486928028003e-05
1.43589927266909e-05
-2.97785474115292e-05
-2.96296340616227e-05
-2.17752846516667e-05
-4.21909471735936e-05
-1.49308896756948e-05
-4.55044348009316e-05
-6.50782442884702e-06
-2.28742847355222e-05
-1.04882130443897e-05
9.44213730785731e-08
-3.04519322590842e-05
-8.14625375451862e-06
-2.6247165923413e-05
-3.0651273319769e-05
-3.44127153475759e-05
3.1150418825423e-05
-1.68938795772626e-05
-1.98554197220783e-05
-2.3037839459171e-05
-1.15185307802469e-05
-4.58146089550008e-05
-2.05550876304715e-05
-1.72804176643838e-05
2.89727656192425e-07
-3.08763708239727e-05
3.50205186414899e-06
-3.1998105173642e-06
-2.42904764912853e-05
6.78746078880294e-06
4.30328401986841e-06
-2.41114785821649e-05
-6.60372754278642e-06
-1.15438615797581e-05
-2.03570321485707e-05
-4.00206640166115e-05
-2.56197290639419e-05
-7.45860736167782e-05
-6.00265415852831e-05
-2.96818987335607e-05
-3.28565127185032e-05
-4.28295437971816e-05
-2.88746026320709e-05
-1.67387367781694e-05
-9.88734611827352e-06
3.58971856324785e-06
-3.89946585088151e-05
-3.73101304120504e-05
-6.19382192781497e-06
-1.13733188335538e-05
-2.68887147906735e-06
-2.88260037937157e-05
-3.16406485088887e-05
-2.77848919984738e-05
-6.26949898072823e-06
-4.67064831622413e-05
-2.44011993842975e-05
-4.84456841058849e-05
-3.04648650460038e-05
-1.72256832577572e-05
-6.8608600800871e-05
-1.75105835215817e-05
-3.24365045546811e-05
-4.18485844444233e-05
-1.46327999596968e-05
-6.48156128685965e-07
-2.56253940194951e-05
-1.50905095001609e-05
-1.75198748462059e-05
-1.75718030475236e-05
-2.28535864909773e-05
-2.09131177751416e-05
-1.88269233156606e-05
-4.64494208946597e-06
-6.21575887354128e-05
-2.29874960353144e-05
-3.68788899011447e-05
-2.47163996848747e-05
-3.55635958701587e-05
-5.63398277510037e-05
-5.37450392427071e-05
-4.85053402511386e-05
-2.62537306743888e-05
-2.00212167414915e-05
1.30141102845474e-05
1.13105451655934e-05
1.97653993752323e-07
-1.19215518036727e-05
-3.45970198836595e-06
-4.08444187572848e-05
-1.28540264871541e-05
-8.51691114549704e-06
-6.05203630155588e-05
-6.97197711083569e-05
-6.61484795038328e-06
-2.79448767626048e-05
-4.46454059006595e-05
-6.34691600450154e-05
-3.16253149939546e-05
-6.04789324282156e-05
-4.00347522319356e-05
8.41733418697459e-08
-4.92052104457603e-05
2.95489464320155e-07
-1.37955322241773e-05
-1.72869455153931e-05
-2.85414803652389e-05
-5.20737299649272e-05
-6.70000300882078e-06
3.35429565073239e-06
-2.90512114189057e-05
-4.67949018720056e-05
-6.04089386397971e-05
-3.73467428624672e-05
-2.2993179544256e-05
-3.51765125998217e-05
-3.96703628412819e-05
-3.35054110557114e-05
-6.57211278652583e-05
-4.64124606895117e-05
-4.51892380723753e-05
-1.49472673509218e-05
-3.81170966822801e-05
-1.79172117780852e-05
-5.05594803550231e-05
-4.25445927250593e-05
-1.68901896565114e-05
-3.09191198199755e-05
-1.33262653521406e-05
-2.15447666024468e-05
-2.81034592003379e-05
-6.12378827268481e-05
-1.01598733665101e-05
-7.59002007353371e-06
-4.04487836352293e-05
-3.73175238247405e-05
-1.09393908953585e-05
-2.60141583615578e-05
-5.11238318770545e-05
-1.83818951296359e-05
-1.87232082660287e-05
-3.28108790573694e-05
-5.05853122806834e-05
-1.37017474393401e-05
-4.23936775195874e-05
-2.05321970963125e-05
-3.13684905414542e-05
-5.23196113932223e-05
-4.20134270515735e-05
-3.77621554732126e-06
-3.6517159311294e-05
-2.37237031443836e-05
-2.95382772682311e-05
-9.22921323228771e-06
-8.76079935053522e-06
-4.1921804739321e-05
8.64468309701958e-06
-2.33056740107342e-05
-7.0008997624132e-06
-1.65939704998675e-06
-2.81380621718879e-05
-4.93634467586519e-05
-3.42560646239497e-05
-1.57454475045389e-05
-4.97187669595344e-05
-2.28219870315728e-05
-2.14441671746443e-05
-4.63076412616811e-05
-5.95918863410488e-05
-9.8127738738666e-06
-4.74837686331799e-05
-2.76199363363776e-05
-7.2881211477383e-05
-2.89313115387228e-05
-3.76150342422016e-05
-1.37647551507615e-05
-3.37490238272161e-05
-2.58316950352474e-05
-8.10385931532727e-06
1.04455841634382e-05
-7.18769698953381e-06
6.41831283825413e-06
-1.69910244590567e-05
-1.59650688356247e-05
-6.58847528172818e-06
5.0407679061522e-06
-3.51304953180592e-05
-1.11885780819505e-06
-1.47524363624903e-05
-2.59641984869484e-05
-3.04157732045024e-05
-2.71417641722008e-05
-2.43932120784414e-05
-2.59885270311115e-05
-3.45424684540948e-05
-3.28440553522842e-05
-8.02420996552435e-05
-2.50690327460243e-05
-4.08422671947846e-05
-2.54907360823327e-05
-2.79198045011077e-05
-4.34824830641732e-05
2.82688767600986e-05
-1.10256043264956e-05
-1.70404947898972e-05
-4.20908064186889e-05
-2.61885507872909e-05
-1.48237392766044e-05
-4.73038110251163e-05
-4.43205926317225e-05
-2.13922200978048e-05
-5.23755889722175e-05
-2.97238108479282e-05
-1.3854074653199e-05
-1.59991503010403e-05
-5.82658546105771e-05
-4.10405622768512e-05
-3.32127768470358e-06
-2.15605566517104e-05
-5.0351667475886e-05
-2.19332342791261e-05
-1.71078584155955e-05
-5.55546560342875e-05
-1.49068411386895e-05
-1.13786953802812e-05
-2.4472472722912e-05
-1.59040688670821e-05
-2.82251233172207e-05
-1.9642106916347e-05
-2.20949733205815e-05
-3.94267736049279e-05
-5.03781095871329e-05
-2.90711438621782e-05
4.33638508461693e-06
-1.24243601571161e-05
-2.66848099094409e-05
-4.11699555991353e-05
-7.05801101685146e-06
-2.32994029719605e-05
-3.63926335037727e-05
-1.20675337841492e-05
-2.68250944555969e-05
-5.16410737926254e-05
-3.08574683145306e-05
-3.33544593052433e-05
-2.10774732711232e-05
-3.21331002375518e-05
-1.82410593238946e-05
-1.33921679838758e-05
-3.92139664982008e-05
-2.30208776661676e-05
-4.85073899540135e-05
-2.95759877393687e-05
-3.77336812693779e-05
-3.71370476322751e-05
4.47702224956388e-06
-3.09301282827791e-05
-3.83272794387531e-05
-3.18387003001396e-05
-2.5305259904917e-05
4.03514763333822e-06
-4.97134306000838e-05
-8.14771063159133e-05
-3.12515883854682e-05
-4.54747405810334e-05
-1.38181584306867e-05
-3.4160337013285e-05
-3.49669735529305e-05
-4.01953109761493e-05
1.34195811499696e-06
-5.27747065176848e-06
-2.94726754787993e-05
2.82847866669339e-06
-4.36553339649666e-05
-3.75517048779063e-05
-2.56589474223928e-05
4.18134065897391e-06
-4.16734503276278e-05
-4.33877763116394e-05
-2.96670964977825e-05
-1.54508929636567e-05
-2.08788321201981e-05
-2.24953452117634e-05
-3.9833095167699e-05
-4.38172784266465e-05
-2.49136291054315e-05
-4.72892628412272e-05
-2.8928475879101e-05
-2.24563190745067e-05
-1.21151460113186e-05
-3.34685787965685e-05
-5.52131830346194e-05
1.4981106923963e-05
-2.762589814319e-05
-6.67502558045397e-05
-2.98087884846548e-05
-1.12041590835627e-05
4.56051544092308e-07
-3.75787044561126e-05
-3.12741551278915e-05
-4.91077224489116e-05
-2.60220381034917e-05
-2.26801384625544e-05
-3.02408583893245e-05
-6.44111571486634e-05
-5.07021210575158e-06
-3.36098844364739e-05
-4.54012952185191e-05
-1.37184806072964e-05
-5.17154402813955e-07
-4.34730862351549e-05
-1.21255335684301e-05
-1.68251613009807e-05
-2.47831693211461e-05
-1.66050936749006e-05
-2.64896215184103e-05
-1.22538764395773e-05
-4.06519105219444e-06
-5.27359234427548e-07
-3.30450877058438e-05
-7.4642935573939e-06
-1.62412393604571e-05
-2.03734176294649e-05
-4.41510511999679e-05
-3.57918608614581e-05
-3.30371681195489e-05
-3.84714940585333e-05
-3.06675631294684e-05
-3.35207970264334e-05
-3.77133552663692e-05
-3.39117901385156e-05
-6.5192751861192e-06
-1.14882860932521e-05
-1.83154525054896e-05
-1.97993013340001e-05
1.25263373555612e-06
-5.50250860750523e-05
-4.35593213241276e-05
1.60281622246754e-05
-3.83726572859942e-05
-3.13057176879514e-05
-1.790837117793e-05
-3.3414694191433e-05
-2.68693404771828e-05
4.83871426685511e-06
-2.79027407839695e-05
-4.38465553019967e-05
-5.15987818858885e-05
-3.98573224650054e-05
-1.22010876621105e-05
-4.97659840071838e-05
-5.02826326084394e-06
-5.03048087606668e-05
-3.54477731081101e-05
-3.38814662390697e-05
-6.56890038507558e-05
-2.4451837456501e-05
-4.67973659287399e-05
-8.32339097048796e-06
-6.31892918656087e-05
-2.9635215297676e-05
-7.81169946216857e-06
-3.32448446142329e-05
-4.69281866143058e-05
-4.3665506967236e-05
-2.47347382533553e-05
-3.87206557015837e-05
-2.6152927649182e-05
-2.69965571932351e-05
-7.65556742949469e-05
-4.30014095090774e-05
3.80854221815514e-06
-5.43963865254656e-05
-5.29668980106521e-05
1.32133273701317e-05
-1.02497765784154e-05
-4.6000416961012e-05
-4.04198915761975e-06
-2.83134041442737e-05
-2.55502450234038e-05
-1.09420451726291e-05
-1.13068344441849e-05
-1.86682595026809e-07
1.54543572555995e-05
-3.46172705850435e-05
-2.26959440647558e-05
-3.25421902858316e-05
-4.75804604383343e-05
-1.58162897695413e-05
-6.04386835103319e-05
-1.75446423305637e-05
-1.80793980532244e-05
-4.40025159057809e-05
-3.64776430611033e-05
-5.96177729323659e-05
-5.86019347364087e-05
-5.63203430824587e-06
-1.27862228314745e-05
-4.98168217819095e-06
-4.46325339865732e-05
-4.96168777712809e-06
-5.31700083761776e-05
-9.6896573411769e-08
-1.15884320373743e-05
-5.17711666434818e-05
-1.64671419915338e-05
-1.32716291665322e-06
-7.07906468295535e-06
-2.34681132656799e-05
-8.78993379172514e-06
-4.26685047399342e-05
-1.89971255858893e-05
-3.143718722886e-05
-4.24885631360424e-05
-6.4741848355375e-05
-3.82050481604707e-05
-4.51071581910363e-05
-2.12061662167977e-05
-1.54447530095861e-05
-3.78388786537779e-05
-4.68371676872302e-05
-2.31358011256623e-05
-1.67208919132486e-05
-2.83128804281659e-05
-6.13365975767006e-05
-4.3067828973416e-05
-5.91204982611915e-05
-4.61648665675666e-05
-2.09714574572331e-05
-2.55599602953263e-05
-5.59754514594827e-05
-4.05363073189591e-05
-5.11613521613028e-05
-4.20941678911507e-05
-6.84860586797122e-05
-1.17287006935795e-05
-6.11081679027792e-05
-8.56338277272582e-06
-2.74904592418307e-05
-2.32297614394745e-05
-3.60632761355315e-05
-4.06690403430411e-05
-3.50108392267229e-05
-2.85211222138885e-05
-1.29924486521614e-05
-3.23911847935431e-05
-2.13594471704788e-05
-6.42459897406849e-06
-2.64563310580593e-05
-4.5451244068157e-05
-4.47531405746026e-05
-5.62200000289761e-05
-5.4224618802586e-05
-2.72108621076055e-05
-3.06261615185813e-05
-2.50957308517676e-05
-8.35462198606008e-06
1.60562463430225e-06
-2.61861471569833e-05
-2.53096747472081e-05
-2.89447172845656e-05
-4.30685970419218e-05
-3.9300620845702e-05
-7.36048210002044e-06
-2.141084236303e-05
-5.73011757597116e-05
-2.14261268467157e-05
-2.37614510927634e-05
-5.37022445931058e-05
-3.838854572286e-05
-2.13067152086131e-05
-2.43706622316104e-05
-6.64122229198771e-06
1.6232429450687e-05
-2.10396647243423e-05
-5.34750088448137e-05
-1.22340847502004e-05
-1.00946811906936e-05
-3.30460206540945e-05
-1.38854360722609e-05
-3.56617510684228e-06
-4.73183814809245e-05
-5.95334892166126e-05
-1.89047463441385e-05
-6.1284628486268e-05
-3.78247804455268e-05
-4.62242873767691e-05
-3.26640014774308e-05
-5.05445407145683e-05
-5.60605761484334e-05
-1.86432597234625e-05
-2.74469643062976e-05
1.82516738225148e-06
-2.81745091055111e-05
-4.876024532079e-05
-3.66887859622613e-05
4.68684475664861e-06
4.69106588747758e-06
-3.41359276348999e-05
-1.60255479792757e-05
-2.2865823353525e-05
-1.95139810554204e-05
-1.64126107092956e-05
-1.7326845463914e-05
-4.95337569979539e-05
-5.88093041318098e-05
-5.22892346402548e-05
-5.15234042801021e-05
-3.90941761321803e-05
-4.07860252147661e-05
-4.20345684144232e-07
-3.92351247688211e-05
-1.11866350522463e-05
-1.94525056864864e-05
-5.55353299649343e-05
-2.58980786915893e-05
-3.63806424109804e-05
-5.92739919774801e-05
-1.12854191847557e-05
-2.87992203875058e-05
-4.00863183286063e-06
-3.87945088807571e-05
-2.7498701851683e-05
-1.57592421139434e-05
-6.7290508133317e-05
-2.46297051190918e-05
-2.57636973389056e-05
-9.6817883390688e-06
-2.34080917737004e-05
-1.28747868071699e-05
9.61139809122818e-06
-3.92415445211023e-05
-6.93215050730782e-07
-1.54834561632593e-05
-2.70507848536896e-05
-1.97023927703755e-05
-1.75475505947393e-05
-1.96403413566132e-05
-4.73641439970059e-05
-4.56083476982625e-05
-1.6340309871249e-05
-3.36572052538066e-05
-1.78896430187537e-05
-7.99859820510479e-06
-3.12735345187938e-05
-1.15223153973507e-05
-2.26941575049455e-05
-3.177971631476e-05
-2.25486021096661e-05
-2.61779454670001e-05
-1.28123217533149e-05
-3.6231742980054e-05
-2.95111985036116e-05
-1.87446617105758e-05
-1.69520402673516e-05
1.54078264420197e-05
-7.80758202426239e-06
-6.17625924066266e-06
-4.19342485902767e-05
-5.58361558169634e-05
-2.86545419399583e-05
-1.23343819449487e-05
-6.33629496265155e-06
-4.59167351045293e-05
-6.66364597709004e-05
-2.64521944788074e-05
-2.13710298935862e-05
-2.83457274846577e-05
-3.36846156999951e-05
-4.01430848944241e-05
-3.87831018071302e-05
-3.00817944462887e-05
1.78607987589925e-05
-2.69497113055106e-05
-3.46176722798852e-05
-1.43388929425858e-05
-3.00087838978676e-05
-4.25488701786161e-05
-3.71651397539055e-05
-3.78300578694109e-05
-3.15607042925093e-05
-6.03776666200321e-05
-1.12094520126402e-05
-5.30668296670274e-05
-2.89887398274891e-05
-1.92949992595387e-05
-2.75263453590125e-05
-6.06854235879283e-05
-3.1074958113842e-05
-3.01605975642682e-05
-1.79045579523292e-05
-6.83007113134548e-05
-4.84626987377135e-05
-2.07012128068596e-05
-1.32142833226098e-05
-1.92979611344276e-05
-2.75131310010287e-05
-4.74918677691733e-05
-2.11226026878199e-05
-2.87673189562193e-05
-5.93351577533856e-05
-2.24970276051092e-05
-4.6869537411192e-05
-2.99837911038817e-05
-5.53334835434792e-05
-2.16018208300167e-05
-3.16418047449753e-05
-8.54629193486725e-06
-1.92025305044055e-05
-6.52545165014636e-06
-3.49161245094293e-05
-1.56872238756684e-05
-3.06099205795518e-05
-4.41091438750729e-05
-7.54801613634396e-06
-2.84802379388084e-05
2.18266549320477e-05
-1.78189315291003e-05
-3.90258285279284e-05
-3.55712445960113e-06
-3.57781390352602e-05
-5.90547705116437e-06
-1.19029724113676e-05
-7.46762143947858e-05
-3.42694981311886e-05
-5.16007211100876e-05
-2.57930769547662e-06
-1.3513897873423e-05
-1.19824957549391e-05
-1.27817647582074e-05
-3.14165695176414e-05
5.14922308289682e-06
-9.88660315843206e-06
-5.08274578650934e-05
-9.63409456360623e-06
-4.9722356599221e-05
-1.5309216725086e-05
-3.3145860418885e-05
-3.53956440643266e-06
-2.8605075854949e-05
-2.29781558681184e-05
3.99491455288681e-06
-3.01231970591737e-05
-4.58887968685982e-05
-4.55424013928075e-05
-4.41190349206281e-05
-6.98721947293752e-05
-3.92338473545436e-05
-1.04634227646485e-05
-3.40827388710728e-05
-1.61747380614037e-05
-1.87993136616855e-05
-4.51710722445771e-05
-2.92794939062716e-05
-7.90241489958211e-06
-2.08231390442701e-05
-7.68609361662563e-06
-2.32941165363144e-05
-1.03097643128145e-05
-4.34324478130656e-05
-3.02162521321928e-05
-3.55137404137014e-05
-3.98154419105726e-05
-4.17027624414195e-05
-2.15379918949246e-05
-1.40371086206801e-05
-5.00211271283679e-06
-2.37744775712868e-05
-5.12254088973991e-05
-1.3798304998616e-05
-6.88807111183474e-06
-4.11055187551166e-05
-1.79544341045683e-05
-3.3424304227612e-05
-4.5490230850808e-05
-3.10516536812036e-05
-2.14463280027642e-05
-2.20400038309935e-06
-7.64000688737817e-05
-3.4297297046006e-05
6.7087715131394e-06
-4.38175445643747e-05
-3.51401452947196e-05
-1.60487129734896e-05
-4.21619943214983e-05
-6.65219309883133e-05
-3.77151699024711e-05
-2.27098566887111e-05
-4.69914046133026e-05
-4.12578657842473e-05
-1.42950984836475e-05
-6.68715238075138e-05
-5.07241698476257e-05
-4.91316269121636e-05
-1.55452084868872e-05
-3.2463314199834e-05
-2.8617083374266e-05
-1.28902111424276e-06
-5.20762387792451e-05
-1.07768087018985e-05
1.69995613730749e-06
-4.54119436574965e-05
-4.19102985331231e-05
-2.91738272299083e-05
-2.56471926072666e-05
-4.02595376099617e-06
-5.26087773267578e-05
-3.54967152068334e-05
-1.68358479445549e-05
-4.54971298992695e-05
1.13689996399252e-05
-3.26394808024463e-05
-7.09375319839054e-06
-4.14763730875708e-05
-1.31191517390518e-05
1.06943272190075e-06
-2.9135842084966e-05
-5.41158855405269e-06
-1.2267339615849e-05
-2.02724585548714e-05
-4.4541943555703e-05
-3.63316656356321e-06
-3.76487589331229e-05
-3.40582487640223e-05
-3.78692263443536e-05
-2.21349472939385e-05
-2.24788044588265e-05
-2.67965154136355e-05
-3.57644426998777e-05
-4.36525957721887e-05
-5.11098926126092e-05
-4.33763254252773e-05
-7.18218440490197e-05
-5.93170532732532e-05
-4.17040804342001e-05
-4.17570599247483e-06
-3.04110915957308e-05
-4.19582687211966e-05
-2.23728496059828e-05
-1.54140900935252e-05
-1.72066493985496e-05
-2.45322884259229e-05
-3.34283081559974e-05
-3.86137821472041e-05
-1.30877633822627e-05
1.62589117250968e-05
-3.55162482557404e-05
-4.33462122654519e-05
-2.4775329916084e-05
-4.69405634195433e-05
-6.68670408402855e-05
-1.84892406432708e-05
-7.74111051385473e-06
-3.20547572000909e-05
-1.13015931032738e-05
-2.6069628446402e-05
-4.1229607649675e-06
2.55615678403903e-06
-1.44125553148592e-05
-3.36900655407037e-05
-6.07286165107476e-05
-6.27190206165883e-05
-3.33070692851146e-05
-6.51837936183973e-05
-1.50157900698775e-05
-3.3469145263785e-05
-6.38863696774953e-05
8.88596811788271e-06
-2.18825959124383e-05
-3.01493788095635e-05
-7.66414788011744e-06
-3.832288339528e-05
-2.81375814826088e-05
-8.11773131227519e-06
-3.48823624578627e-05
-4.98716068161462e-05
-3.56581659714251e-05
-3.30659564219799e-05
-3.44116877571449e-05
-3.9859353760301e-06
-3.64439544223195e-05
-4.14760559942495e-05
-5.41383925094824e-05
-4.91680322726575e-05
-4.03740450623668e-05
-5.02109163510204e-05
-4.60011007648946e-05
-3.2830140826677e-05
-1.84196369697342e-05
-3.3154132508188e-05
-1.68194138864242e-05
-2.39361159020495e-05
1.1038894544132e-05
-1.09176680681544e-05
-2.44929454219043e-05
-3.45720595287179e-06
2.61860819573304e-07
-2.98152327685166e-05
-4.83679463721996e-05
-1.9608469131614e-05
-4.43437948683002e-05
-4.04155765769074e-05
-3.75813692086005e-05
-6.98429984387341e-05
-2.32150715870752e-05
-1.65733294639363e-05
-4.69684969461089e-05
-1.30459228962513e-05
-2.54933402215937e-05
-7.10965485264914e-06
-4.20699900102212e-05
-2.00995012332298e-05
-2.8823487758849e-05
-3.29135772961686e-05
-3.38267567052199e-05
-3.82403842868762e-05
-5.47768837134153e-05
-1.77820068726618e-05
-3.71844460900412e-05
-4.81857467905352e-05
-5.10543639831261e-05
-2.76005699809226e-05
-2.96627710914989e-05
-5.31159399142078e-05
-2.60915006863298e-05
-2.63726072470327e-05
2.27261608120908e-05
-3.42125161320104e-05
-4.07956171279941e-05
3.26237391081722e-07
-2.70820896653713e-05
-3.85658310187089e-05
-7.78016230154046e-06
-3.57497298508447e-05
-4.88723390398742e-05
-3.12621488623879e-05
-4.38795396281249e-05
-3.33955284073657e-05
-6.160874118997e-05
-3.08729047278932e-05
-3.30214674968984e-05
-5.42542735871457e-05
-5.00713622001642e-05
-3.239825146372e-05
-4.4082790501774e-05
1.50213183361015e-06
-3.51024779065671e-05
-1.08185617015553e-05
-3.68466189156147e-05
-2.34062484860509e-05
-4.47439361337757e-05
1.69065104285442e-07
-6.00680899669919e-05
-2.64930694028471e-05
-3.31869153806478e-05
-3.46903121300453e-05
-3.54042114705351e-05
-2.57018643055727e-05
-2.23176854481384e-05
-4.79712481612141e-05
-1.78404005419092e-05
-2.45375255981496e-05
-3.39504219317719e-05
-3.12453465321045e-05
-1.92293780014362e-05
-1.85845832863867e-05
-4.49274398985524e-05
7.48877495324025e-06
-1.85674967762547e-05
-6.30291969820113e-06
-3.6053467780215e-05
-3.09528305081079e-05
-2.84936914350659e-05
-3.5525758023474e-05
-2.39804053560969e-05
-3.47090437339822e-05
-2.68623401712858e-05
-2.8898143808121e-05
-3.5528565172578e-05
-4.00326692759981e-05
-4.15232600192489e-05
-2.43304819919989e-06
-2.06124322096543e-05
-8.3818753786964e-06
-5.88477870837899e-05
-3.20253225363491e-05
-1.7100159857953e-05
-4.4177337329714e-05
-1.61963072350456e-05
7.68410636913375e-06
-2.34629549718714e-05
-2.90544540827316e-05
-2.89068578851e-05
-9.56386317928831e-06
-2.67439591325963e-05
1.1185184731452e-05
-3.7388365988758e-05
-4.43297983274986e-05
-4.87606597831436e-06
-1.61842549768818e-05
-5.91539620215183e-05
-5.6386437056609e-05
1.17131001079251e-05
-3.92951493943803e-05
-4.19043133298347e-05
-2.52440135730339e-06
-4.78835697719294e-06
-4.68163122957897e-05
-2.74507494731428e-06
-1.99122373517705e-05
-2.16763357153336e-05
-3.4266595282281e-05
-2.3727046821165e-05
-1.59278213511572e-05
-6.24916797748643e-05
-5.69746501153686e-05
-7.0151099120769e-05
-5.65137878523318e-05
-4.32476435751525e-05
-8.14166332286838e-05
-4.38341553546617e-05
-1.97088691742466e-05
-3.32245630254655e-05
-4.11729503329577e-05
-2.23401693376957e-05
-1.50625140896565e-05
-3.26004231376196e-05
-6.96178318453913e-06
1.7794019490266e-06
-2.4592292395979e-05
-5.52046951257328e-05
-8.71378794440468e-06
-2.51602197626132e-05
-2.40857555374932e-05
-3.57209830991392e-05
-2.24264777208494e-05
-4.18693152973011e-05
-3.86918052540838e-05
-5.26215903139259e-05
-4.64490211520192e-05
-5.84635740588824e-05
-2.66153802141012e-06
-4.98497984527238e-05
-9.69993792789363e-06
6.83223508041036e-06
-5.1720228609557e-05
-2.81784700938898e-05
-1.62124795558716e-05
1.01639418715126e-06
-1.25580944692314e-05
5.20316876046911e-06
1.80380927790063e-05
-1.90316821162247e-05
-2.15258598080532e-05
-1.5102358110261e-05
-4.43978833021332e-05
-3.27531269467309e-05
-3.48259110252953e-05
-4.82678767820427e-05
-3.11452929326466e-05
-3.77644666141081e-05
-5.94059154402097e-05
-2.75656274305302e-05
-2.95508643188346e-05
2.62334233000328e-07
-4.38944724984859e-05
-2.58911771252272e-05
-2.13326705506287e-05
-1.5761446386422e-05
-4.54127457272865e-05
-5.11106403651038e-05
-1.60211547704942e-05
-2.83288845882126e-05
-1.62027993370316e-05
-5.98404713659698e-06
-4.93070106039701e-05
-4.88739160928922e-05
-5.84320338456438e-05
-2.76019141527525e-05
-2.90552802324359e-05
-3.90467435188967e-05
-5.65638449103974e-06
-3.07724870850512e-05
-2.7692118871001e-05
-3.04688156770134e-05
-3.12733905114357e-05
-2.80182401457479e-05
-8.54342316806283e-06
-1.04764089724556e-05
-2.51000994321845e-05
-3.42870941936458e-05
-7.62229805330865e-05
-2.00428619649567e-06
-3.8994515503549e-05
-4.4422574087217e-05
-1.82767551664293e-05
-3.1904526712978e-05
-1.25164059768332e-05
-1.84925710536839e-05
-1.87020240654042e-05
-2.25477677861942e-05
-5.01335467100992e-05
-2.45011581556431e-05
-4.71965949175972e-05
-3.23232700361694e-05
-1.88480589622672e-05
-2.30076073057578e-05
-1.72083097629267e-05
-1.02375537067528e-05
-4.80641666839064e-05
-4.84000530508653e-05
-6.3367391984577e-05
-3.2245626122615e-05
-3.90156726313264e-05
-2.57521306819213e-05
-2.76639605480895e-05
-2.34206042794875e-05
-3.49927062715322e-05
-1.68136076258567e-05
-5.61091969843395e-05
-4.11399504906595e-05
-8.35504912194604e-06
-5.0155693373795e-05
-2.24997733776188e-05
-3.52597275832784e-05
-3.98326667664746e-05
-4.00799045603622e-05
-3.80554527793768e-05
-9.8878768804969e-06
-3.56621510477919e-05
-3.69096581972311e-05
-2.83303834216984e-05
-2.0539722240824e-05
8.52059393341941e-06
-1.38745510043359e-05
-1.78701744238619e-05
-2.0406360479555e-05
2.28876313420812e-05
-3.67551099405283e-05
-3.46606768134062e-05
-5.33806075158458e-07
-4.33430559727897e-05
-3.72477351648859e-05
-4.66134154971173e-05
-3.26557841181335e-05
-4.95380203150552e-05
-8.1400443414665e-06
-1.79407366770796e-05
-1.26050954057682e-05
-2.41084120042566e-05
3.13077198305351e-06
-3.09177132986624e-05
-8.62593127762761e-05
-4.04068776512251e-05
-4.68629718159967e-06
-1.64906420478283e-05
-2.44649090909123e-05
-6.90696647034932e-06
-8.03440583266179e-05
-1.72007804996164e-05
-1.62786634018727e-05
-2.71672938323375e-05
-4.63549731622254e-05
2.47565838615208e-05
6.27155679124506e-06
-5.52624297887223e-05
-4.22169276662269e-05
-6.33362904262542e-05
-2.6890340174511e-05
-5.20848447321217e-05
-3.13752920273855e-05
-6.4261540354408e-05
-4.10641784957504e-05
2.69964341397218e-06
-5.12400254024744e-05
-2.96786123681027e-05
-6.57792494827142e-06
-3.34215513207497e-05
-4.02372859303471e-05
-6.67369696776785e-06
-1.1544588558289e-05
-5.23081354199325e-05
-3.04970854018209e-05
-1.6887293358232e-05
-4.44750386276511e-05
-3.06548870795218e-05
-2.74697787999051e-05
-4.23272097344513e-05
-2.45547811438843e-05
1.04042227282954e-05
-9.4999662812493e-06
-5.93583885333962e-05
-1.00864307857322e-05
-2.5647513887529e-05
-2.04494849467557e-05
-1.22404176262463e-05
-3.75745821680692e-05
-4.42166325264441e-05
-3.43452940477977e-05
-7.57506402476218e-06
-3.70428400348407e-05
-3.78778552383212e-05
-2.62384707223989e-05
-2.64113793255064e-05
-1.00012714831948e-05
-2.28163980589887e-06
-3.07141336132119e-05
-7.05696797345548e-05
-2.42449537828404e-05
-2.7966725798936e-05
-6.35830017688203e-05
-2.33968485730822e-05
-6.05258717137141e-05
-4.64933266853528e-05
-2.78396816468562e-05
-3.17291099191492e-05
-2.4268623426142e-05
-1.72496140300507e-05
1.48946542372835e-06
-4.6791214960834e-05
-2.6914029443823e-05
4.11129417030366e-06
-4.03508081251819e-05
-3.34550421891334e-05
-3.01611706039967e-05
-4.16718558985575e-05
-2.12205038674298e-05
-3.2717560194325e-05
-5.83458228613626e-05
-3.37839399964365e-05
-2.53462981494012e-05
-2.8796480322123e-05
-2.27358750700357e-05
-2.27212318341571e-05
8.13325322878707e-06
-4.11705866228007e-05
-4.69359170474853e-05
-1.05539909864199e-05
-1.51069865643183e-05
-2.658038872044e-05
-5.79920292287966e-06
-1.30739352132566e-05
-1.60916950226051e-05
-3.66132472135179e-05
-1.37302771815378e-05
-5.37016512133119e-05
-8.38962252181371e-06
-3.00424252189454e-05
-3.82986716625015e-05
-4.39565681790819e-05
-3.14499891950667e-05
-6.86898131631665e-05
-2.58918258706133e-05
-1.28381447805531e-06
-5.53081324408694e-05
-3.0437239266195e-05
-1.63447252374361e-05
-2.78670119352042e-05
-3.27978692879091e-05
-2.15511276711074e-05
1.96109265261947e-05
-3.71226526205595e-05
-5.30874474405797e-05
-3.7850976036505e-05
-5.27304067638525e-05
-2.35361644918276e-05
-5.78200754891154e-05
-4.8937838794116e-05
-5.56738967567768e-05
-3.76772103278176e-05
-2.96438312691834e-05
-3.19872596041666e-05
-3.28626543052556e-05
4.60270457320797e-06
-1.42167130169517e-05
-1.84194601115385e-05
-3.17290094758337e-05
-3.31838155473372e-05
-1.40339944097365e-05
-1.63086806100788e-05
-2.15946203885157e-05
-1.58430179756367e-05
-3.80952667012042e-06
-3.0224078426817e-05
-2.69422512539742e-05
-4.79257985849025e-05
-5.54069231732886e-05
-5.31558985223376e-05
-4.03960766608719e-05
6.50526102096713e-06
-5.6593830298902e-05
-2.54369961362514e-05
-3.49451964630134e-05
-2.2388368064142e-05
-1.2321024338052e-05
-3.24009614117548e-06
-1.66833751311894e-05
2.63873085674447e-06
-6.42567330905873e-05
-1.66291500714686e-05
1.41592222577816e-05
-1.72430692199964e-05
-2.87885111377256e-05
-2.12436025466716e-05
-7.63674199685914e-06
-3.6658975348204e-05
-4.55626067723117e-05
-4.46338916724459e-05
-4.66577431424248e-05
-3.64448334500253e-05
-5.85265827330865e-05
-5.18611379480351e-05
-3.8485810326091e-05
-3.26026490765928e-05
-4.19536509386296e-05
-1.89037217303199e-05
-3.09583905145399e-05
-2.19009512872643e-05
1.26845901661333e-05
-1.14835962520244e-05
-3.25593122992626e-06
1.11821345864434e-05
-4.45247394992503e-05
-5.27294613470171e-05
-4.37508150526806e-06
-3.07164862653439e-05
-1.5921512527545e-05
-6.37584554438525e-06
-3.08703881568815e-05
-4.74476973021843e-05
-4.14862348170019e-05
-7.16244977976034e-05
-5.99498751249055e-05
-2.05862613939025e-05
-3.11292701004142e-05
-3.84123300318138e-05
-2.03165200823264e-05
-1.17715811321558e-05
-3.9411896973671e-05
-1.76441029626844e-05
2.93463859699339e-05
-1.14592473160813e-05
-3.43198362501126e-05
8.69916599263317e-06
-2.4316190469412e-05
-3.71676632844012e-05
-5.78973462593375e-05
-2.01852233051597e-05
-2.39330737072053e-05
-7.01370737651222e-05
-6.27854838345648e-05
-8.97623554398532e-05
-7.56046702988517e-05
-4.26546845429191e-05
-1.11095314794622e-05
-5.6279074455259e-05
-3.69052295922972e-05
-1.93031448056293e-05
-2.76265674964452e-05
-3.39130318421978e-05
7.29114587554369e-06
-2.90343518750518e-05
-5.75244561272002e-05
-1.37346925288291e-06
-3.07010473643301e-05
-3.61191868935443e-05
-2.33088880504423e-05
-3.445359863112e-05
-5.17643623129138e-05
-2.66533065678408e-05
-5.68561522972881e-05
-6.1706052265508e-05
-2.12374736206761e-05
-3.1325890130556e-05
-3.66797001085011e-05
-4.15378618821543e-06
7.02435866388745e-06
-2.6075712598636e-05
-2.97884913992593e-05
-1.20839238259833e-05
-2.22629209366971e-05
-3.80266293854727e-05
1.55160367865891e-05
-1.58086236364155e-05
-3.4596837386685e-05
-7.48969546990971e-06
-1.48742391129574e-05
-4.0563476176825e-05
-4.19771194241565e-05
-2.68448057030302e-05
-4.95536875659796e-05
-2.57561730820767e-05
-1.84346087815322e-05
-2.50374160657572e-05
-4.03161625625584e-05
-7.49693275803766e-05
-2.99206598229825e-05
-3.80936182329043e-05
-5.42839383827469e-06
1.12392457198714e-06
-2.34357624180586e-05
-3.41989631357449e-05
-1.35635205683519e-05
-5.01242493997202e-05
-4.44265279839523e-05
-4.4822801761618e-05
-6.95268748951589e-05
-2.77763802578899e-05
-3.63881395664217e-05
-5.93245240734432e-05
-5.54964804789887e-05
-5.79176213768882e-05
-4.57836348906847e-05
-6.98346297311976e-05
-1.78739630311828e-05
-3.97857027927338e-05
-2.29302758483514e-05
-4.2378634504082e-06
-4.26238270281007e-05
-2.56868519673136e-05
-7.9724636836502e-06
-4.19019206931208e-05
-3.45556844813831e-05
-1.60330745692534e-05
-4.01680936371757e-05
-3.09220208781669e-05
-8.18878206176118e-05
-5.83060096195708e-05
-6.29082588688763e-05
-5.42462925420259e-05
-4.44687418220196e-05
1.78275247887403e-05
-3.93748148484173e-05
-2.49842981059379e-05
-5.43952013335362e-05
-3.07910819420638e-05
-3.35796461960284e-05
-1.13856077708083e-05
-1.84113085315523e-05
-1.1708941161069e-05
-5.78630020393482e-06
-2.67613867840846e-05
-8.21976954542122e-06
-4.40212308729527e-05
-5.08210315806644e-05
-4.17183868246261e-05
-4.50857209259816e-05
-5.28061700946915e-05
-4.33849650665405e-05
-5.99449658696648e-05
-4.86931924994035e-05
-1.59429562396542e-05
-1.82470937936047e-05
-1.99638817847675e-05
1.59831283134408e-06
-3.10421013654974e-05
-3.26862996570079e-06
4.14644509372807e-05
-1.81922227303045e-05
2.14113533031034e-05
-3.84724569471744e-05
-2.20819807192039e-05
-1.20061490006815e-05
-4.16162270772471e-05
-3.03873518594515e-05
-6.17488736972754e-05
-1.05258534210966e-05
-4.00682267989173e-05
-5.45830434798625e-05
-4.37932541481113e-05
-1.75978941510801e-05
-5.03164709408653e-05
-9.35904723135229e-06
-3.15782190299406e-05
-1.94393776338923e-05
-2.26222165274292e-05
-5.36260141538607e-05
9.53342102342177e-06
-2.67444270212884e-05
-2.39692908454179e-05
-1.84652117681711e-05
-5.51293205436316e-05
-5.27696421074414e-05
-4.2497730603671e-05
-2.48115169073136e-05
-3.13882796926338e-05
-3.99409093341709e-05
-7.27681810425058e-05
-1.73884810027493e-05
-5.92801059783112e-05
-3.79079646009495e-05
-2.56892884737317e-05
-4.28362496672767e-05
-4.44909772581511e-06
-1.54846256008716e-05
-2.92818683869278e-06
-2.56321915016491e-05
-3.51822352041712e-05
-4.8531889450034e-06
-4.17268554477822e-05
-5.18707055081578e-05
-2.01584840944992e-05
-1.63987214214203e-05
-3.52449806141769e-05
-4.66489010551633e-05
-4.99821035969983e-05
-5.05381340766329e-05
-3.51197593904531e-05
-6.96596353725561e-05
-3.01559580928074e-05
-4.56554192669968e-05
-3.36057443603693e-05
-1.43624559847952e-05
-3.85908994540327e-05
-2.97473918516624e-05
-1.40742117463951e-05
-4.24245966104222e-05
-1.30657681240411e-05
-3.17551728071969e-05
3.53647065347713e-06
-3.31035346913684e-05
-2.25844667902506e-05
-2.19337267323237e-05
-1.55770143430054e-05
-4.00748663564752e-05
-4.72333128619346e-05
-3.51631291812828e-05
-4.71025212029172e-05
-2.41798982788351e-05
-6.55611297258737e-05
-1.6236371052497e-05
-1.77980998808677e-05
-3.03449339595824e-05
1.99362689981377e-06
-2.5803690706022e-05
1.71304406801788e-05
-4.09739906182586e-05
-8.42151134992047e-06
-2.66208059511912e-05
-3.42852691063302e-05
-1.00093007828787e-07
-3.84096965114545e-06
-4.50555619288139e-05
-4.18803813877312e-05
-4.63591584014199e-05
-6.63969707206027e-05
-3.58050820942055e-05
-4.76476540510022e-05
-3.52718100394235e-05
-2.92128330508867e-05
-2.95947026912221e-05
-4.75584289484394e-06
-8.32254449166935e-06
-3.0505431885574e-05
2.11129894056594e-06
-5.30274350402188e-06
-5.6586184747676e-06
-1.34843570965343e-05
-6.68474596140737e-05
-4.80172654145332e-05
-4.01240148897212e-05
-5.27204811936639e-05
-6.38099628288861e-05
-4.56599721869333e-05
-2.21875553113165e-05
-5.91097285104942e-05
-1.01377091738475e-05
-1.38716073909374e-05
-2.53868881987891e-05
-1.6722998655652e-05
-1.89827559203086e-05
-1.12617019959149e-05
-2.53027907644839e-05
-1.94689575494791e-06
-1.27523549148315e-05
-1.35471858276711e-05
-3.81541763466e-05
-3.67373210620466e-05
-4.08255643315982e-05
-4.51012592558759e-06
-7.19950086065085e-05
-6.51631352397531e-05
-6.46326908363897e-05
-2.522076629463e-05
-4.89472066770735e-05
-2.96226375080298e-05
-1.35633453212979e-05
-2.05714901588141e-05
-2.97224900499687e-05
2.52856649119676e-05
-2.80913236359539e-05
-2.18019307284304e-05
-3.64891964308918e-05
-1.50645132074005e-05
-2.00268510568728e-06
-5.65763811636551e-05
1.06973440485939e-06
-5.44769209745554e-05
-1.80978566831622e-05
-4.63362660479619e-05
-4.32657296696964e-05
-2.85389880703382e-05
1.14380629783807e-05
-4.0403532118912e-05
-1.42877349147622e-05
-1.34919420951076e-05
-3.2879841814962e-05
-2.77251930176206e-05
-1.78939850988979e-05
-2.67921623302907e-05
-1.42932004211042e-05
-2.14524997174966e-05
-2.43657658272683e-05
-1.77386978234293e-05
-1.86756607282813e-05
-7.95719393927095e-06
-4.81085869821133e-05
-2.73120796057972e-05
-1.77009894389699e-05
-4.59827269270974e-05
-1.62723610415906e-05
-8.76132017703475e-06
-3.81695494115646e-05
-1.96655095491965e-05
-2.39523309996866e-06
-3.59066698472633e-05
-3.57031632527403e-05
-1.53684676025615e-05
-1.69596306719132e-05
-1.19007360059971e-05
-3.90794139623119e-06
-4.47679188874891e-06
-5.0124438310694e-05
-2.0285568333259e-05
-1.56671483643266e-05
-5.63388815360406e-05
1.97557697740603e-05
-3.02668024980001e-06
-3.279598102449e-05
-5.30825850263829e-05
-1.37655081332167e-05
-1.83738472794399e-05
-4.46079962893971e-05
-9.72109226257296e-06
-2.69790547565741e-05
-4.2530355098844e-05
-3.03695822615116e-05
-2.14870491618012e-06
-6.67573646395714e-05
-1.56479586153678e-05
-9.66663664483658e-06
-3.19713815439914e-05
-5.28703570812041e-05
-1.35590851211531e-05
-4.1073792804173e-05
-4.69900355264874e-05
-4.02748672888996e-05
-4.49351257793012e-05
-4.46320256675125e-05
-5.20656563194856e-05
-7.99395320494285e-06
-3.80874283918159e-05
-2.71508275301784e-05
-3.13127484605128e-05
-4.06981117847226e-05
-1.84641413314501e-05
-1.52078605865134e-05
-2.15554676804265e-05
-3.78980648142116e-05
1.93058284246066e-05
-3.27020808924786e-05
-3.1508834846732e-05
-2.23234877001257e-05
-2.67909533651176e-05
-5.31039285651033e-05
-4.33438478742376e-05
-4.64450337595209e-05
-2.20251685271485e-05
-5.15488236341835e-06
-1.42949225440337e-05
-3.46266935393121e-05
-1.61359705351173e-05
-2.32690176541037e-05
-6.95434601799685e-06
-5.59381036280696e-05
-2.50235751684463e-05
-1.37905432573965e-05
-2.14494965652779e-05
1.55583013377081e-06
-3.1684010610399e-05
3.43412408261365e-06
-1.81755701268633e-05
-3.78665992504143e-05
-3.21110359036236e-05
5.8925493531441e-06
-1.77033146585421e-05
-2.40285135744177e-05
-2.99424418644031e-05
-2.02627753092465e-05
-2.6091494929433e-05
-5.26201467743627e-05
-6.65813316228748e-05
-2.11668286546553e-05
-5.20552877964185e-05
-2.11707941787466e-05
-7.75976991592677e-06
-4.15936156578138e-05
-4.04322094820563e-05
1.05842371583307e-05
-1.94126851461071e-05
-5.3682026282466e-05
-2.03861443373813e-05
-3.23951708942339e-05
-4.07632994795087e-05
-1.59791004254554e-06
-9.65070139146595e-06
-4.27336745284837e-05
-2.64550477838881e-05
-3.63917194870966e-05
-4.88950599193551e-05
-2.13810578338863e-05
-1.60201801716067e-05
-2.98314250058905e-05
-1.65036582112728e-05
-2.01423796167615e-05
-2.96001255294173e-05
-3.86808739088899e-05
-4.02766199478123e-05
-1.19145139511573e-05
-3.47191867090162e-05
1.8951022384022e-05
-6.86000309562765e-06
-7.38433315763264e-05
-4.34207185195511e-05
-5.29496067665555e-06
-1.34472968013101e-05
-2.53562075628798e-05
-4.44309719387651e-05
-1.94643169346329e-05
-6.16361154996158e-05
-3.72604849141049e-05
-3.5332989353166e-05
-4.94809289378191e-05
-2.9641243124647e-05
-3.66900124597112e-05
-6.1259377645512e-05
-4.12848176463608e-05
2.39231448804681e-05
3.94023240920074e-06
-3.76659078565434e-05
-1.81803544293848e-05
-2.80427783250314e-05
-4.04247271531255e-05
-1.68850036064857e-05
-4.69697471148757e-05
-1.41703489941953e-05
-1.32996096911677e-05
-1.39525107117959e-05
-5.24150054911321e-05
-5.65403144917547e-05
-2.66547482917221e-07
-5.24951207471177e-05
-6.9140879807599e-05
-3.64607093904748e-05
-1.30991135789266e-05
-6.68345158020784e-05
6.2840264497762e-06
-3.83445694036652e-05
-5.03520072945873e-05
-3.70840357156521e-05
-1.9150766054672e-05
-3.46256656103569e-05
-7.17472407082027e-06
-4.14351322142508e-05
1.29427924250693e-05
-2.88377929995199e-05
-1.35477772976398e-06
-3.34428406424444e-05
-1.87866322299047e-05
-6.39157292286594e-06
-6.21474688514226e-05
-5.21076205776707e-05
-5.07896648111425e-05
-5.18716629470069e-05
-7.57904910112743e-05
-1.49112434375136e-05
-2.38158076566758e-05
-6.54741609546054e-05
-2.2986379244392e-05
-1.93263704581533e-05
-2.91967519681645e-05
-1.08436773926141e-05
-1.52399194726936e-05
-5.17040700274029e-05
-1.23738911073583e-05
-2.86760047665183e-05
-5.59476956244965e-05
-3.63543098725982e-05
-3.22512585130456e-05
-4.97464210885875e-05
-2.70875390504564e-05
-1.36861114791106e-05
-2.22808464346161e-05
-4.12785960311015e-05
-4.84755711184234e-05
-5.62191035623745e-05
-2.07160539856802e-05
-2.40360235105279e-05
9.32950865093349e-06
-2.0239085026315e-05
-8.0758311573793e-07
-1.59713348015233e-05
-2.86224075636024e-06
-1.14755143377151e-05
-4.48557718598012e-05
-1.06740011520677e-05
-7.66136004634423e-05
-2.68858281842185e-05
-3.7949562485515e-05
-5.36731147055639e-05
-7.17348302322843e-05
-5.51467374620121e-05
-5.1512978575009e-05
-9.10242649240239e-06
-4.35945875198158e-05
-2.4515120195231e-05
-1.99226370387376e-05
-4.34945362312287e-05
-1.62453216499125e-05
-2.05446223901727e-05
2.47636592799405e-05
-4.16540285497137e-05
-2.99235477712084e-05
5.20958950022942e-06
-6.75953190743298e-06
-2.7073325873061e-05
-7.01609897565123e-05
-2.84460454509608e-05
-3.02890096871603e-05
-4.70767996320303e-05
-2.38876189253279e-05
-4.44432698240208e-05
-3.63094757275791e-05
-2.96184507765521e-05
-9.86474270754655e-06
-7.2809221143213e-06
-2.96292979942508e-05
7.01866036054748e-06
1.55751509641234e-06
-3.21986509203392e-05
3.05591293763953e-05
5.03710955930186e-06
-3.78544356381082e-05
3.16784009568006e-06
-3.2810343633856e-05
-1.63858762241807e-05
-2.70077352312365e-05
-1.03972806258922e-05
-5.08375833767687e-05
-3.95160815638332e-05
-5.34724957691297e-05
-5.58924535365383e-05
-5.96469401665375e-05
-1.31760407751809e-05
-1.18292391346578e-05
-2.38293835805914e-05
-1.95901780463358e-05
-2.09142893031397e-05
-1.87901795221002e-05
-1.94674160584537e-05
-9.39821458196979e-06
-1.66963387277693e-05
-1.1914699065893e-05
-1.81301451141912e-05
-1.08956437073028e-05
-3.46088567071861e-05
-6.31599580654896e-05
-2.29203292146135e-05
-5.25889375454174e-05
-2.03959991507538e-05
-2.88127787926798e-05
-3.89775271145616e-05
-5.79403657121812e-05
-6.50062231979599e-05
-2.13886214660855e-05
-8.29843247317271e-06
-2.99229104506938e-05
-1.33070096305268e-05
-2.90690297270786e-05
-2.96870658526496e-05
-3.11104746322825e-05
-1.02000775436535e-05
-2.053714176536e-05
-4.81866208645457e-05
-5.21737106918118e-05
-1.85388870207782e-05
-1.86347702398707e-05
-7.48121739073986e-05
-3.18435662264014e-05
-3.92853364079288e-05
-1.14142703297704e-06
-1.33188736008017e-05
-3.80427474858958e-05
-4.05222864599222e-05
-2.11969915179075e-05
-2.25563753680719e-05
-9.37782091221554e-06
-4.02420495383991e-06
-1.51674328323491e-05
-4.13876601365726e-05
-3.46099129752084e-05
-3.57031355646447e-05
-4.58969104330954e-05
-2.67162295274744e-05
-3.53630327029991e-05
-3.83810911539628e-05
-1.95444995356907e-05
-4.93673441892959e-05
-4.44027567838265e-05
-1.36346790334701e-05
-4.50875291987966e-05
-3.91474260793729e-05
-5.61455698313311e-05
-2.13644657540706e-05
-5.8762658507299e-05
-4.31284619296354e-05
-2.15732165057715e-05
-2.00461567444269e-05
-3.17834515974218e-05
-2.88587481071283e-05
3.65903909938356e-07
-5.9282305665118e-05
-2.51507123185278e-05
-2.34559168123124e-05
-4.9576242934412e-05
-5.68608521478365e-05
-1.92010352304949e-05
-2.7758604074445e-05
-5.10071928644531e-05
-5.43636196542951e-05
-2.56293269231255e-05
-4.45886368788161e-05
-6.89526319530884e-06
-2.65361364245933e-05
-3.3399185322816e-05
-1.521604824641e-05
-3.07522857759842e-05
3.0635425083053e-06
-5.21529668623421e-05
-1.18395017095007e-05
-9.2285589583836e-07
-1.72448600511879e-05
3.85765498023764e-06
-8.92877850800466e-06
-1.3587973019577e-05
-5.54213236586068e-05
5.46444408958558e-07
-9.09071307496237e-06
-2.45322059450888e-05
-2.02190509809603e-05
-4.21815507768386e-05
-4.07787797069714e-05
-2.38675060482934e-05
-2.86247217835058e-05
-2.5972927743071e-05
-5.12458866545804e-05
-1.11449181508888e-05
-2.34396368875545e-05
-1.77691125396306e-05
-2.21368494124532e-05
-3.53338289731846e-05
-4.69425351599876e-05
-2.79015873408119e-05
-5.32676734710838e-05
-4.76736203278404e-05
-1.55728856479103e-05
-6.32996481034348e-05
-5.56040350888063e-05
-1.62802946457726e-05
-2.74273402139043e-05
-4.98932787921156e-05
-3.38552675847255e-05
2.24216923163219e-05
-4.04786930497868e-05
-5.99153339711162e-05
-2.67963880059503e-05
-5.79165162742735e-05
-1.42206534657163e-05
-2.46365964716364e-05
-5.12080700453814e-05
-2.44811965558954e-05
-1.32867119802453e-05
-1.7011626052069e-05
-1.40076505021861e-05
-1.23860124128881e-05
-4.12795696775042e-05
-3.84604493883235e-05
-5.01737161949414e-05
-4.81536819211992e-05
-1.22668188378763e-05
-5.23463721996252e-05
-2.22142112710119e-05
-3.81024940537581e-05
-3.25987338583652e-05
-2.286029454794e-05
1.45987380499001e-05
-2.38166077426652e-05
-2.61526979983309e-05
-2.34642452790154e-05
-1.78793737464365e-05
-3.91592945785069e-05
-2.52828466866953e-05
-2.17357482242092e-05
-4.33133416026412e-05
-5.11804088023196e-05
-1.49396320264843e-05
-3.78816771648914e-05
-5.10527648813958e-08
-3.41023941798837e-05
-5.24540128611613e-05
-5.28651202748103e-05
-2.96792794935118e-05
-1.91077362949985e-05
-2.90833493395143e-05
-8.27483564399574e-06
-4.61618420365667e-05
-1.44860905632967e-05
1.48579234692333e-05
-4.07409233749898e-05
-1.9970962974278e-06
-3.82599326163111e-05
-1.37596190589872e-05
-5.02370547612552e-05
-2.29821023274485e-05
4.82339308006577e-06
-3.58964710271817e-05
-4.32165416497792e-05
-5.58803656653163e-06
-9.46436740905526e-06
-1.81683440231806e-05
-1.60564737915541e-05
7.25550944718545e-06
-2.55147755013938e-05
-8.32055640973826e-06
-2.92365825879364e-05
-2.79304732011507e-05
-7.21458962549101e-05
-1.65001946525532e-05
-2.60937862988246e-05
-6.19012761341494e-05
-3.72295864947876e-05
-3.68022938861034e-05
-4.80524162414476e-05
-2.79879652154061e-05
-4.27513144455398e-05
-3.75607212912283e-05
-8.99024464776361e-06
-2.86966556951182e-05
-6.31533790729978e-05
-3.16467880970646e-05
-2.01017548242571e-05
-4.08515500156331e-05
-2.76562446568596e-05
-1.74071444862344e-05
-3.15216700119128e-05
-1.22395924695147e-05
-4.69909515909164e-05
-3.25354276769477e-05
-3.00961947511523e-05
-1.65093821301342e-05
-2.72714906378165e-05
-2.88020274689914e-05
-2.11741884543417e-05
-2.41979524561449e-05
-1.7298530155559e-05
-1.02683298925452e-05
7.71122661596592e-06
-2.05115923103834e-06
-3.74769015394008e-05
-2.17914295799004e-05
-4.21484762021132e-05
-1.75425969451824e-05
-8.53896132566353e-06
-3.10515570844352e-05
-4.95946232672546e-05
-6.2742261442097e-05
-5.77489390516719e-06
-2.3791225818374e-05
-1.31018782329654e-05
6.41276555762782e-06
-6.63600501127951e-06
-4.88009658709561e-05
-2.01629262525392e-05
-3.44209126676931e-05
-5.89980607258781e-05
-1.13552167136242e-05
-1.39386766826302e-05
-4.44873920054285e-05
-3.62787543174224e-05
1.15217558075442e-05
-1.11663247997941e-05
-2.29793755593223e-06
-4.08717407891045e-06
-2.31001977479027e-05
-4.68697377418843e-05
1.59718236380937e-05
-1.0102798618413e-05
-2.70072281566073e-05
1.87149862471468e-05
1.69536733473537e-05
4.73778924662205e-06
-2.89113677717012e-05
-2.63329838537726e-05
-3.03425410109263e-05
2.2732747472553e-06
-4.72269524002431e-05
-8.67132038619761e-06
-2.18889693112303e-05
-4.73958533175057e-05
-7.27338389813569e-05
-3.1001480259176e-05
-2.6446015241425e-05
-5.23460105417292e-05
2.51169560706539e-06
-2.27689034569562e-05
-3.73178476266649e-05
-3.35000677753949e-05
-1.3099358140944e-05
-3.5969337945363e-05
-2.04841461641425e-05
3.870033257842e-06
-2.34726314538961e-05
-1.46352461600453e-05
-3.11875338249636e-05
-4.05305835101143e-05
-3.1990360171019e-05
-5.04037533658231e-05
-5.41842958061761e-05
-5.32432087293566e-05
-1.10693573747629e-05
-4.96601868007586e-05
-3.72783604645727e-05
-4.60582887078849e-05
-1.91364464367502e-05
-1.74090492186523e-05
4.02014720393137e-06
-9.03690761197206e-06
-2.36917577956433e-05
-1.55407887091793e-05
-4.15394405747737e-05
-2.66889228736412e-05
3.0349850598016e-06
-4.55105225747946e-05
-1.97479860116144e-05
-2.42502912386197e-05
-5.43421419229816e-05
-4.83522818446273e-05
-3.88283771571652e-05
-1.97276074766126e-05
-4.43930347701201e-05
-5.89026807162334e-05
-2.12666298133503e-05
-4.06457860897906e-05
-3.78172019738557e-05
-2.5309289191673e-05
9.34733282450965e-06
-6.9837705383414e-05
-2.41786217147748e-05
-3.92893404702615e-05
6.50984385816256e-06
-2.26843421836599e-05
-4.08489173161747e-05
-2.60193037029721e-05
-5.68701483645616e-05
-2.39486038910031e-05
-3.11937247226964e-05
-1.88615133273234e-05
-4.72093218931457e-06
-3.55054204964068e-05
-6.11607469214012e-05
-3.26214739131697e-05
-3.91296135573978e-05
-3.87514148964006e-05
-3.03686008438865e-05
-4.36718949129554e-05
-2.14493196750942e-05
-3.99899029314579e-05
-1.14716692357157e-05
-1.15057027375179e-05
-9.18521140369559e-06
-4.76206001155892e-05
-4.18155123822243e-05
-4.74041060866588e-06
-3.65038866857294e-05
-5.92950580493588e-05
-3.66683346752677e-05
-3.34110021416284e-05
-2.85865174347316e-05
-4.83558004938094e-05
-2.63457023926299e-05
-3.09969669789683e-05
-2.91793863325862e-05
-3.7449427787026e-05
-4.25607636252736e-05
-3.39990118470149e-05
-1.06181973190365e-05
-1.23444512713139e-05
-3.6551720140458e-05
-3.69174877056464e-05
-4.33693651969243e-05
-8.31161394875369e-05
-4.21542688516554e-05
-4.305129235952e-05
-4.370950999749e-05
-4.39189097483692e-05
-3.18571808383842e-05
-2.28535856577763e-05
-7.44473949312892e-05
-8.9940458049039e-06
-3.33673356002824e-05
-2.19106255394701e-06
-3.16876534427078e-05
1.08559208873259e-06
-6.1564462356601e-05
-3.68069484806323e-05
-4.64709109778867e-05
-1.07737013045324e-05
-3.52895247372739e-05
-4.70621080598763e-05
-3.87028255001444e-05
-3.13996501835436e-05
-3.20601221887914e-05
-1.25831225987892e-05
-4.33047567894245e-05
-1.62005189867962e-05
-3.38812123849014e-05
-3.98298902490942e-05
-2.75507536995306e-05
-5.4075635059057e-05
-3.75108028931152e-05
-3.15678727218283e-05
-4.07907039115897e-05
-2.48570017838624e-05
-1.17996308303066e-05
-3.45023086943799e-05
-2.40297597860853e-05
-1.03229561103346e-06
-1.43756734521196e-05
-1.10910860884839e-06
-2.94485792924495e-05
-2.49287545310959e-05
-2.51439840131984e-05
-6.18170383479206e-05
-1.84359992343048e-05
-1.68710862118271e-05
-2.99722653603766e-05
-2.41549063139552e-05
-1.0853104684939e-05
-6.6112801086583e-05
-2.37504124120079e-05
-4.27099462061866e-05
-3.12194290301055e-05
-4.20606015227136e-05
-1.1519180262854e-05
-3.85686164368058e-05
-1.96772849788637e-05
-2.49726593894086e-05
-2.11543939967463e-05
-3.48144407133718e-05
-6.62561875018591e-05
-7.50730134061772e-06
-2.137290461585e-05
-1.46043053046018e-05
-3.7870868980751e-05
-2.16984415013402e-05
-1.37016115601665e-05
-3.18999942631721e-05
-3.66565581590895e-06
-1.1579042928583e-05
-4.11061601905923e-05
-1.65470916086477e-05
-1.33501403461634e-05
-2.66694172259408e-05
-2.54437666142606e-05
-1.14746995687538e-05
-5.6135182327907e-05
-1.98293918202632e-05
-3.27307901451416e-05
-1.10118834508262e-06
-2.04985156828067e-05
-3.87751156223161e-05
-6.79390758918399e-05
-2.17825391770176e-05
-5.6467703277676e-05
-3.4576042301986e-05
-1.6270440923e-05
1.47611716544215e-05
2.01556164674941e-05
-2.57500861536781e-05
-3.33843397653431e-05
3.5002320535745e-06
-5.13249994641244e-05
-1.6774454997837e-05
-3.70130703328242e-05
-5.54886603249078e-05
-3.32197045535023e-05
-4.6876100273061e-05
-6.19487873553477e-06
-5.19972844863531e-05
-3.73353441866653e-05
-3.93156137568263e-05
-1.59631626566521e-05
-2.30887381971525e-05
-4.16406570004494e-05
-2.78051690170084e-05
-3.22289435949393e-05
-2.23976230834336e-05
-5.18539247859845e-05
7.36751864430352e-06
-5.61957911310054e-05
-1.0517609814104e-05
-5.40841053300187e-05
-3.09610404066805e-06
-2.3445088477727e-06
-5.72858785511375e-05
-1.62214588561254e-05
-8.02191228828412e-05
-2.55449556282123e-05
-2.95021591503223e-05
1.5845501400738e-05
-2.32941378159325e-05
-3.67628606562429e-05
-3.01479191689534e-05
-1.37243350070619e-05
-3.8045476510926e-05
-3.4254655507477e-05
-2.40676749947564e-05
-1.66760522651944e-05
-4.93695577833031e-05
-1.44690825810476e-05
-3.06039099926344e-05
-3.24495874674523e-05
-5.60624142743176e-05
-3.73968896371161e-05
-2.3944996169696e-05
-3.93709186035551e-05
-1.79783146176425e-05
-3.87750469556553e-05
-1.19834305301377e-05
-1.27074534692319e-05
-1.15877694904436e-05
-9.1290570392538e-06
4.36560777952564e-06
-2.6951813002952e-05
-3.27489127463594e-05
-4.16641634250721e-05
-2.47580306931586e-05
-2.46445236415266e-05
-3.72118122973349e-05
-3.92335044795263e-05
-5.22340315348744e-05
-3.64289674305631e-05
-1.9936321062892e-05
-5.36213677509576e-05
-1.74205440320616e-05
-3.34074542666545e-05
-5.76543879729832e-05
-4.06987651177965e-05
-3.33191240852726e-05
-2.25231522615095e-05
-3.52926781822707e-05
-1.74914249626218e-05
-5.26846679378638e-05
-2.54775238585817e-05
-2.4181908889199e-05
-1.97851389443422e-05
-4.14730035921431e-05
-4.74264275203585e-05
-4.59027587889265e-05
-4.96584821875343e-05
-6.29017162438097e-05
-2.91420256014511e-05
-4.04776873837236e-06
-4.91901496354121e-05
-4.05661510279403e-05
-4.93043888030049e-05
-1.94362760272018e-05
4.7132183036436e-07
2.0654531021505e-05
-2.70250517765477e-05
4.34994669401817e-06
-1.79091134845114e-05
-1.50620733346603e-05
-3.45790433637443e-05
-2.42746218696489e-06
-2.00305932247617e-05
-3.05222712775454e-05
-1.05486944395501e-05
-3.91319871609398e-05
-3.90983518381521e-05
-7.10002226804232e-05
-5.14270284040481e-06
-3.09206051953255e-05
-3.43720455102271e-05
-2.14865594321699e-05
-1.05841337911875e-05
-4.47368906736484e-05
-1.30125912067382e-05
-4.50876890664167e-05
-1.79692046767141e-05
-1.46505259130593e-05
-1.66330166016017e-05
-4.47430576933474e-05
-1.46744303033974e-05
-2.50635356939853e-05
-5.3230411992908e-05
-3.87380098056642e-05
-1.66444108188506e-05
-3.09191096386966e-05
-4.77728505075692e-05
-2.95519746184101e-05
-7.96065204926856e-06
-7.255005626035e-05
-4.24833256168945e-05
-5.31160757964988e-05
3.77963166555225e-06
-2.77489652686253e-05
-7.5687593320756e-05
-4.53613112689355e-05
-2.4569047617616e-05
-1.13833354915382e-05
-5.1811715093343e-05
-2.49752743465117e-05
-2.53832978426107e-05
-3.86142823470322e-05
-4.5281602053929e-05
-5.00752345401807e-05
-1.15581682569148e-05
-4.49028131532047e-05
-2.49507391741921e-05
-4.05012154282736e-05
-4.85069474038092e-05
-3.08453105127886e-05
-3.76872355931822e-05
-6.21858158425492e-05
-3.14702939422823e-05
-6.03076516760656e-06
-4.16346286377535e-05
-1.05624928749026e-05
-4.82489254004774e-05
-2.31763136910166e-05
-3.27428987090929e-05
-2.66317854064847e-05
-5.01476728775875e-05
-7.73495524928613e-05
-5.70950340406251e-05
-3.646462209851e-05
-2.55115879237007e-05
-1.07912147161447e-05
-6.28786340496536e-05
-4.59547647682399e-05
-2.56376863662319e-05
-3.25081957507125e-05
-6.04044875235303e-05
-3.78250624104353e-05
-2.47630631785108e-05
-3.65646723859122e-05
-1.09800069570386e-05
-2.52702683695971e-05
9.71548775790016e-07
-2.96108141325737e-05
-6.61324340726325e-05
-5.57331712268242e-05
-3.70873671698875e-05
-8.97468014505748e-06
-3.27053445571361e-05
-1.77964174065444e-05
-1.61400287450221e-06
1.04417506103342e-05
-3.90050180248558e-05
-1.24299869882712e-05
-1.33118594090917e-06
-4.6328695527021e-05
-2.63341123680523e-05
-3.45838497706807e-05
-4.5835692324177e-05
-1.95855511364004e-05
-5.0061508075119e-05
-3.58851532050647e-05
-3.9143839846728e-05
-3.91964642942377e-05
-4.44161131099535e-05
-1.20126103259393e-05
-4.86889041226006e-06
2.41403518809502e-05
-2.95771614922319e-05
-1.56637998332753e-05
-2.20339607071088e-05
-3.24321587486482e-05
-7.75436627080717e-06
1.63352781696326e-05
-2.36627356778585e-05
-4.7705681891601e-05
-2.98469097592853e-05
-4.55809890568796e-05
-4.36969569389879e-05
-3.70344904642135e-06
-2.42713493356492e-05
-3.53631047220595e-05
-3.60770142486769e-05
-4.09741165067618e-05
-2.13286214673176e-05
-1.31630035467085e-05
-2.45611803459965e-05
-2.84872633976047e-05
-4.60799280450811e-05
-2.05744708963721e-05
1.3073700592073e-06
-3.76728536806722e-05
-1.50467511569271e-05
-5.92620462605966e-05
-4.26134319324753e-05
-4.73166237798893e-06
-1.51201718503133e-05
-4.40148004188198e-05
-2.21439419570772e-05
-4.0866603866026e-05
-3.64391744943048e-05
-3.86315817567824e-05
-1.71406831331615e-05
-6.44292329740947e-05
-1.85737604457339e-05
-4.11035667971178e-05
-4.17351296758588e-05
-3.60111680158932e-05
-8.39517243221335e-06
-1.05960962814648e-05
-1.30295304874951e-05
-4.38663737385348e-05
-2.19072548574684e-05
-1.47714265989699e-05
-2.47357084258557e-05
-2.50856544300659e-05
-4.20827946112786e-05
-2.2822546341965e-05
-3.18338766283723e-05
-3.6134375297775e-05
1.13068696743585e-05
-2.38771823771357e-05
-5.21244205687732e-05
2.94619384959752e-06
1.88255418036155e-06
-4.65935023267516e-05
-4.61124633362107e-05
-4.59697653332559e-05
-4.00017324907947e-05
-1.96432926704135e-05
-4.08637333579792e-05
-7.19491795585763e-05
-4.1369903536053e-05
-2.53278477998245e-05
-3.7901114164172e-05
-2.30391084720432e-05
-2.74242582876647e-06
-5.90586082431779e-06
-6.24950660365641e-05
-3.47751409778118e-05
-5.18466726034621e-05
-3.61341652245142e-05
-5.15736616624248e-05
-4.6144325135477e-05
-3.57701368894143e-05
-1.62933009593827e-05
-5.78575090944657e-06
-4.263747957871e-05
-2.39431312028775e-05
-4.77787283799704e-06
-3.19133267982966e-05
-2.21993820378064e-05
-1.69429826369663e-05
-1.95365572076626e-05
-1.90863385567712e-05
-4.06584131591033e-05
-3.67932924927413e-05
-2.45438450651609e-05
-3.14098614302391e-05
-5.59795766868642e-05
-2.8419994338915e-05
-3.05827682440563e-05
-1.2238261750599e-05
-8.79824402486749e-06
-7.13390481640953e-05
-4.09642676693728e-05
-8.28082398174619e-06
-3.02766207831696e-05
-2.44284364228423e-05
-1.10035143493022e-05
-2.42359622092187e-05
-2.72425967578296e-05
5.49983712582499e-06
-2.66284970288253e-05
-3.10087198604101e-05
-2.14433750243999e-05
-3.13298858753278e-05
-6.9626513961966e-05
-3.74235299429725e-05
-5.40828427925263e-05
-3.77697118981109e-05
-4.44415166366924e-05
-2.51527995958895e-05
-1.36180227076808e-05
-2.12111587407166e-05
-3.06238704049606e-05
-1.790928680199e-05
-3.12976619608324e-05
-2.27690986167116e-05
-1.79753567666422e-05
-1.51615085605325e-05
-2.88312734944644e-05
-1.25076326963022e-05
-4.83272148944683e-05
-3.4154111807904e-05
-4.81016280302473e-05
-4.23175176404401e-05
-4.71846173295037e-05
-1.60451397985046e-05
-4.06358574438525e-05
-3.44890175160566e-05
-2.98029205482408e-05
-1.14578754518857e-05
-5.01758317289497e-06
-4.15109551761636e-05
-1.01672571516152e-05
-7.44410532121851e-06
2.56344000361163e-06
-3.29968457983143e-05
-3.98301045876224e-05
-2.46071929385443e-05
-2.97799568454766e-05
-3.5497994574164e-05
-3.49249806902005e-05
-3.66767353615628e-05
-4.35249091786234e-05
-5.28406931989542e-05
-3.14081250321099e-05
-5.20244930371698e-05
-2.49921859465775e-05
-6.47351263311563e-05
-2.70697290985214e-05
-4.55324455252788e-05
-8.15000274745105e-06
-3.37878580181043e-05
1.85714846206621e-06
-4.26876837678107e-05
-3.16759668082277e-05
-7.50229225661901e-06
-2.68800863155685e-05
-4.75738396307923e-05
-2.84022307439245e-05
-3.61279924151521e-05
-2.05095834526032e-05
-5.68245275079119e-05
-1.19392966777406e-05
-5.2414929000001e-05
-2.24867658830236e-05
-6.21326485137853e-05
-1.94897892786209e-05
-1.26861888043569e-05
-1.53222940164572e-05
-3.83775670999541e-05
-1.5062274893409e-05
-1.97089812800799e-05
-1.78381379741505e-05
-3.94508534351825e-05
-3.19423102084575e-05
-6.17438588299644e-05
-3.61913690914582e-05
-2.39001858400692e-05
-3.03211664216466e-05
-3.22069785824669e-07
-3.13785671424121e-05
-1.91891298816937e-05
-5.77369592531217e-05
-2.12001688499872e-05
-2.10187499830489e-05
-4.84756607732276e-06
-4.10360177003648e-05
-4.59559380361146e-05
-1.20193094179356e-05
-2.64613989097384e-05
-1.91417798823088e-05
-4.29030140030704e-05
-3.79808540167045e-05
-4.59822692275824e-05
-3.48159473718262e-05
-1.96710812181186e-05
-4.0825059830336e-05
-4.04811016579735e-05
-2.71871158780885e-05
-4.93156056970256e-05
-1.44669975542367e-05
-2.79738986872831e-05
-3.4026461856267e-05
-2.22596876496079e-05
-1.98035973575529e-05
-3.10228060464615e-05
-1.23050520801736e-05
-4.88506035619605e-05
-3.61076549363073e-05
-5.6913227707454e-05
-3.99607838890364e-05
-4.00003598208478e-05
-3.32196966214014e-05
-4.39784283566361e-05
-3.63482572513191e-05
3.85915530002389e-06
5.4289282425282e-06
-9.82164928641817e-06
-2.39509564873181e-06
-2.76066665408277e-05
-2.48074407262457e-05
-1.88599837262821e-05
-2.06295212406732e-05
-2.92770547688567e-05
-2.01371813762686e-05
-4.06238131223484e-05
-2.1788157721895e-05
-3.41684427183188e-05
-4.53981715253518e-05
-2.07100051214522e-05
-3.00816776108592e-05
-2.44533180754253e-05
-4.54632637703705e-05
-2.06273731921746e-05
-2.25007359922234e-05
7.68588359119637e-06
-1.50556562036972e-05
-1.14004002653856e-05
-1.0824541443788e-05
-3.5477299815588e-05
-1.65867764000213e-05
4.95391155906498e-07
-3.54771421378701e-05
-2.51849130292316e-05
-2.7415282279035e-05
-2.33907354991409e-05
-5.21245079214438e-05
-2.77542566883462e-05
-2.63256508512859e-05
-8.12205543847959e-06
-4.60034305105926e-05
-3.36216871154938e-05
-3.50733869262236e-05
-4.47777430384553e-06
-2.45084481682777e-05
-2.78978720788933e-05
-1.89065271362338e-05
-2.31878190203987e-05
-4.35989948766801e-05
-1.29178668319949e-05
-1.57391032823365e-05
-2.47971141427168e-05
-3.63876606703e-05
-6.75954828882279e-06
-2.90610739893204e-05
-4.88027561394234e-05
-4.36524991808114e-05
-1.73908983381286e-05
-5.34684280739606e-05
-1.55832078345512e-05
-2.50547064295052e-05
-3.22968282073324e-05
-4.54507177825372e-05
-3.87289453334152e-05
-3.70808793598615e-05
-1.44325819424733e-05
-1.27925868095666e-05
1.10486581898378e-05
-4.92748760779264e-05
-1.66805371736498e-05
-3.47274856180163e-05
-4.81172641073939e-05
-1.92357085931271e-05
-5.92437906374275e-05
-2.55557676591889e-05
-3.40628206987744e-05
-3.46963556374389e-05
-5.49339835338609e-05
-1.76035803274738e-05
-5.84629511347742e-05
-1.42404748384087e-05
-2.33717135989019e-05
-2.51639925657946e-05
-3.36089719548713e-05
-5.45940175973376e-05
-3.82681867137154e-05
4.40211749794085e-06
-5.57157471884081e-05
1.17065063121997e-05
-2.70321755455571e-05
-1.14014401879695e-05
-1.36302051547405e-05
-1.82523471807929e-05
-3.99701324687552e-05
1.70526919528322e-05
-1.51080760085904e-05
-7.2600140574747e-06
-4.41954853990593e-05
-5.17005008440065e-05
-5.24653249617851e-05
-1.23072478968469e-05
-2.28233187216102e-05
-3.18577811217911e-05
-1.26326420427425e-05
-2.15908021112782e-05
-5.12209594997228e-05
-2.03875216522526e-05
-1.61387712246544e-05
-3.11323727942474e-05
7.86568352729044e-06
-5.86089218942551e-05
-1.11894998753555e-05
-3.99689278081866e-05
-2.92344090848988e-05
-3.29069234714606e-05
-2.61972362313246e-05
-2.82611825845157e-05
-2.54067863395445e-05
-2.12521324918539e-05
-4.00709143363417e-05
-3.27588211346182e-05
-3.93868274839894e-05
-1.8779727653933e-05
-5.72107909454404e-05
-9.73466509974806e-07
1.23320261696505e-06
-4.2293187523223e-06
1.45517764806212e-05
-2.61597501004604e-05
-1.59854558236803e-05
-2.63595386789739e-05
-3.40879266270769e-05
-5.9407363263568e-05
-3.14944769766081e-05
-6.70827766418118e-05
-6.5253945910001e-05
-3.55077130298206e-05
-4.7936681980826e-05
-7.54123595999594e-05
-3.25820363854211e-05
-2.57071091434374e-05
-4.37956845613221e-05
-2.1936473850806e-05
-1.06146066611599e-05
-4.17017872304222e-05
-6.0913732336109e-06
7.53162596898278e-06
-2.04584861321339e-05
-3.05046521615979e-05
-3.05011325267809e-05
-1.05863384698314e-05
-1.73809801689109e-05
-4.31141009949417e-05
-3.96992995654551e-05
-6.92323666629282e-05
-5.79823841059438e-05
-8.07867213900638e-06
-1.09400653829218e-05
-5.53490678693198e-05
-3.14309453809755e-06
-2.66368274587801e-05
-5.58858434475739e-05
-1.58437927020481e-05
-2.13949646716407e-05
-4.91018351852814e-05
-1.28811448608775e-05
-3.52435358711523e-05
-6.84654139111673e-06
-4.24351652031292e-05
1.29554801843431e-05
-1.99355776934612e-05
-4.06128417919627e-05
-4.3688663473455e-05
-6.17219601853505e-05
-5.45385496768164e-05
-5.57305026186326e-05
-4.29979816189374e-05
-6.83227999437856e-05
-3.2118769655348e-05
-9.4766463765225e-07
-2.36455644818519e-05
1.68478266551123e-05
7.4351916314732e-06
1.21333119692364e-05
-2.49944576259948e-05
1.1538246548794e-05
5.68661103278237e-06
-2.6124731981366e-05
-2.14150861847209e-05
-4.17935859223919e-05
-5.80156020444441e-05
-7.94173444252865e-06
-3.73647370211294e-05
-7.0904431692559e-05
-5.11144269588562e-05
-8.00382237202777e-06
-5.80577567228423e-05
-4.43243287362824e-05
-2.93098170166929e-05
-2.69024722900595e-05
-2.12034550546604e-05
-2.184599235718e-05
3.53072150611419e-06
-4.86049549874683e-05
-2.36896365839916e-06
-1.06169099888272e-05
-2.5408815596158e-05
-6.83586045370498e-06
-1.32134214196634e-05
-2.1605981390642e-05
-4.19421367791127e-05
-4.54982617018439e-05
-3.30180010189603e-05
-1.5980667115379e-05
-3.79090456900211e-05
-5.63554172741497e-05
-6.03270842855289e-05
-1.82546274704809e-05
5.89041240860144e-07
-3.43569642410116e-05
-3.51896075130447e-05
-2.53474062447622e-05
-2.79295524173093e-05
1.90121614022572e-05
8.35026599153362e-07
-5.0138827246997e-05
-4.83709256747192e-05
-2.85940287399793e-05
-5.77812548804431e-05
-3.56743585861753e-05
-1.76215572831525e-05
-2.03900512896989e-05
-1.4120639456844e-05
-5.00315581288875e-05
-7.50514967354723e-05
-4.01105756354793e-05
-3.62077030741698e-05
-5.47385782914722e-06
-3.18469809938862e-05
-2.57397213624137e-05
3.40272353126294e-05
-3.84735233674321e-06
4.74277947465593e-06
-6.90257596725817e-05
-3.04078218206676e-05
-3.99712602845234e-05
-1.48107844129563e-05
-3.88963761572237e-05
-3.39595091423624e-05
-3.23730990520535e-05
-4.84286839825423e-05
-4.04541498200714e-05
-5.11458401301719e-05
-1.25419829752384e-05
-3.44886278219503e-05
-3.7588599293846e-05
-3.71196373684086e-05
-4.45416540916712e-05
-5.46656212535833e-05
-5.78993935902655e-05
-2.54343556490663e-05
-4.53650108595713e-05
-3.60996362790404e-06
-1.69756033486733e-05
-4.80304168528772e-05
-6.04166346747823e-05
-5.8140171492097e-05
-6.45525051351735e-05
-1.20958603865888e-05
-2.45092699743736e-05
-1.54124071380706e-05
-2.01631703439207e-05
-1.6841917391462e-05
-1.75681531554823e-05
-1.6541547316479e-05
-3.08857713403724e-05
-1.49120272501802e-05
5.5174249315072e-06
-2.445050480376e-05
-5.08410106029093e-05
-2.15083326669643e-05
-5.48073993940614e-05
-5.48796483541065e-06
-3.06205168999554e-05
-2.37421982165625e-05
-4.84006185399066e-05
-2.17784295526132e-05
-2.86737654278272e-05
-5.93658723402566e-05
-2.52484400193325e-05
-4.82835364196354e-05
-2.15599139118002e-05
-1.89538885788992e-05
-1.6846635686127e-05
-2.14472692791467e-06
-2.96401460546017e-05
-1.12495078247946e-05
-2.1924563959443e-06
-4.85194840738433e-05
-7.57131993268752e-05
-1.76735462325187e-05
-2.4071594557682e-05
-2.74942959799775e-05
-2.35891617077593e-05
-2.80786217709371e-05
-2.90802328553834e-05
1.07563902270245e-05
-2.74850001461053e-05
-1.29792509978626e-06
-2.32410364456524e-05
-8.76510720488905e-06
-2.87582005742223e-05
-4.90507651924445e-05
-1.13572027913366e-05
-1.6865303920654e-05
-3.11966351122128e-05
4.9959612404377e-06
-5.30652638813306e-05
-6.74118585587274e-05
-3.9978030309678e-05
-9.98184340814252e-06
-4.78792395438776e-05
-4.01477601601448e-05
-2.88833167532107e-05
-4.61263108843138e-05
-2.94295934804566e-05
-1.50691233842102e-05
-3.03534295289031e-05
-4.16409827950614e-05
-1.88367315190163e-05
8.67720083806719e-06
-1.07857919428456e-05
-4.44211670881003e-05
-1.22009623984494e-05
-1.51899655395403e-05
-2.64965136271357e-06
-1.51813307259037e-06
-3.08358229552117e-05
-2.85119467685396e-05
-5.63522794331241e-06
-5.00516004290726e-05
-2.87374963061812e-05
-2.86889941015883e-05
-2.12443290781626e-05
-2.4651552804662e-05
-1.93180149526134e-05
-4.26484592780626e-05
-2.84864044945902e-05
-1.43959836336218e-05
-3.08755658759019e-05
-2.75548238688835e-05
-8.85781909599043e-06
-3.43509512429056e-05
-2.90525208504053e-06
-8.97957654985043e-06
-9.53293433525077e-06
-1.62331920707987e-05
-1.8466565712641e-05
-6.05998652747861e-06
-4.36043704762978e-05
-3.5916217971003e-05
-3.18308153244478e-05
-7.75978856669112e-06
-3.03313886083185e-05
-3.31986775589738e-05
-4.52678930739033e-05
-4.97610917709371e-05
-2.09694805467402e-05
-4.3665321009541e-05
-3.52252987505647e-05
-2.846719888786e-05
-3.74694399298768e-05
-1.35396125149274e-05
-4.20584009933772e-05
-8.03698198196225e-06
-4.3033416075866e-06
-4.06079976131408e-05
-2.78505914218007e-05
-3.2728081149432e-05
-5.16334746405103e-05
-2.83335528665116e-05
-9.99834378822859e-06
-2.90148037737699e-05
-1.49830868882936e-05
-4.4226788741256e-05
-6.40669153859896e-05
-9.95844065810407e-05
-3.1100716353788e-05
-4.34539866288218e-05
-5.06537516865399e-05
-6.26839159834319e-06
-3.48520999410147e-05
-1.20634599796373e-05
5.76696454601993e-06
-2.83939442871172e-05
-2.98301914383806e-05
-8.4935722282479e-06
2.60350679684925e-06
-1.98497279243134e-05
-4.77518357881468e-05
1.07715491007703e-06
-3.77529080580119e-05
-4.5722504898303e-05
-3.88264761198238e-05
2.37888260968368e-07
-7.04080098820752e-05
-5.41142511044818e-05
-4.03638654866016e-05
-2.93320253872711e-05
-2.75055893813489e-05
-1.14643954639727e-05
-2.87535518343128e-05
-3.6573490851777e-05
-5.48084926957756e-06
7.20215962874645e-06
-1.37692337788536e-05
-2.12400229323468e-05
-3.39508585351433e-05
-8.05083765895241e-05
-1.95515504451506e-05
-1.53473529298628e-05
-3.45230125854399e-05
-1.35986388047207e-05
-3.47134169079371e-05
-5.81488442538349e-05
-2.10531870392401e-05
-3.6333537931095e-05
-3.17825557895473e-05
-1.11486572717264e-05
-1.40443273021572e-05
-1.3708426965849e-05
-5.56952851203459e-05
-3.87025477046991e-05
-2.27407748794232e-05
-3.2327421410126e-05
2.52578044192739e-07
2.39292084904687e-05
-5.37914689986762e-05
-1.72410837527337e-05
8.782687034665e-06
-7.58918858744396e-05
7.63313905237178e-06
-5.12579004744369e-07
-9.26941878770876e-06
-2.0991314785011e-05
-4.56351773578062e-06
-7.43124795024979e-05
-2.14434984834902e-05
-4.7919021010305e-05
-1.48609749573027e-05
-3.4706173365699e-05
-4.0614432926503e-05
-1.01048383238627e-05
-5.69418198385161e-05
-4.95174477232309e-05
-5.50705151235318e-05
-1.26098199752529e-05
-6.45734480029889e-05
-3.98327536187292e-05
-3.29777776339289e-05
-5.55690125111438e-05
-6.97142787073768e-05
1.44009148199123e-06
-6.94891146128513e-05
-5.57067829027189e-05
-4.26627428757014e-05
-1.75419272662795e-05
-5.74420263990191e-05
-4.489438917025e-05
-1.88911086409417e-05
-4.07713384450233e-05
-4.4585867820717e-05
-2.00728558958777e-05
-3.56633033608023e-05
-1.8353096461501e-07
-3.85229186813147e-05
-3.91117090708141e-05
-5.51282770759666e-05
-2.59505858558644e-05
-4.60464491758728e-05
-1.94947174922836e-05
-2.913273307829e-05
-3.01593433226223e-05
-5.48981767427134e-05
-5.05473999602194e-05
-2.94329926084642e-05
-2.13723420201461e-05
-5.50027716102326e-05
-3.19805660880277e-05
-3.11455868568054e-05
-2.35999426092544e-05
-5.90377441728395e-06
6.90562890916331e-06
-4.66050558596687e-05
-3.24391268999115e-05
-5.57865772937317e-06
-2.2820147708608e-05
-5.7389863052139e-05
-2.85815813120242e-05
-4.4164484841637e-05
-2.97259420853007e-05
-4.73361420799542e-05
-1.47175719171479e-05
-2.68045104506621e-06
-1.28900721636915e-05
-1.08966666044728e-05
-3.88593893878247e-05
-2.82319434930246e-05
-2.13031176912174e-05
-4.0170181048572e-05
-4.45355503283897e-05
-3.58361946746085e-05
-4.81485684255501e-05
-3.6612926465573e-05
-2.25545503742239e-05
-3.48517226900423e-05
-1.65917869496071e-05
-2.51688146470521e-05
1.10490268111855e-05
-2.02467978929207e-05
-1.208800052876e-05
-3.28109592813823e-05
-3.10404418135501e-05
-2.73085351804603e-05
2.54482573436442e-05
-5.80772517997714e-05
-3.09295411392628e-05
5.58263927539984e-06
-5.11927391491631e-05
-3.01073981868725e-05
-3.07377138391947e-05
-3.12053491111142e-05
-5.16788156332297e-05
-2.06820039339052e-05
-2.31887100115793e-05
-4.92483015762099e-05
-3.46458128249291e-05
-4.60660249420219e-05
-3.45352169226246e-05
-4.39797774185286e-05
-2.15783546015855e-05
-2.46021536281424e-05
-2.07455767082038e-05
-2.37423142031433e-05
-2.47221697222972e-05
-4.68296129857151e-05
-5.66525188644133e-05
-3.21392611879475e-05
-4.5419613465348e-05
-2.70320762880666e-05
-3.36688669448256e-05
-2.29821889209632e-05
-6.91135301823452e-05
-2.47023179052458e-05
-3.05458711737595e-05
-3.1682884483491e-05
-6.81552754954043e-06
-1.43684978252666e-05
-2.63451200033268e-05
-3.80805199493418e-05
-5.18378492260267e-06
-2.24361888029928e-05
-2.43012480062866e-05
-4.87731768314376e-05
-3.41458667382255e-05
-3.82303868403786e-05
-4.48775288301666e-05
-7.49550177971627e-05
-5.53831818701718e-05
7.42491579872969e-06
-5.18542631576646e-05
1.43497842625503e-05
-2.1921285427865e-05
-1.62912182416042e-05
-2.31304547863973e-05
8.36323502793683e-06
-5.17330845250903e-05
-3.41824133793122e-05
-1.64638598538711e-05
-4.10153213337011e-05
-3.00853464038957e-05
-3.62619790202024e-05
-2.30894212293572e-05
-7.55951906170667e-05
-3.66549661006324e-05
-1.62171494516046e-05
-4.46507504693662e-05
-5.77047595819874e-05
-3.13461440912381e-05
-5.19955496367836e-05
-4.30475134546554e-05
-1.30796658290929e-05
-1.36998738610229e-05
-2.17806122732178e-05
3.18577642160066e-05
-7.51711264962231e-07
-2.91107487338681e-05
-4.26512884584574e-05
-1.2311230699265e-05
-4.25442273801432e-05
-3.4885080680484e-05
-2.08988783777831e-05
-3.66970540975359e-05
-2.80243463709725e-05
-9.04714474720375e-06
-7.33377527185713e-05
-4.03348307253678e-05
-5.15861927732572e-05
2.75124236999398e-06
-3.31460054756777e-05
-1.8749338353181e-05
5.8783626588419e-06
-1.52387137822469e-07
-2.065677901492e-05
3.17444820899814e-08
-4.73565502278971e-05
-9.16761108133676e-06
-1.70076806405976e-05
-5.28131355441629e-05
-4.73312442620301e-05
-4.00928194929494e-05
-2.86215040420452e-05
-7.98359022431634e-05
-5.5256949776686e-05
-3.56434643478353e-05
-3.05225666598237e-05
-3.51937642122328e-05
-3.69281978870337e-05
-6.5136849239927e-06
-2.48176046586569e-05
-4.56231083115525e-06
-3.61982833994487e-05
-5.97577625469554e-05
-6.08695191988927e-06
-2.61421337056541e-05
-3.33462255621741e-05
-1.40044378193647e-05
-3.49611826650565e-05
-4.12998339052889e-05
-3.36454612077349e-05
-4.09097387383948e-05
-2.16205211633111e-05
-2.07860469441145e-05
-1.92088596671168e-05
-5.57711804747051e-05
-1.89847483810574e-06
-4.4612988450769e-05
5.32330390737224e-06
-2.04045923735967e-05
-2.15654493367634e-05
-2.6087836877164e-05
-6.15289514657423e-06
-3.37106189989039e-05
-2.00404312126399e-05
-1.88838695063656e-05
-3.25193391893076e-05
-5.92095492509499e-05
-1.44225374061771e-05
-2.62384282752338e-05
-5.58991233139016e-05
-2.7062487683528e-05
-5.37144777741608e-05
-4.26950918779271e-05
-4.25553457133298e-05
-2.34271369596901e-05
-3.83983841016738e-05
9.59732175107147e-06
-5.51761125589424e-05
-3.69229524596887e-05
-2.18554140373883e-05
-3.09846374278795e-05
-1.48407066909771e-05
-2.49937405057291e-05
-6.63670176698297e-05
-7.58527364821692e-05
-3.67518055515869e-05
-2.47599354972156e-05
-4.08729694288505e-05
-3.93821178112155e-05
1.18194707878033e-05
-2.83839282932674e-05
-5.48866367317066e-06
-2.46088235922858e-05
-1.94694372159066e-05
2.76696045782642e-06
-1.91000524292845e-05
-5.09023603227494e-05
-5.69659491323555e-05
-1.21916707245284e-06
-7.81440726767639e-05
-3.78868788638827e-05
-3.50126088201043e-05
-4.93900953931797e-06
-2.4947771601696e-05
-2.1348889810297e-06
-4.05464496780713e-05
-1.22281045705283e-05
-3.98558997812771e-05
-1.24106177517915e-05
-4.00932855984874e-05
-2.47990044959054e-05
-4.60969218015424e-05
-5.39377262749896e-05
-2.51899016024174e-05
-1.77864659569525e-05
-2.50779972402032e-05
-4.25355891469003e-05
-5.00129310184696e-05
-5.59059494287315e-05
-4.80422317209187e-05
-1.26947288054522e-05
-2.37883396256405e-05
-5.81539946940431e-05
7.9605028238841e-06
8.11105997969108e-06
-7.04340392719807e-05
-9.01079560343305e-06
-3.64774173421574e-05
-3.27891416913887e-05
-3.64720645516259e-06
-5.63147809309037e-05
-1.84812102221597e-05
-5.8852561078649e-05
-6.29915591191203e-05
-5.31752380227755e-05
-4.03029922334666e-05
-5.0638814637362e-05
-1.09134291310388e-06
-1.17019264470561e-05
-2.24379538080159e-05
-1.28236826126074e-05
-6.63483694702346e-06
1.35986066057232e-06
-1.48295411326137e-06
-4.91600693005394e-06
-3.28003558030458e-05
-2.17950698929057e-05
-2.77670517002035e-05
-3.56854843071825e-05
-6.10185510679419e-05
-3.68722028721594e-05
-7.6608561465295e-05
-4.93694546259575e-05
-2.78599376425099e-05
-7.12650247306572e-05
-6.08355661600768e-05
-4.11612662754329e-05
-3.97585041585566e-05
-7.87041306783381e-06
2.66564497362855e-05
-3.53634733979029e-06
-1.60592400635726e-05
-2.22444461243231e-05
2.43577562373801e-06
-1.86784322207549e-05
-1.79195436972006e-05
-9.39181215529516e-06
-1.09557983676347e-05
-3.75931155267725e-05
-3.04176490770638e-05
-2.68003939906188e-05
-6.15954635866682e-05
-6.18507277133777e-05
-6.14772520680974e-05
-4.31858242783312e-05
-1.83726885992926e-05
-2.49716666147631e-05
-1.42697909220666e-05
-3.29295229475233e-05
1.31251254768931e-05
-3.82753894892432e-05
-3.79173993658107e-05
-3.08096198315211e-05
-4.59945395487861e-05
-1.19977275831559e-07
9.09009581432623e-07
-4.56400302497447e-05
1.2783809427111e-05
-5.18721855605376e-05
-5.33014463715733e-05
-7.11574136839469e-06
-3.27596555037382e-05
-7.20684573816126e-05
-1.79352657612627e-05
-1.66386546430149e-05
-1.37136882007888e-05
-2.30838499370048e-05
-2.68003059775408e-05
-1.43107518057679e-05
-3.62492218247342e-05
-1.65131507699012e-05
-4.78516305459069e-05
-2.01571849766171e-05
-1.81404910993363e-05
-1.29057491198489e-05
-1.4251334769564e-05
-9.04208713036093e-06
-2.31132508785849e-05
-2.92679713407e-05
-2.90690904165591e-05
-2.11775716482169e-05
-3.65614496487975e-05
-4.02135887980282e-05
-4.03715233807967e-06
-5.26819513922295e-05
-3.26925892957775e-05
-3.01002648438142e-05
-4.02462963827946e-05
-1.34183571117093e-05
-5.38441764698618e-05
-3.76507615966887e-05
-3.5775016976385e-05
-9.93357084962292e-06
-3.81419487075436e-05
-3.70974107070892e-05
-2.62964334196222e-05
-4.98396874054207e-05
-3.00641694394388e-05
1.2930754137918e-05
-1.10276266491289e-05
-2.00151889969187e-05
-4.94528012462882e-05
-7.05030866277578e-06
-3.92046176529396e-05
-2.54903158257361e-05
-6.27560046971554e-05
-4.85016562156142e-05
-5.12822075139259e-05
-3.7825219380458e-05
-3.92506172928572e-05
-3.00355733818207e-05
-2.01221504293459e-05
-3.50575070580742e-05
-8.3402003081564e-06
-1.57617749217141e-05
-6.04070209314587e-07
-3.4021225888996e-05
1.88697985991446e-06
-3.18017057570493e-05
-2.84675250336e-05
-5.0059471869362e-05
-6.72285150767906e-05
-4.03725492468931e-05
-3.39468523252077e-05
-4.13520177383583e-05
-3.13556212765464e-05
-3.07010694253956e-05
-1.74386838116157e-05
-3.08433105861912e-05
-5.47935723117768e-05
-4.52346636745487e-05
-1.00726094980026e-05
-2.0017277216665e-05
-2.41070644900853e-05
-1.44640138167131e-05
7.7726285852653e-06
-1.93473530986215e-05
-4.23821209745457e-05
-2.09962180935314e-05
-2.08250197786253e-05
-4.16748054805366e-05
-4.2831034051903e-05
-2.49094750922684e-05
-4.63984986387385e-05
-2.30981411837264e-05
-2.65374108641471e-05
-1.90485639114601e-05
-2.41011285654127e-05
-6.23525049162615e-06
-2.79983640620006e-05
-1.4070099456897e-05
-3.66429892780134e-05
-3.80148363308516e-05
-1.8018321481423e-05
-1.29918779158795e-05
-3.13404885098536e-05
-2.04169727230713e-05
-1.60241646757227e-05
-4.99966733431262e-05
-3.44989994610011e-05
-3.0418634155989e-05
-5.2305396189833e-05
-3.52096570232717e-05
-4.04343469097818e-05
-1.56979549262626e-05
-9.16835352078606e-06
-3.64900772006143e-05
-1.21397927180695e-05
-4.21210931953421e-05
-4.41163437367332e-05
-1.67223472884769e-05
-2.8332837713747e-05
-1.26013566125417e-05
-2.7772815057469e-05
-5.56555802438233e-05
-4.26095363734879e-05
-2.45360394871486e-05
-1.8111899481058e-05
-3.32901314040598e-05
-3.92656333449189e-05
-4.73212203846348e-05
-9.34177678116835e-06
-4.94312260697381e-05
1.77853926953251e-05
-4.90697419329004e-05
-3.74331275421377e-05
3.14263085282121e-06
-2.7691341998097e-05
-5.10579257231466e-05
-1.21094579469998e-05
-4.88578550814862e-05
-6.14796819296747e-05
2.73774271805435e-06
-3.21364319980489e-05
-3.6341826473236e-05
-2.02847737492105e-05
-3.41371674098767e-05
-3.43038499820288e-05
6.16860100267543e-06
-7.01278347845684e-06
-5.86386736424626e-05
-1.68796287724015e-05
-2.61889826982475e-05
-2.69304088567228e-05
-7.24910391132579e-06
-4.13329079400175e-06
-3.63917663196632e-05
-4.10849389655245e-05
-6.33863709704365e-05
-6.44675532946984e-05
-3.39397991505628e-05
-1.75202431674311e-05
-4.34126377031275e-05
-1.70528804625985e-05
-4.50916517694885e-05
-3.25902424631139e-05
-2.77529073859842e-05
-3.95683009325896e-05
-3.78368270868125e-05
-3.93249298784098e-05
-3.63617904263544e-06
-1.45687183098347e-05
-1.34555955819967e-05
-3.36166821913702e-05
-5.9023945969624e-05
-4.65336496604455e-05
1.82115138949445e-06
-5.23684670715601e-05
-4.39291681323357e-05
-4.76152809413832e-05
-2.47088017279637e-05
-3.52300895499472e-05
-2.3409041849052e-05
-4.78447419679023e-05
3.92249277332886e-06
-5.17328322314297e-05
-2.2434550237568e-05
2.33599015024141e-06
-1.24844962510593e-05
-5.55036611599024e-05
6.30096511102678e-06
-3.09505543809828e-05
-2.99145382249026e-05
-3.70513306743888e-05
-5.30441192657852e-05
-5.25122400563759e-05
-3.92117766906066e-05
-1.23591744513572e-05
-1.64430389998215e-05
-6.92246901216082e-05
-2.14745927383778e-05
-2.47248708019568e-05
-3.77670987981983e-05
-2.42065808563294e-06
-3.45399615357334e-05
-7.13429079842597e-05
-2.64444152580487e-05
-1.61492842994367e-05
-1.16064221814588e-05
-3.12846492135078e-05
-6.03740042832677e-06
-2.67859621348773e-05
-4.4041464966505e-05
-2.84085735848778e-05
-1.99049185930062e-05
-1.60294029856344e-05
-2.98667048864423e-05
-1.16166285317249e-05
-5.21771869652087e-05
-3.45215017130375e-05
-3.86521231978373e-05
-5.21406319100648e-05
-3.25436208562933e-05
-1.92846276124397e-05
-3.92536419792884e-05
-1.55323984457579e-05
-1.84087078555405e-05
1.10174406982096e-05
-3.23484652759367e-05
-1.44491186584288e-05
-2.62447447232394e-05
-4.07258472008211e-05
-3.02120480221245e-05
-3.96447085271388e-05
-5.36108400125456e-05
-3.38303461936611e-05
-4.06202136761705e-05
-4.57034162693053e-05
-2.48922770773347e-05
-1.97203703058925e-05
1.56718259189962e-05
-3.70337390654056e-05
-1.32038875769546e-05
-4.08903633535846e-05
-3.16475456959475e-05
6.93575664458379e-06
-2.26246692057715e-05
-8.18963546635199e-05
-3.91986976997018e-05
-3.55687050778707e-05
-4.45969022066714e-05
-2.77748448853966e-06
-9.63809495287485e-06
-9.50907455082108e-06
-3.56298082652487e-05
-1.83788105306069e-05
-2.15715856011797e-05
-4.6792513376936e-05
-7.70302935361005e-05
1.39537612724676e-05
-3.06887189334048e-05
-2.18250313453742e-05
-5.86670607614274e-05
-3.87067320267391e-05
-5.74921303957399e-05
-3.1927615679583e-05
-1.92384349813441e-05
-5.26686254728442e-05
-2.16802211454425e-05
-1.76380323418331e-05
-5.97798309861916e-05
-1.70058715000786e-05
-5.44927042894401e-05
-5.1650280093012e-05
-4.63451342693857e-05
-6.80857504359106e-06
-4.84794195185843e-05
-5.01225888951959e-05
-2.7166391095359e-05
-3.26932370342243e-05
-3.39549349681668e-05
-4.71195108177263e-05
-3.41902688224783e-05
-5.56140663442148e-05
-3.16086454302589e-05
-3.16274528866911e-05
-3.60002028633345e-05
1.28629295961512e-05
-4.70496133317246e-05
-3.87712908999615e-05
8.87689232191833e-06
3.03245001619576e-05
1.60037577148565e-05
-2.68597138787787e-05
-2.48514667184738e-05
1.88437362559344e-06
-3.66902005373365e-05
-1.27480213667062e-05
-4.67161928438488e-05
-2.18172358129465e-05
-2.96067071616188e-06
-2.46559306269572e-05
-4.0668082959637e-05
-2.66287246431467e-05
-2.43998465006172e-05
-4.33504172857559e-05
-8.34340895750502e-06
-7.46724387894282e-06
-2.47231870686014e-05
-4.33936251205499e-05
-3.88029837382828e-05
-2.02675292692697e-05
-4.4440026898096e-05
-3.44684585150039e-05
-2.68131098780763e-05
-1.37625106690694e-05
-3.72921343327674e-05
5.28519430277667e-06
-1.19812999424279e-05
-4.29517760262956e-05
-2.63653611794891e-05
-8.07831697202418e-05
-6.89916326085381e-05
-1.13147195344573e-05
-9.60683224290272e-07
-1.87789272329002e-05
-5.48495272192979e-05
-3.3723032046735e-05
-3.21912451294914e-05
-2.50808653143165e-05
-1.24020846378673e-06
-3.74403615380692e-05
-4.84266734791415e-05
-1.45786776988612e-05
-1.24909736197182e-06
-4.48208721169498e-05
-2.03992290127629e-05
-4.08782793188289e-05
5.30418390578902e-06
-2.41503164413117e-05
-1.2299272625479e-05
-6.19802013482721e-05
-6.56083617949307e-05
-3.84779914596213e-05
-4.25679993633055e-05
-4.43083065699569e-05
-2.70413414672567e-05
-4.51843780304695e-05
-1.40971965734564e-05
-5.41550229579131e-05
-7.48865428721145e-06
-9.10137777590791e-06
-2.36832822214949e-05
-1.67297216275458e-05
3.03781823184408e-06
-3.60904658884466e-05
-1.04510283877987e-05
-1.77223939824099e-05
-1.52352173404401e-05
-7.3222548413673e-06
-2.66142483911372e-05
-3.80254706718562e-05
-3.62713501880986e-05
-2.46848760149392e-05
-6.41945016182173e-05
-4.29191791389113e-05
-1.26239967142088e-05
-2.57483425165561e-05
-4.97828415718881e-05
-2.98657777281139e-05
-2.05527627357523e-05
-2.68429856473515e-05
8.85277147750416e-06
-2.63825036300443e-05
-1.0771130406036e-05
-7.61302548948308e-06
1.46856685008267e-05
-6.05862913143228e-05
-4.28776671463469e-05
-3.67574906986396e-05
-4.24342583672904e-05
-4.98310188422877e-05
-3.43114967227439e-05
-6.57208066474093e-05
-7.45205216853293e-05
-3.16671082329977e-05
-3.57558036426141e-05
-4.3531596502109e-05
-3.90052775287208e-05
1.68632628296143e-05
-2.90594713741093e-05
-3.61494389877578e-05
-9.17492486092607e-06
7.38923270298997e-06
-5.27970805125674e-05
-1.25091689869541e-05
-2.30409659839858e-05
-3.68297905145676e-05
-1.92327433764027e-05
-5.27336557422052e-05
-3.5361249851981e-05
-4.82168278109941e-05
-2.11921655225022e-05
-4.21682790395143e-05
-3.38630893700116e-05
-1.84034807368345e-05
-4.07764951195081e-05
-1.55785771949409e-05
-2.58623839199446e-05
-3.11575072275251e-05
-5.37456544253793e-05
-3.07167902315852e-05
-2.71593372270231e-05
-2.95015259539064e-05
-3.29974373772633e-05
-1.19910727501632e-06
-3.38899020800509e-05
-2.4924993379336e-05
-3.46150064629109e-07
-3.78581556746095e-05
-4.64901976094208e-05
-2.63455629667315e-05
-4.64652152995187e-05
-5.86322194922673e-05
-9.77924760509715e-06
-2.02907920830183e-05
-4.68223199000905e-05
-4.38576280030741e-05
-3.32831380415571e-05
-5.40091540192316e-05
-3.504459231257e-05
-5.12669834987325e-05
-2.26247429048231e-05
-3.63793170304295e-05
-4.98404089805825e-06
-1.42092055360499e-05
-9.87083827604832e-06
-4.72013932198063e-06
-6.79530376469118e-06
-3.07875615758882e-05
-4.06914783137044e-05
-1.44061604976306e-05
-2.95992268439585e-05
-5.31249852308806e-05
-1.65877591179143e-05
-2.68912201349561e-05
-5.28301923396519e-05
1.14783775709258e-06
-7.54634240279034e-06
-3.03518678938475e-05
-1.4593035086634e-05
-3.80241457832447e-05
-3.14506918832164e-05
-5.73913141487473e-05
-2.89464516321025e-05
-5.13065017004699e-05
-1.31805407348891e-05
1.32393457653073e-05
-3.51029687338432e-05
-2.67306457898184e-05
-1.70757709096007e-05
-3.68238806180739e-05
-6.3539995492406e-05
-1.4683753290354e-05
-2.86082453527258e-05
-5.92105147387925e-05
-2.80753937102781e-05
-2.56006465230428e-05
-2.46746359267439e-05
-4.3994552172351e-05
-1.39010453731086e-05
-4.32230261904142e-05
-3.38297745074868e-05
3.04090976057973e-06
-9.27320965440761e-06
1.6294426535738e-05
1.12775936896207e-05
-1.12291722212029e-05
-3.21094083048633e-05
1.63346090268488e-05
-5.68340703022265e-06
-3.84969362225068e-06
-3.74158480851321e-05
-3.16871007457499e-05
-1.32466099599646e-05
-5.75160160749812e-05
-3.05045792368135e-05
-1.68784900520987e-05
-6.790179248543e-05
-2.34005198371965e-05
-2.34620481820402e-05
-1.28942029437173e-05
-1.54059843447082e-05
-8.7134700689253e-06
-5.50051561042139e-05
-3.49645718440588e-05
-1.01740494889802e-05
-3.0810477964526e-05
-4.98007475829647e-05
-1.13770104691596e-05
-4.46574891111211e-05
5.1746791240932e-06
-2.76347528776625e-05
-2.01246873099843e-05
-5.56815662914374e-05
-4.14431938550988e-06
-3.35185162587593e-05
-1.9592969863551e-05
-3.51213612616653e-05
-3.37650129663767e-05
-5.02182705865122e-05
-4.0510007467698e-05
-2.48006319608245e-05
-3.23202983573674e-05
-4.59627465145114e-05
-4.60581415677079e-05
-3.28934014885033e-05
1.55416272533946e-05
-1.32171356888223e-05
-7.12508609044603e-06
-2.82330402253637e-05
-1.87832143296156e-05
6.93774046177508e-06
-5.11778506228233e-05
-5.41379292653144e-06
-1.20960475587823e-05
-4.55919977698198e-05
-5.19539697399299e-05
-4.97907259594815e-05
-3.68397262192222e-05
-7.20555926452746e-05
-3.22900948887987e-05
-2.13919256386947e-06
-5.3380893044677e-05
-4.44643740740839e-05
-1.01663561060766e-05
-3.36971850235823e-05
-5.92004066481893e-05
2.38871498506654e-05
-4.61582522342014e-05
-3.61104483642582e-05
-2.18693989776228e-05
-5.49416933896497e-05
-4.85005221959418e-05
-4.74937617499732e-05
-2.81199094719009e-05
-4.89198290551146e-05
-1.70762289956849e-05
-2.35283051771192e-05
-4.7029759266516e-05
-4.3094630017327e-05
-5.61304431815112e-05
-4.42405394322388e-05
-1.01893482039043e-05
-4.76044437378905e-05
-3.30843237049517e-05
-1.1525892966753e-05
-7.379036365067e-06
-3.32276152078218e-05
-3.7867371294408e-05
-2.85272224278112e-05
-4.38290936569086e-05
-2.1106795957438e-05
-3.12425569515852e-05
-6.05220080628064e-06
-2.46208504693405e-05
-4.87473653366393e-07
-2.42338956420692e-05
-6.70875356500755e-05
-4.46270805435643e-05
-7.28786170445432e-07
-4.7549414850147e-05
-2.30139732181315e-05
-1.86294649377995e-05
-4.28045660670185e-05
-3.52114888708945e-05
-1.19149417918713e-05
-3.14163181424946e-05
-3.75373365252117e-05
-2.39776288683323e-05
2.76296134588858e-06
-2.83501315889935e-05
-2.8271635235065e-05
-2.65433099453381e-05
-6.44152045187124e-05
-5.07032797742578e-05
-6.09199505556621e-05
-5.10712689407671e-06
-4.24537337680781e-05
-1.6340072267694e-06
-5.49695428397952e-05
-2.15274951181053e-05
1.78941306326599e-06
-2.60831361799084e-05
-2.35602014497878e-05
-5.50217373453199e-05
-2.39477002084641e-05
-4.04644375928524e-05
-3.00384154025262e-06
-3.93516289383943e-05
-3.95284694395422e-05
-1.98233520233351e-05
-8.30869615212496e-06
-2.09862214113423e-05
-4.62158161716894e-05
-1.88334602865863e-05
-2.11029718353204e-05
-5.58388469738083e-05
-6.2623433654983e-05
-1.50243518668251e-06
-3.75466296236127e-05
-6.55155975570536e-05
-2.32442714474158e-05
-4.07706001014621e-05
4.52412226036862e-06
-3.4578752976251e-05
-3.71969864641488e-05
-1.61478451183519e-05
-1.25555150032175e-05
1.27185653660162e-05
-4.37480849245221e-05
-2.13617310784175e-05
-3.82536385122508e-05
-3.08923530828527e-06
-3.35508975945228e-06
-4.34487276335024e-05
-4.91565070923637e-05
-4.23214095685628e-05
-4.62489361857954e-05
-2.73283429702673e-05
2.2139491477834e-05
-1.03178493204564e-05
-4.46083107282727e-05
-3.60689302091902e-05
-2.79431412483878e-05
-4.37047817688657e-05
-3.49184052397889e-06
-1.65504566635553e-05
-4.61988263568992e-05
-2.16325436898227e-05
-2.01133335646393e-05
-3.62704836329825e-05
-3.03089865199931e-05
-2.71515953867254e-05
-1.60662477816893e-05
-3.13502059402992e-05
-2.54085028534474e-05
-2.72266328744717e-05
-7.15482592494929e-05
-3.23225498316523e-05
-2.66145389027091e-05
-4.94249278239718e-05
-3.19375827000114e-05
5.52100701623727e-06
-1.66819741444796e-05
-2.49997411122102e-05
-8.76496012510177e-06
-5.17940220935446e-05
-4.74883749888207e-05
-5.28518799917777e-05
-7.31487329661952e-05
-4.06210679874117e-05
-2.88345161796526e-05
-5.56173570000121e-05
-6.42159247440919e-05
-4.43764618391548e-05
2.37709456083689e-06
-3.29844991142742e-05
-3.69495162697681e-05
-2.49858762240267e-05
-1.39320449923368e-05
1.04762003172753e-05
-8.3734429821086e-06
-4.93677166953976e-05
-1.88332454057207e-05
-1.3370360868456e-05
-3.98030366189936e-05
-3.67020337209885e-05
-1.5147291631548e-05
-4.04750058703427e-05
-1.86415467300364e-05
-4.1078534071474e-05
-1.34276957875817e-05
-5.30774619686758e-05
-2.38877442729883e-05
-3.02472112335737e-05
-2.98693366153867e-05
-1.87726681695538e-05
-2.19687604910994e-05
-1.88907213146443e-05
-3.18806597241034e-05
7.85315519953254e-06
-6.05715146247302e-06
-3.49405802402622e-05
-1.54820856226282e-06
-4.50863692199297e-06
-3.20299903918352e-05
-4.68161675529994e-06
-6.21209978704935e-05
-2.50508619334349e-05
-4.94644414006153e-05
-3.45797145430127e-05
-4.56446869374545e-05
-1.93199135042222e-05
-1.55002424166577e-05
-2.62497378923563e-05
-3.0454881460212e-05
-8.72604965942732e-07
-4.09640951721422e-05
-4.3104033492398e-05
4.29349796343201e-06
-2.35643387925116e-05
-2.41793115733015e-06
-4.90468998873666e-05
-2.51908370727928e-05
-3.04277000041389e-05
-1.4281528190695e-05
-2.46677722484012e-05
-5.87648158834314e-05
-5.3783484963243e-05
-4.42385671521357e-05
-3.02643612763064e-05
-4.51862499465931e-05
-1.70032565774601e-05
-2.85635140517586e-05
-1.20252274501085e-05
-2.46562687884618e-05
-1.87097064998582e-05
-7.46180776254879e-06
-4.53914577239441e-05
-2.44572960734069e-05
-3.68570583123673e-05
-1.42130436427521e-05
-2.28790510988869e-05
-4.96581796603401e-05
-2.15252862813414e-05
-3.31623485617588e-05
-6.23271451474627e-05
-3.22093252063278e-05
-2.01291209138793e-05
-1.21685118330684e-05
-6.31161579920538e-05
-2.92399130743665e-05
-2.63318452221403e-05
-2.62445103915981e-05
-2.52513422598493e-05
-1.77392652190009e-05
-2.72058320029505e-05
-4.57432551085144e-05
-2.54473449507325e-05
-2.00057508821103e-05
-2.82160679625968e-05
-3.10568911255037e-05
2.00564612990066e-06
-5.61127973930186e-05
-5.22927203798462e-05
-2.52223699783012e-05
-2.108893273436e-05
-2.38364146470121e-05
-1.47956251569246e-05
-7.6089028788001e-05
-4.28043468020795e-05
3.63533155836775e-06
-5.57492640620429e-05
-4.50111041698863e-05
1.00261953934932e-05
-2.55824243635845e-05
-3.36271434173845e-05
-3.07201946719801e-06
-2.69392858756811e-05
-3.42666557887552e-05
-3.54252339118876e-05
-1.40207336822706e-05
-1.2722824640675e-05
-1.68753703426728e-05
-3.76244357335139e-05
-2.33222343301106e-05
-1.92604581872596e-05
-1.2412439999965e-05
-3.72962408608886e-05
-2.88910969481396e-05
-4.96081121768182e-05
-5.54649892177902e-05
-2.81276844654191e-05
-3.56597347753961e-05
-2.61065358441748e-05
-4.59299033773794e-05
-3.21945481061961e-05
9.79661953435438e-06
-3.7918976395937e-05
-2.11391508383371e-05
-1.34380517270239e-05
-7.20494275796731e-08
-9.64326655634094e-06
-1.92135020753047e-05
-2.71930115331858e-05
-5.87716624178909e-05
-3.21944643687688e-05
-3.25142245280297e-05
-4.21678955256308e-05
-5.01088201883891e-05
-1.96578416978897e-05
-5.5628910573523e-05
-4.58708546449851e-05
-3.53920304925232e-05
-2.10179501116367e-05
-4.18513123119771e-05
-3.41360262799575e-07
-4.6109930629955e-05
-1.48481214431159e-05
-6.09168149069777e-05
-5.24220088641221e-05
-2.89515593176532e-05
7.34891614259142e-06
-2.18549589776834e-05
-4.36089925500335e-05
-5.45262493534701e-06
-3.21871653930016e-05
-2.59724412135291e-05
-4.32250018283035e-05
-2.46953591428522e-05
-5.84373523713723e-05
-1.49273941990372e-05
-4.60595933361385e-05
-2.3098086041585e-05
-6.14093850537223e-06
-2.33386169231203e-05
1.68166217718748e-05
-4.37783675589389e-05
-1.49539104092806e-05
-6.9802507775607e-06
-7.02999359544232e-05
-4.75048799569386e-05
-2.64820234730052e-05
-6.02529761037699e-05
-5.14918887960056e-05
-7.79876214661754e-07
-5.67835388921449e-05
-4.07816073820358e-05
4.45194550581113e-06
-2.36993824252606e-05
-4.14790441775079e-05
1.28522861426237e-05
-1.90416354132537e-05
-2.60050736990986e-06
1.79990342355982e-05
-8.78897457991247e-06
-1.00066456125837e-05
-1.0578742010836e-05
-8.18443599830988e-06
-3.34267679680158e-05
-4.82780631336556e-05
-2.01535959000116e-05
-1.01003584625751e-05
-1.95390475130734e-05
-2.16075787195821e-05
-4.4928972621586e-06
-5.42970233559082e-05
-1.79872440968725e-05
5.19790393123086e-07
-2.99227385036708e-05
-2.71315509894361e-05
-2.04268245609672e-05
-7.71292689697085e-05
-2.73459512573088e-05
-1.36880279785727e-05
2.27127910558505e-05
-3.37186722989686e-05
-1.96610590488869e-05
-7.84709151141008e-06
-2.16703263748819e-05
4.4338429211607e-06
1.93748906916514e-05
-4.14723115215693e-05
-1.40193233957741e-05
-2.73638328401814e-05
-2.86180301246745e-05
-4.67623024298233e-05
-1.96838983653015e-05
-4.1794646542066e-05
-4.18162439517281e-05
-3.29129830026388e-05
-4.12905969616191e-05
-5.07431071053295e-05
-4.46225097899983e-05
-5.06340177667995e-06
-3.92648788024937e-05
-3.12540741649495e-05
-8.60578035601012e-05
-3.69887847346189e-05
-4.58883666449452e-05
-4.99023848673923e-05
-4.23986685274349e-05
-2.92725756692571e-05
-2.37213795904286e-05
-4.09626682358511e-05
-1.31710995405567e-05
-4.5806796786436e-05
-4.59895964564335e-05
-5.46019326933787e-05
-1.87263861999577e-05
-2.33814786640026e-05
-3.61873924205229e-05
-4.36002614721524e-05
-3.29844189881856e-05
-1.01254978283587e-05
-4.34885715171932e-05
-2.44629853338736e-05
-1.52751470464738e-05
-2.21920957046598e-05
-1.80260856335614e-05
-4.57067944148728e-05
-1.72563842272275e-05
-4.01354556382631e-05
1.31349389032737e-05
-1.57307552203881e-05
-1.21794351843823e-05
-5.40585365014166e-05
-3.55596235409897e-05
-2.33969008301506e-05
-3.21688633969474e-05
-5.79385885378461e-05
-3.24352545597415e-05
-6.63991420547807e-06
-1.4001590652782e-05
-2.89879928934013e-05
-2.18207834741434e-05
-8.38682125184228e-06
-3.66267314232152e-05
-2.55001095798188e-05
-6.22656948852714e-05
-4.31149222093806e-05
-6.26595956789891e-05
-4.38314493521851e-05
-3.33793494827785e-05
-3.41390135408781e-05
-3.85850444504723e-05
-2.02849794617489e-05
-5.84635150991567e-05
-4.80682596216893e-05
-2.32896213326901e-05
-5.29610805451222e-05
-3.0605760530095e-05
1.01783107006353e-05
-8.5782971661065e-06
-4.33004501203789e-05
-3.27760095797187e-05
-2.29280329563572e-05
2.62679899546879e-06
-3.03260314938724e-05
-3.7250630432687e-05
-3.00286402612475e-05
-4.82188688302335e-05
-4.94590230774197e-05
-4.01974634893677e-05
-4.15351468160404e-05
-3.61875859715445e-05
-7.31907757182945e-05
-4.62760019143709e-05
8.22491542720162e-07
-1.53205376520397e-05
-4.81652760013493e-05
-1.90320145319776e-05
1.13243882574513e-06
-4.18032568695415e-06
-1.7437984586118e-05
-1.98854665815288e-05
-2.42667799251103e-05
-3.66274527418087e-05
-1.46180534051388e-05
-4.62739419926312e-05
-4.76679967545298e-05
-4.75187651554159e-05
-3.75754637375141e-05
-4.81211881332645e-05
-1.95512461570676e-05
-5.15288180758577e-05
-4.90847208579889e-05
-2.67921322297855e-05
-2.75483210844057e-06
-1.39502037739599e-05
-2.5978207286558e-05
-4.23768283342629e-05
-1.4274969660177e-05
-2.72126401060155e-05
-3.43986357409857e-06
-1.81752519805416e-05
-2.53274682671051e-05
-1.64638934057632e-05
-3.96924190610344e-05
-4.78776577325196e-05
3.07428683189052e-06
-4.61012063996226e-05
-2.90012614638211e-05
-2.92710206759998e-05
-1.46415974494452e-05
-5.03082596180782e-05
-1.74275145690133e-05
-2.83492946462303e-05
-6.75797292240545e-06
-6.2768376762582e-05
-2.10096781840737e-05
-5.86815579271102e-06
-3.26213322318134e-05
-1.00556748527724e-05
-1.53526224442278e-05
-3.64262811256962e-05
-1.34413353698433e-05
-1.48619095098048e-05
-2.23639965422202e-05
-3.89430185525912e-05
-3.31946447723859e-05
-4.39656566547161e-06
6.03975459178073e-07
-1.17392234407642e-05
-3.40951664317818e-05
-4.30358768446188e-05
-4.86787691671798e-06
-1.10059310190436e-05
-3.85766252370895e-05
-2.05303558690041e-05
-2.30791345345727e-05
-3.18948697323136e-05
-3.48954486951225e-06
-2.7030999994668e-05
-3.48463486521774e-05
-9.9562631717063e-06
-2.35555658204633e-05
-3.26796140633439e-05
-4.95208239878062e-05
-3.26826386545517e-05
-3.81846031708099e-05
-8.80193512946717e-06
1.07244634880626e-05
-2.00244967571891e-05
-3.8985433427331e-05
-1.14313971154974e-05
3.5607608626329e-06
-4.61141716600685e-05
-2.81149405057536e-05
-1.92609160330637e-05
-2.27693210445046e-05
-5.81730887428752e-05
-3.97183849067211e-05
-6.05061105619234e-05
-6.83687719647289e-05
-5.55560397950099e-05
-3.69785420070773e-05
-3.00240214419351e-05
-2.32572934940185e-05
-1.27340186937109e-05
-4.35496699284481e-05
-6.0256575499222e-06
-3.05581960962308e-05
-2.49542017368208e-05
-2.89778050042077e-05
-9.52078909789469e-06
-2.16863960927152e-05
-3.51673757738513e-05
-3.7483942800433e-05
-3.54842311201972e-05
-2.31362125880333e-05
-5.57615189974683e-05
-6.02277741505592e-06
-7.05387884656898e-06
-2.12249935572579e-05
-4.93004241494864e-05
-2.88111209027391e-05
-4.18513025419443e-05
-7.69227708958873e-05
-1.88219942944721e-05
-1.58707949545515e-05
-2.57176559699882e-05
-4.51941110269589e-05
-2.90779655697343e-05
-1.54235557318294e-05
-4.06821440332667e-05
-3.36757925742862e-05
-3.65867423234703e-05
-2.91903791265326e-05
-3.88345370195737e-05
-3.10706032081686e-05
-5.00844452864102e-05
-3.72810431688537e-05
-3.45642206279559e-05
-2.79671481569511e-05
-4.16999816711452e-05
-8.32275477814067e-06
-1.27251408329264e-05
-1.93321986028325e-05
-1.86151483415305e-05
-3.54145234147436e-05
-4.04119540976909e-05
-1.85852967664766e-05
-6.32905544258405e-05
-8.12602028475274e-06
2.63225661680904e-06
-2.12859021549592e-05
-5.46672430509311e-05
-2.45424696858579e-05
-9.46461538901346e-06
-3.67944156264658e-05
-3.87073498030696e-05
1.32208022019301e-05
-4.78920453600004e-05
1.23874531295316e-06
-1.27763553894171e-05
-2.92083448764941e-05
-4.33295838829316e-05
-3.98044036950111e-05
9.10241019828202e-06
-6.5871702157103e-05
-1.85569448941578e-05
-4.77217883188967e-05
-5.13594218283272e-05
-3.17353135395634e-05
-4.72035081794474e-05
-6.82901419283982e-05
-1.14535400536396e-05
-1.95101667342941e-05
-1.55718849804129e-05
-3.72755619285987e-05
-1.77262503060199e-05
-3.9007253973222e-05
-3.63783581130733e-05
-2.6313026984657e-05
-3.00867208488727e-05
-4.87662884568913e-05
6.4300995500156e-06
-4.42086814426519e-05
-3.665002022606e-05
-1.38481291393936e-05
-2.5999052115769e-05
-4.96154591691112e-05
-1.07612740338246e-05
-1.78338334629652e-05
-5.44543648128541e-05
-3.97420464247389e-05
-4.76745380393933e-05
-4.73637599727303e-05
-4.86870866487322e-05
-3.17853163923878e-05
-2.75957027148559e-05
-4.93325308075033e-05
-2.53059929064576e-05
-4.78717770185018e-07
-1.5804445798066e-05
-3.21553063514457e-05
-3.89275735799463e-05
-4.96373528306279e-05
-1.93963962465705e-05
1.87955453448771e-07
-1.60859068529178e-05
-2.5270707983353e-05
-1.77514061546281e-05
-2.91994428047661e-05
-5.27330007530381e-05
-7.69580851214782e-06
-7.26161153378593e-06
-5.08808199787468e-05
1.01599900372298e-05
-2.09735883772562e-05
-1.24200210838563e-05
-1.96204298780862e-05
-3.38070909194774e-05
-3.86074384325052e-05
-5.6143644640175e-05
-3.8857136614802e-06
-2.58786111728303e-05
-3.81814251805964e-05
-2.98594337483485e-05
-4.92896083938716e-05
-4.26545000404215e-05
-1.59003013539526e-05
-3.16896344970085e-05
-1.78958776684716e-05
-2.99922065698802e-05
-3.54448566073565e-06
1.30077249694929e-06
-2.33439857538614e-05
3.49134707811908e-07
-2.64983470782946e-05
-4.69636801117252e-05
-3.45795413216679e-05
-6.35200181184435e-06
-7.4454423658545e-05
-3.35194297870731e-05
-2.94363382712692e-05
-4.28127134883512e-05
-4.44462513974735e-05
-1.96565891136389e-05
-7.5978392681727e-06
-4.04122823840812e-05
-9.17343921293696e-06
-2.93759265173179e-05
-1.97501083038794e-05
-1.25317169491558e-05
-6.49102497595085e-06
-8.77244530711156e-07
-3.26948430684426e-05
-4.15015310936331e-05
-5.29050127167384e-05
-1.97982514816594e-05
-2.5489789030712e-05
-5.64920626949112e-05
-2.79984405613419e-05
-2.36980741390984e-05
-4.24428623694564e-05
-2.5096206572056e-05
-5.23687129617841e-05
3.32147768106054e-06
-2.76153228062671e-05
-2.29972959871928e-05
-1.35535538720352e-05
-2.9557520344218e-05
9.6939065429787e-06
-1.45804166441834e-05
-5.74424716224823e-06
-2.18608353652241e-05
-2.399237638639e-05
-1.72213850221796e-05
-4.29116521036009e-05
-1.71024604290697e-05
-4.78533771120319e-05
-2.94151848090033e-05
-5.49751810124264e-05
-1.56968197043608e-05
-5.30767518880328e-05
-3.23730387382517e-05
5.43416600040656e-06
-4.39821557744262e-05
-2.13140900704673e-05
6.52468309783849e-06
-2.49961082226095e-05
-1.85299156054131e-05
-2.64072788731956e-05
-3.00614622384019e-05
-4.52667562166092e-05
3.33875777685796e-05
-1.35193646855886e-05
-5.39313272770244e-05
