# Supplementary material for: Research on computational propagation and identification of mine microseismic signals based on deep learning
Source: PLoS One. 2025 Oct 22;20(10):e0334641. doi: 10.1371/journal.pone.0334641 (PMC12543183; doi:10.1371/journal.pone.0334641)
Supplement: S7 Data — (ZIP) [file pone.0334641.s007.zip › 000100900001554.xlsx_0.txt_24.txt.txt]

-6.29065188231238e-05
-3.19523592633192e-05
-6.05732829947567e-05
-6.4051939283227e-05
-5.94938654299617e-05
-1.20868868466762e-05
-4.90332335306041e-06
-1.13469408702812e-05
4.51323645698761e-05
-5.06141725927308e-05
-3.39387850605702e-05
-1.631561151887e-05
-1.87547409073988e-05
-3.8660388078915e-05
-1.58129182367176e-05
-3.31610670637048e-05
-4.0120353868761e-05
-4.02583743116691e-05
-4.88260288369862e-05
-8.26934835407794e-05
-5.17694788256666e-05
-4.90874631473456e-06
-4.92959713553471e-05
-5.41993776623181e-05
6.594963892791e-07
-1.58978578513766e-05
-2.10673424011106e-05
2.41323723802599e-05
-8.51499728217529e-06
-8.29125001804553e-06
-3.28177520822773e-05
4.1821893640801e-06
-7.2989448013473e-06
-2.64813919940771e-05
-7.83750963824455e-06
-6.78005593811007e-05
-6.61977832420527e-05
-1.25028952223937e-05
-6.82974317748461e-05
-3.92728360180422e-05
-1.86583165921769e-05
-4.26166699593998e-05
-3.80517347168575e-05
-4.72480880839861e-05
-3.17158233372279e-05
-2.36254756301794e-05
-2.20817305789768e-05
-2.65572534217927e-05
-2.69837199289883e-06
-2.48798100257258e-05
6.91920768340516e-06
-2.44163613353322e-05
-2.65345555648755e-05
-3.75467326666199e-05
-2.36006246733566e-05
-3.52255593721075e-05
-3.44878925161306e-05
-2.76372725659893e-05
-6.12137866279752e-05
-1.66430474206664e-05
-5.25807490283856e-05
-2.48659798481435e-05
-7.6146755097269e-06
-3.45513977605078e-05
-5.24517452003512e-05
-5.8991526870453e-05
-2.5375548291224e-06
-2.22866245972508e-05
-5.74542528606251e-06
-1.87300809050561e-05
-2.11946086119473e-05
-4.78449444031566e-05
-3.47287514202805e-05
-2.72807914487011e-05
3.14384687804366e-06
1.36215833436705e-05
-2.2059107206167e-05
-3.63575554113124e-05
-3.19176832802375e-05
-1.56532360847205e-05
-2.95044708307768e-05
-4.4783839222199e-05
-1.73582903072689e-05
-3.44664231702754e-05
-4.05336013199238e-05
-7.41488370435978e-06
-2.51041300699919e-05
-4.73824395590348e-06
-4.20072633271326e-06
1.38171457777242e-05
2.78520995302147e-07
-5.572174104767e-06
-1.34189798479086e-05
-1.74398388576677e-05
-3.09455121243458e-05
-5.72369786711296e-05
-5.65009185351982e-05
-4.88137327091688e-05
-2.70498643548705e-05
-3.65992472459421e-05
-1.60880085907565e-05
-4.04911631287562e-05
-4.14702624076507e-05
-2.27090534404145e-05
-1.04219814787871e-05
6.15339839594127e-06
-9.51779574974027e-06
-2.45506868751256e-05
2.07365806467179e-05
-9.59709857049236e-06
-2.26320430866116e-05
-4.61542375262789e-05
-1.64705046852686e-05
-1.00749898754737e-05
-4.03312040048492e-05
-1.48340252573186e-05
-4.83639192760768e-05
-4.75319948723816e-05
-1.91672612249657e-05
-3.69038506358612e-05
-5.16235622172531e-05
-1.55989240304557e-05
-2.87691751216502e-05
-5.6074609251174e-05
-2.18384769183054e-05
-5.91306629091588e-06
-4.89069490258262e-05
4.73400545296113e-06
7.95129712291339e-06
-4.71211051751334e-05
-3.56992972638398e-05
1.38558122695103e-05
-6.98408881609595e-05
-6.11586667741633e-05
-5.20420310056517e-05
-1.04317329647828e-05
-5.56078789940567e-05
-2.81937378613403e-05
-1.72388288438913e-05
-6.78238933101249e-05
-3.4058023288686e-05
-1.26184480449764e-05
-2.69159767015201e-05
-3.46120643893207e-05
-1.17497838579452e-05
2.31685232792992e-05
-4.10449898160027e-05
-7.33082272701984e-06
-2.00281566975717e-05
-4.21874308045878e-05
-1.79896562244928e-05
-1.77207847048532e-05
-1.5441280821605e-05
-3.59093632638912e-05
4.04157656017643e-06
-3.31980577158136e-05
-2.54333076025964e-05
-1.96683584407081e-05
-3.87986710878363e-05
-5.10829799696205e-05
-4.16261838853982e-05
-5.0947537276053e-05
-7.14501121960566e-05
-2.78874905897378e-05
2.84065241171125e-05
-3.61910385524938e-05
-3.76718759439646e-05
-1.85295354623609e-05
-1.48373799338822e-05
-4.35978717218159e-05
-2.19190086980926e-05
1.14678182244669e-05
-2.69022179779914e-05
2.85583617775687e-05
1.24072185107435e-05
-5.37587988311029e-05
-2.91204122425502e-05
-2.23094008716e-05
-6.3218205356311e-05
-5.53695792820716e-05
-2.51130390540637e-05
-3.90527191526601e-05
-4.81650087752478e-05
-6.52278329151499e-06
-3.50212382873955e-05
-7.00295003220586e-05
1.54393455897019e-05
1.10055328426849e-05
-5.73431776742044e-05
6.8200396867152e-06
1.98775372556526e-05
-1.11623809030931e-05
9.17410893004426e-06
1.65489572382095e-05
-3.48271307879265e-05
-4.20042176655916e-05
-2.06040796668948e-05
-5.38791355696297e-05
-5.89037778955103e-05
-4.59181250685654e-05
-5.49131792116627e-05
-7.42591671798246e-05
-1.91847737271078e-05
1.48633771456421e-05
-2.93278305488642e-05
-3.40306087418314e-05
-1.30813092208783e-05
-9.62952018971915e-06
-4.96722390812558e-05
3.51456110941217e-06
-4.99938941694251e-05
-2.31573448616685e-05
6.17867675678666e-06
-3.37050662252749e-05
-7.81763435159584e-05
-3.7711996861252e-05
-1.77165165265044e-05
-3.10886775796115e-05
-1.17782781088534e-05
-5.22727030947133e-05
-4.13496702135173e-05
-2.89073787765601e-05
2.13179992025942e-05
-4.15716885645997e-05
-8.02063552371154e-05
-2.20641109568041e-05
-2.67526638834755e-05
-4.13369380277247e-05
-3.3082142392294e-05
-4.24960601470822e-05
-6.85648637590264e-05
-3.70329433350053e-05
-9.9168878329144e-06
-4.22514552834827e-05
-3.19521928997311e-05
1.18489162457313e-05
-3.17012256070188e-05
-2.41059074661512e-05
-6.04066153385175e-05
-3.20486717194232e-05
-2.80514630265103e-05
-2.10767909170547e-05
-3.49913519583998e-05
-3.34060716702868e-05
1.17231083590274e-07
1.36267188167275e-05
-1.41919263447118e-05
-3.2150018716271e-06
-1.04036211276766e-05
-1.4672145709804e-06
-3.25007137317304e-05
-3.09269580406089e-05
-4.95883537416595e-06
-4.26818236974284e-05
-3.33776245063674e-05
-2.59982516745751e-05
-3.17156008519341e-05
-3.38937520186185e-05
-1.87159373037637e-05
-1.50511609677921e-06
-3.71865300685837e-05
-1.22729812598766e-05
-3.32971067420961e-05
7.65518547223569e-06
-2.92036405415011e-05
8.60939845736076e-07
-2.63681422297357e-05
-2.50895139767231e-05
4.0808954772563e-06
-3.94135636038925e-05
-2.06684335333643e-05
2.05120219478438e-06
-4.62968233203239e-05
-1.6202127326464e-05
-4.90679195239202e-06
-1.66898526378742e-05
-5.51467835169626e-05
-3.20918884121157e-05
-8.00891674771278e-05
-3.41711990431733e-05
-1.60765704474247e-05
-3.4389929268823e-05
-4.34566179075278e-06
-2.96098414941346e-05
-3.28879391131494e-05
4.53062476779934e-06
2.50426491823553e-05
-8.8669691643485e-07
1.7605009057353e-06
-4.04634847271946e-05
-1.24525548950702e-05
-3.22973452391742e-05
-5.72295312102327e-05
-1.57232958307534e-05
-2.91798455194941e-05
-3.71830620333261e-05
-4.52264426821772e-05
-2.3454693948064e-05
-5.46070865107357e-05
-4.57231185810519e-05
-7.90424957770289e-06
-4.97514652444686e-05
-4.47853216108271e-05
-9.15534965954425e-06
-4.55787432809272e-05
-2.00909738614899e-05
-1.72862125847439e-05
-3.06298729519222e-05
-1.84586201114401e-05
-1.24176045876697e-05
-4.91609793377776e-05
-5.37555162116757e-05
-5.54191225221678e-06
-2.91886249990453e-05
-4.76245128265985e-05
-5.01273198828978e-05
8.17243028575529e-07
-5.0829339795438e-05
-1.55500002922884e-05
4.67096335915206e-06
-1.93519172355484e-05
-4.9158564055777e-05
1.06188217815119e-05
-4.10888738020482e-05
-4.17310330824276e-05
-2.05496143492103e-05
-2.23777654961227e-05
-3.151714545285e-05
-4.12021954212892e-05
-5.41644685399446e-06
-4.47651378655875e-05
-4.7011949005558e-05
-3.02449643076154e-05
-5.88423551131297e-05
-2.12828247178403e-05
3.33158677247067e-06
-2.50084388838223e-05
-4.88267854102537e-05
-3.62753097109238e-05
8.59112715299973e-06
-5.12236117174709e-05
-2.90810707949488e-05
9.60628619569881e-06
-1.01999905323126e-05
-3.48369174489499e-05
-9.74050314939746e-07
-6.71439507820788e-06
-4.80739564092704e-05
-6.42087674898852e-05
-3.70837375046483e-05
-6.75896719580808e-05
-9.60024678422949e-06
-3.66137350899964e-05
-6.15165786346073e-05
-3.92461763727034e-05
-1.29224238495252e-05
-2.25985534597018e-05
-5.77276645850272e-05
-2.51106916505791e-05
-4.05999191561114e-05
-2.53260271810554e-05
-1.39588461952912e-05
-6.48657191874653e-06
-5.08837984585051e-06
-2.53429017459177e-05
-1.86366252092108e-05
-5.76319363110096e-05
-2.27597862487732e-05
-1.60535276226164e-05
-5.18984403552042e-05
-5.13222806501612e-05
-7.69054802757771e-05
-7.35526478536958e-05
-6.20647827884497e-05
-1.01997698620241e-05
-7.16736545853062e-05
-3.53171237789283e-05
7.32819978969112e-06
-2.88951720416114e-06
-4.55569545655586e-05
4.77651336609773e-07
-1.6507066348831e-05
-1.59902685719692e-05
-3.92649944951719e-05
4.68953187927233e-06
-2.23403386574265e-05
-4.95987903384236e-05
-3.56306030994296e-05
-3.6755306210634e-05
-5.1046796341647e-05
-5.36115912404098e-05
-5.19718580709526e-05
-0.000105209154577675
-4.50042099073862e-05
-5.85212607017602e-05
-4.00351082825123e-05
-1.15680919338679e-05
-2.0885729331781e-05
-1.81746630787913e-05
-3.39545982239206e-05
-4.01652680845579e-05
5.8217528142951e-06
-2.69142010283547e-05
2.5156154346037e-06
-5.96159646678071e-05
-5.65269050394316e-05
-2.61700532275117e-05
-4.09104525980633e-05
-4.60527459407868e-05
-3.89893440740267e-06
-6.89980058732297e-05
-2.98340066201653e-05
-4.03450097553488e-05
-4.83238137754965e-05
-4.76084440407595e-05
-5.24629786916099e-05
-1.84545211748913e-05
-1.08481757563667e-05
-3.32723429473248e-05
-2.40836280212246e-05
-1.17455331619237e-05
-4.53223105272519e-05
-3.62221402536082e-05
-4.02326995564786e-05
-3.07489755754861e-05
-2.50973389092945e-05
6.73292155732926e-06
-1.05251000426557e-05
-4.72035397384156e-05
-1.67371292876489e-05
-1.34698067464415e-05
-1.58985761595424e-05
-2.40309896465451e-05
-4.71592749508156e-05
-5.92366212349327e-05
-3.06904451496374e-05
-4.92563178514707e-06
-7.69544069002163e-06
-3.0695512741387e-05
-7.81546279888755e-06
1.3497877160422e-05
-4.90903621672865e-05
-1.5711689357409e-05
-1.14915765788318e-06
-2.00216772479007e-05
-1.23777533869392e-05
-4.75756538437884e-05
-5.75350333252476e-05
-3.28215516310606e-05
-3.29854497396792e-05
-4.34488047557266e-05
-7.64231998754255e-05
-2.10000168795128e-05
-3.14921256630529e-05
-4.15064068108131e-05
-1.88259350618286e-05
-2.51154612624383e-05
-3.22200202805033e-05
-3.68691310125815e-05
1.94697197077269e-06
-7.99883971150371e-06
-3.80450129257054e-05
-3.66056968881281e-05
-4.33197594214249e-05
-5.20323722618832e-05
-4.93414616539606e-05
-3.89530451257358e-05
-2.09647160695779e-05
-2.08202179955272e-05
-4.5768191420334e-05
-4.66934318580826e-05
-3.13076639448834e-05
-1.7014138596768e-05
-2.80376391885884e-05
-5.93723972818431e-06
-4.03988298087384e-05
-2.45021772412751e-05
1.82036378839695e-06
-2.38234088613272e-05
-2.34545601042136e-05
-3.13202958965554e-05
-7.11247060433424e-06
-2.77522217254815e-05
-3.59134112127768e-05
-5.00077219822578e-05
-7.89703110350122e-06
-3.70331573757796e-05
-1.09033987254747e-05
-1.92836791655128e-05
-2.85960306813863e-05
-5.08952926777532e-05
-5.23446826386201e-06
-4.2175776610117e-05
-5.03668560246204e-05
-7.67567652968752e-06
-8.31405687233696e-06
-1.50684730935782e-05
3.45708698692253e-06
1.40031550817232e-05
-5.20628015829267e-05
-3.36247346249194e-05
3.46405560402381e-06
-4.35531352337069e-05
-1.65036515795331e-05
-2.40524196775713e-05
-1.85295357556496e-05
-3.16837580280059e-05
1.05965634358309e-05
-8.69817784174611e-06
-4.63197311549219e-05
-4.8897322767559e-05
-3.90409046887662e-05
-6.41479743377191e-05
-4.76934092171939e-06
-8.81317663763025e-06
-2.58691930407652e-05
-1.62366874233307e-05
-2.85167791269406e-05
-1.28551982688409e-05
-3.57681893162857e-05
-3.67806561023015e-05
-2.14740528364973e-05
-1.94924396841874e-06
-6.74483447634665e-05
-4.1763525374824e-05
-3.04800645774456e-05
-5.99018441677571e-05
-1.94293124346484e-05
-6.67690947431124e-05
-5.74521293831348e-05
-2.00852962485858e-05
-4.97844615979016e-05
-3.42772751401432e-05
-1.13402166350384e-05
-2.91895865233404e-05
-4.07759462128227e-05
-2.54738436032782e-05
-2.89941363987273e-05
-2.84118167768961e-05
7.31973543584418e-06
-3.96821027480478e-05
-2.78913902001877e-05
-5.17733026528612e-06
2.03004995884327e-06
-2.36783314388832e-05
-2.9678044864118e-05
-3.2625409688472e-05
-4.8730067259984e-05
-5.78975386766042e-05
-1.20964061138442e-05
-1.71773654029118e-05
-9.93335747160741e-06
-2.20036929255158e-05
-6.33327966865722e-06
-2.89450139748212e-06
-7.61716703926621e-06
-1.24623780190954e-05
-1.39822265191364e-05
-1.19785893017382e-05
-2.34053645421049e-05
-3.32099392773456e-05
-6.52380871498371e-05
-1.11372801018765e-05
-2.17605240906581e-05
2.47213771072624e-06
-1.31383613631785e-05
-1.46191630415152e-05
-4.25743983086569e-05
-2.74588466615658e-05
-5.56128311878749e-05
-6.19651052317211e-06
6.9135712529986e-07
-2.48551392359182e-06
-2.25816985666633e-05
-1.5063714633096e-05
-3.94245935913955e-05
-6.02922349813542e-05
-4.02744874652189e-05
-1.13999133949456e-06
-4.54488911030299e-05
-9.58565196386824e-06
-5.95973864184268e-05
-4.61670468012242e-05
-9.0249521862256e-06
-1.51415515907828e-05
-9.17282672823817e-06
-1.85217210814764e-05
-2.55980151506453e-05
-7.9608820665233e-06
-2.85890484825845e-05
-4.2314041450944e-05
-2.22427403347781e-05
-1.37546035374261e-05
-2.80711073343438e-05
-1.84853776653678e-05
-1.02672032647991e-05
-5.20640501273951e-05
-2.76034946894726e-05
-3.08639655932229e-05
-2.04488073326429e-05
-3.12781758677442e-05
-1.73718523428565e-05
-3.29323542949123e-05
-1.44637299012024e-05
-5.80715757568498e-05
-3.77242011054366e-05
-4.7412619801284e-05
-2.11489649748379e-05
-1.75336980054776e-05
-4.49903055606693e-05
-2.67368023806712e-05
-2.90973601998486e-05
-3.07754188121019e-05
-3.92916097410685e-05
-2.47282865449899e-05
2.80582036115123e-06
-3.25780212903045e-05
-1.77977273263402e-05
-8.12594693008312e-06
-5.34501887215992e-05
-4.0163295166737e-05
-3.7414036299996e-06
-1.09614879287081e-05
-4.83939145577292e-05
-5.8168764394928e-05
-4.59204240966033e-05
-3.65495295987726e-05
-3.37866840873524e-05
-5.82876714560937e-05
-5.65080524801427e-05
-1.02177947885609e-06
-3.18479097194087e-05
-3.5222171270222e-05
-3.32867379227751e-05
-3.98729630171296e-06
-9.77117742615151e-06
-8.96928104021196e-06
-2.06819160234277e-05
-2.37573431598197e-05
-2.89874767645006e-05
1.27613555943133e-05
-3.06109951162012e-05
-3.00990587705076e-05
-4.18625606620655e-05
-5.40595695502618e-05
-5.37561005243293e-05
-1.36280243372673e-05
-4.5609340377249e-05
-3.64318287067517e-05
-3.30963325098887e-06
-3.40894065792827e-05
-4.66371675272998e-05
-2.97615693516408e-05
5.15496361054214e-07
-5.56805705815513e-05
-3.44941028495192e-05
-1.51042313961948e-05
-2.89713888050995e-05
-5.10460545770494e-05
-9.08607337534298e-06
-9.06178878499164e-06
-6.67120030313999e-05
-1.53187997987559e-05
-2.95113527915717e-05
-1.88071948192796e-05
-2.72549702636262e-05
-2.89239455358338e-05
-5.49094619642667e-05
-9.06534869818667e-06
-3.15993812471328e-05
-3.95298220170998e-06
5.77339626548342e-07
-3.13428790958641e-05
-2.7903205292902e-05
-4.39303635059719e-05
4.51961306531959e-06
-3.26534526695478e-05
-5.3483225255851e-05
-1.73832165883254e-05
-2.18811845676705e-05
-3.83107407018571e-05
-1.62815640437862e-05
-4.51194042440836e-06
-3.13630787295659e-05
-3.90393306965929e-05
-4.57860697309424e-05
-6.9011785338962e-05
3.49817039440003e-06
-1.25876363083279e-05
-3.0688595676688e-05
-3.93075096399364e-05
-9.93790340022708e-06
-5.30544477273177e-05
-1.55471475997323e-05
-2.51330305517164e-05
-1.91607263642139e-05
-4.53419492042137e-05
-3.2611611122084e-05
-3.28345483128103e-05
-5.79420231230588e-05
-3.41945649280283e-05
-2.4014831847627e-05
-6.58647526042799e-05
-6.09854663422449e-05
-2.09847226603165e-05
-1.99775278599303e-05
-4.56238472601722e-05
-2.64399618039837e-05
-1.71414151058433e-05
-1.63890785646668e-05
-1.83051851485386e-05
-1.48580518082441e-05
-5.1459237401881e-05
5.59087658608565e-06
-1.8313831956011e-05
-1.97148991267703e-05
-2.35515473985309e-05
-1.69080763483572e-05
-2.99312534198484e-05
-3.25830038415473e-05
-5.78982752385026e-05
-2.19157914819978e-05
-6.65029863884663e-06
-2.66251686154519e-05
-5.06384792636023e-05
-3.67304904493968e-05
-1.70753868366304e-05
5.74006839730757e-06
-6.06375985755342e-05
-6.4319405463301e-06
-2.54484343901634e-05
-5.12042649214957e-05
-2.10512601443943e-05
-1.24963375731067e-05
-3.8737175771227e-05
-1.30890562212456e-05
-4.4548589529858e-05
-8.77913008940996e-06
-2.56278177934302e-05
-4.38621132931678e-05
3.67143724385463e-06
-2.95105068911948e-05
-3.21447560468787e-05
-1.75967788533748e-05
-4.61147252020536e-05
-2.27962411574866e-05
-1.44854352926119e-05
3.01792625860529e-06
-2.06832171802802e-05
-2.00553114018923e-05
-8.17971707915843e-06
-1.82298079620041e-05
-2.12734048778285e-06
3.20701258545404e-06
-4.14759221922826e-05
-8.70169492655651e-06
-1.80737623982223e-05
-6.04187829714585e-05
-5.82345287845306e-05
-3.7408241138971e-06
-6.19230997397335e-05
-5.84903705769487e-05
-5.18379246176421e-05
-5.14270469697885e-05
-3.82633380831897e-05
-3.91013833564337e-05
-1.14373621501185e-07
-1.16192266466349e-05
4.06773987847018e-06
-2.23193643377548e-05
-5.78081629990606e-06
8.93984398979249e-07
7.91733523961631e-06
-5.90675149709351e-06
-4.96651637567739e-05
-2.91527322491549e-05
-1.39146478193353e-05
-6.81438411596856e-05
-4.88365473457253e-05
-5.75364403056942e-05
-4.05397991238318e-05
-5.18838208167205e-05
-4.24989841646527e-05
1.44864219442677e-05
-4.38222641362101e-05
-4.21011761993751e-05
8.7294389115262e-06
-3.163101826069e-05
-1.72386600862515e-05
-1.71905848465158e-05
5.12716803263635e-06
-7.11848342493912e-06
1.73205679203991e-06
-5.21747012724487e-05
-3.18542813276619e-05
8.75604651115909e-06
-4.23129754316413e-06
-4.27131339400066e-05
-3.63413175210926e-05
-5.54185836741144e-05
-6.95124651439228e-05
-4.12642855655818e-05
-8.76065271280896e-05
-5.63900206241773e-05
-4.97112500159011e-05
-1.13823257944788e-05
-2.41827986810397e-05
-3.24832674059306e-05
-9.32953265183495e-06
-1.66849395909937e-05
-5.56115363485775e-06
-2.12710368051444e-05
6.7529226966799e-07
-4.55183579248868e-05
-5.26824925488387e-05
-5.94607312948501e-05
-6.99339294610318e-05
-1.56181393850179e-05
-3.17981764824138e-05
-5.63443501592076e-05
-4.24643711454751e-05
-3.53543875370416e-05
-4.1978636887889e-05
-2.50508757167347e-05
-4.45399693475073e-06
-3.15799266535398e-05
-4.06493732802221e-05
1.98286691521575e-05
-1.45503968331456e-05
-3.5938767281328e-05
-2.898314804026e-06
-3.16117109583326e-05
-8.4574775659049e-05
-3.01281573216823e-05
-5.07002302043803e-06
-7.55426981295237e-05
-3.86746170796541e-05
-1.8909900014242e-05
-3.01826918171939e-05
-4.77723604331282e-05
-2.5347241042598e-05
-5.54058810009223e-05
-6.22607656466848e-06
-2.34741041397193e-05
-1.13782317716391e-05
-1.80176816802609e-05
-2.67844937021291e-06
1.3202900071392e-05
-4.08085120489851e-05
-1.01223810748736e-05
-7.74456847426444e-06
-3.46335276805767e-05
-5.12491990998908e-05
-3.22848685356946e-05
-1.82662419266753e-05
-5.29164790469428e-05
-4.68573523302474e-05
-5.85992198321357e-05
-3.53751839567501e-05
-4.49637845663032e-05
-6.12304816540195e-05
-2.44948713639082e-05
-3.26186889135593e-06
5.23471397114743e-06
-1.85542819815762e-05
-3.5932050614715e-05
1.35050623644837e-06
-2.35184785825574e-05
-5.2150302779882e-05
6.84966592252573e-06
-3.33518402542126e-05
-6.45867902322352e-05
-3.84722932367069e-05
-2.26633070803263e-06
-3.17323436849919e-05
-4.24498535241212e-05
-5.00188344495458e-05
-6.70589448162299e-05
-4.47689247471473e-05
1.05347568459955e-06
-1.30490662277367e-05
-3.83824934593218e-05
-3.72264371818238e-05
-3.59962386042666e-05
-2.99861330441899e-05
-7.99658553673158e-06
-2.55379687729931e-05
-2.61928940896127e-05
-4.70422994325549e-05
-2.73170883061461e-05
2.96249626322075e-06
-1.53581856778576e-05
-2.47923278326835e-05
-2.35331341417115e-05
-3.45852730270519e-05
9.35521613372573e-06
-5.1074454590093e-05
-3.00510649601367e-05
-4.04269621750783e-05
-4.56386149707816e-05
-2.75265430926437e-05
-1.68237452719937e-05
-6.19824797198708e-05
-8.94571783956701e-05
-3.18891319377747e-05
-5.08176542738313e-05
-3.8554508788858e-05
5.43530140752078e-06
-1.21496259832897e-05
-3.39829623315685e-05
-3.48436527615146e-05
-1.93172876178693e-05
4.21319927127644e-06
-1.99403080665048e-05
-3.05107217453568e-05
6.34703213518491e-06
-4.99046787731034e-05
-1.86907051356433e-05
-3.74527842096155e-05
-3.76317565266244e-05
-7.95777505870625e-05
-3.15932444523023e-05
-2.58239538508024e-05
-3.15373081331961e-05
-1.93007284924522e-05
-1.75421468679983e-05
-3.88117033379143e-05
-4.00830462983427e-05
-2.31859938191228e-05
1.04429571918738e-05
-3.12328013435516e-05
-3.51916013504429e-05
-7.22974583816721e-05
-4.29679310640444e-05
4.76502334128641e-06
-4.90911363050144e-05
-2.27018285032205e-05
-3.52775935780185e-05
-3.39357076037268e-05
-6.121786613152e-05
-3.25317825930423e-05
-7.90990745195075e-06
-6.41006713202057e-05
-5.07941674352793e-08
-1.61511452625486e-05
-7.16114687644606e-07
-3.00921666192762e-05
-1.58527767730642e-05
-1.69665965735788e-05
-3.12931893982899e-05
-1.58743526302632e-05
-1.05614240277174e-05
-1.9304452361054e-05
-1.38318588040882e-05
-6.32376676116107e-07
-3.63897499367219e-05
-2.2287459836283e-05
-4.05758514859906e-05
-1.96561102169349e-05
-1.75062190054114e-05
-3.8832613404182e-05
-2.02072041848447e-05
-7.27629539418318e-05
-7.75625718851891e-05
-2.91850501068136e-05
-5.40948388094618e-05
-1.50188875051646e-05
-2.08198458457207e-05
7.26273176670507e-06
-4.81625044968725e-05
-2.4499633620268e-05
-2.94153506159454e-05
-4.26493523814024e-05
-1.54062082381724e-05
1.40692567449715e-05
-3.54384139930422e-05
-1.94048782887334e-05
-2.00943616310841e-05
-3.66894994667841e-05
-2.14583884409291e-05
-2.47112045516364e-05
-2.74548621091139e-05
-2.33008950395513e-05
1.60313777747164e-05
-4.56862538840881e-05
-7.76503303476151e-06
-4.88345838293296e-05
-1.66477300463411e-05
-4.08928362284274e-05
-1.57612707391837e-05
-1.94678771598293e-06
-1.05904038620112e-05
-1.80458889465904e-05
-4.10271842582956e-05
-4.10777893222357e-05
-3.72206795428598e-05
1.01411676359127e-05
-2.5029005495912e-05
-3.56093873105114e-05
-1.60344966132802e-05
-2.55660503769748e-05
-1.9141414858631e-05
-3.63102469605896e-05
-3.86775876675735e-05
-3.5921323612114e-05
-1.8299446771701e-05
-4.34534451906697e-05
-2.7833461720291e-05
-2.54345182230799e-05
-3.39860572211459e-05
-6.23443560106177e-06
-2.69842228141658e-05
-3.36000482054221e-05
-2.43957691590136e-05
-2.42420626625003e-05
-1.06789881696467e-05
-5.86226152415684e-05
-3.66015539527039e-05
-6.26858020048833e-05
-3.91520987694691e-05
-4.16650696785691e-05
-7.61139202551368e-05
-3.2603348063213e-05
-3.55364853852045e-05
-4.30872087726822e-05
-1.63569258216875e-05
-1.8422685657121e-05
-3.51581819514599e-05
-3.147812856666e-05
-2.90157970323971e-05
-4.18660922705927e-05
-1.75280152040927e-05
-1.65185285393754e-05
-7.35359135477788e-05
-2.77481505840348e-05
-3.56420475314758e-06
-6.13419248286508e-05
-2.79045899589295e-05
-2.61791424642423e-05
-3.39902381195403e-05
-4.22886193886434e-05
-3.67080827964284e-05
-5.48894678900645e-05
-5.52391592649814e-05
-4.21723909822097e-05
-1.59484695659382e-05
-2.56850493098182e-05
-2.33107359254413e-05
-1.637048504369e-05
-1.36058859220801e-05
-9.50321483731146e-06
7.8032515455091e-07
-1.69764346826421e-05
-2.42951403646253e-05
-1.03194905804279e-05
-4.43447687008199e-05
-1.37233679481995e-05
-3.49609933295174e-06
-2.87629026874688e-05
-5.40677401518602e-05
-6.96534260337592e-05
-4.65678609978677e-05
-4.75326692731256e-05
-5.28786265408448e-05
-1.44178169722647e-05
-3.76305127326282e-05
-2.54561456927614e-05
1.08031521257666e-05
-2.0544129811193e-05
-3.8029188464737e-05
1.39627860955441e-05
-8.35463552648295e-06
-3.61832018678311e-05
-4.0570978492999e-05
-1.79290481516658e-05
-2.08746622791391e-05
-4.0890248594363e-05
-1.37249134958371e-05
-5.12134327559002e-05
-5.70283680298047e-05
-3.72786913384401e-05
-6.67851357380677e-05
-4.52314329815968e-05
2.60687090703952e-06
-1.80679352254137e-05
-1.16548447411743e-05
-3.59200824584376e-05
1.50090793153057e-05
-3.00161261850558e-05
-4.04396714798728e-05
-1.17432423454318e-05
-4.6521512255981e-05
1.68669728410463e-06
-2.46016964694812e-05
-4.55136018759518e-05
-3.9822648474578e-05
-3.47049102711999e-05
-2.95257817288986e-05
-3.75089781269602e-05
-6.14804139791199e-05
-5.53440179240569e-05
-6.78398667132108e-05
-8.02754311461979e-05
-4.55486184724674e-05
-2.29736663373626e-05
-7.26301487052227e-05
-1.52674842367398e-05
-3.16721055456241e-05
-2.63349364577058e-05
-7.38220933086841e-06
-4.89876699859506e-05
8.02865185243698e-06
-5.11315598578294e-05
-1.97620051774627e-05
-1.74917305782722e-05
-5.3920931043176e-05
-9.0190714475652e-06
-3.99795580022951e-05
-4.38431948378782e-05
-4.06052206795725e-05
-1.86771912998122e-05
-5.84734721175144e-05
3.26424224866494e-06
6.26177485617506e-06
-2.97022448341038e-05
-4.21096234654935e-05
-9.38840608662777e-06
-3.02965242089493e-05
-3.0136418426859e-05
1.97308661834936e-05
-4.85721807283095e-05
-3.99581164233136e-05
-3.51648024512097e-05
-3.00884102801042e-05
-4.54640436361973e-05
-5.71185643008077e-05
-2.34165866272897e-07
-4.27653280179471e-05
1.48936465198088e-05
-2.46100552840553e-05
-3.08948215387471e-05
-7.35870488056697e-05
-1.63393853741004e-05
-6.51297474529489e-06
-5.89012911803566e-05
-2.4847252992902e-05
-4.43911876445653e-05
-4.67127233571604e-05
-8.73675889641677e-07
-1.64325622337195e-05
-4.28855704674972e-05
-5.0185103717516e-06
-2.95983245690042e-05
-4.07796813447663e-05
-2.74388414685501e-05
1.73696068503649e-06
-4.3966126045808e-05
-1.36521431924829e-05
-5.38926044835992e-06
-2.94854314536869e-05
-1.62907173790099e-05
-4.04632020423351e-05
-5.54095740422669e-06
-4.72806659139116e-05
-2.53881462009483e-05
-1.1893349357885e-05
-3.76340004534389e-05
-1.33334451462447e-05
-1.13552299582975e-05
-1.77566542427297e-05
-3.14222254723261e-05
-1.01663572383572e-06
-2.45136651539975e-05
-6.41513523447405e-05
-3.04451185253681e-05
-3.84627711868875e-05
-4.93159699194743e-05
-3.77699311933954e-05
-4.12647113228392e-05
-4.30091068937618e-05
-1.20747710572268e-05
-2.03498172423315e-05
-6.08067084144855e-06
-3.7914176974066e-05
-1.88770021406074e-05
-3.37162101680453e-05
-2.31176049105425e-05
-2.99763498261781e-05
-2.10434407170942e-05
-3.8696055662695e-05
-5.85194078712288e-05
-2.99171110914262e-05
-2.95476402976027e-05
-2.65740535412073e-05
-5.81858787674614e-05
-5.42716746988507e-05
-1.46055742045108e-05
-2.82839670241465e-05
-1.66612213284431e-05
-4.30503914232863e-05
-5.03445794657464e-05
-4.29682546557163e-05
-2.25408957852021e-05
-3.99637253477381e-05
-2.31363725871154e-05
-3.045647722615e-05
-5.98438538232239e-06
-4.61769650902292e-05
-3.82870851963712e-05
-1.69330863395542e-05
8.44638899807735e-06
-7.60197742343444e-05
-7.55921035385805e-06
-6.97487032241024e-06
-2.63265708498534e-05
-1.0514446223046e-05
-1.1622763951096e-06
-2.48039030752814e-05
-3.92393120037593e-05
-1.1157880208224e-05
-3.15972915067309e-05
-2.87478465157927e-05
-1.31959537890343e-05
9.6215904144957e-06
-4.76509541201697e-05
-2.23627236582556e-05
-1.61309159295735e-05
-8.23578765485762e-05
-5.25013744473442e-05
-2.27971058728787e-05
-4.81435760255532e-05
-3.31407194621409e-05
-1.61878939558585e-05
-1.42476095210055e-05
-2.35057413520284e-05
-4.49020796454921e-06
-1.34718161134251e-06
-3.1226132191104e-05
-4.02329559577809e-05
-2.74982348403153e-05
-1.74714205705891e-05
-6.84920888174988e-05
-3.39732573964034e-05
-3.87185739904232e-05
-2.63653695337758e-05
-2.73597377964948e-05
-2.53711223367766e-05
-4.71230183986015e-06
-3.04690432446478e-05
-2.03106558173987e-05
-3.35186534858402e-06
-6.94027393780078e-05
-4.14325932716937e-05
-3.22705430919864e-05
-4.195511250796e-05
7.20273512461174e-06
-1.67111681839999e-05
-5.87055472184316e-05
-1.2822167164086e-05
-4.10425983125973e-05
-3.81307184992701e-05
-7.82727722465332e-06
-3.06842266323749e-05
-7.0168870911577e-05
-3.90089581631135e-05
-4.26415627244902e-05
-3.95847576230336e-05
-4.67363570428748e-05
-5.17055382661316e-05
-1.41225438848101e-05
-5.45355939637762e-05
-4.65805493338997e-05
-9.37173518857638e-06
-2.84560758692439e-05
-2.92875525974446e-05
-2.84612469103766e-06
-9.11976721961124e-06
-1.83691062996186e-05
-1.99890779442949e-05
-8.39084765546809e-06
-6.00055808865953e-06
-1.575266357345e-06
-2.88764662998345e-05
-2.53571276493296e-05
-6.46451731339461e-05
-3.46590066452567e-05
-6.85490351932468e-05
-3.08470729322896e-05
-5.05290048541838e-05
-2.2916122066353e-05
-6.1966530943834e-05
-2.65659214019474e-05
-1.89867608528156e-05
-4.73681494613746e-05
-1.07484008196715e-05
-4.12116799402447e-05
-2.7139680562315e-05
3.00983053943074e-05
1.41760069468975e-06
-1.37247221469812e-05
1.50713493418108e-05
-2.07516857750472e-05
-4.21490320777627e-05
-2.15734579954343e-05
-1.83507058391595e-06
-3.20932513953253e-05
-2.47629788867499e-05
-3.16933401044832e-05
-6.13097421436709e-05
-5.83394542150124e-05
-1.23471447683674e-05
9.70761209184453e-06
-5.16812146622323e-05
4.98228975112951e-06
-1.63178243772427e-05
-2.78270224480751e-05
-2.86274382366212e-05
-4.64791400089845e-06
-1.99368812188586e-05
-1.81026542841823e-05
-1.44825136274163e-06
-2.73595191485406e-05
-3.84658236198349e-05
-1.1444925583098e-05
-2.10318696994682e-05
-5.27103195026601e-05
-3.14372106596454e-05
-2.70396318942755e-05
-7.73373201374747e-05
-2.92603458943215e-05
-3.24347464866985e-05
-2.41434679903752e-05
-3.57845183995053e-05
-1.8714000668675e-05
-3.13213412353023e-05
-6.70913597718637e-05
-3.41091638701227e-05
-3.86261002037425e-05
-8.4145487278479e-06
-2.75408815129874e-05
-2.55156785104647e-05
-3.5654482830464e-05
-3.49983425849366e-05
-5.61432025459825e-05
-5.06334961653913e-05
-5.05116557636359e-05
-5.16304447683762e-05
-2.97338300853941e-05
-5.84793096203506e-05
-5.36034225054928e-05
-5.42160067277669e-05
-2.7181468404832e-05
-4.75591144533331e-06
-1.36400842686629e-05
-6.51453981343205e-05
-6.35097450123231e-06
1.01452182222245e-05
-3.67138401263959e-05
-3.27674317864526e-05
-1.63416457761778e-05
-3.15075157124553e-05
-5.5760343564669e-05
-3.73097049138784e-05
-3.33703317416085e-05
-2.68403193046549e-05
-3.93055188302837e-06
-1.77655855298275e-05
-4.99177517163954e-05
-3.31438984319279e-05
-4.94248988863307e-05
-3.83598710424383e-05
-1.68237123233578e-05
1.35016635395137e-06
-2.83890197535205e-05
-1.9845977454705e-05
-2.09621714196492e-05
-1.93515700982848e-05
-2.86359771694182e-05
-2.99462971877936e-05
-2.40809078499246e-05
-2.96468990461465e-05
1.29906392595935e-05
-3.18573999590101e-05
-5.03587605482455e-05
4.94920757486535e-06
-4.02615078121728e-05
-2.57135333202886e-05
-4.63287925757133e-05
-1.95077780321364e-05
-1.66085644825642e-05
-3.04385748399964e-05
1.96200158826652e-06
-1.70272134850058e-05
-2.08176652843969e-05
-1.20327632576359e-05
-2.81561101516367e-05
-2.04872079919763e-05
-3.06503087729127e-05
-3.6589834167164e-05
-3.21922772775027e-05
-2.63251028056164e-05
-4.40681606010996e-05
-4.04715273128385e-05
-2.70285170673387e-05
-4.49880435487806e-07
-2.6035991339884e-05
-7.95019564483716e-05
-3.76189509126526e-05
-4.6936257971565e-05
-4.42474316956045e-05
-5.3554247237687e-06
-1.77844257974772e-05
-4.09750971377645e-05
-1.12518912439729e-05
-1.90246638477084e-05
-3.68422850824223e-05
-2.29870033809707e-05
-1.6718086836459e-05
-1.94551264311896e-05
-6.02141782802877e-05
-4.15241230864184e-05
-5.30741950388728e-05
-2.69890795739494e-05
-3.35254431961921e-05
-4.57925022011792e-05
-2.75510005797101e-05
-4.39099701787889e-05
-6.47854385968081e-05
-1.34546659502068e-05
-3.5460883026751e-05
-1.67922153866869e-05
-4.87174096694825e-05
-4.96433827832753e-05
-3.36088952844977e-05
-3.8093618664477e-05
-2.51580892905618e-05
-2.91114615297275e-05
-4.34692968192862e-05
-4.01981202629122e-05
-4.72989600142588e-05
1.38220993037617e-05
-3.04151309343713e-05
-2.78057921942132e-05
-2.27064655999707e-05
-2.45502959894045e-05
-6.5709550529142e-05
-3.72106839314505e-05
-2.27386158860023e-05
-2.88201632500823e-05
-1.99812468917031e-05
-3.66799271925881e-05
-3.19586940763773e-05
-3.47240803398825e-05
-3.95166352434243e-05
-2.87925297026086e-05
-4.62342429603546e-05
-1.51900958016103e-05
-4.56195062040546e-05
-4.92336298789915e-05
-2.10119563181263e-05
-2.743463028143e-05
-2.48810377972484e-06
-2.34046101220561e-05
-2.22548673293616e-06
-4.42156329928147e-05
-4.32133368446691e-05
5.37492917353403e-06
-4.43208064197394e-05
-1.89705450764708e-05
-4.68299853657126e-05
-3.3855707788364e-05
-2.5689881428766e-05
6.54374819223488e-06
-5.75423015703263e-05
-2.93743918646302e-05
8.33811313162879e-06
5.46485644103504e-06
-3.38127579811232e-05
-5.25530360595867e-05
-3.1372693552074e-06
-4.31484629618655e-05
-3.82130357293074e-05
-2.65811018167833e-05
-3.01356962412474e-05
-4.35379740235029e-05
-1.30165406146818e-05
-6.74429098965693e-06
-3.58476544749244e-05
-1.19843561680316e-05
-2.87482126175812e-05
-4.707080414145e-05
-3.20132354696045e-05
-4.75000738451276e-05
-2.84683496361673e-05
-3.15594620491775e-05
-2.42217493188283e-05
-3.49996954598164e-05
-2.10588048789308e-05
-6.77521435557302e-06
-5.11830823091154e-05
-6.03456942715165e-06
-2.12195291782033e-05
-3.31223150208692e-05
-6.27908660686944e-05
-2.67244911642954e-05
-4.43732997505792e-05
-3.27907555300547e-05
-4.32429707258587e-05
2.76502860472748e-06
-4.52712959539386e-05
-2.6175519009174e-05
-5.79909335495975e-06
-4.18797612411236e-05
-1.32416826435022e-05
-2.47545586754713e-05
-6.17155218478531e-05
-1.87886475603686e-05
-5.89685844162549e-05
-4.15626780807789e-05
-4.13008694014128e-06
-4.56119559981792e-05
-3.51489980051955e-05
-4.23238736599945e-05
-3.87799703619987e-05
6.2056234103321e-06
-4.23329430534078e-05
-7.01215821354048e-05
-2.25311895499337e-05
-3.13921002209035e-05
-2.00023074950095e-05
8.76258466762063e-06
-2.3008981726662e-05
1.5414424099683e-05
-5.53432955949565e-05
-1.96448664440718e-05
-4.09878445510052e-05
-2.14427689795264e-06
-5.58481690687448e-05
-1.7958370779746e-05
-9.80737145503011e-06
-6.0894780870993e-05
-5.39353412361203e-05
-6.34639970433453e-05
8.05675247315513e-06
-3.97395679055919e-05
-7.02110683110799e-05
-4.92632151137734e-05
-3.93762098312024e-05
-3.12506239632211e-06
-3.1870259571487e-05
1.02886063976188e-05
-3.71135831193423e-05
-4.77171991183599e-05
-3.28757488325204e-05
-8.46173780710452e-07
-2.65483277591195e-05
-1.55651115113006e-06
-5.01650526224135e-05
-1.86116119760526e-05
-4.50259042492054e-05
-3.46968867784872e-05
-5.1645060442265e-05
-3.92190941434454e-05
-3.91879282574857e-05
-2.13348810905511e-05
-3.49011915419368e-05
-2.73580555171337e-06
-6.78700330289846e-07
-1.41633738831042e-05
8.7798246749189e-06
1.22870501194415e-06
-6.55409165503135e-05
-2.51526706630647e-05
-2.32076453784342e-05
-2.57398364407617e-05
-3.90412914774796e-06
-3.74530372837889e-05
-4.37304701375582e-05
-1.79739220427206e-05
1.48826783419914e-06
-4.20351155416095e-05
-4.18224177521774e-06
-9.5887501636887e-06
-4.44285224496752e-05
-2.09512954044648e-05
-2.24923601418084e-05
-1.84404103292424e-05
7.96198366096673e-06
-3.55162228867319e-05
-3.00617244559605e-05
-6.24891459506555e-05
-5.57814804001469e-05
-3.66789343577973e-05
-1.32874702103749e-05
-2.48987155767349e-05
-2.64607472361237e-05
-5.30705904448539e-05
-5.69634691264785e-05
-1.62446140095022e-05
-1.65048180099645e-05
-3.77377583302875e-05
-6.87558461363226e-05
-4.36133891672151e-05
3.8719452004125e-08
-2.17324150875812e-05
-3.70613349671249e-05
-1.3749061030085e-05
-3.17921839296556e-05
-3.1725339498723e-06
-4.92022060757236e-05
-3.67834130379031e-05
-3.62574788905906e-06
-3.03404898111711e-05
-3.60807594363423e-05
-3.65052785194334e-05
-6.78067532942779e-05
-5.14770743398112e-05
-4.98668915299545e-05
-1.82322589416577e-05
-4.99421295110334e-05
-1.4135218511384e-06
-2.9981075675024e-05
-4.55108643184864e-05
-2.76819672670337e-05
-1.3520026226465e-06
-2.3171677375736e-05
-4.66507514714667e-05
9.2110072206664e-06
-5.20742357391275e-06
-4.17083491842088e-05
-2.48930742020548e-06
-1.14626849671086e-05
-4.41321106875543e-05
-2.13259449077544e-05
-4.33299059649698e-05
-4.32443428687143e-05
-5.28421276469105e-05
-3.50539152524154e-05
-2.47916142867958e-05
-4.32719700359215e-05
-5.97992766969588e-05
-3.56065225120771e-05
-2.7558571158177e-05
-2.81839723997178e-05
-3.3508416026714e-05
-2.83569480219182e-05
-2.48519097708005e-05
-1.88616520017212e-05
-4.99670512171485e-05
-4.91773741309327e-05
-1.65663845508702e-06
-3.88902353102465e-05
-5.25315085255679e-05
-3.73757257735853e-06
-3.79405143160538e-05
-4.18890217366705e-05
-3.62115866291123e-05
-9.71545532083618e-06
-1.82408202330373e-05
-5.11001082354044e-05
-3.55966553313757e-05
-3.47136428956478e-05
-4.54117400102457e-05
-5.12216967289151e-05
-3.73738860905276e-05
-1.06741136650444e-05
1.90997227626466e-05
-1.56543672044397e-05
-5.83729806923324e-05
-2.10917469754565e-06
-2.86103418019825e-05
-4.22453726228742e-05
-2.43480889278598e-05
-1.23574956546186e-05
-5.76135183181197e-05
-3.12579113340141e-05
-3.79431498467174e-05
-6.41853911897095e-05
-5.53711116436597e-05
-3.37998278806019e-05
-3.1999937800894e-05
-3.20850204825296e-05
-2.19596346860924e-05
-3.59387951629726e-05
-3.34976500841431e-05
2.08349551427351e-05
-9.5558195788103e-06
-2.65329525961338e-05
-8.24322437624263e-06
-5.07073432352332e-07
-3.02962584432475e-05
-2.33784295630251e-05
-3.42804693501219e-05
-5.575237512026e-05
-6.47081417681659e-05
-5.2673013125992e-05
-4.02324985128155e-05
-5.33903808008078e-05
-1.80163759121358e-05
-3.58631466742483e-05
-5.58837747893494e-05
-4.83039551188124e-05
1.62624451452974e-05
-7.33445687036752e-06
-3.17280501060471e-05
1.47484473966882e-05
2.15638470937175e-07
-1.52101452277813e-05
1.61509513603149e-05
-2.79415594735299e-05
-3.52003412350469e-05
-1.41793940982978e-05
-2.9680755830555e-05
-5.23340631044989e-05
-2.20002367604398e-05
-4.6713311427678e-05
-1.0698762278394e-05
-3.19164679617391e-05
-2.09872262673902e-05
-1.95124220441035e-05
-1.32519797696573e-05
-2.07330588706264e-05
-3.03511335485978e-05
-2.85221969019971e-05
-3.75451002807704e-05
-1.09880217674441e-05
-1.40264725391589e-05
-1.82473128436119e-05
-2.01704833507117e-05
-2.51332709731607e-05
-3.02015813055322e-05
-3.43595221452567e-05
-6.8354525369602e-05
-6.17795994694075e-05
-5.42235432618069e-05
-2.7307706338638e-05
-1.12350746956505e-05
-3.18065765043469e-05
-8.6830373859587e-06
-3.97457020293899e-05
1.50438382333238e-05
-1.9640393810149e-05
-3.92125340035011e-05
-1.12524259023508e-05
-2.84107749973678e-05
-3.77530686678048e-05
-3.19631618430344e-05
-5.11678517225868e-05
-4.86466127513239e-05
-4.07471050336386e-05
-3.92071953804319e-05
-3.61619550837084e-05
-1.07959673441397e-05
-6.14991514861499e-05
-4.46984052436496e-05
-9.60163052280641e-05
-2.74494276916797e-05
-6.15101286581778e-05
-1.42018374232712e-05
-1.5136200273459e-05
1.86760170661701e-06
-6.96580534144077e-06
-2.76556303646707e-05
-3.14377087766698e-05
-3.02613243920751e-05
-1.52703626488462e-05
-2.05310074016507e-05
-2.6771354971744e-05
-1.17055448351931e-05
-5.66694013801992e-05
-2.63720666814018e-05
-2.58349127188195e-05
-5.83744413302082e-05
-2.71150183355094e-05
-3.49384863967858e-05
-6.88745942598499e-05
-6.34792954373251e-05
-3.42650500215563e-05
-4.88083814412809e-05
-1.46000702299672e-05
-1.42229361447831e-05
-1.90395448131029e-05
-2.17564456430632e-05
-1.47356405452379e-05
-1.17380108248673e-05
-1.01492990711639e-05
8.15168116243587e-06
-3.26920978482504e-06
-1.67144460048216e-05
3.84254716509323e-06
-3.65955575374122e-05
-2.85014739798113e-05
-3.04300742878168e-05
-3.2791796073984e-05
-2.44898067415794e-05
-6.77472624301383e-05
-4.18173669649951e-05
-5.15991158952687e-05
-3.51142047713267e-05
-3.80373019809748e-05
-2.69530722550004e-05
-4.42647550051187e-05
-4.54400750693324e-05
-2.16862834405078e-05
-3.09655787943174e-05
-3.81497628145768e-06
-2.47165312852438e-05
-3.57463210395108e-05
-1.63687179033103e-05
-2.46663700978389e-05
-5.53203547821123e-05
-2.8714120799705e-05
2.86296423318422e-05
-4.3544822402982e-05
-3.21119052328841e-05
-4.343998009642e-05
-3.35478106634016e-05
-3.49887038031697e-07
-6.53372847750748e-05
-2.79074609467245e-05
-3.49165804153945e-05
-2.75773228322209e-05
-6.09501402754694e-05
-2.26318767398947e-05
-7.35487801799701e-05
-6.93547104003598e-06
-3.6448549730874e-05
-5.6010305485967e-05
-4.3224589640745e-05
-4.13785660553207e-05
2.37692014353974e-07
-8.23547073667962e-05
-1.48475477456479e-05
-5.28262129628393e-05
-4.84293063593189e-05
-4.60540295836071e-05
-2.82652862091665e-05
-6.20898834816542e-05
-1.90694256476992e-05
8.38019809238452e-07
-1.66075941625968e-05
-1.52101598156256e-05
-3.01496420560654e-05
6.75899590761777e-06
-5.22634675267994e-05
-2.69546388960286e-05
5.31016798769632e-06
-4.36732555863853e-05
-2.23692599394754e-05
-1.22886822593544e-05
-2.12920256333569e-05
-4.35824780670151e-05
-3.80763823948485e-05
-4.26195382451118e-05
-2.31632356976537e-05
-6.26936723713708e-05
-2.35679287752464e-05
-2.90685380756195e-05
-3.0991316665566e-05
-2.90679246307879e-05
-1.44391803487732e-05
2.25385120889401e-05
-1.38215196951962e-05
-3.53725147437612e-05
-9.02543677226889e-06
-3.2943141431504e-05
2.88766899194067e-05
-3.42061296844057e-05
-1.46574802920792e-05
-3.65161126000666e-05
-3.36711077002933e-05
-2.54385399582621e-05
4.52072245366522e-06
-4.22446184157875e-05
-3.97045571711615e-05
-3.85991446998125e-05
-4.03574561105034e-05
-4.63046272358638e-05
-4.41829319385107e-06
-6.33563405524634e-05
-5.49792693083818e-05
-3.43898778848694e-05
-3.74027477369981e-05
-1.68080972320439e-05
-5.03366769669961e-05
-1.68967427643034e-05
7.32896642092572e-06
-3.78374362370561e-05
-1.39917071640466e-05
-3.19114702871428e-05
-8.0825002098097e-05
-4.11419056495731e-05
-4.97562987375945e-05
-1.85485668321651e-05
-5.04171453191983e-05
-3.81048478787666e-05
-4.22995971503268e-05
-3.11595488847243e-05
-3.18561819367561e-06
-2.48460851441589e-05
-4.76555035261589e-05
-4.1301229338887e-06
-1.13446697428048e-05
-1.63731332631314e-05
-1.81084429686966e-05
-5.23172068642586e-06
-2.56699440029758e-05
-3.6162009199166e-05
-2.87013100182266e-05
-3.17388545131801e-05
-7.64252844041554e-05
-1.14337018007363e-05
-6.92672725088781e-05
-4.37291055975666e-05
-4.75868526939903e-05
-1.62400282241361e-05
-9.28513177232152e-05
-2.60341120879224e-05
-2.34887800344027e-05
-1.48226592916369e-05
-9.02310517045257e-06
-1.2175475113184e-05
-2.62195533616952e-05
2.76131198033425e-05
4.02667209658142e-06
3.97349516176362e-06
-2.45336522826503e-05
-2.98244221954101e-05
-3.21334684052008e-05
-1.70946091415297e-05
-1.83164599081724e-05
-5.68888242121749e-05
-3.50677391530812e-05
-6.53203855038492e-05
-4.75764968561119e-05
-3.51786526409836e-05
-5.0985917270461e-05
-3.91757495637085e-05
-2.57922119477989e-05
-2.30527248266859e-05
-4.21974626153429e-05
-4.47832762254908e-05
3.87405369671904e-06
-3.86361583370075e-07
1.16609882710327e-06
-2.19356248033569e-05
-2.21758495554608e-05
-4.1212567469942e-05
-4.03939871505357e-05
-1.52098732852286e-05
-2.32210882593252e-05
-2.76054022427201e-05
-5.46581760754861e-05
-6.36997640710099e-05
-5.36010422196243e-05
-4.67116579217668e-05
-2.26128176834879e-05
-7.03345053474653e-05
7.45792110873277e-06
-2.04063185314163e-05
-1.39192038008697e-05
-1.40465383243372e-05
-1.61199871092054e-05
-5.26403828784669e-05
-3.62455104327125e-05
3.03055309281157e-06
-2.85591999877321e-05
-4.25323589226299e-05
-3.21225376872863e-05
-4.72341865589597e-05
-4.0548672763894e-05
-6.91048198755748e-05
-3.79535916697269e-05
-4.81961040536931e-05
-1.33945066581105e-05
-3.53173015992457e-05
-4.89240054225237e-05
-3.85046118029174e-05
1.25615261661143e-05
-9.67831283300934e-06
-4.24613508517809e-05
-9.67907659720824e-06
-1.24591073633119e-05
-2.54373575110932e-05
-6.09738804592735e-05
-4.49820904954336e-05
-2.62770768555003e-05
-2.35653559351768e-05
-3.29686731306327e-05
-5.84383153994105e-05
-5.75884329449405e-05
-3.40764346525109e-05
-6.72822164287713e-05
-9.67267575052648e-06
-2.12181520448897e-05
8.71205509894427e-08
-2.19080770542329e-05
-4.27227288812825e-05
-3.25624757468695e-05
-1.29292613327928e-05
-1.92131866827288e-06
2.28385183937455e-05
-3.11197204837262e-05
-5.36770660952383e-05
1.73581942190508e-05
-1.42796198340221e-05
-4.17093402056917e-05
-3.8779581644838e-05
-6.49328854539312e-05
-7.97546720127493e-05
-5.81239514030777e-05
-6.08352973048525e-05
-4.00799439460398e-05
-9.40786079398442e-06
-3.84402937011785e-05
-5.33531464461671e-05
-1.00009707061692e-05
-1.58189826735808e-05
-1.46788625597051e-05
1.45739448201143e-05
-3.08711364209749e-05
-2.83299264624542e-05
-5.59004154667548e-06
-2.74574415282332e-05
-1.21985615798486e-05
-1.71106897350137e-05
-3.67375027110239e-05
-3.80416724740631e-05
-6.21714958761961e-05
-4.00547429302882e-05
-2.6010548666621e-05
-4.98087584875555e-05
-7.62074637134412e-05
-2.59669589644863e-05
-3.03635358170457e-05
-4.13811419836222e-05
-4.88614076648837e-05
-6.19464792285254e-05
-2.01130118850143e-05
-1.46229326286726e-05
7.98485422075022e-07
1.61497653392113e-05
-2.75829594162973e-06
-1.23986322183235e-05
-2.68889239866858e-05
-7.03525637433204e-06
-8.74771396365021e-06
-3.5916088077268e-05
-3.76730781926551e-05
-5.27600621694306e-05
-1.6146686690159e-05
-5.11604487767726e-05
-2.45566905170324e-05
-3.80811632552373e-05
-5.16144030821549e-05
-5.43761061337632e-05
-1.57419755011891e-05
-9.68075698908504e-06
-1.74533989603113e-05
1.0588510886429e-05
1.76859964661356e-06
-3.269927655797e-05
-7.0818038927936e-05
-4.03280973077493e-05
4.15324085245354e-06
-2.05138221389343e-05
-3.55959626847331e-05
-5.12526597703504e-05
-1.73457948408632e-05
-5.39831048537913e-05
-3.44208521507151e-05
-3.54718788498947e-05
-6.08417477210915e-05
-5.91124563616791e-05
-4.41773320393176e-05
-2.1052357420796e-05
-1.53715886956375e-05
-1.66560575912255e-05
-3.2182438753525e-05
-5.15605376821928e-07
-4.92005828561121e-05
-1.14661919836389e-05
-2.44364257136758e-06
-2.37913001051254e-05
1.80798614572719e-06
-3.77424768059299e-05
-3.08218940468698e-05
-4.58438047225036e-05
-5.42298973229021e-05
-1.98234972824937e-05
-4.55293393743138e-05
-5.30224002116907e-05
-1.48582423564118e-05
-1.50152909701865e-05
-6.74055887405223e-05
-2.17623866750389e-07
-1.72799593978646e-05
-9.69364799297029e-06
-1.62932400534208e-05
3.27027878461415e-05
-1.60311525715937e-05
1.04876138714135e-05
-3.99667463432952e-05
-1.09081775871634e-05
-2.66642532776364e-05
-5.74101014526705e-05
-1.69219386698206e-05
-4.52207220135847e-05
2.08546282337732e-05
-3.95206159634239e-05
-7.05224053720596e-05
-1.82217815089299e-05
-4.34036049219329e-05
-4.17969522876096e-05
-1.91109160528545e-05
1.17404395424916e-06
-1.9995159223359e-05
-3.37779576930372e-06
-2.45535439671277e-05
-4.64407243156913e-05
-5.65880046453101e-05
-1.85562187609977e-05
-2.82123510778707e-05
-1.86445588839139e-05
-2.15030406720577e-05
-7.79034559988415e-06
-6.41300464006771e-05
-3.41275022179802e-05
-3.3757610678813e-05
-5.73538657387973e-05
-2.53567010781093e-05
-3.64966240042558e-05
-7.2658667969284e-05
-3.20556541319903e-05
3.32950681781211e-06
-8.91045855993252e-06
-1.27349885173144e-05
-1.32281320063774e-06
1.83749836377772e-06
-1.30736756595679e-05
1.83723357665493e-05
-2.88100860421353e-05
-2.27083082023848e-05
-2.56057045032497e-05
-3.28750289037283e-05
-5.29958421665054e-05
-6.41851381982217e-07
-3.84821850368749e-05
-2.83748661626236e-05
-3.23021991760767e-05
-2.17892282669652e-05
-7.5068511397336e-05
-1.84702472608636e-05
-3.75335675093607e-05
-4.28351657809649e-05
-2.84919736344963e-05
3.05278214711328e-05
-2.35930337851786e-05
-4.87618914645168e-05
-1.7756257476842e-05
-4.03258571978188e-05
-3.81704090146092e-05
-6.15897661119803e-06
-1.70931982499252e-06
-7.00507128909626e-05
-2.56365069610288e-05
-3.4830409196689e-05
-6.84596870171714e-05
-2.4287239538479e-05
-2.93227286722316e-05
-6.16429072787727e-05
-4.08722034297969e-05
-1.81092393745097e-05
-2.07907321127507e-05
-5.07249409298825e-05
-3.13506050100989e-06
-1.63428075277837e-05
-7.81721078723859e-07
-1.44029269223753e-05
-1.66967781940861e-05
-8.93456078389389e-05
-3.44806257783953e-05
-9.15625937696179e-06
-3.70906268908807e-05
-3.17684527792696e-06
-8.51810657952522e-06
-4.89310377817828e-05
-1.03337500320219e-05
-3.32794605297403e-05
-4.25874695212144e-05
2.9727423745469e-06
-3.14097793157136e-05
-7.52022827681994e-06
-3.69445151219015e-05
-2.89725179610241e-05
-2.33484073708625e-05
-6.87886185805527e-05
-2.06292002630561e-05
-5.6428707416738e-05
-1.16647793607078e-05
-3.53598946892139e-05
-3.72475346708575e-05
-3.7399031315704e-06
-5.78851125951135e-05
-4.35681614462298e-05
-2.95855463709837e-05
-3.94661330906011e-05
-2.23874813085841e-05
-3.81173460699034e-05
-3.29023941946213e-05
-3.85928029957456e-05
1.3857623550746e-06
-2.26240907568659e-05
-1.21432132537638e-05
-9.96621023096541e-06
-4.17834876252365e-05
-3.04989632739266e-05
-5.60822079346206e-05
-1.55521956095348e-05
-3.23582235356308e-05
-5.40669198244509e-05
-5.01253121954933e-05
-4.63515605335351e-05
-3.16682861616785e-05
-5.48591139950157e-05
-1.13258349942497e-05
-3.17497147182584e-05
-4.7443510210016e-05
-1.18604380526673e-05
-9.68157186044746e-06
-2.42308180346744e-05
-4.01666435095027e-05
-3.08477635684791e-05
-3.50886625661403e-05
-5.61286141806676e-05
-3.65658739177293e-06
-4.43889132878401e-05
-5.98774019389635e-05
-3.51848980409642e-05
-1.8262784193833e-05
-1.31003921515358e-05
-2.23778664367496e-05
-2.45793748538344e-05
-3.73362503290844e-05
-2.75109858003619e-05
-3.83978605913115e-05
-5.77887182155646e-05
-2.39985981550471e-05
-4.89186142704301e-05
-2.45515979494285e-05
-1.66765430560832e-05
-2.72115159310613e-05
-2.28061020329121e-05
-2.93809602636585e-05
-4.88734836493615e-05
-3.06212012903732e-05
-1.55606141533108e-06
-1.73445590938085e-05
-1.54909827606009e-05
-5.05488595967659e-05
-2.29070996511665e-05
-1.70485685314166e-05
-2.56585888916073e-05
-3.40718270927288e-05
-4.18914120703587e-05
-3.8868656051332e-05
-1.54659204235055e-05
-5.95576491634109e-06
-5.08684543317603e-05
-4.69431972181756e-05
-1.70861995704165e-05
-3.47077708270114e-05
-3.52247660198202e-05
1.22047611167482e-05
-8.92952707188922e-06
-2.03666639805152e-05
-1.474716139834e-05
-5.75007091822902e-05
-4.88709548976588e-05
-2.52752952945457e-05
-6.72973703633485e-06
-4.46557932703526e-05
-1.44733962094857e-05
-2.50585681985134e-05
-3.03885614939459e-05
-1.73347400686303e-05
-2.08056912240094e-05
-3.31240291539532e-05
-4.02032869159318e-05
-3.63057207722476e-05
-3.43492491244372e-05
-2.0464306390745e-05
-4.5960857926823e-05
-4.17558440893052e-05
-6.10473645307827e-05
-2.17779658970849e-05
-4.22798290180259e-05
-1.08429382998901e-05
-2.20303041968372e-05
-3.69522832286081e-05
-3.40081584966748e-05
-4.19721199967334e-05
-2.48641253843204e-05
-2.60549331960415e-05
-1.37833029698727e-06
-2.99380729056295e-05
-3.43711993579065e-05
-3.68992587434949e-05
-2.65517119590576e-05
-3.53301361232767e-05
-3.99805969107413e-05
-1.87180122149678e-05
-3.76421051407196e-05
-5.98109809358245e-05
-1.66827652414312e-05
5.42403418842122e-06
-5.53367698667877e-05
-2.74408066056239e-05
-4.61313647125286e-05
-1.55403888324375e-05
-5.95478141603572e-05
-1.18263159273478e-05
-1.15755868168162e-05
-4.32985529541837e-05
-2.87225647294451e-05
-6.70431581154227e-06
8.44424259695685e-06
-2.72603890803652e-05
-1.14085377000723e-05
-2.18502128773667e-05
-4.63758243215882e-05
-8.06335291210263e-06
-5.15312929124837e-05
-2.48832815244212e-05
4.04663049139523e-06
-2.65417969789996e-05
-3.34117028248148e-05
-1.28927033024278e-05
-1.89217894418635e-05
-2.32313081458403e-05
-2.00245205788947e-05
-1.72935008896071e-05
-3.07301027980729e-05
-4.40286924145372e-05
-5.14754684839845e-05
-3.22876858133187e-05
-4.9154181511805e-05
-1.55450913217859e-05
-2.97774090735874e-05
-1.88409152572501e-05
-3.23137662290095e-05
5.43076747192299e-06
-3.42995351561435e-06
-1.0693804695501e-05
-1.39504726280247e-05
-4.55000830543134e-05
-1.7334366266224e-05
-1.34208666238303e-05
-1.9387240655355e-05
-2.17066861273274e-05
-2.85427695448865e-05
-4.36685624632503e-05
-3.29751116606143e-05
1.97610065027995e-06
-1.5353907246719e-05
-4.33299359845984e-05
-4.79920643805635e-06
-3.0006204264726e-05
-1.91356937054136e-05
-2.08485567560358e-05
3.66901750310867e-06
-1.66359161715442e-05
-2.24187851536587e-05
-8.76262801615313e-06
-4.600003524112e-05
-6.24149704419955e-06
2.07903114958707e-06
-7.29445877515444e-05
-4.75079507728214e-05
-4.560907244411e-05
-6.31601547036802e-05
-6.48553036478081e-05
-5.13307864350546e-05
-4.00128013375872e-05
-5.69463415192636e-05
-5.02594008754968e-06
-3.36539340703791e-05
-2.98508807680889e-05
-1.86122908224036e-05
-6.95385114971177e-06
-2.20572638747423e-05
4.15203209974958e-06
-3.87777414487239e-05
-3.99838919936638e-05
-6.06473899899846e-05
-3.16979455188404e-05
-3.05359081472421e-05
-2.64159203597925e-05
-3.33445474559406e-05
-2.0833143842391e-05
-3.50551457130826e-05
-3.32224172649587e-05
-3.6715930888511e-05
-3.85843247619259e-05
-5.9087817347845e-05
-5.57716266922326e-05
1.42659153002381e-05
-5.92756926361952e-05
-3.15423024259829e-06
-2.44271960030854e-05
2.2744887772162e-06
-2.93140725470937e-05
-1.90511688233042e-05
-1.63600746110847e-05
-3.64476418065931e-05
-1.2039294269187e-05
-6.29442069974384e-05
9.62394238805416e-06
-3.27705245066576e-05
-4.30712348226451e-05
-4.30171747240666e-05
-3.61064044108316e-05
-3.55619429740163e-05
-2.52562613470549e-05
-8.98713676284592e-06
-1.12136556848131e-05
-1.82585049824535e-05
-2.19443434149977e-05
-2.34899757057278e-05
1.20536135483803e-05
-1.7409478748012e-05
-2.21297295771538e-05
-3.88539738271919e-05
1.75648570299816e-06
-5.26505751984316e-05
-4.25619895071557e-05
-2.49940714373844e-05
-5.12026983657432e-05
-2.3722106933039e-05
-6.07950375104206e-05
-1.37638996753783e-05
-4.71024002605526e-05
-4.0335543598876e-05
-2.86210589271333e-05
-3.56093317546314e-05
-2.66939529679015e-05
-2.14608855461348e-05
-2.89864614558983e-05
-4.25405207096933e-05
-1.01567916485921e-05
-2.65507916446375e-05
-1.22785546774059e-05
-3.60822524012494e-05
-4.75420997718408e-06
-1.2611242451856e-06
-2.2058176618398e-05
-1.16921842049288e-05
-7.10452185833909e-05
-6.74152284590962e-05
-1.99429310664948e-05
-2.30597926186876e-05
-2.16460830275577e-05
-2.25773920039766e-05
-2.38116283697045e-05
-6.08425183865085e-05
-2.84584233713209e-05
-1.75857933926044e-05
-3.13817537706635e-05
-2.42475215639203e-05
-1.85304404341944e-05
-3.48410048489227e-05
-5.44900053162314e-05
-3.73990357164248e-05
-1.56090065509023e-05
-4.98316224544878e-05
-6.11860060584911e-05
-3.99742024734041e-05
-3.01530681634765e-05
-4.50008577521746e-05
-4.40435108812529e-05
-4.59939810620082e-05
-7.83944450497924e-06
-3.43060774069704e-05
-1.42718671948541e-05
-2.69637810765188e-05
8.31831349268155e-06
-1.04632612701202e-05
1.48492195326983e-05
-4.84877063706062e-05
-2.67150041153298e-05
-2.09433535127468e-05
-4.00810904864198e-05
-1.45596759942263e-06
8.87373360822707e-06
-4.00679367239186e-05
-4.60582000258895e-05
-2.78852973547906e-05
-6.37347022944557e-06
-3.67077297255434e-05
-4.41087676887233e-05
-2.15744296991818e-05
-3.48139995602927e-05
-6.66069356379848e-05
-2.59242348167343e-05
-3.62890994946943e-05
-2.2961029024013e-05
9.29355419620317e-07
-2.33208319418038e-05
-1.17728487367204e-05
9.98690222153674e-07
-2.92953120980688e-06
-3.77301760304544e-05
-5.24760913382936e-06
-2.2797491862819e-05
-4.22591750633348e-05
-4.84259442067598e-06
-3.11120857112039e-05
-4.05939708173837e-05
-4.68797930991529e-05
-4.31586037243289e-05
-1.9150875932587e-05
-3.27846729873453e-05
-7.10945550083671e-05
-3.20025019061054e-05
7.39705196999756e-06
-6.88018212468887e-07
-1.87942307641176e-05
-4.71607636715966e-05
-1.19134819497685e-05
-3.04457813600927e-05
1.67988837807912e-05
1.2237254325577e-06
-5.90136814915131e-05
-1.03891440918778e-05
-4.4208146410361e-05
-5.53454486098801e-05
-6.1893910358414e-05
-5.97217927595268e-05
-3.36269181818642e-05
-5.85254927792935e-05
-4.04556584617136e-05
-6.35769984687082e-05
-5.07180334057843e-05
-1.18425667846895e-05
-4.32268725643555e-05
-4.49812824202606e-05
-4.64636432178383e-05
4.39937467457499e-06
-5.28302879374673e-07
1.95174551634228e-06
-8.78365011025857e-06
-1.93812223638213e-05
-3.59336684277764e-05
-3.59270387937791e-05
-3.98899404912171e-05
-2.10433992392478e-05
-7.64462828032832e-06
-7.31148769340243e-05
-4.86531083112953e-05
-4.43970005724832e-05
-1.6871086900762e-05
-5.15856380918176e-05
-5.34972283934544e-05
-2.79188926996109e-05
-9.76731876162141e-06
-3.25764925977732e-05
1.05058538844657e-05
-3.48689376507906e-06
-1.45819083641182e-05
-2.9717894374574e-05
8.72188896916873e-06
-2.48766057466195e-05
-1.1378765116922e-05
-1.57651163776257e-05
-1.61816573480978e-05
-2.78744361239778e-05
-1.92152679381471e-05
-4.00991296639372e-05
-4.65326028210053e-05
-4.72244532098823e-05
-4.8878698794588e-05
-3.21753912637766e-05
-2.229382951796e-05
1.56565250602258e-06
-4.7929117119704e-05
-1.89841103238389e-05
-2.10911578333984e-05
-2.22083142359986e-05
-2.66201253391705e-05
-2.74025500992594e-05
-2.7963502497203e-05
-2.58190147872731e-05
1.60386849137122e-05
-4.16258276483428e-05
-7.62853089246813e-06
-3.05909569767088e-05
-3.0404820376161e-05
-7.290153657885e-05
-6.2737603775677e-05
-4.2863576334821e-05
2.02626388803497e-06
-4.50727607189958e-05
-3.14394697894149e-05
-2.21591370770187e-05
-6.39600400277574e-05
-3.74193983792791e-05
2.62479272127119e-06
-2.24355510247646e-05
-2.18356569112611e-05
-8.07448189270824e-06
-1.04396475228614e-05
-1.57510441059453e-05
-3.95356257635201e-05
4.36473993010443e-06
1.8693478698552e-06
-1.27398929363504e-05
-1.83787687232399e-06
-3.89906637003655e-05
-6.01901094555567e-05
-5.70102026773636e-05
-5.87089478771149e-05
-6.17323318094916e-05
-4.63666737143566e-05
-1.58734192333437e-05
-8.40813337767184e-05
-4.18139382382552e-05
-3.03792413380058e-05
-4.17706493367902e-05
6.14830968271726e-07
2.07207084784306e-05
-4.84098047714345e-05
-4.53699705932565e-07
6.28980888858289e-06
-8.47463303107053e-06
-4.22906906650764e-07
-2.53133614727372e-05
-3.56394199951462e-05
-5.34429557914224e-05
-4.39418203933206e-05
-4.68216282877164e-05
-1.4058200164816e-05
-3.51488468804455e-05
-4.24037606080209e-05
-7.02461731558589e-05
-2.88841246881836e-05
-5.42172719910827e-05
-4.26033976978403e-05
-2.7369972182311e-05
-1.9351131993706e-05
-7.13896413085245e-06
-2.89651055518885e-05
8.69329428688714e-06
-2.41152845520372e-05
-1.02250242839079e-05
-1.08764577369441e-05
-1.86800643653008e-05
-1.6948182567409e-05
-2.80752230790881e-05
-3.77568827112268e-05
-1.38796688103575e-05
-4.95168157060832e-05
-3.00483542009794e-05
-3.96671478800554e-05
-1.91322246718691e-05
-5.83578680449921e-05
-1.65210774525543e-05
1.26546455164399e-05
-1.92626891983831e-05
-1.20458831169639e-06
-1.74110065860992e-05
-1.07043533131716e-05
4.99878566411969e-06
8.65406296557319e-06
-8.73489447296577e-06
-5.90103398191683e-05
-5.01620798631211e-05
-5.43095803929869e-05
-6.62463161320071e-05
-5.70190985456956e-05
-5.42613210269966e-05
-4.96706249458425e-05
-4.79831403419414e-05
-4.78535371957363e-05
-3.70193922025229e-05
-3.42462177532693e-05
3.82789038201538e-06
1.03523710738135e-05
-4.5066736664899e-06
-4.11082604274432e-05
-2.00033630530521e-05
-8.21375333186521e-06
-1.99666687922292e-05
-4.25192704873665e-05
-1.75488998098509e-05
-2.36889788325152e-05
-6.66085622643762e-05
-5.79052747193119e-05
-5.30229575966442e-05
-5.39505508460349e-05
-5.38978581888138e-05
-3.22813276250769e-05
-4.07130031300202e-05
-2.38076252381494e-05
-2.08852485810537e-05
-2.07385952553994e-05
-2.58682034055773e-05
1.80920173923168e-06
1.01756895211242e-05
-2.92714916524213e-05
5.98500187035491e-06
-1.92515164786373e-06
9.36481454118454e-06
2.06849726278646e-06
-5.46442734443397e-05
-1.70146312144518e-05
-5.72371515004444e-05
-1.80968171064375e-05
-3.18504437368011e-05
-6.62304359691293e-05
-6.86112277384584e-05
-5.72807122529e-06
-8.1089648561986e-05
-4.39798717792203e-05
3.96458729021369e-06
-4.39589936638694e-05
-8.75729971019019e-06
-6.95392929810158e-06
7.68140145645543e-06
-2.32192946256236e-05
-2.56976100561412e-05
-2.31891321683152e-05
-9.42439062230771e-06
-2.1984226109006e-05
-6.4926821049167e-05
-3.94114938688002e-05
-3.1243545368125e-05
-1.38355200331173e-05
-3.75176360262729e-05
-4.18919053124262e-05
-3.57605800578386e-05
-3.34882919027044e-05
-4.9307290676037e-05
-4.41152138605729e-05
-6.19053839382874e-06
-2.3588026653368e-05
-3.08453252754514e-05
-1.39036448236491e-05
-3.34101623033289e-05
-2.00747261824595e-05
-1.55557187799444e-05
-2.76286040361745e-05
-4.03419698376107e-05
-4.05563195544602e-05
-4.11427438276382e-05
-2.57777440020647e-05
-2.57128168231298e-05
-7.26791767678104e-05
-2.9474477726619e-05
-2.21998674793139e-05
-4.10415732303481e-05
-1.75207497379057e-05
-4.15307277846637e-05
-1.89214376481165e-05
-3.47330774463009e-05
-4.37275141286471e-06
-5.50616840699744e-06
-7.93536853566185e-06
-1.07903336070042e-05
-1.96199556308178e-05
-3.03924690923679e-05
-3.24046117361558e-05
-4.75573225414536e-05
-3.25007866642523e-05
-4.5066225629104e-05
-4.94834854270795e-05
-4.43963941424511e-05
-4.35663772342387e-05
-7.12925721141916e-05
-2.28803055942246e-05
-2.07813688807123e-05
-4.05324567409107e-05
1.90449247414933e-05
-3.96187088813221e-06
-7.91191413656906e-05
-3.08120636243542e-05
-3.60787068014496e-05
6.93680599732312e-06
-6.49271996936725e-05
-3.57099192060672e-05
1.12298210377162e-05
-3.79874497429786e-05
-3.77102738077581e-05
-5.1641281526964e-05
-4.83285944136132e-05
-4.45369649771062e-05
-3.62463188300539e-05
-6.36458273427637e-05
-2.4179781323606e-05
-5.69413234616166e-05
-3.64267129326502e-05
-3.56932200018586e-05
3.34998811086206e-06
-4.19041936190583e-06
-2.87556337861124e-05
-2.28316063573465e-05
-8.10390682202121e-06
-1.08626897130189e-05
-2.28044867825621e-05
-4.09329853833137e-05
-4.85190908817498e-05
-1.0085795262333e-05
-4.00240970041333e-05
-1.37143943062868e-05
-7.95462337235492e-05
-2.23662071184682e-05
-7.21831137188707e-05
-3.66606943897228e-05
-2.99888851479176e-05
-3.49368313665175e-05
-3.35268872310332e-05
-4.6120781367827e-06
-1.00122720121291e-05
-3.22205977396104e-05
-7.4206172510055e-06
-3.14611840487428e-06
-4.74885628588767e-05
-3.48401185670483e-05
-2.00446460055394e-06
-4.80945226735208e-05
-2.07310339310658e-05
-1.03854039030557e-05
-4.77040220800243e-05
-5.77315624219574e-05
-3.891715407192e-05
-1.34957637567386e-05
-8.58963518245083e-05
-1.82139692545915e-05
-8.31341233398718e-07
-1.96725453318249e-06
-1.54094512694072e-05
-3.17957613436362e-05
-3.89649632143853e-05
-4.00121108469248e-05
1.59946065075048e-07
-1.13087928139566e-05
-5.84973249371968e-06
-9.34203805628843e-06
-3.92994193312635e-05
-5.54569689536315e-05
-5.174558076273e-05
-3.41728617084678e-05
-4.94730988383146e-05
-4.80689978721281e-05
-1.76230427222429e-05
-5.17393021498036e-05
-4.73153424767777e-05
-5.87605169998144e-05
-2.61393996424851e-05
-2.0580673152329e-05
-2.42649255829578e-05
-1.32179050487931e-05
-1.76953842555803e-05
-2.13278174854127e-05
-1.74474452215368e-05
-2.35749995250323e-05
-3.16336704089199e-05
-1.80401241623583e-05
3.08618453447486e-06
-4.26749245744928e-05
-2.40346031837266e-05
-5.64325912795085e-05
-1.98953630561422e-05
-1.9648356334962e-05
-3.13712576737893e-05
-4.66715447737336e-05
7.37771246798313e-06
-2.0675954802804e-05
-1.9923421845136e-05
2.05075410237581e-06
1.78647652953307e-05
-2.0458823894611e-05
-1.19318859364427e-05
-3.37118352772358e-05
-1.44761870564655e-05
-3.53990572338137e-05
-5.33319565249843e-05
-4.46944015142301e-05
-4.5811731300668e-05
-6.57211946323403e-05
-3.73692200473282e-05
-7.29266233584243e-05
-6.86070674555291e-05
-4.55564118161269e-05
-2.51790971060413e-05
-1.04744528372624e-05
-4.5797780103484e-05
-4.49011953820999e-05
-5.72856362036021e-05
-2.65272256365003e-05
-2.23065923839412e-05
-9.52974454545326e-06
1.53656500921345e-05
-4.70892362737496e-05
-1.26160652237648e-05
-4.54124561112456e-05
-3.57963167632484e-05
-6.82033190781997e-05
-4.24553626617739e-05
-4.3653231414399e-05
-3.52321254359056e-05
-3.03070101872567e-05
-2.78447781907329e-05
-1.08617609689844e-05
-2.91238625345037e-05
-2.31483097957508e-05
-4.40572106170318e-06
-3.60229564481352e-05
-4.44119931213904e-05
-1.55480207641485e-05
-2.60532623228929e-05
-9.32353786928018e-06
-3.681110208436e-06
-2.22389564510723e-05
-3.20124594087527e-05
-3.83614954810689e-05
-1.2719884659517e-05
-6.86666423356657e-06
-2.04485420823469e-05
-4.33097417655089e-05
-3.37612312115764e-05
-5.08494591665135e-05
-4.16723720424415e-05
-3.97635822823162e-06
-5.06724104106638e-05
-6.92412058286713e-05
-2.180782529986e-05
-4.67398738194557e-05
-2.18765101043907e-05
-7.76197302902496e-06
-7.45064148014962e-06
1.69635710853759e-06
-6.12916403409894e-06
-3.32063767596529e-05
-6.39123558517488e-06
-1.57141793477223e-05
-3.54894986430582e-05
-4.13365875579657e-05
-4.16967668578433e-05
-3.74294427577194e-05
-8.56422870398249e-05
-7.51869794533812e-05
-5.38764393754343e-05
-2.12963356375767e-05
-2.6877659443254e-05
-4.70827898286191e-05
-1.50292906833035e-05
-5.16465257655603e-05
-1.7980713964398e-05
-2.9047988363034e-05
-2.80051408187509e-05
-7.35627506273595e-06
5.114761266472e-06
-6.05963379580503e-06
-1.79627948016471e-05
-4.00571843941478e-05
-2.49750519385274e-05
-2.87254932579733e-05
-1.81574565287258e-05
-4.01284643897833e-05
-1.97815803099231e-05
-5.64049683560319e-05
3.74346651591675e-07
-4.43727110973418e-05
9.66841116853071e-06
-4.20484481693568e-05
-1.62218199313567e-05
-1.67105216683261e-05
-3.11222735473909e-05
-4.50391942433511e-05
8.40330892650866e-06
-4.43650420647675e-06
-2.17320052002878e-05
-2.02613219337707e-05
-2.71364426403756e-05
-3.81268185143266e-05
-2.5586606566125e-05
-1.77719917975785e-05
-5.36502684739052e-05
-5.51227424068912e-05
-3.09134477452021e-05
1.01307866617835e-06
-2.06607141470156e-05
-2.47507701361163e-05
-4.14054822279321e-05
-2.98598281353501e-05
-1.08612577669133e-05
-4.09902555316226e-05
-2.27948074225343e-05
-1.74442168923376e-05
8.72037811363406e-07
-2.93614217775341e-05
-4.45811529784055e-05
-6.63795125148247e-05
-2.13586793069209e-05
-5.33727704317366e-05
-6.37119357319e-05
-1.74172771794173e-05
-3.54950670508338e-05
-3.92532268944652e-05
-1.71893006634173e-05
-3.29675354929586e-05
-3.94841070380681e-05
2.04879438690534e-05
-2.18210489700149e-05
-3.54430949669188e-05
-7.3024065842219e-06
-1.63700551679513e-05
-6.3347956192592e-05
-4.12252128581107e-05
-4.72516124411195e-05
-4.83794121298445e-05
-3.34116121570566e-05
-8.16914138893738e-06
-3.84651607981219e-05
-3.07290143983664e-05
-6.48765973880044e-05
-3.42795931448707e-05
-1.03389084699696e-05
-7.43905132729574e-05
-2.27741453292706e-05
-5.62397564580333e-05
-3.69267224860291e-05
-3.91070713703777e-05
-4.68327328529043e-05
-3.42347461359633e-05
9.4978865712683e-06
-4.46572581573013e-05
-3.0299621609376e-05
-4.16466216002279e-05
-1.29929688785706e-05
-3.86441918019109e-05
-6.64363925253149e-07
-1.76410692119706e-05
-2.64609548093263e-05
-1.72258031152462e-05
-2.15184247084165e-06
-2.39849254821575e-05
-3.46076691885201e-05
8.50120805862705e-06
-6.4487524606786e-05
-5.96084008724335e-05
-2.74650908531765e-05
-1.53612734856526e-05
-4.27348018107365e-06
-8.99304642552384e-06
-4.69777811547104e-05
-2.37430023885808e-05
-2.65392732811493e-05
-6.8999582713916e-06
-3.62433689761683e-05
-2.74124229060427e-05
-1.16015976176115e-05
-4.44899055093462e-05
-2.09383705652917e-05
8.115387103761e-06
-1.71070459618874e-05
-3.20237545205675e-05
-3.36055147474313e-05
-5.02482539630065e-05
-3.78109973305593e-05
-2.2124416999051e-05
-3.31969005802593e-05
-6.15856569225407e-05
-2.04157427699631e-05
-4.04146395176121e-05
-3.36155800753112e-05
-1.08191441050776e-05
-1.09222009155773e-05
-1.83615769538879e-05
-3.49217755547845e-05
3.17162543634776e-06
-2.14743821639448e-05
-5.08021272966765e-05
-4.0764824117786e-07
-3.82971714556354e-05
-4.10099579721311e-05
-2.96763456407723e-05
-1.32726852587777e-05
-5.46562160766672e-05
-1.89337385908491e-05
-1.94069129810818e-05
-1.67108831988296e-05
-2.07816411907114e-05
-2.24248625977648e-05
-5.20746800414964e-05
-2.8732224144604e-05
-1.20814609830641e-05
-6.67440276288721e-06
-6.67136357490788e-05
-9.67669340257663e-06
-3.17063120868241e-05
-5.33921957695146e-05
-2.89848760863778e-05
-6.06785821267042e-05
-4.67894218021128e-05
-3.55576558905099e-05
-2.6663944644983e-05
-2.63616020031898e-05
-4.8930124857029e-05
-2.40732810433344e-05
-6.24214749332166e-05
-3.07866607723088e-05
-6.27425765578581e-06
9.50490968558264e-06
-6.43030354762022e-05
-4.63728545781855e-06
-1.4683160986734e-05
-9.4419863429264e-06
-3.90677578785732e-05
1.4412988238548e-05
-5.46279941128351e-05
-2.23942921106372e-05
2.98150252148687e-06
-8.58248708313314e-05
-3.55579401263032e-05
-4.4212087707749e-05
-1.94179668119828e-05
-4.78091681805748e-05
-5.40354276437492e-06
-1.99382840349992e-05
-2.82227301169045e-05
6.42983341276294e-06
-3.86731194310294e-05
-3.1843011182613e-05
-2.98712301478874e-05
-3.27096735933745e-05
5.3876471204198e-06
5.23758779568652e-07
-6.58668210889767e-06
-4.66434008366687e-05
-6.01318610119747e-05
-2.80689960080522e-05
-3.03139795519764e-05
-3.73546605227492e-05
-2.68049217360501e-05
-3.59395192931457e-05
-5.66609056120583e-05
-7.55548256833857e-05
-2.71686654164767e-05
-1.29765408687405e-05
-7.85949100495182e-06
-3.80878234078167e-05
-3.11592968812964e-05
-8.90904824862141e-06
-7.17564645143428e-07
3.89573111029957e-06
-7.14412267594727e-06
-3.1832929313718e-06
-2.82133692765e-05
-4.9834845166409e-05
-3.17682201511715e-05
-1.85391535119568e-05
-4.31658706321576e-05
-5.13853619441592e-05
-2.69188324555075e-05
-5.86732684574374e-05
-3.97821438593827e-05
-2.75886494598458e-05
-5.23386421048396e-05
-6.09124857367987e-05
-3.55355480054902e-05
-4.22333071094486e-06
-2.97426298763247e-05
-2.8992037655647e-05
-6.0926486159656e-06
-2.97186648037462e-05
-5.13005454636178e-05
-2.96992199783362e-05
3.89019445293831e-07
-2.69928881990018e-05
-1.73004774362737e-05
-5.92698220458412e-05
-3.88311478509942e-05
-2.30343266914824e-05
-3.525901237374e-05
-4.1996168503228e-05
-3.28088246201858e-05
-4.15822172914848e-05
-1.2632568244602e-05
-6.88071524692862e-05
-1.86541096000493e-05
-4.44950735394295e-05
-1.86389325847822e-05
1.02366119406965e-05
1.91688487674926e-06
-1.59221788657387e-05
-3.69587392790194e-07
4.95456394326514e-06
-4.39823452118636e-05
-1.18284554699819e-05
-2.87914889899129e-05
-7.50051173390046e-05
-2.85935691001642e-05
-3.27756075774288e-05
-2.26759622641094e-05
-6.24659788761591e-05
-3.79456697708328e-05
-6.84126503430567e-05
-4.18675776217901e-05
-4.02580704765877e-05
1.14459862094479e-06
3.4129835246913e-07
-2.01693905304282e-05
1.95363566961686e-05
-1.29537962851131e-06
-1.23613603073124e-06
5.82927734514698e-06
-2.05107337324696e-05
-8.27693618369283e-06
-1.03658213268692e-05
-1.1694300615208e-05
-3.73265083909134e-05
-4.34838576913961e-05
-4.16979333868395e-05
-6.61328061322242e-05
-4.33830135106984e-05
-5.39145798756996e-05
-5.99477638503496e-05
-4.30158012346633e-05
-3.69386484635365e-05
-3.17629308178439e-05
-4.14139899582441e-05
5.62982718017482e-06
-1.07600311740685e-05
-9.34400880062181e-06
9.10257125347425e-06
-2.71137456942687e-05
-9.13194538033639e-06
2.46710115630019e-05
-9.80587827942959e-06
9.20793021903858e-06
-1.55231042730878e-05
-5.07698861187693e-05
-4.45160151312728e-05
-5.12484562760116e-05
-8.61881563956832e-05
-6.16768537491819e-05
-6.95995968575774e-05
-3.80567963513499e-05
-2.49685205251606e-05
-2.92999871785749e-05
-2.43531233639168e-05
2.22502941301257e-06
-3.7583287876808e-06
-5.4410824935916e-05
-1.10101009581829e-05
-1.08147956906999e-05
-3.62420448942753e-07
-3.09940276753882e-05
-4.08909121608431e-05
-4.83541580139976e-05
-7.12734958670047e-05
-6.17636970921187e-05
-8.52714385422602e-05
-6.10338024155789e-05
-6.13864729768511e-05
-7.4463198187267e-05
-4.64607846795882e-05
-2.34646313961599e-05
-1.99910561517775e-05
-7.25673891058078e-05
1.19296631484024e-05
-2.68151786857734e-05
-2.43490996851856e-05
4.4517455014976e-05
6.81675036936256e-06
-1.38359502076505e-05
-2.26468784165512e-05
-1.76650713386312e-05
-5.84106389296981e-06
-4.00876646602949e-05
-2.67914003395633e-05
-6.05761625131215e-05
-8.24025423506566e-05
-5.64662257296879e-05
-5.02264444335577e-05
-4.48306194183969e-05
-4.13566379630716e-05
9.45900515336845e-08
-7.00084613649778e-05
-1.64445330018985e-05
2.21503130525888e-05
1.89261613977907e-05
2.96767173516045e-05
2.30407233654028e-05
-2.12935004600125e-05
-1.93201471664057e-05
3.40349135663944e-06
-2.2662158113191e-05
-5.92974139541094e-05
-3.49392476109095e-05
-6.58584004894242e-05
-4.43300507842262e-05
-4.4367317725388e-05
-3.56408890922037e-05
-5.92051487777172e-05
-5.2402902816172e-05
-4.2744892975593e-06
-8.62189074061571e-06
-3.74163279175e-05
-7.84834067782523e-06
-1.01864616868985e-05
6.76927368763482e-06
-2.09081089131412e-05
6.43120703548063e-07
-4.36111317876508e-05
2.03586815483617e-05
-4.2441559113185e-05
-3.70194266152442e-05
-7.67644918280468e-05
-4.80984691501477e-05
-9.13114196315964e-05
-5.12973812097838e-05
-1.82120619961718e-05
-4.52232458827525e-05
-4.45656002641712e-05
-7.08369555332471e-06
-1.28898655236438e-06
-2.4204202296848e-05
3.52510862262512e-06
-4.71008893287215e-06
-5.06720150738894e-05
3.14143616605875e-05
-9.22656053450127e-06
-5.0257325202773e-06
-2.89851251010514e-05
-5.42234061283319e-05
-2.32378988413809e-05
-3.62932975949258e-05
-3.93603908247835e-05
-6.38073963835523e-05
-7.56111211040467e-05
-1.78312310213164e-05
-3.73663073205767e-05
-3.38487448925357e-05
-4.91781679430955e-05
-4.59519961964691e-05
-5.52290317972731e-05
-3.34430531214121e-05
-3.11811901791093e-05
-1.28771439167147e-05
-1.59668134901142e-05
1.2545238478272e-05
-2.8122150726603e-05
-5.51894022163663e-05
-7.04853488148913e-05
-4.53886156005451e-05
-2.49901750687976e-05
-2.75271068456844e-05
-3.31939438545821e-05
-6.70545265479528e-05
-2.29360598548862e-05
-4.03286715984035e-05
-2.28315851530082e-05
-4.72957820445733e-05
-3.61161856665236e-05
-4.28489685577626e-05
-2.60187842350743e-05
1.07055160125719e-06
-1.39079741534773e-05
2.82950545725932e-06
4.77331777139474e-06
-2.0626818674368e-05
-4.169092438918e-05
-5.12206494032524e-05
-6.99415319009442e-06
-2.96172401831408e-05
-3.38009254621613e-05
-1.42465512561865e-05
-8.86614304107425e-06
-4.73915411311104e-05
-1.94785379789321e-05
-6.74079914876655e-05
-5.10047400923515e-05
-1.14042514343468e-05
-3.84287297770856e-05
-3.40019044955712e-05
5.78983955273879e-06
-3.67023683927409e-05
1.30178385009892e-05
6.2522467028706e-06
1.48888747057363e-05
-1.61296040971934e-05
-1.21005721284124e-05
-2.68359858249015e-05
-2.19619864781917e-05
-2.11995645131434e-05
-3.70009837342579e-05
-4.44934403618088e-06
-4.66136448514099e-05
-7.06677828272686e-05
-1.62292266874586e-05
-6.76922924640339e-05
-1.03979721846395e-05
-3.99306298559459e-05
-5.19448244617815e-05
-1.1195947573561e-05
1.20539060912491e-06
-2.37314767030437e-05
-3.67219113171754e-05
1.08164723143865e-06
-2.38437538954586e-05
-5.17500333413096e-05
-3.25970461066592e-05
-2.94177724722628e-05
-4.64553271792347e-05
-2.11262612146831e-05
-1.25615138927071e-05
-3.73524015092949e-05
-7.59785976661814e-05
-2.37399234787982e-05
-3.28892408682467e-05
-3.18890567080011e-05
-3.00807984710628e-05
-8.81561558672651e-07
-4.41807984424202e-05
-4.88026456110594e-05
-1.99715324403508e-05
-6.08438451685554e-05
-4.98843846750041e-05
-1.20096522308101e-05
-1.35275583481855e-05
-1.56007346783431e-05
-1.48001659571503e-05
-2.58969498909469e-05
-3.6607068885348e-05
-3.39920181498666e-05
-4.81645344766893e-05
-2.55444621024476e-05
-3.59873850243922e-06
-2.29014101315834e-05
-4.73463701612412e-05
-4.95017724158296e-05
-1.28256081643992e-06
-1.06365782238578e-05
-3.62681921243664e-05
-8.7114737662083e-06
2.79687242277861e-06
-4.94382519215843e-05
-4.75966857817206e-06
-2.93299023173813e-05
-4.46666734481104e-05
2.69844590588896e-06
-2.91357437859123e-05
-3.28022298919962e-05
-4.11494129141139e-05
-7.97541400185236e-05
-4.99431009606361e-05
-3.13584944248037e-05
-2.21242260423582e-05
-1.34803048115083e-05
-3.20004595583957e-05
-3.59533638975783e-05
-1.87316936101958e-05
-6.38127350343642e-05
-4.89515779561785e-05
-4.57913440681043e-05
-1.10971859368347e-05
-2.18592787052768e-05
5.53782995841106e-06
-5.99400262437746e-05
-4.00287751763359e-05
-4.18251966154262e-05
-4.57811050230799e-05
-1.09144086154726e-05
-5.53364054725194e-05
-3.03711935296063e-05
-5.03705444337536e-05
-3.75366272442843e-05
-3.1438652069741e-05
-1.90102279013612e-05
-4.50739214466601e-05
-4.99249256945064e-05
-2.89038416804855e-05
-3.49540430963541e-05
-1.32896103108228e-05
-2.88114741758524e-05
-2.37355790411652e-05
-3.08012402992688e-05
-3.88176061136325e-05
-5.59254709371253e-05
-2.18392319449034e-05
-2.28023563960004e-05
-1.80024188667802e-05
-2.60307947770644e-05
-2.91746122327273e-05
-7.48296884113942e-05
-1.26632762824053e-05
-6.77014241301332e-05
-2.98334830955429e-05
-4.71336028473865e-05
-3.72117807591405e-05
-5.03083073295953e-05
-4.59030139634114e-05
-3.54940078741005e-05
-4.62580336629656e-05
-3.13575010414221e-05
-5.97936041914371e-05
-1.55994894816604e-05
-4.23393292238191e-05
-4.15654086466715e-05
-2.74727898420308e-05
-2.27550214463348e-05
-1.61826271972128e-05
-3.58614296111395e-05
-4.69479018979879e-05
-4.23334307682752e-05
-9.18337549805286e-06
-8.56271459405616e-06
-2.38498981530298e-05
-6.15498759463404e-05
-7.12331645529074e-05
-5.13971370012933e-05
-2.30374585098211e-05
-3.53420275123495e-05
-4.0814835633037e-05
-2.14436965647665e-05
1.72856949781976e-05
-6.17199284950496e-05
-3.35601202013038e-05
4.46401398984474e-06
-3.35544509902443e-05
-1.69793017540459e-05
4.01941815926355e-06
-2.77045881711701e-05
-4.31496251241964e-05
-4.639692797082e-05
-2.56692839162093e-05
-6.79001824723757e-05
-2.76800099253061e-05
-3.36510444991723e-05
-3.64026162335055e-05
-3.95700335490595e-05
-2.82790879418412e-05
-2.31837452981282e-06
-8.21609402024381e-06
-1.91693985064444e-05
2.46905282992504e-05
-3.38400203159626e-05
-2.59867737259725e-05
6.49530815446567e-06
6.87359584273397e-07
-2.3551677448314e-06
-3.73275326965616e-05
-8.1178851454115e-05
-3.59111687371311e-05
-9.95883611317955e-06
-5.35724431827265e-05
-3.57603976797668e-05
-4.7941089234374e-05
-6.42112176043118e-05
-4.67109663080894e-05
-4.73623246334332e-05
-2.63323562855707e-05
-4.50469537123395e-05
-3.80600122258346e-05
-3.77575826260471e-05
-2.3772109125586e-05
9.17712915881516e-08
-2.28777824382266e-05
-1.38855267403869e-05
-5.30894308512781e-05
-1.64029920858963e-05
-1.55212323825782e-05
-4.05931395591553e-05
-4.11305765320749e-05
-1.87250318356372e-05
-5.11973575509841e-05
-1.47695901477791e-05
-5.47207566315737e-05
-6.38775668525094e-05
-3.24181222096036e-05
-4.36811392974666e-05
-2.46714312301118e-05
-2.72959117406249e-05
1.11606840152534e-05
-1.82333051556216e-05
-4.39401710450225e-05
-3.2023487897131e-05
-1.65579496174024e-05
-2.26189794134197e-05
-1.396341551496e-06
-2.82278011429979e-05
-5.97248424850769e-05
-4.31944854712545e-05
-8.47556288471997e-06
-2.05023207769577e-05
-5.03420773150721e-05
-2.16994857041114e-05
-1.83109450809825e-05
-7.15457898463977e-05
-3.85272973119552e-05
-5.13585122029432e-05
-4.04938878536582e-05
-1.53542732025146e-05
-6.37058481385717e-07
7.18067721696732e-06
-1.14136801866598e-05
-2.77292506291612e-05
-3.66954592112851e-05
-2.32871869086385e-05
-2.33350655144489e-05
-3.98806389756855e-05
-3.74507203764149e-05
-6.06672118386867e-05
-1.26554794555701e-05
-4.55229575318549e-05
-1.25406552922553e-05
-2.60412654878873e-05
-8.27142447751733e-06
-2.8422917746649e-05
8.87530330805917e-06
4.69584907932833e-06
-4.40787701315907e-05
-1.92775500504795e-05
-3.93374920923628e-05
-3.84959143263334e-05
-4.70990087967345e-06
-5.45805724678872e-06
-3.42840946865721e-05
-6.20860166034157e-06
-1.79584412381351e-05
-4.10986298113167e-05
-7.1462478312257e-07
-4.86514339259868e-05
-2.47425571993009e-05
-6.19309463082428e-05
-1.43884428733279e-05
-6.84698563710797e-05
-3.09366437800175e-05
-5.7749931400982e-05
-1.68501893139971e-05
-1.58240206434857e-05
-2.84626689615863e-05
-1.08844049618531e-05
-1.56342606627242e-05
-3.69117896692699e-05
-7.76750631397516e-06
-4.8488877929877e-05
-3.80829738963566e-05
2.3324984581132e-05
-3.89718030603891e-05
-3.55020726649913e-05
2.21855396026303e-05
-7.06677604042916e-05
-4.21545752675773e-05
-4.50481230613461e-05
-2.89379821948984e-05
-5.25966002613746e-05
-3.85264628827443e-05
-6.96827395023115e-06
-2.84790527523077e-05
1.91379516642645e-05
1.27315289454561e-07
-1.39699114326326e-05
-1.47746444323392e-05
4.50667469137974e-05
-4.35936288286673e-05
-3.48217884132049e-05
-3.36018191090439e-06
-2.74169329080245e-06
-3.22034613999234e-05
-2.10123089721743e-05
-1.0241846752377e-05
-4.87866406416385e-05
-2.93849621614765e-05
-1.71158191752763e-05
-8.15764811950393e-05
-5.63790888332314e-05
-3.36322741820826e-05
-1.69335359696479e-05
-4.88849190224642e-05
1.27967672042697e-05
-3.87806823663055e-05
-2.000242397588e-05
-2.02579455450072e-05
-1.64921375034544e-05
-2.54912610571046e-05
-1.9940239410028e-05
-3.91218317372714e-05
-5.82746564403683e-05
-6.25466403176865e-05
-6.02417147353699e-06
-8.45490587139605e-05
-4.86921073213051e-05
-6.13880912156613e-07
-4.2489248602982e-05
-5.10737571085295e-05
7.94467267442756e-07
-4.85926924384118e-05
-7.04608245342072e-05
-7.02560901835047e-06
-1.66383740699097e-05
-8.23819681071706e-05
1.89966517898255e-05
-4.57247038810898e-06
-2.92123449584252e-05
-4.1234580264521e-05
5.59161293783275e-06
5.08433750555076e-06
-4.79183155252143e-05
8.63120402148573e-07
-3.76821844829707e-05
-3.64577168612866e-05
-7.8761201589037e-06
-6.45677708117835e-05
-6.22263382385095e-05
-5.17154657087447e-05
-2.93473283548929e-05
-5.73265258594673e-05
-2.66960091475438e-05
-2.216875926274e-05
-8.22161784519745e-06
-1.30597554101008e-05
8.8667925162938e-06
-1.28497042452589e-05
-3.60546671934819e-05
-2.46576584967293e-05
-2.90076324916154e-05
-6.04546793991503e-05
-3.06588714944506e-05
-5.11420082687572e-05
-4.46744652624012e-05
-4.84499063156101e-05
-3.76624760814931e-05
-6.65329359901874e-05
-8.38106193270033e-06
4.10816142682646e-07
-4.08399185124214e-05
-4.79451821785348e-05
-1.98117660356265e-05
2.16067579083022e-05
4.21687017018005e-05
-5.7124109342291e-06
-3.65493291379279e-05
-1.6242908864156e-05
-1.83999122375947e-05
-2.52346315581477e-05
-1.91503874946776e-05
-4.74514816122729e-05
-3.73154354379709e-05
-6.81607413594212e-05
-4.18423572806047e-05
-3.30356129857664e-05
-4.91858044432118e-05
-1.31411433710097e-05
-2.41879500178488e-05
-7.21457154795064e-05
-4.87365074242626e-05
1.34927858552342e-05
-2.3978822061514e-05
-2.5272801268262e-05
2.86726376716564e-05
-2.87410781982926e-06
-3.51253212241681e-05
-1.11724480327855e-05
-2.49212792733876e-05
-3.63164210266334e-05
-6.2934647063554e-05
-1.53936019623293e-05
-2.75306388170798e-05
-6.25971385585663e-05
-5.37654007766797e-05
-5.89157829830986e-05
-1.04813034429393e-05
-9.35182607142117e-06
-4.81250979038103e-05
-4.99810526895232e-05
3.0319239703116e-06
-1.24633789126779e-05
-5.08376767828517e-05
-3.58794143184825e-05
-2.3673315711614e-05
-4.45090457089238e-05
-3.33205418415685e-05
-3.68243110599922e-06
-2.05609883787732e-05
-3.16359786675622e-05
-3.4281864169734e-05
-2.47464830782248e-05
-6.05357135217681e-05
-4.02425720089247e-05
6.35194495283559e-06
-4.07445994060226e-05
2.50019788367769e-06
-3.64022122940626e-05
-4.29600690435297e-05
-5.3876586322064e-05
-8.60451068389304e-06
-3.86469540967419e-05
-2.57251440761329e-05
-3.67952784261371e-06
-4.97620975743075e-05
-2.02836965123405e-05
-7.30528362365885e-06
-1.39192461972699e-05
-1.30349733956695e-05
-1.34950929941556e-05
-3.03227578034769e-05
-5.35426139612384e-05
-5.43591430970025e-05
-3.00165886279284e-05
-2.52176849250642e-05
-2.04275713416992e-05
-3.1237210799535e-05
-3.74665170479354e-05
-1.28927452826002e-05
-2.11692477313595e-05
-8.13597361627148e-06
-3.56831320146469e-05
-2.87462661757171e-05
-3.29651344799554e-05
-2.83217751970315e-06
-1.56805573436989e-05
-4.26543440342833e-06
-3.6764078187484e-05
-3.04322587974651e-05
-4.83324830392028e-05
-2.24389064826088e-05
-7.09272742474374e-05
-2.35883055113324e-05
-2.98856780724232e-05
-7.02477748925516e-05
-4.56162669525479e-05
-2.37985253061791e-05
-4.44328716955184e-05
-5.69963105125462e-05
-4.21975156668321e-05
-4.809944749686e-05
-3.25397992681493e-05
-6.16607743768985e-05
-3.27907637623903e-05
-2.53242900401514e-05
-5.89568648033429e-05
-4.16734612103545e-05
-4.64344396946928e-05
-4.22291194903266e-05
9.00986954366222e-06
-1.61961206042651e-05
-3.59711738257816e-05
-3.21553185956092e-05
-2.59041040209021e-05
-2.68023349652462e-05
-3.15913355469601e-05
-3.75511334188567e-05
-3.909195500246e-06
-2.40127404816775e-05
-1.37159573246985e-05
-3.3578957754344e-05
-8.37177205757337e-06
-3.8884259848003e-05
-4.98095389478035e-06
-2.22497524862788e-05
-3.36475352903773e-05
-3.25286261477608e-05
-4.41022552177301e-05
-3.74521344393899e-06
-3.71164313340868e-05
-3.156040228139e-05
-3.26185801131437e-05
-1.87284882311899e-05
-3.04880108107662e-05
6.3096713087014e-06
-3.06003491944364e-05
-1.29256393058564e-05
-3.0520688062624e-05
-4.28792518269761e-05
-1.73434960338326e-05
-4.17028502744969e-05
-3.46301778732961e-05
-1.78244313230202e-05
-7.29832424265227e-05
-2.29474109016778e-05
-2.33576905783354e-05
-2.93018170843888e-05
-6.61284324916008e-05
-2.82575420850708e-05
-2.04243890461919e-05
3.80000901103477e-05
-1.64993741931851e-05
-1.67369459271592e-05
-4.46624076724727e-05
2.34103031333458e-06
-5.67558725207185e-05
-2.2005799687351e-05
7.13907411467267e-06
-1.30188063689933e-06
-5.04019693511557e-05
-2.81838671454628e-05
-2.60902494184273e-05
-1.5059572886436e-05
-5.13877298620012e-05
-4.69148282526783e-06
-1.82418922441268e-05
-3.04026072226921e-05
-1.20213992657715e-05
-1.96391923894179e-05
-3.26185704400115e-05
5.48156779878241e-06
-7.29388543080988e-05
-1.81129728768639e-05
-4.34941655047383e-05
-2.97193742507338e-05
-1.04179610579436e-05
-8.14961489084227e-05
-3.01819628425825e-05
-5.2272977049831e-05
-6.23214780320136e-05
-2.86806228836703e-05
-3.39757591986711e-05
-4.03889887640685e-05
-4.71350804018165e-06
-2.17377968590376e-05
-1.6809327168667e-05
-1.28651308835894e-05
-3.99502812264967e-06
-3.84974169146694e-05
-2.46410031121734e-05
-3.4491746105041e-06
-4.8483972533263e-05
-5.25219373936314e-05
-2.98515850552862e-05
-6.07440601862523e-05
-5.71801622512783e-05
-4.08474554758861e-05
-3.03232075539047e-05
-9.49069514559692e-05
-2.36407429152505e-05
-2.39868247251668e-05
-1.58005765805299e-05
-1.12219320151103e-05
-1.56746846907262e-05
8.83054859499073e-06
-3.93479202639815e-06
-3.17300968628426e-05
-1.87406772770863e-05
-2.6155207815009e-05
-2.9913060836418e-05
7.93127612315775e-06
-5.99033029147286e-05
-3.53813918025021e-05
-1.45134795737757e-05
1.54593958893276e-05
-3.25229897347838e-05
-6.04469990178006e-05
-3.03537120496231e-05
-2.8958428658688e-05
-2.93175523675643e-05
-2.93799628005192e-05
-5.4606676321821e-05
-1.9920489647417e-05
-1.82115158648444e-05
-2.21433610994861e-05
-3.68510319358147e-05
1.09386342434267e-05
-2.43156486800987e-05
-3.43205615233292e-05
-1.28259002846816e-05
-3.95779496468215e-05
-3.16964561850151e-05
-5.87213088803865e-05
-1.88208499547705e-05
-7.34016689420033e-05
-2.98004654151072e-05
-3.15488837043659e-06
-4.86248453514802e-06
-2.28180088312697e-05
1.81415110195541e-06
-3.73429907706413e-05
-5.16244725718392e-05
-1.59348817997193e-05
-2.74591268874287e-05
-3.61740004291713e-05
-1.72437937939083e-05
-1.7103668582428e-05
-1.5202294114971e-05
-4.30287102774324e-05
-2.33633106642065e-05
-4.74876371225885e-05
-3.76616861373044e-05
2.82747028191594e-06
-4.46114855366929e-05
-4.56143689858875e-05
-4.00735835014859e-05
-3.41414528111371e-05
-4.16385405847229e-05
-1.65294912348574e-05
2.46936162151181e-05
-3.49618514833367e-05
-2.5502936405459e-05
-5.43842382389226e-05
-3.49843219900612e-05
-3.56840176636785e-05
-8.18830935987469e-06
-2.44637679335215e-05
-4.78611703547986e-05
-3.03595491385858e-05
-5.6791666169552e-05
-5.57210315779751e-05
-2.76136868343397e-05
-5.65557282330811e-05
-3.67135809223567e-05
9.83630724997526e-06
-3.33115542225121e-05
-3.53696237951274e-05
-1.17054285532861e-05
-1.36971006178125e-05
-1.9812309432218e-05
-2.66648322271817e-05
-1.26617645600372e-05
-2.56077586989175e-05
-3.89936657104073e-06
5.15452117204794e-06
-5.11052770752722e-05
-2.04701393301021e-05
-5.58259632987334e-05
-3.91203264368142e-05
-5.68716545250557e-05
-5.5814612596327e-05
-5.72624240679067e-05
-4.0401235748847e-05
2.68961921915833e-06
1.88404285718962e-06
-6.13479530309199e-05
-3.39086943975815e-05
1.51534200399948e-07
-1.29323646516697e-05
-8.80186573038127e-06
-2.92588511568556e-05
-2.3698979520827e-05
-3.68248013287268e-05
-4.98667468358939e-05
-5.6624627339503e-05
-3.83420598616063e-05
-2.3179528444569e-05
-2.87378923977235e-05
-4.49939197154298e-05
-7.13641899229636e-05
-4.19253987465973e-05
-4.26281183352468e-05
-5.72288030860327e-05
-3.13660914176045e-05
-4.73357714616171e-05
-2.27399450023302e-05
-1.23127036674702e-05
-4.27500018540477e-06
-2.27978758560019e-05
-9.24602583703465e-07
9.1245097224963e-06
-1.64067819568963e-05
-1.13208658137321e-05
-2.159623228544e-05
-2.43331512531285e-05
-4.36780992180298e-05
-3.41092839631868e-05
-3.58068148170521e-05
-5.33522757528466e-05
-2.27092486386433e-05
-5.51021919971566e-06
-6.24509005015008e-05
-6.64782859891878e-05
-2.89823642023025e-05
-3.56451886093184e-05
-1.01478515678675e-05
-3.41668092757529e-05
-4.08979136511351e-05
-1.79891021809865e-05
1.04500999448765e-06
-1.09268792319458e-05
-2.38883865346036e-05
-1.83592279301744e-05
-1.80653225402287e-05
-1.61142456978667e-05
-1.38232683938888e-05
-2.83296012479771e-05
-6.93395762498134e-05
-3.2971096620939e-05
-3.83902442249223e-05
-1.64913261306165e-05
-1.52175008664345e-05
-2.78929774780928e-05
-2.94178900098528e-05
-3.31508757465057e-05
-1.67404749722269e-06
-3.78029833727478e-05
-2.54415783113623e-05
-3.66522603245384e-05
-3.21321881574456e-05
-3.39512313757595e-05
-3.49211330299968e-05
-3.84406682066539e-05
5.54844892413888e-06
-2.16836140211585e-05
8.53473562501226e-06
-3.43436044199542e-05
-3.99215229916709e-05
-2.18551976487443e-05
-3.41972305149284e-05
-3.8265230401459e-05
-3.58033464733428e-05
-2.53487213000653e-05
-4.52821879964917e-05
-2.04179736766797e-05
-3.91527725959004e-05
-1.77960536725859e-05
-1.15203603577432e-05
-4.38426061433193e-05
-6.53764515508095e-06
-2.5090128150004e-05
-3.62135268336829e-07
-2.83152864774539e-05
-4.10170502719899e-05
-2.41118297983021e-05
-3.90256317331514e-05
-2.42709959204524e-05
-6.91751508407691e-05
-4.91267888689688e-05
-1.80528101725087e-05
-5.97947204082946e-05
-4.0105105267136e-05
-3.29090713026988e-05
-2.56152873360591e-05
-2.85573186126092e-05
-1.96330103530973e-05
-2.45961891941365e-05
-2.99541554099705e-05
-1.23903332894051e-05
-3.44022640526406e-05
-5.16190836975616e-05
-9.29219828351781e-06
-4.27160308039705e-05
-8.74938959534702e-05
-5.70014263240034e-05
-4.06628458470792e-05
-5.03491154286e-05
-4.49666338481072e-05
-6.07593010321202e-05
-3.38050655709848e-05
-2.54828644378939e-05
-8.85130969732956e-06
-4.38757441559927e-05
-1.40300823557708e-05
3.25831532407682e-05
-6.05058868650091e-05
-2.84395728127465e-06
-2.04826478765015e-05
-3.42401656473552e-05
-2.06491107177542e-05
-1.03241215765041e-06
-2.61415698687707e-05
-6.75005525321728e-05
-3.94492760780421e-05
-4.74235005093569e-05
-7.38640395200986e-05
-3.39760547128977e-05
-2.94701553031721e-05
-4.21242683724554e-05
-3.27170181523473e-05
-3.04055296901612e-05
-1.30978942717543e-05
-1.87062528193775e-05
-2.50669148345812e-05
-8.28016699725048e-06
1.32605733883648e-05
1.27159627139361e-05
-6.92697876064666e-06
-2.26019890181834e-05
5.91538850352474e-06
-5.37222334799501e-06
-2.33455041842879e-05
-4.38840410253454e-05
-3.53410926298538e-05
-2.65022103598974e-05
-6.34202033197161e-05
-5.47660136636839e-05
-2.74705246277315e-05
-4.30871965273817e-05
-6.06386926501352e-05
-3.55950220643495e-05
-3.57169295182005e-05
-1.08233147981754e-05
-4.19366067056072e-05
-3.0254586709219e-06
-4.59101640600533e-07
4.13125843774712e-06
-4.9348876782357e-05
-2.74422857039742e-05
-1.09006686226798e-05
-2.78137133036793e-05
-9.05446825714659e-06
-1.19016410816965e-05
-4.68623413598614e-05
-2.30845140992016e-05
-3.48635788224739e-06
-1.66016029921547e-05
-3.65515889995013e-05
-2.53850739840934e-05
-3.7210632612737e-06
-7.00061683104101e-05
-1.11163118134144e-05
-2.0287033826271e-05
4.12650495391675e-06
-4.49479426208981e-05
3.27063089554507e-06
-5.10378915378532e-05
-5.55120313502041e-05
-3.93360223153703e-06
-3.90081103864878e-05
-4.79286065763961e-05
3.26836238733213e-06
-2.79553369408671e-05
-2.78052207231837e-05
-3.15339014381686e-05
-2.70738039694724e-05
-3.62329093104061e-05
-3.6034350526648e-05
-1.18136081484679e-05
-6.55282618533663e-05
-6.84237138605509e-05
-1.32263919432373e-05
-8.37976528711478e-06
-3.29381483297375e-05
3.82708516311535e-05
-3.49731902818177e-05
-1.26785238377864e-05
-2.32615995966803e-05
-1.28834904224354e-06
-5.13671884253477e-05
-4.05874322222724e-05
-1.46768096632455e-06
-4.18917469840576e-05
-3.72635109309543e-05
7.15295164708512e-06
-4.86708154522566e-05
-2.47160163529621e-05
-1.8213017242231e-05
-9.61445335417751e-06
-6.93890192090633e-05
-1.67187194334299e-05
-1.78692161488853e-05
-2.59089997718588e-05
-2.36158267171586e-05
-8.9688221543651e-06
-2.53505973146266e-05
-1.46548083425407e-05
1.87532533520853e-06
-2.63788609083495e-05
-2.70576826419528e-05
-1.50000418825411e-05
-2.84827852924426e-05
-2.34596041138335e-05
-7.04542984686694e-05
-9.14641384967018e-05
-7.59860907458042e-05
-6.316609334394e-05
-3.12720801864134e-05
-6.0847290112679e-05
-1.6453268055087e-05
-3.96746055453989e-05
-3.1567080261901e-06
-4.65490815439424e-05
-6.74669819977985e-06
-1.81317918541978e-05
-2.29343257994552e-05
-2.93829489816832e-05
-2.61304026697527e-05
-1.23144168986489e-05
-6.92816387293619e-05
-1.11732080260854e-05
-4.23004096217686e-05
-7.923411998134e-06
-3.43483088057869e-05
-6.63628203062001e-05
-4.18911324246336e-05
-3.72562067141389e-05
-1.25016728008938e-05
-3.6710662131364e-05
-9.03439642184355e-06
-2.31999197913264e-05
-3.73196118462049e-05
-3.85286520272334e-05
-3.52619399439741e-05
-4.75671457063334e-05
-5.08092689079262e-05
-1.82920930161115e-05
-4.11756735713328e-05
-4.28687218751903e-05
-2.89251331336437e-05
-5.40713484740659e-05
-4.79765743325734e-05
-4.47343221086864e-05
-1.68747819678548e-05
-4.46966399752806e-05
-4.33702180035877e-05
-3.49758779365635e-05
-4.15506493922744e-05
-3.30951450518153e-05
-1.35665645364773e-05
-4.17853368993576e-05
-2.7160712892641e-05
-3.51617597786633e-06
-2.81280136809395e-05
-4.57295122196712e-05
1.90909661871879e-05
-2.41835899927471e-05
-2.43237818098118e-05
-4.2191570654078e-06
-6.07541628195516e-06
-2.87561988736091e-05
-3.99833022962494e-05
-1.86746689122127e-05
-2.55962877341663e-05
-5.1598865940808e-05
-7.66326786546304e-06
-2.03107335995032e-05
-3.74067738891544e-05
-2.57250675316678e-05
-8.95761014494136e-06
-7.34566171992683e-05
-7.74073348970448e-05
-8.29571840750242e-06
-3.21363326193155e-05
-3.22826775018757e-05
1.53797775474205e-05
-3.32313479148539e-05
-5.28776561147313e-05
-7.60847309050663e-06
-2.25516763832503e-05
-2.86450195107974e-05
2.86690336585744e-05
-3.21551018228977e-05
-5.64465490440095e-05
9.02488831003179e-06
-2.69385126828051e-05
-4.57970711961832e-05
-3.51067628997085e-05
-4.80946485987095e-07
-2.68423196568175e-05
-5.84321125726548e-05
-1.33680637759507e-05
-5.03846970582898e-05
-3.43375183323208e-05
5.4056219327572e-06
-4.44592096909382e-05
-3.55332800014685e-05
-1.44724325633375e-05
-4.03067401597599e-05
-1.18449048509553e-06
-2.36460751204444e-06
-1.31972386706036e-07
-4.30480358541124e-06
-5.15731373742887e-05
-3.124277458475e-05
-5.76531760000058e-05
-3.24832989795937e-05
-1.65597501748488e-05
-4.66260816232832e-05
-6.55564024659235e-05
-1.7144476683408e-05
-3.38940363097e-05
-2.66808724162334e-05
-2.51485221097322e-06
-2.03033967061996e-05
-4.47513720509197e-05
-1.04498546436792e-06
5.90317661436759e-06
-1.48847369200521e-05
3.76530722355245e-05
-3.40038213628181e-07
7.385952431884e-06
-4.66507666400409e-05
-6.79465547151971e-05
-2.27947282048478e-05
-5.30683730370341e-05
-1.69298625430389e-05
-4.61388626328058e-05
-5.64262271441618e-05
-2.90228251678618e-05
-2.63945705150788e-05
-4.85496554394141e-05
-4.58099516161752e-05
-1.39968257799766e-05
-5.78723403791144e-05
-1.69830575684817e-05
-6.13578421251572e-06
-1.30032852747607e-05
-4.83593142357689e-05
-2.61462985137706e-05
-2.14418573616687e-05
-3.4407938013857e-05
-3.36100618711493e-05
-8.19797003234092e-06
-7.5893084537311e-05
-6.04671363989053e-05
-3.55687937325186e-05
-4.24439802223863e-05
-6.22757645909497e-05
-4.15527013111607e-06
-6.79812295075723e-05
-3.04588302312554e-05
8.43409552817445e-08
-3.96196588745961e-06
-7.5095853016835e-06
7.00786560711773e-06
3.25261722090938e-05
-4.28439928471461e-05
-2.48936073978716e-05
-2.05685171028046e-05
-1.47391795373014e-05
-1.80072944218135e-05
-6.62662008797306e-05
-8.01680067098783e-05
-6.33859738168923e-05
-3.079176014644e-05
-7.50115084875296e-05
-4.43151510444564e-05
-2.15321710919282e-05
-7.29421506610273e-06
-3.66775036121704e-05
6.04015693614334e-06
-8.25316710464402e-06
4.10183868548955e-06
3.90077883771101e-06
3.8285045378933e-07
-2.94396119906891e-05
-3.13650788427585e-05
-1.29996635462464e-05
-6.89014183060139e-06
-5.91992565758006e-05
-3.15880671979103e-05
-6.32179914561803e-05
-4.96310707538586e-05
-6.1820757040263e-05
-3.73175792093356e-05
-2.1403606704415e-05
8.27767979283706e-06
-1.08910207161608e-05
-2.59688910095922e-05
8.61792275843246e-06
-9.9411720683102e-07
8.25397235536157e-06
-1.39624142711871e-05
-1.31263319668754e-05
2.85857559843375e-06
-4.10184060836384e-06
1.48362310260321e-06
-2.57246992268275e-05
-4.60193703254909e-05
-3.24665893608047e-05
-3.74568824007489e-05
-7.00856427206441e-05
5.70288843219911e-06
-3.66032752668539e-05
-6.33168864639825e-05
-3.14514423399472e-05
-4.08462402445462e-05
1.92747148807743e-06
-4.27148035169105e-05
-1.67223212869891e-05
-3.05547054484786e-05
-2.36732836264519e-06
-6.7628927830584e-06
-3.26309476522035e-05
-2.92130151274203e-05
-1.48184611186283e-05
1.51642600217735e-05
-8.23523982036695e-05
-3.89066328406808e-05
-5.62058299556544e-06
-6.01817351723937e-05
-7.23852347673178e-05
-6.92222527816393e-06
-7.52966858511331e-05
3.77868567661241e-06
-3.33851100661026e-05
-8.41335802328616e-07
-2.06390043476856e-05
-1.64428718304391e-05
-1.19788930569227e-05
-3.66359232971669e-05
-6.36471271272223e-06
-1.34673662722152e-05
-1.48650879700393e-05
-4.53585852421175e-06
-3.7269142908829e-06
-2.37010435059968e-05
-4.14320079088769e-05
-2.45862094676437e-05
-1.2962044635037e-05
-6.0595275811424e-05
-3.91522709700636e-05
-2.32893124029749e-05
-5.18785958902934e-05
-5.36001612791869e-05
-1.82893893045125e-05
-6.40667766842052e-05
-3.60187094428684e-05
9.63684511645579e-06
-6.18009814136801e-06
-6.69129427227293e-06
-6.01625224944006e-06
6.34488346092132e-06
-3.89139383009374e-06
-1.59595557890686e-05
-3.06837340102885e-05
-5.89437463596888e-05
-1.7351665575744e-05
-1.19693031996769e-05
-3.14254885624779e-05
-1.40569594689599e-05
-4.15606951788126e-05
-4.98473602177878e-05
-5.82116783534397e-05
-2.92913297310327e-05
-4.57633991534139e-05
-3.52203185651031e-05
1.9160707558707e-05
-3.28608607685076e-05
-4.40811303983678e-05
-8.05140062352632e-07
-7.75289131563217e-06
-4.93009448011754e-05
-2.27084189719758e-05
-2.25789579646462e-05
-4.47635580683895e-05
-4.87189695901427e-05
6.14537104958001e-06
-4.84938855424372e-05
-4.00523344817454e-05
-5.12968024560709e-05
-1.58182404326613e-05
-5.15534014529812e-05
-3.08741793945317e-05
1.67162536295004e-05
-3.3466933794245e-05
-3.64022293528781e-05
2.85478655830016e-05
-2.78690630903738e-05
-3.63549125229289e-05
2.19378448477165e-06
-4.66132654710285e-05
-2.0106409725564e-05
-4.0127508606489e-05
-3.84217394353145e-06
-1.96135633857384e-05
-2.19699194408421e-05
8.46504475738804e-06
-3.64975539250347e-05
-4.70887835230835e-05
-4.38787922080514e-05
-4.48926404307149e-05
-6.2977962657537e-05
-4.5706749890647e-05
-3.82794477610346e-05
-3.83091274413855e-05
-7.57404891725691e-06
4.31711125379433e-07
-2.44284994235072e-05
-2.02018964353693e-06
6.62522020487469e-06
4.28260943152488e-06
-1.46318983434464e-07
-2.54480755975989e-05
-2.35605415047765e-05
-2.46404364810916e-05
-3.28444743541658e-05
-2.37594190500944e-05
-5.17509598812199e-05
-4.01743193637365e-05
-5.34978310610357e-05
-8.34983396319994e-05
-2.83573013483717e-05
-3.87694340373574e-05
-4.06589299673911e-05
-4.61184556402697e-05
-2.06766625419746e-05
5.67827048404941e-06
5.98707067440855e-06
-5.94676607797874e-06
-3.43821927358604e-05
2.45323307985825e-06
-1.4836372478461e-05
-2.57373507878486e-05
-1.71398794644259e-05
1.3514734872867e-05
-1.87088621592706e-05
-5.4311065415915e-05
-3.77925430318937e-05
-4.3202292002008e-05
-7.22437484530183e-05
-7.75393864187216e-05
-4.28398614387402e-05
-6.62335580765842e-05
-5.98012650120531e-05
-1.28406732599097e-05
-2.21910252405777e-05
1.08198794576035e-06
-1.48897908346049e-05
-2.69905139236875e-05
-1.4863272999195e-05
-2.9322686439441e-05
-3.52352256024218e-05
-2.26978894166619e-05
-2.80665796038727e-05
-5.96019329703661e-05
-8.366386841199e-05
-5.26687775095563e-05
-1.99760205171071e-05
-3.87019308359687e-05
-3.92895569282913e-05
-1.39759034331548e-05
-1.04637631271997e-05
-5.85982644551049e-05
-3.15026124871136e-05
-1.07528578875152e-05
-3.00835151041396e-05
-5.01097283749782e-05
-3.05725956399106e-05
-4.10130227443771e-05
-2.94410797018586e-05
-1.82521180988809e-05
-3.09294541858947e-05
-6.27757066380754e-05
-1.85906960878379e-05
-7.43279811047939e-05
-6.86597878749034e-05
-3.24212824748761e-05
-4.84338108547588e-05
-2.4686373766827e-05
-2.22395003320784e-05
-4.7221446577329e-05
-6.72889668709983e-05
-1.46412139933539e-05
-1.43203969102461e-05
-6.77685689957519e-05
1.91075909348013e-05
1.69490901878472e-05
-6.17328466959741e-05
-3.31884297100897e-05
-3.11409413994898e-06
-3.23888479647769e-05
-3.7455154693606e-05
-1.59397591184514e-05
-4.99037902510272e-05
-5.79061315403114e-05
-4.19971551163103e-05
-4.2232965878788e-05
-4.98121270066649e-05
-4.31160934289044e-05
-2.38934911871127e-05
-3.42458305580255e-05
-5.17912414323695e-05
2.38717276702753e-05
-5.88798651792859e-06
-3.06054922584181e-05
2.43898228141055e-06
-2.39997406338753e-05
-2.97094396690908e-05
4.25474266986264e-06
-2.21324686131482e-05
-4.75524429881396e-05
-2.45269537720063e-05
-2.01795173095395e-05
-2.73124477096941e-05
-5.93091664403236e-05
-3.1937455314492e-05
-5.18162958779492e-05
-5.05636781987221e-05
-1.08601394889388e-05
-2.87202459278705e-05
-2.58518249593427e-05
-1.26976587495502e-05
2.24399577851604e-06
-5.08301188156448e-05
-5.18668415896041e-06
1.88097409185944e-05
-2.70139263373578e-05
-1.99131658148141e-05
2.69738749036914e-05
-5.0884675149967e-05
-6.28997688376069e-05
-1.85133812551192e-05
-1.09912378524428e-05
-3.954968345268e-05
-9.97654178116224e-06
6.01528554740877e-06
-5.65882305099524e-05
-3.95522708127496e-05
-5.35652024042965e-05
-5.9015407628209e-05
-3.61280535150252e-05
8.19559222569947e-06
-2.82825365620725e-05
-2.54488530212926e-05
-1.05007984086863e-05
-2.24033246168962e-05
-1.54622741075873e-05
4.88346351616307e-05
-1.68293149512739e-05
-8.4227468605381e-05
-5.03087465590133e-05
-4.43233539781489e-05
-4.26412627995179e-05
-2.43582143165241e-05
-2.83005409396607e-05
-6.05301986864627e-05
-6.80116082046982e-05
-2.28432753176313e-05
-3.37577361648845e-05
-5.91179810395203e-05
-1.09904587961248e-05
-3.11368189152662e-05
-5.18270864644068e-05
3.75960374845734e-05
-2.26856876509932e-06
-2.19635962980897e-05
-1.96195374958191e-05
1.20995635891689e-05
-4.90201526312644e-06
-3.24449037093619e-05
-2.26558875438765e-05
-1.05456690769515e-05
-2.35717733027267e-05
-2.15633566393515e-05
-3.9742663508141e-05
-5.27292236904724e-05
-2.27365279053608e-05
-3.78080709101394e-05
-5.05922733863614e-05
-2.54511874726973e-05
-3.24497507150239e-05
-2.27262090142423e-05
-5.94157270352755e-05
3.83144407297268e-05
-2.31936330944023e-05
1.37476515533542e-06
-9.25642974478668e-06
-3.14177033804818e-05
-3.82679926658249e-05
-3.44776720096846e-05
-2.08257462782104e-05
-5.33691733474401e-05
-5.97172249983048e-05
-4.98816099758919e-05
-5.72111550235856e-05
-3.29486795844074e-05
2.05181009885321e-06
-6.79120527093548e-05
-4.08265726182558e-05
-2.07629134621769e-05
-3.52252471318501e-05
-3.76772572977211e-05
1.84318451735057e-05
6.07641988917131e-06
-2.16523785377413e-05
-2.97172833003908e-05
1.14526608481203e-05
-7.37017385633705e-05
4.23514883888289e-06
-1.5604831616526e-05
-3.09231818007069e-05
-5.41545687960779e-05
-2.84254885342116e-05
-3.49875554851052e-05
-6.05746774969534e-05
-8.5773880263779e-05
-4.91201686798119e-05
-5.57728783641424e-05
-4.31885509937028e-05
-5.56701722016406e-06
-3.22991834296598e-05
-2.58032576293764e-05
-1.34252502768312e-06
-4.4492988101758e-05
-2.1584735510661e-05
3.68492074211544e-06
-1.89948775711656e-05
-4.98744093977976e-05
-2.35173376061816e-05
-3.19388729402498e-05
-3.48578679036547e-05
-5.62084202239924e-05
-2.29190566104744e-05
-6.32823755302558e-05
-3.80322004633963e-05
-1.5292546098455e-05
-3.4902245814176e-05
-6.01907548046278e-05
1.22363841492937e-05
-1.70143251209072e-05
-4.12437506994981e-05
1.67805005255847e-05
-5.17922978922539e-06
-3.89278699143418e-05
-5.03419103518278e-05
-1.71593113118005e-05
-7.2448121213846e-05
-3.50893469693546e-05
-1.29527523452865e-05
-2.66280186219893e-05
-5.10375114129728e-05
-2.12390471477154e-05
-4.0459556412561e-05
-7.845530010992e-05
-3.13839730629707e-05
-3.14687098125941e-05
-6.43610772363416e-05
1.55482918073539e-05
1.36774450323132e-05
-1.50543351195283e-05
-3.11245893559162e-05
-2.23669045868288e-06
1.32341179581072e-05
-5.05492480477743e-05
-1.12134286017065e-05
5.81591883073674e-06
-3.31216264328623e-05
-1.00126692016172e-05
-8.90422999780859e-06
-7.83478891709789e-05
-5.25855467884371e-05
-1.79726962696363e-06
-7.1735282491599e-05
-5.14498274787522e-05
-3.61550098169825e-05
-3.54610860110652e-05
-4.93009780250888e-05
2.67676653400108e-06
-2.06079383015666e-05
-5.28106973811733e-05
-5.55997012174501e-06
-4.75202010518014e-05
-3.9045566781629e-05
2.14741353162559e-06
2.18539394245022e-06
-3.54269870379012e-05
-2.79870803703759e-05
-1.97010846049592e-05
-5.63749162038932e-05
-3.0666793095999e-05
-3.5354678334524e-05
-5.2528602852917e-05
-9.04660184233479e-05
-3.82460447464915e-05
-5.5080775521303e-05
-2.43612652410442e-05
-8.42714005669932e-06
-2.54060196787156e-05
-1.8679167362976e-05
-1.79305065906438e-05
6.28982584540994e-06
-2.9113494784572e-05
-7.78528995444081e-06
-1.36422878539107e-05
-9.24317476905747e-05
-4.59929257206612e-05
-3.62239020668454e-05
-4.29317638008179e-05
-6.6372991781333e-05
1.59384831546041e-07
-2.84346900786288e-05
-4.93652726435824e-05
-1.58738481375009e-05
-1.43760102445997e-05
-4.75594509197644e-05
-2.02666877333871e-05
1.20867522691914e-06
-4.25631051561919e-05
-3.89744311401731e-05
-1.44653713407222e-05
-3.61346179646345e-05
-3.92536158265194e-05
4.5859437830989e-06
-3.42778118691664e-06
-5.76100320275883e-05
-1.1858112982067e-05
-3.34744348261522e-05
-5.18015594193536e-05
-3.72625726210369e-05
1.1775862014288e-05
-4.80623029876133e-05
-2.5583444682934e-05
-2.90218319080876e-05
-4.6772282259562e-05
-5.83161353244469e-05
-2.62001012379289e-05
-1.8593751686368e-05
-2.97761063573622e-05
-2.32174753660575e-05
-3.70179119550409e-05
-5.02176534308933e-05
-2.60154974024098e-05
-3.0112094302567e-05
-4.38994148900172e-05
4.56269664913338e-06
-5.5935666375951e-06
-3.5309373092673e-05
-5.50568593430697e-05
-1.72650094937387e-05
-1.43495195415392e-05
-4.25703506678505e-05
-1.18457967407474e-05
-3.29251603055666e-05
-4.21781922186285e-05
-2.00254073125434e-05
9.63258865431187e-06
-2.07636286294964e-05
-3.02881778680235e-05
-2.29550143453741e-05
-2.71091937730379e-05
-1.2999553352379e-05
1.13327200211902e-05
-2.2646396892556e-05
-5.57945716946057e-05
-2.1820268818802e-05
-6.40764723624792e-05
-5.71186402744553e-05
-5.08851008924677e-05
2.30375007019803e-05
-2.96720897523384e-05
-4.54852174663069e-05
4.76380273511917e-06
-3.37507169230208e-05
-3.10263083572902e-05
-2.60383875874027e-05
-3.09785387912377e-05
-3.01179527265857e-05
-9.53339711397897e-06
-9.36058339902653e-06
-5.3255419852399e-05
-3.68451194349861e-07
2.12399194053925e-05
-4.34824314961916e-05
-2.27573965113391e-05
-3.25878944644848e-05
-4.53113199224665e-05
-5.56599192346384e-05
-2.6786521977574e-05
-2.97440766355486e-05
-4.60135288111102e-05
-8.0953874028177e-06
-3.79301324024932e-05
-5.67046047094929e-05
-3.40334993717931e-05
7.797623117906e-07
-5.44649705602759e-05
-5.06583523016917e-05
-5.94817037293727e-06
-4.18595500987778e-05
-3.88338033316336e-05
2.16398614931723e-05
-4.67106759600368e-05
-1.47112538327402e-05
-2.56676314549929e-05
-2.49618988209507e-05
-6.0892707534673e-05
-1.35876384260891e-05
-3.04829591116333e-05
-3.55862498808457e-05
-4.66333896294316e-05
-1.85129955866149e-05
-5.62267477839754e-05
-2.30419986239196e-05
6.09814171266058e-06
-6.50731174906277e-06
-3.36486495250116e-05
7.98475692083077e-06
-3.05591435684848e-05
-3.89328650030785e-05
-9.14912163384118e-06
1.61208089448908e-05
-1.0752487211597e-05
-1.21959946822701e-05
-4.34854800703561e-05
-1.24853245647037e-06
-3.89821811397888e-05
-1.84323063593942e-05
-5.19508634281882e-05
-3.0881578340031e-05
-4.65023100008187e-06
-5.15583575108289e-05
-7.58690950255658e-05
-1.60757516048607e-05
-4.15781652930228e-05
-3.12263486821835e-05
-2.68326525708296e-05
1.56058196933803e-05
-4.19867544299176e-05
2.29639880279119e-05
-2.56992849750409e-05
