# Supplementary material for: Research on computational propagation and identification of mine microseismic signals based on deep learning
Source: PLoS One. 2025 Oct 22;20(10):e0334641. doi: 10.1371/journal.pone.0334641 (PMC12543183; doi:10.1371/journal.pone.0334641)
Supplement: S7 Data — (ZIP) [file pone.0334641.s007.zip › 000100900001556.xlsx_0.txt_24.txt.txt]

-3.5278155789942e-05
-7.36131418460463e-06
-4.50899567118895e-05
-3.8304720974372e-05
-2.36594664229378e-05
-3.1041374949295e-05
7.86833834044265e-06
-9.5940811843707e-06
-3.93730549201687e-05
-1.30576068523516e-05
-8.05044644913754e-05
-3.5704857543764e-05
-4.76634536398835e-05
-1.66268179091629e-05
-2.86486642745376e-05
-4.79132012335155e-05
-8.5827111329631e-05
-3.6678118839089e-05
-2.71799160606634e-05
-7.87768158375455e-06
-1.57129997597047e-05
-3.63109928318792e-05
-7.07112284065325e-06
-1.53945029882647e-05
-2.64116452319982e-05
-8.35632159825689e-06
-3.95351031494852e-07
-3.12255240534334e-05
-2.7568936505133e-05
-7.64504323834642e-06
-1.41135484772817e-05
-3.01924187846349e-05
-2.90296632560244e-05
-2.26416432600086e-05
-7.06430960268205e-05
-1.4751452784411e-05
-2.34826893658735e-05
-3.84533051151248e-05
-4.09693773225085e-05
-1.01002262587109e-05
-3.99009553645956e-05
-4.58452184709795e-06
-9.21352149043221e-06
-3.32181577823701e-05
-4.40104620184902e-05
-3.58567513093132e-05
-3.77103499131002e-05
-8.07961179124781e-06
-2.32843501621825e-05
-5.34731559196642e-05
-3.9070879909563e-05
-2.03465843006138e-05
-1.96845739195754e-05
-5.46932962126808e-05
-3.13322503684358e-05
-1.46585989681353e-05
-4.09167578057042e-05
-2.78756759650291e-05
-1.22378491688103e-05
-6.78458458938237e-05
-2.44283187733671e-05
-1.16829835596255e-05
-5.14238419833967e-05
-3.56841622643775e-05
-2.67614736752103e-05
-2.83087501020586e-05
-3.18140378122731e-05
-3.0669602282875e-05
-2.80203040997114e-05
-4.4161677158926e-05
-3.69798863528142e-05
9.52648543133509e-06
-4.61837320357044e-05
-5.76491918450422e-05
-3.13611652705751e-05
-3.57692029109605e-05
-3.73489612040796e-05
1.23380529698633e-05
-5.46628129091304e-06
-6.23216809758888e-05
-1.87715828528857e-05
1.70238796529828e-05
-1.85420980786126e-05
-2.76560704092981e-05
1.48109316603893e-05
9.57475380146709e-06
-1.93042643966986e-05
-3.21519707444158e-05
-5.41639451260486e-05
-4.26409851337297e-05
-2.14227520081357e-05
-3.32170204239674e-05
-4.61808839688571e-05
-5.83071285158797e-05
-3.72964194506801e-05
-4.12899676621399e-05
-1.33746060192418e-05
-2.3569818977314e-05
-4.99475347749907e-05
-3.62543056713303e-05
-6.84335714753136e-06
-1.20287377402563e-05
-2.71704335895955e-05
4.40325756957802e-06
-1.25719041491821e-05
-1.21137514649853e-05
-2.4387657116187e-05
-3.95839339270615e-05
-3.89273559812243e-05
-7.87863317109435e-06
-2.8066921477786e-05
-5.34661802099955e-05
-2.61332114988461e-05
-4.42573758133719e-05
-4.40877336775096e-05
-1.4734805683745e-05
-5.59468549379837e-05
-3.21621659747787e-05
-3.37234792121513e-05
-3.35578536892049e-05
-2.71057713618057e-05
1.42778928401715e-05
-3.82860979937011e-05
-1.4598737570492e-05
-1.75085301500957e-05
-9.21069724348969e-06
1.1641510952124e-05
-3.74196500183765e-05
-3.46935249437194e-05
-3.78244174455306e-05
-3.23562568839114e-05
-3.21290369552086e-05
-8.72424230859686e-06
-4.22527695967685e-05
-7.33360445048733e-05
-3.64238835254482e-05
-1.21760159790913e-06
-2.23157137934045e-05
-8.04427357198401e-07
-1.69958338149282e-05
-2.33241836117865e-05
-4.10168356935647e-05
-2.51843503915418e-05
-2.26964430128489e-05
-3.08603341265664e-05
-1.14203227936821e-05
-2.8701013549571e-05
-6.97012133973566e-05
-2.2204105020645e-05
-3.01577726413097e-05
-2.74053649756055e-05
-1.09459187844978e-05
2.80581594737135e-06
-3.24507193454355e-05
-3.16709055361677e-05
-1.09057984463223e-05
-5.42001000481617e-05
-8.35032818966812e-05
-1.96553210384383e-05
-4.3924400179291e-05
-2.76183078333393e-05
-2.17132040710462e-05
5.09232808883157e-06
-2.80162294238825e-05
-2.75770206992875e-05
-1.38264872030134e-05
-5.77417301825502e-05
-2.83766360079892e-05
-4.64736308970688e-05
-2.23591979240595e-05
-3.57578953469019e-05
-1.9675059619126e-05
-1.23511405584264e-05
-2.5035032561886e-05
1.0260248394438e-05
-8.47600998669487e-06
-1.53261321095475e-06
-4.5544156156922e-06
-8.93470825664956e-06
-2.207616016299e-05
-3.08890575217234e-05
-4.18538448310164e-05
-2.90272248282942e-05
-3.91155212284736e-05
3.35878900549527e-06
-1.58676077352537e-05
-6.6988202943933e-05
-2.30749092245541e-05
-5.08274452012645e-05
-2.98772537446788e-05
-1.41999954845434e-05
-1.94337338217883e-05
-4.25127850962897e-05
-4.07838386664395e-05
-6.34470594129391e-05
-3.1979293239934e-05
-4.2908765934648e-05
-1.24966064869484e-05
-1.76793335264842e-05
-4.04245385981224e-05
-1.62173971694441e-05
-9.0959762711574e-06
-4.62370627641413e-05
3.6461528942038e-05
-3.40388588959408e-05
-8.40788287071056e-06
-5.57470101262465e-05
-2.81560842799926e-05
-4.0701808780581e-05
-3.70328383797242e-05
-3.55860829287363e-05
-2.84488451944643e-05
-6.6539077413303e-05
-5.13648327859354e-05
-2.86738090924671e-05
-3.39238715218715e-05
-2.1543792168236e-05
-4.33078576388413e-05
-5.02374585992496e-05
-3.51134805024208e-05
-1.614375553478e-05
-1.07599775734936e-05
-1.87984032105192e-05
-2.03378121042683e-05
-5.31706369121383e-05
1.49521658306159e-05
-4.05734213493855e-05
-2.72131036557427e-05
-3.06432210267345e-05
-6.82040149430966e-06
-3.97221514991178e-05
-3.67853765579872e-05
-1.46225645606497e-05
-2.33251912743985e-05
-5.51220085226669e-05
-3.39394921696561e-05
-8.62997209080779e-08
-4.94684914648753e-05
-4.18188884362594e-05
-1.70505086786911e-05
-2.86972189416528e-06
-2.65199265477977e-05
-2.2461147558017e-05
3.65598376032223e-06
-3.38139983954597e-05
-1.65452920265775e-05
-1.37603783636492e-05
-4.97810350963168e-05
-3.49662508295208e-06
-3.2139730745055e-05
-3.19762338443318e-05
-1.40473725463977e-05
8.2500958315962e-06
-3.8669327929418e-05
-5.41657520016189e-05
-2.58251744804886e-05
-4.81001687814145e-05
-1.13931733148377e-05
-1.69205464513652e-05
-3.97731060946932e-05
-2.95537182835171e-05
-2.05360798413084e-05
-1.74511547408594e-05
-5.73700389354405e-05
-3.27808336155326e-05
-5.32872172498305e-05
-4.26347651671277e-05
-2.03998464131349e-05
-1.63900851654118e-05
-3.69937553979547e-05
-3.25007011856093e-05
-2.5400490963176e-05
-4.42226074635941e-05
-2.70139929683969e-05
-3.61911293630928e-05
-2.97163972016405e-05
-4.01071327235176e-05
-3.52244404659397e-05
-1.01548128677411e-05
6.72408041104299e-06
2.29325895851518e-07
-6.44687205120103e-05
-1.44887239919628e-05
-2.30149708448193e-05
-1.67107867138778e-05
-4.99814167791267e-05
-1.53783158391504e-05
-6.38530586347981e-06
-7.15554158245622e-06
-1.66905115917458e-05
-4.63955647327516e-05
-2.74813568057301e-05
-9.88691961900633e-05
1.98344798397679e-07
-3.2764998661314e-05
-4.90934064645578e-06
-4.01009736613977e-05
-4.75946366337749e-05
-3.81847388259878e-05
-6.65133329084307e-06
-1.32118648979277e-05
1.17854045794316e-07
-4.00880072988746e-05
-8.57785406974394e-06
-2.49965569206288e-05
-4.99176009220807e-05
-2.18425985117379e-05
-5.14500188298903e-05
-2.97747071162488e-05
-6.03227313761398e-06
-5.80519911601938e-05
-2.59913205444044e-05
4.51968806248654e-06
-9.39101089889446e-06
-3.67469760715842e-05
-2.75955482328059e-05
-1.86660980734224e-05
-3.05966294480663e-06
-3.37749288894872e-05
8.19516804833427e-07
-3.91864350016287e-05
-6.62908692659403e-05
-1.87143436836654e-05
-2.5377225425153e-05
-2.78394567896753e-05
-5.44952871158093e-05
-5.79958444567244e-05
-5.29408040154703e-05
-3.90962189550902e-05
-3.22626541730823e-05
-7.41672751911189e-05
-4.98102302633233e-05
6.29645377305917e-06
-1.12890487340182e-05
-2.16907062443221e-05
-5.95060896133708e-06
1.62410170578822e-05
-3.73009500077312e-05
-1.61472013911138e-05
-1.65944661822091e-05
-2.89290117603694e-05
4.81141933611684e-06
-3.19105801774181e-05
-6.32529634054915e-06
-1.34739642189263e-05
-1.66869412987633e-05
-3.8657588855322e-05
-3.03104791680294e-05
-5.87334526714386e-05
-5.78922980016661e-05
-5.38952030854847e-05
-6.1138445079556e-05
-5.7652398806986e-05
-3.87620951786284e-05
-4.10683911914508e-05
-5.60613992390941e-08
-2.51330576874717e-05
-1.92639217396648e-05
-6.88434468030201e-06
-2.42657650806877e-05
-1.22838266584147e-05
-3.18865295425619e-05
-4.03049352111147e-05
4.54584859839242e-06
-1.30633035686563e-06
-1.7019099628619e-05
-2.21880764028184e-05
-1.76836433008141e-05
-6.05197429055001e-05
-4.52531758755253e-05
-3.05800108673559e-05
-4.34488953891657e-06
-4.31662421239448e-05
-4.3709875781995e-05
1.93313354791596e-05
-1.75100695663794e-05
-1.09029586876156e-05
-2.49336988784116e-05
-3.45792802421494e-05
2.6254590008789e-05
-2.40875067999866e-05
-2.80279525628778e-05
-6.74506533807741e-05
-5.76314968510136e-05
-4.32305171700225e-05
-1.54627360260818e-05
-5.18123099941483e-05
-2.55667947382289e-05
-2.3244863784226e-05
-5.91813583448968e-05
-4.13333783242999e-05
-5.46109906441993e-05
-4.24509359238793e-05
-1.1386678587743e-05
-4.59774779087133e-05
-2.18796775122735e-05
-3.67497169523681e-05
-1.2700773199312e-05
-1.44672765682423e-05
-4.4483296223642e-06
-4.76576898390283e-05
-1.71378786884516e-05
-4.36221089414343e-05
-7.7949063820799e-06
-4.09804928373687e-05
-4.61455858675661e-05
-4.28957177786664e-05
-5.62982618528127e-05
-2.64846475922863e-05
-3.44986366552519e-05
-2.21777836045571e-05
-6.92660117486753e-06
-3.84206143473391e-05
-4.58914157123632e-05
-5.46738883995836e-05
-1.7399471779743e-05
-2.43048641737624e-05
-2.66882765852331e-05
-4.36553032764587e-06
-3.45796243607897e-05
-2.96099062731622e-05
-4.32724718723438e-05
-4.93732302586969e-05
-3.39566339459136e-05
-1.20413894451941e-05
-6.23989660610991e-05
-3.92889813194874e-05
-3.76857616614934e-05
-1.29165552073244e-05
-3.22257196063584e-05
-2.12602711080177e-05
-4.09250523067263e-05
-1.15025322892671e-05
-4.23499836511966e-05
1.91789371721023e-06
-3.62002417201078e-05
-2.45171874686597e-05
-1.76844248068293e-05
-1.05255817901467e-05
-2.69935501538505e-05
-1.8705218348566e-05
-3.51899988830154e-05
-5.38621858888514e-05
-2.63146476090188e-05
-5.77221768050847e-05
-3.66342016625108e-05
-1.81739827855992e-05
1.17913418746832e-05
-3.74778873415898e-05
-2.30197586735191e-05
-2.15953714214791e-05
-1.58706043360462e-05
-3.33480746749601e-05
2.13358367727013e-05
-4.81453037080455e-05
-4.31750323206495e-05
8.36368588115768e-06
-1.60880487501111e-05
-2.37613373785868e-05
-3.44902530890898e-05
-3.38005323566392e-05
-4.29189418776669e-05
-2.62959172022007e-05
-3.36322957108795e-05
-3.52541067933504e-05
-7.05192636170146e-05
-2.82502127266608e-05
-4.56154272234447e-05
-2.01418376422398e-05
-2.22983446685439e-05
-2.17109611128461e-05
-4.68902950906801e-05
-5.4271624603107e-05
-1.46337557304073e-05
-1.153289302478e-05
-3.58913619950605e-05
-1.15969035023662e-05
-1.18470684405628e-05
-4.06714528794062e-05
-6.94245625695699e-05
-2.26971052882966e-05
-2.81040344676405e-05
-5.95941982524472e-05
-1.17602087378348e-05
-2.15809508203862e-05
-9.48457577031688e-06
-3.85696946544157e-05
-5.30844136785701e-05
-1.42959366023152e-05
-3.51309982866053e-05
-2.64068699276462e-05
-3.55890735752257e-05
-7.64761412535636e-06
-1.9486706387114e-05
-2.3749846018726e-05
-3.30559310677585e-05
-4.69166165397605e-05
-2.85301858298973e-05
-5.67354677492863e-05
-2.84779966733964e-05
-4.66535967389539e-05
-3.19785394920495e-05
-4.77217705112515e-05
-7.40788251888636e-05
-5.63338963119924e-05
-9.72174717410443e-06
-2.81987073365151e-05
-3.48762503678383e-05
-2.03806275385421e-05
-5.01778266298558e-05
1.39806921069025e-05
8.08398952290926e-06
-1.55037180107948e-05
-3.74623221967617e-05
-2.68577837009752e-05
-2.497830144653e-05
-4.27718530172995e-05
-4.98380744295715e-05
-3.1074674771569e-05
-6.55194227703312e-05
-5.44857822260734e-05
-3.00242027170082e-05
-1.28660865512861e-05
-6.05425550797354e-07
-2.83953844993794e-05
-1.77568323498384e-05
-1.45434337894243e-05
-4.08826248710459e-07
-1.47956553999447e-05
-3.24785302107607e-05
-3.19047038872743e-05
-1.56153973325211e-05
-3.43112236725682e-05
-7.99531721319288e-05
9.49835393583306e-06
-3.12695352720528e-05
-7.18027872259127e-05
-4.64747910504788e-05
-4.91541832690895e-05
-1.3029321288087e-05
-3.85730359313115e-05
-2.07355814728388e-05
-2.76066445302764e-05
-3.72381520573163e-05
-3.43516650630492e-05
3.05020771387387e-06
-4.04127158628158e-05
5.40986680470417e-06
-5.35404130432131e-05
-1.41736430191926e-05
-2.44708555811229e-05
-5.14211517558552e-05
-2.11968154667333e-05
-1.1998116991738e-05
-2.19880878697553e-05
-4.50861566985585e-05
-2.53113616979013e-05
8.77070646366938e-06
-3.8497705863168e-05
-3.07404492687335e-05
2.85001412834658e-06
-5.42161063603239e-05
-4.30454810086913e-05
-2.69661716374947e-05
-1.20326938786962e-05
-1.04233610697919e-05
-1.49140286046855e-05
8.58103632050301e-06
-5.19871533216277e-05
-9.25284393799118e-06
-3.22306221635329e-05
-3.003952986972e-05
-2.95656654397013e-05
-3.18247177309627e-05
-2.20557899315974e-05
-2.04932486471574e-06
-8.92175446544176e-06
-5.33732814750222e-05
-1.1710819795799e-05
-6.40968832155627e-06
-5.83045233990798e-05
-3.01452039285434e-05
1.66606681773295e-05
1.40304506738725e-06
-3.24095613225713e-06
1.75098083143922e-06
-2.01648168773928e-05
-2.10756593780178e-05
-1.00243545154863e-05
-5.04451645558565e-05
-1.99038387857799e-05
-1.77573205903516e-05
-1.04094795697087e-05
-1.3478932163874e-05
-5.23363898611256e-05
-6.58657245690751e-05
-5.28041631607871e-05
-3.99566192015412e-05
-4.53497578743313e-05
-4.29656523482145e-05
1.24055018375021e-06
-3.54907463635671e-05
-4.91760463273588e-05
-2.20723514124451e-05
-3.74949131486178e-05
-3.47229157507426e-05
-1.94733668581322e-05
-6.59954588674842e-06
-1.35240574827296e-05
-2.35593362457042e-05
-5.52677004086266e-06
-5.81557624898124e-05
-2.06961299327215e-05
-6.15631844274947e-05
-3.45163005767147e-05
-5.11228789905076e-05
-2.10215652868841e-05
-7.20015360602583e-05
-3.1151304035719e-05
-4.55702736548031e-05
-2.82825439763042e-05
-4.90940102571185e-05
-3.32152282801924e-05
-2.98176387954863e-05
-6.51161859299816e-05
-8.39443762721207e-06
-9.17817057793635e-06
-1.82198373271523e-05
-2.76143768588891e-05
1.43679195947914e-05
-3.23136509254564e-05
-4.38740484428348e-05
-4.48299752138495e-05
-6.0945477243214e-05
-3.13038986137178e-05
-1.85221531463039e-05
-5.61437254766082e-05
-3.83237622924268e-05
-8.85682926126012e-07
-2.88520408549573e-05
-4.62335666738821e-05
-2.18706692297504e-05
-4.28676939457885e-05
-1.54223828279619e-05
-2.47015165813253e-05
2.65567884057924e-05
-4.2044227251632e-05
-4.31679538248919e-05
-1.77204480094641e-05
-7.89957652651684e-05
-5.11713877293048e-05
-1.83190198364409e-05
-2.96964634375313e-05
-3.0017632259549e-05
-6.30446709372686e-05
-4.36024676919098e-05
-8.11769239714119e-06
-3.16453584329021e-05
-3.18276643235958e-05
-2.14290338136751e-05
-1.87902244451207e-05
3.23097137591737e-06
-2.49467477058563e-05
-2.9854197325197e-05
-8.0932570690644e-06
-3.08395583763174e-05
-2.27341420743441e-05
-2.57993439714444e-05
-1.83899242935944e-05
-1.07170796865993e-05
-2.5162628742155e-05
-7.08396399142226e-06
-2.39659040156667e-05
-1.36320625931042e-05
-4.39399976269038e-05
-3.43022211465569e-05
-3.9188217719661e-05
-2.01549597771456e-05
-2.96191623318739e-05
-9.83720789371506e-06
-1.04612895537004e-05
-6.1405087444736e-05
-5.49958050447089e-05
3.92873348788629e-07
-7.5839276806907e-05
-3.96825628266641e-05
-9.20692576149517e-06
-3.47643167266995e-05
-7.76070568586885e-06
-2.26563531941806e-05
-3.94928054704408e-05
-3.34828889459342e-05
-3.17985011740913e-05
4.27538843708931e-06
-5.49580559554929e-05
-2.91358621046938e-05
-3.77133965546019e-05
-3.39103770293372e-05
-2.11493811604175e-05
-1.47949603410277e-05
-8.70108490142033e-06
-2.87154305497821e-06
-4.41058671469116e-05
-3.11604708120529e-05
-2.20713232546366e-05
-2.52782459139358e-05
-4.27211413471096e-05
-2.24702119498792e-05
-3.37147173782704e-05
-3.13317801051142e-05
-2.34812687313125e-05
-2.77032402962671e-05
1.80323701374169e-05
1.91932354564304e-06
-1.61801566016804e-06
-3.12055861185135e-05
-6.14439245629588e-05
-8.03874086574884e-05
-3.64038496493061e-05
-2.41284955470226e-05
-1.31782083112426e-05
-3.95173936174818e-05
1.73037615898921e-07
-4.69965502327953e-05
-4.54278243508445e-05
-2.27919945474828e-05
-4.92237423563165e-05
4.38038764582954e-06
-3.17830811099599e-05
-1.50346285695526e-05
-4.90359847306578e-05
-1.36690648331916e-05
-3.15307248925817e-05
-5.93175298334013e-05
-8.43632786545316e-06
1.68778354842799e-07
-1.80460547921582e-05
-4.4118360094451e-05
5.3090801269737e-06
-2.99518465702687e-05
-1.55402722956362e-06
-2.49117459898017e-05
-2.05866657152655e-05
-2.91719629686332e-05
-2.79307622071088e-05
-3.48956681208978e-05
-8.06916001579971e-05
-4.00021312175148e-05
9.38176327116859e-06
-7.58698199222368e-05
-3.18939314480207e-05
-1.70412023383377e-05
-3.33681964631553e-05
-5.74436059031065e-05
-1.43962986485241e-05
-4.25018454311711e-05
-8.69948697182088e-05
-2.7315438640305e-05
-4.310941339997e-05
-5.52151413983509e-05
-3.9847943372999e-05
-4.74653181873879e-05
-5.30776140265646e-05
-2.94765931639361e-05
-3.33823157573738e-05
-5.85270472885273e-05
-2.42187521430214e-05
-3.47717047294284e-05
-5.39709806136802e-05
-3.44029785491889e-05
1.1052684824805e-05
-4.00907195952977e-05
-2.45928008703674e-05
-2.15166492413529e-05
-3.84556659117723e-06
-6.1662794430167e-05
-4.78322896392132e-05
5.50826340275695e-06
-4.57484189712283e-05
-2.59712039622007e-05
-2.7686404276652e-05
-8.3354440980793e-05
-6.8520950315784e-05
4.0345608610577e-06
-9.59773375100848e-06
-5.22382994279179e-05
-2.66520100202052e-05
-1.96212800112816e-05
-8.97471866954981e-06
9.67119486760022e-06
-9.20696316932465e-07
-4.2238280096289e-05
-9.40789549627838e-06
-2.77300158316178e-05
-4.75093713223881e-05
-1.26980310576102e-05
-1.75101825337593e-05
-5.72012905946297e-05
-2.58407828565704e-05
-5.2913062562376e-05
-2.65301830614651e-05
-4.36665794713903e-05
-4.35494644729684e-05
-3.54575191887427e-05
-3.83963857373724e-05
-4.49787698115578e-05
-1.45208811773699e-05
-1.76017852295811e-05
3.97421599458022e-06
-1.21152303954315e-05
1.21393244427442e-05
3.74199001169704e-06
-6.21214464750948e-06
1.63361193140771e-05
-3.23066523892788e-05
-5.09773984559402e-05
-3.87482726342499e-05
-5.65363866159671e-05
-5.85177232990019e-05
-1.77126449104583e-05
-5.35612399865136e-05
-3.50327502913912e-05
-3.46631732552455e-05
-5.84586299413139e-05
-4.17661592532956e-05
-1.53473993348052e-05
-8.06852193349762e-06
-5.52595440767161e-05
-2.94733205680493e-05
-2.44430851941931e-06
-5.46107314557196e-05
-1.87869201429684e-06
-1.27590195798864e-06
-3.44308219076694e-05
-2.14783221263889e-05
-4.87418437478358e-05
-3.32192993665164e-05
-4.20001690337045e-05
-4.48219437365035e-05
-3.2828686953211e-05
-6.81265299003141e-05
-2.6272875868895e-05
-3.55256173573906e-05
-2.19421294416236e-05
-1.35902583493153e-05
-1.71338867842893e-05
-1.29685080642116e-05
-2.64062476756269e-05
3.62780780312212e-05
-4.44145091480943e-05
-1.95339210651929e-05
-1.78097836944715e-05
-3.0793966688975e-05
-6.78998354706697e-05
-5.65714528713275e-05
-3.42652714740269e-05
-8.26995514026505e-05
-4.12226190070079e-05
-3.1476490928037e-05
-3.78202902266865e-05
3.41665362749942e-06
-1.52426040467049e-05
-5.63218264829779e-05
-5.62489920554183e-05
-1.67208103620513e-05
-3.52860502767077e-05
-3.3632826211596e-05
-1.372393618597e-05
-4.7019556165154e-05
-5.56082268769655e-05
-6.40219556860593e-06
-5.5756566399563e-05
-5.02350593389048e-05
-4.63553171245138e-05
-1.39967094442481e-05
-7.92938542921618e-05
-4.31043288137602e-05
-9.53258451106228e-06
-1.55903669854289e-05
-5.16659072708618e-05
1.07256825952166e-05
3.24760838083196e-05
-3.79055131022617e-05
-2.21570845662558e-05
1.13998597024063e-05
-2.99946048919315e-05
-4.4716263287647e-05
-2.29418537802521e-06
-2.83524625393164e-05
-2.23499333965119e-05
-1.80916962771229e-05
-6.09028463249704e-05
-5.58849910093804e-05
-2.90105734277099e-05
3.42348514703075e-06
-7.79215030472853e-05
-1.33648007120317e-05
1.20758648317587e-05
-1.40919164675624e-05
-4.70122727941315e-05
-7.20111549197428e-06
-7.10519944585128e-05
-7.36348547700503e-05
-1.24168321516849e-05
4.63379787206656e-06
-2.88199173858772e-05
8.19058753148864e-06
-4.90419172724992e-05
-6.63737878177324e-05
-2.15709565000003e-05
-1.14071589339873e-05
-7.93308135764506e-05
-3.25043590869718e-05
-4.74403826870562e-05
-6.23427998233491e-06
-3.582988054617e-05
-2.44098745128501e-05
-3.14478127714248e-05
-7.43499331277504e-05
1.12166415433224e-05
-5.09545601350765e-05
-5.51291622129664e-05
7.59860823000841e-06
-6.32225580689661e-06
-5.6355878767306e-05
-2.64988007625239e-05
-3.44241708672151e-05
-1.37566611723606e-05
-2.9130179590175e-05
-2.79516950878265e-05
-7.46808248913622e-05
-2.39983371761312e-05
1.33347743171066e-06
-3.43726544046417e-05
-5.87727155868683e-05
1.61238260283633e-05
-5.15981708867346e-05
-3.99438124892489e-05
-3.35704465541847e-05
-3.31406493131214e-05
-2.38182869757582e-05
-3.37361116678603e-05
-3.5972813507718e-08
-3.51480263248537e-05
-3.2642462782783e-05
-1.74657994244441e-05
-7.42971577257846e-05
-4.23382439064378e-05
-2.21793267280912e-06
-4.72305320498051e-05
-6.73277531371228e-05
-2.62910502552971e-05
-1.75561427956351e-05
-1.94579746434188e-05
-3.07820309664129e-05
-1.59314504591122e-05
-4.13300060821082e-05
-1.3282774550603e-05
-6.47258558811214e-06
-2.93795555853162e-05
-1.48957560885075e-05
1.04296531190784e-05
-3.82308929488399e-05
1.37984817547647e-05
-2.71707644150031e-05
-1.65319147529605e-05
-6.33671985676337e-05
-2.14791416934409e-05
-3.24173222870389e-05
-4.83205180737958e-05
-9.99164630290825e-06
-5.7096874195838e-06
-3.83017346417876e-05
-1.73170609286658e-05
-8.083656427551e-06
-4.95793760813243e-05
-7.24812461947256e-06
-8.58544256482744e-06
-5.01082594125263e-05
-3.50325098462747e-06
-1.49940506840572e-05
6.26575092489456e-06
-1.01383479478608e-05
-4.36257881679033e-05
-2.23272535639788e-05
-6.17798227089834e-06
-3.81346035030451e-05
-1.80435769659224e-05
-3.83787977851728e-05
-1.55660791532787e-05
-7.37601393237406e-06
-2.85428365368542e-05
-2.83776381750921e-05
-1.08282541863946e-05
-5.2689438095575e-05
-3.39756467286975e-05
-1.92825454023795e-05
-1.72164582626319e-05
-1.87948019814576e-06
-2.50921441382375e-05
-1.61145398505693e-05
-4.02766843692296e-05
-1.95570720118581e-05
-2.73857995181812e-06
-3.59991574235223e-05
-5.89948912477996e-05
-2.34342635623906e-05
-1.88619703998877e-05
-3.81343620078807e-05
-1.75368073167762e-05
-1.70721269058911e-05
-5.81709668794866e-05
-4.93897996056472e-05
6.29565898995121e-07
1.12452965537389e-05
-5.16911031288424e-05
-1.47857773406723e-05
1.73272911717739e-05
-4.41834917483221e-05
-1.64552564789474e-06
-4.07942420599575e-06
-4.27423944412893e-05
-3.47437076598242e-05
3.6344975324603e-05
-4.69084368628769e-05
-7.94933707060477e-05
7.14839514736132e-06
-3.56699266130138e-05
-7.87795151118191e-05
-1.83381185957893e-05
-3.55960666374582e-05
-3.22042842116052e-05
-2.36510205365587e-05
-5.40389375847402e-05
-3.14133393847585e-05
-1.3944169845344e-05
-1.27700410886644e-06
-5.97363678647341e-05
-3.55649660650126e-05
-3.65476199715065e-06
-2.5181698221869e-05
-3.42238374105876e-05
2.63657438088308e-06
-2.0092652135365e-05
-5.02386381909709e-05
-2.73293873259273e-05
-1.36577345152488e-05
-3.13922716699331e-05
-4.47464230485398e-05
-1.10551427752573e-05
-2.67312328459543e-05
-2.51418006131206e-05
3.90338239279879e-06
-6.83639770748343e-05
-2.90893965638692e-05
-2.06117716184957e-05
-5.72322351648334e-06
-4.77270278546891e-05
-1.33180390951437e-05
-3.58167612582889e-05
-2.73365706111594e-05
-6.09808859748846e-06
-4.10390379306415e-05
-3.29046756459836e-05
-1.65198584015033e-05
-2.96846495683324e-05
-3.61288446950631e-05
-1.46935856648383e-05
-2.10521220804789e-05
-1.86799220382165e-05
-2.82276474536124e-05
9.17755671094084e-06
-1.36049729508945e-05
-8.27129484794027e-06
-3.66389413631129e-05
-1.51657769964738e-05
-2.74101885948568e-05
-4.31577856842619e-05
-3.65394838547163e-06
-3.56056351122471e-05
-4.3593594379151e-05
-4.01530483627211e-05
-5.74858511935996e-05
-4.43750462359922e-05
-1.0553759960137e-05
-5.38714650223323e-05
-1.0569678749571e-05
1.58488923335004e-06
-2.39456988653442e-05
-4.41028924911879e-05
6.75086744174326e-07
-2.51423193674786e-05
-5.55509424456535e-05
-2.7794505665784e-05
-4.19924309423064e-05
-3.95738097197579e-05
-4.75530001460514e-05
-2.80267781787443e-05
-4.68557446992742e-05
-9.44585796940483e-05
-2.19215886971175e-05
-8.28203339254223e-05
-1.36598364271065e-05
-3.67398559265613e-05
1.4683303909486e-05
-4.51815556460811e-05
-1.81373709691294e-05
7.66216979567175e-06
-3.33314011759253e-05
-3.88145387138735e-05
-3.81193021324364e-05
-3.46030031319367e-06
-2.4690849643004e-05
-5.97501476249783e-05
-7.46552798529366e-06
-5.51001264282463e-05
-5.52581970341605e-05
-7.21385007052589e-05
-4.31117158788968e-05
-5.10855505399051e-05
-1.30174731795149e-05
-2.11809827974013e-05
-2.42842254807286e-05
-1.88287252143967e-05
-1.5891381355686e-05
-3.40699000850783e-05
-4.50180007573045e-06
-1.7556040227835e-05
-1.01539759079463e-05
-3.54122956612479e-05
-2.74791085206048e-05
-9.33504447845694e-06
-7.22495177552562e-06
-6.64058705245959e-06
-4.15156875751019e-05
-4.48276620731421e-05
-5.15748732483552e-05
-3.03380481183603e-05
-6.55515714627033e-05
-4.81417970495172e-05
-3.15535550687381e-05
-2.52190446948587e-05
-2.84084806690752e-05
6.93853590309626e-06
-4.32952914236842e-05
-1.83052414549259e-05
-2.23364236791121e-06
1.4898253577654e-06
-4.78376492998378e-05
-1.93601089121879e-05
-1.72022525807272e-05
-3.15004626688432e-05
-5.9460466705137e-05
-4.51495186976116e-05
-5.55700410733531e-05
-4.72009872298863e-05
-3.15234312242338e-07
-3.95329554608084e-05
-5.77227748152277e-05
-3.69514885379005e-05
-6.03840620657904e-05
-2.26513494376076e-05
-2.29282412350114e-06
-3.51132228995021e-05
-2.74850390344588e-05
1.58808576219396e-06
1.86756554077332e-07
-6.07247727689406e-05
-3.35962360404247e-05
1.96251732495791e-06
-4.06411818846266e-05
-1.04305615214684e-05
-2.36854820249284e-05
6.95315807318669e-06
-2.84262969686686e-05
-4.83099503583586e-05
-5.53698577598271e-05
-6.97036699458648e-05
-1.29835522637639e-05
-3.9239147268055e-05
-4.45024893059698e-05
-2.12405564925053e-05
1.72051881635428e-05
-3.32069083487265e-05
-1.21089251116013e-05
2.06568505302508e-05
-1.07232970346403e-05
-3.49028998449071e-05
-1.86865323635092e-05
2.08773247180345e-05
-1.23889296355254e-05
-3.83705655847973e-05
-3.26967986097545e-05
-8.85309249561661e-05
-2.53634012935786e-05
-3.17989003941223e-05
-1.67965107670451e-05
-4.11714873518841e-05
-1.66768317837468e-05
-2.71445754548121e-05
-9.68105885072254e-06
3.35340775617648e-06
-2.14108830438074e-05
-3.64034001136662e-05
-4.80851908627006e-05
-7.29877666357867e-07
-4.66170693748061e-05
-9.605129321e-06
2.10068593815905e-05
-6.40790668171009e-05
-4.00857747838939e-05
-1.96837528036898e-05
-7.1342075421761e-05
-3.69442430587856e-05
-2.93703257941944e-05
-4.88221721461803e-05
-2.58270412608471e-05
-3.16814954516721e-05
-4.47027843393409e-05
-3.21556189406958e-05
-5.85215048622536e-06
-3.01809046308409e-05
-3.51371188119553e-05
-1.61081551972654e-07
1.81186981918549e-05
-3.00760983378557e-05
-1.78803078225253e-05
3.11521371810909e-05
-2.35093646608286e-05
-3.38244293542727e-05
5.85619058707265e-06
-3.76697011571778e-06
-5.26349424665315e-05
-7.34089934716664e-06
-5.59019488224332e-05
-6.20191450219858e-05
-1.39683162677776e-05
-2.06764186232147e-05
-8.21307357012292e-05
-5.62304072734277e-05
-2.93013364975197e-07
-2.96448249842056e-05
-2.69369383664238e-05
-5.45877738003136e-07
-4.11411121245266e-05
-1.98504915341992e-05
8.61104318837167e-06
-2.74087185673167e-05
-4.25596464545862e-05
-1.48707993162501e-05
3.23846352255573e-05
-9.30740929509213e-05
-2.68414163764838e-05
-1.79832514702656e-05
-7.96406319734666e-05
-2.1911416388842e-05
-4.00748109414164e-06
-3.17645511982627e-05
-5.31435816195211e-05
-1.24265644875976e-05
-1.47718732706069e-05
-5.53386953287239e-05
1.85830235902366e-05
-3.95925545048807e-05
-5.62926645763408e-05
7.37758778426095e-06
-6.12152131459864e-06
-1.01143042262143e-05
-4.50475328383274e-05
9.16408376147862e-06
-2.18696362322655e-05
-4.2130103379359e-05
-6.04823106797974e-06
-8.45452986527743e-05
-5.88878702405016e-05
-1.484253997053e-05
-4.56105603434902e-05
-8.16401528181753e-05
-1.36567799720214e-05
-1.7494597571824e-05
-3.88781651087483e-05
-1.52524000995081e-05
-3.85953207942562e-05
-8.18572937958095e-05
-5.14794856993235e-05
-1.72750312783171e-05
-1.31556089785386e-05
-4.57635873589587e-05
8.73899438999572e-06
-1.88562408432013e-05
-4.26994603994474e-05
-2.0754652246235e-05
-8.61645324678629e-07
-5.46311137275353e-05
-1.63479279772607e-05
-4.63203230221944e-06
-5.72283661269637e-05
-4.29664581677435e-05
-1.18881613590444e-06
-3.21588746617446e-05
-7.95972550224204e-05
-1.35540695188832e-06
1.07516181353141e-05
-2.24658497187305e-05
-9.8587887415837e-06
-1.55346367169682e-05
-2.64389285120531e-05
-3.918252134947e-05
-3.5564817876983e-05
-2.29753000935375e-05
-3.85758567257492e-06
-1.13646412362197e-05
5.18989314710439e-06
-1.31267501051849e-05
-6.53145868151775e-06
1.69879879876692e-06
-1.40507285975203e-05
-5.1025391593078e-05
-1.55362144516169e-05
-3.50066307050862e-05
-3.23941466133738e-05
-5.26660032615402e-06
-2.36915544602645e-05
-2.98302604998333e-05
-4.07056962952681e-05
-1.42646787730252e-05
-5.51869236761103e-05
-9.92112230348057e-06
-2.98340618772674e-05
-4.37703158656189e-05
3.42318281556496e-06
-1.99553411386485e-05
-5.8199294194155e-05
-2.72346478620761e-05
9.31259392968314e-07
-3.33044511457418e-05
-4.78257461988044e-05
-8.44788600463417e-06
-5.28577220928548e-05
-6.09557756719633e-05
-3.72251993962568e-05
-4.32344444591463e-05
-3.38092366862847e-05
-1.97767482293838e-05
-4.38492499295057e-05
-3.15452382024002e-05
-1.27467296173351e-05
-1.9535228048477e-05
-1.05568945339307e-05
1.70234437591559e-06
-1.94784545029279e-05
-1.18086076059015e-05
-3.03983013809607e-05
-1.07701619425504e-05
-2.51053462137716e-05
-5.77502785838495e-05
-6.07398458066572e-06
-4.91171678172257e-05
-4.48576167095336e-05
-1.11648281307427e-05
-6.10188113301388e-06
-7.31081399018916e-05
-3.53768114371144e-05
-5.7495670208126e-06
-4.20167396055648e-05
-2.15955192813903e-05
1.34786940397226e-07
-1.15251629247654e-05
-2.32384689589546e-05
3.43103986421848e-05
-7.92071652098117e-07
-6.61256012450565e-05
-1.10086848984642e-05
-2.2264350142733e-06
-4.92224656907638e-05
-2.80431700504843e-05
-5.42786708729403e-05
-5.01394902017871e-05
-4.60950682298468e-05
-2.05149125335243e-05
-4.67553679586587e-05
-3.73963422297484e-05
-4.12291590326108e-05
-2.32010680319935e-05
-4.77073996821045e-05
7.74912459444578e-06
1.38592854012666e-05
-3.77529482085878e-05
-4.3473454943662e-06
6.86565572013509e-06
-4.15872846942726e-05
-1.51840921897283e-05
-1.88590631122954e-05
-4.13528086024543e-05
-6.22361693543722e-05
-3.50982827077518e-05
-2.84117343444941e-05
-5.33768420642339e-05
-3.25984450017666e-05
-4.39316246054011e-05
-4.49242552191869e-05
-4.98483022630833e-05
-2.6656906139623e-05
-4.66388445533078e-05
-2.7740856988785e-05
-1.72667197796398e-05
-3.53207679261865e-05
-5.35976340577343e-05
-1.48869314147589e-05
-5.95941116207018e-05
-1.97113846572968e-05
-4.8911785213925e-05
-1.20254952905588e-05
-4.81637416351969e-05
-1.78336406051674e-05
6.18906380746818e-06
-1.72387941078077e-05
-2.31038721298602e-05
-2.27408836927706e-05
-4.8443044048904e-05
-5.32466234385099e-05
-3.16791126771596e-05
-4.86219349120492e-05
-8.07617046698539e-05
-1.06987581648383e-05
-1.77714270607091e-05
-3.91875764999618e-05
-3.03956756674617e-05
6.85100263468458e-07
-2.91394177932945e-05
-1.2146906262484e-05
-1.14463243776579e-05
-4.54321587962605e-05
-1.23506850984309e-05
-1.19602366896701e-05
-2.89289278733516e-05
-6.00821359656929e-05
-5.4385775674545e-05
-4.972655952336e-05
-6.02641910630707e-06
-3.33064931253271e-05
-2.98512607634286e-05
-5.0442671918954e-05
-3.37880773212584e-05
-7.55792680028288e-06
-4.95660897091206e-05
-7.92785179184852e-05
-3.34910720541979e-05
-3.16076997600077e-05
-4.13230410138329e-05
1.03502020741191e-05
-3.8819261240283e-05
-5.39626824392235e-05
-1.0761569662217e-05
-2.56019473818242e-05
-5.49790249754997e-05
-1.57261552946338e-05
1.23943007819879e-05
-4.93371354603132e-05
-4.09846065716771e-05
-2.69541905719439e-05
-7.66044327670199e-05
-6.49619711880383e-05
-2.91616437975248e-05
-2.06953175948655e-05
-6.54399561168509e-05
-2.85194902766622e-05
3.53023558933153e-08
-2.10724190083718e-05
-2.99431349082064e-05
1.66608823660825e-05
-2.67509419203207e-05
-7.39585290153265e-05
3.25276125298552e-05
-2.87142865692752e-05
-2.16201101567899e-05
-2.47451190305235e-05
-3.66437213659087e-05
-7.35533022364406e-05
-2.73547451639008e-05
-4.47095728185987e-05
-5.4536067625231e-05
-4.72752852981516e-05
-2.79905003361846e-06
-4.58414866548408e-05
-5.51478596937339e-05
-3.47372257003773e-05
-1.97284026592506e-05
-1.84867122385423e-05
-2.35176961850703e-05
-5.90868090898423e-05
-1.92452406917876e-05
-2.3385123533925e-05
-3.1512944963757e-05
-9.6512010151502e-06
-3.99430815593288e-05
-3.46278376512831e-05
-4.99967520325214e-05
-3.53765674346853e-05
-1.10849081259642e-05
-5.13648653307331e-05
-2.31316996262489e-05
-5.63774126254304e-05
-3.33297200197533e-05
-2.48990035234086e-05
-1.2761839408566e-05
-4.89424841261441e-05
-4.73313477804354e-05
-3.97701557332096e-05
-1.63774602805052e-05
-3.39420858710299e-05
-2.70108476065361e-05
-3.7754126133707e-05
-7.24232091525228e-05
-1.9529651921942e-05
-2.85557290813311e-05
-3.53319776796228e-05
-6.46091630527702e-06
8.5925196395639e-06
-7.36497050282676e-06
-5.50760961344298e-05
-3.38436378433672e-05
-5.68527623735865e-06
-4.09837398130434e-05
-3.75313856123076e-06
-4.26907046781587e-05
-5.29602373026663e-05
-2.02926007032428e-05
-4.35749902620994e-05
-5.02281793097207e-05
-4.26298662210143e-05
8.41391865690148e-06
-3.39743300445318e-05
-8.78419748008928e-05
-2.61478280520609e-05
-2.69076266983737e-05
-2.81322015310593e-05
-1.74799190966576e-05
-2.93930382773314e-05
5.22477892464228e-08
-2.80635884209185e-05
-1.88931479543311e-05
-4.26495123345087e-05
-2.90067181048999e-05
-1.21554716433034e-05
-1.00684288725922e-05
-5.24191436937053e-05
-4.18464168585837e-05
-1.14330575986957e-05
-5.90061358783963e-05
-3.24989438272634e-05
-1.46143459657409e-05
-4.23719266457023e-05
-5.22400976629428e-05
-1.0546093758078e-05
-4.95464161956967e-05
-7.7767011604364e-05
1.48363981007414e-05
-2.20214543756652e-05
-4.83813749189587e-05
4.13186629563058e-06
-3.34256277655919e-05
-3.35870949308452e-05
-4.3384753536014e-05
-6.6747889870556e-06
-5.80837839128499e-05
-2.87025240943087e-05
-8.43593797294529e-05
-8.72324850026893e-05
-4.53484034339826e-05
-4.16106388098567e-05
-1.69277245204273e-05
-7.00141898553684e-05
-4.08988241683497e-05
-7.37464858688377e-07
-4.04298870808435e-05
4.18308212090173e-07
-5.33270665816798e-05
-3.50636914958146e-05
-3.13302452335195e-05
-3.01382240302737e-05
-2.15678112261388e-05
1.05906179185445e-05
-1.82903867804019e-05
-2.04650375375e-05
-9.09986195781212e-06
-3.00953894394828e-05
-3.61112302872153e-05
-4.49559489422228e-05
-3.41357027589091e-05
-5.60582598736657e-05
-3.33500755072705e-05
1.12417272253803e-06
4.10948847952866e-06
-2.86273033856886e-05
-1.31529850509237e-06
-1.24477294622036e-05
-3.67711373023285e-05
-2.46160667904962e-05
-7.76520987208041e-06
-2.48800544531086e-05
-1.87917892309336e-05
-5.66267582418314e-06
-3.6796601248052e-05
-5.61921630674966e-05
-3.13856407863633e-05
-2.27704680991636e-05
-6.49590487573313e-05
-3.18414259488961e-05
-2.06411908968733e-05
-4.56934947807142e-05
-2.49702093566906e-05
6.49840759491759e-06
-9.49471841627264e-06
-1.37070874122247e-05
4.74968676536095e-06
1.7692108492131e-05
-5.23307840033047e-05
-1.45296180870408e-05
-1.5114131470205e-05
-6.9638751055328e-05
-4.34021884933336e-06
-1.90694619905531e-05
-8.31573747767516e-07
-3.47719728083946e-05
-2.29900129929869e-06
-6.05291761210964e-05
-3.52497101347138e-05
-6.97195919729708e-06
-3.3295457177882e-05
-3.68213326754663e-05
-2.98700605067248e-05
-4.03103632503149e-05
-8.67353814381355e-05
-3.18759963138281e-05
-1.60550938547661e-05
-5.4691133197191e-05
-3.23880622641095e-05
-2.19167274768053e-05
-2.26777397843983e-05
-5.92849235041682e-06
-2.44402143684358e-05
-5.30827477782732e-05
-1.6607187967709e-05
-2.05173889109914e-05
-2.38979741120225e-05
-3.08543116683682e-05
-2.61186154534901e-05
-3.71935275571295e-05
-4.31424332080123e-05
-6.93182506107229e-05
-4.48484403004973e-05
-4.06981901390126e-05
-1.6670557147393e-05
-4.52423373856324e-05
-2.29497611645301e-05
-4.11737216757699e-05
-4.15630924463996e-05
-1.82272842176279e-05
-1.02208795435564e-05
7.20658395686029e-06
-2.16316277732657e-05
-4.68667058371562e-05
-2.92287795925261e-05
-2.41395755203474e-05
-2.8248307657299e-05
-3.90998177852982e-05
-3.66192490401102e-05
-3.75481990222323e-05
-4.83259421831269e-05
-8.01771746105032e-05
-5.95703328969879e-05
-6.10221833926582e-05
-2.3875419156245e-05
-3.63833009912207e-05
-3.06770025138329e-05
-5.50599651099353e-05
-6.35812708241699e-06
-2.33152189492934e-05
-4.72745336146564e-05
-5.6559132538059e-06
5.35620119011013e-07
-2.74477483988339e-06
-2.45987985996249e-05
-8.58884229550805e-06
-6.65313052627136e-05
-7.02767770910372e-05
-7.56807009981352e-05
-8.70835969310796e-05
-6.45995591197042e-05
-5.31317619314532e-05
-6.57478774668411e-05
-1.72828346980362e-05
-7.49197541259238e-06
-2.5143194920897e-05
-2.5110409067041e-05
2.11583896671083e-05
3.95343479932702e-05
-1.56338975539977e-05
-6.39301263578612e-06
-1.10357269646773e-05
-1.50696104008146e-05
-3.03465831967949e-05
-4.22592587115453e-05
-6.6937745983779e-05
-8.65575753551233e-05
-2.68858557908108e-05
-4.09820536293556e-05
-4.16477630459057e-05
-4.954616069287e-05
-3.30830682861275e-05
-3.71307647232389e-05
-4.30934907059432e-05
-2.17127207998624e-05
-3.30080795866534e-06
5.46074205689636e-06
1.84259935786847e-05
5.23290575302747e-06
-1.77431326192719e-05
9.51341394322679e-06
-6.17516622171841e-06
-6.07959097773682e-05
-3.0520082814845e-05
-9.58142107427501e-06
-7.4583098533423e-05
-6.82641516411183e-05
-6.04951686410766e-05
-4.33143348899419e-05
-4.11226928774062e-05
-2.14995473726603e-05
-3.12620864496087e-05
-3.31194046503904e-05
-2.17337280267174e-05
-1.61146351935832e-05
-3.50733884530276e-05
-1.86710763718638e-05
-1.58734760962998e-06
-1.49251187634197e-05
-8.24092557589343e-06
-1.58798506962504e-05
-5.70794020125921e-05
-7.52623365983195e-05
-2.97241537414835e-05
-4.02740309205987e-05
-5.03159372897952e-05
-6.13232404554457e-05
-3.02423118675371e-05
-4.06829605776558e-05
-5.2206651544767e-05
-3.37965654738673e-05
-1.65124727828594e-05
-2.04536706374495e-05
-1.18857694524186e-05
-3.85153785944377e-05
-3.41388381515407e-05
-5.67179481747246e-07
-1.02412080725735e-05
-3.95893305131815e-05
-2.30940582017239e-05
-1.91570020234214e-05
-5.83013206526272e-05
-4.5124872876785e-05
-5.10171020994227e-05
-5.00779401292222e-05
-2.58021930245419e-05
-3.32075921351655e-05
-5.0821939891298e-05
-2.33959412250256e-05
-3.03914246068342e-05
-3.61873832002749e-05
-4.1167034087591e-05
-2.82619254931821e-05
-4.76922200461638e-05
-2.87552511687022e-05
9.44766028191649e-07
-7.10966788657553e-06
-1.12426154178298e-05
-1.55853872705516e-05
-3.55315514646009e-06
-6.52422394426834e-05
-2.03642955115885e-05
-5.58485902301893e-06
-3.5389126478328e-05
-1.36507479958306e-05
-2.87153784615789e-05
-4.76207268240013e-05
-5.28588052072905e-05
-3.4178942995744e-05
-4.48946342284888e-05
-3.56762436307544e-05
-2.72615688829791e-05
-6.87232449292455e-05
-3.1253550623552e-05
-4.01188494844977e-05
-4.45539943825685e-05
-4.35575694767155e-06
9.11893742731407e-06
-2.69199945860163e-06
-2.94306880570331e-05
-1.05665605326332e-05
-8.91576975409228e-06
-1.65950963208293e-05
-2.84235659156649e-05
-2.56861955366505e-06
-4.70760600942067e-05
-5.01965203773762e-05
-2.87114718402487e-05
-6.0522497452208e-05
-6.41108649961295e-05
-5.77813453148287e-05
-7.91411151230108e-05
-2.89831459661082e-05
-4.35629903708496e-05
-5.73006329435911e-05
-7.21930636839181e-05
-1.79393750672757e-05
-8.80404191934471e-06
-3.61815972697936e-05
-3.03460655436467e-05
-1.39660399954835e-05
-4.2635094237258e-05
-6.97517020727255e-05
-2.07925642176009e-05
-3.9784202714292e-05
-6.85542820979554e-05
-5.25043542327626e-05
-7.16630246714438e-05
-8.14537204966223e-05
-2.60292107860215e-05
3.17423856701893e-06
-3.17506756027473e-05
-2.38280716804963e-05
-4.6079845655341e-05
-4.55176032083816e-05
-3.09887118171937e-05
-2.13095605671097e-05
-2.21216890970479e-05
-5.93227977146505e-05
-2.29763355861848e-05
-3.96667888701932e-05
-1.74111759078501e-05
-8.36084402982104e-06
-4.39524342993936e-05
-2.98310513982503e-05
-2.46157311111941e-05
-2.62755232188208e-05
-2.21889683591338e-05
-2.17254902894677e-05
-4.23073341501897e-05
-5.19255300718669e-05
-8.84417994295649e-06
-5.86150569546753e-06
2.23641552147283e-06
5.71899324445427e-06
5.26043562520868e-07
-1.10793439557613e-05
-6.04231618943794e-06
-2.57727178087605e-05
-2.74640383683651e-05
-2.38273058942381e-05
-3.06553874868405e-05
-4.44907393975486e-05
-4.88778689899048e-05
-2.13453168495806e-05
-6.16980565320159e-05
-2.17343666077842e-05
-1.56776031159846e-05
-3.32915208183398e-05
-1.74703488904135e-05
-3.25732439779909e-05
9.45517051871206e-06
-3.04088231912014e-05
3.67728204302255e-06
-4.0240569498222e-05
-8.20634957218943e-06
-1.84246787587825e-05
-5.13766251503892e-05
-2.73201403113983e-05
-9.34522418766417e-06
-2.97069990716266e-05
-9.62161875432965e-05
-5.27377158276101e-05
-4.59347034597782e-05
-4.16101830306287e-05
-5.23529703902611e-05
-2.34023168281551e-05
-8.21254977372005e-07
-5.39008738068263e-05
1.31849563438685e-05
-1.59057629816461e-05
-3.30946773403467e-05
7.53270320507622e-06
-4.62245335835052e-05
-4.21841610456095e-05
-2.90210347300002e-05
-1.15737877283429e-05
-6.91936014564634e-05
-5.42983590034415e-05
-1.01543099360351e-05
-5.16582374004428e-05
-5.43880778664138e-05
-4.98056218756831e-05
-5.87424084530518e-05
-4.88148302410826e-05
-2.16610181058541e-05
-5.86124079433981e-05
-5.04988942173903e-05
-2.87323311799263e-05
-7.39949851003966e-06
-2.85279978740652e-05
-5.36653453096888e-05
-2.26293470779358e-05
-2.05229139785322e-05
-2.11782727996689e-05
-9.36608929501484e-06
-1.84783499360448e-05
-2.22878471470645e-05
-7.2775771782481e-05
-2.69493834658701e-05
-4.54220215581394e-05
-3.29845869859695e-05
-1.37617657211374e-05
-7.37510292226976e-05
-1.69975810481336e-05
-3.75701733820429e-05
-2.93098319895633e-05
-2.24109772800387e-05
-1.84820881061941e-05
-2.51234718192501e-05
-4.3664368188958e-05
-1.21899994030582e-05
-2.60385092255977e-05
-1.60669607770543e-06
-3.10659141994369e-05
-8.22322951308505e-06
-3.25004409892531e-06
-3.36160530275008e-05
-3.10398822756244e-05
-3.88736409215813e-05
-1.84332591006697e-05
5.34947338499812e-06
-1.04576141161758e-05
-7.06974594395685e-05
1.06337677623687e-05
-3.55406491888733e-05
-5.22504284232085e-05
-8.86616466229069e-07
1.01359032618615e-05
-3.96299839483201e-05
-1.27122155307323e-05
-3.0928192025587e-05
1.81651511105261e-05
-3.47899156542222e-05
1.26565085264617e-05
-6.84503889726606e-06
-5.10720197631133e-05
-4.06427948252828e-05
-1.30437927643412e-05
-2.6518349664603e-05
-3.92748548510914e-05
-1.07845910260365e-05
-5.44385477175007e-05
-3.39235865443868e-05
-4.81746165814966e-05
-6.86119840170652e-05
-7.08059961492126e-05
-1.92930944465889e-05
-4.45126516783698e-05
-3.98950079846251e-05
-1.47078385789644e-05
-4.24702743213742e-05
-3.69033019779886e-05
-1.6795397205085e-05
-2.80075878795311e-05
-7.66599367501864e-07
-5.13149296495677e-05
-1.17759724786085e-05
-6.4107708946945e-05
1.71529092920423e-05
-3.84935357352016e-05
-5.44728917638619e-05
-5.61827862637832e-06
-3.59683219604826e-05
-2.33653256516993e-05
-5.75158737241099e-05
-6.06574645069126e-05
-3.35807356257712e-05
-3.88066554711745e-05
-3.57615022355131e-05
-1.5754246525173e-05
-1.45643409327855e-05
-4.05319621785639e-05
-1.35146047687108e-05
-3.74366454015756e-05
-5.92308404189938e-05
-7.27513501478528e-06
-9.4479490880785e-06
-2.50966511032848e-05
-3.13425755573064e-05
-2.90104892417595e-05
-2.59639464492878e-05
-4.98925070078886e-06
8.1484335699374e-06
-5.56651110108125e-05
-2.97888037095341e-06
-1.56668496907138e-05
-1.65835903247811e-05
-2.14154392163556e-05
8.53737901731943e-06
-4.7558273524615e-05
-4.69749713259212e-05
-2.5676161038356e-06
-3.20316382273495e-05
-3.62499486711454e-05
1.08317759854826e-05
-3.5282303117109e-05
-4.09650056831101e-05
-1.709815113731e-05
-4.23022495916637e-06
-1.46382180248301e-06
-9.88867304590135e-06
-5.22049923886079e-05
-4.06545269544251e-05
-6.76140560386503e-06
-2.05810047658625e-05
-3.06624721050157e-05
-5.6268823975469e-05
-1.14061037539242e-05
-3.29555590994739e-06
-3.48589522766223e-05
1.54480826846478e-05
-2.66389851793325e-06
-1.45187872631442e-05
-1.49889691070776e-06
-1.38671830351937e-06
-1.9250540965392e-05
-1.48473310367689e-05
-1.28467257839463e-05
-3.62601716579492e-05
-3.93537819665323e-05
-4.59782375328138e-05
-6.95261705088417e-05
-3.76466611542923e-05
-2.17864800933105e-05
-3.57051436820747e-05
-1.94360540712606e-05
-3.0563199850509e-05
-3.42251237524984e-05
-3.38877748405534e-05
-2.8156010794719e-05
-3.2947129071734e-05
-1.6487415039744e-05
-1.57351579094425e-05
2.14985646257383e-06
-3.00216337023726e-05
-4.00347020282122e-05
-3.08136638521215e-05
-4.24275083907323e-05
-7.8114238423725e-05
-7.01951047758874e-05
-3.32439629550526e-05
-7.40460155425851e-05
-3.9915090362691e-05
-1.19481517063339e-05
-4.92059343539418e-05
-5.20481995809743e-05
-7.61601843209576e-06
-1.71544099894648e-05
-1.22483627626522e-05
1.06497088932132e-05
-3.90910871003566e-05
-4.50220099651676e-05
-4.45288225720151e-05
-4.00453330011771e-05
-8.95255889625833e-06
-3.13127382283682e-05
-6.70091192232561e-06
-4.79161398200257e-05
-2.78149948980766e-05
-4.89310880926326e-06
-4.18018896286784e-05
-2.52562679447569e-05
-2.55388919367628e-05
-2.96610867196551e-05
-1.11739881787351e-05
-2.19174772965347e-05
-1.90194802392375e-05
-4.41388364194644e-05
-8.45024136506138e-06
-1.5365574288248e-05
-2.70188705985022e-05
-3.78427107720976e-05
-2.58225583052283e-05
-5.45070548128069e-05
-1.91488452837235e-05
-4.13348960160651e-06
-6.48544476506992e-06
1.01243361377691e-06
-1.03070699991429e-05
-5.00399103475082e-05
-5.11009430464611e-05
-1.74120763199391e-05
-2.4804708959642e-05
-2.0213860664119e-05
-1.02654350777792e-05
1.85827372115039e-06
-1.18556554309999e-05
-9.83916659665209e-06
-1.80055799120323e-05
-4.87396794446279e-05
-6.73093004124373e-05
-5.00344875999787e-05
-5.60032633340268e-05
-5.13311281524394e-05
-5.28538372120006e-05
-3.54809233985208e-05
-5.93050809325204e-05
-3.47009046155461e-05
-2.37067343484953e-05
-2.67948870222706e-05
-3.77311785802254e-05
1.27527457806873e-05
-6.35694126367303e-06
-1.94761261925788e-05
-2.55473059431733e-05
1.06572343863114e-05
-6.40149474952375e-07
2.2079216809232e-05
-4.1747492418085e-05
-3.58776431807391e-05
-1.30133743527374e-05
-3.67418139043526e-05
-1.49917619523123e-05
-3.48044108584544e-05
-1.63356236210391e-05
-3.22395900456064e-05
-6.07064843673298e-05
-3.23459452025765e-05
-1.87920288323221e-05
-5.82405719740872e-05
-3.71647609134124e-05
-5.97154813648279e-05
-4.87610752472664e-05
-2.43889627835159e-05
-2.06003661945871e-05
-2.35064248167225e-05
-3.55758159702638e-05
-5.79192345836086e-06
-3.00739266496241e-05
-1.80091452927512e-05
1.32002545863115e-05
4.22869125293193e-06
-4.49303425017036e-05
-2.45045645858602e-05
-2.58688398010546e-05
-6.53410075771571e-05
-2.7762281665267e-05
-6.06562934824304e-05
-5.42323457540343e-05
-2.61622353259748e-05
-2.10048599663233e-05
-2.15061255588394e-05
-3.04395394067934e-05
-5.99433209733101e-06
-7.7207602895894e-06
-3.09955036604575e-05
-3.31715662953842e-06
-6.77065975182247e-06
-1.485232361888e-05
-4.43869880066972e-05
-4.71352171337451e-05
-4.01763238468308e-05
-7.74289820101603e-05
-1.89218585598066e-05
-4.99188200532724e-05
-4.64728467081951e-05
-2.33864693732327e-05
-5.49175080058141e-05
-5.5203323531051e-05
5.81372931094508e-06
-3.56765190915986e-05
-4.1764494728727e-05
-5.78748414624223e-05
-3.16631955176781e-06
-9.28416040003936e-06
-3.05202032580848e-05
-4.84317997089242e-06
-2.35517285659627e-05
-6.78158084814542e-05
-3.40358924041091e-06
-6.17607989465239e-05
-5.13967521574719e-05
-4.17676219710617e-05
-5.50070843733032e-05
-4.07019663558786e-05
-3.58333235240571e-05
-2.01890866573026e-05
-5.38037886340288e-05
-3.34710035267401e-05
-1.86098981435977e-05
-3.25005758172976e-05
-3.65335069351124e-05
1.73348496808059e-05
-1.60188008732592e-05
-5.28654111239882e-05
9.00431541469794e-06
-1.50611766511556e-05
-5.66280713147357e-05
-5.34076449427193e-05
-1.99718070526672e-05
-2.3773097697516e-05
8.46622126799569e-06
-5.0569113876803e-05
-4.11416323671986e-05
-2.39602839905808e-05
-1.73328296552267e-05
-6.38372937138811e-05
-4.65473387103565e-05
-7.90593564977196e-06
-9.88373606756558e-06
-4.2254738812009e-06
-7.99676122775269e-06
-1.250232043326e-05
-5.16350168050388e-05
-2.080665179223e-05
5.53226648612987e-06
-5.88920855869091e-06
-2.83069180753631e-05
-2.89475482883703e-05
-7.68851011533797e-05
-5.14647085106229e-05
-2.19748512423109e-05
-3.92221726582377e-05
-7.43339363373553e-05
-2.0728214763572e-05
-5.04370251025724e-05
-2.45549828213119e-05
-1.49999733151756e-05
-2.52837131454463e-05
-3.42741244437131e-05
6.19622051809199e-06
-3.42730647372007e-05
-1.34538017176875e-05
-4.61752066663111e-05
1.10880998491188e-05
-3.64672572304737e-05
-2.41497649483589e-05
-1.96311691309402e-05
-1.1622510378409e-05
-3.27194460609582e-05
-2.48649134325108e-05
-2.4429228901447e-05
-2.49341739780612e-05
-3.37490198401157e-05
-3.95423130582103e-05
-6.17782316289173e-05
-1.13962294329107e-05
-3.12804768017301e-05
-2.19556138250358e-05
-1.33159798156627e-07
-1.40335333283166e-05
-2.13878793435301e-05
-3.90604522858626e-05
9.28509689926543e-06
-2.24134244016419e-05
-2.67436254057388e-05
-1.64569616833227e-05
-4.00480403826742e-05
-7.27396469959283e-05
-3.8585078759436e-05
-5.28400147463808e-05
-5.77811618426759e-05
-5.69364068879395e-05
-3.35811696561158e-05
-5.21844257211928e-05
-6.24005676558115e-05
-2.67922558579866e-05
-1.39607149974008e-05
-6.72993650061224e-05
-1.40365230771062e-05
-1.77408703001715e-06
-2.77341941341911e-05
-2.80985123333836e-06
-1.51264058102388e-05
-5.39422202203387e-05
-1.94380503058782e-05
-1.87797253705655e-05
-6.09474216534442e-05
-4.93352446152213e-05
-8.36415757878695e-06
-3.16705088311559e-05
-5.72219064487082e-05
-2.03930532739568e-05
-3.14540000797332e-05
-3.30025865277945e-05
-4.50675323263493e-06
-5.07123863843309e-05
-6.23491601655055e-05
-3.66753016583058e-05
-2.60709795394396e-05
-2.76048183438426e-05
-2.23320836709247e-05
-3.23042866111251e-05
-2.30231875685698e-05
-1.82235073314875e-05
1.22512743114742e-05
-2.87366080734638e-05
-1.79818794572939e-05
-3.42479898258706e-05
-3.30102664567641e-05
-4.61656300134698e-05
-4.61537076846068e-05
-3.2661911293829e-05
-5.10689535575997e-05
-5.79627675555732e-05
-1.32545507174314e-05
-4.72289552450073e-05
-5.76661666700582e-05
-6.01431434309123e-05
-4.81075966793668e-05
-4.70133419601271e-05
-1.56292907408738e-05
-4.74207816147281e-06
1.57686710439831e-05
-1.97929461339991e-05
9.45149538184023e-06
-3.27768815740165e-05
6.47757872224037e-07
7.48750421170869e-07
-3.73824840893192e-05
-4.69252855755545e-05
-9.95578138192939e-06
-1.10520512651092e-05
-2.51796321127828e-05
-6.72175269688302e-05
-5.14927853599211e-05
-2.81505874393964e-05
-3.10821874520109e-05
-3.65715330632472e-05
-6.5073656303152e-05
-1.99643547592318e-05
1.85955223483883e-05
-4.78203977715679e-05
-5.08224006518495e-06
-1.99136505211543e-06
-4.77923359862488e-05
-3.83883490339736e-05
-3.75785675520582e-05
-3.78332798131966e-05
-4.61419305730316e-05
2.09012418420353e-06
-2.54633263712067e-05
-7.45843726215657e-05
-4.87176836396155e-05
-3.34844353284987e-05
-2.86098688901518e-05
-3.42620376103096e-05
-1.25788092354341e-05
-4.17632937781764e-05
-1.69076325476215e-05
-2.94996734584422e-05
-5.63164656781458e-05
-7.21226782986405e-05
-2.52535884896115e-05
-1.24967493360092e-05
-3.58387337146742e-05
-4.45377721134134e-05
-4.20368390677033e-05
-2.64142048822276e-05
-9.98754975339482e-06
-4.89951009043226e-05
-4.68532622576265e-05
-5.17716323114263e-05
-4.19016243386916e-05
-5.20470788506879e-05
-4.07886542595221e-05
-4.78953742357208e-05
-5.80074706601319e-05
-3.40139141621594e-05
-2.65331958784197e-05
-4.18341831971653e-05
-3.93179851274272e-05
-4.14544384266406e-05
-5.97729305500253e-05
-5.34127948445955e-05
-5.4143480583419e-06
-3.83209714594281e-05
-1.86978620548104e-05
-2.49495174464953e-05
-2.35832701200388e-06
-3.24382756464247e-05
-3.67844051323628e-05
-2.66832345116534e-06
-2.22508971898491e-05
-1.32380996007813e-05
-3.25232568686587e-05
-5.11480371560102e-05
-5.75608813541867e-05
-4.25621170392459e-05
-3.52989948124473e-05
-1.96506078609286e-05
-4.18878015534302e-05
-3.66924912856514e-05
-4.74908235873359e-05
1.21912412657828e-05
-1.41224004224518e-05
-1.44719713600753e-05
-5.56707770557643e-05
-2.77720254701647e-05
-1.54854277382953e-05
-2.15817899437267e-05
5.62798100953175e-06
1.0454113867123e-06
-2.13476004532036e-05
-3.46813578891778e-05
-4.32906662187841e-05
-3.27388640460659e-05
-3.85020377081608e-05
-2.49781028297309e-05
-1.55294860591524e-05
-2.67552178762271e-05
-3.33266926399829e-05
1.01176152293734e-05
-4.04710946879152e-05
-1.42218431265235e-05
-1.34556872126321e-05
-3.75773502794907e-05
-3.04362680890884e-05
-1.54062916753959e-06
2.34579384104435e-05
-1.40174456399337e-05
-4.29725260815486e-05
-3.75814893652814e-05
-1.50609663740937e-05
-4.83148234739767e-05
-1.56176778529748e-05
-4.98110356244344e-05
-6.21269197342278e-05
-4.08036014094657e-05
-5.28531532687974e-05
-1.65955311145895e-05
-2.49563485916715e-05
-1.12736745378088e-05
3.8485651708102e-07
-4.5334394015788e-05
-1.30206848893334e-05
-1.91893278396896e-05
-1.38907374417128e-06
-3.57710156011194e-05
-4.35562770400674e-05
-3.57288820087362e-05
-1.75518109950413e-05
-1.82123877231354e-05
-2.20159033179952e-05
-4.34696746410054e-05
-4.16859288280298e-05
-1.06380998790772e-05
-5.21925642768187e-05
-1.08058687640703e-05
2.38285651688676e-06
-1.75453335751807e-05
-5.76635764322187e-05
-1.32014791117003e-05
-2.60447658619844e-05
-2.33244092175916e-05
-3.75591441834003e-05
-4.14770962343819e-05
-1.70313950807546e-05
-3.95851213737497e-05
-1.72819222427288e-05
-3.47108709612722e-05
-6.52798932255693e-05
-1.16527549849935e-05
-6.84457401779193e-05
-8.95633214052895e-05
-3.97047588301977e-05
-4.6544077014525e-05
-1.18378446964473e-05
5.65168449622223e-06
5.08098152191432e-06
-4.01194770117338e-05
2.04781344337242e-05
6.96486617089631e-06
-4.218835921471e-05
-1.25874651142582e-05
-2.36027873715005e-05
9.78964255479975e-06
-4.2211698467157e-05
-9.75773473583589e-06
-6.21705496895826e-05
-7.48320775029239e-05
-1.53645788995644e-05
-7.09666477711364e-05
-3.6787376568788e-05
-4.19360079821787e-05
-3.49542349864402e-05
-5.72517699337664e-05
-6.12864018056171e-08
-6.13377768207325e-07
2.38400783129583e-05
-2.5680756944947e-05
-2.22709747020465e-05
-1.51377922558632e-05
1.01053644420874e-05
-9.26960655866291e-06
-3.22551916329595e-05
-1.56173497957386e-05
-4.00649886217703e-05
-4.69189993786477e-05
-4.3600520092422e-05
-3.97508074724926e-05
-9.35745851215831e-06
-9.22350207886835e-08
-6.64318545039137e-05
-7.31294113096446e-05
-1.93500079304045e-05
-2.33615051190442e-05
1.06428122081879e-05
-2.92468847001128e-05
-4.56079329883303e-08
-1.1732799883924e-05
-6.0367489534011e-06
-1.59181450886764e-05
-3.40530830930284e-05
-3.98859473964907e-05
-4.2602462559681e-05
-2.25596825745794e-05
-2.77169411976047e-05
-5.43617359482712e-05
-6.46128799730299e-05
-4.40343251005454e-05
3.10766285871984e-07
-3.88415729642227e-05
-4.13927623961987e-05
-1.77665963804773e-05
-1.90481833306871e-05
-2.99583984275283e-05
-4.98454105123257e-05
-3.91412766141457e-05
-1.52542553074618e-05
-2.87579134892152e-05
-4.13739870175136e-05
-2.73817857932381e-05
-1.79371270925365e-05
-3.27361294531869e-05
-3.76258417267799e-05
-3.1846975924546e-05
-2.69431626594637e-05
-5.34132443043441e-05
-2.97055812777526e-05
-1.39506943284104e-05
-2.16926815913589e-05
-6.30169718821143e-05
-3.35446767375038e-05
-5.31589611601695e-05
-6.37896078263964e-05
-2.23364053811969e-05
3.48289605982069e-06
7.20506221987205e-06
-5.53686919489573e-06
-3.32240554073529e-05
-4.97179157345015e-05
-1.00045779570879e-05
1.50806203358403e-05
-4.16072798101816e-06
8.69464691276054e-07
-3.57799291615671e-05
-5.63177679566466e-05
-4.86118541545395e-05
-1.38393101894557e-06
-4.63385195859015e-05
-3.91146484521154e-05
-1.53381370885623e-05
1.42410416305473e-05
-5.12087617540513e-05
-2.24228448904057e-05
-1.56595512223244e-05
-3.08734903315157e-05
-3.42721767519035e-05
-4.39976469320694e-06
-2.94333029645225e-05
-4.08240053396058e-05
3.92408737206255e-05
-1.07940189136125e-05
-5.88747106399992e-05
-2.80154444495066e-07
6.40593948377188e-06
-3.02559983049129e-05
-6.03752331909312e-05
-1.4269262348607e-05
-6.01871488480665e-05
-8.18552262746232e-05
-6.64090618047022e-06
-2.37281650947625e-05
-3.42369447307347e-05
-5.71450742230909e-05
7.56916170578473e-07
-3.46660105979241e-05
1.54476411885635e-05
-2.09191439279461e-05
-4.98971821874835e-05
-3.28378385301814e-05
-3.59565828215111e-05
-5.79160037198314e-05
-1.84296316031131e-05
-5.04862430524293e-05
-3.39888758500947e-05
-6.57586231513982e-05
-1.23061973402946e-05
-4.57080706613606e-05
-8.09103623126656e-05
-1.10509469413353e-05
-6.74336879903845e-06
-1.13424785601114e-07
-3.15784417720792e-05
-1.95127212277529e-05
-3.52231683410196e-05
-1.41229573060508e-05
-1.40697099976108e-05
-1.62991788556812e-05
-1.41488261256855e-05
-3.38087980053135e-05
-3.90213804281025e-06
-2.26872517162367e-05
-4.38396563418801e-05
-1.65649928178864e-05
-5.750845199519e-05
-2.41678050931528e-05
-2.75189266280154e-05
-8.23467184770639e-06
-2.07636687045448e-05
-2.43292151981539e-05
-4.74914359164102e-05
-3.46372810109209e-05
-8.14861435626737e-06
-3.32608924705821e-05
-3.3060112869589e-06
1.99858213997631e-05
1.49947434098798e-05
-2.21289243296078e-05
-4.58931733829813e-05
-4.770605623313e-06
-5.91150521570287e-05
-5.02729319957143e-05
-2.98843611852449e-05
-4.35125868090011e-05
-6.80153254449722e-05
-3.77590214325416e-05
-3.52409703553948e-05
-7.79027114233805e-06
-4.05448477425622e-05
-2.75406219018586e-05
-3.54876695229065e-05
-1.35725526292323e-05
-2.45784134956023e-05
-1.99860059195307e-05
-9.15931278531742e-06
1.84881351789269e-05
3.57523201236079e-07
-5.64740155470295e-05
-2.44323874758614e-05
2.07496231909074e-06
-5.72464801692431e-05
-2.09529763837816e-05
-2.17724127211549e-05
-7.78878668734102e-05
-2.37280704872529e-05
-6.45654467704822e-05
-5.01041789852163e-05
-3.03765116623685e-05
-3.92284458986877e-05
-3.31865958704152e-05
-3.34583309965265e-05
-4.26574216353568e-05
-2.36464283798558e-06
-3.0720058060598e-05
-1.13648224893452e-05
-4.33924059543385e-05
-3.79355355310998e-05
-5.4233000583766e-05
-5.58715547877394e-05
-3.28256705124179e-05
-4.67099557432954e-05
-1.52971579461294e-05
-5.0843710596023e-05
-4.90247408537198e-05
-1.46814275758034e-05
-2.4791786792934e-05
-1.80431081927266e-05
-5.10527377381826e-05
-3.22521349981303e-05
-4.3287584099898e-05
-2.18997282260614e-05
-3.50849012321062e-05
-3.52813846446502e-05
-1.3961828573503e-05
2.1098619685703e-06
-1.08367815232413e-05
-5.06992974319066e-05
-3.54728962788504e-05
-4.12176093467162e-05
-2.97335055153491e-05
-1.17397794019473e-05
-6.37535240035407e-05
-4.08305659062948e-05
-3.16488471966546e-05
-2.36488803777576e-05
-3.97205743070681e-05
-1.13346742476942e-05
-2.28199764614907e-05
-4.26764390003733e-05
-1.47643162498828e-05
-1.49757794630104e-05
-4.86416523520676e-05
-1.35001634594757e-05
-3.57537439618534e-06
-2.77371581215792e-05
-2.68292394312301e-05
-4.09068875100423e-05
-1.80417888218074e-05
-2.13833817183069e-05
-3.03638593027214e-05
-7.69624960859013e-06
-1.92390171461434e-05
-2.94612071805033e-05
-1.62120398792425e-05
-5.84857628716592e-05
-4.80610415590951e-05
-6.32147605301074e-05
-4.41230433329873e-06
-4.06271185449866e-05
-1.7474745540521e-05
-4.56879840000142e-05
-4.00346001488973e-05
-1.44212991236272e-05
-3.67580454786899e-05
-1.95936048455038e-05
7.61797529045934e-06
6.69525691364154e-06
-1.25900467271203e-05
7.9824978570465e-06
-2.89527487799129e-05
6.18819205737248e-06
-2.31338480080063e-05
-7.45813211888305e-06
2.39483793506303e-06
-7.25363232898321e-05
-2.89740018728841e-05
-4.37118964115567e-05
-7.32963026406145e-05
-6.5842095876063e-05
-2.71505967443791e-05
-3.27016049015698e-05
-1.70300641318257e-05
-1.84219734891393e-05
-1.64823011599058e-05
-2.18589379849986e-05
-2.03546259012384e-05
-3.14170817295968e-05
-5.51685243777219e-05
-4.84887534526691e-05
-1.28314994121954e-05
-4.68845315655917e-05
-3.12736918983673e-05
-5.28878832247693e-05
-4.40631616249766e-05
-5.30668265184738e-05
-5.0164505692082e-05
-6.46848487341509e-05
-6.17712290736797e-05
-5.13478914839565e-05
-3.46217018812636e-05
-5.65062380247548e-05
9.32773845061028e-06
-2.74810414204275e-05
-3.11403851142418e-05
-3.86286223811742e-05
-8.08564894054795e-06
-4.55217497104898e-05
-5.22244464902789e-05
-4.21330880336783e-06
-3.20479113964796e-05
-3.33844522718282e-05
-3.40786083933919e-05
-2.05071283011536e-05
-3.78040838660426e-05
-4.29843297292058e-05
-2.00066504185445e-05
-4.94344861190569e-05
-2.34443661350624e-05
-4.59115316519047e-05
-4.74312797024567e-05
-5.80440001933442e-05
-2.07985559335837e-05
-3.38525477957139e-05
-4.17283699449075e-05
-4.91928266602894e-05
-3.74380602861965e-05
-6.24187022756468e-06
-3.87952476596091e-05
-3.12439667524425e-05
-4.55366396046953e-05
-4.63176949071507e-05
1.56909052581939e-05
-6.14474624841675e-05
-3.96908376332773e-05
-3.53167516679253e-05
-3.16766193013341e-05
-4.78099159414198e-05
-3.05662651669952e-05
-4.30319466971907e-05
-9.77997612145379e-06
-6.82305164968771e-05
-4.32954002591599e-05
-3.36180752531096e-05
-2.72292731414053e-05
-1.08857498473344e-05
-4.05098650742403e-05
-4.01820617605822e-06
-5.46674332065389e-05
-1.45313875559449e-05
-5.21418076665728e-05
-1.36071053947869e-05
-6.23650990061365e-05
-4.18591792030848e-05
-1.04403388395523e-06
-3.78084032701747e-05
-3.6796333489108e-05
-6.09418595951157e-05
-3.23580931508578e-05
-1.60983529145075e-05
-2.79622752086473e-05
-1.35495837604449e-05
-3.40905367516402e-05
-9.37976608471743e-06
-2.24138406499264e-05
-3.43503340561526e-05
-3.0959259735283e-05
-2.76984450816043e-05
-5.45593503533609e-05
-3.02611912730851e-05
2.81040445160631e-06
-2.33404702120104e-05
-1.84596069286916e-05
-5.07211704612391e-05
-2.6742878345267e-05
-7.4681433965294e-05
-6.91303124445664e-05
-5.40100233575419e-05
-6.73516687271346e-05
-4.78215086937375e-05
-5.56342303731244e-05
-5.21204710756092e-05
-4.18864077244415e-05
-5.43409662823067e-06
-1.89349305303954e-05
-2.01065736995111e-05
-4.9277585431448e-05
-9.20748553558189e-06
-1.05204667692895e-05
-2.56912384034325e-05
1.01993822114519e-05
-3.39268775966952e-05
-2.18619045053582e-05
-7.06559461429923e-06
-5.33556468564482e-05
9.34606856366483e-06
-3.30451953753379e-05
-1.62161409864464e-05
-3.71205060362043e-05
-5.29376591578081e-05
-3.04845756320285e-05
-4.67419768112683e-05
-3.02703679254786e-05
4.70874705522316e-06
-2.20697683757755e-05
-2.44508443884901e-05
-3.27276142791321e-05
-1.04799248816174e-05
-5.01145154377032e-05
-2.59565578126911e-05
-6.93537545121542e-05
-2.07452838303136e-05
-5.62537816788627e-05
-4.26949622470108e-05
-3.01964433255424e-05
-2.60081953817733e-05
-1.06220019904349e-05
-4.46829332170885e-05
-1.73640921131685e-05
-3.45376494328474e-05
-1.99842458951049e-05
-1.953001131402e-05
-1.13664374145857e-05
9.31807822153831e-06
-4.37270363223889e-05
-1.39977228771156e-05
-3.89410397031334e-06
-3.08026370836538e-05
-2.8713073297408e-05
-2.3977990391396e-05
-2.81903744335249e-05
-4.295519341061e-05
-5.19814101938634e-05
-3.94335030742401e-05
-4.54888474936828e-05
-1.00889853513462e-05
-2.11149216534473e-05
-5.4141360000299e-05
1.6987162497309e-05
5.85436093808455e-06
-2.50525102269312e-05
-5.47324867768786e-05
-5.47648749173222e-06
-3.94008349417228e-05
-3.06284935905802e-05
-1.65449579610519e-05
-5.71601926863521e-05
-6.68237734533936e-05
-2.91953367443504e-05
3.11195185005885e-05
-3.37624637130136e-05
-5.63517680008721e-05
-2.41745163827966e-05
-5.25919733456842e-05
-5.25252746057956e-05
-2.72087737849423e-05
-2.95819893946291e-05
-1.13137467242702e-05
-3.21739816117756e-05
-7.96203999463996e-05
-3.07089344975137e-05
-4.44828387782832e-05
-6.26787823496872e-06
-4.29082192852282e-05
-1.63873308110919e-05
-1.34915504777626e-06
2.01284457593984e-06
-5.06085095687961e-05
-6.84657359977812e-06
-2.72935443648957e-05
-4.29844574496768e-05
-4.97753148276857e-05
-4.75261854893778e-05
-7.84713969482435e-05
-1.86117412919145e-05
-4.09609986497629e-05
-5.33711628217492e-05
-1.53323287539105e-05
-2.62993432476561e-05
-5.37506484005781e-05
-4.22934202277989e-05
-5.89314496106087e-06
-2.72601593560128e-05
-4.30971719821323e-05
-4.56632163578723e-05
-5.43145442528638e-05
-2.1911073825142e-05
-5.83845684038158e-05
2.43316741304383e-05
-7.93702150154231e-06
-3.92628077979888e-05
-1.54536834924616e-06
-2.9998160056817e-05
-3.10592662573075e-05
-9.82083485358982e-06
-3.88252168541894e-05
-3.57867291597966e-05
-3.41088128356453e-05
-9.64404346560369e-06
-4.295011220382e-05
-4.33626892758421e-06
-3.39445204939378e-05
-3.70759196692223e-05
5.50682987860312e-06
-5.30984266898596e-05
-1.8309406223608e-05
-1.91231499253073e-05
-1.82498418452538e-05
-7.01894834689539e-06
-2.50485016772664e-05
-4.96903974818822e-05
-1.07267425624372e-05
-9.88283114922275e-06
-4.58502913718239e-05
5.46940168699777e-06
2.91963910606267e-06
-1.94908225082795e-05
5.8956507255214e-06
-4.46552048405785e-05
-4.22344826862545e-05
-1.98065010276378e-05
-4.74092887055338e-05
-3.43177407991348e-05
-2.43375697654745e-05
-3.11788757495283e-05
-4.12811246349191e-05
-4.16947100815901e-05
-2.46567233167506e-05
-2.91521209301223e-06
-1.91521430521276e-05
-2.34058741884549e-05
-2.01831211851944e-05
-2.94413398126552e-05
-2.21244524524405e-05
-2.82805830980339e-05
-2.42127537880869e-05
-3.02844790985534e-05
-2.0383845948513e-05
-5.45314007544153e-05
-4.45698638474052e-05
-3.45163357278576e-05
-5.94554478831811e-05
-6.20343870614813e-05
-1.80646267029282e-05
-4.15524301430693e-05
-4.26145242760249e-05
-1.41024761668681e-05
-4.3997480780404e-05
-2.51466754153477e-05
-4.7561482506418e-05
-2.85441226447132e-05
-5.07063536147731e-05
-2.24877283202564e-05
-2.96915504069831e-05
-1.47186973365519e-05
-6.07996085079172e-05
-1.67875322829414e-05
-1.67805369966663e-05
-1.78299374084341e-05
-1.76511297170947e-05
-4.83425826682101e-05
-2.49818518493816e-05
-2.67203585458699e-05
-4.65654517043784e-05
-2.3418715401374e-05
-1.46257172429533e-05
-2.4721857025658e-05
-7.8352174703152e-06
-3.77759133421771e-05
-3.41591818201613e-05
-4.77048175719639e-05
-4.25811889847162e-05
-3.7679811014501e-05
-3.89972777311904e-05
-3.20490466825e-05
-9.47256635422149e-06
-2.10514692175914e-05
-1.89848903838044e-05
-1.16319946505048e-05
-5.93945711834816e-05
-3.0082601892785e-05
-4.56103375147528e-05
-3.27565430304555e-05
-1.24109339889421e-05
-4.90953378572825e-05
-4.76388029862534e-05
-4.201154610648e-05
-4.6534110965494e-05
-2.50088811085208e-05
-3.28640599952786e-05
-1.66662832621498e-05
-1.49001355855086e-05
-3.09274455540649e-05
-2.02011681658294e-05
-1.85631443464747e-05
6.68421357978258e-06
-1.53523790439875e-05
-2.94649721531867e-05
-1.32721137999271e-05
-3.42848200099771e-05
-4.32822696099558e-05
4.36748411398011e-07
-4.00040953173508e-05
-2.5782190885004e-05
-5.66586283776488e-05
-2.86824873528065e-05
-5.14971707879516e-05
-1.17236625105264e-05
-3.45460002735142e-05
-5.01025735683432e-05
-2.19162717847633e-05
-4.18464572066725e-05
-3.58365090310392e-05
-5.3992063995303e-05
-1.37673287519101e-05
-3.95418864989403e-05
-3.61506190852353e-05
-5.82006777196814e-06
9.56662443538655e-06
-2.35643333614976e-05
-2.66178159650783e-05
-4.06440599603082e-05
-4.29826281202891e-05
-5.20401917166836e-05
-2.69289162086936e-05
-5.29112055550684e-05
-8.92469709598578e-05
-2.19353158041998e-05
-2.20521301397742e-05
-2.97197313364249e-05
-1.85803371251306e-05
-4.49445332470895e-05
-4.81436740361593e-05
-2.4869614364411e-05
-1.5635195893963e-05
-6.26016119456101e-05
-6.69973262444107e-07
-5.30606423007205e-06
-3.50345326818187e-05
-5.78305329309339e-06
8.2523066207114e-06
-3.92457915856095e-05
-4.06780406024867e-05
-2.27108026278376e-05
-4.72034916042132e-05
-6.76505418129152e-05
-3.73125796170655e-05
-2.08785752923041e-06
-3.85887031220236e-05
-3.75228274762629e-05
-1.92527259011307e-05
-2.65444885430286e-05
-5.22380270992571e-07
-1.33770269115535e-05
-5.2195559222593e-05
-2.85234020073555e-05
1.02078338089527e-05
2.3602038183959e-07
-2.5486867781071e-05
8.92363689197712e-06
-3.69582542233768e-05
-3.6874010244463e-05
-7.35458642621841e-05
-2.78376322874521e-05
-1.45484392064938e-05
-2.46270881172059e-05
-3.66310541506842e-05
-5.94862709953246e-05
-2.7992734282394e-05
-3.58226733288322e-05
-3.47431067739038e-05
-6.17537812492659e-05
-2.30199681541041e-05
7.95873021765579e-06
3.47426289830844e-06
-2.51169032689364e-05
-5.08913496020371e-05
-2.01673228583078e-05
-1.8904764086241e-05
-3.59892576631944e-05
-4.56964677433239e-05
-3.86281161061797e-05
-6.57747719766688e-06
-3.38073423837557e-05
-6.51751839630616e-05
-2.6502231810195e-06
-2.77424098632664e-05
-3.27470368345594e-05
-2.33858836078781e-05
-3.56231016951971e-05
-2.11436430042764e-05
-3.68944136021608e-05
-2.21839645357138e-05
-3.4166598785147e-05
-2.38678306944112e-05
-3.46548220654861e-05
-5.70858711685774e-05
-6.34348216917821e-05
-1.0788247924616e-05
-6.56772331133962e-06
-5.74185900638507e-05
-4.12282405760543e-05
-6.7434363518261e-06
-7.22409082847661e-05
-5.07752734156487e-05
-3.29869063134268e-05
-5.60726995756285e-05
-2.59225212769881e-05
-3.98341731683888e-05
2.55795418330587e-06
-1.30083402033044e-05
5.44295184530942e-06
-5.46490162462045e-05
-4.0022001448158e-05
-4.76147566810031e-05
-4.20220184215844e-05
-3.52273998491362e-05
-3.19715685961931e-05
-4.03116860363411e-05
-1.92658675114268e-05
-2.75922273592171e-06
9.49184373408641e-06
-3.81875525650416e-05
-4.15618664144647e-05
-2.2483098684382e-05
-3.56906534362851e-05
-4.10345330825261e-05
-2.15610359931385e-05
-5.17083722546617e-05
-3.09736277952053e-05
-1.57959106984753e-05
-2.24914113396691e-05
-3.78361613184178e-05
2.93880963559327e-06
-2.98533623771359e-05
7.15398929474895e-06
-1.8120795260848e-05
-2.46087291030782e-05
-1.20703439065167e-05
-1.67995361680365e-05
-2.95635033841394e-05
3.16825317520633e-06
-4.97820780824431e-05
-3.70076091833799e-05
-4.51644306266789e-05
-6.28334969808357e-05
-2.75313369335248e-05
-5.97604547627717e-05
-4.30387971897239e-05
8.89147657591986e-06
-1.12893797272551e-05
-1.34124962654199e-05
2.37402558158842e-06
-1.65580502619194e-05
-2.81032419548441e-05
-5.71981076872083e-05
-2.05097694214368e-05
-1.80086245477813e-05
-3.06634592258159e-05
-5.4816568967096e-05
-3.35594219943079e-05
-3.23867036247118e-05
-1.26797558188201e-05
-4.92468089558452e-05
-5.99127355360347e-05
-4.53276936399045e-05
-1.55714198606455e-05
-5.18527758252371e-05
-4.52786524991778e-05
-2.12112496976904e-05
-1.95227356865286e-05
-5.70004748665877e-07
-8.6275048274622e-06
-1.10283913866478e-05
2.45013799141411e-06
-2.20704161115645e-05
-8.95683095613014e-06
-2.76160508880018e-05
3.52540191522176e-06
-1.72432019849454e-05
-3.76718194937934e-05
-4.23228561436973e-05
-2.72525353032423e-05
-3.85926901570329e-05
-3.44509289006964e-05
-2.42487289779213e-05
-5.4312776597728e-05
-6.7758441061693e-05
-3.14161323874907e-05
-3.04715130617758e-05
-3.32018261862519e-05
-4.55762477651701e-05
-2.56999627083921e-05
-2.50775276125716e-05
-4.64521907797313e-05
-2.53414855526604e-05
-1.40058777258128e-05
-1.79075105335438e-05
-3.03472557849066e-05
-4.36347536365064e-05
-2.73800941617791e-05
-4.63210715371964e-05
-3.39607949168116e-06
-1.97170507092366e-05
-1.05869848690248e-05
-1.29739643752628e-05
-6.1248489971959e-05
-5.74357631151509e-05
-2.44974674456818e-05
-5.01687302511138e-05
-3.39850021635556e-05
-1.66358323465603e-05
-4.52511493891909e-05
-1.34096079741798e-05
1.65050842258931e-05
-1.85126440772272e-05
2.29908542890947e-05
-5.45812876940886e-06
8.68265399303626e-06
-3.45494876419361e-05
-1.02384947100306e-05
-4.10436332246512e-05
-3.64904031507026e-06
-1.90313604746136e-05
-3.55746199309848e-05
-3.27410720183761e-05
-5.1132834770983e-05
-1.63392240505752e-05
-2.01594336922553e-05
-2.90112598951434e-05
-4.80890119588378e-05
-5.27705211131699e-06
-1.11014617250888e-05
-2.82042482791282e-05
-3.68670221432315e-06
-9.32639323561144e-06
-2.1585224195432e-05
-2.86477194730388e-05
3.52672137514752e-06
-4.99861161657914e-05
-3.09021591252036e-05
-2.72865562674145e-05
-3.11202975021488e-05
-3.70013789763951e-05
-1.53957007175943e-05
-6.03494977782417e-05
-5.32314682735364e-05
8.35028809394405e-06
-1.56852171614408e-05
-2.47125526591031e-05
-2.70288893008832e-05
-3.79499041081317e-05
-2.37141914695173e-05
-7.78120083594951e-06
-1.16921165715234e-06
-2.97640781436028e-05
-3.62335187355852e-05
-1.55918655704004e-05
-6.07611702021361e-05
-2.17607975727778e-05
-5.04306721729615e-05
-3.73477458883193e-05
-4.14829042408068e-05
-1.04956586013857e-05
-4.43424374141319e-05
-4.88214153371608e-05
-2.68448919704097e-05
-4.90261988514019e-05
-6.66888393747161e-05
3.24551525055783e-06
7.76705406269216e-06
5.95908304115452e-06
-3.51446956973216e-05
1.38645883515984e-05
-3.13779926338841e-05
-5.03588275176966e-05
-4.36341330457598e-05
-2.42765384249384e-05
-5.18450588445453e-05
-4.57333870812483e-05
-6.65154543769455e-05
-4.63327667830936e-05
-4.29995482514563e-05
-3.54045492290513e-05
-4.79903936279723e-05
-1.68726879787274e-05
-3.86294302389613e-06
-6.75242125687525e-05
-1.79281166685137e-05
-9.3752037081046e-06
-3.553573842727e-05
-1.62388476278935e-05
3.40200720695061e-06
-1.06612601687335e-05
-5.78837385731304e-05
1.68429653451033e-06
8.03747895042859e-06
-5.02504363978601e-05
-1.51851177262912e-05
-1.56951600750215e-05
-1.71029966822673e-05
-2.67613752763012e-05
-2.77642302466944e-05
-3.75184038101289e-05
-2.43526179631768e-05
-4.90520218483968e-05
-4.52613783409068e-05
-3.35263713847492e-05
-2.28647015534983e-05
-2.83969574658295e-05
-4.16691301526626e-05
7.35821540847042e-06
-2.66704139214549e-05
-2.17188769567594e-05
1.1576201184172e-05
-1.31310082971769e-05
-1.80051544930895e-05
6.73555759025794e-06
-2.44477134440466e-05
-3.39935869004993e-05
-1.69604879334712e-05
-4.75260586836939e-05
-2.44102360431361e-05
-2.13861564420642e-05
-4.01839063467637e-05
-1.91303560594808e-05
-3.01792002076982e-05
3.70407874742243e-06
-3.19952823692362e-05
-2.99070779080566e-05
-2.09060585672015e-05
-2.7790351094069e-06
-3.82516928407434e-05
1.50259058000179e-05
-1.74302504755071e-05
-1.24238532577748e-05
-4.2384484178763e-05
-2.70619630627271e-05
-1.0985415583287e-06
-3.17774456002918e-05
-4.91358374141135e-05
-4.59094969462871e-05
-4.25176006950793e-05
-5.57537694180077e-05
-3.12966747101049e-05
-2.98810360763399e-05
-6.07096639015553e-05
-2.95233347987896e-05
-2.2620144694294e-05
-4.70669724427838e-05
-2.10576512335853e-05
-9.4007285578326e-06
-4.32604403603215e-06
-3.50408202898373e-05
-3.06879518007756e-05
2.10001749551458e-06
-2.2441498251126e-05
-4.70419172930387e-05
-3.70205418056314e-05
-3.44952955087878e-05
-2.06842118058327e-05
-5.90229792531094e-05
-2.89641189360605e-05
-5.16949190347879e-05
-7.15358281190235e-06
-2.87344602300328e-05
-1.93155148321914e-05
-7.4319481281029e-06
-3.56728891488276e-05
-1.50560584790055e-05
-3.2489906752994e-05
-1.13450407941578e-05
-1.28853351926694e-05
-3.36297139949678e-05
-2.76884216115569e-05
-2.47803808482797e-05
-2.29474168809415e-05
-1.3050607209477e-05
-3.86997562188097e-05
-4.86190884237743e-05
-3.96596837818416e-05
-3.81368580500552e-05
-4.13306787268654e-05
-4.22880412654611e-05
-7.82532211762666e-05
-1.42014670115561e-05
-3.63081315017766e-05
-2.22087030090129e-05
-6.19469028763852e-05
-8.07442249909781e-06
-3.1279452942973e-05
-2.85973864574325e-05
-2.40466037317249e-05
-4.19384969955704e-05
1.4590388623019e-06
-3.67199709570145e-05
-3.23701016733521e-05
-2.73606165166272e-05
-3.27608473482462e-05
-3.77320460090007e-05
-2.89728109427093e-05
-6.69734507150115e-05
-4.96025753219622e-05
-2.81611599232732e-05
-2.63674533042146e-05
-9.20892074355066e-06
-1.58259298539042e-05
-5.3209601776551e-05
-3.35321371812962e-05
7.23876008272322e-06
-1.78880861397973e-05
-3.83307390403895e-05
-1.28283602066304e-05
-3.50293253470212e-05
-3.16376429696336e-05
2.08459464632416e-05
-5.92570188056702e-05
-4.62290658354273e-05
-2.72254727969974e-05
-4.21129912435853e-05
-8.83148700861829e-05
-2.57089161951678e-05
-1.43906718926908e-05
-6.03864973890689e-05
-2.17569522001846e-05
-1.17631638926715e-05
-3.44706695803834e-05
-1.28303320076365e-05
-3.31093561228826e-05
-5.06646538646675e-05
-2.18226067333289e-05
-3.29019219725027e-06
-1.77305445219108e-05
-5.25889771045413e-05
-4.75365878593932e-06
-3.11661411364105e-05
-4.15666538124124e-05
-4.69949303723835e-05
-9.38365396611994e-06
-3.60671204930284e-05
-7.63561186151765e-06
-1.60745322656752e-05
-4.65138973161356e-05
-6.49971876746187e-06
-1.89802725550712e-05
-3.71647761403051e-05
-3.93442678054322e-05
-3.42225815514922e-05
-3.76087350216916e-05
-3.45082287088778e-05
-3.50753956639285e-05
5.17619277401429e-06
-5.96857144411783e-06
-3.62882255352423e-06
1.4179099937817e-05
-7.80483242637731e-05
-2.01913435609649e-05
-1.39919771287435e-05
-4.4227066672306e-05
-3.28921977246149e-05
-1.44184911177785e-05
-3.10077545140944e-05
-4.23582711168409e-05
-9.72465788303505e-06
-1.69144871384406e-05
-5.61478712875067e-05
-4.51799898016293e-05
-1.07616041366823e-05
-5.45916444795972e-05
-3.06093187327086e-06
-3.64957724790944e-06
-1.87410194368544e-05
-1.45855450203807e-05
4.35024497896363e-05
-3.60961688650863e-05
-5.3873084234001e-05
-3.67260107878788e-05
-5.04787188141318e-05
-6.08067135290026e-05
-2.00350174487392e-05
-1.14740465392791e-05
-3.81682641843022e-05
-4.68316691654318e-05
-3.34788452492485e-06
-5.12509443709466e-05
-3.34083589041509e-05
-1.3545245421339e-05
-3.57280435576575e-05
-3.24533552810925e-05
2.32997197147868e-05
-4.67417324165066e-05
-2.43694531934523e-05
-1.10922625939377e-05
-2.7879478275321e-05
-4.34801971925293e-05
-5.58344410840431e-05
-1.07510277055419e-05
-7.27801032458329e-05
-4.93198116371635e-05
2.66168537877914e-06
-2.37829145063808e-05
-7.90506200249216e-05
-3.86314277121117e-05
-3.46039438601608e-05
-7.46758500349045e-05
-4.04353497445387e-05
-2.4752916548361e-05
-2.98317690167417e-05
-1.55377590695506e-05
-6.5934113394577e-06
-4.64836847830697e-05
-5.5336721214125e-06
-4.19040658021986e-06
-5.06421171305661e-05
-4.63828440270811e-05
1.51880984532289e-05
-4.14585720882379e-05
-6.7833050972046e-05
-2.54797949314408e-05
-4.96997300691202e-05
-5.24059630535885e-05
-2.37398536161243e-06
-2.55626866026387e-05
-1.68139938554922e-05
1.44042093843907e-06
-1.55281798314833e-05
-3.28060962415582e-05
9.85373964547013e-06
-2.92462724422615e-05
-5.34475452903769e-05
-5.62157713244893e-05
-2.03040459209819e-06
-3.86439783538761e-05
-4.56399811545014e-05
-2.09672707650305e-05
-3.45587564507641e-05
-4.640214618098e-05
-2.48288797277499e-05
-1.504056025287e-05
-9.78985527434061e-06
-1.07363923363253e-05
7.83402164018022e-07
-2.97808175440751e-05
-1.93790642012134e-05
1.20329726223579e-05
-2.06486014878501e-05
-3.35994440842672e-05
2.39727422750757e-05
-5.37889751574845e-07
-2.92138813257825e-05
-2.98421859509133e-05
-2.89499604807182e-05
-3.30982143281854e-05
-6.42892838449378e-05
-3.65109361383619e-05
-3.06233244562773e-05
-5.79501800977772e-05
-1.30843621798971e-05
2.04511205552566e-05
-3.91870436377173e-05
-7.65467639536508e-06
-5.64118764885225e-05
-2.02207914076398e-05
-3.05649121141948e-05
8.11453065779296e-06
-2.58565437811863e-05
-4.17905411143844e-05
-3.99958354045941e-05
-6.19031419036367e-06
-3.94566801886171e-05
-4.83733469525143e-05
-3.95504196182456e-05
-2.19778505084227e-05
-4.12208117668594e-05
-4.75663822834118e-05
-3.20229987827529e-05
-1.75971078726895e-05
-2.86800174438515e-05
-6.33759005113598e-05
-3.92591101486504e-05
-3.05788085860151e-05
-5.40878822595877e-05
-3.022682153568e-05
-3.07682920208171e-05
-4.80382476672457e-05
-3.19570037775759e-05
-2.57120762728215e-05
-3.85976986427048e-05
-2.32833957261066e-05
-2.92044124954217e-05
-4.64322440789438e-05
-4.44524481672798e-05
-5.53123610030067e-05
-2.19056074185731e-05
-2.63831041430578e-05
-3.32926420366772e-05
-5.22725956073862e-05
-4.08549603065433e-05
-4.80158415292351e-05
6.23489411914575e-06
-2.89469576337956e-05
-8.02461657968357e-05
-3.21895653552051e-05
-4.53996958868222e-05
-1.61674169207223e-05
-3.09592801512276e-05
-2.97864426632528e-05
-5.0127509719552e-05
-3.51911802067166e-05
-1.15029642413963e-05
-1.59766047972699e-05
-1.77461275000814e-05
-2.30773847996647e-06
-3.46868988803935e-05
-5.17745496647175e-05
-3.50334295480283e-05
-3.49643610705221e-05
-5.45004008103469e-05
-3.84936754242954e-05
5.77979169464858e-06
-3.1193741995632e-05
-1.60101026229057e-05
-4.10082439396396e-05
-5.31372026934406e-05
-4.73752257251778e-06
8.05449716728279e-06
-9.35228443059828e-07
-3.56396357927826e-05
-8.22117603211757e-06
-2.81226030863103e-05
-7.10740235900293e-06
-1.3658786211646e-05
-3.92862231321108e-05
-4.12798516901123e-05
-5.15423892902536e-05
-2.42232865161459e-05
-4.43302908316767e-05
-1.63451847554312e-05
-3.19709033774151e-05
-3.73912502150326e-05
-5.2053941171395e-05
2.42373164339903e-06
-1.97832289050542e-05
-3.83106552645168e-05
3.10593991902601e-06
1.64367506497777e-05
-4.08565593447413e-05
-2.62765627040179e-05
-2.62047177671961e-05
-3.09216880484738e-05
-5.73863818453849e-05
-5.83746805130473e-05
-4.52656577417475e-05
-3.99063307154926e-05
-2.79251270455615e-06
-5.04706526696415e-05
-5.08068055344366e-05
-2.8569656192955e-05
-3.82687143213808e-05
-5.62781907914053e-05
-2.85929506981517e-05
1.98372965177524e-05
-2.91705695190254e-05
-2.34163849149552e-05
1.6870502267761e-05
-5.00151586639723e-05
-4.16890217253923e-05
-5.37655755641017e-05
-3.8121676440486e-05
-3.36021030493205e-05
-2.94500019755433e-05
7.28882867103879e-06
-7.00137759813008e-05
-3.56727540071519e-05
-2.36967404062931e-05
-3.24254845099085e-05
-4.34469114516406e-05
-2.15295595112863e-05
-4.6084963705449e-06
-2.2123143795018e-05
-1.55389278852691e-05
-1.18315927845369e-05
-3.13325566619203e-05
-3.12591491275939e-05
-5.05522788189633e-05
-2.97981411704615e-05
-1.98821687990023e-05
-2.71432447446626e-05
-3.49724788462455e-05
-5.87562158012997e-05
-2.20266479609648e-05
-2.33777309905135e-05
-3.36370224199234e-05
-8.90733269984094e-06
-7.87478733288909e-06
-3.59615580198753e-05
-8.32780087915915e-06
-1.47392523466785e-05
-3.71635889131708e-05
-2.48026646800233e-07
-9.82683716758474e-06
-6.62529242374911e-05
-2.19509717981612e-05
-6.13858994804207e-05
-4.92082524340322e-05
-3.56761804923315e-05
-4.39149339900561e-05
-1.67200466069927e-05
-5.1003162891034e-05
-3.02979594602106e-05
-2.37151655949814e-05
-1.55804343824684e-06
-5.14581645601156e-06
-1.01101982698909e-05
-9.66747702459205e-06
2.78661959570462e-05
7.10127465811649e-06
-6.65572002094583e-05
-2.99954431336001e-05
1.9202841470401e-06
-1.65676390588866e-06
-5.3086929978071e-05
-2.58599157720628e-05
-1.81630632258967e-05
-4.63409097605049e-05
-3.47139400960989e-05
-3.44538156319953e-05
-2.63123072230849e-05
-2.58039748332114e-05
-9.05642373713945e-06
-5.56726492945515e-05
-4.19576444316662e-05
-3.93363276734359e-05
-3.69366522037445e-05
-2.27227636573644e-06
-4.55411450114906e-05
-3.13287632064158e-05
-4.66681767373841e-05
-3.86917514645821e-05
-3.11261171431193e-05
-3.83754015459044e-05
-1.60584283902465e-05
-1.55953457082991e-05
-7.71039307136032e-05
-3.13334101538992e-06
-1.59915882692848e-05
-2.29141637403723e-05
-4.77806120889438e-05
-2.35285933838779e-07
-1.3850902930711e-05
1.40351985418085e-05
-1.45949449255934e-05
-1.25547700685067e-05
-1.55699739061612e-05
1.22678841922101e-05
-4.9102034018203e-06
-4.52525202580316e-05
-3.69800836478766e-05
-1.3074456612567e-05
-3.00113386436184e-05
-4.24157772716941e-05
-3.96930164431496e-05
-4.9977876043346e-05
-6.62129565541227e-05
1.71436644763557e-05
-3.38470522619214e-05
-6.2568463605752e-05
-4.19685039983122e-05
-2.82420755699645e-05
-2.89599297797878e-05
-3.20073006086e-05
-1.56673985153074e-05
-3.91228467650305e-05
-3.27663584387429e-05
8.38681296948378e-06
-2.86688067407081e-05
-3.57458415191036e-05
-1.72343734342473e-05
-4.21297920662024e-05
-3.01457829169076e-05
-3.0670419363225e-05
-2.27507351572197e-06
-6.34123268191609e-05
-1.84750539942193e-05
-2.37496952936446e-05
1.52994027322127e-06
-9.6279522337373e-06
-2.88744679992566e-05
4.4364362701493e-06
-5.81837724878366e-05
-2.76533564169723e-06
-6.133539757956e-06
-4.21573032767809e-05
-1.78371546580462e-05
-1.14604240186518e-06
-6.61034229338089e-05
-8.72928234170679e-06
-1.16613456472706e-05
-5.15710785219289e-05
-3.93885742042178e-05
-1.71299304539834e-05
-3.39975773519921e-05
-2.49644101328929e-05
-4.35424456456992e-07
-4.39801058311505e-05
-3.79608603130507e-05
-1.67415106819504e-05
-6.07920969293023e-05
-4.60976794263719e-05
-3.14347002944673e-05
-5.3032629884475e-05
-6.61527040341695e-05
-2.5899435830853e-05
-4.51250509184286e-05
-6.37538314050285e-05
-5.35351044617747e-05
-2.27753723233379e-05
1.84842763569376e-06
-3.47955892736678e-05
-1.12426227160251e-05
-1.32709660272317e-05
-2.72801173395747e-05
-7.75880431259389e-06
-2.86532174412459e-05
-2.7818259975423e-05
-1.25705595712036e-05
-4.70363737866684e-05
-2.86157040009013e-05
-3.38737070901194e-05
-3.29910729060426e-05
-5.07996838390573e-05
-4.59315332215833e-05
-3.16385549518643e-05
-5.56477468785698e-05
-3.92691575438844e-05
-3.66428588518293e-05
-5.43730843181889e-05
-3.18531672951077e-05
-2.39474619329402e-05
-1.45092874683908e-05
-6.81063639353203e-05
-2.56965274218563e-05
-3.72445141043272e-05
-2.46590522489111e-05
-2.05030769603075e-05
-2.56767924028116e-05
-2.25294252414722e-05
-5.90697810778351e-05
-1.99725066749641e-05
-4.44874702707481e-05
-5.19227582855733e-05
-2.05549839097433e-05
-2.28830148029227e-05
-5.18764369758023e-05
-4.0001252445354e-05
-1.16684217012057e-05
-4.15948885099131e-05
-3.64471889366253e-05
-4.57343701539121e-05
-5.82665268622098e-05
-2.2221797551203e-05
-3.10642192354889e-06
-4.71117269922161e-05
-5.18672914004238e-05
-1.36643915396715e-05
-1.27380952466683e-05
-5.40054771144943e-05
-2.34791959300582e-05
-3.49739385666966e-05
-5.17573653087879e-05
-4.45937816413879e-05
-8.45666386691185e-06
-3.12516855187633e-05
-2.66850016867981e-06
-2.52468959590641e-05
-1.69902992004927e-05
-4.46047879247177e-05
7.64964489377315e-06
1.2302315275097e-05
-3.23235727340125e-05
-1.54375912221604e-05
-2.48628874269129e-05
-4.38242491383888e-05
-5.60956363410536e-05
-3.83754875918172e-05
-3.05817292530644e-05
-5.82815169552197e-05
-6.6761059438489e-05
-5.02099614875809e-05
-6.45721551818903e-05
-4.00411177260035e-05
-4.63535637978935e-06
-2.96864852696557e-05
7.5303708740069e-06
1.293679002029e-05
-4.16042403639613e-05
-2.89470529315937e-05
-1.16895921699191e-05
-5.7207730232496e-05
-7.92186082138255e-06
2.17317006448519e-05
-1.8815145055094e-05
-4.63669123764896e-05
-1.72975704205489e-05
-3.35913893041389e-05
-3.85600989710228e-05
-5.37735388927554e-05
-3.26742102161309e-05
-5.08075488503914e-05
-7.3311289076214e-05
-5.53617947267461e-06
5.15834045418805e-06
-4.72217811525665e-06
4.50892796715943e-06
-3.31953886031168e-05
-1.66081002889514e-05
2.78169112095981e-06
-6.33648142713864e-06
-1.6612514839742e-05
1.01248340518668e-05
-2.41378361739292e-05
-8.36519097932401e-06
-4.71729623387261e-05
-4.27409360316452e-05
-3.77775494438483e-05
-2.82176434894125e-05
-2.35259381869528e-05
-5.49859215758261e-05
-7.32143904845947e-06
1.44584441285681e-06
-4.47690318399634e-05
-4.23804830472103e-05
-3.20212026128633e-05
8.7954964883391e-06
-5.33765510671385e-05
2.2224481337286e-06
-4.77418519756011e-06
-2.54938065201503e-05
-4.22764883127173e-07
-7.21652529725323e-06
-1.46554520378495e-05
-1.67916394922895e-05
-2.35089766710785e-05
-4.65218726844215e-06
-2.36574119981829e-05
-3.22236470430578e-05
-6.33334062514776e-05
-4.35102850845771e-05
-2.3554616970079e-05
-5.92142836217036e-05
-7.57098480906078e-05
-6.13778314044898e-05
1.27960341703631e-07
-3.135612603352e-05
-2.43371101605739e-05
-1.41030410580024e-05
-1.70899597380502e-06
-1.45012181457051e-05
-1.79934672248774e-05
-4.84378340284364e-06
-3.03132259483312e-05
-1.08854999678214e-05
-4.17665135993619e-05
-1.15036718671236e-05
-3.83723448730343e-05
-2.3603182953225e-05
-7.91187347916738e-05
-7.52132912378195e-05
-6.54876647349871e-05
-5.35574783248233e-05
-4.86456740178709e-05
-4.24448836149034e-05
-4.65359726427228e-05
-3.40712512453142e-05
-3.43270267234509e-05
-1.94628161294668e-05
2.05858459851567e-06
-2.13669269720631e-05
-1.07979605895687e-05
-3.11392648302575e-05
-2.62261673597389e-05
-1.12539984588613e-05
-2.6307766245004e-05
-2.87657827333575e-05
-6.61580593098829e-06
-7.33703049318842e-06
-3.97507984186897e-05
-2.79689972034931e-05
-1.80475149648127e-05
-5.85243712835451e-05
-5.63575773738038e-05
-3.54535008500705e-05
-5.80724951945776e-05
-3.27647764695027e-05
3.91419270282659e-06
1.95931939205048e-05
-1.18144385298806e-05
-1.66551246477799e-05
-2.86506638420281e-05
-7.47717791041343e-06
-5.88280171470014e-06
-1.14572458377936e-05
-7.1149537245971e-05
-2.18180585409405e-05
-4.47903617240523e-05
-5.67614383383571e-05
-2.64498885387803e-05
-3.75371257908264e-05
-3.16530441735208e-05
-7.28267004991442e-05
-1.96438889601018e-05
-4.42577690135852e-05
-6.84719747657758e-05
1.11996610879797e-05
-4.15545699090958e-05
-4.33530735024392e-05
-3.29536910386955e-05
-1.45161632955634e-05
-1.46220095365189e-05
-3.26190232550369e-05
-1.02007243932934e-05
-2.94069709795315e-05
-3.03822273671818e-05
-1.80717007497118e-05
-6.03600734677413e-05
-7.32790421374945e-05
-7.11706579992875e-05
-9.27650736327026e-06
-5.30759263321089e-05
-3.07474820412764e-05
-1.05106980920997e-05
-3.16389767762343e-05
-3.48412205152685e-05
-1.61207248786543e-05
-6.19212227827584e-06
-4.09428054330551e-05
-3.7370589918586e-05
-3.28091422694256e-05
-3.22373157681405e-05
-2.29982738285963e-05
-2.7519548834818e-05
-6.57881561512972e-05
-4.20154441594589e-06
-4.61735206947994e-06
-5.92402317650604e-05
-3.33409324404513e-05
-1.72287899370449e-06
-4.52809848491373e-05
-6.2465626182023e-05
-3.2183658732322e-05
-2.0507033281926e-05
-2.71332462772539e-05
7.29514352095213e-06
-1.40259965605257e-05
-2.43802083500036e-05
-1.66190120824329e-05
-2.16708999062934e-05
7.8414103921161e-06
-2.6280980631672e-06
-3.15837477130185e-05
-1.91992425615408e-05
-5.32595024216701e-05
-3.67973631993554e-05
-2.79189402578679e-05
-7.65272748232549e-05
-4.92374133789847e-05
1.97504121174097e-05
-3.23301349887973e-05
-5.00536037107415e-05
-3.12419573298716e-05
-4.17022318472622e-05
-8.18763471991046e-05
-1.57266995949622e-05
-4.04474442306235e-05
-5.53462712665988e-05
5.29119443861903e-06
-4.21267608961952e-05
-3.74903926886999e-05
-4.99266924751581e-06
-1.33426018893835e-05
-2.29201279826713e-05
-3.90499489951048e-05
-8.67656956675917e-06
-4.25762220686693e-05
-2.72509870695705e-05
-3.91145046618549e-05
-4.54884392139367e-05
1.92777444791869e-05
-1.85648725904603e-05
-4.29207965589943e-05
-5.29995405925181e-05
-2.06415739211609e-05
-1.29127832052592e-05
-6.81757882092696e-05
-1.05704989489384e-05
1.75704721920454e-06
-2.92383562501414e-05
9.09601246299904e-06
-2.16926883388353e-05
-1.42608810695366e-05
-7.35341147200711e-06
8.34074707450589e-06
-1.20064395006773e-05
-1.81835024816343e-05
1.42270153558601e-05
-3.68256016304264e-05
-6.524739500186e-05
-3.78738210045787e-05
-4.26581554290121e-05
-6.08543390622515e-05
-3.58037427666306e-05
-4.1989421664734e-05
-8.80286438293926e-05
-3.87354936183344e-05
-1.72564611891067e-06
-4.73894599114427e-05
-3.1092320872999e-05
1.42904401117072e-06
-2.82618831704058e-05
-4.98381051374474e-05
1.51665039637429e-05
2.70483880241305e-06
-3.39739875511806e-05
-2.80491201151503e-05
-5.06200539508868e-05
-1.91186536300476e-05
-3.85414962468813e-05
-1.98700518946716e-05
-9.24119129052176e-05
-2.98368062085519e-05
-2.46005720801022e-05
-3.53071649500036e-05
-3.88837249579205e-05
-3.45467657212092e-05
-3.37812145846311e-05
-5.16859736808592e-05
-7.53540644023419e-06
-2.48073891181138e-05
-5.64776861751283e-05
7.98921575647966e-06
-1.73351565320578e-05
-1.4495216125909e-05
-4.29453312401475e-05
-2.28623765086651e-06
-4.99184945093669e-05
-3.57240408831646e-05
-2.87538205434283e-05
-5.33440835684238e-05
-5.83907114459252e-05
-1.50163022805781e-05
-3.70603710128246e-05
-6.87826989085456e-05
-1.68261751057273e-07
-3.82804192115878e-05
-2.34353915658221e-05
2.36369723705772e-06
7.35473959888863e-06
-4.27450841884829e-05
-5.35679047561256e-06
2.22302735481679e-06
-2.73906506928974e-05
-1.66699531365843e-05
-6.46346484670716e-06
-3.93223236618202e-05
-3.81263898005271e-05
1.05203537244819e-05
-1.92369587102542e-05
-4.41563774965259e-05
-1.56653868199424e-05
-4.23022787599131e-05
-4.91718973981171e-05
9.80314665679265e-06
-1.21626238798462e-05
-3.60480605376068e-05
-1.53895207066552e-05
-3.19264576354558e-06
-3.1677898203929e-05
8.76490897559469e-07
-2.70843446970293e-05
5.00759737737311e-06
-5.87906281161647e-05
1.34561878648305e-05
3.53275736914324e-06
-3.83771387125579e-05
-4.16121780844167e-06
-9.57946864571157e-06
-3.68604347257089e-05
-1.83753753516259e-05
-3.33513554016871e-05
-2.83909500069761e-05
-4.50780634210379e-05
-6.66906117909959e-06
-4.57879269042806e-05
-6.49120150650819e-05
-1.74099254723733e-05
-2.66882354459263e-05
-4.30057551887114e-05
-3.21025703923128e-05
-1.94749344002534e-05
1.26413464165702e-07
-3.24573541728688e-06
-5.17974791866635e-06
-2.21477425923928e-05
-1.05063944986999e-05
-9.42524317944945e-06
-2.60726961179569e-05
-3.58388677025919e-05
-1.22144579930219e-05
-1.35674111415398e-05
-9.07064149717962e-05
-6.36036932611396e-06
-2.69313525908303e-05
-4.47901160985348e-05
-4.38891047977068e-05
-1.81456030254605e-05
-1.54483518820454e-05
-2.38140113798528e-05
-6.59126125920937e-06
-1.14062078666135e-05
-5.67326688403815e-05
1.14209962851176e-05
-4.07883477555898e-05
-2.95445315178515e-05
-2.81577279584282e-05
-3.54138774609896e-05
-7.67263256979344e-05
-2.33227046005077e-05
-4.19574369577186e-05
-6.07715503381543e-05
-5.97542022007161e-05
-7.23038462134129e-07
-3.15894612158602e-05
-4.86702210690355e-05
6.73776224868676e-06
2.27297598503622e-06
-1.03479514343904e-05
-4.2389832654059e-05
-3.41438034958237e-06
-1.29133761637052e-05
-2.10608203166852e-05
2.39617251331299e-05
-2.56630188547072e-05
-2.42521554642903e-05
-1.55731810769507e-05
-3.01657975503529e-05
-1.81389112711762e-05
-1.25370399971299e-05
-3.01699096645595e-05
-3.1347196910032e-05
-2.31550507447201e-05
-3.03573307986097e-05
-4.88118305580433e-05
-1.43684504643676e-05
-1.24648084340542e-05
-3.20946963281227e-05
-2.0199866751844e-05
-3.5429817423561e-05
-1.70501143928528e-05
-2.94127260259442e-05
-2.09457342608107e-05
-7.09121500316987e-06
-2.60978097026073e-05
-2.90523733629496e-05
-1.22619569237598e-05
-2.38620698645086e-05
-2.15885195980141e-05
9.37121333124507e-06
1.6835780757713e-05
-7.2601265581516e-05
-1.55652659470049e-05
-4.45772603933003e-05
4.05034302101134e-06
-1.16520641252489e-05
-1.50000644545073e-05
-5.48331009803078e-05
-3.6320933701132e-05
-1.40747062281482e-05
-3.44162428553807e-05
-4.3795065793467e-05
-5.48012210273066e-05
-4.44716923660032e-05
-1.25986277678743e-05
-1.45773437141481e-05
-1.37930364930796e-05
-2.42772346241413e-05
-7.27849967712923e-06
-2.19873238767574e-05
-2.16392666820131e-05
1.62536639965883e-06
3.82980590541651e-06
-3.26724014933772e-05
-4.062068381991e-05
-8.88954606606588e-06
-1.1535855278341e-05
-5.82730876592259e-05
3.84643405490765e-06
-2.53621292206506e-05
-4.01962441234606e-05
-3.01235051644528e-05
-4.61265761630039e-05
-2.0475723070099e-05
-4.85232963462644e-05
-4.11033709872748e-05
-4.06805552877803e-05
-2.00984907462868e-05
-5.91095021548349e-06
-2.51518176981354e-05
-4.6676843221193e-05
5.12407605229662e-07
-1.33739444129598e-05
-5.18219875364904e-05
-4.29457926959903e-05
1.74858758605734e-05
-7.10711246025168e-05
-4.02647486963612e-05
-2.89049801159953e-05
-0.000112496967720431
-5.89854550081007e-05
-5.55243645591735e-05
-4.00043779290287e-05
-3.10278339931689e-05
-3.93903668444636e-05
-4.46944848053011e-05
-6.20271082303286e-05
-2.40986917557285e-05
1.36822827713638e-05
-1.58843219670279e-05
-1.46787584425064e-05
-3.2055184002198e-05
-2.00752527100514e-05
6.04461693010896e-06
-2.67332858078858e-05
-1.47525538172787e-05
-2.8347298912849e-05
-4.46576136788419e-05
-2.75627011698749e-05
-3.38994955880572e-05
-5.03915684999402e-05
-4.97722516558941e-05
-7.26305400698831e-05
-2.14792309130806e-05
-5.31322067012887e-05
-3.25148522187318e-05
-3.45794514164875e-05
-5.18429874435474e-06
-9.65421563986277e-06
-2.19614516988437e-05
3.01590012762533e-05
-7.06664854003677e-06
-2.38788127166998e-05
3.30719902290043e-06
-2.56924889279517e-06
-5.12446845898674e-05
-2.04345560446911e-05
-2.66914230611133e-05
-5.30054567474287e-05
-2.09763785868175e-05
-3.13778690981606e-05
-6.10694230349254e-05
-4.71794692780899e-05
-2.56786764202848e-05
-8.16863621670813e-05
-4.48793233089833e-05
-2.64935583551696e-05
-2.91127664102939e-05
-4.032238171108e-05
-1.43651306799152e-05
4.23374668803801e-06
-1.88485012485295e-05
-9.12682317108863e-06
-1.36082026833063e-05
-3.6505124883257e-05
-5.22838737737347e-06
-6.57976459368145e-06
-6.43716511827674e-05
-2.04011584745444e-05
-3.56213207410698e-05
-6.17628144005243e-05
-8.77492968374595e-05
-4.83961455037492e-05
-2.90057569832342e-05
-5.75327193192648e-05
-2.66504418211298e-06
-1.2039110714368e-05
-5.19230283146515e-05
-6.64887831925006e-06
-5.83739774778625e-06
-3.83435204896742e-05
1.46353477983661e-07
-1.3928650431219e-05
-3.52442958201213e-05
5.15348908021659e-06
-1.58811532199922e-05
-2.86315260951548e-05
-4.39987385476225e-05
-5.41485409232395e-05
-2.98295745664132e-05
-4.14199384213807e-05
-1.81077129615543e-05
-4.15871965448513e-05
-4.57820449722146e-05
-7.36764096371212e-05
-3.76435056483075e-05
-2.0448186901219e-05
-2.20308794050939e-05
6.8895539453285e-06
-5.02480578273025e-05
-1.14325308222057e-05
7.79476748701892e-06
-2.56236352983187e-05
-2.30828275657387e-05
-3.57910287070028e-05
-4.21845607671349e-05
-5.41598059870776e-05
-4.9436665577506e-05
3.30082558001577e-06
-3.23258087328742e-05
-4.50320429211938e-05
-2.13573728632111e-05
-3.46301743370961e-05
-2.09409859068781e-05
-3.76588064331151e-06
-2.76988529739836e-05
-4.59604738533968e-05
-2.36162298825953e-05
1.09087899947414e-05
-3.86017020005387e-05
-1.76611740741973e-05
-1.35368818844529e-06
-3.09966203281583e-05
-2.69761653790544e-05
1.5419994149434e-05
-4.44859199135383e-05
-1.02499203415206e-05
-3.52985866738953e-05
-4.15311976977488e-05
-5.56201042982672e-05
-2.26580348271544e-05
3.61921574978726e-06
-7.16262958963932e-05
-5.90160759430371e-05
-2.04877592317273e-05
-5.27361062344815e-05
-3.56415617499306e-05
-1.91438098411793e-05
-6.38411004339698e-05
-5.48303023349476e-05
-3.59733730339568e-06
-4.65954929636371e-06
-5.47875314560838e-05
-9.02623398569673e-06
-1.68130708801606e-05
-3.74425507561546e-05
7.44697051268186e-06
-3.66101788333104e-05
-3.90016190226058e-05
-3.56991377697503e-05
-1.71955840589912e-05
-5.91314013981794e-05
-6.65285231616197e-05
-3.06974424663763e-05
-4.68092712325674e-05
-6.48947191389706e-05
-6.20226112404863e-05
-2.64511069082866e-05
-3.54621705171977e-05
-6.44341003842611e-06
-2.106805615186e-05
-5.90762526801522e-05
-9.34041416574657e-06
4.84894498408276e-06
-1.41438255724669e-05
-1.46446385104828e-05
-2.88457003728971e-05
5.12451024472397e-06
-6.1305818429518e-05
-1.60369216152259e-05
-2.67869383809668e-05
-5.01988079661763e-05
-2.18816232657506e-05
-6.14010213519072e-05
-5.75582282663535e-05
-4.37533286509433e-05
-8.0821493498717e-06
-6.72117587364751e-05
-3.80561097066734e-05
-2.92045222945774e-05
-1.07631199967424e-05
-6.29230165000818e-06
3.24013720303453e-05
-2.0106090606738e-05
-1.97574131101002e-05
6.94347375049214e-06
-7.13832510415348e-06
-3.11769876969837e-05
-2.29633704841972e-05
-1.95317575254378e-05
-5.23038048366306e-05
-4.94874700092215e-05
-2.91176260604425e-05
-4.83515955297392e-05
-2.65568957437308e-05
-3.15381493220517e-05
-1.70059502309483e-05
-3.71186611691694e-05
-2.62674560335822e-05
-3.20264500691779e-05
-2.36697703267201e-05
1.3844735287829e-05
-3.33029789038731e-05
-1.20831183457292e-06
-7.47818416903894e-06
-6.83516221389087e-06
-3.91553675696101e-07
-3.87771242737153e-05
-4.50007103228824e-05
-3.88009632335639e-05
-6.72940339710696e-05
-2.14437327796351e-05
-6.98702480757944e-05
-6.11671067000149e-05
-1.80598350896287e-05
-3.18334335301437e-05
-5.92788686030462e-05
4.82589615280925e-06
-5.88708790419756e-06
-4.20660969178558e-05
-7.09051416402977e-06
3.12238599897738e-05
-2.46739641934963e-05
-2.87756956413032e-06
-1.7943565337091e-05
-5.09064286614002e-05
-7.76448422523838e-05
-3.07352285778344e-05
-2.10414381332938e-05
-4.85830307678807e-05
-5.13596676505103e-05
-2.3692319302688e-05
-4.40205986505785e-05
-7.32312173737561e-05
-5.38639297086605e-05
-4.12363178321886e-05
-2.24470232446611e-05
-1.53830287852204e-05
-2.07051045710774e-05
-5.94048853106261e-05
-2.0713847490454e-05
-1.48411131532888e-05
1.06488682018844e-05
-1.89906151083879e-05
-1.38297534449491e-06
-3.64417750920361e-05
-4.29700798624605e-05
-3.44397709323276e-05
-6.40386006138672e-05
-2.96413898152451e-05
-3.06052881274389e-05
-4.60743916139821e-05
-4.63725544320272e-05
7.90012489926871e-06
-4.99441407663368e-05
-5.95896524013119e-05
-5.15356580028153e-05
1.17054281192807e-05
-9.05360409716442e-06
-1.52249553140203e-05
-6.56516209047812e-06
-3.52824773798151e-05
-3.29625369333024e-05
-3.57606618646659e-06
-2.91407784411286e-05
-3.46867574491685e-05
-2.19497420494813e-05
-9.54529861273449e-06
-2.15298287835129e-05
-1.64370198796002e-05
-1.01795222632306e-05
-3.04596107476699e-05
-4.14589676490863e-05
-3.15406013908879e-05
-4.12466396281333e-05
-7.67203441164883e-05
1.6292636000637e-05
-2.7096751982577e-05
-1.21060236395994e-05
1.58452907930399e-05
-5.3290752210397e-06
-3.09204946120984e-05
-8.19289607071237e-06
9.19032436525321e-06
-1.01759343744943e-05
-3.15028029891914e-05
-3.10110753673178e-06
-4.4144412218261e-05
-5.36868595665139e-05
-2.79862299067655e-05
-2.84426007926813e-05
-7.82146883981239e-05
-3.06539404707826e-05
-1.3320039785327e-05
-5.03982294364739e-05
-4.08023773679527e-05
-1.6280201489022e-05
-4.58156964436521e-05
-2.676794471156e-05
-2.18689187763701e-05
-2.73523883809846e-05
1.0687973899414e-05
-4.8737805213286e-06
-9.98414058827789e-07
-6.31635605716837e-05
-2.68313644688763e-05
-7.35178724002348e-06
-3.90076311977007e-05
-1.26618052248802e-06
5.88290634648551e-06
-4.04291815430875e-05
-1.19169837690684e-05
-1.66750060081281e-05
-6.22021768514622e-05
-5.80696766312776e-05
-2.56080074394063e-05
7.82402534267586e-06
-3.60817504949274e-05
-1.82871055292785e-05
-1.55700952927967e-05
-1.37552218204667e-05
-2.17261484653145e-05
-4.05062233861362e-05
-2.47551824010881e-05
-1.89702717561862e-05
4.22802933252069e-06
-3.06692650294513e-05
-3.4682194073347e-05
-5.86657717875508e-07
-4.22744718868935e-05
-1.50760803737211e-05
-2.50786857699498e-05
-1.02445644789468e-05
-5.78856115184238e-05
-2.62310216404407e-05
-3.38949696309102e-05
-2.4143224434588e-05
-3.03694221203962e-05
-1.27507156194764e-05
-1.14752920922665e-05
-3.52637254966574e-05
1.6438682639634e-05
1.43702170914796e-06
-1.74759075355215e-05
-4.66034829388688e-06
-3.6772675393101e-05
-8.40527609426908e-05
-6.52609926355357e-05
-3.65962132942305e-05
-3.47917628188775e-05
-3.8098797143676e-05
-7.55217974613265e-06
-3.79194674505988e-05
-3.60290830515264e-05
-1.02152663301265e-05
-6.92714818053529e-05
-4.15643221678359e-06
-1.3785405685212e-05
1.90446570042918e-05
8.31689211799163e-07
2.39406647975596e-06
-1.79672981882948e-05
-1.81931266810776e-05
-4.09176638382027e-05
-2.34021419453604e-05
-6.85530315763313e-05
-5.46291234401509e-05
-3.83453432705399e-05
-4.27351908568924e-05
-4.63430525160805e-05
-3.04372042187882e-05
-4.70768397631992e-05
-4.53597160227449e-05
-1.10199442595958e-05
1.23069022165802e-05
1.93564571906487e-06
-2.93651473678443e-06
3.6912723257612e-05
-3.33929177901673e-05
-2.3114637257611e-05
-2.310847931026e-05
-2.68941104626727e-05
-5.60002590248852e-05
-1.58184576643559e-05
-4.30167774460779e-05
-5.0806947671518e-05
-1.84008557737758e-05
-3.22325872624943e-05
-4.64167538275143e-05
-4.91307131765725e-05
-3.20755359053674e-05
-3.96533065879909e-05
-2.05133840028575e-05
1.25585687451235e-06
-2.30714502174506e-05
-4.60644639393241e-05
-2.60057464478129e-05
-2.35306275961751e-05
-2.80018049813034e-05
-6.29199259687065e-06
-3.7206901552687e-05
-3.4115214483624e-05
-2.0182500950905e-05
-4.28831056136119e-05
-5.31921525751511e-05
-4.5590705047434e-05
-4.81751894329282e-05
-6.139766688254e-05
-7.32434046174102e-05
-4.74026995895654e-05
-5.9030427642775e-05
-4.40159022548881e-05
-4.11481823103142e-05
1.56435966889374e-05
-3.66783374980856e-05
-4.40854326719197e-06
-1.46150554457156e-06
-1.52654483721885e-05
-2.112739242692e-05
-7.13287787414437e-06
-5.08299361621962e-05
-3.16049409827218e-05
-4.55392681382715e-05
-3.09392576575017e-05
-2.53070512642586e-05
-6.26858558501339e-05
-2.85304491354383e-05
-4.59189795296851e-05
-2.20180956388139e-05
-5.88109658375571e-05
-2.03427102253886e-05
-2.13934960568341e-06
-5.88574537457559e-05
-2.44758941621906e-05
-1.40394074748762e-05
1.39219928785056e-05
-2.82852194581399e-05
-4.15635894313607e-05
1.1585246698657e-05
-2.02950094342741e-05
-4.81498734323317e-05
-5.77323240384218e-06
-3.10188393580142e-05
-5.48391214949498e-05
-7.23357258080045e-05
-2.39553536642456e-05
-6.36740482712511e-05
-4.10759973338804e-05
-1.61023088974686e-05
-3.64824924259901e-05
-1.84307941186308e-05
-1.72490425331451e-05
-3.2276182213152e-05
-3.52315934129327e-05
-3.3411049843771e-06
-4.36379885313141e-05
-1.97250079136368e-05
-8.92824874975972e-06
-1.49283539779784e-05
-3.51394755419299e-05
-3.302385913046e-05
-1.71419383137035e-05
-7.70408311885883e-05
-4.63912276802765e-05
-4.52912377549563e-05
-3.76114078744494e-05
-3.90993593050303e-05
-9.26654160312776e-06
-3.05292482681165e-05
-2.70392597125233e-05
-2.82301804808694e-06
-4.07777438895503e-05
-4.49550754745986e-05
1.50361823613442e-05
3.76276798190708e-05
-1.05999087075863e-05
-1.95766332497853e-05
1.75569020300411e-06
-4.49344136561978e-05
-4.27536675768416e-05
-1.95786429478871e-05
-6.85306312380712e-06
-5.49057243399233e-05
-4.58403485480132e-05
-3.12855619079105e-05
-4.25588297052991e-05
-4.4726763447291e-05
-1.51322199635319e-05
-3.7560954320647e-05
1.43224649059442e-05
-2.92394113826343e-05
-3.76855528843025e-05
1.60509642727712e-06
1.41790628305798e-05
-1.83921260070415e-05
2.74865232296905e-05
9.07861516866931e-06
-2.24129704029561e-05
-4.83559252074684e-05
-1.68350299057421e-05
-5.7491795052878e-05
-3.46527619015722e-05
-2.88120190184385e-05
-4.16177503878131e-05
-1.97631922811535e-05
-5.43413315112425e-05
-1.25703128361438e-05
-4.32828439099631e-05
-7.9595274601189e-05
-1.75715460298559e-05
1.21202067244287e-05
-2.55214441788525e-05
-3.30312814238057e-05
-9.6887730490843e-06
-2.22072094390086e-05
-3.93071208481872e-05
-1.037281508756e-05
-3.58962024184072e-05
-3.31487117822797e-05
-2.94702401791552e-05
-4.11965277324316e-05
-4.09994601683952e-05
-3.87429302625167e-05
-1.6984392988959e-05
-4.77852246406864e-05
-1.75434848563899e-05
-1.86493796743407e-05
-2.49743035238623e-05
-2.58810346122209e-05
8.70094860745867e-06
-9.72182295909613e-06
-6.46251521599455e-06
9.01253475645468e-06
-3.1254989243198e-05
-3.85866025095231e-05
-2.18183831562157e-05
-4.36810026755395e-05
8.76350806637285e-06
-2.63874376405411e-05
-1.96933832733947e-05
-8.52813300639254e-06
-5.07310150386947e-05
-4.91166351574832e-05
-5.63676447849345e-05
-9.18110540178404e-05
-5.09880479377185e-05
-5.48038287208259e-05
-3.05473242652438e-05
-9.16433348257362e-06
-1.0475158237547e-05
-2.99495305798355e-05
-1.25377733466679e-05
-1.7043712112606e-05
-5.56041683809889e-05
-3.14166232709876e-05
1.69694537288677e-06
-3.69908711685419e-05
-2.89663189515873e-05
-2.78250855804023e-05
-4.72675096706208e-05
-5.22871694859449e-05
-5.35045251729114e-05
-5.2213127015467e-05
-6.32176147267215e-05
-4.74162680078862e-05
-3.01902589511492e-05
-1.59371362774548e-05
-4.87351797192554e-05
1.00034184879055e-05
-2.55229859143744e-05
-1.93945022901049e-05
4.20137815760138e-06
3.63577448329498e-06
1.53420882742712e-05
-3.41421090578939e-05
-4.00742706125542e-05
-6.26058984839701e-05
-7.38819632651155e-05
-4.50690379491794e-05
-8.08311546494775e-05
-4.18241562489306e-05
-4.28695199877169e-06
-7.04843753012559e-05
-4.85131650639486e-05
5.11054557855858e-06
-3.33506649800347e-05
-1.22198554019929e-05
-4.19558175647635e-05
-5.32576645602387e-05
-3.6233507671796e-06
-9.19435664888989e-06
5.70222103016355e-06
-3.6114251696971e-05
-3.71727796937747e-07
-3.25995830042007e-05
-3.4676471985094e-05
-5.43355131103352e-05
-1.57282816465671e-05
-4.43374427050986e-05
-1.64036988709939e-05
-3.05029600042962e-05
-7.31128491473494e-05
-5.41027092864678e-05
-4.40777562447656e-05
-4.97341604741345e-05
-3.72656400326197e-05
-2.48511625523062e-05
-3.34838240458327e-05
-2.2494189859033e-05
-8.17379541773404e-06
-1.50080551999557e-05
-2.77829840293183e-05
3.34546944187802e-05
-7.68886236850712e-06
-3.31093998593541e-05
-4.34315533471824e-05
4.14917683001561e-05
-5.41921528426425e-05
-7.56237039987659e-05
-2.23568048177193e-05
-4.78792048341889e-05
-7.58271732368084e-05
