# Supplementary material for: Research on computational propagation and identification of mine microseismic signals based on deep learning
Source: PLoS One. 2025 Oct 22;20(10):e0334641. doi: 10.1371/journal.pone.0334641 (PMC12543183; doi:10.1371/journal.pone.0334641)
Supplement: S7 Data — (ZIP) [file pone.0334641.s007.zip › 000100900001557.xlsx_0.txt_24.txt.txt]

-7.20379568608905e-05
-2.11414474100924e-06
-2.92243481938544e-05
-6.65163563415404e-05
-5.12273032547587e-05
-3.81078158264499e-05
-6.60994703080013e-05
-2.03669471258096e-05
-3.40886231831176e-05
-2.97572360658401e-05
4.95884480028649e-06
3.91966707871529e-06
-3.62714369492824e-05
-5.47753622146443e-06
1.48011714257968e-05
-4.47049953245732e-05
-3.52808820541879e-05
-1.88385156121774e-05
-2.7419820247436e-05
-3.85878914401679e-05
-3.96844705817519e-06
-5.16259440031273e-05
-3.48871371892673e-05
-6.50109379773166e-05
-2.96706215102443e-05
-8.12308125134827e-05
-5.46336872748597e-05
-1.95082390001868e-05
-1.39775405327681e-08
-5.45142381785162e-05
3.42750714096871e-06
-4.8448694130201e-05
-2.45845037212943e-05
-1.4934774675061e-05
-3.82870501098036e-05
-4.32806079215919e-05
-4.5821199144063e-05
-5.9716496424146e-05
-4.54576623328334e-05
-3.61502756740456e-05
-3.43429978517966e-05
-3.45387871364845e-05
-3.29269467079214e-05
-2.43213321570205e-05
-2.78609434964278e-05
-6.16865768136753e-06
-2.98667021109244e-05
-7.12635087134964e-05
-5.18790248294158e-05
-3.43806195269109e-05
-5.46409445034808e-05
-6.71029516831731e-05
-4.40441938278206e-05
-2.91311642535021e-05
-7.39460961638789e-05
-5.97963885751957e-05
-2.87762855720265e-05
-3.66735324795925e-05
-2.85140169697745e-05
-2.99286987690412e-05
-1.9162483062693e-05
-2.99853140096948e-05
-3.13243673823344e-05
-2.14924664122107e-05
-6.91206631961438e-05
-1.13135366696893e-05
-4.63650650899558e-05
-4.16183229585061e-05
-6.94943824243405e-05
9.65815755645368e-07
-2.76597566883393e-05
-3.94216812460633e-05
-6.05794346297245e-05
-5.97180009634e-05
-4.63093442225337e-05
-1.768876668891e-05
-6.32234169989496e-06
-3.41287420981163e-05
-4.57934562470138e-05
-1.83760315476446e-05
-8.19814584520604e-05
-1.48214727872569e-05
-2.22427976212813e-05
-3.50266956731635e-05
-1.07451199087192e-05
-3.52028334893688e-05
-2.46143969256849e-05
-5.46974977918698e-05
-6.094506574657e-05
-5.1960191025915e-05
-1.45182353767435e-05
-6.54277006346499e-05
-7.3472726685559e-05
-2.24027480221228e-05
-3.69708127044136e-05
-1.68922599142571e-05
-3.42017825220841e-05
-1.23585803546021e-05
-2.62447853623272e-05
-1.6857256734223e-05
-2.38111131537633e-05
-3.31706248564208e-05
-7.00466181921567e-05
-4.50959120115867e-05
-7.39667628357002e-05
-2.1320205202611e-05
-3.63992247584725e-07
-4.11260607985314e-05
-1.64308912430987e-05
-2.75377222784768e-05
-2.59031598037511e-05
-2.21088345159695e-05
-2.77774418754377e-05
-3.7800787320236e-05
-5.83936918870482e-05
-3.03234267190523e-05
-5.42043329183351e-05
-7.42326289491185e-05
-2.98964832862113e-05
-5.27866977071027e-05
-5.08040660510533e-05
-6.64829961067599e-05
-5.99493447632791e-05
-3.87036959498039e-05
-4.31755471703104e-05
-3.82751756873067e-05
-2.36439384284785e-05
-2.23955578238136e-05
-4.49294703022755e-05
-2.11788077947271e-05
-3.51834891164729e-05
-1.88788562329859e-05
-3.82144953109611e-05
-5.62170875260946e-05
-7.82318172199999e-06
-3.89500348753119e-05
-3.09225879284491e-05
-6.19099722664387e-05
-4.84862609068665e-05
-8.52420947789921e-05
-5.28740824827794e-05
-1.28811187337716e-05
-6.47103750742567e-05
-9.36294715260609e-05
5.60125764830234e-06
-4.10917284701928e-05
-6.53808413042369e-05
7.67579135929366e-08
-2.52756563779626e-05
-4.67970363919399e-05
1.09310655133096e-06
-1.67595710403845e-06
-2.96076138585975e-06
-5.19839530803935e-06
2.37024141419148e-05
-2.5420866562816e-05
-2.5900327511429e-05
-5.10401606537152e-05
-7.13904705712653e-05
-0.000104216919176655
-1.17116885345736e-05
-2.21776193443617e-05
-5.4950709454031e-05
-4.17349622469506e-05
-3.97903138011049e-05
-5.94655745888388e-05
-2.37592246046937e-05
2.64105413004808e-05
-4.0754981249257e-05
-9.1880389733341e-06
-2.15817926512696e-05
7.0142086998914e-06
-6.94595839906583e-06
-1.04146482304833e-05
-5.73263068749724e-05
-4.58412102889039e-05
1.27499890108086e-05
-4.28234060541871e-05
-5.66099415955002e-05
-4.10503507404142e-05
-4.93132097829342e-05
-6.48745186318516e-05
-6.62188129565656e-05
-1.25185960704496e-05
-2.25049755236589e-05
-8.31518568114845e-05
-3.63057033040242e-05
-3.27179460216953e-05
-5.04478850847477e-05
-8.8691461331461e-06
-8.48334738002469e-06
-6.31849112944932e-06
-2.16850206360143e-05
-1.03040042580966e-05
-6.43419428435215e-05
-4.8669573526013e-05
-3.81396703181092e-05
-6.39101187493447e-05
-4.36126727633076e-05
-1.92473391712951e-05
-5.4891431828097e-05
-7.6324982784528e-05
-7.03369150677403e-05
-3.10205008679993e-05
-6.98430607075476e-05
3.53336669308869e-05
-1.53319487195553e-05
-4.43806116298355e-05
-1.60601443953016e-05
1.20856538114052e-05
-1.38676277535794e-05
-6.97358990378387e-06
-4.23409030641162e-05
-4.16686196891374e-05
-3.59736070982821e-05
-3.37154344328744e-05
-9.52669851915456e-05
-9.88793801457508e-05
-2.23858535294291e-05
-5.16096428632498e-05
-5.81309852972826e-05
-4.48315385270374e-05
-2.36486166428272e-05
8.98854320601941e-06
-4.66135869349674e-05
-3.91375266386782e-06
-5.23782011374386e-05
-2.33482555505062e-05
-6.90003857748092e-07
-1.82746854803853e-05
-1.5847933071112e-05
6.60441036151678e-06
-4.93502616544021e-05
-6.53664116277729e-05
-4.88344297980518e-05
-4.27201100771253e-05
-3.6899631792471e-05
-7.11276057233037e-05
-6.38524362923132e-05
-4.11007476347354e-05
-5.81932594990729e-05
-6.05500315416672e-07
-2.39782884518119e-05
-4.15115089462654e-05
-3.97586543268029e-06
5.62559039832329e-06
-1.10776245957094e-05
3.31870104915043e-05
-4.03275803242726e-06
-2.39959767120675e-05
8.70051089534973e-06
-1.40079910865227e-05
-4.829153676302e-05
-5.07187122559671e-05
-1.41672944198069e-05
-6.86102410015426e-05
-4.53048767038788e-05
-4.01212122412288e-05
-5.66855545150847e-05
-4.9943364805538e-05
-1.05712042203524e-05
-1.69597241417202e-05
-4.97318592259167e-05
-3.60537267902576e-05
-2.62655572865478e-05
-2.80418561119511e-05
-1.89185329830168e-05
-4.65260974789694e-05
-2.86474147726705e-05
-2.7820370744437e-05
9.95972289233371e-06
-1.51992129772561e-06
-4.86030208472543e-05
-3.28169449187818e-05
-2.80281998743508e-05
-0.000118417973295864
-7.65501903625002e-05
-6.43488101810519e-05
-3.33971704451478e-05
-7.28805979280379e-05
-2.32018425405526e-05
-5.63721783297607e-05
-3.93459563942564e-05
-4.79018245434318e-05
-1.7693863252191e-06
-7.07914148599271e-05
-4.70802613234574e-05
-2.29315591117945e-05
-4.19389160882845e-05
1.35691125650646e-05
-2.6225663006454e-05
-5.47750256506085e-05
-8.14753067445616e-06
1.16051657631788e-05
-5.71964902255338e-05
-9.21215718961702e-05
-4.96126098816376e-05
-3.23298425766423e-05
-3.89943949807674e-05
-6.63139682503598e-05
-1.43622244381688e-05
-6.39400166340937e-05
-3.11402379643742e-05
-4.88550582641098e-05
3.41815899341261e-06
-4.79558150442515e-05
-4.4183934084427e-06
7.42503981820269e-06
-1.97140835025211e-05
-1.26903703553713e-05
-4.9273513290525e-06
-6.97214183705036e-05
-2.59511583948863e-05
1.35304153387194e-05
-1.95179857415822e-05
-4.11558986992576e-05
-2.06366493906e-05
-6.51024618355488e-05
-3.56659068280744e-05
-1.92886366360381e-05
-4.58435231109284e-05
-7.06355313511856e-06
-4.63258994179643e-05
-2.14056424809935e-05
-7.95187818791224e-05
-4.31325695360269e-05
-1.64454253255038e-05
-5.17853290321872e-05
1.53860415345965e-05
-1.39725841053398e-05
-2.35390940560424e-05
-2.44631500925635e-05
1.52890616038172e-05
-4.2796961621005e-05
-4.88101420622239e-05
-4.25618801050946e-05
-2.23645914872773e-05
-5.22482955454087e-05
-2.75385708050988e-05
-5.7195578983342e-05
-4.44099257895949e-05
-2.97112374450135e-05
-1.30529065194493e-05
-3.70636747077999e-05
-4.56105129410902e-05
-1.1292452206646e-05
-8.87258655727761e-05
-3.21733760677527e-05
-5.05456283055947e-05
-4.29004414334606e-06
-4.85068686352748e-05
-3.78221425413661e-05
-2.36864661369343e-05
-4.71951131225015e-05
-1.54400832856766e-05
-2.49867741971643e-05
-9.62900714341535e-05
-2.10166422604386e-05
-4.49009083080928e-05
-0.000101291943865061
-5.93526928047344e-05
-3.35616451515661e-05
-1.2744537518787e-05
-5.42721721991172e-05
-8.74330613402592e-06
-3.27112493997716e-05
-2.07656776904847e-05
2.25963738036865e-06
6.61436892957358e-06
-6.89223669450747e-05
2.28117660904161e-06
-6.70385667251364e-05
-6.38173116564864e-05
-2.5835224176949e-05
-5.06345633480905e-05
-7.80149218817018e-05
-3.82665695992479e-05
-2.3726854956348e-05
-3.31730940107236e-05
-4.3067291907232e-05
-6.86372569095797e-05
-2.31757403871509e-05
-5.88582407325867e-05
-4.12488012262716e-05
-2.14163940653327e-05
-7.86196820784668e-05
-5.17571126902576e-05
-2.13327211599706e-05
-2.5720539565674e-05
-8.52905817528343e-05
-1.8409988317244e-05
-4.09689728267264e-05
-7.66612415421051e-05
-3.99680283512897e-05
-4.7594104946331e-05
-5.71887630876391e-05
-4.76377825128851e-05
-3.46835699007627e-05
-3.35152318551665e-05
-6.45064257479951e-05
-3.20271266523196e-05
-4.62296470192136e-05
-2.23560616573486e-05
3.44696935204729e-06
-4.14354301727537e-05
-6.84634710864969e-05
-2.3701725969472e-05
-5.47905747084909e-05
-5.59811692189086e-05
3.56926967429653e-06
-2.05984168802855e-05
-4.43345254952984e-05
-2.8144458220113e-05
1.94177567272114e-05
-8.53751606484588e-05
-2.8853686630761e-05
-4.05380704517332e-05
-3.25907486816977e-05
-5.40732537832168e-05
-4.21705062265327e-05
-3.2880144899812e-05
-5.69502531313489e-05
-5.24306485044777e-05
-3.71630441576517e-05
-2.14656665308096e-05
-1.61457830890124e-05
1.99954682565055e-05
-3.76030455014583e-05
-7.29852345327591e-05
-2.19314684255888e-05
-5.83526136773106e-05
-5.86181356588173e-06
5.60492813266714e-06
-2.15247460315086e-05
-1.74639820627149e-05
-1.19619200412529e-06
1.30754881076821e-05
-2.62211782852606e-05
-2.04191667985916e-05
-4.4287626381092e-05
-7.29612417706984e-05
2.78758572756144e-07
1.41475090665063e-06
-2.61459327908162e-05
-6.64660215075665e-05
-4.61574310127358e-05
-3.22621368566087e-05
-5.20649938600652e-05
-1.83239210342829e-05
-5.53158839002857e-05
-5.21079278804847e-05
1.89213642754102e-06
-2.25758145121684e-05
-3.25321548671624e-05
-2.42592381124317e-05
2.71833252365882e-05
-3.28094524009078e-05
-5.85553489027665e-05
-3.15076072198885e-05
-7.47477184021945e-05
-6.01076311126658e-05
-1.45085506849932e-05
-3.68248351698147e-05
-8.88021544177809e-05
-2.78172346234387e-05
-4.46766472728101e-05
-7.03128412762412e-05
-6.28238862798229e-05
-4.87569067440904e-05
-5.70474883910883e-05
-3.48870951280221e-05
-2.08419594030222e-06
-6.57316080074125e-05
-4.46313438709149e-05
-4.39516276470294e-05
-4.7717341105659e-05
-9.22802498263263e-06
-4.33754073671307e-05
-1.37305286122601e-05
-7.24432376245756e-05
-3.49413951848997e-05
-8.68049275527217e-05
-7.57919876483979e-05
-5.51482991815799e-05
-3.40191291601456e-05
-4.53961367072691e-05
-5.11777023609382e-05
-1.26200350554536e-06
-6.48782225217059e-05
-1.72106990204218e-05
-2.29923212986862e-05
-2.16088504813068e-05
-5.4130863321676e-05
-2.36109631188075e-05
-3.71153104796783e-05
-3.54948334359661e-05
-3.94161060200081e-05
-2.53757786687855e-05
-3.98654921009025e-05
-1.62276645483518e-05
-6.59649991261445e-06
-7.67547654182923e-05
-3.93040416894838e-05
-2.07208901635492e-06
-4.59655657506417e-05
-4.59012925056972e-05
-3.3953139542547e-05
1.16689443659205e-06
-5.87368543783465e-05
-2.33871932693695e-05
-1.76795713172693e-05
-2.01321064254212e-05
-3.91748936141661e-05
-4.36422261384966e-05
-6.56825037502795e-05
-5.59289510757753e-05
-4.85242532113854e-05
-7.78072973938614e-05
-8.23450852607964e-05
-6.56204957450732e-05
9.98992543147588e-06
-3.32131506001568e-05
-3.20809422476243e-05
-5.15455214218358e-05
-6.10116239514718e-05
-2.72680404496546e-05
-6.1944965000508e-05
-2.50449152591702e-05
-3.49348539820886e-05
-9.01583210283938e-05
-7.29327292408432e-05
-5.60410634851188e-05
-6.56211314098639e-05
-5.32416046640165e-05
-7.93608975006602e-05
-4.58846321837231e-05
-4.91213371242146e-05
-4.44181904890375e-05
-4.27325221700187e-05
-4.17347478249882e-05
-3.230502498431e-05
-2.00643085123678e-05
-2.81471538369085e-05
-2.17126436821432e-05
-4.43394077661115e-05
-1.24131805336726e-05
-2.24454033105589e-05
-6.21090388691431e-05
-3.46256238390692e-05
-4.44466239746312e-05
-0.0001125944591847
-5.22626730329563e-05
-3.68755802120378e-05
-3.35929940077143e-05
-4.95019228328546e-05
-1.40428629148779e-05
-2.31302556147816e-05
-2.45573707983472e-05
-4.94629822153035e-06
-5.20300016522498e-05
-3.77724044851708e-05
-3.50149348590255e-05
-2.58265975463491e-05
-1.00114771491225e-05
-2.32157272406736e-05
-1.593890006551e-05
-4.16573833466741e-05
-3.45968078781893e-05
-3.02637393305681e-05
-4.90735770758405e-05
-5.50685094566727e-05
-2.25845914050962e-06
-6.09070514979119e-05
-5.91349535214905e-05
-1.98050877659445e-06
-2.91915360949637e-05
-4.6156048560031e-05
5.12277079597393e-06
-2.26370233262546e-05
-5.86081539371136e-05
2.15602066866215e-05
-3.63658880309252e-05
-4.19725636926805e-05
-2.24699962489484e-05
-5.55733934414664e-06
-5.46307625528479e-05
-2.77824975412963e-05
-5.08053804240785e-05
-4.68819573890653e-05
-0.000100718842241316
-6.41515960394655e-05
-5.57267224862218e-05
-3.18619310300324e-05
-3.35897904048436e-05
-1.75922508726123e-05
-2.10591620376503e-05
-1.09903918217964e-05
-5.80636216179392e-05
3.60104645386424e-06
-4.1868236968349e-05
2.4603441560664e-05
-3.03495329583055e-05
-4.32610401746815e-05
1.26895548718047e-05
-1.21790007169943e-05
-6.14903060937449e-05
-4.95631243838717e-05
-2.62681917986767e-05
-7.89129578770871e-05
-4.81448656789183e-05
-7.16778557244552e-06
-5.08224877270267e-05
-6.4593897211066e-05
-1.31386366722463e-05
-2.46186949519028e-05
-3.88704536518777e-05
-6.27176438452896e-05
-4.02405311478455e-05
-6.07624234934948e-05
-5.88264224093569e-05
-2.75275089202063e-05
-7.89805588018629e-06
-4.81244903240208e-05
2.78186149660184e-05
-1.01272974786554e-05
-1.41259233713718e-05
-4.42407807889231e-06
-2.70903017451641e-05
-6.38900613426755e-05
-4.76306251214244e-05
1.70086569106216e-05
-6.7482066105074e-05
-6.91872152618615e-05
-4.10261514352352e-05
-5.55583695728313e-05
-2.51799888391869e-05
-2.82853488908836e-05
-2.5182766988695e-05
-3.95661803080579e-05
-8.07187828362562e-05
-2.45029374213608e-05
-3.23757550262717e-05
-1.90212703944506e-05
-3.20513290294189e-05
-1.64544781035974e-05
-2.3685647458596e-05
-1.27925499978426e-05
-5.81205390211716e-05
-1.35990300786789e-05
-7.69210249693196e-05
-7.52553298806941e-05
-4.53941544026098e-05
-4.04133547146076e-05
-6.63914821211471e-05
-4.30208703823974e-05
-2.15294010709793e-05
1.318495800934e-06
-3.21383960684697e-05
-3.48907709725155e-05
-1.9977490008983e-06
-2.42735938323968e-05
-2.23564545874627e-05
-4.08483426192995e-05
-1.76071183092874e-05
-5.3114382277802e-05
-3.43142745331271e-05
-3.5643870268187e-05
-4.85014607062603e-05
-5.21472414573282e-05
-8.11110165053001e-05
-8.69214783014136e-05
-3.76323588875825e-05
-9.1230594307163e-06
-1.82965754140237e-05
-1.27926428133564e-05
-6.23677389633675e-06
-1.95615015303279e-05
-3.3151739927618e-05
-5.42110427158653e-05
-1.78239201441112e-05
-1.52514842696748e-06
-3.68828319564959e-05
-1.59045849974975e-05
-2.42830636182329e-05
2.08337382141746e-06
-2.26463601693319e-05
-5.99883397536611e-05
-1.81203490428627e-05
-7.22868643995276e-05
-8.56033106732886e-05
-5.37360985794202e-05
-4.20605120397537e-05
-6.25276089184072e-05
-5.47480105660941e-05
-4.76010070774539e-05
-4.13718106058129e-05
-1.12495747340331e-05
-3.29374720259193e-05
-1.6807322992215e-05
-4.99072731619573e-06
-1.96170715728313e-05
-3.02067984850502e-05
-3.73969231223412e-05
-1.02895912910002e-05
-4.51948574558405e-05
-4.1810633276523e-05
-8.23075656352835e-05
-2.49302483727276e-05
-6.8023663724991e-05
-5.01434555768081e-05
-6.43803728765979e-05
-7.00916124474694e-05
-1.70801681442111e-05
-3.36106433251075e-05
-1.64621119991364e-05
-2.83604385166974e-05
-2.48420744856049e-05
-3.85421452282087e-05
-3.82267699373048e-05
-3.19094391836425e-05
-3.51086512059615e-05
-4.7729751098224e-05
-3.85889192065201e-05
-4.28819719844382e-05
-4.54763322009379e-05
-1.56792687750596e-05
-2.5966531817651e-05
-2.8193366671885e-05
-4.75750780191627e-05
-6.62990132093329e-05
-4.75728411918664e-05
-6.91259049421597e-05
-2.69868610995791e-05
-1.47772083735806e-05
-2.48496317289771e-05
-4.23863165986077e-05
-4.79727579465076e-05
-4.43174426942021e-05
1.50401797802231e-05
-2.48317902657841e-05
-5.14296590859929e-05
-5.57467017114094e-05
-3.37101456792922e-05
-2.54944646751245e-05
-4.01259390602982e-05
-2.81788625697001e-05
-2.61370937661879e-05
-2.01489904142635e-05
-7.02193225237472e-05
-3.43436712573415e-05
-3.44949057598695e-05
-3.33615242513092e-05
-8.50713017422261e-05
-1.45701384651211e-05
-1.69162685457601e-05
4.22503265304002e-06
-2.3205118289111e-05
1.36408955300851e-06
4.62891223107215e-06
-4.14341806982378e-05
-1.09729674440432e-05
-6.68795431294453e-05
-5.58350846614037e-05
-6.17403587954591e-05
-3.98330538895345e-05
-4.24667680610179e-05
-6.33181001103218e-05
-6.38079946247913e-05
-2.70988437065353e-05
-4.04103269697032e-05
-3.37295364165257e-05
-3.03992214601741e-05
-2.74205376570648e-05
-1.4276417820544e-05
-2.58258846609606e-05
-5.04002349501097e-06
8.61106411843037e-06
-4.72087065879844e-05
4.96205965120813e-06
-4.10189666701518e-05
-2.37165672853346e-05
-3.05633201311009e-05
-5.15615900041788e-05
-7.37145443839673e-05
1.21572362362034e-05
-6.98408026299211e-06
-7.20497884813674e-05
-6.0245797919664e-05
-3.97286442363573e-06
-7.97997907556822e-05
-3.42044192511557e-05
-4.97943937468042e-05
-4.74386377418416e-05
-2.87760652096705e-05
1.79317953123981e-05
-7.60394139174159e-05
-2.91576870955178e-05
-9.58936113559992e-06
-2.94500929495414e-05
-3.27950640370698e-05
-1.67082062821687e-05
-3.29972862917524e-05
-1.73751748221654e-05
-1.40949761232881e-05
-2.6540935399713e-05
-6.47679417030846e-05
-1.79196707977317e-05
-7.96150809088872e-05
-4.19079336988529e-05
-4.48057985827748e-05
-6.28705616192374e-05
-5.98715754950867e-05
-3.3435992503794e-05
-2.26754210673863e-05
-7.97347742370518e-05
-2.69639608230357e-05
-4.34102956560368e-05
-2.18968198196342e-05
-3.91742208478473e-05
-2.87492934285873e-05
-1.07913265777767e-06
-5.68771540769728e-05
1.18418536357642e-06
-1.97313085295953e-05
-4.33485947579079e-05
-9.04565240148959e-06
-5.0243199686874e-05
-5.83465011261809e-05
-4.93640987289171e-05
-6.21927951189861e-05
-4.83645452675543e-05
-4.60351232575862e-05
-4.03496769001091e-05
-4.92556791003925e-05
-3.17907063164536e-05
-5.13752832080823e-06
-3.66512432333148e-05
-3.30136217770319e-05
-5.94571450273992e-06
-4.79753424759915e-06
-4.22842209536981e-05
1.02349766121021e-05
-1.22067523723746e-05
-1.04957023648197e-05
9.20444304018437e-07
-3.91525313087342e-05
-5.83532665863876e-05
-7.75253616354536e-05
-5.46401022818057e-05
-5.28851090758335e-05
-5.31362022945509e-05
-3.84177698774521e-05
-2.87768757386325e-05
-7.24956677098745e-05
-6.40747532147112e-08
-3.88595713136748e-05
-1.99157296530796e-05
-3.1529588562763e-05
-1.6605114159567e-05
-1.64337643195636e-05
-2.26482449163372e-05
2.01300034419194e-05
-8.56805707003585e-05
-1.41105528810623e-05
7.38534529563322e-06
-7.89710937221378e-06
1.43435308974881e-05
-4.40167559263783e-05
-3.9648282341015e-05
-5.23955951664422e-05
-4.74920711276501e-05
-3.19700433901562e-05
-5.81728238223191e-05
-4.64493872398265e-05
-5.08943452375847e-05
-6.01476941567755e-05
-6.10948722660831e-06
-1.87479667751488e-05
-3.26690251137401e-05
-2.01234867805748e-05
7.10366518949427e-07
-3.31441190832305e-05
-2.66832913530908e-05
-1.67024470611398e-05
-8.12932365118376e-05
-2.15274985474292e-05
-2.92609679207121e-06
-5.31133406671701e-05
-4.92491731673225e-05
-2.95810274491852e-06
-5.83310562976148e-05
-4.54386329316876e-05
-5.45635362258496e-05
-5.09503627613003e-05
-3.62395059828024e-05
-6.78504563807366e-05
-8.44961271980078e-06
-3.84275800844837e-05
-4.15770855050337e-05
1.65304717830057e-05
-3.6953599304527e-06
-4.96912806385534e-05
1.67331389277467e-06
5.61491606871724e-06
-5.16390219000597e-05
-5.27481124609555e-05
-6.68793579106092e-05
-6.95444667611938e-05
-3.56279984572298e-05
-1.59366373222541e-05
-3.84517515099598e-05
-6.67613910362653e-05
-7.18289359789449e-06
-5.69884261930445e-05
-3.56443056805521e-05
-1.26923535535292e-05
1.11105417713585e-06
-3.62306595750459e-05
1.2459197161258e-05
3.57946157854285e-06
-2.97103147749926e-05
-2.17067633627307e-07
-2.18616427757615e-06
-6.3887049206893e-05
-5.59546395838466e-05
-7.89953002266173e-05
-5.13657634180585e-05
-9.55675399620007e-05
-2.69659789990718e-05
-6.25213107069574e-05
-4.1726704762236e-05
-5.43053820849562e-06
-3.32515108022559e-05
-3.50091249455424e-05
-4.20814017286198e-05
-3.89269371651711e-05
-1.61857072027429e-05
-4.34427505278472e-05
-1.81394932083539e-05
-5.77908599303786e-05
8.55194461399606e-06
-3.84312018537487e-05
-6.30807777837731e-05
-3.38296967173681e-05
4.5701691044393e-06
-3.02915471707256e-05
-6.53353896467802e-05
-5.42405044191637e-05
-3.31451118924357e-05
-4.8722960703691e-05
-6.81059433511348e-05
-5.04869148479326e-05
-3.68062947713526e-05
-6.00986207742714e-05
-3.32059560895539e-05
-1.78678081899503e-05
-3.34122547104687e-05
-2.74603505075337e-05
-1.84192336318205e-05
-2.72911635820756e-06
-4.13963321014182e-05
-2.42297524860662e-05
-4.60123592697826e-06
-3.32564220920522e-06
-2.92741695323277e-05
-6.21501647334912e-05
-3.28375873728183e-05
-3.37733302540706e-05
-2.85093711036535e-05
-8.38792022564954e-05
-7.84698609142409e-05
-2.63692910771442e-05
-3.23166481509649e-05
-5.28493282645601e-06
-1.4408828133933e-05
1.92027260812125e-05
-1.89871148497561e-05
4.10297970816994e-05
-5.99482719776195e-05
-4.75995117009552e-06
-7.24055497196119e-06
-5.28730969502142e-05
-2.99572999361221e-05
-4.39703870719132e-05
-1.57822139790119e-05
-4.11908611415089e-05
-2.46683634052166e-05
-2.32118995612404e-05
-7.02176524760969e-05
-5.14382874754611e-05
-1.31145410317719e-05
9.55770596198583e-06
-1.02031659136485e-05
-3.17767233432236e-05
-3.57073970056995e-06
-9.16872551186531e-06
-3.62254300273431e-05
-4.04794465663009e-05
-1.53309672420078e-05
-4.08712428859862e-05
-3.01422500504324e-05
-4.59289109064791e-05
-7.26947275892005e-06
-3.55050619400575e-05
-4.74052896843189e-05
-3.2792564906128e-05
-6.29618885687518e-05
-6.30390097056012e-05
-5.82348968523847e-05
-1.74632005499492e-05
-3.79229373724469e-05
-4.12669917319474e-05
-3.58826694986144e-05
-4.81355503425664e-05
-4.37466038552089e-05
-3.54342348695743e-05
-1.21579581805877e-05
-2.11230863744304e-05
-2.30433383495629e-05
9.05826797689777e-06
-2.11873886438946e-05
-6.81546178873526e-05
-1.9451950996414e-05
-6.39344923040348e-05
-1.77941681964676e-05
-4.07213325277274e-05
-4.12582328202867e-05
-2.06169178864836e-05
-5.06178868613918e-05
1.46282731787114e-05
-4.96049959980845e-05
-4.44144284516312e-05
-4.89392810052324e-05
-5.9339164852604e-05
-4.37244929423462e-05
-5.84499188248024e-05
-1.85541949082862e-05
-1.23857832624466e-05
-1.3644029600429e-05
-2.53069669679405e-05
-3.98303794418814e-05
-4.27820381650036e-05
-9.91303481030816e-06
-4.18337597837137e-06
-5.99517325672399e-05
-3.13560553949943e-05
-6.43915376726496e-06
-3.490273172081e-05
-3.37993091914946e-05
-5.5620418635893e-05
-5.45984109185894e-05
-5.16171636652752e-05
-3.43640028435799e-05
-2.37609072289008e-05
-5.47973851910563e-05
-1.96126228014356e-05
2.20626703238255e-05
-4.74172145073764e-05
-2.11627353237915e-05
-2.27784542065861e-05
-5.46525108662571e-05
-4.00660756616583e-05
-2.45107536350334e-05
-3.39343460418027e-05
-2.68295048750533e-05
-1.60673004481589e-05
-5.79803761680994e-05
-7.80134694954414e-05
-2.82110333343461e-05
4.75108822521667e-06
-7.61774301560822e-05
-6.32903990392069e-05
-1.34956099103943e-05
-3.16149427954105e-05
-2.91127566448065e-06
-4.62792859773237e-06
-5.63851298690415e-05
-8.70734419520455e-06
-4.56593368197962e-05
-5.70805109921755e-05
-1.82740363831626e-05
-3.00456397960436e-05
-4.8556630258038e-05
-8.45158142486209e-05
-3.60814214779815e-06
-6.14012334100548e-05
-6.53007382797351e-05
-1.27900629146134e-05
-1.7004525542926e-05
-1.55850030461571e-05
-6.07314258768304e-05
-2.85254875047298e-05
-1.93242296586699e-05
-4.5519559071581e-05
-4.04694252210135e-05
-7.06799683676512e-05
1.08699241198676e-05
-2.79459522646187e-05
-6.65757725529418e-05
-5.3099173210602e-05
-4.93221875898559e-05
-1.060788065403e-05
-8.00250286730643e-05
-1.06336584552283e-05
-2.61448076892029e-05
-5.44240520085834e-05
-1.49538013441819e-05
-2.05580350461438e-05
-3.71111501084117e-05
-3.52611537603829e-05
9.96272163238702e-06
-2.27894434025453e-05
-3.1685869040617e-05
2.02526980382194e-06
-3.09870775451157e-05
2.61825087427602e-06
-1.77081163054244e-05
-1.78196993689005e-05
-7.81715330373601e-05
-1.32072470273598e-05
8.08116355177056e-06
-8.55452702925355e-05
-2.13691172787487e-05
-1.77931579117589e-05
-3.2732036829089e-05
-1.16111190711983e-05
-1.37455227498587e-05
-1.35470977538359e-05
-5.1967090906929e-05
-1.74242576523975e-05
-5.01817823653484e-05
-4.33332702011338e-05
-7.22885981868049e-05
-3.54442532030939e-05
-2.44002707767621e-05
-6.00159433393543e-05
-2.97711179481961e-05
-7.08668533036122e-05
-5.9722281570448e-05
-1.17059772789434e-05
-2.67457839166034e-05
-4.87970736033157e-06
-2.23026807965741e-05
-3.2826795242218e-05
-7.43218563813351e-05
-6.2825406550331e-05
-2.42029000078766e-05
-4.59776848775997e-05
-6.27811369274946e-05
-3.1782725218012e-05
-3.58650428978182e-05
-3.45947146280464e-05
-2.26499247702624e-05
-1.10305029849399e-05
-3.43452869370213e-06
6.28238019677413e-06
-5.98742376436275e-05
-5.18816803526655e-05
-9.29476085671856e-06
-3.3475051499884e-05
-2.05210451315291e-06
-2.71702242626494e-05
-5.18001741703795e-05
-3.67195153410725e-05
-5.6109682372838e-05
-7.77261455777288e-05
-4.43658616398487e-05
-4.78199940417214e-05
-2.65181207821697e-05
-1.48905024996731e-05
-3.4269287914253e-05
-6.68000387675884e-06
-3.17385154223238e-05
-4.43575970311265e-05
4.58038979246519e-06
-8.55644998931573e-06
-6.57620707926534e-05
1.9342027857603e-06
-3.73396044650988e-05
-4.24053663142768e-05
-8.95937159152836e-05
-1.88969309139247e-05
-2.78953489883787e-05
-7.65678152125434e-05
-2.28679264366008e-05
-4.85960790819622e-05
-5.08151018980219e-05
-4.71613365768957e-05
-4.09786303098257e-05
-5.19773441824367e-05
-2.00903349793656e-05
-1.17835921992398e-05
-2.07421533936966e-05
2.19217552189997e-05
4.19129494946503e-06
-3.4545541790241e-05
-1.29835008325626e-05
1.24553086548111e-05
-1.37988403868073e-05
-4.07502029454444e-05
-3.94090441047764e-05
-4.14205409949709e-05
-5.17241349764895e-05
-5.27105204654804e-05
-3.87321099826189e-05
-7.92906136325432e-05
-6.53929219767452e-05
-2.3451669595358e-05
-3.46294311846024e-05
-2.4833916827315e-05
-3.51072216555639e-05
-1.58586049297175e-05
-5.28446203054154e-05
-2.05200787577344e-05
-1.67592466686623e-05
-5.38779495352957e-05
-1.00316608404368e-05
-2.76947745711436e-05
-6.5476911214091e-05
-4.74626922176217e-05
-5.69284681279969e-06
-5.68110998629685e-05
-5.69831803820998e-05
-4.74456054187974e-05
-4.27782604049936e-05
-4.6058170724434e-05
-1.49838618496885e-05
-2.12735349040514e-05
-3.51621593844221e-05
-3.28720444304124e-05
-3.35810808869542e-05
-2.42632709728823e-05
1.72211218359441e-06
-1.40192502370157e-06
-2.1614643607054e-05
-6.57710554624583e-06
9.11156273878368e-06
-4.68520508015964e-05
-3.8730470704296e-05
-1.93447207665825e-05
-6.79494764462929e-05
-4.06585972045707e-05
-3.33793647064382e-05
-4.86430204278295e-05
-7.17182357915835e-05
-6.25403559534113e-05
-4.44971972511913e-05
-3.78714966130999e-05
-3.12724798525227e-05
-2.77082959790347e-05
-6.18087627379012e-05
-3.93796776415615e-05
-4.93245652113269e-05
-2.8390036396445e-05
-4.8127266994876e-05
-2.19593531023861e-05
-6.08531356305662e-05
-2.01570502678394e-05
-2.27621357145649e-05
-5.24757004545025e-05
-5.31236817870008e-05
-6.16324503484135e-05
-6.02954506285097e-05
-5.09284383592493e-05
-7.43986044292447e-06
-1.54268595140494e-05
-2.10009654721482e-05
-1.01063180770232e-05
-3.26308916836433e-05
-4.52675158983831e-05
-3.21274105062303e-05
-3.04829535914654e-05
-2.54144220269667e-05
-6.44430442784259e-05
-2.46687141253359e-05
-1.88702715514986e-05
-5.13607372154329e-06
-5.51107731745231e-05
-1.78299928056114e-05
-8.82374133634218e-05
-6.9095771175807e-05
-5.76725656635239e-05
-8.39240396236641e-05
-5.79237716275094e-05
-6.23922792138046e-05
-4.69310008832176e-05
-3.01385464243358e-05
-2.42369407123098e-05
-9.71859505851206e-06
-4.16313129088256e-05
-5.07530824261275e-05
-1.41521043157475e-05
-2.54455936518917e-05
-1.90256691139696e-06
-3.00632803299547e-05
-2.744869823497e-05
-3.52801240067516e-05
-4.99714440999151e-05
-3.07632367966984e-05
-4.0965265524213e-05
9.1813206936542e-07
-2.54355106867399e-05
-4.60577020178852e-05
-6.61374309988597e-05
-4.17754375402912e-05
-2.31252549712157e-05
4.11466791915449e-06
-3.81299820721705e-05
-3.61603800776532e-05
-1.52942467912552e-05
-7.51305458787152e-05
-6.52850611135717e-06
-5.87685161607612e-05
-2.87448274057497e-05
-4.91542169224789e-05
-1.17354927343366e-05
-4.58907987463043e-05
-4.1851956606748e-05
-4.61988670152158e-05
-6.20348290342691e-05
-4.05497384767177e-05
-4.94930967577285e-05
-4.69677715354484e-05
-5.44108551862936e-05
-4.00276459238667e-05
-2.22972410173103e-05
-5.21630362883329e-05
-7.26253321809694e-05
-2.15173827476768e-05
-3.06516883813793e-05
-6.39803724967499e-06
-1.79129135830359e-05
-6.29411244773577e-05
-3.57284539789327e-05
-3.51200880762955e-05
-1.9943794809844e-05
-3.54732499067596e-05
-4.06394321632713e-05
-6.3412940394296e-05
-4.78169941440103e-05
-3.54659405638397e-05
-2.09007360801293e-05
-3.16400691195608e-05
-2.94300042542728e-05
-1.1627464400765e-05
-5.25324597574103e-05
-5.60282796052392e-05
-3.91765110954994e-05
-3.36308410586706e-05
-3.79233981977255e-05
-1.76237783194543e-05
-1.88295646528391e-05
-7.74438712932313e-05
-1.43691697943794e-05
-3.62459645303815e-05
8.77672571460951e-06
-4.11258223268107e-05
-2.66559524616718e-05
-4.21802279469641e-05
-2.75870510522677e-05
-1.37937195091402e-05
-8.02698228909301e-05
-2.67854038965007e-05
-3.98567311273452e-05
-3.2219583897556e-05
-1.58610088050268e-05
8.92697117453282e-07
4.29020833126355e-05
-3.26882747112158e-05
-3.71331400582216e-05
-3.13027504257359e-06
4.76703253582999e-07
-3.83871241462678e-05
-1.42223157687259e-05
-6.89786833638236e-05
-2.26507013579924e-05
-2.37176181518763e-05
-5.94938829873901e-05
-6.64884950641432e-05
-5.19425679310166e-05
-4.46590752027671e-05
-1.71336198638904e-05
-3.3091140453006e-05
-3.20082394598251e-05
-4.71753902166751e-05
-3.74150616413739e-05
-5.5663067722743e-05
-1.78636701928569e-05
1.70441083065857e-05
-1.3562179472825e-05
-5.13098321718997e-05
-4.09084186837389e-05
-3.14818231051706e-05
-1.17066671104346e-05
-4.65911521443326e-05
-7.90886411051838e-05
-2.62394782266065e-05
-7.03484078505861e-05
-2.38626097709112e-05
-2.22464438631298e-05
-4.06984132141354e-05
-4.9144350720448e-05
-2.47589688453503e-05
-2.1988435089008e-05
-3.52235327171519e-05
-3.37984097424134e-05
-2.09586785546569e-05
-6.84382314666067e-05
-2.97685546532583e-05
1.46100326318135e-06
-4.37429707318421e-05
-1.25748427415199e-05
-4.28773649140004e-05
-5.09799543874724e-05
-6.11314180486813e-06
-2.91096203668362e-05
-3.33559213263146e-05
-9.99660250735617e-06
-2.67734710753133e-05
-4.10929791413134e-05
-4.41825585152025e-05
-1.28450462513527e-05
-1.66125977689074e-05
-9.43921092428913e-06
-1.84068331504478e-05
-5.33320029242436e-05
-4.97800814960886e-07
-6.72017218581191e-05
3.92782782829205e-06
-5.0885849207656e-05
-2.85917411034502e-06
-6.96448069682084e-06
-4.34499196761089e-05
-2.01894665834723e-05
3.14554680570911e-06
-2.24602590686061e-05
-4.6048793302904e-05
-5.52625661333019e-05
-3.19884225453358e-05
-4.56335947349213e-05
-2.9437497086344e-05
-2.81028783715157e-05
1.56859441238187e-05
-4.64133357479025e-05
-1.23413142055705e-05
-2.45352797517569e-05
-2.97814285870117e-05
2.37234852601153e-05
-2.96086640199302e-05
6.76184206084758e-07
-7.45395238299534e-05
-5.5994902763286e-05
-2.59233789196496e-05
-5.0225368617733e-06
-4.39102176706057e-05
-2.96176068382635e-05
-1.87664101746018e-05
-3.06512626660532e-06
-6.81171384215386e-05
-7.13165797056235e-05
-9.8007516083796e-06
-1.75102620035594e-05
-5.14485977597091e-05
-5.31401140850464e-05
-1.44732619086901e-05
-3.80460307865102e-05
2.4332363780065e-05
-3.36940506946582e-05
-1.59267353406028e-05
-1.22977018204735e-05
-3.04766620816128e-05
-4.83935526256156e-05
-3.91319487812049e-05
-3.38287295361563e-05
-3.27389610027272e-05
-3.73160758214045e-05
-9.85999791288184e-06
-3.531583769112e-05
-5.24233628009821e-05
-4.4523033803148e-05
-6.77712211585488e-05
-3.13145445264648e-05
-1.50565233529357e-05
-2.89651479054146e-05
1.92346854003018e-06
-3.80859285575595e-05
-2.86631187504119e-05
-4.05079650690254e-05
-1.98067217698605e-05
-8.8263685499761e-06
-1.74642218826401e-05
-2.96637367852197e-05
-2.40348897767055e-05
6.70930772514155e-06
-3.34582151228831e-05
-7.03198824698013e-06
-6.23870104814684e-05
-7.29389622772604e-05
-3.27155043192586e-05
-4.50168026804087e-05
-1.68174905222389e-05
-2.08264948156277e-05
-4.20776804245469e-05
-2.4796580514114e-05
-3.52640897676781e-05
-5.04257860827496e-05
-3.01823088775425e-05
-5.85566180588271e-05
-3.65416668763432e-05
-2.15218412607217e-05
-3.27609877891615e-05
-2.36798197366176e-05
-2.71263090492764e-05
-4.64984519398137e-05
-6.63676950073025e-05
-4.22954428797384e-05
-3.26826946006584e-05
3.31291432662901e-06
-3.22907914540336e-05
-1.75199447360696e-05
-6.26980724581186e-06
-2.30827978797608e-05
-1.57060350927642e-05
-3.92822646135583e-05
-6.15077035429878e-05
-4.10463903444115e-05
-1.40481106083416e-05
-5.49285148394545e-05
1.99981692630992e-05
-2.76878257855793e-05
-1.49806192052437e-05
-4.87957445720392e-05
-2.89147629130808e-05
-7.16872688573387e-05
-6.32776691865642e-05
-7.0877749445093e-05
-5.54935629780292e-05
-2.94978965986481e-05
-2.56359269672288e-05
1.39080371012925e-05
-4.79042494442536e-05
-3.56118345207051e-05
7.29734003866075e-06
-5.08068201244822e-07
-7.01711396537721e-05
-2.56700314082402e-05
-1.23624072162538e-05
-2.65812855951841e-05
-4.83601906038685e-05
-1.75106653535478e-05
-5.15585504963649e-05
-1.08982211406954e-05
-1.05043184945704e-05
-8.4097621934613e-05
-5.8726966739536e-05
-5.31856568184167e-05
-7.87864383455018e-05
-2.73661291959099e-05
-4.82091088784755e-05
-7.77273967131892e-06
-3.37433001264759e-06
5.27787273973911e-06
-3.61073550618541e-05
-4.44283862665614e-05
-1.41118468893141e-05
-2.11999276517312e-05
-3.59961944858066e-05
-7.55364415419687e-06
2.75676136879022e-06
-4.95295270185933e-05
-8.49943385959052e-05
-2.90495165816632e-05
-6.78727847553248e-05
-4.99084975631299e-05
-5.68139149381466e-05
-3.00938837536093e-05
-7.65560456272157e-05
-4.26892007661241e-05
-7.90423868444749e-05
-3.24461544361459e-05
-6.62464472656981e-05
-2.7028989500012e-05
-1.26177492139233e-05
-5.19380303442566e-05
-4.36633906668031e-05
-1.82929649179538e-05
-3.04075295115259e-05
-6.4457197669734e-07
-6.39378797457129e-05
-6.37258887870453e-05
-2.73133413885204e-05
-4.59780815020073e-05
-7.3791457959751e-05
-2.82608871526779e-05
-1.38154715523145e-05
-5.96900673616672e-05
-4.76041755114809e-05
-2.32419535358051e-05
1.80490956652309e-05
-1.90276551205758e-05
1.03625236473398e-05
-2.29032441854243e-05
-1.98012324737535e-05
-4.86053872205389e-05
-2.56024733374032e-05
-2.0881617072991e-05
-4.36088376323868e-06
-4.12906949669274e-05
-2.45591337078931e-05
-4.09313302718056e-05
-1.83480913659147e-05
-4.86409406841426e-05
-8.90898038459644e-05
-1.20830314023752e-05
-3.28885207733747e-05
-3.95028708527561e-05
-4.38884557833521e-06
-1.72375239075954e-05
-2.20089667810196e-05
-2.4349888518375e-05
-2.82091143213063e-05
-4.53146586107526e-05
4.59456359194674e-06
-1.25522892202564e-05
-5.82075938220389e-05
-2.67188466752861e-05
8.95175730766749e-06
-5.14156416557035e-05
-7.44857243005061e-05
1.39797011799791e-06
-1.469293183301e-05
-3.79070611996015e-05
-2.24416733668333e-05
-3.96040988848455e-05
2.66551593167447e-05
-1.61631268264215e-05
-3.43131716932469e-05
-2.33320029142905e-05
-4.52184640089748e-05
-5.87071997689379e-05
-6.07696596788373e-05
-4.18812578319811e-05
-3.57802426121148e-05
2.56112048745534e-06
-4.39975236158712e-05
-4.62234818831205e-05
-3.28231549050917e-05
-5.8946307175092e-05
-5.72084474613337e-05
-2.08052786609991e-05
-3.0278035842949e-05
-2.08658842882891e-06
-1.11918697460145e-05
-4.6933439942076e-05
-7.09391875976332e-06
-2.77951076613789e-06
-1.88135854244842e-05
-2.8803988923492e-05
-2.31129518242968e-05
-4.44326793543669e-05
-4.83415273795337e-05
-1.04044563924183e-06
-1.80826376091294e-05
-3.64345198811112e-05
-8.68730570802617e-06
-5.58476538065253e-05
-3.70499971865585e-05
-5.08236349750963e-05
-2.95259314803857e-05
-3.83962468592175e-05
-1.54493621739271e-05
-2.27531185726603e-05
-4.25341557061448e-05
-4.33804781980133e-05
9.38611616984034e-06
-2.57844442621389e-05
1.4761756680166e-05
-3.79636712026477e-05
-4.3117658216282e-05
-3.03010060850834e-05
-5.45380600344216e-05
-3.85037067736413e-05
-3.92110011131248e-05
-1.96724909267513e-05
-5.83215374663542e-05
-1.09330209898829e-06
-3.6922110423918e-05
-1.71274350736788e-05
-6.48388171159515e-05
-8.30322224096538e-05
-3.87768327057908e-05
-3.47481008849764e-06
-3.71555685683986e-05
-4.75545422922054e-06
2.3026845842925e-05
-4.48228702243093e-05
-4.01658979128815e-05
-2.44565414968827e-05
-5.89092016860919e-05
-7.58588232080169e-05
-4.0348562620658e-05
-3.48968959640655e-05
-8.88984355820292e-05
-1.96035872838713e-05
-3.25172062282501e-05
-5.29090088583964e-05
-1.97545200313115e-05
-8.01384938613684e-06
-3.5055027873031e-05
-1.78323537218175e-05
-3.57181831798093e-05
-3.843320290302e-05
-3.18957260870087e-05
-1.78042263027351e-05
-2.8618314769121e-05
-4.3462934940878e-05
-3.83558070575902e-05
2.5101313349163e-05
-5.29576369842091e-05
-2.3450497432525e-05
-1.82754461669743e-05
-7.78319812704576e-05
-6.14005800423046e-05
-2.33542185466695e-05
-4.78584774791274e-05
-3.61988086720895e-05
-3.90744823676695e-05
-1.56448493344605e-05
-5.87539700225961e-05
-2.77211508738727e-05
1.95244618896012e-05
-5.80428391754729e-05
-4.76798849176937e-06
-1.24570293532754e-05
-5.81246884708551e-05
-6.62247804034119e-05
-1.04720944082354e-05
-4.28277803513355e-05
-6.25239773051311e-05
-3.82650204279492e-05
-2.76459367499314e-05
-7.6962126585523e-05
-6.18911110805317e-05
-1.63733384678236e-05
-6.47060854750774e-05
-1.19702017486502e-05
-4.25538896293316e-07
-5.12376997707716e-05
-1.91487959159907e-06
2.55652845935776e-05
-1.63046978243514e-05
-3.88395986936978e-05
-3.42694389481482e-05
1.49237529273904e-05
-1.20243102060154e-05
-4.36080824087145e-05
-7.95758183528587e-06
-4.29019411134005e-05
-4.32561523881326e-05
-1.24727102061459e-05
-2.96945131152215e-05
-3.99853296266333e-05
-7.62783257271092e-06
-8.45947092048432e-07
-2.96376228132958e-05
-2.05765911301748e-05
-4.42675238433295e-06
-5.21003471926961e-05
3.41389155671348e-05
-4.48625168386809e-05
-3.68085688541752e-05
-2.56096797800994e-05
-2.36522332264165e-05
-4.28413899302162e-05
-7.40515413342774e-05
-3.93589652673562e-05
-3.84613052998084e-05
-3.52484354933485e-05
-1.79791375017109e-05
-3.53609775251552e-05
-6.87949784010643e-05
-2.72157292001306e-05
-1.54968287162202e-05
-5.02592579139173e-05
1.39091147837743e-05
-8.70742718384781e-06
-1.61478743306987e-05
-2.33969462219876e-05
2.14568713043985e-05
-5.07961415273647e-05
-9.12077108093097e-06
1.2577552175838e-05
-1.92795969017482e-05
-8.1918857118646e-05
-1.95188204381937e-06
-6.90730851951784e-05
-0.000105979843646153
-3.75786760989092e-05
-7.16069739064292e-05
-2.80160553967107e-05
-3.33989145256623e-05
-8.11089567134978e-06
-1.70755730214953e-05
-2.28860677949634e-05
2.85087323675656e-05
-1.06953322772729e-05
-4.84644629549033e-05
9.58729792054732e-06
-5.74086674054232e-05
-9.64716171809563e-06
-3.11845150618313e-06
-3.0877009345597e-05
-7.74048246050576e-05
-5.74415110213942e-05
-3.9213499473284e-05
-5.28658964313912e-05
-4.92223543287899e-05
-4.97781748127977e-05
-4.32518602414387e-05
-4.13986309902428e-05
-4.32326830661939e-05
-1.71546859203256e-05
-6.07894454370413e-05
-6.24926195563998e-06
2.77217781216301e-05
-1.96235067262646e-06
-3.94934597034168e-06
-4.25719411042281e-05
-2.61395303430312e-05
-4.20100436010049e-05
-4.96071426433003e-05
-4.99005719236683e-06
-5.11770910343555e-05
2.03800895447906e-05
-3.50927560407016e-05
-4.91876343284892e-05
-4.9042466270592e-05
-5.23623047064749e-05
-4.12611520207706e-05
-1.28501861308288e-05
1.37101966345487e-05
-3.53855825330239e-05
-1.02903035570227e-06
3.9094551495743e-05
-2.4729585507484e-05
-7.83624339491626e-05
1.87134866238089e-05
-2.15899982799648e-05
-4.34813322945581e-05
-3.5610075820489e-06
-4.31402173768483e-05
-1.44996414112279e-05
-5.42524648226734e-05
-6.29273902595579e-05
-1.57795404412006e-05
-4.38661352145531e-05
1.02988048388971e-06
-5.19098124632587e-05
-4.10251683897826e-05
-2.38091620899475e-05
-1.49151180588164e-05
-4.29930006674624e-05
-3.02353599398569e-06
-7.48092463886957e-07
6.65136399925872e-06
-2.51980176330994e-05
-5.6382669164476e-05
-5.3548454749238e-05
-5.622806717763e-05
-4.31963326097037e-05
-6.64929506893861e-05
-6.75235850932873e-05
1.09512558096833e-06
-2.53608311508693e-05
-8.41503786821861e-05
8.66360241216895e-06
-6.48319025983234e-05
-5.06082995288235e-05
7.47062058856815e-06
-3.53190171999017e-05
9.55689168247948e-07
-2.12746111953349e-05
-1.08712408204398e-06
-4.93563814118773e-05
-5.1438461642336e-05
-2.63268316737583e-05
-3.30114814176592e-05
-2.26403711934913e-05
3.48549345637014e-06
-4.58576410889716e-05
-7.84750371352918e-05
-4.37468428036094e-05
-3.62392603638449e-05
-6.28073584446969e-05
-4.60253308797776e-05
-2.86174996479357e-05
-7.91747646486731e-05
-2.11177657607827e-05
-2.65432810280558e-05
-2.3658011731468e-05
-3.94087256664961e-05
-4.86626955742256e-05
-1.27237498413019e-05
-7.06863936429369e-05
2.16398410594544e-07
-3.24215976459216e-05
-1.45953232945132e-05
-3.98962593007012e-05
-6.07373457688007e-05
-1.48146520101819e-05
-8.45673162148901e-05
-1.86169375898253e-05
-6.40799087858544e-05
-4.67990046203012e-05
-4.97314576179768e-05
-1.51577435845928e-05
-2.75265603475335e-05
-1.08311614773457e-07
-1.91947491407393e-05
-6.32783178169029e-05
-4.94098514569736e-06
-3.66177320219344e-05
-1.24267913678063e-06
-2.34961117550287e-05
-9.15513341198104e-06
-2.86745800390135e-05
-7.17202653539037e-05
-2.29997555973824e-05
-6.49298790795585e-05
-4.24643358269992e-05
-8.04652061571748e-05
2.25342780187591e-06
-3.31708892275426e-05
-2.73345696504705e-05
-3.17314125456379e-05
-1.68629847070895e-05
-2.20130524102185e-05
-1.01109595073996e-05
-2.59887602974484e-05
-3.62723085962642e-05
-5.69598144030528e-05
-1.84018496092335e-05
-2.28986570559787e-05
1.11931304289704e-05
-1.23851581012644e-05
-6.10415374495311e-05
-4.23223002768926e-05
-1.177235376071e-05
-7.67576168973079e-05
-2.28537290592706e-05
6.71025221512847e-06
-7.46788546869104e-05
-8.83404394956054e-05
-3.82822191464962e-05
-3.30057155798533e-05
-6.61213819557325e-05
-5.26965927228249e-05
-5.99968588042986e-06
-7.29789432704876e-05
-9.12926025250907e-06
-3.35370577487533e-05
2.20457909278605e-06
2.08896114592202e-05
-3.86702927974073e-05
-2.26454445575741e-05
-5.0358858213163e-05
2.68730419907773e-05
-2.50260100038709e-05
-9.19439523668485e-05
-3.91635936260208e-05
-4.78273125622349e-05
-4.74226213242205e-05
-2.07070940740304e-05
-3.53537775436518e-05
-7.58616133648613e-05
-2.56487427033466e-05
-1.73728321102039e-05
-4.77112720576576e-05
-4.06827643148241e-05
-1.33092377728229e-05
-4.26311913818868e-05
-2.19922054576163e-05
-7.31100980599871e-06
-3.3405005239001e-06
-2.57055539653709e-06
-3.29673602740144e-06
2.62202331283879e-06
-4.29725297364541e-05
-2.50466838976215e-05
2.56078508976312e-06
-7.08328414438216e-05
-3.3888252457545e-05
-3.19634448915838e-05
-3.0067519333309e-05
-4.50982397454324e-05
-4.48497330502701e-05
-5.57166384641824e-05
-4.50045644111746e-05
6.69467522846131e-06
7.12202940434635e-06
-3.30702522894508e-05
-1.79096570309517e-05
-2.92050252787975e-06
-8.98129714592631e-06
-1.02269289843865e-06
-1.13203486345244e-05
-7.04575573199465e-05
-1.64464378613357e-05
-2.97873699261066e-05
-3.19641882527202e-05
-8.60732322354785e-05
1.75004576557573e-06
-4.46727857163282e-05
-2.89575158562176e-05
-2.98779218822377e-05
-2.93494740052941e-05
-5.92769661090109e-05
-6.6611164556074e-05
1.45077749760944e-05
-2.63935582027484e-05
-1.64013890879512e-05
3.45511689387035e-05
-6.23344026413472e-05
-4.05635234683852e-05
-7.3807025058399e-06
-3.78342543062815e-05
-6.4597886040306e-05
-3.43456549846867e-05
-2.89891764174268e-05
-3.53166873060031e-05
-6.6417951303848e-05
-2.21112460595344e-05
-4.16198025781242e-05
-4.14522837812338e-05
-3.29664632938678e-05
-3.29519158065798e-05
-7.67834946416387e-05
-9.57374629205498e-06
-4.2378900399868e-05
-2.88911598336549e-05
-6.32754349783853e-06
-2.63643227533471e-05
-5.07898697152142e-05
-3.0099612613347e-05
-1.99468820198352e-05
-8.03499157342119e-05
-8.14111055114059e-06
-2.21166891183112e-05
-6.3791974779822e-05
-4.15973262159479e-05
-5.82086197911335e-05
-2.88805542704334e-05
-4.71364208722287e-05
-2.1917465851062e-05
-5.23959318225034e-05
-8.36832744213335e-05
-4.68184797786095e-05
-5.08327007317222e-05
-3.71716240313423e-05
-4.96667096127378e-05
-1.85481158295095e-05
-1.29707116096992e-05
-2.06306509495263e-05
-3.71437616653681e-05
-3.2340820800277e-05
-5.10159585394644e-06
1.33422595228696e-05
-5.14853792476352e-06
-3.45801282906945e-05
-4.17473862480698e-05
-3.36083072553845e-05
-7.99318118005246e-05
-2.36990128968635e-05
-3.84289531202048e-05
-9.87777372753686e-05
-3.22049118884537e-05
3.36950342190282e-06
-3.43130511238103e-05
-4.09642531183438e-05
-9.9112757907065e-06
-4.8291595700803e-05
-5.56116724033245e-05
-1.44504156940869e-05
-4.09204683208484e-05
-4.0733702252212e-05
-4.30163372485564e-05
2.07516395879458e-06
-3.7821613075645e-05
-5.62485807391284e-05
-2.4713689691623e-05
-3.5466510310121e-05
-1.34811098471126e-05
-1.41490362784008e-05
-1.27064953653548e-05
-2.83364171305428e-05
-2.40304969898527e-05
-3.87933223637316e-05
-5.67658185570511e-05
-3.25716348234892e-05
-1.94037086960495e-05
-4.60641150611991e-05
-2.02880097631541e-05
-1.27210391661827e-05
-3.06275744057167e-05
-3.3318885316866e-05
-1.25705310363211e-05
-3.70157409760505e-05
5.04586351680973e-06
-3.20921765678252e-05
-3.5742101660989e-05
-6.10179969710091e-05
-6.37935956168782e-05
-2.4168942631383e-05
-2.21439190890511e-05
-1.64223769706473e-05
-4.91445177268738e-05
-5.35993438260812e-05
-3.87287781809793e-05
2.34855780531387e-05
-7.3653239523923e-06
-3.21031194574967e-05
-8.3522177088937e-06
-3.19411429231433e-05
-2.59327661044833e-05
-3.3895330938433e-05
-8.74714975035428e-06
-7.38396095990076e-05
-5.89689642500526e-05
-2.47847710860428e-05
4.75128472743965e-06
-5.71193395152313e-05
5.99061239532563e-06
-6.50195282573143e-05
-3.9996360801104e-05
-8.2430777187752e-06
-2.84925717489498e-05
-3.34350428469863e-05
-1.58141976511513e-05
-3.65328116926705e-05
-2.48672223687231e-05
-3.93274370388002e-05
-1.73495001648435e-05
-5.21739658095995e-05
-2.47007877104622e-05
-7.43329945519947e-06
-4.78482961530815e-05
-1.05738841641155e-05
-1.26502340535584e-05
-4.53374316178916e-05
-6.24293584153016e-05
-6.4488796491927e-05
-3.32013595532103e-05
-6.69165744498685e-05
-3.41163225507222e-05
-6.44352020026884e-05
-1.41504402508959e-05
-1.69127011586494e-05
1.25377395024146e-05
-1.26008939394789e-05
-2.33986476255391e-05
-2.37197408426271e-05
-1.18257260334149e-05
-1.06578698659989e-06
-3.23271445071373e-05
-5.30183390757149e-05
-2.35747489598022e-05
-2.15017439770398e-05
-2.73289408258888e-05
-7.98982635630652e-05
-7.69272742319717e-05
-6.02267357159472e-05
-6.05946028199584e-05
-2.12375092630065e-05
-7.34108810592786e-06
-3.56911663944241e-05
-2.3621383360006e-05
-6.04324948674356e-05
-6.60783212262016e-06
-2.54885367801332e-05
-2.35720410831991e-05
-7.38168166683039e-06
-1.28143468596835e-05
-3.81724201541852e-05
-3.77424140767504e-05
-2.89127390256596e-05
-5.07261939246353e-05
-4.46754786781351e-05
-8.3242604365868e-05
-7.87047236225207e-05
-1.10205110815213e-05
-1.43625715585938e-05
-5.75782922573843e-05
-1.08499669768298e-05
3.61213206164194e-06
8.86790927083579e-06
-7.46353321481228e-06
-2.71670868868263e-05
-3.00062233232411e-05
-4.6881717784304e-05
-3.15947983724452e-06
-3.49881608287992e-05
-4.39255657325783e-05
-9.09353122273363e-06
-3.65615556167141e-05
-3.74568698093127e-05
-3.67948784490786e-05
-3.087021661374e-05
-4.21568876947219e-05
-8.93953718093579e-05
-4.37325997353727e-05
-5.22943856320132e-05
-1.60046032726166e-05
-1.03504089152339e-05
-3.43389699524049e-05
-3.15285557695411e-05
-3.74951112551299e-05
-3.33421012721947e-05
-3.75342138884401e-05
-3.33959529693237e-05
-5.25782265907853e-05
-2.18473425997974e-05
-1.18134882466736e-05
-6.43312831707392e-05
-6.6575344665399e-05
-5.38322863609627e-05
-4.89471229052568e-05
-6.2255152483347e-05
-1.02013460505709e-05
-1.04616043505103e-05
4.1097379985961e-06
-2.35586880467561e-05
-7.21646476711606e-06
1.20368538105372e-05
-2.70356168205133e-06
-8.34730871141902e-06
-1.47397681134564e-05
1.5816609360308e-05
-3.48848998775864e-05
-3.48482658217121e-05
-5.7062620941484e-05
-2.77672399905352e-05
-8.28024031317078e-05
-4.98879992955984e-05
-4.03682480132301e-05
-7.10278900209421e-05
-2.03993372076353e-05
-9.35376190638913e-07
-2.84383736158293e-05
-1.66328908788062e-05
-5.11685311704556e-06
-3.57075864804117e-07
-3.84620783651685e-05
-3.78398219329385e-05
-3.5648471191879e-05
-3.84545527849698e-05
-4.29968852371501e-06
-4.87289039179508e-05
-6.11108030028337e-05
-3.70485011532594e-05
-0.000112796099494479
-6.70422732850504e-05
-2.06341585532935e-05
-5.33059227322415e-05
-5.44970199315605e-05
1.35402623430773e-05
-3.35677489970618e-05
-2.23162439316152e-05
2.26012347733612e-06
-5.50457134110847e-05
-2.79558224165522e-05
-3.89264837152865e-05
-1.05997069025516e-05
-6.30398443499633e-05
-3.94276102091709e-05
-2.37736163530181e-05
-3.78107944166151e-05
-6.03978008651472e-05
-4.90934587607653e-05
-3.90187236426054e-05
-9.19368938166324e-05
-2.68481862082985e-05
-6.45435374807818e-06
-3.4828082378953e-05
-6.79677990845917e-05
-2.06047931666064e-05
-3.37822643316849e-05
-4.4980710106047e-05
-3.26943879594705e-05
-3.45677021863255e-06
-2.74772742190123e-05
-4.91185495990498e-05
-5.54707745376178e-05
-5.22712200477488e-05
-5.7319026382019e-06
-1.723234048935e-05
-5.74734109247309e-05
-2.04543219619087e-05
-4.46300146096182e-05
-5.32025804422956e-05
-5.79416221483689e-05
-5.44900718701605e-06
-3.4076351361864e-05
-1.54853072769261e-05
-5.03871456396738e-05
-6.77346984816531e-06
-2.30130882014861e-05
-7.32445818463236e-06
-3.41536778688177e-05
-6.29807691648781e-05
-3.84482874567821e-05
-2.98507896563965e-05
-4.17234101745085e-05
-6.0476611564711e-05
-6.01780289050481e-05
-1.1832720611029e-05
-5.3411152395648e-05
-6.16248752617139e-05
-3.93266925754568e-05
-5.14009517346208e-05
-2.96871413690444e-05
-9.76827385670578e-06
-6.00258416858366e-05
-3.81715617479209e-05
-2.82636515510909e-06
-1.0004174901497e-05
1.2676292124794e-05
-2.87102106020082e-05
-1.90941505286995e-05
-2.7463450574678e-05
-4.99908101394629e-06
-6.66749883176012e-05
-2.55969684694273e-05
-2.64798820630688e-05
-4.0207239183934e-05
8.88072441513278e-06
3.60035303722599e-07
-4.23153371058028e-05
-4.10419328693498e-05
-3.31952432885894e-05
-2.6378617820961e-05
-3.63073351314081e-05
-2.23802970628247e-05
-5.10314087186715e-05
-4.4486413664243e-05
-1.72628395573764e-05
-7.72565893226532e-05
-4.67078818511413e-05
-2.50082092720721e-05
-2.52669057396525e-05
-2.55301036341678e-05
-4.94671173027407e-05
-2.3990614892569e-05
-5.20323033045979e-05
-5.93121637932824e-05
-1.26976383324124e-05
1.34618515100405e-05
-5.16888509244021e-05
-5.85087174156742e-05
-7.32877458820845e-05
-3.16969254189304e-05
-4.3875104648496e-05
-4.01671893697923e-05
-8.13476759049018e-05
-6.95111808431494e-05
-1.9037723106996e-05
-6.30568909377884e-05
-5.86433814945607e-05
-6.88754277065836e-06
-2.09503816859753e-05
-4.61410438939273e-05
-8.36005582254736e-06
-1.76233147298148e-05
-2.85264199963937e-05
-3.96521850485017e-05
-1.50200640157418e-05
-6.89438990076044e-05
-8.70518759896061e-05
-3.62354245923466e-05
-3.44932131088954e-05
-6.16901016364526e-05
-4.6975110323621e-05
-4.77469545688314e-05
-4.04348156608482e-05
-4.76984329125862e-05
-8.01678949407559e-06
-8.26542154323308e-05
-6.95287588114328e-05
1.46572521280575e-05
-2.51154486023271e-05
-3.65580411962139e-05
1.27155158311372e-05
-2.40705424590531e-07
-5.2920417629125e-05
-8.50096629249929e-05
-8.14723761192657e-05
-5.18276751743084e-05
-3.84811683066598e-05
-2.17507511631641e-06
-6.74961865203293e-05
-7.11837456578983e-06
8.49072524300887e-07
-1.03169912501696e-05
-2.58866573117359e-05
-3.88333404716175e-05
-1.25342612873264e-05
-7.70060054539312e-06
-2.45310128951505e-05
1.81507639575519e-06
-1.44170650238022e-05
-6.32788746387483e-06
-1.47157377407079e-05
-1.02729943467623e-05
-9.51585609509459e-06
-3.57388645996953e-05
-2.03527672644377e-05
-2.84930162074056e-05
-4.50059732836077e-06
-1.78961424794246e-05
-3.83821954740718e-05
-1.96054597410848e-05
-1.35537589728287e-05
-2.72786793176579e-05
-2.02778160805535e-05
-1.57211291916406e-05
-5.66038819360969e-05
-1.59120853925443e-05
-3.31612521741331e-05
-4.73581118942996e-05
-4.12250451227302e-05
-5.95901004384033e-05
-4.04240672893908e-06
-3.16886017272262e-05
-1.68708850335763e-05
-2.00846153308064e-05
-3.54935943960539e-05
-2.89317857550787e-05
-6.35439498021001e-05
-5.61835423966603e-05
-1.01179821995873e-05
-5.85283667078938e-05
-6.72216882680421e-05
-3.24591409367561e-05
-2.69553158494041e-05
-2.43060818275422e-05
-5.4338792422708e-05
-2.22366547068109e-05
-3.57785973885029e-05
-4.39866689506172e-05
-4.79503925184226e-05
-5.14976647695957e-05
-2.37795836082937e-05
-2.51280652933769e-05
-1.17030668225655e-06
-2.21654772144426e-05
-1.39029004258892e-05
-3.6991638911561e-05
-6.7313720178027e-05
-6.84978590976782e-05
-3.94977396242222e-05
-2.74474294232778e-05
-3.77315599859635e-05
-2.93676063962854e-05
-3.81031799687719e-05
-3.82048505512559e-05
-5.29481075416089e-05
1.29856535525902e-05
-4.9057403578004e-05
-8.1912530990514e-06
-7.44594859414171e-06
-2.19331631383819e-05
-4.04813548323767e-06
-6.1897660637161e-05
-1.57412938259553e-05
-6.45448419896507e-06
-2.63477116054444e-05
-1.72052395084941e-05
-8.17764344668625e-06
-3.35215363700213e-05
-4.65328052678748e-05
-3.117662543591e-05
3.6131975964658e-06
-5.11121790215986e-05
-2.13900189238517e-05
-5.41709420205265e-05
-4.57316512924676e-05
-4.28637499394872e-05
-5.9833012563904e-05
-2.32882073189409e-05
-3.34837247587247e-05
-4.67667749054049e-05
-1.36529525602618e-05
-1.58107826642125e-05
1.22893398059732e-05
-5.13006518136861e-05
-3.50940000211107e-05
-4.05086235474629e-05
-5.63058274888255e-05
-1.881908319963e-05
-4.45304741482875e-05
-8.36558671832647e-05
-6.38934026739117e-05
-4.53231389595652e-05
-7.15225625395477e-05
-4.42643265107079e-05
-3.96590056404432e-05
-4.56754211197799e-05
-1.8214755821509e-05
-2.74009425481578e-06
-5.07320520119381e-05
-4.99793852817647e-05
2.73450479258431e-06
-1.62933785258059e-05
-5.98033166654097e-05
-3.5904436575391e-07
-2.28139811206952e-05
-2.15434462154085e-05
-7.68116500526356e-05
-5.11401714076061e-05
-7.97915770717275e-05
-6.85286099119232e-05
-2.75006250853208e-05
-4.39991730167813e-05
-6.06503551673723e-05
-8.38908148819837e-05
-6.71402984689913e-05
-6.26506147590737e-05
-3.28442720723334e-05
-1.18660381508488e-05
-5.81389033294587e-05
-1.57526786721382e-07
-1.18069327349168e-05
-5.07169445318223e-05
-2.21646573596876e-05
-1.71671335384901e-05
-5.9722310788532e-05
-5.63770129562702e-05
-2.36070640943214e-05
-2.40240899572966e-05
-6.26585985187291e-05
-5.4874048152868e-05
-5.67387507573435e-05
-6.81069617762771e-05
-3.76227992145812e-05
-6.1459946496369e-05
-6.12697273809006e-05
-3.57511564745778e-05
-1.81083814380255e-05
-3.43329737373838e-05
2.28875156193715e-05
-5.04991993160378e-06
-5.65529973395784e-06
-1.91701036469584e-05
-1.60097053828132e-05
-6.02230410729277e-05
-4.47596602810889e-05
-2.28929436396438e-05
-2.80614003566516e-05
-7.56873213009632e-05
-2.06766447943591e-05
-4.61408193273368e-05
-8.10985934362627e-05
-5.77315310228532e-05
-4.44997578745215e-05
-3.62655874556678e-05
-1.64718348170482e-05
-2.66022608395221e-05
-3.79248959463766e-05
-2.0571454845925e-05
1.39902919248917e-05
-3.36918831012164e-06
-1.26770392116441e-05
7.90234411637011e-06
-3.85677684191357e-05
-3.07633578293562e-05
-4.31236200793756e-05
-3.01686256134337e-05
-2.26531844584561e-05
-5.40094031056616e-05
-4.74190122177043e-05
-8.67922143082659e-05
-5.85050183563057e-05
-4.99875129444097e-05
-8.29087229054353e-05
-3.45898128039316e-05
-1.87056024063638e-05
-2.07217304867412e-05
-2.61040368403493e-05
-2.85034749150399e-06
1.52643834546434e-05
-3.5290929887154e-05
-5.0028809776106e-05
-3.0457688919604e-05
-4.06694669268166e-05
-1.60234436809718e-05
-3.5710298488123e-05
-7.06441877096606e-05
-4.73182502558792e-05
-4.29831521737685e-05
-7.29884737525157e-05
-6.98973064865768e-05
-3.4192316373469e-05
-5.15852300433783e-05
-4.15376704738121e-05
-4.11417737738605e-05
-2.74661581614409e-05
-3.7658999198974e-05
-6.28458080106242e-06
-4.68891972766701e-05
7.68128076251629e-06
1.59487270003773e-05
1.40253816721141e-05
-3.12185354595461e-05
-6.44426722792991e-05
-7.02887512799664e-05
-1.84670049504209e-05
-3.57607793568599e-05
-5.57084121665855e-05
-3.07164951915165e-05
-7.12696519461044e-05
-6.88558808576649e-05
-5.15710465771785e-05
-3.86164898526345e-05
-6.94591665760656e-05
-4.69638368078223e-05
-3.58144274947788e-05
-3.87865088506222e-05
7.93488124719204e-06
-1.53045987214166e-05
-2.68245087410989e-05
6.56047503211844e-06
-6.78411731349265e-06
-3.87028452647836e-05
-4.19772112473212e-05
-2.93008671727402e-05
-4.0020104823087e-05
-5.60980793829954e-05
-2.32018535595348e-05
-1.64683190446286e-05
-5.1734931650262e-05
-2.33625896154353e-05
-6.07929512636986e-05
-5.36121004202064e-05
-4.76731160320783e-05
-2.25057964723383e-05
-4.8054509224319e-05
-2.71098302587264e-05
-1.89909126307328e-05
-1.34462290149988e-05
-2.34665038777871e-05
3.06526232427436e-05
-2.5715116396902e-05
-2.51989439913275e-05
-3.64534274064203e-05
-4.14569117578138e-06
-4.86036332615242e-05
-3.67113565163143e-05
-8.74404488862002e-06
-7.2319747552566e-05
-6.61282407627092e-05
-2.47466380256184e-05
-3.87240948832127e-05
-1.50120926485219e-05
-5.09674968000413e-05
-3.76839908004845e-05
-7.86612777872159e-05
-9.90676643525593e-06
-5.79657897589645e-05
-3.55859521927624e-05
-1.46967342406792e-05
2.48901821906951e-05
-8.67304429956867e-07
2.21989735644357e-05
6.5274854877659e-06
-4.97536062967233e-05
-1.98863198407691e-05
-1.44357697333938e-05
-4.78410563196216e-05
-4.89625309357141e-05
-6.49349908229008e-05
-2.17346315109179e-05
-7.52469632652184e-05
-4.34167772421736e-05
3.35689011552014e-06
-3.40503605191659e-05
-1.80036015987396e-05
-1.86946103799816e-05
-8.07070991785882e-05
-6.28193782812896e-05
-3.31178001508736e-06
-3.94041434243486e-05
-3.81354368501667e-05
-3.58630054070234e-05
-3.31140423192795e-05
-6.92171405550108e-05
-1.4526046306092e-05
-5.01902378405397e-05
-8.72137904701231e-05
-6.0885347222118e-05
-2.75264986774515e-05
-8.53910290779824e-05
-3.14970033994062e-05
-3.37278840245024e-05
-3.91865657632397e-05
-5.56542952674527e-05
-1.08095038254871e-05
-5.65739878484982e-05
-3.23649496599229e-05
-1.96913884128185e-05
-4.64926418800141e-08
9.42024643846627e-07
-3.79046649746665e-05
-6.58649976096517e-06
-4.13532170107152e-05
-2.16685869957646e-05
-2.77719591014401e-05
-3.97489860536129e-05
-2.21563383093119e-05
-2.34645279725447e-05
-7.12416935413145e-05
-1.85032516029223e-05
-2.68420310456913e-05
-5.35872412175005e-05
-6.59885704381132e-05
8.47600924156469e-06
-3.55483542055273e-06
-3.79622245287928e-05
-1.62223151346168e-06
-3.33755079901851e-05
-6.04746237376762e-05
-3.83330898162632e-05
-5.24791903869645e-05
-3.89730547509525e-05
-1.54308884589341e-05
-3.88044619984517e-05
-2.42828002432243e-05
-5.76476700820588e-05
-2.22115637272997e-05
-1.07270491381024e-05
-4.61032967870609e-05
-3.42658114621808e-05
-3.0455778213882e-05
-3.22132045567895e-05
-2.0479588269689e-05
-5.21881922113827e-05
-9.92362516384122e-05
-2.35096172587646e-05
1.93074716235529e-06
-4.87655888068284e-05
-3.87786033464128e-05
-2.79185804887245e-05
-2.94972596858878e-05
-7.8397828170317e-05
-6.95155057153172e-05
-4.13820224462566e-05
-5.80532322643347e-06
-6.73719610741182e-05
5.12724736156058e-07
-1.69370142215215e-05
-1.57174337544818e-05
-1.64232811967417e-05
-2.13113279275183e-05
-5.12179871376462e-05
1.68837162297795e-06
-3.40815794943933e-05
-2.56998025295008e-05
-2.3310391444431e-05
-6.43354582929931e-05
-7.16019792355786e-05
-3.42800638244029e-05
-2.60401341687227e-05
-7.18130564039338e-05
-2.4276339779601e-05
-4.09816619663329e-05
-1.66159423714801e-05
8.63784973351017e-06
-1.05540417518698e-05
-5.11665459258228e-05
-2.57113740133406e-05
-4.44892306424117e-06
-6.85014352665701e-05
-4.19639405391471e-05
-2.20052873043678e-05
-5.45242922311008e-05
-7.12498876242904e-05
-3.67257191444577e-05
-5.4067483712959e-05
-7.18906698708303e-05
-4.67196026315203e-05
-1.75880199538467e-05
-3.41546970247579e-05
-5.84510364737192e-05
-5.03136492089498e-05
-6.79754717059318e-05
-5.14143347488338e-05
-3.68620973049078e-05
-1.29811613505878e-05
-1.24031520155116e-05
6.75210189039977e-07
-5.88855882074571e-05
-4.79202654549928e-05
-9.57504405995111e-06
-5.68214711731143e-05
-6.38589303626824e-05
-9.0682658236219e-06
-4.73718859979973e-05
-3.5091436833681e-05
-2.81085606505071e-05
-1.78156465785588e-05
-3.72943358542203e-05
-6.03002235229916e-06
-1.24810520546178e-05
-2.72913530085025e-05
-5.78982400310693e-05
3.26481820006979e-05
-5.09851974444609e-05
-2.64693534738129e-05
-2.37308178671903e-06
-5.41347227069279e-05
-1.55042450468147e-05
-1.37607808252383e-05
-5.09666550650349e-06
-4.83648642331881e-05
-3.81118843748587e-05
1.15641686514435e-05
-5.07046743434304e-05
-3.64478595160386e-05
-1.15955160510353e-05
-5.0563036759138e-05
-4.82909582133278e-05
-7.64214271815199e-06
-2.66496056674954e-05
-1.80596487067535e-05
-4.67803829566909e-06
-1.33002616899016e-06
-2.59518883243729e-05
-5.90236487285242e-05
-7.07823740054088e-05
-4.03410256624622e-05
-5.69683558747821e-05
-4.3532091839608e-05
-6.42420030971757e-05
-5.42145985277756e-05
-2.1620970525865e-05
-5.38188466110572e-05
-1.13363718812319e-05
-5.50072432805387e-05
-7.48912612855246e-05
-2.62664976835599e-05
-1.33223481383545e-05
-4.15982802167217e-05
-4.84618592015536e-05
-5.24663043648331e-05
-6.12337519979378e-05
-1.225732689897e-05
-2.74252791454218e-05
-3.02577434055823e-05
-1.38951268190995e-05
8.73083929481805e-06
-8.40771065293497e-06
-3.2647404358117e-05
-4.96408629515775e-05
-4.49543198856864e-05
-2.77598452823e-06
-5.96270448363484e-05
-7.02386305660911e-06
-6.18161427507314e-05
-3.96592923115742e-05
-8.84365558494968e-06
-4.30304918091074e-05
-4.97358467413539e-05
-2.89006395344684e-05
-4.92435135051601e-05
-9.04289493893322e-06
-2.67221817711773e-05
-2.35375460418253e-05
-4.83134351679826e-05
-4.32466388208694e-05
-4.95862329218572e-05
-5.32746918888585e-05
-4.29561706490356e-05
-3.63584272051222e-05
-2.42535738675881e-05
-1.81526728848789e-05
-2.31816144706776e-05
-4.33275366259652e-05
-3.76275322685328e-05
-3.51736648183724e-06
-3.35783830366779e-05
-4.94253268414043e-05
-2.28132986694904e-05
-3.24579326174623e-05
-8.46718476577571e-06
2.95216564162674e-05
-2.63606981754774e-05
-7.18190388572402e-05
-3.30755396597587e-05
-4.13595076398281e-05
-4.18677288158504e-05
-2.07784944938761e-05
1.94320190900681e-05
-5.77209341049452e-05
-1.72912825795581e-05
1.82271426796178e-06
-3.92336174995339e-05
-4.40981488776845e-05
-2.67423680714068e-05
-3.13719491022244e-05
-6.24810207228257e-05
-5.70081538565217e-05
-2.67385441686976e-05
-6.48664008819957e-05
9.19808030560226e-06
-3.05435683836326e-05
-1.34113740783234e-06
-6.30531362432062e-05
-3.48314004456889e-05
-8.95952196432186e-06
-2.26055446852764e-05
-3.89785016273343e-05
-1.96465947215036e-05
-3.27015934248996e-05
-1.60586216973594e-05
-1.82426612980413e-05
-3.37730840014913e-05
-2.06941718581094e-05
4.37664940308286e-06
-5.79125801712769e-05
-5.22103102692022e-05
-4.50970463191833e-05
-5.93483635092934e-05
-8.70577966526602e-05
-8.7300365562473e-06
-4.132921976686e-05
-4.56431756217606e-05
-2.76392508943598e-05
2.19793614624869e-07
-4.34555737500417e-05
-4.41944012064201e-05
-3.1357243140529e-05
-1.65769299956279e-05
-5.57375417493564e-05
-3.71226680422871e-06
-4.91848057340455e-05
-7.05464364890932e-05
7.70691655496443e-06
-6.90752202008604e-05
-8.33088986278157e-05
-7.32765791231348e-05
-7.06182668986441e-05
-6.02950067787432e-05
-6.83134087182426e-05
-1.72801219584886e-05
-3.48633330779743e-05
-4.77072071465083e-05
-4.83522437728134e-05
-4.85534686025724e-05
-4.84878789765221e-05
-1.44973369678643e-05
-4.67462321022067e-05
-1.35568312633227e-05
-2.35373302638618e-05
-4.50275532909204e-06
-3.48818028452908e-05
-1.62652798803482e-05
-2.07160735378406e-05
-6.05667790034849e-05
1.26584964745138e-05
-3.05205087501277e-05
-5.77208805482134e-05
-6.21609028817497e-05
-2.80139689809392e-05
-4.64873728713534e-05
-8.0253984037694e-07
-4.05028352791962e-05
-6.2854004905516e-05
-2.71310742536813e-05
-4.5152122835532e-05
-6.46888891435856e-05
-2.89997919732065e-05
-4.64375999027373e-05
-4.23421436776176e-05
-1.00189561263366e-05
-4.34239148510856e-05
-5.24711095429444e-05
-7.93422807432824e-05
-6.02111402534896e-05
-1.29424250789946e-05
-1.56279915587841e-05
-2.36830259529799e-05
-2.2399127012095e-05
-2.30386672922388e-05
-5.22179920623739e-05
-4.82249543503837e-05
-6.89926192783083e-06
-3.48628844966281e-05
-5.5058418031814e-05
3.06401375693675e-07
-2.13575051968618e-06
-1.61935707277845e-06
-8.20351916215291e-05
1.84583129882594e-06
-3.46344852614792e-05
-2.72862000726905e-05
-6.245077752722e-05
-4.91900724602175e-05
-4.12634138436634e-05
-5.0023276959858e-05
-7.68706224252079e-05
-6.43754405532644e-05
-4.442542510216e-05
-2.334885463247e-05
-3.17463841636292e-05
-4.02862133060189e-05
-4.65267161748167e-05
-6.57760908889767e-06
-3.0032440702827e-05
-2.4939260571298e-05
4.30489195116398e-06
6.23893751814596e-07
-2.01346914723619e-05
2.3197670701102e-05
-4.93515240379423e-05
4.57525121768297e-06
-5.39259929945816e-05
-2.25433107592103e-05
-6.16681588603585e-05
-3.61608018945335e-05
-3.98062043564499e-05
-3.17267058667001e-05
-4.50283714547187e-05
-4.68849502342434e-05
-3.38972359442456e-05
-2.93368106732824e-05
-5.1454577911954e-05
-7.90076877251639e-07
9.50178328488103e-07
-3.14121680748542e-05
-5.59658212222956e-05
-5.26538485068076e-06
-3.9537527751038e-05
-2.30376518019504e-05
-3.88018131792981e-05
-5.0569519583382e-05
-3.42716403050259e-05
-6.43281715193859e-05
-6.21877915039317e-05
-4.78320494033194e-05
-5.31955120357838e-05
-6.03626872686337e-05
-2.35077505391421e-05
-4.6986006750892e-05
-1.7465065948987e-05
-3.28822488627537e-05
-2.06886858568646e-05
-3.10259648506546e-05
-1.05892470567264e-06
-2.80521416708174e-05
-2.01941544272622e-05
-8.88440781308253e-06
-4.53936566554692e-05
-2.34525700454746e-05
-8.46260141594641e-05
-6.49340927367097e-05
-4.4349531915763e-05
-2.58052726720021e-05
-7.75136175315128e-05
-3.28909512447643e-05
-4.33073740534742e-05
-2.67827025833894e-05
-3.44704248538303e-05
-1.30169527982592e-05
-5.47274363646425e-05
-2.48228329360503e-05
-2.32096659662731e-06
-1.35324321649221e-05
-1.8137838171767e-05
-3.19096733028715e-05
-4.81370136245911e-05
-4.0228804992589e-05
-3.85758556103614e-05
-3.8055408617903e-05
-4.69953440906545e-05
-4.29753746437075e-05
-5.40904101839971e-05
-1.21363705857005e-05
-4.88967769646585e-05
-5.78259824674892e-05
-5.89169207254542e-05
-4.56430920523709e-06
-3.23373053484557e-06
-1.91876143987516e-05
-2.99345409228839e-05
4.78247330438945e-06
-5.77068022986614e-06
9.38980422020939e-06
-1.39194938704724e-05
1.83507278868814e-05
-3.58155379558083e-05
-5.40887681648741e-05
-2.33868910660758e-05
-4.47785045963009e-05
-1.95904244790994e-05
-2.24064364414084e-05
-2.8115113491811e-05
-5.35918061321422e-05
-4.63092894573787e-05
-3.07887611208773e-05
-7.14474093564459e-05
-3.04652391565868e-05
-4.47006224766996e-05
-8.39999115803949e-06
5.65635767500162e-06
-1.04419096038511e-05
1.04607034869238e-05
-1.15161732733691e-05
-2.12618086758538e-06
-4.93456015272879e-05
-1.47134046138815e-05
1.5861325545897e-06
-6.02000224645238e-05
-1.92712176831857e-05
-1.81665817062313e-05
-2.11380593140542e-05
-3.00625519870416e-05
-5.0577122113162e-05
-1.25113161458088e-05
-6.62501404018193e-05
-4.9365894836864e-05
-1.83885638103361e-05
-5.25134557588192e-05
-3.99752049846803e-05
-5.64448904414581e-05
-2.80362971476281e-05
-3.16953881817184e-05
-6.49602298048714e-06
-3.73200462313983e-05
-4.7997867100464e-05
-5.8848662547202e-05
-2.64111634404833e-06
-4.77699295008667e-05
3.50279521473885e-06
-2.67334273864889e-05
-6.60140660247773e-05
-4.16317825193361e-05
-3.75811268385101e-05
-4.36661716762998e-05
-3.5228752066878e-05
-2.72628233534891e-05
-2.81347451863374e-05
-4.49344300898481e-05
-1.35699169237613e-05
-3.20918516330058e-05
-2.97259578454957e-05
-3.48366218492305e-05
-3.61160101892082e-05
-7.04354039460453e-05
-5.2285059252623e-05
-5.40020388320292e-05
-4.24257161340394e-05
-4.88362842976971e-05
-2.71144464866782e-05
-1.82862725926826e-05
-4.32556874284055e-05
-2.35093204328451e-05
-5.31173263713567e-05
-4.75507772272078e-05
-3.75476033170924e-05
-5.50212144974341e-05
-6.70686159819037e-05
-2.72013516904006e-05
-3.6596137725132e-05
-6.3834721358572e-05
-2.80918484361976e-05
-5.9385987815957e-05
-3.83984233134761e-05
-4.72451610820802e-05
-3.9959738726614e-05
-3.27173476269721e-05
-3.01617407008161e-05
-2.02517734394868e-05
-4.84396965739567e-05
-6.31015662483721e-05
-4.23552506498142e-05
-3.75976587071386e-05
-3.18609989166979e-05
-4.76116158001531e-05
-7.64690580400975e-05
-3.11843291762685e-05
-3.98893797748647e-05
-1.46223660156264e-05
-2.14988973653737e-05
-1.71192993816952e-05
-2.53225074669544e-05
-3.69397163971043e-05
-3.02085439560335e-05
-1.47383793593274e-05
-2.2801118886537e-05
-1.30684285403811e-05
-2.14903176158679e-05
-1.82151902337953e-05
-5.40615396513339e-05
-1.95154364298062e-05
-3.58052863301952e-05
-3.77501008987982e-05
-5.62635374441597e-05
-3.60427595859215e-05
-4.52288502358452e-05
-2.57361630679022e-05
-4.03581574320655e-05
-5.05321794265165e-05
-2.63586435633636e-05
-2.60404538153763e-05
2.63570567305693e-05
-3.29322803221883e-05
-2.47247167853914e-05
-1.88105239089753e-05
-8.49411406462953e-06
-4.44329438020339e-05
-5.16283153956928e-05
-4.86352430257977e-05
-4.35417707197476e-05
-3.79082692553035e-05
-7.18756624651957e-05
-4.69019059744253e-05
-6.2648596900534e-05
-3.91698530146123e-05
-6.95737830068114e-05
-3.34563198742633e-05
-5.51666684460872e-05
-2.51129947759572e-05
-3.61059455691798e-05
-2.49029914383277e-05
-2.83344623536345e-05
1.23981116944977e-05
-5.54263899262556e-05
-3.20820359476673e-05
-4.39317195937123e-05
-2.7915373752834e-05
-4.63158819146454e-05
-3.07218453967897e-05
-3.21544159210683e-05
-4.342783314034e-05
-5.69484357545902e-05
-4.70420650994926e-05
-5.20783707400464e-05
-4.16768760207956e-05
-7.06038814210262e-05
-5.8257079468837e-05
-6.08405638852885e-05
-1.83882542739849e-05
-4.25642149706761e-05
-5.34616796920511e-06
6.41651824023726e-06
-1.00133913755755e-05
-5.6620834420939e-05
-3.67372492029102e-06
-3.91724222560913e-05
-4.02824277380992e-05
-3.64633895979519e-05
-1.41637876834229e-05
-5.35921243616487e-05
-5.86382840640997e-05
-5.9942807488401e-05
-5.12172337034713e-05
-5.24111408802228e-06
-2.81318750389242e-05
-8.72295725771333e-05
-5.34112951108757e-05
-1.84385473434527e-06
-4.46277574331334e-05
-5.85420294048475e-05
-1.26990620824552e-05
-8.09948036348302e-05
-3.8058595493848e-05
-6.68173152553282e-06
2.27704415101753e-06
-1.74618301884009e-05
2.45144258769054e-06
-7.2676962196231e-05
3.69897784302239e-06
5.62545222728952e-06
-2.11645143244072e-05
-3.9688076003117e-05
-4.55642123923256e-05
-6.49614004221484e-05
-8.70466894709917e-06
-3.21745257191293e-05
-2.27455282917673e-05
-2.69471996922645e-05
-3.53460078566994e-05
-2.1546571071007e-05
-9.63046265250144e-06
-6.554506579663e-05
-3.10921423258656e-05
-1.76831170392045e-05
-2.9144525669543e-05
-2.63811614997818e-05
-2.47998872238788e-05
-1.52614605082374e-05
-4.46544683628364e-05
-2.30846372048398e-05
-1.37707198476149e-05
-5.94969454232195e-05
-5.72721140642398e-05
-5.99490832741958e-06
-1.17648017904578e-05
-5.37377769855492e-05
-4.09138747298123e-05
-7.49598507452832e-05
-7.50203308671139e-06
-7.44446212821753e-05
-6.58975264995243e-05
1.96959423233169e-05
-4.71416499182129e-05
-7.87833996059817e-05
-1.02830362259794e-05
-2.23680715938477e-05
-4.97282110752515e-05
-7.58167329803632e-05
-2.6139239599795e-05
-4.35071548936379e-05
5.85773478067112e-06
-3.24426287553551e-05
-2.9907282117587e-05
-2.40415366119788e-05
-3.85652706800018e-05
-7.2189992186327e-06
-2.96781461642798e-05
-4.82216678119166e-05
3.85890764138771e-07
-1.91875523087618e-05
-1.4587285055027e-05
-4.21311271993532e-05
-5.61616010980829e-05
-5.43563489544012e-05
-4.57731939742474e-06
-5.43721039245167e-05
-3.35957285650576e-05
-3.85908924425853e-05
-6.24743184709366e-05
-2.58520078286332e-05
-4.48446341379498e-05
-4.33711285858679e-05
-4.34474539263641e-05
7.59096292502085e-06
-3.29759172221348e-05
-2.87053825672868e-05
1.94781687306822e-05
-1.00104235657577e-05
-1.74838890114761e-05
-4.69980503407605e-06
-5.23828889913868e-05
-7.86727122338669e-05
-1.50027084514724e-05
5.04829604759073e-06
-3.57406262898954e-05
-3.34490704635651e-05
-4.19869308193297e-05
-2.95230053167945e-05
-7.49690248224928e-05
-2.31352920566572e-05
-1.34044613773398e-05
-3.87091718442817e-05
-6.57726849208657e-05
1.62290588860102e-05
-1.86508521849034e-05
-2.77794273235594e-05
-1.44260460221932e-05
-3.42624594114481e-05
-1.57937107049184e-05
-3.03545279855495e-05
4.88708568798794e-06
-2.48465474226576e-05
-2.80171502339406e-05
-2.38472412473946e-05
-3.75006300276197e-05
-3.02831336484012e-05
-4.61422474771344e-05
-8.09020284144354e-06
-2.39879467158281e-05
-3.92805653479486e-05
-4.03413038531538e-05
-3.62925384986667e-05
-4.05096365300327e-05
-4.0465868790424e-05
-1.89812583361717e-05
-1.21809968867085e-05
-2.45596430741121e-05
-5.99535752172317e-05
-4.14324545944133e-06
-3.42580687401771e-05
-2.47740498137964e-05
-3.32290470867549e-05
-6.89489363671504e-06
-3.04602390773773e-05
-2.91448737546604e-05
-8.39568283186896e-05
-1.6682367779149e-05
-5.76217590851368e-05
-1.55460336887288e-05
-1.53144302693782e-05
-3.23996367040682e-05
-4.58812318072538e-05
-5.71870671079828e-05
-3.0761498284814e-06
-2.71825510018191e-05
-4.84206065734427e-05
-7.14768664519884e-05
-6.88302411550849e-05
-1.57009568170651e-05
-5.24966001245581e-05
-5.1051977078969e-05
-1.29255491984465e-05
-1.75500942995982e-05
-4.51477782006901e-05
-1.08672254181913e-05
-3.69001200093001e-05
-6.56574928924705e-05
-6.51335107252937e-05
-5.85912891026655e-06
-3.1965989296556e-05
-4.64847357337394e-05
-1.5509089433536e-05
-2.65432388153226e-05
-6.34330251704986e-05
-4.99565534144295e-05
-1.84252982714059e-05
-4.45343903706217e-05
-3.49093869854273e-05
-1.06489983388386e-05
-5.531449199798e-05
-3.54295345948722e-05
-3.9304386278527e-06
-5.36331913826544e-05
-7.48063055084765e-05
-4.16742247301414e-05
-2.91400303334532e-05
-2.16643083335143e-05
-2.06285095812354e-05
-2.86485148301223e-06
-1.64694090990007e-05
-5.15606528136951e-05
-1.63714557018117e-05
-4.61896942936528e-05
5.18848074079292e-06
1.26345989328228e-06
-5.62761997128225e-05
-6.43844172967433e-05
-3.60903658488547e-05
-3.93795833352713e-05
-6.55373581727249e-05
-5.68655875596453e-05
-3.23071919635843e-05
-5.0783239611523e-05
-5.28711920120216e-05
-1.46135307595679e-05
-6.45987478630036e-05
-5.04902573652511e-05
-1.52119472804825e-06
-3.28129913931643e-05
-3.12055385280252e-05
-9.04011680372912e-06
-3.72986644939839e-05
-4.49965085056239e-05
3.49556696997754e-07
-4.45452757594765e-05
-3.4784386727476e-05
-1.1649174937474e-05
-9.18054486412018e-06
-6.22305865875298e-05
-4.64600550437692e-05
-3.40266934327982e-05
-4.95872678977639e-05
-3.04337815955345e-05
-6.00852833052102e-05
-5.29095992555329e-05
-1.86041646991496e-05
-4.84543476611577e-05
-1.6960034812691e-06
-4.60715290856789e-05
-2.8134939008583e-05
-4.13543027939016e-05
-5.78440095571747e-05
-3.37849590217001e-05
-4.07585626483478e-05
6.50744427075716e-06
-5.23776305378301e-05
-3.85308129070287e-05
-4.07339589203496e-05
-3.99578591186011e-05
-3.02828995548278e-05
-5.47132719664596e-05
-5.76549837175538e-05
-5.05162863377366e-05
-6.28456361527269e-05
-7.19950667840888e-05
-1.20805208580197e-06
-1.85726334190883e-05
4.46492725495917e-06
-2.88662250856081e-05
6.63519094337803e-06
-3.79876331579363e-05
-2.13456512778784e-05
-3.8105625259977e-05
-2.62031491683078e-05
-1.60293403874787e-05
-1.62325374084383e-05
-4.25888219171304e-05
-4.59244556036419e-05
-1.49333064176795e-05
-3.41836428314692e-05
-3.48811419652361e-05
-5.94318216912908e-05
-5.96676837566111e-05
-4.32968709516919e-05
-1.57387045274319e-05
-3.21243147431661e-05
-4.77592206806972e-05
-2.61904769951889e-05
-3.43523252596254e-05
-3.25244743687924e-05
-3.28893495360054e-05
-4.04003503413603e-06
-3.05864376496812e-05
-2.23683392516009e-05
-4.48422214166205e-05
-7.76969214788088e-06
-2.49771139394185e-05
-8.78023709403919e-05
-4.04652647358167e-05
-8.07366740626996e-05
-3.85889739243511e-05
2.02669928890752e-05
-9.37987995832257e-06
-4.20309097422801e-05
-3.81262844453422e-05
-2.36644247298382e-05
-3.01038244016516e-05
9.49306809813457e-07
9.36639173313332e-06
-4.24065298269303e-05
-8.65071891115653e-06
-1.92214183287362e-05
-2.4218107779534e-05
-3.14639934376467e-05
1.78637366220934e-06
-1.22581052672068e-05
-6.5754357433725e-05
-4.54412875436045e-05
-3.32039213828972e-05
-3.7074577041266e-05
-6.29663206524754e-05
8.05303962825543e-06
-4.92185165577561e-05
-7.82618539011959e-06
-3.92927373986263e-05
-1.58249813357206e-05
-5.31449538063738e-05
-2.489392719416e-05
-8.06268179448777e-05
-8.76989423585521e-06
1.10061737653724e-05
-1.80245851881958e-05
-7.45745910708246e-05
-8.49554091206328e-06
5.68384525245058e-06
-4.21549683670281e-05
-4.68189353148659e-05
-3.43653125313446e-05
-2.63230573388473e-05
-7.68261236398297e-05
-4.25857921059885e-05
-4.26996788065455e-05
-4.02641647148239e-05
2.68984258003058e-06
-6.70353819736575e-05
-4.26118447793196e-05
-3.18643096862799e-05
-2.23358812084942e-05
-7.10653647326895e-05
-3.20943796168654e-05
-2.52680559828975e-05
-4.81916872967276e-05
-2.82993471976548e-05
-3.92247575794497e-05
-3.69419235727037e-05
-3.27260409509677e-05
-6.69393854926711e-05
-7.00029239908914e-05
-7.11408725451777e-05
-4.80120880005166e-05
-3.33815287493717e-05
-6.67497296809128e-05
-2.05827377579234e-05
-2.55411151183559e-05
-4.53517703530356e-05
-5.30244865313205e-05
-1.54772137516943e-05
-2.09710617454129e-05
-3.62372423995124e-05
-1.06403757012894e-05
-3.21010299174608e-05
-1.50006999461058e-05
1.56848707310709e-05
1.74647547383362e-05
-3.29297016352609e-05
-4.16186106681688e-05
3.86655893359067e-08
-3.6467702963625e-05
-4.60633655374742e-05
-1.48430134544711e-05
-6.17883301711733e-05
-7.58428572134631e-05
-3.67968697599807e-05
-4.58144658664184e-05
-6.39366644078628e-05
-5.29691061827975e-05
-2.81770923040784e-05
-3.92576585348906e-05
-3.60872517790915e-05
-2.79707506295932e-05
-3.47153244779763e-05
-1.25401058577137e-05
-7.37602552146589e-06
-2.85503641025558e-05
-3.95960344373507e-05
-3.91289749047903e-05
-3.94318726558566e-05
-3.28987175734832e-05
-5.3226295215423e-05
-8.1911504605833e-05
-6.98545545550746e-05
-7.5513708006153e-05
-2.5545006406636e-05
-4.49644209851028e-05
-0.000111764933139183
8.31745249079082e-07
-7.50476506518506e-05
-2.34676910077622e-05
-6.54914091660284e-05
-4.12291114359939e-05
-5.94794567773996e-05
-3.01229327189042e-06
-1.37778183600052e-06
-4.02333013299821e-05
-2.39684962869869e-05
-3.03486927413799e-05
-1.23544205330106e-05
-4.9811338221835e-05
-6.11996861221536e-05
-6.18573597558555e-05
-0.000102361763335048
-5.24990768672739e-05
-3.29859916006679e-05
-6.58926182019843e-05
-4.68946565796469e-05
-5.85603831274033e-05
-3.86488763165494e-05
-1.07309177223902e-05
1.30854331831477e-05
-3.0951520995697e-05
-1.29731474705834e-05
-2.89329034637855e-05
-1.34007172005935e-07
-4.47464036839242e-05
-2.72646110786496e-05
-2.49682038275054e-05
-5.01008255387367e-05
-2.08877232312543e-05
-2.75616102194383e-05
-6.15347810469767e-05
-7.2084437507872e-05
-3.77993496275201e-05
-1.58385061146739e-05
-5.06620818567344e-05
-7.12199532145181e-05
-5.28938525395117e-05
-2.71990169220097e-05
-1.23997152171744e-05
-5.05538285357469e-05
-4.1394114733726e-05
-2.5112584174924e-05
-3.75986977371846e-07
7.32113265644303e-06
-2.58733607834121e-05
-1.69699900372592e-05
-3.14380152848497e-05
-1.96080651972369e-05
9.85587911942208e-06
-5.76953128240537e-05
-3.67825207195011e-05
-6.0604773514837e-05
-8.03554223015767e-05
-6.56441445786766e-05
-3.52700286710062e-05
-5.13266344018059e-05
-3.75646845528693e-05
-4.11136628326725e-05
-1.71864880611683e-05
-5.6459191777011e-05
-6.52571179715505e-06
-2.04356796571105e-05
-2.76422530403472e-05
-5.18005696564155e-05
-8.2227086167353e-06
-7.32461423658076e-06
4.09103461842397e-06
1.05584361461572e-05
-4.99667890826843e-05
-5.58825718901185e-05
-1.09522540342487e-05
-6.26446950551205e-05
-8.01645334922604e-05
-3.52703148078577e-05
-5.17647743377488e-05
-5.62917728047158e-05
-2.24156038662188e-05
7.8047627929428e-06
-7.27465640839874e-05
-6.9318479551658e-05
-2.02474265059948e-06
-3.46763006584999e-05
-3.11669039348206e-05
2.3956468319729e-05
-7.76527984426403e-07
-3.52586122109606e-05
-1.56895442264482e-05
-7.01217354533521e-05
-6.55631222395917e-05
-2.93743738779449e-05
-3.56160889178321e-05
-0.000105710322551331
-5.67809322384181e-05
-4.1287327612558e-05
-7.22680228121114e-05
-9.82519444596093e-06
-2.62538128507575e-05
-4.19642333835452e-05
-1.42253371017788e-05
6.62213382276599e-06
-5.74886330768265e-06
-7.78569427378807e-05
-4.74115110857517e-06
2.19227736481697e-05
-1.75932317965687e-05
7.57408409563751e-06
-4.663304488149e-05
-6.8670940992742e-05
-6.3482505250844e-05
-4.10161204221784e-05
-2.74099299219615e-05
-7.07065039047216e-05
-1.58907225427738e-05
-3.79541839647521e-05
-5.46397369484025e-05
1.83280788725307e-06
-6.40401733531549e-05
-7.05623730338365e-05
-2.8068375568511e-05
2.83319886181898e-06
-6.84436812543385e-05
-3.41480961045357e-05
-6.69748527801198e-06
-1.63052414617141e-05
-1.99717849620814e-05
-1.30603426259723e-05
-2.70025692698193e-05
-4.28353361546109e-05
-5.51045819341563e-05
-1.14812419217071e-05
-6.18509449839791e-05
-6.42955365792788e-06
-4.99781426597198e-05
-6.52616757952586e-05
-4.35854334009895e-05
-6.25227261421218e-05
-5.733542270476e-05
-4.03060570081677e-05
2.19520664218846e-06
-6.65192601572974e-05
-0.000108556182377167
-2.21865775946195e-05
-3.28690690646371e-05
-5.33562057966711e-05
-5.19594881719508e-06
2.5982220215012e-05
-4.14048079106061e-05
9.76343093735919e-06
-1.8768509722764e-05
-2.70612041629301e-05
-2.36760947046645e-05
-3.77321158809609e-05
-7.89749061300842e-05
-5.95711499456738e-05
-3.12666811182989e-05
-7.77987711755976e-05
-3.63141732828295e-05
-1.8417561449094e-05
-1.01343924249959e-05
-5.05315640809426e-05
-3.32815647625813e-05
-3.5519024857954e-05
-5.41382462705459e-05
-4.61798714392129e-05
-3.04900703144823e-05
-8.12523284984064e-05
-5.56684524908669e-05
3.54973720079301e-05
-1.69894293664876e-05
-4.54904146204469e-05
-6.55815809020723e-05
-5.88625454177461e-05
-4.38514995833522e-05
-1.592753408736e-05
-1.12392272815655e-05
-1.89240813297257e-05
-2.83114097235812e-05
-1.83520580706692e-05
-7.985008245285e-05
-5.5800376069016e-05
-1.58997597443995e-05
-7.11392946954949e-06
4.2869356427798e-07
-3.75583400964035e-05
-3.22576135998857e-05
-1.76760102118325e-05
-3.63177402723779e-05
-2.19941509843807e-05
-5.33928849560622e-05
-5.36501481787432e-05
-6.71500726300512e-06
-6.95152488245515e-05
-4.24435864734999e-05
-2.4458506171357e-05
-2.66022339699255e-05
-2.81767702386783e-05
-2.85580219154785e-06
-2.55264032294929e-05
-4.02152667195652e-05
3.74396181404147e-06
-2.56175466661252e-05
-5.56104473367019e-05
-4.36154949412753e-05
-6.82275799962841e-05
-5.24012637333261e-05
-2.2487092317306e-05
-4.59435483954443e-05
-6.4727474228892e-05
-5.07122925643229e-05
1.38953430325827e-06
-6.91749390137022e-05
-4.88509864660784e-05
-3.25898448107899e-05
-1.06821519867935e-05
-3.73601060732352e-05
-5.05703014767752e-05
-3.10073299887286e-05
-5.0004060855353e-05
-6.671380064195e-06
-2.27711090749056e-05
-5.94418841291984e-05
-3.14646606773569e-05
-7.61614275525726e-05
-3.48022818625301e-05
-5.9548569792725e-05
-3.57377133055659e-05
-4.11455729014883e-05
-4.07720419981316e-05
-2.16133452748109e-05
-2.45364633072229e-05
-3.67811513131939e-05
-1.84969662351344e-05
-8.27690688038465e-06
-1.09961767556484e-05
-1.32262965671667e-05
-4.08809709984247e-05
-3.67156963062844e-05
-5.09367633206063e-05
-3.78916847127606e-05
-4.25385539977566e-05
-4.84514778754404e-05
-1.93473137747193e-05
-2.92429029249738e-05
-5.1843738659127e-05
-2.52855653894788e-06
-2.24092250996397e-05
-3.64573456168946e-05
-5.48186545519926e-05
-5.49683211851298e-05
-3.26733983768525e-05
-1.85934329309889e-05
-1.43335186565643e-05
-5.8453855544984e-05
-1.16797566843305e-05
-3.78046012235094e-06
-5.50477656633716e-05
-4.00716522403019e-05
-2.22384320627279e-05
-1.50047248342825e-05
-8.31451314397306e-05
-4.49739151585627e-05
-2.63552266814873e-05
-3.59936438369856e-05
-7.40016372835471e-05
-1.00374373907965e-05
3.03156772145989e-06
-4.43542356875561e-05
-3.12885085771034e-05
-4.12293772955272e-05
-5.48359349224822e-05
-1.85254630915414e-06
-1.37907625343742e-05
-2.41127809613036e-05
-3.39691949095223e-05
-6.3736551441687e-05
-4.87436300269694e-05
-4.19843561536067e-05
-3.95930910952278e-06
-2.90818979420612e-05
-5.76684557811816e-05
-2.48835406091044e-05
-6.12018823232575e-05
-4.40525245628675e-05
-4.52984001064567e-05
-8.99856262973201e-06
-2.70260665159642e-05
-1.84628903989833e-05
2.06170833033682e-05
-4.28874232901341e-05
-2.0792354252053e-05
-2.89826252055592e-05
-3.9176106156232e-05
-3.02798795985495e-05
-3.2942216164677e-05
-1.33215261709439e-05
-4.22275444149794e-05
1.3371097043581e-05
-1.35317727673133e-05
-2.79533242470469e-05
-5.16387635088693e-05
-3.69773137653366e-05
-3.20562287556119e-05
-5.01891294204579e-05
-2.29689121385046e-05
-1.57336470804403e-05
-3.73791647862039e-05
-3.09889416328541e-05
-4.73774206714681e-05
-2.81510570284113e-05
2.77440023796082e-05
-3.15985064660522e-05
-9.27966142687974e-08
-1.91675827101415e-05
-2.25659864208816e-05
-4.85972518258626e-05
-4.09302291753164e-05
-2.84201735305747e-05
-3.69887927284126e-05
-4.48169681508606e-05
-4.19996790839239e-05
-4.18174470436488e-05
-4.42141037071162e-05
-1.78137988985314e-05
-1.62239284299242e-05
-5.51639670130768e-05
-2.72966510139294e-05
-1.01217936906301e-05
-5.09252976728416e-05
1.2852651905629e-05
-2.22361519008892e-05
-4.68106179300315e-06
-2.76416312609224e-05
-3.47627254182942e-05
-3.70808398404307e-05
-5.8915660453054e-05
-2.39045138273759e-05
-2.47586918629259e-05
-5.90806525522378e-05
-6.34281117328444e-05
-5.04819483477805e-05
-7.23841453889414e-05
3.81707915098695e-06
-1.5336187101308e-05
-2.17530179049532e-05
-7.62478660682586e-05
-2.73504099320729e-05
9.15190675086528e-06
6.40559670679608e-06
-2.76650778802194e-05
4.243973001362e-06
-1.80382919063198e-06
-4.36869724646853e-05
-5.40384187963352e-06
-4.37814692328836e-05
-1.87349323380631e-05
-5.20580071626424e-05
-4.41782027524181e-05
-3.740879863805e-05
-2.60141548416834e-05
-2.11397137214727e-05
-6.66201126779427e-05
-6.23005690016496e-05
-7.0582454207795e-05
-1.35977732120244e-05
-1.81575439622675e-05
-3.83916824625876e-05
-3.53853601130707e-05
-1.67480312601196e-05
1.71719423383749e-05
-2.24448827658827e-05
-9.40212763964827e-06
3.71091479584259e-05
-5.39398426687366e-05
-6.03914023256095e-05
2.65600897124398e-07
-5.84520626466877e-05
-6.74089436668383e-05
4.34569361237704e-06
-5.29155839418717e-05
-2.78118006337545e-05
-2.44994854606569e-05
-2.69964411693209e-05
-6.43641405337084e-05
-3.67142018268703e-05
-4.29332115140252e-05
-4.19998820062264e-05
-8.15649624267169e-05
-1.49699730065263e-05
-4.79012158392402e-06
-2.86514326712426e-05
-1.73059250949783e-05
-9.59730804688416e-07
-5.50657686600233e-05
-9.50173336977301e-06
-2.99408499429561e-05
-9.29231447970686e-05
-7.45569477032227e-05
-2.40840632492439e-05
-7.11333767972184e-05
-6.3903384456199e-05
-4.48330198089178e-05
-1.37041110050019e-05
-3.55074677831126e-05
-1.64566184099975e-05
-4.95611254153952e-05
-3.26015585530988e-05
-6.40725245716197e-06
-2.21900918725631e-05
-3.03671479796093e-05
-4.87913708577138e-05
4.86567155602984e-06
-2.96001251056796e-05
-3.05753397502488e-05
-2.05898443211322e-05
-4.16003651667093e-05
-6.03672626162953e-05
-3.81815959519608e-05
-4.06158485597103e-05
-9.66940317012173e-05
-1.5547320351616e-05
-1.73533809325848e-05
-9.56141846804345e-06
-4.07790741816312e-05
-5.5512834762282e-05
-6.00718929841194e-05
-3.34886809312904e-05
-2.82541448147994e-05
5.60812895797592e-06
-5.76428389399132e-07
-4.40030742092129e-05
-3.16758553046968e-05
-5.87506290029089e-05
-2.27759991178311e-05
-1.33047971544125e-05
-7.11950774019674e-05
-2.97907554534453e-05
-3.64113484659183e-05
-5.43055014299945e-05
-2.53270726630361e-05
-7.15336317044726e-06
-5.16861384207084e-05
-7.52155144578256e-05
9.60145013886492e-06
-6.17335941207845e-05
-7.43333944986669e-05
-2.61893298857995e-05
-4.06781200570746e-05
-2.21517934501918e-05
-5.42599942483417e-05
-2.54749184802575e-05
-3.58192903074498e-05
-3.09203151693028e-05
-2.2784910056489e-05
-2.94387075612127e-05
-5.92565457903561e-06
9.83152855998362e-06
-6.78543044625225e-06
-2.33350222635013e-05
-1.85532492073971e-05
-5.89579237524707e-05
-3.98782830053569e-05
-4.56207553007839e-05
-8.27553448016274e-05
-6.67114545276498e-05
-6.65035698037546e-05
-3.94982293142971e-05
-3.09643326652071e-05
-2.04937247672365e-05
-2.08437310790365e-05
-4.32486483474321e-05
-1.55608133558389e-05
3.34800097777488e-05
-4.23344623468191e-05
-6.93174126723304e-05
-2.88815170579685e-05
-3.37786353568777e-05
-2.64891145423223e-05
-2.19213580219658e-05
-4.71499647975826e-05
-7.24583986698814e-05
-8.10405055554607e-05
-6.06278086901586e-05
-6.12435330426548e-05
-6.54387378708139e-05
-1.15768103893873e-05
-5.61324887507825e-05
-1.51484949102359e-05
-9.44661141178214e-06
-3.60582889715175e-05
-4.57185542477123e-05
7.68794712199518e-06
-1.75432413680384e-05
-3.12112578365199e-05
-2.34215825343363e-05
-3.89642750486179e-05
-9.40317992208302e-06
-3.35418500230077e-05
1.04288126986418e-06
-4.84673253791641e-05
-6.50596879334196e-05
1.01559598182586e-07
-4.46318450187649e-05
-5.45426700249772e-05
-4.008515484431e-05
-6.81233952717269e-05
-4.70559181503316e-06
-2.33619269761768e-05
-2.0701517924946e-05
-6.56332342677371e-05
-1.76804933109565e-05
-2.28513617080696e-05
-3.48918238338597e-05
-5.91050176455854e-05
-1.71999854078643e-05
-4.94785679480368e-05
-2.55188363302758e-05
3.92909691442419e-07
-3.90413621076348e-05
-3.40938723696808e-05
-5.67454488347279e-05
-8.62925013209331e-06
-7.42398049545731e-05
-2.46000443833472e-05
-5.76809027237792e-06
-4.44053743899969e-05
-4.46837911159584e-05
-2.33476516858183e-05
-6.72521315347336e-05
-1.35829902216452e-05
4.39696686557184e-06
-1.74404979715532e-06
-3.77472142766098e-05
3.1127163035693e-05
-1.95365057999321e-05
-2.30355231902485e-05
-1.03035591053062e-05
-6.91966616947789e-06
-2.56758693337706e-06
-1.24921261642279e-05
-3.4678360811018e-05
-5.38640027227024e-05
-5.3102944038299e-05
-2.96042118573832e-05
-6.27845475204004e-05
-6.56618177823511e-05
-8.77019277464768e-06
-2.42638337859383e-05
-5.94477422425888e-05
-5.44791293776991e-05
-3.63108030293655e-05
-3.29610372991077e-05
-2.17213800570568e-05
-4.27149024711428e-05
-4.88252520122982e-05
-2.18658730178636e-05
-4.07975911714739e-05
-1.67405372428261e-05
-3.81103198148974e-05
-3.81014543237695e-05
-2.04141147907881e-05
-7.33884612714733e-05
-2.75477034163865e-05
-3.92011688364455e-05
-6.56370170229704e-05
-5.61592605961871e-05
-1.1790929719234e-05
-0.000104552849105427
-5.64014971016042e-05
-6.10685679713476e-05
-7.02300963244096e-05
-5.99180961959536e-05
2.54386917526251e-05
-2.86229283149776e-05
-2.51272524443587e-05
-3.81838347134977e-06
-1.43131916125016e-05
-5.40056464113923e-05
-4.42760804635632e-06
-2.35149143348077e-05
-4.04525338491482e-05
-5.22381175972252e-05
3.8064962872975e-06
-1.76733273992437e-05
-5.20829289385387e-05
-6.10428248849252e-06
-6.11800683350394e-05
-2.8123678806589e-05
-4.59974880291283e-05
-5.12956365392859e-05
-7.96597374224099e-05
-5.74149081862552e-05
-1.77726580745143e-05
-4.12417869681886e-05
-2.10191689890731e-05
-1.5207655960872e-06
-3.45957634626246e-05
-2.28319017884783e-05
1.14570969684205e-05
-1.37537058641541e-05
-3.6883149862822e-05
-5.82185936997586e-05
-1.73536149124235e-05
-4.7148271098997e-05
-7.69804791934462e-05
-3.86680756990126e-05
-4.98042861943553e-05
-7.6380773453948e-05
-2.1065260141024e-05
-3.38357450337995e-05
-4.20057143147461e-05
-5.10603400356433e-06
-1.73057585601465e-05
-6.43299184320277e-05
-1.82971307522306e-05
1.322415817542e-05
-3.92132097015549e-05
-1.78579749430551e-05
-3.75537108330264e-05
-3.89957434200615e-05
-3.79858079700867e-05
-1.56920062215164e-05
-4.94571619669854e-05
-6.27940507776245e-05
-8.2104473759809e-05
-5.19529671380853e-05
-6.08712452302466e-05
-4.54924032391037e-05
-2.39218180012432e-05
-6.2695106865989e-05
-1.97388606579613e-05
-1.03131153423779e-05
-2.17624087884627e-05
-1.35903244906886e-05
4.36899687418891e-06
-2.2596988679164e-05
-1.38301040854564e-05
-5.10962631273826e-05
-1.40461663404902e-05
-5.51204096242187e-05
-2.52116759403304e-05
-1.9244574887062e-05
-6.90106545551738e-05
-2.41817137661776e-05
-3.68274552567151e-05
-1.56016056816596e-05
-4.62795181878504e-05
-4.37999541733737e-05
-6.61925822944367e-05
1.93062759482088e-06
3.73068091885879e-05
-3.05121310695953e-05
-4.43118856496543e-05
-4.74551713494853e-05
7.59316323850395e-06
9.45495018927129e-06
-8.74911216502942e-06
5.83817422073678e-06
-2.93131141941215e-05
-5.17739438860151e-05
-4.98604319454972e-05
-2.2695414797876e-05
-2.98065271664215e-05
-2.32885971789478e-05
-6.12151975273116e-05
-6.37725205591997e-05
-1.94667444692369e-05
-1.28991904185423e-05
-5.80946847281741e-05
-3.94489552727507e-05
-2.89195565025167e-05
-2.52210429073695e-06
5.55004552397007e-06
1.98394316205875e-05
-3.97760040799418e-05
-3.3893317883005e-05
-9.63671342784534e-06
-4.67959464946651e-06
-3.20445292268311e-05
-1.14411699916068e-05
-3.74428308299149e-05
-6.46002820851807e-05
-4.76630023793314e-05
-3.30373365616883e-06
-5.12861281705545e-05
-4.95123897760023e-05
-2.06438001969665e-05
-6.65299034144348e-05
-7.43483642684001e-05
-3.34737027787609e-05
-5.42119756613656e-05
-3.10868411008769e-05
-5.91336072860377e-06
-3.75406703208577e-05
-4.47107875844615e-05
-1.17300588858371e-05
8.60438720974577e-06
-9.28230523992885e-05
-3.25075686923285e-05
-3.01520580866206e-05
-5.90632740312202e-05
-3.44948871369791e-05
-4.02290528032246e-05
-6.4489561375052e-05
-6.85129169551091e-05
-4.27829122548349e-05
-5.06739441069172e-05
-6.62446396245809e-05
-6.48323070462359e-05
-3.91558846867404e-05
-4.49372416716787e-05
-1.60403984239336e-05
3.61134470165772e-06
-1.30136425617722e-05
-1.19272008787069e-05
-1.55334257646966e-05
-8.33238229523823e-05
-4.06845605536878e-05
-1.04513880999262e-05
-1.60951710688844e-05
-5.54457125368152e-05
-4.97182197227506e-05
-4.503415643007e-05
-5.3973917144492e-05
-3.63387494533988e-05
-1.9372909926779e-05
-6.23860791448963e-05
-1.31390977938323e-05
-1.1251919724395e-05
-6.11823183068161e-05
-3.38330309875388e-05
-2.87332864708546e-05
-3.33791129916287e-05
-3.64690472459132e-05
-2.60489409761762e-05
-3.62336951657637e-05
-2.86199546946724e-05
2.02677963805336e-06
1.00475181102667e-05
-2.31260107732795e-05
-1.08762804501149e-05
-3.03080169342485e-05
-6.45804059171327e-05
-7.25789306115883e-05
-3.00818197778185e-05
-2.67409243803652e-05
-4.61039983252721e-05
-1.0907768500886e-05
-5.56492172023256e-05
-8.20454040036366e-05
-4.2282971351063e-05
-2.16327662171213e-05
-6.54326471887869e-05
-3.75796567799624e-05
-3.87648815961926e-05
-2.96424175805262e-05
1.99991260548795e-06
-4.58946614542549e-05
-2.08642708041136e-05
-3.83226363421542e-05
1.06829608384522e-05
-2.87853809037403e-05
-2.76936828962086e-06
-6.65035490112311e-05
-3.95804080871816e-05
-4.77633094419062e-05
-1.93177043089158e-05
-1.92711583582189e-05
-2.07852671614349e-05
-6.74794910250899e-05
-4.02388293436657e-05
-9.6021446445325e-06
-5.61177159787758e-05
-3.25083729536139e-05
-4.49009032273289e-05
1.80475640671928e-05
-4.4834824960206e-05
-4.24142431405136e-05
1.27159288002755e-05
-1.10150358881834e-05
-7.42612658535333e-05
-2.67295417638242e-05
-6.11254838606275e-06
-1.31900535905144e-05
-1.97581976905587e-05
-6.97955789297536e-05
-5.27312328007788e-05
-3.96083707203307e-05
-8.02126504092102e-05
-3.28834261221706e-05
-5.67169830488458e-05
-4.51192312860018e-05
-1.23840993273118e-05
-5.73693936885773e-05
-4.0432003780377e-05
-8.05877703764839e-05
-4.71212494566359e-05
-2.5354173846344e-05
-1.13547525638803e-05
-3.91785999435275e-05
-4.76715845084223e-05
7.85842845589861e-06
-3.46440668464809e-05
-3.51982653979768e-05
4.37984215176861e-06
9.16980167429893e-06
-5.13541928615588e-05
1.61477759398677e-05
-1.59396895032818e-05
-5.79830089160993e-05
3.89107608667713e-06
-3.79273161111988e-05
-1.34096338069717e-05
-6.68326857679505e-05
-6.69723433424265e-05
-4.85543206305854e-05
-2.80815633742532e-05
-5.32076731391068e-05
-5.4380810069816e-05
-2.92170913895513e-05
-2.54814607917971e-05
-2.70300891595532e-05
-2.60877811288692e-05
-1.43880078540072e-05
-4.58174245721697e-06
-3.94403189682598e-05
-5.17999848324553e-05
-6.0193738826342e-05
-4.95294071234813e-05
-1.83156405414212e-05
-3.57798408791818e-05
-2.62473178646195e-05
-4.0086506542893e-05
-6.55876246748967e-05
-6.36436971318072e-05
-1.31704355404293e-07
-2.11020262578704e-05
-2.41443921775207e-05
-5.67364441123001e-06
-1.96384875355226e-06
-1.2223582945066e-05
-1.31990740515111e-05
2.4834792545705e-05
-2.48803633659425e-05
-3.24547015754338e-05
-4.24532667817928e-05
-7.70401925269976e-05
-3.11246960546265e-05
-1.80948077439047e-05
-2.54578284079799e-05
-4.03413745369679e-05
-7.14657767053798e-05
-4.69283145763199e-05
-4.64407756491547e-05
-9.54335773024125e-05
-3.68633622193555e-05
-4.3901481898807e-05
-9.83129655235554e-06
-1.91139887097286e-05
-2.68291768861448e-05
-3.45662890544019e-05
-3.65607350488328e-05
-3.41535128761708e-05
-5.24838896844998e-05
1.341504743317e-05
-6.1508441129791e-05
-2.52466317432793e-05
-2.14754228553189e-05
-3.95530121514064e-05
-5.42320596094184e-05
-5.23053783014835e-05
-6.24465557519665e-05
-3.02396436389977e-05
-2.65920502123848e-05
-1.53980595296032e-06
-4.50705796746842e-05
-4.80806676414391e-05
-5.04827349647968e-05
-5.34870107885404e-05
-4.05047138416444e-05
1.59660549359118e-05
-5.03236715104493e-05
-2.45197891093881e-05
-4.2948441576446e-05
-3.51296709862601e-05
-2.73598217882378e-05
-4.87480502543109e-05
-3.05389320253724e-05
-6.02543638643698e-05
-6.97152480370084e-05
-4.94125948920445e-05
-5.03790691302083e-05
-6.54457546991387e-05
-2.9646780482262e-05
6.60849087422832e-06
-3.34415566715588e-05
-7.22578273160482e-05
-1.13866551821091e-05
-4.15176814005557e-05
-4.00065947897969e-05
2.11114517213713e-05
-4.25198131377514e-05
-2.54892099857536e-05
-2.04518551391875e-05
-3.71945510328424e-05
-3.21518282426162e-05
-1.7931559821091e-05
-9.06023174762083e-05
-6.08939780337709e-05
-7.74910722476717e-05
-6.67367444647643e-05
-3.11456933083875e-05
-5.54928436052049e-05
-1.13802848664632e-05
-3.77648651972999e-05
-4.31890018210081e-05
-3.77823318626749e-05
-2.75478694290495e-05
-2.46557190154402e-05
7.56284769151386e-07
-6.15664806171358e-06
-3.67631242115165e-05
-2.50019995640674e-05
-2.04330282309028e-05
-3.57362641931282e-05
-2.89625250607776e-05
1.78150514061276e-05
-3.29270584071361e-05
-7.27562311379133e-06
-3.62263195616326e-05
-4.36599652909072e-05
-5.23811667394828e-05
-6.28535020148554e-05
-3.6404930432157e-05
-8.43391927788824e-05
-4.56477415681798e-05
-4.12365790702179e-05
-4.90544879165911e-05
-6.56638139305598e-05
-5.04804727811364e-05
-5.21181938433454e-05
-3.584445819775e-05
-7.38880127806806e-06
-2.13373848155527e-05
-3.14724267986242e-05
-7.26460111340349e-05
1.97197344625026e-06
-2.42324387519165e-05
-5.48824376574788e-05
6.60524526178664e-06
-7.71753980137328e-06
1.85979184177284e-05
-5.85034221611459e-05
-1.38849980085206e-05
-5.48483398877361e-05
-3.24658038882188e-05
-6.32016493110035e-05
-3.30394551059641e-05
-1.58811546939632e-05
-1.76274245811209e-05
-2.43375661173699e-05
-3.32642816438113e-05
1.94945973632606e-05
-4.700760823068e-06
-3.11507177741014e-05
-2.39704041225252e-05
-3.92274230230624e-05
-2.86064043633758e-05
-2.52910589905671e-05
-5.3460893404453e-05
-3.17214009451188e-05
-2.64325972882406e-05
-5.87109585975243e-05
-6.3668917982198e-05
-4.89005664288641e-05
-6.38604656236609e-05
-2.82833608855414e-05
-8.13821365114923e-05
-5.26138068918947e-05
-4.4866480738088e-05
-1.9892481587617e-05
-9.60092340233771e-06
-7.78042397994848e-06
-7.98056107850257e-06
-4.05480356773546e-05
-1.82209211100967e-05
-1.24525602857548e-05
-1.31420013215005e-05
-3.11856910567989e-05
-6.82334578248876e-05
-4.67067577190692e-05
-6.46771562664116e-05
-5.21524847160114e-05
-5.54873641821634e-05
-6.82727763053478e-05
-6.23139916396797e-05
-5.79985872901231e-05
-5.07705199096788e-05
-7.75550074912049e-05
-3.18533663036407e-05
-1.54431400688964e-05
2.16219225504463e-05
-3.54822097417674e-06
-3.60307874416739e-05
-1.6568449788708e-05
-8.28119323926599e-06
3.29853080393178e-07
-1.91977419099203e-05
-2.27818807527986e-05
-2.4585674798861e-05
-3.05875597165472e-05
-6.19197064341053e-05
-4.55486192181884e-05
-4.01930839330738e-06
-3.28044328524953e-06
-4.16536845464242e-05
1.07283019861737e-05
-3.28125294186594e-05
-3.90671198830839e-05
1.1175367674615e-05
-1.79398344174287e-05
-1.23498997721848e-06
-1.95308336255127e-05
-2.40670987461583e-05
-2.75206754739407e-05
-4.93044513993885e-06
-1.03771803264741e-06
3.55671451745768e-06
-4.15293759146393e-05
-1.02530795914001e-05
-4.93709024612087e-05
-5.56574521911643e-05
-5.08946900022201e-05
-1.27498803072972e-05
-4.31928305299899e-05
-3.77397247828291e-05
-4.09047918970554e-05
-2.99778343635168e-05
-4.18365630264322e-05
-1.93303062130303e-05
-2.84553844978992e-05
-5.11826356806744e-05
-2.41003353048471e-05
-1.217934217242e-05
-3.13186935688365e-05
-9.65066321543263e-06
-4.47357621633863e-05
-1.27539705022737e-05
-4.04684904916956e-05
-4.33456566298658e-05
-7.81079940225734e-05
-5.14317700485643e-05
-4.0024220641638e-05
-2.58114725020371e-05
-8.15426725227551e-05
-2.34691206103442e-05
-1.42893944709599e-05
-7.28432590073706e-05
-4.4930716600856e-05
2.8912770682579e-05
-2.6424554016236e-05
-1.13045163529199e-05
-3.71871470047209e-05
-4.11673143443123e-06
1.59445122054914e-05
-1.95040403660677e-05
2.45178228415982e-05
-2.64877327429706e-05
-4.74708477952205e-05
-7.02901352853652e-05
-3.85735627435952e-05
-5.06238380141752e-05
-6.76358510531951e-05
-5.69767110715639e-05
-7.8999928285064e-05
-5.89484233833207e-05
-1.84658510927147e-05
-1.09020930971024e-05
-3.9491108110771e-05
-1.29100010282106e-05
-4.65933188358725e-05
-4.04285481837302e-05
-2.8909511061387e-05
-3.14746865183012e-05
1.27462481228588e-05
-1.87003154367654e-05
-6.60528181362976e-06
-1.56712817014076e-05
-9.90108557102123e-06
-1.99462237329976e-05
-4.77741052554786e-05
-2.63743131703724e-05
-4.43305991555531e-05
-8.95263081324182e-05
-3.58638866955387e-05
-6.78854608143952e-05
-7.72069023573782e-05
-2.91045920869162e-05
2.0960305087262e-06
-5.10420162641184e-05
8.30430260852939e-06
-1.19475884203656e-05
1.59568746625056e-05
-2.02178820461674e-05
-1.74773532725521e-05
-3.93059510304103e-05
6.62424120758524e-07
-2.70691403628487e-05
-1.82361075683098e-05
-1.55073603154824e-05
-7.17081879925015e-05
-2.23538500787445e-05
-5.9676001642675e-05
-4.36729364397991e-05
-3.45325833401936e-05
-3.8908368356709e-05
-4.62292945779981e-05
-4.86637981077014e-05
-4.24385000202851e-05
-1.63570500774634e-06
-2.05343771549857e-05
-4.21722967903089e-05
-9.34238527909334e-06
-4.05424442137156e-06
-1.97191545993378e-05
-5.06340443957439e-05
-2.41578489907303e-05
-5.66672130260065e-05
-6.47372064956426e-05
-3.40671045552685e-05
-6.94200767382746e-05
-3.02497822602719e-05
-5.78998217012466e-05
-3.31827909359831e-05
-3.7907701124877e-05
-4.83834765037771e-05
-1.65976199013633e-06
-1.01624898639606e-05
-2.66007780032377e-05
-4.40966262865463e-05
-2.31823993529869e-05
-6.18711468039305e-05
-1.28234952938218e-05
-2.03013328727563e-05
-8.09093753896896e-05
-5.87039581525492e-05
-4.65458802211268e-05
-2.15634623967565e-05
-6.68614694292584e-05
-4.43442796601051e-05
-3.46301952411734e-05
-6.14374674929577e-05
-1.90809895672981e-05
-2.83950471700286e-05
-3.55799329932305e-05
-3.744976868608e-05
-4.26110410885669e-06
-5.66283347725578e-05
2.91473809980163e-06
-1.40781657337065e-06
-3.50114030319596e-05
-3.34684236649554e-05
-3.43694815802815e-05
2.38351877035694e-06
-5.41147973733012e-05
-8.92244517982896e-05
-5.31869522784739e-06
-4.51528888250334e-05
-5.68775726245058e-05
2.18791047133125e-07
-5.20022020816857e-05
-4.07242433463784e-05
-1.76805407937753e-05
-4.07320497228967e-05
-3.45496887084622e-05
-4.86856532811716e-05
-1.55775708906987e-05
-4.19358273200447e-05
-5.12078344589167e-05
-3.81328651590175e-05
-2.0793739661077e-05
-3.20288391940674e-05
-5.19012317921172e-05
-7.25389133396909e-05
-5.2410692592952e-05
-1.4354168423317e-05
-1.60210613413711e-05
2.37631953910672e-05
-6.08099636582759e-05
8.22017630430431e-07
-3.00822709429881e-05
4.53927047659575e-06
7.65862455162352e-06
-2.85305881943733e-05
-4.93622272214319e-05
-1.30899077616181e-05
-1.37598748889308e-06
-3.71491145754787e-05
-1.99147819903837e-05
-4.98061938428246e-05
-5.67739331236612e-05
-5.2497502025365e-05
-5.14240656986853e-05
-5.56034413287275e-05
-6.45920791398455e-06
-2.13786906661058e-05
-4.57061753230089e-05
-7.48809677792913e-05
9.2692154404892e-06
-3.70231651035598e-05
-3.13272166156163e-05
-2.41987174706136e-05
-7.3749266839441e-05
-2.29735774460354e-05
-2.78245959747549e-05
-5.60295371386111e-05
-8.2505375346599e-05
-4.1451126113413e-06
-3.81858225008681e-05
-6.73788613785361e-05
-3.68182710698557e-05
-2.45477053240825e-06
-1.54850528010724e-05
-1.6303738245033e-05
-2.69277233802818e-05
-9.11964736775003e-06
-1.6978496366982e-05
-3.18713272375368e-06
-4.73998545671081e-05
-6.44164020940269e-05
-2.97481222801108e-05
-3.77972159013481e-05
-4.623159034029e-05
-7.20960601341953e-06
-4.65972905063961e-05
-7.15949305745222e-05
-8.74473261636356e-06
-5.59791964719174e-05
-5.15764109111904e-05
-4.27032051696501e-05
3.2967487832577e-05
-3.77830903454119e-05
-2.80056104730984e-05
-1.48989629475049e-05
-1.29580347511296e-05
-3.66576558017326e-05
-8.82304218265009e-06
-1.11296384579887e-05
-6.62843924010863e-05
2.6548908294603e-06
-4.37202683336455e-05
-2.17124558520502e-05
-4.89954047697479e-05
-6.34351621603529e-06
-5.3965600412903e-05
-2.08213467470914e-05
-4.39636257218098e-05
-9.11091166600921e-05
-3.69180692175572e-05
-5.54062011419414e-05
-6.21315247999606e-06
-3.9429772541713e-05
-5.94221783471358e-06
-2.1798119482338e-05
-8.4337372427742e-06
-3.50387709266816e-05
3.19894796876906e-05
1.00360104508283e-05
-2.60294702108126e-06
-2.81117660699293e-05
-4.63756597261392e-05
-2.57222537359322e-05
-1.73271357150488e-05
1.9082481579104e-05
-6.67694741319211e-05
-3.18157818627495e-05
-1.27633426374471e-05
-3.70122517531563e-05
-4.79777820295392e-05
-2.24209801218694e-05
-2.30961048758728e-05
-7.2227999275322e-05
-3.38614619262066e-05
-5.340264863614e-06
-2.01891418091288e-05
-9.69424190007381e-06
-2.63349120789193e-05
-3.03947632674333e-05
3.76444168825673e-08
-4.35735500219784e-05
-3.31326625425764e-05
-4.10566319583245e-05
-3.72957502078398e-06
-6.95577702710542e-05
-1.73493484556304e-05
-1.3817574321815e-05
-1.75858758735776e-05
-3.79381213609809e-05
-5.12744466526824e-05
-4.87841768249915e-05
-4.13672069500353e-05
-6.04970661272296e-05
-3.93030085926585e-05
-3.00314583191325e-05
7.0895447894602e-06
-9.26867611091756e-06
-2.59679299071886e-05
-6.22507953429358e-05
-1.80612484618053e-05
-2.94633939151087e-05
-2.68027363665929e-05
1.23108862059254e-05
-6.27628523437263e-06
-6.28164484578337e-05
-8.06002982996387e-06
-4.34535673080558e-05
-2.37502394748215e-05
-1.07279747537108e-05
-1.9457162884425e-05
-3.78605609804156e-05
-8.98201987787821e-05
-1.72008224861168e-05
-4.577382231513e-05
-6.51755097275054e-05
-9.55744256638538e-06
-3.56294480489916e-05
-3.5695419354076e-05
4.59597505653205e-06
-5.26177665867112e-05
-4.64837658021049e-05
-7.67215746741406e-06
1.27694185228426e-05
-8.9840193124307e-06
-5.8833873049267e-05
-2.25153327727831e-05
-6.76874021788263e-05
-6.1544900357082e-05
-2.98124791238076e-05
-5.33197693298591e-05
-4.28097906760474e-05
-4.41408653176257e-05
-2.59293873230746e-05
-1.75384772414166e-05
-4.97392544003329e-05
-4.88552414267262e-05
-6.70452354515498e-05
8.50308883417427e-06
2.13178934962907e-05
-4.26873721243908e-05
-5.41761884310964e-05
-1.73938241246014e-05
-4.33287471012766e-05
-3.81936519908888e-05
-1.54394359650865e-05
-5.61134793941033e-05
-4.56708132714232e-05
1.90822003126965e-05
-4.47858598487321e-05
-0.000100051828093511
-6.94182097523568e-05
-7.87506321245141e-06
