# Supplementary material for: Research on computational propagation and identification of mine microseismic signals based on deep learning
Source: PLoS One. 2025 Oct 22;20(10):e0334641. doi: 10.1371/journal.pone.0334641 (PMC12543183; doi:10.1371/journal.pone.0334641)
Supplement: S7 Data — (ZIP) [file pone.0334641.s007.zip › 000100900001558.xlsx_0.txt_24.txt.txt]

-2.59360253081408e-05
-4.74916140102471e-05
-4.53118975271661e-05
-1.47233432872624e-05
-1.45778638624471e-05
-2.56058954054561e-05
-4.43803978702842e-05
-6.95357292896596e-05
-2.36044131923848e-06
3.48587455966261e-07
-5.28032949033063e-05
-1.90064227339819e-05
-1.59425433591997e-06
-3.59287199701492e-05
-7.27727499436097e-05
9.76845545098367e-06
-1.99395779139417e-05
-3.36038324508795e-05
-8.83015222235834e-06
-7.26454223034411e-05
-5.56007452545768e-05
4.47356343466661e-08
-2.8161922144345e-05
-5.86195117197699e-05
-4.39252715703811e-05
-3.3046711501446e-05
-2.3991037785263e-05
-5.19091070304015e-05
4.62220690029919e-06
-3.65921035121653e-05
-6.05611006319412e-06
1.60655300983546e-05
-4.90461068918638e-05
-5.61514386429659e-05
-3.25865780027746e-05
-1.60861303545333e-05
-6.58149292210534e-05
-4.93148375863095e-05
-4.47460989484708e-07
-7.92153139767564e-05
-6.63126215208875e-05
-3.94928558319723e-05
-6.63414024188482e-05
-5.9610568350364e-05
1.62757121696801e-05
4.66756854877672e-07
-1.7390910394871e-05
-5.40712083934892e-05
-3.19273725270088e-05
-5.98326924407383e-05
-8.99493458645896e-06
-1.43840358055989e-05
-4.70010549386293e-05
-2.77276509181928e-05
-1.99092136299847e-05
-5.7165041408116e-05
-1.75600086465344e-05
-2.22693590523427e-05
-6.89948401450118e-05
-6.42477992267414e-05
-1.58278970522461e-05
-6.44784475968265e-05
-6.65570314175773e-05
-4.51038901702078e-05
-3.94075990934592e-05
-6.59323790620342e-05
-2.62280749299069e-05
1.4830422925717e-05
-5.63572987547675e-05
7.08973094292541e-06
-3.77607845679735e-05
-4.70934146666021e-05
-2.45756663316885e-05
-1.36421432434074e-06
-4.06414033245055e-05
-7.46062846239229e-06
1.01333200117011e-05
-6.33162799298105e-05
-7.88390532658516e-05
-4.56556441788499e-06
-6.45600870222973e-05
-5.5471219907178e-05
-3.78484918194865e-05
-3.53469642846731e-05
-4.62356849850251e-05
-5.5707145169136e-05
5.54638876465886e-07
-1.5854770179832e-05
-6.78772262736811e-05
-1.53085622922568e-05
-4.98818691915562e-06
-6.14363201517706e-05
-1.64303120844002e-05
-3.87162540682068e-05
-1.07945182502487e-05
-3.4538710908336e-05
-3.57553422571634e-05
-6.58977893693054e-05
-3.27253973600999e-05
-5.07719976967847e-05
-5.38872797598374e-05
-3.36980540677197e-05
-1.82428631858776e-05
-5.14326847683807e-05
-5.1533546152998e-05
-3.97535459631165e-05
2.69048563350363e-07
-3.88304232244372e-05
-4.39047220343272e-05
-3.09912887944497e-05
-1.22143097324293e-05
-2.14989696084756e-05
-4.16452903126357e-05
-1.06313429391571e-05
-5.26459888613574e-05
-2.03325180856543e-05
-3.81382941344152e-05
-3.84859047839737e-05
-2.04310390251124e-05
-5.49589595371999e-05
-6.09466502650727e-05
-2.03170729087598e-05
-3.27012867654985e-05
-6.55911942713846e-05
-7.18262771924695e-06
-1.09390434027287e-05
-2.73869044744159e-05
-5.55787694066576e-06
-4.34052994744712e-05
-3.50601754217773e-06
-9.64895585033988e-06
-8.31306204684771e-06
-4.71544515986858e-05
-1.8562222736768e-05
-6.0767478266466e-05
-3.89023248166325e-05
-8.43985744731824e-05
-3.26521960974993e-05
-3.13972908876255e-05
-5.39758601934541e-05
-3.40753242739038e-05
-5.06779048454651e-05
-3.47359315703695e-05
-3.67643677413153e-05
-3.13917464104176e-05
-2.59369390731803e-05
-9.062609795129e-06
-2.30734192873497e-05
-5.95397271248886e-05
3.97723851200259e-06
-5.26765063126299e-06
-2.73791339297293e-06
-2.95982937533727e-05
-6.28528048491031e-05
-6.62286867863724e-05
-3.44619871043966e-05
-4.77120808392146e-05
-4.34989105695235e-05
-1.43935396835418e-05
-4.19876175039793e-05
-1.60087226575867e-05
-3.47888026735124e-05
-1.65219110745375e-05
-2.0666288496102e-05
-2.37567771631864e-05
-1.6009963842599e-05
-4.00754653757042e-05
-4.48311988224142e-05
-4.8974535118146e-05
-7.56978599461569e-05
-3.36404801579504e-05
-2.08819191196217e-05
-4.29123716171704e-05
-1.51634783563979e-05
1.41245545918007e-05
-2.17583619157782e-05
-4.44018807892684e-05
-2.58283258215885e-05
-3.73563807631765e-05
-5.04680353151033e-05
-5.4780488508095e-05
-1.27844157105444e-05
-1.46404229407347e-05
-1.44314874442409e-05
-1.14625483016437e-06
-2.87561839868431e-05
-3.1198883846434e-05
-1.22149078272086e-05
-3.99168553096677e-05
-4.66043946390226e-05
-3.8067999223406e-05
-6.61449797682827e-05
-4.71222967850677e-05
-5.69973926471353e-05
-5.98844429149935e-05
-3.70208811542761e-05
-5.82046983087367e-05
-2.35241559722432e-05
-2.15153645803585e-05
-7.32421558421458e-05
-4.50192223737475e-05
-1.32173842924169e-05
-5.01491547389944e-05
-5.62393610591741e-05
-2.40424374642243e-05
-2.14186004609245e-05
-4.5058901428699e-05
-5.61249949524009e-05
-1.22521308348123e-05
-4.49927977422996e-05
-3.87473049363652e-05
-2.00875901557373e-05
1.30170152239994e-06
-2.13424080021991e-05
-6.81851783514311e-06
-2.80860610499254e-05
-4.19739754800471e-05
-7.31385624824645e-05
-3.03728775821446e-05
-4.46710684563074e-05
-3.44028171248893e-05
-3.73068888007737e-05
-2.07702771509293e-05
-2.20482453437029e-05
-5.98004952720166e-07
-3.49739540997205e-05
-4.55344460791658e-05
-5.25641857217806e-08
-1.28203612241501e-05
-1.67683914336039e-05
-3.53922716184522e-05
-1.57517878931779e-05
-3.15159262817239e-05
-5.33329666527981e-05
-2.34792271881318e-05
-5.0078158448083e-05
-1.17675060193966e-05
-5.74213917762196e-05
-6.11394191954635e-05
-3.56320386519108e-05
-1.77059616289069e-05
-5.59230803119513e-05
-1.60525112327917e-05
-2.47356822354847e-05
-3.31278538542809e-05
-4.59684950867013e-05
-1.87281219179123e-05
-3.17880624765764e-05
-7.25198112544904e-06
-4.38190874031151e-06
1.99340512433699e-05
-2.06647086849087e-05
-4.85144406061573e-05
-3.20876107852761e-05
-6.51245112769843e-05
-4.41719051148792e-05
-5.56825814645401e-05
-5.85165377447029e-05
-7.10018090975974e-05
-4.85159614493186e-05
-4.72233235517695e-05
-3.8668098690505e-05
-4.6371976294692e-05
-2.44902546796859e-05
-1.87873146367984e-05
-3.10461973658726e-05
-3.45836964425681e-06
-1.93025751222812e-05
-1.34060265090425e-05
2.94308861508745e-05
-1.49772835505256e-05
-4.42300843008279e-05
-3.8002781580108e-05
-4.54872963442277e-05
-5.84674492862656e-05
-6.22802686959695e-05
-8.97196530804388e-05
-3.084218833658e-05
-6.4737309952195e-05
-6.31097839344288e-05
-3.12243821243574e-05
-2.86972289555912e-05
-2.27657338164458e-05
-3.13440110771119e-05
-2.0084732762474e-05
-2.90442500006046e-05
-4.21644805236993e-05
-3.97591293907479e-06
-7.66121740847904e-06
-8.65036036496209e-06
-4.17512629733677e-05
-3.31468741767485e-05
-6.16328621707782e-05
-2.25110181378428e-05
-3.68391458854321e-05
-3.82634807153254e-05
-6.6257393502273e-05
-6.37283360786597e-05
-2.84032659946102e-05
-4.64699736276987e-05
-3.4413375227946e-05
-3.45216728969384e-05
-2.37216148996482e-06
-5.29585122799087e-05
-9.64267209430612e-06
1.15750975940733e-05
-7.02210099501948e-06
-1.45606934160096e-05
-9.70324077299703e-06
-2.98322903167709e-05
-5.70643926699399e-06
1.01534786071754e-05
-4.28229870242626e-05
-3.37601635146833e-05
-2.35677197661877e-05
-3.88796668263553e-05
-3.10234184897676e-05
-1.55305878508273e-05
-2.31377056712217e-05
-2.70276311611595e-05
-3.01125655518677e-05
-1.89934618503103e-05
-5.80557140859033e-05
-5.26053785140857e-05
5.73696146192402e-06
-4.57496021045136e-05
-2.76050009198332e-05
-2.73225667092308e-05
-1.19053343673534e-05
-2.83681788094095e-05
4.88034470913474e-06
-1.18252458849555e-06
-2.02496971237654e-05
1.15124155987729e-05
1.95691066323442e-05
-5.25703482302858e-05
-4.58699162018329e-05
-3.10718912318907e-05
-2.15344059977304e-05
-3.56081095259491e-05
-2.39157541153449e-05
-4.88506790165e-05
-4.90888943706725e-05
-3.42291727772725e-05
-1.06811904188821e-05
-1.92214310462772e-05
-2.28178947834655e-05
-4.04367929856475e-05
-5.00200472436602e-06
-2.36575944464925e-05
-2.70554953992763e-05
-7.12009388173263e-05
-1.00937632048441e-05
-2.39413453282757e-06
-2.80039319007524e-05
-4.2948488912316e-05
-2.07750944702509e-05
-3.19536744067422e-05
-5.50408361269219e-05
-5.50560313218438e-05
-2.22274547981566e-05
-6.00314716352553e-05
-1.01095846749629e-05
-4.26675640378426e-05
-9.43142709187432e-06
-1.66743875991036e-06
-9.66186094293613e-06
-4.1287680684806e-05
-5.76097052054389e-05
-1.33379214320683e-05
-4.91251608536385e-05
-5.52561658614659e-05
-3.96706937101871e-05
-2.11251136331423e-05
-4.92241562405105e-05
-5.47242449496027e-05
-3.95186951343681e-05
-6.41053675421484e-05
-3.67704323697077e-05
-7.45666703025731e-05
-4.82658404402336e-05
-2.14631270454603e-05
-1.80687406967626e-05
-1.4656130340912e-05
-2.79984154616441e-05
1.79097856012831e-06
-9.75609663367553e-06
-6.34686666172221e-05
-2.26233541759295e-05
-4.76789682582856e-05
-3.8709026192068e-05
-3.99689406146396e-05
-4.49056181814466e-06
-4.28298893134889e-05
-3.42063543832413e-05
-2.83306319140578e-05
-3.38658018225183e-05
-1.94593851802052e-05
-1.45212862990925e-05
-3.2469211584009e-05
-2.2648006969873e-05
-4.50815555152836e-05
-4.53634893451635e-05
-2.24384422755857e-05
-5.54227786358517e-05
-3.06105009467201e-05
-3.96965806745687e-05
-1.42658813627735e-05
-7.36385238852467e-06
-2.09052989904403e-05
-4.77628143420267e-05
1.18564917286916e-06
-2.23533187175091e-05
-2.16074671508535e-05
-9.58725196010584e-06
-3.50497496338838e-05
-7.19314654384999e-05
-6.98220192176687e-05
-3.09084176999867e-05
-5.31681949648532e-05
-6.30155181025159e-05
-5.07825439884025e-05
-7.38434596657867e-05
-4.47362572576512e-05
-5.09251717451242e-05
-2.65407621246691e-05
-6.24171594205601e-05
-3.53633200626208e-05
-2.9048811889231e-05
-4.71183771259694e-05
-2.56066400742076e-05
-1.98599216445838e-05
-8.53515433703514e-05
-4.48002804336137e-05
-2.99584390060097e-05
-2.98206403699167e-05
-4.40186184597742e-05
1.53450603001531e-05
-5.85304346399163e-05
-3.63362643376983e-05
-3.09162267313785e-05
1.01937424082894e-05
-1.92236761546838e-05
-4.85234491933697e-05
-6.27420228417847e-05
-5.07907646759059e-05
-2.11907919911754e-05
-8.23696390314873e-06
-4.18538782732754e-05
-4.50656889213702e-05
-3.37620992168286e-05
-6.39467975190573e-07
-2.78957673064322e-05
-1.91292721473507e-05
4.33279960583014e-06
-3.5446414828109e-05
-1.48416661853814e-05
1.78852412515139e-05
-2.42966505981693e-05
-5.83322888887228e-06
2.28346018942149e-05
-5.09301871593376e-05
-9.29920209521279e-06
-7.86043585923844e-06
-3.575552841646e-05
-6.44462537716914e-05
-4.03246451106861e-05
-5.91979364364057e-05
-2.96709593960865e-05
-4.83677806241776e-05
-5.7402959304398e-05
-1.18164352297683e-05
-1.80758664420736e-05
5.23273893958611e-06
-4.24723889857675e-05
3.8545331647963e-07
1.04473320758295e-06
-3.24591396278811e-05
-2.02516316114733e-05
2.42510105989763e-05
-1.96387407214454e-05
-3.63299260799095e-05
-7.043359065404e-06
-2.17395507448527e-05
-3.03208554639578e-05
-4.98702046868735e-05
-3.0776614302472e-05
-6.82643635640006e-05
-1.40498757879896e-05
-2.32911950433444e-05
-8.03724780159446e-05
-5.85502926632141e-05
3.65207251286449e-05
-3.4044122437828e-05
-2.37164374696869e-05
-3.73764456311912e-05
1.12599536717637e-05
-4.55339526887822e-05
-1.88831757491994e-05
3.68126895223281e-05
-1.18701832210983e-05
-5.81902297738065e-05
-5.29617295195363e-05
-2.57610113574649e-05
-1.25458588439157e-05
-6.19626593534311e-05
-7.95659122082281e-05
-9.16205480475882e-05
-7.29837721328039e-05
-4.78842463721597e-05
-5.01072794328674e-05
-7.38929817728395e-06
-6.86615162312727e-06
-5.6512601422358e-05
-2.05456281827713e-05
1.83673585741354e-06
-3.82664896906996e-05
-2.10535588074604e-05
-2.36279492309834e-05
-3.5586587055686e-05
-1.37458607923258e-05
-4.00639270238289e-05
-5.46678358647247e-05
-2.85111443711304e-05
-1.45998163893407e-05
-1.05385095546765e-05
-4.73792226295528e-05
-1.14759050152772e-05
-4.58608977562006e-05
-2.01296848685268e-05
-5.25539114068522e-05
-5.59537124673777e-05
-9.90348068484694e-06
3.28682663025066e-05
-1.73572032062153e-05
-3.78022921455035e-05
-1.0334092933498e-05
-1.92880046774152e-05
-9.05582842972375e-06
-3.1684461676637e-05
8.16343373874394e-06
-3.07784294613304e-05
-5.76107782426701e-05
-8.45349422374352e-05
-6.73329635767316e-05
-5.32535894489557e-05
-3.84306106510744e-05
-6.07049496377108e-05
-7.033141323121e-05
-1.15448317396182e-05
-5.73035900290058e-05
-2.85149176297013e-05
-7.17363965058201e-06
9.22898082474251e-06
-1.99417716071919e-05
3.5348358203331e-06
4.52385186271732e-06
8.14386536409974e-06
-2.73221574107822e-07
-1.36089657037458e-05
-3.54347755791559e-05
-6.67270316284411e-05
-4.24354689284948e-05
-1.2728618887178e-05
-1.88341151656506e-05
-1.14180451531884e-05
-5.10241170729487e-05
-3.40867715885191e-05
-1.3233069206023e-05
-3.82425273545917e-05
-2.94769146155221e-05
-3.1278384875472e-05
-4.1663329639335e-05
-1.930625199874e-05
-5.8905804452866e-05
-3.78008330711492e-06
-3.75047242014072e-05
6.12690373070597e-07
-3.34423811965001e-06
-1.30194143360309e-05
-3.96256720748911e-05
-2.83588238635964e-05
-3.21421765921362e-05
-5.95749581094455e-05
-4.0552381776408e-05
-4.28727458115584e-05
-5.86321986707069e-05
-5.953715359995e-05
-1.3296208088891e-05
-6.57495444969162e-05
-2.44036737623045e-05
-4.37137996480749e-05
-4.50537424691655e-05
-2.67851441440892e-05
-2.76360262617335e-05
3.27824227236193e-06
5.63249408197538e-06
-4.07981252733196e-05
-6.05200318914566e-05
-1.89317852078023e-05
-5.26719809064261e-05
-1.44976149459896e-05
-5.62445851274239e-05
-4.42992919472675e-05
-5.58417567664291e-05
-5.08102898246715e-05
-2.99888986471489e-05
-7.37495526295683e-05
-3.30066655374714e-05
-5.67489541875255e-05
-3.07548883964416e-05
3.33861259001391e-07
-5.60198928651145e-06
-2.99178393391914e-06
-5.68650996122697e-05
-2.29178182161771e-05
-2.5214042222705e-05
-4.11356253454563e-05
2.98604411000398e-05
-4.49022163751688e-06
-4.47088502514467e-05
-3.582902645418e-05
-4.68089121396911e-05
-6.41368661133233e-05
-5.18334989304025e-05
-2.86760980637209e-05
-4.93826840790416e-05
-4.04168069518306e-05
-3.4105048266758e-05
-2.28069806530893e-05
-4.94752053944213e-05
2.05996407325462e-05
-2.91804988889718e-05
-2.52510388857022e-05
-2.64242613291665e-05
-1.4517184030111e-05
-2.17965539622826e-05
-4.93322487815032e-05
-1.65311693941402e-05
-4.00600729693055e-05
-2.61568536819152e-05
-9.66014613377363e-06
-3.25242007774377e-05
-5.65255210302262e-05
-3.60782803582964e-05
-2.77612557239211e-05
-4.23930107075122e-05
-3.95286266876303e-05
-5.27689359882271e-05
-2.67063609977331e-05
-2.13446757309869e-05
-1.04608684255097e-05
-2.1945729054014e-05
-3.28794226141838e-05
-3.64601125917992e-06
-3.14728492770945e-05
-6.01098457441451e-06
1.16070045653453e-05
-2.98174959889704e-05
-6.48027175158602e-06
-3.64868951897991e-05
-1.43708988536613e-05
-4.68399044381441e-05
-2.10031423713814e-05
-2.53772894739433e-05
-5.9259215155089e-05
-3.74381271471362e-05
-1.91466785114662e-05
-6.07351480805581e-05
-1.22269516639816e-05
-2.76265366364973e-05
-3.81679791648251e-05
-6.11008491348942e-05
-5.74453198387901e-05
-4.1704628834038e-05
-6.08389249304115e-05
-2.06358226881579e-05
-2.47500194791508e-05
-2.76332728695288e-05
-1.74832179732477e-05
-5.66104005126046e-05
-4.44431052775631e-07
-5.06331933536897e-05
-3.98936232653462e-05
-3.58044251879364e-05
-4.56843529793446e-05
-3.99027023341333e-05
-3.33348893241918e-05
-5.2010602222448e-05
-5.7800719477699e-05
-3.0721335037343e-05
-1.7739520190529e-05
1.36509759582586e-06
-2.88662315597032e-05
-7.9969414299939e-05
-5.07240582909226e-06
-6.25930588162899e-05
-2.7214623787256e-05
-2.31113916897903e-05
-3.57403903960829e-05
-4.83951036787626e-06
-6.94350299591287e-05
-1.27627540985877e-05
-4.41280850062369e-05
-1.35498771324759e-05
-1.62916050235482e-05
-2.97158057991022e-05
-5.82529284539026e-05
-3.50552736997014e-05
-5.82041107215433e-05
4.36015107843774e-06
-5.26759016029654e-05
-2.77927063164119e-05
2.08265470924742e-05
-2.16885557498191e-05
-3.27616925702658e-05
-3.72556798606411e-05
-4.14036238491191e-05
-1.11591950150702e-06
-7.70401442990833e-06
-1.73715734382373e-05
-4.12686329082413e-05
-5.09924817634098e-05
-2.73106656007041e-05
-1.68781063538068e-05
-4.48313984337011e-05
-5.29201456010549e-05
-5.80406737633327e-05
-2.56529037827783e-05
-3.09811995491555e-05
-1.35298793684149e-07
-1.32919246528133e-05
-4.86090563958605e-05
-3.59758875394818e-06
-1.29557647029188e-05
-8.00752433378623e-05
-1.40480809361241e-05
-2.15201379988827e-05
-2.91176358345142e-05
-3.30658013897055e-05
-3.8435781910574e-05
-2.3954881911119e-06
-4.43051842608333e-05
-3.31009082273189e-05
-1.14162784105104e-05
-7.10374156036998e-05
-2.18934205418145e-05
-3.51758730672926e-05
-4.02738818173334e-05
-2.63112896213186e-05
-4.64912943245579e-05
-7.14051150659396e-05
-3.25716356849562e-05
-2.214370674035e-05
-2.0944428114387e-05
-1.72254162223062e-05
-3.77487350764277e-05
-5.34862132565917e-05
-3.03543576594732e-05
-2.47915682846201e-05
-4.25661736086363e-05
-4.69205739514088e-05
-3.11915716517927e-05
-4.72162702901657e-06
-4.17015170563107e-05
-2.99765837035658e-05
-7.52898941612897e-05
-4.04270969640901e-05
-6.82783433356755e-05
-8.07759424366856e-05
-4.44921911797564e-05
-7.06803742815903e-05
-2.30076432029453e-05
-1.54533337650949e-05
-1.66652135766919e-05
-5.19980710036573e-05
-4.09870112767924e-05
-1.37299073800866e-05
-2.82151044901902e-05
-2.88805612082212e-05
-2.3489881549042e-05
-1.80317552585127e-05
-3.65192212219517e-05
-5.35935815012191e-05
-2.38797561066325e-05
-7.17685466810871e-05
-5.41685558261166e-05
-3.29373215782284e-05
2.59578647451096e-05
-4.49441063957214e-05
-2.32607845542914e-05
-2.94517811586366e-05
-4.7863383926507e-05
-1.15441871289176e-05
-1.13481681074408e-05
-1.87773248227432e-05
-4.55739168795601e-05
-4.23073460319625e-05
-2.19354896546254e-05
-1.83622279298077e-05
-1.88308421980654e-05
-3.67871185562153e-05
-4.9400601940691e-05
-7.60817943804945e-05
-1.09038626190464e-05
-1.22253417700756e-05
-5.05939324034449e-05
-1.73592822893552e-05
-4.73341060632944e-05
-4.04437237797658e-05
-4.1811463328511e-05
-5.8435110152528e-05
-5.37568724807571e-05
7.48645064372406e-06
-2.48655002621001e-05
-2.45942785696408e-05
-4.15270714309385e-05
-2.25924119159004e-05
-6.05339357059646e-05
-3.37208419700673e-05
-3.36660411476258e-05
-3.48069048783581e-05
-4.75113163083743e-05
-4.11708409600224e-05
-1.19443910912198e-05
-3.46395256994742e-05
-2.24105810676247e-05
-5.57762275089219e-05
-3.27225544249437e-05
-1.72895894410625e-05
-7.01389468930991e-06
-5.6772571694331e-05
-2.92654436572707e-05
-7.37002304749807e-05
-5.68684353227618e-05
-4.41165916968204e-05
-1.33651416277065e-05
-5.59237864043178e-05
-6.35977064547906e-05
-4.21696445615019e-05
-3.43025636337036e-05
-1.40831315512061e-05
-1.95203572575917e-05
-4.39314530262126e-05
-5.54148401004089e-05
-2.65388802687299e-05
-1.89931616029183e-05
-7.63734620182552e-06
-4.11609347081964e-05
-5.86324849702691e-05
-1.88964477809712e-05
-4.3384457290704e-05
2.17239236001389e-05
-3.76571837416637e-05
-5.38468060975452e-05
-5.18185696076151e-05
-3.79251670182768e-05
-8.55305901801572e-06
-2.39867191690741e-05
-2.37364766225162e-05
-3.11465645869112e-05
-4.35911265871447e-05
-3.7948836507924e-05
-4.11856675697406e-05
-5.29991725774274e-05
-7.4810806066854e-06
-2.48431271091686e-05
-2.75337754486782e-05
-1.10117305500632e-05
-1.48905541902667e-05
-2.50244922911668e-05
-5.17494852291624e-05
-5.44841603523553e-05
-5.17898185498847e-05
-5.45148509597472e-05
-4.89029443870898e-05
-7.4908920393333e-05
-5.27870691827509e-05
-1.98763365076029e-05
-5.36273116524842e-05
-7.29768892748697e-05
-3.84975091941072e-05
-5.87213746949824e-05
-5.10347911454922e-05
-2.24665178336679e-05
-3.82924147986451e-05
-3.7549015978202e-05
-1.59849233386355e-05
-2.69584622794274e-06
-3.39479368896271e-05
-6.10464064296918e-05
-1.50855192021431e-05
-4.09946978164823e-05
-4.59921418543918e-05
-3.68457511630828e-05
-3.39941705844143e-05
-6.79896146947182e-05
-7.00658122183614e-05
-3.19704064391977e-05
-2.23905325525925e-05
-3.80313947255332e-06
-3.29881418759773e-05
-2.34776705950499e-05
-5.11408869204446e-05
-4.72844864554013e-05
-7.07644739560118e-05
-4.01149387826562e-05
-6.33320997348394e-06
-3.24740582341277e-05
-4.22369544018465e-05
-1.69462152422043e-05
-1.02952127929885e-05
-3.61574795811125e-05
-1.59987422741171e-05
-3.24618652277455e-05
-5.29014011497236e-05
-5.90193510884632e-05
-3.28978160600772e-05
-4.05956888644947e-05
-2.67524867139052e-05
-2.07923376289829e-05
-8.11723152551845e-06
-6.01154018792379e-05
-3.4251049551647e-05
5.87285421995176e-06
-2.43694913888663e-05
-2.44793751996703e-05
-1.39205186784712e-05
-4.29404754945818e-05
-3.47270270490802e-05
-1.26414556497418e-05
-4.13101548403101e-05
-8.51042730275643e-05
-5.40196669589051e-05
5.65584684228999e-06
-2.98178048517721e-05
-3.49893018384462e-05
-2.90547813230305e-05
-3.20207443185215e-05
-2.18907842023694e-05
-8.97072039813611e-06
-6.09205443320574e-05
-3.19066182991574e-05
-2.55406534185256e-05
3.20832519660659e-06
-3.66569804273435e-05
2.75264244179794e-06
-1.42959341871248e-05
-6.3206027472264e-05
-4.44629761040866e-05
-2.3418693130153e-05
-3.33967740934778e-05
-5.17734408288896e-05
-2.80184821067308e-05
-5.40431585438897e-05
-2.48699796343475e-05
-5.22296687143602e-05
-3.87758692581995e-05
-6.83146437301198e-05
-2.89245016127266e-05
3.69571259804146e-06
-1.7127104024024e-05
-3.05083528908668e-05
-8.51822123582534e-06
-3.39558001002394e-05
-8.82911170323511e-05
-2.54927557944702e-05
-5.01635206016864e-05
-2.58274807777113e-06
4.6114743120801e-07
-3.96234026104578e-05
-4.37642798349199e-05
-2.52713433811164e-05
-2.49538030922063e-05
-1.36181523032952e-05
-2.7474152562225e-05
5.4787091022852e-05
-2.06158395522225e-05
-1.82400215560467e-05
2.13702760089681e-05
-2.45486535770054e-05
-4.14187102099391e-05
-1.21991147452989e-05
-3.17621652692543e-05
-2.24309267159515e-05
2.24496109113165e-06
-6.31945451864964e-06
-8.3048508380271e-05
-1.41788877466777e-05
-1.82175807907418e-05
-5.84717078259161e-05
-3.33036766368901e-05
-2.39615272660497e-05
-1.5621093657233e-05
-8.60293294824556e-06
-2.02940280838101e-05
-6.1865034984473e-05
-6.59410571570614e-05
-3.87882357246068e-05
-3.75589415370079e-05
-6.38497350865689e-05
-1.84764511930952e-05
-5.12191418235981e-05
-8.64942543158287e-05
-2.2684596412376e-05
-6.39971976202352e-06
-2.78550490608428e-05
-4.22070073539653e-05
-7.29234460844957e-05
-6.98766122229845e-05
-9.12479901234088e-05
-2.94773896209436e-05
-6.05724745528386e-05
-7.21841047769705e-05
-1.56030248748131e-05
-4.73641899101686e-05
-2.63333787963959e-05
-1.55078837545179e-05
-2.45789866627707e-05
-5.3252722211686e-05
-8.76678297283293e-06
-1.70147629187367e-05
-5.66151755700454e-05
-7.14944582290291e-05
6.26661574343595e-06
-3.6340615229204e-05
-1.96079996106813e-05
-2.26695789303944e-05
-1.41624293005107e-05
-2.38346583984904e-05
-3.98035690545751e-05
-4.09281486717619e-05
-3.20440155450776e-05
-1.83823833773459e-05
-1.65068275322603e-05
-4.68225936224137e-05
-3.70952437849696e-05
2.28832826263952e-05
-3.37559662890843e-05
-2.94223899088923e-05
-1.18782455051269e-06
-1.05229406794975e-05
-5.24460323163449e-05
-2.02237065328047e-07
1.00243305028432e-05
-5.52727943530299e-05
-4.13029410936258e-05
-3.93034936744892e-05
-5.53159565296955e-05
-3.42501212973177e-05
-5.7843746207797e-05
-5.22644911891503e-05
-2.47726958015176e-05
-3.01539564992678e-05
-8.73040296121713e-05
-1.60992711679293e-05
-5.54186194508942e-05
-2.74392639247188e-05
-4.06306281037944e-05
-2.53325256997515e-05
-2.65862951040218e-05
-3.70288997708588e-05
-2.96223954776794e-05
-3.50806684500362e-05
-3.94296887180858e-05
-3.56997717399747e-05
-3.2407115140437e-05
-3.38425759526879e-05
-3.48724872466528e-05
-2.43267107294704e-05
-5.13752702118251e-05
-8.10078536485268e-05
-1.99672023118571e-05
-2.21840786314454e-05
-2.50054583410062e-05
-3.6996573269999e-05
-2.28988501592804e-05
-3.0622045403455e-05
-5.06619728118553e-05
-8.48941911134589e-06
-9.64100385054375e-06
-2.53716953029261e-05
-3.62436200102239e-05
-2.03448275979049e-05
-5.27222709995985e-05
-4.80449310687655e-05
-2.2943692440319e-06
-2.79871208654992e-05
-6.50389014933691e-05
4.53733943358849e-06
-3.2679425395527e-05
-5.40821111676878e-05
-1.52423388232241e-05
-6.691419003365e-05
-2.76762527190032e-05
-1.48992151892464e-05
-1.36035355876243e-06
-6.8037672393672e-05
-6.39680999852883e-06
-8.94608977682285e-06
-5.31041290708866e-05
-2.4721635034753e-05
-8.18555679829762e-06
-4.57421417428045e-05
-5.3973455583877e-05
-1.8754560420791e-05
-4.65760322827691e-05
-3.21604667069336e-05
-9.08487306345925e-06
-5.23284942462078e-05
-6.36106711542256e-05
-4.24974876228919e-05
-3.19409913614572e-05
-4.77020019299559e-05
3.56927896929392e-07
-1.88000904907028e-05
-6.54828163487213e-05
-4.16613411181032e-05
8.03829611413529e-06
-6.3541300359351e-05
-4.02560473055313e-05
9.34669079376313e-07
-5.52665518985381e-05
-4.72731252678072e-05
9.8501194532091e-06
-3.14358100640897e-05
-4.03988102083728e-05
-5.67465083834555e-05
-5.0042611326814e-05
-5.38222093570547e-05
-3.83404844489254e-05
-5.35048492958251e-06
-5.91810447968958e-05
-3.13600778437952e-05
-1.21234796827264e-06
-8.41974499049752e-05
-1.03180846418243e-05
3.2589213412457e-06
-2.29988822772387e-05
-6.35616926509316e-05
-1.07908857773213e-06
-2.89261137059766e-05
-4.4331025117379e-05
-6.52498974620522e-05
-5.15791994548785e-05
-8.96652791866245e-05
-7.38354999403929e-05
-4.06682815141841e-05
-6.23243676530444e-05
-5.36885459433763e-05
-3.64351816498918e-05
-3.70605697414347e-05
-6.48709950569934e-05
-2.8529083336113e-05
-1.98715645681283e-05
-7.32130747799702e-05
-6.02008333379758e-06
-4.40732046733771e-06
-8.50338549558874e-05
-6.557991381271e-05
-3.5465659717912e-05
-4.12050849463607e-05
-5.81485940551602e-05
-2.53730173131254e-05
-1.74234548789132e-05
-3.91278838922603e-05
1.55751103292902e-05
-3.12654648539978e-06
-4.45080774931344e-05
-3.08707648958656e-05
6.93233301116553e-07
-4.04870151621692e-05
-2.44714768366753e-05
-3.56006901905623e-05
-4.2803806696604e-05
-1.41244586781794e-05
-5.15149733884601e-05
-2.96722954602063e-05
-7.27866190626192e-05
-4.60094494309174e-05
-4.99131806910715e-05
-9.78073311342688e-05
-6.45328915818975e-06
6.69822194431426e-06
-2.6971987278965e-05
7.63532061887388e-06
2.02927517427895e-05
-2.41605153144114e-05
-6.56370793051119e-06
2.37901181251963e-05
-4.72231113431951e-05
-4.91790583733828e-05
-6.65618679925134e-05
-8.5863564994214e-05
-7.75615997001095e-05
-3.0096101565714e-05
-2.60122301248464e-05
-8.44066633768519e-05
-3.8209034086653e-05
2.01870556213249e-06
-5.14070104262663e-05
-3.6141334992738e-05
3.51797956006983e-05
-2.02798309114495e-06
4.90501279345371e-06
-2.73598216901499e-05
-1.76263691350601e-05
-3.93447113925445e-05
-1.31228829368239e-05
-3.57901745439418e-06
-7.52700104831499e-05
-1.78791695550458e-05
-1.24187375619026e-05
-3.51915266981612e-05
-6.28771499147124e-05
-4.64568479324135e-05
-2.04776118504026e-05
-6.23394921086898e-05
-2.79961346185362e-05
-1.76527611159555e-05
-5.58360871780032e-05
3.22330056577042e-05
-3.01416643841314e-05
-2.00184320927834e-05
2.32595307651371e-06
-1.09509911066407e-05
-1.83489954676827e-05
-7.12769395713001e-06
-7.66912540131332e-06
-1.77427392698882e-05
-4.58976394343784e-05
-4.65300375158637e-05
-3.69960183837667e-05
-6.60231047064013e-05
-3.75536802072419e-05
-1.23031303167154e-05
-5.62898542974448e-05
-4.22489626884357e-05
-3.38054621610573e-05
-1.87787565510984e-05
-2.14251842991251e-05
-4.44672335270947e-05
-4.13240439437353e-05
-2.84468310465584e-06
7.15650792778658e-06
1.62604542743312e-05
-4.46302419803603e-05
-1.65957175809288e-05
-1.41234574851835e-05
-3.307078296345e-05
-1.61267023141648e-05
-8.821115480229e-06
-5.77211872683309e-05
-4.23395679698028e-05
-2.24644146035119e-05
-8.72503735177143e-05
-6.47653249825207e-05
-8.5291788146078e-05
-3.67413618420519e-05
-6.1027513197699e-05
-2.75868031933352e-05
-2.59840758957111e-05
-1.58661191616991e-05
-4.09703149759654e-05
-1.48008905997527e-05
-4.87885838344544e-05
-1.32576381553074e-05
-2.09183705056353e-05
-4.77676732474283e-05
-5.69063134042586e-05
-4.12750511019362e-05
-7.39605864677331e-05
-1.86782291705333e-05
-4.58219776823307e-05
-1.05341560565105e-05
-9.11304693798912e-05
-1.56462517527171e-05
-6.60791110930969e-07
-4.6941794539935e-05
-3.4309112735247e-05
-2.69108631585484e-05
-5.97409919860684e-05
-4.20284695482736e-05
-3.25801904937878e-05
-2.81649311243058e-05
-4.66655062697833e-05
-1.85795567318216e-05
-9.29333650243038e-06
-3.99169193953296e-05
-5.00768735515961e-05
-2.70680562848376e-05
-6.3081205660555e-05
1.66247763891406e-06
-4.06389344943767e-05
-5.81881874842725e-05
-7.15790832461386e-05
-1.41315114086883e-05
-1.78488365500682e-05
-4.90153076729807e-05
-1.26047717545086e-05
1.05817973632823e-06
-6.70613805441124e-05
-9.46296024702315e-06
-2.27389936181102e-05
-4.50881012092176e-05
-2.24109166878797e-05
1.25273441624139e-05
-1.88192259364327e-05
-2.32584975847291e-05
-4.0350304910394e-05
-2.67524717607357e-05
-5.34602957015006e-05
-6.44826894035991e-05
-5.02752968443185e-05
-0.000116683994678542
-6.64027400631944e-05
-6.95768663942355e-05
-5.52007411110737e-05
-3.30756448064294e-05
-2.50756270244959e-05
-5.35455922846571e-05
-4.06582065560305e-05
-3.45929325638989e-06
-3.99438594423473e-05
-2.15912272349803e-05
-2.33081202788144e-05
-2.66374753306466e-05
-4.92096194304632e-05
-1.38867627679273e-05
5.69229201327115e-06
-2.03608784533126e-05
-2.70634323910217e-05
-3.85840828980478e-05
-3.23982377744574e-05
-4.04296554184336e-05
-9.56785878039076e-06
-4.43497706796741e-05
-4.67590371842067e-05
-2.44466664557274e-05
-1.76853950656052e-05
-2.53986589624415e-05
3.64398398950426e-06
-4.99168506782674e-06
-4.01487392929704e-05
-1.47925440028619e-05
-3.80229511194942e-05
-5.59030366479914e-05
-3.75142965545396e-05
-4.47083458811409e-05
-6.46826384348733e-05
-1.89262169660458e-05
5.83080647336735e-07
-5.67114018355635e-05
-8.45851989885516e-06
8.24033306379516e-06
-4.16746849437176e-05
-6.33504377987959e-05
-5.77682133809545e-06
-8.42589465008854e-05
-7.39225648960023e-05
-6.24303038226384e-05
-5.05561113287743e-05
-6.15995850909102e-05
-3.3911223503574e-05
1.44292075136033e-05
-4.90542629651369e-05
-8.24015368205937e-05
-1.92194317845692e-05
-8.16405109898208e-06
-7.9274386714928e-05
-8.47357736459364e-06
-2.0757201034112e-05
-5.59309474436963e-05
-2.99913968929761e-05
7.72698400138952e-06
-7.40606681785221e-05
-5.01502123598598e-05
-5.78982174616971e-05
-7.82693511051535e-05
-7.00887943006997e-05
-1.09571059890908e-06
-4.02340229663625e-05
-6.79421431039326e-05
-1.30484732907443e-05
-6.17051183813443e-05
-4.43688442194701e-05
-1.85124315922108e-05
2.69874795971932e-06
-5.89812338726627e-05
-1.98862982191739e-05
-2.17153322536833e-05
-2.48979537286008e-05
-3.82061629028223e-05
-2.19906797345546e-05
-1.62584453554439e-05
-2.50145535629476e-05
-4.89202963200537e-05
-2.47988973318499e-05
-9.0044471512249e-05
-3.21717924440064e-05
-3.22936693396912e-05
-5.88215104370887e-05
-3.63273548472917e-05
-3.42371259912059e-05
-5.17391420495688e-05
-4.86930404176529e-05
1.64691396547376e-06
-3.19585810168727e-05
-1.54963681944867e-05
-1.82549421833488e-05
-3.41690151793003e-05
-4.04768759424614e-05
-2.36701724747938e-05
-3.69454538074741e-05
-3.22973102864902e-05
-3.66672707617404e-05
-5.32459248903765e-05
-2.18365464119092e-05
-1.15117710618927e-05
-6.02405783396699e-05
-4.36889144573879e-05
-3.099073788596e-05
-4.52849765542025e-05
-4.05839781930463e-05
-3.15620147279673e-05
5.18832317613958e-06
-4.34292142718122e-06
-2.91172052156585e-05
-2.09594407988048e-05
-3.24988462467002e-05
-6.7773813282739e-07
-7.6676449291738e-05
-3.85349327322119e-05
-2.41856045346568e-05
-3.56844907948969e-05
-3.73764432164293e-05
-3.03903658398832e-05
-8.16248297062767e-06
-3.52236988003597e-05
-6.62231126948028e-05
-4.79080067990587e-05
-4.60222639583893e-05
-4.69661937581381e-05
-5.31836412871119e-05
-1.86582686626576e-05
-7.60884463225061e-05
-4.07624527418701e-05
-5.88986808526603e-05
-1.57523585592978e-05
-3.51750558171218e-05
-5.99773794315504e-05
-1.01475024491425e-05
-2.28457570141892e-05
-6.00449874053529e-05
-3.78513845542602e-05
-3.25992046629899e-05
-4.27669202732825e-05
-8.11095750816931e-06
-2.58350665898264e-05
-5.01003674020764e-05
-7.6750630979839e-05
-5.88011804022512e-06
-3.68264701326516e-05
-4.43044037034856e-05
-1.62860765555272e-05
1.87985725704019e-05
-3.64292774179875e-05
-3.00418177010665e-05
-5.32812719894071e-05
-7.31940664964603e-05
4.34508590474481e-06
-7.4849879393425e-05
-6.81604466565493e-05
-7.30475692863544e-05
-4.31246664405347e-05
-6.08765196709875e-05
-6.94886682386545e-05
-4.42286377107568e-05
-6.07330423040058e-05
-2.95262394328085e-05
-2.28107372326671e-06
-2.39948380755813e-05
-7.49313223318191e-05
-2.5021850410498e-05
-1.44497295611249e-05
1.3189441900605e-05
-5.40260731203351e-05
-3.3655419156285e-05
-2.57222447036173e-05
-5.63604839532093e-05
-3.92180847935704e-05
-8.36177972276699e-05
-2.93456562714827e-05
-7.02797169055006e-05
-5.49072037212283e-05
8.45666955659825e-07
-1.38850397556985e-05
-4.24102384529064e-05
-5.91358192696932e-05
-4.35480418672906e-05
-4.38800389912093e-05
-2.19480911195059e-05
-2.3329478686264e-05
-3.83203865027901e-05
-1.21520722515218e-05
-4.87981458535481e-05
-6.54776715114674e-05
-1.52490193903349e-05
-5.76679658725667e-05
-3.95758786495358e-05
-3.42883018965163e-05
-1.97388694462348e-05
-4.78958104199799e-05
-6.80350107604766e-07
-4.33724414847107e-05
-7.20732448676211e-06
-9.84012213475271e-06
-3.10681295001001e-05
-2.24775827126966e-05
-3.3638544624692e-05
5.46288344709366e-06
-5.0897436864129e-05
-4.90079604132594e-05
-2.90586003044529e-05
-2.75310919801023e-05
-2.41891992079201e-05
-4.30313888718042e-05
-4.93259489646679e-05
-1.61532132128949e-05
-2.24554656361076e-05
1.2910122525852e-05
-1.83986370489918e-05
-3.48827354339884e-05
-9.77022091011581e-06
-6.5831854971705e-05
-5.34921722948246e-05
-4.55583654331449e-05
-6.33706036655369e-05
-3.67398670869437e-05
-1.48435568835897e-05
-3.96190704665866e-05
-3.83352882141788e-05
-6.00489681767059e-05
-2.50371353530497e-05
-4.36089158570203e-05
-5.25986193673336e-05
-3.05319569276188e-05
1.35794599183225e-06
-5.92424482693506e-05
-2.73919889288599e-05
-5.38376973676821e-05
-4.58131633825328e-05
-2.54296787564974e-05
-4.91637187079365e-05
-3.67617345917026e-05
-2.60017920021136e-05
-6.58797480383788e-05
-2.24845668792557e-05
-1.6229864981914e-05
-6.86683180073162e-06
-3.40184931059387e-05
-3.19197741604094e-05
-2.35490034287963e-06
-3.93284617938029e-05
-1.20934475061607e-05
-4.50299052536948e-05
-3.51730241609931e-05
-2.89588126704538e-05
-6.42527488976743e-05
-1.9308365969443e-05
-3.60498856262105e-05
-2.77915530817569e-05
-1.02579364030524e-05
-1.94599591642803e-05
-6.76258994767951e-05
-2.33832831897016e-05
-3.78925325649925e-05
-3.73263143585873e-05
-4.72214516551567e-05
-5.39272654107398e-05
-8.40910411880406e-06
-2.11252511825286e-05
-8.11745649725765e-05
-3.04701286273972e-05
-4.50182589992164e-05
-3.23569948755847e-05
-4.31176492138214e-05
-3.12259908103482e-05
-3.40336434602179e-05
-4.46852111497327e-05
-8.87498426126413e-05
-3.55322271981714e-05
-3.57927909857772e-05
-5.21004333929355e-06
-8.86670248793842e-06
-1.75548990227674e-05
-4.95695562942771e-05
-1.04764811463461e-05
2.15775059628152e-06
-2.69233556257771e-05
-1.96546498094917e-05
-3.171381477003e-05
-2.50044668433357e-05
-4.65054729296238e-05
-2.71090836925331e-05
-4.00850119248844e-05
-3.01906452336068e-05
-2.19120385886556e-05
-4.41143949196451e-05
-4.02768246372571e-05
-4.24563340265262e-05
-8.61238026817328e-05
-6.47978008890374e-05
-4.07620945286664e-05
-2.56736911794601e-05
-1.60445848499245e-05
-1.19175483038223e-05
-2.06388355339135e-05
-5.20071922632729e-05
-4.86366240828384e-06
-4.2655358499269e-05
-5.37445273923977e-05
-4.62990659183997e-05
-2.6471178221687e-05
-9.11512487406257e-06
-3.95220114003553e-05
-7.93016960181577e-05
-3.69626021952372e-05
-3.46227751916057e-05
-2.20106474932216e-05
-3.73957730830779e-05
-1.74106806770607e-05
-1.4760868465928e-05
-3.95313129182585e-05
-2.78261530676958e-05
-1.41802628589777e-05
-3.22897777452421e-05
-3.83342704695188e-05
-7.62040323265019e-05
-3.02187133558666e-05
-3.94078364824702e-05
-6.90701140506876e-05
-2.59548791046958e-05
-2.07255411652854e-05
-3.02929432444337e-05
-3.9991033002107e-05
2.24122381492833e-05
-3.27918595802674e-05
-4.24884621371234e-05
-4.52490785550911e-05
-1.20632258097157e-05
-1.76188668536194e-05
-3.51032466927962e-05
-1.67159579402789e-05
-1.14729102748062e-05
7.9163641859468e-07
-1.50561397603062e-05
-4.63307127945511e-05
-1.46787235996568e-05
-4.74071956426667e-05
-6.35785821219163e-05
-3.38562898345835e-05
-3.55435943809858e-05
-5.25934614535118e-05
-5.64598381545109e-05
-2.06791244448044e-05
-5.97282723562754e-05
-6.87142975625169e-06
-1.64466777052483e-06
-2.15696483673911e-05
-1.34065581428485e-05
-8.25118406104569e-07
4.45288447922363e-05
-2.2794655091564e-05
-3.30173178546265e-05
-1.53502131982866e-05
-5.55527599214482e-06
-2.5819131387854e-05
-3.2101804149725e-05
-4.37835734922353e-05
-3.82398410114859e-05
-1.37479679161399e-05
-7.53027121707464e-05
-2.69467827342907e-05
-5.805651773872e-05
-8.08713174295478e-05
-4.08312614531354e-05
-2.10861457888255e-05
1.69846042725017e-05
-1.612980575512e-05
-1.83055372109369e-05
-1.89141828140861e-06
-2.36827751317868e-05
-2.12770301997251e-05
-3.39873331506376e-05
2.66918809768774e-06
-3.65123493739765e-05
-1.08457505915542e-05
-3.1685991749719e-05
-5.78316791669182e-05
-1.99492602866172e-05
-2.87128925041362e-05
-1.99054960328679e-05
-5.40214420984873e-05
-8.72030320158387e-06
-3.45407724768731e-05
-5.63983540323598e-05
-5.2972365562216e-05
-6.53298331192711e-05
-1.50064775397877e-05
-2.95579131733157e-05
-2.1770581518557e-05
-2.01065300571571e-05
-3.5935083765273e-05
-2.48455061487629e-05
-2.72018604002796e-05
-1.7528176561005e-05
-1.83096929500223e-05
-6.56035115828853e-05
-7.43217066791328e-05
-3.57814341727702e-05
-2.33731812692583e-05
-3.95544703434511e-05
-3.71681027251918e-05
-2.71510913698861e-05
-6.65499040145789e-05
-8.99815824366815e-05
-4.0755244746334e-05
-1.52425234148505e-05
-2.53127665076717e-05
-2.61586628391708e-05
-4.41608871688993e-05
-1.63971975181412e-05
-4.52529138102516e-05
-1.93353593453722e-05
-5.32902131178129e-05
-2.04362044513458e-05
-4.10310910382374e-05
-7.715297831092e-05
-2.35395799146102e-05
-4.96665248925456e-05
-3.62688219580545e-05
-2.12168118636306e-05
-2.99286482263268e-05
-8.19115882244357e-05
-4.16060643223635e-05
-3.65943869374284e-05
-2.52004339992694e-05
-5.79014820419224e-05
-5.6285875869248e-05
-4.14776272389898e-05
-4.44622478537438e-05
-5.14867792736436e-05
-1.6828640230397e-05
1.55283741856855e-06
-2.26027177584506e-05
-3.26823341490589e-05
-6.36476665820319e-06
-4.73510922999266e-06
-2.95607503294173e-06
1.91151668746943e-05
-4.2106788557757e-05
-4.12914444721455e-05
-2.8423979959306e-05
-3.84903045377605e-05
-4.98527764961555e-05
2.32905656224968e-06
-8.35894067898566e-05
-7.04842175100586e-05
-7.54389800665442e-05
-1.96698574649535e-05
-8.2018825441006e-05
-1.69720989807855e-05
-5.22182955173473e-05
-3.52514335291161e-05
2.63002957728197e-05
-2.13841173163645e-05
-3.92403083627126e-05
-5.2498597986321e-06
-3.07429541879216e-05
-1.18209870005502e-05
-6.41140002024876e-05
-2.17775929514731e-05
-1.2150534889068e-05
-7.0547583542476e-06
-7.20182463199377e-05
-5.84691316860675e-05
-2.80102869468188e-05
-6.1082319231879e-05
-6.62562175242951e-05
-6.78014009041441e-05
-6.25374213989202e-05
-3.4280739548543e-05
-1.48045935282449e-05
-3.52157569532008e-05
-4.72294178496328e-05
7.41784934477754e-06
9.99089791999036e-06
-1.92424970377505e-05
1.16460628647295e-05
-1.5536000715783e-05
-3.4857808895756e-05
-3.77180432409327e-05
-3.24533006070544e-05
-4.92463719752302e-05
-4.7698968851955e-05
-6.71309646310822e-05
-4.80333525282339e-05
-7.45416309112457e-05
-7.07323984285949e-05
-5.16306050872555e-05
-5.94585467176871e-05
-6.40720882526029e-05
-4.13404401335457e-05
-4.29660940711882e-05
-1.87204798992071e-05
2.42036677871366e-05
-2.25344151937134e-05
-2.19289792964075e-05
-4.07894588439908e-05
-3.28968632062605e-06
-1.04731646377919e-05
-1.98744698282796e-05
-3.9966767670343e-05
-3.97041225271445e-05
-7.1251339169957e-05
-6.27941370925522e-05
-3.34763537823032e-05
-7.21600207778253e-05
-3.12311202828524e-05
-5.16314874808866e-05
-3.98557930763977e-05
-2.52206635480444e-05
-3.91784363238356e-05
-4.81023795878524e-05
-1.25062731031746e-05
4.65177627087779e-08
-2.81563799733469e-05
-3.45018560385913e-05
-2.92318751798921e-05
1.16471984254808e-05
-6.30108875376532e-05
-4.84837872977445e-05
-2.41786595858835e-07
-5.71760383014906e-05
-4.96165574332291e-05
-5.07524883720342e-05
-4.50420270318804e-05
-4.33296850769038e-05
-2.29307790637506e-05
-4.37953382420572e-05
-4.91030639523585e-05
-5.57731188500933e-05
-3.66956287775715e-05
-3.01110432390512e-05
-3.98112294408438e-05
-3.85212094141278e-06
-5.9644856362165e-05
-4.64193261772363e-05
-5.45486325030867e-05
-4.25228472395459e-05
-3.25263209999107e-05
-2.66204528714909e-05
-3.86925576198063e-05
-4.15305851785781e-05
-4.10932922325049e-05
-2.37550721508296e-05
-6.57060798777805e-05
-5.71769764552659e-05
-3.92816718633206e-05
-7.81068772600956e-05
-3.74738592109686e-05
-8.96712189175812e-05
-1.42357924720477e-05
-6.04460851651573e-06
-1.90932054089792e-05
-2.73145773700827e-05
-1.49204186332275e-05
-4.56425594183121e-05
-2.03050772567938e-05
-3.11199248288954e-05
-4.13964517131501e-05
-3.03371468236726e-05
-1.407165445362e-05
7.09131205645829e-06
-2.4889015352482e-05
-5.15877041201635e-05
-9.68986219118501e-06
-3.14453059850022e-05
-1.32091806912536e-05
-2.38493762947958e-05
-2.84915879613744e-05
-8.37057854355668e-05
-3.68575750458964e-05
-3.77838756599878e-05
-4.73993882444627e-05
-4.97262287564219e-05
-4.57066452710168e-06
-2.74768612018933e-05
-2.31613560567825e-05
-2.61494698448194e-05
-3.80071956365374e-05
-6.26083881380711e-05
-5.78101026436643e-05
-1.33989838956884e-05
-7.73206292717226e-05
-6.19119147360501e-05
-3.06940666251272e-06
-3.48705919153618e-05
-2.49739303268279e-05
-4.33679176736987e-05
-4.06180423326441e-05
-1.33031419428125e-05
-2.04693611967345e-05
-2.12366367243417e-05
1.54366492865673e-05
-2.48027374320895e-05
-4.30783932752893e-05
-1.36675980001105e-05
-3.93515424265235e-05
-3.67300257085424e-05
-9.11720265885377e-06
-3.84343087950633e-05
-7.45228983120962e-05
-3.86253784430244e-05
-2.06636284375494e-06
-5.97496750425415e-05
-1.98201767799486e-05
-2.49114664321535e-05
-5.27737017149535e-05
-6.7874508761156e-06
-1.52088499478581e-05
-6.68240077346586e-06
-3.12252498870264e-05
-2.80388029371727e-05
-3.12816205732764e-05
-3.00514155832264e-05
-5.81970069347697e-05
-2.103800239996e-05
-5.26655792912407e-05
-2.59051654011798e-05
-4.52683288610759e-05
-5.51058098273881e-05
-5.98794868717864e-05
-4.50795644487219e-05
-5.82808165373384e-05
-3.10481980953885e-05
4.10484486166979e-06
8.87238117881958e-06
-4.05013102872742e-05
-1.2885512047115e-05
-5.13896430369751e-05
-3.43110196033124e-05
-3.8458241199597e-05
-4.80781975675828e-05
-2.17929188602283e-05
-6.81735207777838e-05
-3.20476677001765e-05
-5.2058173210128e-05
-3.17288375026426e-05
-5.47392516843171e-05
-9.22090018441097e-06
-7.47110564244718e-05
-1.07836131172032e-05
-8.75918160790995e-05
-3.8903712490504e-05
-5.8374302045693e-05
-1.94202557290231e-05
-8.15525017169082e-06
-9.4660852850486e-06
-1.98669379390831e-05
-2.58058172368731e-05
-1.46901725977272e-05
-9.80434624926291e-06
-1.51588472590336e-05
-5.35510681957054e-05
-1.90209765601746e-05
-5.51589028213149e-05
-4.37762254102131e-05
-9.37547528935675e-05
-3.02220179340564e-05
-1.87595046600925e-05
-4.82179266258657e-05
-1.50680860373514e-05
-5.42676827198688e-05
-2.76348809811979e-05
-1.56320402052612e-05
-8.49509343184574e-06
-2.78162983809441e-05
-1.7009266558818e-05
1.26978952696256e-05
2.97570007038936e-06
-5.00578487755295e-05
2.44767892460804e-06
-4.5950065089506e-05
-3.58446712117045e-05
-7.37194422092419e-05
-2.19811717580079e-05
-9.24143876571323e-05
-4.99333291295927e-05
-2.72972197704906e-05
-4.92997707459964e-05
-6.77282789359286e-05
-5.253457734377e-05
-6.24108331405684e-05
-2.40010513482193e-05
-2.51900791320076e-05
-2.71818882863388e-05
6.60713725419942e-07
2.69548545612011e-06
1.09602461337239e-05
-5.09966388908508e-05
-5.95083784739331e-05
-3.13221130433486e-05
-3.74931370713965e-05
-2.17566806187951e-05
-3.70936084174137e-05
-5.97511517193728e-05
-4.39626809682109e-05
-6.18070095500252e-05
-9.17975711080192e-06
-5.67144801467458e-05
-9.83043982635191e-06
-2.2458162673776e-05
-3.99170505194681e-05
-1.51094308745978e-05
-7.79564391303779e-06
-3.67803051574406e-05
-6.36519626255789e-05
-8.98586672533278e-06
-5.26633626714121e-05
-3.60395203533738e-05
-2.7153738707574e-05
-3.24128506649269e-05
-6.23438715852424e-05
-6.08222804679363e-05
-2.65934691174456e-05
-5.806787533285e-05
-1.70018834362371e-05
-4.97488244027929e-05
-3.04712326288341e-05
-6.21162551414606e-06
-3.69759165988957e-05
-6.74177887623532e-05
-1.92294936949464e-05
-3.51308270615431e-05
-9.81617818004185e-06
-5.12904769220581e-05
-3.0435325404059e-05
-4.53403247435908e-05
-3.98966824790402e-05
-3.52709403100853e-05
-4.02333633791959e-05
-2.07885078941661e-05
-5.62996669212012e-05
-5.58811740205507e-05
-6.2748394704029e-05
4.77998975378096e-07
-5.34059226983963e-05
-8.64186436457522e-05
-1.52201207238597e-05
-3.14289545334342e-05
-8.12343808298234e-05
-3.82639816996595e-05
-2.84052078382409e-05
-6.46446398426755e-05
-2.02350353630517e-05
-1.40884277707161e-05
-1.42465841987012e-05
-2.15198677854707e-05
-3.55030846715123e-05
3.73882315628713e-06
6.39684275087384e-06
-4.54240180244754e-06
-3.90727616942366e-05
-4.29780179806613e-05
-2.49200793472285e-05
-3.97974643236632e-05
-1.89428976347307e-05
-3.78833957779434e-05
-6.05240863240672e-05
-7.85996061285087e-05
-3.43033353678184e-05
-4.37402348107303e-05
-2.42472870781822e-05
-2.18271091916378e-06
-3.18287672839597e-05
-2.42433534829051e-05
-3.73465639628045e-05
-9.1396468979337e-06
9.3410477284858e-06
5.59492531768577e-06
-7.19108985577338e-05
-3.09786514326846e-06
-2.57090232329631e-05
-2.87795531378041e-05
-6.90913201227328e-05
-1.7689768131821e-05
-3.68108558522455e-05
-6.20333561870395e-05
-5.45057626595124e-05
-8.21487609614941e-05
-3.7238822856794e-05
-3.5878670275275e-05
-3.92599157126177e-05
1.37570981847777e-05
-1.93164435074099e-05
-3.08571441890929e-05
-1.86032099687741e-05
-1.09812257695066e-06
6.79579960543579e-06
-3.61052311816096e-05
-2.18876597247379e-05
-2.81504717945801e-05
-1.81122005759057e-05
-2.30347926086711e-05
-4.63255106326336e-05
-7.0830856534121e-05
-4.54415175022187e-05
-3.63838963239399e-05
-7.11282639226905e-05
-7.32369068630047e-05
-5.20953142973109e-05
-7.6420403522544e-05
-1.7809548411389e-05
-2.27178550766646e-06
7.05715441282502e-06
-2.19013855947396e-05
-7.69895348466188e-06
1.29049120461921e-06
-7.87112061466216e-05
-6.82635912199758e-05
-4.11106860721315e-05
-3.13555283762021e-05
-3.96788253617795e-05
-6.66030203643435e-05
-5.34659936065054e-05
-4.07635053220974e-05
-6.57159477300669e-05
-5.09303902928914e-05
-9.19064035888428e-05
-3.55593013550669e-05
-4.17628596386137e-05
-3.0218739307538e-05
-4.57452107255949e-05
-1.51416783208049e-05
-1.84291025050519e-05
-8.77041467187222e-06
1.27130310912301e-05
-1.0595761995215e-05
-2.77330293558715e-06
-3.60656417547871e-05
-6.66319821722041e-05
-6.3823932556778e-05
-4.16654277853275e-05
-5.0477827042965e-05
-6.47303760724068e-05
-1.91670705804153e-05
-8.18672615000056e-05
-4.24568898710742e-05
-4.26171487522604e-05
6.93808612642156e-06
-2.24977522085969e-05
1.22878319315335e-05
1.65115313121287e-05
6.91601002353294e-06
-4.765499733648e-05
-1.18467341659651e-05
-4.01020442038285e-05
-5.29122282097951e-05
-6.56107353055171e-05
-2.60726820703962e-05
-2.85150457579106e-05
-5.7637673871671e-05
-6.22830774343008e-05
-4.36248625827957e-05
-4.00711135532631e-05
-6.58499299817692e-05
-5.42225320908181e-05
1.62362578121692e-06
-7.26952733456413e-05
-2.1713779545894e-05
-3.81106622851126e-05
-1.14146910576283e-05
-5.08392602022068e-05
-9.61141841436139e-06
-2.90627762713783e-05
-4.60743859870221e-05
-4.07119137054459e-05
-4.92434695297641e-05
-1.9665540495527e-05
-4.2094478470622e-05
-3.72376149091054e-05
-4.61235198586377e-05
-3.65866963645123e-05
-4.2922660949642e-05
-4.34714742959993e-05
-2.46204170940949e-05
-5.94061756985927e-05
-2.83248369686519e-05
-3.93435725336474e-05
-2.07601328931596e-05
-5.19833986272766e-06
-2.63277453673987e-05
-5.34449439067012e-05
-2.35216338485958e-05
-5.68972946525448e-05
-4.29074952924377e-05
-3.35942591348677e-05
1.03695215329107e-05
-2.72819803294849e-05
-4.12734589017991e-05
-6.31965841150105e-05
-1.06132313834645e-05
-2.44692650307094e-05
-4.11761914827779e-05
-6.93694329558563e-05
-7.01433308215204e-05
-3.66629200475261e-05
-2.82172699553521e-05
-2.7112132950395e-05
-8.35643118040425e-06
-6.56145875183276e-05
-4.04604865304745e-05
-1.67291245787024e-05
-4.6176287056492e-05
-1.34476427506969e-05
2.49839962599655e-07
-1.78654556865865e-05
-1.63622246194507e-05
1.7160697562941e-05
8.56062221228491e-06
-1.53682089123078e-05
-6.66370669658016e-06
-3.60261202668276e-05
-7.4509178942324e-05
-4.60473196595914e-05
-4.02049641492298e-05
-6.23411317816784e-05
-3.70495524915812e-05
-3.99638277653364e-05
-5.22123210559245e-05
-1.02648729896753e-05
-1.90131925515936e-05
4.50684771238605e-08
-2.50712680907869e-05
-4.40561323506632e-06
-1.23099636896631e-05
-2.54533499860832e-05
-4.02114242637115e-05
-6.5999656822716e-06
-4.87571908473266e-05
-7.52376189547295e-06
-3.95879054899382e-05
-4.26958959905698e-05
-5.75531129745159e-05
-5.60215521493059e-05
-3.72816901071105e-05
-7.40389126944688e-05
-5.37210072094073e-05
-6.89227017895443e-05
-3.15700568944233e-05
-4.85437224769015e-05
-1.9027974304357e-05
-4.40537346603367e-05
-2.55402494729013e-06
-4.1087873179352e-05
3.04032639156985e-06
-2.22239236181942e-05
-2.65787126242988e-05
-1.61176578222311e-05
-3.14357735868792e-05
-2.82463417216444e-05
-2.88167750166737e-05
-5.52230053304675e-05
-2.78822997132223e-05
-5.25463612200061e-05
-7.76021162851099e-05
-4.33175888540542e-05
8.06920362047315e-07
-3.28817785409445e-05
-2.6023599564558e-05
-1.30010968772064e-05
-4.17789025924298e-05
-4.03453679924981e-05
-2.89486726274039e-05
-2.03850496661838e-05
-4.02871971019601e-05
-2.8964471312337e-05
-5.86538700028337e-05
-3.72643579794289e-05
-4.59804809400475e-05
-5.51191934989673e-05
-6.53148072578951e-05
-6.49889624855531e-05
-2.614707609497e-05
-4.47101516550145e-05
-4.54501506327887e-05
-4.09527221217148e-05
-2.65694707229028e-05
-4.12833243868699e-05
-3.30427869075329e-05
-4.1027308752579e-05
-1.19725980559553e-07
-8.72397478688364e-06
-4.63731519128608e-05
-3.2182254096433e-05
-3.31779140419822e-05
-1.77023090646475e-05
-5.74057474466902e-05
-3.52920783301348e-05
-4.53973865580887e-05
-8.94821487219083e-05
-7.58026067604173e-05
-2.27408815514316e-05
-2.75510396836701e-05
-6.64080949510352e-05
3.46249320364096e-06
2.11397289601121e-05
-2.38861796895387e-05
-4.49364722731264e-06
2.81415651209994e-05
-2.48499442926584e-06
-9.82209479579499e-06
-3.82327721167313e-05
-5.63508211461609e-06
-3.46836494845184e-05
-4.30663087316738e-05
-3.18143752770705e-05
-6.42909128066581e-05
-6.92769237414508e-05
-3.07357991625326e-05
-7.25673342320466e-05
-3.37268119766368e-05
-7.10621504551648e-06
-5.1601619594723e-05
-3.40376272867931e-05
-2.25711250267465e-05
-3.34976187857255e-05
-3.44265601116182e-05
5.27069335052334e-06
-6.91837088622321e-05
-4.07340441353138e-05
6.17309272820977e-06
-9.43952545505626e-06
-3.50938939814045e-05
-2.64654101136945e-06
-6.20201671553607e-05
-8.05113709779782e-05
-1.19327767353889e-05
-8.26220864330693e-05
-5.28309549840763e-05
-7.1641423607438e-05
-4.98152178243645e-05
-5.06227147407393e-05
-4.82470020333979e-05
-1.42259630605746e-05
-8.38165523661698e-06
-1.31806911103903e-05
-4.75620025804347e-05
-2.31715325307016e-07
-6.15206222274395e-06
-4.61230374462063e-05
-5.71420303647119e-05
-5.63086459723524e-06
-2.10924203705624e-05
-7.46333111822899e-05
-5.90947725725075e-05
-4.1968922906995e-05
-6.34421882764532e-05
-5.42749686453146e-05
-3.75574100388725e-05
-5.30918667934513e-05
-7.27912966660288e-05
-1.98029507819497e-05
-5.06018351299541e-05
4.34054478163662e-07
-1.95442065831998e-05
-2.09505523446212e-05
-2.14301889092022e-05
-2.73175666824663e-05
-1.76534517081541e-05
-1.5771325470722e-05
-2.87736847014774e-05
-1.677121609492e-06
-5.83891684114827e-05
-1.84374056734573e-05
-2.05571361189651e-05
-4.89796487320122e-05
-5.07496662805459e-05
-2.46151210580825e-05
-5.11016266240014e-05
-6.27246370830959e-05
-5.22386302014714e-05
-4.74606027810732e-05
1.1716012886764e-05
-1.65754070745151e-05
-3.57846588536469e-05
-1.74412691802118e-05
-9.0144701789992e-07
-3.37235961021097e-05
-4.88660523689722e-05
-4.75339276473163e-05
-4.40228422485366e-05
-1.40026157257152e-05
-4.64466142632362e-05
-5.64649803423283e-05
-7.73598659792041e-05
-6.25191011871727e-05
-6.85627141952233e-05
-1.63620928294521e-05
-2.68200804284461e-05
-3.92280152763552e-05
-5.81482531592619e-05
-3.39447769498234e-05
-2.52859195634645e-05
-2.99465333399029e-05
2.3850356672958e-05
-3.11068403401817e-05
-2.67485442963656e-05
9.90948495989354e-06
3.54249993485687e-05
-3.60701888085074e-05
-4.147473198634e-05
-2.840763596186e-05
-4.58629675978329e-05
-9.47592333232514e-05
-1.98231750138012e-05
-5.79049674294019e-05
-7.74964135514184e-05
-7.05348704566562e-05
-4.37219363334368e-05
-7.05036216796901e-05
-3.48479889422824e-05
-6.66078531996475e-05
6.70734674077231e-06
1.40480977607311e-05
-6.04473745779932e-06
4.27493293525611e-06
1.60343413301147e-06
-4.91711649725809e-05
-3.93594579970887e-05
-3.32060004033826e-05
-7.08571368764374e-05
-1.73928309236608e-05
-6.21036096140914e-05
-6.61442114598577e-05
-4.23583927121872e-05
-5.16667303004751e-05
-9.34704071501233e-05
-4.31998183071252e-05
-5.85287808122859e-05
-3.56029862390998e-05
-1.71329479815372e-05
2.04941716689857e-05
-6.79957405163387e-05
-2.34838827695029e-05
-1.61848492326562e-05
-1.61347803206386e-06
-2.49349515513562e-05
-4.30898355054677e-05
1.69477244811132e-05
-2.50246563215451e-05
-6.54387564879937e-06
-3.7335118987004e-05
-4.00562390042297e-05
-0.000104131895539519
-3.4624306691179e-05
-5.00196538433798e-05
-4.08167923207219e-05
-3.24271127600387e-05
-6.81562604438553e-05
-5.139108046972e-05
-3.28389742875409e-05
-4.93344137398654e-05
1.26408628887882e-05
-2.38597988207519e-05
1.37898306084172e-05
-3.58659471396732e-05
-1.23686144853749e-05
9.8229918234038e-06
-3.63376832456567e-05
-4.19315827609573e-05
-3.34396322300574e-05
-4.57822770172177e-05
-4.39799679492138e-05
-2.50281644108324e-05
-8.11209298318329e-05
-4.13471981954535e-05
-3.69820661608269e-05
-2.55488257389516e-05
-3.93971323938823e-05
-2.46702894833634e-05
-4.35927531537739e-05
-1.6427016500522e-05
-3.64873891679175e-05
1.2671830567307e-06
1.90726675501349e-05
-2.13890144418933e-05
-1.00681821186018e-05
-4.8940912602216e-05
-6.71034632417084e-05
-2.00623832674765e-05
-1.80811712695346e-05
-3.39545612175681e-05
-6.06825848162703e-06
-2.89459946530749e-05
-6.17297672098582e-05
-3.24583845828225e-05
-5.83217555217173e-05
-1.98468968614658e-05
-4.89712381897668e-05
-1.64293624489947e-05
-4.39666732237774e-05
-1.3852412198905e-05
-1.89230123094311e-05
1.81761513909104e-05
-2.04368618782585e-05
-3.56112611213801e-05
-1.84102095352332e-05
-3.43196557755201e-05
-2.1122342039348e-05
-5.85644232432154e-05
-5.87503981868561e-05
-4.97184584032009e-05
-6.61675363937858e-05
-0.000100352586222348
-8.8293039968342e-05
-3.64551008630823e-05
-3.10475674501608e-05
-1.50993643764343e-06
-4.70209312941342e-05
-1.04203412149305e-05
-1.3947745289946e-05
-2.69309503398236e-05
1.15785557931083e-05
-2.95656614585117e-05
-2.28217077846299e-06
-4.32337109799218e-05
-1.99742825487423e-06
-2.25996046775183e-05
-6.89365146215198e-05
-4.38619731732957e-05
-5.08959123170101e-05
-6.53671833601412e-05
-7.50955420619944e-05
-7.23212927942577e-05
-3.50750383464463e-05
-7.27625270499993e-06
-3.30359038906545e-05
-4.68169312309418e-05
-2.05101363813192e-05
-2.91509579330371e-05
-3.38217655580393e-05
-2.39888211978902e-05
-1.28560212550138e-06
-2.04041815719103e-05
-3.37717937608697e-05
1.75538723948188e-05
-5.58391718219394e-05
-4.37894192735971e-05
-4.45188019302776e-05
-6.2402636275913e-05
-5.75640648675552e-05
-3.02161194313859e-05
-3.72710335260117e-05
-3.76337942873336e-05
-4.44686464197855e-05
-2.06963322772469e-05
-2.90216655537817e-05
-8.46882896077256e-05
-1.90489075887421e-05
-5.84636963846115e-05
-3.40139699327496e-05
-1.30338287307024e-05
-2.06175768093369e-05
3.78948405771011e-06
-3.27946812697642e-06
-2.63578909635509e-05
-3.41352139141916e-05
-1.98281244735497e-05
-5.2874355069951e-05
-1.78601082636737e-05
-3.4569940024013e-05
-5.24987048938491e-05
-5.0248109566032e-05
-1.31988910484178e-05
-6.21189448655565e-05
-5.90168648684254e-05
-3.68157114253364e-05
-6.08900386822086e-05
-4.523640861782e-05
-5.72600586727689e-05
-1.71132338817684e-05
-3.77976473964822e-05
-4.94741308372866e-05
-6.07823113228531e-05
-5.43373150558336e-05
-1.04102595512571e-05
-1.4351097251174e-05
-3.12097200036078e-05
-2.41261071192916e-05
-4.92726407674681e-05
-5.84505034582086e-05
-9.00713500810389e-05
-5.11177153659428e-05
-4.67299891030205e-05
-6.95227552941931e-05
-4.22411788638247e-05
-4.36219285343513e-05
-5.47958353555789e-05
-5.43441759188872e-05
-5.39746971800586e-05
-4.51076436256254e-05
-4.83398952947966e-05
-1.91961669498651e-07
-1.43018799850898e-05
2.32633200282315e-07
-1.70355973157611e-06
-1.28314128601242e-05
-3.29402892522582e-05
-2.21732910561092e-05
-3.54453842238087e-05
-3.10382493509968e-05
-1.42620570758978e-05
-1.8682640363073e-05
-5.86555017431667e-05
-5.63312226825109e-05
-3.8491624209497e-05
-3.54871903629536e-05
-2.20231002953879e-05
-1.07737969218144e-05
-3.84123631326693e-05
-4.33859967877612e-05
6.04914391173515e-06
2.01326134477592e-05
-3.97075894874187e-05
-1.44709288063692e-05
-3.49346204214601e-05
1.46548209866464e-05
-7.30949855811967e-05
-5.42804198758151e-05
-2.03229735476516e-05
-7.54522974577694e-05
-5.94114074825923e-05
-6.16504049480697e-05
-2.25050712268355e-05
-4.60535499807186e-05
-7.1453332637259e-05
-5.45915904700985e-05
-4.61583091074184e-05
-2.13115468010966e-05
-2.66275509232941e-05
7.60390734595207e-06
-5.86804557478418e-05
-6.12944411586625e-05
-4.91657318935655e-05
1.06282406584312e-06
-7.51930935872295e-06
-3.84480990601141e-05
-4.10534713170568e-05
-2.95240334688916e-05
-5.42575007971975e-05
-3.27947018452066e-05
-3.07780030776759e-05
-5.94570197337674e-05
-4.48444695072956e-05
-3.84441891044314e-05
-1.20854268562269e-05
-2.11133005503245e-05
-3.75577895435729e-05
-2.43212086698357e-05
-4.16020277474859e-05
-3.20957504674907e-05
-2.94516815785067e-05
-5.87909269024173e-05
-9.60087907773163e-06
-1.73692119520492e-05
5.67325558052203e-07
-3.76338600554154e-05
2.99433571428281e-06
-6.38401995820756e-05
-7.85660474879407e-05
-6.71377702744058e-05
-4.69130370324682e-05
-8.90940987915825e-05
-5.59457365486651e-05
-3.48060060828559e-05
-8.22584588176571e-05
-1.96373279129875e-05
-3.87497477144798e-05
7.48187639170707e-06
-2.26250486660937e-05
-1.33947769920367e-05
-1.92578355429561e-05
-2.08321803322271e-05
1.30185521744254e-05
-2.46011625083021e-05
-3.64413851421961e-05
-1.29596395528975e-05
-1.3816512095149e-05
-6.34274135628531e-05
-6.50373846471224e-05
-5.04234106773252e-05
-6.50460935685168e-05
-5.29616905534139e-06
-3.93650170776338e-05
-3.27803301920371e-05
-3.82551095066791e-05
-2.97178361705751e-05
-5.27891996838377e-06
-1.86222550024525e-05
2.6189091232108e-05
-8.52476613797731e-06
-3.27736674173658e-05
-3.6469088674352e-05
-1.66066843690439e-05
-3.196397638496e-05
4.52511741998338e-06
-5.44936639030533e-05
-4.73942766862192e-05
-4.0897142366194e-05
-4.54184200784334e-05
-6.54479381767475e-05
-5.44562052726336e-05
4.73283786815376e-06
-3.73020617479692e-05
-3.51957590036468e-05
-4.70980164628281e-06
-1.05375726298496e-07
-2.69793149062934e-05
6.38885736262888e-06
-1.53952564960466e-06
-2.12841163929503e-05
-2.14115135050247e-05
-2.27046595462928e-05
-3.3946927012035e-05
-5.10596126962545e-05
-6.74579135712671e-05
-2.20309272947074e-05
-7.71455107891385e-05
-6.04312384101344e-05
-3.58395591780589e-05
-9.3593681510359e-05
-8.30835623609329e-05
-1.9226756778152e-05
-5.11306493712733e-05
-3.26959434351599e-05
1.2693121214869e-06
1.44297099022495e-05
-3.77721612212881e-05
-1.07068531206616e-05
-2.23145076620567e-06
-3.97197895176649e-05
1.33543473771958e-05
-1.8867914111232e-05
-6.65442382953029e-05
-5.22748417253533e-05
-3.78074059787333e-05
-4.42400423430237e-05
-4.09139958848044e-05
-4.52180715589588e-05
-4.28298041009188e-05
-8.40592378418471e-05
-8.67319082991088e-05
-5.04691564739915e-05
-3.41903834740519e-05
-2.89765032430771e-05
-2.40132919289473e-05
-2.2047559226087e-05
-3.91895068883017e-05
1.91360959767222e-05
-1.17261830587969e-05
-2.10200585483292e-05
-4.3442076118185e-07
-3.40280921687672e-05
-7.90618834833758e-05
-3.30569377344335e-05
-3.5947496345205e-05
-4.18980488314733e-05
-3.76629251493694e-05
-5.57231606870949e-05
-9.06937581642097e-05
-5.31026864582611e-05
-3.17549187807864e-05
-2.98460244685844e-05
-2.26148785565253e-05
8.90752698989567e-06
-3.93265996451156e-05
-1.54895364985211e-05
2.55274624595954e-05
-4.8671175345987e-05
2.71368022571332e-05
-3.76831285584685e-05
-3.54960449141267e-05
-6.81540794654863e-05
1.39946158366269e-06
-3.56240218077335e-05
-2.2382529167653e-06
-3.31638573521545e-05
-2.35844091557916e-05
-3.30390833581115e-05
-5.4013415436574e-05
-4.61225676221856e-05
-1.65027873251592e-05
-5.68768394470286e-05
-1.02024298222909e-05
-5.55007680117585e-05
-3.02377317628804e-05
5.09084838956058e-06
-3.57110128443694e-05
-1.46150337807445e-05
-4.598305112811e-06
-3.95768066074243e-05
-3.10264615341514e-05
-1.30197571937803e-05
-1.31156184482745e-05
-4.15671892776346e-05
-3.84371192971008e-05
-3.58933067663631e-05
-8.0294001551745e-05
-3.07142769357146e-05
-2.85907080597711e-05
-4.09149910486817e-05
-2.33198487379242e-05
-2.86927268252724e-05
-6.16365365892628e-05
-5.39418115475301e-05
-1.27917510922875e-05
-4.15114334082189e-05
-1.50030247475608e-05
-9.40151710606098e-07
-6.03221909130206e-05
-5.87061988604704e-05
-1.86217342971745e-05
-3.39950171900147e-05
-3.47769898938797e-05
-6.76952966419543e-05
-2.30902899180373e-05
-5.41269195618675e-05
-6.35896083157638e-05
-4.06869242936089e-05
-2.2607589008027e-05
-9.08849782514017e-06
-1.27416168929928e-05
-3.41402626871082e-05
-5.12691609605758e-05
-3.39930012068094e-05
-6.35110279503202e-05
-1.35299541600836e-05
-2.18885017328491e-05
-1.50033549256539e-05
-2.5118924358746e-05
-2.73297914929777e-05
-3.87471661541583e-05
-6.66494542818694e-05
-3.33345479223462e-05
-3.27377386866239e-05
-4.83746423685083e-06
-3.32745388841777e-05
-4.66227375510955e-05
6.16287605901137e-06
-1.83167977922369e-05
-4.66495906492867e-05
-3.04947476345138e-05
-9.28092641166783e-06
-7.62266881414357e-06
-5.58602719970751e-05
-4.81366096714838e-05
-3.47810119644062e-05
-2.71771504997768e-05
-2.23099356325368e-05
-2.37531652271255e-05
-3.44343707413183e-05
7.59921326215227e-06
-4.35515071152137e-05
-5.28240938584857e-05
-2.81918629413835e-05
-2.78783425389102e-05
-3.87810881312623e-05
-2.78965158704963e-05
-5.30919825950494e-06
-3.23752132925912e-05
-2.01113367880718e-06
-4.84239504065254e-05
-3.50927831556147e-05
-3.74391333125091e-06
-7.69751779751934e-06
-5.03777029677681e-05
-7.99011347323527e-05
-1.43852356986188e-05
-3.61756885785325e-05
-3.59404954508584e-05
-4.58437950485652e-05
-5.01575234145944e-05
-3.67738681145053e-05
-2.38481010291875e-05
-4.03345221474384e-05
-4.3171961644479e-05
-2.86865130949497e-05
-1.99116897156201e-05
-2.95124433832128e-05
-2.88825568596507e-05
-2.8413905792863e-05
1.9761090546669e-05
-5.43194773702412e-05
-9.03315529219424e-06
-4.47071104319245e-05
-4.32304293735082e-05
-4.5602092068172e-05
-4.86403974174664e-05
-7.74781126775524e-05
-3.33561641775266e-05
-7.42681073886403e-05
-4.99199350117463e-05
-2.48605890144108e-05
-5.82760390502054e-06
-3.33360320480962e-05
-2.43730332161877e-05
-3.51827872111392e-05
-4.56933417549131e-05
-2.67632218315071e-05
-8.94054046204156e-06
-2.35054269308011e-06
-5.29155020481803e-05
-2.11063191011367e-05
-4.23365636795726e-05
-4.18092243279921e-06
-2.11362026970604e-05
-7.9287480703075e-05
-6.79457128790671e-05
-4.45004513181691e-05
-6.0683385308032e-05
-7.92726717638871e-05
-4.86755777002833e-05
-2.53468724985493e-05
-4.07239645926411e-05
2.32678534721446e-05
-5.32994030925713e-05
-4.26831179454445e-06
-2.67343693094973e-05
1.25234407257955e-05
-5.26309337470114e-05
-6.86852185363313e-05
-1.99372124265016e-06
-1.94951168362694e-05
-3.97546201992067e-05
-6.51778209523278e-05
-7.87477402911073e-05
-4.38640651723699e-05
-5.57532441443608e-05
-4.28812267897327e-05
-6.63235472569246e-05
-8.29799010495099e-06
-4.17310548712614e-06
2.21008123856519e-06
-1.09028886170527e-05
-2.56662736450431e-05
-2.64520455167648e-06
6.53406198260042e-06
-3.85250931128141e-05
-2.82535639838185e-06
-3.42997413351348e-05
-3.6269064206166e-05
-4.07827619871649e-05
-5.22023981516564e-05
-3.39117180868739e-05
-3.31899508744531e-05
-6.6027871103536e-05
-2.07137209936474e-05
-8.27195192705416e-05
-5.54808291698818e-05
-7.57445702066026e-05
-1.52527188120576e-05
-3.06663103414676e-05
-1.63086806398967e-06
-5.2441445138587e-06
-5.34543905022306e-05
-2.6212549246306e-05
9.9951457280533e-07
7.64687796964946e-06
-1.98628325649587e-05
-5.3334853549503e-05
-3.79846671346942e-05
-2.88530278183042e-05
-1.62555402393525e-05
-1.9439431174832e-05
-4.21343815355599e-05
-4.34034765198105e-05
-3.26243360829622e-05
-6.16483304413829e-05
-1.47566793720388e-05
-6.55060463087338e-05
-8.18415951753682e-06
-3.71550942336234e-06
4.78139921579868e-06
-3.66308372941243e-05
-1.5735664669737e-05
-3.34525051418768e-05
-2.92557759208614e-05
-1.65165529855714e-05
-1.44950151480726e-05
-5.07430737038548e-05
8.77050989766919e-06
-5.60413679088412e-05
-2.92036885098279e-05
-5.24702307339603e-05
-6.53643200288826e-05
-3.1502278125224e-05
-3.04402316817868e-05
1.48219484151067e-05
-2.30601019519691e-05
-6.22826538553439e-05
-1.69223694230072e-05
-2.76480220235136e-05
-4.07872937946486e-05
-3.01388990103841e-05
-1.60684880398271e-05
-3.34616185300277e-05
-2.94419609504756e-05
-3.97287879701181e-05
-6.88259435310343e-05
-3.11018680086714e-05
-5.90409643487057e-05
-1.72602111474273e-05
-1.33118773891508e-05
-2.89982352524467e-05
-1.49995727402731e-05
-5.68108696426978e-05
-1.22072726785352e-05
-1.61198792777665e-05
-2.13881200308354e-05
-3.20438639872153e-05
-2.4442647165735e-05
-3.7923276001041e-05
-3.50088449607658e-05
-9.48600154200003e-06
-4.67211974094896e-05
-5.3056628811351e-05
-2.92563853689357e-05
-4.74871606862982e-05
-4.54634961909471e-05
-7.10460433744007e-06
-7.022404789888e-05
-4.39768923195789e-05
-4.67288314293488e-05
-3.6382979623841e-05
-4.85797719898306e-05
8.07733809126511e-06
-1.84529367372618e-05
-2.38255317224128e-05
-6.84977177539452e-07
-1.34844295460343e-05
-4.21807102461417e-05
-4.19776810484785e-05
-1.61821993522514e-05
-1.5984554319299e-05
-4.63093312136059e-05
-1.34942648320411e-05
-3.1121857021471e-05
-6.23810066800683e-05
-5.25205208755082e-05
-6.36120174393784e-06
-7.82579372979638e-05
-7.54168447793814e-05
-2.39580734305541e-05
-2.2940208947659e-05
-3.61728873486092e-05
-3.25741156571391e-05
-3.46298606536673e-05
-4.25415082830033e-05
-1.42238748343924e-05
-3.10426798658035e-05
-6.05200257752e-05
-5.82134764537976e-05
-4.31050254431923e-05
-2.53596035845675e-05
-2.51940884730221e-05
-6.06901349046824e-05
-5.50209811006116e-05
-1.46590339802882e-05
-8.34057725539411e-06
-3.77958825514671e-05
-3.62404974885965e-05
-5.77478712919631e-05
-4.97437389322252e-05
-3.9682525826134e-05
-1.91905878327928e-05
-3.74475325135815e-05
-7.52340117117677e-05
-4.92673279395548e-05
1.84469464660552e-05
-2.91154824510964e-05
1.81042682739584e-05
-3.30653860648469e-05
-4.23843850665098e-05
-5.17767984394079e-05
-8.85134494981483e-06
-6.72586520212419e-05
-2.59465752737582e-05
-1.48902268861979e-05
-6.03907691443469e-05
-6.09768819599126e-05
-3.14873346922453e-05
-6.81065858584116e-05
-2.94155265876492e-05
-1.81864972007039e-05
-8.52138195241739e-06
-2.34565062747435e-05
-7.20506257161597e-06
-3.58542788005882e-05
-2.8416425780237e-05
3.36704498302842e-06
-2.70906532314048e-05
-2.19677612123055e-05
-2.52898515901273e-05
-2.62641673912978e-05
-9.46330880727438e-06
-4.30026239822254e-05
-2.4778966405106e-05
-3.91886164616486e-05
-6.61320740236526e-05
-3.03768231609247e-05
-2.16741612080624e-05
-6.73364746255695e-05
-8.8365884036143e-06
-1.16555129812991e-05
-3.95976113657572e-06
-3.24216315111122e-05
-1.92219147472284e-05
-6.40903738806606e-06
-3.26342954883338e-05
-4.02714950998019e-05
-1.50521646136767e-05
-2.00889217748741e-05
-2.23960060864321e-05
-3.10328889710636e-05
-3.08640615598521e-05
-2.12165808828754e-05
-8.05666580355836e-05
-6.0891996069642e-05
-3.55159069064098e-05
-3.82244856398555e-05
-1.72328749995214e-05
-2.36552675076922e-05
-2.98963334737052e-05
-3.65815014162012e-05
-3.22412340378265e-05
-5.54244658534461e-05
-3.13056327057871e-05
-1.9397253614772e-05
-3.79214397944211e-05
-1.36396254128136e-05
-2.92652179504469e-05
-6.0625399501836e-05
-3.98116309697798e-05
-5.7009111129691e-05
-4.43049224286807e-05
-3.46256882423729e-05
-2.58179624293351e-05
-4.79650356600221e-05
-2.4513798628879e-05
-4.22779946257804e-05
-4.71847050452355e-05
-3.13863331679444e-05
-1.94334590633385e-05
-3.79802720718003e-05
-1.90537267059171e-05
-3.79542837020749e-05
-2.3641320774046e-05
-6.19188347172987e-05
-4.49575763948157e-05
-1.22539253304612e-05
-2.09181923136904e-05
-6.51186174887804e-05
-4.21551575128815e-05
-3.49525888584364e-05
-3.92295464324232e-06
-6.19459080887295e-05
-5.65835047451732e-06
-3.7198892032331e-05
-2.41827153937406e-05
8.14296614311011e-06
-2.55294357781583e-05
2.20730461701542e-06
-1.20075914367595e-05
-6.30852040896417e-05
-8.88538174077534e-06
-3.88764181901726e-05
-2.85925049216011e-05
-3.50091904449897e-05
-5.05603410263982e-05
-2.63808888089765e-05
-6.88093292789599e-05
-2.40543365177652e-05
-2.80470987289064e-05
-4.72907078543582e-05
-6.81050918852545e-05
-8.68103636874569e-06
-4.65992900700012e-05
1.50021224955199e-06
-3.95125801744225e-05
-2.18775232275436e-05
-2.51624125869626e-05
-1.57627367959019e-05
-1.27704323050076e-05
-4.81199739870338e-05
-2.81074955948872e-05
-3.75778145463032e-05
-8.25093299664441e-05
-3.32791974568462e-05
-4.70240954260917e-05
-5.49385092434732e-05
-2.51357784611746e-05
-7.65821863935984e-06
-5.16201653306102e-05
-1.12198444513292e-05
-5.24133603079021e-05
-2.48409349136387e-05
-5.29007103452686e-05
-5.36591537102223e-05
-2.38985447481792e-05
-3.28610121901927e-05
-4.32440632152211e-06
-1.94894615797612e-07
-4.17552425722525e-05
-1.64016527243266e-05
-3.20114139201171e-05
-2.44785574445839e-05
1.31802348406125e-05
-6.17185469281011e-06
-4.47921373135798e-05
-3.80670036891473e-05
-1.04001466802073e-05
-5.86048989630899e-05
-4.46204849021253e-05
-5.51392382424175e-05
-4.18328646269564e-05
-1.68601238526152e-05
7.75964442820601e-06
-5.13155091591939e-05
-7.05961414635437e-05
1.10818546120112e-05
-3.7715814962966e-07
-3.76065676771745e-06
-2.85630205569579e-05
-3.57697116861123e-05
-5.4198894009891e-05
-5.31893554926704e-05
-4.97233914524598e-05
-2.23457561084949e-05
-4.57318536907539e-05
-6.82479041692783e-05
-5.41443990181315e-05
-1.67809735846477e-05
-3.86676019844693e-05
-3.76152675998046e-05
-8.14776896497582e-05
-9.07604469192282e-06
-3.16088460369334e-05
-7.96526556231699e-05
-5.46576842556522e-05
-4.24623947580649e-05
6.94874251610846e-06
-1.93094975092233e-06
-4.69692644756353e-05
-3.66362411744228e-05
-2.47819062525231e-05
-1.52212398744366e-05
-6.54466920111546e-05
5.9501845006873e-06
-5.14205521493604e-05
-7.60019603596221e-05
-2.33763635660303e-05
-7.64793020636392e-05
-6.85403618699546e-05
2.38338756523523e-06
-1.62144510313153e-05
-3.13389376086608e-05
-2.20834050908203e-05
-2.4710385275192e-05
-2.72684107568668e-06
-1.70838514068078e-05
-3.34538239281378e-05
-4.9037692836487e-06
-2.44038215172733e-05
-6.11869848511045e-05
-7.39350800879459e-05
-3.97673387678684e-05
-3.5028504878358e-05
-5.01339518172801e-05
-6.75605755796806e-05
-2.86842882405874e-05
-4.01654597183144e-05
-6.45460095412582e-05
-6.28767937255182e-05
-4.89211998846853e-05
-4.71722921906829e-05
5.7134932745691e-06
1.18164911201488e-05
-6.87467501103532e-06
2.44990956178895e-05
-1.12258699496894e-05
-2.86267772661296e-05
-1.3856351027094e-05
-1.74686847797372e-05
-4.45468350820738e-05
-6.88990896650842e-05
-3.8574819550324e-05
-5.94180301769182e-05
-2.86059026293159e-05
-5.62217679040207e-05
-5.53811288059459e-05
-1.76991726350704e-05
-5.52631561409448e-05
-2.94735782221067e-05
-6.19715368515477e-05
-2.23163079145361e-05
-5.25936656043648e-05
-2.43224178685477e-05
-4.25502481724291e-05
-5.51175517454646e-06
-2.75403271403856e-05
-3.82504396840229e-06
-9.37905485844669e-06
-9.97763146096685e-05
-2.41591815574122e-05
-4.70469135108672e-05
-7.33673781193872e-05
-5.86431265973323e-05
-5.65765575553688e-05
-3.11751158410742e-05
-1.70737016769196e-05
-6.30149434533491e-06
-5.21988693225482e-05
-4.74843913058083e-05
-2.61078320402335e-05
-1.66096173609927e-05
-3.61893338744291e-05
-4.79097942844003e-06
-4.92168597727964e-05
-4.74527514889716e-05
-3.73970072470683e-05
2.7206260800765e-06
6.8395816761348e-06
-6.58143651267836e-05
-4.23861301633969e-05
-6.80930773967856e-05
-5.96033635850127e-05
-4.60204626587041e-05
-2.27455604805215e-05
-7.15780772812469e-05
-3.60833779471989e-05
-1.41049296206367e-05
-3.39698356398052e-05
-2.66590867376017e-05
1.24286472473615e-05
-6.47656784940516e-05
3.56407965803467e-06
-5.11392654874088e-05
-3.53710686968887e-05
-2.7389489122531e-05
-3.30466951499352e-05
-5.08813891389255e-05
-4.26625332685396e-05
-7.36102550684471e-05
-5.64224690577617e-05
-3.5288226297063e-05
9.7683867102579e-06
-5.26139206041087e-05
-7.03667934620945e-05
-3.1498887037156e-05
-8.03906995415966e-05
-6.81459707780719e-05
-4.63671445890016e-05
-4.13405271475529e-05
-3.38809143495458e-05
-3.35476369133658e-05
-1.1720086757547e-05
-3.09633650857494e-05
-4.15636197717077e-05
1.76804096233026e-05
-2.27221529720437e-05
-3.65380162660409e-05
-3.11928900844317e-05
-1.62081664510973e-05
-6.00113276078661e-05
-6.26926283017596e-05
-3.27881242865853e-05
-4.83686390898826e-05
-2.83445552826754e-05
-8.83803132617161e-05
-4.99004772437905e-05
-3.76794231589386e-05
-6.93922502345544e-05
-5.40047274148082e-05
-2.47975207484437e-05
-5.09724593068657e-05
-6.48635093504735e-06
-5.11968957589386e-05
-5.08918532874571e-05
-7.29542506253726e-05
-3.35375985191541e-05
-2.51174726163353e-05
-5.24499602780835e-05
-5.28177525669916e-05
-7.3500556302114e-05
1.26107345803429e-06
-5.63437683845339e-05
-5.59509557924747e-05
-1.18716820036083e-05
-7.18931189543504e-05
-4.79053571996319e-05
-5.96092442499681e-05
-4.44205259983621e-05
-1.44754405787534e-05
-2.71404746880326e-05
-4.38084281284498e-05
-2.53227388317603e-05
-2.38302805171023e-05
1.51763554488345e-05
-1.59822497266235e-07
-3.38511669948371e-05
-4.31460736843456e-05
-7.28786848094683e-05
-6.02048559944289e-05
-1.91679666394893e-05
-3.86911369783273e-05
-5.71923156191086e-05
-5.13513360476086e-05
-2.72970292781231e-05
-1.81238045662598e-05
-1.83181703781282e-05
-2.05360009592001e-05
-4.81106345701885e-05
-3.89427850926108e-05
-4.61091422656975e-06
-3.64693108022446e-05
-2.17432325881002e-05
-1.23222008343506e-05
-3.90294632173253e-05
-2.9602832706558e-05
-1.87874072987444e-05
-6.25166776900686e-05
-4.22919192545811e-05
-7.83936222488565e-06
-4.11528222721008e-05
-4.98521240718816e-05
-1.48342069986853e-05
-7.03661011274764e-06
-4.21335881326434e-05
-2.86895453348946e-05
-3.0211163243572e-05
-3.06128312640303e-05
-4.90760595723762e-05
1.05752186154512e-05
-4.6924277924169e-05
-2.19706128191352e-05
-1.24395015761486e-05
1.4622467324659e-05
-3.99573352798706e-05
-5.35997681645289e-05
-3.87693528304601e-05
-3.72864655485042e-05
-4.0078972974033e-05
-5.41210995412783e-05
-4.50222211061419e-05
-8.12748313757154e-05
-5.06101951800193e-05
-4.51315570039576e-05
-4.07134352483127e-05
-3.01522161469888e-05
-2.86361453566732e-05
-6.91336156191697e-06
-1.29741787645156e-05
-3.39580882389919e-05
1.57005590052307e-06
-5.64525855978843e-05
-1.0428041613064e-05
-3.36809235174258e-05
-1.78828359130551e-06
-3.16681378040567e-05
-5.61185920270796e-05
-4.65639568822205e-05
-5.09618973239776e-05
-3.08566690940795e-05
-5.20372714791131e-05
-3.89637423001897e-05
-5.25035697907012e-05
-2.94124980205341e-05
-4.99194975227006e-05
-1.10732150580583e-05
-7.46341717420311e-06
-2.75821016438174e-05
-5.07969533581502e-05
-4.71399436446683e-06
-4.36844579768234e-05
-4.27573188003806e-05
1.19847346374761e-05
-4.24690718506788e-05
-3.42892985773317e-05
1.90992888905292e-05
-4.46072454216107e-05
-3.09074854808207e-05
-6.35941484247525e-05
-7.15271325897853e-05
-3.27948600910487e-05
-4.5446656077925e-05
-2.40405270956597e-05
-3.68987033650421e-05
-2.03254690799466e-05
1.66288419747736e-05
-4.73375745516598e-05
-2.50483959215926e-05
-4.38417381413442e-05
-5.42860280007386e-05
-6.10808212687054e-05
-4.75306720144951e-06
-6.22089386355609e-06
-2.53751681625379e-05
-4.24560766546143e-05
-5.58165591692633e-06
-5.27059047000078e-05
-4.86263603773416e-05
-2.94999067464174e-05
-4.49574142972039e-05
-8.20547882940823e-06
-2.90846518463906e-05
-1.35398609683014e-05
-3.40081513498993e-05
-3.94159981762579e-05
-1.06775289929701e-06
-4.05613912214455e-05
4.93573870197756e-06
-2.95613105383471e-05
-2.28703568626383e-05
-5.11751206290421e-05
-1.31981547084553e-05
-4.59478542205329e-05
-3.52368061270918e-05
-3.41284101215135e-05
-7.45806629698036e-05
-5.22549047361121e-05
-1.94412433582136e-06
-6.10994067572811e-05
-4.75947470455056e-05
-2.86385017961972e-05
-4.04987912429503e-05
-2.08700024786472e-05
-3.35627711225991e-05
-8.70985196360679e-05
-8.41399964275982e-05
-4.99623508706729e-05
-2.73849563923653e-05
-1.79227052832507e-05
-6.73533287070318e-05
-5.47963281347969e-05
-1.00735491670245e-05
-2.91606477599096e-05
-6.94204841180948e-05
-5.79258674710957e-05
-3.38543454078295e-05
-2.05872134337389e-05
-5.7159249872687e-05
-5.21757890572923e-05
-2.74329807791798e-05
-2.0355580316905e-05
-1.066510279563e-05
-6.74874849441138e-05
-2.48304714604574e-05
-3.74909892506581e-05
-3.92063564897695e-05
-4.12906113944703e-05
-7.19474050940772e-06
-1.66489279505758e-05
-3.22138072636226e-06
-3.62298320735256e-05
-2.45912503408527e-05
-2.58262366921639e-05
-3.16407423875303e-05
-5.69610632419219e-05
-2.72011289726374e-05
-5.0678510202411e-05
-6.26745936633815e-06
-2.27069678083136e-05
-3.08006668741789e-05
-1.32307564427498e-05
-2.41032612212891e-05
-2.9915262042976e-05
-1.15667972204562e-07
-1.51842911523259e-05
-2.34329779388756e-05
-3.13649393260152e-05
-4.36945213605553e-05
-3.788095358153e-05
-2.1860047469093e-05
-2.27576617066328e-05
-4.46790353894388e-05
-4.13173122754632e-05
-3.75091816345749e-05
-3.76240086983025e-05
-1.18930384970418e-05
-3.52181384712408e-05
-3.98292055842831e-05
-1.33480571443906e-05
-3.64047080794306e-05
-3.02892204879495e-05
-5.94143982874272e-05
-4.98493784411082e-05
-2.95626295933623e-05
-2.83986138450156e-05
-6.71629161384715e-05
1.60397206095027e-07
-5.56311380418739e-05
-4.71933379726415e-05
-2.34640845401942e-05
-3.02328960306956e-05
-5.10572238047848e-05
-1.50963265938602e-05
-6.22682306460206e-05
-4.66241695741019e-05
-4.27151649997803e-05
1.42710731582322e-05
-1.56097496574231e-05
-8.23525917284156e-06
-1.30039284512883e-06
-2.79705009781878e-05
-2.52337788481019e-05
-2.96215714441163e-05
-5.7870404605096e-05
1.4637391032004e-06
-1.59769678793147e-05
-7.94801879657677e-05
-4.84641499894244e-05
-4.13784093485257e-05
-4.44257070263945e-05
-3.21439656023786e-05
-5.67994168827123e-05
-2.38014209878173e-05
-5.14073598849903e-05
-3.94128985086854e-05
-3.78453482233733e-05
-6.95326697679851e-05
-5.73512507936718e-05
-5.48426985487892e-05
-1.82672979012575e-05
-4.09325857458421e-05
-3.96063405684428e-05
-8.07565816026523e-06
-1.30558714092404e-05
-2.27170001603195e-05
-5.28035829823132e-05
-6.00329318020604e-05
-1.39606957167143e-05
-6.5207310198492e-05
-6.66652690266072e-05
-5.34425119238004e-05
-5.4726854383816e-05
-5.30123009091588e-05
-6.05626819094675e-05
-7.16451950436944e-05
-7.59566800476255e-05
-5.17725249997884e-05
-1.17153756956956e-05
-3.00322978588261e-05
-2.46617585246123e-05
9.74105612855989e-06
7.75398229935642e-07
-1.77481489168706e-05
-1.60446631401755e-05
4.33056203918068e-06
-1.83085710295777e-05
-3.32160980079116e-05
-5.29192656650934e-05
-5.59744328148719e-05
-6.49147058554679e-05
-4.77097478739355e-05
-5.33328434615336e-05
-2.48906205628171e-05
-3.7241270439717e-05
-6.38353567826811e-05
-1.76592362361381e-05
-4.30425614104687e-05
-2.93091922401888e-05
5.38022144257467e-06
-3.20142412572181e-05
-2.45655907877532e-05
-1.99614121086408e-05
-1.76042164168751e-05
-4.83963812575652e-05
-5.25292768411596e-05
-3.41362107346723e-05
-1.08938465600656e-05
-4.77708183340528e-05
-2.68281029887579e-05
-6.47967141526164e-05
-6.60123809282109e-05
-3.92114835739287e-05
-2.20485119003564e-05
-5.24748211389341e-06
-6.09119377166758e-05
-6.54860941364304e-06
-2.55378408046653e-05
2.01971951899304e-06
-1.86034794078527e-05
-7.93221289241649e-06
-4.01384936391399e-05
-2.60757551704843e-06
-1.90319801239957e-05
-2.29888050865685e-05
-5.78616267058958e-05
-4.06092934680088e-05
-7.10680005049569e-05
-6.62305172853942e-05
-5.00568744519929e-05
-7.88958093229325e-05
-4.05273819758871e-05
-1.54435801654408e-05
-2.04923223440171e-05
-7.66752306317556e-06
-1.91269595293365e-05
-4.87697111547503e-05
-1.41423859800969e-05
-6.17170242704925e-05
-6.2695982018808e-05
-4.33895772128061e-06
-6.29472538548192e-05
-5.32708377511087e-05
-3.68994283134836e-05
-4.92220003443574e-05
-3.42616520902064e-05
-2.70243471397184e-05
-5.02027808653015e-05
-6.70624888267392e-05
-5.24521687962679e-05
-4.43873482471246e-05
-5.9183880760565e-05
-1.18744289496511e-05
-4.57757678041885e-05
-1.69691987611162e-06
-4.94431960158096e-05
-2.70723544319343e-05
-7.11791622199898e-05
-9.86607760370388e-06
-1.4236773769355e-05
-1.08248387452566e-05
-4.54918009587833e-05
-1.81954785952373e-05
-7.10555639281563e-06
-3.6457217238977e-05
-1.79525232625951e-05
-5.64020799207519e-05
-2.42972271274344e-05
1.8452107246533e-05
-7.41714946836928e-05
-3.91891071446014e-05
-1.67492810093504e-05
-5.54762934874542e-05
1.33695091108179e-05
-2.73336493460494e-05
-6.14382197774593e-05
-4.62331798280999e-05
-4.81132525592944e-05
-4.38986553038182e-05
-2.65195888104373e-05
-5.13299712740408e-05
-4.60579189615163e-05
-1.08581812303163e-05
-2.13664284885643e-05
-3.71891801596972e-05
-3.65876768986953e-05
2.76721629817196e-06
-4.67672140616838e-05
-3.81537273299463e-05
-3.9689753651167e-05
-5.59219281945294e-05
-5.90824976261046e-05
-3.966670026855e-05
-1.22403753111987e-05
-5.95148626671734e-05
-2.00228258376106e-05
-3.74891644046318e-05
-4.78763048692796e-05
-2.18417919552354e-05
-6.4974212112922e-05
-3.61975568024946e-05
-3.59081607234029e-05
-1.40443993147877e-05
1.4753382660036e-05
-2.4004576623963e-05
-2.17967235856348e-05
-4.25096211548335e-05
-1.94340834616025e-05
-4.36844628504286e-05
-4.8601332221725e-05
-9.76677467330065e-05
-4.8630856401903e-05
-6.3189854854084e-05
-8.15178755775312e-05
-5.74325846365715e-05
-5.46326880781999e-05
-2.82593386589425e-05
-2.78559975566268e-05
6.68180040685286e-06
-2.87486602694436e-05
-4.24956224485585e-06
-2.31607186739251e-05
-1.78645579774739e-05
-1.73724509551781e-05
-9.26576654455287e-06
-1.57164943913397e-05
-3.45171519096259e-05
-4.25418502219086e-05
-3.06554767144474e-05
-5.05294104650955e-05
-7.16703334781413e-05
-3.14706595546093e-05
-7.14603331023653e-05
-4.68394587496861e-05
-3.75828922939944e-05
-6.55777941973096e-05
-1.86624111769008e-05
-2.02134324653902e-05
-2.092712209321e-05
-3.72022341878199e-05
-4.71557046196015e-05
1.13143294635392e-05
-4.9749677915308e-05
-2.79786374605249e-05
-2.12765360407592e-05
-4.24226710015448e-05
-4.8926257224013e-05
1.94628541533461e-05
-4.87536468797049e-05
-5.21763381866287e-05
-4.48165182475683e-05
-2.7948703924482e-05
1.33854805202669e-06
-4.04787473177201e-05
-2.92126133388997e-05
-3.74275102511575e-05
-2.65319865322644e-05
-1.72125923803346e-05
-6.61720622400058e-05
7.18278600926335e-07
1.1798159489683e-06
-3.32569084889299e-05
-4.32120094459296e-05
-8.23167665279588e-05
-1.46180835367708e-06
-3.42005620458822e-05
-5.46331330699533e-05
-4.40355208273821e-05
-4.21990330023821e-05
-4.71403409143447e-05
-3.5691558909788e-05
-1.50689171541579e-05
-3.66328779690606e-05
-1.71415778546754e-05
-2.31034429057098e-05
-7.53980254881349e-06
-3.17383867461022e-05
-3.76639283611867e-05
-5.96015455028981e-05
-3.99225609018632e-05
-2.89066635870083e-05
-5.15569326500683e-05
-5.75923035681135e-05
-3.23179396901378e-05
-6.14765696756676e-05
-2.81617595380224e-05
-3.96623786511872e-05
-4.48738210096917e-05
-3.03764483120767e-05
-2.05608799607716e-05
-2.05420099253912e-06
-5.8600376926859e-05
-1.80340655832125e-05
-2.10687044744848e-05
-4.48335041909883e-05
-5.76393417918437e-05
-1.40195033134176e-05
-3.20556533804025e-05
-3.34668440154413e-05
6.16424474275663e-06
-3.42921038065187e-05
-6.07248377283893e-05
-1.65209342536869e-05
-1.41869446794746e-05
-5.41222561863249e-05
-3.55179416631614e-05
-2.78335471831523e-05
-2.61881872033877e-05
-4.4312513351638e-05
3.94519543460119e-06
-2.1640125370027e-05
-1.82763631728015e-05
-2.15052426156837e-05
-3.27090882868032e-05
-3.6513753932829e-05
-1.57655533604808e-05
-1.49129443788846e-05
-4.32531109066665e-05
-1.67678704928851e-05
-2.20725218768089e-05
-5.98728976917692e-05
-4.53833406720053e-06
-1.23547296763345e-05
-4.53250388498586e-05
-1.74856033765825e-05
-3.40827701028108e-05
-5.55551706215142e-05
-2.40382804527515e-05
-3.76486582844392e-05
-4.52282004612228e-05
-2.46808786699918e-05
-5.07856228505156e-06
-4.95024776114895e-05
-1.1835512532338e-05
-6.282189625087e-05
-2.62232702147008e-05
-4.88545892038106e-05
1.05310532093744e-06
-2.52388301247131e-05
-3.88477022002066e-05
-4.99075728427145e-05
-2.2575290136666e-05
-3.97160093974222e-05
-3.87163802275692e-05
-1.02842371405084e-05
-1.51043547160311e-05
-9.77757256576231e-06
-1.4796472064387e-05
-5.69616318269014e-05
-4.24162404967164e-05
-3.57285525714593e-05
-7.87389859556715e-06
-5.60655665153455e-05
-5.8440702680789e-05
-5.45961340147857e-06
-4.01929225387796e-05
-8.93849007413025e-05
-5.05956799058255e-05
-4.14062893263177e-05
-3.37232517923734e-05
-1.33476783797192e-05
-2.15884702954653e-05
-3.14549896728033e-05
-2.56872543938339e-05
-4.52661640269144e-05
-1.52413892174863e-05
-2.62753778304937e-05
-3.09756092207267e-05
-7.48970453087232e-05
-4.64179303685185e-05
-9.15971608984244e-06
-5.73341705858028e-05
-3.20080514450021e-05
-3.87039617862679e-05
-6.96476911417826e-05
-5.26702865098509e-05
-1.71705653422589e-05
-1.32786000898634e-05
-2.56677461382257e-05
-2.60339177895221e-05
-8.0132518469857e-05
-3.18379545602911e-05
-3.33211614620638e-05
-2.59893538682099e-05
-5.50813716682668e-05
-3.77988748788138e-05
2.18422745192953e-05
-7.84386730592709e-06
-3.83277000423009e-05
-4.64139852304398e-06
-6.75690961056134e-05
-2.38875981178036e-05
-1.05652396617082e-05
-2.38966873489687e-05
-4.29477553475101e-05
-4.30768259482916e-05
-3.58575033125042e-05
-5.37628274185362e-05
-3.6964126679759e-05
-4.88532947225595e-05
-3.21150546435339e-05
-2.35711383701611e-05
-1.23846988686184e-05
-1.77735886541331e-05
-7.76008955838888e-05
-1.14383236169367e-05
2.75516528204004e-05
-1.30922287887266e-05
-5.96961153580322e-05
-2.88024494131376e-05
-5.48664310161719e-05
-5.90974314084987e-05
1.43272954656531e-05
-7.66916211764754e-05
-4.31921860379111e-05
-1.19966526246604e-05
-4.97609797045122e-05
-7.37176436793101e-05
-1.74238296618812e-05
-2.34137655769663e-05
-3.3044554463464e-05
-5.49493083127108e-05
-1.18552763718252e-05
-9.08833642183729e-06
-3.20856645192118e-05
-6.27460941060828e-06
-3.78494535947677e-05
-7.81443216793263e-06
-1.79781865200136e-05
-1.42404661650798e-05
-4.7484602203323e-05
-2.47698457513016e-05
-6.14626234143705e-05
-2.45579385472655e-05
-1.92178464272807e-05
-9.49388600205577e-06
-3.05948864485479e-05
-3.81082753433382e-05
-6.0867394328532e-05
-2.07393464192576e-05
-6.59026077524861e-06
1.40551109399192e-05
-2.50950877738925e-05
-5.20393784239428e-05
-2.49376789497429e-05
-3.22580634967802e-05
-3.63900025054997e-05
-5.23797388384469e-05
-5.52758588471977e-05
-5.75384534302447e-05
-4.81805471433842e-05
-2.37803517190936e-05
-5.44703863879173e-05
-4.63003550819579e-05
-7.18757948435033e-05
2.0749196241234e-05
-1.68211268360726e-05
-4.86926353863061e-05
-5.99763680685725e-05
-2.74559566768701e-05
-6.58765703798888e-05
2.7454444320181e-07
4.99264948021777e-06
-4.72814213048454e-05
-2.24391166815798e-05
-3.89454556118588e-05
-1.59591859416468e-05
1.1096405648421e-05
-4.18477572904923e-05
-1.68025735965557e-05
1.98928416000731e-05
-4.94329099319568e-05
-5.48430619776789e-05
-1.4788633904532e-05
-2.65695294026775e-05
-4.33577318970963e-05
-3.35522458530328e-05
-2.29333770893425e-05
-5.84875418825889e-05
-6.68289627865576e-05
-4.81580100882933e-05
-8.98386543646556e-05
-1.44698759928063e-05
-4.26263651633767e-05
-3.31260372639081e-05
-7.05705688509653e-05
-2.85230744306069e-05
-2.85168439145039e-05
-8.90739251518594e-06
-1.46029620783354e-05
-1.73654984504104e-05
1.06719979932919e-05
-3.22066965864027e-05
-1.23110338438998e-06
-5.64312406270005e-05
-5.65149483972289e-05
-1.87076096927405e-05
-4.17476671187298e-05
-3.36551789786734e-05
-5.64736189397092e-05
-2.70726251617691e-05
-5.73844276027185e-05
-4.90897262503252e-05
-6.23602904126287e-05
-4.25877367708622e-05
-2.95858350296773e-05
-2.18645112662141e-05
-4.56570503763267e-05
-6.60359720270695e-05
-2.43521176925661e-05
-1.64085648832722e-05
-4.03940971244139e-05
-1.77925095927691e-06
-2.07831273288144e-05
-5.91510352557626e-05
-2.34047110472165e-05
-5.28741689450796e-05
-4.44173205108362e-05
-8.19650669253906e-05
-6.9075252228092e-05
-8.67317188995633e-05
-2.38246855613016e-05
-3.15535482689284e-05
-5.22236993497546e-05
-4.61783903784926e-05
7.66411982759979e-06
-2.7867445818436e-05
-3.84188031945695e-05
-3.06581050364283e-06
-2.93402409801554e-06
-5.91745441431514e-05
-2.64200820000561e-05
-1.64357682016027e-05
-6.35302987313207e-05
-7.16191917624867e-06
-3.81269357300874e-05
-4.30156338123657e-05
-5.04537768409868e-05
-5.92349840592626e-05
-2.22806906952566e-05
-1.05165618761236e-05
-2.71902924844849e-05
-5.88458516225333e-05
-2.08032014864841e-05
-3.54311866809567e-06
4.12806062053928e-06
-4.03613283811767e-05
-4.40526929710969e-05
3.76096147642353e-08
-4.47387993524987e-05
-1.55976334732948e-05
-1.93662585984052e-06
-1.24976454595293e-05
-4.76346026358459e-05
-9.33713707368822e-06
-7.21485092272898e-06
1.33728219811819e-05
-4.9360829017986e-06
-4.4654775346936e-05
-4.74677860266525e-05
-4.67396939438955e-06
-4.63728431404011e-05
1.24013266710088e-06
-2.84298724648516e-05
-1.70537965584631e-05
-5.2151995300748e-05
-3.35904501534118e-05
-4.37232675613693e-06
-7.54238441807301e-06
-2.14166386981306e-05
2.06536550686406e-05
9.38480298032747e-08
-4.43626498034018e-05
-7.0546973855591e-05
-3.45174991188977e-05
-2.9991139032459e-05
-8.40989184867789e-06
-2.41035199656917e-05
-6.62363969709213e-05
-2.46813188011444e-05
-3.88537533342593e-06
-2.18557504744885e-05
-1.26614332639039e-05
1.03888839776617e-05
-1.28258412813709e-05
-4.37855572403682e-05
4.72030769912387e-07
-3.20881750775698e-05
-3.94542864686457e-05
-2.33480665935535e-05
-8.12227705957798e-05
-5.49320120329916e-05
-2.67185638596893e-05
-8.35076641140491e-06
-1.48768921011719e-05
-2.37373660459252e-05
-1.52904204211784e-05
-4.05096904893719e-05
-1.44445910093524e-06
-3.30689363769147e-05
-5.79376313037636e-05
-3.6336541452035e-05
-6.08283289162453e-05
-6.2940711768938e-06
-1.59560830320452e-05
-1.81413815761273e-05
-3.93589488783521e-05
-5.22942424332379e-05
-2.73719972747275e-05
-3.5041787450118e-05
-4.58573696028213e-05
-5.65570851150146e-06
-4.47273168037222e-05
-2.89372567763539e-05
-5.77508431722312e-05
-6.00264006966318e-05
-1.77595538814117e-05
-2.41811292906622e-05
-3.6657501842294e-05
-3.0614353945346e-05
2.06932873743056e-06
-6.66742417558055e-05
-2.31166176664528e-05
-6.50524982205439e-05
7.98217667343763e-06
-3.69240678292061e-05
-5.90723227944849e-05
7.69833838811142e-07
-9.62199080481964e-06
-2.64322555936587e-05
-2.46477114366114e-05
-4.08953366360283e-05
-3.28029813519567e-05
-2.81015431247279e-05
-3.28900139643141e-05
-4.08013140306533e-05
-1.04945589168269e-05
-4.39283708255722e-05
-1.90437547360983e-05
-3.19217229557504e-05
-4.38962526771432e-05
-4.0503109483408e-06
-4.32893663247972e-05
4.24171904217103e-07
-1.21373495705767e-05
5.96774200690925e-06
-1.81724953745056e-05
1.00679695140094e-06
-1.50207995172743e-05
-4.0900203759412e-05
-1.59951177008874e-05
-8.35273003425701e-06
-3.48531530792414e-05
-3.32171664506443e-05
-3.57516085724469e-05
-3.70551208240382e-05
-5.65614891460195e-05
-2.7857138851122e-05
-2.44577525096146e-05
-6.10156107402331e-05
-1.05012261483426e-05
-6.91640236870301e-06
-5.63487984168837e-05
3.70746346330061e-06
-1.70325078062759e-05
1.98694493831932e-05
-1.93505551315818e-05
-3.25608762880862e-06
-3.29549642016829e-05
-3.57750263168814e-05
-3.29421303939142e-05
-4.84482790339552e-05
-6.49012455438347e-05
-4.93721291919465e-05
-3.96611899822321e-05
-3.75760292596484e-05
-4.72582633313255e-05
-4.46598279303703e-05
-3.72955368920834e-05
-3.1889710422503e-05
-1.27361295424425e-05
-4.82565614663374e-05
-3.47081035520165e-05
-1.57819017358178e-05
-6.31791549139862e-05
-4.51769340491169e-05
-1.4000179101734e-05
-4.14299274325624e-05
-6.64486800964884e-05
7.22833435999901e-06
1.32250123517625e-05
-5.90278825239121e-05
-3.08105231244304e-05
-2.54880456131935e-05
-4.08552286504068e-05
-3.20349433817203e-05
-6.02399288847776e-07
-4.5948521557042e-05
-3.91345899909348e-06
-5.43408774487498e-06
2.58087132089634e-05
-7.48235349863983e-06
-2.31549488866117e-05
-3.87043876351705e-05
-4.06605790547952e-05
-2.98585992892822e-05
-3.49333305420484e-05
-1.12404726507335e-05
-6.61570760483375e-06
-4.81755849674217e-05
-4.37793987556244e-05
-8.70357228065758e-06
-4.62717033326268e-05
-3.10861924602078e-05
-2.9129002073038e-05
-2.23024364204814e-05
-4.78291491708356e-06
2.63594131459243e-05
-4.32771744076942e-05
-1.93705860646886e-05
-1.44431480978443e-05
-1.21377671987069e-05
-9.21119131325484e-06
-5.17730630328593e-05
-2.2198212365972e-05
1.44485886773788e-05
-5.34891776307872e-05
-4.83633445293508e-05
-6.35092744759577e-05
-3.58603792733494e-05
-3.82244830433783e-05
-4.41253883169328e-06
-3.38613051636207e-05
-2.08464947013418e-05
3.71115993016647e-06
-8.17851422162293e-06
-2.35753276867352e-05
-2.22906037928028e-05
-3.49066119727673e-05
-9.89821963803094e-06
-8.83793282695561e-06
-5.49373796392116e-05
-3.95398997791632e-05
-5.11503429773063e-05
-6.28821585260916e-05
-3.97153680334087e-05
-4.93705172254483e-05
-1.53409389879962e-05
-2.78049609273417e-05
-5.11433644571649e-05
-3.02745734698428e-06
-2.41207779800825e-05
-6.54552092667653e-05
-3.36065237272453e-05
-3.59618154718931e-05
-1.14550179293593e-05
-3.97956637194538e-05
-2.54392917381137e-05
-6.34115007916907e-06
1.39641599145884e-05
-3.44728506191588e-05
-6.26829692566467e-05
-2.93523092140095e-05
-5.14571236179164e-05
-3.2105710785583e-05
-1.6080813250401e-05
-4.37615921117926e-05
-5.12545014441241e-05
-5.72759364500857e-05
-8.15436191629528e-06
-1.67025094551233e-05
-9.04667411139612e-06
-2.42140941145875e-05
-2.58010596407206e-05
1.70338885380176e-05
9.76131257468758e-06
-3.16778603980389e-05
-2.12713844117723e-05
-4.53084094523025e-05
-1.05719833367549e-05
-2.0496129860874e-06
-3.11421894501144e-05
-3.90922319128371e-05
-5.02039735232127e-05
-7.07629783953445e-06
-4.83229150111588e-05
-3.86735105234741e-05
-8.62232686252756e-06
-5.28904031659501e-05
-1.62595425812304e-05
-1.49687704813515e-05
-1.56059797965638e-05
-1.16037100671605e-05
4.24270191512421e-07
-5.66166346284805e-05
6.4597711988857e-06
-5.13447282872662e-05
-5.9073904274738e-05
-1.74289692333052e-05
-2.07629119096087e-05
-5.54267032548578e-05
-3.91484165922998e-05
3.04754673702454e-06
-6.5697930375123e-06
-5.10412382499079e-05
1.04718151671101e-05
-3.70987447496657e-05
-4.47202491655034e-05
-4.09082103609169e-05
-2.42472307546657e-06
-4.59312541095293e-05
-2.18542774443429e-05
-8.34433093192862e-05
-2.22035504161168e-05
3.15561908283992e-06
-2.41448839141113e-05
9.73274231801133e-06
-4.12306227621048e-05
6.41073314238316e-06
-2.17097943567839e-05
1.15683035302849e-06
3.88853250167949e-07
-5.50965867261975e-05
-1.43570792069084e-05
-3.11293762792072e-05
-5.5325774768276e-05
-2.78698317872517e-05
-6.41611777124021e-05
-3.51716585832448e-06
-5.64340300257837e-05
-3.58902580936828e-05
-1.24916594115627e-05
-2.44259164075795e-05
-4.07830439252794e-05
-2.98954534233482e-05
9.71489333228561e-07
-2.26189931056781e-05
-2.05869723684986e-05
3.83041987045309e-06
-2.68033773428435e-06
-9.35437037536559e-06
-1.1322806699375e-05
-3.07184688278829e-05
-4.91352685288106e-05
-1.46403107484481e-05
-5.96767560810637e-06
-4.52252701267576e-05
-2.74339580766382e-05
-3.28792748094738e-05
-4.13569704627282e-05
8.09981519223448e-06
1.25312123617043e-05
-3.24015074643751e-05
-3.12453738934522e-05
-1.38800301548027e-05
-1.6562811318432e-05
-9.72180134711577e-06
-1.39580288357353e-05
-1.326699291412e-06
7.63260080604798e-08
-2.10128073404054e-05
1.2684122774825e-06
-3.48383266419436e-05
-3.16417333130373e-05
-3.11067214146565e-05
-8.41038108349464e-05
-5.73737695541956e-05
-5.09693370699221e-05
-8.186240624599e-05
-2.47402622494121e-05
-6.29294106652216e-06
-4.63854784984538e-05
-5.54767860577227e-05
-2.54196580325778e-05
-1.75632650274079e-05
-1.05401247408879e-05
-1.0138417107679e-05
-2.96943001990882e-05
-4.13641877303632e-05
-3.10497924963112e-05
-5.79069470520693e-05
-6.15539091820839e-05
-3.99418275252192e-05
-5.47337732094221e-05
-6.17312162296358e-05
6.27267747150268e-06
-3.4314580980379e-05
-4.72111474427742e-05
-3.68055361480942e-05
7.87071238002262e-07
-5.52431413332658e-05
-3.88268850747182e-05
-3.37613714957802e-05
-3.21992391541503e-05
-1.99445598381487e-05
1.97310659504932e-05
-4.19727579906997e-05
-1.13948560458225e-05
-9.43585945028835e-06
-2.83091565676311e-06
-1.79247997347438e-05
-3.08955754516622e-05
-3.52080987486063e-06
-1.53818044251921e-05
-4.69338788939102e-05
-2.40229099287971e-05
-2.89086314376478e-05
-5.7494992885396e-05
-2.35496480553306e-06
-4.1206001667637e-05
-9.87512772868067e-06
-3.16116405864028e-05
-1.64563630794852e-05
-1.28875276637935e-05
-5.46985534174418e-05
-6.55769505237958e-05
-1.97146239455079e-05
-2.69695079479336e-05
-4.3889338079408e-05
-3.92631339719958e-05
-4.52079380918807e-05
-1.47240740111105e-05
-1.02428720234253e-05
-4.95646166107568e-05
-4.07832953870132e-05
-4.1740165804091e-05
-3.86908356242387e-05
-5.95817388559407e-06
-1.99245877639672e-05
-2.27482401079245e-05
-2.59474791551105e-05
-6.75359208119888e-05
-3.16266936365569e-05
-1.90295054331917e-05
-7.38461998729826e-06
-1.66175722001148e-05
-1.90402564565768e-05
-3.95394903812678e-05
-3.22186553233316e-05
-2.61020299651245e-05
-4.31783940932482e-05
-4.17112193575007e-05
-2.3328232542165e-05
-3.8827419471194e-05
-3.84606826910249e-06
2.76811458256558e-06
-4.2161372535625e-05
-1.48850677434524e-05
-8.07815656940728e-05
-6.31032781900323e-05
-1.19235126972702e-05
-2.30328769917705e-05
-3.56860249593332e-05
-2.2073827575354e-05
-5.11249963091459e-05
-2.73103872336724e-05
-1.73116674275219e-05
-1.53153245822186e-05
3.8851331551667e-08
-7.26722931070486e-06
1.10883661481447e-05
-9.29167639210278e-06
-4.22297931849071e-06
-1.90234161281187e-06
-2.91433628187808e-05
-5.16507204244216e-05
-6.14851579199554e-05
-1.20337187540758e-05
-1.22996224046547e-05
-5.00023231804741e-05
-8.95866978980067e-06
-1.49963592582547e-05
-6.79223609393099e-05
-2.91257620036496e-05
-2.70859937303834e-05
-6.93993798536314e-05
2.41963219621246e-05
-1.67899245641714e-05
-9.31000525713091e-06
1.25717251773458e-05
-2.96161437739894e-05
-5.49373879690796e-05
-1.41802760695096e-05
-2.68866606464007e-05
-1.96674857488076e-05
-5.59324278890942e-05
-4.58479389508384e-05
-2.63769414506819e-05
-8.63815156727821e-05
-3.21880306561825e-05
-3.572575552503e-05
-7.18001288960935e-05
-6.07192325001045e-05
-2.72994977254947e-05
-5.5363327414256e-05
-5.65618283605867e-05
-6.47238273289896e-05
-2.52156734269607e-05
-2.50364397315189e-05
-3.85884947593696e-05
-3.1238884055286e-05
-2.44983616713768e-05
-1.93566794428761e-05
-5.46495483675916e-05
-3.19815306440858e-05
-5.30425428700286e-05
-2.32767446582193e-05
-1.62448521414325e-05
-4.89063880434142e-05
-6.07273662862027e-05
-1.48095426587915e-05
-5.03103415185294e-05
-1.80925021363057e-05
-1.6729387587402e-05
-4.92494980892094e-05
-3.06754262026386e-05
-3.08506743582082e-05
-1.98296442083873e-05
-1.79871751024512e-05
-2.31719045852279e-05
-2.69249218133117e-05
-8.09502774060192e-06
9.18047867058237e-06
-3.65934408543074e-05
-1.251174372442e-05
-4.33618707888234e-05
-3.41695696562204e-05
-4.36358910142827e-05
-1.01805820619125e-05
-1.52047935834196e-05
-3.44147240179666e-05
-4.11895345922334e-05
-2.67048871051057e-05
-4.47462108943721e-05
-5.70625753663735e-05
-1.96847949961157e-05
-4.27179026519614e-05
-2.47136438041502e-05
-2.45752001105235e-05
-1.79766220854918e-05
1.21343754685447e-06
-7.27346338578287e-06
-2.7240439320112e-05
1.33530076746227e-05
-7.04632718750365e-06
7.04324696316294e-07
-8.81931711662318e-06
-2.67108092544378e-05
-4.06558213385635e-05
-2.79408550482686e-05
-3.40772539698257e-05
-1.59947853403464e-05
-7.01650739251558e-05
-2.45451940639009e-05
-5.67490983114796e-05
-4.60949517646269e-05
-1.03574966706945e-05
-3.98602224505238e-06
-5.04367060094309e-05
-2.58245492875625e-05
1.29416363490383e-05
-1.35279943051287e-05
-6.4749837272224e-05
-7.46210940940607e-07
-8.44810267324799e-06
-2.14261361197814e-05
-2.12788908494299e-05
2.15020125618587e-05
-3.59880133125569e-05
-4.97800482610915e-05
-2.75850838961817e-05
-7.36484318083869e-05
-6.50513814055573e-06
1.8431437379639e-06
-1.34971493662123e-05
-6.19711596201076e-05
-3.73311411417307e-05
-5.10738400211021e-05
-3.20252403494737e-05
-2.23098080053349e-05
1.50610345917938e-05
-1.79785124510838e-05
-2.8964958900757e-05
-3.81212221360062e-05
6.17735352340691e-06
-1.50424019506626e-05
-8.63308648364954e-06
-4.77041837548471e-05
-4.24382680583922e-05
-3.45023287186973e-05
-4.04912217897265e-05
-9.31321488056413e-05
-6.08431488099113e-05
-5.19721963976063e-05
-3.70368638178039e-05
-6.71983626080018e-05
-9.30981788625809e-06
-2.9271928002794e-05
-4.93950497848282e-06
-6.45572486602566e-05
-2.4927817459272e-05
-6.58732261237414e-06
-1.21741633103223e-05
-1.98053338737976e-05
-1.56815830551162e-05
-2.36889874745825e-05
-2.24559229339034e-05
-4.65366218939924e-05
-3.93250098851063e-05
-2.2273066501192e-05
-0.000107497335582757
-7.27384628932945e-05
-1.31832378327358e-05
-2.10230996430698e-05
-3.55934136300479e-05
-3.83833333086082e-05
-1.23795749022436e-05
-1.91985291710283e-05
-3.26138629279468e-05
-1.16808552869894e-05
-3.99516191127174e-05
-2.70706850935832e-05
-3.20908120948911e-05
-2.27036294271001e-07
-9.52333087617083e-06
-2.08084663284871e-05
-2.26989322979535e-05
-4.89662872261778e-05
6.86972899290972e-06
-2.6363424791636e-05
-7.01726575660722e-05
-8.49984053290533e-05
-3.87604447342595e-05
-2.2208856209553e-05
-4.96809721434719e-05
-1.05594827443952e-05
-1.07197946451447e-05
1.44956476473314e-05
-8.52236467077661e-06
8.85760200191915e-06
-4.68498786340955e-05
1.10413755871409e-05
-1.62058945162269e-05
-6.19784472091764e-06
3.06279203101482e-05
-9.45501690612771e-06
-4.29498965459233e-05
-4.72523579204661e-05
-3.26976093039769e-05
-5.19805478882747e-05
-3.56804144110507e-05
-4.61046793591178e-05
-5.44924842960247e-05
-5.14493788421485e-05
-3.67266131373802e-05
-5.06227584167241e-06
-6.18575707837531e-05
7.40452397885961e-07
-1.23710202570585e-05
-1.86735843418837e-05
-3.05889975067262e-05
-1.59294416256991e-05
-4.30506379956649e-05
-4.58154450520502e-05
-3.92223853107779e-05
-5.74635696322238e-05
-5.10415667921387e-05
-3.38099706309864e-05
-8.56539433384598e-06
-4.934971358114e-05
-2.78972484735944e-05
-5.29313059455456e-05
-5.76306274069583e-05
-3.37756838203694e-05
-2.6098095160374e-05
-3.0926826351372e-05
9.41107148507525e-06
3.58504229720501e-07
-6.57613386444181e-05
5.62242504045764e-06
-1.55068878707674e-05
-2.40553598072851e-05
-2.59852019355175e-05
-3.74812396693419e-05
-3.11649581128398e-05
-6.8722704320636e-05
-1.78862763213067e-05
2.26144998895117e-06
-5.70120067543025e-05
-5.7887123354141e-05
-2.77620186453071e-05
-4.70958938360579e-05
-4.24109821132035e-05
-6.99980557387326e-06
-5.97857575831724e-05
-4.07609111637599e-05
-3.71753039456505e-05
5.06947084904683e-06
-4.74660431993436e-05
2.08527929233138e-06
-1.60232006961314e-05
-2.96158780900273e-05
-1.2740181258647e-05
1.7253208018102e-05
-4.48545829289875e-05
-8.01420379955457e-06
-4.69374435498143e-05
-6.34707361216443e-05
-1.01734576551073e-05
-3.97075329546436e-05
-3.83524027895544e-05
-3.59435752394691e-05
3.12089245177639e-05
-1.29672945563249e-05
-4.02869080242634e-05
-5.09201696372803e-05
5.21651056242047e-06
-2.58606713126986e-05
-9.96889268430485e-06
-3.20931855027008e-05
-5.23688487857271e-05
-2.28274392008075e-05
-2.98694740194109e-05
-4.21290514696318e-05
-5.13936797157653e-05
-3.7919803449669e-05
-5.70748757125119e-05
-4.64749741354537e-05
-5.18055834921067e-06
-1.83672964267387e-05
-1.05408269319502e-05
-1.92154093233539e-05
3.16099025943638e-05
-5.25734816891312e-05
-3.36749012035684e-05
-1.72970441554573e-05
-3.93699996422151e-05
-4.34004704854072e-05
-2.99263903067419e-05
-2.42832685764544e-05
-5.48294418987003e-05
-2.1166848485814e-05
-5.3901998901184e-05
-7.4025621605e-05
-4.33011393004631e-05
-4.92457236629597e-05
-1.91467007015659e-05
-1.82736837928661e-05
-2.06029895210896e-05
-1.88844807698615e-05
-2.34421880734753e-05
3.21495914903021e-05
-4.22354442574096e-05
-2.35589250039343e-05
-5.81525989047884e-05
-8.84222507981044e-06
-7.49171820110886e-05
-5.05942089298256e-05
-1.43046489207729e-05
-5.2830009115436e-05
-2.83670576020742e-05
-5.3375028438261e-05
-6.07887256796907e-05
-4.17699840331534e-05
-2.51102213707098e-05
-3.51257257302316e-05
-3.16544497387977e-05
-2.09544128304019e-05
-6.06127264791082e-05
-3.93204811108512e-05
-1.35470437059403e-05
-3.51187101262207e-05
-2.595634687552e-05
-1.1489794209525e-05
-3.09265113961742e-05
-6.84772833947502e-05
-5.45743395470687e-05
-6.81766030157314e-06
-4.16186031700346e-05
-4.0273905141151e-05
2.73827349291545e-05
-2.38019541853691e-05
-1.37105867630896e-05
-1.1403025987775e-06
-2.60760822497185e-05
-2.81840822510737e-05
-8.7176888421133e-06
-1.03946655420723e-05
-2.3623617105708e-05
-1.19857095518262e-05
8.33092998338753e-07
-5.77217818262215e-05
-2.50773023610484e-05
-2.2028548816799e-05
-7.50413462458116e-05
-5.06645306331636e-05
-3.05525686743247e-05
-4.93436017311969e-05
-6.01932302813167e-05
-2.03163200230237e-05
-3.36341433622541e-05
-4.36902489992189e-05
-2.87924934383061e-06
1.49026586796323e-05
-5.7822738602018e-05
-1.77107737761798e-05
-3.50441909959052e-05
-1.78073681686939e-05
-2.78741618962764e-05
-1.08358907253576e-05
-4.10298536314675e-05
-3.02603478247825e-05
-3.92937327748905e-05
-1.33137661994048e-07
-6.33603806952295e-05
-5.90404519846941e-05
-1.09070092264785e-05
-0.000108505164151697
-4.36739731310866e-05
-1.93226449022415e-05
-4.80494279775208e-05
-1.55719930081745e-05
-1.48455104045691e-05
-5.21517154026336e-05
-3.99409106211973e-06
2.03250787588913e-05
-1.36252381873817e-06
-2.10982695836653e-06
1.49226651801563e-05
-9.67988295825004e-06
-3.94128764559684e-05
-1.73424699040691e-06
-5.70496981697233e-05
-4.57739555552365e-05
-2.0485274434778e-05
-2.38975606172249e-05
-5.26838728367855e-05
-6.65636771851083e-05
-5.08054013426425e-06
-3.70161507640971e-05
-6.43135376896649e-05
-7.81297649270527e-06
-1.45999670054072e-05
-5.97183376045619e-05
-2.02373389101883e-05
1.70317313685926e-05
-2.19892427115673e-05
1.39903131340495e-05
4.80598246291893e-06
-4.37716965940694e-05
-2.02900531537309e-05
7.98125918888971e-06
-3.29370024814321e-05
-4.48503186416744e-05
-3.13373022086012e-06
-7.56453761709563e-05
-9.74893223767604e-05
-4.82504334650361e-05
-5.75198896529139e-05
-7.25941623766619e-05
-6.09706398324094e-05
-1.83588387522785e-05
-5.00236189609813e-05
3.10909923515569e-05
-5.65471971365446e-06
-1.92202709319633e-05
-1.52077349176083e-05
2.72115838533099e-05
-1.38689825153591e-06
-5.98363798899463e-05
-2.44366230206138e-06
2.94180315268765e-06
-5.19571896004246e-05
-3.20828010001635e-05
-3.60784190508266e-05
-5.74016278646059e-05
-5.54030873715469e-05
-1.97205279166895e-05
-4.34537402719336e-05
-5.16916865062008e-05
5.45096737428698e-08
-2.45546566164985e-05
-6.20732159358221e-05
-2.4623333242522e-05
-3.34667464738129e-05
-5.90384313053517e-05
-5.76552214045161e-06
-6.08422310067125e-06
-6.26929894705199e-05
-2.04848321502927e-05
-2.19752596208498e-05
7.49045700347006e-08
-6.47905343602835e-05
2.11231792223097e-05
-3.39893232168483e-05
-6.97204481605009e-05
-1.69578650366133e-06
-3.296189304437e-05
-1.69694361891021e-05
-3.04529471370687e-05
-6.03650528345188e-05
-8.22263844965447e-05
-6.7705923229776e-05
-2.93355321932817e-05
-6.30229317902177e-05
-2.66321807788754e-05
2.17610747357549e-05
-6.88665044901096e-06
-3.55894539713578e-05
-2.55587763701721e-05
-4.23103403495094e-05
-2.0203470339684e-05
-3.62004684208803e-05
-3.7794828485057e-05
-5.42024636620938e-05
