# Supplementary material for: Research on computational propagation and identification of mine microseismic signals based on deep learning
Source: PLoS One. 2025 Oct 22;20(10):e0334641. doi: 10.1371/journal.pone.0334641 (PMC12543183; doi:10.1371/journal.pone.0334641)
Supplement: S7 Data — (ZIP) [file pone.0334641.s007.zip › 000100900001559.xlsx_0.txt_24.txt.txt]

-4.12658756552496e-05
-5.21567376420992e-05
-6.78976576139655e-05
-4.61310594079935e-05
-3.81370538138621e-05
-3.68168829655342e-05
-1.0484597475534e-05
1.64933966882868e-05
-8.01395425636719e-06
-1.932271861718e-05
1.67283698334171e-05
-3.2908273358031e-05
-5.20740254822961e-05
-1.70665482841892e-05
-3.70506108572805e-05
-4.72765522763629e-05
-4.32678711258567e-05
-3.73313835374773e-05
-2.20260261972819e-05
-3.75053761290789e-05
-3.29307795077976e-05
-7.51451055678844e-05
-6.68094317691272e-05
-4.22678784629735e-05
-2.82932850956204e-05
-1.81985094471945e-05
-2.21738762074066e-05
-2.86952421599502e-05
-1.48837965644836e-05
-7.40512017559709e-06
-2.75786382714e-05
-5.46736637092443e-05
-6.23273595331704e-05
-1.50176062189058e-05
-4.75755673504835e-05
-4.38696688155383e-05
-3.9830107817897e-05
-4.03915374635723e-05
-3.69407840025623e-05
-3.55653734672285e-05
-2.75613755196848e-05
-3.94821131253737e-05
-1.35664605243297e-05
-4.25935721041987e-05
-1.21231804220957e-05
-1.98400420916864e-05
-2.29903868478922e-05
-7.57487202080652e-06
-3.40575460404125e-05
-2.34539381238256e-05
-1.56731639745061e-05
-4.23596892862908e-05
-1.32831054289612e-05
-4.06331039383567e-05
-3.19137720328524e-05
-3.68928232466179e-05
-2.5994013933408e-05
-5.56931677439424e-05
-2.3037792413307e-05
-7.79476902799313e-05
-2.11166358645034e-05
-2.65124648716912e-05
-3.22559903423802e-05
7.57562032176158e-06
-3.03457376876092e-05
-3.41351433647019e-05
-3.1453948805646e-05
-8.61201958155525e-07
-4.63713030200135e-05
-1.0035580743078e-05
-2.25705295688498e-05
-1.33371773188986e-05
-2.99824455169156e-05
-4.64146839172582e-05
-1.70625116711387e-05
-5.66050338392223e-05
-3.44118697643213e-06
-3.61962321907534e-05
-3.65878414007532e-05
-2.89486078811878e-05
-4.35251251570451e-05
-6.88501557809214e-05
-2.35424694176149e-05
-1.96711844946473e-05
-2.88797375267327e-05
-3.12544475942766e-07
-1.28963664060438e-05
-1.29353958909533e-05
-1.19925431641038e-05
-3.6596411196355e-05
-1.87388809080605e-06
-4.7080848947094e-05
-4.71706571339968e-05
-4.57231351148271e-05
-3.57965483050218e-05
-2.02898319703183e-05
-2.16074173401875e-05
-3.47313691497675e-05
1.37040275444484e-05
-2.49104131641407e-05
-4.57914229762753e-05
-3.01943813116291e-05
-4.55056098796465e-05
-2.35317746653737e-05
-3.62476776097787e-05
1.29212416574035e-05
-2.48311031875326e-05
-2.77660098474331e-05
1.20674159332063e-05
-2.20940156882289e-05
-4.15206189509158e-05
-2.8187948525019e-05
-4.1960685603745e-05
-3.28998878542693e-05
-4.12938376966809e-05
-4.16984511314196e-05
-5.77552944895627e-05
-6.0913378634157e-05
-1.9127394858842e-05
-2.07129780141854e-07
-5.63830025188766e-05
4.80447005464685e-06
-4.02508518367357e-05
-1.48553531535222e-05
-3.86011022326518e-06
-1.87769910584216e-05
-3.77359312505192e-05
-3.11552986433143e-05
-2.19066231740162e-05
-5.06075420942593e-05
4.86489466208612e-06
-1.57386658451279e-05
-4.48726374672974e-05
-3.78255152758719e-05
-2.76524806950414e-05
-5.81194001044907e-05
-4.35200067143271e-05
-3.01927480128457e-05
-7.14131314321998e-05
-5.32986345254823e-05
-2.6609838896529e-05
-2.74150122465302e-05
-4.29257031151872e-05
-1.14091420683419e-05
-1.78584961841952e-05
-1.77805546007054e-05
-6.5076994518868e-05
-2.63743214307484e-06
-4.1242206295242e-05
-1.92407380356939e-05
-1.53605499976531e-05
-4.28024586699703e-05
-6.26003586889618e-05
-1.64782059695304e-05
-3.63143069112819e-05
-4.39352522891742e-05
-7.24590682114308e-06
-4.69670731159296e-05
-1.15937876944472e-05
-1.91835094250815e-06
-1.06417449975598e-05
-4.93181741687652e-05
3.98015323912178e-07
9.55864467945981e-06
1.7267532038053e-05
-2.69445132888885e-05
-3.60841240702951e-07
-1.87835617275502e-05
-2.77213763973248e-05
-9.58774862634171e-06
-1.77044608021915e-05
-1.96365848930416e-05
-2.48300332123743e-05
-2.09139725936817e-05
-8.36818560344253e-05
-6.44256253158502e-05
-2.3371845615726e-05
-4.75857449744359e-05
-7.25457116744961e-06
-2.64755668150572e-06
-1.54401542056326e-06
-6.36960985690659e-06
8.0084264663653e-06
-1.44913010953918e-05
-2.046799004221e-05
-3.55364170391169e-05
4.94576748570641e-06
-2.32271379371138e-05
-1.19911806337009e-05
2.1155527426396e-06
-4.58478740423835e-05
-8.30823364936973e-05
-2.127823922367e-05
-5.04655766752087e-05
-5.5347968875505e-05
-3.65436665384831e-05
-2.26349273024404e-05
-4.35395997538455e-05
2.31567565961976e-05
1.17030350306179e-05
-2.7858986338057e-05
-3.63153946941409e-05
4.76079526831481e-06
-1.80847647817992e-05
-3.10515200840921e-05
1.2480167496714e-05
-2.34846967390063e-05
-5.04543512625125e-05
-2.24253463300869e-05
-3.25719708921037e-05
-4.0420397246254e-05
-3.23675571330438e-05
-3.17351884165677e-05
-3.51099425387527e-05
-2.39764047796099e-05
2.61230990687653e-06
-1.56524001409328e-05
-7.0226802385018e-05
-1.40714799910102e-05
-2.89199857262291e-05
-1.17084590555074e-05
2.4327161365979e-05
-7.67109681752989e-06
-3.80526678453816e-05
-1.19009962199143e-05
-4.18039428601212e-05
-3.28737286896611e-05
-6.91245374116403e-06
-1.49468724285897e-05
-1.93888541415023e-05
-4.51301213687506e-05
-4.01455883888247e-05
-5.2656846771022e-05
-4.03541716172485e-05
-5.36085333103332e-05
-3.66833746551932e-05
-4.59168647057173e-05
3.09480941284702e-05
-1.31759350145079e-05
-3.2689936622125e-05
-1.39196958408232e-05
9.13103981001083e-06
-2.87262926078854e-07
-1.10524304793553e-05
-2.72292921231493e-05
-1.87700863765058e-05
-5.02580917482831e-05
-4.17648009272781e-06
-4.41142690674886e-05
-7.69627770823096e-05
-2.1764607093776e-05
-5.85241411022677e-05
-8.07248903243764e-06
-4.60096007507956e-05
-5.782230963397e-05
-4.70083566307232e-05
-3.10621155277323e-05
1.21503342178856e-05
1.31046712158042e-06
-2.93720406713464e-05
-1.85252077838959e-05
-2.83702284735249e-05
-1.59663998070055e-05
-3.13343006296286e-05
-1.51063715363517e-05
-4.77341074940908e-05
-2.60860635047868e-05
-1.98695905297339e-05
-3.58694826514515e-05
-5.04132437736613e-05
-3.32891874547942e-05
-2.87472190843507e-05
-4.556997738573e-05
-5.1180213724157e-05
-5.39392519938579e-05
-2.51979875794874e-05
1.38885149408045e-05
-3.28189282042728e-05
-2.54139533220864e-05
-6.49341378891032e-05
1.04158166208788e-05
-2.37889426284764e-05
-2.68250920687464e-05
-5.80032209284249e-05
1.38673833200559e-05
-7.72235690399448e-05
-5.69136162998568e-06
-6.28691101709692e-05
-5.03696118259031e-05
-2.49157527426491e-05
-5.61680480982691e-05
-9.76284250652231e-06
-5.31194652661082e-05
-3.19072049698165e-05
-4.59348546874373e-05
-1.9851153312491e-05
1.30702688431995e-05
-3.34600202508035e-05
-2.73626373776521e-05
-9.16184386387432e-06
-3.37635665738085e-05
-2.53976016113675e-05
-2.75749190238798e-05
-2.94467849392895e-05
-5.12456034178596e-05
-6.56439148184156e-05
-2.71856990803683e-05
-2.66893042065103e-05
1.18827533216846e-05
-3.10642341416323e-05
-1.84200963391998e-05
-1.81148860832728e-05
-1.93237410212172e-05
1.8429928664026e-05
-3.46713198453831e-05
-3.48569064843593e-05
-6.30207268095182e-05
-3.74440776484567e-05
-4.45263588950251e-06
-1.75661032782524e-05
-1.66098576269893e-05
-5.13082527453059e-05
-7.54464601658405e-07
-9.41848555110858e-06
-4.39916210066664e-05
-7.37204338528073e-06
-1.79237434320722e-05
-5.18377548010056e-05
-2.7402666586678e-05
-1.69609927030623e-05
-3.1024453519757e-05
-2.7730522409779e-05
1.36722229852263e-05
-4.9739648438226e-05
-2.08686266335931e-05
3.54175458743555e-05
-3.13035828139522e-05
-4.88565974266973e-05
-2.26854707752686e-05
-6.17616384593558e-05
-4.00267171229588e-05
-2.52229886593303e-05
-5.35117176975884e-05
-4.20199844929282e-05
-4.53637018160481e-05
-1.47524856552798e-05
-3.55833955507252e-05
-2.839643790002e-05
-4.12127295660067e-05
-5.5237404385311e-05
-5.02572923520059e-05
-1.99604607242932e-06
-2.40234858343942e-05
-6.26719738422983e-05
-3.71513335233441e-05
-2.08810711027914e-05
-7.44884514001803e-05
-3.18660508752234e-05
-9.14465501701846e-06
-2.70652629919422e-05
-1.86773520616134e-05
-1.16318909115609e-05
-2.56599519449769e-06
-7.68027093970303e-06
-1.09515360257246e-05
-1.04225919598128e-05
-2.86389423946338e-05
1.62863635065526e-06
-3.25921552533772e-05
-3.25521688211897e-05
-3.55460490508249e-05
-4.42332974765778e-05
-5.86482571241438e-05
-1.16213737923806e-05
1.09990761463376e-05
-5.07335309758055e-05
-2.28081929356509e-05
-9.27907366707514e-06
-3.26436038738547e-05
-1.85952891932759e-05
-1.25753822684942e-05
-6.05680358999001e-06
-2.1265343264704e-06
-1.49978355817806e-05
-6.4335646136004e-06
-3.7260681695455e-05
-5.1058307956289e-05
-2.37741255784606e-05
-2.79392911502971e-05
-1.2987700667505e-05
-3.26183794318009e-05
-4.5285929974817e-05
-4.35139359821402e-05
-2.90326045798973e-05
-4.73503115758904e-05
-2.33839565722449e-05
-4.79261037687084e-05
-5.11816886556514e-05
-7.25146063672464e-05
3.22560020656791e-06
-6.22694090105657e-06
-4.38827195317873e-05
8.55899423890048e-06
-5.08005456340399e-06
-1.40738011763365e-05
-2.93897328027853e-05
2.02566896774975e-06
-2.17798278043173e-05
-3.48621357075991e-05
-1.28578389367476e-05
-3.35635133383376e-05
-7.2164076731165e-05
-5.44251393252537e-05
-2.31114193169518e-05
-4.36986912442162e-05
-4.47422837674046e-05
-7.796557278274e-06
-1.61963884443271e-05
-2.37585550969389e-05
-3.29481715539224e-05
-1.21452124195294e-05
-3.43261774847051e-05
-1.842063495985e-05
-2.4740674265128e-05
-4.92803795223854e-05
-1.43626702995014e-05
8.29567119452011e-06
-3.41359418453486e-05
-3.81713131734866e-05
-9.69255826755705e-06
-3.18990396901817e-05
-6.27919618308857e-05
-1.4935524983587e-05
-2.98154832390762e-05
-4.89947345502007e-05
-1.33827130867912e-05
-5.6557051413425e-05
-6.06325284562542e-05
-2.77178655916797e-05
-5.11788447752396e-05
-5.35844090752506e-05
7.20082427226828e-07
-2.68815180389348e-05
-2.94715536563716e-05
-2.63752193546027e-05
-1.00712090789637e-05
-4.36178752394906e-05
-2.60771786962642e-05
-1.13736954410026e-05
-1.79266328475822e-05
-4.24384959566119e-05
7.3161994911513e-06
-3.06297132366521e-05
-7.16515572291782e-05
-4.17025154155035e-05
-3.33826848339501e-05
-4.35354766594477e-05
-1.27309618070542e-05
1.06443269559414e-05
-5.00904760637026e-05
-1.64372407103701e-05
1.1060835853389e-06
-2.2045932711213e-05
-1.52664889418241e-05
1.35456730358389e-05
-4.62617544855826e-05
-3.39910037233381e-05
1.41203968829328e-05
5.66182005020053e-06
-3.11432944062194e-05
-2.73851826081055e-05
-3.25084806290211e-05
-4.96043441321465e-05
-1.65857751208098e-05
-9.74477497809434e-06
-5.59423994241848e-05
-6.68041863874765e-05
-9.9425622841119e-06
-8.31582202667925e-06
-4.31947573790338e-05
-6.02813777073377e-06
2.17108750713453e-06
-3.26267549227414e-05
-1.06190535658351e-05
-1.05755533140402e-05
-1.25772025442815e-05
-1.11050475458137e-05
-3.98901490164272e-05
2.48794171627859e-06
-4.41783365196965e-05
-2.93683477184534e-05
-4.19215243456228e-05
-6.91901383878529e-05
-5.05500075283316e-06
-5.89905042270657e-05
-4.87459897137622e-05
7.37842275308879e-06
-1.098145115583e-05
-5.33997427143329e-05
-2.14263194746937e-05
6.5202678057789e-06
-1.01366999720983e-05
-1.38093440551262e-07
-4.20098228367362e-05
2.54096121605305e-07
-3.89748496758175e-05
-4.43216243972788e-05
-1.69277163648027e-05
-6.71468734799209e-05
-2.25715864538288e-05
-5.85637944543232e-05
-4.26372259581321e-05
-3.13360105436841e-05
-3.56216056808481e-05
-4.84927119996943e-05
-7.81206677164902e-05
-2.26345643170887e-06
-3.23972745520795e-05
-2.19732025591229e-05
5.56689709741411e-07
-7.11175642653826e-06
-4.0895171946626e-05
-3.66123931615558e-05
-3.29507528563648e-05
-1.5566464042742e-05
7.04437304976887e-06
-1.63004356228904e-05
-6.26144530541013e-05
-6.50149488305743e-05
-4.83747613669415e-05
-3.64522740887671e-05
-3.94219222923502e-05
-8.63198498188913e-06
-4.40756864788272e-05
-3.12553561538882e-05
-1.24720282294968e-05
-1.32548050998787e-05
-5.19377018117793e-05
4.07430529471806e-06
-4.67861995526557e-05
-4.57725254071041e-05
-4.64875086748862e-05
2.48543035837675e-05
-4.7121348348432e-05
-3.03803747233305e-05
-2.83117963360102e-05
-5.61639701045201e-05
-5.17398824887844e-05
-2.12654218170245e-05
-4.92164143382025e-05
-6.34833451960918e-05
-7.50439561509868e-06
-3.25373918672583e-05
-5.12536946275185e-05
-1.89955345473399e-06
1.34800166026341e-05
-2.04219590705859e-05
-1.89206833875546e-05
-3.27762028709931e-05
2.26913720333055e-05
-2.41045865938059e-05
-4.33061992906345e-05
-2.92868683087529e-05
-4.17348955828777e-05
-3.66091454924446e-05
-3.30905152635475e-05
-5.55735175497369e-05
-5.82417427993845e-05
-4.17489597366479e-05
-5.70325934149707e-05
-4.16545155635029e-05
-4.15981343462811e-05
-4.74645176518759e-05
-5.75218158487919e-05
1.0256111361055e-05
-3.53702043924301e-05
1.65868627267845e-05
-2.05085470555317e-05
-9.82330429016965e-06
-5.75422372193081e-06
-2.56139153767102e-05
-1.24305348012574e-05
-4.28905494377122e-05
-2.39862542899336e-05
-4.18482109320419e-05
-7.8858961938256e-05
-3.84117649403294e-05
-5.61558190910401e-05
-4.44730524323121e-05
-2.95412197774087e-05
4.57507164483364e-06
-8.08979378921643e-05
-5.07028422865259e-05
-3.26526094940731e-05
-1.13176617315472e-05
-4.86086381728071e-05
-2.62016614071803e-05
-2.82318186120434e-05
2.70116456092585e-07
1.37725072731867e-05
-3.77357868287585e-05
-3.33787428043106e-05
-6.35489022585288e-05
-5.26803025943115e-06
-1.57026595470436e-05
-4.45579991170653e-05
-2.52247991862291e-05
-1.25593134447852e-05
-5.29603370724231e-05
-4.43096129712985e-05
-2.03579025748912e-05
-6.76279429109181e-05
-4.14797316181595e-05
-1.03741775562328e-05
-2.70964307079188e-05
-1.81140945115569e-05
-3.093514576576e-06
-9.50497583122898e-06
-2.31182662745794e-05
4.70287668991821e-06
-3.73641741207954e-05
-1.07899864122974e-05
-2.60933836563116e-05
-1.58203586938294e-05
-4.25878449333664e-05
-2.9737746967254e-05
-2.47209387687067e-05
-2.46749085319443e-05
-1.35376454100081e-05
2.04365491708296e-05
-1.09447414716194e-05
-1.98407645849625e-05
-5.69270437576106e-06
-1.36774273073529e-05
-4.60679741668732e-05
-1.70515827070664e-05
-5.04047278323261e-05
-3.17140063190184e-05
-2.35370200996073e-05
-1.20806811396029e-05
-1.45775786420253e-05
-1.19958040854365e-05
-1.83391043990455e-05
-1.71470213008385e-05
-2.48883919598144e-05
-2.41277597165188e-05
-2.82503223335961e-05
-3.42027890939502e-05
-2.96677097178378e-05
-5.94519234309799e-05
-2.2403096850465e-05
-1.53134190385207e-05
-3.51240290562707e-05
-1.65150474659244e-05
-1.30564824902537e-05
-4.8497395744398e-06
-2.8873854687077e-05
1.56555756537087e-05
-1.40423164468863e-05
-8.60722071314064e-06
-2.85744339440323e-05
-3.02956277595903e-05
-3.72455935979577e-05
-4.99687759704874e-05
-1.42343180703415e-05
-1.91974660182674e-05
-4.73144349208861e-05
-5.22410038770068e-05
-1.92264032789348e-05
-6.6833448273704e-05
-4.95446219951254e-05
-5.35365054438763e-05
-7.52351002135323e-05
-4.61236631968474e-05
-1.07442071902453e-05
-1.57530785410508e-05
1.27345361129081e-05
-4.05526165101418e-05
-3.75936707870383e-05
-2.12675689607164e-05
-3.9577996990845e-05
8.36184080458629e-06
-6.4999421693949e-05
-5.15320383482934e-05
-1.69282723528438e-05
-6.16120949510268e-05
-1.29824422397585e-05
-7.56240594367525e-06
-4.11597003121198e-05
-2.46576142502688e-05
-2.02531483176376e-05
-5.07430324472092e-05
-5.27993256054572e-05
-1.62826376556683e-05
-1.64724989895329e-05
-2.38895060147937e-05
-1.37424507826547e-05
-3.08013032146109e-05
-1.65653931246651e-05
-3.04732095585523e-05
1.24805960601409e-05
-3.23404232831557e-05
-4.34393864328593e-05
-2.32047601546538e-05
-3.36880714675054e-05
-3.38423044774205e-05
-2.35073689036105e-05
-1.68269968180276e-05
-3.02627887034534e-05
-1.73843479227324e-05
-1.78020378234887e-05
-3.38023347565012e-05
-2.28016406029382e-05
-1.75192655953001e-05
-1.63687923046844e-05
-3.45797647659961e-05
-1.15088046026334e-05
-3.03581010497207e-05
-4.68898132925569e-05
-3.59167698997868e-05
-2.58764895223469e-05
-1.8390355263602e-05
-1.74828956411409e-05
-7.60125102203441e-06
-3.26322796207223e-05
-1.6241441155369e-05
-1.65072121831587e-05
-6.13834412035924e-05
-5.19754381433232e-05
2.75105846807627e-06
-4.22028225263113e-05
-3.09439974727343e-05
-2.58202034326337e-06
-3.10617126899541e-05
-2.88126253839292e-05
-1.5550560187703e-05
-3.32610749629789e-05
9.13023300051714e-06
-2.61069438458192e-05
-1.52091984609175e-05
-1.29262144796533e-05
-5.32979194714566e-05
-9.67921573402426e-06
-3.89232455959037e-05
-2.53818164952438e-05
-3.03447197615035e-05
-4.46733354124222e-05
-5.46327415448853e-05
-4.9262510002631e-05
-4.58120778306247e-05
-4.51850821438785e-05
-4.34528912029314e-05
-2.45890919002676e-05
1.32656886091016e-06
-1.93277341470396e-05
7.7126551421663e-06
-4.34553780174962e-05
-3.85984089282709e-05
-3.26398798535388e-05
-6.211499394442e-05
-2.10632281843021e-05
-7.05158526029625e-05
-4.55074355025244e-05
-4.65336124450852e-05
-4.11655064561812e-05
-4.42914341976235e-05
-2.46725805213082e-05
-2.66950579540386e-05
-3.14828601916735e-05
-3.63261852792432e-05
-4.39648566575296e-05
-2.8193676338576e-05
-5.22985092691259e-05
1.13561338939951e-05
-6.04477196102057e-05
4.8952350041027e-06
-3.02040328288437e-05
-3.15840676356964e-05
-2.05878962797918e-05
-1.78498355120917e-05
-4.57520889573451e-05
-3.89098272312935e-05
-1.3706194335829e-05
-1.03106139015388e-05
-1.4296890234424e-05
-2.04322946159762e-05
-4.48578166992706e-06
-3.45949131345849e-05
-4.0764736969414e-05
-7.08691744175411e-05
-1.96503173397345e-05
-4.74855299511355e-05
-1.52016459703931e-05
-2.39060083506679e-05
-4.17640894299135e-05
-4.00327680130466e-05
-4.63658772601694e-05
-3.71197954778612e-05
-3.74617280112516e-05
-2.33869937838548e-06
-2.82989647339736e-05
-1.91590511241409e-05
-2.35717791159969e-07
-2.71984703530739e-05
-1.4463479698194e-05
-2.02996710182455e-05
-3.25183888169633e-05
-5.84086555506487e-05
-5.60712264279595e-05
-7.56971147074626e-05
-4.39904134322548e-05
-1.8212230474601e-05
-4.90128249606477e-05
-6.74412752328804e-05
-5.15052749715177e-05
-5.61473161304346e-05
-3.09109033991889e-05
-5.92250353575873e-05
7.73691867034852e-06
-1.29989049694977e-05
9.84808097385354e-06
-3.20660061741113e-05
-7.97994741860741e-06
-1.36911250745482e-05
-2.78959908572202e-05
-2.00561153554541e-06
-3.58485463582708e-05
-3.84901136416756e-05
-3.0476852842618e-05
-3.2803783924341e-06
-5.27140493961839e-05
-7.03952658458088e-05
-2.18371012450365e-05
-2.7652407888438e-05
-3.88254609761016e-05
-5.16671713159797e-05
-9.04798054785142e-06
-4.05211296757594e-05
-4.56790115090578e-05
1.86193495865585e-06
-4.3885634164865e-05
-6.10324363538506e-06
-4.71304607956543e-05
-1.20271795337538e-05
-4.2568326958903e-05
-3.32120217481217e-05
-4.65322441253541e-05
-3.03439165474848e-05
-3.41303512366345e-05
-6.4753568553477e-05
-4.2532041271532e-05
-2.88923767422605e-05
-4.09220395340552e-05
-5.24778371816151e-05
-6.06541735658668e-05
-1.00366830032139e-05
-2.01905522506328e-05
-2.75118039817516e-05
-2.82411132935724e-05
-1.93222071746112e-05
-2.88617631267969e-05
-2.85127606885071e-05
-2.64265921425752e-05
-1.67131559957545e-05
-5.54078344308034e-05
-5.57069379326303e-05
-2.05181293726405e-05
-4.78826807512476e-05
-1.0143733322448e-05
-5.87250296430574e-05
1.61648528942587e-06
-2.44374340079516e-05
-2.89678313555303e-05
2.13419650123815e-05
-1.33625904758528e-05
-5.17943039177489e-05
-4.54049126077905e-06
-2.63957965209662e-05
-4.52167102109539e-05
1.27665671456399e-05
-4.9660523304833e-05
-2.43523424150044e-05
-4.44685595712358e-05
-3.24932225889787e-05
-4.52768153190866e-05
-8.00343849156484e-05
-2.4470260394249e-05
6.72983321774621e-06
-4.12762152956726e-05
1.04620312955197e-05
-1.94328354768609e-05
-2.83720592553238e-05
-9.15001196937818e-06
-3.07214782117784e-05
-8.26994686918015e-06
-3.5803004225296e-05
-1.3267882975976e-05
-5.13744079393091e-05
-7.71490018601929e-06
-2.52629165405624e-05
-5.26565717758098e-06
-4.53794729642745e-05
-9.89403008731384e-06
-9.25534780155396e-05
-6.643042839753e-05
-4.16438721079446e-05
-5.31664429449527e-05
-5.11250556877653e-06
-6.41485560684345e-05
-2.64732350374536e-05
-1.78409922211488e-05
-3.98428376217267e-05
-3.47111515914812e-05
-1.83405123161407e-05
-4.85525695024322e-05
-2.03942495364556e-05
-3.86810238517922e-05
-3.86161091368801e-05
-4.61561504399343e-06
-3.82562873223569e-05
-4.886772229304e-05
-5.48264196872006e-05
-3.39520198100386e-05
-2.5333565343835e-05
-4.52138259310701e-05
-1.02701917152818e-05
-2.02769149039604e-05
-3.35558043642511e-05
-4.75159636533634e-06
-4.73058787959538e-05
-4.78451960625661e-05
-3.14544109040842e-05
-6.3029580089551e-05
-6.7243515848635e-05
-3.16095361784876e-05
-5.92679208734037e-05
-6.26072344493074e-05
-4.98286668149152e-05
-2.42028771303059e-05
-6.32155663177096e-05
-2.33988053909572e-05
-6.82304398131983e-05
-3.39876836971584e-05
-3.77486075706177e-05
1.30192958501958e-06
-2.57561224756242e-05
-2.48652507828877e-05
1.79501533809386e-07
-4.84634667247754e-06
-3.15545936968923e-05
-2.78400977589703e-05
6.54775990963781e-06
-2.40331149484074e-05
-5.41496197234804e-05
-3.26186364524509e-05
-5.22256400039542e-05
-2.52701175100624e-05
-7.60717080404741e-05
-3.28876636813518e-05
-2.30863724049191e-05
-2.24243970198697e-05
8.22546829729963e-06
-1.51121606926694e-05
-1.2405996241909e-05
-1.30569458051325e-05
-1.07922322972991e-05
-3.61756771015402e-05
-4.74848034480749e-05
-5.28433944301581e-05
-5.50922009607264e-05
-6.59208401213421e-05
4.5021973112091e-06
-3.3971505379736e-05
1.72031397643387e-05
-4.21940768263047e-05
-1.84021329806242e-07
-2.93554282765925e-05
-6.23295036540425e-06
-1.12987700515842e-05
-3.35900132099768e-05
-2.58352293679815e-05
-5.21330444753611e-05
-2.10881329301337e-06
-5.21755613704806e-07
-3.3097037552248e-05
-5.14290857824436e-05
-4.10800057174647e-05
-5.41821534210465e-05
-1.14945025017928e-05
-3.18753374311922e-05
9.64333276105491e-06
-1.85559900239107e-05
-1.74609578371182e-05
-3.30996730929479e-05
-3.06999590680535e-05
-1.6196251746696e-05
-3.0093785430491e-05
5.94226763921167e-06
-3.01265649657508e-05
-4.68802860880228e-05
-2.08315439116783e-05
-7.99799327928956e-05
-2.39570389835412e-05
-2.58205719955465e-05
-1.15608470680492e-05
-1.68765413970086e-05
-4.14780855206364e-05
-3.6253591544063e-05
1.86803714024974e-05
4.77734970982268e-06
-1.86907266010539e-05
2.10451967830084e-06
-3.22258247565338e-05
-3.68661693072006e-05
-4.10078018953021e-05
-2.79264988972262e-05
-3.85511973067469e-05
-5.70034711035234e-05
-5.56483169244293e-05
-4.39822809087899e-05
-5.53658214138558e-05
-1.86810636376115e-05
-1.76814106886291e-05
-2.429375066526e-05
-3.04067372213641e-05
-2.88883608303966e-05
-3.11161305506117e-06
-1.99783323224611e-05
-3.07319111868321e-05
-1.22679909970985e-06
-1.62801992524406e-05
3.1322853132382e-05
-2.25275774386829e-05
-4.13712394236017e-07
-4.47100983272257e-05
-5.06088497816998e-05
-1.05203978635652e-05
-1.87824418535839e-06
-2.26928951706588e-05
-5.57295052514689e-05
-3.08811615550539e-05
-5.89342680600505e-05
-4.38227862432625e-05
-3.35928251200203e-05
-1.88073942730605e-05
-1.12386366329751e-05
-3.17159097041763e-05
-4.29199127176532e-05
-8.24131794346549e-06
-2.54907392232385e-05
-1.94200077928226e-05
-1.18586758747843e-05
-2.39224787571103e-05
-1.58600701078991e-05
-3.25897729486435e-06
-3.2698106593465e-05
-4.10800899031365e-05
-5.52251883442916e-05
-3.97907609974753e-05
-2.66442473559191e-05
-7.381556879724e-05
-3.06159317003489e-05
-2.06606417501749e-05
-2.97825465314331e-05
-8.98939278745562e-06
-4.32872788565466e-06
-2.14850768257633e-05
-4.40749580150806e-05
-1.48677893678658e-05
-6.45675320000494e-06
-3.46868719984567e-05
-3.99417766750462e-05
-3.10731484960868e-05
-5.40907906105677e-05
-3.54583132480417e-05
-3.72890909803137e-05
-2.88982580212944e-05
-5.34850467405087e-05
-5.43368443513536e-06
-4.36840359596842e-05
-2.85507493830015e-05
-3.0204060315212e-05
-2.98403082624946e-05
-4.77294456468464e-05
-3.37709716204564e-05
1.94983621451715e-05
-1.85929400662711e-05
-1.23183062199616e-05
1.27913046676778e-05
3.34603343859129e-06
-8.61742636076869e-06
6.35065255102836e-06
-4.49485017274893e-05
-1.77450020556212e-05
-2.25248208482708e-05
-4.08991631254403e-05
-5.53750845387853e-05
-4.45412362795928e-05
8.71826869011736e-07
-5.25287792410905e-05
-9.98892357945396e-06
-5.8284088311007e-05
-4.77600734782786e-05
-2.74793059911896e-05
1.60954909657835e-05
-2.77639428123522e-05
2.0858992721823e-05
2.20584076921257e-05
2.35933541317034e-07
-9.39674913901461e-06
-1.94055411813502e-05
-5.25024794570882e-05
-3.96061002722362e-05
-7.43281323412853e-05
-5.63732939343434e-05
-1.66803263454933e-05
-1.85732606603944e-05
-4.45349505815426e-05
-2.8009254514078e-05
-4.51552514633993e-06
3.64238179615886e-05
-1.54362492529473e-05
-4.94836837856294e-06
-8.36640053954187e-06
-1.75646193909161e-05
-5.79762592433001e-05
-1.45574200756947e-05
-1.81486929895892e-05
-1.60760925623778e-06
-6.26414869818184e-05
-5.4357060822267e-05
-3.33750926446308e-05
-2.22632140277467e-05
-2.31255223329094e-05
-3.31336951062138e-05
-3.68786269822333e-05
-4.70815296128449e-05
-3.72797629406849e-05
-3.98025674490172e-05
-4.49326357456347e-05
-8.45410283768369e-06
-4.92305389162825e-05
-2.17081797010517e-05
-9.30950335741175e-06
-4.0785699997496e-05
-3.36717329109116e-05
-4.39302108603098e-05
-2.73318819971817e-05
-3.50640318327468e-05
-3.28202294134979e-05
-4.70223232810723e-05
-4.72881992616004e-05
-1.22517522830924e-05
-3.2191476477515e-05
-1.83013837038004e-05
-2.42507614662956e-05
-6.24969529811682e-06
-4.06987580729175e-05
-4.8853965694779e-05
-3.564053029484e-05
-7.59268383998569e-06
-9.47720442501074e-06
-2.45328652859547e-05
-4.86812568909093e-05
-5.9956998223297e-06
-7.05442609240785e-06
-1.48177269726566e-05
-2.32552463966775e-05
7.52023248370497e-06
-1.6531734166309e-05
-3.49681391305765e-05
-2.12892826897602e-05
-3.38034034229274e-05
-5.27470673004458e-05
-1.46813348168032e-05
-1.78040341010948e-05
-4.62193354225739e-05
-4.1519286953808e-05
-3.26230996953807e-05
-1.70986908962068e-05
-1.32310372752883e-05
-3.06813627051588e-05
-1.29673818176202e-05
-5.7725681105657e-05
-1.6487450865088e-05
-2.65586495116469e-05
-5.4963655784996e-05
-5.5116061177374e-06
-1.42837162723561e-05
-6.28207769913723e-05
-4.68832341880203e-05
-1.04179335094554e-05
-1.15874925200856e-05
-6.32951291702386e-05
-3.89065354325126e-05
-2.56298984017066e-05
-5.04399662084135e-05
-2.41826073699435e-05
-3.10991095292026e-05
-9.29762326997638e-06
-2.38658094962572e-05
-3.26574083694362e-05
-4.41020085581634e-05
-1.02014097238027e-05
6.88031315157157e-07
-3.41638213450462e-05
-7.92888007134398e-06
-3.35424917688523e-06
-1.44946602675348e-05
-3.35525576587383e-05
-4.63514015302326e-06
-4.56630850435212e-05
-4.64157804061593e-05
-1.94879057937705e-05
-3.79825130014595e-05
-1.3963130921121e-05
-2.73765829268582e-05
-2.79786353873812e-05
-5.90581148622752e-05
-1.75666358210074e-05
-1.0637317334016e-05
-3.41092306320801e-05
-4.55367028753373e-05
-9.80062399168125e-06
-2.4086016433316e-05
-5.82267704777291e-05
-2.62173312635458e-06
-6.70090902738993e-06
-4.66697560187624e-05
-5.06257940930467e-05
7.60710603819452e-06
-2.64864590087715e-05
-4.70532977125635e-05
-6.94117493883886e-05
-4.87921410776787e-05
-5.21928163545491e-05
-3.64889175708922e-05
-1.8617537907903e-05
-1.51323466017639e-05
-2.98037380781008e-05
-4.94330552397641e-06
-2.28988983039922e-05
1.29264389766839e-05
-3.00779644692864e-05
-3.32288808390137e-05
-1.25112450414834e-05
-2.64737696054374e-05
-4.89848797947501e-05
-4.32340687162386e-05
-4.20724083135815e-05
-2.66004220987852e-05
-7.10409661259091e-05
-4.06242258314189e-05
-4.4840122884375e-05
-0.000100763755952692
-3.63443255285405e-05
2.06924467100528e-05
-3.39587683013287e-05
-1.58717685799345e-05
8.57803464299329e-06
2.9660460944152e-06
-3.2734945227025e-05
-4.72147525278938e-06
-3.0256900564293e-05
-1.48387112208842e-05
-4.07836417268854e-05
-2.36787360401475e-05
-2.51355143433698e-05
-3.80038888751728e-05
-2.0027914608612e-05
-6.6728958660325e-05
-1.97691218695471e-05
-5.7426780028337e-05
-6.61359410906897e-05
-3.38179621394976e-05
5.067038532289e-06
-2.05856373227952e-06
-8.80874277618057e-06
-1.18055832697528e-05
-5.9799493875532e-05
-6.22678262889008e-05
-1.62765832005565e-05
-2.48854111774193e-05
-2.60721306106423e-05
-9.38879567201519e-06
-2.95402191742107e-05
-5.67064696879925e-05
-4.11251173873458e-05
-3.00617030051425e-05
-2.83945600268084e-05
-3.17289594287863e-05
-2.42288103578409e-05
-2.27618241331369e-05
-4.37559472508964e-05
-2.96147051784962e-06
-3.38263395753368e-05
-4.23209324937781e-05
-3.08943471982512e-05
-1.8681440669062e-05
-2.03254278020422e-05
-4.29023479888999e-05
-3.08000235384108e-05
-2.7751439872524e-05
-3.68284150212543e-05
-5.82565501123989e-05
-1.95739611561055e-05
-4.02824484883373e-05
-7.77327403871448e-06
-3.23290504274001e-05
-4.875126787959e-05
1.48352493326847e-06
-1.78801175137939e-05
-3.27830390227011e-05
-4.3384018113186e-05
7.5575838143527e-06
-5.12782755126628e-05
-2.47709413041712e-05
-3.3152967320448e-05
-4.71948905643759e-05
-3.04831519213797e-05
-3.32723192720711e-05
-5.49749589756669e-05
-4.01623703250217e-05
-1.65385999072689e-05
-1.26300394237625e-05
-7.07030853765174e-05
-1.01066006805246e-05
-6.41761503945726e-06
6.24502599952087e-07
3.46087018569161e-06
-3.78879479997008e-05
-5.38283597612135e-05
-1.52293156350208e-05
-1.1850881774475e-06
-3.38902205812037e-05
-3.51986000397512e-05
-2.51048642893682e-05
-6.70562858990175e-05
-6.17867987478335e-05
-2.76223694796775e-05
-1.63248113834282e-05
-2.23117060987029e-05
-1.90488364246946e-05
-3.45511052045374e-05
-4.49421171432337e-05
-1.67231862664849e-05
2.59909879002122e-06
-5.0677852468199e-05
-2.18251215992959e-06
3.78624693027155e-06
-2.16434268994979e-05
-2.5967897980598e-05
-4.23935528448166e-06
-1.539260097483e-05
-1.05325851187258e-05
-3.49577684293136e-05
-2.87822403749714e-05
-3.86639818708263e-05
-6.4926113739474e-05
-2.45874394522869e-05
-8.35516696634983e-06
-5.81281539770505e-05
-1.61288083524413e-05
-2.59086511153682e-05
-4.45696833197423e-05
2.63160154069612e-06
-3.01558853126741e-05
-2.93990631319198e-05
4.08794340962821e-05
-2.94136753953041e-05
-4.00755483081288e-05
-3.45282264794371e-05
-9.52655151795247e-06
-3.89589330224571e-05
-4.54243820991198e-05
-7.00119625970754e-05
-5.3818410513541e-05
-4.97210903472343e-05
-4.38960414614877e-05
-3.7620112701969e-05
-1.31724020812494e-05
-6.2205495917838e-06
1.22864279536597e-05
-4.4492341185967e-05
-5.82541613685503e-06
2.08308969938685e-05
-2.05341448180176e-05
-1.3091215424174e-05
1.91837599101771e-05
-6.93194806073009e-06
-4.45394322425853e-06
-2.75056433622328e-05
-2.69820800099928e-05
-2.79675861334732e-05
-1.36316446677338e-05
-6.10471011042521e-05
-2.1097102422392e-05
-5.08251823030553e-05
-6.03570531619477e-05
-2.39389160593244e-05
-4.63155140554404e-05
-1.6179931062793e-05
1.48441779708519e-05
-3.98953927883716e-05
1.88170654431799e-05
-1.41880183231748e-05
-2.21980418731117e-05
-1.15442162803361e-05
-2.48080221464505e-05
-4.18348251809991e-05
-2.93675165042231e-05
-1.92152242900337e-05
-1.06367958953457e-05
-2.87649634261023e-05
-3.6006388770535e-05
-2.76008772528906e-05
-4.27933311589253e-05
-5.34494149873293e-05
-7.20296161688958e-06
-2.59320944719273e-06
-1.08820007045655e-05
4.05266365478635e-06
-1.48538200087005e-05
-2.65960885090121e-05
5.53761497395905e-06
2.35293336806659e-05
-3.26225898873538e-05
-1.40200739441646e-05
7.20233051487348e-06
-3.77432290319593e-05
-2.43451735318129e-05
-2.88708568973472e-05
-3.8355885552362e-05
-4.87030856385126e-05
-3.75015005079684e-06
-2.04541999446426e-05
-3.14877987116688e-05
3.42282480479858e-06
-1.15317044020959e-05
-3.48022639633583e-05
-2.93668163639396e-05
-2.70822337114653e-05
-5.61572962442966e-05
-1.97459952870575e-05
-1.6243505998201e-05
-4.01617134589076e-05
-3.65364717497954e-05
-4.77847061871228e-06
-4.04909593856829e-05
-1.24590853297677e-05
-1.41683045146344e-05
-6.08964408642412e-05
-3.3492420394928e-05
-7.08384972100172e-06
-3.03406837927303e-05
-2.22940325762068e-05
-1.70492696848077e-05
-5.1897377667768e-05
-5.07079140448218e-05
-1.74173297698834e-05
-3.55452995429315e-05
-5.27542394881237e-05
-2.48996561967949e-05
-2.83369674814377e-05
-4.48188249772243e-05
-6.14358973146391e-05
-3.09344658313282e-05
-6.03647831454426e-05
-4.48298968518732e-05
-2.31987190366327e-05
-3.26348609651932e-05
-5.29344281774638e-05
-3.36479632524773e-05
-3.13321437617313e-05
-5.92286446089903e-05
-2.90442454297859e-05
-5.00924175935926e-05
-7.98617695552378e-05
-2.56828492140213e-05
-3.46734631683373e-05
-1.10292630311544e-05
-2.50076554504983e-06
1.54725081350116e-05
-4.70129069207093e-05
-5.39572746516217e-05
2.91246731126124e-05
-4.12106493655042e-05
-4.13803607247433e-06
-2.76173656783709e-05
-2.89325555368398e-05
-5.54739350565782e-05
-6.03975854952623e-06
-4.76520968178542e-05
-6.10617039184577e-05
-2.39299390213824e-05
-1.319246149301e-05
-4.66291276566556e-05
-3.13676411926553e-05
-5.59522143864454e-06
-4.09025718363204e-05
-5.57854091960416e-05
-2.00081434219315e-05
6.87127719346533e-06
-6.09062686336176e-05
-1.26094843517479e-05
-1.25130661822247e-05
-3.64799531927718e-05
1.9777964401225e-05
-1.99508882135011e-05
-1.95919636704727e-08
-1.84844489763475e-05
-2.08879521879639e-05
-1.75052511227238e-05
-5.37027314384677e-05
-1.13454622909684e-05
-3.13783306357439e-05
-3.61464196248323e-05
6.42368078088123e-06
-4.19020076903014e-05
-5.12925067454712e-06
-2.96608238672424e-05
2.62876089838306e-05
-1.13711930363984e-05
-3.21781345218524e-05
-2.79428537486745e-05
-9.85019115324452e-06
-7.48153369957538e-05
-8.69095679284591e-06
-4.47290497395182e-05
-5.19827908513915e-05
-4.04911739507969e-05
-2.38597293139668e-05
-3.92245614802562e-05
-5.8825158525771e-05
-3.50470475512356e-05
-4.29783753033752e-05
-1.52397971850494e-05
-1.1573429062759e-05
-8.23547433471456e-06
-7.59404497634398e-05
-2.18292469195708e-05
-2.33889966286498e-05
-3.65817130619609e-05
-1.36324154953554e-05
-2.77443192720391e-05
-5.56148991798939e-05
-5.47071043942311e-05
-4.35242518855656e-05
-7.15298111123271e-05
-1.74535556588762e-05
-4.19950925696137e-05
-6.36192224897225e-05
-1.62007821621756e-05
-2.60718689858026e-05
-2.89935662008026e-06
-2.6254375128544e-05
1.49732825969206e-05
2.71205249794287e-05
-3.79079525784473e-05
-3.96503502015938e-05
-4.18154784797701e-05
-2.56675204677212e-05
-4.96384674140737e-05
-3.33372687744595e-05
-3.54978054815404e-05
-4.49005548690582e-05
-6.43144097219775e-05
-4.84186772775065e-05
-5.02039911593521e-05
5.38596961690642e-06
-6.89272125674278e-06
-3.43059678791317e-05
-1.2315039676151e-05
-3.05512327618471e-05
-6.27242220474064e-05
-1.99775805921054e-05
-2.2151492665677e-05
-1.49108177252008e-06
-3.36262694201255e-05
-1.67351128676075e-05
-4.19330951420422e-05
1.57671703505239e-06
-1.77235148428385e-05
-5.6119212325581e-05
-7.25127314810376e-05
7.27458090952206e-06
-5.08025374772863e-05
-4.51532986987344e-05
-8.40756990257965e-05
-3.47730135336961e-05
-4.48939096172526e-05
-2.84412671442617e-05
-2.94197276816247e-05
-5.30599374517678e-05
9.59476687872188e-09
1.08178453653254e-05
-1.53457025092757e-05
-3.63075047917231e-05
-1.42657888875969e-05
-4.71242592708291e-05
-1.6729814581847e-05
1.20499316560769e-05
-6.29728282312366e-05
-4.99299859139313e-06
-3.49338874466328e-05
-5.80110349581522e-05
-2.42613583723827e-05
-4.04443586884059e-05
-3.0976011975105e-05
-4.82671689561263e-05
-1.68396788141617e-05
5.41047665562577e-06
-2.31683897906586e-05
-1.21236140721738e-05
-3.30606992097179e-05
-2.11955802981202e-05
-2.77185309783612e-05
-1.97586775378246e-05
-3.7188450313624e-05
-1.43989906173319e-05
2.51960375041914e-06
-2.53363452884669e-05
-5.98804990429936e-05
-5.23087524093958e-05
-2.4737445951252e-05
-5.54103725323882e-05
-5.61059772718619e-05
-4.54707995720908e-05
-2.75350362582917e-05
-5.84964522520759e-05
-3.29167129995208e-05
-3.32090520793477e-05
-4.49128588292623e-05
-4.19690776151217e-05
-6.13612632761682e-06
-4.98116422528876e-05
-2.62094840660412e-05
-4.91597583051279e-05
-4.83922735301375e-05
-5.3505900489559e-05
-3.44690293876375e-05
-4.70445484801083e-05
-2.73362057823795e-05
-1.9633644917384e-06
-7.52549301449273e-06
-1.16541482556873e-05
-6.1913652463712e-05
-3.65331195046656e-05
-4.51197415584181e-05
-3.23439359770906e-05
-1.95202781857068e-05
-3.76090054851053e-05
-3.94562114754271e-05
-5.99162608929787e-06
-1.98168425953807e-05
-4.54401618886649e-05
-2.2519507223831e-05
1.84890419427972e-05
-1.93003396046391e-05
-8.83762829286386e-06
-3.44180573330441e-06
-2.97409731612359e-05
-1.96011441111104e-05
-1.93474725557494e-05
-2.53971434283325e-05
-8.06146353275298e-06
-3.79719090682356e-05
-1.11208817807286e-05
-3.94982994886351e-05
-7.87303463207867e-05
-1.90515824733095e-05
-4.9949526112356e-05
-3.76626123680471e-05
-3.8099643170082e-05
-3.17385013866812e-05
-5.56269392480914e-06
2.25029432311517e-06
-2.82958635491767e-05
-5.42105993957725e-05
3.68741675299471e-06
-1.11207514842289e-05
-3.17263708419721e-05
-4.73995967379568e-05
-1.15852938334093e-05
-3.14302492840562e-05
-3.16672488460393e-05
-4.88463614487123e-05
-3.46319836704142e-05
-5.24570416044013e-05
-8.27400908769202e-05
-4.76239676933826e-05
-6.56131980668356e-05
-9.08099016037502e-06
-3.40732021431622e-05
-3.15796870674686e-05
-4.25915949336482e-05
-2.98518657927862e-05
-1.36301272288824e-05
-3.78709065719322e-05
-3.56046921111948e-05
-3.24334213228321e-05
-2.6638005814896e-05
-1.7537702024132e-05
-7.34858830388719e-05
-2.09012894020806e-05
-1.59076361413708e-05
-1.84856285401628e-05
-5.54161645094684e-05
-4.21782189718551e-05
-1.61336615290244e-05
-3.49113403880913e-05
-5.84652691164096e-05
-3.71388826561641e-05
-2.7101912379998e-05
-2.21208861392829e-05
9.83895765557849e-06
1.07429374988038e-05
-6.48480454856613e-06
-3.01136797826967e-05
-1.65628433153562e-05
-2.10600748123546e-05
-1.79220719730403e-05
-4.62846175449564e-05
-2.30984753493836e-05
-5.75195390505465e-05
-4.08792967920256e-05
-2.89496920954671e-05
-5.20035586502575e-05
-1.68489367808178e-05
-4.23336164218055e-05
-9.43546518794093e-06
-6.68799896560663e-06
-3.09673229020288e-05
-5.56997650492369e-05
-3.41807172488761e-05
-2.80437427378902e-05
-5.19423321817709e-06
6.44802290202104e-06
-7.60282409527765e-06
8.93035531899933e-06
-3.74147360402946e-07
-5.53520689972909e-06
9.16283366135937e-06
-4.19379735989629e-05
-1.64030495029711e-05
-5.56372715708365e-05
-1.04099541918416e-05
-4.47385326757397e-05
-5.84695237483716e-05
-7.8042132107664e-05
-2.7626306973384e-05
-4.69176138227417e-05
-1.19990191179717e-05
-3.57882956968871e-05
-2.69087721055574e-05
-3.85442644482143e-05
-1.07114126181e-05
-2.49395069371908e-05
-1.91599767940567e-05
-2.33731738136265e-05
-2.60491489238798e-05
1.3961161352403e-06
-2.70161150378002e-05
-3.33910525389967e-05
-3.39528504508579e-05
-4.06000510748347e-05
-5.62398033709605e-05
-4.90824283902621e-05
-2.39385677373555e-05
-2.8180784105149e-05
-3.91137343378572e-05
-6.79673425519006e-05
-1.72827417851378e-05
-1.96696267710852e-05
-5.1436572193772e-06
2.00947694790624e-06
-1.46723188969397e-05
-1.30668847290953e-05
1.83854635314394e-05
-2.98802582349038e-05
-6.76568201352382e-05
-8.53950519613194e-06
-2.70678536136424e-05
-6.35924200203838e-05
-2.96445213008914e-05
-6.74793816037155e-05
-1.33385881659465e-05
-5.15268607227427e-05
-1.12781823895613e-05
-4.66887309716947e-05
-6.57637495601425e-05
-3.91485610730354e-05
4.43518631700812e-06
-8.37263175969927e-06
2.04496352385161e-05
-2.498667527232e-05
-2.83528739228757e-05
2.92954534111495e-06
-1.91693067678379e-05
-6.9721020568556e-06
-1.24556617800286e-05
-2.19775857997683e-05
-3.77131156817015e-05
-7.3151680458868e-05
-4.67109309870706e-05
-5.00580252792856e-05
-9.33805823164336e-05
-6.90276638429508e-05
-3.78122120745964e-05
-4.41240531460142e-05
-2.8925508879761e-05
-2.3966554201066e-05
-2.42282096271889e-05
-3.04018131432083e-05
-2.71824678243021e-06
-1.89938072772678e-05
-2.31276175421592e-05
-3.43987468452627e-05
-3.08127709361923e-06
-2.58162815896451e-05
-3.1992932567368e-05
-4.13298643001788e-05
-3.00116745453892e-05
-3.69915415485263e-05
-3.39768623981724e-05
-2.69302381794081e-05
-3.22800451721496e-05
-7.53880691818843e-05
-5.00471153233672e-05
-1.61319245796501e-06
-4.73688583342996e-05
-8.84834337837286e-06
-2.45949786723971e-05
-2.50585872617974e-05
-2.28908545765633e-05
1.49604681386405e-05
-6.73649542253454e-07
-1.91823813708234e-05
-2.45386308663282e-06
-2.98574872482552e-05
-6.7676767010372e-05
-7.67055067650851e-05
-6.9547380802012e-05
-5.13336009475052e-05
-5.69166465430316e-05
-5.04504355685507e-05
-1.0100111763218e-05
-2.42236674792435e-05
-2.38396301421372e-05
-1.40098197728916e-05
-2.92682891253206e-05
-2.5221316903135e-05
-3.06865324981192e-05
-2.90715522236316e-05
-1.88453568235428e-05
-4.3833961688403e-05
-2.95560988398736e-05
-3.86471647960086e-05
-1.97386139489832e-05
-5.04551079159186e-05
-5.75063707609549e-05
-3.92161467352842e-05
-3.82133242066891e-05
-1.65605274027939e-05
-2.65899507000965e-05
-6.3564561260314e-05
-4.03359908354813e-05
-2.39976156350193e-05
-3.9106377059375e-05
-1.80449195179243e-05
-3.06924814180029e-06
-3.72948389882917e-05
-3.46722519203976e-05
-2.1388862151956e-05
-2.16647276300054e-05
-1.80717676966795e-05
-2.6360831240333e-05
-7.53335520666467e-05
-5.61503188381664e-05
-3.5304540644598e-05
-8.74478611005555e-06
-4.07854016688277e-06
-7.25935661624394e-05
-4.11510193891176e-05
-4.43218316598524e-05
4.39820904229086e-06
1.17840236061372e-06
-2.13614322302179e-05
-5.27113313794799e-05
-2.29352737358067e-06
-4.49491127760716e-06
-1.17620724162307e-05
-1.94489927285106e-06
-7.29581444914942e-06
-4.50779459087853e-05
-2.71940449178157e-05
-5.30133847076146e-05
-2.65011844967778e-05
-4.52216289154848e-05
-6.53632882440964e-05
-3.88588100915756e-05
-2.79384196510308e-05
-1.73616941257589e-05
-2.3427384537678e-05
-1.44369364143123e-05
-2.1530005043824e-05
-2.07383365506851e-05
-3.38028045191213e-05
3.01962381485109e-06
9.13511861300031e-06
-1.73039496003087e-05
-4.56880722954539e-06
-6.20805493885687e-05
-2.20990853568685e-05
-5.36738451321438e-06
-4.44659656166957e-05
-4.87546600233775e-05
-5.35319798703528e-05
-3.02893372075295e-05
-4.29941412745969e-05
-5.27101793674905e-05
-4.46202805886975e-05
-7.12648750271971e-05
-3.1223002947344e-05
-1.50288481447568e-05
-5.54493320182147e-06
-8.22320561444201e-05
-2.74291409400975e-05
1.43058854208333e-06
-2.33352741166842e-05
-1.04651532363295e-05
-4.04065870483715e-05
-1.58075716786437e-05
-1.05441236906394e-05
-3.10780912204783e-05
-5.31226628802353e-05
-4.32547142279734e-05
-7.3884710438612e-07
-3.28919723284133e-05
-2.30903374928891e-05
-2.89187442856867e-05
1.05614123618814e-06
-3.70134192473757e-05
-9.57477200909074e-06
-2.84311339290936e-05
1.24950823953216e-06
-3.27092723025526e-05
-5.24166409236596e-05
-5.86412230297584e-06
-2.09985986266234e-05
-4.04655075095394e-05
-2.45362452952103e-05
-1.38915756975052e-05
-2.64486221551127e-05
-6.1458837805988e-05
-3.06872617356866e-05
-2.32682587663029e-05
-6.7202601789201e-05
-4.96741174749973e-05
-2.72191858659579e-05
-3.2690389165679e-05
-2.45644937192028e-05
-2.98703283716774e-05
-2.35759939821668e-05
-2.66313968898135e-05
-1.26589467405228e-05
-3.35194974069199e-05
-5.3609368798599e-05
-3.76551252710153e-05
-2.73543537752974e-05
-2.79864971967126e-05
-3.12717922416905e-05
-1.09409520833888e-05
-6.23225841479157e-05
-6.88156768872068e-05
-3.01607269089741e-05
-6.80888978584478e-05
-4.92015871489342e-05
-6.68883950884288e-06
-6.0093543346721e-06
-6.11925429256059e-05
-2.39164077574574e-05
4.6976603537732e-06
-4.63790234181552e-05
-2.886976909547e-05
9.86286840939687e-06
-4.14726774991277e-05
-2.12893584663917e-05
-2.72673281237647e-07
-4.70182439213477e-05
-5.12091650572164e-05
-6.33220622238006e-05
-7.75713638411464e-05
-9.20834717643661e-05
-2.23818131517489e-05
-3.54363785386393e-05
-6.78315284208108e-05
-2.3076688999999e-05
-2.07298550208703e-05
-5.19646613885218e-05
1.51043743798387e-05
2.33352363666671e-05
-3.65114529569358e-05
-3.43455856855855e-05
3.46885609003702e-06
-3.42061994241579e-05
5.0301173895991e-06
-2.96468282818381e-06
2.35562573698166e-05
-3.06388904605243e-05
-5.97105030476683e-05
-7.25685850566582e-05
-3.84151946274495e-05
-3.00377824498444e-05
-2.86600080467353e-05
-5.96620670140199e-05
-5.1181479421824e-05
-1.92883864724556e-05
-5.00736301894625e-05
-8.58815367620639e-06
2.61417375266028e-05
-3.32167870657614e-05
-4.22115493886826e-05
1.51113821344441e-05
-2.5194419587451e-05
4.69649632330004e-07
-1.80089675045039e-05
-3.04994680451705e-05
-4.4912996682473e-05
-2.89523934975497e-05
-1.76190062346564e-06
-6.68035660779284e-05
-5.33730025911848e-05
-6.87302419537113e-05
-6.55525294127764e-05
-1.47056172043713e-05
-5.37477892871998e-05
-4.89530753535231e-05
-3.43739431932075e-05
2.47669204200934e-05
-2.95686713581714e-05
-1.81129377631112e-05
2.30059273932201e-06
-1.14467041344159e-05
-5.97525466521356e-05
-5.4873426329235e-06
-1.85519660773818e-05
-7.05334321179517e-05
-2.42043460908291e-05
-1.1759715789618e-05
-1.23306592772706e-05
-3.79534763663739e-05
-3.83585340703135e-05
-2.95904187743289e-05
-8.24965963258772e-06
-3.14540039733793e-05
-9.19771120875915e-06
-2.46374983701016e-05
-4.19024203979189e-05
-1.64728704163234e-05
-2.45609407875753e-05
-4.95569314638607e-05
-5.10035193047607e-05
-8.64561729757534e-06
-1.95769962496098e-05
-1.78294970089852e-05
-2.82885481288396e-05
-8.93762316893058e-06
-3.73301089220861e-05
-3.38909304941605e-05
-5.8722294799646e-05
-5.0192734292788e-05
-3.42229789697626e-05
-3.64538146309822e-05
-1.38413878822067e-05
-4.38218353764111e-05
-4.40374273134848e-05
-2.56160433460102e-05
-4.31841937955512e-05
-3.62005520188551e-06
-2.71277714218471e-05
1.92621170992307e-06
-6.54906382189341e-06
-6.88512296081475e-05
-4.41133579689757e-05
-3.43722568116004e-05
-4.57349548228705e-05
-7.03145035928259e-06
-1.42138583899581e-05
-5.71445878498768e-05
-4.19326758324969e-05
-5.74287346671189e-05
-2.86211306737672e-05
-1.06588689616566e-05
-2.28553860742925e-05
-3.93796365180384e-06
-1.31087980909239e-07
-2.09165404958539e-05
-7.25305447519272e-06
2.1704515140975e-06
-3.08012505295782e-05
2.52040542650153e-08
-5.82880512611634e-05
-2.69405332028983e-05
-3.27639938120105e-05
-3.58948361571178e-05
-3.48917014967041e-05
-3.57162694437322e-05
5.6969485795501e-06
-3.72021762905705e-05
-6.10752950081604e-05
-3.06811585418629e-05
-1.50549195291242e-05
-1.0035383594244e-05
-5.3560002001455e-05
-3.7278699402076e-05
-7.24125091951457e-05
-4.04577579906952e-05
-1.16933575492972e-05
-3.3471209903873e-05
-4.00623623743597e-05
9.28277036539124e-06
-2.48321506375746e-05
-2.53398862338951e-05
-3.21209007391071e-05
-3.87748359117738e-05
-0.000105190616157817
-1.5170013660696e-05
1.62106957264459e-05
-1.87903472545576e-05
-6.67292858548945e-06
-3.68784228198815e-05
-7.15697640383585e-05
-2.10771545740072e-05
-3.5176606119888e-05
-3.43886776698048e-05
-3.14264739633278e-05
5.01796388082089e-07
-3.5144840186348e-05
-6.03417598545353e-05
-2.27093832769313e-05
-2.66111613741801e-05
-1.80038331423532e-05
1.17761994841102e-05
9.02039865244992e-06
-1.81864936992073e-05
-2.58771087077328e-05
-6.25909996592408e-06
-3.81478569757511e-05
-5.69853860311696e-05
-2.56421224029189e-05
-2.10155981910516e-05
-3.94073739444156e-05
-2.7041667820828e-05
-3.27100937100961e-05
-7.89877963203352e-05
-3.20431426398951e-05
-8.80382955089941e-06
-3.91880072263001e-05
2.66095600528225e-06
-2.86818945902307e-05
-2.308070552124e-05
-1.93503551964155e-05
-1.65730675724231e-05
-3.61444648741815e-05
-4.41487095348523e-05
-4.86539801016409e-05
-2.4924307358415e-05
-3.1177728830019e-05
-4.46792397973997e-05
-3.70471765358696e-05
-2.99960662387666e-05
-2.95296365300654e-05
-1.40979544106582e-05
-6.67340545637933e-05
-1.52341954981312e-05
-3.82225967860788e-05
-3.46662925781663e-05
-2.78298187632396e-05
-1.60063113403521e-05
-2.17122479475955e-05
-6.97216341537921e-05
-2.3998751581986e-05
-5.4181070322955e-05
-4.16338171725189e-06
-3.62192255044939e-05
1.52529917722873e-05
-3.85684908532155e-05
-5.25057211094904e-06
-2.7889393621888e-05
-4.00976307539844e-05
-1.01419511932041e-05
2.35346028252517e-06
-1.53163625373593e-05
-3.68765535806161e-05
-2.29891435611129e-05
-8.39273613602858e-06
-3.82215740874006e-05
-6.71658572530444e-05
-4.12852773669791e-05
-4.66894577419274e-05
-6.26352709300843e-05
-6.21070417580042e-05
1.48639311332728e-06
-3.66295163267111e-05
-4.48212208235236e-05
-3.2185230061021e-05
-1.90983220462964e-05
5.10231930787818e-06
-2.52194214600816e-05
2.51564330435541e-05
-2.36041005292077e-06
-1.25316157080008e-05
-2.23060808695032e-05
-3.81828601223434e-05
1.04986125895564e-06
-6.57061426117786e-05
-3.55901658622141e-05
-5.6362632433906e-05
-5.77991973204655e-05
-3.46607705543276e-05
-7.96237877673511e-05
-2.60478714823759e-05
-2.22574066812202e-06
-1.10836921392197e-05
-3.99160116635106e-05
-1.57045662842693e-05
-2.13865688154744e-05
-2.8305850825876e-05
-1.01416648886155e-05
4.18357694169249e-06
-2.58673231671671e-05
1.80410122588429e-07
-2.56996803197274e-05
-3.26386183877327e-05
-4.04825166538698e-05
-4.66975727479379e-05
-4.72473766516836e-05
-4.11505290696094e-05
-4.18357339220174e-05
-3.0353068028072e-05
-4.74265563295038e-05
-3.7100258012878e-05
-5.64571618977148e-05
-3.76623531380252e-05
-8.6341157564016e-06
-3.35759911605718e-06
-1.11984983612892e-05
-3.20398382137878e-05
-2.48790775720679e-05
-5.33093967609615e-05
-3.84655044887406e-05
-3.34226720805707e-05
-5.65375095147538e-05
-6.8434063615476e-05
-2.08601516723858e-05
-6.49220793968542e-05
-3.84827826380598e-05
-1.15582005243215e-05
-1.97228565886515e-05
-6.67694906187995e-05
-4.68757384108117e-05
-2.25279576476071e-05
-1.83299225032972e-05
-5.08654621861892e-05
-1.78657653036725e-05
-5.81244374880389e-05
-6.7135183120908e-05
-2.69042058166358e-05
-2.68666541346181e-05
-3.27621472133119e-05
-7.75138678507411e-05
-6.85960423196059e-05
-6.42575730103546e-05
-2.27673557883337e-05
-2.24949473131481e-05
-2.18020698466315e-05
-4.0726904485048e-06
-1.21605086926058e-05
-1.15005260624084e-05
-3.37072493176587e-05
3.29749040266847e-07
-2.35530496631322e-05
-2.49656851930007e-05
-2.88861661332958e-05
-2.66650236044709e-05
-2.67341629675931e-05
-3.4418891035234e-05
-2.94181048382351e-05
-3.16965039949527e-05
-2.40589640294179e-05
-2.5512823467294e-05
-1.27795329341995e-05
-3.19078051291387e-05
-5.40042861946044e-05
-9.66197390567854e-07
-1.88583286461206e-06
-6.25512011269845e-05
-4.14019722771278e-05
-9.71388052174607e-06
-5.74894045281004e-05
-5.1842919680866e-05
-4.46810247163233e-05
-1.97023649058646e-05
-3.78454423883018e-05
-5.000862802511e-07
-2.32810260138604e-05
-2.75309025204652e-05
-3.09447164340498e-05
-2.55114006991212e-05
-3.15069344030472e-05
-6.22915887657076e-05
-2.64695223889931e-05
-2.93531013429612e-06
-2.22453490750042e-05
-3.85281574306684e-05
-5.78588419000736e-06
-2.17792683898398e-05
-2.07679936162159e-05
-5.9754698193525e-05
-5.004649108324e-05
-4.18833713826547e-05
-2.29738976780516e-05
-5.80130180964598e-05
-4.50648822916684e-05
9.1866844675424e-06
-5.27277357396497e-05
-6.448526364908e-06
1.01945998669802e-06
-2.58023066090638e-05
-1.78388026258925e-05
-2.7758269891768e-05
-1.5435304471241e-05
-3.85460750677728e-05
1.84782150894031e-06
-1.24690662747673e-05
-3.11531382839287e-05
-1.2004630928091e-05
-3.93815735531572e-05
-6.37365763360189e-05
-5.94135861599779e-05
-7.91834124060129e-05
-4.89374907017839e-05
-8.46008896411521e-05
-1.06311011522324e-05
-5.14316946622917e-05
-6.89710891060084e-05
-1.698233188793e-05
-2.22162412140099e-05
-2.27908147326969e-05
-2.94664576826916e-05
-6.11196412895406e-06
-1.60267304119947e-05
-2.33619400206091e-05
1.10402120332291e-05
-1.97099252618107e-05
-3.25578127713687e-05
-3.61578212766337e-05
-3.60494505783997e-05
-4.25873346959305e-05
-4.88126079843425e-05
-4.5526896350407e-05
-7.09011619927448e-05
-8.7048367163516e-06
-2.22863967141663e-05
-6.97593296754293e-05
-4.04517928439654e-06
-2.10276899813921e-07
-2.25418324883023e-05
-2.06555185521695e-05
4.95409091042908e-06
-8.98013680205859e-06
-1.19898524823261e-05
-4.6437143112915e-05
-2.99650908502105e-05
-1.84708033971757e-05
-3.75335251346813e-05
-7.28993767846344e-05
-3.1230037315573e-05
-4.32651734518112e-05
-5.81444863842292e-05
-5.76859354222036e-05
-8.03262994210869e-05
-2.92120228938216e-05
-2.19855183388224e-05
-3.15243368402174e-05
2.85190118697309e-05
-1.74788103743925e-05
-4.2467345233194e-05
1.67692180921312e-05
6.50034798102803e-06
-4.19468603487386e-05
-5.12577864318336e-07
9.61291181437939e-06
-7.69466841147876e-06
-2.86410778076927e-05
-2.81526911204713e-05
-2.88678240897381e-05
-7.16167815211749e-05
-4.00245059437468e-05
-8.63380021449425e-05
-7.09420355952013e-05
-6.09881860683718e-05
-1.18848303324125e-05
-4.29716772379675e-05
-6.99949500806082e-05
-3.35311591582555e-05
-2.35451674342052e-05
-4.4906851604652e-05
-3.32148275281488e-06
-2.28632514331564e-05
-2.46969032337328e-05
-4.85311722255473e-06
-9.88414740109456e-07
-3.61521555184954e-05
-1.46305349571039e-06
-4.68986487913571e-05
-4.59742414517547e-05
-2.94356045917209e-05
-3.46243938504192e-05
-4.15720837347988e-05
-4.93750338751982e-05
-3.08294967566203e-05
-5.73263833956428e-05
2.2783822186888e-06
-3.69209275075802e-05
-2.91691811214269e-05
-3.56773084403756e-05
4.04451138434289e-06
-3.2649711179693e-05
-3.10194581355735e-05
1.07166746184177e-06
-1.71245085712181e-05
-2.91225454020917e-05
-4.64294383903046e-05
-3.09505696214448e-05
-4.36914252026598e-05
-3.85543095320265e-05
-5.2108441933222e-05
-7.1946452373409e-05
-4.10765115011138e-05
-2.38520762067106e-05
-3.5887831835902e-05
-7.08604266643199e-05
-1.02770701585959e-06
-7.71649194087644e-06
-3.70773783727431e-05
-3.41488051137259e-05
5.69434609444347e-06
-1.79448349413533e-05
-6.9032808771424e-06
3.29122863186315e-05
-4.3416006014369e-05
-6.19610607883852e-05
-1.08916079744826e-05
-2.79315424556136e-05
-4.88454950160316e-05
-2.85287819501765e-05
-1.68336140069257e-05
-1.49333156196266e-05
-3.78220411152055e-05
-7.52536556123316e-06
-6.70692141368191e-05
-2.94333866680527e-05
-4.0681174420012e-05
-4.03612149642232e-05
-1.97557918538651e-05
-1.7937425869943e-05
4.41357183812443e-06
-3.1105923921822e-05
1.13482767270468e-05
7.52056223414272e-06
9.33352754670573e-07
-5.35318788529266e-06
-2.32125387710772e-05
-5.29709587145159e-05
-1.51491443175517e-05
-1.32712691625645e-05
-4.73319046847238e-05
-1.27417355773963e-05
-5.25796028350809e-05
-5.66879601430897e-05
-8.05579829798767e-06
-7.50843960015305e-06
-2.28568145706052e-05
-3.64536446410963e-05
-1.69423264254759e-05
-3.50008959649098e-05
-1.81617916523155e-05
-4.96805830737992e-05
-1.70752507076382e-06
-3.60051020712899e-05
-1.35676465490681e-05
-5.37741761632518e-05
-6.56147619862304e-05
-4.52077481159511e-05
-3.1417661073365e-05
-4.04200809848013e-05
-2.92879980534583e-05
-3.21233152419544e-05
-5.72306938008356e-05
-2.0210726467769e-05
-1.91203770605782e-05
1.21320576889328e-05
-2.2888175312428e-05
-1.39987088128928e-05
-1.76648989550498e-05
-3.67797715560025e-05
-1.16701883506108e-05
8.24517161000725e-06
-3.59450521167729e-05
-1.46258001944873e-05
-1.30273876362405e-05
-8.00790098172811e-05
-6.76299778198384e-05
1.01309769484795e-05
-5.69427284543397e-05
-7.18174848514855e-05
-4.39342298023731e-05
-3.77772267340545e-05
-3.07742417494741e-05
-2.33845145727047e-06
-3.58283702167469e-05
-5.44365866715081e-05
-2.92094124433683e-05
-2.74863410557031e-05
-2.25045940150134e-05
-1.8579064965178e-05
-3.43028487453151e-05
-4.62682921701681e-05
-3.47644136202791e-05
-2.72641757024077e-06
-5.23913573787893e-05
-7.2879137486942e-05
-4.58653933135439e-05
-2.39734739121016e-05
-3.74017794795056e-05
-2.28593101110066e-05
-1.28208439659311e-05
-5.83965493699374e-05
-1.93620380407043e-05
-2.90531203077577e-05
-3.14517813437295e-05
-2.09283599242676e-05
-5.21082645813406e-06
-2.26337163134392e-05
-1.65499956180137e-05
-2.76056807245729e-05
-4.56069296048263e-05
-1.45400006889652e-05
-1.18603422256244e-05
7.40400711953057e-06
-4.81992551895868e-05
-4.30035371240685e-05
2.25387881738958e-05
-8.6601538031803e-05
-3.22265017013551e-05
-8.53753679637648e-05
-1.5520178995308e-05
-5.34942672051103e-05
-2.06417037652695e-07
-3.06371267923918e-05
-3.70234001579745e-05
2.2540668128368e-05
-2.21505459075415e-05
-2.66434434007874e-05
-2.90184889739698e-05
-3.83015382399537e-05
-6.15809771305214e-05
-5.62856377109466e-05
-2.53483175822009e-05
-5.10987936852643e-05
-4.74999103072336e-05
-3.14629959146976e-05
-5.498172410169e-05
-4.26078612505566e-05
-3.66035398275459e-06
-3.99681232496692e-05
-2.52184203164161e-05
-3.43208403594496e-05
-4.70538542710793e-05
-6.16478473960218e-05
-9.31665754907173e-06
-2.8612569894232e-06
-6.3730067221413e-05
-2.55900157733715e-05
-1.99797936698037e-05
-7.42831274931383e-05
-4.44005646216404e-05
-2.73952486075675e-05
-2.51863824471925e-05
-5.82441070366172e-05
-3.39509544572436e-05
-1.07362160331326e-05
-2.32057688366795e-05
-2.36809533365293e-05
-2.77094720812021e-05
-3.52181647516968e-05
-4.26402608704735e-05
-2.30753929314402e-05
-4.63821080470187e-05
-4.73753065058444e-05
-4.27821840211883e-05
-1.96650009796356e-05
-2.72990507285397e-05
-2.676704730771e-05
-4.31765017946563e-05
-2.39104876637809e-05
-4.13144637467367e-05
-3.9680454420369e-05
-4.04615049044072e-05
-3.15447983608215e-05
-1.29175111037129e-05
-3.97984265381399e-05
-5.18961211048815e-05
-3.80829367323103e-05
-5.2524189356306e-05
-4.38153207249643e-05
-2.86972483372199e-05
-6.05669204182998e-05
-6.30502890812603e-05
-1.83667102972911e-05
-3.98718461970046e-06
-4.1696671653914e-05
-5.09397011181471e-06
-1.1650420003376e-05
-3.29766996174982e-05
-7.99338915237882e-06
-3.69837220693915e-05
-3.95811652059557e-05
-3.89791985775617e-05
-3.39583916233985e-05
-5.86841407542778e-05
-4.96736229713701e-05
-3.42630783633604e-05
-6.11466275216755e-05
-3.08408473548549e-05
-8.62271794925846e-07
-2.92017307542615e-05
-4.1295322080307e-05
-9.81942359159951e-06
-9.07134555531822e-06
-8.50069623445171e-06
1.0655583138135e-05
-1.37147646627043e-05
-4.6155088280158e-05
-2.13631592371548e-05
-5.72204070907905e-06
-1.95830745184266e-05
-4.29030941857997e-05
-6.04323450826957e-05
-5.86262827450173e-05
-5.03723281233031e-05
-1.75960122082646e-05
-4.94816987595983e-05
-6.96535182052839e-05
-2.48648246077292e-05
-5.14490225794529e-05
-4.46176435545432e-05
-3.70983771030591e-05
-1.28477021900747e-05
-5.85261264733039e-06
-8.18869951715647e-06
7.45220503963329e-06
-3.51361908357168e-05
-7.84886031186095e-07
5.03851571864158e-07
-1.86950206872508e-05
-2.03850840974601e-05
-3.40545064944956e-05
-4.9329563327313e-05
-5.06956833405843e-05
-1.78656888863339e-05
-1.72238056731445e-05
-3.42293232617619e-05
-4.44953262752343e-05
-2.20496127781278e-05
-7.48101161009897e-05
-2.66942227543957e-05
1.54098399215396e-05
-5.81810200843579e-05
-1.25866018293315e-05
-2.84564344458619e-05
-2.26627453639595e-05
8.81619133676694e-06
-4.38558065365311e-06
-3.83320084126372e-05
-4.85652460271708e-05
-1.72432417497898e-05
-7.2067598580186e-05
-4.13614122752726e-05
-5.0089560056764e-06
-2.38692799604806e-05
-6.35313832150723e-05
-6.09273052220513e-05
-3.4071747423907e-05
-4.39814131523992e-05
-2.91033594938784e-05
-2.87037341729028e-05
-3.75434725898426e-06
2.7756102607053e-06
6.07703817917874e-06
-4.82968203418791e-05
1.02761862747829e-05
3.26453128536727e-05
-5.08787621577521e-05
-4.3300951164967e-05
-3.41334952755784e-05
-3.00437094833634e-05
-4.21110926550039e-06
-9.24732771635885e-06
-2.15172713170031e-05
-2.93989193219862e-05
-2.54655011029869e-05
-7.54385753415285e-06
-4.26102909847098e-05
-1.57241779911284e-05
-9.09625541303651e-06
-3.21775694681354e-05
-3.27541318675288e-05
-4.8258432592901e-05
-3.48365259095584e-05
-2.14135055774271e-05
-4.31088381934591e-05
-3.73785056475525e-05
-1.67852483609944e-05
-3.75482206814812e-05
-2.34363796984529e-05
-3.24923416850575e-05
-4.52161174144634e-05
-3.93586608151138e-05
-4.43606959953358e-05
-5.44204127819039e-05
-5.23484161795135e-05
-1.66710568061012e-05
-6.29951860467793e-05
-2.95273546597933e-05
5.44063162660859e-07
-1.01797748984653e-05
-3.43252326840565e-05
-4.9786968580912e-05
-6.80873668526373e-05
-2.75741362154073e-05
-4.99476573012312e-05
-3.5373161258728e-05
2.32220691737798e-05
-4.12441804888478e-05
-2.7886174453987e-05
-4.43364227167229e-05
-4.93330506503038e-05
-3.05539608078214e-05
-2.51930055363521e-05
-1.17814173325153e-05
-2.88457905447703e-05
-3.52715286693587e-05
-2.69070833920106e-05
-4.47543402007225e-05
-7.18367244222928e-05
-6.00163719659241e-05
-2.75688557261069e-05
-3.02591119919515e-05
-1.4949633932651e-05
-3.12627423742107e-05
-2.97769282510775e-05
-6.67434905097223e-06
-1.46038391381194e-05
1.21142041472597e-06
-1.3687241695349e-05
-7.30587202633916e-06
-4.11431950959093e-05
-4.45165988962587e-05
-5.7276249829502e-05
-1.88533779479001e-05
-1.9380198773311e-05
-3.86508709558978e-05
-7.60918664492574e-05
-2.85966956903693e-05
-4.67375994340467e-05
-2.5950326051655e-05
-1.76395678509181e-05
-4.61024995866222e-05
1.29746478843841e-06
1.18433095030398e-05
-1.46834259671049e-05
-1.26271396662626e-05
-2.2820067803294e-05
-1.56894760483514e-05
-2.71373137704004e-05
-3.22028487220792e-05
-4.08726221221423e-05
-4.72655679724624e-05
-3.77762574965457e-05
-4.73802146173137e-05
-4.69358080410748e-05
-3.72576498051588e-05
-4.16730601397651e-05
-4.57684204302964e-05
-7.83875134060107e-05
-1.20726355420435e-05
-2.7238203336381e-05
-1.38592467594249e-05
-1.45188879195814e-05
-5.90149792702135e-06
-6.59229339258677e-05
-3.83311430724737e-05
-2.18369285587173e-05
-7.85506005855009e-06
-3.2114692337866e-05
-1.32533706009337e-05
-2.95106788096926e-05
-6.16465351987797e-05
-2.27768771165621e-05
-3.17169040111283e-05
-7.26572474135768e-05
-2.38108791791199e-05
-4.43821154154965e-05
-1.69410779331879e-05
-1.76819098365768e-05
-2.00594552782435e-05
-2.00744651972472e-05
-4.71883744117979e-05
-3.25712311405631e-05
-4.30429312586947e-05
-4.37290997179924e-05
-9.64078626894332e-07
-2.77733618712242e-05
-3.6320296740109e-05
-1.55348995515107e-05
-4.37517394737364e-07
-1.96513631312586e-05
-1.85192828571726e-05
-2.59968190289636e-05
-4.33001800376477e-05
-2.23793768748168e-05
-3.29499827985546e-05
-1.62916277529315e-05
-3.44594958986166e-05
1.61734787155178e-05
-1.89581746323797e-05
-1.55713449068138e-05
-1.97553132339745e-05
-4.45425946751645e-05
-4.46113913561551e-05
-2.25180995352905e-05
-8.52793739861493e-06
-2.56603682226046e-05
-7.71641973845105e-05
-4.38431644751062e-05
-2.93662128865757e-05
5.77537250051517e-06
-5.302708912816e-05
-5.42033375703864e-05
-5.82015556210863e-05
-3.75338394010305e-05
-3.69612519264527e-05
-4.89229827187797e-05
-2.10810506578649e-05
-4.98946403206109e-06
-2.21410884674493e-05
-3.31827527311341e-05
-1.08996126727546e-05
-5.01289862294433e-05
-3.68565769662927e-05
-2.9640855834081e-05
-2.36289600445563e-05
-3.66342195080175e-05
-8.9339896289528e-06
-3.60987367676876e-05
-6.25988978824643e-05
-7.21411056676012e-05
-4.10535451343606e-05
-3.46574916132534e-05
-2.09509362224241e-05
-3.17471362604698e-05
-5.15444080592477e-05
5.18180943445818e-06
-2.98138680135935e-05
-5.63767740735628e-06
3.47598126658818e-06
-5.8699021618201e-06
-3.44172948015509e-06
-3.00624732852999e-05
-3.56178280907584e-05
-1.9725877928143e-05
-5.58273625812574e-05
-4.47989446759927e-05
-3.74207867849759e-05
-2.94467333274738e-05
-7.18766548394542e-05
-2.83165850427777e-05
-1.48053501685719e-05
-4.37046281466852e-05
1.84298074694945e-05
-2.8380220244284e-05
-5.85969045327736e-05
-2.84906737326558e-05
1.14379103403866e-05
-4.63132068644689e-05
-4.91379245619543e-05
-3.37358578879555e-05
2.56736580201342e-07
-1.4625569143895e-05
-2.56074686183517e-05
-3.93721104540924e-05
-5.0407066721028e-05
-8.12613388090682e-05
-3.2638364315551e-05
-6.36974685304696e-05
-2.29715153587798e-05
-5.87461837337341e-05
-5.37254842044709e-05
-4.97419823106696e-05
-2.42740343806633e-05
-4.67374376914289e-05
-2.28194317396403e-05
-1.53982041004464e-05
-3.1196936189902e-05
-2.42787108514265e-05
-1.34343778969421e-05
-2.57935602230357e-05
-1.27910156849455e-05
-6.98197695639841e-06
-4.31212238935317e-05
-1.93686301327708e-05
-3.4135879410647e-05
-3.78060320565225e-05
-5.06102652617513e-05
-7.14927785301143e-05
-4.44356683789871e-05
-6.9867266888336e-05
-3.31904333988941e-05
-5.56316324727439e-05
-5.17500782224873e-05
-1.91500572472554e-05
-1.32105936769336e-05
-3.9204469837521e-06
4.04296573197917e-06
-1.79806076119259e-05
2.22792539526344e-05
5.49482485229928e-06
-4.38532926130017e-06
1.1893679829791e-06
-2.07039739117998e-05
-2.19198666224666e-05
-3.74096873603415e-05
-3.59216137596317e-05
-4.68359737890316e-05
-3.14458073937326e-05
-3.07235739650772e-05
-6.06048724787308e-05
-3.85296300544242e-05
-2.20930113367151e-05
-3.59649552757583e-05
-3.74124512509232e-05
-8.82231072151432e-06
-3.86472704648895e-05
3.58579759059528e-06
-2.59224935511783e-05
-6.05476983851939e-05
-1.39534777049406e-05
2.20712884309102e-05
-1.08358126742835e-05
-1.06620195195203e-05
-2.7918962301092e-05
-7.88406315938372e-05
-3.69902581414339e-05
-4.65535354068251e-05
-3.86570973965436e-05
-5.08858329800677e-05
-2.56169273487081e-05
8.51265567837467e-06
-2.58686300677983e-05
-2.3834177313641e-05
-3.69097813163957e-05
-2.20200455517352e-05
-3.63410036245258e-05
-1.2062160584573e-06
-1.75318130675335e-05
-4.35377345189508e-05
-2.80676633241694e-05
-5.81215274637999e-05
-4.29570845520849e-05
-3.68874921661465e-05
-4.83454397658915e-05
-5.16974369660052e-05
-9.29748958931298e-05
-2.2651847569458e-05
-8.36647257457591e-05
-5.57480715182976e-05
-2.65973910719094e-05
-3.08800152390932e-05
-8.97351071052724e-08
-2.19728424119901e-05
-1.46369593748799e-05
-4.7537795171843e-06
-4.13429049205832e-05
-1.23042345189233e-05
-1.87918643226165e-05
-3.74871129925232e-06
-2.67841994677102e-05
-4.05347531569035e-05
-4.51231958352425e-05
-3.64888661080316e-05
-2.90700845005649e-05
-5.59937270210666e-05
-5.21652009435275e-05
-3.03724967890963e-05
-4.89182361145015e-05
-3.90680881545238e-05
-3.07928130599391e-05
-4.5176864084178e-05
1.6883711498204e-05
-1.42862438492848e-05
-2.06357082468417e-05
-3.15701153726915e-05
-4.13655633411613e-05
-3.09099883401757e-05
-1.04854938820446e-05
-3.90150699973401e-05
-4.43700227579012e-05
-6.01680502428428e-05
-6.73724222896931e-06
-2.33193853120555e-05
-2.51773306454006e-05
-2.34348318549926e-05
-5.14192240609536e-05
-3.45298422627578e-05
-3.03177287574702e-05
-6.0808894649188e-06
-2.53362017599492e-05
-8.65015744160953e-06
-5.22892365915573e-05
4.84951979498233e-06
-1.24971203576146e-05
-1.51141642826135e-05
5.27763983002133e-06
-2.33268475141765e-05
-2.69330598312748e-05
-1.08941774480383e-05
-6.39758763126535e-05
-2.91611335762102e-05
-2.76282101877316e-05
-4.27749226407824e-05
-3.82377381202829e-05
-2.32766986881525e-05
-1.09737964502671e-05
-2.93184397626586e-05
-3.79385253092651e-05
-3.84671808790816e-05
-3.64100824939148e-05
-1.7339600180224e-05
-2.08448262662625e-05
-2.79794536476859e-05
-1.61080434639629e-05
-1.76914626526443e-06
-6.94778974188872e-05
-6.83000383295068e-05
-1.85525666886633e-05
-1.24868003958896e-05
-2.98863979687564e-05
-3.97913134233658e-05
-4.60663955095926e-06
-1.42591917297656e-05
-1.54969668291229e-05
-3.99603862838255e-05
-2.9966343788982e-05
7.04809024156475e-06
-2.25886430603859e-05
-4.78016785114313e-05
-2.26817999347945e-05
-4.80520102544124e-05
-2.12883208231347e-05
-1.35801298474305e-05
-2.99400739826098e-05
-3.18400128489973e-05
-4.5435355734414e-05
-3.37350319869345e-05
-1.94459743302086e-05
-1.43620934966881e-05
-1.38625665084162e-05
-1.56817658505051e-05
-5.43079598593127e-06
-4.83302323261384e-05
-1.90512245281502e-05
-3.39719142041233e-05
-1.15464874471518e-06
-1.67245932686598e-05
-5.11344611481433e-05
-3.2175856799192e-05
-5.26647787587209e-05
-1.6630859948156e-05
1.50723739765455e-05
-2.29604650175646e-05
-3.70639942590955e-05
-4.58449856489098e-05
-4.75992070346078e-05
1.43361296163995e-05
-3.840459057969e-05
-5.43467681931199e-05
-2.7739739453217e-06
-3.56249915460272e-05
-2.0935563231094e-05
-7.17618622286458e-06
-6.13379972066688e-05
3.5023925964645e-05
-6.13846480948493e-06
-1.23795306048124e-05
-1.69547707033205e-05
-6.53826965535804e-05
-1.01667859278435e-05
-4.10397918141881e-05
-2.69952299823606e-05
-4.12850230236848e-05
-3.83822522910424e-05
-5.0275187970161e-05
-3.6604917158589e-05
-2.30397412828902e-05
-3.36204256496409e-05
-5.34926378870173e-06
-2.65181637501419e-05
-2.36754595124735e-05
-3.7217056387363e-05
-1.5062763706209e-06
-3.18445682577176e-05
-3.25862261152794e-05
-9.21061275826398e-06
-6.97320799029468e-06
-4.3863462308799e-05
-3.48921973006399e-05
-3.06557805878556e-05
-6.39706122928999e-05
-3.11704359825989e-05
-2.02946807008015e-05
-3.17834257256241e-05
-3.97830385197433e-05
-3.72198441241356e-06
-2.39594730019383e-05
-3.80673587305695e-05
-5.54623056163104e-06
-4.62167489049496e-05
-2.24323152568809e-05
-4.0234451050569e-06
-3.7092469517281e-07
-6.14838743741156e-06
-1.61214695236922e-06
1.34402125191078e-05
-2.6526342351402e-05
-9.92083767668951e-06
-3.80284490465501e-05
-4.11408144708869e-05
-4.41669429475495e-05
-1.86259901262421e-05
-4.50783853244471e-05
-3.51478630263385e-05
-4.14437936863758e-05
-1.48743668514924e-05
-1.56824154216487e-05
2.05795761284144e-05
-3.72671803122487e-05
-4.24927428407219e-05
6.27303642091166e-07
3.41155051021894e-06
-1.76619090137095e-06
-6.3217124579782e-06
8.09262769516234e-07
-2.44712169138643e-05
-1.36825263557482e-05
-1.24978174110565e-05
-5.04917741221333e-05
-3.02023281584658e-05
-2.57097591534046e-05
-3.39638248171634e-05
-3.31465144428903e-05
-5.92593894822735e-05
-4.5159821709562e-05
-2.4564603268435e-05
-1.51769266768014e-05
-2.6984442912169e-05
-4.14592626405413e-05
-1.2648743826674e-05
2.17879921750991e-05
-4.14884426459434e-06
-1.34265875848872e-05
-3.49620880382474e-05
-6.04432197454904e-06
-3.32407017022762e-05
-9.32080240500146e-06
-3.67307249437277e-05
-5.66899351284333e-05
-5.01503191708432e-05
-1.42838434060664e-05
-1.23320638818261e-05
-4.7876582831006e-05
-2.77914092331786e-05
-2.90603617268948e-05
-6.15620824541149e-05
-5.18460665482239e-05
-1.88593465654383e-05
-1.33584323975175e-05
-1.29155363370126e-05
-5.9222417517096e-05
-1.46246476543719e-05
-2.47961907270991e-05
-2.57267335219524e-05
-2.95975310845257e-05
-2.11591921839577e-05
-3.76350525562753e-05
4.72727658930891e-06
-6.36374200394348e-06
-2.07119420570183e-05
-5.12025274722439e-05
-6.39899075930843e-05
-2.76719333470801e-05
-3.96082261804273e-05
-6.00665108720198e-05
-1.68475719905307e-05
-3.17813435918334e-05
-3.28081897398917e-06
-3.38286927921319e-05
-2.14617103224461e-05
-1.26904379895705e-05
-1.81044083868497e-05
-4.87172033898881e-05
-1.72657650935978e-05
-4.93639788806082e-05
-5.16327069636782e-05
-4.86996758732648e-05
-5.07828878964078e-05
-1.67756357427626e-05
-3.09217697735972e-05
-3.3873064764202e-05
-2.02573744235279e-05
-4.98807593108042e-05
-3.56750927808114e-05
-3.48411020224869e-05
-8.05804147025793e-06
-1.95071231487609e-05
-5.92676956065809e-05
-5.55745830548632e-06
-1.45593532034018e-05
-2.22431875398031e-05
-4.37326611262353e-05
-3.43504127143621e-05
-2.05007633064043e-05
-7.44160329874097e-06
-4.06370429957743e-05
-6.24429662937572e-05
-3.0496895334151e-05
-2.83683063675791e-05
-2.63606562057886e-05
-1.76957953146502e-05
-3.48161133626183e-05
-7.47700641040013e-05
-9.99481479158303e-06
-3.33480983817362e-05
-1.90298730885306e-05
-5.38233237356601e-05
-2.92414281482153e-05
-3.75567963651632e-05
-4.22445510149607e-05
-3.84281220550948e-05
-4.24435966916036e-05
-4.97196237578718e-05
-1.43948318366019e-05
-7.85809256132769e-06
-4.35430834434454e-05
-8.04435550143865e-07
-1.19384883322538e-05
-2.38257014697673e-05
-5.24413254504369e-05
-2.38878547712873e-05
-3.2141679084893e-05
-2.34281241016085e-05
-2.51314144076355e-05
-3.10107792160913e-05
-1.79283989459487e-05
-9.68230751891561e-06
-3.36625796746666e-05
-2.58073587343788e-05
-9.95395258686689e-06
-6.53792709434302e-05
-4.90091120165875e-05
-4.54013554055324e-05
-3.90743222386385e-05
-4.79841018417451e-05
-3.62976472597109e-05
-7.46369515204732e-06
-4.82086815933652e-05
-4.19525286121866e-05
-2.79904599316064e-05
-2.75691937544323e-05
-1.82537129961402e-05
-1.96107830378632e-07
-3.23654781073012e-05
-3.43925221647988e-05
-3.3055619427066e-05
-4.69358267449228e-05
-3.28151117606034e-05
9.43014348817281e-07
-4.01570331923327e-05
-2.5394216979288e-05
-2.46897574386937e-05
-4.79662344418723e-05
-3.6883740502177e-05
-2.93720869784762e-05
-4.10646208520492e-05
-2.89334662752396e-05
-5.5992237939558e-05
-3.12667946686353e-05
-5.18796596830267e-05
-3.17100203094286e-05
-2.70746843886282e-05
-3.0621128772501e-05
-1.28644891178463e-05
-4.30441812220021e-05
-1.1298339467219e-05
-2.10811812320795e-05
-2.41745707108707e-05
-2.89144900660809e-05
-6.06461121828812e-05
-3.17915486654098e-05
-3.97359830030869e-05
-7.00337016356352e-05
-4.47656400346486e-05
-2.58163826448406e-05
-2.75630903148242e-05
-4.69875661092153e-06
-3.72622033603429e-05
-5.7321176274766e-05
-1.81209929920648e-05
-1.0062791079066e-05
-2.58610238095003e-06
-3.45767736943551e-05
1.91758484734678e-06
-3.70561701041629e-05
-5.65483960342849e-05
-1.67110762877755e-05
-3.48340839341735e-05
-6.31829794008495e-05
-3.47999979203243e-05
-2.40148091242082e-05
-5.28939789680027e-05
-4.27746314011239e-06
-1.89959618856143e-05
-4.27539328994895e-05
-4.91893495000535e-05
-2.83838806690045e-05
-4.9793024034128e-05
-3.06476168870146e-05
-4.74748138072461e-05
-3.89092326929001e-05
-2.46020290444806e-05
-5.6897829174872e-06
3.46888708006455e-05
-5.29732924094129e-05
-1.12826161617677e-06
-6.28463601397668e-07
-2.79324817465105e-05
-2.50723939133463e-05
3.27681325833156e-06
-5.42295937249807e-05
-1.03008391525114e-05
-3.053573169692e-05
-3.31859993782947e-05
-6.86684028511825e-05
7.27206664616604e-06
-3.59331325579554e-05
-7.37358669544013e-06
-1.22450534282732e-05
-1.94795313510168e-05
-3.46409612428926e-05
-1.28130492541032e-05
-9.82307291229576e-06
-3.95839549516974e-05
-1.02622349408485e-05
-1.43484495491093e-05
-5.23176046855265e-05
-2.42442780536098e-05
-1.61613072771112e-05
-1.93288496402405e-05
-5.3111706298884e-05
-3.33906836928826e-05
-2.60038061692512e-05
-3.97245428097534e-05
-4.92846970538281e-05
-5.55208342038021e-05
-4.85624394733714e-05
1.11206301568123e-05
-4.36446746653405e-06
-4.19414429330896e-05
-1.02863027035462e-05
-1.14219541691842e-06
-4.5938067535043e-05
-3.36787204205563e-05
-1.26478681926432e-05
-3.69982354929967e-05
-2.05349177187552e-05
-2.61354709737534e-05
-5.33659050853862e-05
-1.98644434493829e-05
-3.02167871535283e-05
-1.37750835327343e-05
-7.1394886445282e-05
-1.64044001567274e-05
-1.12423449651666e-05
-2.87124043802171e-05
-1.18356659128083e-05
-2.20422555973874e-06
-2.47328723853609e-05
-6.96810320425086e-06
-1.00111009773026e-05
-4.08555462408362e-07
-4.69150525794947e-05
-4.37370566240057e-05
-2.13072855103194e-05
-4.20167593457191e-05
-3.64869536689501e-05
-3.43282551964142e-05
-4.52144535017319e-05
-3.6976060857068e-05
-3.41573151577366e-05
-7.1267751408618e-06
-2.43844578791195e-05
-5.70695482157373e-06
6.99427935946144e-06
-6.619573099031e-05
1.07966971782607e-05
-3.67352564890624e-05
-3.51441521913392e-05
-1.53413840854322e-05
8.76858915015943e-06
-2.65576266142624e-05
-5.44243142128104e-05
-2.32671877057736e-05
-4.84111844508819e-05
-3.37241438466875e-05
-2.82007370697775e-05
-3.2745533672633e-05
-4.54337113976855e-05
1.732559529406e-05
-1.96637848336664e-05
-6.51192964766469e-06
-1.49340929873456e-05
-2.00783789986217e-05
-4.0691839238986e-05
-7.12680695847644e-06
1.89918463988001e-06
-5.51144714056061e-05
-2.9386261210184e-05
6.98438064571639e-06
-1.43570422845439e-05
-6.99737719354172e-05
-1.87831788178831e-05
-2.61526793753833e-05
-4.17920654911284e-05
-5.50096529841751e-05
-3.8494666474619e-05
-3.86216974668148e-05
-3.79381998606172e-05
-3.5432649406483e-05
-5.92507639396112e-05
-3.3960588415237e-05
-9.54907625629438e-06
-6.23597599966022e-05
-5.37558850344018e-05
-1.61258660357474e-05
-2.75511553147771e-05
-5.3475709011375e-05
-2.63986111994789e-05
-2.19567904507724e-05
-3.29081599802917e-05
-2.23186245606542e-05
-4.23103582006199e-05
-3.52496545307846e-05
-3.1189334656781e-05
-3.34142930577169e-05
-2.21093672955275e-05
-8.7286561240699e-05
-1.02276054005862e-05
-1.55097811331247e-05
-4.6390537855651e-05
-2.98951336060022e-05
-1.970264619563e-05
-1.21266876795202e-05
-2.64757225766406e-05
-1.09835987719044e-05
-5.04081602772486e-05
-1.76095323380446e-05
-2.64265715006477e-05
-4.01156455915972e-05
-3.87097499922722e-05
-1.49603838917694e-05
-1.29084819224713e-05
-3.47616150138687e-05
7.77826041635365e-06
-3.61403238906245e-05
-4.61723709381134e-05
-1.18319022431177e-05
-1.38426589222125e-07
-5.17097329831199e-05
-3.31213445185635e-05
-4.22484762441154e-05
-4.68733771960352e-05
-3.56940130659427e-05
-1.98776211530233e-05
-2.79228394306417e-05
-1.40601767449329e-05
-2.34257102572552e-05
-1.48446972846297e-05
-2.66998859774641e-05
-4.62538399230677e-05
3.09343724957517e-05
-2.30287969390814e-05
-2.303757468017e-05
2.70508239924447e-05
-3.91480462309965e-05
-2.49883077838835e-05
-1.43520487263817e-05
-6.11850000521268e-05
-7.44422384809759e-05
-3.93761704548758e-05
-6.70289820249805e-05
-4.02712441422325e-05
1.18928720782688e-05
-4.55507738309787e-05
-7.19558012107174e-05
-2.87175991132192e-05
-1.91837794080855e-06
1.154557129743e-05
-2.17845842302178e-05
4.77037441762434e-06
-1.61993038327154e-05
-4.84324705435207e-06
6.09576272079968e-06
-2.08956774562406e-05
-6.00507668859127e-05
4.47762915582245e-06
-4.58523427477672e-05
-5.89597813553561e-05
-5.25505077868539e-05
-4.28239785322366e-05
-6.17175698167364e-05
-4.18697505060641e-05
-2.04395699133692e-05
-4.88043151539201e-05
-1.62064794065202e-05
-1.35722371685231e-05
-3.64668302456971e-05
-1.83189246869612e-05
7.51325185035645e-06
-1.33351882530963e-05
-5.30555777956633e-05
1.11872820073599e-06
-1.48882569395445e-06
-4.51862797183952e-05
-6.23797466324966e-05
-3.05334031622584e-05
-5.45247940526976e-05
-2.87136297471656e-05
-6.49720461384195e-06
-5.07324326649398e-05
-4.92592661688458e-05
-8.84694782098191e-06
-2.016493029108e-05
-8.08060841893431e-06
-1.30215118713662e-05
-1.09476801318112e-05
-4.72233901357803e-05
-1.72567405698568e-05
-2.38215683137924e-05
-1.58219370263194e-05
-2.33079072796808e-05
-2.12386200887522e-05
-4.61637269750996e-05
-3.74768629025959e-05
-6.04044977122345e-05
-5.26648577363029e-05
-3.56641975761408e-05
-5.17179620335728e-06
-3.56452911042149e-05
-5.88862854313231e-05
-3.87004918886771e-05
-3.23177825680225e-05
-5.59035564006228e-05
-3.25134789546589e-05
-4.00915960218161e-05
-2.61205130309889e-05
-8.69368311287011e-06
-6.72666585611733e-06
-1.98435439624287e-05
-5.09094683309899e-05
-4.02246524386452e-05
-3.04852600336956e-05
-4.06208639518023e-05
-2.37738247064775e-05
-4.30359815826711e-05
-5.75907061869165e-05
-2.4785398674495e-05
-9.89743332387893e-06
-6.18278569517682e-05
-4.22117367223956e-05
-1.03991212678761e-05
-2.97063188026642e-05
-2.29391534321973e-05
-2.95156820824894e-05
-1.67139923349704e-05
-2.19405593057119e-05
-1.28502293281021e-05
-1.01818206181248e-05
-1.88008495236006e-05
-4.79539754828492e-05
-3.4178689901377e-05
-1.69398661255689e-05
-2.82746584017861e-05
1.65162225412261e-05
-4.59975456032456e-05
-4.56122686610264e-05
-2.44158902600324e-05
-3.32298040362707e-05
-5.74868186965054e-05
4.49937258341071e-06
-5.39198413586038e-05
-4.36692244695234e-05
-1.85318641513717e-05
-3.87866095501554e-05
-4.32753518041987e-05
-2.03310642863664e-05
-2.08753712535034e-05
-3.33778176952864e-05
-2.87342597383211e-05
-8.30387902515194e-06
-2.93434437278809e-05
-4.09950968831623e-05
1.75431176997261e-05
-1.04928433008446e-07
-3.1076917805122e-05
-1.05439073687426e-05
-2.28747458286294e-05
-5.01735980882212e-05
-3.63644159501306e-06
1.28612395349389e-05
-6.0922576138549e-05
-4.2570058049406e-05
-2.75960809725069e-05
-7.24991279958721e-05
-4.75182224513509e-05
-4.41284089808171e-05
-1.97292103521715e-05
-5.16697203211313e-05
-3.52349171559493e-05
-3.96361650321849e-05
-2.12385342857285e-05
-2.34212915688991e-05
-1.92358655407425e-05
-7.24394383958996e-05
-4.62710787271416e-05
-4.76782041569948e-05
-5.20621033996458e-05
-4.15044029936937e-05
-3.28492594346541e-05
-2.6307657766474e-05
-3.28579170412412e-05
-5.02611417779578e-05
-5.43610459087018e-05
-4.74361724843936e-05
-3.46537645701549e-06
-1.11106870478519e-05
-6.82130311099558e-05
-2.22285685236213e-05
-1.44890899544476e-05
-5.20443683030133e-05
-2.60186888342772e-05
-1.3249818537962e-05
-5.82173700973638e-05
-5.70165851729532e-05
-2.80353698663127e-05
-5.08190509368935e-05
-5.54507149914211e-05
-2.52285120241966e-05
-1.63183681649886e-05
-4.47137869975203e-05
-4.30890189717252e-05
-1.93649056797935e-05
-3.32870946720572e-05
-1.05458210459199e-05
1.85814861151995e-05
-5.07556571175327e-05
-2.71809456060851e-05
-3.26497511203612e-05
-5.37294268527934e-05
-3.4122142222665e-05
-2.84259305174434e-05
-1.0844401868043e-05
-8.48383560572456e-05
-3.82884619310051e-05
-1.46369479211556e-05
-4.39824159308546e-05
-2.08776718669006e-05
-1.40141401699066e-05
-5.09091812873008e-05
-5.97981720679717e-05
-1.75405345637668e-05
-5.95326816331044e-05
-3.73352410161445e-05
-1.73065895101828e-06
-4.17390568397511e-06
-4.15327323711073e-05
-1.47670135799138e-05
-7.37419193720027e-06
-2.73151447172782e-05
-3.08760558703438e-05
-5.83652030568907e-05
-3.93727669506927e-05
-4.12211271147625e-05
-1.15012003774666e-05
-3.59485498899913e-05
-6.21181920551002e-05
-1.39975258551413e-05
-3.37069239300301e-05
-4.6832819327278e-05
-6.18184196418393e-06
-4.26195208117256e-05
-4.73747335362644e-05
-9.20052257315808e-06
7.69340561192245e-06
-6.59609417661185e-06
-4.50071239202866e-05
-2.06016458047163e-05
2.14896349974457e-05
-3.91307177321883e-05
-8.56356070143238e-06
-4.048103311792e-05
-4.47882999056167e-05
4.33913073923854e-06
-2.65231850048853e-05
-7.7554128530466e-05
-4.3462449850268e-05
7.06471259492517e-06
-3.08237253904542e-05
-2.07621652975605e-05
-3.87461730124641e-05
-2.60442652060577e-05
-3.41834255092157e-05
-6.70354956664992e-06
-5.08016350298763e-05
-4.32771147035396e-05
1.29445641550467e-05
-8.0019863154648e-05
-4.43256258420064e-05
-5.86738901048212e-05
-2.35335589261567e-05
-3.78204515630594e-05
-2.92880121620305e-05
-3.17025165413339e-05
-3.1904162051446e-05
-6.48505419774437e-05
-3.43223757093842e-06
1.99741551507477e-06
-4.00521612933328e-05
-1.68583945852944e-05
-2.64241498955803e-05
-2.39086383122888e-05
-5.57480503335074e-06
-1.744650178158e-06
-4.07790995121889e-05
4.93318775262839e-06
-2.34130471628993e-05
-8.77088049688431e-06
-6.65586663349364e-06
-3.15899305278685e-05
-2.09635765538072e-05
-2.42667321838279e-05
-3.52468062007054e-05
-4.25122878079431e-05
-3.51106773196914e-05
-1.89525354368424e-05
-4.11631254910226e-06
-7.05330822309892e-05
-4.2646232049724e-05
-2.17276785938462e-05
-3.66123545848024e-05
-2.61075009894371e-05
-1.88716167211106e-05
-5.76375767677334e-05
-5.40551612932608e-05
4.12899664335332e-06
-2.64747605447272e-05
-1.80624887333361e-05
-2.60212977054184e-05
-3.88623515051955e-05
-3.67427621297759e-05
-5.65018336526559e-05
-3.11078177995554e-05
-7.67312118793782e-05
-7.85460015998044e-05
-1.03333689608387e-05
2.75625710462995e-06
-9.45677384966077e-06
-3.97425182223008e-05
-5.23597824661915e-06
-2.08270985599457e-06
-1.61683726719495e-05
-3.52400682914726e-05
-2.03642833690278e-05
6.76504968185605e-07
-3.47869996899941e-05
-5.11321760342827e-05
-2.17144763881712e-05
-2.90962248741878e-05
-5.75580447861977e-05
-4.53675373752857e-05
-4.43151181606928e-05
-1.60118674684341e-05
-4.46681563422578e-05
-1.00232404901089e-05
-5.03188179444856e-05
-1.10467364526713e-05
-2.02089645920384e-05
-3.66837600177302e-05
-3.82762970760884e-05
-4.60149518303616e-05
3.76623312720168e-06
-4.04359963229383e-05
-9.43666350127113e-06
-3.80768740562057e-05
-4.1850917961725e-05
-4.80440903050372e-05
-2.09675058831101e-05
-3.13592760766734e-05
-3.28843570369396e-05
-3.59066893120685e-05
-1.02643634578872e-05
-1.42005330753827e-05
-2.81060058444778e-06
-3.76541102214961e-05
-9.93588309408263e-06
-3.80570895244384e-05
-1.85645606197769e-05
-2.2333156110905e-05
-1.25607293679871e-05
-2.32114303864825e-05
-5.28593252123812e-06
-2.34788429112084e-05
-2.49417879831235e-05
2.31795420516849e-06
-2.44439500792698e-05
-1.59579397366204e-05
-1.59986159347471e-05
-4.6275143434168e-05
-4.5313147679151e-05
-5.70721547766916e-05
-3.34703745620967e-05
-7.04418451637854e-05
-5.42347294266548e-05
-5.38440644842626e-05
-3.61948963679503e-05
1.19687710432252e-06
-7.24319284284441e-06
-5.65204569701111e-05
3.37243793584884e-06
-1.27447755470457e-05
-2.03822837652352e-05
-1.24260689048391e-05
-2.64291991326976e-06
-2.93673924004178e-06
-3.79361519946737e-05
-2.56846583701252e-05
-3.40549019802964e-05
-4.3489866011848e-05
-1.87122711919904e-05
-5.2135169305361e-05
-8.0514363151291e-05
-2.09982126261297e-05
-4.56704251757267e-05
-6.56844213389172e-05
-5.89874766643101e-05
-5.19131349124812e-05
-5.72020370830189e-05
-4.16559191657089e-06
-2.57750738972109e-05
-1.83582867766349e-05
-1.72793558334488e-05
1.41088693828444e-05
1.9696862195314e-05
-1.47530798198234e-05
9.54152297788001e-06
-2.2075782505587e-05
-2.42089144330037e-05
-5.76517365556255e-05
-4.61953739052574e-05
-2.03748543355981e-05
-5.94976020442804e-05
5.51763613450434e-06
-1.97024509811285e-05
-5.02528738809686e-05
-1.23912548927178e-05
-2.24434122735775e-05
-3.29037712065916e-05
-3.28171298373851e-05
-2.2583497627007e-05
-5.09317332374484e-05
-4.27747057255188e-05
-4.75543104333892e-05
-2.37562203627285e-05
1.68447175764664e-06
-1.9874589798166e-05
-4.00007501924546e-05
-2.98326819970142e-05
-4.85520490286134e-05
-3.11461266911641e-05
-2.11266311254987e-05
-2.32471555748321e-05
-4.12542556689062e-06
-3.99943441488242e-05
-1.19283244102699e-05
-5.46284412610435e-05
-7.85042791700223e-05
-2.17794984474236e-05
-2.05215569374767e-05
-2.92291229386615e-05
-1.95222909021051e-05
8.32824104188843e-07
-3.53996762466932e-05
-3.97193906325827e-05
-1.06977485533182e-05
-4.2810611148391e-05
-3.78591232238383e-05
-1.67246432585298e-05
-4.64002022354983e-05
-3.73346833469957e-05
-2.7151049173838e-05
-4.45038248870896e-05
-4.75554407993708e-05
-2.33385227573111e-05
-2.13718197786622e-06
-2.79043004740073e-05
-3.32612186972553e-05
-4.89385589119378e-06
-5.84883004938014e-05
-4.71652598647562e-05
-1.13441947025913e-05
-2.25422826840164e-05
-1.02834235851221e-05
-3.42542901709773e-05
-3.65872206110209e-05
-9.92226084200271e-07
-6.93842112640859e-05
-2.59999139417578e-05
-6.65969848902289e-05
-1.84474552485816e-05
-1.73290476482553e-05
-3.60212395834111e-05
-5.47257047308964e-05
-3.29982477180627e-05
-4.07555119708046e-05
-2.98392000691413e-05
-7.93698894632728e-06
-2.91016882676389e-05
-3.55199924157047e-05
-1.92795236150358e-05
-7.89154017487201e-06
-4.68041709147301e-05
-4.35167813336848e-05
-5.24070405315342e-05
-2.54859170240574e-05
-4.56524579148139e-05
1.08437316767286e-05
-9.78723560488384e-06
-1.7878442402043e-05
-6.83841071933834e-06
-1.99998404352668e-05
-4.23482175112018e-05
-2.8078123309215e-05
-4.55919347124585e-05
-4.04290504665739e-05
-1.75950272936539e-05
-2.04938354642567e-05
-3.83011420800737e-05
-3.5741332317092e-05
-2.89114084548583e-05
-6.47270311584492e-05
-2.28390732416297e-05
1.34459855944402e-06
-6.60771603079264e-06
-2.44326481640884e-05
-7.15905807860012e-06
4.03117872159759e-06
-4.31672642383658e-05
-4.60789423872243e-05
-1.88182126123285e-05
-4.85009267864712e-06
-3.88992193345453e-05
-1.18379100364729e-05
-3.72489344087498e-05
-8.92397608230759e-06
-4.30954852162342e-05
-2.25709220547767e-05
-5.35339946125005e-05
-6.30096428885984e-05
-4.64968469935196e-05
-4.35409421295986e-05
-3.83089732377317e-05
-1.23446271275076e-05
-3.62060420305768e-05
-9.63981779062273e-06
-3.72404321763531e-05
-9.31949813018894e-06
9.77451526251364e-06
-2.35696876625289e-05
-2.39026874387848e-05
-1.22462684338249e-06
-2.54916145437443e-05
-2.7569473739101e-05
1.24062749697802e-05
-2.28077275627903e-05
-2.6190240381585e-05
-2.20396593856053e-05
2.65109242047786e-06
-5.40877160050313e-05
-4.95207680197604e-05
-2.54483879074486e-05
-1.12748807794077e-05
-4.74128350527909e-05
3.69395413049687e-06
-4.32034881135803e-05
-5.80228151319345e-05
-3.5062623875265e-05
-4.91076949693259e-05
-2.59190327517655e-05
-2.18744081842202e-05
-1.82134591913119e-05
-3.72697966305203e-05
9.18467062880781e-06
-4.30555871508903e-05
-2.5765605607523e-05
-1.77990423761078e-05
-2.04461583620661e-05
-4.65266800989112e-05
-4.46018779102596e-05
-2.86745520720557e-05
-2.26860158201807e-05
-3.60045923060864e-05
-3.20067927090596e-05
-2.62704434055185e-05
-1.35683199037463e-05
-5.85302456336952e-05
-2.324258933848e-05
-4.37622354558114e-05
-3.17572136874366e-05
-2.42549878729662e-05
-4.79426984805088e-05
-3.23688866546372e-05
-5.74461722272195e-06
-5.4487930123718e-05
-6.54113206498606e-05
5.16128979494726e-06
-4.24192828866359e-05
-5.14951301149851e-05
-5.95608591318062e-05
-2.17074097559568e-05
-7.76374869431379e-05
-5.34322824851256e-05
-3.13278326029268e-05
-5.24812387962983e-05
-3.41183113481141e-05
-2.41174681523724e-05
-4.1586347620505e-05
-5.06471475263821e-06
-1.86667841255434e-05
1.77999309886698e-05
-1.61023979945714e-05
-1.20355745504972e-05
-2.73045773451654e-05
-4.58311923454784e-05
-2.69348848242427e-05
-3.23782384389755e-05
-3.13359817400253e-05
-6.42175972174101e-05
-2.15969353850469e-05
-5.40562222438529e-05
-3.07404236135827e-05
-2.19157792420261e-05
-5.50454375394654e-05
-1.67923850342728e-05
-1.75021816962323e-05
-2.88873670045235e-05
-1.26940811261743e-06
-1.87116666836392e-05
-4.31742805267713e-05
-3.40395153964231e-05
-2.9536884108051e-05
-2.77523930825516e-05
-3.42428796671635e-05
-2.26929538295435e-05
7.87111426104295e-06
-3.54177781606568e-05
-6.47004359926165e-05
-2.89380264710988e-05
-2.32393397865893e-05
-4.77844842100316e-05
-1.43498370959698e-05
-3.49984318161169e-05
-4.57536159880941e-05
-3.24735623177606e-05
-1.66368769263823e-05
-2.96645255535957e-05
5.86382473874363e-06
-2.27936537714983e-05
-2.43650445271273e-05
-2.47912855670604e-05
-4.33342078755302e-05
-3.23318041310301e-05
-3.28554369589e-05
-3.36300411335747e-05
-6.82017003037207e-05
-6.26101811840079e-05
-5.64072942960667e-06
-4.7532443939689e-05
-5.070085169222e-05
-2.94209083975282e-05
-6.36724679139293e-06
-2.2817845594901e-05
-5.74430052216813e-05
-1.96847498056042e-05
-3.91696599302203e-05
-2.5168343536664e-05
-1.82769030291763e-05
-4.15079802491399e-05
-2.99284776485993e-05
-1.07865377347908e-05
-2.42610751207726e-05
-2.04882624447519e-05
-7.27434481727081e-05
-4.11489971965889e-05
-3.42381426711165e-05
-5.81437675004386e-05
-3.54586124054919e-05
-3.40725920025596e-05
-2.4592776792339e-05
-2.28294544276321e-05
-3.14336008398489e-05
-4.00560474534058e-05
1.12012942189951e-06
-2.92239011608177e-05
-3.47845692774297e-05
-1.7459160929053e-05
-2.10695850783245e-05
-3.47494138564312e-05
-3.82854624682107e-05
-3.86675079844745e-05
-2.44963127952573e-05
-3.03188736832231e-05
-1.39290697236752e-05
-6.49482193690963e-06
-3.84141548111583e-05
-1.99747046022831e-05
2.3265681210533e-06
-5.62411963180313e-05
-2.50650640538892e-05
-3.91780351590186e-05
-6.06805718622074e-05
-1.45383037799038e-05
-3.35514568165391e-05
-4.54539523979582e-05
-3.4652383370206e-05
-1.19781149050903e-05
-2.4522262441124e-05
-3.89963909307042e-05
-1.04977038738865e-05
-3.69389228822781e-05
-4.69025161751657e-05
-6.2615096096431e-05
-2.31883862141196e-05
-5.09637808109883e-05
-2.87444484504179e-05
-2.48813061747657e-05
-4.29938257960323e-05
-4.31581771647615e-05
8.25882156849825e-06
-3.04747359992024e-05
-5.08305048774053e-05
-1.69856767591281e-05
-6.16509874263065e-05
-3.06403981399563e-05
-5.04967129302697e-05
-5.82158172849317e-05
-4.60670598806518e-05
-9.64254729382761e-06
-4.70318376511196e-06
-6.51692241323469e-05
-1.8463114579947e-05
-1.85369581883694e-05
4.5225621470925e-06
-2.77754008929547e-06
-4.51969045845928e-05
-3.91756751608365e-05
-2.73167785538368e-05
-2.09484999264641e-05
-4.54020304448757e-05
-5.03866720644938e-05
-3.57554253156339e-05
-3.32399112350674e-06
-5.4225776018069e-05
-5.12703999156008e-05
-2.09762034246607e-05
-1.65048064639183e-06
-5.09419834474541e-05
-2.00786674902797e-05
-3.26939876424033e-05
-2.35033825843736e-05
-7.21763437344651e-06
-3.14090974046753e-05
-5.99960132331308e-05
6.60029679258907e-06
-5.75698433075415e-05
-4.59905311312008e-05
-1.91892519311946e-05
-4.6399894143713e-06
-4.29698129084308e-05
-1.28141964514864e-05
-2.99805793415226e-05
-3.65027742185732e-05
-1.74625859784218e-05
-2.26716357576183e-05
-1.9989883780169e-05
-2.69387612977248e-05
1.45829614479266e-06
-6.05562136832438e-05
-1.97995622722361e-05
-1.72321980599324e-05
-5.67407271385554e-05
-2.1709640895606e-05
-1.62301802997446e-05
-5.47297615082078e-05
-3.85255120288477e-05
-6.08027261857629e-06
2.34017951064151e-05
-5.47645656900378e-05
-4.12229815686845e-05
-1.16634034325536e-05
-4.41677652110386e-05
4.38189932907799e-06
-2.47440039427071e-06
-6.25731119368135e-06
-3.58676958736021e-05
2.17184014155696e-05
-2.64307248411628e-05
-3.69245415265427e-05
2.70009394431677e-07
-3.02103766287474e-05
-6.1767134608227e-05
-4.59091087319612e-05
-3.33585875572445e-05
-2.38544650435602e-05
-4.56756268528624e-05
-1.66946108464538e-05
-6.63755865166673e-05
-6.47947460898852e-06
-4.39674165324619e-05
-1.91273099005663e-05
-3.96292905803821e-05
-2.74102836990842e-05
-1.47356992129016e-05
-4.85650874591415e-05
-3.63358751849593e-05
-2.48313148641174e-05
-5.91662348232427e-05
-4.94679918120999e-05
-2.38114433726597e-05
-3.56543090168254e-05
-5.73995091882633e-05
-8.75870257068139e-06
-3.28058926990126e-05
-3.00177244657458e-05
-6.30884365926972e-06
-2.06406167466751e-05
-6.31587488236364e-05
-2.00258303019857e-05
-6.21478790279462e-05
-4.52683422857939e-05
-3.62746229544296e-05
-2.73322872250402e-05
-4.5768918863979e-05
-3.7330108382318e-05
-1.76815266733689e-05
-1.77496924281486e-05
-4.07788425455007e-05
-4.20427823898207e-05
-1.46659334827906e-05
-2.3912208299144e-05
-1.3066366784773e-05
-5.09530179530539e-06
2.01702319181057e-06
-4.42862134661974e-05
-2.84961061887426e-05
-3.70762154028716e-05
-4.11280774617145e-05
-3.6064490510439e-05
-4.20333585145621e-05
-4.76629293287933e-05
-3.14037031227212e-05
-7.70392850694971e-05
-4.89762758040112e-05
-4.21579946986327e-05
-2.47371728940307e-05
-5.1050936840526e-05
-9.13969654048241e-06
-2.63343601061315e-05
-3.0568512021946e-05
-3.77012253282318e-05
3.76161636956193e-06
-8.98527619679867e-07
-1.52872343616333e-05
-5.13025566950608e-05
-2.92979653477582e-05
1.02986245342437e-05
-9.48296648557285e-06
-8.59051434535492e-05
-2.49615842070591e-05
-1.07572347277796e-05
-5.13113382983492e-05
-2.87235656706512e-05
-1.23120336589818e-05
-7.21204120934495e-05
-4.5535679042471e-05
-1.37724522740011e-05
3.66577140479724e-06
-1.35013094791282e-05
2.59540658174263e-06
-1.41163590630398e-05
-2.24341030111902e-05
-1.50225771706222e-05
2.82937752163118e-06
-3.74971977266433e-05
-1.60750339723099e-05
-2.53969368266868e-05
-3.01036636830949e-05
-5.44461925585011e-05
-4.16070767602015e-05
-3.81151214749306e-05
-4.52808719626705e-05
-3.15812577401991e-05
-4.60882974868491e-05
-4.4145559851473e-05
-3.32108013499654e-05
-2.17182858106317e-05
-7.42612584470667e-05
-1.57643119243386e-05
-3.70231924709815e-05
-5.4177202269859e-05
4.55503376584062e-06
-1.63609598061379e-05
-4.97385444802163e-05
-2.74664568655719e-05
-1.75216896515558e-05
-4.65709717781501e-05
-4.6518075960248e-05
-4.82918120688691e-05
-6.00429421299588e-05
-2.85993895647113e-05
-1.22576398737726e-05
-4.74796267907322e-05
-1.41615144419466e-05
3.02441568471486e-05
-7.72314942332432e-06
-3.27572681927453e-05
-2.13142783668807e-05
-3.21098032708269e-05
-1.73343801862693e-05
-1.38809988538055e-05
-3.47085664258139e-05
-5.63763945105791e-06
-2.32402946489492e-06
-4.67083443642461e-05
-4.97856368403744e-05
-5.56045833239149e-05
-3.47645611846233e-05
-3.46013882299187e-05
-2.54269696239871e-05
-2.70636766250988e-05
-2.04468787491437e-05
-1.2905201895414e-06
1.59632607390789e-05
-1.85954121774159e-05
-4.10267361070576e-05
-3.64740114130313e-05
-4.13368754178282e-06
-3.33581559443966e-05
9.01858507650139e-06
-2.21522815452335e-06
-2.8554702147143e-05
-4.51209460999699e-05
-1.73329254387826e-05
-3.90659408538496e-05
-4.18713368425358e-05
7.38652685085236e-06
-4.23733972796929e-05
-4.52201267683348e-05
-4.24208606586086e-06
-1.35191393817172e-05
-6.74356690984623e-05
-3.40128421918775e-05
-6.56989258735047e-06
-5.82553259682909e-05
-1.98381858370759e-05
-6.43175536137066e-06
-2.02637043881744e-05
-2.97999211493767e-05
2.04352866542629e-05
-5.30969280555482e-05
-5.39922822981447e-05
-9.17650568217961e-06
-4.1609945218312e-05
-5.80705975924888e-05
1.72729843968609e-06
-3.29748693317311e-05
-4.35401897998602e-05
-4.72301560146313e-05
-3.70065879693887e-05
-2.84272469324713e-05
-1.14940761330249e-05
1.06236370036547e-05
-2.86958840808567e-05
-2.3659762972575e-05
-5.47021952185725e-05
-1.85985214382496e-05
-3.68339026146637e-05
-2.41429819203935e-05
-4.09789503471271e-05
-3.62437492986273e-05
-1.63571678083636e-05
-8.2534723751701e-06
-4.8676786787452e-05
-4.19517350552582e-05
-2.30127744468365e-05
-4.38311518747528e-05
-4.3116104549884e-05
-5.83681498398279e-05
-2.5432365451365e-05
-4.39201951372704e-05
1.06921982139716e-05
-1.52461557856969e-05
-4.14631039244e-05
-1.10985035666032e-05
3.54441169361626e-05
-5.02158707565837e-05
-1.00712486491113e-05
-9.52882633026424e-07
-2.94263281358613e-05
-2.8237243195523e-05
-2.83008309056355e-06
-6.15145088833071e-05
-3.45475036352216e-05
-2.75688777811387e-05
-3.55631190053206e-05
-6.02171926670865e-05
1.63982107686839e-05
-2.92959423013051e-05
-6.09399726469145e-05
-4.92847906441972e-06
-3.21345143262663e-05
-5.7602038050401e-05
-1.43103517865159e-05
-1.92043825702735e-05
-8.45075467169483e-06
-3.00832585725804e-05
-2.50073990584157e-05
-1.35927796911458e-05
-6.44955374199125e-05
7.01950244632468e-06
-2.07486519741042e-05
-4.14464359257188e-05
2.23926729764576e-05
7.06861576854674e-06
-4.91820277263168e-05
-4.06293061914236e-05
-1.32882667239505e-05
-4.96384349349748e-05
-3.74091099005424e-05
-5.55617486443362e-06
-4.87088843407184e-05
-3.09816247213318e-05
1.49637397601538e-05
-1.59723344230297e-05
-3.41809115020607e-05
-1.21065884709449e-05
-1.82891450544669e-05
-5.65636745406549e-05
-3.57972152040603e-05
-2.13755723500985e-05
-2.34165108580677e-05
-4.6030449120028e-05
-3.8801117326813e-05
-5.30264004179591e-05
-1.35124180382979e-05
-2.13587647354284e-05
-5.58761446697134e-05
-3.81750093657923e-05
-3.24749199372361e-05
-3.05201347833594e-05
-5.50699535471394e-05
-3.52083255387781e-05
-2.14293762771247e-05
-4.55799453065758e-05
2.21408576047545e-05
-2.78226510514038e-05
-4.28434918029464e-05
-1.98160835481849e-05
1.35180669679471e-05
-5.17205800666871e-05
-3.2390659089172e-05
-3.7886265607607e-05
-7.93108318840825e-05
-5.14938053283754e-05
-1.30739131717051e-05
-2.45459944563324e-05
-6.5380139984402e-05
-6.56768980818005e-05
1.49064616978292e-05
-5.64699321426613e-05
-1.55673475289539e-05
-2.43192008556057e-05
-2.35055867324376e-05
-2.70165439234046e-05
-3.20176674409965e-06
-2.09173172017781e-05
-4.02015592672511e-05
-8.42741695531924e-06
-1.69186631356835e-05
-4.10858773993183e-05
-1.23528555839056e-05
-1.18020724088751e-06
-2.37195488612004e-05
-3.14290138618448e-05
6.31364639782806e-06
-4.082460428361e-05
-2.78567529246273e-05
-1.06663377776435e-05
-6.36560818461925e-05
-4.79341998992375e-05
-2.08568070988271e-05
-4.30019926479709e-05
-2.32078797418385e-05
-1.14462547061239e-05
-1.47581753446515e-05
-3.41315322699374e-05
-3.09024118278287e-05
-1.61588942655278e-05
-2.6228169720832e-05
-2.41511867409258e-05
-2.45395808231095e-05
-8.06166155527264e-05
-2.62167879843983e-05
-1.48447817546769e-05
7.01929198280693e-06
-4.01573001361321e-05
-5.13372606308833e-05
-6.87759289224333e-06
-7.10427095336857e-05
-2.12742659551291e-05
-3.16029302062217e-05
-4.64680637066559e-05
-4.21744244167244e-05
4.30581091733232e-06
-7.10401784892175e-05
-2.26639313128055e-05
-5.51842959361622e-05
-1.69920244336919e-05
-3.80640651509392e-05
-4.19349057063357e-05
-2.77041536601875e-05
-4.92901653382509e-05
-3.46698194211669e-05
-2.96603521843476e-05
-5.66735473433831e-05
-3.52729765088873e-05
-8.5937453063508e-06
-2.83028233846902e-05
-1.82032214923251e-05
-3.73873712075962e-05
-3.50628796491521e-05
-5.42116405027741e-05
-6.3311532402826e-06
-2.04506893157511e-05
-2.51451728545911e-05
-3.97944195288181e-05
-2.752006669258e-05
3.44198576724693e-06
-5.77959638476318e-06
-2.62890467682317e-05
-2.46474950024991e-05
-1.5039428314708e-05
-1.58120889016186e-05
-4.77940964976753e-05
-4.15346220524218e-05
-1.56211852444587e-05
-3.48927725847819e-05
-4.52971405417368e-05
-9.93902698041129e-06
-5.39379541753088e-05
-4.31369440663148e-05
-2.02371977110189e-05
-3.95810509297806e-05
-2.67141546402633e-05
-3.36509867014576e-05
-3.16855878472975e-05
-3.02542759757862e-05
-3.77569786704055e-05
-1.67541417533584e-06
-3.14590074193345e-06
-2.48327800442418e-05
-3.29955145157048e-05
-3.97659001810431e-05
-4.36285556656093e-05
-5.81313161495154e-05
-2.56747776822427e-05
-2.23056932978773e-05
-3.14380226712308e-05
-2.89308281064109e-05
-2.14763654885106e-05
-2.7590824601351e-05
-2.8756132030383e-05
-4.4611124656181e-05
-3.67240279628703e-05
-6.56355911662885e-05
-3.61528609539577e-05
-1.58421631687652e-05
-2.52332254483693e-05
-3.79275533407285e-05
-2.65538319816785e-05
-3.4146153404739e-05
-1.01950950299167e-05
-4.44528978661019e-05
-4.7200054294251e-05
-4.02193876843646e-05
9.10181257259086e-06
-2.61722726985148e-05
-2.53718322814409e-05
-4.09148332972552e-05
-5.51114063346586e-05
-3.88526741725411e-05
-1.16457011161221e-05
-4.44941006750604e-05
-3.19915956680596e-05
-4.33608502574951e-05
-3.97787812776006e-05
-2.214863509396e-05
-5.27922860726515e-06
-3.30573770336698e-05
-2.92586878348621e-05
3.93580279594188e-05
2.45225448324763e-05
-4.74069782365393e-05
-1.66462709017422e-05
-4.80479500303295e-05
-3.98918374743212e-05
-5.08550931420217e-05
-4.48356874256037e-05
-4.87761111883302e-05
-5.10195837037407e-05
-7.21384006783838e-06
-2.65178511091763e-05
-5.06157997750485e-05
-4.56280779273448e-05
-6.41609151762315e-06
2.39901892280876e-06
-5.27893643937134e-05
8.87531517436932e-06
-1.57391146184958e-05
4.59057782329799e-06
-2.59305046781582e-06
-9.49264219231445e-07
-1.823639149336e-05
-3.40846908274531e-05
-7.94644859695357e-06
-6.54933309125681e-05
-3.42165501372857e-05
-7.92363718400643e-06
-7.50337722466349e-05
-1.6268511358562e-05
-3.38709715556249e-05
-5.82425676153295e-05
-3.83009500649404e-05
-1.10849368281111e-05
-3.43254940214468e-05
-1.09231486803503e-05
-8.4520983445869e-06
-1.53829276851352e-05
-3.27243182114203e-05
-1.95026485984618e-06
-4.28001990038496e-06
-1.38445846218437e-05
-1.88613240268242e-05
-2.23946176297958e-06
-5.45207269534408e-05
-6.74171063235596e-05
4.67802665089766e-06
-3.54280439115384e-05
-2.96834307488062e-05
1.03274189981105e-05
-1.8166140324931e-05
-5.64374921007661e-05
-2.69277660180842e-05
-1.7920450075912e-05
-4.68869041109036e-05
6.35564004418008e-06
-2.16813333481591e-05
-4.59095315115985e-05
-4.13288226331102e-05
3.24203312633815e-05
-3.09069844638602e-05
7.83155686935446e-06
-3.80541097879993e-06
-1.7921264753663e-05
8.34450472438386e-06
-3.54264606130357e-06
-2.02753797579339e-05
-4.36043085820522e-05
-4.47335345349399e-06
-1.69816278266176e-05
-4.7560094845123e-05
-4.56392865011565e-05
1.62817371149713e-05
-5.91374044823626e-05
-3.92363417806918e-05
-1.7504124672859e-05
-3.53786722100417e-05
-3.94547632259927e-05
1.3700317711299e-06
7.66275551733346e-07
1.0215015143491e-05
3.62043964224638e-07
4.94041704933329e-06
-5.09982147422857e-05
-3.49285041245013e-05
-1.70118122744524e-05
-5.30166502044246e-05
-4.07136598490119e-05
-2.55363502577357e-05
-8.1111729384538e-05
-6.70243216600176e-05
-1.30618565882639e-05
-2.50109905506037e-05
-6.502245743576e-05
-1.29741615701279e-05
-1.87701274778758e-05
-5.3496991027835e-05
-5.72854940467546e-05
4.0583939919306e-06
-4.39121875664613e-05
-2.13746008041123e-05
-7.71673772395156e-06
-5.16439296675297e-05
-8.02257320803643e-05
-2.16440164358225e-05
-6.30328032473638e-05
-6.05784188512849e-05
-4.82569787064543e-05
-4.86610180657303e-06
-8.71048871894321e-05
-2.3402142904149e-05
-4.76297811831405e-05
-3.00346462674044e-05
-4.7984596275334e-05
-1.40911861942234e-06
-6.90537719558567e-05
-3.26358793302447e-05
-4.71839996988235e-06
-1.95401704174062e-05
-5.28381099737853e-05
1.42897256019947e-05
-3.80407485058206e-05
-5.99004797101132e-05
-3.69365231790046e-06
-2.11450481624592e-05
-6.93891443460203e-05
-9.63027680527739e-06
-3.81283803672328e-05
-5.99000689779553e-05
-4.13985974745022e-05
-2.18552927292457e-05
-5.5946226003972e-05
-3.94157926838391e-05
-1.27355327957887e-05
-4.58760740080634e-05
-7.7410732539296e-05
-2.73377965377534e-06
2.17482628050688e-07
-2.47637961786469e-05
-2.67835905109564e-05
-7.49786501358967e-06
-4.67976248347794e-05
1.21707115393127e-05
-1.69159366628045e-05
-2.75142377920944e-05
-3.1592323856576e-05
2.47702272710309e-05
-1.44414485889869e-05
-4.60231875226584e-05
-1.72728582717153e-05
-4.20950752532494e-05
-3.7163134770595e-05
-3.77423121714191e-05
-5.22655493143079e-05
-8.29538686386103e-05
-5.36592800763405e-05
-2.12019517001787e-05
-7.10342982633152e-05
-6.68126799104598e-05
-7.81904113246018e-06
-1.20137444519641e-05
6.73775676648407e-06
-7.48592620639395e-06
-2.44060191724522e-05
-1.40183402363955e-05
9.56916644006592e-06
-3.60031188532728e-05
-6.78831097820161e-05
-1.79637084522356e-05
-1.72526465516735e-05
-5.48619918658435e-05
-4.99623251814903e-05
9.04046207894068e-07
-4.64148632188661e-05
-7.41531479405448e-05
-6.65311183630152e-05
-6.02900686279758e-05
-3.88244689162439e-05
-1.47584776319896e-05
-1.90208613058649e-05
-3.87601406808555e-05
-2.76938635294479e-05
-3.69791097125748e-05
-5.45196216044241e-05
-2.83907392683567e-05
1.74047925346038e-05
-4.94863702710803e-05
-4.69719795416164e-05
-3.95056897431319e-05
-2.96732886521228e-05
-5.55776512892633e-05
-3.44032181321674e-05
-3.38096011610757e-05
-3.8452143005484e-05
-3.22182575040983e-05
-2.38433991929179e-05
-5.17063357058601e-05
-4.65752868426241e-05
-3.63848408630478e-05
-3.35438396900037e-05
-1.88405517224129e-06
1.0107022243057e-05
-1.16303450669667e-05
-2.03895706438516e-05
-4.95168549664625e-07
2.20891765241411e-06
-1.32829661086672e-05
1.76799705494454e-05
2.25596208717901e-06
-4.40077821957519e-05
1.26115827050622e-06
-1.70761233312513e-05
-3.08497662879344e-05
-6.74161678122481e-05
-3.90474576977183e-05
-6.67307744846428e-05
-2.91096832305371e-05
-1.77297594612139e-05
-4.45736541851138e-05
-5.53933580331727e-05
-5.57421749254135e-05
-3.16020706499275e-05
-8.84586686009484e-06
-1.18929976671005e-05
-2.22610851106184e-06
-7.76331395958137e-06
9.16417582811243e-07
-1.89530763957774e-05
-1.53829880769722e-05
-2.63535484641659e-05
-1.79559068656233e-05
-7.4373228632132e-05
-4.3065635800142e-05
-5.71744794248772e-05
-6.04251589012825e-05
-6.29145939337785e-05
-9.08693545797659e-05
-4.31548923069383e-05
-4.97575859547408e-05
-6.39314615766122e-06
-5.95402699950204e-05
-4.05672247903166e-05
-2.39302958111731e-05
-1.61165808241569e-05
8.87143996786706e-06
4.97287258489683e-06
-2.99328485531822e-05
-3.32306704215196e-05
-2.97680961766901e-05
-2.0544978560787e-05
-3.18157170609161e-05
-3.46863914808538e-05
-2.92053825097513e-05
-2.16150405421774e-05
-2.7192166953675e-05
-5.26027425418476e-05
-3.09042142751687e-05
-4.22269973683747e-05
-6.19226452295753e-05
-1.85578000534368e-05
-3.65541921796729e-05
-4.51675504582533e-05
1.70233669488744e-06
-2.33279446800036e-05
-2.30524245773596e-05
-2.80133895939615e-05
-3.50402032786893e-06
-2.66467157937349e-05
-1.02358012814835e-05
-3.60856293239196e-05
-4.48691983227715e-05
-3.02909461910393e-05
-1.20077431512195e-05
-3.01087979178044e-05
-5.96670602629194e-05
-4.29279036866598e-05
-6.26908750507041e-05
-8.88043703102104e-05
-4.49085585614308e-05
-2.05942967331164e-05
-6.71759453507337e-06
-1.04816285118875e-05
-5.45190040761817e-06
2.97324278936799e-06
-1.35019254111132e-05
1.0370804968743e-06
-2.40871309671053e-05
-6.81630961017094e-06
-7.57900207910081e-06
-1.92460975227203e-05
-2.95335670718137e-05
-6.28313742540547e-05
-6.28196625042511e-05
-5.46724920597101e-05
-5.85753357177124e-05
-5.76854388336163e-05
-5.55051485604656e-05
-2.69754334192646e-05
-3.11623428306046e-05
-4.16447516371233e-05
-1.04428380221351e-05
1.17982924680029e-05
-2.48002448958893e-05
-1.22527014143166e-05
1.64068075944569e-05
-1.69980475340701e-05
-2.63054076961829e-05
1.03547343820434e-05
-3.45231544922826e-05
-3.36167705108552e-05
-3.85027578574657e-05
-1.49392398632944e-05
-6.93900534792075e-05
-5.35868360703374e-05
-1.2024502103421e-05
-4.71939255245767e-05
-2.90496489395407e-05
-2.45982845196228e-05
-4.27845443157054e-05
-1.61646291579754e-05
-1.9765232153555e-05
-2.07418748264167e-05
-1.54222337939159e-05
4.40426406218849e-06
6.54411896125251e-06
-4.60893568813937e-05
1.94536492770215e-05
-1.72206825164795e-05
-2.51605721038791e-05
-5.2963511663787e-05
-1.91214919938072e-05
-4.04459982550601e-05
-7.00774263631491e-05
-1.19108151122771e-05
-7.37094381641779e-06
-5.28823830225388e-05
-3.76857251567847e-05
-5.48709164455877e-05
-5.53678434760414e-05
-2.84544809544837e-05
-2.13068054942525e-05
-3.32989934645313e-05
-3.82624068987694e-05
-1.0877776871413e-05
-3.01585260736098e-05
-5.98213458329699e-06
-4.29781614645296e-06
1.66291938418123e-05
-6.81837418319866e-05
-6.9737882382813e-05
