# Supplementary material for: Research on computational propagation and identification of mine microseismic signals based on deep learning
Source: PLoS One. 2025 Oct 22;20(10):e0334641. doi: 10.1371/journal.pone.0334641 (PMC12543183; doi:10.1371/journal.pone.0334641)
Supplement: S7 Data — (ZIP) [file pone.0334641.s007.zip › 000100900001560.xlsx_0.txt_24.txt.txt]

-3.67631441630164e-05
-7.20926486078327e-06
-2.65213083025612e-05
-2.30200369703921e-05
-4.09592292366537e-05
-1.61704139918291e-05
-4.07255350642813e-05
-2.59467185045689e-05
-2.92064891824049e-05
-7.21521648470014e-05
-1.45702363196687e-05
-6.23589072041836e-05
-4.66863923327517e-05
-5.80966101447175e-05
-1.84050842860363e-05
-6.6464025766201e-05
-4.07142076750778e-05
8.34888129308756e-07
-8.9192619280428e-06
-2.71544854288094e-05
-2.08327419519574e-05
-5.43523682108416e-05
-4.99171774466869e-05
-1.39248372704892e-05
-4.31186828320237e-05
-6.99904096575755e-05
-1.4463751825923e-05
-2.77473846678064e-05
-3.15570056595304e-05
-2.18756788709092e-05
-2.46772851146214e-05
-4.32087041046276e-05
-2.40585115635104e-05
-9.8671194493626e-07
-5.23654997363159e-05
-2.4637956952385e-05
-2.17979437603513e-05
-1.16841551388139e-05
-3.3325352531591e-05
-7.95951859275979e-06
-2.82762218389843e-05
-4.08023223561326e-05
-5.56571020365504e-05
-1.3931302107655e-05
-3.07820229025035e-05
-1.40118405093723e-05
-1.31865789093905e-05
-5.87683100207983e-05
-2.4602869234267e-05
-3.40625549879223e-05
-5.80359723364898e-05
-7.24605769305619e-05
-2.78301659479399e-05
-3.28898126228194e-05
-3.34801159712381e-05
6.87012193780834e-06
-2.40418582099187e-05
-6.15519707827566e-05
-2.95567500739027e-05
-1.19987543435051e-06
-3.88483013485052e-05
-3.35481032372754e-05
-6.0353091027966e-06
-2.21458757343949e-05
-4.28933592489383e-05
-3.41580051537316e-06
-1.58397497153455e-06
-4.02215473449243e-05
-7.74685152677077e-07
-2.81608593548664e-05
-3.8694268806239e-05
-6.00250854249992e-05
-2.14502281746607e-05
-5.14399139631612e-05
-4.38943561168849e-05
1.57071574921464e-05
-3.64613882164308e-05
-8.33890616190615e-06
-4.46960977613642e-06
-4.19132237454301e-05
-4.01432797943581e-05
1.6682654885293e-05
-9.76105837582669e-06
-4.33450163146452e-05
-9.05541993762132e-06
-3.8248472427179e-05
-2.72626045541303e-05
-2.71606383974629e-05
-2.00492617254551e-05
-3.29752675569163e-05
-2.73188738820775e-05
1.81514380411318e-05
-3.16449060250062e-05
-5.93707249661386e-05
1.07415827357357e-05
-3.12129692723036e-05
-4.46464210024984e-05
-3.57128266369063e-05
-4.09249883100113e-05
-2.72758621037302e-05
-1.445861079521e-05
-3.81765799359043e-05
-5.21567026964077e-05
-2.11139867531269e-07
-1.80296747964558e-05
-3.45275343914882e-05
-7.1716877640695e-06
7.11995730948411e-06
-6.2146999493536e-06
-4.91226330255647e-05
5.67447993204479e-06
-4.93645763922093e-05
-6.08646524408875e-05
-3.05238258833935e-05
-5.78027690264531e-05
-5.76675747350608e-05
-3.34672508037959e-05
-9.76152312907076e-06
-6.36948440646855e-05
-2.03668686333351e-05
2.56691909273737e-06
-1.14766588154442e-05
-3.12207768855248e-05
-3.44112471412433e-06
-1.79992679653935e-05
2.15440264123748e-06
-1.13786459257371e-05
-1.30498056957944e-05
-2.78488699830747e-05
-1.2055947424278e-05
-5.67869620415493e-06
-1.51101399782642e-05
-5.35125171260649e-05
-4.91346278526401e-05
-5.92594574711739e-05
-5.95705365557881e-05
-4.7927016089768e-05
-1.13388541135101e-05
-1.23895533923992e-05
-1.10650277842285e-05
-3.36493845878387e-06
-4.23227348258431e-05
-2.73187808677423e-05
3.42152553973223e-05
9.67341495969477e-06
1.09589457277796e-05
5.66156984692076e-06
-1.95000043364839e-05
-4.67320639944229e-05
-1.23483436335716e-05
-5.56497446205558e-05
-9.63967974443136e-06
-3.31367538637228e-05
-1.59406713445944e-05
-3.93808550508619e-05
-2.50859939405234e-05
-2.77869810060157e-05
-3.24175796920583e-05
-1.26061743715011e-05
-7.2650628774199e-06
-4.72143269725886e-05
-9.38524881996645e-06
-3.74371618699243e-05
-3.2054974268071e-05
-1.38878397182312e-05
-2.7556323555175e-05
-7.06288689330749e-06
-4.48474410110689e-05
-4.0060578564518e-05
4.16870216653058e-05
-8.96935517628811e-05
-5.08247407115867e-05
-1.12265665997815e-05
-4.18101805575767e-05
-3.47946394968649e-05
-2.18821288885237e-05
-1.30509780450161e-05
-6.16074924654811e-05
-3.65675612023294e-05
-2.70341639271968e-05
-7.96221810004086e-05
-1.91581310000027e-05
-5.846399598623e-05
-4.59259376508977e-05
-5.85918238386178e-05
-1.17244706047007e-05
-2.37049168606279e-05
-4.98220883833751e-05
-4.5455291817127e-05
-3.84522561887263e-05
-3.97246650793916e-05
-1.36100249675495e-05
-4.23188844625817e-06
-3.63747098769862e-05
-5.63032182803426e-05
-2.57268175779668e-05
-2.81147005239245e-05
-1.19283979966723e-05
-2.9039383555346e-05
-6.28192477929171e-05
-4.83470090204612e-05
-3.96451611814157e-05
-2.98987579382716e-05
-1.70038684220991e-05
-9.72162738941502e-06
-3.66168159913203e-05
-3.97255463602442e-05
-1.88391424648845e-05
-2.86948769682279e-05
-2.77525919693593e-05
-3.94601740611461e-05
-2.11063095023172e-05
-3.47468167153532e-05
-3.51489695273043e-05
7.47127450133412e-06
-2.7057823915631e-05
-3.80908046128854e-05
-4.98758093298481e-05
-4.92063099173451e-05
-1.3222993627438e-05
-2.15839367804e-05
-4.99522230832081e-06
-2.04754117568228e-05
-4.39762612902453e-06
-3.97935690290358e-05
-4.70982837276077e-05
-2.52183560525589e-05
-5.28029778643245e-05
-4.39119004695788e-05
-4.04900830644195e-05
-1.62478812695652e-05
-4.74954607037337e-05
-1.13355609113917e-05
-3.01017405814139e-05
-2.16678123397512e-05
-5.98510683811197e-05
-2.04872769460174e-05
-1.70145369775229e-05
-3.62218564537967e-05
-5.52693658549388e-05
-2.06601437553402e-05
-1.45916665758302e-05
-4.93312881735869e-05
-3.47868243656136e-05
-2.73726399017175e-05
-3.6610018872302e-05
-3.26677594912539e-06
-1.64624021230837e-05
-2.37448764701899e-05
1.32819696441875e-05
-3.38374252629382e-05
-6.95876581985944e-05
-2.79873182188145e-05
-1.52588568991763e-05
-1.20476466189709e-05
-2.50360452136219e-05
-3.47302525080419e-05
-2.88050371173437e-05
-1.79284978281059e-05
-1.60412420435496e-05
-3.15537198862055e-05
-2.54688442886607e-05
-4.54014019857975e-05
-4.1417816340043e-06
-6.12596465544069e-05
-1.61111386305934e-05
-2.32249153496688e-05
-4.01109196814516e-05
-5.16804280123656e-05
-3.52321088171684e-05
-5.70995755015992e-05
-4.36204408683162e-05
-3.98684371694913e-05
-6.4941884420492e-05
-3.59944012717983e-05
4.99206586550271e-06
-3.5931123732033e-05
-2.37686707517749e-05
-2.5572638377725e-05
8.23160388653749e-07
-1.90711509079578e-05
-1.46286695813428e-05
-5.61943195957567e-06
-2.80388954295535e-05
-3.59255690625808e-05
-9.06321306865326e-06
-4.21836329583083e-05
-5.378309758256e-05
-3.01605144786233e-05
-4.31182587234971e-05
-6.82798634196855e-05
-1.9551899212152e-05
-1.59961074760704e-05
-1.89876258522295e-05
-8.44076338918539e-06
-1.35617203402596e-05
-4.33306279844891e-05
-2.30174547035985e-05
-1.16906106970508e-05
-5.36773952513126e-05
-3.72743939675715e-05
-9.38125377364328e-06
-4.09751890581695e-05
-3.1776853424724e-05
-2.05194909375115e-05
4.33133944998248e-06
-3.91290844270315e-05
-3.3206050888216e-05
-3.06939789447284e-05
-5.21549082944952e-05
-1.18021813463358e-05
6.71693462823979e-06
-1.3630612581947e-05
-2.91518316839322e-05
-8.94417596518607e-06
-2.3115500183251e-05
-7.75994496866447e-06
-2.14825608684059e-05
-4.44031582630105e-06
-5.97958252535693e-05
-4.39455276106062e-05
-5.94064131198738e-05
-3.76489323191334e-05
-3.50347614791337e-05
-1.79149007763383e-05
-6.18482257747655e-05
-6.41176465472968e-05
-2.65692497414833e-05
-1.70477319655988e-05
-2.32916614424798e-05
-3.49597959126671e-05
-3.1531332861417e-05
-3.74551947264325e-05
-2.59535234325181e-05
-1.58849497839022e-05
-3.42915371365846e-05
-5.28712256178909e-05
3.4681987309226e-05
-1.02952110871949e-05
-4.17719543741836e-05
-3.22234640288996e-05
-1.16332102415316e-05
-2.59625571981394e-05
-5.35209457498946e-05
-4.42289959781342e-05
-5.68149475359571e-05
-1.41529348290321e-05
-4.34996829254795e-05
-5.58765180904671e-05
-1.52922981548755e-05
-3.15273991035017e-07
-1.92707357184697e-05
-2.88183502767527e-05
-1.23807677676984e-05
2.04721384763654e-05
-2.6057258508119e-05
-2.88840096578966e-05
-2.03258866729431e-05
-4.87742418761356e-05
-4.37122015730802e-05
-1.92290308121542e-05
-6.03069055815248e-05
-5.66235830905268e-05
-2.39634033486021e-05
-3.25315763606615e-05
-4.7325655911699e-05
-3.25584556283862e-05
-2.6233133075629e-05
-3.46536831522861e-05
-2.53759769776796e-05
-2.78364980315466e-05
-2.81112604157059e-05
1.34912396879876e-05
6.76205488496977e-06
-4.25743825667914e-05
-2.79473544870555e-05
-3.56604477777953e-05
-3.68263950267991e-05
-2.74608057096293e-05
-7.28796138948888e-05
-7.09100016899303e-05
-3.67807164550639e-05
-3.92534088551788e-05
-1.73900341590765e-05
-4.25236648264079e-05
-6.56398062537432e-05
-3.9715774972799e-05
-3.90263952790078e-05
-3.05491236931523e-05
1.79785877096337e-05
-1.28917259684823e-05
-9.92587963441203e-06
-4.54184456598511e-05
-2.45703416000253e-05
-3.08159747022373e-05
-3.81736796776818e-05
-2.67801101095629e-05
-4.33686989835325e-05
-4.34779902849271e-05
-2.18307711643692e-05
-2.15830821857032e-05
-2.26451559389028e-05
-3.59650975855686e-05
-3.64028804382958e-05
-1.62468070717894e-05
-4.25547826269436e-05
-1.62530191863199e-05
-5.52123461999468e-05
-2.18398359620861e-05
-3.11654739892113e-05
-8.89657776938999e-05
-1.65593102933883e-05
-1.10789953610497e-05
-4.35145669926787e-05
-5.98726348396614e-06
-2.9694122191562e-05
-3.41596460945706e-05
-2.51390790062123e-05
1.54704579862943e-05
-5.35929294523228e-05
-3.30804594974419e-05
-1.81889954956575e-08
-3.35212924323343e-05
-5.58937988025139e-05
-1.94804842008357e-05
-6.26708946054746e-05
-5.87036253062713e-05
-2.45293540426828e-05
-4.40697144659415e-05
-4.67624248745069e-05
-3.1457079927049e-05
-9.64747820956646e-06
-2.78548855624867e-05
2.74909080044236e-06
-2.05535193144563e-05
-3.09029982187095e-05
-3.1052196908872e-05
-3.54247007899231e-05
-3.91486821702562e-05
-3.20088904186e-05
-1.42507071954817e-05
-3.52321699377354e-05
-7.28870376383727e-05
-5.86740771050861e-05
-2.06822461653491e-05
-4.58507598105231e-05
-7.73988804788481e-05
-4.34258844737545e-05
-4.71503884957949e-05
-4.47723806087864e-05
-1.83126521425909e-05
-3.60061638599585e-05
-5.44156204813037e-05
1.50691702945637e-05
-3.51999212566914e-05
-2.42817422284259e-05
-2.2526422635466e-05
-4.29974213873388e-05
-2.2041000078646e-05
-3.28379236358545e-05
-7.64107375093684e-06
-2.60725505552402e-05
-2.41980281068398e-05
-7.85873903057583e-05
-3.79840868607179e-05
-3.18541363868604e-05
-9.21964851818378e-06
-1.6809028743287e-05
-1.64762963331776e-05
-2.19766982264098e-05
-2.55786707972034e-05
-5.98622245059617e-06
-4.79809359357607e-05
-3.36677308693674e-06
-1.5573283761224e-05
-3.25650939255167e-05
9.06800619890816e-07
-4.29276865176016e-06
3.05393734139271e-07
-3.1774461417544e-05
-2.91139797893648e-05
-4.72741192637324e-05
-8.33829055323975e-05
-6.21716198678576e-05
-4.49845315429317e-05
-1.73589182207583e-05
-3.60167471011354e-05
-1.56796276670498e-05
1.418777576187e-05
-9.86913278398723e-06
-7.7045347484716e-07
-8.23989002142919e-06
-1.24275054609273e-05
-7.29115325270431e-06
-3.49760994798506e-05
-1.42856912548371e-05
-1.73186698320626e-05
-4.71887781904898e-05
-4.86048418587454e-05
-3.33285327222774e-05
-3.3603352840954e-05
-9.0862893206513e-05
-3.38952046517226e-05
-8.73897209838838e-05
-8.61437218485205e-05
-4.49439322426251e-05
-3.69079464359095e-05
-9.38966869208752e-06
-2.41563578847973e-05
-1.79238977393137e-05
-1.32985517541922e-05
2.78116710189877e-06
-1.19722150100019e-05
5.58624649663231e-06
-1.49159283868334e-05
5.8981031856646e-06
-2.1391555853641e-05
-6.25357883446082e-05
-1.61171646357045e-05
-3.04661566537908e-05
-6.3207566382134e-05
-7.54225724811646e-05
-6.10334640587036e-05
-6.23096263119701e-05
-4.92555479778706e-05
-5.52204621035605e-05
-2.90234603066482e-05
-4.80881772880167e-05
-6.86402789905497e-06
-1.11652414542792e-05
-5.12692339304351e-05
-3.35978720682383e-06
1.13229886870594e-05
-1.50752693860779e-05
-2.55233569753083e-05
-4.14515598597721e-05
-5.98624896773612e-05
-3.92307341302422e-05
-4.07184235906731e-05
-4.0088519200143e-05
-4.93179089962007e-05
-5.76619545294747e-05
-4.46365726937161e-05
-3.06808062039821e-05
-6.66625822357649e-06
-2.73305714228659e-05
6.66491918300859e-06
-1.74204582423994e-05
4.78949654211874e-06
-3.21746130309491e-05
-4.28673723857782e-05
-1.01114043142711e-05
-3.94518281173815e-05
-8.63399122979444e-06
-5.89555339954193e-05
-2.99574311194e-05
-3.10628757501485e-05
-2.60673695240399e-05
4.11224132848994e-06
-8.26854998111271e-05
-2.7923379519558e-05
-1.5066150969548e-05
-2.17766195882002e-05
-1.03706232364469e-05
-1.02805280198459e-05
-1.0640432741852e-05
-3.4807901640538e-05
-3.70012878177174e-05
-2.16812755576926e-05
-3.28752364798228e-05
-2.70803867340327e-05
-1.47864954469167e-05
-5.8488099993344e-05
-3.97245221331379e-05
-3.17977167458744e-05
-2.11557380053664e-06
-9.80949207388713e-06
-1.32019429381527e-06
-3.96286375425356e-06
-2.90585056004337e-05
-4.43171465963958e-05
-3.61025955987827e-05
-7.809476081672e-05
-4.32503137423462e-05
-5.98129995334957e-05
-9.52473911896631e-06
-2.26482990197443e-05
-3.74957047986238e-05
-3.40447870168687e-05
-4.77841046395346e-05
-2.54102402755411e-05
-2.41929372007104e-05
-3.27178505603396e-05
-1.28050240987848e-05
-4.73451054447146e-05
-5.96874479289697e-05
-4.68079050005935e-06
-1.60191822726451e-05
-1.86476441081831e-05
-3.97600496391141e-06
-6.57943311245656e-05
-5.17350541783343e-05
-4.09648782744074e-05
-9.27790438016319e-06
-1.25039713515749e-05
-4.71113352376909e-05
4.8326474803196e-06
-3.20195667759533e-05
-5.31502265804256e-05
-2.67991985410429e-05
-1.2529741624055e-05
-6.08293568368513e-05
-5.02283334303917e-05
-4.93585571046073e-05
2.20153598074381e-06
-5.7622166120387e-06
-1.01810578379756e-05
-2.07049716422968e-05
3.5839807758627e-05
-9.46767188306323e-06
-5.02894418984352e-05
1.55040259169646e-05
-2.99082169911031e-05
-3.71632088370452e-05
-5.05280341440309e-05
-3.34960304041501e-06
-4.05870154241991e-05
-4.21540436867277e-05
-3.45925290202356e-06
-3.22793653596428e-05
-3.98551915927658e-05
2.39504332168323e-05
-3.56131815523347e-05
-2.83157011257031e-05
-6.47586145105512e-05
5.7792206771135e-06
-2.21658174504747e-05
-9.47613028382856e-06
-1.38632035533965e-05
-2.61970080443977e-05
-4.74404091789088e-05
-3.3296065226322e-05
-3.68333422735287e-05
-3.76692356685201e-05
6.20808185714708e-06
-2.28680544596778e-05
-7.82217067204404e-05
7.42265759958339e-07
-1.44082792742917e-05
-4.21521263964228e-05
-4.35748069179869e-05
-4.68818072474718e-05
-4.07073517838708e-05
-4.07892086560101e-05
-6.3314006289981e-06
-3.29173802892363e-07
-4.41853042721688e-05
-6.52013236094003e-06
-4.79065311685771e-05
-4.85491804512709e-05
-4.10651935592169e-05
-2.47962217352533e-05
-5.93705795484486e-05
-1.76118770105159e-05
-4.47559702020838e-05
-1.42747065291004e-05
-6.62839868014923e-05
-2.20985147451161e-05
-2.92127213108888e-05
-2.49280806494299e-05
-2.69680166238314e-07
-3.2877900582135e-05
-2.90400559171368e-05
-2.25068359396627e-06
-8.33618180645046e-06
-1.91756095745378e-05
-1.17990175276726e-06
-1.95442932725645e-05
-6.0864247178315e-05
1.33536046557505e-07
-3.70295366279726e-06
-2.70283107361198e-05
-4.79784512429021e-05
-3.28513075582206e-05
-4.4942761844923e-05
-5.5145428559946e-05
-3.61083471849591e-05
-2.16288810751836e-05
-6.20002379393538e-05
-4.73342118165328e-05
-2.71235970443684e-05
-4.61255520570438e-05
-3.02041621826106e-05
-3.39956361522686e-05
-1.38539858076758e-05
-1.87041507575756e-05
-1.72961189039419e-05
-2.60812420163301e-05
-2.47912964135793e-05
-1.88768154619377e-05
-2.32818535681539e-05
-3.72614037988386e-05
-3.3258189777299e-05
-2.89504707213512e-05
-4.73110079159266e-05
-3.21729370061715e-05
-4.32290546681547e-05
-4.34825415634674e-05
-4.79205110021137e-05
-4.44070440114452e-05
-8.86675579083447e-06
-4.58517677578585e-05
-2.74175855116717e-05
-4.00053437156174e-06
9.03636955114454e-07
-4.22207260326722e-05
-1.29944144787819e-05
-3.46635933699372e-05
8.59431649351223e-06
-1.81280332936728e-05
1.9212106057672e-06
-3.19378049082091e-05
-1.43065005949519e-05
-4.48922103659027e-06
-4.6616424586715e-05
-3.73401616299524e-05
-2.78395540442901e-05
-6.61742649954649e-05
-5.69693511839002e-05
-4.08271341235567e-05
-4.10953035401094e-05
-2.76921631574519e-05
-1.87557769540553e-05
-1.06169539105614e-05
-2.11885176071535e-05
-2.64313538042483e-05
-1.74225020949905e-05
-2.42966084250169e-05
1.54056364187523e-05
-1.20295187881223e-05
-2.19314954579844e-05
7.95797283063184e-06
-4.76933632766218e-05
-4.57393922973361e-05
-3.12763086655535e-05
-4.73218286814174e-05
-3.85544892846233e-05
-2.23504489744794e-05
9.39773530751109e-06
-7.64709751172329e-05
-3.98425724332098e-05
-9.06498581006295e-06
-6.71913598350454e-05
-1.52372047642676e-05
8.74966990157392e-06
-4.47364957643111e-05
-4.72172606561093e-05
-6.82817368770231e-06
3.87011886823446e-07
-2.07280616954427e-05
-1.3665142929434e-05
-1.81810233272909e-05
-2.05247906815095e-05
-4.24185988226391e-05
-1.34826712294156e-05
-3.50899645862353e-05
-5.05871857728552e-05
-1.84404977392838e-05
-1.97771452356765e-05
-3.22825943304132e-05
-7.6896826049596e-06
-3.62100576846778e-05
-6.1907461181462e-05
-3.00111571052253e-05
1.07392968521352e-06
-3.13018783664286e-05
-2.2552822395918e-05
-3.88838902278334e-05
-4.81655117634553e-05
-9.86943903058617e-06
-1.23778337550148e-07
-5.22820096577654e-05
-4.50647781790314e-05
-6.98019893618412e-06
-2.15181059129168e-05
-5.27020697864161e-05
-1.40803619323277e-05
-1.9278841436109e-05
-1.25283192278993e-05
-6.17892025269818e-05
1.10620710765246e-05
-4.383802986348e-05
-2.19479826724973e-05
-2.68267358168728e-05
-1.27905111338864e-05
-7.84343384442464e-05
-1.49751468904157e-05
-6.34307494816801e-05
-8.24677481916298e-05
-3.9029852810675e-05
-2.02821996725841e-05
-4.19751584464129e-05
1.63116317851277e-06
-4.3498239918451e-06
-3.08024143836058e-05
3.31641664504448e-07
-1.59901585432274e-06
-3.52489085924843e-05
-7.59533354588273e-06
-4.56597605237264e-05
-7.30804315166858e-05
-7.31678290583682e-05
-5.85004919293176e-05
-6.25229776498838e-05
-6.70778026498726e-05
-4.57127411634067e-05
-9.31013395763957e-06
-5.64325112779747e-05
-3.20807258556026e-05
-4.03451528963344e-05
-2.94192438642242e-05
-5.39904170820495e-05
1.76978236709624e-05
-2.62884831160428e-05
-5.58512144603211e-05
-2.27469088409035e-06
-2.52610478439002e-05
-8.20816555520906e-06
-2.83717689488375e-05
-7.04218087975612e-05
-4.35510310026587e-05
-5.48726127321152e-06
-1.36673409039302e-05
-6.82081363383803e-05
-3.92083281294084e-05
2.20247734447732e-06
-5.86748653601639e-05
-7.24575377568967e-05
9.34530211534381e-06
-1.50994063412008e-05
-8.8888575215278e-06
-2.20618378782729e-05
-9.83747597336638e-06
-3.95626529443529e-05
-1.42054902802456e-05
7.451888894223e-06
-5.1243833426807e-05
-5.02189154817125e-05
-8.33980717589845e-06
-2.62775292010593e-05
-3.02935578730039e-05
-3.18199162762129e-05
-3.97857753049314e-05
-3.8226786979639e-05
-7.29831222054266e-06
-3.0080155427993e-05
-5.05142677530845e-05
-4.67566578335665e-05
-2.07509823068866e-05
-1.41944254005589e-05
-4.30615831461233e-05
9.59717837018761e-07
-1.53868463297212e-05
-2.76501105625214e-06
-3.78532279108751e-05
-9.63628831240091e-07
-2.25742480131701e-05
-3.51606215256686e-05
-3.1434911121609e-05
-1.23003506823776e-05
-3.2375060120342e-05
-3.29900581071685e-05
-8.29005728432213e-05
-2.24641423360766e-05
-2.53555691503935e-05
-4.00747725989384e-05
-3.95317243596759e-05
-5.05533774056613e-05
-2.85752645444395e-05
-5.16475823970286e-05
-2.90893663229825e-05
-3.02649004017149e-05
-7.11447592587734e-06
-3.00209552882506e-05
-5.65691257853849e-05
-2.50777484174168e-05
-4.14262969688147e-05
-4.29845604893944e-05
-5.7467728051288e-05
-4.08764843309875e-05
-3.7035310647589e-05
-5.34013004966323e-05
-6.22930916068535e-05
-4.49013558333259e-05
-4.68098021107669e-05
-6.86661516367551e-05
3.35409941926119e-06
-4.76367021478435e-05
-4.85922869864673e-05
5.90487705306009e-06
-1.02844963636577e-05
-1.12096717725242e-05
-3.05023076085358e-05
3.13220486434509e-05
-2.93447167094425e-05
-1.13345594146403e-05
-2.16914693917531e-05
-3.30009805068562e-05
-4.7539006611554e-05
-1.14628948111924e-05
-5.232136964978e-05
-4.98390675792138e-05
-3.62594688612822e-05
-4.62420570583424e-05
-5.2393645538752e-05
-4.04033406511017e-05
-2.97454562352543e-05
-1.88188164884465e-05
-6.55758147300793e-06
-5.93455050197629e-06
-8.27733114230476e-06
-2.24453092737187e-05
-1.91772515917897e-05
-4.10307851663642e-05
-6.32117371510895e-05
-6.28152322792984e-06
-1.74351648800391e-05
-6.8374771802379e-05
-5.64623494515312e-05
-5.09850403017359e-05
-6.05708131914474e-05
-9.00524046580193e-05
-7.82898962743132e-05
-4.11639723120094e-05
-4.42094195434559e-05
-3.48834206825359e-05
-2.98721349563553e-05
-2.49283485078513e-05
-6.01744010503669e-06
-8.83034932712743e-06
-8.82470561917483e-06
-3.23217415955076e-05
-1.35434963826632e-05
-4.47305167649709e-06
-2.93988291483014e-05
-3.30088082050837e-05
-5.30796372392651e-05
-1.77844735042839e-05
-3.31021708606726e-06
-7.54636930603905e-05
-5.69586772409073e-05
-1.76196099237835e-05
-1.06570692835809e-05
-6.61092728240927e-05
-3.0983115427409e-05
-6.78733405089876e-07
-4.35721634077937e-05
-9.5921252099598e-06
-2.76370740564167e-05
-2.38538071300184e-05
-1.22411961187265e-05
8.75671958143215e-06
-1.00025020789549e-05
-4.55977239716778e-05
-3.37701276569332e-05
-8.89374933860843e-06
-2.4547963606062e-05
4.85754309812426e-07
-3.20188227133021e-05
-6.33933015197958e-05
-4.7515671450268e-05
-5.12827627013605e-05
-7.58090167590113e-05
-1.99627550392468e-05
-3.86537979721427e-05
-5.3249784070363e-06
-1.74279557578434e-05
-4.00307019027189e-05
-2.33211321376944e-06
-2.54756711751627e-05
-2.41370912561738e-06
-4.43425997566961e-05
-1.04498670536136e-05
-5.99259708588157e-07
-3.39073223194904e-05
-4.42491165134144e-05
-4.21397536187757e-05
-6.61261331739751e-05
-4.64755069753921e-05
-5.46483674899605e-05
-5.84553464656103e-05
-5.51447930302703e-05
-6.1286002327835e-05
-2.9133501273149e-05
-3.22067235875391e-05
-2.61454808740089e-05
-3.58872207281621e-05
-1.05169808610341e-05
-2.69993398619979e-05
-1.79115047340715e-05
-2.8409893303815e-05
-3.47448506835109e-05
-4.23392086965634e-05
2.79928316410734e-06
-1.79680706926494e-05
-1.13266938581655e-05
-8.91857248483853e-06
-4.91551938199778e-05
-4.07303776769205e-05
-3.20971903167492e-05
-1.81542203785529e-05
-5.28595637582793e-05
-5.08894323866147e-05
-4.51929214957833e-05
-5.79903130165063e-05
-2.46857872364081e-05
-3.46765472053396e-05
-2.07818849389667e-05
-3.55541961093532e-06
-1.8325216663547e-05
-1.73453225377532e-05
-1.74124137267573e-05
6.55536474369953e-08
-3.84889016076992e-05
-3.65793000156086e-05
-1.16921722868476e-05
-4.423927679626e-05
-1.4663716245064e-05
-5.02004227491407e-05
-3.38816898451091e-05
-8.47352933385294e-05
-2.75129165149378e-05
-4.37971819886138e-05
-5.12222041574165e-05
-3.57998999871632e-05
-4.79593653222595e-05
-1.40015024374954e-05
-5.72817598466774e-05
-1.93326681825842e-05
-3.61801598299019e-05
2.84446801458422e-05
-2.04401091202121e-05
-1.13402986176798e-05
-4.81352302469912e-06
-1.82637297214592e-05
1.06959228697156e-05
-2.08331083164763e-05
-2.29936941907427e-05
-1.05375735329079e-05
-1.6444134276798e-05
-3.17127581427806e-05
-4.85588249073147e-05
-5.68440773489145e-05
-4.13179589354067e-05
-1.69293767529558e-05
-2.46338214501895e-05
-5.79747365657606e-05
-2.91364709090218e-05
-3.36265881945732e-05
5.26996097463694e-06
-1.12394064480737e-05
-3.50795537770905e-05
-1.13810392877613e-07
-4.12238666624568e-05
-5.14118924493261e-06
-2.97955277513678e-05
-4.23213407475379e-05
-9.37096513585371e-06
-3.17834819747053e-05
-6.06009138550781e-05
-2.67862477396384e-05
-6.57069967519293e-05
-1.63713088474878e-05
-2.64223017404329e-05
-5.24877431823255e-05
-4.29003892216239e-05
-1.13279694166963e-05
-2.7473951512324e-05
-1.11802788914508e-05
2.24463409388944e-05
8.347663355926e-06
8.90713756117642e-06
-2.14442086943827e-05
-1.98687570889278e-05
-4.1974154279494e-05
-1.79049089411673e-05
-2.77556187171968e-05
-7.09269556426476e-05
-2.69875658741083e-05
-6.994637452089e-05
-5.30373639237232e-05
-1.49408159324962e-05
-3.65061584204269e-05
-3.32734409708102e-05
-3.96762176606896e-05
4.00563474553378e-05
-5.97811219968202e-06
-1.5991245060581e-05
1.03003382622711e-07
-2.90675708915337e-05
2.81859113970909e-06
-3.09000769473417e-05
4.02407365284688e-06
-3.12703384305939e-05
-1.26430315637416e-05
-6.0325413471105e-05
-5.47225129960574e-05
-6.77032244144177e-05
-3.68437480588445e-05
-4.75903138598242e-05
-2.23116856230765e-05
-1.63418387441787e-05
-1.35034409845116e-05
-1.10917005906814e-05
-2.40588866437647e-05
-1.4871711165046e-05
-2.64788338806347e-05
-3.44359158837781e-05
-5.88650851377573e-05
-4.78986778203614e-07
1.14683357637245e-05
-2.11875698428811e-05
-3.88507679590753e-05
-3.66885044222364e-05
-3.58578459977619e-05
-1.73037511614844e-05
-2.89298111051385e-05
-2.96442982500449e-05
-4.03745516067873e-05
-2.28708937140463e-05
-3.87736566179778e-05
-5.95724578604223e-05
-3.11819011856704e-05
-5.88553401171685e-05
-1.93883914962993e-05
-1.77664774928113e-05
2.31444040844038e-06
-9.08102447896835e-06
-5.58419759232129e-06
-3.56670336726095e-05
-5.1785896708832e-05
-2.83678658119607e-05
-2.0873673764318e-05
-4.4097860949379e-05
-2.17183343166004e-05
-4.3368903990004e-06
-3.07270090118275e-05
-2.83272470733123e-06
6.1518511832792e-07
-2.98901023372447e-05
-4.81107713853856e-05
-1.99240876111655e-05
-6.05729822073256e-05
-3.86910646976293e-05
-8.19675914065803e-06
-1.8045238571229e-05
-4.99529914890463e-05
-3.70222906850524e-05
-2.10190739994013e-05
-1.08406544745652e-05
-1.38666708818476e-05
-4.76131400714741e-05
-1.828248501018e-06
-2.57376308656922e-05
-1.6067963558391e-05
-1.65828089903478e-05
-2.69713304849186e-05
-5.98772760982973e-05
-1.29503528335471e-06
-4.00514642787706e-05
-3.2223415427624e-05
5.36891628305441e-06
4.03243260563231e-06
-5.31385403820875e-05
-3.43925158848572e-05
-2.47295612896648e-05
-3.89062280796007e-05
-4.66927646256151e-06
-2.40980755055081e-05
-3.30232878748029e-05
-5.09096620143446e-06
-1.90634894586806e-05
-2.58875961634286e-05
-7.92790234081947e-06
-6.10425770533134e-05
-4.86703632747304e-05
-2.82926588885096e-05
-6.998874417497e-05
2.26303205009934e-05
-2.37635263269124e-05
-3.10976805094235e-06
-1.06886951564933e-05
-4.19838640224249e-05
-1.24093872893096e-05
-3.26518117389732e-05
-2.18101009788445e-05
2.00289501910586e-06
-4.75190828536309e-05
-2.09846976266322e-05
1.41529107141749e-05
2.81453342624806e-07
-4.93126580690551e-05
-3.83973736646033e-05
-3.45819261640424e-05
-2.24201276563751e-05
-3.90008195875786e-05
-4.76703059756603e-05
-3.29220836906882e-05
-3.82730528245379e-05
-1.66220325418397e-05
-3.82332486380909e-05
-3.08644498156587e-05
-4.07344101721748e-05
-3.20752327022111e-05
-5.66767691242053e-06
-1.45985728299996e-05
1.97435747543382e-05
-4.01156953040505e-05
-3.53552100704313e-05
-3.62452925697458e-05
-5.7449730720199e-05
-3.4976551975225e-05
-4.69780774209691e-05
-4.32337331309552e-05
-5.0907727753161e-05
-1.76236192681833e-05
-4.09261457890621e-05
-5.49353830609185e-05
-3.53041000634786e-05
-2.68850489465722e-05
-9.46300801983492e-06
-1.36283857593336e-05
-2.31961693964784e-05
-3.98185391996828e-05
-1.09663001629491e-05
-2.36830201603953e-05
-1.70443417839642e-05
-1.30023778531804e-05
-1.37690515899556e-05
-2.55649117283702e-05
-3.29652998244178e-05
-1.30930981010683e-05
-1.70446238492038e-05
-7.73861107219375e-05
-5.16411587320179e-05
-4.23599854291801e-05
-8.63026787864038e-05
-4.23464155700781e-05
-2.77668102616623e-05
-4.36643036266105e-05
-4.78472494544373e-05
-1.60113200982122e-05
-6.34119894774313e-06
3.21678230634837e-05
-1.73908084144753e-05
-4.68655379255267e-05
-6.20446159218634e-05
1.07374682982817e-05
-2.93844547302525e-06
-6.28475388222764e-05
-3.37070177666446e-05
-4.74859997547524e-05
-6.72444078642972e-05
-3.53482514682703e-05
-3.11994153799636e-05
-7.70310304807571e-05
-2.63677428751533e-05
-1.97638079245814e-05
-2.19273817219531e-05
-3.87950821453509e-05
-7.62898794781072e-06
-1.2525677178205e-05
-1.4683709586442e-05
-4.29714469691308e-05
5.47601935204031e-06
-1.26767312817206e-05
-4.71142785511321e-05
-2.96153200483854e-05
-3.85639155155481e-05
-2.52369752634992e-05
-1.58563995801963e-05
-3.47099618909413e-05
-2.03607270711328e-05
-3.0848563769585e-05
-3.93437795390128e-05
-3.95379603785255e-05
-3.30357923934228e-05
-7.90220346643185e-06
-4.97522074888073e-05
-4.9194981662237e-05
-2.52490510415048e-05
-6.73124278580042e-05
-1.83079914477852e-05
-4.14946876382276e-05
-3.11348165148061e-05
-6.12426005803604e-05
-2.25663702620139e-05
-3.05979545561561e-05
-4.86274594463293e-05
-6.1135426065698e-05
-5.26556862608448e-05
-7.42157056938797e-05
-1.58127682427864e-05
-2.26857662220943e-05
-3.14297580981859e-05
-3.69312070107227e-05
-1.04306971260978e-05
-3.6264695337192e-05
9.35027133801338e-06
-1.15543176552811e-05
-3.19804508707665e-05
-4.9771081616513e-05
-2.82380419238481e-05
-2.9696445055417e-05
-4.35470066403654e-05
-3.35371716146101e-05
-3.3331885515802e-05
-6.34892676332972e-05
-2.55374600425881e-05
-3.26014382756421e-05
-3.93093473913997e-05
-5.8511918502639e-05
-1.3451054165957e-05
-3.88019638502827e-05
-4.32333833659397e-05
-1.16915015904748e-05
-3.43391964675922e-05
-2.47933422935683e-06
1.93193915560293e-05
-2.84382327553299e-06
-4.55611649789174e-05
-2.30802690403954e-05
-4.43884834108646e-05
-3.81469199854409e-05
-3.30296407694112e-05
-3.72322828084701e-05
-5.62388356480566e-05
-1.35725440475183e-05
-3.10574582848723e-05
-2.83338978025139e-05
1.20455748893511e-05
-5.68931498758424e-05
-4.60481088759963e-05
-2.02922543217774e-05
-3.74860258406507e-05
-4.56784216980743e-05
-3.66632903560268e-05
-1.20914101266748e-05
1.58637011523128e-05
6.09092198660682e-06
-3.69985277224338e-05
3.49657368861076e-05
-3.52672422255748e-05
-1.90708659879117e-05
-4.15540296812425e-05
-2.21044874656974e-05
-2.84882038338749e-05
-8.50379631060407e-06
-5.04090061422548e-05
-2.37145856931342e-05
-5.10304050725509e-06
-5.11772168726436e-05
-2.30751990733228e-05
-3.04005147323509e-05
-3.31808576308134e-05
-5.28715648796962e-05
-3.7344228113368e-05
-2.60521917175755e-05
-6.4182599139687e-05
-2.96268390463237e-05
-1.34135403181318e-05
1.18939691966987e-06
-7.74646094731004e-06
1.99732581387413e-05
-1.14279796264458e-05
-2.27801783300677e-05
-4.59175594869841e-06
-2.88986202151376e-05
-6.4563168686958e-05
-3.43619703125503e-05
-4.72274944287373e-05
-3.33587094452143e-05
-5.3005534892359e-05
-6.30608097775648e-05
-3.57044804208642e-05
-3.35382825678809e-05
2.18376755562014e-06
-2.681647774361e-05
-1.90601736456889e-05
-7.18067106293774e-06
-2.35631948554504e-05
-5.53677061723482e-05
-3.29859160756124e-05
-2.38053068344969e-05
-1.56241193941768e-05
-2.07790859495443e-05
-4.36900716936815e-05
-3.84518385837935e-05
-5.31281886691196e-05
-2.48337431296829e-05
-2.49900147100396e-05
-6.10951187628548e-05
-3.56131885790337e-05
-3.71468990202073e-05
-5.9963426333871e-05
-4.92310540946231e-05
-3.17505667056478e-05
-3.58392120543274e-05
-7.47131897847765e-06
-2.43792254543728e-05
-2.45957261037682e-05
-3.97802931943863e-05
-5.96264612843136e-05
2.5132238465738e-06
-7.24306333552015e-06
-3.09382324647694e-05
-5.35139425297176e-05
-5.18771453219277e-05
-3.49297604876492e-05
-2.53167066568966e-05
-6.5033353173212e-05
-5.95713379684419e-05
-4.58647429529534e-05
-7.42427388924259e-06
-4.25294457451754e-05
-4.12691438379934e-05
-4.34388381405447e-05
1.56834153395345e-06
-5.09200072025248e-05
-2.44018603116392e-05
-4.4841173583053e-05
-1.67539478640616e-05
-3.83651001531544e-05
-2.91453842349559e-05
-3.7835468347699e-06
-4.45542416444132e-05
-3.39319173446997e-05
-3.16595354475912e-05
-4.10260183747009e-05
-4.90246153093842e-05
-4.20672855558382e-05
-3.81341835078513e-05
-4.69345302016619e-05
-2.88015396610409e-05
-9.86859912923733e-06
-3.46500125845664e-05
-3.05172912255268e-05
-1.53195088925167e-06
-1.61611375456283e-05
-2.52304136107994e-05
-3.48516476379467e-05
-6.2690242572182e-07
-3.58731638139588e-05
-4.942638255134e-05
-3.25721338841133e-06
-2.39419252976117e-05
-2.60685175015014e-05
-4.66550002738979e-05
-6.21189866707427e-05
-6.52488215766578e-05
-5.80595520855832e-05
-2.28668455543305e-05
-1.09643489663121e-05
-4.42241180179438e-05
-3.29301719439973e-05
-3.53905845735087e-05
-6.0446396162782e-05
-3.25085566096253e-05
-3.21812824410372e-05
-5.17709939602412e-05
-4.61120303275133e-05
-2.47786215891638e-05
-5.00380372811244e-05
-1.35491755797407e-05
-2.79146914051705e-05
-6.71880282453278e-05
-4.94347716145567e-05
-5.06276961453931e-05
-6.6444449664308e-05
-7.95292579471386e-06
-2.97869828223762e-05
-1.36365551238413e-05
-2.80869624418859e-05
-2.98790839569175e-05
-3.42092536244142e-05
-2.41914599405098e-05
-1.7982859461743e-05
-8.38158422825029e-06
-2.2025240185101e-05
-7.64030349405362e-06
-3.74650587136413e-05
-2.72442739938931e-05
-3.81311033314185e-05
-5.52806294004513e-05
-1.28180504213226e-05
-2.28598469695439e-05
-5.85506950165125e-05
-2.13923908318097e-05
-6.7647320398042e-05
-2.60273299312796e-05
-3.13400653628361e-05
-2.30730403558279e-05
-6.74967480368837e-05
-1.07228617335642e-05
-4.29026859437536e-05
-2.68670848417938e-05
-2.68204450050077e-05
-8.91897053267307e-06
-2.06165614207448e-05
-3.80711887089924e-05
-1.20866756958364e-05
-1.56971722959387e-06
-3.89396770745054e-05
-4.65953158963229e-05
-7.73480700696435e-06
-1.26865628503399e-05
-3.1970832408352e-05
-1.03593593649394e-05
-1.05875818009133e-05
-3.87716505468809e-05
-8.8429830821291e-06
-3.88068991536753e-05
1.26023097060891e-05
-1.39441039863376e-05
-4.75939153281847e-05
-3.75308867931995e-05
-3.19040988600614e-05
-1.80549189878535e-05
-4.1568593196409e-05
3.76361220330766e-06
-3.00189852065203e-05
-4.44807221558955e-05
5.74607315859134e-06
-1.29030509420202e-05
-3.69912673055894e-05
-1.91163095045951e-05
-1.27618520885558e-05
-8.89371268682048e-05
-4.31810957034078e-05
-3.65076123057642e-05
1.52759949740198e-05
-3.3451154412531e-05
-1.85317626487763e-05
-3.21302302937854e-05
-3.80062416054016e-05
-1.79788359578427e-05
6.29475197521832e-06
-4.10974186132288e-05
3.52508508106292e-07
-5.91766880561393e-05
-5.10339864308326e-05
-4.15245859140434e-05
-5.64026267836654e-05
-3.58597997190565e-05
-3.28329495512125e-05
-4.77416499439144e-05
-2.93878079334316e-05
-5.14711800644527e-05
-2.8194067893933e-05
-2.6414099973884e-05
-5.49675990939446e-05
-2.63040545677087e-05
6.23411064683638e-06
-3.18171555313115e-05
-2.21530895820025e-05
-1.15753374163081e-06
-4.28500508482656e-05
-2.98968786759927e-05
-2.35810203316504e-05
-3.5578753370082e-05
-3.40556329929588e-05
-6.59446307012907e-05
-5.80638090860899e-05
-5.79339646058801e-05
-2.61907533609567e-05
-2.58659769220766e-05
-1.93175392650033e-05
-2.02462306699987e-05
-9.08189508615968e-06
-1.62831065211895e-05
-3.33210433943083e-05
-1.65962058157995e-05
-3.07676082329819e-05
-3.21019137656477e-05
-5.48108374326089e-06
-1.21750854083459e-05
-3.65911810562866e-05
1.93456535948541e-05
8.07053572759295e-06
-2.89045403719437e-05
-5.5774233067132e-05
-2.217257656764e-05
-4.6767506996126e-05
-3.46279048730383e-05
-5.04545712926977e-05
-3.94761504020841e-05
-3.48053537852249e-05
-1.42164797375716e-05
-6.4094788435237e-05
-3.43729514048426e-05
-1.78545144123853e-05
-2.01806016689989e-05
-1.61661943220446e-05
-2.25313651789782e-05
-2.57688715712535e-05
-2.12630481177365e-05
-3.57532521137543e-05
-5.45049925762636e-05
-2.06512002390228e-05
-4.75338751229604e-05
-3.12831504554487e-05
-2.24110152712255e-05
-7.77407807103942e-05
-3.8492691227507e-05
-4.18633040226197e-05
-2.98314185138447e-05
3.92881759385657e-06
-2.98916443367109e-05
-2.59025247627894e-05
-2.08409604853113e-05
-9.63744314007654e-06
-2.9223756836724e-05
-2.56617238021318e-05
-3.29905862492086e-06
-1.07141767839846e-05
3.00807953598797e-06
-1.61860725266888e-05
-3.79193308701167e-05
-3.03958909292158e-05
-5.18035723533747e-05
-4.79985561658393e-05
-1.53667225864852e-05
-3.51334128727176e-05
-4.82948462321731e-05
-7.03049675836439e-05
-6.85569484874148e-05
-2.12694798482596e-05
-2.17651707851618e-05
-2.57815154626553e-05
-3.57231447303155e-05
-9.67899640525169e-06
-1.69219094013438e-05
-8.81409422708037e-06
-1.50014443673276e-05
-3.70501694121319e-05
6.79484677771744e-06
-2.88282019505498e-05
-3.32753363265593e-05
-3.78957273429717e-05
-3.86757664885104e-05
-2.4983615849757e-05
-5.65939612416192e-05
-1.14087470388057e-05
-5.14836288634136e-05
-7.07218833668148e-05
-3.24366203859214e-05
-1.4370091215455e-05
-3.08144122594624e-05
-2.28082442087248e-05
-3.85466279029439e-05
-2.60375006244618e-05
-2.10981390405038e-05
1.75391374569391e-05
-9.85819690972088e-06
-7.26091349839613e-06
1.92956651833127e-06
-5.96600296197325e-05
-6.7516677670738e-05
-4.51227378665783e-05
-5.30899015647915e-05
-1.90629868300146e-05
-5.83413037267118e-05
-5.20362289390506e-05
-2.98936056912277e-05
-8.82158775840061e-06
1.4437051453534e-05
-4.38003442941627e-05
-5.00141195122667e-05
-4.69428501505008e-05
-7.13421628506188e-05
-3.38229576038222e-05
-3.75419631159619e-05
-8.47586998958669e-06
1.27325598123876e-05
-7.12073820445022e-07
-3.06027057155888e-05
8.69516857430916e-06
-5.53820646709926e-05
-4.39809247632017e-05
-1.20728547597424e-05
-4.26862663532707e-05
-5.70032534233484e-05
-5.75520383919599e-05
-1.55143358754256e-05
-4.30861336208146e-05
-3.68463824512613e-05
-8.58965616604569e-06
-3.80054542597904e-05
-5.8960284120708e-06
-1.8593468544927e-05
-3.62699434703739e-07
-2.01487783096683e-05
-3.13821439090774e-05
-2.92658784507296e-05
-4.501609734637e-05
-5.22769211315243e-05
-3.84136166272393e-05
-5.07088052112607e-05
-3.77988183600596e-05
-2.96884037113824e-05
-2.1066606626638e-05
-6.4069186411911e-05
-9.04412239663019e-06
-7.05480277722905e-05
-4.47366154275413e-05
-5.09253186769801e-05
-3.58332313841713e-05
-3.02326980849792e-05
5.91574553311395e-06
-2.21197768171361e-05
-1.21781921482152e-05
-1.57784458841061e-05
-2.20467513831739e-05
-5.4534924778589e-06
-3.81726528063404e-06
-5.19422849477907e-05
-4.89204873346711e-05
8.65160707258974e-06
-6.65232214668422e-05
-5.48580467702079e-05
-6.94495741205519e-05
-3.6206797534302e-06
-2.69313275604319e-05
-8.34263867178709e-05
-5.40112730491207e-05
-4.28395934187917e-05
-2.40451603153368e-05
1.65893789364372e-05
-1.26383296094301e-05
1.11090065494257e-05
-4.13298343272589e-06
1.36772426938807e-05
-3.00252072752096e-05
-2.39417297931025e-05
6.41378878562898e-06
-3.23748561583816e-05
-3.13442779197565e-05
-2.50943608495524e-05
-6.83788018734386e-05
-2.66808379521608e-05
-2.15998926842031e-05
-4.12126632292752e-05
-4.1058542231438e-05
-7.75999931767547e-06
-2.4286789995841e-05
-3.44661721078547e-05
2.14487440930856e-05
-1.64984932268222e-05
-5.80533227853231e-05
-3.14311502747562e-05
8.45484717074549e-07
-4.17897482790127e-05
-1.66764702310781e-05
-3.0382828847286e-05
-1.77468525307524e-05
-4.70107701980909e-05
-3.65675579602327e-05
-1.49404878843711e-05
-5.46945017886828e-05
-3.9783647366981e-05
-3.38897158103702e-05
-6.04049059872544e-05
-6.00934344850045e-05
-5.71829842159897e-05
-5.48635844293631e-05
-7.49100800799154e-05
-5.06878463376059e-05
-4.82480812515537e-05
-7.1481830652073e-05
-8.84633113288346e-06
-1.34014841582083e-05
-2.12980462136405e-05
-3.88362581253749e-05
-3.83353272330333e-05
-9.71569684564556e-06
-3.55438859825674e-06
-4.1090403196658e-06
-1.01558722127936e-05
-3.49494035690465e-05
-5.19485770967132e-05
-3.38251738294099e-05
-4.08418567182592e-05
-5.02006653078822e-05
-1.93164405543544e-06
-2.91886743770038e-05
-5.66898124402562e-06
-2.81521742215686e-05
-2.98056845780951e-05
-3.79243898539115e-05
-8.36561461005187e-06
-3.03860538998823e-05
-2.49189259264079e-05
-3.73901112530834e-05
-4.3701217159646e-05
-3.34284684979782e-05
-5.34051080855223e-06
-3.84638891841644e-05
-1.99733974611984e-05
-4.29909313385374e-05
-4.23348434357307e-05
-2.06658819680143e-05
-3.41900744787088e-05
-2.87553507951133e-05
-3.89571885437126e-05
-9.82707576767269e-06
-7.71809064822487e-06
-4.2922215942403e-05
-3.96417138887399e-05
-1.96580667263109e-05
-1.21451198446593e-05
-6.77502907429121e-07
-3.96690256802944e-06
-3.65683882077339e-06
-4.74050746054652e-05
-5.44700838278568e-05
-1.9281923597925e-05
-1.40143328126211e-05
-2.46621264095055e-05
-1.24478056519851e-05
-5.33298872022732e-05
-2.45385030879108e-05
-5.62208678163686e-05
-3.24169622664065e-05
-2.42143653001731e-05
-5.00317069713311e-06
-2.88092643630857e-05
-3.30927517323236e-05
1.11927142720198e-05
-1.04512517756357e-05
-4.21255857954538e-05
1.43612824914554e-05
-2.37482617362039e-05
-1.92694394656023e-05
-4.75337831827831e-06
-3.03790550601045e-05
-7.56159674988776e-05
-3.56900153385944e-05
8.20223665595649e-06
-4.50032604861032e-05
-1.71519101163438e-05
-1.31754735158814e-05
-1.28731860397999e-05
-4.77506798143396e-05
-4.81359829120189e-06
-1.11920030429768e-05
-4.5061533400602e-05
-3.28414975761175e-05
-1.36744931406882e-05
-2.28638371297852e-05
-3.85354211697734e-05
3.08631565863596e-06
-2.81556747041381e-06
-3.83218611526154e-05
-1.30113596785318e-05
-6.33706600636595e-06
-3.66665167174282e-05
-2.73111752488806e-05
-2.1381667912215e-05
-2.5671697401479e-05
-5.11777968011366e-05
-8.15303258153409e-06
-2.35779027045763e-05
-4.3806585307218e-05
-1.19539049751376e-05
-2.48720215032938e-05
-5.07127782102769e-05
-9.08676664275828e-06
-9.30319022301919e-06
-6.09532327981851e-05
-2.71895578069829e-05
-3.34206161965761e-05
-3.67952926057161e-05
-6.2513642907617e-05
-2.87642113211416e-05
-2.19266943311085e-05
-8.42616861791312e-05
-4.06998511842886e-05
-1.84900552386115e-05
-7.14244273436203e-05
-2.69078414659327e-05
-3.54042121597442e-05
-3.77680272101933e-05
-2.27853533590918e-05
-4.20442846594604e-05
-3.73630210585133e-05
1.20950293077978e-05
-3.91686996138917e-05
-4.35097051668958e-05
-1.96204814105696e-05
-6.93822102073254e-06
-3.06909681631814e-05
-2.31436506420382e-06
-1.72506974172085e-05
-2.55519916641361e-05
9.84338037794801e-08
-4.03597742221597e-05
-7.40232565666573e-06
-6.34038733685744e-05
-1.64464399749803e-05
-5.25266225449615e-06
-4.00597929759575e-05
4.50993274839545e-06
-1.70675544409603e-05
-3.5809840749786e-05
-2.99631400485678e-06
-3.48913232144844e-05
4.24125291307429e-06
-1.03386859379098e-05
-4.41642690474161e-05
-4.15945871049807e-05
-2.88009547502247e-05
5.44629944659848e-06
-7.96252795459547e-06
-3.12751473883749e-05
-3.61452235101428e-05
-2.04112374161872e-05
-6.70081804964664e-05
-4.95507859592407e-05
-3.86109721634699e-05
-4.98271759862215e-05
-1.02015538589064e-05
-1.19569186408309e-05
-9.90088141617419e-06
-4.62437509363969e-05
-1.51092027422002e-05
-3.4956862096521e-05
-2.71258092123082e-05
-2.87403001137036e-05
-3.25052465331348e-05
-5.09601222037547e-05
-2.12243579188834e-05
-3.21078111446925e-05
-3.1841702740085e-05
-1.65012978572052e-05
-2.60101965929737e-05
-4.83886292084036e-05
-5.38761824747643e-05
-3.60816379457603e-05
-5.21061850972561e-05
-2.52556487698001e-05
-1.37546506976385e-05
-9.97909336465671e-06
-2.0621156883311e-05
-5.33389451199456e-05
-2.22624864689257e-05
-1.43112563150055e-05
-1.63541111464298e-05
-6.83002644699175e-06
-5.35411407017358e-05
-2.87567768844201e-05
-1.88685797048434e-05
-3.91903512372119e-05
-1.09867382993027e-05
-6.0291302247261e-05
-2.75586764144561e-05
-5.13100367351662e-05
-1.4032484062934e-05
-6.85286154920375e-05
-5.13097948490019e-05
-1.83538811293141e-05
-1.76495124721386e-05
-7.46063274786792e-05
-1.02063207775526e-05
-5.46491790527109e-06
2.62491865095359e-06
-2.35877114582862e-05
-6.1785945254778e-06
-3.5218408275124e-05
-1.28136794601614e-05
-5.66897763005526e-05
-1.18919071795469e-05
-3.43663878543445e-05
-5.41030790865219e-05
-2.50167344721966e-05
-1.05459656261904e-05
-5.77109388509384e-05
-2.15568138763908e-05
-3.33314818018965e-05
-9.33732124088029e-06
-3.73349646640776e-05
-1.71951954021696e-05
-1.85814465914078e-05
-1.39202104512428e-05
-2.35500027216595e-05
-1.1621702766366e-05
-1.10499733851371e-05
-3.90286194260906e-05
-2.59106343236544e-05
-4.16432782381635e-05
-2.35382665760175e-05
-1.67678599068488e-05
-4.84545301922195e-05
-4.59492124584974e-05
-4.66192220606963e-05
-4.0749132376287e-05
-5.31857870831322e-05
-4.58483122702121e-05
-3.1010331950209e-05
-2.25788340219152e-05
1.35533985330939e-05
1.36980380496541e-06
-3.67232468333995e-05
1.95340825857034e-05
1.19818949189258e-06
-2.87608221829874e-05
-3.75936004674203e-05
-3.27810769872546e-05
-6.50798441028201e-05
-3.68656554229428e-05
-3.55553392941103e-05
-3.64799836746567e-05
-5.9857095003849e-05
-9.19533796423625e-06
-5.88296013571736e-05
-1.30516178174228e-05
-2.75830235065857e-05
-5.67988902103871e-05
-7.33843721656378e-08
-4.43224831665081e-05
-5.60596663634218e-05
-7.94041686887171e-06
-3.16497612180028e-05
-3.73219856590326e-05
-3.71141273565153e-05
-3.84106626780758e-05
-1.3933623678764e-05
1.46872720942594e-05
-3.75130856009168e-05
-2.67429803693037e-05
-3.68824683215053e-05
-2.28764848832297e-05
-3.75837163297498e-05
-2.81919388573199e-05
-5.01657210900168e-05
-4.66049079674111e-05
1.7016105633672e-06
5.17774667456065e-06
-3.89378753405196e-05
-3.31773061831183e-05
-3.15028658589102e-05
-4.10691621804898e-05
-1.86544875708405e-05
-3.46068612252101e-05
-3.05192012467637e-05
-2.4866886874883e-05
-2.46294925400866e-05
-4.11004195082209e-05
-4.94016725655113e-05
-3.02476624527996e-05
-7.27183995984622e-07
-2.77574824223687e-05
-4.65530734741249e-05
-4.56245515986037e-05
-3.67656978292659e-05
2.42532789536023e-07
-2.5331371730402e-05
-5.66337190862201e-05
1.25791972450732e-05
-1.25087360014608e-05
-2.29242823899945e-05
-1.25107574811541e-05
-2.04527194797826e-05
-2.80830751916888e-05
-3.28934916677684e-05
-2.53884869108966e-05
-6.39198990953642e-05
-4.28776486174153e-05
-3.26259435257772e-05
-4.73789188340717e-05
-5.47471354784387e-07
1.44931734107803e-05
-3.36581360199858e-05
-1.91976907319913e-06
-2.43828761724159e-06
-5.55018354523566e-05
-5.90818690790544e-05
-1.34230358515577e-05
-4.78907482950458e-05
-3.53788189772698e-05
-4.69059028003608e-05
-5.32117752953893e-06
-4.15416911247713e-05
-2.3581018766651e-05
-5.78931396017282e-05
-2.81922099980145e-05
-5.63082606105552e-05
2.74241183089637e-05
-3.87218440939326e-05
-2.97658950555852e-05
-1.16612989415325e-05
-1.84919431635338e-05
-4.7508665442202e-05
-5.00157124924563e-05
-2.43871860247722e-05
-8.81688552005838e-05
-7.4831559566305e-05
4.65372197244249e-06
-4.32731307224374e-05
-5.68963671996199e-05
-4.27013397463242e-06
-2.58148975248931e-05
-5.83745900982565e-05
-6.78385927192743e-06
-4.71587025922192e-06
-6.46734288970843e-05
-7.56394272832849e-05
1.58488121924166e-05
-2.40768146311053e-05
-1.56232852313857e-05
-1.51752246514038e-05
-4.08247469925525e-05
-2.54587381830982e-05
-3.85291597982828e-05
-1.76562249091925e-05
-7.9036355858198e-05
5.10113445966468e-06
-9.23423856551635e-06
-2.44466325560212e-05
-2.42069692123697e-05
-2.55244868827953e-05
-2.97068238316967e-05
-7.16963368364131e-05
-1.51192684265826e-05
-4.34311200806938e-05
-3.69199704116284e-05
-4.64165982535932e-05
3.88406566438364e-06
-4.48920442266859e-05
-2.55031288840499e-05
-8.98158245011524e-06
-6.09105544448916e-05
-3.68344561122139e-05
-9.89181009813069e-06
-6.30218661192004e-05
-3.78323086365549e-05
-8.61849561734567e-06
-1.68774734123036e-05
-4.81356427946178e-05
-3.39962141992707e-05
-8.04476210335638e-05
-4.9483661019328e-05
-2.23415097947071e-06
-2.58141444873524e-05
-4.81908736067937e-05
-3.26239853591403e-05
-2.37197963430541e-05
-1.69485934608403e-05
-2.58527291772307e-05
-1.54424639618251e-05
-3.30169713284914e-05
-5.46127949677351e-05
-3.62419598452709e-05
-5.33530631356593e-05
-4.35075117790598e-06
-9.49465195497929e-07
-4.31178404322251e-05
-2.23469818605214e-05
-8.69264544926048e-06
-1.88949696070655e-05
-5.75823565675115e-05
-5.29749116458374e-05
-3.70966474887949e-05
-2.59941823011246e-05
-3.39705954901147e-05
-2.22690996580123e-05
-5.46491286357976e-05
-5.79451721844217e-05
-4.49500401715276e-06
-7.88492445892889e-05
-5.692960126468e-05
-1.53041372206602e-05
-4.32130813221137e-05
-5.48155904915923e-05
-2.23787575047883e-05
-8.36571891983854e-06
-5.63482099649962e-05
1.79345010174328e-06
4.50897467480802e-07
-4.29023228291736e-05
-2.2355089105857e-05
4.2832785997738e-06
-5.33777827008013e-05
-7.01366232096973e-05
-3.09288244159201e-05
-5.18478123511059e-05
-4.67290238875968e-05
-1.92440658876599e-05
-2.63152756822034e-05
-3.65371827946603e-05
-4.12691905702553e-05
-1.12487018800045e-05
-4.74129947257751e-05
-6.28096487446942e-05
-1.7768398708453e-05
-1.30994302991418e-05
-3.24318833761252e-05
5.28988574443937e-08
-4.23340768764514e-05
-5.54166320373019e-05
-3.01261520775614e-05
-3.6190053170797e-05
-8.49461209347849e-05
-7.00110834055691e-06
-1.4062155283361e-05
-7.07516622691189e-05
-3.33438934415092e-05
5.20765150787537e-06
-3.7666634563168e-05
-9.9894155679022e-06
-6.07564509430946e-06
-3.64815028363874e-05
-2.62121963427293e-05
-3.66218556636293e-05
-3.67482447591803e-05
-4.30051485017444e-05
-4.08627002035741e-05
-5.11438523627797e-05
-6.56454616450586e-05
-1.93320331244953e-05
-3.42601705826909e-05
-4.6257772263096e-05
-3.43704592485938e-05
2.73444331718106e-05
-5.15883529706307e-05
-6.26874289137925e-06
1.44657512411901e-05
-2.97871105280189e-05
-2.28492256726015e-05
-3.10722819255161e-05
-1.91819770202975e-06
-2.01681503558769e-05
-2.43094334019129e-06
-5.41767087794981e-05
-6.54288055912237e-05
-3.73568745175457e-05
-2.29807505053843e-05
-6.24614347065578e-05
-5.46360015165828e-05
-2.69981998916974e-05
-5.25064388736922e-05
-3.48857847819231e-05
-1.01255787451671e-05
-3.18514095152501e-05
-5.66116503062914e-05
-1.20862247513863e-05
-3.05448577195956e-05
-3.73741088560847e-06
-5.6106128770502e-05
9.90228727494478e-06
-3.76264623635079e-05
-3.3601775398183e-06
-2.82475931395692e-05
-7.24583630251145e-05
-4.57175597611758e-05
-4.08429315324622e-05
-7.55921567544454e-05
-4.80782540029022e-05
-1.87609491314965e-05
-3.10521123163686e-05
-2.88797104109353e-05
-4.45720223723721e-05
-1.15396279007798e-05
-3.68364262811329e-05
-3.37109480432478e-05
1.6457014234535e-05
-5.2560293087237e-05
-2.9921704787007e-05
-2.16288542216975e-05
-6.26522870360596e-05
-4.10288642605005e-05
-1.47177731641913e-05
-5.95849046121514e-05
-7.63992663370688e-05
-3.26259330728633e-05
-2.06945542660375e-05
-4.01897399141873e-05
-2.1530838530983e-05
-1.52549131218842e-05
-4.84479589508502e-05
-4.05067663479846e-05
-1.88364526554166e-05
-1.38867034075212e-05
-3.99800669482913e-05
-5.01640066112664e-05
-3.52386462276611e-05
-3.26313191305001e-05
-6.73869942156454e-06
-2.10416346613243e-05
-6.91088074393214e-07
-3.07726603717882e-05
-5.78408478553513e-06
-4.2960547091015e-05
-1.511037958179e-05
-3.584164836593e-05
-3.33728168721395e-06
-1.51861601343278e-06
-1.12235982954663e-05
-2.90146944478063e-05
-3.70213907268298e-05
-3.28153259565354e-05
-2.17630335910043e-05
-5.11813853586539e-05
-2.87886341481185e-05
-5.56949212253596e-05
-7.83963864561263e-05
-6.94948865930421e-05
-6.8222041613621e-05
-8.36768831652364e-05
-1.93522450720981e-05
-3.94972870205191e-05
-6.61655887617772e-06
-6.4422064169143e-05
-2.88142643065165e-05
-1.28152075875872e-05
-2.30145027206875e-05
-2.91170719804548e-05
-9.71646662210132e-06
-3.12307023674903e-05
-6.38975208366787e-05
-3.89485550502929e-05
-3.05028446312455e-05
-3.40246884798248e-05
-2.15746377117239e-05
-3.57331096441896e-05
-5.13424285191523e-05
-3.25017160105405e-05
-3.50285095311126e-05
-4.25762713822772e-05
-2.35725518841075e-05
-3.08095209306836e-05
-3.25038962274267e-05
-3.33191169572104e-05
-2.53356294793685e-05
-6.25195873588469e-05
-2.25959026237898e-05
-3.37565426048253e-05
-5.96285797226579e-05
-4.66881965425008e-05
-3.12994959708288e-05
-2.93691409769115e-05
-7.37964079637528e-05
-3.13576529257037e-06
-2.9722913119717e-05
-6.70950880904906e-05
-1.79945592252224e-05
-2.57959481363777e-05
-4.10634854018679e-05
-3.70330373615201e-05
-3.52602196319638e-05
-4.43356850008756e-05
8.42397903143245e-06
-1.5548300095259e-05
-3.90363546276048e-05
-5.27659416508526e-05
-2.24101678458265e-05
-2.49337829852942e-06
-2.46915406932255e-05
-1.11626033006304e-05
-3.72421255993944e-05
-8.1755595239261e-06
-1.42414106565967e-05
-1.77314647062659e-05
-2.44025360984753e-05
-2.24173578269465e-05
-2.43452467372409e-05
-2.56437259204108e-05
-4.33035730838728e-05
1.1069876070621e-05
-2.6588400977639e-05
-4.3366655390895e-05
-5.39976479892752e-05
-1.73033505181441e-05
-1.02789786672837e-05
-4.2378278484837e-05
-2.17684179978597e-05
-5.27656034363667e-05
-3.91345711906566e-05
-1.06869945433164e-05
-1.65654703735301e-05
-7.28713965138767e-06
-4.62226628892371e-06
7.35858425765938e-06
-3.80044510025065e-05
-3.71920949095906e-05
2.90722421106416e-06
-5.34691123414215e-05
-2.75516162181412e-05
-1.12518581197408e-05
-4.82193325671706e-05
-4.06501965294451e-05
-6.7458593095322e-06
-3.08403046689993e-05
-3.56889313027094e-05
-3.46810183769352e-05
-5.56074916552169e-05
2.1349248766213e-06
-1.24198127338617e-05
-2.37977322454258e-05
-1.03222330658682e-05
-4.40148532583061e-05
-4.41786260068037e-05
-3.32939760327083e-05
-4.25852117116996e-05
-2.184971274261e-05
-5.12397999125578e-05
-1.30897558917446e-05
-6.1478960241226e-05
-6.5084298466599e-05
8.13956169743233e-06
-6.05974880306135e-06
-3.63475562870381e-05
-1.71100061767654e-05
-1.67139927164858e-05
-3.35237053497776e-05
-5.66547584120763e-05
-4.75434250161414e-05
-7.13571954905776e-06
-4.3991869112363e-05
-4.06398743394504e-05
-2.27876563587346e-05
1.77529620300984e-05
-6.13879221320389e-05
-6.05855466432617e-05
-3.64335738095053e-05
-6.29190564659163e-05
-5.463783519688e-05
-3.69520999355809e-05
-3.05880910482999e-05
-1.32205297637594e-05
6.27094965012538e-06
-4.45969458005713e-05
-5.5042942847921e-05
5.01712925210701e-06
1.35376755964893e-06
-4.88406696886732e-05
-2.19301595243083e-05
-2.20436665370037e-05
-2.30880760613397e-05
-3.12769689305681e-06
9.85022712855969e-06
-7.63489381004237e-05
-6.22014339816151e-05
-1.52944911309035e-05
-2.85978606310165e-05
-3.62124698941199e-05
-1.68213752021753e-05
-2.0058902911513e-05
-2.58325810219658e-05
-3.12165717500606e-05
2.53122074404367e-05
-3.85709688790421e-06
-7.62373691841029e-06
-2.69124827711298e-05
-2.67841079872311e-06
-2.31914884494502e-05
-1.11096664452578e-05
-1.57754340999667e-05
-3.05258367800524e-05
-1.29415378528612e-05
-5.58480919217233e-05
-5.44011702807854e-05
-3.00144463880102e-05
-4.57718512295619e-05
-4.89804163260987e-05
-3.50178429850834e-05
1.96617397192157e-05
-3.48172499417072e-05
9.4749026782392e-07
-7.47038445027306e-06
-4.28389211231165e-05
-9.15999524754493e-06
-1.39605070479427e-05
-7.54136720232567e-06
-1.33945603612964e-05
-2.1445456177418e-05
-4.86178301451005e-05
-3.39662465091177e-05
-3.28859415975376e-05
-1.70553661379854e-05
-3.64068027602471e-05
-4.79893313701347e-05
-2.03928923075414e-05
-3.93440357011595e-05
-3.62949948930238e-05
-6.35878362060478e-06
-2.90322255585163e-05
-4.09309320452971e-05
-2.11387248133074e-05
-1.69526141013543e-05
-6.26994318299818e-05
-3.43728488400417e-05
-4.22944093112883e-05
-2.50681143600448e-05
-3.53729951945877e-05
-1.1548518546526e-05
-3.95440470917654e-05
-4.8958308163558e-05
-2.03238516536018e-05
-2.01044370113531e-05
-4.15385065399553e-05
-9.28560964049012e-06
2.04948411722e-06
-3.87667841985775e-05
-2.62737448661411e-05
-3.96341223597369e-05
-1.5535174577719e-05
-3.68593316744312e-05
-3.53640741214803e-05
-7.08406492178307e-05
-2.69412680296685e-05
-3.11707448318785e-05
-2.46967970499849e-05
-3.49132252468893e-05
-3.32230649515537e-05
8.23971469107103e-06
-3.84772769507072e-05
2.00928693009665e-05
-4.12218988290319e-05
-2.42379723339237e-05
-7.9405485085936e-06
-4.24036950216909e-05
-4.31483714563926e-05
2.71410307322867e-06
-2.39285483576314e-05
-4.45503490033132e-05
-4.1324626787128e-05
-7.07573241984115e-06
-4.82983078446767e-05
-4.85441796973249e-05
-1.58371062924463e-05
-2.56516617477842e-05
-1.37407765823441e-05
5.52825174182823e-07
-2.38057670086579e-05
-4.78055627967628e-05
-8.66066718352259e-06
1.56901476033912e-05
-4.18668273332417e-05
-5.31799307950083e-05
4.71682566207879e-06
-9.31699440384438e-06
-5.33721894273197e-05
-8.9976883213183e-07
-7.61725906778817e-06
-6.53775854114313e-05
-6.41508918561882e-06
-2.10051432578864e-05
-6.03327770482085e-05
-1.13877750840141e-05
-4.80311458771776e-05
-7.51767245084449e-05
-4.75200310234579e-05
5.49532255280525e-06
-4.61006831962632e-05
-4.00903986992264e-05
-2.1259328505953e-05
-3.25049118679523e-05
-2.37221232748683e-05
-1.3829817429562e-05
-1.95826029404511e-05
-2.22948468275389e-05
-2.11179564416316e-05
-1.586782622856e-05
-4.81792231263336e-05
-4.41930126831766e-05
-2.4163680504415e-05
-7.81068030497764e-05
-5.2470322893694e-05
-5.5435442504091e-06
-5.02649973842479e-05
-5.17862267260454e-05
-7.40924348805919e-06
-1.42665706798862e-05
-3.64686103205733e-05
-1.59464529427074e-05
-2.66291609783741e-05
-2.93262799136036e-05
-4.09408652189135e-06
-5.58863317053643e-06
-2.51472619964439e-05
-4.87563245660562e-05
-5.03102183333571e-05
-6.57400129459044e-05
-1.44944603057327e-05
-1.58785051990503e-05
-5.63674498566431e-05
-5.46752023246531e-05
-4.71025713688712e-05
-3.17232408284171e-06
-5.44019017708421e-05
-1.14286175412406e-05
1.07704327944746e-05
-7.110012622602e-05
-1.2056635894375e-05
-1.7969420603132e-07
-9.14380783343146e-06
-3.63810892907877e-05
-4.88893296494904e-05
-2.39586530177725e-05
-4.04288267636332e-05
-1.69239565223061e-07
-1.51022391538295e-05
-3.30131752028242e-05
-5.75538009753517e-05
-3.4540887703959e-05
-7.83866177688965e-05
-4.66724449757302e-05
-2.25013252244749e-05
-5.86343202489514e-05
-3.47946409614441e-05
1.66387175707232e-05
-8.54408897440767e-06
-5.05153196447151e-06
1.4766366346268e-06
-1.65846534869465e-05
-2.19895639726044e-05
-1.62457048981142e-05
-2.18524036984838e-06
-2.59084101706278e-05
-2.02805692326061e-05
-3.95957496759247e-05
-2.70970023449164e-05
-4.54334365267055e-05
-1.74259703777911e-05
-4.9593904287358e-05
-3.37423961481244e-05
-2.88690533742268e-05
-3.13702463452362e-05
-5.55787668984635e-05
-1.61717398081041e-05
-4.24494455760926e-05
-1.50717207906856e-05
1.38500275691827e-06
1.24361770909751e-05
-3.40894223482135e-05
-2.75043413423406e-05
-9.08758032214925e-06
-3.54276687840582e-05
-2.22272824495659e-05
-1.8644906463467e-05
-3.84185920102015e-05
-4.80073782482191e-05
-2.38998646573827e-05
-7.26017428725866e-05
-2.20967249594169e-05
-4.29166999354673e-05
-3.29596862545186e-05
-4.67723982032188e-05
-5.7018758465294e-05
-9.19545735782258e-06
-6.06825608570829e-05
1.09727414713341e-06
9.42992571223949e-06
-3.63637799659183e-05
-2.72001877050295e-05
2.92541116691784e-05
-7.43667519204735e-06
-2.70297182875927e-05
-1.81708692290912e-05
-9.53426605958972e-06
-5.73712707626818e-05
-2.52083874644579e-05
-2.92446024145e-05
-3.47476047816984e-05
-6.7351972469635e-05
-3.63376139378651e-05
-4.6126946392968e-05
-3.43372394982226e-05
-3.14942324484903e-05
-7.24772959268496e-05
-3.85323531854294e-05
-2.57607678779764e-05
-1.23679939854303e-05
-1.17443233596366e-05
7.49094569278034e-06
-1.18152331911885e-05
-2.76882479094974e-05
9.18145169480664e-06
2.02712580499125e-06
-5.98671826386407e-05
-6.79578776907427e-05
-5.12083282920713e-06
-5.91552038705964e-05
-4.50824220451723e-05
-3.50193866942139e-05
-6.91191235982686e-06
-5.00231160276518e-05
2.04586842027618e-05
6.18526509254277e-06
-2.80865761882833e-05
-3.48965395850689e-05
-3.36424010501427e-05
-5.1712784052243e-05
-2.46610558678549e-05
9.76943144077644e-06
-3.16555926569819e-05
-7.32809249107991e-06
-1.56391560919014e-05
-4.29044755012498e-05
-2.08832093288607e-05
-2.43498791633523e-05
-5.57844449820102e-05
-4.27505263815717e-05
-6.11381871102943e-05
-4.61891600823213e-05
-3.15793971417502e-05
-2.54403902971123e-05
-7.67068575697931e-06
-1.89000236622873e-05
-9.80395571057146e-06
-3.45986637013078e-05
-4.90239860309386e-05
-3.95418006232339e-05
-1.90553653934333e-05
-6.64820712274735e-06
-1.36926135975896e-05
-9.87021652820081e-06
-3.16594353034293e-05
-2.4864670929796e-05
-2.39561933210249e-05
-4.18534081582334e-05
-8.54097809344385e-06
-4.73171467994904e-05
-4.77175663659426e-05
-4.32290548573806e-05
-4.16276229962737e-05
-6.71391615564375e-05
-5.14486088489714e-05
-5.75436494033625e-05
-3.90585223811449e-05
-1.84722745870882e-06
-2.43365840901852e-05
-3.78947225498479e-05
-2.70728491334675e-05
-9.03799176417001e-06
-1.234623380361e-05
-2.75047717852335e-05
-5.14095800681835e-05
-4.3666398794544e-05
-3.63338824081224e-05
-6.31596122244442e-05
-3.74903263354719e-05
-2.0535880323781e-05
-1.81290969873777e-05
-2.91939670969084e-05
-6.99123613134842e-05
-5.6531171172575e-05
-3.353182501707e-05
-4.75446413580587e-05
-2.51523778016001e-05
-5.07179273269262e-05
-4.62739078663767e-06
-2.70655295504894e-06
-1.38241293319186e-05
-9.53665473734913e-06
-7.18697725599673e-06
-1.04153546564373e-05
-5.59351726150937e-05
-1.92531000368804e-06
-5.23944096950606e-05
-4.90182215964348e-05
-6.7337094964841e-05
-6.61296776490855e-05
-2.43253850929523e-05
-4.11008103595244e-05
8.9063396953495e-06
-3.03282771630263e-05
1.91515037738842e-05
-2.20289505887246e-05
-1.32649444101884e-05
-4.14858793788963e-05
-5.93550152790743e-06
-3.96417043932014e-05
-9.97188870119643e-06
-4.24209045693565e-05
-2.96059921315745e-06
-9.95598214492817e-06
-3.4483615190324e-05
-2.11663706924693e-05
-4.43051600390641e-05
-4.52311893492525e-05
-2.23086531166959e-05
-5.67235758088028e-05
-2.27334449483907e-05
-2.43295463137274e-05
-4.48114265076667e-05
-2.10099938176192e-05
-1.01330748044678e-05
-2.86339384378879e-06
-2.06247159618213e-05
-3.57157660689018e-05
-2.98569300933888e-05
-5.10265312753655e-05
-1.87413580582081e-06
-3.14289765539601e-05
-5.31314470513425e-05
-2.82748623311033e-06
-3.26024476652718e-05
-5.42104092796398e-05
-5.1883381203057e-05
-1.26864522953448e-05
-1.8556450153867e-05
-3.35931825255903e-05
-2.43586403145715e-05
-4.59570365458123e-05
-2.64771197826876e-05
-2.26870209885638e-05
-3.84588217987946e-05
-6.7979872564694e-05
2.72835861647685e-07
-4.73279300076175e-05
-7.8601109094844e-05
-5.58924153677795e-05
-3.43059553904402e-05
-5.30957200243726e-05
-5.31781238820071e-05
-3.09253834505863e-05
-1.56575296174709e-05
-6.11381505131596e-05
-8.54707353880952e-06
-3.97436538768937e-05
-5.6733970867881e-05
-3.36174278824002e-05
-2.01787553300623e-05
-8.77938177478848e-06
-2.7704624878019e-05
-5.1899831030969e-05
-1.85483903549647e-05
-4.2377813875595e-05
-5.17718070383088e-05
-3.49289289346532e-05
-1.17644399351884e-05
-5.04845735971505e-05
-3.9228871647201e-05
-3.41762737294398e-05
-2.94597681856495e-05
-3.49199743248088e-05
-6.54547921118353e-05
-3.79256644965456e-05
-1.9189633056461e-05
7.28361224482167e-08
-3.93017328848276e-05
-2.24080143050021e-06
-1.63087197441846e-05
-3.30905087251707e-05
-2.42052069650625e-05
4.92123917146065e-06
-1.60464092672946e-05
-5.40819014035819e-05
-1.65036052033377e-06
-5.26576622415083e-05
-3.85250163035898e-05
-2.55081831226475e-05
-1.44674782209582e-05
-5.15632794857987e-05
-2.3835577815735e-05
-3.45386406470942e-05
-2.07537501354054e-05
-3.58258804719931e-05
-3.68686365007992e-05
-6.52325600569787e-06
-2.54898986501178e-05
5.32544465281828e-06
-2.0071290490159e-05
-1.86877867312545e-05
-3.74644035704368e-05
-2.07825476941664e-05
-4.38441274759638e-05
-4.70251607480717e-05
-2.37379966005932e-05
-3.28500752244211e-05
-5.63865639117308e-05
-1.03476138119583e-05
-5.39150154943665e-05
-1.44943126586878e-05
-2.33045028127232e-05
-2.87957124656958e-05
-1.28762091826826e-05
-2.49999001074408e-05
-1.13914452637271e-05
-7.30872963147651e-06
-1.45231087448525e-05
-4.2181458141352e-05
-2.72511838687472e-05
-4.06455716248301e-05
-6.39278427047357e-06
-4.2730960039922e-05
-3.48621620241671e-05
-2.65364575601618e-05
-4.26899951411113e-05
-3.95464131202029e-05
2.63010518728133e-05
-2.72315856546144e-05
-4.1064753273697e-05
-1.36160623275654e-05
-3.7050116879946e-05
-2.97065064331599e-05
-1.49259312605541e-05
-1.84009587241782e-05
-2.73078920866455e-05
-5.2232085793094e-06
-1.56954685265262e-05
-4.08651453530854e-05
-1.91794750780106e-05
-3.92268854582412e-05
-5.12233489612514e-05
-1.30458609443345e-05
-9.50428959824719e-06
1.11747754345063e-06
-2.91389045681437e-05
-1.1822765381469e-05
-4.00713637072533e-05
-4.07217988447332e-05
-2.17178736090557e-05
2.70992440901651e-05
-2.53578705167533e-05
1.77013033049237e-05
-5.37206669394667e-05
-2.1055222770066e-05
1.06123219079028e-05
-1.48944526085895e-05
-1.70435732221676e-05
-7.10010637141285e-05
-1.20601321930674e-05
-6.68936199637198e-05
-4.16953484765339e-05
-3.94922756447578e-05
-1.41245150874369e-05
-4.05072091272351e-05
-2.8947819561742e-05
-6.50506961034591e-05
-5.46431449954664e-05
-1.84566306814151e-05
-3.32841836095581e-05
-2.5123967610452e-05
-1.94093507618075e-05
-5.62676883659043e-06
-1.6035222044858e-05
-1.34413735092836e-05
-6.76815470911143e-05
-4.0254308603689e-05
-5.57782669466098e-05
-1.64060389564317e-05
-4.62894760052054e-05
-3.48795485312619e-05
-4.68276833800549e-07
-2.14137092117048e-05
-2.44090127287438e-05
-4.25220556380318e-05
-2.91964414995939e-06
-9.4188395326699e-06
-2.19061510328169e-05
2.45223917167203e-05
-1.62928663839769e-05
-2.58896023291732e-05
-4.28374022525839e-05
-3.01512642456992e-05
-5.34126675925417e-05
1.30737660796242e-06
-5.95005970669021e-05
-2.42087494146559e-05
-3.43083711037906e-05
-2.49050973001683e-05
-5.84162724321083e-05
-1.78051575970853e-05
-4.26751110020148e-05
-2.37436106237394e-05
-4.50765995112818e-05
-9.73524597345581e-06
-3.33702654177732e-05
-7.45178481276089e-05
-1.57365054362677e-05
1.23953570999685e-06
-2.67316631569771e-05
-3.42183363716235e-05
-2.74630656930918e-05
-3.53256585175709e-05
-4.27658191821701e-05
-4.71502251595442e-05
-4.18410975539654e-05
-1.45927102774208e-05
-9.25578805992675e-06
-5.62335319945891e-05
-1.84427136690584e-05
-2.49520825086611e-05
-4.38260817746723e-05
-5.26673907430649e-05
-1.16143125660864e-05
-2.16866088807272e-05
-4.67980401754468e-05
-2.64991396866297e-05
-7.77737474806296e-06
-9.34792223836612e-06
-3.52975472092702e-05
-9.53748447186349e-06
-3.44619858329378e-05
1.7725819467802e-06
-5.40895760795069e-05
-3.91200368744812e-05
1.27258411647325e-05
-7.94971675280142e-06
-3.32920951712782e-05
-1.53669701543169e-05
-4.35315503105297e-05
-4.06182219911499e-05
-4.02303219388712e-05
-4.26705522181317e-05
-4.31788090626774e-05
-6.99052643063164e-05
-6.05359751855108e-06
-2.33854316533588e-05
-5.25229000746221e-05
-5.03589607743729e-05
-3.15044495059654e-05
-4.9535866954129e-05
-4.45192127011901e-05
-1.66600453106424e-05
-5.37971594754873e-06
-3.32462116219593e-05
-2.5205738080902e-05
-4.08789252997955e-05
-2.16521218312199e-05
-4.57826222861066e-05
-1.17523250756602e-07
-1.73911770606885e-05
-2.82483501432328e-05
-3.91771079346259e-05
-4.92856327365952e-05
-3.7840269602408e-05
-2.0377110763606e-05
-4.09160899874741e-05
-8.90011029781222e-06
-2.36348454791905e-05
-4.31984045449746e-05
-7.06510163755952e-06
-7.87155972739621e-06
-2.27333408141147e-05
-5.56155782775669e-05
-1.56400984109988e-05
-4.09063832108725e-05
-5.17614809090678e-05
-3.63866049210376e-05
-2.62466217546467e-05
-8.94312334180488e-05
-2.72455081466095e-05
-3.65134749946913e-05
-4.30943655398551e-05
-2.7458709934784e-05
-1.28484037399683e-07
-7.08477164919445e-05
-3.3018122891381e-05
-2.95516084971147e-05
-1.07277203190567e-05
-3.51622957584424e-05
2.47603249144377e-05
-3.27262673278583e-05
-4.69671203757983e-05
-1.73114073741502e-05
-2.51390939446593e-05
-3.63627482273906e-05
-4.98416449797625e-05
-4.38923322808042e-05
-2.29093178040085e-05
-6.77875271044404e-05
-2.05841241789863e-05
-3.52155157177235e-05
-2.80838894804685e-05
-1.72478908804682e-05
1.01027929620299e-05
1.28753878610633e-05
1.09897914676222e-05
-1.27619413510163e-05
-1.92017712251798e-05
-7.49487191218413e-06
4.75178872929856e-06
-4.89612108800132e-05
-2.27270082328717e-05
-8.99649728254715e-06
-4.73722265237761e-06
-2.97780988487969e-05
-4.17485406614664e-05
1.74543722399977e-05
-3.68918410908578e-05
-3.33144157743185e-05
-4.9649968899456e-05
-1.87356878023861e-06
4.1838665830559e-06
1.49173082784774e-05
-2.61525747565034e-05
-6.33038714489995e-05
-2.96996938760828e-05
-6.44140116064039e-05
3.27502816303977e-06
-2.83060886183667e-05
-6.2512152611177e-05
-5.20008233346066e-05
-3.67863644978105e-05
-5.49310882642359e-05
-4.42310718713055e-05
-2.38564472591068e-05
-3.90949048534494e-05
-5.27368855737296e-05
-2.89343077996285e-05
-1.50672969858251e-05
-5.36220454319044e-05
-1.46225481075246e-05
-2.53910865220681e-05
-2.54846885214894e-05
-2.74023690181813e-05
-5.78339437156322e-06
-2.53692945759909e-05
-7.79853476420969e-05
-3.72421264160582e-05
-3.97294961710555e-05
-6.25006189289409e-05
-8.57959702339706e-06
-6.29481903049091e-05
-2.39878200509028e-05
-1.66112668507669e-05
2.57973124652534e-05
-1.01974150723891e-05
8.21465392833967e-06
8.35137044160041e-06
-1.22577291210606e-05
-3.33343019565241e-06
-3.60963976272739e-05
-2.42595135317264e-06
-2.45441225062106e-05
-4.2018809614274e-05
-9.93271989213366e-06
-5.31375875022167e-05
-3.07983557054382e-05
-6.02116717467306e-05
-6.64879235038751e-05
-1.88043970240208e-05
-1.11630797687402e-05
-5.56638812153392e-05
-1.04512347736467e-05
-1.37426131662651e-05
-4.65040005015688e-05
3.16250209351809e-05
-1.16516943471491e-05
-9.33321862622442e-06
2.1132397977728e-05
2.25884333709776e-05
-3.03431351057169e-05
-4.60406862994911e-05
-3.71759400103165e-05
-4.840555398218e-05
-6.17292831200223e-05
-1.53759734010516e-05
-2.41402630177989e-05
-8.67150923134571e-05
-3.72439080694454e-05
-2.96921916302486e-05
-4.10790148556186e-05
-1.23734141887387e-05
-1.26410328279997e-05
-8.08608372567e-05
-1.56158623278461e-05
-1.64699932030823e-05
1.15157523128075e-05
-3.04618292799334e-05
1.38085514471334e-05
-7.13012174711078e-06
-5.1746679130714e-05
-2.22558662967092e-05
-1.01814801518786e-06
-2.2802234861404e-05
-6.3652247526723e-05
-2.63534654023295e-05
-1.68995979153858e-05
-4.45678864419224e-05
-4.19739587630188e-05
-2.900796941412e-05
-3.47068936078288e-05
-2.29075875787965e-05
-3.57741419104025e-05
-4.50665810237585e-05
-2.79380439859108e-05
-1.92278715380757e-05
-6.18465494492977e-05
-9.15831548104834e-06
-1.00185073409701e-05
-9.30737974597348e-06
-3.00312032846079e-05
-1.07922843827559e-05
-3.05062190702741e-05
-1.4496173988433e-05
-7.82725567318055e-06
-2.06929839632996e-05
-1.38174215197133e-05
-2.9780270559629e-05
-6.70794533940726e-05
-6.71185296573682e-05
-3.25313171217198e-05
-6.93864625430781e-05
-6.30301182487012e-05
-4.86227883132756e-05
-3.30807534179829e-05
-3.18713844953119e-05
-8.06991948463416e-06
-2.01354317353135e-06
-2.91891107508572e-05
-3.27300696859525e-05
-2.21848363290348e-05
-9.12014919334656e-06
-2.04406321865253e-06
-4.03750196731761e-05
-3.62669318782089e-05
-1.8790265110574e-05
-1.77045305572621e-05
-7.90915186459126e-05
-4.90902509162482e-05
-5.3929209935538e-05
-7.24723069985935e-05
-3.78390651334425e-05
-5.00299471503523e-05
-1.80681064324884e-05
-4.76757777026171e-05
-5.67584018210049e-05
-1.85350772560248e-05
-2.34377913792709e-05
-2.03811840717705e-05
-3.70128202146885e-05
-3.54268524529057e-05
-4.50659137786787e-05
-2.2414089787808e-05
-5.56896407514457e-05
-4.29199305145622e-05
-5.43285986581989e-05
-4.17517446575316e-05
-3.6019529480705e-05
-1.10572036722299e-05
-2.81676712961098e-05
-4.4501627305696e-05
-3.89868125028927e-05
-1.63920145953094e-05
-1.76165127119383e-05
-4.31593897627536e-05
-1.24309363535484e-05
-1.01134172739594e-05
-5.28621778352404e-06
-5.32203722124836e-06
-1.34375481707124e-05
3.33154462342774e-06
-1.20049823879909e-05
-3.95480626983382e-05
-5.41063509571512e-05
-3.91217406430606e-05
-2.8240535476828e-05
-4.84425314118629e-05
-1.7846067122882e-05
-3.16692639152857e-05
-5.01438809154795e-05
-5.42460242021338e-05
-2.85849481148739e-05
-2.26001257411295e-05
-1.06901265954983e-05
2.97635510326407e-06
-3.62235050005206e-05
1.8680085434703e-05
4.02595863023707e-05
-3.39660872479998e-05
-3.93734861770531e-05
1.74986597483372e-05
-4.66954508959407e-06
-2.30800486388987e-05
-2.8383515881478e-05
-1.37680948493358e-05
-4.48575003101762e-05
-2.87802008865571e-05
-6.18235581938064e-05
-5.18985712051389e-05
-4.7214558168441e-05
-5.46720602351033e-05
-2.00479830324667e-05
-2.51847509558328e-05
-3.6947095537056e-05
-2.5827850945624e-05
-1.39429421715163e-05
4.05530914828443e-05
9.55062210250065e-06
-1.38012952960424e-05
-2.89996109395899e-05
-4.20512917248562e-05
-2.855580145149e-05
-5.78230219894736e-05
-5.33228771354354e-05
-4.2715270687512e-05
-5.36394315460292e-05
-8.56282294299067e-06
-2.87469002318927e-05
-4.23875706249605e-05
-3.6571958770929e-05
-3.83997620352592e-05
-3.40675972727324e-05
5.6562805151741e-06
-2.42222403847522e-05
-5.05358143860212e-06
9.8992212913605e-08
-5.927931332736e-05
-3.57924016259858e-05
-4.06706681907505e-05
-3.34005390379279e-05
-3.56624097685011e-05
-5.35237682041362e-05
-1.81880046667914e-05
-5.52654047160309e-05
-7.09060479344868e-05
-3.16837047235217e-05
-2.57587334975965e-05
-4.84656639117187e-05
-2.95681162800166e-05
-1.30740801740891e-05
-3.92747817400581e-05
-3.85308443940338e-05
-3.7876722489361e-05
-5.87353606074884e-05
-3.5545090822822e-05
-1.49388839045344e-05
-7.2807476212121e-06
-7.59382741207509e-05
1.70263105172693e-05
-3.94175749708313e-05
-3.94801001881839e-05
-9.51246348523667e-06
-3.25489612164021e-05
-1.36532410600982e-05
-1.91188048664748e-05
-1.94165275958865e-05
-5.0196937853172e-05
-6.42464791189169e-05
-2.42616834991896e-05
-4.22273549832919e-05
8.72679322857446e-06
-3.27261639784527e-05
-4.18797217577705e-05
-2.59051283188813e-05
-3.91131098772101e-05
-2.43657158335874e-05
-4.81519492286288e-05
-4.22145701850913e-05
-3.41950106493657e-05
-4.12461206945357e-05
-4.29293090663232e-05
-9.62346704475424e-06
-2.43685973110891e-05
-4.44474254119776e-05
-2.12362922942715e-05
-4.88358935456465e-05
-2.9458987919377e-05
-5.33758850684608e-05
-5.68310886416609e-05
-3.69554297837589e-05
-3.10528649570121e-05
-2.72688022842571e-05
-3.84434575577763e-05
-5.12551618782747e-05
-4.38076629720253e-05
-4.88327874416276e-05
-4.16759638360393e-05
-4.18646769765401e-05
-3.54475404375508e-05
2.68072661618716e-05
-1.84613367378254e-05
-1.62907846918203e-05
-6.00452604007761e-05
-1.78364586892468e-05
-2.39190431502269e-05
-1.48849864140541e-05
-3.01534842954174e-05
-3.0139492373465e-05
-3.37331440010603e-05
-5.62161411249179e-07
-5.85336090343011e-05
-2.31482742161808e-05
-3.09388055730647e-05
-5.25157893894703e-05
-4.58252632287133e-05
-4.35424414627799e-05
-5.85033927382533e-05
-2.69016613699751e-05
-2.10813469417046e-05
4.53212301125148e-06
-1.28374261481251e-05
-1.33191674056696e-05
-2.12933998248467e-05
-3.99493422827097e-05
-3.93470461316498e-07
-2.60166235464301e-05
-3.9257859279031e-05
-3.41616969982262e-05
-3.57260189605616e-05
-2.25151930042801e-05
-8.56363679554257e-05
-2.72252299113014e-05
-3.85369410725115e-05
-4.22706145756363e-05
-1.01087576520465e-05
-2.73704483895605e-05
-1.61519961784327e-05
-1.63375990361636e-05
3.18383171790038e-06
-4.13323185757196e-05
-1.15581861218331e-05
-6.59992712974255e-05
-2.49847941774719e-05
-1.12890386601204e-05
1.0691416384215e-05
-3.40806474890351e-05
-2.61206905288153e-05
-5.84994238924849e-05
9.99511940416635e-06
-4.85358486926088e-05
-4.00170068215768e-05
-2.52943362053336e-05
-5.87911668777373e-05
-1.7019982005072e-05
-5.68636496425796e-05
-3.44542865001162e-05
-3.5158792385285e-05
-2.28637434272329e-05
-7.05129098153086e-06
-1.56640879246686e-05
-1.69719958716691e-05
5.3934237068642e-06
-4.19361292480839e-05
-2.11964314352539e-05
1.14771590198828e-05
-5.92352962025209e-05
1.346140161506e-05
-2.39191653362406e-05
-4.16420972285048e-05
-1.1051308685236e-05
-1.36906581752584e-05
-3.36926904263224e-05
-1.67429165137187e-05
-2.59328382632524e-05
-1.12384547535232e-05
-3.6549433899494e-05
-1.26214791446093e-05
-2.7951999925878e-05
-3.84508497825451e-05
-1.11789461889393e-05
-1.17591164223985e-06
-4.27975457075892e-05
-2.92084443405973e-05
-3.78511969714905e-05
-2.83215422990313e-05
-4.28210204760639e-05
-4.33383914810059e-05
-5.09084231790459e-05
-3.25146962994569e-05
-1.76795293502299e-05
-3.39546311744877e-05
-3.99695709022569e-05
-9.51997443807696e-06
-2.2148305767329e-05
-5.73646262963893e-05
-4.9875856456416e-05
-4.81014333714474e-05
-2.16365141802946e-05
-5.38667642962049e-05
-2.64212744999673e-05
-2.52686368801799e-05
-1.76739513157428e-05
-3.26968831668603e-05
-2.94929884116863e-05
-3.20629278431581e-05
-2.25125536703432e-05
-2.18379016989603e-05
-2.75525526772814e-05
-2.07096110689987e-05
-4.49359173774304e-06
-5.84976746385098e-06
7.46957377051917e-06
1.07188115044361e-06
-1.82367069510516e-05
1.479488156456e-07
-4.44273112251499e-05
-4.58759137651328e-06
-7.44348374933351e-06
7.48713673438444e-06
-3.52291420525836e-05
-2.95237932246481e-05
-3.33873532466274e-05
-3.61534006088969e-05
-4.72971995929396e-05
-2.03608981555364e-05
-2.6069392260715e-05
-3.76268467907693e-05
-9.74215433565211e-07
-3.31944177042814e-05
-2.95768444389618e-05
-1.1355044283567e-05
-4.11742913412245e-05
-3.62730938506715e-05
-1.32519610659626e-05
1.69770967106195e-06
-2.45632731752598e-05
-2.01178750928732e-05
-6.01565703546628e-06
-3.62217990082538e-05
-1.00684621627218e-05
-2.88805809037581e-05
-3.16261618754295e-05
-1.15486970071299e-05
-2.79744885977064e-05
-4.16967961764016e-06
-2.03497437314516e-05
-2.46210332036272e-05
-2.39368271539621e-05
-3.4518907076912e-05
-3.17263098932104e-05
-2.49885887161841e-05
-2.70515452761945e-05
-3.5259582945962e-05
-2.46261441595426e-06
-2.97664949143819e-05
-4.4440885280975e-05
-3.43327739737343e-05
-1.70748521124174e-05
-4.12611978849795e-05
-3.42865299058829e-05
-8.98478566000339e-06
-4.35554756139527e-05
-4.15029748761518e-05
-5.09237727937574e-05
-1.61990162282366e-06
-5.02986975724369e-05
-3.17457925912244e-05
-5.34088705102202e-05
-4.49560470605172e-05
-2.18529274539021e-05
-2.21505119812417e-05
-2.82634763855404e-05
-4.30787028604611e-05
-2.03447228652307e-05
-1.38311159596849e-05
-4.79090140480215e-05
-4.94409382407544e-05
-2.07565021366961e-05
-5.01050700868368e-05
-2.45544445217018e-05
-3.73521778349499e-05
-3.03725074865606e-05
-2.60656086699148e-05
-6.44443805404853e-05
-9.374783423843e-06
-2.55284319966491e-05
-4.0037612485745e-05
-3.17227442276977e-05
-3.0025952791029e-05
-4.61717894599189e-05
2.49506698778992e-06
-4.43752649177137e-05
-4.18238808530299e-05
-2.13613081942152e-05
-3.38881993229441e-05
-4.11887642385608e-05
-1.55545912825962e-05
-4.79134766899276e-05
-3.10000069662864e-05
-3.4786758096204e-05
-3.63363425883511e-06
-2.68589594433188e-05
-3.06898272480242e-06
-2.62020196008127e-05
-4.49794508302988e-05
-7.24384562036442e-06
-4.83418190510615e-05
-2.60995872545596e-05
-1.45237614174968e-05
-1.52875111050169e-05
-4.73436556407019e-05
-4.59350276589267e-05
-3.78797709955845e-05
-5.61591814444475e-05
-3.34422915168258e-05
-4.27244824866129e-05
-4.18421430906153e-05
-1.35745579666339e-05
-3.14957502864055e-05
-3.72607536391469e-05
-4.26942758015495e-05
-1.85273513174601e-05
-1.60996540570298e-05
-4.39385513819166e-05
-3.62230616872104e-05
-3.19283046037565e-05
-1.80183013063634e-05
-3.75550161428944e-05
-3.08426074968525e-05
-5.28756968912227e-05
-2.66569477089481e-05
-4.26390015265065e-06
-1.12763846663881e-05
-5.02807386356242e-05
-1.99552413233405e-05
-3.44376226424487e-05
-5.62520642025159e-05
-1.94696718045401e-06
-7.39733893432021e-06
-6.17740532340254e-05
-1.95233007011291e-05
-2.69506341646019e-05
-6.44143209295281e-05
-1.65901683638035e-05
-3.63175970881123e-05
-2.5182294625129e-05
-3.14514404757781e-05
-1.04720208250571e-05
-2.77914522287192e-05
-3.91807640259868e-05
-2.58853851961613e-05
-3.04438405867542e-05
-5.4153911104358e-05
-4.38322108983643e-05
-2.48771317783587e-05
-6.62166368534823e-05
-1.42437536395036e-05
-1.47283766232531e-05
-3.01016512310983e-05
-2.01443454539014e-05
-7.65350476783161e-06
-2.30874063822546e-05
-1.80411266449738e-05
1.73950462136306e-05
-5.60792430199531e-05
-3.06221485632131e-05
-3.10959840201031e-05
-3.47561774474007e-06
-6.09235816438231e-05
-6.35630633675485e-05
-3.95089311096202e-05
-3.48578419263061e-05
-4.29684817858456e-05
-1.90144054063229e-05
-2.27443688387502e-05
-2.08942176860798e-05
-3.21529398137975e-05
-1.56896929085827e-05
-2.34939598741419e-05
-2.67630719352642e-06
-1.42133233672776e-05
-1.36885685243853e-05
-6.70915729520454e-06
-4.76041169118542e-05
-5.8691701687239e-05
9.71155392420094e-06
-2.9779234287839e-05
-4.28163968186334e-05
-1.58548239170287e-05
-2.65808909389067e-05
-2.75193864445204e-05
-3.70445576579487e-05
-3.05120290070172e-05
-2.61851998502027e-05
-3.74992881386203e-05
-4.82769905091836e-05
-3.26974414378006e-05
-1.2717371733036e-05
-8.27040722786031e-06
-5.30688703533212e-05
-5.93764119113009e-05
-3.7713289484918e-05
-7.91104544474016e-06
-3.51824307926093e-05
-6.48014959856646e-05
-2.72163794468651e-05
-7.48815280537652e-06
-2.77834127784527e-05
1.91584989075424e-05
-1.33921010276711e-05
-3.36384624948675e-05
-6.11533056284201e-06
-6.00849722017147e-06
-1.75067972302593e-05
-4.38426193507927e-05
-3.48717448263686e-06
-7.97089380886907e-05
-5.86582546459251e-05
2.25377710770373e-05
-4.00390220635679e-05
-1.60918127659554e-05
-2.37415091741263e-05
-4.96581012079535e-05
-3.7343361090775e-05
-2.05066466310413e-05
-3.8263646989608e-05
-3.07478369075626e-05
-5.51222495139794e-05
-4.88057720733369e-05
-3.20925871268776e-05
-4.05541242114364e-05
-2.67912557130554e-05
-5.35093056689411e-05
-1.05992999484469e-05
-4.42765543508664e-05
-4.75429907607575e-05
-8.11543096467229e-05
-8.59729323822933e-06
-1.98780828419916e-05
-1.62560711155786e-05
-2.85102245327926e-05
1.03565654556989e-05
-7.17098651797899e-06
-1.8053760529097e-05
-2.28719454709767e-05
-7.77314589988519e-05
-3.05711059961246e-05
-2.10960792298506e-05
-2.16064734740597e-05
-1.73641119805042e-05
-2.56813804956055e-05
-1.74688770390662e-05
-6.35103912834416e-05
-4.83694845859428e-05
-4.55668322789358e-05
-1.16665624094763e-05
5.07745858725055e-06
-1.62431592218663e-05
-2.84733857706467e-05
-3.02910221925362e-05
-5.78411269307613e-05
-3.49893016855672e-06
-2.24358255252746e-05
-5.10716102337432e-05
-2.40657064196154e-05
-6.33619562747525e-06
-2.75192348337838e-05
-3.42669803443654e-05
-4.77389131956495e-05
-1.61647830218037e-05
-4.54198098862973e-05
-3.8908264677988e-05
-2.53058169218371e-05
-3.08318155347949e-05
-2.18649337491145e-05
-2.04408997265691e-05
-1.17228690723145e-05
3.10300617227847e-06
2.65654287689644e-05
-3.13625147659818e-05
-2.48131392965176e-05
-3.23796356728639e-05
-3.9721006138592e-05
-1.69048634655876e-05
-4.68785996653208e-05
-3.6549721104376e-05
-1.48405014871441e-05
-2.81402021353639e-05
-2.76913790507343e-05
-4.60043113179965e-05
-6.8820783009255e-05
-2.58606865693087e-06
-2.2277351569294e-05
-3.23575945846412e-05
-7.71854250876025e-05
-1.99613405635389e-05
1.89848461085221e-05
6.39551407867358e-06
-1.11364573743421e-05
-1.05106497482429e-05
-2.20888655655227e-05
6.64042930725824e-07
-1.72509192476758e-05
-1.60087169351932e-05
-1.95175141396765e-05
-4.09698892895889e-05
-2.33707919167709e-05
-9.45737873454084e-06
-2.55742138745047e-05
-2.03280948804674e-05
-2.87919752129614e-05
-2.93684333375714e-05
-4.80969569837157e-05
-6.8249816268508e-05
-3.90844457649873e-05
-1.90585327103004e-05
-4.90858930702538e-05
-1.91696022317582e-05
-2.95520991731786e-05
-3.35076547842147e-05
-1.73425296465073e-05
-4.10020296489704e-05
-3.12242044904896e-05
-1.46591033074238e-05
-4.91021612678895e-05
-1.34401790023318e-05
-4.43828675386597e-05
-1.9902508353123e-05
1.4489999272711e-05
-3.40140795039208e-05
-3.52460197964697e-05
-2.98155297064423e-05
-2.28499754668272e-05
-7.75491674740742e-06
-3.68588240480423e-05
-3.09874119453095e-05
-5.98886655836809e-05
-1.75919191572116e-05
-3.05993684269702e-05
-4.7026360168455e-05
-3.71844383515097e-05
-1.87012497511317e-05
-4.96265779560611e-05
-6.85172453222151e-05
-4.32032299531057e-05
-3.6090622970852e-05
-5.6482345085166e-05
-3.42058006019739e-05
-2.39732450265477e-05
1.28259902780749e-06
2.24481035183099e-05
-5.28650438761555e-05
-1.4964050287126e-05
-5.14187189148454e-05
-1.11420373621469e-05
-3.63115221398774e-05
-8.28742266710665e-06
-1.27807270094918e-05
-4.74343837060963e-05
-5.89391526492001e-05
-5.62021694988289e-05
-5.09743289165289e-05
-4.38432748859435e-05
-5.48705591349604e-05
-5.47533412883165e-05
-3.22029123316731e-05
-1.22833058141795e-05
-3.87385547500411e-05
-4.40417501471682e-05
-2.16919821127904e-05
1.74136455165546e-06
-2.33860155927102e-06
-1.23467217037123e-05
1.18634922898108e-05
-2.44396014913296e-05
-4.56491394109425e-05
-5.50074047875732e-05
-1.64919532476018e-05
-9.65970436321341e-06
-5.03848030513753e-05
-3.04569060763573e-05
-8.33739073717041e-05
-5.96981710146206e-05
-5.29072143226898e-05
-5.35344156002447e-05
-3.79180325793685e-05
-5.37171564506192e-05
-2.87201615713733e-05
-8.10857493399867e-06
-1.51769939424886e-05
-3.15168090959823e-05
-3.75629448076702e-05
-1.87025565527085e-05
-2.36614925387541e-05
-2.13580004324448e-05
-5.93696872992993e-05
-4.83991609336126e-05
-6.85669297508364e-05
-6.93268925690325e-05
-2.57485562039878e-05
-5.23574242956698e-05
-5.18947525226078e-05
-3.01059426125739e-05
-5.52561381392462e-05
-3.57330439351976e-05
-2.53130455915651e-05
-2.14156531794646e-05
7.73610372905468e-06
7.40506223536673e-06
-2.56614206472296e-05
-2.80068799403977e-05
-3.25664506930492e-06
-3.73529213571077e-05
-3.57053925183394e-05
-7.63341067481565e-05
-3.04483352277592e-05
-3.93036215700756e-05
-8.39314319750829e-05
-6.97550152205068e-05
-9.71106241123427e-06
-2.46189807315638e-05
-4.78906311538722e-05
-3.21422378878717e-05
-1.8651071651549e-05
-4.39539368275369e-05
2.03780495230681e-05
1.0543043746964e-05
2.79836136135044e-06
8.49979900873355e-06
-3.77015108361657e-05
-3.22495401271406e-05
-2.69258804422193e-05
-4.39829019846867e-05
-6.52746985396993e-05
-5.58596003992461e-05
-2.23800694593529e-05
-7.45671670285797e-05
-7.54839838018544e-05
-3.40544264610335e-05
-3.76658193287147e-05
-5.66460866288381e-05
-1.14485843516605e-05
-3.05528523749541e-05
-2.48838573656091e-05
-4.03422135543563e-05
-4.26937969027711e-05
-4.07451822974661e-05
-3.05919468275134e-05
-4.89653666428e-05
-3.14973428793727e-05
-1.18700829509829e-05
-7.97722573957909e-06
-3.87376213981727e-05
-3.11404951829851e-05
-5.45971581379086e-05
-5.20827626250899e-05
-5.66242031447254e-05
-3.55085099004171e-05
-4.67184261377353e-05
-5.26109007663666e-05
-3.77356856780631e-05
-1.66403597854778e-05
1.47237929372781e-06
-4.96832838536248e-05
-1.51594881079981e-05
-1.23115168607056e-05
-4.22910302630142e-05
-4.85957412185428e-05
-3.89731414742631e-05
-2.8053502242557e-05
-3.78144909773416e-05
-8.58062263975826e-06
-5.82661689206717e-05
-3.81318001068843e-05
-2.9792461249689e-05
-2.51760454889534e-05
-1.62123389359043e-05
-2.86487164656524e-06
-2.61839071196328e-05
-5.62782781509239e-05
-4.74137597418843e-05
-2.99932520154648e-05
-3.24726385671388e-05
-1.87502865107038e-05
-3.78096313624246e-05
-1.96434831906098e-05
-5.30415117493074e-05
-1.40783556794639e-05
4.88091463550532e-07
-4.03292255197381e-05
-6.21260777328195e-06
-4.39975339976468e-05
-3.61636964882075e-05
-1.25442522237783e-05
5.59524901864933e-07
-2.40132559145213e-05
-1.72681589853485e-05
-4.01385985761776e-05
-5.28037926397787e-05
-2.69938405180887e-05
-3.25125356742118e-05
-1.87322863665405e-05
-3.72574881609455e-05
-9.93302695322435e-06
-3.76861866432082e-05
-3.39397454307493e-05
-2.01874614122517e-05
-8.95055898087866e-06
-2.4658456019463e-05
1.46254789834069e-07
-1.65782185213499e-05
-2.83647431228704e-05
-5.09102826820245e-05
-1.19813751299323e-05
-9.82174982006568e-06
-2.10865125606587e-05
-7.43262834506838e-06
-7.07922108179112e-05
-6.96675372432543e-06
6.30605947553141e-07
-1.40837844475869e-05
-4.45972297253079e-06
-4.35680599932563e-05
-2.39846596538915e-05
-2.31867648954074e-05
-1.03491267516233e-05
-1.47296978139989e-05
-3.71659199487593e-05
-4.88540641110347e-06
-4.7281378602284e-05
-5.12830519802276e-05
-2.70742653398648e-05
-5.32422171430183e-05
-5.08536918114501e-05
-3.24703279937339e-05
-9.44691199245424e-06
-3.39213156669647e-05
-2.83444159631795e-05
-2.69675811623813e-05
-5.57621251493589e-05
-4.5924063610049e-05
-3.11093800583449e-05
-2.65488868554493e-05
-4.01850213972475e-06
-4.37240299774344e-05
-3.010034647266e-05
-4.27148009240827e-05
-1.41848090733689e-05
-3.72876871792366e-05
-3.12341660971775e-05
-5.58616279413185e-05
-4.68592022135194e-05
-4.79484321442915e-05
-4.86798929317847e-05
-3.37769804565453e-05
-2.42187138778282e-05
-3.34628074724571e-05
-3.18521358715032e-05
4.16510677928813e-06
-3.24042831101108e-05
-4.66186212763818e-05
6.89871032754129e-06
-2.16191750278997e-05
3.51445783502457e-05
-6.22894037445989e-05
-1.91813731266533e-05
-3.02597700883224e-05
-5.57577442722331e-05
-2.38970470144623e-05
-3.21723418870989e-05
-2.51495914079248e-05
-5.1737001197174e-06
-1.75253322006742e-06
-2.23352068257119e-05
-3.91648985019748e-05
-5.49298331228321e-05
-2.89979930168008e-05
-3.30976665147921e-06
-1.64460078913251e-05
-2.0495958560473e-05
-7.66950316478539e-06
-8.72159468778263e-06
-1.63625865877827e-05
-3.86828891549053e-05
-2.48792277457523e-05
-3.45492549008633e-05
-2.59373066296822e-05
-2.78971647994447e-05
1.61742153951697e-05
-5.57954684910499e-05
-5.96307941022111e-05
-3.38900775775561e-05
-1.39155195007803e-05
-8.19695687903807e-06
-2.35495294900623e-05
-4.09998034088074e-05
-4.47087449658659e-06
-8.60945741742417e-06
-1.63286015897283e-05
-2.64004111656759e-05
-3.41697090625517e-05
-3.67239691248429e-05
-2.69832548840217e-05
-3.64198971106702e-05
-5.83182708643965e-05
-3.52272048309705e-05
-2.52922822909155e-05
-2.95474183770933e-05
-1.00614958288223e-05
-3.26865295730223e-05
-4.66410748721954e-05
-2.25056938109317e-05
-2.09756980568149e-05
1.97149189102887e-05
-3.74400902360623e-05
-1.04831933970942e-05
-5.18002478116478e-05
-3.17968145096532e-05
-3.56814746836537e-05
-3.54133430096347e-05
-2.10109335395806e-05
-3.78400362688602e-05
-4.92840392306417e-05
-7.00794397782479e-05
-4.22641628626148e-05
-3.74347149608545e-05
-7.25120651410161e-05
-4.42395985113502e-05
-3.69702639606713e-05
-9.16532368353408e-06
-3.83148557215721e-05
-3.25272428051766e-06
-1.41317051577985e-05
-1.71434713016513e-05
-3.58898206397699e-05
-1.55318471841428e-05
-2.29219433784253e-05
-2.75790282073689e-05
-3.04248400838935e-05
-5.82910860605078e-05
-8.92609352648887e-06
-5.41137007894555e-05
-6.28946439623072e-05
-2.10322156744329e-05
-5.83524573426992e-05
-4.11905459979311e-05
-1.2662308920722e-05
-1.44179829416476e-05
-2.1705038739772e-05
-1.53641586324161e-05
-3.86536964642191e-06
-2.38037693052125e-05
-1.49572599744005e-05
-6.56073007256199e-05
-5.17837667674994e-06
-2.86714951563408e-05
-5.7262331883243e-05
-3.07876498388843e-05
-1.69502025911401e-05
-3.75077988387655e-05
-2.39379691796403e-05
-5.09676702381662e-05
-3.58633789093141e-05
2.02277452745382e-05
-4.69127179040375e-05
-1.04363685470234e-05
-6.9035578065301e-06
-4.44227440094413e-06
-2.02074145457799e-05
-1.84001899764769e-05
-6.17986885267778e-05
-3.97689192910572e-05
-6.70081700696337e-05
-3.49619450721233e-05
-1.7620443689054e-05
-4.39017578445971e-05
-3.1102566386766e-05
-3.52364848664409e-05
-1.03693003075216e-05
-1.37302985479798e-05
-1.67610747490623e-05
-4.34116397033816e-05
-2.13156780888442e-05
-2.57500776863713e-05
-5.61390105008451e-05
-6.34334987442911e-05
4.72131229783866e-06
-3.35274372963594e-06
-2.34273794500655e-05
-6.04409035659636e-06
-5.25375653078373e-05
-4.02552565791893e-05
-4.75665406776744e-05
-3.81615380171899e-06
-2.54830886277348e-05
-2.04051166361614e-05
-3.57817300608407e-05
-2.09725737084722e-05
-3.4651130150371e-05
-1.71231871738588e-06
-9.20281643460865e-06
-1.73510041624548e-05
-1.49967985700809e-05
-3.48946020340585e-05
-2.43959795066474e-06
-1.7501181871339e-05
-3.56629731748443e-05
-2.18365177812362e-06
-1.73585446211957e-05
-8.67288330216488e-05
-1.87272177063062e-05
-3.26316823689616e-05
-3.56857639726787e-05
-2.4594541301212e-05
-2.87862874166178e-05
-4.12813107738144e-06
-3.1566156253615e-05
-1.16934699397657e-05
-1.55714774261872e-05
-2.85370415257057e-05
-1.86471738530039e-05
-3.01488430202127e-05
-5.81134700281531e-05
-6.78935000503541e-05
-4.09957846092987e-05
-1.05192459523197e-05
-4.29201550013432e-05
-2.44451904674517e-05
-2.64074412239565e-05
-1.39710165846519e-05
3.608596962125e-06
-3.39985337536866e-05
-2.51898822709093e-05
-5.44863745905736e-05
-2.45727038146432e-06
-7.67327216810015e-06
-3.15145088176444e-05
-2.76030322076956e-05
-7.232075424012e-06
-6.54476052417738e-05
-5.7838103855999e-06
-1.78601330996799e-05
-4.89683642103984e-05
-3.99345289130476e-05
-1.24615695938777e-05
-5.12647673530791e-05
-2.62044618666493e-05
-3.37277126742906e-05
3.73490332570664e-06
-2.13872566848946e-05
-3.32609126823245e-05
-5.44220380821576e-05
-3.633294053651e-05
-1.71912410186001e-05
-7.78240287669229e-06
-4.95526095800744e-05
1.33091146843847e-05
1.92022728754411e-05
-3.28708270724823e-05
-4.00836222569027e-06
-3.44564025599694e-05
-1.3549718184326e-05
-1.31948036540445e-05
-7.68528380524479e-06
2.31956591133207e-05
-2.53813698955669e-05
-3.74773274901562e-05
-2.87203058453425e-05
-5.05445463159009e-05
-2.44679550115904e-05
-2.04603436270629e-05
-3.76773918239851e-05
-1.64651753510105e-05
-1.56188823235465e-05
-1.52527877460439e-05
1.02550562553263e-05
-5.25480714634639e-06
-2.27814336319032e-05
-3.18222390903415e-05
-1.48470003080753e-05
-4.98675458742019e-05
-2.94063459604889e-05
-2.35725621949623e-05
-1.93339965135069e-05
-4.41660925379261e-05
-7.35782287889927e-05
-1.17878157944811e-05
-4.04126483056416e-05
-1.87032178310635e-05
1.64282286639924e-05
-3.26123032139529e-05
-4.20965844677252e-05
-1.36481420959837e-05
-5.61218196464416e-05
-3.00339925184446e-05
1.66053534767969e-07
-2.85869431992188e-05
-2.67838733686446e-05
-3.54516653222013e-05
-4.45651053013885e-05
-5.43699227334319e-05
-2.34937052397956e-05
1.81518894902976e-06
-1.83427626906504e-05
-2.53749411602638e-05
-2.13507585935165e-05
-4.08355341578201e-06
-7.23548303854273e-05
-2.47460610642906e-05
1.64859954612522e-06
-5.25886390592612e-05
-3.37309612279384e-05
-4.47530179278606e-05
-3.19496774662821e-05
-1.90496565310832e-05
-3.25411373954863e-05
-1.85461713482736e-05
-4.77040001904814e-05
-3.68879222161913e-05
-4.06901854104946e-05
-1.3417435011066e-06
-2.20810960426293e-05
-4.01834246253785e-05
-6.61576678488451e-05
-3.49985853448793e-05
-1.74518502597466e-05
-7.73948727901761e-05
-3.54352418034223e-05
-3.10031345628809e-05
-2.82834061593238e-05
8.65496999414256e-06
-4.71497556008955e-05
-4.3786345567253e-05
-4.72807795833324e-05
-3.51174766621446e-05
-4.21150588998439e-05
-4.83233088549128e-06
-1.35874102898973e-05
-5.15002746393568e-05
-2.87715073128203e-05
-1.25425289156399e-05
-1.61297239110286e-05
-2.79609882176141e-05
-1.86860076548213e-05
-2.19684534101407e-05
-3.89255862423964e-05
-2.14488039175432e-05
-4.94473697977397e-05
-2.05669089156101e-05
-5.67607213852109e-05
-1.37582713938749e-05
-4.26714474592762e-05
-4.8214645968455e-06
-1.81203561781468e-05
-4.07624961256441e-05
-2.18018706962244e-05
-2.28756001110014e-05
-1.6528800613463e-05
-6.79239068349546e-05
-2.74939242406791e-05
-1.57574955592369e-05
-3.93603890331562e-05
-3.99473884231807e-05
-4.20314633545278e-05
-2.63994976389921e-05
-7.52402132489936e-05
-2.63086888491734e-05
-8.189430561638e-05
-6.71588988778191e-05
-2.96781644656088e-05
-8.50403035959512e-06
-3.77044911821596e-05
-5.15590925002601e-05
-1.42237336478441e-05
-2.56875593986283e-05
-2.28280631874231e-05
-3.75690542449612e-05
-4.70085159429223e-05
-3.83675347466154e-05
-2.67597454992359e-05
-1.72678197846266e-05
-7.75476271975774e-05
-4.90535649387817e-05
-2.70579430121651e-05
-2.84758988972426e-05
-2.24409459410281e-05
-1.20610389485299e-05
1.4027069838847e-05
-8.84780478324806e-06
-1.13859581935065e-05
-2.67143759976285e-05
-6.28532671962118e-05
-2.56598826485153e-05
-2.51520350401591e-05
-5.73663615192237e-05
-4.42929694334697e-05
-2.67973933892582e-05
-1.15624745369369e-05
-2.57270930967386e-05
-1.36566760105389e-05
-1.62893108841057e-05
9.96657836200024e-06
-1.71939506518701e-05
-5.37930708370946e-05
-3.10217868899119e-06
-1.51048168589256e-05
-1.14273080169312e-05
-2.33604008947308e-05
1.49802717017744e-06
-1.87754450891915e-05
-2.78931960491e-05
-1.42611270819706e-05
-2.32457456136769e-05
-2.04003788633917e-05
-4.51255833706783e-05
-2.83115162943148e-05
-5.64642930534355e-05
-3.37444607047717e-05
-2.90664706319506e-05
-4.67545362802707e-05
-3.830408431349e-05
-2.24121067504118e-05
-5.53372490804187e-05
-3.81466394700204e-05
-3.27676786951699e-06
1.44941549511263e-05
-3.82660906650699e-05
-5.77994095733146e-05
-1.65618596565136e-05
-1.4613821871011e-05
-4.56810741540364e-05
-5.31285874388083e-06
-4.09608628492713e-05
-2.71842780042038e-05
-4.07680669762649e-05
-5.80742645393502e-05
-5.06568746163865e-05
-3.42639733320644e-05
-4.19574231164215e-05
-4.32042658587462e-05
-1.84850129000735e-06
-1.47676334280377e-05
-5.26254078865786e-05
-2.23572838192631e-05
-1.97029756233624e-05
-3.99731414877546e-05
-1.01569851300754e-07
2.62115637828035e-06
-2.41839619660163e-05
-4.51829726765966e-05
-2.68642708170697e-05
-2.79853486718047e-05
-4.7785139990856e-05
4.47715057519073e-06
-3.53880865108907e-05
-4.05580228109236e-05
-1.70685340170179e-05
-2.4227617426156e-05
-2.6081200813066e-05
-4.63470745877432e-05
-1.69367342456076e-05
-3.4145414969272e-05
-3.47238519085795e-05
-1.78086519314309e-05
8.86466746516528e-06
-3.82973803563689e-05
3.05804199744831e-05
-8.08053159286495e-06
-1.18944847964218e-05
-1.37542312340185e-05
-3.24106046607749e-05
-3.56235899262655e-05
-4.1245205891127e-05
-3.40126799748181e-05
-4.67183638418883e-05
-4.18340995640273e-05
-3.35483519657949e-05
-3.02760905852664e-05
-2.93847987195714e-05
-1.95048868654284e-05
-1.41760212403176e-05
-3.41842809313553e-05
-6.86271657426074e-06
3.03385326866606e-06
-4.12970770110799e-05
-8.83512907391544e-06
5.78319556195599e-06
-5.11288302677809e-05
-3.93899203691634e-05
-1.65213299272726e-05
-2.55654378512598e-05
-6.52207835248654e-05
-3.01369751833681e-05
-2.39653940362333e-05
-8.13245190651121e-05
-5.58271828836568e-05
-4.86936059353482e-05
-6.39656032162027e-05
-2.62759727413783e-05
-3.19780021067282e-05
-4.56224428064493e-05
-4.35964476339206e-05
-2.44058640737542e-05
-4.11978977091044e-05
-3.30768673222703e-05
-3.02470427379971e-05
-5.43767611330843e-05
-4.6680251878738e-05
-2.15299177401993e-05
2.05859023436294e-05
-8.12923237667009e-05
-3.48138801633542e-05
-3.55551182657961e-05
-4.67075919670188e-05
-1.69022585213454e-05
-9.16398717517298e-06
1.38458988490397e-06
-4.14475027998478e-05
-4.29291312317794e-05
-5.22354683109283e-05
-6.29517296740067e-05
-4.34963593594889e-06
-3.2738363825226e-05
-1.37360446855342e-05
-5.76564492974575e-05
-3.32501775760195e-05
-4.2225982382173e-05
-1.89047056469677e-05
-1.66621267139033e-05
-3.9459835814082e-05
-1.76835655241036e-05
-7.01911283172464e-06
-2.17340015832912e-05
-5.49810830229269e-05
-2.86147744221482e-05
-3.0281278767349e-05
-6.2361737260999e-05
-5.01221994533796e-05
-5.91416920659573e-05
-5.92765553867476e-05
-2.76751528890833e-05
-5.45822664036079e-05
-6.9134635542575e-05
-1.29455348741801e-05
-5.09796668722177e-06
-2.4359343884858e-05
-9.74316581618906e-06
-1.8403966575264e-05
4.07658469367833e-06
-2.61201853316619e-05
-1.51145192766678e-05
-2.1029459095837e-05
-4.48697306231419e-05
-3.94488192858867e-05
-2.46120869242481e-05
-2.77116128221062e-05
-2.55849476519462e-05
-1.4261155678446e-05
-3.65103541487955e-05
-4.17491209803548e-05
-4.60783929436349e-05
-2.35778231143667e-05
-7.02985892352826e-05
-5.06090363204739e-05
-2.6407262512988e-05
-2.49812622956169e-05
-3.77274401655891e-05
-1.74438277669576e-05
-3.46505534133548e-05
-3.12354428890975e-05
1.08616954209032e-08
-2.89142631332712e-05
-1.98824171576422e-05
-2.4763353539638e-05
-3.88536660838834e-05
-4.74871360438652e-05
-2.45534659049941e-05
-1.27827587469599e-05
-2.79183949845038e-05
-4.98325579657838e-05
2.62705677225389e-05
-4.60240213191258e-05
-3.11667582760924e-05
-3.05908116552284e-06
-3.2437966421689e-05
-1.75568837935159e-05
-1.76509755266343e-05
-4.02249970840086e-05
-9.72982663272371e-06
1.16156232099753e-05
2.45996625965017e-05
-2.25456889428482e-05
7.60570644652281e-06
-1.55372620592127e-05
-6.16106735537593e-05
-3.44221873581585e-05
-1.87556165498655e-05
-5.47216052172972e-05
-6.07058205221966e-05
-5.13450300799589e-06
-4.07401770624013e-05
-5.82570715320165e-05
-3.44799668899379e-05
-3.35779511936047e-05
-3.77378106293039e-05
-3.62281132866042e-06
1.63838264368734e-05
-3.83017854523703e-05
-6.1337615426624e-06
-9.76840361622307e-06
-5.95232538179295e-05
-4.00207814521614e-05
-1.70942329047502e-05
-6.44423354079579e-05
-6.05975477265812e-05
-1.48141464899294e-05
-1.27658251068447e-05
-7.50358876342686e-05
-1.87306580938977e-05
-3.85351661774001e-06
-5.39121740995903e-05
-1.20110456585094e-05
1.72289579302505e-05
-9.80309111200453e-06
9.27295647752252e-06
-2.61868252431511e-05
-3.43408550002264e-05
-7.49374746236047e-06
-1.09657025843075e-05
-5.3609849808678e-05
-5.44981977773663e-05
2.13919216830106e-06
-1.90292786264198e-05
-6.84435819420061e-05
-6.42665409907994e-05
-4.75567563524082e-05
-4.33696798841644e-05
6.75709752630016e-07
-2.94823489668064e-05
-4.49472012685459e-05
-1.34718757867305e-05
-4.23530840971884e-06
-2.44100265803399e-05
-5.840588221289e-06
-1.17388601936208e-05
1.38529096955117e-06
-1.58838686684098e-05
1.26885409380366e-05
-8.51505307418578e-06
-1.67028028987325e-05
-3.43177984139082e-05
-4.43890221755071e-05
-5.84371802298465e-05
-2.16641417114347e-05
-2.61582582351953e-05
-6.1487111616919e-05
-3.43191498810842e-05
-1.16979401257446e-05
-2.94968603545323e-05
-5.2050415777572e-05
-2.57211421545046e-05
-3.84245165485278e-05
-4.6537722566395e-05
-3.26087774802229e-05
-4.4176522862763e-06
-3.87078213873458e-05
-4.13974447553724e-05
-1.31967325273053e-05
-1.95874154672531e-05
-6.11658855184049e-05
-9.10647678569588e-07
-1.91686134961169e-05
-1.16187123030891e-05
6.27061073918957e-06
-1.59117687074226e-05
-6.67326012375233e-05
-5.21694153910251e-05
-3.33912560595895e-05
-7.29596880235807e-05
-3.16026668742329e-05
-3.59022048135977e-05
-4.98968618549801e-05
-3.97595263815711e-05
-9.90704529433683e-06
-4.22066169463448e-05
-5.85607800939993e-05
-4.37368650678187e-05
-2.16494036985146e-05
-2.7837131324677e-05
-3.42840736446663e-06
-4.38204329018835e-05
-6.45445501089732e-05
-3.84390102379817e-05
2.02139121841578e-05
-8.16975763756952e-05
-5.25146091245703e-05
-2.74925730169946e-05
-6.1204363354308e-05
-5.13448771326376e-05
-2.42718711530316e-06
-5.11142140236223e-05
-6.39202316646551e-05
-3.77694846038663e-05
-8.65725579468267e-06
-4.34000659667001e-05
-2.6427896929611e-05
4.9713246995106e-06
-3.36212065479076e-05
-1.51962317723198e-05
-2.25105994375955e-05
-2.67751200993004e-05
-3.89208250542046e-05
1.02971595726894e-05
-2.5494290288273e-05
-5.39254291113483e-05
-1.23584035140278e-05
-1.47453304573402e-05
-5.43253895227101e-05
-3.48183406524758e-05
-3.35004171038251e-06
-3.15289874316684e-05
-2.99249115014753e-05
-1.2754373229441e-05
-4.63104508441836e-05
-3.0495268310415e-05
-2.08994059907148e-05
-8.6489974320525e-06
-5.30381289116746e-05
-2.85401656934493e-05
-5.10301801069839e-05
-4.21803843850811e-05
-4.81697295624744e-05
1.26835874988311e-05
-5.43822657938121e-05
-1.86545381469269e-05
3.61589639051099e-06
-6.61102257862193e-05
-2.28704805554517e-06
-1.55064759303937e-05
-5.33906822974184e-05
-2.78486909048255e-05
-2.82969360462181e-05
-3.31303306821985e-05
-2.70510436214768e-05
-2.07051043303954e-06
-4.86731936974411e-05
-6.53677833234273e-05
-2.40902826049542e-05
-4.60436837029144e-05
-3.38593762441482e-05
-3.70746748812684e-05
-1.29645977741444e-06
-2.64567727040527e-05
-1.60039039706376e-05
1.00017991989841e-05
-3.54934915972601e-05
-2.10855572378622e-05
-1.76045155884418e-05
-2.51794533296036e-05
-2.89119182197603e-05
-1.7953505979324e-05
-1.89866120755332e-06
-3.74672395029376e-05
-1.45954724173794e-05
-3.52793062185458e-05
-5.20506763178136e-05
-3.76316234955202e-05
6.46970708820801e-06
-3.90077812022593e-05
-4.74738190338777e-05
-1.45652263538148e-05
-4.72327977234429e-05
-2.70047460732774e-05
1.3710879983965e-05
-2.03057964966324e-05
-3.4825297978302e-05
-2.3232746831785e-05
-2.64854670595528e-05
-3.90518976162085e-05
-7.45193767392996e-06
-2.21272378929538e-05
-2.76818751284906e-05
-6.34141005988267e-05
-3.26370778986767e-05
-1.16858553875769e-05
-3.78021132998566e-05
-4.89757737330703e-05
-5.20348819986605e-05
-4.45519896891686e-05
-1.42627770764191e-06
9.73597973819948e-07
-2.40962301228062e-05
-6.35082056521123e-05
-2.33131573024879e-05
-5.64190662837656e-05
-3.50021960229054e-05
-1.25133938910239e-05
-4.19410324960791e-05
-1.92003607221219e-05
-3.87817712750684e-05
-5.59828760578608e-05
-2.97694632142276e-05
-3.53586280211363e-05
-3.68052057318084e-05
-2.06217436823659e-05
-4.6345068903553e-05
3.27865484079924e-07
-4.75883687081616e-05
-1.70411497474595e-05
-1.16280262397415e-06
1.16671486751193e-05
-1.76691979820022e-05
-3.16394235942018e-05
3.37361209048691e-06
-2.44140731165861e-05
-1.61111256367509e-05
-4.36035086817937e-05
-4.74643999672912e-05
-4.47040600109014e-05
-2.819631617856e-05
-4.93551985946532e-05
-2.91755349998414e-05
-2.00415097884209e-05
-5.45010721639757e-05
-7.88931888452041e-05
-3.38292319475294e-05
-5.21177784068713e-06
-4.99041396194546e-05
-3.72350687492662e-05
6.55684737508049e-06
-5.32225462665217e-05
-1.10231157476814e-05
-5.4136000810505e-06
-1.57219860650969e-05
-4.4067117303472e-05
-2.67069312472611e-05
-2.60094322647752e-05
-3.83350211504662e-05
1.29133882097183e-05
-7.13119023950196e-06
-1.48833206984564e-05
1.07958102803789e-05
-4.0893653166069e-05
-6.13130837865738e-05
-3.88714028061953e-05
-3.26167473868858e-05
-3.88836497839065e-05
-2.89721336455006e-05
-3.06319353736203e-05
-5.69597088995233e-05
-5.00911202294489e-05
1.81392568917023e-05
-3.35808542967857e-05
-1.96767824415607e-05
8.91135186652803e-07
-1.1231905833271e-05
-4.53011090324783e-05
-1.73635483970464e-05
-1.28935437915147e-07
-7.42360906722645e-05
-4.57591052732767e-05
-3.37966730064241e-05
-5.88088599051771e-05
-4.74895112423338e-05
-5.0081975698282e-05
-4.04391085486551e-05
-3.28584618161091e-05
-1.19573022395639e-05
-3.79793232891285e-05
-2.73034842253639e-05
1.04429349039453e-05
-7.09292635667914e-06
-5.09084527825656e-05
-1.6494128070313e-06
-2.26788960051318e-06
-3.71705353150973e-05
-5.54344847041792e-05
-1.90437688905527e-05
-4.70801925013575e-06
-3.6615939133772e-05
-4.10207761108528e-05
-3.99588618603884e-05
-7.62195745644176e-05
1.1719195886124e-05
-2.60786808458455e-05
-4.48898808865569e-05
-6.85062708765465e-06
-3.58353887294025e-05
-3.8709483340634e-05
-2.80325408623123e-05
-1.59610234101911e-05
-4.69977987543481e-05
-4.49126447494256e-05
1.6472434537687e-05
-7.31588375956551e-06
-3.73177565669257e-05
4.61981049699066e-06
-1.79153106997667e-05
-2.27013689500699e-05
-4.17622564586408e-05
-3.36485113526408e-05
-7.48192033585097e-05
-8.03834023965199e-05
-1.01687958294519e-05
-2.3101727108038e-05
-4.68485607286898e-05
2.22496698606307e-05
-2.85000056364362e-05
-5.09156060169244e-05
-1.74151672258364e-05
-2.33257065937981e-05
-1.21601385808151e-05
-1.44674795839802e-05
-7.61661845737799e-06
-3.04319196938979e-05
-1.29638816504843e-05
1.36030589499307e-07
-6.32836692495014e-05
-3.81364059399442e-05
-4.69674472156018e-06
-6.01786091466248e-05
-4.33579126580859e-05
-5.33086610795898e-05
-1.90870771809324e-05
-6.0246191266745e-05
-2.38661957087685e-05
-9.70805807408091e-06
-5.26042699908285e-05
-3.31853773758768e-05
-3.36927628321842e-05
-2.38034668918396e-05
-2.06202317841814e-05
-3.71523069041794e-06
-4.35132113468465e-05
-1.30547731337684e-05
-2.32278272830885e-05
-2.21605251558522e-05
-4.62786872012874e-05
-6.47897221871435e-05
-3.92545591997211e-05
-3.72491301426229e-05
-8.32852163806769e-05
-2.70903402449099e-05
-2.94398841288895e-05
-3.81351035708507e-05
-2.03123123515849e-05
-4.67260717920404e-05
-3.35754715991534e-05
-5.43434502054573e-06
-1.50454501149514e-05
-4.345583362053e-05
-3.80141831443478e-06
-1.30809425456439e-05
-6.93696845296955e-05
-3.05277267332346e-05
-1.29654384117335e-05
-3.95321278748631e-05
-6.55069399492459e-05
-3.83469314959148e-05
-8.7200056874741e-05
-2.77592686535407e-05
-6.37190018125737e-05
-3.98995858880663e-05
-4.77339775170901e-05
1.53243259869447e-05
1.72167721110899e-06
-2.33962765275551e-05
2.00411341451196e-05
2.12758187949216e-05
-1.56125328756758e-05
-1.59666746725787e-05
3.22342464352705e-06
-1.94823082191361e-05
-4.67221473785638e-05
-2.9497919466169e-05
-3.23463025614803e-05
-6.52558010463726e-05
-2.30974918677298e-05
-4.8298849497842e-05
-5.11064929560737e-05
-2.07058642325018e-05
-6.5264970960153e-05
-6.27808641420742e-05
1.30357558409195e-05
-2.75776413880267e-05
-6.87171000581651e-05
-2.05465497216748e-05
3.66182878551633e-06
-4.53141212123539e-05
-3.6547191146366e-05
1.62531640864915e-05
-4.82853770989742e-05
-5.65105618021712e-05
2.0667880182481e-05
-2.92030771966094e-05
-6.21937143768514e-05
-1.44424875678481e-05
-3.24618893379325e-06
-5.54686124777773e-05
-4.22815393422164e-05
7.42418960892203e-06
-7.56785244087405e-05
-1.7967475814155e-05
2.02161848942626e-06
-2.89655987428017e-05
-3.90469487301418e-05
-2.42616683066817e-05
-2.90413360819994e-05
-2.58225530017633e-05
-2.20142087873689e-05
-1.2317794234322e-05
-1.97721249341581e-05
-6.00447109255879e-06
-1.17853613831875e-05
-8.71243445017596e-05
-2.36554014736819e-05
-6.26616989300372e-05
-5.72527359624897e-05
-4.14499987278578e-05
-2.80260362589034e-05
-4.83432584913988e-05
-3.12637232493822e-05
-3.34100616181943e-05
-2.347778713139e-05
-6.35676745797443e-05
