# Supplementary material for: Research on computational propagation and identification of mine microseismic signals based on deep learning
Source: PLoS One. 2025 Oct 22;20(10):e0334641. doi: 10.1371/journal.pone.0334641 (PMC12543183; doi:10.1371/journal.pone.0334641)
Supplement: S7 Data — (ZIP) [file pone.0334641.s007.zip › 000100900001561.xlsx_0.txt_24.txt.txt]

-3.2506947441701e-05
-1.60173855291561e-07
-9.20622746930744e-06
-4.40190399422558e-05
-6.33297611249813e-05
-6.66246102693355e-06
-2.243579392804e-05
-5.10131557017347e-05
-3.62844797658476e-05
-7.18430857429769e-06
-7.20224933520638e-05
-3.99822162897256e-05
1.34521423405589e-05
-2.33059923454704e-05
-5.88769570083253e-05
2.10445505732433e-05
-2.89401155021085e-05
-4.92050363254607e-05
2.05432019961623e-05
-2.40622184772358e-05
-3.79294004615444e-05
-3.3731901745718e-05
-2.25067157144372e-05
-6.61207482488438e-05
-1.65131102414894e-06
-2.22900717001783e-06
-8.16272265415306e-05
-5.95237500567022e-05
1.96401251716616e-05
-5.25263042566424e-05
-5.02037512206491e-05
9.67284654351357e-06
-1.53079539723062e-05
-6.41641865612372e-05
2.81778648714834e-05
-5.45874540904975e-05
-4.26874169855107e-05
1.00034190009874e-06
4.72929632359336e-06
-4.63395750050458e-06
9.48225130094477e-06
-7.45877347116746e-06
-4.14027323648358e-05
-1.44166456880562e-05
-5.74079986802301e-06
-5.67048980802871e-05
-9.30244862992585e-06
-1.25059711317322e-05
-1.53182233819932e-05
-4.90144619875834e-05
4.4329369766375e-06
-1.94637461172171e-05
-6.42484988644963e-05
5.25236981154926e-06
-1.58227237393358e-05
-5.31727596807642e-05
-1.41495770195892e-05
-1.38543861667288e-05
-5.25153719355623e-05
-3.26620747920598e-05
-4.62688985950929e-05
-4.91358228118336e-05
-2.71575333489813e-05
-1.22648015193514e-05
-1.3882968786326e-05
-7.12506739443128e-05
6.00088982844214e-06
-2.37740705483158e-05
-9.20287735795173e-05
-1.3429279616201e-06
-2.75542058399382e-06
-4.7426592815295e-05
-2.89839111240564e-05
4.20774496330137e-05
-3.31379735962407e-05
-1.01854406664607e-05
-3.2672708456884e-05
-3.92618531352817e-05
-3.01032933693705e-05
-3.79472074989097e-05
-5.42509142924841e-05
-5.77559262464549e-05
-4.26889920843221e-06
-4.653690389625e-05
-8.30133201687992e-05
-5.69431187949302e-06
-1.43047883136032e-05
-6.65598134485205e-05
-3.89366061439756e-05
-2.36579994129264e-06
-1.41398632757943e-06
-6.15426734805159e-06
3.16840551975983e-06
-1.68395792555635e-05
-6.27134585529367e-05
-1.15959071211226e-05
-1.52541887278192e-05
-4.71026054969033e-05
-6.46994800323906e-05
-1.90747768392055e-05
-5.31303059491186e-05
-5.08692365605547e-05
-4.16312067681927e-05
-7.469075078374e-05
-6.14681174191497e-05
-1.31697777126775e-05
-3.93036699112374e-05
-4.67733086762814e-05
-3.20305096215302e-05
-4.51575054106405e-05
-6.17926862053391e-05
-2.26133183598955e-05
-9.782718539187e-06
-8.81606825913496e-06
-6.49754417509562e-06
-8.10053327656883e-06
-3.98320694976584e-05
-3.45625227651152e-05
9.35284647602825e-06
-5.03638934206489e-05
-2.83093190607733e-05
1.23226759528054e-05
-1.6931280826601e-05
-9.16993941793271e-05
-1.83424324008391e-05
-2.83453022773237e-05
-3.31705536120532e-05
-9.39019937842415e-07
-2.93334068893739e-06
-5.43111096864895e-05
-1.65469746831187e-05
3.39808858188146e-06
-2.13899610547448e-05
-2.42352655198422e-06
9.7097349632743e-07
-2.91775258213207e-05
-6.13208686204673e-05
-2.50241476977297e-05
-2.21304453419685e-05
-5.55844292850122e-05
-2.59976567774242e-05
1.38375075351619e-05
-9.06938397508951e-05
-4.65153289107801e-05
-5.86123500833469e-06
-8.17561489418542e-05
-3.66644589345431e-05
-2.32575448843198e-05
-2.44509862462963e-05
-5.33121937820085e-05
-1.74663397267234e-05
-3.433454496441e-05
-2.55306431657699e-05
-1.80268408819699e-06
-1.20913211043278e-05
-1.59332843157771e-05
-5.95864062865102e-06
-2.72281883556156e-05
-4.85231139882843e-05
-5.44834218835075e-05
-2.41055378205973e-05
-7.87254720369086e-05
-7.15676510752064e-05
-3.61516200344534e-05
-3.67419519010873e-05
-4.74176723571203e-05
-4.25935773433811e-05
-4.68457552670698e-05
-5.29884050306256e-05
-1.0442319526852e-05
-2.96707063334775e-05
-5.425950822158e-05
-3.7645098744969e-05
2.63743973988755e-06
-2.63653996351743e-05
-5.01926868717402e-05
-5.49900643538729e-06
-5.03269208851208e-06
-1.60670376124624e-05
1.5032258678165e-05
-2.93767382125157e-05
-3.18713734494244e-05
-4.52916867104645e-05
-1.83923147402758e-05
-4.16755343023704e-05
-5.27889489775452e-05
-3.23778798844923e-05
-2.83350708278801e-05
1.68087157620845e-06
-6.65478119082599e-06
-2.89645733251847e-05
-5.05030863952004e-05
3.41857169429098e-06
-3.74899074238316e-05
-4.87708919196772e-05
-3.22029373796843e-05
-4.20939710790312e-05
-2.83982589627784e-05
-2.15540174296947e-05
-9.59873778255271e-07
-3.24298250890318e-05
-1.03171557387102e-05
-8.19753053588651e-06
-3.6694101559349e-05
-3.95569687703732e-05
-3.93588684111295e-05
-4.69670673846079e-05
-3.5036501985971e-05
1.62935846567082e-05
1.89205722417358e-05
-5.23429304494604e-05
-3.16435790337933e-05
-4.3218813039415e-05
-3.7433517726328e-05
-2.09616772096411e-05
1.03139526651504e-05
-4.5186039085668e-05
-1.88705622692555e-05
-2.76784190833607e-05
-3.58123173363175e-05
-2.69413721875549e-05
-6.99202449297652e-06
-5.25850443466694e-06
-5.18130888875831e-05
-4.1821294899788e-05
-1.19196882854181e-05
-3.20039493947465e-05
5.87155912936167e-06
8.88957004921826e-06
-4.57100969962114e-05
-2.49294009725004e-07
-6.39719086241899e-06
-5.28829075282111e-05
-4.62627601904217e-05
-7.57564117053708e-06
-3.19010157157345e-05
-5.360270258079e-05
-3.50571323338385e-05
-2.23291640581483e-05
-1.8503199070159e-05
-1.48093784073909e-05
-2.5340304181722e-05
-2.13520058869819e-05
5.11612520752607e-06
-1.2791643154517e-05
-3.8687716836733e-05
-3.80384342388597e-05
-1.85913659869571e-05
6.72939042712185e-06
-5.92619697168669e-05
-3.27632241202257e-05
8.60723339653906e-06
-2.87661615336791e-05
-1.81832444051049e-05
-3.0944704120552e-05
-3.13126676502431e-05
-7.79954598799402e-05
9.86774667746777e-07
-4.3992611891082e-05
-4.9131164908214e-05
-2.94253980979788e-05
-2.34751285350434e-05
-5.47855695361646e-05
9.54201743576408e-06
-2.67253467637046e-05
-3.86041088054085e-05
-3.42500826369312e-05
6.66250191025719e-06
-2.13650164488032e-05
-6.12654169384721e-05
-9.11647272954763e-06
-3.68244640990832e-05
-4.98159297208442e-05
-1.89124561292548e-05
-3.30590407604628e-05
-3.11090976423792e-05
-3.51049045871814e-05
1.69537826194519e-05
-2.50294173702992e-05
-1.93902274862328e-05
1.53742555565251e-07
9.54871150225124e-06
3.94435001352698e-06
-2.29488541636444e-05
1.81746155591552e-05
-3.78537996967021e-05
-2.51433910948088e-05
-3.73688278521436e-06
-5.75254991582021e-05
-1.60873693670422e-05
-4.85575404129011e-05
-3.8968980914567e-05
1.30341885187382e-05
-2.29594177349405e-06
-5.56531305657181e-05
-3.61639326666588e-05
-1.23151486112828e-05
-1.52147152545618e-05
-2.97847892736814e-05
-9.12640463906697e-06
-2.65828049381637e-05
-5.16649184952479e-05
-5.83437083638748e-06
-1.80744858146756e-05
-3.87134824312498e-05
-2.95666730010309e-05
-4.44098398572113e-05
-3.99015408038013e-05
-2.89368449298776e-05
4.18157128188607e-05
-1.20000925047491e-05
-4.72725770175962e-05
-3.12760597576836e-05
-2.34519546723209e-05
-4.54909280992514e-05
-1.41875008343858e-05
-3.27237399260227e-05
-4.41820292508098e-05
-1.84990714120555e-05
-1.79813439711797e-05
-2.36900800573013e-05
-5.46922978566934e-06
-1.20762883430015e-05
-3.83720689671883e-05
-5.82973181359697e-05
-8.21069471716117e-06
-4.27975021967212e-05
-8.13001461907143e-05
-2.37362435933528e-05
-4.32462030975123e-05
-2.10092593252401e-07
-6.49234453997928e-06
-2.53270452787553e-05
-6.19938111192572e-05
-1.14350987450433e-05
-7.94276635048601e-06
-1.20227606913634e-05
-3.08021516186547e-05
-3.33840904075333e-05
-3.31446240826725e-05
-3.64034798951832e-05
-2.0842422241125e-05
-5.37891037721751e-05
-2.56841686452227e-05
-3.3459225020065e-05
-2.50319725607897e-05
-7.44314361411718e-05
-2.51907043561606e-05
-4.55059397161407e-05
-5.11819267410121e-05
-3.47179975376056e-05
-7.12487267672978e-06
-1.00296670297957e-05
-1.51325108015611e-05
-1.39093438598859e-05
-1.56803962325015e-05
-4.02648977196982e-05
-1.49164493462166e-05
-1.55829441106194e-05
-1.1456429574801e-05
5.04598130660692e-06
-4.58150725149185e-05
-2.49581416563337e-05
-4.41421573440699e-05
-7.55894930103044e-05
-3.33650754354297e-05
-6.11953621690919e-05
-4.63346528165581e-05
-6.78386796018551e-05
-3.28890814422774e-05
-7.05163687224361e-05
-5.41680288194622e-05
-1.2908048825474e-05
-2.39566901092727e-05
-2.32630373054873e-05
-2.41979231534901e-05
-8.71872738607256e-05
-1.71257467680529e-05
-2.7997049004501e-05
-2.57726937765724e-05
-1.19941030229718e-05
-3.36063741189297e-05
-3.36280396836165e-05
-1.46334531491079e-05
-2.76161004915223e-05
-4.9980302232938e-05
-2.68251927777892e-05
-1.95846645753299e-05
-2.74209996240529e-05
-2.47064049462198e-05
-3.93308388888526e-05
-2.61578020501116e-05
-2.96684653207671e-06
-1.78669696284413e-05
-4.32977563957538e-05
-5.52150285871681e-05
-2.02325087607494e-05
-3.16795144035113e-05
-3.05368977204289e-05
-4.37805408736271e-05
-3.82110002983744e-05
-1.12360392037832e-05
-3.84743131870158e-05
-4.07233192311926e-05
-4.36113629520504e-05
-3.75973119379357e-05
-6.35172512382962e-05
-6.30720801865507e-06
-2.99037556309681e-05
-3.09717784477821e-05
-2.26720730551886e-05
-3.87536700643639e-05
-4.83782963163204e-05
-1.17580217922582e-05
-2.89469397389003e-07
-3.48248908068276e-05
-2.40769249233286e-05
-4.8279789184392e-05
-3.18877029506795e-05
-3.06696984059729e-05
-4.82512171724314e-05
-5.42761903671943e-05
-3.93608802572208e-05
-2.19355619566202e-05
-2.05249538666755e-05
-3.91582343409789e-05
-1.71737724561035e-05
-1.35557468051309e-05
-5.18797731231885e-05
-3.50808342620764e-05
-4.1496833627822e-05
-1.35926561534625e-05
1.9734188125123e-05
-4.22635579048681e-05
-2.83314996056431e-05
2.34109264378569e-06
-2.37226743551765e-05
-4.95023661440556e-05
1.55872777758167e-06
-3.32821446644249e-05
-4.37606581917927e-05
-1.20037328269725e-05
-2.94372967287397e-05
-3.34119240038749e-05
-3.13367956085397e-05
-2.74256097191544e-05
-2.36655048721424e-05
-5.63349479593881e-05
-5.19421326597733e-05
-4.91439332073523e-05
-2.5319211091626e-06
6.85195442148837e-06
-3.89520086577718e-05
-6.19161249164772e-05
-1.53148555111516e-05
-6.42628799685073e-06
-2.62141847375533e-05
-6.08043966248664e-05
-1.60124987180793e-05
9.94630401358725e-06
-2.83837233967367e-05
-1.30258488393013e-05
-3.5263810800418e-05
-3.78575916847278e-05
-3.69526668240309e-05
-3.4360525557556e-05
-3.97491017426974e-05
-1.90653151970389e-05
-3.27010069652186e-05
-2.54099580774008e-05
-1.71612734397269e-05
-4.26049029771783e-05
-4.16191339843631e-05
-5.67913856986051e-05
-1.89178362882023e-05
-2.44496511041062e-05
-6.92018344308192e-05
-4.23975026821503e-06
-5.08604137868048e-05
-2.92756647749753e-05
-1.77111914279058e-05
-2.82581456601433e-06
-3.53664375963823e-05
1.25396183870033e-05
-2.21147658796365e-05
-3.92277182640118e-05
-3.09272475168266e-05
-6.64875656874246e-05
-8.62198420530926e-06
-4.99937787206536e-05
-2.69152258624605e-05
-5.49424876880111e-05
-4.33728338433273e-05
-3.94055437989843e-05
-1.80960728029307e-05
-5.14072319558492e-05
-4.16426478204992e-05
1.57906026043651e-05
-3.98759031509863e-05
-5.41725438561533e-05
1.44711951734323e-05
-2.80484500556707e-05
-1.18775491959455e-05
-1.04772152808148e-05
-4.24602194116191e-05
-5.53707272234706e-05
6.9765840691067e-06
-4.72104666085663e-05
-3.25585741153222e-05
-4.06113579940243e-05
-6.39033626324202e-05
-4.79698598637763e-05
-5.44416284431056e-05
-8.61511929819734e-05
-3.58843113600786e-05
-4.31402347225186e-05
1.45052926875626e-05
-2.3850679113902e-05
-3.36598479746807e-05
-1.94598160519823e-05
-4.15040321574123e-05
-3.03907244616867e-06
-3.02092326889433e-05
-2.22052377974748e-05
7.83302814075903e-06
-5.43185336768993e-05
-1.38029589497549e-05
-3.84370814410573e-05
-3.25362635188551e-05
5.86831285572282e-06
-4.10930125779333e-05
-6.9710115291491e-05
-3.50241631243164e-05
-2.05117910963155e-05
2.90862393153748e-06
-2.407694216498e-05
-1.70005873357951e-05
-3.21876084319567e-05
-5.02801302245874e-05
4.56905540041823e-06
-2.32525213699271e-05
-3.67071112327381e-05
-9.77690151628049e-06
-3.96579865771123e-05
-3.24116937302182e-05
-3.07960969284567e-05
-9.87175770987343e-06
-4.27037749704214e-05
2.13058190472526e-05
-2.08357442859933e-05
-2.49999171625867e-05
-2.80143735741345e-05
-2.90211046763191e-05
-1.92238359309815e-05
-4.54623957469176e-05
-4.19898969820358e-05
-2.29202355316567e-05
-4.98240466206275e-05
-4.30235744641769e-05
-5.92840546743121e-05
-4.90104953271206e-05
1.77126824532273e-05
-2.54143235075739e-05
-4.21474958360861e-05
-9.00658772085269e-06
-2.79796826960871e-05
-6.29714590047884e-05
-5.41852422345395e-05
-4.0260399009937e-05
-5.96766784187112e-05
-5.6440882118574e-05
-4.44708206867877e-06
-4.75401211871488e-05
-5.70219487698079e-05
-4.55686053067151e-05
-2.9779669357138e-05
-2.20019168480684e-05
-4.19768046828721e-05
-1.77086681572422e-05
-3.36561629004816e-05
3.19153097971031e-05
-3.11582342262055e-05
-2.23821203244834e-05
-2.72796101773224e-05
-3.55997363319468e-05
-4.21001104953962e-05
-2.40033501261149e-05
-2.372504277078e-05
-6.80607444780983e-06
-4.11231168057236e-05
-2.6286036074315e-05
-2.91869964772476e-05
-5.41923693446052e-05
-6.97666900290792e-06
-7.42946756154796e-06
-4.51986991013728e-05
-2.14877818136784e-05
-1.93501224688131e-05
-7.05395998265198e-05
-4.57495839707943e-05
-1.56640278386258e-05
-1.13575433881099e-05
-5.56198606478111e-05
-2.39923746285093e-05
-1.36433824552899e-05
-5.34048546861076e-05
4.11052737821164e-06
-3.05636230619786e-05
-4.93592641318541e-05
-1.73371494851018e-05
-8.99254329723216e-06
-7.01386865996371e-05
-2.15362981833993e-05
-4.09328211068368e-05
-5.17141978256887e-05
-2.06822568560263e-05
-1.22838206795915e-05
-7.66513266239743e-05
-3.69049023299263e-06
-3.65336246231869e-05
-2.70224433415437e-05
-2.98228594257626e-05
-6.15927918001649e-05
-1.90073920506079e-05
-4.08803008274576e-05
1.69775949488631e-05
-1.84469045360585e-05
-4.68880796273394e-05
-2.61732444237671e-05
-3.44126215142932e-05
-3.10895841108502e-05
-5.15245563214135e-05
-1.5663103873995e-05
-3.62459606071561e-05
-2.25527991746851e-05
1.81154861576977e-06
-4.52716515203223e-05
-5.27968375647022e-05
1.07077180760222e-05
-2.22707861092296e-05
6.30884225244412e-06
-7.10976262149097e-06
-2.70885631040417e-05
-3.6668221546005e-05
-4.87785747939116e-05
7.45842489893057e-06
-1.03729359440731e-05
-4.69280899358096e-05
-6.37612909509842e-05
-5.64845740150306e-05
-3.7730399147807e-05
-3.01796603354028e-05
-1.04072464158538e-05
-6.16676107939127e-05
-4.0786839864653e-05
-3.54010988772283e-05
-1.21194295922802e-05
-4.51433076227722e-05
-3.04743667758747e-05
-1.09848997086999e-05
-5.65912912693675e-05
1.12373852553989e-05
-4.446903207283e-06
-4.77780103805714e-05
-6.43107565741938e-05
-4.84312411743011e-05
-4.44020005389086e-05
-2.3890112236231e-05
-1.29808029345332e-05
-3.09662165817405e-05
-2.37659122213758e-05
-2.05209600194985e-05
-3.19719373439433e-05
-3.7576329250633e-05
-1.95391699013014e-05
2.97498756702719e-06
-4.09164246334176e-05
-5.09351105356409e-05
-1.53586833127529e-05
-3.14298104170715e-05
-4.71464182357717e-05
-4.80716546703317e-05
-2.27932038142316e-05
-8.73777669107647e-05
-1.71557100855302e-05
9.42025861456803e-06
-1.81127205179586e-05
-3.37938774611741e-05
3.39405501759615e-06
-1.88622433417235e-05
-5.2032678922452e-05
2.95980690955711e-06
1.08917158565682e-05
-3.59946885814551e-05
-2.09802887871202e-05
-1.86962450526722e-05
-5.89371560064823e-05
-1.41329564372386e-05
-2.46470830578735e-06
-7.02452812145776e-05
-7.31876624081296e-05
-3.93457933801046e-06
-4.99483796170536e-05
-2.66311195734572e-05
-4.47871808719043e-05
6.68456828656827e-07
-5.07100556704964e-05
-1.25468016338337e-05
-9.96009597191579e-06
-1.84388547854787e-05
-4.5940975371144e-06
1.06927594175722e-05
-3.38680465669744e-05
-3.12434669813819e-05
-2.25698218477208e-05
-1.83934020991663e-05
-5.17663026440512e-05
-2.57669311939333e-05
-2.4253639227749e-05
-5.26270576138428e-05
-6.3933385658894e-06
-3.18334002818891e-05
-5.80774953185747e-05
-3.9583628658995e-05
-3.31887830155162e-05
-6.65578396884198e-05
-5.35685211777051e-05
-1.38706753522406e-05
-5.38611990100994e-05
-3.9595256182893e-05
-9.79841672422678e-06
-9.0177237603466e-06
-5.28108563275691e-05
-2.68739734536475e-05
-3.03319234134165e-05
-4.16306645669894e-05
-1.2733683507607e-05
-4.06871139645673e-05
-6.92656285990739e-05
-5.85151023565899e-05
-9.38294552619381e-06
-3.95059670473412e-05
-7.80434078089831e-06
-1.15075156329685e-05
-3.69843034486292e-05
-4.87041676614906e-05
1.89982649050094e-05
-3.81591436474738e-05
-1.36825866394495e-05
-1.41734298617015e-05
-4.52004477587563e-05
-8.29510034990062e-05
3.19322224974845e-05
-5.89809763993953e-06
-4.54712182194471e-05
-2.14534248731056e-05
-2.25528630767879e-05
-3.95482465978646e-05
-6.85125592252567e-05
1.48379905632243e-05
-2.64968523953754e-05
-8.50551277409525e-05
-3.98707986095293e-05
-2.68726760502878e-05
-4.85043478667576e-05
-2.19220248077611e-05
-4.03054572104106e-05
-2.68884157615783e-05
-2.61668955098222e-05
-1.01005271572586e-05
-4.91062536821974e-05
-2.11236646207366e-05
1.94186814211765e-05
-2.7645551806524e-05
-4.4247710402786e-05
1.62173171225499e-05
-9.44217345814422e-06
-6.06096770628026e-05
-2.46735692708265e-05
-1.8573264589763e-05
-8.71546484466398e-05
-3.91736528248297e-05
-5.65838798631072e-06
-4.07670741871656e-05
-3.59899274306586e-05
2.75211010895075e-06
-3.40065873277613e-05
-5.94443782348172e-05
-2.4294583891003e-05
-1.09176073069542e-05
-5.64236368795078e-05
-1.07185428453751e-05
-7.85466622589288e-06
-6.14919925108008e-05
-4.64466081261001e-05
2.54570586919234e-05
-6.6413073910447e-05
-3.54376619792115e-05
-1.94011498456917e-05
-5.74385494514337e-05
-6.21331074083539e-05
-2.04738891402333e-05
-5.16215681107867e-05
-2.87658348106957e-05
-4.94318395769913e-05
-3.04933885814263e-05
-3.8815316458847e-05
-2.57985441253471e-06
-3.55522514692375e-05
-6.93618637438713e-05
-1.49715234994472e-05
7.67075108232633e-06
-5.72352951903706e-06
-3.70989244279373e-05
-2.57853949206392e-05
-6.86486734901103e-05
-5.2789375373412e-05
-3.6163408410324e-05
-1.76970857032058e-05
-7.58864977773332e-05
-3.63679139190293e-05
-3.95007956870003e-05
-9.54915607556658e-05
-5.44782992700559e-05
-5.89011835805949e-06
-3.16008226584034e-05
-8.07948832165047e-06
-3.11964665115404e-05
-2.82078760041011e-05
-1.24845633637115e-05
-2.51221125224405e-05
-1.10995249956265e-05
-2.32649214253619e-05
-1.6050791281637e-05
-3.31706223035941e-05
-6.61923612991203e-05
-3.76008139678276e-05
-2.25483380729498e-06
-4.99875844883388e-05
-4.07839329713113e-05
-1.29719367500709e-05
-5.66152360968684e-05
-7.04009872705429e-05
-1.63022651790318e-05
-4.17219118292613e-05
-6.74199927353229e-05
-3.8472934423922e-05
-2.77693905701073e-05
-3.39225708167108e-05
-1.23761393581549e-05
-3.00067113402342e-05
-4.29122255335557e-05
-7.45669073189173e-05
-1.54205762763493e-05
-3.23715688353868e-05
-2.49540459292522e-05
7.51502719881985e-06
-1.83041581857673e-05
-1.390452281598e-05
-2.72403588797605e-05
-5.43046037320522e-05
-3.53292639188683e-05
-2.79111404723054e-06
-9.90046234245369e-06
-6.8132891599936e-05
-4.75021506365445e-05
-2.61086965808355e-05
-4.11099965317799e-05
-3.2359103699027e-05
-2.12624149948297e-05
-3.44073589175263e-05
-4.04854955632541e-05
1.50549300244545e-05
-1.43593254730027e-05
-2.23517576091816e-06
-1.87635830402892e-05
-2.16865997626686e-06
-4.73988088699324e-05
-4.16778889048217e-06
-3.2164687383034e-05
-5.45884688243768e-05
-1.50910372943509e-05
-2.48098984925082e-05
-5.41155893490683e-05
-4.72479382698094e-05
-5.19776272493587e-05
-4.8163413370864e-05
-4.83431078813393e-05
-1.08840057733733e-05
-5.41489720586276e-05
-2.8843123932379e-05
-3.90156411954529e-05
-3.16409171023079e-05
-6.8619063212968e-05
-7.26240440202282e-05
2.35685613480969e-06
-4.72970144077832e-05
-1.90760936913011e-05
-9.25342816303936e-06
-5.27912124798451e-05
-2.57905480483315e-05
-1.40233101619727e-05
-3.5350001811059e-05
-4.40576613774499e-05
-1.27523317543016e-05
-4.07125697547753e-05
-5.80026231295348e-05
-4.25353884017925e-05
-3.1546036914151e-05
-5.5815560567231e-05
-3.01301557823311e-05
-1.8814788638661e-05
-4.5058173851543e-05
-2.74722998106196e-05
-2.05953625150568e-05
-1.15574238715285e-05
-2.47694853193654e-05
-1.4132441364411e-05
3.34378533491315e-06
-4.10885157354338e-05
-1.41522060584077e-05
-2.24690610266931e-05
-2.73496116261004e-05
-1.04430269315905e-05
-3.28070135363627e-05
-4.53535520690735e-05
-6.28142126974838e-05
-3.7367162790485e-05
-3.77323639586392e-05
-8.65810494202617e-05
-5.84469884822632e-06
-2.08030547816559e-05
-3.66509176047732e-05
-2.36237537739428e-05
-3.49151631789945e-05
-2.96973302574694e-07
-1.60100845835899e-05
1.49984447637855e-05
-7.72048655357353e-06
-2.03928506271794e-05
-4.1113562977807e-05
-1.89169260160632e-05
-5.07919201726204e-05
-3.39028575893521e-06
-3.94434901495922e-05
-5.90599725015951e-05
-3.75194957643652e-05
-2.9094324520897e-05
-8.49568190802012e-05
-1.60033018739153e-05
-7.84653069750755e-06
-2.52244716229248e-05
-2.24664507320674e-05
-2.39760480288476e-06
-1.28627979935722e-05
-5.82348169893029e-05
6.5694007876221e-06
-3.49874854897106e-05
-3.10767290671368e-05
8.39981483363858e-06
2.01445480414951e-05
-4.84390146281472e-05
-1.7013395235139e-05
-7.45812934816011e-06
-3.14667319139324e-05
-4.25852360434924e-05
-4.64745684388528e-05
-3.57092125184095e-05
-5.66505517091548e-05
-4.84159788964674e-05
-3.58778522778979e-05
-4.4747953170892e-05
-3.25608395592847e-05
-2.46263779539751e-05
-5.00994317228588e-05
-1.72803855794757e-06
2.37759199113312e-05
-2.98697281783519e-05
-3.52623356230089e-05
-3.12494239359819e-05
-1.19733211311884e-05
-3.40657030577642e-05
-1.03224596653301e-05
-1.6976779457006e-05
-8.40858887001388e-05
-4.40769474794936e-05
1.09436478200914e-06
-7.05034109770615e-05
-7.23280439760744e-06
-2.85942552118059e-05
-5.25638157379334e-05
-4.1037329943781e-05
-2.32338673866148e-05
-2.90342174496271e-05
-3.52772388738071e-05
4.37725488880366e-06
-3.68803342115798e-05
-5.71744710547715e-05
-2.12967350086953e-05
-1.85136666319652e-05
-6.22826459856755e-05
-1.12050109810989e-05
-1.72016311640844e-06
-2.16707801225806e-05
-5.87333649298344e-05
-9.42216792808489e-06
-2.07631588033714e-05
-3.55055606925717e-05
-3.52761094536067e-05
-4.18728438425608e-05
-3.90597330147102e-05
-2.89945751612084e-05
-3.41439394071126e-05
-8.83481396518986e-05
-4.21560547680474e-05
-1.91958713521366e-05
-4.65685674152785e-05
-1.42666626012624e-05
2.54678455656472e-06
-3.96537672598222e-05
-3.66868150425741e-05
2.23848281154455e-05
-2.12896792938552e-06
-5.5332343128199e-05
-8.02587116038579e-06
-1.98702299306358e-05
-6.42005211399532e-05
-3.89804262034371e-06
-5.77498527539406e-05
-5.32529020778167e-05
-2.59856245348312e-05
-5.46992194958484e-05
-3.3824622852529e-05
-3.24618656171164e-05
-3.60728693768142e-05
-7.53541218813146e-05
2.2256106313588e-06
4.84153466519075e-06
-9.64431406915517e-06
-2.61452263177524e-05
-4.12483092911754e-06
-2.53872750748047e-05
-6.17088756733497e-05
1.3275531829028e-05
-1.31637901558147e-05
-2.36469987569481e-05
-2.96000266577794e-05
-1.82450718803516e-05
-8.13260712825846e-05
-2.03625542032632e-05
-3.74553830519699e-05
-3.95726914004951e-05
-3.5867309417982e-05
9.09495628549985e-06
-2.99721568807285e-05
-4.01176224812385e-05
-1.39007638189212e-05
-1.99746458761725e-05
-3.94210774821855e-05
1.0349418971771e-05
-9.24374539938313e-06
-3.06135130667376e-05
-3.57792257105606e-05
8.52411787356501e-06
-6.2552277755157e-05
-8.14817504870044e-05
-1.05184559500303e-05
-3.3739037603157e-05
-3.69755758379381e-05
-3.9408711364691e-05
-1.76800328429873e-05
-4.90523180962993e-05
-1.49182928485032e-05
-1.01022087905277e-05
-4.47341284200277e-05
-3.68370857978502e-05
-1.79666360401083e-05
-4.47979045477729e-05
-1.97890622385397e-05
-1.76483702816624e-05
-1.54021510587399e-05
-1.20068941327511e-05
9.09199806496887e-06
-1.1832425378869e-05
-2.93840498574324e-05
-2.82350694618536e-05
-2.34867628517082e-05
-5.15397040995453e-05
-2.99215010543999e-05
1.64974404126619e-05
-2.75794821453956e-05
-1.38515660046137e-05
-4.80494327240608e-05
-3.24447216886977e-05
-6.5327441567332e-05
-6.60728456429138e-05
-2.24709047330347e-05
-8.112684537947e-05
-2.9199573892488e-05
-2.04916503531743e-06
-3.79643047419919e-06
-2.02610708957558e-05
1.88807277438093e-06
-1.66162710835057e-05
4.49414288330785e-06
-1.37409180369076e-05
-3.2021235102547e-05
-4.90295180310978e-05
-2.04378754909485e-05
-4.57350562056704e-05
-6.28661848060159e-05
-1.9475397391831e-05
-4.3331909188765e-05
-3.13213934557868e-05
-3.40582989358651e-05
-2.4098071521217e-05
-7.57753808566022e-06
-1.77258582657521e-05
-4.62452792481942e-06
-4.64958004875158e-05
-5.00583552700073e-06
2.38461327545599e-06
-1.50782325401892e-05
-2.992979663292e-05
-2.59652007107696e-05
-4.41229504106044e-05
-2.77726838144776e-05
-3.01219319221608e-05
1.12203197994059e-05
-6.01723748534476e-05
-3.9152018397403e-05
-3.18644896429598e-05
-7.16288913651121e-05
-5.94291444490377e-05
-2.755479021815e-05
-7.03546289194784e-05
-5.61027991761499e-05
-4.56214274831702e-05
-2.1729389722122e-05
-3.63686309086839e-05
-2.83610807758361e-05
1.4659760095586e-05
-3.56516900496197e-05
-1.69179476512297e-05
-3.22582602772733e-05
-1.68152230754046e-05
-5.89161942802789e-06
-2.22315792752593e-05
-7.8364399560725e-05
-7.16847865290426e-05
9.21986305097215e-06
-2.8547941888636e-05
-6.74163019560108e-05
-5.6037070272964e-05
-4.3797867450274e-05
-8.57682439642251e-05
-1.48700982436286e-06
-1.7567409760996e-05
-3.2817967450488e-05
-3.05025404702138e-05
-1.80901241776011e-05
-3.23379846336561e-05
-3.28105829823819e-05
1.22354089363051e-05
-2.41447752432908e-06
4.21215976904372e-06
-3.48790048242916e-05
-2.6103224541576e-05
-5.02566517175776e-05
-3.30190774366643e-05
-1.47367377361495e-05
-4.12414398720337e-05
-7.8396174000275e-05
-1.82718984540869e-05
-3.28743904519958e-05
-3.98014128251376e-05
-4.67668033645581e-05
-3.03233871380568e-05
-4.07847584931818e-05
-2.13602665128521e-05
-3.51474885637275e-05
7.41897734717356e-06
-2.6676596981175e-05
8.83909315425838e-07
-6.54507923060015e-06
-4.21528643933047e-05
-1.89824080878376e-05
-3.65579650680282e-05
-3.17233558017386e-05
-7.3347058655968e-06
-4.20966491590612e-05
-5.25778895452981e-05
-8.30829135673951e-06
-1.27010033266479e-05
-4.14742665021458e-05
-2.27475762646665e-05
-2.0221803312122e-05
-7.07440155499367e-05
-5.08999376510211e-05
-4.91792889744317e-05
-2.71575004367581e-05
-3.68089076306737e-05
-2.61394808401328e-05
-4.96551336823512e-05
-1.07342098807426e-05
-1.83559375602796e-05
-1.21315198389937e-05
-5.5656566305012e-05
-1.47042362497418e-05
1.47222551480609e-06
-5.97976903973948e-05
-2.9506603191233e-05
4.97068031144013e-06
-6.76777820145634e-05
-3.03036153082835e-05
-4.37441545247661e-05
-5.7529358105015e-05
-3.30186115049348e-05
-3.22488415667298e-05
-5.20928049452332e-05
-3.40554346725875e-05
-4.766321542316e-05
-8.47216582739013e-06
-3.70120628323249e-05
-3.77919933403914e-06
-9.88308618738213e-06
-3.81936485861641e-05
-4.05617095216376e-05
-8.22944751852628e-06
-3.71461259481637e-05
-3.51187945427575e-05
-8.31258490067298e-06
-3.01182807875545e-05
-7.18213729297832e-06
-2.44640295451665e-05
-1.86985733562157e-05
-5.61059103299265e-05
1.51678216798057e-05
-9.16486635400843e-06
-1.50849095193628e-05
-2.85783130341603e-05
-1.00498744729569e-05
-5.27259295006263e-05
-3.60053806417915e-05
-1.28572790630553e-05
-4.8511797876314e-05
-4.34730554533394e-05
-2.28749376767318e-06
-4.51210247926529e-05
-5.08217364678089e-05
-1.7019232910319e-05
6.02192669375241e-07
-3.26572671881445e-05
-9.54425615969712e-06
-1.72151027902078e-05
-5.91488196796078e-06
-4.37799203712225e-05
-1.25259023787006e-06
-3.34800052283433e-05
-5.11104269637056e-05
-5.35620881450628e-05
-4.06930195325553e-05
-7.54678198853438e-06
-1.2269836407707e-05
-3.10710191749805e-05
-8.53495718049645e-06
-3.23586847139671e-05
3.65316605541393e-06
5.37216700290419e-06
-1.46775311373616e-05
-1.47157306115341e-05
-3.57271770318563e-05
-4.75783979595294e-05
-2.56242439945067e-05
-5.550309042632e-05
-4.90290147206007e-05
-2.53093082825843e-05
-3.41567648979046e-05
-2.47748200787076e-05
-4.89520533998594e-05
-3.16036597341059e-05
-5.04654083331878e-05
-1.13124387116502e-05
-2.54185777923058e-05
-3.62258015701043e-05
-1.73675412019727e-05
-1.86873548807637e-05
-3.97656947246639e-05
-4.32107364645676e-05
-2.88471841313762e-06
-2.09979706630998e-05
-1.51757222999836e-05
6.31255050510472e-06
-2.95256975844796e-05
-5.43328138392227e-05
-3.9695115037742e-05
-9.10290876321327e-06
-6.51754642588055e-05
-3.8519270677342e-05
-5.1149639392615e-05
-3.70099596213425e-05
-1.3837224284163e-05
-1.88954713606423e-05
-4.24076770549344e-05
-6.08792881701292e-05
-1.57900878193217e-05
-2.67114635761346e-05
-1.93835259468593e-05
-3.84798744171716e-05
1.13206960715927e-06
-1.50386795394026e-05
-3.8958983719362e-05
-1.23744913164381e-05
-1.88771309347714e-05
-3.19335934432589e-05
-2.58216162179367e-05
-2.02241963230513e-05
-3.24866770521894e-05
-6.75614508381913e-05
-7.15130408454066e-05
-6.85392754798368e-05
-3.71789256776968e-05
-6.25414319739677e-05
-2.24544378143603e-05
1.46431127498985e-05
-4.741197366625e-05
-3.89360183929684e-06
-9.15135873610828e-06
1.29778404713776e-05
-3.11255400330882e-05
-5.34540482333894e-05
-2.45910023975483e-05
2.10823476916878e-05
-1.23238609173198e-05
-2.7840418844983e-05
-5.64733547328296e-05
-5.15324051113211e-05
-4.91183968971943e-05
-2.78651460918023e-05
-5.72336867160157e-05
-3.60794744004977e-05
-9.85588901403172e-06
-3.15048205051059e-05
-5.15455342764356e-05
4.95933042822076e-06
-1.95460740304868e-05
-1.03728502530474e-05
-6.22126471326876e-06
-1.99462786335812e-05
-6.77472807893854e-06
-1.73294382652247e-05
-7.31799405084371e-06
-2.96969978927128e-05
-3.72004759008641e-05
-5.50958857992982e-05
-5.37675530981797e-05
-4.66111562714623e-05
-1.41729530513925e-05
-5.98091950569592e-05
-3.88647605409607e-05
-3.20339774220042e-05
-2.63759289805531e-05
-3.00764736797313e-05
-9.00814386779089e-06
-2.90301226447722e-05
-3.48994987079111e-05
-3.53088239806774e-05
2.48302894303305e-07
-2.80505705521028e-05
-1.84324469903158e-05
1.51092144345244e-05
-6.34016363800383e-06
-2.50169403669368e-07
-8.14960945754196e-06
-5.79999565910548e-05
-3.3163665393292e-05
2.78215829302469e-06
-3.76968737318297e-05
-3.41768618869602e-05
-5.90636877079992e-05
-5.12505123597964e-05
-5.19923149259061e-05
-5.18049720110048e-05
-1.19425733619824e-05
-1.91554940240643e-05
-5.08426263995735e-05
-6.8057364007376e-07
-1.10760482473407e-05
-3.7887539307517e-05
4.31609629270106e-06
-4.17911880208092e-05
-3.10583254573999e-05
-2.63696286719746e-05
9.42476826599224e-06
-1.24766551664385e-05
-4.7824908403566e-05
-4.33427938826887e-05
-1.657404814189e-05
-4.39212694417922e-05
-3.94434809124118e-05
-2.00490663728051e-05
-8.18241883655924e-05
-4.22874693677065e-05
-4.88846058639245e-05
-4.18018895945748e-05
-3.73353281236522e-05
-1.85971674574515e-05
-4.45001703941512e-05
-5.19333944477173e-05
-2.19813698225161e-05
-1.1420589775584e-05
-4.99189155162789e-05
-1.3303115304787e-05
-4.65463345282316e-05
-2.60237086613218e-05
-1.43405299021249e-05
-3.7573208558469e-05
-3.43780133015886e-05
-4.50154055644253e-06
-5.089472630917e-05
-4.20005401767747e-05
-3.7070426905698e-05
-1.27653691482661e-05
-3.01583510772434e-05
-4.56773777116374e-05
-7.00336264271069e-06
8.0701338999532e-06
-3.25191269010899e-05
-1.13710540891017e-05
-1.48642843187867e-05
-2.97560431705231e-05
-1.31655091435135e-05
-1.19684850242192e-05
-4.10532717525247e-05
-2.06234519285506e-05
-3.43554476292787e-05
-1.35748861443336e-05
-5.57654493368618e-06
-4.3461777372546e-05
-9.22462553386933e-06
-5.68933474077953e-05
-2.7717787511474e-05
-2.05595441361709e-05
-4.59123766024422e-05
-2.70159026412022e-05
8.15662708182017e-08
-3.03879129469902e-06
-7.91973463623243e-06
-2.73342321894419e-05
-4.73861618719021e-05
-1.17279265729529e-05
-1.44157307506519e-05
-4.29490064956633e-05
-4.23792402717409e-05
-3.10576089425023e-05
-3.81303046869749e-05
-3.44269087848474e-05
-3.24292515870721e-05
-1.92884768320024e-05
-3.30205437179091e-05
-2.51875276205402e-05
-4.67203364098369e-05
-2.41604668026147e-05
-6.51558633000735e-05
-5.13317298166943e-05
-1.82685256901207e-05
1.21168978985506e-05
-5.87727441904971e-05
-2.60555367569573e-05
-2.93987020763849e-05
-3.73540404490354e-05
-3.17338033498026e-05
-4.53297929834605e-05
-5.10687561742713e-05
-8.06494373919729e-06
8.72055974010557e-06
-2.68378637285541e-05
-2.83858053376219e-05
-5.38582768474819e-05
-2.83118965993465e-05
-4.30439928993775e-05
1.21957982155385e-05
-2.6468426220914e-05
-1.6538351196657e-05
-5.43407203961319e-05
-4.50730243583922e-05
-6.23908781296527e-05
-4.45071344499737e-06
-3.95253323470631e-05
-5.26064872295193e-05
3.24224167808199e-06
-5.18231545939317e-06
-6.59246611997574e-05
1.25944552082806e-05
-2.84869273162747e-05
-4.31712055142533e-05
-1.79566514154665e-05
-2.36822935007522e-05
-2.78988943994092e-05
-1.49190768942987e-05
-5.38289723179838e-06
-2.27665888598522e-05
-6.40009014729671e-05
-1.78415063441212e-05
-5.1365110756109e-05
-4.51791969142404e-05
-2.38978225395631e-05
-2.49844571724109e-05
-3.77113381558014e-05
6.22570861710776e-06
1.22088572038754e-06
-6.42112020874475e-05
-8.38744482845895e-06
-2.80281056364875e-05
-3.86427215300128e-05
-1.356545041852e-05
-9.78382163066274e-06
-3.2515902312812e-05
-3.42916566695946e-05
-2.02577144939085e-05
-1.82046019271108e-05
-4.14173682733305e-05
-3.5389237826529e-05
-6.14101735809144e-05
-6.10778165491112e-05
-1.45473154788014e-05
-5.42303529247922e-05
-7.55128931037025e-05
-3.92365085677067e-05
-2.7176958848064e-05
-4.50434772597351e-05
-4.12206987359692e-05
1.35710896392427e-06
-3.54330273866082e-05
-3.6880479601272e-05
-1.94924352571865e-05
-1.44217524695002e-05
3.25922546575656e-06
-2.5950957905921e-05
-9.50530798136479e-06
-8.79474557318202e-07
-5.00419008740055e-05
-3.4257385165196e-05
-8.13359071432938e-05
-7.6254697130876e-05
-2.48947685513351e-05
-4.28703320259519e-05
-6.090735026254e-05
-3.80329506716099e-05
-4.43019105954826e-05
-5.67226614493293e-05
-3.22186483715874e-07
-3.57828058987914e-05
-5.91452800311816e-05
-2.18476208592936e-05
-4.61409900074848e-06
-1.07987585404494e-05
-2.47053477619499e-05
-6.30491305424289e-06
-3.48345005632474e-05
-1.64398368260751e-05
-3.36116526908059e-05
-4.5935089911906e-05
-1.51693525357134e-05
-1.87413508581508e-05
-1.63291338842843e-05
-9.62034465009159e-05
-4.80918243958506e-05
-8.17139820319971e-06
-6.59226413817187e-05
-3.24304986514519e-05
-4.56160086930246e-05
-7.8336748903146e-06
-2.09655891395626e-06
-2.93341169183088e-06
-1.95768278169171e-05
-3.80662158890343e-05
1.27878690611078e-05
-3.06427608743419e-05
-3.24350617276097e-05
1.03645273748603e-05
-3.86036291136536e-05
-4.44015646523329e-05
-8.90122146658032e-06
-4.50848503419607e-05
-6.19353978871212e-05
-2.06977070810439e-05
-4.06991145262679e-05
-4.44335755668577e-05
-5.38734864266041e-05
-4.0857534708942e-05
-5.43020641130439e-05
1.25219930717926e-06
-3.36539486915296e-05
-2.89185260568068e-05
-1.86128043035853e-05
-3.05247653431646e-05
2.75382531187336e-08
-4.48468905106522e-05
-2.8415373261848e-05
6.59539702628211e-06
-1.08040099864152e-05
-2.5184713696537e-05
-1.77054215629898e-05
-4.93754749128644e-05
-4.15746524688196e-05
-3.76688564547476e-05
-5.72344065288823e-05
-4.62805710139331e-05
-1.03212016705148e-05
7.389535394179e-06
-5.71890396245422e-05
-2.15690744919455e-05
-1.04532341414332e-05
-2.56009777068967e-05
-5.17560718888118e-05
-3.77075191790704e-05
-1.61269777995321e-05
-1.69309212679369e-05
1.01351522934213e-05
-8.14115296069697e-06
-2.1606990715067e-05
-5.35772562833976e-05
-1.65943593533826e-05
-5.77693486090408e-05
-2.8400039594537e-05
-3.19150298423442e-05
-1.45812799587434e-05
-5.3946786183819e-05
-4.8487574356389e-05
-4.12819608718511e-05
-3.64244655730783e-05
-5.96344461050638e-05
-2.00464858615428e-05
-4.38251277560648e-05
-1.52670245116096e-05
-3.22404590768408e-05
-3.11699973322443e-05
-2.19028642419123e-05
-3.95843325381359e-07
-3.68785795902904e-05
-5.36422039582021e-05
2.57325528882462e-06
-6.06232138168949e-05
-4.15482609500424e-05
-3.47588810048783e-05
-6.34806111812145e-05
-2.18976728818824e-05
-2.65799612971008e-05
1.62819925636104e-06
-5.60060121340763e-05
-2.11118844615958e-05
-1.5968037509237e-05
-5.77513582874133e-05
-1.82747507009e-05
-9.13182238759249e-06
1.46166528611989e-05
-1.79277190035664e-05
-3.78800532508952e-06
-1.94540311496173e-05
-2.43204317224491e-05
-3.34298704147241e-05
-1.50638435020896e-05
-3.97390510151209e-05
-3.57902933909756e-05
-4.3485979014736e-05
-2.73323195977583e-05
-4.27811952549394e-05
-2.38681358354482e-05
-3.95502507425382e-05
-3.36149234555998e-05
-2.05570804242056e-05
-3.72006111119299e-05
-2.90933883376938e-05
-5.01114737812055e-05
-4.7195128262818e-05
-3.46982965942216e-05
-2.61296387878646e-05
-3.9365689357813e-05
-4.26345587939991e-05
-1.79376800729773e-05
-2.05782921850566e-05
-3.69798424983084e-05
-3.82438597605289e-05
-2.94437198005051e-05
-3.04496854991379e-05
-1.55582992662255e-05
-3.26513104818598e-05
-3.95142731483203e-05
-5.74014256285245e-05
2.13076472881238e-06
1.13620515466163e-05
-5.15599675256457e-05
-3.10737831375553e-06
3.7357348202996e-06
-4.4365014984907e-05
-4.03138721548535e-05
-5.72756436236776e-05
-9.31284180654025e-06
-1.69530930185516e-05
-3.57190511987057e-05
-3.79533268790597e-05
-4.07671863083663e-05
-3.73297353658852e-06
-3.09201104705479e-05
-3.65208657044038e-05
-7.70015528896387e-06
-5.47022036344539e-06
-3.67180009726763e-05
-4.07524403590494e-05
-1.65288554311192e-05
-2.33723732928083e-05
-2.20163992686781e-05
-3.93028943576944e-05
-2.95573778695354e-05
-5.28447733952521e-05
-5.30874557084461e-05
-4.64917257358834e-05
-3.60354777636813e-05
5.51229126127327e-06
-2.97744735647305e-05
-3.4222978481333e-05
-3.63914334505052e-05
6.16074823558573e-06
-5.3634517008989e-05
-5.53301484835771e-05
-6.51469883462601e-06
-1.87279775555785e-05
-1.05935393716669e-05
-3.44784633778608e-05
7.47148023912131e-06
-2.28422882961634e-05
2.80659665067219e-06
-2.42967919515463e-05
-2.71048471953771e-05
-4.32716989757943e-05
6.91236726226248e-07
-1.67648120778393e-05
-2.11716727726003e-05
-3.35427497250099e-05
-5.05957394922409e-06
-6.42468254105963e-06
-2.84082008846964e-05
-3.07021992720592e-05
1.32600206825443e-05
6.01627816427976e-05
-2.82298201968699e-05
-3.64690257270307e-05
-2.82150731158568e-05
-5.71625434704721e-05
-5.28324147157318e-05
-4.61302404884648e-05
-1.18668983014468e-05
-2.79912405177632e-05
-7.52837188942622e-05
-3.63593010922746e-05
-5.44179334062951e-05
-1.40938682546188e-05
2.35027866193886e-06
-1.95701548974781e-05
-2.66542444907546e-05
1.21016063630752e-05
-4.27950753719171e-05
5.76183235234261e-06
-8.87809515583816e-06
-1.08545576181682e-05
-4.39873301087369e-05
-1.12210250358285e-05
-3.14668579001184e-05
-2.97785861112386e-05
-8.41273307956326e-05
-2.98331037086899e-05
-5.01552913601758e-05
-4.74818769525977e-05
-3.31795947406471e-05
-5.26247367735548e-05
-3.46997697198198e-05
-3.22383940640199e-05
-2.26585657074976e-05
-7.71034721829503e-06
-2.8242075808765e-05
4.68838850392905e-05
-3.57197733142582e-05
-2.44000506802235e-05
-3.50075515159113e-05
-1.35349613129449e-05
-6.89824885160884e-05
-4.14335857193584e-05
-4.90672268985979e-05
-5.66781706994327e-05
-2.73093679120419e-05
-6.88962344662407e-05
-6.53708074482099e-05
-4.47763945517564e-05
-5.90560042517481e-05
-5.50770656646613e-05
-1.88483249338204e-05
-1.75136781203826e-05
-2.75092888810013e-05
-3.63928327733632e-05
-2.95040944403324e-05
-1.06370199208046e-05
-1.31811167954792e-05
-1.68801455851288e-05
-4.34588208863088e-05
-3.48756575591801e-05
-3.36297336222828e-05
-1.6928391003013e-05
-5.00776580342628e-05
-1.82075529098281e-05
-4.56431646685715e-05
-3.29068966598314e-05
-4.66477413575931e-05
-2.1234899532241e-05
-3.57570814776471e-05
-4.93861437065564e-05
-2.76737202683166e-05
-3.53614381956917e-05
-4.60737248904035e-05
-9.21275666364595e-06
-3.4369754091868e-05
-3.40366085849062e-05
-2.67913815994982e-05
-1.69396069152266e-05
-2.33893787067045e-05
-1.52351797146346e-05
-2.73443254775652e-05
3.77554375686468e-06
-4.59508217028312e-05
-3.87601812630206e-05
-7.52871293188299e-06
-3.68903409402686e-05
-3.74736341436302e-05
-2.18184468553228e-05
-6.35013309571988e-06
-5.15091152129642e-05
-2.4897234130381e-05
-3.95306149183713e-05
-3.79300300007964e-05
3.98820353563995e-06
-2.77463810390501e-05
-2.46041050217771e-05
-1.07095151087736e-05
-7.91214074750849e-06
-2.33314219195947e-05
-4.337961128802e-05
-1.19334766556123e-05
-3.47466551278286e-05
-5.1303279538285e-05
3.84260830319929e-06
-2.60499925461291e-05
-1.93890141727138e-05
-3.14997975903052e-05
-5.15738126995214e-05
-4.52531427894121e-05
-5.83406328927933e-05
-5.21367153033943e-05
-4.83073220622227e-05
-8.11010773580066e-05
-7.67906620583978e-06
-3.11559267783232e-05
-3.09071605718934e-05
-1.78873269724033e-05
-3.51354318515773e-05
-2.17475223943466e-05
1.67167748270326e-06
2.39705141653677e-05
1.15910150806249e-05
2.50577877321363e-05
-9.49735333524341e-06
-5.32321417967428e-05
-2.28106568937673e-05
-6.37167800745883e-05
-5.28031438472999e-05
-8.41187418978958e-05
-6.2052137289615e-06
-7.01827807538781e-05
-5.15268898758958e-05
-3.06879698894212e-05
-3.69083525214765e-05
-4.16676263485358e-05
-3.40027507757632e-05
9.73323192453953e-06
-2.08788031073434e-05
-1.38776411694496e-05
-3.48843308180177e-05
-1.14050875452765e-05
-3.08113621425785e-05
-1.29565472356546e-05
-1.74419872016375e-05
-2.51392857331356e-05
-3.52988481640274e-05
-5.8458824413448e-05
-4.38367336887871e-05
-6.65343670090105e-05
-3.5491646960315e-05
-2.58897174756458e-05
-3.96309665744136e-05
-5.85350065935765e-05
-2.95078691127885e-05
-2.61650181467595e-05
-3.56585583219556e-05
-2.58973442875914e-05
-1.94959317109555e-05
4.87128259145018e-05
-1.16486385827061e-05
-3.63811518853044e-05
6.87323060322136e-07
-4.15930782874591e-05
-1.99604553311648e-05
-7.36578833642945e-06
-3.56908259919154e-05
-5.52280774029289e-06
-4.04312937641568e-05
-8.98532916317787e-06
-2.71380019982347e-05
-5.29367286217481e-05
-3.82408470244442e-05
-2.83622395239578e-05
-3.56056969983792e-05
-3.12047170802477e-06
-3.90525817932403e-05
-7.04652572313992e-05
6.38426212823677e-06
-1.51249766042889e-05
-5.50061054544975e-05
-6.95072901509787e-06
-1.80242488004677e-05
-1.21962990418357e-05
-2.6056600659143e-05
-4.02482738173487e-05
-2.579803313355e-05
-4.04835462712874e-05
-2.39942915546834e-05
-2.04557018402196e-05
-4.06421935401401e-05
-1.40833508700661e-05
-4.11958799078157e-05
-1.45546842168866e-05
-1.73795188632459e-05
3.104830579691e-05
-3.94690971503508e-05
-5.90495359382444e-05
-1.24462763033768e-05
-3.11336598449636e-05
-6.80867890053085e-05
-4.34839145610982e-05
-2.10497622623333e-05
-4.05071260078511e-05
-1.63591942088599e-05
-3.8834007511756e-05
-3.28343919490441e-05
-5.12153167252467e-05
-8.88006928735966e-06
-2.61253270805811e-05
-4.51235235292167e-05
-1.64204054705997e-05
-5.88069974511681e-05
-5.82733451096251e-05
-5.36972590216739e-05
-3.68236006544907e-06
-2.80730679285594e-05
-3.61501266939993e-05
-4.40023632790999e-05
-2.76097069104789e-05
-3.23226162855265e-05
-2.8480701043137e-06
-2.08672296298825e-05
-5.25643703759559e-05
-3.398806937976e-05
-2.90695478496755e-05
-2.76602887895698e-05
-4.78508013661056e-05
-4.37722133564586e-05
-4.16102551583206e-05
-3.5177023852154e-05
1.90793653876693e-05
-4.59447486142107e-05
-2.21859372413811e-05
-6.0469898507816e-06
-4.99766224463282e-05
-4.15982303030439e-05
-1.44908849145959e-05
-6.43903828802426e-06
-1.82895237248191e-05
6.87103565113509e-06
9.30603953376899e-06
-6.30866277025504e-05
-5.73657257673306e-06
-8.49555016130321e-06
-3.65713144288283e-05
-2.50859768902954e-05
-5.70832179491376e-05
-6.48227706100649e-05
-6.06655917970327e-05
-1.75384889575882e-05
-3.21192639531388e-05
-8.51747606133769e-05
-4.95878049325362e-05
-4.17572381302797e-05
-2.25865786952872e-05
-2.94350598770469e-05
-3.16263968980009e-05
-6.19251728834847e-06
-3.96436751983242e-06
8.49496280751685e-06
-2.26953571680192e-05
-1.38396845294055e-05
2.78958425453738e-06
-4.22262915575001e-05
-4.6368687458776e-05
-2.916636225614e-05
-4.75436261311539e-05
-4.51399276888043e-05
-2.93005436920753e-05
-2.67895226415894e-05
-7.30812427392148e-05
-1.44637356570576e-05
-2.29680100613334e-05
-2.74469409301086e-05
-4.93265980007979e-05
-9.79584574654461e-07
-2.3948072065235e-05
-4.84711006372356e-05
-2.02567732114268e-05
-2.41022157876274e-05
-3.67078689088787e-05
-2.34902275013842e-05
-1.93617680058752e-05
-3.44749353141902e-05
1.2787520474383e-05
-5.81691065302792e-05
-4.07215052366093e-05
-2.7159372046006e-05
-3.14828945843322e-05
-1.88610333839703e-05
-3.06034736107063e-05
-2.8323275061327e-05
-3.23831930904157e-05
-6.01476972158119e-05
-1.38515816525109e-05
-4.85110094362037e-06
-3.31931013573123e-05
6.83289642103034e-06
-4.3735781324066e-05
-3.630732263734e-05
-1.74931942420349e-05
1.7948592800616e-05
-9.19732427163648e-05
-2.74520597062713e-05
-1.79771108352787e-06
-4.5530208977889e-05
-3.13289028395021e-05
-1.16649301504885e-05
-6.07706519142486e-05
-3.48700028814052e-05
1.1659276484967e-05
-2.08526810593764e-05
-4.56152911492665e-05
1.3841995878266e-05
-1.57103930492624e-05
-6.94147853608003e-05
-5.14440464497833e-05
-1.79153934361141e-05
-8.76724625210661e-05
-5.87753871455673e-05
-2.52106220503684e-05
-1.8864556458789e-05
-2.06642277800559e-05
-3.18768780561439e-05
-3.43454805479927e-05
-4.26570102066554e-05
-4.80076857150635e-05
-7.0761689944221e-05
-4.58263728532722e-05
-2.89829095019456e-05
-5.04307664934246e-05
-4.81245025112446e-05
-1.43373992163603e-05
-2.15005139155971e-05
-3.52815551881788e-05
-4.32688908627873e-05
-5.33803078590716e-05
-5.38644884579092e-05
-2.78798896900767e-05
-4.55691381994877e-05
-3.56150742014482e-05
-1.94912973070002e-05
9.73749441471418e-06
-1.80262213487513e-05
-4.05235716536113e-05
-2.52908206074276e-05
-3.49381819724844e-05
-1.82231335424062e-05
-1.58179029691231e-05
7.35489805212911e-06
-3.90211055660784e-05
-1.63739838780852e-05
-7.9321878195588e-06
-3.76045138695323e-05
-6.14506904341622e-05
-7.3646018507915e-06
-7.97518759660696e-05
-5.66524224975488e-05
-8.34049637858625e-06
-2.3658212297295e-05
-4.93128772397637e-05
-5.58152801121598e-05
-3.35221401248048e-05
-1.91054451356401e-05
-2.49516169913724e-05
-9.23781416296016e-06
-3.84929779085797e-05
-1.20551296192846e-05
6.38763327217497e-06
-2.41660987900617e-05
-6.3662170126725e-05
-3.55045819357756e-05
-4.3790342365638e-05
-6.38171515290335e-05
-2.17544420564134e-05
-3.00742535732208e-05
-9.29439829208292e-05
-1.33222704863774e-05
-1.41290144224554e-05
-3.39417242244566e-05
-4.6998795717077e-05
-4.02725475521416e-05
-1.5886865891616e-05
-1.97269135218035e-05
-2.32697984475402e-05
-1.64036944486426e-05
-9.69200150380536e-06
-7.32304368456155e-06
1.45186695308269e-06
-1.46171575200842e-05
-3.10448988610441e-05
-5.50262802815189e-06
-3.30471510103252e-05
-4.91203166595355e-05
-4.31412261455201e-05
-2.17943281239197e-05
-4.06802814737043e-05
-1.38237967060259e-05
-7.20914403757729e-06
-4.29951310463081e-05
-1.44968429156103e-05
-4.50513034990731e-05
-6.4327217787709e-05
-3.53902052274444e-05
-3.42433581447033e-05
-3.65536654795009e-05
-3.78042098047737e-05
-1.27957753053094e-05
-4.29152734771262e-05
-5.39505870995527e-05
2.07414509073275e-05
-2.97936668357166e-05
-2.18041362085564e-05
-4.27398648262203e-05
-3.67476047999375e-06
-1.85327576412736e-05
-4.0485769823503e-05
-3.36951629711703e-05
-2.82662251114949e-05
-6.2543530081228e-05
-4.33100752806506e-05
-1.54420229775157e-05
-4.53112492856351e-05
-2.32349468365585e-05
-2.76069608173552e-05
-2.73531548783349e-05
-2.61804845633793e-05
-2.14750388424737e-05
-2.41097107687576e-05
-3.14947595274811e-05
7.66991709753537e-06
-2.80867395736031e-05
-4.87341361254405e-05
-2.32585174652459e-05
-3.96048952823125e-05
-2.82818661913068e-05
-1.45943530078799e-05
-5.00790898147908e-05
-7.89583862438718e-07
-4.96416264917229e-05
9.2325272421312e-07
-1.96518958464988e-05
2.28190752479783e-05
-1.45366450529264e-05
-1.41643903549076e-05
-1.6416523293542e-05
-2.53274739451619e-06
-1.15467903838912e-05
-3.41467978338545e-05
-1.00100865025862e-05
-5.27001113865054e-05
-5.22965683602201e-05
-4.11227568940935e-05
-4.66810890295359e-05
-6.18537263310676e-05
-2.58145076521118e-05
-4.38924876735616e-05
-3.4308967106318e-05
-3.21571736961689e-05
-4.72133231159659e-05
-2.93469051113616e-05
1.25562336443242e-05
-2.74834703256108e-05
-1.19049143372495e-05
-4.34877291739683e-05
1.56333037435484e-05
-1.98785002104322e-06
-5.4121523338866e-05
-6.1841204927658e-06
-1.26364348667185e-05
-3.20347337964816e-05
-2.31113333762621e-05
-1.93965338593508e-05
-4.04656380138078e-05
-4.28005564810044e-05
-4.12465782065963e-05
-7.68753007455829e-05
-1.99561204473876e-05
-3.98250226038943e-06
-2.29193838380525e-05
-2.32000294591572e-05
-1.19266690409568e-05
-1.61168393867129e-05
-2.13579618729458e-05
-2.58133178982074e-05
-2.89025611268264e-06
-4.11891563163473e-05
-4.5084211084015e-05
-1.619297444927e-05
-3.73195278568281e-05
-4.91024044781801e-05
-3.79536813568732e-05
-4.61299433159176e-05
-6.69697999102512e-05
-3.35337152177923e-05
-2.40352585259362e-06
-5.88138911060105e-05
-2.85853396082426e-05
-1.83038629586631e-06
-1.27342283011772e-05
-1.35046090346687e-05
4.23776173229062e-06
-2.08586673507738e-05
-1.86761249558922e-06
1.03920722447249e-06
-2.45415909435457e-05
3.65295073774862e-06
-1.83987937445287e-05
-2.91454916575388e-05
-2.65109361633255e-05
-2.98667718970724e-05
-3.87738820852984e-05
-6.78991858336828e-05
-1.18339218380807e-06
-4.39009188752062e-05
-5.55271498309222e-05
-4.45246938720947e-05
-2.14931062991136e-05
-4.76502440382013e-05
-6.52321774980615e-05
-3.87685735931896e-06
-3.62121228939552e-05
-4.29781484375807e-05
5.59259310526134e-06
-1.15024815865835e-05
-4.65140190919832e-05
-3.07694658584224e-05
-7.28890717392764e-05
-4.86406715764598e-05
-7.29898493870919e-05
-6.44845731094029e-05
-2.48856808476142e-05
-1.8961015807103e-05
-1.80292997193091e-05
-2.72079513066602e-05
-5.12709951691423e-05
6.54943241086852e-06
-1.30104482175859e-05
-4.3431212315757e-05
-4.80986108571454e-05
-1.56805217644549e-05
-3.43694886084266e-05
-3.9324918764758e-05
-4.75218858816315e-05
-9.63733396203172e-06
-1.72460697954612e-05
3.9378597776698e-06
-4.76541262340942e-05
-3.47643126507851e-05
-1.88465368051913e-05
-4.1181763606679e-05
-2.0375009156951e-05
-4.36668875146045e-05
-2.26438749389467e-05
-2.34285739521161e-05
-1.77188061720361e-05
-4.23317559897697e-05
1.78689638661892e-06
-1.29171706492837e-05
8.22227340543478e-06
-3.86017847587906e-05
-4.08823605879878e-05
-6.90733571354386e-07
-5.07818615195653e-05
-3.18485530305744e-05
-3.47946026150165e-05
-1.98775806945292e-05
-3.43352747529735e-05
-3.813067687318e-05
-4.69007791861585e-06
-2.19843759071477e-05
-3.09976473600217e-06
7.49476551761003e-06
-2.63971584268264e-05
-1.42609106746456e-05
-3.83036564206545e-05
-4.57559994241097e-05
-5.19634153648394e-05
-1.71527310165914e-05
-2.92381199159208e-05
-6.90225480000681e-05
-8.13831556748524e-06
-2.32304769448971e-05
-2.73648208651037e-05
-9.06465537188836e-06
-3.0547296717489e-05
-5.93789529317276e-05
-1.6859263093764e-05
-1.2199320481685e-05
-4.26821026131843e-05
-8.08173457670083e-05
3.06563841482629e-05
-4.82898680426614e-05
-9.14544711697416e-06
-2.20608105130239e-05
-3.89448516368145e-05
-5.69422478603572e-05
-4.44698059635082e-05
-2.13688857868126e-05
-2.02033844820727e-05
-4.92516547037664e-05
-3.63665549783547e-06
-5.3728961458488e-05
-2.82404950770032e-05
-3.09204129431627e-05
-1.13488389010815e-05
-2.32862543613526e-05
-4.5486122430478e-05
-3.9662602618749e-05
-6.09247909080334e-05
-3.49460330657094e-06
-3.55742827514302e-05
-3.51551950694053e-05
-1.95583374512198e-05
-4.04799789316017e-05
-5.10749947833589e-05
-5.30980626324554e-05
-3.68243568978568e-05
-4.77738076501503e-05
-3.06398193832114e-05
-1.77562794593837e-06
-2.55622374556054e-05
-3.77412273500866e-05
1.7226954983648e-06
-4.69307680501558e-05
-2.11330960261134e-05
2.01419834596382e-06
-2.55424944656108e-05
-4.14778840760538e-05
-3.26792650844499e-05
-3.32268710828371e-05
-1.92492216063001e-06
-1.5414363760475e-05
-2.46828796449847e-05
-3.80880522442082e-05
-3.16288156739638e-06
-4.2080201450743e-06
-4.51087139297378e-05
-3.54088581681844e-05
-2.73827707797447e-05
-4.64064520569799e-05
-4.49446701578996e-05
-2.89911687441427e-05
-4.11144356318276e-05
-4.35637311980824e-05
-2.12981961375746e-05
-2.61046116088945e-05
-6.07467679730237e-05
-2.26971879288793e-05
-2.60392116857145e-06
-5.24884626745732e-05
-4.47704666333508e-05
-1.92548299321734e-05
-1.34079424239111e-05
-1.57191872063994e-05
-1.141459692193e-05
-3.46334553602931e-05
-4.89754426065877e-05
-3.94012701351152e-05
-6.45275190757063e-05
-3.56141724655656e-05
-7.74882107386823e-05
-4.37003051346546e-05
-3.50383596301436e-05
-7.87832606307397e-05
-2.53064850084492e-05
-5.21794829517212e-05
-1.30332202481549e-05
-1.62478448059023e-05
-1.12217427329353e-05
-6.46196222355339e-06
-1.87363101243693e-05
-2.79948064643651e-05
-2.45103444847085e-05
1.44361103363282e-05
1.55225554451277e-05
-4.11729625664063e-05
-2.14168693795795e-05
-6.19174556177127e-05
-4.88582418890825e-05
-4.70773824720952e-05
-4.0666706614184e-05
-1.55775561695718e-05
-2.01115142216087e-05
-4.7207296130549e-05
-3.99823711674224e-05
-4.5205190273709e-05
-3.18040136207584e-05
-1.33920089037781e-05
-2.18447415965965e-05
-2.16610157671019e-05
-7.38863016077422e-06
-5.47431814891673e-05
-7.57348355987519e-06
-3.49895582459723e-05
-9.46296573177603e-06
-2.84599926029558e-05
-6.64010982162863e-05
-4.95818986392093e-05
-6.31631759424168e-05
-4.00633457951585e-05
-5.04305028716254e-05
-3.25101689687856e-05
-5.98714112577962e-05
-4.55408786450142e-05
-4.23412081526902e-05
-8.11473366475009e-06
-1.11087549326731e-05
-3.41832128107754e-05
-3.57325286957156e-05
-2.03559239240506e-06
-8.20356910859536e-06
-2.78509601163047e-05
2.31418916156851e-05
8.11467259757271e-06
-2.16996858476572e-05
-2.45454205043954e-05
-1.88133633339002e-05
-4.70360591522362e-05
-2.48411921886501e-05
-1.30272673314506e-05
-4.85195099298346e-05
-2.54367229454381e-05
-4.72365901591217e-05
-1.39635680807747e-05
-3.71966868181332e-05
-1.49164874601839e-05
-3.67254526063811e-05
-9.33034191394823e-06
1.88260435723848e-05
9.01998387362794e-07
-4.11629174432214e-05
2.56920286749554e-06
-2.09856873691727e-05
-2.57539558722103e-05
-4.97676910697546e-05
-5.06172492632705e-05
-3.9932155315428e-05
-2.64787604606582e-05
-1.73511365711828e-05
-3.37226612252103e-05
-3.99850118397872e-05
-3.66104172960923e-05
-3.23735909133115e-05
-2.03627059632805e-05
-9.34963012156847e-06
-1.51241825613923e-06
1.84359761198307e-06
-3.84782563804663e-05
-1.34359316333328e-05
-6.94750591897129e-05
-7.92383262960704e-06
7.54353275003748e-06
-4.48838805794791e-05
-3.64610440844235e-05
-7.69062050069021e-08
-5.84927653992953e-05
-4.15471250710411e-05
-3.2152408611858e-05
-3.38367575032328e-05
-4.51230325352147e-05
-3.39766133819903e-05
1.31166790303011e-05
-3.3897435289682e-05
-4.39761671395242e-05
6.33592954945523e-06
-3.09739475205405e-05
-4.50968202190029e-05
4.38984049149885e-06
-1.53701764443201e-05
-1.090920793766e-05
-3.94397240846742e-05
-2.43221546443094e-05
-4.61819434027265e-05
-4.83140746667735e-05
-5.84190943389769e-05
-6.67962214176484e-05
-4.42131653674709e-05
-2.70329395021729e-05
-3.43161723655031e-05
-5.02638513545364e-05
-8.43538555373671e-06
-4.85674192973263e-05
-3.79627088387042e-05
-3.72713923931094e-05
-2.61808771246487e-05
-5.90558450532755e-05
8.13440113042515e-06
-3.28815316201317e-05
-4.72206739931195e-05
3.06079023601858e-05
3.64929128670496e-06
-6.7723836904002e-05
-1.75034400250794e-05
6.97451465709709e-06
-3.5129736485876e-05
-4.84109045220288e-05
-8.3143088106696e-06
-4.60170443024138e-05
-7.28494863594458e-06
-4.52369537955248e-05
-1.45635142487027e-05
-4.16527022979003e-05
-3.38462871343866e-05
-1.06767238080681e-05
-4.61331065248047e-05
-1.29247154294053e-05
-1.50054211104446e-05
-4.61938894397034e-05
-6.14919795425418e-05
-2.44370484828237e-05
-5.80418425422327e-05
-2.47789306219512e-05
-2.14020019965749e-05
-4.76268016896138e-05
-2.5403294112982e-05
-1.51354118190525e-05
-4.0329798689001e-05
-2.32994260985405e-05
2.28342038305965e-06
-1.68115461079699e-05
-3.02500017994655e-05
-3.53490763107858e-05
-4.55670039050694e-05
-3.96013160411783e-05
-5.50389703904636e-05
-1.68757119450346e-05
-5.02837323639766e-05
-5.01557060073471e-05
-1.7408606372986e-05
-3.92381934216078e-05
-2.43237694962652e-05
-1.69344082432129e-05
6.64914632924561e-06
-3.51970197245076e-05
2.66381864543225e-06
1.7168715259704e-05
-3.30716711834489e-05
-1.85062031277157e-05
-3.55758117646687e-06
-4.56814835642186e-05
-4.16136971592368e-05
-3.85825004921653e-05
-9.35224437422124e-05
-5.46714220561156e-05
-3.47674930503219e-05
-5.46009069159643e-05
-4.83790892962241e-05
-2.21978188466586e-05
-2.62109767776227e-05
-2.39394120679958e-05
1.67089088412787e-05
-1.03569043113362e-05
-1.60206701957488e-05
-4.42454691768583e-06
1.59022712830248e-05
-3.8044436578063e-05
-9.22404738255649e-06
-2.42342151779991e-05
-2.68312880662746e-05
-5.34120070320263e-05
-3.55642018581453e-05
-5.10908366720296e-05
-5.33238137379571e-05
-7.97789168939409e-06
-1.94255390716695e-05
-6.29295460107132e-05
-4.32149291455823e-05
-1.01813024346298e-05
-3.60447564756327e-05
-5.27178397125934e-05
1.58743650354329e-05
-2.01256676740143e-05
-4.13676326350544e-06
-8.27531823966498e-06
-6.66320315541894e-06
-7.56209326598175e-06
-2.07394153899137e-05
-2.3404455859692e-05
-2.4542756958787e-05
-5.38469968973879e-05
5.45794706026618e-07
-2.07739865968289e-05
-5.05495802359409e-05
-3.24793322381813e-06
-2.62725554396098e-05
-4.10650436728599e-05
-3.01916592509887e-05
-3.01624152526949e-05
-1.82303915976435e-05
-6.62772799363483e-06
-5.67062437149614e-06
-2.95603231190665e-05
-3.75376335479978e-05
1.18795112867749e-07
-4.09327017752369e-05
-5.48498780709683e-05
-2.08795550023637e-05
-2.20943609043322e-05
-2.58107613702873e-05
-3.25684276772724e-05
-5.30346344902304e-06
-4.32991682383858e-05
8.61152610397281e-06
-4.06617791447893e-05
-4.21777945094774e-05
-4.92017330139586e-05
-2.81376469547921e-05
-4.96604226478276e-05
-5.05548763612763e-05
-9.83314242305272e-06
-3.20502460615283e-05
-2.38267871643406e-05
1.67386745478296e-05
-4.66402346914957e-05
-7.18596611278591e-06
8.80971076432248e-07
-2.34418174770908e-05
-4.86468874015566e-05
-8.80286846900124e-06
-1.24585231237704e-05
-2.39993772212843e-05
-2.20830780403837e-05
-5.37091650661366e-05
-5.95125589064409e-05
-6.55502115039661e-05
-3.14505765344812e-05
-3.34348146696598e-05
-3.74880587534107e-05
-2.18185589218722e-05
-3.53173052718295e-05
-2.44615788122944e-05
3.09945472993236e-06
1.19618536586299e-06
-6.3152851769106e-05
-4.95133195426777e-05
-1.31908712065552e-05
-5.64216169614661e-05
-9.16425474230084e-05
-1.38957250721118e-05
-2.05705322200817e-05
-5.63777746086478e-05
-3.53761460116044e-05
-3.41988571808661e-05
-3.24666078661287e-05
6.70805709426073e-06
-2.08359808431437e-05
-4.97331429180213e-05
7.23341207432829e-06
-3.56178546115349e-05
-5.34814608340552e-05
-7.28998792058291e-06
-4.59672768161634e-06
-2.76392280680373e-05
-1.85684769978975e-05
9.24913345263332e-06
-3.43555578477373e-05
-3.65192218309926e-05
-2.2412776403783e-05
7.68105286795969e-06
-5.2966385539433e-05
-1.99492562885329e-05
3.20896679468174e-06
-4.89238608437882e-05
-3.35527587796524e-05
-4.07083361073534e-05
-3.69993159855628e-05
-2.46373808712104e-05
-2.1264136448319e-05
-3.10227383445995e-05
-1.57705061195159e-05
3.23362552866639e-05
-3.98727051975953e-05
-1.08837696766902e-05
-6.70042607849353e-06
-3.06346240832271e-05
-6.19877439592983e-05
-1.81265848456255e-05
-4.00587842940638e-05
-7.33381215814571e-05
-2.3625599394465e-05
-2.61247762552669e-06
-5.48201273523816e-05
-5.02618639017041e-05
-7.51866798982027e-06
-3.71193129244212e-05
-2.69551721892372e-05
-1.27664229770739e-05
-3.0517734885575e-05
-2.73607563889733e-05
-3.88927303923542e-05
-1.95169024908056e-05
-6.63596661725977e-05
-2.97941637125062e-05
6.29752554180092e-06
-8.15860805894051e-05
-6.39207599870981e-05
-4.76896102793605e-05
-8.27587596181693e-05
-5.15267896546789e-05
-3.00729489813893e-05
-4.1470194473131e-05
-5.9764738038734e-05
-6.5379657551031e-06
-1.57276629221285e-06
-2.62952909150998e-05
-2.93078997444136e-05
-1.77626627596165e-05
-2.60734849254657e-05
-2.1997710886351e-05
-3.1346411893848e-06
-3.23166067058462e-05
-3.24943894399283e-05
-2.18440004755414e-05
-5.09399681046225e-05
-3.7946193367309e-05
-3.2855053814449e-05
-1.81544859948225e-05
-5.02861646101597e-05
-6.44286241978261e-05
-2.3292003603027e-05
-4.77474005877497e-05
-1.18365097463452e-05
-2.64866689993237e-06
-5.66969545905729e-05
-1.82577872523431e-05
-2.86808520929145e-05
-5.18577957290738e-05
-8.36099290762278e-07
1.31979888295346e-06
-3.43599983371525e-05
-3.41512310945488e-06
-4.26281740341917e-05
-2.98821340024451e-05
-7.45036102829568e-05
-2.41436191565369e-06
-1.38520679518295e-05
-4.94723259627412e-05
-6.29316552234913e-05
-1.77029465582705e-05
-1.63019791345054e-05
-1.01791346369874e-05
-5.11674674510231e-06
-3.09461458677627e-05
-4.28848314153494e-05
-3.99154673732512e-06
-6.32221406064228e-05
-5.85111737187247e-05
-2.99569565846461e-05
-5.01708342203579e-05
-4.20088524674064e-05
-1.48767240014238e-05
-6.12372339472337e-05
-2.19211234597585e-05
-4.10859300637629e-05
1.13027528882355e-06
-4.94755250798526e-05
-8.29378065855372e-06
-1.73701420417306e-05
-2.15740881378516e-05
-1.15576075867833e-05
-3.99654268098474e-05
-1.34746665642711e-06
-4.10500976011261e-05
-2.77465537698222e-06
-5.04543561330478e-05
-4.6852361010757e-05
-2.7558028202795e-05
-6.42620395721027e-05
-3.1052006962159e-05
-5.77391064546862e-05
-3.34452339419002e-05
-4.89040107322142e-05
-2.31019898295966e-05
2.35436739778896e-05
-6.27547798923592e-05
-2.59544643408655e-05
-2.41955319744485e-05
-1.09891170769827e-05
-1.98368625817436e-05
9.67851807072485e-06
-9.36001517045836e-06
-4.30046258607362e-05
-1.64222927886262e-05
-2.96053537545444e-05
-2.4318772468413e-05
-6.09508518441561e-05
-4.17863423951033e-05
-6.44157282866739e-05
-6.07966918547203e-05
-4.12654415344815e-05
-4.61557098353023e-05
-4.53878600014861e-05
-1.88700878919747e-05
-9.65463647576655e-06
-2.4410490234415e-05
-2.55591206332125e-05
-9.50364035726771e-07
-1.26140880425693e-05
-4.39131884976293e-05
-2.84072017316141e-05
-4.1548356147047e-05
-2.12039972616812e-05
-1.66611151320204e-05
-2.74716439739004e-05
-2.54718117474592e-05
-3.96085751961692e-05
-2.69004121165109e-05
-4.50696840904868e-05
-3.94641336978961e-05
-9.07690359863515e-06
-4.70709108968016e-05
-2.77788433019182e-05
-2.98972836219604e-05
-6.03385250699874e-05
-2.81844654075696e-05
-4.82825146980131e-05
-6.70101701080016e-05
-4.14249180108987e-05
-3.52514848442243e-05
-4.56639057958201e-05
-1.62104378625409e-05
-1.60142418388125e-05
-1.33389104725708e-05
-1.93566377341673e-05
-3.71267479205549e-05
-1.64807241768084e-05
-3.21046463399243e-05
-1.50695879689092e-05
-1.11307034820694e-05
-1.75991888409422e-05
-2.61592537016822e-05
-3.40686556041927e-05
-5.21337294390454e-05
-6.63757301027673e-05
1.52605990798863e-05
-1.58221916441368e-05
-5.27500704879385e-05
-2.07625487364674e-05
-2.14498478574629e-05
-5.80040303712561e-06
-3.98226516878337e-05
-1.3210250164992e-05
-3.52956821630306e-05
-5.4701666012405e-06
-4.54262907347054e-05
-7.71777486122747e-06
-4.68959298374407e-05
-4.12855435224143e-05
-2.66987048068908e-05
-3.91234989273722e-05
-3.99160442128742e-05
-3.79370011628667e-05
-4.54574369829425e-05
-7.27405941017464e-06
-3.04673167001409e-05
3.95269078465137e-06
-3.62733977220085e-05
-4.78121925823266e-05
-4.86920880628293e-05
-4.0707468307352e-06
-2.93376024116426e-05
-2.28228332363238e-05
-4.36830802588123e-05
-2.55934276590885e-05
-4.00210156006388e-05
-6.6813862498807e-06
-4.23800732226748e-05
-3.6523575239873e-05
-3.80057947486085e-05
-1.13020258883262e-05
-4.18602462196413e-05
-5.29715391149314e-05
-5.17765891685157e-05
-5.17728065383638e-06
-2.19716142636049e-05
-1.68380865298441e-05
-2.08900818111037e-05
1.31970534072815e-05
-2.59368452916968e-05
-2.88618517526243e-05
-2.74753156857772e-05
-4.95666412632179e-05
-5.30976393169309e-05
-1.96184548224394e-05
-4.46122247351897e-05
-6.51184683494192e-05
-4.6383324781417e-05
-2.6068594381115e-05
-2.29256393850434e-05
-1.86981194694216e-05
-5.95414240609853e-06
-4.39766134206225e-05
-3.07754524398995e-05
-1.71307606983824e-05
-1.21991230843296e-05
-3.66051091209732e-05
-1.90768170657655e-05
-5.39730777329852e-05
-5.53334182018254e-05
-3.99755780701788e-05
3.29554961243162e-06
-6.95253484610897e-06
-5.15690207879115e-05
-3.97892788034036e-05
-5.25922263729087e-05
-3.26639062544364e-05
-2.71338763485131e-05
-8.43127544227632e-05
-4.65775059919327e-05
-3.82016014532474e-06
-3.86064512318316e-05
-4.43160901961383e-05
2.55767124914704e-05
-3.05173862874918e-05
-2.70969617148399e-05
-2.46747822622942e-06
-1.49454027963761e-06
-3.11068766966159e-05
1.14551295328252e-05
-2.02650187163053e-05
-4.58627217777069e-05
-4.92921731772985e-05
1.55410390558927e-05
-8.6920154514922e-05
-5.24842389129574e-05
-5.41216259373178e-05
-2.50503193962814e-05
-2.47982267982714e-05
-2.4578957544809e-05
-2.09513147601619e-05
-2.25408550624995e-05
-2.62115444997942e-05
-5.72593340513014e-05
-5.17365069553709e-06
7.76986440028822e-06
-5.17098601295271e-05
-1.82265928006952e-05
-3.17215857138333e-05
1.15192270078891e-06
-4.42316667227814e-05
-2.86257067608741e-05
-5.27569704372665e-05
-4.5550040249069e-05
-4.40919085981082e-05
-8.65188694598343e-06
-5.1055773674474e-05
-3.2333898156093e-05
-2.26592399758652e-05
-3.42845563515256e-05
-9.18661428933014e-07
1.01658489068508e-05
-4.94401169455703e-05
-2.4509874482974e-05
-3.11462612245469e-05
-5.12763597259736e-06
-2.34035803073776e-05
-4.92698254380716e-05
-2.71319030399414e-05
-2.14600026033302e-05
-2.15378782062002e-05
-1.94315142720686e-05
-3.10514236930294e-05
-6.29466034706292e-05
-2.76202359545115e-05
-5.44652446393036e-05
-3.82923621600312e-05
-4.6710805895173e-05
-4.34390377524061e-05
2.25337308309454e-06
-3.76424732401695e-05
-2.1479774672577e-05
-3.5743487483659e-05
-3.62216585361289e-05
-1.58407691775278e-05
-3.42580998023313e-05
-5.07458833810626e-05
-4.72364217063048e-05
-5.5569508388706e-05
-3.23237702872656e-05
-5.62756366157987e-05
-4.67415143416754e-05
-1.04581311176031e-05
5.82001551433506e-06
-1.12218270223957e-05
-1.68689084179874e-06
1.35720882731572e-05
3.21243058923289e-06
-2.53014033502913e-05
8.58794333198739e-06
-3.03375721816035e-05
-3.61719370380093e-05
-4.48222782257745e-05
-3.23713861101057e-05
-4.59416333796988e-06
-4.66562446578476e-05
-2.34835802675382e-05
-1.91403364805555e-05
-6.42766051105409e-06
-6.16201092650467e-05
-2.05779978532759e-05
-3.46354972031115e-05
-4.04341006925973e-05
-1.65789837772894e-05
-1.84545433021946e-05
-1.2982779883707e-05
-2.88182839129824e-05
-2.54650176199669e-05
-2.0977636970811e-05
-1.609527382904e-05
-3.61409120335852e-05
-2.25367254483572e-05
-5.47762795309809e-05
-3.76981215006649e-05
-2.16986756362001e-05
-5.31535321632833e-05
-4.12130169422885e-05
-6.65908380341553e-05
-2.33043372246296e-05
-1.82082017564324e-05
-5.43324435277649e-05
-4.02286760296503e-05
-6.35951474713121e-05
-1.14654949214185e-05
-4.61668437938953e-05
-3.19939998859872e-05
-2.96763217575595e-05
-3.90361958055794e-05
-2.3894137256064e-05
-4.75304639287853e-05
-1.19250944257042e-05
-2.51824355576139e-05
-7.68301876858515e-06
-3.10596475446925e-05
-6.55082546556236e-05
-3.88841584595195e-05
-5.55383734733397e-05
-3.78950193400637e-05
-4.36736029638801e-05
-2.20891649101212e-05
-1.06361635424851e-06
-3.30236124064471e-05
-8.55739898282862e-06
2.78776484685144e-05
-2.32923236822373e-05
-3.21388776246201e-05
-4.14649423760549e-05
-3.46883443527285e-05
-1.46165557561895e-05
-3.13645034782436e-05
1.48074332566656e-06
-2.6898653685561e-06
8.04299680456743e-06
-2.52389923054092e-05
-6.02842175382692e-06
3.46485035376516e-05
-4.0374057946562e-05
-3.9864845861383e-06
-4.47411158452506e-05
-4.06322896158138e-05
-4.18763700965429e-05
-1.27629073898302e-05
-5.61307168934584e-05
2.92346386624288e-05
-4.23458848868827e-05
-3.26259003195754e-05
-3.31093694258905e-05
-2.52240978111845e-05
-1.99692678559725e-05
-6.63317792309824e-05
2.44181473514405e-06
-3.04068220134971e-05
-6.73716500918257e-05
-4.56677513416501e-05
-2.63726704505245e-05
-6.17132747353891e-05
-2.65619208406131e-05
-3.26544733728637e-05
-4.66298102523278e-05
-5.63898568116104e-05
-2.80372132727541e-05
-1.4811420855391e-05
-4.98546860062746e-05
-3.39611827041313e-06
4.35001406961762e-06
-6.29843462640241e-05
-4.15789742698061e-05
-5.22291023929504e-05
-4.31310453706176e-05
-6.05934115973489e-05
-3.30511817186334e-05
-3.98636352289388e-05
-4.59381759651927e-05
-2.08527800393568e-05
-2.05376793595711e-05
-4.92744798315718e-05
-3.37551168558116e-05
-2.2311195250716e-05
-6.4006760599398e-05
-2.41369049253481e-05
-5.05201283799096e-05
-2.40210713871472e-05
-4.69838822733423e-05
-3.25949658148165e-05
-3.72897821006064e-05
-3.49201929729658e-05
-1.16268366834756e-05
-2.2571382548595e-05
-6.13612608562108e-05
-1.17326702136718e-05
-3.39465908975829e-05
-4.52404751768368e-05
-2.46015334441534e-05
-2.31651503434756e-05
-3.04534896713981e-05
-1.37342798459841e-05
-2.82669829286154e-05
-3.02457304356516e-05
-3.20409761488554e-05
-3.52479786661021e-05
-4.42734433676657e-05
-4.19559138110382e-05
-8.75957758590712e-05
-5.31878255947263e-05
-4.55745382788345e-05
-3.6428451253815e-05
-3.06981733010313e-05
1.01268607454698e-05
-2.01196898234084e-05
-3.91045342437962e-05
-2.67013870500601e-05
-3.71697297825702e-05
-2.68469279271811e-05
-4.27597984671637e-05
-1.23433016517669e-05
-1.52678494110671e-05
-2.53599532759335e-05
-3.44146749794637e-06
-7.74436994182794e-06
-1.97190882629696e-05
-2.94956033165198e-05
-1.73788758986504e-05
-3.27682798306373e-05
-5.15143664652306e-05
7.51897735240872e-06
-4.10507675891306e-06
-5.91451589568439e-05
-3.88141488523081e-05
-3.12960271991495e-05
-3.9029222101315e-05
-2.78962079499583e-05
-1.38098687297006e-05
-7.19367824143736e-05
-2.6606228927392e-05
-3.62167224196496e-05
-6.06551562015358e-05
-3.44035058964484e-05
-3.54151472950612e-05
-2.15312839064176e-05
-2.81090870509411e-05
-5.15690374720145e-05
-2.68767324653763e-05
-4.83538334872606e-05
-1.01305271979857e-06
-5.04911755359448e-07
-4.59663611455667e-05
-4.31639858845225e-05
-2.42010433618398e-05
-5.67394435035861e-05
-3.08111805902447e-05
-2.88202667680533e-05
-5.72124519089915e-05
-4.91063950338083e-05
-1.79586697326404e-05
-2.62650431756554e-05
-3.29156667796099e-05
-4.12377240570777e-05
1.38494552553257e-05
-1.26417414700427e-05
-4.34327104036351e-05
-1.53657278153341e-05
-7.73197282738996e-05
-5.56363334222356e-05
-1.21843788339251e-05
-6.58977629742609e-05
-7.34491197264823e-05
-4.77759391445485e-05
-4.94380771529305e-05
-4.88293452315881e-05
-5.01746547120423e-05
-1.95014668129495e-05
-2.550612428002e-05
-2.46976561838154e-05
1.24862611843488e-05
8.29391085219449e-06
-1.82019211976969e-05
-2.04504328945032e-05
-2.08262296539921e-05
-2.62033103231859e-05
-3.9630380298233e-05
-7.59865533088644e-05
-3.86483525621022e-05
-3.17082443456536e-05
-4.16366388834089e-05
-6.83417973849003e-05
-1.56561254000957e-05
-6.37005282853963e-05
-5.54521942474096e-05
-2.66195090896329e-05
-3.99844737387514e-05
-5.72545646771843e-05
-2.26332680784795e-05
-3.13433609680358e-05
7.91033210348695e-06
3.05769786939583e-07
-3.20515709182375e-05
-1.76339567636094e-05
-4.20213147644584e-05
-8.33327066761899e-06
-1.6263042901271e-05
-3.19878125943789e-05
-3.21524338117373e-05
-4.33604508618123e-05
-7.56457654416154e-05
-2.5996717747395e-05
-1.25125627325791e-05
-7.51282697926581e-05
-3.6637031364719e-05
-9.1284296529538e-06
-2.64055252583962e-05
-2.22718798002678e-05
2.47791902979858e-05
-4.29855500100896e-05
-3.66575536294559e-05
-1.31278771898714e-05
-3.8334118130983e-05
-1.514555768376e-05
-3.20464695395802e-05
-2.20584033556438e-05
-2.6084479375263e-05
-4.69676333821294e-05
-4.92887783558187e-05
-3.44898295782593e-05
-2.20107094438006e-05
-3.26346660065537e-05
-4.5426275670238e-05
-7.47872267004974e-06
-2.94471606793317e-05
-6.09768924858007e-05
-2.49970549919436e-05
-2.54656654233274e-05
-1.40608181228018e-05
-2.65523412279993e-05
-4.60452509327972e-06
-2.08563963094359e-05
-1.6854657052572e-05
-1.42161665668794e-05
-1.67166693459309e-05
8.41415689522037e-07
-2.73600464281316e-05
-3.81353624688715e-05
-4.56990376191468e-05
-2.38027258118261e-05
-1.83904165136153e-05
-3.9195718236144e-05
-5.24507442210258e-05
-4.75466096769748e-05
-7.34896914657896e-05
-5.22919761626856e-05
-2.17054570959788e-05
-5.02772442293225e-05
-3.7061539086815e-05
-5.48935841791686e-05
-8.67149013802617e-06
-4.29851866731929e-05
-1.56748571774639e-05
-1.03081771542839e-05
-1.70809411170535e-05
-1.78145995499852e-05
1.49745700131972e-05
-3.39752953883057e-05
-2.84329621317234e-05
-3.88668157869368e-05
-3.23797557441005e-05
-3.53384102661146e-05
2.62049258912827e-06
-4.00902308392519e-05
-7.65963460530824e-05
-2.3995463561386e-05
-5.19562069814163e-05
-5.83060780332532e-06
-1.84526424727196e-05
-3.51886596261445e-05
-2.36745669594138e-05
-1.93743091814694e-05
-2.05782123880779e-05
-1.01230513334968e-05
2.22275232827335e-06
-1.96794137992945e-05
-2.07642475507446e-05
3.38416437672536e-07
-3.09839960620248e-05
-2.26492049097636e-05
-1.44837423776453e-05
-2.00087436629718e-05
-2.55365257496607e-05
-5.26726309117551e-05
-3.51384348702945e-05
-9.42293937007424e-06
-5.13943786806645e-05
-7.02595893548429e-05
-7.46191913438008e-06
-2.84069663359549e-05
-9.21797373139068e-06
-2.28921251995764e-05
-3.23775449638377e-05
-3.15294229381829e-05
-3.23881337924635e-05
-4.57688519230611e-06
-1.72620952160635e-05
-3.53049456986374e-05
-4.64923400924834e-05
-4.34780868831738e-05
-2.33785129022864e-05
-1.63472424238731e-05
-8.27876665263761e-05
-6.06213254905379e-05
-3.89965974198181e-05
-5.8637904435738e-05
-3.5051135146206e-05
-5.05518670591493e-05
-3.62447588763822e-05
-4.93526468615762e-05
1.31228099363391e-06
-1.03928762220594e-05
3.60396301383154e-06
-3.41062832581168e-05
-1.02709991274249e-05
-3.60439244521385e-05
-4.2928153179686e-05
-2.11086914362277e-05
-1.44745260253161e-05
5.18354614853155e-06
1.26520309367191e-05
-3.89624005413274e-05
-5.0537876499252e-05
-5.45978800136997e-05
-6.82821359886507e-05
-1.34701152612205e-06
-1.97939070081289e-05
-3.84750466594829e-05
-5.67169525216665e-06
-3.70156712901674e-05
-1.15101689377098e-05
1.57494279327724e-06
-1.73199826880111e-05
-1.40297117605395e-05
-2.01156433359907e-06
-9.91540315476336e-06
-2.3570883411211e-05
-3.34801625154333e-05
-3.10781187536594e-05
-4.6055317389814e-05
-3.24503931950986e-05
-3.57856233968595e-05
-6.99236911109865e-05
-5.2286580105188e-05
-1.1960799753551e-05
-2.80378039962317e-05
-8.26141821313005e-06
-1.41704361325987e-05
5.14893746083913e-06
-7.18229066361698e-05
-1.294867336319e-05
-3.01427014495727e-05
-3.48641528841504e-05
-5.79976399305975e-06
-2.41183806396609e-05
-5.07346720946542e-06
-5.01308724806084e-05
-3.53111094009699e-05
-2.14278249513967e-05
-2.67387447645289e-05
-5.11252273830594e-06
-2.68417301309334e-05
-4.02009831971356e-05
-3.66721784217878e-05
-4.0009038705975e-05
-2.91127458812045e-05
-1.89661104412639e-05
-1.77782370019988e-05
-1.92669497343198e-05
-8.87424806963172e-05
-3.23804056255504e-05
-3.1645777947862e-05
-8.46187003687513e-06
-1.24718715242443e-05
-7.97384727951785e-06
-6.38989505111959e-06
-9.01983314052646e-06
-2.15983855494074e-05
-4.23725704497086e-05
-4.24239029804511e-05
-3.52721109076283e-05
-6.06690366510682e-05
-6.54096810418809e-05
-6.17828222406922e-05
-5.34599584164086e-05
-5.98725812559413e-05
-1.89053047573045e-05
-3.75051922787263e-05
-3.88573550112886e-05
-4.01079765888993e-05
-2.82634113918404e-05
-2.13365821877121e-05
-3.60604174503945e-05
-1.24189927994067e-05
-1.91279998251575e-05
-2.52010886100393e-05
7.10908174667152e-06
-4.68827551589285e-05
-2.11821864736562e-05
8.61798691860384e-06
-4.7934437025218e-05
-3.03015611488053e-05
-3.81528961528326e-05
-5.84556779991391e-05
-2.21400887609354e-05
-6.20314773238819e-05
-2.51709074111371e-05
-5.55211222080764e-05
-5.32074530914552e-05
-5.20891520472816e-06
-5.88326736586114e-05
-2.56234071858229e-05
-1.2630566768824e-05
-1.9100317436028e-05
-2.44739109790716e-05
-2.36751998125474e-05
-1.67175899227387e-05
-4.71679107542407e-05
-2.72605123144422e-06
-5.13787244475025e-05
-5.35155403520768e-05
-4.40265850160251e-05
-3.9494771118663e-05
-3.23579939166781e-05
5.69346147028737e-06
-1.30329487139387e-06
-2.82344118027872e-05
-6.06655419750725e-05
-1.61505330876564e-05
-1.10020593487712e-05
-4.96914795193492e-05
-2.78858547057123e-05
-2.80846034153532e-05
-3.17172773663464e-05
-9.98696187897788e-06
-2.20143458866736e-05
-3.65032717788417e-05
-4.57712660103462e-05
-1.23768499660343e-05
-4.43101498303985e-05
-4.17478262706988e-05
-4.35455654455416e-05
-4.27451592649883e-05
-4.2879399608407e-05
-4.09954308545304e-05
-6.48510998821557e-05
-3.96349084815213e-05
-1.6590233100606e-05
-2.22398631410355e-05
-2.2674927545241e-05
-2.94351466001679e-05
-7.08381087099439e-06
-2.68309913456209e-05
-1.82427286148596e-05
-9.05884634172685e-06
-2.8366210647e-05
-4.69583647878641e-05
-1.21704069304325e-05
-3.5129004920804e-05
-5.54336471066745e-05
-1.84578237976788e-05
-2.82276060460949e-05
-1.9242375278094e-05
-6.83895247616525e-05
-5.44778545247717e-05
-1.79282745325673e-05
-6.66899425897981e-05
-1.15582275809113e-05
-3.88863757828366e-05
-2.45808029050884e-05
-3.31106672768093e-05
-1.85997781185376e-05
-3.19743267349142e-05
-1.16125988534332e-05
-2.15509620256004e-05
-9.4086060029445e-06
-4.87194665258392e-05
-1.68204499738286e-05
-8.46597605498681e-05
-2.18800356180333e-05
-2.80703903114859e-05
-7.96482518505639e-05
-4.0052348409267e-05
-5.16665456982879e-05
-2.06219518209656e-05
-2.79659338180287e-05
-2.6306785086097e-05
-4.00096012686802e-05
-2.56562654104864e-05
-4.37618851371955e-05
-5.00103024558824e-05
-6.81683815738982e-06
-1.5617176744674e-05
-3.32714360555016e-05
-3.80389617564697e-05
-4.90875571726321e-05
-2.87490797816804e-05
-8.5495636411502e-05
-5.16186798061172e-05
-4.89913365225448e-05
-5.4979365356347e-05
-3.06866358654185e-05
-3.20579754698056e-05
-2.03492802305549e-05
-2.50458486072214e-05
-6.67106056592317e-06
-4.80582738615306e-06
-4.03504992309021e-05
-1.95245268441087e-05
-1.27318264442619e-05
-4.81978590019494e-05
-3.73839593140966e-06
-8.54960289726432e-06
-1.65118349957154e-05
-2.90490301960348e-05
8.39234919538771e-07
3.96977910777214e-06
-1.73882091230124e-05
-4.59047699188084e-05
-3.1595602915244e-05
-4.73482980438409e-05
-2.35682268778271e-05
-8.8365432025325e-06
-1.94248894358718e-05
-3.85849865818447e-05
-4.02600995889192e-05
2.58838695876154e-06
-6.73290541152827e-05
-1.13049097254324e-05
-3.19620905005538e-05
-4.77491437179712e-05
-4.54437010404389e-05
7.94229297825613e-06
-4.35855743274228e-05
-3.22786172946563e-05
-1.73204858459732e-05
-2.77692951650629e-05
-2.99694827383634e-05
-5.51001609726581e-05
-2.41437387288113e-05
-3.36027499864389e-05
-1.68520314556078e-05
-3.68462950793077e-05
-5.81742021164751e-05
-3.26739708048628e-05
-2.87538399170201e-05
-3.73361374566199e-05
-6.00358278591014e-05
-1.45490544454983e-05
1.1631851598937e-05
-3.50241121708374e-05
-2.76475390990063e-05
-4.15177306734259e-05
-2.41749741513078e-05
-3.06424254735558e-05
-3.5976906597493e-05
-3.95104758459387e-05
-2.69376211142369e-05
-1.06739053507646e-05
-2.53337899586757e-05
1.69424214854462e-05
-2.0725124022623e-05
-2.39273335780749e-05
-2.43096390761119e-05
-3.14792338746937e-05
-4.03899761443846e-05
-5.09960246577862e-05
-8.75715707448819e-06
-2.73742030300765e-05
-4.59149657489961e-05
-2.52589278203022e-05
-1.73816997131184e-05
-2.71420046463961e-05
-7.37480313519891e-06
-2.35782233387483e-05
-3.37408537430184e-05
-1.45603241056705e-05
-3.25036426639165e-05
-4.84755951850684e-05
-4.50702659882812e-05
-5.31772190945233e-05
-5.28695394791124e-05
-3.30773474259979e-05
-3.90147110456125e-05
-8.69623828373662e-06
-3.79900909208113e-05
-1.33373605756255e-05
-4.74371398917122e-05
-5.26951522878767e-05
-2.63137661308737e-05
-1.9325899740263e-06
-6.86669178735264e-05
-3.9464911681333e-05
-5.17998730437509e-05
-1.73145338140904e-05
-1.20469733386344e-05
-3.34968728276812e-05
8.85110055835182e-06
-2.03904871425088e-05
-1.24500630809955e-05
-1.16849886995213e-05
3.19944444610448e-06
-2.29078900912723e-05
-4.12274054904787e-05
-3.01099004129689e-05
-3.58207264242571e-05
-4.28342525453251e-05
-5.9680160360315e-05
-2.2237461815126e-05
-6.81920277654959e-06
-4.40507170309983e-05
-3.254130122932e-05
-6.88873465804459e-05
-1.4645056373368e-05
-2.07878955545492e-05
-6.69922975371662e-05
-1.24748693635872e-05
-1.95478815394589e-05
-3.12593207896249e-05
-2.9588782892374e-05
-1.37605617081638e-05
-6.66110842862314e-07
-3.59036111593204e-05
-2.07359190114009e-05
-4.80769363982561e-05
-3.0497584563208e-05
-3.59013401729906e-05
-1.37257886665813e-05
-1.41987441837813e-05
-3.26312941221495e-05
-1.73793956146976e-05
-6.08654633030751e-05
-4.77879491132473e-05
-4.16851350058828e-05
-1.53836700956704e-05
-3.03427658643449e-05
-2.46629912685732e-06
-4.8916034618067e-05
-6.80016431408302e-05
-3.48949785506128e-05
-1.70966656647388e-05
-5.54587296472129e-05
-5.12099918022636e-05
-1.38200398814524e-05
-2.64215206046973e-05
-1.02452592835029e-05
-1.64415022827597e-05
-4.74170582460069e-05
-1.58943591271856e-05
-3.32097718495019e-05
-1.44719914710911e-05
-3.06353889200212e-05
-3.88589852340866e-05
2.83555313292454e-05
2.1665225790478e-06
-5.37470365141516e-05
-2.69292055897152e-05
-2.86347054678279e-05
-2.90225021252634e-05
-4.33309544856492e-05
-1.05676445309973e-06
-1.08249508624831e-05
2.82937008143512e-05
-2.76442820334206e-06
-4.29396369334499e-05
-1.81841732129266e-05
-4.55529624665553e-05
-3.37703654814007e-05
-1.87728011057047e-05
-2.89849858273359e-05
-2.73739548622071e-05
-2.55176375448723e-06
-2.41986693130315e-05
3.25260413432539e-07
-3.74608203706936e-05
-6.89414681047642e-06
-3.09531944314861e-05
-1.03324977115741e-05
-2.58427785618943e-05
-5.29052902182685e-05
-5.90494979018484e-05
-2.73770939186677e-05
-6.2146283760844e-05
-4.21228676639383e-05
-1.07538223700022e-05
-2.99019887342134e-05
-1.81466290960838e-05
-2.60420425270031e-05
-2.61098496848003e-05
-1.54478195389747e-05
-6.122347537536e-05
-5.74729647231718e-05
-1.19070808562946e-05
-4.25715365564462e-05
-4.68977303019842e-05
-1.89567884490366e-05
-3.29079636694311e-05
-3.16852352475332e-05
-3.54082929221872e-05
-2.59264760712269e-05
-9.05070961704258e-06
-3.77605686091316e-05
-4.7071312390938e-06
-3.41022028129137e-05
-2.83748738183139e-05
-6.22372975276659e-05
-3.48325461268076e-05
-3.32467868944678e-05
-5.03576310498981e-06
-2.04398547989086e-05
-2.0341967595725e-05
-5.18859430846325e-05
-3.49770971631241e-05
-2.93812699896735e-05
1.00137617593386e-07
-6.37117396800447e-05
-3.00863293446966e-05
-4.71868509994991e-05
-3.11847085138032e-05
-1.95650674825322e-05
-7.31961540152218e-06
1.71073312843947e-05
-6.90705910358248e-05
-2.19635494183798e-05
-4.39076509322886e-05
-1.29952493235208e-05
1.00316715068678e-06
2.24970429386455e-05
-1.00128184834705e-05
-1.52981790912462e-05
-2.75817404401331e-05
-4.07688424220076e-05
-3.47159770521578e-05
-3.12381557915084e-05
-4.20717118689437e-05
-3.8508920867208e-05
-1.75986467314962e-05
-5.44572407036064e-05
-5.93171315676961e-05
-6.73495886733029e-05
-1.2069137241663e-05
-4.09900708134333e-05
-3.34773971595939e-05
-1.21944707784908e-05
-1.13007492955772e-05
-2.58366293859481e-05
-1.0916087811499e-05
6.06016016455529e-06
-4.09264231033557e-05
3.02236972586986e-05
-1.31680342398479e-05
-3.27380688776559e-05
-2.96296837519389e-05
-3.30015710072719e-05
-4.84930975163789e-05
-3.78200303121261e-05
-2.44954533451894e-05
-6.16878944472192e-05
-2.59163003458218e-05
-5.3451783315476e-05
-1.19097379874325e-05
-3.71785822486633e-05
-5.88531389337917e-05
-4.32909714501792e-05
-3.03476835873248e-05
-1.29435393815797e-05
-3.17863280383943e-05
-6.54011408585095e-05
-4.28024377300901e-05
4.54096444032102e-06
7.77914471838078e-06
-1.89925875685745e-05
-2.15538552005822e-05
-4.72872509997592e-05
-4.55059015067271e-05
-4.35872593741812e-05
-2.875598989576e-05
-2.94104771752036e-05
-1.5075799804735e-05
-5.14479958771748e-05
-5.33736847627494e-05
-2.2362519266454e-05
-1.943896825525e-05
-2.57372545925055e-05
-1.73730930788326e-05
-2.39869889229889e-05
-8.9360925018091e-06
-3.57307754210441e-05
-4.27469018425163e-05
-4.24745686487868e-05
-3.99385499968294e-05
-5.17690965507911e-05
-4.21022047292201e-06
-5.95461697171097e-05
-4.12777453581609e-05
-2.29336727767168e-05
-3.83153031758202e-05
1.61664476513597e-06
-4.32365955798381e-05
-3.44459332403276e-05
-1.7883906751949e-05
-2.13541786250558e-05
-3.02804595063246e-05
-4.32471467821206e-05
-2.91338868703828e-05
-8.75379156069665e-06
-2.98000700591046e-05
-2.29525639140725e-05
1.92604128214835e-05
-1.33845469313389e-05
7.44070859550588e-06
-7.51994064285936e-06
-2.80737664519424e-05
-3.69866590386085e-05
-3.95373597795789e-05
-3.95901826752517e-05
-1.28897656167426e-05
-5.93066267215017e-05
-1.21107549161167e-05
-4.49784272414483e-05
3.14333944506688e-07
-2.60120041563852e-05
-2.9464121752178e-05
6.46026968661287e-06
1.20503783257972e-05
-4.07324215530603e-05
-1.54924187808707e-05
-1.43635384147448e-06
-3.6536772404637e-05
-1.57979882669446e-05
-2.37318305283794e-05
-5.63984074146763e-05
-3.2437151738325e-05
-5.51906042069513e-05
-3.95809338818162e-05
-1.74254709844391e-05
-5.74738270951537e-05
-4.39959093663813e-05
-3.28246487245766e-05
-3.25631786999107e-05
-3.13855961812817e-05
-4.27764662436481e-05
-2.54689991255695e-05
1.44714642265599e-05
-1.58489418742972e-05
-6.21049858074147e-05
-2.1374889086393e-05
-4.56891926194258e-05
-1.37714610247115e-05
-1.41587948935782e-05
-3.5022520970717e-05
-4.87844423715752e-05
-5.45742754763879e-06
-3.13795079038159e-05
-7.56948096963801e-05
-2.56650502107719e-05
-2.15321996874868e-05
-2.69393403493516e-05
-3.1283922369983e-05
-2.34203463681394e-05
-3.15224998401099e-05
-4.52703848239544e-05
-1.06100787648816e-05
-6.05060826801208e-05
-5.97443067667866e-05
-2.93944906636476e-06
-5.02274946307411e-05
-1.27111334965947e-05
-5.71966373965694e-05
-3.9739728157556e-05
-3.3705902939862e-05
-5.44965158737127e-05
1.59409357404734e-05
-2.97263050163872e-05
-2.02640522598718e-05
-2.21047221305703e-05
9.54325286858548e-06
-7.44187976741615e-05
-3.6315044916684e-05
-3.60335146601289e-05
-7.29297860847794e-05
-2.21595963138662e-05
-2.2358910938994e-05
-4.76251437865594e-05
-5.34038920329663e-05
-5.48567194698956e-05
-2.15821089001368e-05
-4.12199990111533e-05
-2.82465082396179e-05
-1.67815050230373e-05
-3.17022751746937e-05
-2.17667259248533e-05
-2.68178406897795e-05
-1.90925739813011e-05
-3.53134909876254e-05
-4.63212129617932e-05
-4.10688022389322e-06
-3.05567945050947e-05
-2.14888030621227e-05
-6.60239517023746e-05
-1.22452755513807e-05
-1.67186762613737e-05
-2.8879752826655e-05
-2.6068403808095e-05
3.94129178365259e-05
-4.52462668182675e-07
-2.96924330833867e-05
-2.25041840777946e-05
1.04864891265233e-05
-7.88759068366279e-05
-5.56568957367838e-05
-3.97957650516958e-05
-2.68878208805948e-05
-5.33839478277767e-05
-2.97429613811509e-05
-4.60649526098416e-05
-3.18372413409718e-05
-1.01692968000092e-05
-2.10710726789764e-05
-1.0249958876019e-05
-2.62667410080202e-05
-1.76400614487636e-05
-3.9549093331614e-05
-2.00192695752899e-05
3.31678103601622e-06
-6.1990475952447e-05
-4.77793105490249e-05
-3.53734576830963e-05
-4.86427467121934e-05
-4.63650000991354e-05
-7.36111668225304e-06
-5.25121425875201e-05
-6.06868701409294e-05
-4.57549009416629e-05
-5.12990050758795e-05
-3.3593372551903e-05
-2.06745557535461e-05
-4.05945496629314e-05
-5.20414183872541e-05
-2.46611558703268e-05
1.08214918467347e-05
-1.31313909522637e-05
-3.13999563706886e-05
-1.49574180552914e-05
-5.57945948418461e-05
-2.04556820374722e-05
-1.55935249367767e-05
-4.13643285402684e-05
-9.21722744065531e-05
-7.19213022366935e-05
-4.2970618325325e-05
-6.03271141519167e-05
-2.66919077772139e-05
-8.32020994818363e-05
-4.14695681003873e-05
-4.81064185319657e-05
-8.84785856826655e-06
-2.79206233711226e-05
-3.13526607826387e-05
2.3359625087482e-06
6.78833042244177e-07
-5.2431716065099e-06
-1.77597416500225e-05
-4.00908645823733e-05
-1.57635765356115e-05
-4.03099775332466e-05
-2.63961770184109e-05
-5.57615697508688e-06
-5.29738601862398e-05
-3.79973000251816e-05
-7.79620100367534e-05
-4.37108006539331e-05
-1.59984018056931e-05
-2.19762728888179e-05
-5.31454288610026e-05
-2.50163500713198e-05
-1.2856934582432e-05
-1.95799634309057e-05
-1.54137294996986e-05
-2.98323128376517e-05
7.74840154311978e-06
-5.37597379474009e-05
5.82705282700601e-06
-4.86893008451308e-05
-3.47419397189874e-05
-5.71535733321042e-05
-2.25029242043078e-05
-1.34195281428599e-06
-1.12278132913559e-05
-5.28711304979201e-05
-5.13771010523419e-05
-5.50106055610709e-05
-1.69635896878498e-05
-1.96675179434286e-05
-3.37163559757878e-05
-1.04013397662314e-05
-2.1846745286648e-05
-5.36072665066516e-05
3.11711564412726e-05
-3.99127944103478e-07
-1.64494066277067e-06
-1.59856083314076e-06
-2.77297718158801e-05
-7.05811088105833e-05
-4.52908323443363e-05
-1.41268099190686e-05
-1.96752338558363e-05
-6.01323781153888e-05
-2.16152430179432e-05
-5.8730232406903e-05
-6.21921472698844e-05
-4.34869344682642e-05
-5.43139666896081e-05
-5.37538686002324e-05
-4.05232625598106e-05
-1.10556184685245e-05
4.9359351665265e-06
-1.80929688374426e-06
6.35505471536978e-06
-2.87677936300902e-05
-6.8101516369699e-06
-3.25630893647105e-05
-3.49377371954761e-05
-5.53057627704599e-05
-1.72915043317456e-05
-6.29715658149534e-05
-4.26012270764249e-05
-4.05438105458106e-05
-2.14477613330487e-05
-6.54698824449546e-05
-2.22224335984001e-05
2.5772898639761e-06
-5.32396396043738e-05
-4.59269397513331e-05
1.96149213102123e-05
-3.30552384336904e-05
8.89913261576113e-06
1.41164527738449e-05
-2.60602386941311e-05
1.47246742066092e-06
1.24985512053194e-05
-2.99695313924813e-05
-2.04422603485283e-05
-4.22981702511244e-06
-4.78329087765052e-05
-7.22528087541478e-05
-2.55335230447401e-05
-5.79654148573675e-05
-6.15739536454787e-05
-5.21663019493726e-05
-1.07927446282592e-05
-5.28056031148011e-05
-4.64486543368857e-05
3.60691084860454e-06
-2.44283117731996e-05
-5.16031837198659e-05
-2.41655992937187e-05
2.79148896583049e-05
-1.71328246944256e-05
3.35199161707505e-05
-1.76680173685096e-05
-5.00994400160358e-05
-1.85686787689913e-05
-4.56774065399506e-05
-5.18970076639646e-05
-3.73772724922777e-05
-2.72018443309069e-05
-5.99953555198474e-05
-5.05800315551761e-05
-5.38414433285722e-05
-6.33157491870064e-05
-1.17384596937481e-05
-1.30447637735726e-05
-8.5107772582958e-06
-3.36156437034293e-06
-9.58248789155578e-06
1.01807380266431e-05
-2.00396265825713e-05
-1.32274738125948e-05
-1.55415369839872e-06
-1.16664114423609e-05
-2.02965486756734e-05
-3.56302171366629e-05
-4.02064677935608e-05
-6.39403913749627e-05
-2.44419252902317e-05
-6.33730918808959e-05
-5.76619809505271e-05
-2.10681759146789e-05
-1.24888422117061e-05
-4.20980836341486e-05
-2.94242226195157e-05
-1.4731235722658e-05
-2.31387955642693e-05
-2.73210615251816e-05
-1.12849048231624e-05
-3.07423320813236e-05
-1.70576925929267e-05
3.18715184503157e-05
-4.53932207498028e-05
-6.1453220821594e-05
-3.73738157273836e-05
1.61175525238569e-06
-5.8855132208882e-05
-2.9646126303902e-05
-6.09417713772737e-05
-6.72073461218318e-05
-4.96095778313406e-05
-6.08119896854145e-05
-6.60740378119696e-05
-3.57944674044909e-05
-4.02313503855312e-05
-4.83585265355385e-05
-3.57300328184238e-05
-1.04276562161175e-05
3.97931724901715e-06
-1.33995033001974e-05
-6.30749200667126e-06
-1.02806047142818e-06
-7.6457581700179e-06
-1.69697642572165e-05
-2.82004350274675e-05
-3.91708595663084e-05
-5.74024222785088e-05
-6.64037233559337e-05
-4.4948581204515e-05
-6.23481960522277e-05
-6.09003569265995e-05
-1.37687926162436e-05
-5.41090781561587e-05
-5.8195171789991e-05
-2.60756442073525e-05
-2.63260915801401e-05
-2.71656370245853e-05
-2.7591745740846e-05
-1.62495684824065e-06
-9.63961920519492e-06
1.25792498005963e-05
-6.17380739290996e-06
-3.78881968031944e-05
-5.74642752305474e-06
-2.51640560011772e-05
-2.71925660312331e-05
-3.91840118032344e-05
8.79250154335437e-06
5.30982521735434e-06
-2.98861453697667e-05
-4.7773816003957e-05
-5.64720224230104e-05
-6.33786210137777e-05
-2.70561605378534e-05
-7.82253320208756e-05
-2.32715463932074e-05
-8.13281208248883e-06
-5.92494814389308e-06
-1.68691973094074e-05
3.70431747289519e-05
3.48927677783669e-06
-1.73258585360828e-05
-9.07144410424942e-06
-2.53694296659889e-05
-4.90886079278649e-05
-3.99246833969081e-05
-2.36943748583476e-05
-3.53619019432427e-05
-5.44858343631501e-05
-8.13264401758578e-06
-2.08559891309083e-05
-4.64999404107469e-05
-1.5332532934103e-05
-3.80093222361537e-05
-2.65512748801332e-05
-2.47805993235711e-05
-3.39558782754548e-05
1.95447063578155e-06
-1.97347647667201e-05
9.40121402229402e-06
-4.07621227603011e-05
-2.95618782202571e-05
-6.35185698638551e-06
-4.72254268961779e-05
-1.64430950015223e-05
-3.66116828775471e-05
-2.45805883041238e-05
-5.11909516757322e-05
-2.7951026019855e-05
-2.75492152680406e-05
-3.62069380922852e-05
-5.94359828949485e-05
-6.92705501392487e-05
-3.20038123181112e-05
-4.39636782808115e-05
-2.31552494160931e-05
-4.64221962589891e-05
-3.86411964981838e-05
9.7223655690066e-06
-3.71642268220708e-05
-2.85912393256404e-05
-1.88183845238515e-05
-2.50169024539145e-05
-2.20483971782446e-06
-2.15599096867059e-05
-2.1876224511951e-05
-2.03021829134143e-05
-4.83864120389719e-05
-4.60218279985335e-05
-3.59210824160206e-05
-3.23672292485289e-05
-2.35296593883271e-05
-1.2339102725085e-05
-2.90273468299186e-05
-1.61033548501076e-05
-3.56179468382533e-05
-5.03962473437869e-05
-3.29431658308417e-05
-4.0865533659406e-05
-2.12189024528778e-05
-5.48500515304731e-05
-1.45667086800851e-05
-1.64330858623904e-05
-3.77434053168134e-05
-2.96396339347153e-05
4.25402984965456e-06
-4.1964542940866e-05
7.18607689993044e-06
-5.34041239417959e-05
-4.93370852007675e-05
-1.1193207879693e-05
-5.48343737457938e-05
-4.46480752930145e-05
-2.26282286383642e-05
-2.96999290926516e-05
-5.16702312776503e-05
-3.43137796699949e-05
-1.44999358987925e-05
-3.44078100590138e-05
-1.54580852683755e-05
-4.02083249092172e-06
-6.05153942062329e-05
-5.50206907665324e-05
-2.93246371918854e-05
1.11356099577864e-05
-6.71018166079857e-05
-5.63563332525094e-06
-1.36727323920081e-05
-3.57581788743347e-05
-4.07589243819705e-05
-2.36298299647334e-05
-2.63121004581293e-05
-1.36069630028007e-05
-2.80397860892524e-05
-2.08037727991412e-05
-2.81924375107773e-05
8.10673690528769e-06
-3.73630906442639e-05
-2.6191860511025e-05
-1.44809935660031e-05
-4.96364026784817e-05
-1.71412663290288e-05
-5.16362605374605e-05
-1.87420660215435e-05
-1.70066643124831e-05
-4.78286932393436e-05
8.29248579550103e-06
-4.2353957850659e-06
-4.8880181292266e-05
-1.39405802629822e-05
-3.52808420159502e-05
-3.90513646293125e-05
-4.07120159412482e-05
-4.21928117631132e-05
1.20481844283302e-05
-6.62614755787264e-05
-2.32730011909295e-05
-3.49976978589167e-05
-7.44075603602269e-05
-1.53619340623551e-05
-2.20475185062056e-05
-7.04380133867763e-05
-2.17765793868274e-05
-1.16946488483816e-05
-4.01209372491631e-05
-4.4431638607059e-05
1.69731779996115e-05
-4.90512955919065e-05
-4.13964290405603e-05
-3.86368503425818e-05
-1.40495161780465e-05
-1.1342275164219e-05
-6.36151473720073e-06
-4.37234834718178e-05
-4.79427560474381e-05
-1.09708145947428e-05
-2.79271302267423e-05
-2.64765866911295e-05
-1.59800516911059e-05
-2.82064680016986e-05
-2.50198928917445e-05
-3.96043889252148e-05
-3.77284192891257e-05
-3.26816359872034e-05
-2.35811034249198e-05
-1.12096949023842e-05
-2.5871331811993e-05
-6.92180439528196e-05
1.19753371766707e-05
-4.32339858668425e-05
-2.61513309858586e-06
-4.19178689793461e-05
-2.88127783380267e-06
-3.25413729052245e-05
-4.3415472765627e-05
-2.2259551949124e-05
-2.79843421266766e-05
-8.17072992939456e-06
-1.98052056966567e-05
-7.23354003352719e-06
-3.20829792306407e-05
-1.47135475282653e-05
7.03548526253414e-06
-8.65331120880842e-05
6.24326477590272e-06
-7.16845477367746e-06
-3.19518109986827e-05
-3.64062555271242e-05
-3.44352339206325e-05
-5.60898924529616e-05
-2.90833503441944e-05
-7.69944614942096e-06
-4.73478489255469e-05
-3.85950795445374e-05
-2.1082860859519e-05
-3.31653189599292e-05
-2.86294126717097e-05
-1.08808082078945e-05
-3.83827203046523e-05
-5.56939778743263e-05
-6.30503863328418e-05
-2.49750862536435e-05
-2.54667562525311e-05
-5.30122426533566e-05
-3.14900341481175e-05
-5.48208630481513e-05
-1.49235176367002e-05
-5.26585339409066e-06
-5.79545575516746e-05
-5.85632853078582e-05
-1.13022057753577e-05
-4.10333818200604e-05
-3.19910295998743e-05
-5.62480527447654e-05
-2.02130721044864e-05
-4.16127512808065e-05
-2.14967390605656e-05
-1.1904485064681e-05
-1.21075477390388e-05
-3.63163476663622e-05
-8.41309705847113e-06
-1.48936622442201e-05
-4.17675367287046e-05
-1.55435095682485e-06
-3.60196657956565e-05
-2.37770862095895e-05
-1.09878620005298e-05
-2.67631131023575e-05
-2.87797143403615e-05
-1.93676912860296e-05
-1.08053331768194e-05
-7.35826837157732e-05
-3.04773074722984e-05
5.44971246993073e-06
-1.94786771911571e-05
1.88483516291057e-07
1.99270132850905e-05
-2.48443950992808e-05
-5.29994290506812e-05
-1.72647700939201e-05
-3.81199775819791e-05
-6.27730529376291e-05
-5.57767147891705e-05
-2.73165345171093e-05
-3.43644995706998e-05
-4.98319833142235e-05
-4.79999724517879e-06
-1.18908118266684e-05
-5.17935729001774e-05
-1.04522717940425e-05
-1.85290475254436e-05
-7.38915171372171e-05
-5.09685228206903e-06
-3.57388400851116e-05
-3.47648148132285e-05
-4.13813118159225e-06
-1.55817222775521e-05
-3.98264030848512e-06
-1.10875814079276e-06
-2.22803553450504e-05
-4.75321680078108e-05
-5.35059294853659e-05
-2.63475852356622e-05
-2.56034973260118e-05
-6.28933633391285e-05
-1.27588363261554e-05
-5.23612410987965e-05
-3.95563227248776e-05
-3.13456400092964e-05
-4.96610884105472e-05
-3.28443492404367e-05
-2.2696403586918e-05
-4.69607717602967e-05
-2.47482691606402e-05
-2.64268334264639e-05
-1.05997207715416e-05
9.69367893530821e-06
-1.96495241141681e-05
-4.93132557657002e-06
-2.90361890356409e-05
-6.31804898324528e-05
-1.17761401669195e-05
-4.37527870183936e-05
-2.57591515773096e-05
-6.44453313742086e-05
-3.65873042653009e-05
-5.2657413474795e-05
-5.32678624798126e-05
-2.15304692537365e-05
-3.40392327181623e-05
-3.23755899081187e-05
1.19470199166267e-05
9.7324701664925e-07
-1.49557910844567e-05
-2.62824101270041e-05
-1.18956765912753e-05
-1.80678057474028e-07
-1.87468960649599e-05
8.2424579440938e-06
-2.60754098913096e-05
-2.54253094794057e-05
-4.98716717699048e-05
-6.97119130861808e-05
-3.74651917059828e-05
-5.47150460139737e-05
-4.28932392740986e-05
-2.42536077718747e-05
-3.767615052165e-05
-3.39359249836692e-05
-3.5014403494654e-05
-3.18305047420504e-05
-2.91444964581828e-05
-5.10965345826662e-05
-9.06310989667873e-06
-2.1549159938824e-05
-7.54467843731401e-06
-4.46535408316413e-05
-6.35094304149947e-06
-9.55266682144191e-06
-1.47877497142933e-05
-2.88174265440176e-05
-3.84439725540256e-05
-4.65720298675041e-05
-1.99660881596458e-05
-4.18766005577266e-05
-3.28850138902738e-05
-7.01782024670042e-05
-3.65010162599782e-05
-1.45782835535621e-05
-1.94306104124214e-05
1.81714701777639e-05
-6.86634145888136e-05
-5.43046391475019e-05
-3.29024447327598e-05
2.78719295198897e-08
-2.91117997058329e-05
-6.02691650652056e-06
-5.42450256228465e-06
-4.19392662945659e-05
-3.75444895343153e-05
-2.70524806338376e-05
-4.46938011410359e-05
-2.34489385307955e-05
-4.82288156635422e-05
-6.66042539559801e-05
-5.31533307201885e-05
-2.3021690848726e-05
-3.27726337481016e-05
-3.74921848546967e-05
-3.1571228641243e-05
-4.45080640550533e-05
-6.64485319238786e-05
-9.72153890979005e-06
-1.82002003331304e-05
-4.10011924079355e-05
-1.63148307306899e-06
-8.15033948129099e-06
1.17296629829611e-05
-1.07837587699956e-05
-2.49067970265187e-05
-5.5257179558356e-05
-4.06726136478094e-05
-3.2188093697804e-05
-1.74633695989291e-05
-2.47659875293073e-05
-1.46540765741905e-05
-3.6597287500061e-05
-1.63689040415755e-05
6.15430784995209e-06
-5.99339206397699e-05
-7.25878405380328e-05
5.62616228367265e-06
-4.28938663753647e-05
-4.6347679392096e-05
-2.63492691006013e-05
-6.52293954598648e-06
-5.40417715805173e-06
-3.05995690421179e-05
-4.71814726028402e-05
2.64387237669722e-06
-3.79944433641163e-05
-7.77940640539687e-06
-5.82206654016935e-05
-4.70890340673858e-05
-5.41557665384337e-05
-3.25524907112732e-05
-6.27056311859944e-05
-4.12471671273346e-05
-4.13192376964485e-05
-8.13965061416765e-05
-4.21030220480086e-05
-1.50748260596642e-05
-3.79405017822604e-05
-3.42746331558179e-05
-2.85094969568666e-05
-4.12111181659954e-05
-3.72997292245134e-05
-2.66581041982093e-06
-2.72590924620569e-05
-2.29524964920623e-05
-3.33588718012039e-05
-2.06726806047791e-05
-2.73422447200564e-05
-3.82604248154184e-05
-4.52615676529722e-05
-4.56801239023125e-05
-1.45063161596238e-05
-4.07328262691455e-05
-3.94060026026204e-05
-3.07084727533123e-05
-4.52377934800069e-05
-3.45662783026537e-05
-3.1582056339609e-05
-2.64004904643222e-05
-5.69815015803958e-06
-1.29611560178218e-05
-2.5513141017342e-05
3.43488053502985e-06
-1.22853731563891e-05
-3.65402043576794e-05
-2.52531964441933e-05
-2.115738188586e-05
-4.21703843342961e-05
-3.73392316106403e-05
-5.26561074387331e-05
-2.10980080117861e-05
-3.22561170895241e-05
-1.03578544748879e-05
-1.9963679971029e-05
-3.21393569011001e-05
-2.968129889373e-05
-3.06934978574165e-05
-3.41132303594598e-05
-1.17066461258326e-06
-3.01766254958951e-05
2.16168915258906e-05
-2.45793585950805e-05
8.1523675435952e-07
-1.83594218785445e-05
-4.47928411992563e-05
-2.59133315275805e-05
-6.48880620137139e-06
-1.24920995696903e-05
-1.29668068592304e-05
-2.56382692771958e-05
-4.9385877305319e-05
-3.60778598388622e-05
-5.69694257907863e-05
-6.89299105986609e-05
-4.61000680678323e-05
-5.07158854270473e-05
-5.93071716042227e-05
-2.91636551711992e-05
-6.62721421304451e-06
-4.05915824483772e-05
-2.22933217672537e-05
-2.54407121468797e-06
-3.0750747665815e-05
-2.50980513451109e-05
-6.10439479325527e-05
-4.63667792513753e-05
-5.00105842847361e-05
-4.41253219893279e-05
-3.46641183745004e-05
-4.72735807728442e-05
-2.57126014418383e-05
-5.18826604932019e-05
-2.39482722059759e-05
-3.27405310423941e-05
-2.38108916105701e-05
-1.33595593662458e-05
-3.47859624907589e-05
-2.00137436545652e-05
-3.43396760716087e-05
-4.57784174568131e-06
-4.93635844180134e-05
-1.62086170495962e-05
-3.6291013477688e-05
-1.93991056963587e-05
-3.45286104641265e-06
-3.91504740396137e-05
-1.72072031931814e-05
-2.83406506189654e-05
-1.91647267229242e-05
-1.92290387843678e-05
-7.57851724246673e-06
-3.07533656369321e-05
-1.70996549858021e-05
-5.77198090862376e-06
-6.9223874736022e-05
-1.64349414088186e-05
9.40284321415984e-06
-3.58048474152476e-05
-1.42055963723255e-05
-3.60490427503565e-05
-1.75643067665691e-05
3.11785969620276e-06
-1.83909546805878e-05
-4.16423398622352e-05
1.45785871838171e-06
-3.29032541959533e-05
-5.18847163493697e-05
-8.95220526103228e-06
-4.98081255739032e-05
-3.60317543952816e-05
2.27666801895406e-06
-5.59102415094643e-06
-3.08368826155171e-05
-3.09020198219838e-05
-5.80923003218243e-05
-3.32042436413866e-05
-4.23494629928519e-05
-9.24838749188803e-06
-8.56431258069652e-06
-3.22658399326877e-06
-2.29733889681957e-05
-3.99762561831233e-05
3.94830099320912e-06
-4.55657591974326e-05
-6.40716272696272e-05
-4.3247437620486e-06
1.39749738187271e-07
-5.72350712893671e-05
5.63413427221143e-07
-4.76983527036835e-05
-3.46346310554703e-05
-3.15890169766532e-05
-2.7334664289939e-05
-3.24588430628142e-05
-3.06011570472972e-05
-6.31623067972025e-06
-6.87587498008838e-05
-7.96154440730614e-06
-3.62121863040975e-06
-4.68358081548911e-05
-7.11808297437861e-05
-1.39416043083357e-05
-2.38743200340446e-05
-6.36208789754205e-05
-1.65277547058456e-05
-4.53879922184662e-05
-3.06084494979464e-05
-4.45845376812857e-05
-5.42558278614258e-05
-6.63400646723928e-05
-5.59814500616368e-05
-6.4301428478188e-05
-4.34895720266876e-05
-2.34249415966287e-05
-4.65152080990292e-05
6.17721590600803e-06
-5.240059290527e-05
-2.51595531767676e-05
-4.0769829618877e-05
-1.79277172492484e-05
-2.35683859894508e-05
-3.34387856175812e-05
-5.29781053066332e-05
-5.87823687832673e-05
-2.80682555470648e-05
-3.7233587791942e-05
-5.41721860129723e-05
-3.0223057866014e-05
-3.22378178098335e-05
-5.75906455363488e-05
-1.830740856952e-05
-3.13061763828853e-05
-4.4941330410447e-05
8.1062411385795e-07
-1.04920904017718e-05
-7.83609095044197e-05
-2.52485614304603e-05
-1.08254982317338e-05
-3.72457061548832e-05
-2.73015749893588e-05
-7.00780496175466e-05
-5.61650023571835e-05
-5.40007265569814e-05
-2.96329708792803e-05
-4.06928521587592e-05
-2.91342501074092e-05
1.80689695484026e-05
-3.01402769796363e-05
-3.76768968076188e-05
-2.69720355404411e-05
-4.53273321538565e-06
-1.68511720711275e-05
-2.94853675806374e-05
-2.47568865340829e-05
-5.01425130214977e-05
-2.34498734368971e-05
-1.86639474999229e-05
-2.45548250266417e-05
-5.23184212467243e-05
-2.24622515110529e-05
-7.3538120644914e-05
-7.19188344698048e-05
-6.50758809813853e-05
-4.45508672038681e-05
-8.05358714572597e-06
-1.89624705303665e-05
-2.34273602441358e-05
-1.8537999224891e-05
-2.63869987998515e-05
-3.81777480202742e-07
-2.41690140710241e-05
-2.39480394751484e-05
-2.49255545114375e-05
-6.74045122475391e-07
-4.65011691610082e-05
1.93377273135609e-06
1.81665312022982e-05
-5.13158242242267e-05
-4.94851951942534e-06
-4.35991111965684e-05
-6.36717346136243e-05
-4.51980778063687e-05
-1.34170551132236e-06
-2.63627108374816e-05
-3.74148482976357e-05
-3.77401715114129e-05
-2.80885924245436e-05
-3.8046950932081e-05
-1.90384195507933e-05
-3.96210496786631e-05
-7.48947721054325e-05
-1.03834938549387e-05
-1.15884225458917e-05
-3.95536885714782e-05
-3.87386582974267e-05
-4.60095988021196e-05
-5.68593607475683e-05
-1.08667422980907e-05
-1.02719469060621e-05
-5.38253913576394e-05
-8.97769318970564e-05
-2.51891765654256e-05
-2.90082186400457e-05
-3.77540748641339e-05
-6.57465987448791e-05
-4.96219908248158e-05
-1.79044552141773e-05
-3.49676971236753e-05
-3.47284264910893e-05
-1.35787197789977e-05
-4.65283706537864e-05
1.17389299798849e-06
-3.55585927049756e-05
-2.10991635184795e-05
-3.16718791679806e-05
-1.48195125339599e-05
3.18793640356603e-06
-4.22074249403654e-06
-1.56655787894603e-05
-1.39611641292006e-05
-4.92917150906836e-05
-3.21877743949228e-05
-3.0706457430108e-05
-3.72513684588669e-05
-1.71659965086943e-05
-3.4531151361091e-05
-3.8303393988495e-05
-1.84934305874985e-05
-3.2558224626152e-05
-3.90592329730756e-05
2.65754595896001e-08
1.13400626811957e-05
-5.21593604266098e-05
-4.43792816370339e-05
2.57483553809159e-05
-4.56735124474593e-05
-4.57128241833195e-05
-2.77634636379327e-05
-3.10792436591689e-05
-3.04988323437854e-05
-2.92271793864041e-05
-3.51309223745674e-05
-2.31599388234758e-05
-1.21341439032077e-05
-5.39010212167238e-05
-4.36303222020997e-05
-3.98789049005974e-05
-1.43784452942031e-05
-2.55905699951642e-05
-5.36283425998783e-05
-1.30332447253203e-05
3.21956499079173e-05
-1.94520524135889e-05
4.29405395874698e-06
-4.34631100312106e-05
-3.87245143238538e-05
-3.44259897512078e-05
7.81556951407888e-06
-4.08043160337519e-05
-1.56658401486217e-05
-2.62519717813773e-06
-3.72277641003521e-05
-3.80993655605182e-05
-2.86954757392108e-05
-4.51392601959047e-05
-5.97955454341176e-05
-2.44779231448401e-05
-1.91518815243659e-06
-2.00745401861281e-05
2.04521470700216e-05
-2.29180170695436e-05
1.06080254417202e-05
-7.60727292097269e-06
-7.70649111988468e-06
-4.42657318242264e-05
-3.78977912257315e-05
-3.62884875825002e-06
-5.75697288853667e-05
-4.83948966233385e-05
-3.587278706686e-05
-2.53538858192219e-05
-7.95657181925431e-05
-4.42235455397566e-05
-1.56225056812409e-05
-7.19575989986897e-05
-4.65465796067833e-05
-3.86876402911446e-06
-2.35927298346767e-05
-2.58164651027768e-05
-1.30820847309953e-05
1.06028644833558e-05
1.11047306959651e-05
-3.3997496903741e-05
-2.91977534918014e-05
-5.47775969722696e-05
-4.31341955645017e-06
-4.05269166100275e-05
-4.07572713363216e-05
-4.91106632189462e-05
-4.98494666404098e-05
-7.18009808070172e-05
-6.51968997683939e-05
-1.68295573946358e-05
-2.07837318799013e-05
-8.44328038597387e-05
-2.01364283547243e-05
-2.79807851765924e-05
-7.92980672961708e-06
4.94979303333279e-06
-3.37994967724795e-05
-1.69700260889962e-05
-2.08196925470119e-05
-1.11966397855049e-05
-5.53042467622374e-05
-2.55126485259027e-05
-2.05527933282729e-05
-2.67064695936368e-05
-5.84691297196623e-05
-1.02312263710957e-05
-6.91768153312468e-05
-2.29051858025734e-05
-4.69244358725418e-05
-3.6456751496838e-05
-3.43208505548727e-05
-3.0092730172092e-05
-4.08542250068366e-05
-1.7278806851309e-05
-1.1836523695775e-05
-4.292353749427e-05
-3.90455501128949e-05
-2.3988417852521e-06
-2.29354973228837e-05
-1.76771972343442e-05
-1.07248527100337e-05
1.00503672775376e-05
-3.53813167665277e-05
-2.81124097042764e-05
-3.89061012353162e-06
-6.61789749954639e-05
-6.31762035425331e-05
-3.67219312381208e-05
-2.49293258063694e-05
-8.13064522270671e-05
-1.70685299993594e-05
-1.64324554773267e-05
-9.34384702175235e-05
6.6761389057498e-06
-4.66971927240301e-06
-2.83953999692261e-05
-4.79568469530992e-05
-1.49467041091229e-05
-2.6356698055405e-05
-4.75641260177276e-05
-1.78088104642427e-05
-1.12666699686616e-05
-4.18155098541321e-05
-3.56279601292033e-05
-1.18898600954722e-05
-5.74611665647999e-05
