# Supplementary material for: Research on computational propagation and identification of mine microseismic signals based on deep learning
Source: PLoS One. 2025 Oct 22;20(10):e0334641. doi: 10.1371/journal.pone.0334641 (PMC12543183; doi:10.1371/journal.pone.0334641)
Supplement: S7 Data — (ZIP) [file pone.0334641.s007.zip › 000100900001563.xlsx_0.txt_24.txt.txt]

-6.85830549837463e-05
-2.75089226865753e-05
-1.29692014805174e-05
-4.12660047310407e-05
-4.1619548433212e-05
-3.5369022625031e-05
-3.52122043049633e-05
-3.72511156976821e-05
-1.60081688706581e-05
-4.8713311986848e-05
-4.98790516493659e-05
-8.65659598286836e-06
-1.81322286703393e-05
-2.7999610686557e-05
-1.35264768365993e-05
-3.4189218068795e-05
-2.34386603447374e-07
-1.52954406763095e-05
-2.0738591879172e-05
-2.67782063867972e-05
-6.41059600664485e-05
-1.14925638295593e-05
-3.70815412791503e-05
-5.67828319264333e-05
4.00121578299606e-05
-4.85314532259472e-06
-6.27806208345054e-05
1.31817831864362e-05
1.63185459188623e-05
-2.31782514824835e-05
-1.8149499400676e-05
-7.3498769588156e-06
-3.66676256603344e-05
-3.57717503623225e-05
-3.78764323865239e-05
-2.27065087861774e-05
-2.03354191221354e-05
-5.42152554670244e-07
-3.14082480034189e-05
-7.1399452271422e-05
-2.93601534688671e-05
-2.63091196154251e-05
-5.14555791123276e-05
-1.6584474805981e-05
-2.49641790890232e-05
-2.39269926844525e-05
-7.50923059913801e-06
-1.4828303191288e-05
-6.72677767079591e-05
-3.83300440877715e-05
-2.36590181920356e-05
-4.30920700808496e-05
-1.96672186782549e-05
-2.00713287874933e-05
-1.93108980865635e-05
-2.84544674995291e-05
-1.73463789010186e-05
-3.08560319010516e-05
-3.47733238030363e-05
-1.43783752307789e-05
1.42481030668444e-06
-3.2020299334336e-05
-1.18181979290133e-05
-1.6522856362443e-05
-5.35042655873237e-05
-1.83811705408274e-05
-4.48846774617607e-05
-3.0459011410291e-05
-5.28680199502246e-05
-5.44744399147705e-05
-4.57604045552969e-05
-2.99196330452961e-05
-4.49763643794799e-05
-2.15012181941105e-05
-3.02432964958812e-05
-5.62222697482165e-05
-4.27545098652997e-05
-2.10982456113175e-05
-2.16809807238622e-05
-2.38257553255894e-05
-6.6779125158012e-06
-1.99379455851502e-05
-2.09347131688207e-05
-3.34307781245146e-05
-2.30119377078339e-05
-3.4499291916858e-05
-2.4583376002606e-05
-4.58967524566148e-05
-3.12940460690086e-05
-6.3198270783402e-07
-6.44134119717868e-05
-6.19655535503674e-05
4.45929190848065e-06
-2.84180977584836e-05
-2.82001502653989e-05
-5.37715322114543e-05
-3.66836896530338e-05
-1.43104341289157e-05
-3.29465997763585e-05
-3.39905841178239e-05
-4.90971646223035e-05
-3.74727799135709e-06
-5.34470838413544e-05
-4.65028359841086e-05
-4.98328800968917e-05
-3.78465408740787e-05
-1.96592698169813e-05
-2.22132457703223e-05
-2.24257103918102e-05
-5.40209555317991e-05
-3.10544330522076e-05
-2.18118983967027e-05
-4.07454864001595e-05
-5.16862789330324e-05
-2.9716416904933e-05
-4.41858697035033e-05
-9.77891937922718e-06
-3.13724108766653e-05
-4.31723191570579e-05
-3.22976105094811e-05
-1.09158355158693e-05
-3.6471115778454e-05
-3.00873284254158e-05
-3.21108179218149e-05
-3.0205336383173e-05
-6.19419485139984e-05
2.18887739734557e-05
-3.17152212196266e-05
-4.7684634516505e-05
-1.84969373096118e-05
-3.10892923354348e-06
-2.71008471198919e-05
-6.94972707378377e-05
-2.8164147107141e-05
-3.93328473556603e-05
-4.92956562547618e-05
-4.99271334012444e-05
4.15035149393585e-06
-5.91177616677794e-05
-2.19055024471762e-06
2.1473278400536e-05
-4.65219648673729e-05
-4.11293007218013e-05
-4.05882618991858e-05
-1.53587552759402e-05
-4.2208048523931e-05
-6.38269840844758e-06
-3.57734578573567e-05
-3.81396470479335e-05
-3.69515786950018e-05
-2.54900854030999e-05
-4.123287687914e-05
-4.11625755008054e-05
-4.85851587529846e-05
2.26431763267061e-05
-2.28241724093875e-05
-2.80895051182793e-05
-2.96640395112065e-05
8.9278465044683e-06
6.79903039523088e-06
-3.36569560306312e-05
-4.14238213057631e-05
-3.7641948742473e-05
-3.20959550331275e-05
-3.20780986445866e-05
-5.0838175560632e-05
1.43468167038788e-05
-9.06986047846686e-06
-3.43205966871068e-05
-1.92143690548929e-05
1.61581254812077e-06
-5.52268432306056e-05
-4.19395246655283e-05
-8.12724759163449e-05
-9.15582860315893e-05
-4.47758389157891e-05
-1.80808455326235e-05
-6.4742343313731e-05
-3.03698793691726e-05
-6.32728616475028e-05
-4.51929143909132e-05
-5.07809516409484e-05
-4.01361641025982e-05
-3.44830542464396e-05
-2.39813258801464e-05
-2.87850247792114e-05
-7.65850061629018e-07
-2.60545652391993e-05
-5.38771822249623e-06
-5.83520684027454e-06
-2.50020147770352e-05
-3.24651915464779e-05
-5.43030442610852e-05
-3.74634321238577e-05
-3.10009718106656e-05
-3.04960499620634e-05
-3.16167479239426e-05
-4.71223419838454e-05
-3.22657570228574e-05
-1.89087924324853e-05
-1.88599607595808e-05
8.88584223550693e-06
-1.46303718957528e-05
-1.21301618089491e-05
-3.70254907133037e-05
-2.84221682883957e-05
-3.97937675728133e-05
-1.20377141221353e-05
-3.7214740365717e-05
-6.71793647868614e-05
-3.9245029551241e-05
-2.63462241955328e-05
-3.18472433869718e-05
-5.14052019261836e-05
-2.0172444508067e-05
-1.54933899086298e-07
-2.04422745805056e-05
-1.91944315059338e-05
-2.98405204257954e-06
-3.90108627652378e-06
-3.01616117654566e-05
-9.12099811968806e-06
-4.88274370724736e-05
-4.26739439817589e-05
-2.34199045558676e-05
-1.7572786659655e-05
-5.91774063206093e-05
-3.17928085751231e-05
-2.14143099582985e-05
-1.81282969790896e-05
-1.31055014704684e-05
-5.55443840517788e-05
-1.39280720461135e-05
-2.95361659170854e-05
-1.33785209767948e-05
-3.59370425910309e-05
-3.5008419955095e-06
-1.66472313821025e-05
-3.47895107683987e-05
-3.51192033696235e-05
-1.82959885687241e-05
3.30457744291749e-07
-3.42436912117762e-05
-4.4298019221413e-05
-3.37912891130653e-05
-4.94357898467453e-05
-6.92163016060328e-05
-3.05584734381801e-05
-6.79333430832551e-05
-3.97921366985202e-05
-4.28935861484445e-05
-2.2339696468627e-05
-3.50399989773011e-05
-3.53654314889803e-05
-8.80112556834232e-06
-4.05332126149737e-05
-1.24749668473109e-05
1.12393377973711e-05
-4.5878919731077e-05
-4.28840044023921e-05
-4.16585049944155e-05
-6.08704639677936e-05
-5.42437497048703e-05
-3.55950844617849e-05
-4.72341081581177e-05
-3.80250733872835e-05
-1.18692236511716e-05
-6.68678895228341e-05
-4.23327031898324e-05
-3.13182435697934e-05
-1.61748311886616e-05
-1.56989934418035e-05
-1.83207881492463e-05
-5.72726326302141e-06
5.59703768579168e-06
-4.17876937658481e-05
1.12801943025319e-05
-3.25224504414531e-05
-9.30243983096659e-06
-3.38770943745968e-05
-4.23618001480561e-05
-4.95541754707559e-05
-4.59079979752762e-05
-2.28089317028736e-05
-4.84130160432634e-05
-3.90039484994604e-05
-1.66301206539423e-05
-5.41332710682495e-05
-1.68739452892471e-05
-5.52087380707585e-05
1.63723667831984e-05
-5.61871925264211e-06
-4.2905148522027e-06
-8.76075446857188e-06
-3.15790687703835e-05
1.14430098829343e-05
-2.33536275787901e-05
-7.26626319125575e-06
-3.47226050004981e-05
-3.240190334216e-05
-7.16558759016531e-05
-2.02501355470915e-05
-6.21198516767108e-05
-6.40283229973174e-05
-2.22311207784966e-05
-3.04726477752851e-05
-1.09198180021546e-05
-3.41546535375609e-05
2.28041597439342e-05
-5.35094244269677e-06
-9.94535262492225e-06
9.98290204233122e-06
-5.43803973506017e-05
3.31324691317111e-06
-5.84447843711388e-06
-5.49757379311222e-06
-3.16532233596134e-05
-2.14235412549808e-05
-3.41685852488625e-05
-6.69451332144136e-05
-6.58442561319878e-05
7.22059122038797e-06
-5.66792292547202e-05
-6.78374807912109e-05
-2.0578032815561e-05
-1.36577548154769e-05
-3.18791049678127e-05
-1.56997442479448e-05
-1.50872943619567e-05
-6.8555864711173e-05
-2.613155180603e-05
-1.00889132948396e-05
-3.52105535949637e-05
-2.04858582699042e-05
-2.80792271651869e-05
1.73927950105517e-05
-1.29957422930017e-05
-4.35561895363749e-05
-6.63370576390082e-05
-7.92083306293067e-05
-3.43198072921719e-05
-4.20053537779245e-05
-6.61417567838013e-05
-1.27499608121399e-05
-3.43005495496714e-05
-8.05653730803443e-06
-5.16474413093742e-06
3.26616852569579e-06
-1.56049598758373e-05
-8.01335283842612e-07
-1.08437024129097e-05
1.21689144667875e-05
-1.70041160314034e-05
-3.29971670391672e-05
-4.3130893090799e-05
-6.25877276340195e-05
-3.17319001938729e-05
-2.61825160444143e-05
-7.18034630358699e-05
-2.81650684596424e-05
-5.40192638934846e-05
-3.64407217894724e-05
-3.36607262419872e-05
-5.58857161071794e-05
-1.15051459252448e-05
-2.52615825065328e-05
6.85664648249217e-06
9.74943842247503e-06
2.8345728338724e-07
-1.37883666865917e-05
5.53582555190274e-06
-6.06754330492876e-05
-2.10824837277883e-05
-2.23982448814799e-05
-3.17682541898423e-05
-2.7915407224875e-05
-3.21956854551703e-05
-5.17517605702822e-05
-6.03560781022319e-05
5.1534827274603e-06
-3.70064773549926e-05
-1.88439569707388e-05
-5.36610556254316e-05
2.11056335868904e-05
-2.70560652019798e-05
-3.48366514677471e-05
-5.06370402296641e-06
-3.06796336609385e-05
-3.51688993889378e-05
-1.85135143543967e-05
-4.92177382932674e-05
-2.80471807075009e-05
-5.11304380667312e-05
-9.67970545526165e-06
-3.9786778930694e-05
-4.72765473663417e-05
-2.36539480899969e-05
-6.1916603669425e-05
-1.26249900876385e-05
-2.78210221883095e-05
-3.23773995303716e-05
-3.49396867267161e-05
-9.64586877289528e-06
-5.67531485888829e-06
-5.98760915286548e-05
-1.61319111661845e-05
-1.48186614526964e-05
-4.83709750742429e-05
1.75129501696733e-06
-2.64913423756224e-05
-1.35649128832131e-05
-1.76483357310697e-05
-4.95534057860677e-05
-5.19678594653806e-05
-3.09012212816235e-05
-4.09135564943866e-05
-4.44276489031085e-05
-3.16400148386387e-05
-2.48051844194675e-06
-5.19366216433416e-05
-3.13436724984044e-05
-1.71732234540187e-05
5.16536411849346e-06
-3.33029092656317e-05
-1.72692156127847e-05
-1.50251211918673e-05
-2.07466272242377e-05
5.39395094349624e-06
-3.35857720058535e-05
-3.68033571409416e-05
-4.36128402260109e-05
-2.45343630132464e-05
-3.85325979787448e-05
-3.94182029820719e-05
-3.18955952110871e-05
-3.79497171095987e-05
-2.720876798021e-05
-1.99976985099509e-05
7.12110107812499e-06
-3.55500558366055e-05
-1.03701570411387e-05
-2.40348124149356e-05
-1.50786920998375e-05
-2.1676445336209e-05
1.03352371774554e-06
-1.20728814324552e-06
-3.18543654235748e-05
-5.53193369101507e-05
-3.26291863244112e-05
-4.14628511313416e-05
-2.66315567742198e-05
-4.10418849599998e-05
-6.24279383761145e-05
-2.88312821902422e-05
-1.90969974678761e-05
-5.1389652395676e-05
2.71306643477551e-06
-9.12833078892423e-06
-1.76594852152013e-05
-2.66258913408781e-05
-1.36098157763509e-05
-2.54492732075868e-05
-4.49208295864956e-05
-4.33690309063273e-06
-1.63445254859999e-05
-1.13704348531105e-06
4.23224332720026e-06
5.3317447666833e-06
-2.44423811529737e-05
-3.02308476006637e-05
3.42453557025324e-06
-3.5519604174388e-05
-5.05311204600153e-05
-4.97638481547433e-05
-3.1953561722766e-06
-4.18711606854585e-05
-2.03397724694439e-05
-4.27516559598115e-05
-2.53777927069113e-05
-2.58975491309194e-05
-2.86622792573435e-05
-1.23960295293937e-05
-1.44972239490105e-05
8.0398931043975e-06
-2.72541358177377e-05
-1.31704635250647e-05
-2.16022077026929e-05
-3.3936444611887e-05
2.62293816635867e-06
-2.22083082835409e-05
-5.94603256328072e-05
-6.01796929841943e-05
-2.16464298351799e-05
-4.06214278852741e-05
-2.49073537439862e-05
-1.31944090195428e-05
-3.46228066589695e-05
-5.28279907044015e-05
-4.61531677468409e-05
-3.92609661158172e-05
-4.75357811624617e-05
-5.11847434916369e-05
-3.80253476940068e-05
-4.60185073636551e-05
-4.28765264064654e-05
-1.13932245236283e-05
-2.18190640305839e-05
-1.90015614035031e-05
-1.67329717458399e-05
-1.44570708435947e-05
-6.40011561704656e-05
-1.0834385265984e-05
-1.91926944263866e-05
-1.78749413986529e-05
-4.27149722123561e-05
-1.78552195933406e-05
-3.16167017927981e-05
-4.15143047579319e-05
7.74306173244265e-06
-5.8824711824607e-05
-4.53538657831845e-05
-1.24187841828697e-05
-1.0290332554655e-05
-4.26255783047309e-05
-4.01022362890279e-05
-7.95851831676852e-06
-2.82095526507421e-05
-1.98663536293754e-05
-1.30443665392073e-05
-5.06458461846236e-05
-4.12797378528896e-05
-5.2712180768991e-05
-2.22133027696422e-05
-9.62951540317057e-06
-1.0148700395532e-05
-2.88068940167806e-05
-3.95606672576456e-05
-1.73435497424707e-05
-5.32395714926144e-06
-3.63109519643671e-05
-1.43788990132511e-05
1.52764108533089e-05
-3.9154217228289e-05
-2.03256279888583e-05
-2.25981880517013e-05
-3.85489713233503e-05
-5.91199155260153e-05
-2.38027896618589e-05
-2.12823155700814e-05
-5.09768500684251e-05
-7.9035563420048e-06
-1.44699902103509e-05
-3.44350969241303e-05
-1.71400192363711e-05
-3.52293254495074e-05
-4.24968641625204e-05
-1.49439379975053e-05
-3.47181620187265e-05
-3.43758603854654e-05
-3.15121258921188e-05
2.87843654361676e-06
-2.51818519123982e-06
-3.13581539092801e-05
-4.65467065264582e-06
-9.56102804779659e-07
-6.03933609138628e-05
-7.34223641458008e-06
-7.08643610425214e-06
-3.59581388907892e-05
-7.01118362950902e-06
-3.86148039164313e-06
-3.8067611372721e-05
-4.40471831215704e-05
-3.3330662375984e-05
-1.34473658427622e-05
-5.18391108849544e-06
-1.32508063052998e-05
-5.22614913562356e-05
-3.52988242947319e-05
-3.26565893902942e-05
-3.51068276885159e-05
-2.47485137622506e-05
-2.18070981345856e-05
2.05324430262357e-05
-3.38685092016241e-05
-1.96521508959747e-05
-3.40882038451142e-05
-2.42984365472814e-05
-5.73136520628143e-05
-8.1517406814546e-06
1.53871372644946e-05
-4.62542470987627e-05
-9.23040064782202e-06
-2.70825099997567e-05
-5.1427920964998e-05
-3.79102164878545e-05
-4.27122909021353e-05
-2.7340654053363e-05
-6.83695907535416e-05
7.43368007547159e-06
-3.41585883083205e-05
-1.43047829489665e-05
-2.33799206991473e-05
-3.19268262300309e-05
-3.30178376486581e-05
-3.84600546703999e-05
-4.30754261825784e-05
-4.62598354007909e-05
-1.60760069575463e-05
-1.89818983750207e-05
-4.28646136825252e-05
-3.05638677477948e-05
-6.42853581219103e-06
-2.52831246517495e-05
-2.05394927709466e-05
-1.1584011403764e-05
-6.08587919306143e-05
-5.19965717089844e-05
-4.39198832812406e-05
-5.35477354440197e-05
-5.29858370471224e-05
-1.19522460540886e-05
-5.27012861600995e-05
-2.54501569916708e-05
-3.66154285340452e-05
-4.33119614516923e-06
-3.26383436246062e-05
-1.3490740173585e-05
2.87343407427158e-05
-5.64012852817267e-05
-5.26261385152946e-05
-1.03969697683471e-05
1.12359852833577e-06
-6.09769199239697e-05
-3.13668716288647e-06
-5.91832936871626e-05
-3.55876915968269e-05
-2.48575307896581e-05
-4.26695211931585e-05
-4.8022212834293e-05
-3.22834342121574e-05
-3.34420882910304e-05
-8.80223197342441e-06
-4.02282811382343e-05
-4.56840690007154e-05
-3.65565087377e-05
-1.08525545723938e-05
-3.5835119218669e-06
-2.06028773287989e-05
-3.55080601407184e-05
-2.58264354070491e-05
-2.39549570998772e-05
-3.76250963210938e-05
-3.36747328978962e-05
-5.57012920731494e-05
-6.14856417133814e-05
-2.73784629592673e-05
-9.75994070163201e-06
-4.27698776212438e-05
-4.3610819016642e-05
-2.33024359407146e-05
-9.82175926310607e-07
-2.96679120323788e-05
-2.51933386807933e-06
-2.32143851660378e-05
-1.75608866729558e-05
-2.75757329692536e-05
9.35821982686444e-06
-2.45869675908597e-05
-9.17989340065293e-06
-2.08973646435739e-05
-3.88222768140558e-05
-2.73634483112705e-05
-3.53789440927575e-06
-3.29257641378812e-05
-4.5544940190588e-05
-4.66595251246245e-05
-1.59562312722688e-05
-6.00727357285239e-05
-4.62438420637843e-05
-2.07177810258324e-05
-5.24872139938259e-05
-1.70905845066961e-05
-7.86762627368356e-06
-2.11485847820763e-05
-1.3214821390847e-05
-9.02213103566429e-06
-2.93394709383051e-05
-1.63408093474232e-06
-1.64649716616704e-05
-2.38199907917038e-05
-5.5079709390684e-05
-2.65703114707644e-05
-7.47365960530763e-06
-3.02781322490182e-05
-2.01334479013866e-05
-1.80820350284261e-05
-1.66621630663735e-05
-7.30215128569613e-06
-2.00834980088249e-05
-4.98840974812822e-05
-3.72443025306984e-06
-2.08335779863517e-05
-1.02620427618482e-05
-3.8847062118942e-05
-1.57440090166871e-05
-4.85797545542372e-05
-1.46855126565731e-05
-9.5875303090218e-06
-3.7430326179546e-05
-4.00787790934505e-05
-2.15431919256478e-05
-2.10414638502271e-05
-6.06222757706859e-05
-4.88668741193978e-05
-2.26335323659791e-05
-7.37375955486626e-05
-3.10404493542592e-05
-3.87298060888975e-05
-1.84568172725767e-05
-2.55841120897653e-05
-4.63712546503118e-06
-2.99432645565053e-05
-3.25542939307297e-05
9.92418431958532e-06
-8.58014734187064e-06
-1.9030233811344e-05
-2.72269003358899e-05
2.04834190427829e-05
-5.87698943479721e-05
-2.80776064919339e-05
-3.60816871581328e-05
-5.16941582082996e-05
-4.1838041411537e-05
-1.3025943288756e-05
-3.43361372340771e-05
-4.9744337178318e-05
-5.61965754971231e-05
-1.2700585948191e-05
-4.00078249334546e-05
-1.34290332776916e-05
-1.29833561124086e-05
-2.43359941466202e-05
-3.64024488883397e-05
-4.7941336888639e-06
-1.0150834535958e-05
-3.79739814576908e-05
-1.65164743451444e-05
-4.70232592891011e-05
-2.43980808141234e-05
-5.79629704612313e-05
-2.34767325436246e-05
-6.26765951691947e-05
-4.74154656553612e-05
-1.28185338265591e-05
-3.18393235846184e-05
-4.13052501645564e-05
-1.70205069047984e-05
-2.15707022774052e-05
-3.0896091274323e-05
-1.5647391286957e-05
-5.67889658610562e-05
-5.86687759195187e-05
-2.50467796222924e-05
9.44552597179872e-06
-1.87705427151542e-05
-7.76469444038498e-06
-2.12583508992539e-05
-2.05076827445463e-05
-2.56153811786885e-05
-1.09931355792693e-05
9.54807069769599e-06
-6.53372920729623e-05
-1.29266393365287e-05
1.9030767330893e-05
-2.95572034879883e-05
6.34577336166452e-06
-3.8772123374518e-05
-4.30075970303426e-05
-3.39987342704919e-05
-5.85885936410359e-06
-3.50865937972874e-05
-3.34484972328257e-05
-3.46356705613986e-05
-5.29986244639733e-05
-8.50604754884981e-05
1.84481173338258e-05
3.12130438539919e-05
-6.14189142223226e-06
-1.9936669537077e-05
2.63024900836615e-05
-9.55280827820415e-06
7.1803309528348e-06
-2.20336506372891e-05
-3.64172160832384e-05
-3.28355259598528e-05
-1.09381066493689e-06
-3.11944343256796e-05
-3.4619667342756e-05
-1.62728345473341e-05
-2.28873352847887e-05
-8.30585385001038e-05
-3.40808654784346e-05
-3.9727039602173e-05
-2.86758093161533e-05
-6.39519159330307e-05
-1.4910619842143e-05
-6.01575737328017e-05
3.46191729647767e-06
3.07537907745624e-05
-2.79719282507774e-05
-2.62581098872999e-05
-3.13632691053478e-05
-6.34091683619958e-06
-2.74475678966551e-05
1.57179902128926e-05
-3.24705296433082e-05
-4.92668876898678e-05
-3.65969295802964e-05
-5.0097991361176e-05
-3.13283145530971e-05
-2.79903623497776e-05
-1.95013148073418e-05
-3.90098875593299e-05
-6.03789954275055e-05
2.23924208023281e-05
-1.38678973312015e-05
-3.25408021160897e-05
-3.95651946580245e-05
-3.70815485100121e-05
-2.33024260020976e-05
-2.20001467037126e-05
-2.9572424610085e-06
1.37785813201782e-05
-4.14164247193699e-05
-3.45132235009033e-05
-2.14325517861688e-05
-3.39887945005367e-05
-2.11902347691272e-05
-2.67618749827885e-05
-1.62174459620814e-05
-4.18077515902632e-05
-2.84376138868384e-06
-5.22907240973679e-05
-6.79286867251376e-05
-3.40325052647689e-05
-8.32584179036043e-05
-4.86623973738697e-05
-4.52617454604015e-05
-3.50455273277153e-05
-3.06477788578519e-05
1.07776334661273e-05
-4.42827516263852e-05
-3.2525084813706e-05
-4.7166707604438e-05
-4.47189886633825e-06
-3.20965465549763e-05
-7.20898998933743e-06
-4.45364210553012e-05
-1.91788915081384e-05
-2.36935332356628e-05
-4.5420580022369e-05
-4.46287378644297e-05
-4.19803903714087e-05
-6.76952449476766e-05
-5.18688492909348e-05
-3.75557113320088e-05
-2.30823223586959e-05
-2.11976007709239e-05
-3.34998911370795e-05
-3.80133185417037e-05
-2.24001409706975e-05
-1.0435596806537e-05
-1.96050732505369e-05
-1.65219095611901e-05
-3.6977459031278e-05
-2.48806546398138e-05
-2.61895620251349e-05
-5.64611014550266e-05
-3.85099606047428e-05
-1.04685409018873e-06
-6.21841677005693e-05
-2.92485834472562e-05
-5.39498403561594e-05
-5.15628725269913e-05
-3.22636032010838e-05
-7.37581820191878e-05
-3.7655993903601e-05
-2.047998649307e-05
-5.9188355297979e-05
-1.73153045238844e-05
-6.58651049200995e-05
-9.96351712402424e-06
-2.55441383299852e-05
1.1160722113315e-06
-7.88569902986021e-06
-3.21231054455789e-05
-5.27576399617114e-05
-2.9408977062513e-05
-4.5470843360192e-05
-3.61847327524118e-05
-4.16210883478367e-05
-6.78919137583917e-05
-4.12531464599665e-05
-2.41903193294784e-05
-4.02123959998881e-05
-2.29079396384458e-05
-3.84225137719247e-05
-9.47809168750779e-06
-2.9921380380558e-05
-4.89095774508688e-06
-3.42348851289248e-05
-3.29294052982204e-06
-9.03380423781266e-06
-2.66823592733658e-05
-2.08761006639698e-05
-2.42271167632787e-05
-4.10297711284208e-05
-5.43649427053127e-05
-2.66575442761627e-05
-3.77382059845038e-05
-1.94967368232207e-05
-2.96823474763486e-05
-2.81469514490683e-05
-5.5502840746234e-05
-1.35856371031581e-05
-2.47136847236131e-05
-2.79802774091184e-05
-1.40790475229041e-05
-1.04884985284865e-06
-3.13156735802359e-05
-8.15542426109206e-05
-1.21420527567123e-05
-8.03699132954112e-06
-7.246837930464e-05
-2.91335508520885e-05
-2.40632295828359e-05
-3.6547580326431e-05
-3.83344875989513e-05
-5.46766160151404e-06
-4.40264303333022e-05
-4.95516342650525e-05
-5.21015816796629e-06
-5.03337941359486e-05
-4.75417855448271e-05
-3.77064123368407e-06
-6.04311563855374e-06
-5.27754670500006e-05
-2.95343484148635e-05
1.63675338847649e-06
-2.63502835815192e-05
-5.6663886624223e-05
-3.89227913315772e-05
-3.86044697389921e-05
-2.60738629000288e-05
-2.94034924833799e-05
-3.55156937698489e-05
-5.92975148904008e-05
-4.92407507030134e-05
-3.58302760164811e-05
-2.67115452232457e-05
-6.34731814245104e-05
-4.24282514601534e-05
-1.8823751966408e-05
-5.6092604160652e-06
-1.46520869799202e-05
-6.39794300106268e-05
-6.53368437663511e-06
-1.60999742019104e-05
-3.11236570504841e-05
-4.24900180886666e-05
-3.27018972063053e-05
-6.66024916270646e-05
-6.84071114443753e-05
-1.94009426695823e-05
-1.09545112004406e-05
-4.25539836225461e-05
-2.53132130460198e-05
-7.74338406798463e-06
-4.75152068716069e-05
-2.67155287756401e-05
-2.05105907699504e-05
-2.03520648512361e-05
-2.52869468987317e-05
-6.15665376076575e-05
-1.74952336502639e-05
-5.72251350333072e-05
-3.60448292528696e-05
-3.40180274324398e-05
-2.70344964727042e-05
-2.95528631215953e-05
1.89603218562155e-07
-4.55139673553369e-05
-2.82649232488922e-05
6.93345266219344e-06
-2.78557985633255e-05
-1.91055601718752e-06
4.25340211514547e-06
-2.52258418895284e-05
-2.46639414309784e-05
-2.19793029602565e-05
-1.7485488915805e-06
-5.47124048400328e-05
-2.96387274991077e-05
-1.13354779080453e-05
-7.75863493715013e-05
-8.3893488677484e-05
-6.67669159804325e-05
-4.35867340691851e-05
-6.21700591624945e-05
-5.9858759419526e-06
-3.31116798304617e-05
-1.54941724125481e-05
3.26681126773481e-05
-8.71308848060375e-06
-8.02789206872182e-06
5.35354350959179e-06
4.35896658024297e-06
-3.77898978749566e-05
2.30375444101774e-05
-5.59400579945061e-06
-2.17536626790272e-05
-4.93948095771317e-05
-2.74678438614039e-05
-6.6365886793291e-05
-3.33710846624834e-05
-4.52182811771759e-05
-4.23071754928284e-05
-6.29795064317059e-05
-3.763309376204e-05
-2.20345242315237e-05
-4.19378702245851e-05
-3.52105537534977e-05
-1.06231717238024e-06
-3.32481439085222e-05
-3.0936128572695e-05
-7.93889544556322e-06
-2.28104599546033e-05
-1.57218714895162e-05
-1.95676577051197e-05
7.7552375451239e-06
-8.51310482878158e-06
-2.37105965910115e-05
-4.4084949206981e-05
-3.90737326895408e-05
-2.18380595364329e-05
-1.57464163000089e-05
-3.64559312963311e-05
-2.91972926322851e-05
-2.61140190853207e-05
-2.92954558032834e-05
-4.78698022098186e-05
-4.16010684492991e-05
-6.63862098462315e-05
-2.36440454490329e-05
-2.59302945485348e-05
-7.86076551995121e-06
-1.26954881837088e-05
-1.30124207030363e-05
-1.05040372223708e-06
-2.55731193250524e-05
-2.01116221892261e-05
-2.02788771239309e-05
-7.50837565259317e-06
-4.64413814589136e-05
-2.43116963012082e-05
-3.41865827962346e-05
-6.13453287252631e-05
-3.08989501606742e-05
-3.53589302305146e-05
-7.49615745195569e-05
-5.94249576334506e-05
-3.39976289219808e-05
-6.35027492441344e-05
-2.03624513251125e-05
-5.99174275339624e-06
-2.70920886562074e-05
-4.44762645292352e-05
2.88652808355535e-06
-2.08204344650195e-05
-3.14339228729329e-05
-1.2218694871649e-06
-1.12238145670084e-05
-2.33025803261579e-06
2.031128265377e-05
8.34337065059779e-06
-2.8234968537797e-05
-6.2468031406489e-05
1.00978151848099e-05
-8.2264083498834e-05
-5.17492274359687e-05
-6.08269277033036e-05
-6.62988893986271e-05
-6.79263040498486e-05
-1.54226110148877e-05
-2.58761998328611e-05
-5.52612506313037e-05
-1.59625933658614e-05
-2.17182929785441e-05
3.60252814121191e-06
-1.83636600959401e-05
3.19187382847485e-05
-4.50582890552726e-06
-4.04285565642443e-06
-1.37650988655499e-05
-2.40608783018011e-05
-5.35476810490278e-05
-3.69368210783189e-05
-3.83638006238934e-05
-9.05451613890834e-05
-7.08891605722662e-05
-2.68230093577283e-05
-6.11562679210665e-05
-6.05239143042499e-05
-2.17402154480072e-05
-3.5869972359324e-05
-2.51649520781236e-05
-1.17697155878893e-06
-9.68529208657892e-06
5.3315472530973e-06
1.58426884506828e-05
2.25351410414737e-05
-7.68191601547537e-06
2.2441404079467e-06
-1.50520013247024e-05
-6.33861145753072e-05
-5.54988460907664e-05
-7.19049941864492e-05
-8.97231669584734e-05
-7.19614259540819e-05
-6.07203405770739e-05
-7.62236406104649e-05
-3.32808528214916e-05
-2.46013947313063e-05
-2.48764348679995e-05
-2.99301511516591e-05
5.7498777001883e-06
-1.6373283398213e-05
-8.45439039784714e-06
9.11415015260976e-06
2.05175375310034e-05
-4.4280822301728e-06
-1.72185062862665e-05
4.27348441629483e-06
-6.77335470825649e-05
-4.48367450406736e-05
-5.77016873641823e-05
-7.6212144356978e-05
-4.11602623572047e-05
-4.80804742614853e-05
-4.44340795030943e-05
-4.03742199802587e-05
-4.35745352907518e-05
-2.91841791622506e-06
-2.99307234887937e-05
-1.01482096400839e-06
3.18026065441502e-06
-2.02744661582173e-05
-7.72619574148801e-06
1.21671833859832e-06
-3.70908288828101e-06
-7.87903772261719e-06
7.402223997834e-06
-4.90073115592936e-05
-4.14640646926981e-05
-2.83222291842417e-05
-1.30251733340523e-05
-4.07966386755131e-05
-1.92227057606987e-05
-4.99511160040325e-05
-3.27326942430474e-05
-4.06731137405781e-05
-1.85656374925752e-05
-5.7304051936574e-05
-5.29981801463912e-05
-9.22158515781249e-06
-8.67782170623482e-06
-3.65104615640675e-06
6.05050011381587e-06
-1.71761875281454e-05
-4.43627099928874e-05
-1.32400942697662e-05
-2.54030101237574e-05
-4.80171783310409e-05
-2.26464059969627e-05
-3.71063711540321e-05
-2.11437011718815e-05
-3.45675706958112e-05
-4.40725629191555e-05
-6.51898608663012e-05
-5.14365526245102e-05
-1.47925677370782e-05
-2.91692419713552e-05
-3.15288924602239e-05
-2.2221033861678e-05
1.28846997008743e-05
-4.2749257220536e-05
-4.97653125755505e-05
-2.01791931697176e-05
-1.86301206667344e-05
-2.23253540358786e-05
2.10653571504027e-05
-5.22773869220704e-05
-3.75378934920407e-05
-2.01788119889174e-05
-4.28656464924292e-05
-4.59765052762172e-05
-2.0064592871874e-05
-2.95513051679072e-05
-8.2058079499209e-05
-1.64272939359013e-05
-4.86383575297029e-05
-4.94127012518301e-05
-3.282467809189e-05
-6.3885146807061e-06
-2.39278218290396e-05
-6.17954593135029e-05
-8.18544532820664e-06
-8.92906803305815e-05
-3.35195070096121e-05
2.2843311695309e-07
2.48144235314616e-05
2.95403773915294e-05
-1.82053631043465e-05
-4.28925726060942e-05
-1.14861594610592e-05
-2.06728328741217e-05
-2.83740651416374e-05
-4.47514607122465e-05
-5.90756576161094e-05
-2.01445705768097e-05
-3.59990633610731e-05
-1.36775170159906e-05
-2.27072969492019e-05
-6.65619955775656e-05
-7.08036405835554e-05
-1.87302843651083e-05
-4.19014270858015e-05
-2.95521757049693e-05
-1.07420553950153e-05
-2.51218742454054e-06
-2.90679240039681e-05
-2.58868379660651e-05
2.29740568956552e-05
-6.43351757330133e-05
-3.93533267732593e-05
-2.20365239283492e-05
-2.56370640359945e-05
-4.24338070278867e-05
-5.2370403841307e-05
-5.33804015060707e-05
-5.88236936989851e-05
-2.76117972689202e-05
-4.13783398491315e-05
-3.35088417863394e-05
-2.03686642221141e-05
-9.90327985233092e-06
-2.43099141915759e-05
-1.10927632962879e-05
1.02217426172088e-05
-3.57917216964447e-05
-2.60727462361071e-05
-2.14448406341362e-05
-1.21005444441067e-05
-4.60654677134301e-08
4.96577747024352e-08
-2.42802290863974e-05
-8.83499706185447e-05
-4.33647715323935e-05
6.17508651454283e-06
-4.12041708592893e-05
-4.73958325537985e-05
-3.14234804567006e-05
-1.86085004408604e-05
-8.61083464765382e-06
-1.03077757792305e-06
2.29219754272352e-06
-5.16606206246135e-05
2.83966040153378e-06
-8.0369912845122e-06
-2.51741403496967e-05
-1.48196053218019e-06
-1.95665679103813e-05
-3.70838851630945e-05
-9.63345052656006e-06
-2.54821497417373e-05
-1.9964262050638e-05
-5.37750358460103e-05
-4.87786908415263e-05
-6.16167324178386e-05
-2.70071920250883e-05
-2.79043748767776e-05
2.15984937196276e-05
-4.09122926650469e-05
-5.80230266058418e-06
-2.30348043835666e-05
-5.13716496404974e-05
-1.10568044679655e-05
-1.98138568400764e-05
-4.35647200477773e-06
-1.72754903930054e-05
-3.96101568249592e-05
-3.77766711460056e-05
-8.55328301128335e-05
-2.41883548103469e-05
-7.0343314191221e-05
-7.37565812090238e-07
-1.27740044014362e-05
-4.36785001444927e-05
-3.3316298036146e-05
-7.95425137315315e-06
5.90225689290332e-07
-3.57353743679677e-05
-2.21784406983995e-05
-2.82593292019999e-05
-4.96251607429562e-05
-4.05977493403777e-05
-2.37920386216961e-06
-2.53648883050359e-05
-5.65824014301432e-05
-6.16167648730055e-05
-2.28338166652978e-05
-3.64027193507736e-05
-1.74186183524198e-05
-4.63951956224069e-06
-3.49488566925036e-05
-5.2081385599089e-05
1.16033509888533e-05
-1.51432126233655e-05
-1.94830084457803e-05
-5.29660435099419e-05
-3.76344190200772e-05
-1.91816736069142e-05
-5.8629488447197e-05
-4.07430492774505e-05
-4.05334932658288e-05
-3.13196031088359e-05
-2.95350468853312e-05
-2.74603226216229e-05
-4.6910926523391e-05
-9.0664850955637e-06
-3.30128648506193e-05
-2.18259099602461e-05
-3.34565389491052e-05
-4.48816121765492e-05
-3.58361339595815e-05
-2.13156380681302e-06
-2.70932799898408e-05
-5.46051776553459e-05
-5.26226994522966e-05
-3.21601821374812e-05
-4.73661761487896e-05
-4.78585180812975e-05
-7.80176989532902e-06
-6.25588066539778e-05
-6.6535434609286e-05
-1.85663162884033e-05
-4.78245822355884e-05
-1.41341999467784e-05
-2.03131023616574e-05
-1.41555468460017e-05
-5.1696760327229e-05
-1.16528005929762e-05
-5.03229827208601e-06
-5.2772319884126e-06
-3.05999903610016e-05
-2.83959094632694e-05
-4.47896643720251e-05
-1.36698263918943e-05
-6.26685857640214e-06
-3.41916258298073e-05
-4.26060842704934e-05
-5.10487310302016e-05
-2.48503116315864e-05
-6.91952401183357e-05
-1.18883058074198e-06
-3.89937252462359e-05
-8.68882346716046e-05
-1.67469337182126e-05
-5.97739548507524e-06
-3.90018347993241e-05
-1.06140079514492e-05
8.65329392716255e-06
-5.1847924984857e-05
-2.34840768789138e-05
-2.45145661847276e-06
-5.80679311073103e-05
-6.2878956965178e-05
-1.37368579254089e-05
-2.86074753194338e-05
-5.40238526904248e-05
-7.58847089111862e-06
-1.15785168950284e-05
-2.85315216367803e-05
-5.34595363891639e-05
-3.49251548843276e-05
-7.11276063201156e-05
-2.47151054841302e-05
-1.85551758437259e-05
-4.00868226876078e-05
-3.92135218513707e-05
-1.49739025567836e-05
-2.04168124263756e-05
-3.74315947366402e-05
1.04055538411116e-05
-2.33380724550384e-05
-1.10862660380521e-05
-1.16741785213233e-05
-1.09722677913823e-05
-4.14108180520098e-05
-5.23548732872788e-05
-2.16845780724369e-05
-5.10267283662845e-05
-4.90137300660905e-05
-2.6757653459077e-05
-3.95502201813812e-05
-4.33783792897894e-05
-1.78631602183668e-05
-6.75620026202416e-05
-4.67654281097148e-05
-2.7365548498418e-06
-4.83476953544378e-05
-4.99302588823912e-05
1.15017174701733e-05
-2.65185481040542e-05
-4.33567199722761e-05
-2.2661222543816e-05
-1.62569442905157e-05
-1.92828459313401e-05
-3.23396811626006e-05
3.24639524676e-07
-4.57449363908508e-05
-1.71815588898378e-05
-3.13785865093429e-06
-4.68951644446452e-05
-5.51855569815551e-05
-5.62187095256069e-05
-1.97326497039926e-05
-9.78750428161946e-05
-4.8333704709424e-05
-5.82817247742405e-05
-8.15858296178337e-05
-4.9632784293739e-05
-2.82054237605205e-06
-3.68562041967332e-05
-5.415245152553e-05
-1.01891785574538e-05
-3.27413630708169e-05
3.94568284496579e-06
2.19233001678583e-05
-1.37755147784293e-05
-3.25825094074868e-05
-1.23192169671525e-05
-6.86799910008481e-05
-3.63023364885837e-05
-6.21780483991474e-05
-5.54909954529684e-05
-4.80541104650814e-05
-7.2102790482604e-05
-7.06925876158897e-05
-7.34155937983317e-05
-2.04450118319504e-05
-4.59311555909145e-05
-5.37367152612956e-05
-2.41270607228527e-05
1.19810318892165e-05
-8.54391057920244e-06
8.20221473471366e-06
1.7734271153232e-06
1.64632904424521e-05
-3.6713255763587e-05
3.58609555095333e-06
-2.27793628982008e-05
-4.20103489564129e-05
-4.50261166555812e-05
-1.2118885506274e-05
-4.87159164763319e-05
-2.84725003703679e-05
-2.80788045303376e-05
-5.0877248126328e-05
-3.01659926052802e-05
-2.4175130629537e-05
-1.47597222100759e-05
-4.74597300069865e-05
-3.08153652240766e-05
1.91026496146174e-05
-3.28474187330694e-05
3.90176971321393e-06
1.19081095537163e-05
-2.24495637773852e-05
-8.00873911563864e-06
-8.91254894370877e-06
-3.75294259517051e-05
-3.9582039595294e-05
-2.93938295305902e-05
-2.52050049900394e-05
-5.37028445487901e-05
-3.48003199069511e-05
1.3361802948155e-05
-1.70013487793144e-05
-3.10117451122088e-05
-1.50353357369263e-05
-2.97397071202451e-05
-5.36577991308554e-05
-3.54208830062918e-05
2.39082975896243e-05
-1.02493975169493e-05
-8.84267509894158e-06
-2.22228423173886e-05
-3.51316883130772e-05
1.75427638436137e-05
2.87681410319474e-06
-6.80485119941806e-05
-3.23551847310737e-05
-3.54647970389301e-05
-2.44530120639316e-05
-3.79644800715031e-05
-5.18690931902573e-05
-5.91958356128038e-05
-3.07537150592585e-05
-4.7276740919021e-05
-5.33848775104615e-05
-4.71643748767907e-05
-8.45768783651502e-06
-4.2087294291811e-05
-4.38098791601362e-05
-2.11566313589827e-05
-4.47434482991129e-05
-1.04473233029803e-05
-6.46750054807678e-06
-6.82316264958283e-06
1.23395961188907e-06
-2.93263673131815e-05
-1.66183826896922e-05
-3.27087925978041e-05
-7.95443654483404e-05
-5.65760209617373e-05
-4.01910425752753e-05
-7.50250804500729e-05
-0.000105119213636082
-3.11712996547247e-05
-4.94936854348257e-05
-6.1882800005684e-05
-2.19024062526715e-05
-4.08592400071947e-05
-1.02942003298551e-05
-2.7473889454762e-05
1.65842186141692e-05
3.33273923249436e-05
1.5679555748668e-05
-2.73227076049723e-05
-2.36339413405008e-06
-2.61356977305717e-05
-4.19578399638528e-05
-2.52418531699427e-05
8.62804092518276e-06
-2.7955108345873e-05
-5.15796239927859e-05
-5.27464157119444e-05
-6.12899612837122e-05
-8.58790866188488e-05
-4.75306712267742e-05
-5.57440148631472e-05
1.22541169993704e-05
-3.99784357989378e-05
-4.4516248312384e-05
2.03776699378913e-06
-5.05378858039731e-05
1.41130601025729e-05
1.36134940805257e-05
-1.86472905037237e-05
-7.87272390165609e-06
-2.5882342462432e-05
-2.32490728790152e-05
-3.10961051015969e-05
-3.36905662559219e-05
-4.41155044678443e-05
-4.50574210643516e-05
-9.35346747110932e-05
-1.67135208249325e-05
-6.15360840637697e-05
-1.7022192174061e-05
-1.01551227882162e-05
-2.80827971694017e-05
-4.4099809498781e-05
-2.47207054204017e-05
-3.77728566212157e-07
-5.35655053339851e-05
-3.1329340017285e-06
-2.79233707252323e-05
-3.83556855977503e-05
-1.88641890443066e-05
6.24081942161883e-06
-4.80619344526602e-05
-6.62048951417073e-05
-3.76619934331473e-05
-5.88042244922339e-05
-6.94060421490254e-05
-5.10979427486794e-05
-4.23436972314194e-05
-3.22751219736071e-05
-2.0979086215212e-05
-7.2983700448741e-05
-4.33534912444098e-05
-3.70676229968453e-05
-2.17603832464402e-05
-3.92400777148735e-05
-1.16686953154407e-05
-3.35149991466575e-05
-2.9275038796428e-05
-1.67505511347691e-05
-3.18467249688054e-05
-4.53927603652102e-05
-4.09418777805986e-06
-2.8155140500526e-05
-3.13893203498783e-05
-5.85159933521498e-05
-2.7207873271123e-05
-4.56566347223031e-05
-8.40494263777171e-05
-9.95633275103064e-06
-1.67993662133092e-06
-4.63751656151598e-05
-2.70987165233649e-05
-2.45728861860258e-05
-2.02122912165584e-05
-5.23929551582418e-06
1.12065504836835e-05
1.85680728805866e-05
-2.15884943812583e-05
1.87741640050134e-06
-1.40694049288746e-05
-4.14913196058233e-05
-4.180785007594e-05
-6.46419520705654e-05
-4.51492372295561e-05
-3.66240638947652e-05
-3.23879871601779e-05
-5.95496332743487e-05
-1.68332011760992e-05
-2.13261352892313e-05
-2.08476927836574e-05
-6.15561667035877e-06
-9.59270211390139e-06
-7.97768529258711e-06
-1.28151855843533e-05
-3.06369190800719e-05
-1.43917080746408e-05
-2.67357841103327e-05
-2.05761805364084e-05
-1.94149783109776e-05
-3.42305595807442e-06
-6.32254756880655e-05
-2.75422517162226e-05
-3.11352784085931e-06
-3.64284993423159e-05
-1.95657575152548e-05
-2.01272690798719e-05
-8.59107973235474e-06
-4.62975068248264e-05
-5.65516326580155e-06
-2.13578247286751e-05
-2.34710849301461e-05
-1.06737488824323e-06
-1.89793425528669e-06
8.76593668474918e-06
-4.13079725409774e-05
-2.31933677311508e-05
-3.48125060789148e-05
-1.46367201771625e-05
-2.37628471602976e-06
-3.13564964819537e-05
2.68500109262464e-06
-2.28195724041205e-05
-3.29730916918218e-05
-7.35933289141224e-05
-5.84471626047292e-05
-3.50882764522525e-05
-5.12397233454806e-05
-3.35709569920611e-05
-2.09764517236305e-05
3.61686208367246e-06
-2.95839693037358e-05
-1.48137473996081e-05
7.06708865562146e-06
-3.44923808663969e-05
-2.12957668118563e-05
-4.8899063423056e-06
-3.98387444203205e-05
-1.35905401386543e-05
2.57075056346396e-05
-3.32966269403908e-05
-8.6346709135328e-06
-2.05786679228658e-05
-2.76292684861144e-05
-6.02137717927456e-05
2.75682049723997e-06
-3.55709700998897e-05
-3.69397147618275e-05
-5.58362104543021e-05
-6.88743119773632e-05
-2.97518014266395e-05
-4.39357348754084e-05
-3.92223815678116e-05
-8.5563423351051e-06
-2.97191068669626e-05
-3.63112721160752e-06
-3.48189325399602e-06
-1.50290101827331e-05
-5.52360221727863e-06
-2.16191435380527e-05
-7.36391076700646e-05
-5.93212354798303e-05
-2.66632786163393e-05
-3.26180798662499e-05
-6.10730420912119e-05
-4.399860187032e-05
-6.60279691680317e-05
-4.21823729062546e-05
-7.54862056083538e-05
-5.04017516743236e-05
-3.67582320066794e-05
9.45055958345459e-06
-3.68016136191423e-05
-3.49052506941807e-05
1.19715986099489e-05
-1.0739235775772e-05
-2.74233724365252e-05
-9.80310670032641e-06
-2.24175059637302e-05
-2.70605132824698e-05
-3.75554911810297e-05
-2.60726566684015e-05
-5.36258964618045e-05
-4.43179437714789e-05
-4.40354532160057e-05
-3.47157503702132e-05
3.72646937433725e-06
-3.49228386048006e-05
-4.18079943884958e-05
-4.27785546942086e-05
-4.56365732718797e-05
-5.0394513369111e-08
-2.80280704027563e-05
-2.7591190434217e-05
-4.82884542544088e-05
5.7323713379316e-06
-1.20130688886241e-05
-2.42032375901051e-05
-3.43498157829855e-05
-5.37158586144592e-05
8.28589300804946e-07
-5.96421687880296e-05
-1.60825429403224e-05
1.87149882221787e-05
-5.97037632343727e-05
-4.51638029643331e-05
-1.675780699999e-05
-5.13700798177613e-05
-1.6504363251816e-05
-8.81731001047412e-05
-2.96149871673734e-05
-4.13371929257483e-05
-4.07427796429775e-05
2.54203192002984e-05
-4.47252472362755e-05
-3.81552664777642e-05
-3.13097626775095e-05
-1.1478233724524e-05
-1.85220599981887e-05
-5.3961516914824e-05
2.01816098912156e-05
-3.14599716634421e-05
-1.64853369570547e-05
-1.86133412289458e-05
-3.90604522620395e-06
-3.05110013056869e-05
-2.32074647188583e-05
-5.27890537276939e-05
-2.9009295270004e-05
-4.25703690536241e-05
-1.52161431810007e-05
-6.07356042315996e-05
-1.47272814285246e-05
-3.44868229441787e-05
-2.10867018318463e-05
-5.26432877536536e-06
-2.52704556973325e-06
-1.19696383583065e-05
1.41559256618137e-05
-2.1422417597037e-05
9.77843763395261e-06
-6.0853469558205e-06
-4.59486205799184e-05
-4.0372675613708e-05
-5.30222159533427e-05
-6.88976848593569e-06
-4.63246025309025e-05
-4.13499456135002e-05
-2.94543558835186e-05
-5.20178209226259e-05
-6.21068324033421e-05
-5.0043384679462e-05
-3.1097740122867e-05
-2.52353675624571e-05
1.47554569463201e-05
-3.39615414301731e-06
-3.84734870260539e-05
-1.28958986268305e-05
-4.95908583483895e-05
2.32529991930302e-05
-1.25049501273711e-06
5.62850670189931e-06
-3.76884826334515e-05
4.64952140801354e-06
-1.41509750677634e-05
-3.98213735443862e-06
-4.14249308187585e-05
-2.10621308935437e-05
-3.5479803186288e-05
-4.11861739408714e-05
-5.38237519316227e-05
-9.19659982319244e-06
-3.89573264021253e-05
-2.3043022623169e-05
-5.79846536989123e-05
-4.69389164956032e-05
1.37737968106814e-05
-2.55543903856672e-05
-1.73880967815844e-05
-2.3916759190775e-05
-8.29256324637786e-06
-2.07049725382392e-05
-5.27710653012383e-05
-9.14533772706811e-06
-3.96490678277247e-05
-4.31657029846432e-05
-5.87917190959207e-05
-5.05447976585355e-06
-4.13532419831785e-08
-3.45377198558474e-05
-2.62830457223357e-05
-4.30134259790868e-05
-9.29726816907513e-06
-1.27050899327128e-05
-5.41486371902e-05
-4.08800874067727e-05
-4.20230116847635e-05
-4.81517078532385e-05
-5.12078900934609e-05
-2.4964914887385e-05
-3.52811764552208e-05
-5.06859842714522e-05
-2.41091156835607e-05
-4.1472545764327e-05
-3.69421737783716e-05
-4.74419690517794e-05
2.18076256563493e-05
-1.78282196681453e-05
-3.21221813804743e-05
-5.45390954541559e-06
-1.13333036315083e-05
-2.53376541418759e-05
-3.20513414662701e-05
-4.56746314445775e-05
-6.22447801188627e-05
-3.37924584509246e-05
-4.66767669386823e-05
4.50844440832585e-06
-4.09024150341346e-05
-5.95345972150521e-05
-3.29099914493133e-05
-1.59338004488682e-05
1.0119119474296e-05
-2.26671767230574e-05
-1.85112625367097e-05
-2.3015328322239e-06
-5.36322047525216e-05
-8.22521742998924e-06
-3.10958055054472e-05
-2.78352593467924e-05
-5.70791419417934e-05
-4.3892004058063e-05
2.02942753956796e-06
-4.40564234185407e-05
-2.95028060742352e-05
-5.37615857202465e-05
-1.28757673264731e-05
-3.83932335330174e-05
-7.03372669571973e-06
-1.2292930348637e-05
-1.18965443470265e-05
-3.14367233132615e-06
-1.54901554326343e-05
-5.15356798637756e-05
9.22770535221504e-06
-1.19914885020422e-05
1.5352933291306e-06
-4.94798242487286e-06
-3.21115521938399e-05
-6.74562681484162e-05
-5.07919370120762e-05
-6.36229931868289e-05
-5.35423412967801e-05
-3.99623759813762e-05
-2.86151645794931e-05
-3.56738182084898e-05
-4.32634923442623e-05
-4.17005804366067e-05
-1.87983450875012e-05
-3.40944778815091e-05
8.9411652636004e-06
-7.85287831150138e-06
2.11563693236544e-05
-2.58475771336683e-05
-2.94340705813436e-05
-1.52392954345947e-05
-1.51486590640233e-05
-3.66196363842707e-05
-3.17854540667357e-05
-1.90743593827383e-05
-6.5161585907953e-05
-1.05880107050458e-05
-4.05738150873515e-05
-1.61508962710142e-05
-4.45442150072906e-05
-4.98242463604036e-05
4.56573938633078e-06
-1.7675284155414e-05
-2.29550678916423e-05
2.67599679079875e-05
4.74057351313312e-06
-1.83027180491826e-05
8.4126031723011e-06
-2.00110271439511e-05
-1.47506071557826e-05
-4.28905929739809e-05
-3.28385687929109e-05
-4.77031623025588e-05
-3.2570935378946e-05
-6.73585985292482e-05
-3.78197707980436e-05
-5.13688678265144e-05
-1.18784109810901e-05
-4.52971163431046e-05
-1.55826736328202e-05
-4.45099813851283e-05
1.81537200036905e-05
-1.58289065337802e-05
-3.56114186425172e-05
5.31780343129422e-06
-3.46708192947777e-05
-1.75511790252637e-05
-3.95245174653691e-05
-2.8382688503549e-05
-2.37905891562756e-05
-1.94522661482305e-05
-2.32855275259064e-05
-2.45878377321755e-05
-2.31365662577858e-05
-1.01740261664722e-05
-2.54480768100353e-05
-5.5229831729252e-05
-1.97827238711672e-05
-2.67629337022575e-05
-8.38661575922637e-06
-4.0665608586564e-05
-2.11559141850873e-05
-6.47939389245689e-05
-2.6149359934972e-05
-1.33264738366442e-05
3.23200863815519e-06
-6.37958878501097e-05
-1.34860164135851e-05
2.77990624021361e-05
-1.71512884967539e-05
-3.07157979286508e-05
5.60430238941539e-06
-1.24830844129352e-05
-1.97410857917553e-05
-2.65364823080926e-05
-3.64642330468336e-05
-1.84312059945832e-05
-1.16957085813967e-05
-1.08780442794041e-05
-6.46494610459611e-05
-5.96220806199267e-05
-3.4105415839222e-05
-7.94142549448759e-05
-3.47065229440413e-05
-3.52143546541802e-05
-1.8867508047577e-05
-3.01735831853229e-05
-1.05388134910251e-05
4.46920804266049e-07
-2.95380439398815e-05
-4.46313489021005e-05
6.48511583756124e-06
-2.72861248518986e-05
-1.39040304653892e-05
-1.88752192360058e-05
-3.61198374514757e-05
-3.46516423458125e-05
-1.36573445769437e-05
-6.37521920721108e-05
-4.22463590149906e-05
-1.64788570718962e-05
-4.56182532915199e-05
-8.00446171437494e-05
-1.12581470036298e-05
-5.58128675706689e-05
-5.63969170543501e-05
-6.84902613591175e-07
-2.03009625606171e-05
-3.44280207215187e-05
-2.5960925067179e-05
2.29169569484589e-05
-1.26275165281908e-05
-3.61377333190565e-05
-8.20896022033239e-06
-3.58333937101648e-05
-2.79219551075149e-05
-4.92184072168779e-06
-5.11608922754132e-05
-6.4800900540582e-05
-4.15511294926978e-05
-3.89476350027173e-05
-4.22010775581058e-05
-3.36271975992369e-05
-2.98048840916556e-05
-2.69453614609581e-05
-4.21168069436591e-05
-1.78816486742833e-05
-2.25369738192847e-05
-5.47178643318677e-06
-6.80492761245204e-06
7.41753480295901e-06
-2.59832516511396e-05
-2.64439726204112e-05
-4.1323826293064e-05
-5.60140275809132e-05
-3.24971423368863e-05
-3.42230879945692e-05
-5.4083908669732e-05
-5.40009003649902e-05
-6.30179566655243e-05
-5.04787206609466e-05
-3.92750805615892e-05
-4.09511823756481e-05
-4.43472575118195e-05
-3.84508539385416e-05
-6.85358218515694e-06
-1.8096688506826e-05
-5.35801599180443e-05
-3.9315571594758e-05
-9.14731722798345e-06
-1.81719335319613e-05
2.40626260706186e-05
-2.36792200643564e-05
-3.05282449252991e-05
-1.9297256260359e-05
-8.83324918366394e-06
-2.79939400678979e-05
-4.02999105721036e-05
-4.15073881960132e-05
-7.23293214530841e-05
-4.95581614950416e-05
-5.10771307179468e-05
-5.83789310122132e-05
-3.69205864006214e-05
-1.09773851165516e-05
-2.60196055703291e-06
-3.06914492488505e-05
-3.91558936303576e-05
-2.69233639411744e-05
-2.44742928670681e-05
-1.34890992317398e-05
-4.44614502019643e-05
-1.11104645280342e-05
-2.16845199787402e-05
-2.28311635876507e-05
-2.70203326304786e-05
-4.63317927125057e-05
-4.71971881830227e-06
-7.1900033227284e-06
-7.66928448330948e-05
-2.50207698264361e-05
-2.34908188844875e-05
-3.46258295876766e-05
-3.2717499795179e-05
-5.72801346649403e-05
-6.21507846827849e-05
-5.77285090951968e-05
-5.91960324668092e-05
-1.39636248008203e-05
-4.74872043288848e-05
-2.83324982617675e-05
1.6100852429995e-05
-4.19855321683537e-05
1.23086912782287e-05
9.75690833692243e-06
-5.2257293656996e-05
-2.6627705631398e-05
-6.00237342097139e-06
-2.72766720969244e-05
-1.41186176948462e-05
-1.75169486539189e-05
-4.62079619081228e-05
-4.34659453016574e-05
-2.28541515612821e-05
-7.18362162789886e-05
-7.58171859173065e-05
-2.19918485703516e-05
-2.94025156429305e-05
-6.98467798147796e-05
-1.85399029497251e-06
2.26467698140333e-07
-2.7284766973684e-05
9.90709923805273e-06
1.52007434584137e-05
-2.65561687341355e-05
-2.1769974251073e-05
6.62043824320259e-06
-4.51941342657433e-05
-5.86997167644262e-05
-3.03206681636312e-05
-1.93163268610962e-05
-9.68845019844068e-05
-6.08216197261406e-05
-3.33707420172903e-05
-5.26475633305939e-05
-5.44315708849066e-05
-2.39808937790262e-06
-5.54550742732789e-05
-4.31720296396525e-06
1.44166261415745e-05
-2.39598089063791e-05
1.85284738272019e-05
1.82288996934739e-05
-9.67290616322003e-06
-2.2036258919102e-05
-2.19729273649774e-05
-2.0090509950231e-05
-3.70537301489392e-05
-3.68356560968956e-05
-3.55324931016981e-05
-4.56935995135132e-05
-3.78625819581047e-05
-3.83560518845837e-05
-3.40440633981413e-05
-2.0690670294223e-05
-2.78146514661213e-06
-1.74609518055554e-05
-5.54752530904015e-05
2.75704167005797e-06
-6.15174788510782e-05
-5.31488014081967e-05
3.70324864122574e-05
2.12505495181151e-05
-5.14923702333093e-06
-6.19584103257247e-05
-2.24658168606008e-05
-6.50549041873868e-05
-3.28942674773686e-05
-5.31085642610988e-05
-6.6812636383581e-05
-5.39570482706771e-05
-3.73690494188359e-05
-3.29434193108836e-05
-4.68426426509048e-05
-1.5356356684169e-05
-5.21097770623388e-05
-7.59470191985239e-05
-3.73206565087199e-05
-1.12632381250298e-05
-4.82685223319862e-05
-2.87518157647517e-05
3.61344874907783e-06
-2.96494752417106e-05
-2.48334580398803e-05
2.04510844226115e-05
-5.24464475265511e-05
-4.40356035616901e-05
-9.99967798074924e-06
-4.92352607251412e-05
-1.63713459899627e-05
-1.95004895866344e-05
-1.25311626519099e-05
-4.56174519335463e-05
-3.33444723378614e-05
-3.51448410089608e-05
-4.75223538962876e-05
-6.31155869386298e-05
-3.82441629207365e-05
-2.65390657074897e-05
-3.59715397068163e-05
-4.37164618886016e-07
-4.48609645486971e-05
-3.13977040128117e-05
2.00674142654463e-06
-3.21730255380302e-05
-3.19931098109483e-05
-1.27589830409861e-05
-4.35540257008367e-05
-5.71556303247018e-05
-4.34210990188386e-05
2.60168369140686e-06
-3.4652164142222e-05
-6.94960690885958e-05
-3.16199914206756e-05
-5.27249195366475e-05
-4.9524282997952e-05
7.62271559866809e-06
-2.51042962135704e-05
-3.34297629328417e-05
-9.97127400143719e-06
1.52560953687965e-05
-2.08030338467704e-05
-1.10814035702749e-05
-3.85375060099446e-05
-2.3652110528736e-05
-1.56168837868898e-05
-1.92010568462134e-05
-3.74185084351143e-05
-4.66391487573524e-05
-4.28362978609411e-05
-1.50590838591673e-05
-3.70701911029095e-05
-1.74846694181031e-05
-5.93714201181241e-05
-2.22159553375979e-05
4.73660382011887e-06
3.01153175158812e-06
-6.73475089265842e-05
-4.68287080592063e-05
6.53847303700902e-06
-4.92653755521334e-05
-2.25693464697197e-05
-3.53916987471423e-05
-2.63503228792779e-05
-5.19707346550076e-05
2.72522593974803e-06
-4.49002890476719e-05
-8.6666541442635e-06
-3.39033757359154e-05
-1.48056921068275e-05
-7.3049190705122e-05
-1.46758888209619e-05
-3.74530659476047e-05
-5.80100465878549e-05
-2.95594581725299e-05
-3.40817217688591e-05
-7.26131210917165e-05
-3.87552489541808e-05
-2.746991200335e-05
-2.24892661271389e-05
-3.30049458525586e-05
-1.21385829339317e-05
-2.57132672824621e-05
-5.61325555398256e-06
-1.6992163815165e-05
-1.19414674627455e-05
-2.16032533045581e-05
3.2878714428551e-06
-4.14826464965895e-05
-4.41588477315839e-05
-1.60428590864904e-05
-3.95074147165107e-05
-4.09983241495894e-05
-6.28226429999298e-05
-4.61231598112366e-05
-1.67677548962266e-05
-4.17696856695466e-05
-4.29709805783002e-05
-1.65265586872358e-05
-6.08384147511342e-05
-5.63747065848596e-05
1.13326300318724e-05
-5.08891792343794e-05
-3.89625464530665e-05
-7.83907190716586e-06
-8.48418621990765e-06
-4.65229794976941e-05
-2.34252914401376e-05
-3.23556049705059e-05
-5.67839534486455e-05
-1.43351431955898e-05
-1.46287167121923e-05
-6.5123823181389e-05
-4.64535527611121e-05
1.48711238147761e-05
-5.10879491170285e-05
-4.2435199132387e-05
-4.32154728566616e-05
-2.38145756564119e-05
-6.18259116823264e-05
1.55631390730424e-05
-8.36021464694008e-06
-4.48119552917474e-05
-3.00975525397994e-06
-1.93793508991818e-05
-6.2359600521325e-05
-5.2362194465081e-06
-2.80024126555328e-05
-1.33532382240481e-05
-2.87806661081493e-05
-3.29487120277025e-05
-6.73879825680441e-05
-3.07219479961364e-05
-1.74752676685248e-05
-1.39024817659787e-05
-4.39993196615804e-05
-4.33354377236542e-05
-4.07319699936353e-05
-6.05196103644633e-05
-1.46953335317022e-05
2.01084302770211e-05
-6.18454830312587e-05
-3.02966727159705e-05
-4.40941557191083e-05
-3.61510632173087e-05
-3.28507453677007e-06
1.50790220442233e-05
-2.06384762748199e-05
-2.03706554947749e-05
-6.89632928677424e-05
-1.87028872350684e-05
-5.32472404817017e-05
-2.65920780120163e-05
-2.38399909877932e-05
-4.90945111137537e-05
-1.02467406239646e-05
-3.89877299472183e-05
-5.3486546945309e-05
-4.29949487327431e-05
-3.85483051486308e-05
-4.24439730416886e-05
-4.99355565844348e-05
-2.45856842573729e-05
1.78862052967345e-06
-2.70561534694932e-05
8.34880650462942e-06
-3.14263270401769e-05
-4.17884630473004e-05
1.24398342349485e-06
-2.01141331429761e-05
-4.66398375267526e-05
-5.97115213642027e-06
-5.20849780961962e-06
-2.65122116689565e-05
-4.1232293088504e-05
-1.76802611296984e-05
-3.52577702331845e-05
-6.04143386353519e-05
1.79124925903696e-05
-4.47397175323493e-05
-7.27878434145504e-05
9.93494616962414e-06
-2.67343663188367e-05
-6.51871422420438e-05
1.80446271355605e-05
-1.79690787271734e-05
-1.44076973886921e-05
2.25447315543862e-06
3.13703520682678e-05
-4.36818375596e-05
-5.01571345853685e-05
5.14059432076378e-06
-2.45616683155873e-05
-1.54625078443317e-05
-8.50766922724449e-06
-2.95189224871714e-05
-6.61898531869735e-05
-1.85963107078292e-05
-1.61677535858742e-05
-7.26229361689471e-05
-3.13515883706263e-05
-1.01362908293035e-05
-4.05905829428635e-05
-2.60943114946191e-05
1.78008366889719e-05
-6.41886123036783e-05
-4.76279508509609e-05
8.41144652373658e-07
-8.6403519773921e-06
-2.57427906263351e-05
-1.57915961381842e-05
-7.75428789586923e-06
-2.43158742849971e-05
4.02599377380819e-06
-1.16975219717618e-06
-5.95398597854132e-05
-4.35535377923844e-05
-1.88682192106517e-05
-4.97667880096642e-05
-4.09183363899391e-05
-1.24656731769469e-05
-2.92231705304127e-05
-4.88778556663593e-05
-2.4779630037107e-05
-3.06653641596204e-05
-6.92600047461703e-05
-2.20741308058196e-05
-2.92273341426979e-05
-4.35899731746824e-05
-3.4357231249622e-05
-2.41269461117607e-06
-1.19909214376837e-05
-3.95812689374788e-05
-2.57461481999568e-05
-4.40005926572704e-05
-7.49768353847321e-05
-5.79081419131412e-05
-3.6614376378714e-06
-5.40863899456242e-05
-1.9902686846004e-05
-1.313066842022e-05
-5.73174010598317e-05
-2.58243731744012e-05
2.93633394197384e-07
-8.80764020231653e-06
-5.14342701411993e-05
2.40388080763735e-05
-1.3048815661342e-05
-4.87675564738104e-05
-8.70077114264465e-06
-3.75946703811785e-06
-4.44291600600693e-05
2.10614744002051e-05
-8.64396506848179e-06
-5.00573122460743e-05
-1.83973421975535e-05
-1.51076444878486e-06
-3.60660028786564e-05
-3.52275115031417e-05
-8.68180353447687e-06
-2.75663736826132e-05
-6.54412901563527e-05
-2.68524447028685e-05
-4.80896075477938e-05
-2.33759292600377e-05
7.08963842757579e-06
-3.30770717825768e-06
-5.24306180406529e-05
-3.9824650010125e-05
-1.1802888758472e-05
-4.33517587361353e-05
1.69603119321191e-05
8.81865163925983e-06
-4.58204554063658e-05
-2.9358159690509e-05
-3.12654105084731e-05
-2.37204694536766e-05
-5.83433328338358e-05
1.830697192377e-05
-5.29815199269805e-05
-7.4759051768316e-05
-3.93164872585906e-05
-5.52391741791077e-05
-2.11751486201625e-05
-2.07315738576448e-05
-4.04149948027387e-05
-3.11478803753542e-05
-3.37204677004647e-05
2.84227460276729e-05
-2.30270940899445e-05
1.56429182487563e-05
4.1800849511864e-05
-1.4684915847283e-06
-3.01503694911211e-05
-4.11425920046585e-05
-1.39211235882383e-05
-5.28930825012714e-05
3.9494503982829e-07
-1.61233797649239e-05
-7.84099580315232e-05
-4.57416729826151e-06
-3.07808749505112e-05
-4.29879324977358e-05
-3.52564088579939e-05
-4.4831162415575e-05
-3.61678062011464e-05
-5.78773746204451e-05
-3.36397133295325e-05
-1.69765067258682e-05
-1.99698607292256e-05
1.42306719680892e-05
-2.31039699035898e-05
-1.88886041102764e-05
-2.11073400232435e-05
-1.52036922218427e-05
-2.89953022026067e-05
-3.96469108148968e-05
-3.84238421839297e-05
-4.86314797238923e-05
-2.46043148599313e-05
-4.1832393744454e-05
-6.37215929234674e-05
-5.62849582294303e-05
-5.74027375818489e-05
-3.07197293124659e-05
2.47571925787828e-06
-1.65965731764332e-05
-1.53404240611496e-05
-2.33582806165045e-06
3.0156914871319e-05
-3.46844198545708e-05
-1.9556542027343e-05
-1.57868717143853e-07
-1.33947426244019e-05
-3.52249047899328e-05
1.56765654106879e-06
-2.14956594333323e-05
-4.70282315103188e-06
-6.31718813713768e-05
-6.46336323795518e-05
-5.24696901469472e-05
-7.45490918656285e-05
-5.52058621765957e-05
-4.80336557227587e-06
-5.14814339701274e-05
-1.31693705245132e-05
5.77569133495714e-05
-1.67935621925446e-05
-3.0014203926029e-05
2.42216948669866e-05
4.74802579396651e-06
-2.7709189870587e-05
-1.1370620136076e-05
3.6893539537262e-06
-3.89169905390662e-05
-2.52966896799348e-05
-2.22635551328616e-05
-3.74466597841699e-05
-4.38886255035751e-05
-4.41632901007935e-05
-9.36226309379909e-05
-9.25907182140473e-05
-2.79645641657602e-05
-2.96370052069046e-05
-2.49186467748162e-05
-2.0005561284104e-05
-2.8633054405935e-05
-1.86319232180601e-05
6.28608440594697e-07
3.02041974480311e-05
-2.21843567969195e-05
-1.56077976366659e-05
-8.97660245631012e-06
-1.95939173770327e-05
-1.7929490526834e-05
-2.44787027277732e-05
-2.0553913064188e-05
-6.39885836711033e-05
-2.42539934395375e-05
-4.51051334687292e-05
-6.39335687569149e-05
-7.01462452100716e-05
-4.97018439244849e-05
-8.38781321817748e-05
-4.0679632372479e-05
-1.15217906990536e-05
2.46368468093511e-05
-3.1264306676129e-05
-6.24533771126011e-07
-1.72003909677235e-05
-1.02542345509559e-06
6.67363008965578e-06
-1.53806168105582e-05
-3.7079500541975e-05
-2.91170582341377e-05
-1.15428570047229e-05
-6.27600607692429e-05
-4.41707935352066e-05
-2.75169615667673e-05
-5.86628322237763e-05
-4.87142345269019e-05
-3.28284782405808e-06
-2.98417491499326e-05
-5.85583807906247e-05
6.956200725219e-06
-2.31030630498017e-05
-3.62163952534631e-05
-8.80018606889033e-06
-1.69047402261804e-05
-3.50051266071307e-05
3.20725049091029e-06
-2.30180111309295e-07
-2.38620923101116e-05
9.9919469900804e-06
-4.49824760837346e-05
-4.45186451623485e-05
-5.94613517968462e-05
-6.18983211945546e-05
-5.35503837272541e-05
-6.03821422033011e-05
2.21005288893547e-06
-3.17989164228687e-05
-3.73871842319494e-05
-1.58370323192252e-05
-1.08528313035238e-05
-3.43138442390618e-05
-1.59257435213453e-05
-1.84975066077256e-05
-2.90169487639824e-05
-9.18881319503319e-06
-2.86018870220992e-06
-5.76420554220531e-06
-1.71232251697611e-05
1.4863638714502e-06
-2.34558587564914e-05
-1.88385368109858e-05
-3.12312464893799e-05
-2.70787215421317e-05
-5.3204358391702e-05
-4.90612694268828e-05
-1.00185372757882e-05
-6.40977656312709e-05
-5.05641135251305e-05
-2.30156983340613e-05
-7.4506411012601e-05
-3.32457447763128e-05
1.9539048059393e-05
-3.43282336511739e-05
-4.27334778708878e-05
-1.10032131745225e-05
3.66031681370863e-06
-4.21149030201248e-05
-3.78621227325069e-05
-2.65425578561302e-05
-6.14660160515401e-05
-5.23886416223287e-05
-2.58141514444791e-05
-5.49885074958411e-05
-4.24954045261744e-05
-1.36300786758668e-05
-1.82274174555615e-05
-3.48735037999246e-05
-2.20631049160455e-05
-5.25122303239926e-06
-4.1920710754259e-05
-5.20622935805196e-05
7.15212481549326e-06
-6.42422091238169e-05
-2.00048803518423e-05
-1.28800518573585e-05
-4.81702618499366e-05
-4.74802220425157e-05
9.30721151835794e-07
-4.99246930804377e-05
-7.15758418192308e-05
-2.15756762827958e-06
-1.94326818878803e-05
-5.9873316242951e-06
-4.00862167627829e-05
-1.82298000631049e-05
4.32709890586864e-08
-1.56877534040014e-05
-1.33913503605861e-05
-4.67770000374683e-05
-1.1222410462651e-05
-1.49526364534164e-05
-8.27781715697965e-05
-1.91092346973819e-05
-2.66895513381723e-05
-5.17270016446037e-05
-2.73296508867504e-05
3.40862764212385e-06
-6.10170344329053e-05
-2.11844328198278e-05
1.73683340585611e-05
-3.20341078001594e-05
-1.36401278118785e-05
-2.81631812657501e-05
-2.39247379718251e-05
-6.18536507767293e-05
-3.35545983483872e-05
-2.62322106628968e-05
-4.07712652592356e-05
-4.78648051507449e-05
-2.31315622900377e-07
-2.06986279289011e-05
-9.77367681690142e-06
4.1263138746364e-06
-4.97781501515476e-05
-4.95773897677953e-05
1.32490589257473e-05
2.72478465732342e-06
-1.98765576635653e-05
-2.46869636202622e-05
-1.02987555313324e-05
-2.54403131968924e-05
-2.61870154485667e-05
-2.65536380431899e-05
-6.53493122896685e-05
-6.25950273473788e-05
-5.70163809543906e-05
-2.94426196765484e-05
-3.81154181848431e-05
-1.53742230407929e-05
-2.91186338460565e-05
-4.20179435924865e-05
1.72837919790505e-06
-4.563262653565e-06
-5.28696681673416e-05
-1.11325668548814e-05
-3.51395997850025e-05
-1.46860216215778e-05
-3.95830472935527e-05
-4.67279092886758e-06
-1.74010958799197e-05
-5.22018722872864e-05
-6.45795462614675e-06
-3.41490668472753e-05
-7.48348636477495e-05
-2.43930199290303e-05
-1.28931466520969e-05
-7.37322725166439e-05
-2.42312110567865e-05
-1.51636220015011e-05
-2.60481971446808e-05
-5.20537093702419e-05
1.41317691752149e-05
-1.39698085209067e-05
-2.58142014714589e-05
2.12687612536797e-05
-1.94931758181583e-05
-4.99219802184916e-05
-1.30675513113816e-05
-4.36312145963424e-05
-5.53512807891714e-05
-9.23541613706943e-06
-3.70430890621564e-05
-6.43995073871664e-05
-5.12137949169683e-06
-1.64936204719543e-05
-3.82093689265285e-05
-5.15327099043047e-05
1.02521330172459e-06
-1.84115650774583e-05
-4.28244411865802e-05
-1.57023870991959e-05
-4.51212023360947e-05
-6.74808355650254e-05
1.21106230510968e-05
-3.08427431856125e-05
-4.31617362494061e-05
-3.47909714757083e-05
-2.61840734679985e-05
-3.88303210549881e-05
-1.23910431419073e-05
-2.85360312167399e-05
-5.84557568637077e-05
-7.31845455806661e-05
1.17344812045437e-06
-3.72296541322664e-05
-4.94528527352784e-05
2.56001153862582e-06
-1.34821763927192e-05
-2.40211785802382e-05
-3.68581036870528e-05
-1.17709120291916e-05
-5.30367380447544e-05
-1.38125611320019e-05
9.21188663381217e-07
-5.65680875116978e-05
1.46746182506653e-05
3.14410087956575e-06
-4.05950763670317e-05
-1.61586721334461e-05
-1.49502029818756e-05
-4.63301452352871e-05
-4.02383819216782e-05
-1.00052589591732e-05
-1.04605437400498e-05
-9.32176639130284e-05
1.55124072310649e-06
-2.12419313253455e-05
-3.83903348787916e-05
-4.57166429463575e-05
1.96784539644795e-05
-2.03290843533523e-05
-3.69428333791575e-05
-2.69163209790634e-05
-3.70670703891135e-05
-4.05294665226202e-05
-7.54837198220066e-07
-4.99292412198664e-05
-4.9997091273953e-05
-3.19284852211833e-05
-1.36160668729391e-05
-5.62038467040754e-05
1.69926108754802e-05
-3.07318966810229e-05
-3.78846727868061e-05
-1.78115935621818e-07
-4.36675619608504e-06
-6.13198156716861e-05
-8.04951308886902e-05
1.06746601846875e-06
-6.54831499156412e-05
-6.05367632904605e-05
-8.45963988817184e-06
-5.96066442038068e-05
-7.90821503852373e-05
-2.52628270263095e-05
-4.6114635411035e-05
-3.56978894948381e-05
-3.4861352470267e-05
-4.26943835705125e-06
-4.98622122988759e-05
-4.648893402318e-05
-5.28267873143656e-05
-3.14504560673652e-05
-5.72550333993048e-05
7.97009447905133e-06
-5.7225121881601e-05
-5.4039519567301e-05
-3.13106993614219e-05
-2.71626089603081e-05
-2.81197534290491e-05
-1.64771644478622e-05
-1.43754081545382e-05
-3.19993249961603e-05
-2.78541498162638e-05
-3.23948800849782e-05
-2.65997393091482e-05
-3.34594367254508e-05
-1.03564578620647e-05
-4.97137235758487e-05
-1.7986011032502e-05
-2.74913341735304e-05
-7.26826866305156e-05
-2.97914440093392e-05
-2.68609962868049e-05
-5.36167404081458e-05
-5.9251945201401e-05
-3.77182309668319e-05
-5.28386140056043e-06
-2.20348125127168e-05
-1.4351420665353e-05
-6.09701576517705e-06
-1.56196652606857e-05
-1.4871164940143e-05
-1.10205013342191e-05
2.36546801218547e-05
-8.40426902397573e-06
-2.96240658779383e-05
-2.15647769857284e-05
-4.12709385750549e-05
-5.17075351968753e-05
-3.042580238589e-05
-7.82207348960286e-05
-3.38368842634726e-05
-3.2323374990193e-05
-5.80792972709993e-05
-3.50091817146039e-05
9.0924550239438e-06
-7.07229206157101e-05
-2.23786137507827e-05
2.31486797343408e-06
8.58053779485444e-06
-2.92612631131619e-05
-1.75013911088758e-07
1.54937853539013e-05
-5.46204272510751e-05
-1.48593879852874e-05
-2.44348419487101e-05
-3.53660726205385e-05
-3.23758671597902e-05
-2.18975871812789e-05
-5.18819525647642e-05
-5.78839844277367e-05
-2.70414430087067e-05
-2.45374655290607e-05
-4.8772526401864e-05
-3.86499230612917e-05
-1.2765070740824e-05
-5.36179997906719e-05
-7.4063920161229e-05
-2.85214622137003e-07
-3.32897084339342e-05
-5.62911383897463e-05
-4.08639036594168e-05
-2.62739866083332e-05
-5.15076039545691e-05
-1.17022795823298e-05
-8.18293113454538e-06
-5.35660706261307e-05
-4.70902764617903e-05
-2.11374839713832e-05
-5.177826518719e-05
-1.45368011100549e-05
2.89969498552543e-06
-3.63751500720637e-05
-2.19606761904512e-05
2.82513792922319e-05
-2.40240119591149e-05
-1.83159868765692e-05
-2.75966859340399e-05
-2.15826622361492e-05
-6.39738027154593e-06
-3.99451903613815e-05
-6.56801419061454e-05
-2.73448170692642e-05
-2.28574022031782e-05
-1.00139485239961e-05
-2.14315961521347e-05
-1.48872280316066e-05
3.687055518461e-07
-1.97711637015601e-05
-4.50946143840923e-05
1.45091552188624e-05
-1.20891483679069e-05
-1.97805872058892e-05
-5.62670091855654e-05
-9.705732026741e-06
-3.16961230117395e-05
-3.93678163900156e-05
1.07230523355031e-05
-2.98867445824491e-05
-5.30832483207244e-05
-7.48308759191549e-06
-6.40504638950671e-05
-6.54128729210421e-05
-1.57094290343705e-05
-1.54936264030252e-05
-6.20357114684353e-05
-6.94177104336688e-06
-1.50241018152673e-05
-3.1795334818814e-06
-2.50707091130487e-06
-2.16565527026909e-05
-7.73067113526319e-06
-6.74555410710531e-05
-2.61457114188309e-06
-4.98494634307234e-05
-4.97605611878615e-05
2.07240714029473e-06
-1.16333049064975e-05
-6.91842274349297e-05
-5.18262659043215e-05
-4.01525709199993e-06
-4.0045073627497e-05
-7.1691468206921e-06
-1.49523259955328e-05
-1.66114722257339e-05
-3.14248705530233e-05
9.34483901847457e-06
-3.1705352306478e-05
-3.12957910132805e-05
-3.71968949254418e-05
1.61962980487518e-06
-6.53809027956871e-05
-5.24730763156715e-05
-6.33813260920051e-05
-4.94042662895132e-05
-1.76388817417199e-05
-1.67327357791423e-05
-5.26852155320027e-05
-8.76618185552457e-06
1.78711380036416e-06
-2.07198720148055e-05
-2.17063496252514e-05
-4.19188456998721e-06
-1.43943300025885e-05
-3.96227377165634e-05
-1.80561618340415e-05
-2.407401113727e-05
-2.53542096968024e-05
-4.5649595195841e-05
-2.89095257388025e-05
-2.28864728389346e-05
-3.53698758971158e-05
9.10469641823387e-06
-5.65347353654431e-05
-3.45660654404809e-05
-2.00149135486121e-05
-3.22958539567676e-05
-2.9137908286346e-05
-5.2496046837549e-05
-4.01713899270246e-05
7.0324855720889e-06
-2.91563791271446e-05
-3.84777043742279e-05
-2.58852156489317e-05
-5.26197218644271e-05
-4.89992784634763e-05
-7.04185681542346e-05
-1.92413436297412e-05
-1.11238127271471e-05
-0.000101348157184123
-2.70644078336307e-05
4.18840812667877e-06
-1.68172701471081e-05
-2.39162490591325e-05
1.49814546380625e-06
3.11870130209192e-06
-3.49101003175959e-05
-1.66636636627598e-05
-1.61305045046765e-05
-8.3960768316742e-06
-2.85556494848048e-05
2.457716892154e-06
-3.69496253627148e-05
-3.90642419476378e-05
-5.22050408194819e-05
-5.08341310999305e-05
-4.10734403581305e-05
-3.43984821034198e-05
-2.75510284242902e-05
-6.76403171204686e-05
-2.29697064341459e-05
-3.71706546180046e-05
-4.28866158817724e-05
-5.20416205471984e-06
-2.44131118916026e-06
-2.7277161522657e-05
1.62157672159771e-05
-3.12843696959051e-05
-3.49729790983872e-05
-2.81782875459842e-05
-3.6224344482469e-06
-3.02817487785738e-05
-6.32987007868768e-05
-4.01856511070151e-05
-7.43628241881941e-05
-3.64299477585056e-05
-5.10313620528694e-05
-2.1926387016893e-05
-1.66435383918358e-06
-3.33683152243249e-06
2.77984429462906e-05
-1.84917129770748e-05
9.41422351326039e-06
-7.84765948043215e-06
-2.46327443218213e-05
-3.73141182940181e-06
3.21056150477708e-06
-4.28657736818522e-05
-2.07719481506028e-05
-1.80249098178649e-05
-2.85228704510266e-05
-3.0417701258997e-05
-5.40871707250393e-05
-2.79538007879765e-05
-4.69978523803493e-05
-2.14849300893557e-05
-2.52764642132915e-05
-5.33503023215491e-05
-5.09545930459207e-05
9.03697112837713e-06
-6.39594915357641e-05
-1.16994781093441e-07
3.17187094296967e-06
-8.68369699372246e-06
-4.91964271271406e-05
-3.46818341986351e-05
-2.21135788248277e-05
-7.00355363275311e-05
-8.475961644546e-06
-5.0409145350005e-05
-4.09787996479353e-05
-4.3967360732245e-05
-1.53367995549241e-05
-3.16201534159406e-05
-5.82481732501092e-05
-8.95131090120761e-06
-3.15532717362337e-05
-2.65806288432672e-05
-3.40506513478221e-05
-2.06441865654601e-05
-2.06045262699539e-05
1.69136582734966e-05
-1.45998812093045e-05
-1.38412995052501e-05
-1.58043530632132e-05
-2.4970987563712e-05
-4.60428745938356e-05
-2.8182294485835e-05
-7.8902356331706e-06
-2.79450132291977e-05
-4.99953336476573e-05
-2.7046560723027e-05
-1.57092762058341e-05
-2.99718224963094e-05
-3.36826910512542e-05
-2.51883295282508e-05
-1.66653095540448e-05
-4.17128161941355e-05
-2.34961535764741e-05
-4.26547322704865e-05
-2.57753209441943e-05
-2.56065366038499e-05
-3.29983659838862e-05
-2.12895024999777e-05
-3.90149143986796e-05
-5.74308022389951e-05
-1.37706971061617e-05
-2.32673394296251e-05
7.74943836512804e-06
-2.92724432680612e-05
-1.7035608721558e-05
-3.46151316422375e-05
-2.86688187339655e-05
-2.00281268314274e-05
-1.5759081409042e-05
-4.9093588862228e-05
-3.03470218274414e-05
-1.81503203821723e-05
-2.04077570356686e-05
-2.04861578447015e-05
-1.42244014288687e-05
-9.58551620395053e-06
-2.12051092276723e-05
-4.24381567021969e-06
2.31332106730868e-06
-2.28008726112917e-05
-1.02870687743343e-05
-4.33355028448971e-05
-4.2623070663047e-05
-7.74618691500074e-06
6.35323616960888e-06
-2.72946198078083e-05
-5.80786317574719e-05
-4.78763759696734e-05
-2.55469678606425e-05
-5.44029942106111e-05
-4.91203044557801e-05
-4.8901071413875e-05
-4.12447921492354e-05
-2.60207450291399e-05
-2.40517515020732e-05
-1.60450114672801e-06
-4.86161569893673e-05
-1.17306259907429e-05
-3.8653485142597e-06
-3.15012931053274e-05
-9.10037157960026e-06
-7.31628646123266e-06
-5.62105183172912e-05
-2.60339280423973e-05
8.07320135640613e-06
-5.42404703129911e-05
-1.17043059763377e-05
-5.10839289488017e-05
-5.69996792116198e-05
-3.42937751162365e-05
-6.08950588706146e-05
-1.94348077713355e-05
-2.78493005965317e-05
-1.44087897817629e-05
1.51796224490249e-05
-7.43044904627464e-06
3.92650216188629e-06
2.07352947160305e-06
-2.87951923089526e-05
-2.1471980619233e-05
-3.70025883989014e-05
-4.43165814865921e-05
-4.49776923836416e-05
-1.97165313122497e-05
-4.22338204573707e-05
-3.41641380153039e-05
-2.32748354056691e-05
-2.4525799381906e-05
-3.93941618199865e-05
-2.98473082386041e-05
-1.10998569887922e-05
-7.07533068037764e-06
-6.74034555358937e-06
6.74701226145373e-06
-1.01973090426382e-05
-2.85844293123563e-05
1.08928691172546e-05
-2.18137886582486e-05
-3.09723933185773e-05
7.05915115846053e-06
-3.63476693392384e-05
-1.35391166526627e-06
-2.72683523200598e-05
-2.48056428121838e-05
-5.06828310467008e-05
-6.97326452805416e-05
-3.12618717196609e-05
-4.06105755093344e-05
-4.59891076695113e-05
-3.66994349301468e-05
-2.70855614006802e-05
-4.31755253809597e-05
-2.3559484217039e-05
-4.4361584939968e-06
-1.88081796852863e-05
-3.8347430283423e-05
1.99605603015259e-05
1.28255425498672e-05
-4.19645385203545e-05
-4.11196904399657e-05
-1.03162749961278e-05
-6.31342856493686e-05
7.27932340200945e-06
-3.61107398534003e-05
-2.83373257238149e-05
-2.78810677227315e-05
-5.30816282588756e-05
-4.44185522621167e-05
-1.67914347629803e-05
-4.97738432007488e-05
-3.97572147427451e-05
-2.56170010969574e-05
4.84403678957465e-06
2.87815957667681e-06
-1.67806435392285e-05
-1.63867069000326e-05
-4.22848879303794e-05
-3.11143392771874e-05
2.67784628662701e-06
-3.37594217125987e-05
-2.15455428730815e-05
-1.78839047283882e-05
-7.8533748093433e-06
-5.47169829066048e-05
-4.01597043245127e-05
-2.86383815800008e-05
-9.36684054598828e-05
-1.79462885900219e-05
-6.16986061353364e-05
-5.16823555111894e-05
-1.84617775803097e-05
-4.85674477273141e-05
-5.47490027596297e-05
-2.24805076121394e-05
-2.45061237483456e-05
-3.39326706347261e-05
-6.2952722656731e-05
-4.92646850991666e-06
-1.37498806057504e-05
-1.44947341436589e-05
-3.19878888455928e-05
-9.66924441961114e-06
-3.06328867684904e-05
-1.64332897578587e-05
-3.00484292491823e-05
-2.70379536235052e-05
-6.93362413799373e-06
-2.53154013398928e-05
-1.8812810073289e-05
-9.95134091273545e-06
-2.34463435368246e-05
-2.07980962884167e-05
-4.9016381877515e-05
-3.36469954395035e-05
-1.30803683653861e-05
-5.65950572378229e-05
-3.24692132106315e-05
-1.09481287711294e-05
-2.79828409357004e-05
-3.79842033955792e-05
-2.8312124440895e-05
-5.00371138459234e-05
-2.01972342801861e-05
5.98305246283983e-06
-2.22642515878027e-05
-1.7911838198724e-05
-2.71236336652277e-05
-2.19971213485388e-05
-2.81626769437699e-05
-6.14945794557782e-05
5.99015098909876e-06
-2.82133857780511e-05
-2.25589617499806e-05
-2.57243082238504e-05
-2.47836872672328e-05
-4.33417595071777e-05
-4.20204714025178e-05
-1.46519025903282e-05
-5.30854219457087e-05
-1.81729197766902e-05
-3.83967767101713e-05
-4.53350502242003e-05
-3.3564082921019e-05
-6.13099513804813e-05
-2.39525631142586e-05
-3.72380653053756e-05
-3.36322458160006e-05
-6.74554892209327e-06
-9.13538779764684e-06
-1.5873191386932e-05
-1.84692274491494e-05
-8.55573664955783e-06
-8.4545717577303e-06
3.69061421891397e-06
-1.42830529060399e-05
-3.75331552510412e-05
-1.46006924448921e-06
-1.79264621458807e-05
-6.06890941567965e-05
-8.47851792743985e-06
-2.47859572270494e-06
-5.8008571185974e-05
-2.27531137781622e-05
-5.10352546285813e-05
-1.62043168868743e-05
-3.35871988363441e-05
-4.04104808411105e-05
-5.82631248023362e-05
-4.96038872172542e-05
-1.77129531020383e-05
9.11668146528505e-06
8.63063754491713e-06
-9.63805743181374e-06
-3.95171784763883e-05
-2.9785639409629e-05
1.4322816601561e-05
-1.21906208422134e-05
-3.30500292241031e-05
-2.55747025139307e-05
-1.5613854661985e-05
-3.69584165773766e-05
-5.95063864204777e-06
-3.1644170020216e-05
-5.79704790719526e-05
-4.29255964508918e-05
-2.15477064143828e-05
-3.29416126124448e-05
-1.90551018586355e-05
-7.06009182074593e-06
-2.61933528175835e-05
5.22407530916833e-06
-3.1473044579317e-05
1.19034246461385e-05
-4.29902341414056e-05
-4.10670712962873e-06
-1.9042093609421e-05
-2.57174036200229e-05
-1.13602895376171e-05
-4.89102909176387e-05
-5.53143301234506e-05
-7.34490925262589e-05
-1.53839730871042e-05
-7.35956174816754e-05
-3.46983153331196e-05
-1.88509762975499e-05
-4.4936586814127e-05
-6.58055143246715e-05
-1.68757038754432e-05
-1.94994198588813e-05
-2.36511008990629e-05
-2.83349889082721e-05
-2.74014574448655e-05
-1.48498404102045e-05
-2.44827697185405e-05
1.64063283926504e-06
-5.09460881588879e-05
-2.77248912602291e-05
-2.37696033552494e-05
-9.99693795699443e-06
-5.11393436145615e-05
-3.64792335691494e-05
-3.42543454040449e-05
-4.76320068848053e-05
-5.52182527188137e-05
-3.22058582178388e-05
-1.79730874860392e-05
-7.14995662658805e-05
-2.81113157797844e-05
-4.6198604245184e-08
-2.46021574838959e-05
-1.22882589227665e-05
2.54268370652745e-05
-2.13816925646478e-05
-4.00431445231153e-05
-1.69938514943267e-05
-6.54949416182686e-06
-1.76492775596366e-05
-2.19677903161025e-05
-5.0229502856409e-05
7.22946780660852e-06
-4.3251652555214e-05
-4.24943534280463e-05
-4.65467817951984e-05
-2.35427128112214e-05
-2.13736470132247e-05
-4.90314363310959e-05
-1.38543036653647e-05
-4.23304252484115e-05
-3.11775116234305e-05
6.49508903838849e-06
-2.50712423872663e-05
-2.62402678259643e-05
-4.87314506186748e-06
1.46058145614644e-05
-2.18390139699383e-05
-2.63470878112245e-05
-3.35108182202656e-05
-3.98104689293194e-05
-4.77403528830499e-05
-4.2391536029249e-05
-1.78191477689597e-05
-3.73649329271303e-05
-4.25054938728339e-05
-3.71698587039287e-05
-3.3373071946208e-05
-4.59545771256885e-05
-3.8676410088865e-05
-2.52957077667153e-05
-1.43137980425737e-05
-3.48656292052924e-06
-2.70073791140721e-05
-4.52163233284659e-05
-3.50763893136709e-05
-3.34787616126223e-07
-5.63896049431233e-05
-3.61223367852743e-05
-1.4616170632606e-05
-3.56250303187015e-05
-2.94931040867245e-05
-2.15268018435398e-05
-6.42154905568727e-05
-4.82705137949145e-05
-1.59318154979395e-05
-1.1306899710481e-05
-3.2593401846292e-05
-3.51041692823386e-05
-4.90215145084725e-05
-5.38514426267605e-05
-1.31377148887631e-05
-2.39400680842445e-05
-7.66992444880659e-05
-3.93181183129124e-05
-4.92421752252641e-06
-4.44333799652393e-05
-2.0477896970357e-05
-1.16114305478298e-05
-3.85666508464505e-05
-3.59065294246542e-05
-2.05795199724408e-05
-1.43475675797802e-05
-4.36392418801227e-05
-3.87396905877398e-05
-3.39832497554963e-05
-3.79245398741532e-05
-3.38699044949013e-05
-4.25914214137238e-05
-4.53189635377345e-05
-2.33930495195052e-05
1.07362688425642e-05
-3.4540345958904e-05
-4.08669492197994e-05
-7.12874522635223e-06
-3.8344435793225e-05
-2.76592001622033e-05
-3.38871561444966e-05
-1.71632216187286e-05
-5.30889025343503e-05
-1.79988039345635e-05
-4.49562693308704e-05
-4.51606345694653e-05
-3.13711119283286e-05
-5.29610518062746e-05
-2.51874277188702e-05
-4.68812209980418e-05
-4.20924859266946e-05
-4.90756782197813e-05
-5.85015042968072e-05
-4.23733855245386e-05
-4.50491985025894e-05
-3.51624980066756e-05
5.52018301382594e-06
-5.02240214564224e-05
-5.01652510027838e-05
-4.72291349662146e-05
-8.11601043558702e-06
-6.01952025278684e-05
-3.56490282559505e-05
-1.17821686751814e-05
-3.48169875303324e-05
-4.62763910823636e-05
4.25753179430208e-06
-3.86529170772007e-05
-1.00173840414731e-05
-1.94053276284581e-05
-9.18588287283861e-07
-5.58297553205509e-05
-2.75887253566426e-05
-3.86022982005816e-06
-3.52702933850168e-05
-3.39597536930954e-05
-2.05209699576241e-05
-3.60129075143977e-05
8.69809727165103e-06
-3.84919255447642e-06
-3.14354393108439e-05
-3.05353148547684e-05
2.72661481871405e-05
-2.48067465897667e-05
-4.75166957343182e-05
-1.99232960480044e-05
-5.71105918159722e-05
-3.23871545271832e-05
-1.08276435627127e-05
-3.19464824206444e-05
-3.38389919979354e-05
-3.85354869471698e-05
-2.47865066558819e-05
-2.46799929370748e-05
-3.77102404174027e-05
-2.10091743003959e-05
-2.25318748088267e-05
-4.25803526853752e-05
-1.61825657359446e-05
-1.60652677544901e-05
-1.10822900584222e-05
-2.98000613986483e-05
-1.46295204009425e-05
-3.24863751024546e-05
-1.60654760400303e-05
-2.31783224432445e-05
-4.63468121145912e-06
-5.45585644710391e-05
-2.72227406326273e-05
-1.24280554486374e-05
-4.2765025697659e-05
-4.04479770025501e-05
-4.45492094485059e-05
-3.27345636972311e-05
-3.12779016872646e-05
-4.04314702217108e-05
-2.42066101305126e-05
-3.31199804445021e-05
-2.62973839958539e-05
-8.84595061474253e-06
-1.73224768531925e-05
-1.89153251894688e-05
-1.64665190404529e-05
-4.6530856361859e-05
-3.06065358639349e-05
-5.62121756024506e-05
-2.6257594692295e-05
-9.93766527042543e-06
-4.32047593020167e-05
-3.8999615474263e-05
-4.82785632459537e-05
-5.01207081236657e-05
-4.90727244406446e-05
-2.5760353019608e-05
-1.81172544460878e-05
-2.86245947261422e-05
-1.29120395477989e-05
1.77835802041167e-05
-2.92101372607998e-05
-1.64102750795784e-05
8.00593940511645e-06
-3.77512261090507e-05
-2.16303081642732e-05
2.3066829225881e-05
-2.4291688931865e-05
-2.83015985320421e-05
-3.71102515054997e-05
-5.99517320386651e-05
-1.43017313638235e-05
-4.31731015470451e-05
-2.01881187889941e-05
-3.38273832371928e-05
5.64619050513307e-06
-3.90035887908179e-05
-3.18080435874861e-05
-2.60227187842625e-05
-1.66204787315409e-05
-2.20116370911314e-05
-1.26348369909787e-05
-1.37287851372845e-05
-1.46598536991944e-05
-3.7351549161074e-05
-1.3349422578531e-05
-3.66901182585231e-05
-2.43190946509521e-05
-2.95759598990552e-05
-1.48801459513632e-05
-6.69918394448313e-05
-4.72860260610362e-05
-2.60110687918785e-05
-2.14890852916479e-05
-2.05132996163057e-05
9.94396832025155e-06
-3.79208616127533e-05
-1.42399024120635e-05
-3.91993955546274e-05
-6.26144643959819e-05
-2.86363546903565e-05
-2.80913195886072e-05
1.17169512468296e-05
-5.81340706644104e-05
-3.78469513130174e-05
-7.78667666708304e-06
-8.20551460195186e-06
-4.13574995159594e-05
4.70355716217779e-06
-5.68542560899274e-05
-2.15304131905376e-05
-1.47216621456716e-05
-4.18694457259831e-05
-4.91756327962664e-05
-1.63144677833402e-05
-4.13875309973606e-06
-1.61475387636035e-05
-5.42543794428631e-05
-2.97151523821945e-05
-4.03934389423569e-05
-4.58944693540286e-05
-1.14627569150877e-06
-4.5955945421361e-05
-4.14604641982708e-05
-2.55865418413063e-05
-5.46175152669759e-05
-2.71084247083207e-05
-2.6081862493336e-05
-1.50686879879822e-05
-1.28526394093808e-05
9.56468140239854e-06
-7.59297104806481e-05
-1.62486926581516e-05
-8.36715814790216e-06
-6.2941612100311e-05
-5.62603042367402e-05
-1.91601161665465e-05
-3.085158825241e-05
-4.08044016718281e-05
-4.07341361692139e-05
-5.60259028789688e-05
-3.57539165751065e-05
-1.47776872481606e-05
9.11627483765269e-06
-3.25391068861257e-05
-9.06454247484041e-06
2.72150047584978e-06
-3.39772934259629e-05
-3.02583259428407e-05
-3.66752305799288e-05
-3.1468361692353e-05
-1.3011344081942e-05
2.22492525669384e-07
-4.31400345237602e-05
-4.7128069250179e-05
-3.56615847181563e-05
-7.52999592271624e-05
-4.62740234415308e-05
-4.78914920552679e-05
-2.28979488921337e-05
-1.44035736649968e-05
-2.38765787942504e-05
-2.85211687387724e-05
-4.31353500985269e-05
-1.2624268119814e-05
-4.08027330704913e-05
-2.33195611236726e-05
-2.2245363847769e-05
-2.42926583027713e-06
-5.06408276263194e-06
-3.63363308818442e-05
-2.75689866195701e-05
-3.79761080872465e-05
-3.28437092384301e-05
-1.02298980148522e-05
-3.1284448824749e-05
-8.85241281525039e-05
-4.05750513663929e-05
-2.54604095016591e-05
-3.28011829247913e-05
-4.39493325247828e-05
-2.3432692202106e-05
-1.08542421250589e-05
-1.32951643449886e-05
-2.94552864648445e-05
-5.51981186658821e-05
-1.43447716532228e-05
-2.77932743352541e-05
-4.27230444404676e-05
-4.03374097313133e-05
-2.57974073158213e-05
-5.45393657370806e-05
-1.09576983589809e-05
-2.77120237477993e-05
-4.13452958632598e-05
-3.61746110886288e-05
-2.63364603004855e-05
-2.79867473421243e-07
-4.2069350080615e-05
-6.12403864000498e-05
-1.07529369080397e-05
-5.306239577335e-06
-3.5665200770012e-05
-3.26356953513256e-05
-3.84731912185704e-05
-6.67136848975584e-05
-3.83099361683255e-05
-2.9964442776357e-05
-4.54686252300897e-05
-3.02888068902967e-05
-5.09363238626784e-07
-4.85816520968143e-05
-3.67880341281377e-05
-4.37999660191524e-05
-3.60789736607713e-06
-1.89009279825446e-05
-3.23323986837333e-06
-1.78177076635294e-05
-1.15019929116247e-07
-7.71817572568545e-06
-4.59455981743488e-05
-4.15709107764129e-06
-4.19725812716731e-05
-3.64379275669212e-05
-4.13805090518888e-05
-7.04010663232055e-05
-5.37871997462112e-06
-4.68484821904886e-05
-3.55210379538706e-05
-4.09357930279973e-05
-6.48941280966059e-06
-1.21068030752134e-05
-2.24783313325918e-05
-4.8983777798252e-05
-1.70713033095884e-05
-2.01291949423364e-05
-2.09275431406074e-05
-2.62795530486487e-05
-1.89472263660882e-05
8.74314820682571e-06
-4.10670991003722e-05
-4.41443962694501e-05
-2.64858378573047e-05
-4.24203348657338e-05
9.2940367582906e-06
-2.78273472272722e-05
-1.18733578604121e-05
-4.36985651091479e-05
-3.03762416640868e-05
-3.61889790695041e-05
-1.67363599328542e-05
5.82602108980373e-06
-3.90046695006324e-05
-4.95073648272736e-05
-1.5038837879971e-05
-2.71641294845807e-05
-1.33004938056888e-05
-1.30170739671041e-05
-6.22577397524709e-06
-2.71587320332609e-05
-3.94634270995582e-05
-5.44210248188922e-05
-2.02801094968687e-05
-4.56606330431046e-05
-6.06942838458867e-05
-1.37265802669034e-05
-2.7451651095551e-05
-5.78294070506025e-05
-3.67383642227285e-05
-2.83928760822742e-05
-2.2059972738687e-05
-4.210719082084e-05
-5.26273566407643e-07
-4.89536229326976e-05
-1.55271543008333e-05
-3.70477889325619e-05
-3.02387985291639e-05
-3.59983649387622e-05
-2.77309516770217e-05
-3.32216169861418e-05
-4.63055599914593e-05
-3.97781134309232e-05
-3.78443869235077e-05
-6.18412430096815e-05
-4.0971530941802e-05
-6.30540469671101e-05
-4.31554132802506e-05
-4.32940823004968e-06
-3.04372558093314e-05
-1.02643496647338e-05
-6.75932690136415e-06
-5.36689401894096e-05
-1.65341207894313e-05
-7.19906020612832e-06
-1.40716021779269e-05
-3.89499548342635e-06
-6.60152828709287e-05
-3.14259080180115e-05
-7.65965137115906e-06
-5.45046056761808e-06
-5.71385299654497e-05
-5.45733712940288e-05
-1.11885479684016e-05
-4.82660981686472e-05
-3.83488197615715e-05
-4.76605906540037e-05
-6.26618346576544e-05
-2.89053519671799e-05
-4.54433510313843e-05
6.14992272290459e-06
-2.44328239724188e-05
-3.70870701265198e-06
-1.89222381651697e-05
-9.0335658229589e-06
-2.04127983948655e-05
-3.01355466074076e-05
-5.14926315467496e-05
-2.93835370078198e-05
-6.46499711524399e-05
-1.97478047889753e-05
-2.44857409045971e-05
-5.18066334659614e-05
-6.71393227642176e-05
-4.00219744699936e-05
-3.2230259422607e-05
-3.25946569199737e-05
-5.19727007773054e-05
-3.91690148977302e-05
-2.79308227271918e-05
-4.68805159226193e-05
-3.50362385544779e-05
-1.46023831913167e-05
7.67048152383176e-06
-9.70051300560154e-06
-6.06702266827063e-06
2.2713782397381e-05
-2.00227281045377e-05
-1.36265698685838e-05
-1.22831042281165e-05
-5.45839366867691e-06
-2.9583389264585e-05
-2.43738998501613e-05
-2.84693544461502e-05
-1.76672742330441e-05
-5.63202217358056e-05
-5.67003395363754e-05
-4.72350523002637e-05
-4.76252463726667e-05
-1.62350044849768e-05
-2.57970405463554e-05
-3.07655804627565e-05
-7.18008820192363e-06
-4.9328587234958e-05
-1.49362508926243e-05
-4.14363763227633e-06
-5.60989958926657e-05
-2.18680857055701e-05
-2.01860923569725e-05
-3.37444199817613e-05
-2.68210501567215e-05
-4.61068105670474e-05
-7.2081973934809e-05
-4.16796317661475e-05
-5.8398441177949e-05
-6.86986929547367e-05
-4.73286844950644e-05
-6.64157784704671e-06
-3.2799387166479e-05
-6.1478705193501e-05
-1.00598773526592e-05
-1.22754713760743e-05
-3.69032196691938e-05
1.11219248428604e-05
-1.08137896720274e-05
-3.5830886452936e-05
-8.77648408982971e-06
1.728146562681e-05
-2.63385225342453e-05
-5.32788547655053e-05
-2.2607705954478e-05
-3.25655770404862e-05
-8.23647151020372e-05
-3.90593762196741e-05
-8.70843408273081e-05
-4.96036625746956e-05
-2.81644192208001e-05
-3.91145529840418e-05
-3.12848317619565e-05
-9.44435213471971e-06
1.48256354730417e-05
-2.53716627165606e-05
7.94698310993497e-07
2.18773809568949e-05
1.00007311866842e-05
-1.62716915435192e-05
2.45670125264219e-05
-1.38619220882725e-05
-1.56978095527691e-05
-3.93629390228268e-05
-3.31446655904421e-05
-5.8481338634504e-05
-2.87971278703584e-05
-1.89118480400489e-05
-4.48359350535729e-05
-5.09445031892866e-05
-1.87300885841893e-05
-4.42162635522205e-05
-2.53770679871786e-05
-1.96410940353146e-05
1.91693387343966e-06
6.58831842978134e-06
2.2006518131774e-05
-2.26791654503043e-06
-3.39382007451803e-06
2.10805457393664e-06
1.22599309535253e-05
1.1870092977238e-05
-6.11009421031745e-05
-3.63303014233008e-05
-7.62028374221045e-05
-6.23553964592028e-05
-6.46464572550292e-05
-5.42672404633037e-05
-5.29339141428327e-05
-2.90965764641405e-05
-5.68534038795059e-05
-4.63788562264695e-05
-2.31252810820945e-05
-7.8740153168586e-06
1.65218353974832e-05
1.93272785915232e-05
-3.18301224546916e-05
-2.01785052635246e-05
-2.32218746156766e-05
-3.9465557048902e-05
-8.08670338614991e-05
-4.92525102222696e-05
-3.59330110365412e-06
-6.4694961583825e-05
-8.85472603432603e-05
-6.06862278419892e-05
-4.90203869677858e-05
-6.64599491795105e-05
-6.30131711098613e-05
-3.06557839970618e-05
-2.54676293726054e-05
-2.6887705516066e-05
-2.29572851905497e-05
7.6723523881573e-06
-3.92126456099081e-06
-1.79139613057555e-06
-1.43220753978147e-05
-1.63327898908677e-05
-3.72234493059363e-07
-7.21093292834304e-06
-2.40035783462138e-05
-1.90139754174706e-06
-4.27675497776923e-05
-6.13061207450003e-05
-3.78441927446723e-05
-3.64197190311648e-05
-4.60532802335376e-05
-4.8787518166155e-05
-3.65028115048135e-05
-7.22695092577814e-05
-5.12063500842791e-05
-1.08271828518219e-05
-2.87340786169281e-05
-3.16245196834015e-05
1.77805186167642e-06
-6.94237657673405e-06
-2.13112841272122e-05
7.77831120670122e-06
-3.88820233033215e-05
-1.95539995906218e-05
9.29564426214121e-06
-2.82147893063047e-05
-1.3096028036819e-05
-4.90658714953337e-05
-5.27549141313441e-05
-4.58754347542368e-05
-1.25651950213952e-05
2.15411643585718e-05
-5.89544440240191e-05
-1.6467037416482e-05
-2.70814775285858e-05
-1.09508594485272e-05
-2.14123379984166e-05
-4.41970570510719e-05
-3.54109697425601e-05
-2.81997155742996e-05
-2.23427193845764e-05
9.44758983287932e-06
-4.81684993772656e-05
-1.81389711421563e-05
-4.83968954551408e-05
-4.64733602020578e-05
-2.63031982640695e-05
-2.00710903628709e-05
-3.40579101408115e-05
-2.3350144600184e-05
-3.45123911735607e-05
-9.69124301786267e-05
-4.03749039609294e-05
-1.89280754666834e-05
-4.01146728847662e-05
-0.000100922430808829
-1.41490510869511e-05
-3.67211028741349e-05
-3.65750688970592e-05
3.04401535027428e-06
-2.94503050931188e-05
-5.24406786828148e-05
-2.82819149784551e-06
-7.66897878932531e-06
-9.64147533285641e-06
-1.35312666391393e-05
-5.26302632282092e-05
-8.10744105556581e-05
-6.14792914558711e-05
-2.62135369724947e-05
-6.53085828909128e-05
-4.03838210845197e-05
-3.82931720227985e-05
-3.85323440181223e-05
-5.43235494848696e-05
2.78418945557819e-06
-1.3118964328132e-05
-1.5655460710391e-05
1.0462982036158e-06
1.93124971068432e-05
-5.50014260181475e-05
5.08300886507152e-06
-1.19520681937433e-05
-4.34935346891263e-05
-5.64041213071876e-05
-4.10133534692811e-05
-2.87512041604302e-05
-6.89640433178659e-05
-5.68063600235469e-05
-5.12939716958569e-05
-4.59342307629039e-05
-4.37935077572272e-05
-7.60002602547093e-06
-3.99602365569459e-05
1.64335800628412e-05
-9.87263614714807e-06
-4.97176153090387e-06
-5.72403470176737e-06
1.5232014948133e-05
-2.43500741562861e-05
5.48913833344511e-06
-5.20346979531237e-05
-3.50087387890774e-05
-3.63151584373396e-05
-1.9402300632528e-05
7.68921951940143e-06
-2.14130375062012e-05
-2.10574770047974e-06
-4.8741579665297e-05
-4.70332972781036e-05
-5.62524255202691e-05
-5.15996354380647e-05
-5.55176786134762e-05
-2.83087174465636e-05
-1.30766726287938e-05
-1.86929075911731e-05
-1.07135179532906e-07
-8.00560201939781e-07
-2.47210275081053e-05
-1.89292597814471e-05
-2.6472393824877e-06
-4.60143753575755e-05
-2.87443088589465e-05
-2.9237098827648e-05
-4.10763816671532e-05
-3.75121740990559e-05
-2.23138617905108e-05
-2.65162431327303e-05
-3.80539741744285e-05
-1.20929313759772e-05
-2.79354493605403e-05
-2.29019488538351e-05
-1.53293560376082e-05
-6.63113598798187e-06
-3.34191212630361e-05
-4.06551710151267e-05
1.66588732810996e-06
-3.84072283394298e-05
-6.32516443845954e-05
-1.26318573410342e-05
-2.14777162517427e-05
-4.69307343783935e-05
-9.06034737442737e-06
4.30854753661795e-06
-3.38853487958511e-05
-5.09360945287508e-06
-3.17193134163424e-05
-4.41949659625267e-05
-4.64884224472487e-05
-4.85466688311016e-05
-4.68053983919662e-05
-6.64292578900294e-05
-5.73197889874174e-05
-3.51032476772793e-05
-6.00940170650705e-05
-2.15496178749865e-05
-5.51650730924592e-05
-3.34751476652395e-05
-3.71921626215173e-05
-3.07246442564626e-05
-4.24319956203376e-05
-2.1118902894966e-05
-1.36373800126441e-05
-2.2947293683229e-05
-1.15176329733822e-06
-2.12009370382786e-05
-1.73275583456666e-05
-2.08066250083492e-05
-1.01058040968827e-05
-5.45172406350237e-05
-4.1598655447661e-05
-3.075654547964e-05
-4.65997157747315e-05
3.54761825047368e-06
-3.06985551811748e-05
-4.07500198124624e-05
-3.08329148987251e-05
-5.18086002022334e-05
-3.7949360587743e-05
3.50918866528141e-06
-6.23318145147464e-06
-2.23440361327494e-05
-1.50698284418158e-05
-1.50141275194763e-05
-4.6986570678675e-05
-1.73930825919574e-05
-9.68571082786288e-06
-2.36868585131267e-05
-1.65861581404243e-05
-2.31018819768714e-05
-3.74319087805233e-05
-4.04326397559231e-05
-2.4618015977758e-05
-4.92025447848724e-05
-1.81458070424915e-05
-5.20845586674008e-05
-3.02352442916115e-05
-2.3059105350348e-05
-2.62800620668774e-05
-4.00213628381042e-05
-2.10664164783421e-05
-6.8803636819793e-05
2.97382598636248e-06
-2.66264651775022e-05
-4.91804605563574e-05
-3.93649768533011e-05
1.00850618357897e-05
-6.71138852512321e-05
7.63846589508872e-06
-2.82770988605647e-05
-1.58025026645719e-05
-1.97036141672827e-05
-2.17888183791474e-05
-5.46903064811372e-05
-2.61741264143922e-05
-2.05619293542212e-05
1.45117853765167e-05
-5.20193925705997e-05
-2.56130002667721e-05
-4.49241979341664e-05
-5.89553620068205e-05
-4.8938292482243e-05
-3.99507883585539e-05
-1.93594210432369e-05
-5.30545871843391e-05
-1.30977579688335e-05
-2.22714432554002e-05
-9.0261087759427e-06
-3.89652146991742e-05
-4.07035254482422e-05
3.69237688646032e-06
-1.65927759543494e-05
-8.15268349540527e-06
-3.56821451393411e-05
-1.16920359422502e-05
-5.26002557582097e-05
-1.49015125229571e-05
-4.60568206295449e-05
-3.34847413172121e-05
-2.64655586466146e-05
-3.08550269483227e-05
-3.31259543400203e-05
-2.24309849959379e-05
-1.8725278596109e-05
-5.14172245264724e-05
-2.36534043013138e-05
-4.63023692541976e-06
6.96276607695704e-07
-4.14480399746485e-05
-1.62310707521105e-05
-4.246745650724e-05
-2.75175783942608e-05
-1.94736316020815e-05
-5.99820943570423e-05
-1.26092526856533e-05
-3.29977641321622e-05
-2.97228355213984e-07
-9.44565791940204e-05
-5.99885647553571e-05
-2.11663063016738e-05
-3.29242607504724e-05
3.09650173057791e-07
-6.57289909467734e-06
-4.36980393089497e-05
-1.6249939304233e-05
-4.69275485193893e-06
-1.35192805757585e-05
2.29782879298629e-05
-2.87795806034241e-05
-5.94079547295476e-05
-3.28142062804005e-05
-1.15367768264181e-05
-4.02464880905101e-05
-2.81811573493157e-05
-4.28631808741527e-05
-8.51641049571036e-06
-4.00715824753736e-05
-1.0290600417399e-05
-8.05092735503943e-06
-1.6137070286544e-05
-3.21713567199018e-05
-3.79328885150553e-05
-7.27555415913975e-06
-2.21073128950003e-05
-5.06012346331368e-05
-2.00709793500357e-05
-9.4485086586606e-06
-2.46167013554349e-05
-3.52169862139261e-05
1.7226398788636e-06
-3.84388586930698e-05
-5.89013051446897e-05
-2.40218551742532e-05
-4.46131324640768e-05
-4.893649652554e-05
-9.02527623995445e-06
-5.12160897627159e-05
-3.92300160509877e-05
-2.47089942946117e-05
-3.5331197821664e-05
-2.95376472340134e-05
-9.52042013459107e-06
-2.71951701167614e-05
-5.78365001572015e-05
-2.1155671256729e-05
-3.83446272718546e-06
-9.1580834252505e-06
-2.6597824390608e-05
-2.35732292804693e-05
-3.80777470833195e-05
-2.41183238629542e-05
-1.54019517246927e-05
-3.95078402688832e-05
-2.70327656002823e-05
-2.87237312731599e-05
-6.56111405767915e-05
-3.33743255891869e-05
1.94904718901086e-05
-3.95961576531571e-05
-3.83295122709241e-05
-1.32750697690013e-05
3.39542821893483e-06
-2.30430979495058e-05
-1.96137877869517e-05
-1.97719386041307e-05
-4.7481394342988e-06
4.3093673396578e-06
-4.10395441859689e-05
-7.61021808351314e-06
-1.76487561436456e-05
1.05377352674055e-06
-3.59058313714355e-05
-4.36661346528927e-05
-2.39959133334272e-05
-2.72304645336892e-05
-3.97147269072455e-05
-3.23915627532141e-05
-6.12502558810325e-05
-5.36701721782206e-05
-2.42820526091186e-05
-5.18903755900503e-05
-2.46103731997034e-05
-2.33768767570978e-05
1.57642732996425e-05
-2.16340345591039e-05
-2.55467659363266e-05
-1.54476725327281e-05
-2.87854750411758e-05
-3.8518702787691e-05
2.01820927590949e-05
-2.41792013037261e-05
-4.02404505732716e-05
-3.05083207467903e-06
-4.1470321708529e-05
-3.17122639783361e-05
-1.03356733805845e-05
1.74665158726326e-06
-5.73280436668821e-05
-4.38563474537558e-05
-5.39133276699394e-05
-3.61559163247118e-05
-3.75011962613887e-05
-4.35552465295786e-05
-4.50127541015449e-05
-1.72484123331879e-05
-6.05735835370837e-06
-4.41094146320468e-07
-3.30980648005778e-05
-2.9798247874145e-05
-9.89459289372138e-06
-5.27868345346489e-06
-8.16082008404965e-06
-3.32540391015126e-05
-3.55906736785913e-05
-2.58316803559517e-05
-2.09814897531108e-05
-3.79989608622882e-05
-4.87555480011452e-05
-3.69683247165208e-05
-4.74245210695811e-05
-5.43114241859812e-05
-2.30967953194119e-06
-5.267640254493e-05
-3.84637823434311e-05
-1.31259923982932e-05
-1.99172801933142e-05
-9.26389462750053e-05
1.29929270664084e-05
-1.11653681870724e-05
-2.49632886346082e-05
-7.65000852381333e-06
-6.18412320386223e-06
-4.41961261612253e-05
-5.37563168918189e-05
-2.29233231041046e-05
-2.06449817871954e-05
-1.35172908913251e-05
-5.14454688273445e-05
-3.60047917454676e-05
-5.81341971363073e-05
7.40140755560263e-06
-4.03030356149659e-05
-5.32532433451143e-05
-3.21255406195135e-05
-1.26117722935347e-05
-3.6480779576577e-05
-2.05680878579979e-05
-1.25490185268964e-05
-2.36198335694885e-05
-9.43464129726692e-06
-1.73003491085707e-05
-4.20124625809223e-05
-3.96260317754243e-05
-6.47879993748087e-05
-3.42290551211253e-05
-7.54804544337753e-05
-2.2529728304518e-05
-2.80979240860503e-05
-6.54307975170529e-05
-1.80761427304442e-05
-3.15435285236841e-05
-4.96919420702417e-05
-4.49382016901214e-05
-1.45706250498804e-05
-7.84895905563408e-06
-4.76980158987507e-05
1.21115547045336e-05
-6.12704701084873e-06
-2.96946711861906e-05
-4.71684558538567e-05
6.63602791844899e-06
-1.08574493249339e-05
-2.63041997362525e-05
-1.40344256833076e-06
-1.02896050447729e-05
-1.62082358514412e-05
-2.27687899502655e-06
1.18650300260926e-05
-7.99379105607143e-05
-8.40333201027824e-06
-2.76932928863172e-05
-3.75026245436502e-05
5.37184302572024e-06
-3.76003707147863e-05
-4.65249232460907e-05
-2.02164908104817e-05
-2.7569489208063e-05
-1.78517629987586e-05
2.09883239191927e-05
-8.55144751770698e-06
5.38497661385457e-07
-3.13277993069554e-05
1.74677487621199e-05
-2.55119680219075e-05
-2.76518939571104e-05
-7.06589590702675e-05
-2.66416503719516e-05
-3.10596347603571e-05
4.05025417039823e-06
-6.05486765610957e-05
-3.84232275615717e-05
-4.97747523259987e-05
-2.11530570718035e-05
-4.10156329200062e-05
-5.84446068625575e-05
-1.21583335372317e-07
-5.71247336299903e-05
-2.35217745595716e-05
-1.01724408740085e-05
-1.18374545276956e-05
-1.73668083270587e-05
-2.1519786746169e-05
-3.59048504757653e-05
-3.68030618594623e-05
-5.96059365264918e-05
-2.803332287018e-05
-6.51005445688331e-05
-7.19101487965753e-05
-1.24174498038942e-05
-5.94109987680548e-05
-5.9935713009165e-05
-4.36300423548498e-05
-1.02632048531309e-05
-3.44551666251613e-05
-2.82647854335611e-05
-3.12693551578487e-05
-3.7086631208199e-05
1.08064282188914e-05
7.50079658744224e-06
-1.97245163974182e-05
-2.76325382839151e-05
-1.24122961778764e-05
-6.49838881980182e-06
-1.80951606851836e-05
-1.87727976680383e-05
-7.34487719143767e-05
-4.57438731293925e-05
-7.91649382500497e-05
-2.97099212805279e-05
-6.4482248513328e-06
-4.88703750039297e-05
-3.98846973178795e-05
-4.4255583967748e-05
-6.025806223886e-05
-2.38508137741403e-05
1.1983506124191e-05
-3.47830063617666e-05
-2.22636526780849e-05
-2.72809421513639e-05
-3.03267375721028e-05
-3.77862396169772e-05
-3.63627218657291e-05
-2.87278341523146e-05
1.57081201035988e-05
-4.55129430378952e-05
-7.62562614747367e-06
-3.09937643032697e-05
-2.20003628726187e-05
-7.23954329908146e-06
-1.59605554915531e-05
2.09934159885429e-05
-2.74586027716722e-05
-3.76379274843392e-05
-5.55028346090459e-05
-6.60463917062842e-06
1.29848644728712e-05
1.39578285557969e-07
-3.37310622944981e-05
-2.50356462789404e-05
1.21534383890125e-05
-8.30752761108273e-06
-1.01482671977002e-05
-4.16216074720808e-05
-7.39531396672317e-06
-2.67653933221389e-05
-4.83439040942572e-05
-1.64200835417103e-05
-1.98974941515477e-05
-8.75260572288853e-06
-3.4448155399705e-05
-3.8135826420267e-05
-9.92596242947787e-06
-1.71347678742609e-05
-5.04346539696098e-05
-1.41340886126671e-05
-5.95544645792249e-05
-4.2720173324629e-05
-5.03024985033969e-05
-3.2346325338822e-05
-2.06537003684626e-05
-3.12673673004854e-05
-2.74595710308741e-05
-2.18088371060323e-05
-6.9213793792568e-05
-2.57564242118031e-07
-4.65856698633098e-05
-2.19941524053416e-05
-3.34537801946373e-05
-5.54983645013077e-05
-5.5664877812835e-05
-3.79046171826704e-05
-1.40469752031449e-05
4.66614733198619e-06
-2.67348525486462e-05
-2.24606716322332e-05
-2.86126559550537e-05
2.19484385922583e-06
-3.80414322531263e-05
-2.01274373556986e-05
-4.69669961010619e-05
1.05605651728839e-06
-8.04562256886938e-06
-3.25021579843588e-05
-6.71089664342632e-06
2.27631379213014e-06
-3.90630924868521e-05
-1.16009772625577e-05
-2.4497518827536e-05
-6.13545318052919e-05
-2.89604579618057e-05
-1.20404944312135e-05
-2.15472778673343e-05
-2.70093333988763e-05
-2.61056681190068e-05
-2.38288267043274e-05
-1.88326060157536e-05
-3.35440071393425e-05
-7.35576738203279e-05
-2.31019389982573e-05
-3.12912360241169e-05
1.87300446256109e-06
-5.55698447057762e-05
-1.76721898450178e-05
-1.65681025214342e-05
-3.96064345466924e-05
-6.93904615055721e-06
-3.90142144752326e-05
-2.57107005575191e-05
-1.1191843422274e-05
-3.75752153458965e-05
-5.37830496880834e-05
-6.69644566245624e-05
-3.45787058236524e-06
-5.28796218378758e-05
-2.16685835947729e-05
-2.66496007118842e-05
-3.76426862006771e-05
-1.38784438216656e-05
-1.30011975110393e-06
-1.10704023279343e-05
-1.58127275510127e-05
-2.83316457383779e-06
-1.29314906161339e-05
-3.76693406367057e-05
-6.42330695970373e-05
-4.405485013703e-05
-4.9788533438206e-05
-4.72592980822077e-05
-4.14896479811311e-05
-3.97614677457803e-05
-1.32489707947479e-05
-5.81309780110867e-05
-3.20502979696226e-05
-1.72032584284572e-05
-3.42174746438741e-05
-3.20456554457676e-05
-3.49026620223451e-05
-2.19310407394887e-05
-2.49510378276962e-05
-3.77378527003574e-05
-3.2684975530067e-05
-1.52868366650583e-05
-3.15388748183223e-05
-2.21343230477018e-05
5.07475606949928e-07
-5.29995776713391e-05
-3.70557037743506e-05
-8.14684412574417e-06
-2.65520283753151e-05
-4.2892501728548e-05
-2.69403501225385e-05
-8.13339840825415e-05
-3.38940092145266e-05
-4.24749689887693e-05
-3.68412614161534e-05
-3.62807440948797e-05
-1.09339288655359e-05
-2.82372044211196e-05
-3.43113025002125e-06
-3.66259583003945e-05
-2.99446433357492e-05
-5.91502867006276e-05
-4.41967131981821e-05
-2.33391971500275e-05
-4.67144803195518e-05
-6.52389294301696e-05
-9.01798845870045e-06
-2.85211553898821e-05
-6.21020040498751e-05
-2.26304927142943e-05
-3.17975222149994e-05
-2.85066376551937e-05
-3.71904802583729e-05
-4.18681898588902e-05
-2.31701847408724e-05
-5.93537392478702e-05
-5.50061006297691e-05
-8.63887403185585e-06
-4.15285682268546e-05
-2.05033831623662e-05
-1.08577178075838e-06
-2.98954460276532e-05
-3.23512937793496e-05
6.27962278988077e-06
-1.28422305571347e-05
4.29424344028735e-06
-5.22060808528732e-06
-4.90168470987084e-05
9.79611206845877e-06
-3.47733964086229e-05
-4.40723621372171e-05
-4.02810597636738e-05
-3.22690558810427e-05
-4.4364788398159e-05
-2.33944481401511e-05
-9.28988950928062e-06
-5.50061603533957e-05
-2.1467152548484e-05
-2.25547742566909e-05
-4.30994207189192e-05
-2.21438167179393e-05
-1.71903873612725e-06
-1.4508452898486e-05
-2.039878784228e-05
2.53044395814863e-05
1.59051305151988e-05
-4.60403234338786e-05
-4.92765808782125e-06
1.00343361510965e-05
-1.41059374311939e-05
-4.9081133940874e-05
-3.93889615446329e-05
-3.06385754015636e-05
-4.99448053380343e-05
-3.25024180696081e-05
-5.34783679645629e-05
-2.55741729184715e-05
-2.25485462610346e-05
-6.38378278557974e-05
-2.94807017451859e-05
1.92021902672575e-06
-3.02725972368205e-05
-6.77866482336322e-06
-3.60774792830185e-05
-4.0304140458429e-05
-4.96808849832788e-05
-3.70189326967329e-05
-3.13289346016437e-05
-3.60774909667599e-05
-2.01137125884705e-05
-5.88027904414565e-05
-8.09169055223848e-05
-3.96535872155505e-05
-4.60026138888387e-05
-2.12046784605596e-05
-6.39071881609574e-05
-4.96516497953838e-05
5.25251544986699e-06
-4.68808454370555e-05
-4.7807182319904e-06
-1.31173126559154e-05
-3.32924920204714e-05
-8.09327394325095e-06
-1.37934293814268e-06
-4.66281906336709e-05
-2.21930719827991e-06
-2.74973612905846e-05
-8.59155394425554e-06
-5.81873308161622e-05
-1.07334430762631e-05
-7.50814285163059e-05
-7.2280180045635e-05
-2.85755918124147e-05
-1.37125374520137e-05
-8.12537416091507e-05
-2.02146256920081e-06
-2.98363725528164e-06
-1.31749159940707e-05
2.97135040288538e-07
-8.15487278503377e-06
-2.43375193297799e-05
-4.29584968135645e-05
2.83708107211972e-05
-3.75478154174872e-05
-5.26501000721803e-05
-3.24843951923791e-05
-3.87899383200088e-05
-5.16707651239075e-05
-5.8320352367513e-05
-3.63416820119279e-05
-4.19735705930704e-05
-1.94751853188354e-05
-4.20788931409784e-05
-3.99506307499877e-05
-7.59703926810934e-06
-2.22628147609063e-05
-6.05984728380332e-05
-2.78261732841118e-05
-1.89955932482339e-05
-3.27218865968782e-05
-1.20425428160423e-06
-2.88094687371985e-05
-3.83012014258512e-05
-6.42782635398303e-05
-4.77641329135537e-05
-7.13684633660981e-05
-4.76107808861205e-05
-2.56140089769908e-05
-1.13718302145447e-05
-5.18779178712612e-05
-7.25035278604387e-06
-2.6284906364338e-05
-1.43824219820691e-05
-2.05107154682551e-05
-2.00187358376503e-05
-1.07910408156436e-05
-3.2267642271941e-05
-2.00367841431904e-05
-4.01224624476362e-05
-3.91160735324377e-05
-2.84249772023602e-05
-5.41263638161165e-05
-6.36928264099025e-05
-4.51273093683344e-05
-3.85000554862401e-05
-1.6810231978327e-05
-2.29552353889742e-05
-2.67997748661159e-05
1.23596139576962e-05
-1.29108069155018e-06
-2.13519488263596e-05
-6.11355710284617e-05
-3.89382043193421e-05
-3.14711933922207e-05
-2.24004047195018e-05
-8.69773671682573e-06
-5.74813145276261e-05
-8.94128612114011e-06
-2.94890245198614e-05
-5.30721689458598e-05
-1.00839373570684e-05
-5.37743283454549e-05
-1.3327145066727e-05
-4.20445522046291e-05
-2.79094854509265e-05
-1.01646153632791e-05
-1.31324376303197e-05
-4.02468044308213e-06
1.18067496734834e-05
-3.02806897100639e-05
-1.96137671512634e-05
-8.94074040904886e-06
-1.99182446735635e-05
-3.28507552373811e-05
-5.3868791022284e-05
-6.72366378420272e-05
-4.58947827149382e-05
-4.2510929545885e-05
-3.37325257912332e-05
-8.9307167243886e-05
-1.61302249613053e-05
-4.17936133453356e-05
-3.48836292291176e-05
-1.5022036490585e-05
-2.6886176307606e-06
-2.72079334211703e-05
3.59598704427459e-06
-3.0810587369141e-05
-3.79690909106227e-05
-4.31134513269742e-05
-4.33965922320635e-05
-3.70283920184334e-05
-1.44547337806348e-05
-4.26879197154467e-05
-4.68029698028733e-05
-3.36303997229937e-05
-5.59832081867007e-05
-6.30453728984716e-05
-2.2090182003555e-05
-5.11092389681789e-05
-3.56078605703568e-05
-5.76613949615799e-05
-2.27905663052228e-05
-2.69534744213194e-05
-2.6065266695012e-05
-3.88056316407735e-06
-1.90989862087482e-05
-2.55596010362362e-05
-2.98673340048373e-05
-5.57196338777896e-05
-4.85507132429592e-05
2.91372429080775e-06
-6.97703310627316e-05
-2.68441837125336e-05
-3.17462086736286e-05
-2.60662185876897e-05
-3.07236293032655e-05
-3.51172831450066e-05
-1.21333960576236e-05
-1.10637766540706e-05
-4.62547070628623e-05
-4.13850221241692e-05
-3.02592709207399e-06
-4.16799231103215e-05
-6.69439280898052e-05
5.63349834604867e-06
-4.69085036714434e-05
-4.32450954439776e-05
-6.37821403331817e-05
-5.21489727451662e-05
-7.67476646967452e-05
-2.82846316218706e-05
-4.35953713674608e-05
-4.00698180757336e-05
-1.69381329926537e-05
1.5373934015811e-05
-3.48233135129969e-05
-7.8546519048908e-06
2.21322950706184e-05
-5.05165650695018e-05
-2.90153494963296e-05
-2.17028109699267e-05
-3.52392436652633e-05
-2.78925346786978e-05
-6.69346732372657e-06
-4.49686316533305e-05
-5.85163156416043e-05
-5.17872217478353e-05
-3.97425498008054e-06
-4.86777249498736e-05
-2.21189898171803e-05
7.16365000283021e-06
-1.32893048688465e-05
-5.08656280714336e-05
-3.48326552276414e-06
5.3488038468529e-06
-1.94106140270039e-05
-3.75391304771024e-05
-2.72969025452714e-05
-3.14539359032335e-05
-4.14738115948969e-05
-4.90453173866691e-05
-6.54423583572895e-05
-3.53892126732864e-05
4.67784169995361e-06
-4.04371122138749e-05
-1.2860751925705e-05
-1.39067179425915e-05
-4.51308540729482e-05
-3.58818046406706e-05
-1.01095583450792e-05
-1.20147452181445e-05
9.06655122790029e-07
-6.86677278836147e-06
-3.27134230458529e-05
-3.96240286456711e-05
-3.30415005240496e-05
-6.01993604032084e-05
-5.36292908273779e-05
-5.20485403032664e-05
-2.87943999404149e-05
-4.41157991665175e-05
-3.63010951242208e-05
-8.72136792508428e-05
-6.37822064933099e-05
-3.08877316894261e-05
-7.75100689300228e-06
-1.17765998119449e-05
-6.36611565301949e-05
-9.29333177089441e-06
-3.11463250045653e-05
-5.38623145913383e-05
-4.09107442562085e-05
-1.62309802068375e-05
-3.41237345384864e-05
-4.31446003285459e-05
-5.0936295980055e-05
-4.6713547978898e-05
-2.63414156425638e-05
-4.21052888056323e-05
-1.64478658300918e-05
-2.69072417783496e-05
-7.96535351310405e-06
-1.9387432476222e-05
-3.32531534222001e-05
-2.83686875827135e-05
-4.68848213738544e-06
-2.76292498923163e-05
-7.73088920482584e-06
1.82850845407991e-05
-3.3256180953046e-05
-2.83124690247772e-05
-4.47241782872458e-05
-2.47103207063532e-05
-4.73488812029915e-05
-3.59264746834551e-05
-3.76478649870122e-05
-3.66084480716062e-05
-4.66997070238236e-05
-2.58401026486134e-05
-2.18828942983782e-05
-7.70525384948655e-07
9.61890523580311e-06
-3.31113743220788e-05
-1.60323880614265e-05
-8.47156913292174e-06
-1.5558382388438e-05
-5.15541266508308e-05
-2.09790746546624e-05
-4.42672888004879e-05
-3.91705603453739e-05
-6.57754897584055e-06
-6.25688684710672e-05
-6.54925993428017e-05
-2.50348325408255e-05
-2.72074456692026e-05
-5.50009194473918e-05
-8.7974461042638e-06
1.7751556315891e-06
-3.40071394225043e-05
4.04622920048645e-06
2.49687659394966e-06
-2.16117531931415e-05
3.26274410884827e-06
-7.6638737987718e-06
-5.63915647030229e-05
-4.25281504964818e-05
-2.62458294638209e-05
-3.14262835962166e-05
-4.57071482030112e-05
-4.78703450421697e-05
-2.44553422728018e-05
-7.01978724466036e-05
-3.64498228688225e-05
-5.48513328416588e-05
-6.13469908060547e-05
-6.70333468338016e-05
-1.73275287771193e-07
-2.97272628315183e-05
-4.25507293545112e-05
1.70158720973967e-06
-3.23242179126951e-05
-5.93547588259253e-05
-1.85477793146662e-05
-2.89250923948701e-05
-5.51966079679417e-05
-7.56211337853381e-06
-3.91251463393223e-05
-8.47086508549148e-05
-5.18056775517595e-05
-1.4475792517345e-05
-4.99132915580982e-05
-2.44829958362024e-05
-1.45881522835841e-05
-2.5763207129117e-05
-1.5712789389256e-05
-4.42831287929214e-05
-1.89706502227694e-05
-6.56528932304567e-05
-4.01356271134945e-05
-8.82237036210164e-06
-3.98292243554342e-05
1.00457441353646e-05
-5.08271572229987e-05
-5.99399984041561e-05
-2.65717094504083e-05
-7.92825548976546e-06
-3.58317532010957e-05
-2.51895181822712e-05
5.15638205282602e-07
-1.20448063146384e-05
-3.24848734179874e-05
-9.3151481064158e-06
-3.23891293547964e-05
-6.00655069834388e-05
1.44114072355719e-07
-9.37982963960666e-06
-4.60220390711642e-05
-1.81167297434885e-05
-1.46472992531373e-05
-9.15024311197094e-06
-6.65993856717293e-05
-3.89702097009743e-05
-3.76871467109084e-05
-5.12642250237691e-05
2.3898267749492e-05
-2.62054178265814e-05
-2.99781536069611e-05
8.31916104003332e-06
8.91557127122884e-06
