# Supplementary material for: Research on computational propagation and identification of mine microseismic signals based on deep learning
Source: PLoS One. 2025 Oct 22;20(10):e0334641. doi: 10.1371/journal.pone.0334641 (PMC12543183; doi:10.1371/journal.pone.0334641)
Supplement: S7 Data — (ZIP) [file pone.0334641.s007.zip › 000100900001565.xlsx_0.txt_24.txt.txt]

3.96974978622422e-06
-4.35484704515576e-05
-7.27809398001435e-05
-3.34025909781197e-05
-2.99808440628642e-05
-1.74902737627884e-05
-2.08154996919073e-05
-6.23148113908332e-05
-2.18412261098839e-05
-4.3460878092508e-05
-5.17917901783305e-05
-5.40877067802496e-06
-5.56442938644289e-06
-2.68879088541089e-05
-3.97209359823169e-05
-5.18089883377423e-05
-1.75038376048792e-05
-4.47559587712347e-05
-5.88833884635351e-06
-3.0243041608264e-05
-2.46015820230088e-05
-5.10789551855216e-06
1.09660252215462e-06
-2.96207724236094e-05
-3.60065242823509e-05
-5.70942364369503e-05
-2.63313075315943e-05
7.15033322072555e-06
-3.01532793194999e-05
-2.26631157611094e-05
-2.20163344576012e-05
5.59532061111499e-06
-2.68704790494653e-05
9.98776540978475e-06
-4.37375394854105e-05
-3.89287140541298e-05
-3.21269313450387e-05
-4.15364887565684e-05
-1.6591499334824e-05
-3.87028771791133e-05
-3.28311428777815e-05
-4.56824390622231e-05
-1.63804051543105e-05
-4.75707837596499e-05
-4.27005432594324e-05
-4.64218094764683e-05
-3.77778757432144e-05
-2.7500375545789e-05
-2.33274343345917e-05
-9.44498533022923e-06
-1.79684909020704e-05
-1.8121709589309e-05
-1.37402227415711e-05
-5.80355670314628e-05
-6.15009904074448e-06
-5.56819913980252e-05
-3.73137013821594e-05
3.5638660929808e-06
-6.45782650539717e-05
-3.74399334380038e-05
-3.51127363199195e-05
-1.57813976910338e-05
-4.68450172542615e-05
-3.31526974580256e-05
-4.99154499129103e-05
-4.38431663081864e-05
-3.17198009424744e-05
1.74844631786609e-05
-5.92103518612434e-05
-1.04672929983296e-05
-1.18068883080271e-05
-3.72300783870127e-05
-1.7738338651344e-05
-5.25617153082133e-05
-3.27573310312443e-05
-3.33067327591981e-05
-3.04263517486145e-05
-2.34947581767543e-05
-1.09747378822145e-06
-2.88762625077269e-06
-3.17895756436618e-05
-5.30031762950513e-05
-4.87407271004867e-05
-4.90005964756137e-06
-2.13566383773557e-05
-4.20842729810734e-05
-2.907876083181e-05
-6.03128100215367e-05
8.9394590231671e-06
-1.74123770987584e-05
-4.68398118714547e-05
-5.54967149682366e-05
-4.33482115994325e-05
-4.68221036418892e-06
-1.93016177417961e-05
-1.42968988626558e-05
-2.19079854235294e-05
-5.07348624243488e-05
-3.67046086202906e-05
-2.85766299466331e-05
-3.23535844584741e-06
-5.50826691561918e-05
-6.83075096996477e-05
-9.6795393665721e-06
-5.60426323021582e-05
-1.31352715598241e-05
-1.04569164496693e-05
-2.66376792878269e-05
3.85267523703416e-07
-2.00197224839171e-05
2.95744366684497e-06
-4.58896086052759e-05
-4.02681874812416e-05
-2.45911908602795e-05
-3.54737559033123e-05
-2.56183422113448e-05
1.50149976826153e-06
-4.57910430211048e-05
-2.07294517929126e-05
-4.88487976593077e-05
-4.32085360220843e-05
-3.75375394358628e-05
-4.55731968246902e-05
-2.03342863792498e-05
-2.02373732006402e-05
-3.44729676055424e-05
-4.8566054980051e-06
-9.33422382442681e-06
9.25437839037009e-06
1.87414304466679e-05
-3.7736438259482e-05
-3.68889946545451e-05
-2.85614827358699e-05
-4.1618425495517e-05
-4.3457014571871e-05
-4.62533939514415e-05
-5.61875388242182e-05
-5.93829604937257e-05
-3.57649705805802e-05
-1.49606255704024e-05
-2.80114623863099e-05
-4.66843266248305e-05
-2.28525149101695e-05
-1.78507274771233e-05
-2.04097008218116e-05
-2.03529425879105e-05
-5.12232375360279e-05
-3.83765458283329e-05
2.02090346644974e-05
-6.29430601606252e-05
-6.56294284585003e-05
-2.05708445917535e-05
5.97164607290486e-06
-4.6272882361501e-05
-1.60958856475228e-05
-1.1379796694871e-05
-4.37197079977578e-05
-3.42126908316265e-05
1.03666244811944e-05
-3.50571515058561e-05
-2.64943025361969e-05
-4.05860798471118e-05
-1.14158043025091e-05
-5.88110220150926e-05
5.54222161528461e-06
-3.75362575665213e-05
-2.55528309487453e-05
-1.11296756743983e-05
-3.35141171472977e-05
-3.44878930700853e-05
-2.73503921890967e-06
-2.10365693201964e-05
-3.24108279245493e-05
-3.17417372246275e-05
-2.63114311331104e-06
-4.70990644148808e-05
-3.19456864296024e-05
1.40877573910211e-05
-1.59212942685235e-05
-5.02467852176943e-05
-6.56236768348724e-06
-4.78717257961073e-05
-2.68089478797763e-05
-1.61602912218004e-05
-1.52085465273687e-05
-2.73339726043287e-05
-4.97026052689194e-06
-1.0333616228028e-06
-3.75727840357905e-05
-4.03997049198603e-05
-2.29396307857666e-06
-8.24273531948893e-05
-2.1530410609266e-05
-3.27318704604402e-05
-2.27686126777241e-05
-7.98887606994399e-05
-1.95132299288478e-05
-1.80113268842424e-05
-2.02942058126841e-05
-1.31366822597557e-05
-5.22203983690196e-06
-3.61918905705356e-05
-2.0073368266074e-05
-1.7505658380483e-05
-1.93835272862643e-05
-4.0880040919325e-05
-5.48823437523558e-06
-3.92704715205998e-05
-1.92032482782645e-05
6.53750848449433e-06
-3.85784550270956e-05
-5.27397617124949e-05
-4.99284011150811e-05
-2.99783093457885e-05
-4.66431858344825e-05
-1.21914894972645e-05
-6.5156750280064e-06
-6.18271730501432e-05
-4.59741934560108e-05
2.93690495439512e-05
1.13478574322318e-05
7.9364566484086e-06
1.75580797236142e-05
-2.37827341452571e-05
-3.63232245722683e-05
4.04445845037759e-06
-5.51173908315945e-05
-5.61934176094631e-05
-5.30979302047609e-05
-3.55216621708768e-05
-6.68022316000162e-05
-5.4577824973251e-05
-6.96928870964682e-05
-3.36957896125611e-05
-3.92536871204613e-05
-1.81944253529421e-05
-3.39971403611982e-05
-4.84667577817851e-05
1.5069576670906e-05
5.75293674252884e-06
-3.66887404309733e-05
-2.98317063081543e-05
-5.01097714778949e-05
-7.51485143580642e-05
-3.86569569575091e-05
-2.94310386617932e-05
-2.80048001015462e-05
-2.96711653641542e-05
-1.44348467600631e-05
-3.31006000522222e-05
-3.66134382259283e-05
-9.38570772234375e-06
-3.71002850717978e-05
-3.50600686885785e-05
-9.02583035292963e-06
-4.70913498216162e-05
-1.70015884859218e-05
1.41545130548296e-05
4.76310801146795e-06
-1.21170341337363e-05
9.31255126157125e-06
7.21508365710834e-06
-4.75428775049127e-05
-1.0851130487878e-06
-1.84933849271182e-05
-3.13018896747737e-05
-4.91081541859535e-05
-3.52373875643072e-05
-1.76790085516866e-05
-5.08276258588191e-05
-3.67183821041594e-05
1.70580902044803e-06
-3.18185042963709e-05
1.13624456713167e-06
1.92035801574637e-06
-5.73271143390677e-05
-3.68976046104882e-05
3.53719199273637e-05
-3.24736473477448e-05
-2.86367671627262e-05
-2.42495509314722e-05
-3.98416657308102e-05
-2.79090979022199e-05
-6.33522962810305e-06
-2.88983262055571e-05
-4.18046612920677e-05
-2.45427654386954e-05
-7.87227443988467e-06
-3.27018813193147e-05
-2.20140900701556e-05
-7.68571172820489e-06
-1.05330488047524e-05
-3.98106307500526e-06
1.44440071442677e-06
-3.78768889920114e-05
-4.17823378739396e-05
-3.60862990778445e-05
1.92476262441043e-05
-4.41782268900694e-05
-4.92551960079972e-05
3.0626971330149e-05
-2.53154660135297e-05
-2.15560773761433e-05
1.11647349818695e-05
-6.75222852937079e-05
-4.34964388867038e-06
8.7032718035667e-06
-1.05759656680262e-05
-7.06145936793407e-05
-1.11324068092649e-05
-4.21854179390595e-05
-5.77868652658951e-05
2.81234978698952e-06
-2.15416263824943e-05
-5.39177988781648e-05
-3.76332152697075e-05
-1.44491317302984e-05
-4.13019090529602e-05
-4.70861407246682e-05
-8.33036472690047e-06
-5.1330877426733e-05
-8.18098918167784e-06
1.14563646993113e-05
-1.67098415504312e-05
-3.2808627644346e-05
-1.01348560381672e-05
-5.96140380760962e-05
-7.8793717964948e-05
-2.91150718087991e-05
-3.42168311750445e-05
-8.44251807847646e-05
-3.18303380966455e-05
-2.32031248663604e-05
-6.54277396286402e-05
-2.25515475516518e-05
3.01184980396043e-05
-2.06635140156389e-06
-4.94441369600921e-05
-9.590151851249e-06
-1.64009405318473e-05
-2.75565358319169e-05
-1.20639466665114e-05
-2.0131653543569e-05
-4.36721754740275e-05
-6.58126735154842e-05
-3.43320973536789e-05
-3.70655436536482e-05
-3.50587583336269e-05
-8.90456520727143e-06
-4.39079477887396e-05
-1.61826909898997e-05
-4.0313502125815e-05
1.14598270084251e-05
-4.30327109844651e-05
-1.0896549902222e-05
-1.94043463783584e-05
-2.8810653181404e-05
-3.0694381361537e-05
-4.81047734229431e-06
-3.25836240825386e-05
-3.73063001028068e-05
-5.64157808129813e-06
-5.20946845298752e-05
-2.41034686964216e-05
-2.15360616510946e-05
-4.00185000413156e-05
-6.23308978799854e-05
-4.53690418706113e-05
-2.45546202341236e-05
-5.78033727994771e-05
-3.14599331958989e-05
-2.48531497950671e-06
-4.27916022648281e-05
-2.15671071653869e-05
8.20625360754147e-07
-1.79580383695055e-05
-2.11801067869756e-05
3.07546307273007e-05
-1.83812274547693e-05
-3.44488727139938e-05
-1.41533971729996e-05
-5.35358244931229e-05
-7.20778312751217e-05
-2.47584985493948e-05
4.9862580423019e-06
-5.37608361479428e-05
-5.78959225005017e-05
-4.89136369532751e-05
-3.24700209092708e-05
-4.97529458817246e-05
1.22599721257018e-07
-2.52444999211187e-05
-3.88376481745777e-05
3.05753685111322e-06
-2.20201550990632e-05
-4.31988234785392e-05
7.79347989893467e-06
-8.77833047532207e-06
-5.06324375128739e-05
-7.09987612169916e-05
-2.36494639863293e-05
-5.07583897216498e-05
-5.65006308389363e-05
-6.34186298754839e-06
-7.18704455774888e-05
-7.67306123486596e-05
-2.33791216364326e-05
-3.38908537522115e-05
-5.91667689760108e-05
-1.73166555819771e-05
2.09233156024054e-05
-2.80425793880735e-05
-2.07376258110524e-05
-1.08406914315553e-05
-6.31193183272633e-05
-2.25798187083506e-05
-1.06639737796617e-05
-3.16703301854717e-05
-6.06721846841115e-05
-1.54923189605892e-05
-2.78893794767651e-05
-6.60310754342679e-05
-1.43269078877176e-05
-2.57935873345721e-05
-8.82391310044014e-05
-1.8915092415393e-05
-2.58151571319687e-05
-5.94842510710879e-05
-1.78156557212159e-05
3.1578279226441e-05
-2.88882923833816e-05
-3.81340642627465e-05
1.32733304882031e-05
-8.71834163460364e-06
-3.30948446502495e-05
-1.75531496526994e-05
-3.14067511961401e-05
-6.91622046595095e-05
-1.80579460173398e-05
-2.03635885805174e-05
-7.77981561174917e-05
-2.01668494658587e-05
-1.23468672277248e-05
-6.83197538624755e-05
-4.78062887062755e-05
-2.19292538234867e-05
-3.16632178227624e-05
-5.33812804593823e-05
-5.41398046200242e-06
-1.42883991042978e-05
-6.68477313780077e-05
-3.1401540920412e-06
5.03976473031546e-06
-5.31112583750398e-05
-7.4472525227521e-06
1.78748190412259e-06
-3.52365351700224e-05
-5.19659063585298e-05
4.33225183772679e-06
-3.78462165439515e-05
-3.85410599444626e-05
-1.42925304300341e-05
-2.61799386327909e-05
-7.6498930563879e-05
-2.73015008843708e-05
-4.94825512458909e-06
-4.34624134751508e-05
-2.0296346250373e-05
-3.59463928386319e-06
-3.81531901296269e-05
3.95066835776062e-06
-3.70013617826557e-06
-2.40617125117664e-05
-5.07860078247303e-05
1.04517701396057e-06
-2.39038546022157e-05
-2.03279470357149e-05
-4.17244669360459e-06
-3.55145085991585e-05
-5.69089831063235e-05
-4.437653868756e-05
-2.71323409539497e-05
-3.26162817058866e-05
-5.59251860339692e-05
-4.49362590258956e-05
-2.55002931446508e-05
-2.40895036690278e-05
-2.97720840489172e-05
-1.37041624308247e-05
-3.63189024567336e-05
-1.64429015074357e-05
-4.23890770724271e-06
-5.60034864563852e-05
5.49236846532821e-06
9.63837380496186e-06
-3.04412535907086e-05
-3.90080618346097e-05
-2.39063899258512e-06
-6.55257091588355e-05
-5.78026540259717e-05
-3.56297925279489e-05
-2.68070663360619e-05
-6.35289285742581e-05
-5.60070611065401e-05
-2.49274450327216e-05
-5.14741530908049e-05
-2.13888797173069e-05
-2.42395130254999e-05
-4.09398995807848e-05
-8.48535516177277e-06
-3.76516710813545e-06
-4.89967512439772e-05
-2.67735003273873e-05
1.11099916399556e-05
-6.59826484921639e-05
-1.03479382564612e-05
-4.91921542519645e-06
-2.9182846723418e-05
-3.22485892850398e-05
-2.57689611099785e-05
-4.36983484374646e-05
-2.3742436680276e-05
-2.28347747163986e-05
-3.44167121825631e-05
-4.76746300683919e-05
-5.20156903382672e-05
-9.22791425380813e-06
-6.27262615796313e-05
-3.93896738780028e-05
2.91143938958411e-06
-5.88645330534651e-05
-2.92044704691353e-05
-1.35901966121617e-05
1.69018598676746e-05
-9.86180913673151e-06
-1.45533334553946e-05
-6.21884451241877e-06
-3.80954109881851e-05
-3.86100742491119e-05
-2.65294554933988e-05
-7.42117356082496e-05
-4.05029630282251e-05
-1.65069746066326e-05
-4.09293097047992e-05
-5.70984095859062e-05
-7.26414193019334e-06
-5.32731502009699e-05
-4.23778722137859e-05
-2.92982783411328e-05
-4.09019977322127e-05
-5.00276981158965e-05
2.65751471272205e-06
-2.77559821580823e-06
-1.43737182080789e-05
-3.40373638514004e-05
3.42624258225293e-07
-3.78381442918373e-05
-6.03759168610397e-05
1.11549741377221e-05
-3.07936115214531e-05
-6.42258981174815e-05
-2.79264607464451e-05
-5.61852827406079e-05
-8.06038656069095e-05
-3.72161541146917e-05
-2.74545707647122e-05
-5.54272226209378e-05
-3.75099627230763e-05
-8.80351456246123e-07
-5.88433661089025e-05
-4.76639092154895e-05
2.01185713502251e-05
-1.97595361584941e-05
-5.33588902522364e-05
-1.28083910231042e-05
-2.52597494868065e-05
-5.1293537002297e-05
-5.26495311802246e-06
7.07489120939084e-06
-2.85840204253506e-05
2.98537807696843e-05
-6.23604139305073e-05
-8.01346578544076e-05
-7.3450064143476e-05
-6.6727674132693e-05
-9.18755538791256e-05
-7.04271726816472e-05
-1.53039916456297e-05
-2.32444812449425e-05
-3.13909945775386e-05
-1.14271971169838e-05
-2.01306845851073e-05
-3.37241677085441e-05
8.1846316686687e-06
-1.06761910039774e-05
-2.8336537095604e-05
-4.79171268402768e-05
1.84209109417852e-06
-4.5397981858065e-05
-3.20565916986135e-05
6.09662514870358e-06
-4.06380995552689e-05
-7.2838205872199e-05
-4.88941052873275e-05
-4.66235659230824e-05
-7.48586431735727e-05
-4.43699939547885e-05
-1.19280366789337e-05
-2.25509709359065e-05
-7.2950478542454e-06
-2.49636011798102e-05
-6.65713140713889e-05
-3.83027918717577e-05
-4.47380808522293e-05
-3.91843651645311e-05
-3.46290380571597e-05
3.02696970216849e-06
-3.79208300221288e-05
-2.08646956599499e-05
1.48910538105966e-05
-5.40899149491668e-05
-6.39355952096063e-05
-2.88118484363331e-05
-3.43722977613113e-05
-5.94055172031493e-05
-1.79694995594392e-05
-3.3762106165002e-05
-2.46607281379541e-05
-1.04107613450295e-05
-3.3184293123113e-05
-8.02007816994375e-05
-5.09793407537077e-05
8.34606037240521e-06
-8.37590453317962e-07
-2.62010044145647e-05
1.14166010148324e-05
5.18468072279929e-06
-4.03860754628985e-05
-1.87849657092176e-05
-1.8094129242884e-05
-2.36940699377583e-05
-3.88050215287148e-05
-2.23958641890653e-05
-3.31130229229793e-05
-7.36553800283504e-05
-1.90100853911604e-05
-1.42844468093191e-05
-5.21823645817223e-05
-1.31652438196438e-05
-3.38185659403213e-05
-3.28966561237745e-05
-1.34682100005321e-05
3.90542939688987e-05
-4.28038790016245e-05
-9.48244914259343e-06
-1.40402983271709e-05
-2.56085843265479e-05
-3.75414962801195e-05
-3.20271823342038e-05
-2.18856635597876e-05
-5.86739719797023e-05
-1.38543914643075e-05
7.26242825583897e-06
-2.36003388585261e-05
-6.2666507535638e-05
-2.89395050451543e-05
-3.35418147799995e-05
-4.07129939322438e-05
-2.52748886765979e-05
-4.2609580139077e-05
-4.84985409033338e-06
1.02555791815076e-05
-8.51869901981606e-06
-4.22368834328561e-05
-2.26002628802923e-06
-9.13701923434895e-06
-1.53908165482655e-05
-3.12214669692506e-05
-1.5841169239215e-05
-2.00206765660338e-05
-5.12601510667928e-05
-3.95627136323832e-05
-5.17511111243478e-05
-3.35288346656585e-05
-2.89886577926304e-05
-6.44945917577046e-06
-2.76379513404593e-05
-3.20684362492879e-05
-5.16069999991542e-05
-3.06240474344652e-05
-2.87053652502298e-05
-2.03391201002241e-05
-4.07627379829782e-05
-1.49968183947169e-05
-1.65977631404018e-05
4.59892400505375e-06
-1.50335645255112e-05
-2.39027467048141e-05
-2.9227875398071e-05
-3.60231075838783e-05
-2.33200836574117e-05
-1.01895695516302e-05
-3.72034882394246e-05
-3.47706185969271e-05
-5.12044510062607e-05
-1.07574438231651e-05
-4.05016866710514e-05
-4.04970423105479e-05
-2.56885508412017e-05
-2.35215947134201e-05
-4.63715664563927e-05
-2.3536229888035e-05
-1.66994988845152e-05
-5.08405721707035e-05
-2.56897970048758e-05
-8.95449773251789e-06
-3.24287542318199e-05
-6.2457327394739e-05
-4.8765346743032e-06
-4.18700919272982e-05
-3.61513248704078e-05
-3.36092265411461e-05
-5.12089325910821e-05
-5.29240846297389e-05
-4.14692023034916e-05
-3.3216191727183e-05
-5.2090587872457e-06
-4.20732701673045e-05
-1.4576625711307e-05
-2.78491027415329e-05
-4.15294758375054e-05
-5.08605933636548e-05
-1.94946790199827e-05
-5.21640547973735e-05
-5.37156501261735e-05
-4.77132438877994e-05
-2.62263023595845e-05
-4.41310614279276e-05
-2.25763931179993e-05
-3.12038602137796e-05
-2.45641409608026e-05
-3.07804692822176e-05
-4.64561592205748e-05
-1.74524226166795e-05
-3.65198489629944e-06
-1.71685057707022e-05
-2.46289109050937e-05
-1.2072096479966e-05
1.13629297668848e-05
-5.60024749337948e-05
-2.59073422875101e-05
-4.87089545420946e-05
-1.07747653348887e-05
-4.34245148487113e-05
-3.44917260797577e-05
-4.46256783371634e-05
-3.63311876161602e-05
-2.60518281964212e-05
-4.74051050372329e-05
-1.24838883346117e-05
-5.84110144659871e-05
-4.06123637624127e-05
-6.80237017063767e-06
-1.68227066778173e-05
-3.43840085854212e-05
4.94318956697215e-06
-3.08698594895876e-05
-4.41201037433482e-05
-1.42067103206452e-05
-4.27957710308367e-05
-3.74055462291477e-05
-8.01440430602034e-06
-4.96492654372137e-05
-4.6541527449409e-05
-5.62541683884581e-05
-3.79763454386833e-05
-2.08331471474015e-05
-4.59878118329499e-05
-5.71255768837296e-05
-2.18212645979057e-05
2.40184473091309e-05
-1.40600421656153e-05
-5.64549545560249e-06
5.54074541443482e-06
-6.45817192955927e-06
-4.82558243598146e-05
-3.0674664626256e-05
-2.69866922812773e-05
-4.94582229283086e-05
-3.28847415760351e-05
-2.36719158925852e-05
-1.46711469111057e-05
-4.7280242878403e-05
-4.41352292269584e-05
-2.1804780495383e-05
-3.49069722983875e-05
-4.43873131010084e-05
-2.28180628784805e-05
-5.39174659821259e-05
-3.76513068271796e-05
8.8064464825943e-06
9.43144263740631e-06
-6.78302863548385e-05
-4.91528052621937e-06
-2.4340226667335e-05
-6.3405215979798e-06
-6.41855998491522e-05
-2.51928846283731e-05
-2.17506794358149e-05
-6.557862690417e-05
-2.57030330031283e-05
-5.67814438042536e-05
-5.15954565991731e-05
1.10562841185426e-05
-2.25221297142564e-05
-7.00309058419023e-05
-2.03405856474979e-05
1.41652211573921e-05
3.77046093215131e-06
-3.53721658742743e-05
-2.94562848937653e-05
-4.32446793664213e-05
-2.478429765248e-05
1.65861582433226e-05
-3.03458523902652e-05
-1.00928047987488e-05
9.64816821818363e-06
-5.63819214716182e-05
-3.16991563198693e-05
-3.36170786955096e-05
-2.64886285176638e-05
-6.65725740154234e-05
-5.03940428188754e-05
-4.33574046109633e-05
1.44113084605113e-05
-2.69170666713528e-05
-2.82729813538852e-06
-3.42299557909135e-06
-4.14600533329043e-05
7.50682178688118e-06
-2.39926762399114e-05
-3.30519814039021e-05
-3.11135746081485e-05
-2.26112155872133e-05
-5.69313494002707e-05
-4.02530927095668e-05
-3.20836445219353e-05
-1.55006723503394e-05
-2.24431638500225e-05
-4.6513920604549e-05
-9.64913551907589e-06
-2.85414488891988e-05
-2.78831039182864e-05
-8.65287694973426e-07
-2.21819764243981e-05
-1.94106987162515e-05
-1.38825357293599e-05
-5.92078576173131e-05
-1.02864356684631e-05
-2.51698501399516e-05
-3.72134580609515e-06
-5.50867847690463e-05
-4.6903592983396e-05
-9.77480681366007e-06
-5.75329336611175e-05
-5.14892651930019e-05
-5.34486229208102e-05
-3.31380132253018e-05
-3.70980721638282e-05
-1.55615360234285e-05
-3.30744330324439e-05
-4.56232603027271e-05
-3.48428426047501e-05
-1.46938774325152e-06
-1.95004522601196e-05
1.23784936382485e-05
1.59042115003326e-05
-3.47165348284495e-05
-4.84075720081398e-05
-4.94612497614542e-05
-4.30021343379388e-05
-4.66133405822574e-05
-6.08856231488861e-05
-3.72395649463926e-05
-3.24201410092645e-05
-4.80623591557865e-05
-4.28822816015632e-05
-3.60498018803134e-05
-3.16324907651687e-05
-2.03286488055357e-05
-3.97234588628479e-05
-3.74617393826286e-05
-5.70516593762538e-07
-1.54494897571965e-05
-4.16328704302061e-05
-1.47628048783304e-05
-1.14639091029079e-05
-2.0034789373794e-06
-4.06889772711453e-06
3.82061991771856e-06
2.83819602488727e-06
8.15848980721429e-07
-2.00602509439417e-05
-4.78788367574718e-05
-4.05590874219954e-05
-1.45272462493637e-05
-4.06159918296804e-05
-4.08411652638561e-05
-2.53531420577898e-05
-3.73088059389457e-05
-4.04266782152908e-05
-5.20096482439981e-05
-4.9339436161929e-05
-2.2998878948799e-05
-4.45497109287204e-05
-7.60362092329077e-06
-4.6634839596831e-05
3.49396410964457e-05
-1.96273813422087e-05
-1.49371770269468e-05
-2.18344545742567e-05
8.90534516822632e-06
-2.12018238966189e-05
3.43013608370685e-06
3.1853445536622e-06
-2.78680772901885e-05
-2.70716638709687e-05
-3.34824468704248e-05
-2.92612930421856e-05
-6.54399766214761e-05
-1.6703562113778e-05
-2.03635791943112e-05
-4.50101519671944e-05
-1.53169570889405e-05
1.72728747600616e-05
-2.41366219097351e-05
-2.92886940027166e-05
-1.61441863865787e-06
3.38179195789756e-05
-4.53482041115293e-05
-2.75281349059722e-05
-1.62790261610413e-05
-1.9503494733443e-05
-5.15052973490618e-05
-3.31558813482428e-05
-3.66039971753691e-05
-2.85876443285713e-05
-4.16311909445779e-05
-8.30602059922151e-05
-4.68207393681493e-05
8.6020347978902e-06
-5.79743045667692e-05
-2.46410616178856e-05
-2.45623081301921e-05
-4.06893046525006e-05
-1.67504566998505e-05
-1.12862247050725e-05
-4.27102329756075e-05
1.08744917588361e-07
-2.22208006536426e-05
-3.19861720689809e-05
-3.16538862967165e-05
1.45722766154085e-05
-1.68622107709284e-05
-3.95483903058072e-05
-1.91972960999414e-06
-6.16942999981877e-05
-4.4193863936196e-05
-3.30865415688791e-05
-2.64577090998446e-06
-4.16214665554869e-05
-1.89415405819231e-05
-1.66370545211602e-05
-1.98271881982961e-05
-1.50181300974368e-05
-1.9858888592288e-06
-3.11822326301797e-05
-5.97618979671051e-07
-3.23811532734621e-05
-4.44866308001814e-05
-4.55269580952417e-05
-6.28525104244176e-05
-2.18735261437129e-05
-4.77564769161866e-05
-4.43564374407448e-05
-1.41898650627665e-05
-3.59119248274386e-05
-1.6254857259666e-05
-3.8068975917534e-05
-4.80300713683085e-05
-3.39279160767999e-05
5.40734612125179e-06
-1.33493473928364e-06
-2.43777240929744e-05
-4.03501895984153e-05
-4.63179608800204e-05
-5.41829838683512e-05
-2.29455730810506e-05
-5.08564116793351e-05
-1.43579077294304e-05
5.83692303497241e-06
-3.21925493188855e-05
-3.88548640620823e-05
-7.13196648066161e-05
-1.98581699928394e-05
-4.45500524432955e-05
-4.8747853765441e-05
-1.62412628620018e-05
-4.05615664758025e-05
-3.36362175369218e-05
-2.49900007489216e-05
4.38651572103709e-06
-2.7553727857458e-05
1.80851464545034e-06
-3.05117216027381e-05
-1.86412943374094e-05
-4.02314869525977e-05
-3.83152631827578e-05
-1.12064841482493e-05
-5.88680457958654e-05
-3.81462643142151e-05
-4.31264269050542e-05
-2.90346036824939e-05
-4.97703922769966e-05
-2.85709368223375e-05
-1.95403141866017e-05
-3.39173869863363e-05
-4.01457810950419e-05
1.80153274550271e-05
-1.29808993880933e-05
-2.16384658483224e-05
-4.87185306139549e-06
-2.0439178838492e-05
-3.10173278557255e-05
-4.38183787185522e-05
-3.65609864800005e-05
2.09687708194979e-06
-4.99764827154077e-05
-3.25539550837956e-05
-8.16427991798199e-05
-5.12868134532249e-05
-3.55195526671318e-05
-3.62845773614851e-05
-5.34087170723597e-05
-9.3578640237701e-06
-6.27708755586375e-06
-4.82532679708731e-05
-1.16002755439889e-05
-1.6929267235876e-05
-3.55134307703177e-05
5.04586488156725e-06
-2.98081119870203e-05
-9.5347842517306e-06
3.21103822590446e-06
-1.61049992933014e-05
-2.80204734095822e-05
-3.71614464710935e-05
-6.81030769944464e-05
-9.32538277583073e-06
-2.65018517558382e-05
-3.0017198251459e-05
-2.75322207522232e-05
-3.80894598565434e-05
3.16564674858249e-07
-2.62256222941119e-05
-6.24897657830632e-05
-1.30818911710206e-05
-7.78506263995208e-06
-6.01685826678733e-05
-3.54650567473305e-05
-3.29591310789128e-05
-3.01456559983779e-05
-4.6471392180026e-05
-2.93163960210507e-05
-3.63545842614943e-05
-3.66797267987629e-05
-3.11016529328473e-06
-2.08308568811097e-05
-2.4069689043878e-06
-2.09837420880394e-05
-6.07099585796528e-05
-2.74434749697157e-05
-5.20317739836282e-05
-1.03707365314154e-05
-3.05137875403596e-05
-1.49954542653542e-05
-1.20338440533475e-05
-2.96706326290695e-05
-3.86058578389739e-05
-8.56174817351634e-06
-4.77125273283903e-05
-6.57667833925062e-05
-2.20579503619933e-05
-2.45540885277286e-05
-4.65141626825397e-05
-3.94501890454212e-05
-5.13952081029689e-05
-3.37005710771654e-05
-6.44620991899444e-05
-2.47037151159893e-05
-4.59154630764307e-05
-6.32022546700449e-05
-1.46368913562279e-05
-2.1542021514529e-05
-4.9090974448932e-05
-2.55621210432702e-05
-2.431000212841e-05
-5.26155599618345e-05
-3.66969602905805e-05
-3.00112074759124e-05
-1.71324213922423e-05
-3.18147177705684e-05
-2.63018556165323e-05
-1.97792591662094e-05
-3.97586891553457e-05
-4.85179882804609e-05
5.97446683942343e-06
-5.52786502719425e-05
-2.09746706566691e-06
-4.65481248170982e-05
-6.62302854466802e-06
3.97210214583743e-06
-5.35764739408749e-05
-2.39962643030701e-05
-5.29767057754666e-05
-3.17670527343951e-05
-1.76648175150895e-05
5.84502637816319e-06
-5.30537599044684e-05
-1.45342355160554e-05
-5.02571328745439e-05
-5.34288193341698e-05
-6.16288050594163e-05
-3.57226768924879e-05
-4.55703261364198e-05
-3.62111426875701e-05
-2.96881998253636e-05
-3.14663156271523e-05
-2.99666160305668e-05
-9.36584093043448e-06
-9.6886620133302e-06
-3.06706144036591e-05
-2.56905459365783e-05
-8.67498120386207e-06
-1.23220569848588e-07
-1.42407248503895e-05
-4.09523377207001e-05
-5.22998907604081e-05
-1.49324136069503e-05
-2.97484114955371e-05
-3.73434634998104e-05
-2.62127444463773e-05
-4.52469385692457e-05
-2.93611837404007e-05
-1.92953893501634e-05
3.92392310212421e-06
-2.83755159564671e-05
-4.11856005182816e-05
-1.86429870611074e-05
-2.15469635407264e-05
-2.72007183116233e-05
-1.01493428057414e-05
-5.04174245275943e-05
-3.35071707876118e-05
-4.45142652563739e-06
-1.6361667187612e-05
-2.85776204830252e-05
-3.70354170695978e-05
-2.99361293487686e-05
-6.46031568310588e-06
-4.0285193665057e-05
-6.25878230095796e-05
-4.59984461242236e-05
-3.04207142558027e-05
-2.9234837313623e-05
-2.67430573758341e-05
-1.31067673294496e-05
-3.23296445044656e-05
-1.06083407555049e-05
-4.34417571930089e-05
-2.90234336700225e-05
7.03438100748314e-06
-1.35134537942406e-05
-3.84766030832675e-05
-2.88353953651357e-05
-4.91330231859532e-05
-2.88655217809991e-05
-6.51017720587714e-06
-4.99548388863253e-05
-2.28806205358864e-05
-2.54814573034789e-05
-2.93306966053772e-05
-7.1999636522318e-05
-2.9681667425996e-05
-4.05404101315775e-05
-4.06613861274362e-05
9.00413745034335e-08
-2.07610181285999e-05
-1.18160129873888e-05
-2.22438874313157e-05
-2.45196970039467e-05
-2.43948886641459e-05
-4.22106970815333e-05
-1.75206749881257e-06
-5.04261482306678e-05
-5.45851824874459e-05
-2.69298192615865e-05
-1.17703885124612e-05
-3.65332822501325e-05
-4.59870455140011e-05
-2.66271640939558e-05
-3.89212496580457e-05
-5.94554021344163e-05
-6.09470765868739e-05
-4.55943741139193e-05
-1.80578284610532e-05
-5.01654262750672e-05
-3.13807945038809e-05
-1.89240476905467e-05
-1.91811088908651e-05
-1.73133380936882e-05
-3.64360310275567e-05
-1.69976237573888e-06
1.82864584711885e-05
-4.74779821163147e-05
-1.99330059889674e-05
-3.96977616429734e-05
-1.56185449942586e-05
-2.51818283296248e-05
-3.90038534206408e-05
-3.19664551326982e-05
-5.9336010546405e-05
-1.68419094447736e-05
2.09499474604577e-05
-2.61892242224507e-05
-3.54243887460906e-05
-1.2221172437038e-05
-4.16379842571821e-05
-2.6889413035471e-05
-2.01542141083122e-05
-4.30701207174179e-05
-2.88003723006715e-05
-3.38904376489109e-05
-7.69430114003217e-06
-4.54481292288701e-05
-2.87047003994948e-05
-2.40023497292734e-05
-2.82779595777178e-05
-5.33640045512251e-05
-1.40400534995672e-05
-3.62611015980957e-05
-3.08964980898502e-05
-2.09492295982131e-05
-1.55272577912906e-05
-3.41186856761735e-05
-2.40722858112889e-05
-3.04764546367134e-05
-2.91727275799759e-05
-1.47297567048219e-05
1.81630222496622e-06
-4.95223622943447e-05
-1.60438475533855e-05
-4.0251458700216e-05
-2.5338354969744e-05
-4.99713286168305e-05
-4.3701599348109e-05
-5.08072805972091e-05
-2.19084915160261e-05
-2.79693895298203e-05
-4.40700720080711e-05
-5.29877793982796e-05
-1.24421757781495e-05
-2.52900539865891e-05
-4.24608618689752e-05
-4.47052652561421e-05
-4.37665155322616e-05
-3.23749510813928e-05
-4.03992420813745e-05
1.20830644695502e-05
-1.29899392653607e-05
-2.78177775402704e-05
6.18043648454895e-07
-4.01421963174975e-05
-1.3929111113089e-05
-3.21979650839712e-05
-1.69099364758512e-05
-4.03393567791267e-05
-2.5479205449412e-05
-3.87807668215594e-05
-2.75899935461404e-05
-4.76866921800989e-05
-3.06261597106116e-05
-4.36120575204234e-05
-3.4217089412983e-05
-4.50834716221049e-05
1.85359481421579e-05
-1.08175974169593e-05
-1.77288768988978e-05
-2.05828108625275e-05
-1.8319363327059e-05
-4.79887361333134e-05
-1.74222412875308e-05
-7.87086429445473e-05
-5.47854298766566e-05
-2.95972833184179e-05
-2.77809393129969e-05
-4.13377432825768e-05
-5.34644960092283e-05
-8.71220971712967e-06
-2.28008995470446e-05
-4.55079669186412e-05
-2.24433617898229e-05
-4.03053512400601e-05
-2.98196354984571e-05
-2.22646613492343e-05
-3.97939450434968e-05
4.12448321958043e-06
-1.778408142774e-05
1.67496786880802e-05
3.32060049153533e-06
-3.35414953018164e-05
-5.03308481047068e-05
-2.69292573164673e-05
-5.119062861248e-05
-3.0619138327359e-05
-4.60748293629973e-05
-1.11086796776831e-05
-2.87684246086772e-05
-5.13172086491966e-05
-3.14668560117005e-05
-4.74607471923814e-05
-2.09783153410702e-05
-1.32805259262313e-05
-2.19529308940658e-05
-2.98319819646396e-05
-2.21529088768119e-05
-1.15602936403592e-05
-1.06012368982638e-06
-3.29210366078625e-05
-2.26976789977848e-05
-2.79373441755586e-05
-6.47264676514442e-05
1.4612066811362e-05
-2.80602419597942e-05
-3.91783230597728e-05
-3.82616327443909e-05
-1.14393251879766e-05
-4.42870744703292e-05
-3.42862738670925e-05
-3.52186680051853e-05
-5.57077806860628e-05
-4.47401352791127e-05
-2.92854010196429e-05
-5.16454939378613e-05
-8.6141699543573e-05
-1.73572768567514e-05
-3.24705673208598e-05
-3.54595253257322e-05
-4.53813613669043e-05
-1.57766956603958e-05
-2.8314280913895e-05
-1.804638373371e-05
-2.16613152676802e-05
-1.4544705549366e-05
-2.23762156634383e-05
-4.15150401781328e-05
-2.95906896531594e-05
-1.85053709493674e-05
-2.33962122841604e-05
-4.27176039089851e-05
-4.01502846941629e-05
-4.45788425654029e-05
-3.16866857914142e-05
-6.67655480056924e-05
-4.10904125344003e-05
-2.01761555172835e-05
1.70902252239812e-07
-2.64906357657229e-05
6.44777759063063e-06
-4.82511935527738e-06
2.13453885625384e-05
6.075924238117e-07
-3.94282683698123e-06
-1.57250552440724e-05
-9.50736241101906e-06
-5.36226974005305e-05
-4.80951034896758e-05
-1.79145943044561e-05
1.1454981896804e-05
-1.98851090840017e-05
-4.66772453428148e-05
-4.94377562958292e-05
-6.05159131476312e-05
-4.55820939756991e-05
-3.21661995678799e-05
-2.87525799622698e-05
-1.99319903149802e-05
-5.01274103472354e-05
-3.26933657860563e-05
-1.62230662122297e-05
-3.09501011926923e-05
-3.03330318769547e-06
-4.31269969067042e-06
-1.23989004901899e-05
-4.2035435562045e-05
-4.10349625094603e-05
-6.73211570710475e-05
-5.50405303596806e-05
-4.82951376616321e-05
-2.72100647026254e-05
-2.08618887184358e-05
-3.53549680162956e-05
-2.59671783047931e-05
-1.91621075815008e-05
-3.70129965822665e-05
-6.55610553577147e-05
-4.00183729759053e-05
3.68968038961137e-07
7.08441446061208e-06
-4.31249747904121e-05
-1.14429247158248e-05
-1.87378418719952e-05
-4.72650331097072e-05
-3.68404892066537e-05
-4.97974640669627e-05
-2.97425176520302e-05
-3.6690246374605e-05
-2.53983726182811e-05
-4.77142245360768e-05
-4.42745403358007e-05
6.14159231191376e-06
-8.41136502629526e-05
-2.18745630336772e-05
-4.3728022667312e-05
-3.82327830247744e-05
-1.86275076877931e-05
-1.9539793483255e-05
-2.331870498181e-05
-3.59558036594721e-05
-4.51483883131682e-05
-4.58899854411218e-06
-3.4846757923648e-05
-6.4528792256957e-05
-3.52732429210428e-05
-3.05339383909293e-05
-4.00476883035048e-05
-3.75641151904203e-05
-5.11617237873012e-05
-6.2550451523433e-05
-6.63131998168326e-05
-4.01924337174589e-05
-3.51199523675518e-05
-2.55005719864179e-05
-1.25900107339211e-05
-4.49654415144284e-05
-4.79086873155351e-05
-2.90831406130782e-05
-5.23908066203621e-05
-5.55665219926819e-05
-1.81526033572577e-07
-2.0482727250402e-05
-1.07333619917174e-05
-2.3778426517023e-05
-5.3452607146323e-05
-7.1416301659595e-05
-6.43591431384231e-06
9.67074750913116e-06
-5.39590705979554e-06
-1.95108973181197e-05
2.94076768572296e-06
-4.52914144003472e-05
-3.92754834275215e-06
2.8319351877634e-06
-4.16051921950522e-05
-3.1018231235619e-05
-1.83902796423128e-05
-2.81757872235658e-05
-2.78656387183623e-05
-1.88123713276805e-05
-4.41435332413477e-05
-2.94370213944165e-05
-2.00621758697949e-05
-7.2190788159089e-06
-3.53703948502997e-05
-1.84307704622588e-05
-5.46567574178723e-06
-5.6580868631719e-05
-3.24820099824471e-05
-1.30728945819454e-05
-4.97970066540329e-05
-3.20766517883471e-05
-4.62036817079663e-06
-3.95495973176374e-05
-3.39665880338826e-05
-2.60472604006893e-05
-4.8869225207567e-05
-6.61773238555593e-05
-5.15648668400998e-06
-3.5204664857232e-05
-4.24770884730026e-05
-1.85497249246271e-05
-1.36139830346546e-05
6.52204172011023e-06
-5.79966753429625e-05
-1.95256136568318e-05
-2.13210276996052e-05
-3.57501518981667e-05
-1.11186634174966e-05
-1.36231566237084e-05
-4.49135695700887e-05
-1.51199774137706e-05
-8.75831491298676e-06
-5.60021182916559e-05
-2.54589135020462e-05
4.10054516545573e-07
-7.28197080059723e-05
-5.11966519896483e-05
1.82141681933202e-05
-4.37298056670702e-05
-5.75878361468128e-05
5.14039484624975e-06
-4.46015084087011e-05
-7.54709520128755e-05
-4.84583740747777e-06
-6.03701727062395e-05
-5.25515536534342e-05
-5.3272574408659e-06
-9.70415707592839e-06
-2.82336122442415e-05
-2.50414124969436e-05
5.49207576147352e-06
-4.71337382291428e-05
-3.77683293144244e-05
-2.28553233226592e-05
-3.40815128499748e-05
-5.43980510052519e-05
-3.34866620748663e-06
-5.02476160587999e-05
-3.66759364312558e-05
-5.87702754128761e-05
-2.26875396025586e-05
-8.70733431681524e-05
-1.37737792675317e-05
-1.78368935473965e-05
-6.51681018754102e-05
-3.56954494692255e-05
-9.48111042938172e-06
6.22439991622622e-06
-3.4876638172839e-05
1.40724043855226e-05
-1.25495675013641e-05
2.29085386232371e-05
1.10175135655931e-05
-2.55630835027107e-05
-5.25596024832646e-05
-1.22776753263398e-05
-3.30729082305995e-05
-5.2056497581987e-05
-3.56504796731333e-05
-7.07408328839852e-06
-4.21401880232651e-05
-4.19722890967304e-05
-2.9918059623871e-05
-3.35969026452477e-05
-3.69109421663446e-05
-2.56876713519896e-05
-6.19425351405417e-05
-2.30707213744839e-05
-1.27788783669312e-05
-1.83624690643436e-05
-2.86133923772643e-05
-8.32114838400377e-06
-3.47301780152288e-05
-6.83099803203411e-05
-2.98315064382431e-05
-2.05994386052136e-05
-6.36385460111087e-05
-5.39774551803535e-05
-5.36256300915283e-05
-4.05009010748634e-05
-4.36983623381256e-05
-3.04289718149173e-05
-4.2125729576213e-05
-4.2710675130574e-05
-2.1102565487969e-05
-2.50684873208805e-05
-4.20569478551359e-05
8.9787811391971e-06
1.46222748452179e-05
-3.81413161431674e-05
-1.81264017730428e-05
8.53360950212857e-06
-4.56080106697282e-05
-2.58971973260162e-05
-1.24267555932514e-05
-1.89419037106545e-05
-5.31156173695486e-05
-3.25975121875999e-05
-1.37178305124285e-05
-3.63730060709194e-05
-7.53793041704953e-05
-3.40160392559924e-05
-5.89079118610202e-05
-2.47817570600421e-05
1.61269907668075e-05
-4.86368171142302e-05
-3.19749601441317e-05
-1.89311648389002e-05
-9.19871556286603e-06
-4.66997861481718e-05
-4.01293812962759e-05
-1.17835318445778e-05
-1.33788637492109e-05
1.55040767222516e-05
-2.11168801778512e-05
-4.72901174224316e-05
-2.59995760300646e-05
-4.33597024461056e-05
-2.15642527571158e-05
-2.93508520612692e-05
-2.47062207927001e-05
-5.03873113145965e-06
-4.84491974845074e-05
-5.51850138233506e-06
-1.73031057651873e-06
-5.08525898472428e-05
-3.0143332462008e-05
-2.39030777936121e-05
-4.47006265583538e-05
-2.08117797674123e-05
-2.56211249569791e-05
-1.08802267584832e-06
-2.10840820048062e-05
-6.96107554991573e-05
-2.93945671872468e-05
-4.52061169634406e-05
-4.48496704928796e-05
-4.03578712770319e-05
-2.98020684292184e-05
-1.4213185113763e-05
-1.61221222239439e-05
-4.19299407340261e-05
-5.53073794750309e-06
-3.51540482442493e-05
-3.08364118739658e-05
-1.19572898009379e-05
-1.95223254202927e-05
-2.77368365114717e-05
-9.54966446849911e-06
-4.0351296278904e-05
-8.72925584260506e-07
-3.45376896679243e-05
-1.10493519402286e-05
-1.68452746249397e-05
-2.4985173276048e-05
-6.60090774192939e-05
-3.08688835138693e-05
-6.5304198585656e-05
-1.88996374063207e-05
-2.48711861267141e-05
-2.9649911103578e-05
-4.12811333511931e-05
-4.51893443251865e-06
-2.89861321910493e-05
-2.00159513893501e-05
-2.72232909897502e-05
-4.42240486323122e-05
-2.28522317400382e-05
-3.05254448173034e-05
-5.30894780284633e-06
-2.06174546842019e-05
-2.40479678804021e-05
-1.24936901126686e-05
-4.64781526375182e-05
-5.59717876456543e-05
-4.56994761957616e-05
-4.08571417489926e-05
-3.00320478036065e-05
-3.44072209345613e-05
-5.09648962176125e-05
-2.17031404204769e-05
-2.6496812926304e-05
-8.76041350345077e-06
-3.29696565890089e-06
-4.03265114003271e-05
-5.04083072988135e-07
-2.06620146770551e-05
-2.4880138361427e-05
1.77540991661629e-05
-3.99341863320933e-05
-4.31483835477615e-05
-3.80325450719724e-05
-4.48270888929905e-05
-7.62707971504507e-05
-4.7422816823841e-05
-6.68695281288618e-05
-6.11466107464775e-05
-5.08666133018105e-05
-3.34878211280498e-05
-4.22034399543196e-05
-5.65101339702152e-05
1.92432898523469e-07
2.47299992925628e-06
-1.43649574635826e-05
2.64468176148763e-06
6.26738144822965e-06
-1.52647370802367e-05
1.01280308609412e-05
3.07751084164359e-05
-1.86035512991485e-05
-4.05110146978168e-05
-5.15494728323166e-05
-2.84528778488995e-05
-2.91472356037718e-05
-3.06085177713543e-05
-2.79565354324748e-05
-3.95570366388859e-05
-1.86536374848799e-05
-2.46272911981335e-05
-3.86768215646739e-05
-1.44310354554711e-05
-1.09623810376378e-05
1.47824045575137e-05
4.8700724478728e-07
-1.71031955858052e-05
-1.23205500451075e-06
-1.89143177231422e-05
-1.52504463336379e-05
-1.29383863954231e-05
-3.22530633069768e-05
-3.34335595077354e-05
-2.5315628297026e-05
-1.319265041191e-05
-5.1292161113161e-05
-2.75975825969994e-05
-8.19578602820787e-06
-5.79323702110516e-05
-2.24218155891432e-05
-3.60732062603519e-06
-2.67528325833363e-05
1.43648468009854e-06
-3.26586061705674e-05
-1.49323981944078e-05
-1.37822633952541e-05
-3.33394884855509e-05
-3.04179717613047e-05
-1.27863779757568e-05
-3.75986172075829e-05
-3.28885402378482e-05
-4.00063345445086e-06
-1.70176392560765e-05
-3.27132384486741e-05
-2.18147840483607e-05
-9.01236614327753e-06
-4.28201911875893e-05
-7.69712046816802e-05
-3.93503602767241e-05
-5.93711207016457e-05
-5.01104305330682e-05
7.19579623600134e-06
-1.51973906697726e-05
-3.81415759121419e-05
1.32478048307133e-05
-6.12593367927562e-06
-2.35564330167786e-05
-5.20380284157114e-05
6.21260222798651e-06
-3.71605630536967e-05
-5.64940197941104e-05
-2.94767502599543e-05
-2.29984083840922e-05
-4.85273167397461e-05
-5.14861408096299e-05
-5.37092965252136e-05
-6.03735768114192e-05
-2.72728347009172e-05
-1.21169885316771e-05
-2.95714479213342e-05
-1.02423850502935e-05
-3.62607704255047e-05
-4.16389563108688e-05
-1.20563714812403e-05
-7.61515211720888e-05
-2.98491367198187e-05
-4.67659836302861e-05
-2.68172162627854e-05
-3.85042830074051e-05
-3.45137592869351e-05
-1.44414339082262e-05
-2.77573376925901e-05
-4.37035832904425e-05
-2.41686052429582e-05
-3.38681663602106e-05
-2.54586085708973e-05
-5.64738878623053e-05
-3.28059219881406e-05
-3.59276185769538e-05
-4.02877027173544e-05
-2.4103208738031e-05
-1.2735854169552e-05
-3.38568419892361e-05
-3.72224818130239e-05
-2.17325690759998e-05
-3.51284169240119e-05
-1.08546950946955e-05
-4.63739360159977e-05
2.70408558881648e-06
-2.76709689147582e-05
-3.28853544249001e-05
4.12063369662587e-06
-4.1171373415485e-05
3.74716582238965e-06
3.61080840628051e-06
-2.78769515741556e-06
-4.0886685357222e-05
-3.45135038244898e-05
-5.35931868317579e-05
-8.69984739914873e-06
-3.02345659289698e-05
-4.62114576390266e-05
-1.25884147945267e-05
-4.43617780939919e-05
-1.76381956784722e-05
-2.15379116172832e-05
-3.02080389976586e-05
-3.90117531864834e-05
-2.01195037519541e-05
-1.99304194681329e-05
-1.20397639425687e-05
-4.73043751535949e-05
-2.90300051426582e-05
-3.33222467347893e-05
-2.40000504150688e-05
-3.02931670117513e-05
-5.13647807248489e-05
-2.63852136973943e-05
-7.48898828624697e-05
-4.78027209946635e-05
-4.99219563113201e-05
-4.38159384679634e-05
-5.86818615493589e-05
-2.25818625390734e-05
-2.23173505597444e-05
-4.45329463364503e-05
-1.82542408305552e-05
-4.63963274392412e-05
-2.18822423377787e-05
-5.92173544100697e-05
-4.43581153133395e-05
-3.21332808633459e-05
-1.78385790478342e-05
-1.42602692612879e-05
-1.14196082041715e-05
-3.00530610315563e-05
-5.33359252369321e-06
-2.09517713335257e-05
-2.39540331669595e-05
-3.12412369391621e-05
-6.92784661284353e-05
-4.85691289616764e-05
-5.27042927218348e-05
-3.06451872949788e-05
-2.84430431703224e-05
-6.29391093364657e-05
-3.43963682459724e-05
-1.70719907253212e-05
-3.63646217206152e-05
1.62250528249532e-05
-1.44017280551248e-05
-1.37745977510016e-05
-1.4203351925876e-05
-1.10248667016979e-05
-9.11598936877978e-06
-1.51788418314526e-05
-3.59500536799814e-05
-3.36345802823953e-05
-9.71945575629315e-06
-4.19280215741744e-05
-1.44214830225644e-05
-3.54563515791711e-05
-4.49000916033173e-05
-5.63002816126422e-05
-2.16155946615651e-05
-1.43788687821806e-05
4.86269449635546e-06
-1.26536648145497e-05
7.2749003562943e-07
-6.01818064949824e-05
-4.84877038719124e-05
-2.93537025128448e-05
-3.11956568165949e-05
-3.07582301909353e-05
-5.5344560837196e-05
-4.213979051436e-05
-2.87400714658689e-05
-3.67410157556616e-05
-5.36263112977391e-05
-1.12478826467954e-05
-5.44921346825299e-05
-6.36819437103344e-05
-1.6263805424769e-05
-3.73597710993121e-05
-1.14117397970279e-05
-1.89682610224894e-05
-9.9616874745161e-06
-1.49317973286281e-05
-3.73829729489915e-05
5.9814036590897e-06
-2.71175221001618e-05
-3.53509826000566e-05
-3.45247451541604e-05
-6.25152718293645e-05
-3.33658169481781e-05
-4.10536132876688e-05
1.15271758085569e-06
-2.0032504831476e-05
-5.40291917446699e-05
-2.62854592278286e-05
-2.66900356006499e-05
-6.275839438483e-06
-5.70708390113881e-05
-2.29240021636054e-05
-7.60883845354586e-06
-2.60456151817627e-05
-4.07293769864407e-05
-3.19526700407456e-06
-4.76431802819702e-05
-2.93466535574748e-05
-1.51428764074036e-05
-3.50451924262722e-05
-3.95028010951063e-05
-1.16960163316572e-05
-5.34092662484552e-05
-1.57712723182419e-05
-5.87718341361532e-05
-3.05197895155348e-05
-3.20255136045569e-05
6.91306683133108e-06
-3.53772700929251e-08
-1.85669676898436e-05
-5.53426542287757e-05
-3.09705880828447e-05
-3.97187264511236e-05
-6.36657989263396e-05
-2.42364502848323e-05
7.70498566221066e-06
-2.56918454209849e-05
-1.06365332501805e-05
-5.10503662421372e-05
-5.93055851285348e-05
-5.98268764734686e-05
-2.20931986116025e-05
-5.60210065030802e-05
-7.04906208883754e-05
-4.56230720322733e-05
-5.05322600938315e-05
-6.09537168005146e-05
-2.31214012958095e-05
-1.73504848595782e-05
-2.19196246815655e-05
-1.66599400882554e-05
-1.4817635182244e-05
-8.83354781198022e-06
-1.02562252429303e-05
-1.47152113137703e-05
1.79920238192697e-06
-1.76486349443399e-05
5.90444802236921e-06
-4.53827248156401e-05
-6.80853407420863e-05
-4.83928032047278e-05
-4.29682661165668e-05
-5.06785079460475e-05
-5.70093368405252e-05
-2.37776848265725e-05
-5.94144944450896e-05
-4.34975477328704e-05
-4.73458069732194e-05
-4.88575093510561e-05
-5.4861425108972e-05
-7.7866904878973e-06
-4.08147080749107e-05
-2.05410383518593e-05
2.0839372315081e-05
3.28716861882431e-06
-6.0127011964922e-05
-2.60902042693073e-05
-8.57695156072878e-07
-4.71448451966398e-05
-2.86389120600496e-05
-1.67989770373906e-05
-3.59760683020541e-05
-7.62792644316532e-05
-2.44047418879196e-05
-5.06278442508832e-05
-2.23611598647122e-05
-3.39218997365659e-05
-3.28076466711684e-05
-2.23876474597356e-05
-2.75080480238116e-05
-4.21437895180431e-05
-4.3276215769943e-05
-3.495299512256e-05
-2.2100769577079e-05
-2.81323472847005e-05
-7.74300615758477e-06
-2.92096864577095e-05
-2.12523423421302e-05
-3.96334462373703e-05
-2.06519267318875e-05
-4.36298895708816e-05
-4.68248816301492e-05
-5.40748698951434e-05
-2.93125017769323e-05
-2.69835514302493e-06
-4.11762007809108e-05
-1.28008110275401e-05
-6.83130476739778e-05
-8.58483750228233e-06
-4.25437408816674e-06
-4.27425800012605e-05
-2.99341341281529e-05
-2.28834915817186e-05
1.21314128267878e-05
-5.63884516708665e-05
-3.95580796910642e-05
-6.21017248854358e-05
-7.84218626770884e-05
-3.41772149833803e-05
-6.76127483794697e-05
-2.89103151770257e-05
-4.47857417208127e-05
-1.73370870051466e-05
-5.90819686922797e-05
-4.29666731929063e-05
1.04525373968884e-05
-2.72055417616497e-05
-3.98001635080669e-05
-2.05510325209972e-05
2.8774380843316e-05
-6.58655813218428e-07
-2.40550694242779e-05
-3.62587949458316e-05
-3.36620015110385e-05
-3.97104374749036e-05
1.63665255153479e-05
-3.3891282335129e-05
-6.0910695654225e-05
-4.95724836505424e-05
-5.07822632307056e-05
-3.82008195634817e-05
-5.07163117691857e-05
-5.11966907197492e-05
-5.47820799012513e-05
-3.88403729923463e-05
6.79648842075116e-06
-1.12005403850663e-05
3.67323884728738e-06
1.35838379610885e-05
-2.2508845448714e-05
-3.34189945521236e-05
1.13400489613216e-05
-3.56333414591107e-05
-5.11604517309305e-05
-2.15182261199583e-05
-3.87833437091993e-05
-8.41125081570347e-05
-3.62549275200308e-05
-3.21928003022969e-05
-3.67512196813121e-05
-5.30752125249538e-05
-3.4164073411917e-05
-8.54564951268834e-07
-1.31330247584743e-05
-2.78194363621559e-05
-1.9920441894719e-05
-2.09711073337855e-05
-1.79363396894709e-05
-3.83339620133535e-05
-5.41278557191279e-06
-2.83616351367155e-05
-3.01654075064203e-05
-2.68375237455222e-05
4.55357500715755e-06
1.76991429328046e-05
-4.26875539222725e-05
-3.63162444835281e-05
-2.49433855952847e-05
-2.32457198711574e-05
-4.57833325537806e-05
-1.12926833422235e-05
-8.02015346797328e-05
-4.87134828117463e-05
-3.40926033660919e-06
-3.94718650610538e-05
-3.03895582348272e-05
-2.74882949666265e-05
-2.32518631659164e-06
4.21404494475032e-06
-2.39983256067793e-05
-3.8411258175306e-05
-4.32957701090468e-05
-5.91342862364081e-05
-2.24462427881194e-05
-2.38449492624886e-05
-6.86561693893969e-05
-2.22126376862586e-05
-3.4029602811326e-05
-4.58684062911924e-05
-3.79493823600292e-05
-1.35513982345211e-05
-5.85563209840135e-05
-9.51866399052814e-06
-2.76330358342922e-05
-2.52371289581091e-05
-1.04312215614901e-05
3.80034172477526e-06
-2.27800877758918e-05
-2.62248174091623e-05
-8.24965941841784e-06
-4.1609680001496e-05
-6.0777480469146e-06
-1.16220634786427e-05
-8.94836748272099e-06
-6.47185690821537e-05
-2.58921687128529e-05
-1.20753192693542e-05
-8.03998636714749e-06
-4.36643238115021e-05
-2.24413937078807e-05
-5.01367838097891e-05
-3.46638897233655e-05
-3.88596775289398e-05
-5.05076853398734e-06
-1.68438335555893e-05
-8.44384344660701e-06
2.73056774550383e-05
-4.87683146633023e-05
-1.68041396723471e-06
1.55018782710017e-05
-5.80554543711607e-05
-1.97078095675237e-05
-2.60799571141911e-05
-6.70311368583456e-05
-4.47497837403505e-05
-9.09425639943976e-06
-3.97999981576781e-05
-4.27160083083373e-05
-3.76797239869602e-05
-1.85824355547178e-05
-4.12795280206642e-05
-1.49314358188598e-05
-2.84029712335945e-05
-5.75404987873883e-05
3.76617410494855e-07
-1.49521453709996e-05
-4.23889850947682e-05
-7.81979243422333e-06
-2.18416015281066e-05
-4.52473951864701e-05
-1.51001531587437e-05
-3.45579618404278e-05
-3.50029118493149e-05
-6.06608813981881e-05
-9.4065804384412e-06
-3.357019173076e-05
-5.63089899093822e-05
-6.73272607226377e-05
-3.09723970332431e-05
-5.15599436529538e-05
-5.65592004319043e-05
-1.75225390143698e-05
-1.62828219837307e-05
-5.4342524464225e-05
3.58936976290018e-06
-4.97795671722409e-05
-5.8111147319099e-05
2.76791121885074e-05
1.19368141357019e-05
-3.07347200720358e-05
-1.98043238681538e-05
-4.44092537906555e-06
-9.90819568579883e-06
-1.17069296657753e-05
-1.6788780458759e-05
-5.41360624592757e-05
-6.18880630087176e-05
-1.38167002071904e-05
-4.53532179820294e-05
-5.80252414478534e-05
-3.40698488499071e-05
-6.99902815596019e-05
-3.29155578653028e-05
-1.04533493693677e-05
-3.43733269207557e-05
-1.92045391589581e-05
-5.21857450514879e-06
1.00372233849983e-06
-1.01765014046895e-05
-4.3030269159304e-05
1.91679275118972e-06
1.33332399720486e-05
-2.67649285600719e-05
-2.84134912536367e-05
-3.91751965963576e-05
-3.77172919783688e-05
-2.9427469176949e-05
-7.8283161606014e-06
-2.2677673977711e-05
-4.13410278227073e-05
-3.71722272673491e-05
-4.83375791918276e-05
-3.83013381474119e-05
-2.2948567313124e-05
-6.57492794560426e-05
-3.99224155797938e-05
-8.07010169387291e-06
-1.89944854830989e-05
-4.58668037344959e-06
1.21377515681022e-06
-2.97084640989686e-05
-1.75929585336159e-05
-4.99548461315629e-05
-3.36019114773328e-05
-3.98537526312914e-05
-3.5980242038749e-05
-2.16155005278702e-05
-5.57803955341788e-05
-7.66098821409274e-06
-2.85644691844874e-05
-2.58997931000472e-05
-6.7338494743324e-05
-3.71502195907987e-05
-4.73792797522033e-05
-3.83983072623086e-05
-2.88894354505474e-05
-2.56856695155846e-05
-3.7942048957112e-05
8.9995794836745e-07
-2.593677964273e-05
-4.33770614749175e-05
3.8506589631368e-06
3.48637170130919e-06
-7.2355591334509e-06
-4.4107782134713e-05
-2.87628394953827e-05
-5.74504849950146e-05
-2.3261463067037e-05
-6.42539270014291e-06
-4.19758562004909e-05
-7.06942417414974e-05
-3.42186878420628e-05
-1.190661066477e-05
-2.99322949833153e-05
-5.5007044985618e-05
9.59441634672456e-06
-1.58966744040693e-05
-3.82878851205925e-06
1.29926162587631e-05
-2.25472082878349e-05
-2.83813307099489e-05
-2.88757283286574e-05
-2.453123164798e-05
-7.05072237444272e-06
-1.46385066590127e-05
-4.63224201777854e-05
-3.01295013244121e-05
-3.6870068834441e-05
-5.43697902831718e-07
1.6694870176558e-05
-4.50375770884704e-05
-2.86499255232125e-05
-5.40403723305331e-05
-2.77257224350499e-05
-3.50312926442048e-06
2.34543221846278e-05
-1.69882001355966e-06
-3.33881924216586e-06
-1.10732539336786e-05
-1.48012573032238e-07
6.98563648259784e-06
-1.40002497826689e-06
-5.31818155394105e-05
-5.06235248789264e-05
-8.45877899569744e-06
-7.86685395894398e-05
-5.0105017119889e-05
-3.68058628025786e-05
-5.34937472143589e-05
-3.50454770143913e-05
-8.33201551651449e-06
6.75839146953928e-07
-5.10773115908423e-05
5.77396928968871e-06
-2.49554077978426e-07
-1.69440888725017e-05
-1.55103191385553e-05
1.41492797575618e-05
-2.00371494767965e-05
-6.30244926882902e-05
-1.2426008169193e-06
-1.86125179586911e-05
-3.76411329409123e-05
-2.56804841604006e-06
-4.39147822656608e-05
-6.42614429862315e-05
-3.70565477992108e-05
-3.30631438339752e-05
-4.12934640121434e-05
-3.73907571012347e-05
-2.74165930234135e-05
-3.20398310406409e-05
-2.07681662316142e-05
-7.60672570868622e-06
-1.89747038829177e-05
-1.89588998428412e-05
-3.72523595103159e-05
5.82609568573101e-06
-4.59032355940284e-05
2.91053172516527e-05
-4.38463746228595e-05
-6.50756342056902e-05
-9.78002360642858e-06
-3.90163888628367e-05
-5.71155651654245e-05
-4.34118562637996e-05
-8.50172055889105e-06
-2.16691804964351e-05
-3.49513648003671e-05
-3.68083843784167e-05
-1.81337341434185e-05
-2.58585351669545e-05
-5.03422153072627e-05
-2.65440692154704e-05
-5.44029165363807e-05
-6.69290041324901e-06
-3.04499952873561e-05
-3.01841192807255e-06
-4.00192303251336e-06
-2.63788494669502e-05
-5.33079668694706e-05
-5.1861666166707e-05
-5.11674185480657e-05
-2.55866510427667e-05
-1.75674352520325e-05
-2.19242194396919e-05
-5.52608847270122e-05
-4.83169911102712e-05
-4.78340416585514e-05
-6.26334734391783e-05
-5.18647810826369e-05
-1.82990111305396e-05
9.17445423663748e-06
-2.69333281369071e-05
-1.21077043458265e-05
-2.08332997690689e-07
-1.25727657078101e-05
-4.53976744461655e-05
-4.66284471186727e-05
-2.56225282959203e-05
-5.81010960891834e-05
-2.60224848248135e-05
-1.44326012528961e-05
-3.9859791295776e-05
-3.40413667172206e-05
-2.7504080901927e-05
-5.8257551683273e-05
-3.09873982998465e-05
4.47471341023539e-06
-1.71355271102998e-05
-2.46692315551382e-05
1.32830930606105e-06
-1.03488722144887e-05
-2.91044438916906e-05
6.31977956153201e-06
-9.38381837768282e-06
-4.079643440173e-05
-2.53643388887911e-05
1.32987186389748e-05
-4.13277911155172e-05
-4.23865299144548e-05
-3.20921354235833e-05
-1.98971068408901e-05
-6.60178238801749e-05
-3.7599360863313e-05
-3.85318340687206e-05
-3.00322435663813e-05
-1.07361570703304e-05
-7.76545529871919e-06
-5.04792255760976e-05
-5.46097736497399e-06
1.64201347302204e-05
-4.95620449037797e-05
-3.9070714977024e-06
-2.14798894675203e-05
-3.74041993225333e-05
-4.00256383856704e-05
-4.99220423180565e-06
-2.34518054019302e-05
-4.1547360619369e-05
-1.62429636205956e-05
-4.07350150362088e-05
-5.43552119407512e-05
-4.19896252205869e-05
-3.53986652582656e-05
-5.20081174773952e-05
-2.20364427630337e-05
-2.89910991476767e-05
-2.01532052600571e-05
-3.33673854443539e-05
-3.74062147953937e-06
-5.63939402503e-05
-1.55982381720094e-06
5.18736216547894e-06
-7.84558341018042e-06
-5.41933386706885e-05
-2.70693535005115e-05
-4.57724749583143e-05
-1.79315846314169e-05
-2.69319447024845e-05
-4.56095639227058e-05
-7.66533150319028e-05
-6.53727734311165e-05
-4.80859383482633e-05
-2.30973830683619e-05
-5.79352723820408e-05
-2.94679989811007e-05
-2.14916288252976e-05
-1.54489841590529e-05
-2.32866026079469e-06
1.4501816882677e-05
-2.93216149233952e-05
2.83856813678251e-06
1.78897209794253e-05
-3.53092533277032e-05
-4.88684972999587e-05
-1.80338811823432e-05
-1.17123024297201e-06
-4.7594711269869e-05
-2.16767756494914e-05
-7.08619669936037e-05
-4.36494544524711e-05
-9.57477759590003e-06
-3.7570963619541e-05
-5.4392337018497e-05
-1.1126527245817e-05
-1.07897160163873e-05
-3.50236876285152e-05
-8.61081953127759e-06
2.59023211584465e-06
-2.30963532867789e-05
-2.07365536830997e-05
1.2606555765314e-05
-2.813544012454e-05
-1.1617861655493e-05
-2.21288658359824e-05
-4.19232243552726e-05
-3.48577583644627e-05
-2.1147534546535e-05
-3.35687286673895e-05
-5.80143506797296e-05
-3.00252156204238e-05
1.45606121449914e-05
-6.51607665270726e-05
-4.94774732984912e-05
-3.30552800722451e-05
-2.36355026294587e-05
-1.38770201416173e-05
2.68349979913788e-05
-2.83872803242735e-05
-1.99214619713879e-05
-1.17868591551852e-05
-9.62546910280671e-06
-3.41312629725644e-05
2.09020895417977e-06
-2.11884195633977e-05
-3.50260375168055e-05
-5.2187725806709e-05
-1.58934451340913e-05
-5.62173587715812e-05
-5.7081131038969e-05
-9.90565186334757e-06
-4.36940328345944e-05
-3.23755053373371e-05
-4.78927318600271e-05
-1.00763912866676e-06
-3.17707806361056e-05
-2.14966716419471e-05
-5.340561242629e-05
-5.73343757530093e-05
-4.58297867356566e-06
1.37218885089935e-06
-3.02489206163379e-05
-5.78732946256437e-05
-4.71963682053609e-06
-6.0935872600142e-05
-4.89445953168341e-05
-2.62190012738733e-05
-2.90783596646934e-05
-5.25043003194211e-05
-5.77579174696858e-05
-5.84464534558582e-05
-5.09592155576452e-05
-3.39625314445327e-05
-7.04245797872868e-07
-1.59668614298237e-05
-4.19763832818921e-05
1.09376199403513e-05
-4.02766853252336e-05
-3.02069493711148e-05
-3.42143941754208e-06
-2.13177670594498e-05
-4.8054657929419e-05
1.43288053981041e-05
1.99413056916149e-07
-2.37293511496843e-05
-1.25634636894102e-05
-2.29413119734585e-05
-3.98250674132864e-05
-2.15392028459507e-05
-1.52408613349301e-05
-3.99623114930675e-05
-6.71705611544668e-05
-7.91447238400751e-06
-2.38037120428352e-05
-1.58413982985059e-05
-7.79399470567477e-06
1.66273199732746e-05
-4.00793663484497e-05
-1.86938002998206e-05
2.02985887165644e-05
-3.15361458623571e-05
-1.52091673756644e-05
-3.05991981903861e-05
-4.96985867652623e-05
-6.50192546863773e-05
-6.44811305809191e-05
-4.66829778353057e-05
-1.61414398457902e-05
-3.3177371791488e-05
-3.15615834965827e-05
-4.21427166941446e-05
-1.41433503035305e-05
-8.14349537882303e-06
-2.89217695737771e-05
-2.53342187045502e-05
-2.47518663656745e-05
-3.93244391239415e-05
-5.68401885547485e-05
-9.59269280884415e-06
-1.83743102671534e-05
-4.38552239363799e-06
-6.87000826103165e-07
-2.43390982938332e-05
-1.573701837228e-05
-7.03594232732105e-05
-3.20285897294652e-05
-3.35956091168148e-05
-2.31318430504636e-05
-3.96131816587758e-05
-1.98501971971843e-05
-7.3026815399578e-05
-4.06585593838685e-05
-4.19524174932779e-07
-1.4392142991928e-05
2.8505132781815e-06
7.52128431534944e-06
5.87692807026589e-06
-1.16542146616796e-05
-2.28052907501256e-05
-9.93160479185518e-06
-6.89008224526847e-05
-3.15005603706211e-05
-3.11775858109711e-05
-1.89806577690985e-05
-2.74933941535437e-05
-3.57032837096617e-05
-6.5504207591878e-05
-2.09095485500471e-05
-3.19546826674581e-05
-5.60925514204924e-05
-3.13117783642766e-05
-2.92662538960954e-05
-3.46120665764358e-05
5.15222361721246e-06
-1.0219265225756e-05
-4.74078650957128e-08
-1.0054508889747e-05
-4.20429197033524e-05
-3.04661222813522e-05
-2.76411614533056e-05
-1.91061925959425e-05
-3.32643141825892e-05
-1.67957189198854e-05
-2.18043987452324e-05
-5.095157174618e-05
-2.2733749547576e-05
-2.66896197134786e-05
-1.36578031902608e-05
5.47434095786023e-06
-3.49442297258372e-05
-3.41742518245802e-05
-4.71899132376645e-05
-5.47132185751172e-05
-3.11652692000135e-05
-4.18903771006764e-05
-3.07402696348195e-05
3.86430995818133e-06
-1.4483996164933e-05
-3.48759255835742e-05
1.2111655896341e-05
2.17953504379631e-06
-2.44537137783585e-05
-2.1242065262502e-05
-1.78101660956834e-05
-1.0795406804482e-05
-4.84392772631037e-05
-3.05607385319868e-05
-2.25051246120485e-05
-3.84243061081449e-05
-2.18348741776768e-05
-3.72712160165727e-05
-5.22542841718765e-05
-2.80274528267563e-05
-4.52656887662577e-05
-3.21850269442672e-05
-1.89117345697305e-05
-5.47200635355008e-05
-4.19047947556306e-05
-2.48670717657397e-05
-2.75702951922383e-05
-5.75641132284931e-05
-1.10065782639521e-05
-7.10630193060818e-06
-1.05028185949577e-05
-5.96844315048118e-05
-2.26925670622489e-05
1.34482089064255e-05
-6.96023117336104e-05
-5.18109677935044e-05
-2.3220979120015e-05
-3.58058422501236e-05
-4.87772584439686e-05
-5.46047838727115e-05
-2.75952622893238e-05
-6.02116247517167e-05
1.6611716981052e-06
-1.92022669648606e-05
-4.35749135721945e-05
-3.05205138680811e-06
-4.23257347324027e-05
-7.0293745446516e-06
-4.70639051803503e-05
-6.27771675298405e-06
-3.2630839426556e-05
-1.7703440973215e-05
-6.76084789263294e-07
-8.08598869694042e-05
-5.47031335098029e-05
-1.16740746040328e-05
-5.29326099884326e-05
-6.72480777947408e-05
-3.47864012004213e-05
4.80590949831487e-06
-2.77058449211017e-05
-4.36192970144127e-05
-2.01512180075072e-05
-2.91598922530487e-05
-4.69178558375947e-05
-3.57029078229802e-06
-2.50055454486006e-05
-5.02417783919784e-05
-4.97933240808341e-05
-2.27541021767135e-05
-5.15708295474092e-05
3.56298928848587e-06
-2.63124004238709e-05
-3.04981814435609e-05
-3.86145849888304e-05
-2.17770725794684e-05
-6.3546776258093e-05
-3.29890960748329e-05
-8.15213057010362e-06
-2.84301229109049e-05
-3.71660728283262e-05
-1.92752639134357e-05
-8.67162345111291e-06
-3.06719729563179e-05
3.01667560759572e-06
1.53687266555912e-05
-2.53419833921767e-05
-7.27894809498378e-06
-2.1741514955028e-05
-7.09620939322097e-05
-6.21605174948281e-05
-1.95119010554466e-05
-7.67134429458425e-05
-3.73727582764465e-05
-3.73057695225577e-05
-4.13272099946983e-05
-3.54125116324763e-05
-2.48139315579653e-05
-2.71796165277118e-06
-3.33739943041524e-05
1.98059817490769e-05
-1.12997364099097e-05
-5.85919169954865e-05
-1.20493123080022e-05
-1.04662147258641e-05
-3.57431579164443e-05
8.74658101878943e-06
-3.43040002603687e-05
-3.64634149280187e-05
-5.28323795850572e-05
-2.49090239102434e-05
-2.19108673465605e-05
-6.50909379595961e-05
9.26144801160865e-06
-4.31016639617365e-05
-5.31971133029576e-05
-1.99663381899452e-05
-3.65222260311684e-05
-3.13049945879629e-05
-2.23264112989007e-05
-1.95242915216323e-05
-2.95319499547382e-05
-3.38066076317017e-05
-1.67685240128141e-05
-3.36264327517768e-06
-4.55239420416159e-05
-5.01827972606643e-05
-2.3340005656496e-05
-5.88183990820389e-05
-5.62048694599812e-05
-3.41388209898672e-05
-4.3418221103117e-05
-2.60153577925552e-05
1.27034275907606e-05
-4.48004247012827e-05
-3.56534774000222e-06
-1.20879120230358e-06
9.32379200173905e-06
-3.17011082320707e-05
-2.49360138902544e-05
-2.72928031674315e-05
-4.43240456763734e-05
1.00188616769146e-06
-1.17262423274734e-05
-5.2228417396537e-05
-1.70425175988474e-05
2.4617425597207e-05
-2.36987046676546e-05
-2.92940219643831e-05
1.17059565361871e-05
-2.20564285752996e-05
-3.90605179769466e-05
-8.95460576251011e-06
-2.02432180376259e-05
-5.50068539075103e-05
-1.34293370460103e-06
-1.53844556707625e-05
-4.64359622024537e-05
-5.23040523728238e-05
-1.06560702566137e-05
-4.37024895103625e-05
-7.10086401585295e-05
5.1171476579649e-06
-3.90873904911194e-05
-4.3711084265239e-05
-9.92693026467473e-06
-2.20630169701903e-05
-4.30560328851708e-05
4.27621978227323e-05
-1.08332605027786e-05
-5.22613641814535e-05
-2.3873884941045e-05
3.48722943034565e-05
-4.54185150947909e-05
-1.88946404041093e-05
-2.54976385354554e-05
-4.60234632505582e-05
-3.90199400642976e-05
7.12821817699441e-06
-4.22075819783545e-05
-2.40745559427932e-05
-3.40237329811823e-05
-2.95275570490117e-05
-5.38517042349741e-05
-4.20391652525355e-05
-3.58055823711844e-05
-2.63925627463865e-05
-2.83011270564144e-05
-3.61276676439529e-05
-3.42008404676231e-05
-2.08340085630582e-05
-7.83638733017521e-06
-2.76507255572016e-05
-2.72433397021374e-05
-1.23305440883607e-06
-7.48660903927201e-06
-6.5697476532502e-05
-2.11240882189647e-05
1.49005701970916e-05
-6.00001552393953e-05
-3.20301837046336e-05
-1.35711995321463e-05
-3.77432338073892e-05
-4.36464752018323e-05
6.81689422753843e-06
-9.72703500281237e-05
-4.08887145023197e-05
-2.55351494090522e-05
-2.9777701377123e-05
-9.22924115507044e-05
-2.79741093829064e-05
-2.06753267039399e-05
-3.87674116861447e-05
-3.13103425106778e-05
-4.17771778812122e-05
-6.0510987880955e-05
-2.046144417967e-05
-1.67083093001637e-05
1.47667739266341e-05
-8.85145687731337e-06
1.20433566477693e-05
-2.46206388394213e-05
-4.2161149949363e-06
-4.20615457960569e-06
-3.62963286809876e-05
-1.13806699458809e-05
-2.02823702651848e-06
-4.70960269747507e-05
-5.16525531006091e-05
-2.34400103546651e-05
-2.53485886780009e-05
-4.9648140826816e-05
-5.13946281268819e-05
-5.13129134193119e-06
-7.79519117300462e-05
-8.29309871703708e-06
-5.90173028545666e-06
-4.05936127093899e-06
-5.07672438231202e-05
7.23055731691779e-06
-1.53106234731281e-05
-2.44137486116306e-05
-5.08416973184451e-05
-8.79286464730193e-06
-2.99355301656302e-05
-3.36334324468265e-05
4.7190372797622e-06
-6.46128242388774e-05
-5.28953300837275e-05
2.73787141271653e-06
-5.09213930502705e-05
-2.11446422152315e-05
-2.23222930024753e-06
9.65243568277469e-06
-2.43495910163505e-05
1.88217859601135e-06
-3.63306146485652e-06
-1.68707164811349e-05
-1.20801224243007e-05
-1.50732298184649e-05
-4.16242884058498e-05
-5.06270262691891e-05
-4.38229100712035e-05
-2.36878673103794e-05
-6.33469718462397e-05
-5.13271193304992e-05
-9.6825962644092e-06
-4.99223431197368e-05
9.99532885674714e-06
-4.27411057154841e-05
-4.19000079025016e-05
-7.63988266574924e-06
-2.75030643762823e-05
-3.04613628081146e-05
-1.34584364095309e-05
-8.59267830204781e-06
-2.36801664372961e-05
-3.68257695390228e-05
-1.98180567865992e-05
-3.88332914970165e-05
-5.80048949434005e-05
-3.87475866173536e-05
-4.3428020423798e-05
-5.06578763798557e-05
2.06165388612501e-05
-1.40503405107389e-05
-4.81518759907078e-05
-8.61597227458338e-06
-3.1017977691161e-06
-9.40163675178287e-06
3.27942058752254e-06
7.07057758809557e-06
-1.38107540945987e-05
3.88389801088939e-06
-4.94053295320033e-06
-1.902238541395e-05
-5.2607287977787e-05
-3.83949300892865e-05
-1.77527360557885e-05
-6.08641115360038e-05
-3.69443653497183e-05
-2.36908882452021e-05
-5.07438028930429e-05
-3.19718464543224e-05
-2.37226148028622e-05
-2.27386340673399e-05
-2.90651548706813e-05
6.04516750535188e-06
-2.69188670734662e-07
-3.42267029404094e-05
5.57791284405281e-06
6.33613989695274e-06
-3.45639898797866e-05
-3.03474460804044e-05
-2.69729814193585e-05
-2.73507974361033e-05
-4.27770114888257e-05
-2.96702043609907e-05
-1.93018069129452e-05
-1.59792080455606e-05
1.11202434320821e-05
-3.55696662110319e-05
-6.5107683543968e-05
-1.71807928386854e-05
-4.02072068006899e-05
-5.28369953989573e-05
-1.96287306180892e-05
-3.12485407957201e-05
-3.33718223757329e-05
-4.97935286793573e-05
-1.24020216013059e-05
-5.77229757294387e-05
-1.32568989190943e-05
-4.21099206780898e-05
-9.58564398273656e-06
-6.5136898811664e-05
-2.4517310509095e-05
-5.03083742607055e-05
-4.84103447409734e-05
-1.0226712430114e-05
-2.34091915272996e-05
-2.811046613473e-05
-2.75446417024219e-05
-1.87274459426651e-05
-4.61590268357376e-05
-2.54507946249925e-05
1.89931234701734e-05
-3.28803670125834e-05
-5.957347408055e-05
-3.21309439542104e-05
-5.11660961319259e-05
-5.33498700382063e-05
-3.33916521711436e-05
-2.92023018841215e-05
-6.92680667249953e-05
-7.4028332896729e-05
-4.73614623909738e-05
-6.66761078779206e-05
-3.69418538938359e-05
-4.50415248989802e-05
-4.34122264792783e-05
-2.78524512281255e-05
-3.63950632958424e-05
-1.2152950029392e-05
-3.99302010317646e-05
2.94272681116401e-05
4.19266980126089e-05
-3.24762210158697e-05
-2.53672250744294e-05
-6.94979616041194e-05
-4.5550266284089e-05
-5.52367336010005e-05
-4.12140968263187e-05
-6.51757924995143e-05
-6.53852886338773e-05
-3.77750273778903e-05
-2.73668118767679e-05
-2.83557115996558e-05
-1.81358739940402e-05
-2.12803484542449e-05
-6.65541719576076e-05
-1.87288719422016e-05
1.78273681389511e-05
-2.48299632030334e-05
-2.34029535239208e-05
-1.46550001606834e-05
-8.87669465858908e-06
-4.43116549368602e-05
2.9160139494228e-06
-3.7251120132872e-05
-2.15466984557322e-05
-1.08916585926792e-05
-2.57449194620565e-05
-5.47748208699576e-05
-3.33178763451959e-05
-3.35269285138259e-05
-4.47895957330293e-05
-3.33607484365896e-05
-3.72052245536038e-05
-4.48148269343746e-05
-3.81039423813566e-05
-1.913159539832e-05
-4.13221693393922e-05
-3.30631955318372e-05
-2.77476004887954e-05
-9.1245499639968e-06
1.73801484782921e-06
1.64426661106433e-07
-3.02188939396063e-05
-3.39429879974062e-05
-5.97861176200651e-05
-6.90507806494196e-05
-3.38958242129872e-05
-4.71730217368635e-05
-6.91555376237928e-05
-4.01767824955517e-05
-7.93787679310238e-06
-2.27429211413081e-05
-5.40826762003817e-05
4.04061685902545e-06
-8.94221740096042e-06
-3.21779772391275e-06
-2.52638623401903e-05
-1.57180121213277e-05
9.80608668603384e-06
-1.7428375592238e-05
-4.05075755709504e-05
1.90592590433753e-07
-1.55294072113341e-05
-6.00076824022673e-05
-3.60013025580877e-05
-3.79540113089266e-05
-6.53392554481853e-05
-2.12530569354039e-05
-2.24732453477391e-05
-6.76984221001926e-05
-5.79128354252012e-05
-1.07991302918523e-05
-6.19213402386036e-05
-2.30937093626853e-05
-3.02851038403692e-05
-1.32610970583987e-05
-3.47605182568523e-05
-3.0982764188472e-05
-2.79242061906123e-05
-2.52956689412124e-05
-6.85841051129538e-06
-9.24042041294009e-06
-1.45372877200777e-05
-5.98505797838207e-05
-4.00386686720353e-05
-6.31542172205047e-05
-5.18982682519222e-05
-4.69170499109859e-05
-4.8677647628182e-05
-1.96469849918047e-05
-4.58341754206086e-05
-3.36129533761232e-05
-3.80492859938757e-05
5.51698411543235e-06
5.32625266004493e-06
-1.00876476043337e-06
-6.0381988194321e-06
-4.79595884478634e-05
2.82029984998335e-06
-1.09952211445282e-05
-7.76640316399063e-06
-4.56659074255886e-05
-2.8421862623479e-05
-2.9733552713312e-05
-5.4849272929453e-05
-1.21425782028239e-05
-4.27215137048822e-05
-2.49377958423539e-05
-2.14844150099783e-05
-3.36049349596306e-05
-1.6907308776436e-05
-1.3992565508235e-05
-3.47432554191864e-05
-4.92311530392848e-05
-4.53362484254964e-05
-2.16369912478768e-05
-3.02318783296427e-05
-2.57836276281878e-05
-1.60794741014891e-05
-7.12283488423509e-06
-6.0184877054062e-05
-1.86672012813071e-05
-6.16798804853782e-05
-2.75139134527535e-05
-3.69378051953662e-05
-2.90891639854676e-06
-4.96403652945371e-05
-1.37135495126452e-05
-2.38859825035164e-05
-2.67513698335665e-05
-2.96528140001762e-05
1.49911946292205e-05
-1.75126290964063e-07
-4.15708802831859e-05
-1.70252393203851e-05
-3.74838095138407e-05
-2.22879720590966e-05
-2.81589121782643e-05
-2.26381354973421e-05
-3.11550182269305e-05
-1.37758789020724e-05
-3.19157861403805e-05
-1.58758000411981e-05
-2.7216279666455e-05
-1.06807271908122e-05
-4.47058916293384e-05
-4.94246050361581e-05
-2.5151540921898e-05
-2.05021913760985e-05
-4.58401439922601e-05
-3.31645196084873e-05
-3.69021589524008e-05
-4.06565285286429e-05
-1.73377843190986e-05
-4.29002882792129e-05
-6.40227086261407e-05
-7.24867180974448e-05
-5.49871266329341e-05
-2.91248800548051e-05
-7.71163216107265e-06
-2.63165290332332e-06
3.47100143120992e-06
-3.06834721876467e-05
1.38733077390229e-06
-3.93124765450498e-05
-2.30921043664897e-05
-5.61275149293633e-05
-6.4510175732332e-05
-3.17503576780324e-05
-3.44497733890202e-05
-5.81829399411618e-05
-5.80989106382228e-05
-2.89792500934808e-05
-9.86481854164494e-06
-1.51744588223795e-05
-4.61750532848837e-05
-7.26073534753168e-06
-2.78407260435416e-05
5.33192405379963e-06
-2.10161213914395e-05
-9.83941707280415e-06
-4.07845700995531e-06
-1.14158393820932e-05
-2.82683738636905e-05
-6.60321948768453e-05
-2.42933825932731e-05
-2.84049688952922e-05
-2.60704546185677e-05
-4.10885102681181e-05
-2.89896577046409e-05
-2.63921986333e-05
-5.52664546760853e-05
-1.81001534329563e-05
-2.55385690608768e-05
-2.64059473190766e-05
-4.66752096945255e-06
6.14867872075106e-06
-3.15597260703831e-05
2.06293228249163e-05
6.67855288584336e-06
-2.93514189446349e-05
-7.64565637734911e-05
-1.64895707624891e-05
-2.61210037392736e-05
-3.98076115509713e-05
-3.64118788099919e-05
-4.21012276600146e-06
-1.00836774041406e-05
-1.98924531161165e-05
-4.52667840788084e-05
-4.4636626060621e-05
-7.07457984438114e-05
-1.89284983639828e-05
-2.42238278048879e-05
-2.61921621262415e-05
-1.38799011136002e-05
-2.70018729540304e-06
-5.21652129805524e-05
-3.01395858516054e-05
-2.74085884593384e-05
-3.92500856357594e-05
-3.05689015678927e-05
-3.00133582194914e-05
-1.96674145212505e-05
-5.94322588809212e-05
-4.01384557724569e-05
-5.73340602738059e-05
-2.29120467149562e-05
-2.23182513216452e-05
-8.76010024990207e-07
-4.79329054907496e-05
-3.89363461577082e-05
-5.78261956249172e-05
-3.05242419477648e-05
-3.83083526657734e-05
1.10740863985486e-05
-4.83755372421064e-05
3.17511618781426e-07
-2.97653949310675e-05
-4.7078109978695e-05
-1.3737366198938e-05
-2.2407070277118e-05
-6.12331228332716e-05
-5.00925726406792e-05
-2.60981051581636e-05
-4.51559382621125e-05
-3.49014737944164e-05
-1.84330269762708e-05
-4.03140633847096e-05
-1.82119061386382e-05
-5.65101678112397e-06
-2.31578724354129e-05
-3.47644470326393e-05
-5.41535257701168e-05
-1.2741095388885e-05
-3.00826309904628e-05
-5.99269813127338e-05
-2.25706377213124e-05
4.37844398109703e-06
-3.48585576010119e-05
-2.96020598607987e-05
-3.89762793593656e-05
-3.7541151969561e-05
-1.92287185557391e-05
-1.45677454595721e-05
-4.93504725524735e-05
-2.58454258677352e-05
-4.69304448195256e-05
-7.94550765979501e-10
-1.11422642494727e-05
-5.09514776285601e-06
-3.0293941343089e-05
-2.20683585475817e-05
-2.47018426595095e-05
-4.49082227785065e-05
-6.38705086693621e-05
-1.88501181975972e-05
-5.80642188513357e-05
-2.37856534184692e-05
1.99726342201184e-05
-2.64762670104985e-05
-3.46346272968506e-05
-1.15380909647905e-05
-1.62976672547483e-05
-1.91110011516226e-05
-4.28101198917614e-05
-1.52246302615311e-05
-3.25411576312552e-05
-5.61452520077189e-05
-6.00611416335218e-05
-1.87792041228907e-05
-5.45922973255593e-05
-3.62610467210156e-05
-3.74833251116628e-05
-2.57960704393462e-05
-3.35817753925265e-05
3.89340401998434e-06
-7.49367493873094e-06
-1.89734906013825e-05
-7.11171677848992e-06
-3.78472513537991e-05
-8.23081681878152e-06
-3.63199033197906e-05
-2.36499767287843e-06
-6.06445019975171e-05
-4.52109021065836e-05
-3.51771962377477e-05
-5.44047045632275e-05
-3.85013890931083e-05
-5.89932094977142e-05
-4.14129780745148e-05
-2.91003583324479e-05
-4.84859869826399e-05
-4.59442167019882e-05
-1.62647971762393e-05
-2.82224506692369e-05
-2.53446063269498e-05
8.61680879018507e-06
2.26499174672594e-05
-1.23660754768324e-05
2.50098786534391e-06
1.41162938532476e-05
-1.38876640801247e-05
-3.9184261590331e-05
-3.07815019205722e-05
-5.61688908176555e-05
-5.60516150063108e-05
-3.03746035667879e-05
-5.46241486845468e-05
-7.93226316972355e-05
-1.98941012553745e-05
-2.96949801318136e-05
-3.78175839889051e-05
-5.36662219111258e-05
-2.37132685255021e-05
2.5642298778767e-06
1.61168785634285e-05
1.12498567314971e-05
-2.25319157143868e-05
-1.37230228916958e-05
-1.53953390872168e-05
-9.6509394776216e-05
-3.83578396343259e-05
-4.21589717423417e-05
-2.53624839383206e-05
-5.24980924852668e-05
-2.17034519193081e-05
-4.50398547696225e-05
-3.41770005366341e-05
-3.09686721892879e-05
1.49565807944541e-06
-4.27807185302334e-05
2.56281084113512e-05
1.0397012053193e-05
-3.38544873147645e-05
-1.11688490217194e-05
-2.89849702059798e-05
-3.76024761071933e-05
-6.98588343779209e-06
-4.38671141141787e-06
-2.79114855594543e-05
-6.44395605728425e-06
-7.06369336367395e-06
-3.7590113854286e-05
-1.277439529243e-05
-9.09294443278278e-06
-1.89253768315602e-05
-4.27769472163905e-05
-5.16293285635907e-06
-4.14574672430834e-05
-5.9513961677981e-06
-3.69031906530825e-05
-3.07500960150687e-05
-5.46088667276262e-05
-9.87701632540167e-06
-1.73346699321365e-05
-2.8144876069214e-05
-4.21768286641033e-05
-3.6959824478547e-05
-6.50610397299226e-05
-7.12452055327408e-05
-3.10032713028521e-05
-2.03819238545469e-05
-5.51405627886595e-05
-1.70839128368694e-05
-2.85015834969476e-05
-4.78001737109682e-05
-5.26187862006263e-05
-8.42699626871615e-06
-8.38048162150211e-06
-4.97975327558736e-05
-1.70356369327967e-05
1.14697353131016e-05
-4.03861036833037e-05
-2.5817579492463e-05
-2.38500163245225e-05
-2.01462922773258e-05
-4.29072226046357e-05
-3.48240382463812e-05
-1.37085843820465e-05
-4.61712473003058e-05
-2.73424726640232e-05
-3.34102513225064e-05
-5.4359526993481e-05
2.36149199973095e-05
-3.09304789688911e-05
-4.38415113287467e-05
-1.95092068717549e-05
-1.7002911422934e-05
-5.97165193227234e-05
-3.6311456782001e-05
4.38750072283803e-06
-4.48526375196577e-05
-2.30867610021753e-05
-2.01220453506086e-05
-5.63645484608871e-05
-3.14504960129444e-05
-3.80752870205192e-05
-1.2326345520297e-05
-2.7677911421897e-05
2.9353276402161e-05
-1.36219144910806e-05
-1.54487816601881e-05
-2.32172541286384e-05
-1.13175749142751e-05
-3.11877369805795e-05
-2.02454064759188e-05
-2.00497803412638e-05
-1.8812760896968e-05
-2.65186857878633e-05
-2.8602210309891e-05
-4.3949745441592e-05
-1.88166867124312e-05
-3.75975495011216e-07
-2.39917683218835e-05
-3.32928242689441e-05
-2.66712469091845e-05
1.80793183169338e-06
-5.96217164639014e-06
-3.93473327753265e-05
-1.66028676955694e-05
-5.6432607260882e-05
7.17236781105423e-06
-2.87582626091852e-06
-4.20382131349539e-05
-4.69764487649789e-05
-2.05281294663804e-05
-4.72880379353064e-05
-4.39442380181836e-05
-2.09217397656065e-05
-3.86735928039581e-05
-4.92218812666169e-05
-2.94786833299646e-06
1.46726879967523e-05
-3.38485839461257e-05
-5.22157207189525e-06
1.20150487083635e-05
-3.35226960740262e-05
5.16393187801356e-07
-8.49151794016908e-06
-1.08338390800908e-05
-2.86813083963689e-05
-1.20757943466874e-05
-5.84465911109742e-05
-2.63270197988804e-05
1.68813806735446e-05
-9.04156218420046e-06
-4.74849549912186e-05
-2.94112226838262e-05
-4.86852937117295e-05
-2.78178432686881e-05
-3.03211992467354e-05
-4.13541901763131e-05
-1.31017334111146e-05
-1.89148375737131e-05
-4.77405669662185e-05
-2.61950738613728e-05
-4.73628710098529e-05
5.18088630209141e-06
-1.96359546158648e-05
-5.83655813900722e-05
-1.92249338991129e-05
-4.34603347553309e-05
-3.5664866525199e-05
-5.20170005351925e-06
-2.44333266071856e-05
3.10454869741268e-06
-1.02038038666393e-05
-2.41121502137174e-05
-3.66792849765854e-05
-1.00916554500931e-05
-1.78543196822661e-05
-4.27998526520644e-05
-2.15336663561083e-05
-1.95219343573721e-05
-4.80464972916202e-05
-3.70758073211174e-05
-2.41252488011426e-06
-4.04779205556129e-05
-4.44200631798201e-05
-3.08769254776154e-05
-3.64608086132134e-05
-4.51621997140443e-05
-2.91080076761774e-05
1.11024834920974e-05
-4.19805978927243e-05
1.00780468494035e-05
-4.37377676878534e-06
-1.23975454626886e-05
-2.21450344399386e-05
-1.87466765146442e-05
-6.33275021849805e-05
-4.32681061788839e-05
-3.3721198426902e-05
-4.36992300552633e-05
-4.98647587838475e-05
-2.41586182790615e-05
-3.5987083872573e-05
-3.39921237452724e-05
-3.88191335525985e-06
-2.31797328349395e-05
-6.33361657454412e-06
-4.35846638488772e-05
2.17305026813782e-05
-1.92043839564498e-05
-1.20740999993403e-05
7.42468144271166e-06
2.09942223019729e-05
-3.00341078488612e-05
2.36139531061563e-05
-2.37788103710913e-05
-3.38714124038138e-05
2.2833244485257e-06
-8.38033565223533e-05
-8.47403869974953e-05
-4.75459426893408e-05
-5.50205205115177e-05
-3.91057400525867e-05
-3.94967559335911e-05
1.17302066476587e-05
-1.08392663651023e-05
-1.08622954829416e-05
-1.75467781479356e-05
-8.97288630202812e-06
-2.73414457691294e-05
-2.12397259088005e-05
-2.05571116480319e-05
-2.54466658314019e-05
-2.35317411403133e-06
-1.88225047154645e-05
-6.4333964617564e-05
-3.02637950801912e-05
-5.68487377495088e-05
-6.88236490946378e-05
-2.86997557997297e-05
-3.02449635024345e-05
-2.47228423005866e-05
-5.0878608771286e-05
-2.76081689451968e-05
-1.6496626802548e-05
-2.13983824698017e-05
-1.09607013361907e-05
-1.7079656925046e-05
-2.4659826965828e-06
-1.7840540925876e-05
-3.29710399833104e-05
-1.56503871722014e-05
-2.00519520685532e-05
-1.99283235282235e-05
-6.85948660714608e-05
-4.00028048838649e-05
-2.56899345884158e-06
-5.24685224945713e-05
-3.16922558385111e-05
-5.38537285823665e-05
-5.19997817937074e-05
-1.64247781953834e-05
-1.46628502703535e-05
-3.85305532527985e-05
-4.08251158966313e-05
-2.12414920617334e-05
-3.93036300426311e-05
-3.21634698169941e-05
-1.74490685182182e-05
2.11097257147882e-05
-9.96231910807841e-06
-1.71902344819485e-05
-3.91877526166644e-05
-3.54493860708305e-05
-4.31546743982388e-05
-1.17765313787224e-05
-4.89271326487266e-05
-7.67344529782358e-06
-3.93813414803102e-05
-5.26277945131604e-05
-5.24721487945882e-05
-2.22197454349468e-05
-6.47362009895702e-06
-3.71952595177318e-05
-2.80045872424528e-05
-4.20716660682714e-05
-2.30788248356841e-05
-2.35785969825691e-05
-3.78097301748946e-05
-3.35180395429425e-05
7.64676929729714e-06
-4.29389831038665e-05
-4.82950068130395e-05
-1.57494362615578e-05
-2.6299611725994e-05
-3.85731057634299e-05
-5.72968858228737e-05
-3.7810594075386e-05
-2.93119230622689e-05
1.2665210025327e-05
-6.26616522219354e-05
-5.39304743062705e-05
-3.61419774014764e-05
-5.00812295868914e-05
-3.15028727544003e-05
-1.08025754252589e-05
-2.87217898802827e-05
-6.02519589020792e-05
-2.36825287693162e-05
-5.12496892473355e-06
-1.9469457183949e-05
-6.04378273357985e-05
8.51242683634946e-06
3.06413628453239e-07
-4.14181275281471e-05
-3.37429638999983e-05
-1.59214705634915e-05
-5.62578176426795e-05
-3.6470997801939e-05
-1.968680351276e-05
-8.27678687908398e-05
-4.75991544183211e-05
-2.78317473458946e-05
-5.93116389005732e-05
-3.15572074587683e-05
-3.45229469197507e-05
-2.36508466160932e-05
4.3102435212863e-06
-1.00166719050406e-05
-3.04675639753561e-05
-1.82140829511752e-05
-2.14983493230336e-05
-7.41809725756055e-06
-2.59771115239711e-05
-2.53734422592664e-05
-3.81997616721596e-05
-7.79095399058062e-05
-3.54111608399563e-05
-7.54797152597369e-05
-2.33597712515744e-05
-7.05307019074678e-05
-5.05502691930732e-05
-5.54494057713229e-05
-5.562363901542e-05
-3.28601125029713e-05
-1.30262235089519e-05
-3.81793817136766e-05
-3.12022753323091e-05
-2.70085615023246e-05
-2.27366821970068e-05
-2.08358832748451e-05
-2.50470665910424e-05
-6.2185703074372e-05
-2.84308261175387e-05
-4.34207814273851e-05
-3.50689334895678e-06
2.19157395204547e-06
-3.87042612433544e-05
4.63215877587615e-09
-3.85865195042585e-05
-6.3561345551198e-05
-4.09061479906989e-05
-3.42173102788773e-05
-3.09875316627773e-05
-4.43517788615414e-05
-2.12265310642972e-05
-2.75278056546108e-05
-5.62743856854732e-06
-1.92333388903618e-05
-9.30784913210324e-06
-2.32591815103001e-05
-2.02066172058699e-05
-3.28602173880806e-05
-7.20256801978573e-06
-1.96481261224231e-05
-5.39042731117802e-05
-3.04970385320651e-05
-2.52444096509784e-05
-5.93132568461915e-05
-4.92136616929756e-05
-3.86014848674875e-05
-3.46549166277097e-05
-2.19390100767468e-05
-3.51786006558352e-05
-4.37137925432016e-05
-1.52871160834685e-05
-3.55477724519573e-05
-3.16281933663767e-05
-4.40803549211677e-05
-1.84377775668887e-05
-2.09551511387778e-05
-3.10639672170885e-05
-6.45006460014752e-06
-2.99113308575379e-05
-3.67913959316682e-05
-1.7388016612936e-05
-6.36068896645716e-06
-2.99388663994317e-05
-1.9657777243489e-05
-1.29779921072753e-05
-2.66452320339311e-05
-3.81651220568028e-05
-2.86228295743124e-06
-5.66686320886926e-05
-7.02753382025342e-05
-2.33081959356241e-05
-2.17742507625998e-05
-7.47645710259029e-05
-4.83361505085947e-05
-6.98119392112083e-05
-4.73558107000214e-05
3.57809543580856e-06
-4.34084053833638e-05
-2.6174891836413e-05
-3.25352231764795e-05
1.43103287704783e-05
-1.51720324424485e-05
-3.94663357664419e-05
-2.35857511257281e-05
-1.75932799117548e-05
-2.3065524143463e-05
-2.26737342254191e-05
-6.72702164522218e-05
-6.62708979005285e-05
-6.69760016204428e-05
-1.74332321543584e-05
-6.09247403380092e-05
-1.05252549116692e-05
2.77714420979076e-06
-4.58344750519907e-05
-3.15376265986657e-05
1.09184796161479e-05
-1.70460374755199e-05
-1.60464996270251e-05
-5.31282956025893e-06
5.06494851460826e-06
6.9372088912146e-06
-1.20803906034846e-05
-1.03207271553757e-05
-4.64271621430449e-05
-3.62079096432076e-05
-5.04447802976467e-05
-4.25963133240453e-05
-5.39209123341209e-05
-8.60127688230971e-05
-4.84139036515557e-05
-1.38173958172199e-06
-5.17416067441499e-05
-5.72423732411941e-06
-1.16940959856028e-05
-1.58983452250326e-05
-2.0191795610677e-05
1.02789654550941e-05
2.98660665770661e-06
-2.62719716970876e-05
9.35889304266059e-06
-2.33510278492474e-06
-4.54922136693657e-05
-6.85653949995269e-05
-3.62740856936488e-05
-6.76417633192402e-05
-4.24596691428957e-05
-3.08971355205975e-05
-6.39077211683704e-05
-3.92228726194873e-05
-6.06117155281879e-05
-1.64128639784384e-05
1.13550812644977e-06
-1.4331969592533e-05
-2.09577988842179e-05
-3.82380018354072e-05
-4.7341409522998e-06
1.49860888273558e-05
-9.18705411291514e-06
-2.02655687209713e-05
-4.33683464944065e-05
1.23620209154214e-05
-2.97785696704478e-05
-5.91261076427156e-05
-2.97656948414805e-05
-3.82730528163229e-05
-7.08847358480593e-05
-5.91827535583556e-05
7.63921080221676e-06
-6.67914009475765e-05
-7.06821948441167e-05
-9.19864367132068e-06
-3.92737114136946e-05
-1.0248465146682e-05
-5.97759921110151e-06
-3.29803109867688e-05
2.04415849987705e-06
8.01774095207014e-06
-8.17359047141856e-06
-1.27805895512943e-05
-2.81815339443289e-05
-2.53425184936313e-05
-1.7775074828807e-05
-1.96657467946121e-05
-4.71155528165187e-05
5.37710028441256e-07
-5.34806784315499e-05
-2.16675001076533e-05
-4.38578982242101e-05
-5.09218341047456e-05
-6.84008337608906e-07
-4.65364590561871e-05
-4.34715284714749e-05
-4.21579993801383e-05
-7.27076778395841e-06
-2.38795367232692e-05
-9.26178026658896e-06
-1.1937386495631e-05
-4.94833031853049e-05
-1.57583901684873e-05
2.35242330350281e-06
-4.32886632386443e-05
-3.2075459754933e-05
-1.26525240326059e-05
-2.8470752860333e-05
-2.13934137695428e-05
-1.86679092275294e-05
-1.00973412003798e-05
-1.96963948088743e-05
-1.57272589575497e-05
-2.39013895489039e-05
-3.1668792641614e-05
-5.34154823801983e-05
-2.80628415128436e-05
-5.57681195866514e-05
-3.87535723830496e-05
-1.38419328975196e-05
-3.67727366155243e-05
-3.76077515385916e-05
-8.0546214018584e-07
-2.13458212092531e-05
-2.6349613985127e-05
8.82578614838699e-06
-1.53336989409961e-05
-2.10980769155511e-05
-3.1030216456349e-05
-3.57934964185219e-05
-2.8249459374165e-05
-3.32716962015761e-05
-2.23755702816306e-05
-2.49968172501782e-05
-7.1972628557951e-05
-3.6470888944347e-05
-5.3047027639928e-05
-6.49594041212579e-05
-4.41207548885367e-05
-3.99121475442907e-06
-1.99596599926868e-05
-3.31392058836221e-05
-1.65864088362826e-05
5.98570226956077e-06
-9.96899520700176e-06
2.01842384625545e-05
-3.54147266816496e-05
-1.60785061588419e-05
-3.61414248991415e-05
-5.16321642485364e-05
-2.4593174450416e-05
-7.22739916607167e-05
-5.71839148426814e-05
-1.37809634162254e-05
-7.12529419958329e-05
-3.64475563588388e-05
-3.56378074511362e-05
-7.0290384979765e-05
-4.91104742102032e-05
-1.06964151075858e-05
2.90647330678687e-07
7.1414499650211e-06
1.62400647416992e-05
-1.93450986884316e-05
1.20490528296118e-05
-6.64555890426786e-06
6.54575475362557e-06
-3.54609618040233e-05
-3.8986334264929e-05
-1.1670556562922e-05
-4.46241361647002e-05
-4.38760446806145e-05
-4.7691311362856e-05
-6.14400180828861e-05
-2.28393604365881e-05
-4.65568715514198e-05
-4.95638693289018e-06
-4.59426003890694e-05
-1.90098506029042e-05
5.7962828453197e-06
-7.90618206831671e-06
-2.93581105078346e-05
1.47067498929785e-06
-1.86114059952012e-05
4.05334729919086e-06
-2.57666720079521e-06
-9.47146838824931e-06
-3.12899235692115e-06
-2.63783455709364e-05
-8.19149928039126e-05
-6.32508684027365e-05
-1.384143160371e-05
-4.69105952341852e-05
-5.83010867228451e-05
-2.1190586116134e-05
-5.3817217163017e-05
-6.13424204459339e-05
-2.49059548639965e-05
-3.16212861866172e-05
-2.56121968246811e-05
-5.1862257340238e-05
-3.74672666951024e-05
-6.61256151152739e-06
-1.70298596991425e-05
-2.86884133597121e-05
-2.83522285061507e-05
-1.69400365477885e-05
-3.22521226196702e-05
-2.25340557026953e-05
-1.65239837864528e-05
-3.07364382426475e-06
-5.27104955976516e-05
-2.54661612284879e-05
-3.67546853094336e-05
-4.50718361629737e-05
-5.89332797062994e-05
-4.7711635415504e-05
-3.83850813989269e-05
-4.90655113784092e-05
-3.72043699357204e-05
5.97970002678824e-07
-2.77977641536734e-05
-3.1292851560785e-05
5.00131982294783e-06
-4.15775684861649e-05
-3.67877828568256e-05
-3.358971424015e-05
-2.10017122540837e-05
1.37717101124078e-05
-2.40846304164496e-06
2.94721194859733e-06
-5.66115723866476e-05
-3.09520534701035e-05
-1.56359780767411e-05
-3.66953308192002e-05
-4.44824515646728e-05
-4.06931869258662e-05
-3.34775822812459e-05
-1.28715944302083e-05
-5.18457244360112e-05
-5.66731285143613e-05
-2.07189337091626e-05
2.94858615502428e-06
-3.26213555933505e-05
-1.50737146776682e-05
-8.99805333406458e-06
3.44479595013796e-06
-1.64051718325214e-05
-3.5506550285438e-05
-2.45920494315364e-05
-3.37918653722602e-05
-7.99133735740484e-06
-7.15825620067024e-06
-5.91589445371583e-05
-3.27835235290408e-05
-1.61570040771161e-05
-6.24237166185011e-05
-5.4109124647382e-05
6.13315808286013e-06
-3.20394845225713e-05
-9.46797551477717e-06
-3.3564024322653e-05
-1.00717791686695e-05
-3.32146616998708e-05
-2.54739425525269e-05
-1.94649599491324e-05
-2.73734062627498e-05
-4.96051480999978e-05
-2.2128772953224e-05
-3.53210527421781e-05
-4.25664591493358e-05
-9.3676976180529e-06
-4.81202500105854e-05
-4.56612212312664e-05
-9.59451855325475e-06
-5.38761901362426e-05
-4.01679033180723e-05
-6.73112417583744e-05
-3.22393789874671e-05
-4.59992296094693e-05
-1.11932629318992e-05
-2.49131078089944e-05
-5.92159390144381e-06
-2.65817141633362e-05
-2.14585806765662e-05
-6.2588155155633e-06
-2.55534995976999e-05
-4.48488455187848e-05
-3.47973505449485e-05
-1.94973475627368e-05
-2.43984764660228e-05
-4.92896975311298e-05
-9.6146595648553e-06
-3.61855322526798e-05
-4.36265793831148e-05
-5.42120650274637e-05
-6.75773302646343e-05
-2.78860443204051e-05
-5.83390483770409e-05
-6.19430734213359e-05
-3.9081721364158e-05
-8.79824274504078e-06
-3.6055906369762e-05
-1.74605453302135e-05
-3.14401523660833e-05
-1.49641733961929e-05
-2.21963324847288e-05
-1.2218830520487e-06
-2.91622481249624e-05
-1.77220424271251e-05
-3.12725562578365e-05
-2.42298410175232e-05
-3.57559710779492e-05
-1.97417358549866e-05
-3.92319953727195e-05
-3.58183139334367e-05
-6.90321925692786e-05
-2.02564210452217e-05
-4.86936806719825e-05
-3.10445419324199e-05
-3.49363459479907e-05
-3.04622902068767e-05
-3.85835760424667e-05
-4.4130049951288e-05
-3.50367109033291e-05
-2.42497200707982e-05
-3.33609446289741e-05
-2.91954388145642e-05
-1.83065225697502e-05
-8.29726920971501e-07
-3.11142094479053e-05
-3.76156298650074e-05
-5.21389780595933e-05
-1.29047817803732e-05
-3.85688581445345e-05
-5.67905732886722e-05
-6.51837178747024e-05
-3.46534297920986e-05
-2.82103158413271e-05
-6.88760136233322e-05
-9.65384075409983e-06
-4.74838197128849e-05
-4.36024902485736e-05
-4.70760507119252e-05
-7.60103300196861e-06
-1.32952912198641e-05
-5.50930303521579e-06
-2.0546252164044e-05
-4.16648126713742e-06
-3.87739439145626e-05
-5.47107869817154e-05
-2.95851440407189e-05
9.93852617470694e-06
-4.40222295173657e-05
-2.41602322594498e-05
-3.52225758885337e-05
-5.67401245420684e-05
-3.37353040379427e-05
-1.3182938116155e-05
-2.48910146664674e-05
-1.84559300339048e-05
-2.78749726810629e-05
-5.9192113633607e-05
-7.21051616192982e-06
-5.21825167576651e-05
-3.33513290260919e-05
-2.67511688489596e-05
-2.52578205619141e-05
-2.11461087170368e-05
-5.15950827245065e-05
-3.38343559601614e-05
-4.55842194821639e-05
-2.0752996518122e-05
-3.80473329258226e-05
-2.54490521484249e-05
-6.14959709507682e-05
-2.0029201444148e-05
-1.19946913895194e-05
-4.50316356628476e-05
-3.33226263788488e-05
-2.40769039688622e-05
-2.7220778454843e-05
-3.87081438874379e-05
-1.0262713307638e-05
-3.29707398345345e-05
-2.71480086948317e-05
-2.43065461847768e-05
-5.08500017228872e-05
-1.68802542352841e-05
-3.20758827724604e-05
-4.42089465740429e-05
-4.76804292552248e-06
-2.25601863336827e-05
-3.48663207064579e-05
-2.61689263459062e-05
-7.6779318096218e-06
-1.40817274343044e-05
-5.33687187652453e-05
-3.02206839718375e-06
-5.62361807165758e-05
-4.16921218442069e-05
-5.45319842146184e-05
-4.49723173127192e-05
-2.60727976271623e-05
-2.08073152466284e-05
-1.25972698875023e-05
-6.63741861547471e-05
-4.31788622566905e-05
-1.20805538778006e-05
-6.31365133144852e-05
-5.17715426314297e-06
-5.06513348198385e-05
-2.16821332727391e-05
-4.81759845789104e-05
-1.046122309375e-05
-1.95352706579214e-05
-6.30641987977589e-05
-7.20604582790276e-06
-4.27860577479394e-05
-4.7586323158642e-05
-1.48115311171446e-05
-2.30246767202245e-05
-3.75896173259427e-05
-1.71042873390293e-05
9.88355639165943e-06
-4.83894839017758e-05
-4.95652181676877e-05
-2.72648573331931e-05
-3.81843553638796e-05
-3.74428966816663e-05
-1.57459460737468e-06
-6.16457750535438e-06
-2.42278483002759e-05
-2.74665312139227e-05
-2.02069211072106e-05
-7.19170104348782e-05
-5.21428145744121e-05
-8.48685140543063e-06
-5.11025637258746e-05
-1.82087762182041e-05
-1.16847979850967e-05
-4.7590725472851e-05
-4.40979561684739e-06
-2.69301208367822e-05
-2.53761871978639e-06
-4.17118993991325e-05
-1.4127538755948e-05
-1.24900173681912e-05
-4.62924468462102e-05
-5.25017063984129e-05
-2.79258695452388e-05
3.40407250243806e-06
-3.73646955980138e-05
-2.90819671369338e-05
-2.72576788894227e-05
-5.05897000802735e-05
-3.95304765323873e-05
-2.73876272317495e-05
-4.48360252901193e-05
-4.09903523790968e-05
-1.72262987139504e-05
-3.532619330183e-05
2.71918328542323e-06
-3.30958825156523e-05
-4.05489719495513e-05
-1.71204752660016e-05
-2.2230031938377e-05
-3.96763998181426e-05
-1.28403171322109e-05
-2.84788565052758e-05
-5.53773465192056e-05
-4.92479019391801e-05
-1.01211187782782e-05
-4.1413176664307e-05
-6.39572460041935e-05
-1.37693620748398e-05
-4.83339337349341e-05
-8.04815809899343e-05
-3.48431247694731e-05
-2.35262312909144e-05
-2.80931694610874e-05
-3.77714706415298e-05
-3.14152417458564e-05
-3.53082445467805e-05
-2.77627445815505e-05
-3.72693639299749e-05
-6.88388495410108e-06
-5.21351856264625e-05
-3.82619286291194e-05
-3.57723004225869e-05
6.8298469565284e-06
-4.79672426292291e-05
-5.10404135694357e-05
-1.87838891885949e-05
-5.04257265111805e-05
-1.05042327474037e-05
-6.85129536719585e-05
-2.01555855123144e-05
-2.58209707113599e-05
-5.07787628488243e-05
-2.35377973291807e-05
-3.38144131316301e-05
-2.10069601346565e-05
-2.21016817915906e-05
-1.70453692940689e-07
-1.31931755411836e-05
-3.70700426575502e-05
-4.07163124755401e-05
-2.81975203932566e-05
-4.21005308552738e-05
-4.59275208448343e-05
-3.11479053364409e-05
-2.21576514107442e-05
-5.06365507450095e-05
-1.8818439337932e-05
-4.91385362040832e-05
-1.14442063052568e-05
-3.44822704476481e-05
-4.53749086079765e-05
-2.31461568343299e-05
-3.19179196958469e-05
-4.634027944804e-05
-3.64429928684412e-05
-1.50415550157823e-05
-2.11607006760001e-05
-3.98478312988129e-05
-4.55379747890391e-05
-4.34606860393772e-05
-6.06751755428221e-05
-6.86380247664051e-05
-4.98781612870907e-05
-6.17203146181026e-05
-5.03572713103541e-05
7.91904229039209e-06
-6.40339450782003e-06
-2.2346790321872e-05
6.73700731664248e-08
-7.82665622751962e-06
-8.05586587927484e-06
-3.26979042145589e-05
-2.1252640034693e-05
-1.55500656808761e-05
9.80871234528489e-06
-7.42971356157114e-06
-5.44082102506776e-05
-3.33284141628174e-05
-7.10286487349762e-05
-3.53603219574904e-05
-1.41385200845334e-05
-1.51858181469092e-05
-3.25433313214525e-05
-4.00054405279551e-05
-2.55932845769304e-05
-5.45812211119496e-06
-1.50968307118288e-05
7.24506179760675e-07
-1.58722284129917e-07
-1.89904113210798e-06
3.12928380316609e-06
-4.90090496960674e-06
-2.95502166455025e-05
-7.47436430623756e-06
-2.35452628039991e-05
-3.09734649289752e-05
-1.28716409796992e-05
-3.7142490541875e-05
-1.71742009324466e-05
-4.62391947957437e-05
-3.30985717404564e-05
-2.9225757389038e-05
-1.37593332359648e-05
-1.82582373192997e-05
-2.88668278989403e-05
-5.88535355359755e-05
-2.72017839147022e-05
1.71460474383871e-06
1.1718995323397e-05
-3.61389506189806e-05
-3.02157317588244e-05
-4.7587711496108e-05
-2.72239050408043e-05
-5.46210048391356e-05
-2.44335454325637e-05
-7.61380171796047e-07
-1.33341204725329e-05
-3.42650327988982e-05
-2.05665725711017e-05
-2.26228307367434e-05
-1.5548470853352e-05
-1.46702365150628e-05
6.19681172261166e-06
-5.17168706000033e-06
1.03541529467846e-05
-4.37410450809938e-05
-1.18837838100368e-06
-2.33151759437596e-05
-2.79610998654272e-05
-5.97719856809569e-05
-1.81377644936235e-05
-1.97947865550795e-05
-3.1531612169507e-05
-4.24855185101703e-05
-1.87785684902969e-05
-2.19775707741912e-06
-2.87378352956979e-05
-3.09889329108982e-05
-1.53256718069581e-05
-4.69727697301136e-06
-2.16381896656211e-05
-1.53634858190346e-05
-2.9177628688551e-05
-5.42204889637421e-05
-5.28856664336494e-05
-3.85950058351217e-05
-2.18511515917874e-05
-3.00737305647137e-05
-4.23535292796986e-05
-4.25037312072646e-05
-2.621177794148e-05
-1.94913381072934e-05
-1.7750459213617e-05
-4.83240842427988e-05
-7.21311421398409e-06
-4.65733679690905e-05
-4.51104620904709e-05
1.72933705358688e-05
-1.92955923886992e-05
-2.6546210293983e-05
-6.60499731532526e-05
-1.6409827588414e-05
-5.25913286884354e-05
-5.02209122525477e-05
-4.42306150476314e-05
-4.59708030500121e-05
-5.00160564455498e-05
-4.20503314997118e-05
-4.22248203886411e-05
-2.85308983333283e-05
-3.5461638340191e-05
-7.34852632259789e-08
-1.42698528716487e-05
-3.53742444519765e-05
-1.19617192255928e-05
-4.05215869630036e-05
3.42762227261742e-06
-4.55852948659553e-05
-7.26732659931404e-06
-1.7344776318165e-05
-4.94718927978825e-05
-2.85087953442971e-05
-5.8954038719265e-05
-2.71878744339029e-05
-4.19729834633348e-05
-1.97082338513415e-05
-1.8060632278223e-05
-5.26102050857405e-06
-1.97174086246933e-05
-8.77343436184057e-07
-3.96623545511847e-05
-5.78426891192227e-05
6.92448264643832e-07
-2.78716644433804e-05
-2.54121920006793e-05
-1.89801850074448e-05
-2.80653111035929e-05
-6.97785134595103e-05
-3.86357469472177e-05
-5.96494350580628e-05
-4.22371196529512e-05
-2.81226417478685e-05
-8.63827721033185e-06
-4.57074871841136e-05
-6.70321079804484e-05
-3.72850560730723e-05
-1.78358047568199e-05
-3.09770131691646e-05
-1.72512917693933e-05
3.12286391887874e-06
-2.35990084865156e-05
-1.42722805399822e-05
-4.10568535967816e-05
-3.39151363605629e-05
-1.15663249255055e-05
-1.53953058937943e-05
-8.38567618667447e-06
-2.68808492363057e-05
-2.35879705319029e-05
-2.55015942175616e-05
-4.08041173702518e-05
-1.59673274590439e-05
-4.97219441619201e-05
-2.05523713323833e-05
-3.10774906471425e-05
-3.3280416265851e-05
-3.65934632026943e-06
-3.93804249208764e-05
-7.98857595984069e-06
-6.1417778468778e-07
-1.81551401638878e-05
-2.42501817653419e-05
-1.76613103641488e-05
-1.52999812360339e-05
-2.72592281426023e-05
-5.39287444993413e-05
-4.19243643849216e-05
-3.73787976520572e-05
-5.13473432687056e-05
-4.17603320202153e-05
-2.56562799916317e-05
-5.27419730566216e-05
-2.2258498613432e-05
-1.82757579285765e-05
-1.81083767592655e-05
-1.63904524146397e-05
-2.48913174409947e-05
-2.1680562120082e-05
-1.85793466839609e-05
-1.49464292654204e-05
-5.04635100102694e-06
-3.20469565386093e-05
-4.31911485253913e-05
-3.88323266494078e-05
1.08834928674385e-06
-8.44451447678619e-06
-5.18193675400793e-05
-2.84834171578124e-05
-3.30980032357618e-05
-3.99127324039814e-05
-2.85346691742653e-05
-6.42564633369587e-06
-3.28010776958765e-05
-3.36313860125448e-05
-1.64375980217701e-05
-5.94745349665461e-05
-2.62639542157808e-05
-1.79206554583066e-05
-4.75858982309272e-05
-3.14258343893176e-05
-8.69645040822004e-06
-2.99917337685115e-05
3.88709584232484e-06
-2.16330032524952e-06
-1.45585076840814e-05
-1.44760628663715e-06
-2.71782758213421e-05
-2.36082988651577e-05
-2.73968191630566e-05
-2.57298849720768e-05
-3.76965077597073e-05
-7.27448122084011e-05
-5.52048434054367e-05
-3.28762841434161e-05
-3.87645087853331e-05
-2.25932666719883e-05
-5.66361430517404e-05
-3.55439938647712e-05
-3.94186418698855e-05
-2.88684487089683e-05
-4.47166206856989e-05
-1.61070660031884e-06
-4.70529027260154e-05
-2.33587846233417e-05
-3.69217675601854e-05
-1.59240351436889e-05
-2.27991631045705e-05
-6.15422586081726e-05
-3.75836864321242e-05
-4.43207501531124e-05
-3.39449137885816e-05
-2.22218716190098e-05
-5.84252156648895e-05
-5.36006944163422e-05
-3.18965037157398e-05
-5.58113863122737e-05
-3.97955683646842e-05
-4.82667438974403e-05
1.62886159471954e-06
-2.3590480290427e-05
-1.55298038649606e-05
-3.1481337489544e-05
-2.01893909700779e-05
3.01392032853095e-06
-5.19628077625813e-05
-3.41837894317475e-05
-3.23994402140796e-05
-5.33974047306528e-05
-2.57788069783693e-05
-4.53057721511256e-05
-4.58257796374732e-05
-1.87867906453787e-05
-1.14502907452561e-05
-5.26764197351754e-05
-8.14779895582697e-06
-1.25579151612225e-05
-8.60505061849728e-06
-2.37019026139917e-05
-1.68902339955543e-05
-1.95144534363863e-05
-2.34370811136096e-05
-2.60494961137516e-05
-3.05532991004241e-05
-6.69374620862675e-05
-4.513143265668e-05
-1.09242249523678e-06
-3.05465839444814e-05
-4.45306582964324e-05
-3.55167195234731e-05
-3.85877179142671e-05
-3.71489777873631e-05
-3.6513517528404e-05
-5.31134848168977e-05
-2.63484439071163e-05
-1.44024727716102e-06
1.44345513595683e-07
-1.76989173397641e-05
2.88301235682038e-05
-1.24432401502834e-05
-1.81763503344024e-05
-3.28243922772495e-05
-1.07045380761554e-05
-3.75651469548515e-05
-1.82057955790079e-05
-4.9202775451896e-05
-7.41537584322719e-05
2.31639465260454e-05
-1.85922169361251e-05
-1.1494662337312e-05
-4.32067229728662e-05
-1.01574248149852e-05
-1.98940581520713e-05
-2.29145363360767e-05
1.1874869632621e-05
-2.36651849618171e-06
-2.57787673231432e-05
-4.69163810977565e-05
-1.58766423301858e-06
-7.06946619230376e-05
-4.53279640636882e-05
-3.88788361753218e-05
-4.16949473081591e-05
-4.00874877268169e-05
-4.12126739755906e-05
-5.52587233037515e-05
-3.06665650115009e-05
-4.88381806194424e-05
-3.86058362719211e-05
-4.86936495560581e-05
-2.00029110698233e-06
-7.17101361516224e-06
-1.13582004245702e-05
-2.00148599268425e-05
-2.60501660564759e-05
-3.0855843129711e-05
-4.55879946413125e-05
-2.81883569926409e-05
-4.29301989048635e-05
-1.95031736670139e-05
-3.12924627432445e-05
-2.73463321260734e-05
-6.56485064178198e-05
-4.52350017832206e-05
-2.42472990021261e-05
-4.17302341576911e-05
-3.77320133585727e-05
-1.9287561191476e-05
-4.8711185033895e-05
-7.35048031347384e-05
1.32068303225823e-05
-2.84149733546339e-05
-6.67806404570451e-05
-1.06732462586705e-05
-2.12188544373401e-05
-4.91921299179502e-05
-2.60502927168353e-05
-2.47062602310633e-05
-4.45857522219525e-05
-2.73850368638642e-05
-4.11538693100311e-05
-5.29425477249165e-05
-4.20118423096649e-05
-3.85778105352875e-05
-7.86680981594753e-06
-6.69889874873241e-05
-1.90806510229383e-05
-3.40387793502668e-05
-4.17728805697915e-05
-1.87494742393248e-05
-3.57722540786293e-05
-1.61120275577139e-05
-1.24178526732587e-06
-4.70372413250865e-05
-5.428312713069e-05
-2.4270357678343e-05
-1.78079652761516e-05
-1.14983979643024e-05
1.31721106752807e-05
2.42401356969632e-06
-3.09375536054845e-05
-5.30485205571243e-05
-1.52379116266778e-05
-2.95435451091083e-05
-2.91204178235443e-05
-3.24693136374146e-05
-4.39250263245744e-05
-4.66602760551149e-05
-5.94852688420669e-06
5.69083884187378e-06
-2.02226497651479e-05
-5.8933939463734e-06
-2.511043042677e-06
-3.88497186792602e-05
-2.97348161426208e-05
-8.743926360293e-06
-3.99924294780657e-05
1.09807260175617e-05
-5.47877468329873e-06
-1.20616888970014e-05
-2.29081364868104e-05
-1.2214275298596e-06
-4.72639908427214e-05
-4.76354290152213e-05
-3.15567758177904e-05
-1.25455798946124e-05
-6.02461925137091e-05
-1.21308409130576e-05
-1.34154318656715e-05
-4.31694872781719e-05
-2.9134407186019e-05
-3.17734042341782e-05
-3.55781883786045e-05
-5.53212626385576e-05
-2.42696742693377e-05
4.24032562987635e-06
-1.76623815242352e-05
-5.91851519741741e-06
-1.12072849279493e-05
-4.69189880147644e-05
-2.11771572032499e-05
-4.17115943975948e-05
-1.77458996929932e-05
-5.38743612764754e-05
-5.13978103647102e-05
-6.22087551225159e-05
-3.87964770485608e-05
-1.30212869813176e-05
-5.10114961624607e-05
-4.66353662778717e-05
6.97264668185402e-06
-1.07590626839944e-05
-4.68215966795889e-05
-2.64702639186826e-05
-3.67556739877056e-05
-4.23136021554171e-05
-3.49025601268086e-05
-2.71558862232048e-05
-3.29542488309012e-05
-1.97885398114083e-05
-4.08273544560568e-05
-2.20930045745531e-05
-5.59925694833092e-05
-2.90241912079935e-05
-4.59785451203385e-05
-4.99379750823522e-05
-1.57265156583672e-05
-2.57147460254357e-05
-4.96352675318433e-05
-3.64262948397013e-05
-1.42555956122453e-05
-3.69913478001423e-05
-2.27063324996952e-05
-8.22046077026601e-06
-5.23534196799505e-06
-2.65868404648395e-06
-1.19088553774306e-08
-7.71134312461882e-06
-3.14031638135546e-05
-4.29017090692778e-05
-2.64988333983359e-05
-4.60128404826423e-05
-2.28800749503669e-05
-3.3162080713167e-05
-7.82117620193399e-05
-2.04144795174185e-05
6.43367441678596e-07
-1.62144054374006e-05
-1.241444211337e-05
-5.60989562779259e-06
-9.92620276150274e-06
-1.45957894624419e-05
-2.47087668590577e-05
-1.18765754248767e-05
-2.16137157118628e-05
-4.13849582983501e-06
-7.47281957529556e-06
-3.01642198226736e-05
-2.15994713622545e-05
-5.51832655281566e-05
-4.79408933204518e-05
-4.29296238420853e-05
-1.13118894557337e-05
-4.33606093727587e-05
-1.92725821448611e-05
-3.48005122133234e-05
-3.72795553193504e-05
-2.26462719848943e-05
-4.81088165522086e-05
-9.05177002853087e-06
-9.56727735267791e-06
-1.44830037538577e-05
-8.83472549929007e-06
7.17257106807525e-06
-9.82845027069799e-06
-3.86141191432519e-06
9.98890529074345e-06
-2.75316934917414e-05
-4.35166073723988e-05
-2.1518549382583e-06
-2.66532127814248e-06
-2.86944384071086e-05
-2.01543266584089e-06
-3.79165098617609e-05
-2.36088741798122e-05
-1.56529213907559e-05
-5.01564068736562e-05
-2.20385901297505e-05
-1.79552376484283e-05
-1.84971145858092e-05
-5.14842188047483e-05
-3.09555796983611e-05
-4.16304177502352e-05
-1.94694769868972e-05
-4.54358745188397e-05
-2.72029238683566e-05
-6.13167647790303e-06
-3.38005861766503e-05
-1.82219421523239e-05
-2.68136427451387e-05
-4.55422179782773e-05
-2.4117285616548e-05
-5.25305649118071e-05
-3.11442602445366e-05
-2.22858630757291e-05
-4.12297814400669e-05
-4.3838159753111e-05
-2.15622182473977e-05
-4.98474706228773e-05
-2.85918279936584e-05
-2.05092557233054e-05
-4.48754721360324e-05
-6.43538086147149e-06
-4.46399886152625e-05
-1.94138534028202e-05
-2.55591608684461e-05
-3.09698106578088e-05
-5.16295489462403e-07
-2.68226429128187e-05
1.61029937393605e-05
-1.6644653976882e-05
-2.48400523794512e-05
-2.29792798533884e-05
6.90600362021247e-06
-2.83919743228099e-05
-3.67956782721482e-05
-5.04234266334557e-05
-3.1170523264433e-05
-3.9970547368617e-05
-5.55249271681551e-06
-2.21696646616244e-05
-3.61667764862949e-05
-1.88912109510625e-05
-2.79733287070242e-05
-2.01833703401841e-05
-1.8100532716425e-05
-2.99359148450143e-05
-2.60857474276506e-05
-3.43455855552301e-05
1.60959345319032e-06
-2.35390972450721e-05
-5.32556084717944e-05
7.65722168529282e-07
-1.28761479265074e-05
-5.96134913447896e-05
-3.79500218357291e-05
-4.98097917616792e-05
4.35855132083426e-06
-5.6318981985625e-05
-2.16977758279454e-05
-3.85353474960084e-05
-2.53098916404017e-05
-1.58223353693097e-05
-1.41522013171802e-05
-5.4381064544097e-05
-4.41958934891657e-06
-3.14172272637937e-05
-3.24519734699801e-05
-5.54800475216983e-05
-1.86468709341098e-05
-3.86845448934111e-05
-6.83040484821363e-06
-3.58520358468827e-05
-3.86159951368628e-05
2.89337690922236e-05
-5.90649853146347e-05
-2.58596726914476e-05
-1.00528858941593e-05
-5.24239746752111e-05
-1.36381535311184e-05
-3.5543380029053e-05
-4.89330250029989e-05
-2.07690971612857e-05
-4.52368519866428e-05
-3.88069879888298e-05
3.53389178291383e-05
-9.03093848139294e-06
-1.04814486278121e-05
-3.1179241003555e-05
-3.1815468300411e-05
1.28070896926194e-05
-3.76339594511005e-05
-2.47031872381622e-05
-2.34883400855539e-05
-3.0619869009855e-05
-3.27757122187048e-05
-3.99488572353095e-05
-2.64139133510027e-05
-1.88709269748406e-05
-2.92969447959166e-05
-5.22807357361471e-05
-4.68864540900186e-05
-2.28972217233564e-05
-6.10863037798655e-05
-4.22731508415099e-06
-3.34599332639613e-05
-1.89047091475323e-05
-2.90393591080414e-05
8.51531396425918e-06
-3.19746037562124e-06
-4.55119332687085e-06
-3.55588269266263e-05
-5.01339652710289e-07
-3.31316731564269e-05
-1.76368913103892e-05
-4.17612425911379e-05
-1.60199580006807e-05
-2.25219005617254e-05
-3.71678966655374e-05
-1.30060546847213e-05
-2.70886617409627e-05
-3.09261692308882e-05
-6.20918072953606e-05
-3.57501398706897e-05
-7.65387484521048e-06
4.65995602983898e-06
-3.12855788076663e-05
2.15795367801004e-05
2.38015735481515e-05
-5.51378450077735e-06
1.32198142630464e-05
2.8207360459144e-06
-5.71473865828682e-05
-4.93317553022954e-05
-4.0281468472869e-05
-2.27830118882445e-05
-7.44006594833192e-05
-1.39912369048556e-05
-4.72199825846082e-05
-8.77557718009142e-06
-3.2633590207311e-06
-2.19888214516685e-05
-3.4356249483988e-05
-3.69238478755667e-06
-2.27658946043696e-05
-2.10566670507243e-05
1.29798314211707e-05
-2.80063923240132e-05
-4.86730862678685e-05
-6.47370148690601e-05
-3.14981414094236e-05
-6.80214511695709e-06
-2.94610186209746e-05
-3.86451368241632e-05
-6.52503192187581e-05
-5.84130723183762e-05
-4.21626649518319e-05
-2.5408062557623e-05
-3.03284437513013e-05
1.06360351371979e-05
6.50763298289266e-06
-6.22217945377992e-05
-3.60075452931438e-05
2.33267222216214e-05
-4.76146879869787e-05
-1.36861701633416e-05
-9.91443380327337e-06
-1.403734106703e-05
-2.99992016587962e-05
-2.48184091316396e-05
-3.59585559409608e-05
-7.0559720685257e-05
-7.31935686528491e-06
-2.0136681953084e-05
-6.54114618909616e-05
1.07125100253735e-05
-2.41469027748755e-05
-4.91250771582044e-05
3.19594596429045e-06
8.95481054713729e-06
-6.1407836268837e-06
-3.37836930755569e-05
9.90973691548003e-06
-5.66977193920901e-05
-1.47070650010639e-05
-7.26751925879357e-06
-3.07971285533905e-05
-3.94101719028596e-05
-1.29327989472547e-05
-9.96914776978478e-06
-3.34747592696513e-05
-2.3183625425899e-05
9.49230617118916e-06
-5.0294290056472e-05
-4.17356925047282e-05
-4.19786889050038e-06
-4.20199250693321e-05
-3.34911374720965e-05
-1.2216282185388e-05
-3.63176064921926e-05
1.07414573363408e-05
-1.45996170999706e-05
-4.02116584923739e-05
-5.86348917835984e-05
-3.48032590513913e-05
-2.09179715693514e-05
-1.75885798665673e-05
-4.20872443971866e-05
1.0091699195442e-05
-4.64033532786545e-05
-1.31730174385469e-05
-4.11053415723896e-05
-1.41706401316826e-05
-2.36696463712961e-05
1.44960646000597e-05
-1.7849002884815e-05
-3.93859856240537e-05
-1.47316521054478e-05
-1.61118659320357e-05
-3.44883031172087e-05
7.80437157663775e-06
-2.68707701491002e-05
-2.76114392739188e-05
9.82998034372314e-07
-5.94957742389174e-05
-4.31622184301996e-05
-8.15052427089291e-06
-4.36461650072532e-05
-5.45340259940531e-05
-3.10695987429886e-05
-4.81949280873516e-05
-5.73721809037897e-05
-6.88692049710496e-05
-1.04525804672996e-05
-5.71217458522606e-05
-3.90458695859845e-05
2.54776414384874e-06
-3.47015021023816e-05
-3.58247799313397e-05
-9.97484212094853e-06
-1.25443884472455e-05
-4.60881258729768e-05
-1.81184723450985e-05
4.24503590073711e-06
-4.91496365426988e-05
-4.01354606584162e-05
1.02959255146254e-05
-2.63010012469137e-05
-2.67783217146057e-05
-1.33560515145405e-05
-7.91020247283261e-06
-5.15840380293311e-05
-3.65856161609376e-06
-3.61529382169724e-05
-3.52555382514913e-05
-1.41751538848717e-05
-6.25911839234879e-05
-8.53489748571972e-05
2.25845311565271e-05
-1.08631401486064e-05
-2.46371276926153e-05
-1.52373549482597e-05
2.19208192016219e-05
-1.45493060353078e-05
-2.71791989591212e-05
5.35761066921536e-06
-1.86530536266559e-06
-3.30227258683497e-05
-1.34263428999629e-05
-3.17726797868095e-05
-4.89355434261633e-05
-4.19857299983681e-05
-4.25492582585753e-05
-4.00532699287909e-05
-6.31079697542607e-05
-3.45558973015753e-05
