# Supplementary material for: Research on computational propagation and identification of mine microseismic signals based on deep learning
Source: PLoS One. 2025 Oct 22;20(10):e0334641. doi: 10.1371/journal.pone.0334641 (PMC12543183; doi:10.1371/journal.pone.0334641)
Supplement: S7 Data — (ZIP) [file pone.0334641.s007.zip › 000100900001566.xlsx_0.txt_24.txt.txt]

-2.96417783814432e-05
-2.12663281757801e-05
-1.89458929610525e-05
-1.91838674571543e-05
-2.83241761286329e-05
1.2230821788958e-05
-6.3086059994864e-05
-3.80123205607347e-05
-1.79560102249621e-05
-3.12609648341707e-05
-6.90925612774498e-05
8.220552780521e-06
-4.98604244345561e-05
-8.06609988450993e-05
-2.19589225070108e-06
-1.19020277323216e-05
-5.56121741816652e-05
1.95585850174159e-05
-1.38705378454275e-05
-3.20116561301478e-05
-6.93602027010046e-06
-1.10685174629556e-05
-3.72836642296508e-05
-1.42775717056181e-05
-3.47518449221316e-05
-2.46285305270292e-05
-5.12918448195866e-05
2.3757040912556e-05
-2.74207274178236e-05
-4.6007240629302e-05
-2.9510313547005e-05
3.63665714673352e-06
-7.35012983834667e-05
-3.32977524251223e-05
-1.32310504832218e-05
-6.21843784834989e-05
-2.17683529045518e-05
9.24768230952457e-06
9.78246470366016e-06
-5.59226485493393e-06
4.86799944729344e-06
-1.24572201555138e-05
-3.69028523551386e-05
-8.33142800652039e-06
-5.47999268465495e-06
-4.74530154180696e-05
-6.28764746151368e-05
-4.5132256706698e-05
-3.48644386411616e-05
-2.32186888515481e-05
-3.84573871730891e-05
-6.22474025470474e-06
-1.42646369999249e-05
-3.35505127014039e-05
-5.5942927758501e-05
-2.44926994856993e-05
2.67656559260807e-05
-1.23683259751466e-05
-5.73243495870161e-05
-2.39972813960707e-05
3.16911990923801e-07
-6.30957071392753e-06
3.75376609266548e-06
-6.14516834768775e-05
-4.55317249413236e-05
-5.19333796042847e-05
-2.53533810308268e-05
-5.7441062363745e-05
-5.9052454379211e-05
-2.12991904805509e-05
-4.02692766080201e-05
-3.97396269673085e-05
-4.2035239683342e-05
-2.98023986738093e-05
-9.81141892346287e-06
2.47945869992804e-06
-2.47076222589828e-05
-9.66685308339007e-06
-3.40417708188585e-05
1.28368883088475e-05
-2.95506259537834e-05
-3.50686217037549e-05
-1.61423648977677e-05
-6.42251878417273e-05
-5.77899121983388e-06
-4.35887407470238e-05
-1.68016546109756e-05
-3.85417079313161e-05
-4.09123666070759e-05
-7.57937125630593e-05
-4.48754892478029e-05
-3.26288694714072e-05
-2.68124774185416e-06
-4.3459483502413e-05
-1.88748983432356e-05
-1.37619680256886e-05
-3.48102234112682e-05
-3.89058094003748e-05
-1.23118477420389e-05
-2.74225560180981e-05
-2.04814140316103e-05
-1.04680504545353e-05
-1.63970376542444e-05
-7.85003474760051e-05
-3.20024173674436e-05
-2.09279303905136e-05
-2.57479064430783e-05
-3.00928136005017e-05
-9.19065274872557e-06
-3.60199110934322e-05
-1.0031966920095e-05
-4.50436570388094e-05
-2.43686104087765e-05
-2.21381797775287e-05
-1.77934640062924e-05
-4.83583380784768e-06
-1.35020779679016e-05
-5.0249550399921e-05
-1.07421035427546e-05
-2.26058733830234e-05
4.4625921910242e-06
1.27510293408319e-05
-4.04302962065016e-05
-5.28582950252884e-05
-2.32184276038575e-05
-1.54984386950456e-05
-2.39298583410077e-05
-2.80448054833713e-05
-4.19447922735479e-05
-4.52103104008799e-05
-3.74196004675374e-05
2.42030924734728e-05
-1.63483427653953e-05
-2.4210033914673e-05
-2.29860446063743e-05
-3.76541691139106e-05
-3.33888552160826e-05
1.40656455555698e-05
-7.44053671945045e-06
-3.78062125489614e-05
-1.59653962658475e-05
-1.63103441184515e-05
-4.82889437589654e-05
-5.00951681273806e-05
-7.13282301266812e-06
-2.89423420617767e-05
-5.40652992932965e-05
-4.02940969545072e-05
-3.54572138142398e-05
-4.04320876998585e-05
-2.37556568532797e-05
-6.06342318299532e-06
-6.18385054672909e-05
-3.55647959319313e-05
-2.93309012598055e-05
-3.75706671143773e-05
-2.4917799104208e-05
-1.33585798857368e-05
-5.47577780339249e-05
-2.91378043606468e-05
-1.61100801482099e-05
-4.4082565215213e-05
-7.27654491019207e-05
-1.81052418013052e-05
-4.61941762924282e-06
-4.01346772495284e-05
-6.56293849482096e-06
-4.7259404645228e-05
-3.50558858379134e-05
-5.03622265194558e-05
-2.14014168676831e-05
-1.72838106400875e-05
-4.29835100772388e-05
-5.53473552263713e-05
-3.0628971380219e-05
-4.16115116805149e-05
-1.00022114079991e-05
-1.32968655796844e-05
-3.72582967407977e-05
-3.81270965211507e-05
-2.64635992925861e-05
-4.41662062196587e-05
-4.08337526017106e-05
-4.34491525727952e-05
-6.20227979465471e-05
-9.43581572903192e-06
1.66743618370828e-05
-2.03535233916677e-05
-5.54583342686464e-05
1.53465253896362e-05
-1.37588443845651e-06
-2.46012828743509e-05
6.89863146307191e-06
7.23501336803518e-06
-5.43983465623829e-05
-2.68034323659331e-05
-2.3978686584132e-05
-2.90940813395726e-05
-4.65960206373707e-05
-3.53782174100876e-05
-4.11999508811729e-05
-3.63436213030947e-05
-1.10170583939195e-05
-2.78387411574287e-05
-3.30279391935132e-05
-1.74664635292173e-06
-2.82170526492166e-05
-9.21757334251558e-07
-2.95616155701688e-05
1.23973030571918e-05
-2.80001579682564e-05
-1.45443698075791e-05
-2.61490624721368e-05
-2.86881358489129e-05
-4.99221886064007e-05
-2.57654895358833e-05
-1.33028132524855e-05
-3.94412851620738e-05
6.8608109747608e-06
-3.54828353421245e-05
-3.14248545819222e-05
-5.13178001679145e-06
-4.26247123783265e-05
-6.42331460750626e-05
-2.33466601045261e-05
-1.4787832978072e-05
-6.50929106790076e-05
-1.8877706517219e-06
-1.98208959159469e-05
-3.30003457704802e-05
-4.97740792171889e-05
-2.66333836238332e-05
-5.99078366133563e-05
-5.2365270360936e-05
-5.16052354370793e-05
-3.96166406644879e-05
-5.922875363051e-05
8.08866500134639e-06
-2.07854948469288e-05
-4.07435730423719e-05
-3.92507166411889e-05
7.91573706082183e-06
-2.07391829796987e-05
-2.34642816591029e-05
-6.96455293788531e-06
-4.02801246909467e-05
-9.50389209151016e-06
-1.14031731568133e-05
-6.56958461436764e-05
-2.03942960174767e-05
-1.7126494978428e-05
-3.26334030771165e-05
-9.43707598617046e-05
-5.56093756514708e-05
-3.77117488875496e-05
-4.51411673487961e-05
-3.38362328748117e-05
-2.15726215068163e-05
-3.21330412892959e-05
-7.36222723458584e-05
5.96651240115567e-06
-9.14963648433143e-08
-2.04648299065092e-05
3.80860095404831e-05
-3.46118866748503e-06
-2.74784588464037e-05
-2.08492408635489e-05
-2.61222809963767e-05
-2.28728708185668e-05
-2.24974054324254e-05
-1.45082173196801e-05
-4.17195289823584e-05
-6.34585043359205e-05
-3.97042352427116e-05
-5.3580679346664e-05
-3.96775536413678e-05
-2.47021825344746e-05
-3.73237779977231e-05
-5.99594017328742e-05
2.79257705832014e-05
8.30243702387536e-06
-2.47960332868936e-05
-1.26141821787506e-05
-7.75237478144702e-06
-2.79433366909687e-05
-7.02435114604706e-08
-1.29709806722062e-05
-3.67480799884905e-05
-3.62822860701571e-05
9.85385006935054e-06
-6.53928392215867e-05
-5.7770045785917e-05
-6.75135960328289e-05
-7.3501972292093e-05
-9.02522232294485e-05
-4.78773924499304e-05
-4.53813319618743e-05
-4.83483595164321e-05
-4.22710802684591e-05
-5.1276871124819e-05
8.03728690750642e-06
-4.67276673513909e-06
-1.35732845462329e-06
-2.08498575819659e-06
-3.84760886439997e-05
7.86302623721877e-06
2.31174127475072e-06
-5.27462106270733e-05
-1.15315202873543e-05
-1.1142366459526e-05
-4.65518565789445e-05
-2.50617281237773e-05
-5.99851615672022e-05
-5.96911525328415e-05
-5.34894344276733e-05
-4.35925314790082e-05
-3.23047475085841e-05
-7.23159445306052e-05
-4.67110488404132e-05
-2.99847464695693e-05
-1.90729030969325e-05
-8.07226351917481e-06
-9.94811179451704e-06
-3.50335357616017e-05
-9.33791479387036e-06
-1.83111022729109e-05
-3.71123557814651e-05
-2.2148190831694e-05
-3.61731401574452e-05
-1.42429491738853e-05
-3.12403273073651e-05
-3.51420786063514e-05
-4.99657151462088e-05
-5.24469072980261e-05
-9.49155225494991e-05
-7.59005737616941e-05
-3.31495422493491e-05
-9.15584591671613e-06
-5.50830184100962e-05
-2.15909506439359e-05
-4.29680449523441e-05
-2.07818149253385e-05
-3.10022567322208e-05
-2.4486302781845e-05
6.2231835366199e-06
-2.42226238052945e-05
-8.10631152436996e-06
-3.56972760005049e-05
-4.79936240511955e-05
-2.71336235073941e-05
-3.35306148908818e-05
-4.2618130470742e-05
-3.45178900448612e-05
-7.53952852249022e-05
-2.99953684404012e-05
-2.27652377612041e-05
-5.06537450818968e-05
-4.04020929621502e-05
-5.40562151898118e-06
-3.74958644949236e-05
-2.30773460686405e-05
-1.56721890900816e-05
-1.67149245116886e-05
-1.01810011156284e-05
-2.74662728517837e-05
-3.2312256935871e-05
-9.41963842232885e-06
-1.60344151112126e-05
-2.01521308086701e-05
-5.93103421786401e-05
-2.62086435684302e-05
-5.82369916146119e-05
-2.44576963398756e-05
-5.38963030920537e-05
-3.047614991489e-05
-7.63609532531273e-05
-8.01013547965498e-06
-3.22838196154274e-05
-8.10569819879978e-05
-4.34941924451166e-05
-8.94229365327156e-06
-1.13270866290456e-05
-1.45898942000798e-05
-2.13240601836418e-05
-1.91947891487644e-05
3.71100941155744e-06
-3.20218998594583e-05
-9.69156141548654e-06
-3.8721095392286e-05
-4.11246050641384e-05
-3.79467169395815e-05
-5.96947357060656e-05
-7.29998762962197e-05
-6.26595060406012e-05
-6.22270128235962e-05
-5.64068407237943e-05
-3.23898671856602e-05
-3.2446612483467e-05
3.61934444057067e-06
-4.45957796535575e-06
-1.97588830784608e-05
-2.4983344504666e-05
-1.51538374342177e-05
-1.47742987784491e-05
-4.01095322980002e-05
-1.64069809157561e-05
-1.05043871820674e-05
-4.19104004949544e-05
-3.68434731194507e-05
-6.11124480468623e-05
-4.43280107516764e-05
-6.87296661748335e-05
-5.58576680719232e-05
-4.28263846428372e-05
-7.14734001413642e-05
-3.24265272286173e-05
-2.53170426461366e-05
-2.57657521330664e-05
-2.62879523350637e-05
1.71047816968483e-06
-3.2410942564292e-05
-1.00448150428892e-05
2.46798174830401e-05
-4.79512147692677e-05
-3.23694943928522e-05
-2.08554098316505e-05
-3.24161023382974e-05
-3.7785573694386e-05
-3.34426494731521e-05
-3.81254777729353e-05
-4.65268681626743e-05
-3.25243141920898e-05
-5.02330684481606e-05
-3.43173628315852e-05
-2.65872219088681e-05
-5.67151077241644e-05
-2.01182395173388e-05
-4.07532123466618e-05
7.80280637620123e-06
-1.9442199420276e-05
-1.00994874679659e-05
2.39238489096607e-06
3.89173705379848e-06
2.31134656188993e-06
-2.8218268748392e-05
-5.5518378892557e-06
-5.68900170583647e-05
-3.9911741320835e-05
-9.74162137808311e-06
-4.75732528385579e-05
-4.4688997817875e-05
-4.03568540847932e-05
-5.44995487159526e-05
-5.3642076641018e-05
2.88645545275151e-06
-4.49374762396875e-05
-4.51759264640938e-05
-7.77614089984184e-06
-1.02888676755304e-05
-1.06153371405796e-05
-4.66415317988248e-05
1.41176388339851e-05
-1.30457883751026e-05
-5.96872288409349e-05
-2.4253846836823e-05
-9.98385332597053e-06
-7.25941921939482e-05
-3.912443124234e-05
-2.8120282407746e-05
-5.4992753516517e-05
-3.06430789052674e-05
-3.03318308684837e-05
-4.86728145821274e-05
-2.70544640075504e-05
-2.43923519541455e-05
-5.65038150250913e-05
-4.320752301787e-05
-3.22018010165498e-06
-4.82162628356483e-05
-3.09006742301747e-05
-2.86622968172412e-05
-4.08381797090235e-05
-2.73400002445696e-05
-6.22767260085988e-06
-3.05015263734326e-05
-4.69216911992054e-05
-6.40652545517922e-06
-5.07953541343128e-05
-4.66589823897241e-05
-1.55023716374319e-05
-3.01260455933522e-05
-3.22550124785922e-05
-2.33813118032212e-05
-2.31566564206731e-05
-4.2983801564804e-05
1.28604842659101e-05
-1.53432664840472e-05
-2.09908137114964e-05
-1.79644535961478e-05
-1.08873869439052e-05
-6.7794363683242e-05
-8.48175955571834e-05
-5.70839739506426e-06
-3.12532816504329e-05
-4.3957066693708e-05
-1.297117467111e-05
-1.0823148585719e-05
-4.33257321478919e-05
-1.28200777801747e-06
-4.43713122381423e-05
-4.45421759471496e-05
-3.27981167501099e-05
-2.90816415995692e-05
-2.53513099813546e-05
-4.41868273697873e-05
-9.53173001881629e-07
-1.71524150609921e-05
-3.77316544489798e-05
-7.67406074245284e-05
-2.48880876479383e-05
-2.03438884264129e-05
-6.95607620198912e-05
-2.4140067202479e-05
-3.14794231995538e-05
-4.39132953165586e-05
-3.13755000063283e-05
-5.38114791585422e-05
-1.31759491002066e-05
3.63039728959155e-06
-1.45987239256449e-05
-5.41642598114595e-05
-4.77363809976585e-05
-3.28114198046602e-05
-3.72884641468122e-05
-3.92813984593429e-05
-3.99222181975163e-05
-4.52612118188754e-05
-6.47051022841063e-05
-1.69283019538821e-05
3.01132092201579e-06
-2.29317427991542e-05
-4.29364520750448e-05
5.68255818176423e-06
3.55103691993586e-06
-5.30724834039258e-05
-2.38177003708992e-05
-4.53290188286726e-05
-6.06805070622635e-05
-5.54589306081681e-05
-3.85580677891616e-05
-5.1802146443483e-05
-5.89270907105542e-05
-1.5374876828461e-05
-2.28395340123586e-05
-5.46460004818372e-05
-2.59907628691445e-05
-2.29479831755676e-05
-8.91561382790853e-06
-1.40439068873639e-05
-5.34102210940519e-05
-2.03213890226694e-05
-7.83936300010316e-06
-3.10672918209103e-06
-1.49322385008771e-05
-1.88864218623774e-05
6.37805073193192e-06
-4.00691036267691e-05
-2.75595066253093e-05
-1.30879621650676e-05
-3.30591920093357e-05
-8.56599419184663e-05
-2.53732525477466e-05
-3.93574282846911e-05
-5.32212165494473e-06
-4.35917785833163e-05
-4.95979121367716e-05
-3.5737958656801e-05
5.30908835690648e-06
-3.98434248827583e-05
-2.9811665550563e-06
-3.0512485490104e-05
-1.7297068563423e-05
-2.52230313035708e-05
-2.83500852460743e-05
-1.69536158581225e-05
-1.38007370209228e-05
-6.46211362068223e-05
-5.0520144824647e-05
-1.30930437894148e-05
-2.14531187836966e-05
-2.8448136927831e-05
9.55423105058572e-06
-2.64570044937768e-05
-3.09636395288701e-05
3.75736517511432e-06
-2.93623147891271e-05
-3.78959138470441e-05
-7.95840595865258e-06
-3.26625731872012e-05
4.28908721116331e-06
5.27170985910467e-06
-2.57841165576398e-05
8.23667942174559e-06
-7.36984850975871e-06
-4.9165323481175e-05
2.42326865496559e-06
-1.24506196123522e-05
-5.31786611963283e-06
1.57764180597724e-06
-3.07428165914689e-05
-1.45555247981779e-05
-5.81068750653835e-05
-4.29971074428209e-05
-2.51809093238313e-05
-5.13790661962562e-06
-6.42581815726454e-05
-4.09894372567651e-05
-4.91900703655838e-05
-5.35464791607514e-05
-1.33211931903364e-05
-2.68075202140253e-05
-5.26431559400611e-05
-2.42143662438547e-05
-1.06782081925891e-05
-5.11054556170111e-05
-1.54791680715301e-05
-1.58777606686787e-05
-3.3541316648599e-05
-1.02699901782737e-05
-1.05116338111592e-05
-5.37801237905698e-05
-5.61533996036332e-05
-3.2205768258037e-05
-7.85247490942908e-06
-3.26193666091342e-05
-4.00171510619721e-05
-5.0133348683035e-05
-5.42048890356307e-05
-3.94154764154908e-05
-7.48669188690559e-05
2.09360403255062e-07
1.41286530671102e-07
-1.93839040754172e-05
-1.36947698757776e-05
-2.85111253628694e-05
1.12476476447212e-07
-2.7459107724458e-05
-2.91404298487531e-05
-1.68151515913062e-05
-7.3931394164621e-05
-3.63787493958494e-05
-1.56023877196603e-05
-4.1392276598447e-05
-2.47074996770735e-05
-4.14042429195796e-05
-4.68473184533307e-05
-1.75210481390911e-05
-5.76282904287211e-05
-3.4707203989421e-05
-3.51454707233751e-05
-2.85314072759801e-05
-1.85380161376275e-05
-3.26818045775675e-05
-9.81001860199273e-06
-6.02341861347604e-06
-4.0309760653546e-05
-1.34397068384667e-05
1.8603560953505e-05
-4.24610529268381e-05
-3.50991012244603e-05
-2.26471875183294e-07
-4.33838595751761e-05
-5.04099483184871e-05
-3.86932319541229e-05
-1.66794322878958e-05
-3.52554106484389e-05
-1.83472101137936e-05
-6.04632663796866e-05
-6.81457924742158e-05
-2.87326127071653e-05
-3.00463515590747e-06
-1.43956729711626e-05
-1.13245575684875e-05
2.11807419675378e-07
-2.63952436868056e-06
-4.15462610254425e-05
-2.59369664948987e-05
-1.58861843834548e-05
-3.69352172376221e-05
-2.02920818936124e-05
-4.39904945148055e-05
-1.75456668485638e-05
-4.61445011815375e-05
-3.29565850171021e-05
-3.04896645303199e-05
-3.08286750163366e-05
-2.26665227913435e-05
-4.95467400127226e-05
-1.9020986077278e-05
-4.95106512368886e-05
-7.99942292988659e-06
-4.81128355536936e-05
-5.22973490611323e-05
-1.32820635673208e-05
3.36617963592546e-06
-1.91569386590275e-05
-2.76166880808975e-05
-1.9600623219885e-05
-7.29803263793057e-05
-1.11930613716662e-05
-5.30084020292975e-05
-2.05582617670125e-05
-2.01078298137989e-05
-1.87422575206323e-05
-1.90798744620847e-05
-3.73055745838472e-05
-5.33932797060848e-05
-4.70409051342484e-05
-5.37466149211514e-05
-3.40501669568519e-05
-2.36785700858308e-05
-1.50137352349079e-05
-3.46781181396057e-06
-3.70964805471552e-05
-5.10885141481383e-05
-5.59180398079659e-05
-3.83077541478874e-06
-1.71808097737242e-05
-3.37434156192769e-05
-5.18331522791377e-05
-1.78020234077191e-05
-3.86432419551782e-05
-1.57766497854483e-05
-2.46146770084662e-05
-2.41947693703576e-05
-4.79786393085374e-05
-4.70043830963974e-05
-4.83855312539171e-06
-3.58577534462191e-05
-9.01837752056e-06
-1.42531285841875e-05
-3.37394335459887e-05
-2.3917020972667e-05
-3.57496880915591e-05
-1.43603286486595e-05
-3.04151427314289e-05
-3.7219013079775e-05
-1.30139714697805e-05
-3.46365699248269e-06
-1.10019358632102e-05
9.00247915716298e-07
-1.61513985110732e-05
-3.45592442911971e-05
-2.70598943907379e-05
-4.18130131136824e-05
-5.15643257086948e-05
-4.25501659562656e-05
-3.94221355981347e-05
-4.73256835009656e-05
-5.4423199255253e-05
-2.75722478786378e-05
-2.87808780268081e-05
-2.39996126651896e-05
2.58147718250095e-06
-5.55630505108068e-05
3.74383638906955e-07
8.51808554703945e-06
-9.57072271076716e-06
2.4527611343495e-05
-5.7605357274156e-06
2.39403341944347e-06
-3.04832410857978e-05
1.29055874944855e-05
1.86499900437476e-06
-1.07135826248648e-05
-3.63668648644828e-05
-5.92691773788351e-05
-5.28868015749174e-05
-1.96333680075304e-05
-5.67359907831525e-05
-1.76683103708832e-05
-1.70529321436162e-06
-5.4201991701111e-05
-5.36465046714728e-05
-4.16166093105118e-05
-3.64221024714398e-05
-2.8209250233284e-05
-2.10127311702105e-05
-7.59533562491884e-06
-2.44043518958537e-05
-2.23292501833138e-05
-5.99009037342746e-05
-5.45832227831333e-05
-3.92125340155023e-05
-3.81565782460107e-05
-2.91713671549731e-05
-5.33803764871111e-05
-4.50318372384742e-05
-3.86621260130678e-05
-4.03398285687146e-05
-1.67051483546163e-05
-3.93792429540885e-05
-3.955495247215e-05
-4.16657634032388e-05
-4.53650607859534e-05
-1.45961345585334e-05
8.63799094629981e-06
-7.30065577615836e-06
-1.02349088310789e-05
-1.81430022313455e-05
2.70054555203981e-05
-3.37235083364119e-05
-6.35422458658256e-05
-2.73980281705717e-05
-1.80112720139091e-05
-4.4705554996685e-05
-2.92821152484645e-05
-3.2100825158539e-05
-2.00179544854997e-05
-4.59801383499026e-05
-4.21925060772703e-05
-5.13745128422922e-05
-4.20667283897145e-05
-2.93755385650863e-05
-3.11657543254908e-05
-1.15642926538202e-05
-3.89402506022844e-05
-2.10453406601481e-05
-1.42975431503048e-05
-8.34996877779008e-06
8.89289011275955e-06
-8.06607456590752e-06
-4.17569735389836e-06
-8.72232247181567e-06
-8.04034751597763e-06
-3.950718722114e-05
-1.88694459584362e-05
-5.93743282751821e-05
-5.32621199077276e-05
-1.23263213991991e-05
-2.66712226339734e-05
-5.38485519795804e-05
-2.09559628722538e-05
-6.8038674053394e-05
-6.4486720001843e-06
-2.30427464973991e-05
-2.32659946744474e-05
-4.83332823042018e-06
-8.76995598132818e-06
2.3483535854672e-05
-2.05269754219813e-05
-2.99289133689454e-05
-1.13252021162434e-06
-2.52282135922492e-06
-4.1304135019848e-05
-1.55291022223984e-05
-5.73222393094639e-05
-4.32754791136041e-05
-4.47222361935029e-05
-3.67678959619826e-05
-4.70391532065686e-05
-4.73890068588565e-05
-2.95885462264358e-05
-1.37275673535066e-05
-7.76182610758998e-05
-1.6859988159587e-05
-1.62299639922611e-05
-4.24661616849874e-05
5.22996716877842e-06
-5.51347364668867e-06
-2.40530949795648e-05
9.33265896444446e-06
3.24875687309396e-05
-2.46312491064897e-05
-2.9057702739366e-05
-1.87745353419744e-06
-1.95294556500023e-06
-5.26191620479979e-05
-4.6659945117514e-05
-8.30411364048955e-05
-5.21578413097914e-05
-3.4684702178297e-05
-2.47929774981737e-05
-4.37884738403568e-05
-5.22113385389429e-05
-3.82573073348001e-05
-7.96417464149825e-05
-8.82764833521889e-06
1.06314670677087e-05
-3.06884053306107e-05
-2.19006896475911e-05
2.57396854091707e-05
-4.15432530713615e-05
-2.01117159350474e-05
-1.5894345005708e-05
-3.31785662716113e-05
-4.39998789019638e-05
-2.22999831354791e-05
-6.13158827352354e-05
-8.0181667730508e-05
3.36264291055818e-06
-2.41937277505538e-05
-4.71868654318425e-05
-3.81099378866967e-05
-3.28556761986025e-05
-2.38468290200992e-05
-3.7629381987074e-05
-2.26776197751842e-06
-4.76317940832351e-05
-3.07085185241006e-05
-1.77298835352827e-05
-2.13241599422197e-05
-4.68469500705514e-05
1.27482881665582e-05
-5.97428214676444e-05
-4.78648973821859e-05
-2.59669484900025e-05
-4.21589332662542e-05
-5.36424012741923e-05
-4.95439597003006e-05
-4.93985184911182e-05
-4.52533863713456e-05
-6.61386153890332e-05
-1.03667757885042e-05
-2.51893601762847e-05
-9.94617725476915e-06
1.64826760099051e-05
-5.51856611511143e-05
-2.8152850425024e-05
-4.75369832664086e-06
-4.56578484013817e-06
-2.19958373338353e-05
-1.75829743152309e-06
-2.03619697912184e-05
-3.26890921112245e-05
-4.38821725607277e-05
-5.96798635897176e-05
-5.63903051515381e-05
-5.69647958493168e-05
-1.69460528081135e-05
-5.65880835074446e-05
-6.04752096012775e-05
-3.49967661994817e-05
-4.72690945310029e-05
-5.76457241855348e-05
-1.63812150866697e-05
-7.5557205648271e-06
-2.58963255129898e-05
-1.29547522611431e-05
-1.85596870506474e-05
-2.97222797539047e-05
-1.7033523209924e-05
3.32857260054793e-06
-1.67143342733526e-05
-3.03251768087175e-05
-3.51893966024728e-05
-4.46996452011596e-05
-1.30702655966903e-06
-3.02162977976224e-05
-2.76775787852327e-05
-4.50909080487009e-05
-4.52187748219426e-05
-6.03230520089673e-05
-4.49053056019092e-05
-4.50277456509922e-05
-4.18872114096538e-05
-1.16451549918369e-05
-1.53725682903741e-05
3.24817449921773e-06
-3.27328593681785e-05
-1.76532154556422e-05
-5.47953026790603e-06
-4.21205368243182e-05
-2.02599554050829e-05
8.28750689175021e-06
-5.99545059437933e-05
-5.35172493000369e-05
-1.7301696628594e-05
-5.22849966415262e-05
-6.12907882122795e-05
-3.81484511863539e-05
-4.80592693900708e-05
-8.95491269512565e-05
-2.21954217574208e-05
-1.4932494378197e-05
-4.87273294864274e-05
1.69547183082617e-06
-1.00341686481142e-05
-1.43324638884029e-05
-4.55539557737756e-05
-3.0050496242488e-05
-6.95288707235349e-06
-4.38270147589106e-05
1.14468396550172e-05
-4.19212116361396e-05
-6.80817037767296e-05
-9.62220636595137e-06
-6.13824003892317e-06
-2.37056316796409e-05
-3.32026715340454e-05
-2.46701185973767e-05
-4.74374312673244e-05
-8.05190374302556e-05
-2.49916011978319e-05
-3.32707275000143e-05
-3.33805363353317e-05
-5.49825406448662e-05
-4.78554630514557e-06
-4.08828610970106e-05
1.44510895737899e-05
3.58212179286156e-05
-1.32111327328273e-05
-9.66932821527525e-07
7.99350448624486e-06
-1.51452770765856e-05
-4.4947710177944e-05
1.13685706151973e-05
-3.14231479181619e-05
-6.17018067638631e-05
-1.51354187614732e-05
-3.22907048198028e-05
-7.57831302332015e-05
-2.83212426878296e-05
-2.23536985065112e-05
-7.98780401888137e-05
-5.38258240713949e-05
-4.85278567824965e-05
-5.90320268064767e-05
-3.15627435152953e-05
-1.45592308204781e-05
-4.53151458536047e-05
-2.14416433102675e-05
-5.90213637112335e-06
9.41104957942916e-07
-2.3858277953389e-05
-1.64330225904221e-05
-3.29457526126362e-05
-4.01046128000529e-05
-4.46097930467314e-05
-2.03595611975168e-05
-2.42053634616021e-05
-3.79428355995283e-05
-2.99170916966464e-05
-3.08806285235059e-05
-7.92364727907105e-05
-7.29187294125737e-06
-4.59371482265502e-05
-6.4439584917996e-05
-1.55914753832638e-05
-3.00649870202865e-05
-7.06647391730219e-05
-6.35737913462969e-06
-3.38519236956595e-06
-5.07262185430953e-05
-1.41563507390702e-05
-1.91805008623344e-05
-5.65042578261166e-06
-3.96413499262937e-05
-4.56251354760887e-05
-3.93464207246095e-05
-3.41857641546777e-05
-4.4447679441297e-05
-5.62993947417405e-05
-4.5678605987085e-05
-1.70487616381901e-05
-5.92228655426167e-05
-5.4765604248319e-05
-5.11091522968808e-05
-4.36748269244291e-05
-3.02522199836145e-05
5.393699370535e-07
4.99783601971914e-06
4.87889584131333e-06
-2.04709787357981e-05
9.93934576345102e-06
-4.41483746497157e-06
4.86920913152297e-06
-1.42959362641715e-05
-1.29692720285177e-05
-6.20856255841649e-05
-2.04132907578809e-05
-8.77033385149561e-06
-3.80990495404687e-05
-1.14258476403373e-05
-2.67270552653979e-05
-6.64544530313212e-05
-3.74870205009798e-05
6.05479053226747e-06
-3.75086377818507e-05
-2.97419551448285e-05
-2.68127294699832e-05
-2.89950022530591e-06
-4.74631373824468e-05
-1.21072539620357e-06
3.54102965478476e-05
-4.60093595280226e-05
1.38866261202365e-05
6.66899223859648e-06
-5.41064414403709e-05
-5.05519366220288e-05
7.43997985877975e-06
-2.39844900610082e-05
-1.42155282398038e-05
-5.1962133204351e-05
-4.60004486398392e-05
-4.03919376001323e-05
-2.18381706767089e-05
-2.96461601635577e-05
-6.65185959418828e-05
-2.38110648722104e-05
-1.51531967036889e-05
-4.60746231985794e-05
-6.64923191965205e-05
-1.79717816556067e-05
-3.98321280456069e-05
-2.37908535636774e-05
-1.35745576069983e-05
-2.09511392738506e-05
-3.59427646064479e-05
-5.32242998215509e-05
-2.21995455156323e-05
-3.52245845911046e-05
-5.23117415788551e-05
-3.49003307334476e-06
-3.00274216398155e-05
-2.11857371458552e-05
-5.10189750539353e-06
-4.2735457857472e-05
-2.41874329241102e-05
-1.33792789520477e-05
-3.75052969538339e-05
-6.18557636315561e-05
3.50652930074817e-06
-2.28246115093285e-05
-4.79949416648984e-05
-4.35278542854867e-05
-1.39432657976906e-05
-2.70102050719982e-05
-3.50355057577536e-05
-5.32875641638686e-05
-3.25425995437296e-05
-1.95372678362777e-05
-2.5244103406976e-05
-5.50058645102361e-05
-5.87807689820569e-05
-4.94913361819899e-05
-1.94128255547195e-05
-4.65114849769229e-05
-1.59585862082066e-05
-2.20795192717084e-05
-2.02599501979016e-05
-1.75070108969746e-05
-4.33973736071065e-06
-1.81800659725818e-05
-3.4703044298279e-06
-1.37987392700569e-05
-2.18548631737128e-05
-6.5051831161228e-06
-1.47533226811011e-05
-2.36017104127722e-05
-2.47572444701011e-05
3.01461429840195e-06
1.05404963985084e-05
-3.83677493816255e-05
-3.33010701664562e-05
-1.97860051535603e-05
-5.61702657307502e-05
-2.58886213687217e-05
-1.38366917678392e-05
-2.36686716650729e-06
-4.88685840784416e-05
5.2861256521324e-06
-2.00375691950148e-05
-2.7627561914243e-05
5.46859243274458e-05
-2.45124703517968e-05
-1.02436797238637e-05
7.81191867300886e-07
-2.87685010029207e-05
-2.26562472514776e-05
-4.41712922375908e-05
-1.18198325507149e-05
-8.90267141985378e-05
-6.65088025746331e-05
-2.32534490286016e-05
-2.29155780277893e-05
-3.18916076606623e-05
-2.50816499457878e-05
-1.07818514242469e-05
-5.80606712257078e-05
-9.91728025667426e-06
-7.26790980747629e-08
-4.08431144124138e-05
-5.20629966540949e-06
-2.0461809092309e-05
-5.61710294895177e-05
-3.29564741454645e-05
-8.38580123345416e-06
-4.69998835343175e-05
-5.83082014306116e-05
1.27081623047167e-06
-4.03831423447303e-05
-6.54216041291055e-05
3.30720982070809e-06
-3.01674581213816e-05
-5.67450974536489e-05
-4.22356979512745e-05
-7.05116709987362e-06
-5.51690522311094e-05
-1.9335530401118e-05
2.27773132116131e-05
-4.3197873668528e-05
-3.28016061497398e-05
-1.24698479759885e-06
-1.92303469662685e-05
-2.18386070397221e-05
-7.30581678825243e-06
-2.67945267285644e-05
-6.52543312419964e-05
-4.24879938585152e-05
-1.9947719575618e-05
-4.53014562735765e-05
-3.90428168299498e-05
-3.07186003319192e-05
-5.24716508221568e-05
-1.45211449132519e-05
3.49575519845269e-06
-5.23129634578928e-05
-1.45841689594373e-06
-1.92733295986473e-05
-1.24426590795583e-05
-4.35416078385742e-05
2.54771310356408e-05
-1.86209194749893e-05
-3.15074909259803e-05
2.38249329434594e-06
-2.21194027341574e-05
-5.12115240378332e-05
6.49014317817621e-06
4.04283867857506e-06
-5.05707591989765e-05
-7.01109974432179e-05
-2.26016562203358e-05
-7.07581519358862e-05
-5.11906299947723e-05
-1.38320851552481e-05
-3.10400701464894e-05
-3.93065464457789e-05
-1.79362847019643e-05
-2.21297580267542e-05
-8.28574678359688e-05
4.90221859742602e-06
-2.03344581852661e-05
-1.61807971987279e-05
-3.43850765102949e-05
-3.33112014733608e-06
-6.61535730820114e-05
-3.13161646736945e-05
-8.25665974443428e-06
-2.63776908871633e-05
-5.45693965082286e-05
-1.4283373608914e-05
-5.21991361836202e-05
-5.51022249387201e-05
-1.52448161422688e-05
-2.8603313037401e-05
-5.28904822222891e-05
-1.65451107042858e-05
-6.54941164942394e-06
-2.1052270524726e-06
-5.65040857207646e-05
-8.03491646573862e-06
-2.22939879579917e-05
-4.9471135458148e-05
2.20127126764754e-05
-1.91521427881482e-05
-2.28422530641664e-05
-4.34799851359918e-06
1.35206299439486e-07
-6.80496111740392e-05
-1.41961865156289e-05
7.10605633378516e-06
-7.06807104311159e-05
-5.99178557329956e-05
-1.86966755794059e-05
-3.88551276310328e-05
-7.09664627345837e-05
-2.29728776201974e-05
-1.07170763846158e-05
-4.0016191632529e-05
1.76343767328422e-05
-3.34520332912587e-05
-5.73766203810254e-05
-1.9095769984339e-05
-1.49175125975857e-05
-8.54312803853039e-06
-9.34902555518225e-06
-1.42631631932343e-05
-5.61339233453717e-05
-3.14143043023447e-05
2.26394358782801e-05
-6.1779489764476e-05
-3.37796725750691e-05
-5.22620389769702e-06
-2.01619303140675e-05
-3.2788593593427e-05
1.29284424199933e-05
-2.62397128767895e-06
-3.13576919708742e-05
-3.13524802183755e-05
-2.89057992155969e-05
-3.52120000707178e-05
-3.33639297201809e-05
-1.34040791507011e-05
-5.38604021611057e-05
-3.76405302517922e-05
3.48997292180344e-06
1.58409014411944e-05
-3.47607146756607e-05
6.15721787466999e-06
-2.03583637395829e-05
-3.96626889393207e-05
-1.50143744955881e-05
-6.50952742065017e-05
-6.79570552742882e-05
-1.74183499786414e-05
3.36385273021399e-06
-3.74045256494139e-05
-4.34956822708188e-05
-7.3318208498938e-06
-1.47784539035444e-05
-4.4508018633627e-05
-1.04086699665017e-05
-6.29249690076535e-06
-3.87856314747365e-05
-1.16608884023957e-05
-5.36427228118346e-05
-6.7030972663533e-05
-4.77064548676743e-05
-4.50135211845173e-05
-3.48156157718304e-05
-4.15413443896648e-06
-2.74976877568223e-05
-3.34251719642819e-05
-4.97581997876353e-05
-2.32265812313217e-05
-2.77620703591956e-05
-6.49863953399775e-05
-3.07581225543861e-05
-1.62064808201094e-05
-2.80985405090393e-05
-3.51309860857349e-05
-3.02070085841292e-05
-7.16733338612134e-06
-2.22562700884649e-05
-2.71566779912788e-05
-2.91320332231283e-05
-1.12157723393689e-05
2.1560236979786e-05
-5.60394640869179e-05
-4.88509573549616e-05
4.22523191089706e-06
-2.99304013933217e-05
-3.69461920941642e-05
-4.76904142034543e-05
-1.9956873056794e-05
-3.73444402389003e-05
-2.39446859447696e-05
1.92183093401096e-06
-3.1756822737316e-05
-9.41028836949884e-06
-2.28887956977061e-05
-3.13880468788669e-05
-3.44756262244524e-05
-2.42577197376072e-05
-3.72676274898254e-05
-5.37395194545504e-05
-4.87470420860674e-05
-1.53705821805404e-05
-7.14967135837142e-05
-1.71376574518483e-05
-1.42933412464043e-05
-2.52567784490831e-05
-1.67474203614529e-05
-2.12688818358117e-05
-3.30794654468367e-05
1.87677479041736e-05
-2.52112652377057e-05
-3.925400719421e-05
-3.10406530112531e-05
4.45886825959596e-06
-3.65558144833115e-05
-3.95468707398759e-05
-2.4971019683716e-05
-5.00093934382737e-05
-4.20659003466618e-05
-3.41259681989593e-05
-4.03284381438435e-05
-3.92536338692581e-05
-2.84623241560799e-05
-2.43684612362531e-05
-5.02786345131732e-05
-2.61490335473512e-05
-7.60607248454766e-06
-1.81279295656796e-05
-4.63259424290229e-05
-2.66851115967096e-05
-1.50951215678344e-05
-2.40978244568239e-05
-1.823811260551e-05
-3.29799654917102e-05
-3.39935302552844e-05
-2.25021138758473e-05
-1.39131101229442e-05
-4.65884799694674e-05
-2.69390604149856e-05
1.8761933372991e-06
-3.40536434817506e-05
-5.79811641620163e-05
-3.98472203661597e-05
-6.00509104277021e-05
-8.39244773176466e-06
-3.61123652947431e-05
-5.72351802363072e-05
-4.00585836308372e-05
-5.06394448737878e-05
-3.53218858254223e-05
-5.58318808609712e-05
-2.11263663617553e-05
-2.14188756115831e-05
-2.73458243744669e-05
-4.89810519628215e-07
-4.45846773766146e-05
-3.27947991515567e-05
-7.11432859975676e-05
-8.09934097453749e-06
3.45806554955662e-06
-2.16926060709548e-05
-4.91945622108689e-05
-1.94782004860496e-05
-5.16591143565147e-05
-2.90695128103654e-05
-3.57259144113863e-05
-3.70238969713788e-05
-1.99063939174099e-05
-3.58823009464787e-05
-6.14049106230298e-05
-3.77655876425578e-05
-3.91794840511937e-05
-2.55274411223164e-05
-4.32993057192391e-05
-1.28259515042621e-05
-1.16443288201428e-05
-3.1037319740377e-05
-3.34894163161394e-05
-3.0377221376423e-05
-2.26258247855535e-05
-2.44706230513319e-05
-3.4778239536306e-05
-2.9230739691661e-05
-3.54626415308543e-05
-9.94912832133375e-06
-5.53113193748888e-05
-2.32344892030659e-05
-2.87055831330199e-05
-2.57235497109065e-05
-1.90440974715299e-05
-2.53541806532617e-05
-3.32540275126048e-06
-1.84577422407457e-05
-1.97665567858135e-05
-3.55389667787279e-05
-1.73062375972995e-05
-4.30415030468801e-05
-3.65787101311498e-05
4.11623660427109e-06
-1.08853319479167e-05
-1.30670574914863e-05
-2.4599396067662e-05
-4.32345532585098e-05
-1.19784187314585e-05
-5.44045594858436e-05
-2.60341301027539e-05
-4.19019004546104e-05
-9.41367550548859e-06
5.44295598805049e-06
-4.19268382906775e-05
-3.976520342488e-05
-5.43289231901993e-05
-3.52076609941793e-05
-4.30861367026543e-05
-2.3973428726622e-05
-1.44102158211731e-05
-2.72049924679536e-05
-3.78885646067407e-05
-4.31813856703767e-05
-2.30096814788241e-06
-3.58250452240969e-05
4.9457938067933e-06
1.41080815034794e-05
-2.00852990978275e-05
-5.67038762925676e-07
-2.20162200189244e-05
-5.41605250164453e-05
-2.0168826381469e-05
-6.01476389991801e-05
-4.87737509607378e-05
-5.29390914779027e-05
-1.03590458239102e-05
-3.66151906091026e-05
-5.25846890082406e-05
-7.40910714087805e-05
-2.27290705585673e-05
-4.44905292090022e-05
-2.41463181737611e-05
-4.44320392639438e-05
-1.48619134409112e-05
-3.9218325473437e-05
-1.23640275208187e-05
1.47072996066207e-06
-3.71456540009139e-05
-4.25837772971749e-05
-1.79056031640519e-05
-7.2747614188552e-05
-5.51817783376717e-05
-3.99573882187435e-05
-5.70671305267313e-05
-4.57702502441184e-05
-1.67852295395847e-05
-3.9671547134841e-05
-5.46295174568671e-05
-5.89322932878379e-05
-6.08910511253243e-05
-5.2155548791474e-05
-4.34788338336527e-05
-2.26588845327959e-05
-3.94667919841393e-05
-2.11991785658352e-05
5.62731977881688e-07
-1.16186644448188e-05
-4.65276790954321e-05
-5.7778968891635e-06
-2.6006856729727e-06
-1.64796241864148e-05
-3.08603988665735e-05
-2.81904622205851e-05
-4.81248313889239e-05
-6.79837286733408e-06
-2.895290970709e-05
-4.31029956037444e-05
-3.70229796897436e-05
-5.75877820737782e-05
-4.81880713044806e-05
-4.90781241932057e-05
3.82053984955931e-07
-5.09241665059896e-05
1.70536362029539e-06
-1.28896926217997e-05
-1.01890328173554e-05
-2.25116474726342e-06
1.41009435607589e-06
-1.10375024138974e-05
-2.26084802153081e-05
-3.17910132260302e-05
-6.52848119075814e-05
-3.29392090937424e-05
-9.44292442633773e-06
-2.88733565516112e-05
-2.65714247638326e-05
-4.61411680241187e-05
-4.33161473622606e-05
-2.6578807400997e-05
-5.32334001792403e-05
-2.24845404793599e-05
-2.98731504747139e-05
-6.1588611454473e-06
1.81289356033184e-05
-6.03795924538197e-05
-1.35989940023139e-05
-3.52832476589454e-06
-5.73030067475986e-05
-3.66910873307556e-05
-3.77688521300839e-05
-3.50343422641916e-05
-4.59390860857367e-05
-1.60108776226795e-05
-3.85076577648588e-05
-5.51690672941475e-05
-2.51188599176804e-05
-8.66450742459204e-06
-2.36486557371947e-05
-7.0359347050259e-05
-3.76960026003727e-05
-3.40000331683182e-05
-2.70817632259816e-05
-1.44751514337759e-05
-1.37804223871808e-05
5.48438276886005e-06
-1.56643210180077e-05
-3.78976107313852e-05
-2.57588019887042e-05
-4.33580923180149e-05
-4.14076880967847e-05
-3.11535804866851e-05
-3.26693777679075e-05
-1.29562271177505e-05
-4.26636853760105e-05
-3.94534847319927e-05
-2.1635759524195e-05
-3.64913750721806e-05
-2.85710258110002e-05
-5.69926664775624e-05
-9.30721499362905e-06
-2.22003211010242e-05
-2.77981842493964e-06
-2.27584035908224e-05
-1.88071994138495e-05
1.04578302095507e-05
-3.47370144142956e-05
-2.39043507047314e-05
-2.02370283576903e-05
-5.06572386592293e-05
-2.93595150973021e-05
-3.86396379969871e-05
6.22713592926667e-07
-4.22152111890163e-05
-3.07030697768971e-05
-5.39972165185729e-05
-4.85920739880024e-05
-2.02489884165727e-05
-1.92585599556334e-05
-2.61909990965061e-05
1.73476943848835e-05
-3.60952820366014e-05
-3.4765333486012e-06
-1.93891730829783e-05
-6.54423177350009e-06
1.05623320029746e-05
-3.50066992401861e-05
1.53145274091707e-05
-1.8030571890711e-05
-2.95053093732265e-05
-3.04212136984506e-05
-3.8871890403534e-05
-3.53981913131121e-05
-2.80625208893351e-05
-1.8106333445386e-05
-7.31766657488869e-05
-4.40610511163163e-05
-4.28897695418952e-05
-4.29724455810237e-05
-2.7687431633983e-05
-3.29148111874937e-05
-1.32670811908908e-05
-4.32656297527618e-05
-1.16513498074797e-05
-2.6161409792627e-05
-1.94608313055001e-05
2.29266663033265e-05
-3.52637032948158e-05
-1.93787300794256e-05
-3.09423774424563e-05
-2.29605440543352e-05
-1.0253826416664e-05
-3.95416292660137e-05
-4.25358075547437e-05
-8.82320565590248e-05
-4.8394251542024e-05
-2.67137636935152e-05
-4.40489509483621e-05
-6.07551862486761e-05
-2.92112009965464e-05
-4.79797512737473e-05
-1.40379762991358e-05
-5.90587581722572e-05
2.33635890598948e-06
1.09195681276919e-05
4.2151599353041e-05
-3.3225267306297e-05
-1.08737217680668e-05
-2.61158948319161e-06
-2.4337778583605e-05
-4.0397866881721e-05
-6.91563260952308e-05
-2.53778518777653e-05
-2.91846165383175e-05
-3.01387550686247e-05
-4.43885412542474e-05
-4.44504602792894e-05
-2.86772203679192e-05
-6.42110247905265e-05
-6.83110411152518e-05
-5.87209043320746e-05
-3.80697882514717e-05
-2.44246899456974e-05
-1.17648595550183e-05
-2.21322211794694e-05
-2.45132299992739e-06
1.0653201911519e-05
1.28443313938885e-07
-9.89356943432026e-06
-2.89527902259548e-05
-1.21364233222554e-05
-3.07869793474344e-05
-5.28673634212151e-05
-7.41308018099978e-05
-2.67138378410582e-05
-4.04315433293262e-05
-4.61019133005364e-05
-6.6816034461651e-06
-4.18327690142854e-05
-1.17713463094943e-05
-4.22719700624266e-05
-3.4822791880371e-05
-5.14835111884345e-05
7.0263350351101e-06
-4.44502619066257e-05
-1.31917030263512e-05
-4.34636727918245e-05
-1.59332261597433e-05
1.88781305225543e-05
1.04258973144643e-05
-2.60175860723404e-05
-2.8608854480266e-05
-6.01085087230067e-05
-5.48371551842321e-05
-3.70826419720618e-05
-4.93659117470646e-05
-5.99483265782125e-05
-3.96980814065331e-05
-1.71769470114644e-05
-1.82520875039384e-05
-6.01355957093352e-06
-5.93314036871234e-06
-2.26750409260534e-05
-4.83455595263681e-05
-2.37240324803501e-05
2.65250848733517e-05
-9.27576737276589e-06
-4.35390929327756e-05
-2.74308513097945e-05
-4.76325875451326e-05
-4.81084439134095e-05
-5.33881436197676e-05
-3.19864541952528e-05
-8.0125778735747e-05
-2.72818123314106e-05
-2.83664635179094e-05
-3.62242249391321e-05
-2.84602267918227e-05
-1.76288444803464e-05
-3.74538540245006e-05
-5.91916089436704e-05
-3.12074043069794e-05
-4.89749499599102e-06
-1.25913456000535e-05
1.51957545881289e-05
-1.75797192167785e-05
-3.35785235531571e-05
-1.19341829948138e-05
-5.89933527013868e-05
1.94040948886637e-05
-7.56810302745548e-05
-1.85939903220143e-05
-1.78395514220829e-05
-7.53997928252945e-05
-4.67267662084625e-05
-2.2759803209806e-05
-8.02361393929768e-05
-3.12514310517854e-05
-6.91950152141273e-05
-8.14920896074887e-07
-1.92994905635239e-05
-1.86211671248476e-05
-7.27059870068978e-06
-5.21899191135922e-07
-2.99991588605684e-05
-2.07234944184534e-05
8.24191806496317e-06
3.48520867410131e-06
-3.14015042264514e-05
-4.94333904975971e-05
-2.95248855530532e-05
-4.89194385283091e-05
-5.78646195034003e-05
-7.54553179905644e-05
-5.22652616367769e-05
-7.43546654107983e-05
-4.70103685734448e-05
-6.70541347606072e-05
-2.68660848960988e-05
-5.49421609044424e-06
-7.85072360366507e-06
7.35609709955209e-06
-1.83147401994745e-05
-2.5621628771278e-05
-4.06352561828526e-05
-1.18018719784911e-05
-9.84679113880164e-06
-3.40725982382242e-05
-3.86084442518393e-07
-1.08355690815039e-05
-3.10708001964033e-05
-5.42632118200824e-05
-3.17076900325064e-05
-7.06759208348374e-05
-2.63502759541697e-05
-1.45602918619804e-05
-3.45466341442094e-05
-6.84677867413216e-05
-3.00972093567987e-05
-3.81001913328343e-05
-1.26134218723219e-06
-2.61902398311872e-05
-5.22114257177379e-06
-5.2105351455434e-05
-4.99027103437146e-05
1.47748502127394e-05
-9.11461285968304e-06
-1.68386738199292e-05
-1.34815366702662e-05
4.70812797207893e-06
-4.10781976923927e-05
-5.55694648146431e-06
-4.40824491921177e-05
-7.85642872592882e-05
-3.74505203131282e-05
-1.01612911236203e-05
-5.65657748653751e-05
-3.32171780683068e-05
-3.45803583585248e-05
-4.46729753852169e-05
-3.32831219818969e-05
-1.25752707038549e-05
-1.65249609653051e-05
-2.54902355934467e-05
-2.73732056087324e-05
-2.16691111036597e-05
-4.36830876614472e-05
-1.81921961147257e-05
-1.59974379596226e-05
-7.04073335281267e-07
-4.18997991317742e-05
-6.27496138322817e-05
-5.30659645010563e-05
-5.05915859336621e-05
4.53936146953735e-06
-3.88713779365126e-05
-5.19368347464752e-05
-3.42111545796523e-07
-8.257951343789e-05
-9.07192959995562e-06
-4.14916353576235e-05
9.12381436842413e-06
-2.9669060209255e-05
-1.1423653752324e-06
-4.07051292861899e-05
-4.09958711949145e-05
-4.2531164133052e-05
-2.8103072653087e-05
-2.50626144740375e-05
-2.63208857723307e-05
-4.33371553609354e-05
-7.74159838037998e-05
-1.03393847736159e-05
8.98605706421958e-06
-3.18607673590934e-05
-8.39260948904935e-06
-2.6563744672479e-05
-3.34018027935772e-05
-4.73331688133573e-05
-2.40589390668742e-05
-3.49850773944874e-05
-5.79772418699449e-05
-4.56439225766647e-05
-3.47397384445234e-05
-4.37558166313095e-05
-5.79057570012248e-05
-4.48337861356767e-05
-1.51556763623702e-05
-1.80465286595452e-05
-2.9588674983084e-05
1.4359845233838e-07
-1.05364684539072e-05
-2.33486786259928e-05
-1.8866873880823e-05
-4.45389329922498e-05
-3.04690680947538e-05
-1.68936350952146e-05
-2.32270412607101e-05
-4.12827871142451e-05
-2.7395075419495e-05
-5.05327346677904e-05
-3.26274198165308e-05
-3.26711318340567e-05
-2.30015446513348e-05
-3.84074256160543e-05
-2.74595327820024e-05
-1.77612441796761e-05
-3.95248034719422e-05
-4.32644068744026e-05
-6.06887064432999e-06
-1.5596077015281e-05
-7.79433655807961e-06
-1.93219218640406e-05
-1.87909873856726e-05
-5.46140475119105e-05
-5.08695491382289e-05
-7.22334174848087e-06
-1.84912397869641e-05
-5.57478439025816e-05
1.23833365435931e-05
-1.82790459490309e-05
-1.62879059301159e-05
-7.06059228624741e-06
-3.83915619982291e-05
-3.88763511125886e-06
-6.66536353279098e-05
-5.22687958031706e-05
-2.93702711444817e-05
-2.79894061962891e-05
-1.50996626648272e-05
-3.55652937999838e-05
-1.75081762886613e-07
-3.66525627111814e-05
-1.52354185925635e-05
-3.0420046025169e-05
-5.84717717416521e-05
-1.02063856959543e-05
-3.35237321971445e-05
-4.99185626228996e-05
-4.17665643646426e-05
-7.05598294627779e-05
-9.39822911139318e-06
-4.92630906988724e-05
-4.88522343695052e-05
-2.7677331852112e-05
-7.80869763421691e-05
-3.0733709982818e-05
-8.66742208309891e-06
-3.10327222727078e-05
-2.2160291897448e-06
-2.87582872090828e-05
-2.09613227889538e-05
-3.72740084529338e-05
-3.3117521599998e-05
-2.69779294055805e-05
-6.42836824450188e-05
-3.40650568889178e-05
6.48134236855409e-06
-4.53006331347212e-05
-4.7100683559167e-05
-4.79119062677529e-06
-4.38581641274171e-05
-1.83484488487609e-05
3.51216620899182e-06
-5.08419254917497e-05
-3.32603442503188e-05
5.53082684800207e-06
1.40026679563724e-05
-1.60235023042828e-05
-2.10283172577183e-05
-3.52258270086914e-05
-5.69267932860065e-05
-2.46162769758744e-05
-1.28240436174802e-05
-6.28307651596038e-05
-1.99095851073038e-05
-4.70148586004356e-05
-2.03976995686543e-05
-4.14055913436176e-05
-5.63013835643321e-05
-2.91381605275709e-05
-4.79038485400168e-05
-3.26137401066727e-05
-2.33336605795675e-05
3.18521945284134e-06
-3.45564029042027e-05
-4.84431410516423e-06
-6.50212275167677e-05
-2.65196532907505e-05
-1.5804333952946e-05
-4.19468204571864e-05
-3.47619216038952e-06
-2.24020849291213e-05
-4.94512177546524e-05
-3.67143395722277e-05
-2.73609861409017e-05
-1.14092531807425e-05
-5.08100020207552e-05
-1.73383895493429e-05
-7.61148452914317e-06
-7.94999151587527e-05
-2.20520446388993e-05
-3.47961423111691e-05
-2.3748435958734e-05
-7.2742410642405e-06
-2.12658396501019e-05
-1.48236787094227e-05
-3.54837509842811e-05
-4.20458918302513e-05
-2.98007811145035e-05
-2.60348295918793e-05
-2.67822687159216e-05
-2.43492900160315e-05
-2.98410553197718e-05
-6.07926976454193e-05
-3.66676874937381e-05
-4.10840686103539e-05
-5.72310242663986e-05
-1.75983937980614e-05
-1.81125159145519e-05
-4.66993075131857e-05
-3.78522583985239e-05
-3.98777400599094e-05
-3.83221252513488e-05
-1.00813958394758e-05
-4.31276502003424e-05
-2.96889206978737e-05
-3.23835406471303e-05
-2.22386959919044e-05
-2.08150061714379e-05
-2.35907163204099e-05
-1.55918665756826e-05
-3.31087900972914e-05
-2.05143247089057e-05
-3.70103675017002e-05
9.20536759925588e-06
-1.46377814519257e-05
-2.224720922388e-05
-1.35230539648303e-05
-4.46449562911892e-05
1.8765211553693e-06
-1.3808230927401e-05
-3.2526114195609e-05
-2.40831576396403e-05
-1.66364708432348e-05
-4.99056616846342e-05
-3.45246620842403e-05
-3.04850690717753e-05
-5.75284982670663e-05
-5.00086744475319e-05
-1.85899880747958e-05
-1.68435779739789e-05
-9.45927847545433e-05
-1.28470723245093e-05
-2.75791463211077e-05
1.48144660935006e-06
-2.00571995273608e-05
1.31118082926239e-06
-4.96410158988977e-05
-3.12285204518646e-05
-5.92771943661875e-06
-3.47438865846657e-05
-3.97350568240307e-05
-2.17154905388303e-05
-2.69081395909868e-05
-1.28646572924106e-05
-3.22173755034787e-05
-3.35021074073943e-05
-2.75169538693907e-05
-2.50148773263077e-05
-4.2321438712627e-05
1.72788627421957e-05
-1.98366655660988e-05
-1.73360481867454e-05
-3.13403214886502e-05
-5.11081777336824e-05
-2.62924453178526e-05
-4.24421386550035e-05
-1.41328622889042e-05
-4.6059791294789e-06
-7.97315013505577e-05
-4.11247131813863e-05
-4.74225500789605e-05
-5.00253706210454e-05
-2.61953456273966e-05
-6.8876680484994e-06
-1.4447972522045e-05
-6.31910810051702e-05
-3.40046739737533e-05
-3.71917981975992e-06
-8.61778753056405e-05
-4.91771495668297e-05
-6.67437666338606e-06
-3.24211095358928e-05
-3.13458564738401e-05
-2.42366684404025e-05
-5.90179560403057e-05
-3.4510325014128e-05
-5.57988536168479e-05
-1.80770523262084e-05
-1.56767040063852e-05
-1.44551609479298e-05
2.86115382578567e-06
-6.59389350325839e-05
-3.06972549006469e-05
-7.29004288037215e-05
-1.41141097235333e-05
1.52231671955407e-06
-4.52454997236834e-05
8.26818888621127e-06
-4.58007301265417e-05
1.28559441275281e-05
-2.80718075395337e-05
2.86739103479904e-06
-4.75800473329265e-05
-3.75982795666633e-05
-4.98346117889134e-05
-9.05693111421928e-06
1.51054534888856e-06
-7.42779015647558e-06
1.96235283961284e-05
1.51742315989639e-05
-1.9919959857654e-05
-1.44295502301263e-05
-3.31690357514147e-06
-5.09156158836722e-05
-9.13966459204234e-05
-3.41242809616869e-05
-6.75465647174487e-05
-5.08122125685442e-05
-4.946624280776e-05
-4.62508860862465e-05
-2.29384295587357e-05
-4.78839356170844e-05
-1.40862972812746e-07
-2.54007482477587e-05
1.67012746760479e-05
1.13064006779468e-05
-2.81933266293032e-05
-7.33616585139353e-06
-1.03330977350748e-05
-1.97923522506091e-05
-4.32627949524063e-05
-1.50631396538567e-05
-5.8474981056933e-05
-4.93141874048041e-05
-3.28487812244001e-05
-4.57295177279549e-05
-4.93959401864732e-05
-2.57819943490481e-05
-4.34981094181248e-06
-4.96508099403167e-05
6.34514636693295e-07
-3.84208619680459e-05
1.33265618977348e-06
6.96834654354198e-08
2.25025570271243e-05
-1.07179395711584e-05
-4.13202822680499e-05
-2.39608521367651e-05
-2.72903096106229e-05
-1.27862662517004e-05
-8.7688827460569e-06
-4.84068583034305e-05
-3.31770793681046e-05
-4.10503388840134e-05
-6.72606563275342e-05
-5.69856249121649e-05
-3.99366648649474e-05
-1.84027977673916e-05
-3.51154646716765e-05
-3.79171548876516e-05
-7.8116315681032e-06
-5.01754941329237e-05
-5.43776499239463e-05
5.00544519229316e-06
-2.95838566434908e-05
-3.01586540741745e-05
1.43236009200237e-06
-1.78283671373051e-05
-4.6943773634476e-05
-2.31192806243971e-06
-4.64329673812114e-05
-3.95320058752434e-05
-4.61506012096487e-05
-1.29342921611499e-05
-1.33434445202123e-05
-4.83871673747712e-05
-5.76754796897755e-05
1.29898038461437e-06
-4.16939925745108e-05
-7.81781787175041e-06
-7.69214804872994e-06
-3.1836867857043e-07
-3.8230922198997e-05
-2.76545426433982e-05
-2.5521210185438e-05
-5.64318362454803e-05
-4.27901661585882e-05
-5.96054414466932e-05
-4.58734209135652e-05
-4.13199025969025e-05
-1.85809827533134e-05
-6.96326511738637e-05
-5.0857292303604e-05
-4.52150065506097e-05
-4.7915766965755e-05
-1.97111647963708e-05
-3.67399168817707e-05
-2.68528301223352e-05
4.71087372615497e-06
-5.56997746985662e-06
-3.81750685528112e-05
-4.10863975306162e-05
-3.10215398209985e-06
-1.66194356192887e-05
-1.85947326519898e-05
-1.92081055172542e-05
-4.41340343497776e-05
-4.59134662544459e-05
-3.24065299090416e-05
-2.6162037645642e-05
-3.14398005281021e-05
1.47841826321319e-05
-3.93492385023345e-05
-2.12573995011598e-05
-3.04219627568556e-05
-7.88747990259842e-06
-3.88441384437579e-05
-2.5281810946523e-05
-3.11024334506644e-05
-2.95905752386411e-05
-2.98365099060865e-05
-3.732364315364e-05
-2.4036639675577e-05
-4.29620858771637e-05
-2.13348205672926e-05
-2.94954259442248e-05
-1.16930553082499e-05
-3.63027174582695e-05
-1.76425433377802e-05
-5.46525354200468e-05
-5.89145111214123e-05
-1.85551660951871e-05
-1.88625032232387e-05
-1.99089713649918e-05
-2.18322183571652e-05
-4.43422621375265e-05
-5.23283240360172e-05
-4.70450578509029e-05
-3.00174689825779e-05
-3.91712264458468e-05
-3.89977487814198e-05
-3.87200175154297e-05
-2.1917461873391e-05
-4.22310369637342e-05
-6.24325367808631e-05
-1.48084935084406e-05
-7.78707442982944e-06
-4.1793504731326e-05
-1.58047846543062e-05
-2.39619345293767e-05
-9.09460202229007e-06
-2.55356603427876e-05
-1.15901332789681e-05
-1.76661106855938e-05
-5.2986660483889e-05
-1.6792454609128e-05
-1.40193276339407e-05
-5.66257568500623e-05
-3.71843050882674e-05
-2.90817516021292e-05
-6.15797261720088e-05
-2.72806478118834e-05
-4.27708264648848e-05
-5.1088593454364e-05
-4.29790779969531e-05
-5.94012753966644e-05
-4.31310521776232e-05
-3.1699666145117e-05
-4.17683265011756e-05
5.46774745633941e-06
1.03735267621128e-05
2.45642427011524e-05
-2.01833042529689e-05
-7.20238183468651e-06
-2.09251605802068e-05
-1.02460771380478e-05
-6.16570723847615e-05
-7.0162775533867e-05
-8.82987534191753e-06
1.51398027473849e-06
-6.36020595763687e-05
-4.03006303015691e-05
-1.73801892396568e-05
-3.73858009367503e-05
-9.55123834044485e-06
-6.36101376805262e-05
-3.55826508879867e-05
-2.1032615740697e-05
-1.87298014864783e-05
-1.32717309555095e-07
-4.91968107396082e-05
-2.48703185414615e-05
-3.26348184157335e-05
-3.62479868824841e-05
-2.12890737469877e-05
-3.40679374350987e-06
-5.90472298942757e-05
-2.87819206094449e-05
-5.80927450158776e-05
-2.41147142379778e-05
-4.95975749532558e-05
2.01384054508464e-06
-2.49162328462436e-05
-2.62669585697891e-05
-5.74430858015948e-05
-2.87856046570256e-05
-5.68620999681202e-05
-2.27302748082105e-05
-2.22215775805278e-05
-2.66756843881611e-05
-4.72775787262999e-05
-3.49249939765369e-05
-2.2988100278969e-05
-4.35212612345378e-05
-2.11224668085393e-05
-4.6606227102519e-05
-5.96931221909251e-05
-2.28625887126138e-05
-7.07355685919482e-05
-5.51213978412346e-05
-5.26206866826855e-05
-2.25351829365422e-05
-5.06829919451589e-05
-2.34824208976208e-05
-2.15270851600357e-05
-1.01907106957213e-05
-2.87860938346776e-05
-3.33021395124335e-05
1.30874328793242e-06
-2.20588411973189e-05
-1.81921127254601e-05
-4.23607159806637e-06
-4.50298441045278e-05
-4.41427706232636e-05
-6.19568190805099e-06
-9.72143704100641e-06
-5.1132550180735e-05
-5.97526746256321e-05
-4.75834741919214e-05
-2.86664923315312e-05
-2.28560104891286e-05
-4.84521381374905e-05
-4.36512219002763e-05
-3.28954368914457e-05
-1.16143579851692e-06
-3.45646720579459e-05
-3.18848671601744e-05
-2.51515339159692e-05
-8.6361588511736e-06
-1.85069201163266e-05
-1.05173821139103e-05
-4.17721516677149e-05
-3.39429909637906e-05
-1.37747767734592e-05
-8.35260403355258e-06
-4.30672856775965e-05
-3.30352736946681e-05
-3.48631403778271e-05
-2.72630871402893e-05
-3.42782338247761e-05
-4.90883904935599e-05
-3.39626399612499e-05
-5.85111427139166e-05
-1.37487503339716e-05
-3.25825452560373e-05
-2.71673745304163e-05
-1.89000345103069e-05
-2.51869470670827e-05
-2.78471918735437e-06
4.02538783763105e-06
1.4617915451393e-05
-6.2823764882333e-05
-1.91260729406582e-05
-3.18878716897245e-05
-4.35756856722918e-05
-2.22777054126963e-05
-2.76314751522406e-05
-4.75406948529101e-05
-2.59688763728279e-05
-3.02447204711545e-05
-2.04450653745172e-05
-4.31171380229447e-05
-2.80420255695722e-05
-2.97125138476878e-05
-6.24840184822112e-05
-3.36297982089828e-05
-4.50308744529046e-05
-2.6428570418136e-05
-3.47484737443194e-05
6.00763436511634e-06
-4.2001071372269e-05
-3.02110801761621e-05
-3.92152533885882e-05
-3.66725727433716e-05
-4.57557228157298e-05
-1.45054849724904e-05
-3.17092919854281e-05
-5.74444290401635e-05
-2.75020798275092e-05
-4.25186381707325e-05
-5.48223524829466e-05
-1.55730462437797e-05
-1.73128343919006e-05
-5.02053336572996e-05
-1.99387460092757e-05
9.60916043793811e-06
-2.6903112700665e-05
1.66373913809995e-06
-1.11323328473058e-05
-6.01029375859562e-05
-2.72641616990126e-05
-1.61548601161303e-05
-4.15701470032263e-05
-5.44807398287192e-05
-4.56827028265391e-05
-2.26383307752425e-05
-5.72515466752481e-05
-6.83672477259525e-06
6.99726064495355e-06
-5.10490948166144e-05
-1.64164850817115e-06
-1.49284858016367e-05
-2.31000473925038e-05
-2.17420501577084e-05
-4.42510928605605e-06
-2.98000597994776e-05
-3.24549271384802e-05
-1.27949413009337e-05
-4.86271118837554e-05
-5.68325704676532e-05
-2.96692167858209e-05
-4.39524414318032e-05
-4.45972196426075e-05
-3.11488470238473e-05
-5.91126110360414e-05
-4.16080628899983e-05
-3.82345500122243e-05
-4.24276999623932e-05
-3.96316873435114e-05
-7.17075832181543e-06
-1.25168866197026e-05
-2.22070322298227e-05
-1.53154932022254e-05
-1.89504970121691e-05
-7.77029492597835e-06
-2.52587360493885e-05
-2.5960566829361e-05
-3.20417435431289e-05
-3.63626541398026e-05
-8.08377090841335e-05
-5.88086061304765e-05
-4.39229262187116e-05
-2.01751416291131e-06
-1.02311048436519e-05
-3.74465097738521e-05
-4.52628405449993e-05
-5.34082526134062e-05
-2.12508436373241e-05
-2.1298709426508e-05
-6.27016616348206e-06
-9.23937174927468e-06
-1.58284640999455e-06
-2.35882439970504e-05
1.39292459808221e-05
-2.3142486072309e-05
-3.64138296366873e-05
-2.27492581390992e-05
-2.46374570583716e-05
-5.09032369384879e-05
-7.73490247298574e-06
-4.9641991127072e-05
-8.45311916005524e-05
-4.68378214681424e-05
-4.84493382927017e-05
-5.23148884777752e-07
-4.04928072769925e-05
-1.11795346980412e-05
-1.19273874423222e-05
-2.20390306242838e-05
3.08865724493385e-06
-3.70456735449742e-05
-2.92381490884467e-05
-1.75488229839165e-05
-2.81994580422419e-05
-3.01713760500495e-05
-5.30395092032555e-05
-4.30474368286843e-05
-3.05998294260876e-05
-2.25897919558061e-05
-5.11971479755472e-05
-2.30064317431613e-05
-4.4147848607552e-05
-2.30606725223928e-05
-6.25696957374199e-05
-2.77759401787101e-05
-4.47984781575128e-05
-3.6638627851545e-05
-5.68318446301636e-05
-6.5730470816039e-06
-1.89538963369317e-05
-4.32478467410022e-05
-2.83373833518863e-05
1.95499295082007e-06
-2.76150727963347e-05
-5.12282297689607e-05
-1.13142295991049e-05
-2.58922538284522e-05
-2.1811677939945e-05
1.66368172417478e-05
-9.03028702654083e-06
-3.65207129457568e-05
7.44180708729596e-06
-2.00644929510294e-05
-3.64390286258289e-06
-3.34627283144599e-05
-4.25110274637414e-05
-2.29564070485145e-05
-2.21218062654511e-05
-1.573700876613e-05
-9.66245324425577e-06
-2.93098038319362e-05
-2.38147897851101e-05
-6.88824083492709e-06
-5.96381932472861e-05
-2.53376048165866e-05
-1.59560792984828e-05
-4.71019152888969e-05
-2.92644274462613e-05
-1.63851904992968e-05
-5.19765249272981e-05
-3.86061530070923e-05
-2.28728188216085e-05
-3.17242052549266e-05
-2.25363688708679e-05
-2.75030164483003e-05
-2.55902666289277e-05
-5.69952113341898e-05
-2.54824548628761e-05
-7.56525508421405e-06
-4.39284792661696e-05
5.95795656901354e-06
-3.18512985873882e-05
-2.01918381787362e-05
-4.7438608560784e-05
-4.1548430099943e-05
-5.30738359790527e-05
-4.02974194812611e-05
-3.64114146375076e-05
-2.00580022314033e-05
-6.0318271172038e-05
-3.06774547168432e-05
-6.66298061364324e-06
-6.43905862955047e-05
-1.30539268665634e-06
7.89876099692061e-06
-3.40004587631791e-05
-2.46210185983607e-06
-4.30601265901321e-06
-3.53124833224174e-05
-3.14482563039573e-05
-1.11844271494923e-05
-5.73233758979127e-06
-3.38922563956784e-05
2.12825818454987e-05
-4.00888333124772e-05
-7.75756144614647e-05
-3.34105154943369e-05
-3.38383161024647e-05
-5.07860335624451e-05
1.21010718752641e-05
-2.27035434341883e-05
-2.2370640825058e-05
-5.56094632697498e-05
5.22850520410855e-06
9.5225236246313e-06
-2.17042826112599e-05
2.71564261758413e-05
3.48327036911915e-06
-2.37665111489252e-06
3.19962689976792e-05
-8.61281940848976e-06
-3.25284897930755e-05
-3.14180602027498e-05
-3.02587196611349e-05
-4.09630254020373e-05
-6.45665864953587e-05
-3.54900853160215e-05
-4.95074979303795e-05
-3.82423141307276e-05
-3.14046318180784e-05
-3.65763447636423e-05
-3.06222227601757e-05
8.04249656476872e-07
-4.97006634407892e-06
-4.6249617495249e-05
-2.17981382873969e-05
-1.68701069392402e-05
-1.90271643134155e-05
3.29302172534731e-07
-1.24424458248077e-05
-3.40268975067207e-05
-2.5139511692483e-05
-5.37371461422772e-05
-5.56741940282342e-05
-5.47934820288596e-05
-2.59842078505985e-05
-2.59826393870292e-05
-3.74416861466702e-05
-2.26700961438463e-05
-2.73582983549511e-05
-5.80132590899964e-05
-2.05220682380808e-05
-2.70211612028236e-05
-3.8541687188935e-05
-1.21595869038706e-05
-4.37421537194594e-05
-7.47592632131912e-05
-4.26021359787684e-05
2.19960187955811e-05
-2.30680889011082e-05
-2.96813208894828e-05
-3.35703495154584e-06
-3.22240509246035e-05
-6.754562154465e-05
-9.98161906358572e-06
-1.66312245651243e-05
-1.7827630560818e-05
-1.80904296672803e-06
-2.48485005504884e-05
-5.64563740297034e-05
-2.8673198680772e-05
-1.82461096145298e-05
-3.49429418066801e-05
-3.89772692128715e-05
5.90945442824584e-07
-3.41221143143498e-05
-1.91711813251624e-05
6.0313038945282e-06
-5.39382846071071e-05
-3.61565312375912e-05
-5.14772050338891e-06
-1.00652991525054e-05
3.57825985839e-06
-5.24221670749658e-06
-9.94796023021459e-06
-2.7649142821366e-05
-2.32023151051773e-05
-3.15510410705876e-05
-5.21083899258085e-05
-3.03663018320905e-05
-4.00413280177786e-05
-4.4690561153518e-05
-4.26852631819003e-05
-4.71138248130077e-05
-5.97972009877488e-05
-6.19162752501213e-06
-6.51061554135896e-06
-3.27552352635209e-06
-3.62005469433442e-05
5.81402027568835e-07
-1.3800259827441e-05
-1.2145663614519e-05
-4.20517488701433e-06
2.6466944654292e-06
-3.30109319171188e-05
-4.6612444127687e-05
-9.57057475915503e-06
-5.88624267868358e-05
-4.24720377846535e-05
-2.20527676760759e-05
-1.85075382820387e-05
-1.32544511408781e-05
-3.18707411426597e-05
-5.04796309444411e-05
-1.51828180929663e-05
-3.65115102068302e-05
-4.09089002017952e-05
-2.74737962333035e-06
-2.9746187758055e-05
-1.1661486662321e-05
-2.50206231863987e-05
-2.05561385002284e-05
-7.47387341905772e-06
-6.19228315251661e-05
3.35350303413539e-06
-9.10951964629701e-06
-5.36641876025395e-05
-4.91661828570547e-05
-2.04940686552084e-05
-4.54650635306789e-05
-3.4972252916541e-05
-4.41910747065598e-05
-2.73576324117997e-05
-2.33574111095502e-05
-3.15762730907025e-05
-1.10784751983018e-05
1.66003211135675e-06
-3.97612391815268e-05
-1.48545765926555e-05
-2.06949060980221e-05
-2.18594932406516e-05
-4.53063437923031e-05
-3.69378321361687e-05
-3.21164363253754e-06
-1.95563156785883e-05
-3.13953559808442e-05
-5.78000821150306e-05
-3.5612959700361e-05
-5.25802474964269e-05
-5.91305748425663e-05
-4.78121981473339e-05
-3.07516685116069e-05
-4.09880187337897e-05
-3.26671425165399e-05
-1.62132975340663e-05
-6.00026942511238e-05
-5.22160245123571e-05
-3.28530424034454e-05
-4.60661795142472e-05
-1.95003810881368e-05
-4.29320770114847e-05
-3.49059336058529e-05
-3.56694075891422e-05
-2.74123967379061e-05
-2.26157870280547e-05
-1.12171894830637e-05
-6.34548860200003e-07
-9.47147445244049e-06
-5.02449930463811e-05
-5.39561357873491e-05
-5.29681672280415e-05
-5.29451471412806e-05
-3.46770281209347e-05
-6.63850082341795e-05
-3.37039003368331e-05
-1.23125877811425e-05
-3.07782983473756e-05
-3.81543994208639e-05
-1.17999515275967e-05
-1.18121951767702e-05
-2.08945155670962e-05
-1.51601474149895e-05
-2.63707963237563e-05
-2.01227015562078e-05
-2.76900592545447e-05
-1.43548916276008e-05
-3.62591375268374e-05
-2.69651868609967e-05
1.42867953924325e-05
-4.72461726953328e-05
-3.78221744954885e-05
-1.0967020460588e-05
-7.40104897535284e-06
-2.56392910332658e-05
-3.34304324109811e-05
-3.77947310557357e-05
-7.79122256205753e-06
-1.57156318363195e-05
-3.10721799142893e-05
-3.08643114076241e-05
-3.07994706978227e-06
2.1544070943512e-05
-4.1391909455434e-05
-2.12153459189801e-05
3.050424159447e-05
-3.0944913702586e-05
-4.64627588917452e-05
-1.23081814271779e-05
-4.00598904259499e-05
-3.65487098502683e-05
-4.68035696471674e-05
-1.64615565612853e-05
-3.63632635178291e-05
-5.9808746464335e-05
-3.46907400951614e-05
-3.76631891321999e-05
-4.44681995914846e-05
-9.57768072629504e-06
-3.88239898558094e-05
-1.49469371061437e-05
3.37451814199284e-06
-3.10667775872972e-05
-3.5131895322092e-05
-9.15363761170986e-06
-2.7310238368564e-05
-4.30133464690163e-05
-1.88829888875112e-05
-1.12311292738474e-05
-5.78776905602841e-05
-2.60434974645696e-05
-4.09676521120138e-05
-5.23634697371225e-05
-4.38947179306411e-05
-4.52897151420523e-05
-4.14631601776372e-05
-2.93958632431697e-05
-2.40958628133247e-05
-4.45557703794799e-05
-4.33807835372252e-05
-1.60946716311412e-05
-1.55675859470992e-05
-1.83603925477663e-05
-1.59504667548492e-05
9.54879111597527e-06
-3.14095240162291e-05
-2.04668699599066e-05
-4.20565636983991e-05
-6.07715107369896e-05
-5.18548982609369e-05
-4.74398034417839e-05
-7.24188137268249e-05
-6.06753384762743e-05
-3.53084714873216e-05
-3.23578963807781e-05
-7.91202687807952e-06
-1.35504335643123e-05
-5.95552677390671e-05
-1.8912919001996e-06
1.19591836451071e-06
2.73047755350329e-06
-1.35102755723448e-05
-3.86551635345493e-05
-3.32833876884685e-05
-3.43288050084085e-05
-4.08663371120501e-05
-2.86642833833131e-05
-6.70866203237661e-05
-6.54190507767419e-05
-3.6519625430065e-05
-7.04958983427107e-06
-2.28962533677011e-05
-1.52205101817642e-05
-3.44401588031163e-05
-3.99179876110001e-05
-1.85901552604764e-05
-2.41391112994793e-05
-3.25231830867608e-05
-3.17579688751911e-05
8.80322132543403e-07
-2.1516136840667e-06
-8.88196473968069e-06
-2.57413022613704e-05
-2.71198309689104e-05
-4.34118499068131e-05
-1.80472390976365e-05
-2.27727238778933e-05
-3.59120745260331e-05
-1.24434041693273e-05
-1.25911475983344e-05
-2.41198132455962e-05
-4.13623057113329e-05
2.97739167137746e-06
-5.3391263429434e-05
9.05889827513013e-07
-9.07920509492761e-06
-1.71304755867421e-05
6.42314616102557e-07
-2.26068408290263e-05
-2.93629126605854e-05
-3.76392037913616e-05
-1.60205856152272e-05
-2.08817856411898e-05
-9.58641799062786e-06
-4.48391742918856e-05
-6.00234382060632e-05
-3.09982522074871e-05
-2.24019822512544e-05
-8.20967454705854e-06
-2.78945782320492e-05
-4.65900566990775e-05
-1.09574905578581e-05
-4.94965047753674e-05
-4.77361105969289e-05
-4.51653569772542e-05
-3.39229850358497e-05
-2.43371287302755e-05
-1.6501352318068e-05
-3.81525103178075e-05
-2.90040943907403e-05
-6.59665747706517e-05
-8.33488343793303e-06
-3.94499401746893e-05
-7.56132423341647e-06
-2.64231596488066e-05
-1.80588844706814e-05
-3.09716680872353e-05
3.12877404272444e-06
-2.03386169733664e-05
-4.85633255995467e-05
-2.37871966623051e-05
-5.73186052162459e-06
-3.00255300530556e-05
-4.37123950636887e-05
-1.81930968858149e-05
-5.47549415730776e-05
-9.83547474635809e-06
2.35523496173446e-06
-3.77965295795109e-05
-5.11706925574674e-05
-2.92149068076129e-06
-3.76248703042243e-05
-5.271909017765e-05
-3.61768617784696e-05
-1.41703773287609e-05
-1.67650082453465e-06
-1.65591235639387e-06
-2.49388835458504e-05
-2.27020224895291e-05
-3.64463377800041e-05
-6.67792713482007e-06
-3.13923476854149e-05
-1.7424334273125e-05
-2.43967080470188e-05
-3.25577750994076e-05
-2.68222905211512e-05
-2.12950423847949e-05
-5.30359706522173e-05
-1.4696343410245e-05
-1.54418730163474e-06
-2.60475196389709e-05
-1.08981243893068e-05
-1.35651126146472e-05
-1.82150570889913e-05
-2.46979684474954e-05
-3.10302189981911e-05
-1.01688077901455e-05
-2.8558972214095e-05
-3.28070643794591e-05
-4.64529689392949e-05
-4.48684348614543e-05
-3.95460767697527e-05
-2.52439161350888e-05
-3.57244938914848e-05
-6.59283553713795e-05
-2.39983798653412e-05
-6.74093973442421e-06
1.19003286860893e-06
-4.23254777415974e-05
-2.25234579338558e-05
6.82697057546855e-06
-5.91109100146216e-05
-4.65247977854728e-05
-5.78918200936668e-05
-4.30660992970338e-05
-2.47902039820158e-05
-4.21244853088654e-05
-3.91742178466264e-05
-3.47062884453865e-05
-5.2548601251069e-05
-3.90556730472853e-05
-3.78900002668528e-05
-8.34877957226151e-06
-3.53947068056332e-05
-2.23925788958303e-05
-3.49038032742559e-05
-2.15146266342376e-05
1.18271871815639e-05
-2.511453863304e-05
-4.11692824455715e-05
-2.05664407694692e-05
-2.9644225860494e-05
-6.37994846791903e-05
-4.82571059993997e-05
-3.76948286990663e-05
-4.78418357706216e-05
-4.29030457471247e-05
-5.73143736252651e-06
-3.92258592226592e-05
7.71614756462325e-06
-2.94868549556419e-05
-2.42528955102763e-06
-1.21113228062394e-05
-3.30327205472905e-05
-1.33738476993345e-05
-1.66521785593138e-05
-2.42275011669641e-05
-1.26220907483739e-05
-1.97081172989095e-05
-3.47002709969198e-05
-4.78214990148568e-05
-1.90605409417568e-05
-2.03865492217699e-05
-4.12288886714223e-05
-3.17984609971185e-05
-2.46287704340178e-05
-2.14662235404762e-05
-2.4479239042857e-05
-2.02784212226001e-06
3.13258011789401e-06
-3.35982404835763e-05
7.72408151739304e-06
-8.05640361664203e-06
-1.43364334686128e-05
-1.97646401236461e-05
-1.54047375217333e-05
-2.97327562364959e-05
-2.57903650288311e-05
-4.40388558253881e-05
-2.2483948636736e-05
-4.3888329000329e-05
-2.52055041347505e-05
-4.54570430926238e-05
-4.4231143914583e-05
-3.24452626440813e-05
-1.82314690422627e-05
-5.70343708265574e-05
-1.78541989034469e-05
-7.16221059467626e-06
-3.00758082194776e-05
-1.5715856143058e-05
-1.78479585130101e-05
-5.08205868269028e-05
-2.87170725229941e-05
-3.92094694636305e-05
-3.53667840057635e-05
-4.8915315646372e-05
-1.34862246024275e-05
-3.6450930466653e-05
-1.85102627300054e-05
-6.63753208811729e-05
-5.80644630694939e-05
-3.4261191645198e-05
-1.76004457535945e-05
-1.56594293444017e-05
-1.54084152264175e-05
1.43498514074142e-05
-2.00697008589873e-05
9.41722386280019e-07
-8.32614177106687e-06
7.17655522699873e-06
-3.64804285611975e-05
-3.53399454267664e-05
-1.60115871385682e-05
-4.91813890101772e-05
-5.3019924402129e-05
-2.26846411678256e-05
-4.05711797844086e-05
-4.17874715808775e-05
-3.89713602729788e-05
-2.99216045870249e-05
-5.16583219857602e-05
-3.10478377585807e-05
3.32079014271101e-05
-1.19710026662837e-05
-2.40900703595348e-05
7.34138181569446e-07
-1.17917867272683e-05
-2.71496039128992e-05
-1.28650674867352e-05
-5.49169073155147e-05
-6.64001375239871e-05
-5.48191461241284e-05
-5.01905849593305e-05
-4.66169376275391e-05
-3.91868380901368e-05
-2.57348227796074e-05
-2.40498666506508e-05
-2.15951107997778e-05
1.00497739981778e-05
-1.96397742086204e-05
-4.34943937645086e-05
2.11926513546611e-05
-1.99066186978968e-05
3.99838898570867e-06
-1.87049826471601e-06
-3.21226204386511e-05
-2.60033703529371e-05
-5.49710709912755e-06
-2.61172762086965e-05
-3.97255311363487e-05
-4.34282684813948e-05
-3.97728722427805e-05
-4.59188841907053e-05
-1.5847547647616e-05
9.40855135298291e-06
-5.96425729563765e-05
-2.94835019903155e-05
-1.89016356067173e-05
-5.13565944999494e-06
-4.12353125895414e-05
-1.01495661578497e-05
-1.92577410451274e-05
-7.56103198928207e-06
-1.94650448027691e-05
-4.68618868765805e-05
-5.1636677399415e-05
-3.96060503390027e-05
-3.71001191031085e-05
-2.43472751695747e-05
-1.18348478082039e-05
-2.0838284087114e-05
-2.32909488035082e-05
-1.11469271100697e-08
-1.60692439120926e-05
-1.7025903406288e-05
-2.01283473885497e-05
-2.66583739263966e-05
-6.54105819217334e-05
-5.80165201014053e-05
-2.3537914974036e-05
-2.92290530937012e-05
-1.3080703295155e-05
-2.14736598157136e-05
-3.92517066949536e-05
-4.19352928733079e-05
-7.10322063816972e-05
4.88426179786963e-07
-9.1048688407493e-06
-3.47578133755521e-05
-5.68807017686773e-05
-1.69993885739722e-05
-8.32687127949234e-06
3.34034463694773e-06
1.11480809279577e-05
-5.51453691333124e-06
-4.62822872185406e-05
-5.85252635550574e-05
-4.69861996155919e-05
-3.73094285230761e-05
-3.79747192374442e-06
-4.77065147730006e-05
-7.76213498886054e-05
-2.12163583167092e-05
-3.25569546634694e-05
-6.91763246137778e-05
-5.0549879144231e-05
-3.31728638458243e-05
-2.96846622947075e-05
-1.27044359262566e-05
-1.35899193872927e-06
-2.36813116137366e-05
-1.89810386562607e-05
-7.69916831311393e-06
-9.27048598103857e-06
-1.58381349292321e-05
7.12383963878286e-08
1.61626448920617e-05
-5.51218990905893e-05
-3.39635159923805e-05
3.54790129742454e-07
-2.83269228609788e-05
-1.65730228462344e-05
-3.6761459366298e-05
-2.11743580773294e-05
-4.58451965138073e-05
-4.14543433811786e-05
-2.09356102572451e-05
-2.56648894742267e-05
-2.41946565490857e-05
8.095130753683e-06
-2.75438728190764e-05
-3.60264779395626e-05
1.51007597639194e-05
-2.54085020872729e-05
-2.25189671110653e-05
-1.756394249759e-05
-4.75328050253161e-05
-3.12906780060899e-05
-3.44033251348624e-05
-2.96511319982029e-05
-4.1726195936779e-05
-1.86479117063459e-05
-4.24781963324875e-05
-5.07799766599847e-05
-2.36130036892937e-05
-1.16217006806854e-05
-7.04683756429996e-05
-3.4877466717029e-05
-3.6428770327215e-05
-4.47319463296184e-05
-3.0876223672386e-05
-2.49256645384844e-05
-5.89984912962789e-05
-1.91415367534402e-05
-1.79234494543567e-05
-4.30845193748985e-05
-4.77614474089674e-05
-2.10716438765208e-06
-3.22480321802767e-05
-4.38188920843326e-05
-2.38425724921659e-05
-6.38220700840942e-05
-1.8851715782847e-05
-2.13016453526467e-05
-4.93851301973992e-05
-5.73465209093726e-05
-4.94929360131717e-05
-2.06628584748087e-05
-3.75517889751838e-05
4.23531152845384e-06
-1.46238050177928e-05
-4.60703363286106e-05
-3.85111355162886e-05
-4.20191721529554e-05
-3.21293228293888e-05
-3.61422455080459e-05
-1.15326922323495e-05
8.97509801748008e-06
-6.48259986651436e-05
-2.52841645180632e-05
-4.61621545176031e-05
-3.08379537043972e-05
-5.9434417140429e-05
-2.39155289897052e-05
-7.76905025074269e-05
-3.91763072519237e-05
-2.03380500414686e-05
-4.44979716101443e-05
-4.63719277062862e-05
-2.84315520111833e-05
-3.29749850709176e-05
-5.496567240749e-05
-2.32639102022562e-05
5.62797611473594e-06
-2.48153202519198e-06
-3.9314463657419e-05
-1.07438580696054e-05
-6.86303901988867e-06
-2.81509912788221e-05
-2.94338867254034e-05
7.61349480800975e-06
-4.23637713538858e-05
8.85166595364257e-06
-8.11476738992978e-06
-3.41854086250777e-05
-3.16363689250528e-05
-3.06964138132253e-05
-9.38901441814117e-06
-5.10097002149169e-05
-2.67978932456151e-05
-2.76543403770598e-05
-5.12419115897342e-05
1.84426093907148e-05
-2.07109831855259e-05
-3.15421718099611e-05
2.29843831547763e-06
4.64679519526077e-06
-2.65792691951122e-05
-5.38795123158759e-05
-4.08457811088261e-06
-4.17114345706931e-05
-1.71970924228989e-05
-3.19823320767906e-05
-2.73798997711182e-05
-3.63523727236591e-05
-4.07201133823785e-05
-4.87814267721939e-05
-3.49417772591477e-05
-1.39303976589376e-05
2.81245092508116e-06
-4.66631223084313e-05
4.16783975330147e-06
-4.54527438337894e-05
-3.42825740517364e-05
-2.40489035641302e-05
7.23407353730032e-06
-4.67986545256965e-05
-2.628656507568e-05
-2.3465343492963e-05
-2.52796296820909e-05
-2.42437824630736e-05
-3.1060405538751e-05
-2.70341087157939e-05
-6.63849724272005e-05
-2.89695355237625e-05
-4.107543125451e-05
-4.85701674331909e-05
-8.47735845704486e-06
1.23793922152127e-05
-4.14039380630751e-05
-3.4532770905636e-05
2.51645755545798e-06
-4.96367259282542e-05
-4.12377519589877e-05
-4.55340813995127e-05
-4.19540962921402e-05
-8.47492322764087e-05
-3.47297325331964e-05
-3.50347063950407e-05
-8.15621802433323e-06
2.33971316855236e-06
-3.69852198773587e-05
-4.94097681911651e-05
-2.60576291790906e-05
-2.37289894911341e-05
-2.65119141495527e-05
-1.8613253816049e-05
-5.31982060524475e-05
-3.20903828795242e-05
-5.05318783685108e-05
-3.2858848031973e-05
-4.3250581511409e-05
-5.29265975813447e-05
-3.23520627952095e-05
-1.94653050954553e-05
-5.55072564761778e-05
-2.91305637993315e-05
-5.87203718755307e-06
-3.20407618340766e-05
-3.92712325992773e-05
1.15045439803725e-05
4.05148323862553e-05
-3.87882874617644e-05
-9.83326357877897e-06
1.71491510422779e-05
-2.35358887017859e-05
-4.52981785419775e-05
-6.39527570982459e-05
-9.34948788413616e-06
-3.01727492106999e-05
-1.72458869789449e-05
-1.03486574923634e-05
-4.00483046607948e-05
-1.57698395273324e-05
-3.45711241785108e-05
-5.917078560429e-05
-1.91893128812627e-05
-5.15632583080276e-05
-3.10186221198312e-05
-3.38386327272174e-05
2.63710414154068e-06
-9.83754329484771e-06
-8.33805312752679e-06
-7.68405371241046e-06
-1.14761635742047e-05
-5.86786366298348e-05
-1.70464786952245e-05
-5.65220833715804e-05
-4.41733043557651e-05
-3.15695136205713e-05
-5.45449697113372e-05
-4.66818759181313e-05
-5.83329335658302e-05
-2.91749188412304e-05
-4.64744934607718e-05
-5.67180911423268e-05
-1.89608043116507e-05
-4.86347213758844e-05
-2.75953232815725e-05
-3.85052077704204e-06
-2.14885920247917e-05
-5.24634290888561e-05
-4.7520150606427e-05
-2.06513241008039e-05
-2.87038641393425e-05
-6.45182789377587e-05
-1.27704680282764e-05
-3.49059291917191e-05
-1.94396038957639e-06
-3.1761578646407e-05
-6.02061750274344e-05
-7.31934712416669e-05
-2.42248568375735e-05
-4.22836172555511e-05
-1.97424101852375e-05
-2.68535872792446e-05
-1.82376875424601e-05
-4.69842419243064e-05
6.09956847697118e-06
-2.68376391969285e-05
-2.04839318489769e-05
-4.10250339776128e-05
-5.07452716950438e-05
-5.04541072829013e-05
-1.66069568583121e-05
-1.16955893925996e-05
-1.86275917157561e-06
-3.59102322697986e-05
-2.34880756308718e-05
-1.09104190480057e-05
-4.7774563932216e-05
-5.11926732966789e-05
-4.60294049287341e-05
-5.68702666004342e-05
-5.37724915008612e-05
-2.40740092602861e-05
-3.45529585350024e-05
-2.05410565366183e-05
-2.50133587347943e-05
-2.13334567043061e-05
7.4931396284463e-06
1.36369435757181e-05
-4.56360133784692e-05
-2.82529275521903e-05
-7.13073735809619e-06
-6.63237265851672e-06
-3.75528738034885e-05
-3.80437394757339e-06
-2.58853550730063e-05
-3.28099052498476e-05
-2.3292805605525e-05
-4.49086775704211e-05
-5.92768428542235e-05
-8.44813143724548e-05
-7.09210436891535e-05
-4.93486068946501e-05
3.38569092903819e-06
-1.11266851938542e-05
-4.16150939005182e-05
-3.78347011063766e-05
9.75396196933263e-07
-2.95665781620042e-06
-2.4815558319946e-05
-2.10882960688309e-05
-3.05040887302109e-05
-3.52140647827737e-05
-3.76264879029589e-05
-1.63087858827455e-05
-3.35208010155449e-05
-4.7546506890162e-05
-2.91168949076325e-05
-2.0362941865883e-05
-3.19672825196907e-05
-6.88927455145931e-06
-4.35582365823806e-05
-1.27164045919222e-05
-2.32548949799829e-05
-4.6419667394632e-05
-2.54066564560147e-05
-2.7359732458703e-05
-2.14275976768599e-05
-8.29643880136162e-06
-2.35903128221193e-05
-1.84102025528769e-05
-4.89895114002941e-05
-1.97746693078655e-05
-8.16807071530183e-06
-2.08060617476657e-05
-4.14811808336616e-05
-2.75994096748493e-05
-4.1995396308081e-05
-3.12981669746575e-05
-5.04597629515894e-05
-4.3846179727863e-05
-5.73251334834404e-05
-3.17198616204303e-05
-8.70794596447881e-05
-1.81561042924834e-05
-1.0312668865675e-05
1.45165642496881e-05
-1.81737280821761e-05
-2.12472569736772e-05
-1.65320851612344e-05
-2.46210528613909e-06
-2.63348603046153e-06
-1.5758249205011e-05
-1.80460394217384e-05
1.62777118891101e-05
-3.57263865231803e-05
-5.4321073279352e-05
-5.71450629976382e-05
-4.30229752415401e-05
-6.67940386066279e-05
-3.40446051178545e-05
8.87662957707398e-06
-6.27206863964712e-05
-4.62945945480366e-05
-1.63213265285639e-05
-1.26935259602256e-05
-3.14302181246587e-05
-2.43041609050299e-05
-2.76784504325576e-05
-2.35180859565547e-05
-3.4445214287645e-05
2.00481331311104e-05
-4.04583398375646e-05
-4.17294861991299e-05
1.26684034793375e-05
-3.69433306891915e-05
-7.35494344725549e-05
-1.25632353123003e-05
-3.65684078843006e-05
-5.14987040588107e-05
-2.68377687574153e-05
-2.38267538750608e-05
-2.0306105442676e-05
-1.65505533777426e-05
-1.50276368674045e-05
-1.68779287575947e-05
3.53089992943725e-07
-3.85817758891911e-06
-2.50336737918831e-05
-2.07030911811425e-05
-6.81013316844286e-06
-2.60704629797066e-05
3.20110882177918e-06
3.76663401948889e-06
-1.65717095332699e-05
-4.01373472644153e-05
-2.35887432205689e-05
-4.86844476440828e-06
-3.83583384592459e-05
-3.00747247511084e-05
-4.50264885615064e-05
-4.58768781924059e-05
-5.86275031339861e-05
-2.56736503551798e-05
-3.90592350536785e-05
-5.22944081397168e-05
-4.8112504178307e-05
-4.07145728910419e-05
-2.14785653873274e-06
3.38452462554052e-06
-1.35135126426082e-05
-1.9788351784747e-05
6.22214477374571e-07
2.47900650579264e-06
-1.10851840704624e-05
-2.12299120104783e-05
-8.91277829910123e-06
-3.35242488369799e-05
-5.02793168160598e-05
-5.25469297202134e-05
-3.34181519738606e-05
-4.33860192424861e-05
-2.78652434177597e-05
-3.93960917134683e-05
-6.05647461483416e-05
-5.0809864453331e-05
-2.45375667524393e-05
-3.90239299704499e-05
-6.27031415011169e-05
-3.33805026145097e-05
-2.98936181520088e-05
-3.98753248642242e-05
-1.99171436898314e-05
-8.1975837665011e-06
-4.31195365242215e-05
-1.54816751133425e-05
-3.29036908844643e-05
-3.03827396957768e-05
-2.57056336747809e-05
-2.78236554074085e-05
-2.40093168144327e-05
-4.1320802305145e-05
-3.7931651949066e-05
-4.25498044236118e-05
-3.52283037693731e-05
-2.02473681324858e-05
-3.36206205780953e-05
-5.3768987078598e-05
-5.70040862948553e-05
-2.36529015367283e-05
-3.14699040955465e-05
-4.14613845480941e-07
-3.71594974688981e-05
-5.26253484887191e-05
-1.79238625934797e-07
-2.39960378930946e-06
-2.26251258713982e-05
-2.64826543552478e-05
-3.61627117896035e-05
-1.04713993890029e-05
-1.87290670732041e-05
-7.66665029449406e-06
-1.34103573459619e-07
-6.83365228310487e-06
-2.89071528260797e-05
-4.47251275716018e-05
-2.21496763785404e-05
-2.71818207664394e-05
-6.9799959599921e-05
-1.29519757464808e-05
-2.02417316378918e-05
-5.00898873874582e-05
-3.37392473378164e-05
-1.25980128201175e-05
-5.87737106880549e-05
-3.73678474850074e-06
-2.09724368123287e-05
-4.43540837280563e-05
-3.244001900948e-05
-2.94960110965701e-05
2.61958992796255e-05
5.22432091543044e-06
-4.77480513939887e-05
-5.74710659978892e-06
-3.68072834680376e-05
-4.52549811085993e-05
-2.57402647682236e-05
-4.13488143079737e-05
-4.69314823891594e-05
-4.81205994612005e-05
-4.59983881925683e-06
-3.38709436267456e-05
-3.04598756968275e-05
-1.9429776214628e-05
9.56244666855021e-06
-2.22646203212931e-05
-2.06480513387791e-05
-3.32415475432465e-05
-2.19421316243254e-05
-5.7250564630112e-05
-1.02672777387996e-05
-3.96562802848397e-05
-4.57540403425426e-05
-2.20615004967596e-05
-4.51337906675294e-05
-3.47261464435185e-05
-2.29728712343736e-05
-3.0457407270452e-05
1.88197525482067e-06
-5.25073027246186e-05
-4.82157689058087e-05
-1.13197689300434e-05
-1.37078094505812e-05
-2.66246562018901e-05
-2.0851020382371e-05
-1.32137861130941e-05
-1.40023103720246e-05
-4.01027175022913e-06
-6.42694184508072e-06
-4.18240918479242e-05
-2.26290348837879e-05
-4.78325280499956e-05
-1.55443166771409e-05
-5.23481568391828e-05
-5.9540893374866e-05
-3.62219238391727e-05
-9.25558568871819e-06
-2.58278120218898e-05
9.83938079540062e-06
-8.92293270794639e-06
-8.94077582128552e-06
7.58199708529209e-07
-5.40542922111969e-05
-5.62257544341032e-05
-4.45533526289868e-05
-1.69844433050923e-05
5.28011499550536e-06
-3.73831470144838e-05
-2.55363861470562e-05
-3.2380062896059e-05
-4.62016291976033e-06
-5.28677897796723e-05
-6.58697928857566e-05
-4.48220928535673e-05
-1.33161976588138e-05
-3.29416756027609e-05
7.03382663690556e-06
-3.15374191396901e-05
-2.0756002022093e-05
5.53640897776545e-06
-1.19018012054207e-05
-6.66677771329885e-05
-1.54021262836419e-05
-1.82644748923013e-05
4.31586852333772e-06
-1.81651807503156e-05
-3.55701598966165e-05
-2.56307789263099e-05
-1.7267656902486e-05
-1.65487383997828e-05
-1.42427870851814e-05
-2.1810528091034e-05
-2.98865622506655e-05
-5.51446392446923e-05
-2.1080080156711e-05
-4.81285900275174e-05
-6.24462972496262e-06
-3.86821708515486e-05
-2.32331302076672e-05
-6.89102002190809e-06
-1.85184925136836e-05
-1.54482801542122e-05
-4.56177249313008e-05
-6.94580005062564e-05
-1.90447090310084e-05
-4.52011696297324e-05
-4.05307948073989e-05
-2.18768677504073e-05
-7.45877429037851e-06
-5.5516130901749e-05
1.25885611157798e-05
-3.0330681263326e-05
-4.53546268685964e-05
-1.39077428799084e-06
-2.52992487554894e-05
5.89699830288225e-06
-2.34397932613122e-05
-3.51448454083579e-05
-4.54120436452098e-05
-5.7030185220992e-05
-3.32766893055899e-05
-2.17554374087242e-05
-5.60813462833378e-05
-3.56523721778804e-05
-4.77597055116844e-05
-5.45845173017067e-05
-4.49377530682447e-05
-8.81413018758207e-06
-5.1789413532318e-05
-2.90618279985821e-05
-3.05066068546089e-06
9.54403535805904e-06
-1.84021970907416e-05
2.85594938195181e-06
-2.81218005976587e-06
-7.00503205808619e-05
-3.00746073751988e-05
-4.19421915344427e-05
-3.85757932129128e-05
-3.1766751689076e-05
-4.78859071468531e-05
-6.25199568847028e-05
-6.45863394685607e-05
-3.40851907788254e-06
-2.1963132127097e-05
-3.88186096303961e-05
-2.19531069493659e-05
-3.53980197064887e-06
6.87937513090087e-06
-6.23576419636326e-06
-1.31563958249121e-05
-5.35944279779122e-06
-1.79730206277671e-06
7.17358017966562e-06
-5.40929067531503e-05
5.06344890145633e-06
-2.99415614292416e-05
-4.6254745367594e-05
-5.29178231641506e-05
-5.69565519046064e-05
-6.09535617416274e-05
-7.12560718201065e-05
-4.75168328364514e-05
-1.37738156899998e-05
-2.23041061645807e-05
1.87397955714782e-06
-6.28645655752627e-05
-4.42713349708721e-06
2.2761154383235e-05
-2.11339744082479e-05
7.77850183335636e-07
-1.66243629753791e-05
-7.34638803048764e-06
-3.12264235329283e-05
-3.27168512995478e-05
-6.63946039911904e-06
-5.25843974443602e-05
-3.03128189020992e-05
-6.36262967255636e-05
-7.0500679326728e-05
-6.05004206829793e-05
-7.46616094912044e-06
-4.01453115036328e-05
-4.1633923836749e-05
-4.56866530484458e-05
-4.34147774072664e-05
-2.47412860808999e-05
-8.87810627513035e-06
-3.55475978515899e-05
-3.47817717945349e-05
6.05598030533914e-06
-2.6951452534289e-05
-8.00673793833532e-06
-1.53331926927686e-05
-3.40193098558227e-05
-2.46230672236946e-05
-4.71186515209526e-05
-1.93139009394163e-05
-5.75040045142841e-05
-6.0620394058324e-05
-5.66542831735873e-05
-4.9684024258771e-05
-2.83702378381118e-05
-1.49093650127016e-05
-3.9197072184731e-05
2.07423134749044e-06
-1.45641383208208e-05
-3.13562881007531e-05
-2.78747651872589e-05
-1.21303357100233e-05
1.28753911253008e-05
8.70063744286787e-06
-1.3106269786409e-05
-4.4458986416418e-05
-3.06239526637071e-05
-3.06131747862944e-05
-2.84696564895203e-05
-8.69656563236678e-06
-4.85926467706497e-05
-4.16562876931618e-05
-2.91238592896751e-05
-7.03021062054041e-05
-4.62401541302709e-05
-3.01185192620864e-05
-2.93793074304029e-05
-4.83379156497962e-05
-2.28961479961411e-05
-4.70780261751941e-06
-3.71632133462068e-05
-4.18659168131606e-05
-2.34958338362089e-05
-4.03465011154253e-05
-3.58931132642402e-05
-3.41787740868793e-05
-1.83587925569698e-05
-2.50775822355104e-05
-2.29365213392165e-05
-2.52319544323713e-05
-1.70083948651831e-05
-5.47203740629102e-05
-2.78760196969783e-05
-7.05644349603253e-06
-2.30126533618645e-05
-3.00613704092369e-05
-4.8663448363562e-05
-4.14918325639498e-05
-1.64176417237639e-06
-2.99131574593046e-05
-3.48029636402785e-05
-2.15774177699613e-05
-2.7233384709145e-05
-2.77143289079558e-05
-3.17439380631166e-06
-2.65540743379639e-05
-1.01923507532422e-05
-1.16288891998473e-05
-2.81676419523733e-05
-4.95269102668819e-05
6.47045008446347e-07
-3.40521412055848e-05
-3.99209060921564e-05
-3.49288435698092e-05
-2.57193937219301e-05
-3.84105525503003e-05
-2.12002964819e-05
-2.08252403582261e-05
-4.56625279725326e-05
-2.78523890850329e-05
-2.20611445169495e-05
-4.52716937457525e-05
-1.35845147905608e-05
-2.78252578658137e-05
-2.55244254751551e-05
-8.88845509472358e-06
-2.47919597324563e-05
-1.70799227497983e-05
-1.67076693553529e-05
-2.45262597205891e-05
-4.8122576151369e-05
-3.47795068487972e-05
-4.83502330818794e-05
-2.41035971527821e-05
-5.67583783863268e-05
-4.01227725641957e-05
-4.91478523802178e-05
-5.47518375785093e-05
-1.27144387878028e-05
-3.90544621511376e-05
2.35217118946063e-05
2.52365239141121e-06
-3.26410728106456e-05
-1.93985391683212e-06
-2.40538888630216e-05
-1.29310080007252e-05
-3.18556725367987e-05
-8.22355197313723e-06
-2.72827786654355e-05
6.44613931518441e-06
-5.63267184853111e-05
-4.16917960271063e-05
-1.4576005215308e-05
-3.26360175330079e-05
-2.9352459085313e-05
-4.91128748231937e-05
-2.80899778873679e-05
-2.69851800446248e-05
-2.43305016660187e-05
-2.99723270317532e-05
-1.06623572069631e-05
-8.84475179259178e-06
-4.73166236294525e-05
-2.62080254427978e-06
-3.63533268101137e-05
6.05052446441709e-06
-2.06319000922859e-05
-8.45006915864626e-06
-2.13273583752467e-05
-2.96802633591512e-05
-2.36749750933418e-05
-2.05729366302576e-05
-5.09825683987836e-05
-5.72172644431026e-07
-2.16745567512776e-05
-3.23822426308375e-05
-3.42228833543185e-05
-5.01816530130232e-05
-8.99428304449332e-06
-2.61736651298278e-05
7.64094482285586e-06
-7.34583209491346e-06
-3.51363678110908e-06
-1.46917957048294e-05
-1.36449277311011e-06
-2.81416981606878e-05
-3.37286221993879e-05
1.39145506334142e-05
-2.22433591982766e-05
-4.49300189184374e-05
-3.21120043403932e-05
-3.84695087765798e-05
-6.05383600817066e-05
-6.32551507893493e-05
-2.86376596916646e-05
-5.34027837290923e-05
-4.18536326920802e-05
-3.84429477470393e-05
-3.89425786771008e-05
-2.34307333492769e-05
-1.07337452492886e-05
-4.83417183943307e-05
-3.32972202457589e-05
-1.40616299313981e-05
-9.87899122341231e-06
-6.61947608912332e-06
-2.35334807655502e-05
-2.76476391482418e-05
-3.94080506272697e-05
-1.09985676925092e-05
-3.73165660325215e-05
2.52817076903998e-06
-4.17744872666516e-05
-3.9700266142324e-05
-3.52052841943837e-05
-2.58124455349362e-05
2.44570294130954e-05
-2.43415950320114e-05
-4.28696491019636e-05
-4.10613653401265e-05
-2.84192274394596e-06
-3.38045434802314e-05
-2.14433053966522e-05
-1.58668565286463e-05
-2.4238037222485e-05
-4.85757975052413e-05
-3.62039699837865e-05
-2.1614171574887e-05
-2.7697965034377e-05
-1.8162906898147e-05
-3.91371175860602e-05
-4.18685348011421e-05
-1.59656311474048e-05
-1.60550611009605e-07
-1.80898303504321e-05
-2.17345767835492e-05
-1.98737831301867e-05
-1.27455914098436e-05
-1.58040073525915e-05
-3.23165274706127e-05
-2.84041304423653e-06
-3.24530803513297e-05
-4.4177246073607e-05
-4.13705531417891e-05
-1.20162494064134e-05
-2.1315146669118e-05
-4.23788036901359e-05
-3.89539039153071e-05
-2.90932624112867e-05
-9.03979507418917e-06
-3.67429927185286e-05
-3.51645884832044e-05
-1.9524760522693e-05
-2.13057671790861e-05
4.95595975337644e-06
-8.78055047555243e-06
-2.50709748929368e-06
-2.02448958748282e-05
-3.51487554302408e-05
-6.37595152691179e-05
1.45573523920114e-07
-5.10470231868007e-05
-6.03481717668742e-05
-5.82476489870922e-05
-2.7504671809555e-05
-4.74469507776302e-05
-1.4813786228039e-05
-5.58551962643395e-05
-4.52464917477756e-05
-6.00096653531862e-05
-2.31294029184439e-05
-1.79365867092664e-05
-1.38298273007598e-05
2.63562918022899e-06
-2.81584983870046e-05
-1.65596891957534e-05
-3.62703959939262e-05
-5.68350740715196e-05
-3.28042216883768e-05
-2.34454011529184e-05
-2.89210920371675e-05
-3.52961467573524e-05
-5.59824251467781e-05
-1.56320773551657e-06
-5.8692033088334e-05
-2.68610024884836e-05
-3.57329965116477e-05
-3.67987109971944e-05
-5.2869571848423e-06
-1.74039560481452e-05
-2.37280312096563e-05
-6.57616154526877e-06
-1.79257978993536e-05
-8.45745541257683e-06
-2.32848905518535e-05
-3.5626931610708e-05
-2.34431842413042e-05
-1.66721692128273e-05
-2.92022510426348e-05
-2.20075259161211e-05
-8.4099830480465e-05
-2.66366966971658e-05
-6.42022806648917e-05
-5.4680543360955e-05
-4.46838979670849e-05
-4.82782312037664e-05
-4.9813812249308e-05
3.94898145056952e-06
-1.12991022120826e-05
-8.91535729280217e-06
2.22832654567446e-05
3.49671053005587e-06
-1.28914719718755e-05
-1.47351756332103e-05
-9.80232247595422e-06
-5.31467456857524e-05
-3.52142734504858e-05
-1.86719580276909e-05
1.00966183820721e-05
-3.314024845167e-05
-3.06143066493574e-05
-2.64340219216901e-05
-5.66443027839199e-05
-2.70428685126717e-05
-1.4121694479545e-05
-7.64275979033223e-05
-4.34257775037356e-05
-3.64336338702003e-07
-5.72578181518381e-05
-1.52567981609287e-05
-4.78600767620463e-05
-2.18680727083542e-05
-1.87510800160562e-05
-3.05290348737474e-05
-3.90954900168278e-05
-7.61046197250347e-06
-5.86655404332337e-05
-5.51173402257778e-05
-4.11153094945642e-05
-6.88527706927622e-05
-1.39255965081363e-05
-5.03851137189253e-05
-4.49277151561365e-05
-6.2282272591355e-05
-5.8126725695313e-05
3.30436847539957e-06
-5.29288103260733e-05
1.85993970111175e-05
-3.19970208193217e-05
-3.80093165477445e-05
-6.36280401456344e-05
-5.82083940862634e-05
-5.57189609529982e-05
-2.45847865088741e-05
-3.18040346427484e-05
-3.50420918495197e-05
-4.77727797788606e-05
-3.33718573619604e-05
-2.02972781907734e-05
-2.24316085727301e-05
-2.56094041700427e-05
-7.95411230912178e-06
-1.11647048472956e-05
-4.0729714751953e-05
-3.34451419376596e-05
-5.25890532227211e-05
-2.03396755758298e-05
-2.03328119725058e-05
-3.22965481825424e-05
-3.19174425543945e-05
-5.46946286254304e-05
-3.67312320341782e-05
-1.10361359434078e-05
-1.84106312777995e-05
-2.15534051994472e-05
-1.41183838528882e-05
-3.02522655234917e-05
-3.7315384985847e-05
-5.99571073335055e-05
-4.68823095790815e-05
-7.02373359715931e-05
-8.65106086678626e-06
-1.37676873404914e-06
-4.15531760800197e-05
-5.90395020972332e-05
-2.54250540137129e-05
-4.20643196318963e-05
-1.93211827888967e-05
-3.31521810312499e-05
-2.08077873917267e-05
2.94381183367081e-05
-1.0939919778583e-05
-9.49679094259249e-06
-4.18714329752491e-06
-3.96306270510621e-05
-1.71256101244085e-05
-2.30444759961167e-05
-1.69740022612558e-05
-3.03676767021654e-05
-1.27321738336443e-05
-3.7001388992543e-06
-2.6828917664901e-05
-3.88685929584728e-05
-2.65244112321218e-05
-2.34218569584473e-05
-3.25084076948789e-05
-2.0119715656449e-05
-5.97328596372533e-06
-4.83615188785176e-05
8.98837292474686e-06
2.95101593465552e-06
-2.21707452593178e-05
-1.41404904091345e-05
-2.81733741008704e-05
-4.49025810814196e-05
2.52903956805033e-06
-3.19602593706423e-05
-2.88935623095228e-05
-1.92957399040557e-05
-3.14873336082462e-05
-4.13777928743204e-05
-4.9813629142978e-06
-2.43578721870294e-06
-5.87818476064107e-05
-3.49461057091967e-05
-2.21642181334792e-05
-5.29888422947626e-05
-3.00074514534416e-05
-4.67574822274781e-05
-1.66117516868091e-05
-1.37538851364027e-05
-1.6729821609627e-05
-3.62629562909135e-05
-5.71773034303135e-05
-5.01471514587782e-05
-4.70676419598531e-05
-5.7779470959136e-05
4.17086603354175e-06
-1.9751739735074e-05
-5.37765605775538e-05
-4.56323257407495e-05
-1.78836535068504e-05
-1.78501242438888e-05
-1.24609286256868e-05
-1.66671508590621e-05
-2.65463555228052e-06
-2.33011965783698e-06
-1.25053423639997e-05
-2.05249563462075e-05
-5.03481774949918e-05
-5.63518173099379e-05
-2.2957362583261e-05
-5.07643117686557e-05
-4.99799501949261e-05
-6.40139627257702e-05
-1.81950277707747e-05
-2.01250810705714e-05
-4.199665943799e-05
-3.04033816779229e-05
-4.99661068256577e-06
-2.2862127484058e-05
-3.56475388536354e-06
1.76788697966777e-05
-2.17731073284113e-05
-4.09524593237524e-05
-3.67550704727422e-05
-1.26322701744017e-05
-4.01928355744166e-05
-6.28623964340843e-05
-2.52351575059931e-05
-4.45286040509202e-05
-5.79825702189056e-05
-2.08189329649375e-05
2.1512780535417e-06
-1.96802702688055e-05
-3.63256751804149e-05
-3.54942046073288e-05
-3.14843300038805e-05
-8.11152089133269e-08
-6.65105880495462e-06
-1.0935928426055e-05
-1.2573154133361e-05
-4.6317280512954e-05
-3.1101647011702e-05
-5.21543964321244e-05
-3.29795003288078e-05
-6.13535363389342e-05
-8.6728531977016e-06
-3.29772409785115e-05
-6.55918002510731e-05
-2.3372523031146e-05
-5.17659135182001e-05
-4.41274028713928e-05
-5.5595228938235e-05
1.33676085212975e-05
-2.35688210292373e-05
-5.07668958705023e-07
-3.36248092445052e-05
-2.64780613589622e-05
-3.76938725365252e-05
-3.2550007988165e-05
-4.35664267090019e-05
3.06338703506708e-06
1.90563819088673e-06
-2.80186635846002e-06
1.61017438921304e-06
-7.10320077725215e-05
-5.07720034499877e-05
1.59760820318131e-06
-3.60418521022496e-05
-4.33959492805332e-05
-3.92892644722318e-05
-1.02010431688196e-05
-1.65012921528413e-05
2.95141459229916e-06
-3.4710669405316e-05
-2.52604107490802e-05
2.01203714985416e-05
-3.19865954608639e-05
-3.51341090435953e-06
-5.64818336396316e-05
8.67060168623874e-06
-4.90781072792134e-05
-2.36948418095106e-05
-1.77703906897346e-05
-2.67504328101036e-05
-2.92048237468934e-05
-3.31909741362709e-05
-4.57013776101305e-05
-8.21101498628456e-05
-3.61867670012721e-05
-2.53567839375542e-05
-2.53948812632738e-05
-1.28544238506512e-05
-4.40326949825181e-05
-4.29822031226443e-05
-1.91775577564311e-05
-1.63234691910216e-05
-3.12876246796715e-05
-3.71691612567971e-05
-1.80010326764885e-05
-3.54587155171423e-05
-3.79653899221628e-05
-2.1616682429447e-05
-1.7703048526671e-05
-2.93548190099553e-05
-6.05720040178386e-06
2.32763706532834e-06
-3.93576531128988e-05
-5.69844429416862e-05
-1.54802372941944e-05
9.31062494317815e-06
-1.77358943312913e-05
-2.31380258304641e-05
5.32717543697275e-06
-5.58319894106811e-05
-7.2157168523821e-07
-5.79699850236763e-06
-3.19740677155951e-05
-5.58495166630802e-05
-4.44826651998868e-05
-5.05042928609587e-05
-6.90333218290841e-05
-4.55924677481479e-05
-7.09242605439395e-06
-4.05779201076973e-05
-2.4854070079273e-05
2.48404406913867e-05
-1.25796786229551e-05
-1.13415206570403e-05
1.31318903870924e-05
-2.32733879449214e-05
-6.7715346809436e-06
-2.83720780263026e-05
-5.62932414622373e-05
-1.54356926885723e-05
2.26330741553781e-05
-2.63952392622763e-05
-4.57082642754386e-05
-3.44355018137269e-05
-5.26020077256482e-05
-2.26416308282709e-05
-2.36532641647039e-05
-4.17757495164805e-05
-6.33967951538466e-05
-1.99959436774421e-05
-2.89204183756393e-05
-4.57776209919158e-05
-1.8236765251805e-05
-8.61797427029102e-06
-2.73466939392555e-05
-2.34422399147958e-06
-3.06004586480679e-05
-1.87393396846612e-05
-4.81902167936014e-05
-5.39565224305259e-05
-3.10758311972395e-05
-5.8225154490896e-05
-1.25883192166673e-05
-3.84016600640854e-05
-3.61367791734786e-05
-3.12555841935418e-05
-8.31869676601567e-06
-6.11513669440082e-05
-4.78559207929271e-05
1.77752768558251e-05
-2.64405531086342e-05
-3.16109353978126e-05
-1.32692829206481e-05
-1.89835018880501e-05
-1.73041862711306e-05
3.44043461437054e-06
-1.8908564685469e-05
-2.06095564457203e-05
-1.08569426308784e-05
-4.68469850894749e-05
-5.38888297180574e-05
-1.42166724021213e-05
-5.75119791811585e-05
-3.58505046651239e-05
-6.96290466068265e-05
-5.20942692126833e-05
-5.06021136356156e-06
-4.33968959453327e-05
-2.6569181455957e-05
-4.94601671766202e-05
-5.1770116067383e-05
-1.27167391291913e-05
-2.22049556771052e-05
-5.13295596308708e-05
9.58543337555697e-06
-2.37021292135561e-05
-2.11047865659279e-05
-1.69476593885043e-05
-2.24101205317061e-05
-5.223370773134e-05
-2.92967605380615e-05
-5.1411937082185e-05
-6.52000170478724e-05
-7.04632689908838e-05
-4.66478950080068e-05
-4.74573131177021e-05
-4.03459325677274e-05
-1.99113405547657e-05
-1.90903950991045e-05
-5.5404174680149e-05
-5.5698231587773e-06
2.40339732881051e-05
-2.00167719023865e-05
-7.83989556580625e-06
-2.35540946266515e-06
7.76050289425653e-06
6.15125942971212e-06
-1.11555480026637e-05
-3.8923899652581e-05
-8.7888708177258e-05
-4.2423454715682e-05
-5.34687399357756e-05
-3.81310962301713e-05
-6.65588848768367e-05
-7.53537426298945e-05
-4.51980637150751e-05
-4.96840074349288e-05
-1.5979237164313e-05
-2.24255918811429e-05
5.47572901947008e-06
-2.48384430906951e-05
-4.71890686226379e-05
1.32376184456791e-05
5.2496056197587e-06
-6.06617821659123e-06
-4.76266853131022e-06
9.74661604280602e-07
-2.70788066126471e-05
-2.48908915093362e-05
-5.86120515681181e-05
-3.51473318669044e-05
-7.17073109845383e-05
-3.28250952336102e-05
-5.2977533858694e-05
-5.29471136330847e-05
-1.66655621289144e-05
-1.41807755028349e-05
-2.5014890527182e-05
-3.50827169261745e-05
-2.58142305503661e-05
-7.40564884154832e-06
-3.93964980134348e-05
1.6087991120061e-05
-3.16465662827207e-05
-6.93471778285921e-05
-2.4656202552831e-05
-4.08243293718102e-05
-5.59382751609534e-05
-2.95386422040347e-05
-6.40621906366375e-05
-4.84370215627636e-05
-5.03817993072942e-05
-2.92483169682533e-05
-1.2676564628912e-05
-5.37746978074168e-05
-3.1454356888228e-05
-1.80646833018343e-05
-3.35887949672839e-05
6.78530765380647e-07
-1.99484153617874e-06
-1.47737320719122e-05
7.55267122556641e-07
-2.06349638904636e-05
-1.9879902642741e-05
-6.69268931347068e-06
-2.89640358276061e-05
-1.73388804883961e-05
-2.17864015684258e-05
-2.49563393284051e-05
-4.00817890003315e-05
-3.06042124242365e-05
-2.32685548427159e-05
-5.45052725231177e-05
-6.90713205409931e-05
-3.56678764925565e-05
-5.59269520739765e-05
-4.54224010876627e-05
-5.86505376710235e-07
6.66729960912089e-06
-6.38920140980427e-06
-2.432744922673e-05
-2.36638925782644e-05
2.07468929535221e-06
-2.69181279953488e-05
1.33222439461232e-06
-1.9738460602848e-05
-3.10691375831148e-05
5.79302996621112e-06
-6.75227639215095e-06
-2.82663944803077e-05
-5.85666578532716e-05
-5.02991520883197e-05
-5.21736388586352e-05
-7.64751620010092e-05
-4.7541965493382e-05
-4.4316857659621e-05
-4.38190584291507e-05
-1.71085554350106e-05
-5.99103375739771e-05
-1.9782127633297e-05
2.6633493702143e-05
-5.96900030780874e-06
3.25389910835116e-05
-3.74001043003957e-05
-1.48293786024051e-05
-3.23928643214317e-05
-1.7544374926134e-05
-3.2881161393187e-05
-6.39341249947506e-05
-4.35587168045671e-05
-3.2223109832689e-05
-2.80743916387633e-05
-3.07876151983826e-05
-7.07751002162852e-05
-5.98212451390659e-05
-3.85227095443046e-05
-2.3419139016563e-05
-6.79732686083746e-05
-2.41515321070534e-05
-1.5788393416333e-05
-5.90280604284227e-06
-2.28205420381683e-05
-7.42336330697542e-06
-1.06246642084937e-05
-2.63461100706461e-05
9.32963135828936e-06
-2.88196775286106e-06
-2.64356246470326e-05
-8.23198366056771e-06
-2.98703156649068e-05
-4.87994450207358e-05
-2.43584642950118e-05
-4.5190409051803e-05
-3.99654930682422e-05
-5.47967784617326e-05
-3.76931838512155e-05
-1.81338828354303e-05
-3.8603364477341e-05
-2.85363315216599e-05
-3.49216175053215e-05
-2.74918417892515e-05
-1.94661138389963e-05
2.63690885671943e-05
6.98510240710304e-06
1.78188177691977e-05
-6.68635109329417e-06
-2.35261802109289e-05
3.82628323065573e-06
-2.44735204587067e-05
1.24684061329268e-06
-3.08530445131303e-05
-5.31392674320452e-05
-3.41339626126189e-05
-4.20745222057956e-05
-5.38807470323054e-05
-3.70342117998537e-05
-4.49195785128025e-05
-1.20646799115453e-05
-3.04206550503586e-05
-2.05991805394866e-05
-2.09534800350046e-05
-3.42580401371434e-05
-2.32230343762414e-05
-5.48431509004752e-06
3.03537362683104e-05
-1.27094569861505e-05
-1.3324752081517e-05
2.23721958139522e-06
-3.57179630127525e-05
3.80380596769239e-06
-5.21729637191935e-05
-5.74709014663565e-05
-2.40639217386163e-05
-5.53300545720196e-05
-5.46448698594054e-05
-4.6250107170723e-05
-4.05954837982245e-05
-4.39238076330254e-05
-4.40350148659071e-05
-3.69448401719985e-05
-4.04652346592125e-05
-6.51726713862028e-05
-7.45050267897309e-06
-4.71508371547525e-05
-1.452208760488e-05
-5.89314263532419e-06
1.24365692248729e-05
-1.47242348618926e-05
-1.71809538937933e-05
-1.73199193317279e-05
-4.30571346387039e-05
-6.25011660502058e-06
-1.16537402123995e-05
-3.563077761442e-05
-6.14178543782229e-05
-1.55808767991567e-05
-0.00011312935947213
-2.4917596180412e-05
-5.31655251853114e-05
-6.47024319557545e-05
-2.67479041184365e-05
-2.11044336799733e-05
-7.55931720275009e-06
-5.70033396513859e-05
-3.50081064038647e-05
3.46752168932271e-05
1.22019486179738e-05
-1.16122376443785e-05
-1.47753717184947e-06
5.36492808777602e-06
-2.95151733082306e-05
-3.42440301769267e-05
-3.39886216740874e-05
-3.21046644881273e-05
-2.78675496160737e-05
-6.60573868658415e-06
-7.06432454406661e-05
-7.03958946424193e-05
-5.04638976345101e-06
-7.54239382695577e-05
-5.59880435035544e-05
-3.50850641414983e-07
-4.20467909954889e-05
-3.61724417788197e-05
-2.04512048664185e-05
-1.13835531038102e-05
-3.60995445368908e-05
6.73429765857194e-06
6.95212312113308e-06
-2.13283655932797e-05
-5.08471589436678e-05
1.69079698510255e-05
-5.65430013682446e-05
-4.22723031238489e-05
-4.9163601135512e-05
-6.7612900834317e-05
-5.17467079540651e-05
-5.61102235746363e-05
-3.97794921171956e-05
-8.01689630713815e-05
-3.58589208253392e-05
-1.48537373756548e-05
-2.03979988253484e-05
-9.37648615048094e-06
-2.75363851801103e-05
-1.8870002003903e-05
-1.43529214176511e-05
2.1564300418794e-05
-1.68989719270337e-05
-3.15487616867422e-05
-2.55918373199893e-05
-3.02765284495457e-05
-4.73951169013236e-05
-8.98725171618766e-06
-6.13060635188376e-05
-3.85235555346432e-05
-4.5533240052904e-05
-6.10636960915207e-05
-4.31937640921871e-05
-4.19598054958962e-05
-3.86927445795244e-05
-5.62560153907574e-05
2.68956042550161e-05
1.06472870642528e-05
-4.9457715846296e-05
-1.26557468372764e-05
9.83104398110034e-06
-5.58601312217641e-05
-1.92593536321786e-05
-1.73875316295966e-05
-9.28734056529869e-05
-1.62370465068861e-05
-1.72870454632878e-05
-5.94322090544401e-05
-5.58506164724453e-05
-5.25763878564361e-05
-7.27871358720557e-05
-3.39114207893492e-05
-4.98778806893244e-05
-4.17161446058982e-05
-3.81952125295879e-05
-3.21322697986155e-05
-5.25773114229585e-05
-4.80754148787438e-05
-6.70668319029805e-06
-3.62284142858424e-05
-2.53845742256159e-05
-1.07136922112993e-05
-3.03936864928878e-05
-3.20927940316763e-05
-1.42835136172014e-05
-4.14442920173023e-05
1.21353283357333e-05
-5.45734231663683e-05
-2.00147394157988e-05
-4.31367048600734e-05
-3.17016063221951e-05
-2.33980046543818e-05
-3.61063504265196e-05
-2.41388054463547e-05
-2.81224794156815e-05
6.17027054374076e-06
-4.8667061442023e-05
-3.9970657245169e-05
6.96255223190404e-06
7.17305374019174e-06
-2.81427084358385e-05
-1.62584329719909e-06
-1.72084387456808e-05
-1.92132717364584e-05
-1.62710430205532e-05
-1.35172079545358e-05
-5.08942168192835e-05
-4.71039273386139e-05
-5.84102333203584e-05
-7.48773412964325e-05
-3.59011031653713e-05
-3.56298551306963e-05
-5.59768093277465e-05
-1.9148347649254e-05
-4.0567564957747e-05
-6.90798259905583e-05
-5.17050423564914e-05
-2.71180920637907e-05
-1.37760859913909e-05
-3.34551787704498e-05
-3.510711396726e-05
-8.59677401239039e-06
-3.08479539856416e-05
1.38680295580043e-05
2.25138072984138e-05
-2.9925500459524e-05
-3.57457826649325e-05
-3.69386151835125e-05
-2.34813795843734e-05
-5.96693811344041e-05
-6.5150847378774e-06
4.40686755392677e-06
-3.02041874272173e-05
-1.88980711262329e-05
-2.84711505047813e-05
-2.59083133233081e-05
-4.33575133240642e-05
-5.24303653585308e-05
-3.89287140511069e-05
-4.63422178984752e-05
-1.43190931481642e-05
-2.15153892783712e-05
1.09785734437738e-05
-2.71094634434449e-05
-3.07666451013313e-05
1.99337721566822e-06
-8.20610503212959e-06
3.6005594526489e-06
-3.78897863221145e-05
-3.08130360134314e-05
-6.93898336438498e-05
-5.57280316831739e-05
-4.47984140080687e-05
-5.0776889050148e-05
-2.57175243728526e-05
-4.4214549337525e-05
-6.18123027549035e-05
-3.42120975541271e-05
-2.18774113353497e-05
-1.83864311136945e-05
-1.6522092711289e-05
-4.74742856946693e-06
-1.43603526280331e-05
9.82272093846104e-06
2.39777015447305e-05
1.96878418248907e-05
1.05934345676567e-05
-2.92913445043985e-05
-6.12766231982081e-05
-1.46208409499054e-05
-5.52178739314864e-05
-7.42164125478217e-05
-6.31512550760873e-05
-6.54362742922482e-05
-5.53854753463873e-05
-8.07987215565296e-05
-4.21276492839187e-05
-1.3835041591358e-05
-5.46804840237805e-05
-1.24504638257254e-05
2.09595393051195e-05
-1.52403855489721e-05
2.09157423259466e-05
2.50066646701275e-05
5.03976121948405e-06
-1.34312873153209e-05
1.00713205439173e-05
-1.35129489989096e-05
-2.16256011046774e-06
-3.72698743257958e-05
-4.69765894469857e-05
-6.70895632879198e-05
-2.8698015920868e-05
-2.91530331443819e-05
-5.16147463843369e-05
-1.90527663619439e-05
-2.73898847738085e-05
-5.11512236231971e-05
-3.04135320182362e-05
-2.04482706620693e-05
-2.2859070517724e-05
-3.04740242229353e-05
-4.20979593320733e-05
-2.38015487350247e-05
-1.03859744042847e-07
-3.06296087038172e-05
3.36400208161484e-05
-3.86333154351569e-05
-4.79626366115754e-05
-1.81929744559649e-05
-8.56085573652211e-05
-5.22350638246108e-05
-2.36014806730524e-05
-2.98389170260549e-05
-5.87700732676536e-05
-1.0340381891113e-05
-3.77856412219503e-05
-3.59242217264491e-05
-4.93081816862603e-05
-2.38972901164742e-05
-7.49186358078335e-06
-1.36494077621608e-05
-2.61756530708748e-05
-3.34871247170263e-05
-8.32483115057519e-06
1.49561427696262e-07
-2.90336904802752e-05
-3.63182891634729e-05
-2.11556341916476e-05
-2.0481208864071e-05
-2.0949019899407e-05
-5.48658451530486e-05
-5.25345624175466e-05
-6.82023149134031e-05
-2.41872619721143e-05
-4.14321690318709e-05
-4.06282903757879e-05
-1.51531378334248e-06
-8.15857790346966e-06
-2.14689913788897e-05
-2.45875448262257e-06
3.62166269315703e-05
-3.10230395743496e-05
-2.67721052168825e-05
2.91732764436086e-05
-1.25376567328103e-05
-1.30691156739638e-05
-3.12206055015243e-05
-6.29356550534143e-05
-3.15506293475488e-05
-2.43357044398512e-05
-2.11341838202776e-05
-7.61581320956436e-05
-1.26353947614104e-05
-3.60785902929931e-05
-5.78728021803826e-05
-3.23473188321257e-05
-1.8935353115121e-05
-7.42296382527728e-05
-8.82542196395608e-05
-2.59128330134892e-05
-1.08665918252461e-05
-4.60288071728405e-05
-2.7506782933629e-05
1.146409814374e-05
-1.04697872760727e-05
-3.59580637270761e-06
-8.6350896086407e-06
-3.60515554684592e-05
-3.82255278652216e-05
-2.09074614243849e-05
-2.73985297556868e-05
-4.19208173953357e-05
-3.06104251956121e-05
-2.19360782323045e-05
-5.58951851998471e-05
2.59489280903955e-06
-1.80919785800782e-05
-1.98095106372166e-05
3.25480404063766e-06
-3.34260141661261e-05
-3.54471063610261e-05
-2.72015952183374e-05
1.41970929406692e-05
-2.539360738387e-05
-2.33886543664943e-05
2.28568338103075e-05
-2.06891789812402e-05
-3.45966265749597e-05
-1.26080589951056e-05
-4.7960075459581e-05
-8.24793381459694e-05
-1.30835079463307e-05
-3.59873022280742e-05
-3.11012454015625e-05
-2.42956264062558e-05
-1.26432080921751e-05
-4.43593589039159e-05
-1.72447288723277e-05
-5.25504294606657e-05
-3.0767531448124e-05
-3.59696937180207e-05
-5.58064303270617e-06
-2.09476315403934e-05
-4.91351748296937e-05
-8.02659241958199e-06
5.11183194825766e-06
-1.08744381754246e-06
-1.53957083412044e-05
3.211681332561e-05
-4.37349049313096e-05
-4.94236471551333e-05
-4.40653609248555e-05
-9.39476289983492e-05
-5.67911522232243e-05
-2.46006676461963e-05
-4.26677008014374e-05
-6.1218752233434e-05
4.47528716175339e-06
-3.7218246746892e-05
-4.79071268913552e-05
5.54959460071265e-06
-9.39452601079017e-06
-5.93456298838565e-05
-2.55312796282597e-05
2.00079783469424e-06
-1.93334241568614e-05
-4.41335968743923e-05
1.38135567428821e-05
-4.60736095767708e-05
-4.99934914409708e-05
7.77860130481531e-06
-1.85811692033832e-05
-4.15771406603245e-05
-2.70612238465201e-05
-2.39004636633723e-05
-3.93827847110649e-05
6.1541630239388e-06
-1.78166319787084e-05
-5.33936908848461e-05
-3.91574828912352e-05
-3.21228832522635e-06
-5.15197872751508e-05
-2.77041652402335e-05
-2.95774474660105e-05
-4.49570234212708e-05
-1.68024515391142e-05
-2.88504119654825e-05
-4.60591621879577e-05
4.68889158426613e-06
-8.12860256618229e-06
-1.45686562058632e-07
-2.92960134099669e-05
-1.06993273917556e-05
-1.04862073263139e-05
-4.43773288440906e-05
-4.66934983513368e-05
-3.13598997884516e-05
-5.68115322677451e-05
-3.63188470991885e-05
-1.5304109841845e-05
-5.79547233512624e-05
-1.97584626169547e-05
-1.84954751393031e-05
-3.79355368776528e-05
-7.23812586692767e-05
-8.04927455409348e-06
7.07698985355692e-06
-2.0534989397993e-05
-2.22252261657303e-06
2.55278195240012e-05
-3.63916983209212e-05
-3.0398968541687e-05
2.76052764798711e-06
-4.31576114293456e-05
-4.60354820518345e-05
-3.35566646907706e-05
-3.29062696982065e-05
-4.42238806768804e-05
-2.96818213837859e-05
-4.293706247621e-05
-5.15796766082972e-05
-2.41440542930097e-05
-4.3244984431184e-05
-3.70319724771467e-05
-3.43768041367063e-05
-2.23201092817072e-05
-4.05431489035578e-05
-1.78475884095943e-05
-7.52132982657387e-06
-7.27005162061924e-05
-4.73457021309363e-05
-1.81110501462411e-06
-2.72305544724604e-05
-3.57165516528487e-05
-1.96954333917771e-05
-3.98314295826292e-05
-6.06761124318126e-05
-3.07600776619975e-05
-2.38271598091763e-05
-2.98237578517817e-05
-2.29740844804225e-05
-6.16614380461675e-05
-1.92249754770747e-05
-7.53494416620658e-06
-1.34177356395579e-05
-1.00290639018927e-05
-7.9985917718569e-06
4.8520827360501e-06
-4.58359148558121e-05
-3.80944230423848e-05
-1.50472609022884e-06
-1.68548615233798e-05
-6.48171403318984e-05
-2.78923584184219e-05
-2.07638458613854e-05
-4.09880405172042e-05
-7.69519434382701e-05
-3.48645387605712e-05
-5.87407090827686e-05
-6.30887991321518e-05
-1.70565375880783e-05
-3.32866488484721e-05
-4.09089706817585e-05
-9.22387376246341e-07
-2.12273575345716e-05
-3.11358025962111e-06
1.64317848424383e-05
1.3997420471798e-05
-2.20100684047919e-05
4.38010068066716e-07
-7.38618609393378e-06
-1.11742884696238e-05
