# Supplementary material for: Research on computational propagation and identification of mine microseismic signals based on deep learning
Source: PLoS One. 2025 Oct 22;20(10):e0334641. doi: 10.1371/journal.pone.0334641 (PMC12543183; doi:10.1371/journal.pone.0334641)
Supplement: S7 Data — (ZIP) [file pone.0334641.s007.zip › 000100900001567.xlsx_0.txt_24.txt.txt]

-8.27423707755758e-06
-2.91870688433084e-05
-1.55951100374917e-05
-2.04236543801415e-05
-7.06944309269665e-05
-3.34453020611698e-05
-2.69046091566692e-05
-2.88558644672311e-05
-1.22962309168658e-05
7.25219562894127e-06
-1.80874733631022e-05
-5.89041266795759e-05
-3.60007428376737e-05
-2.46035775364124e-05
-3.72239912628049e-05
-3.51743807129437e-05
-5.33668701191767e-05
-3.39130387246257e-05
-4.1709780039661e-05
-2.12066465405554e-05
-3.65082491941036e-05
-4.00731310756793e-05
1.00653128080459e-05
-5.2038944353595e-05
-5.10525586778613e-05
-9.11956422908374e-07
-1.21719567559169e-05
-5.59395740676348e-05
-4.42837650725323e-05
-1.9364940292995e-05
-3.35495288181759e-05
-2.22538818808832e-06
-9.16553960482063e-06
-5.32258342636139e-05
-2.31742771566093e-05
1.48336633781816e-06
-5.16864360517326e-05
-4.23540518215247e-05
-2.15587783985895e-05
-1.39414404594568e-05
-5.09242459081362e-05
-5.71505139315422e-06
-3.32925049144764e-05
-5.75504090386978e-05
-1.74602662325045e-05
-9.36918751880971e-06
-3.65368726613595e-05
-3.87056905880263e-05
-1.93439682695772e-05
-1.78211872921856e-05
-2.82084887438298e-05
-1.78689110159019e-05
-4.67594954934448e-05
-4.61667698557562e-05
-1.98897930700268e-05
-1.32043840349552e-05
-5.90644226855663e-05
-2.63406243589478e-05
-2.72604474796618e-05
-7.43954743028618e-05
-6.95547663905661e-05
-4.08985387315495e-05
-5.33134517172786e-05
-5.43282413971212e-05
-1.197188266688e-05
-3.33761636657341e-05
-6.32241373765388e-05
-2.81926477443162e-06
-2.51158355591702e-05
-7.42957489988447e-05
-5.23049387750428e-05
-2.23376676188168e-05
-6.77156732022803e-05
-1.62849491420581e-05
-1.30397796213536e-05
-1.86528489072761e-06
-5.05978838310379e-05
-4.9045226451049e-05
-1.81415951999712e-05
-1.89632602467959e-05
-1.2681823240139e-05
-3.39170365358217e-05
-4.50089484812208e-05
-1.42321421100148e-05
-2.89961527594105e-05
-3.16797290431786e-05
-5.66735958047302e-05
-4.22659291769439e-05
-2.3892913821419e-05
-1.34157896826625e-05
-3.69612150546634e-06
-2.14263406002529e-05
-3.18942911253724e-05
-2.44261011815089e-06
-2.94767574013193e-05
-4.34446430997155e-05
-2.01836843499095e-05
-3.57746168478944e-05
-6.62569497532312e-05
1.2798697504247e-05
-2.01682329767954e-05
-2.09593855101918e-05
-2.75116541997168e-05
-2.94072604979627e-05
-6.01017758299106e-05
-2.20554185736395e-05
1.5649493660528e-05
-2.95170949477018e-05
-3.5567886865438e-05
-9.51611680214101e-06
-2.0030516586697e-05
-4.27060554484015e-05
-2.91298283209146e-05
-5.45118891256283e-06
-6.28849131936624e-05
-2.98249078954651e-05
-7.22275724300517e-06
-1.48549098156897e-05
-5.09963602595929e-05
-2.36929729117998e-05
-3.56696416728435e-05
-6.64872912600986e-05
-1.05362751596216e-05
-1.66614280906872e-05
-2.10924298699868e-05
-7.31968266545298e-07
-3.84868387463538e-05
-2.97774930214789e-05
-3.97643729347056e-05
-6.99020792059909e-06
-4.430025398268e-05
-3.02549318111553e-05
-2.08723699967701e-05
-5.68174132199525e-05
-2.70244712429995e-05
-2.83316676980687e-05
-4.7363804255849e-05
-6.05103516824647e-05
-6.41517164261427e-05
2.15643304073319e-05
-2.32696655573191e-05
-2.92472596229439e-05
-1.92699795382539e-06
-6.8390545267594e-05
-1.48896709790527e-05
-1.12115867795786e-05
-4.80234000570651e-06
-1.77234833959112e-05
1.70606842867895e-05
-2.37750949800195e-05
-7.05656835531781e-05
-1.02398232990483e-05
-8.66954562323069e-06
-4.02412525174948e-05
-3.92252561733825e-05
-1.51251535628954e-05
-8.63298517319003e-05
-2.27841355086574e-05
-4.69093561771068e-05
-4.8770480539358e-05
-1.0018257785145e-05
-2.80442060054469e-05
1.26900053779395e-05
-3.72600982807362e-05
-2.44288295239266e-05
-4.44655837437279e-05
-3.14902077232071e-05
-1.7872294862657e-05
-3.95460202205089e-05
-4.49110025999957e-05
-1.87791650784512e-05
-6.18314422998262e-05
-4.52714810819973e-05
-4.07898525829946e-05
-1.89171004020895e-05
-4.92020901154125e-05
-2.43884388350115e-05
-1.36027395595049e-05
-4.94071946861028e-05
-6.03315844708287e-05
-1.68763439992318e-05
-2.8448964251922e-05
-4.58258377489238e-05
-2.42024368556137e-05
4.71117904238426e-06
7.89287941977016e-07
-4.83627624985113e-05
-3.16874817609669e-05
-3.89847729531219e-05
-3.24113783670984e-05
-2.22517306061117e-05
-3.32463699467114e-05
-5.87957267425996e-05
-2.77558665665908e-06
-2.08255345551332e-05
-7.65750545813118e-05
-3.61790600081204e-05
-3.69929355762441e-05
-4.03784281911876e-05
-2.84608700667602e-05
6.25367468112939e-06
-6.30215650325511e-05
1.50268865672018e-05
-1.24688362628795e-05
-2.48066420571623e-05
-4.31146768350935e-05
-3.14255719423872e-05
-9.62665522707732e-06
-6.49127908775664e-05
-2.26219702303081e-05
-1.30372565469395e-05
-5.40700107397242e-05
-2.97006054400772e-05
-2.79236883422164e-05
-2.5047446012674e-05
-2.87509405100084e-05
2.71370038863016e-05
-4.9590470568475e-05
-4.63929630965013e-05
-3.30839759788798e-05
-5.76117536395999e-05
-4.10022156635479e-05
1.63673558698216e-05
-2.15234834323375e-05
-3.30779966785718e-05
-5.14938388686483e-05
7.10210207397533e-06
-4.59705998790145e-05
-3.90192697549016e-05
-4.59490891665847e-05
-6.45393384430655e-05
-3.03616899345855e-05
-4.7877237302645e-05
-5.41859667485857e-05
-4.57377904215725e-05
-2.46039167504619e-05
2.63682260045739e-05
-4.42043520600937e-05
-3.03626655115476e-05
-3.05635630807169e-05
-4.59498045772011e-05
-7.79702231857077e-06
-1.82354204094751e-05
-2.80071822974837e-05
-6.12594690205557e-05
6.82111143062413e-06
-9.64249607137811e-06
-3.04300720070528e-05
-2.19376776915639e-05
-1.1702148339153e-05
-4.66790931951966e-05
-2.94858470660965e-05
-2.37434450353199e-05
-3.71391929002769e-05
-1.71320526426858e-05
-4.04051439242731e-06
-2.21648132804577e-05
-3.96838451583138e-05
-8.22545776240518e-07
-9.0790491045525e-06
-4.86941115442851e-06
1.47670592568873e-05
1.21945883480901e-06
-2.30658337992501e-05
-4.46032477051151e-07
-3.49557731509853e-05
-5.54446436137214e-05
-7.18564256215297e-06
-1.25534540558788e-05
-3.74994349727864e-05
-4.48056563831325e-05
-2.18023056244047e-05
-3.40807018947056e-05
-5.7225401775417e-05
6.26702299207232e-06
-2.45071299106093e-05
-3.60852340658972e-05
-1.51905273222955e-05
1.43740185554212e-06
-1.73898536313096e-05
5.79124450054305e-06
1.53086344043899e-06
-3.16967427677793e-05
-2.78349926977558e-05
1.49804849661284e-06
-2.980595772472e-05
-6.4978505355189e-05
-9.60254588351069e-06
-1.88207189377597e-05
-7.19776447420491e-05
-3.74913052463681e-05
2.95522203826703e-06
-7.15817589707437e-05
-2.29306355340807e-06
-3.45813511714464e-05
-6.58582900814023e-05
-3.80085919641369e-05
-4.23561566028429e-05
-4.97946123873718e-05
-3.81112655908891e-05
4.03380480381122e-05
-3.25190149868405e-05
-3.63621990398572e-05
7.38083247096753e-06
-2.68963000188678e-05
-4.70316343672719e-05
3.00333832671988e-06
-1.77216928676666e-06
-2.8444826567461e-05
-3.84900800798531e-05
-2.25301281916772e-05
-4.79287767783057e-05
-6.11174818217523e-05
-2.0284773524492e-05
-6.49890020009303e-05
-8.37781735588364e-05
-1.42543888251951e-05
-2.56636582296862e-05
-5.26613252058657e-05
2.78189805648617e-06
6.79436916368509e-06
-4.44490058983636e-05
-2.76913065985494e-05
2.25330198989492e-06
-3.16142316954717e-05
-3.09379040091022e-05
-5.30041323953328e-06
-4.88066298056575e-05
-4.4289081054283e-05
4.44058428125685e-06
-4.06726843588282e-05
-3.64860685575936e-05
-3.50617339223291e-05
-1.99483572204431e-05
-6.31386862826665e-05
-2.89318038968573e-05
-4.58285418411024e-05
-6.21561539189979e-05
-8.06481776627616e-06
-1.05779825418924e-05
-2.88513116742958e-05
-2.15266389199669e-05
1.64313041341017e-05
4.88597537375065e-06
9.0327886657397e-06
1.56851743388147e-05
-7.45123963477398e-06
-4.10373661280596e-05
-4.70516137948954e-05
-1.52899480604412e-05
-3.90865819301285e-05
-3.92766987304629e-05
-8.76558675226095e-06
-9.4577711475978e-05
-5.56688141031253e-05
-4.28030127906876e-05
-1.7947095735714e-05
-5.05648861727504e-05
5.34758986501986e-08
-3.28179155594776e-05
-5.31652546937335e-05
-4.26997939188028e-05
-2.38711676733537e-05
-5.12639992528434e-05
-2.3769064853325e-05
-2.95735879785662e-07
-4.15159956719826e-05
-4.95769153909127e-06
-9.8324585855584e-06
-3.53144361154357e-05
-3.23929008715331e-05
-1.91663047184071e-05
-6.80589307876902e-05
-6.32482560870168e-05
-2.63071653918772e-06
-2.01605874720403e-05
-4.28456074980978e-05
-6.96754162300927e-06
-2.39055465967604e-05
-6.93483012688643e-05
-2.25122672113873e-05
-6.18079452293306e-06
-3.05720068931583e-05
-4.02265320588109e-06
-2.33896554435125e-06
-3.22962423480392e-05
-2.02067688637702e-05
-1.06075208458276e-05
-4.09108476410304e-05
-4.41588702155266e-05
-4.3381308143501e-05
-1.01140943021217e-05
-6.27174190427598e-05
-2.62909213624315e-05
-3.00834738282091e-05
-6.31850850172103e-05
-4.71818971673782e-05
-1.56708597727462e-05
-3.73586477059673e-05
-5.99740925470396e-06
-6.09414724926101e-06
-5.43832662139099e-05
-2.54923565956713e-05
3.07482310968979e-05
-3.80269113896822e-05
-7.31300948509507e-05
-3.50967218302357e-05
-1.09516565452642e-05
-3.63455059584128e-05
-5.54088024096291e-05
-1.76491798466067e-05
-5.35940821891479e-05
-5.0614120288164e-05
-1.64439097442662e-05
-1.69667662758679e-05
-3.21646352495952e-05
-1.29151691629955e-05
-1.57523022771253e-05
-4.88386781526943e-05
-2.4925559300043e-05
-1.64548109606335e-05
-2.00307170050303e-05
-4.52975826161973e-05
-8.64734851161936e-06
-2.01589309509809e-05
-1.78930135721769e-05
-2.10059265610228e-05
-3.15203314404762e-05
-3.45668685906111e-05
-8.45268621571992e-06
-4.13013644580864e-05
-3.58135444396652e-05
-3.75068432499479e-05
-5.45863088108626e-05
-4.95775600416055e-05
-5.61655108305323e-05
-2.37652821193619e-05
-4.84339898858625e-05
-3.53282685460454e-05
-7.34095174308785e-06
-4.04787390949004e-05
-4.28185669265728e-05
1.04820264983734e-05
-1.28347645445224e-05
3.5393047934356e-07
-3.99559413961221e-05
-3.39078143316739e-05
-2.4187863564689e-05
-2.81562767410247e-05
-1.1983899640767e-05
-4.11733483576819e-05
-4.80189105521329e-05
-3.05794805418531e-05
-4.65293183264997e-05
-2.53948482652478e-05
2.26735651798285e-05
-7.00199686705367e-05
-4.16172706195139e-05
-3.79433575809613e-05
-5.78690557089879e-05
-3.67538365043538e-05
4.44562819777848e-07
-1.20943721726894e-05
-2.41849932943268e-05
-2.0502770537329e-05
-3.28897857905578e-05
-3.93169255726417e-05
4.27720730983217e-06
-1.5767202076715e-05
-2.93927819549169e-05
-2.92868794187079e-05
-6.48389338768798e-06
-4.3527286425285e-05
-4.7544779447495e-05
-3.84447433103194e-05
-5.44231135107433e-05
-3.77755502369328e-05
-3.16010281763733e-05
-3.32093789838572e-05
-3.12190140568596e-05
-1.21253219785829e-05
-1.70676187353278e-05
-3.99210596928145e-05
-2.6482895216487e-05
-1.1138079628138e-05
-1.50086476942423e-05
-2.86028578540996e-05
2.67067200292533e-05
-1.50192436131393e-05
8.3337483208535e-07
-4.74310911149349e-05
-2.87459807977104e-05
-3.6562761361228e-05
-5.96143874947018e-05
-7.76331482832216e-05
-6.80733309708086e-05
-3.50844161670681e-05
-3.35951528630526e-07
-5.56082905822348e-05
-8.03242453027336e-05
-2.67938373473871e-05
-9.88005148868698e-06
-3.00785640572752e-05
-2.02480070057507e-05
-3.45277379238693e-05
-3.75590920371694e-06
1.7404883187331e-05
-1.90587819652043e-05
-4.57571742847308e-05
-2.83900588648619e-05
-3.48957253436384e-06
-2.18752838308904e-05
-3.91846096387273e-05
-5.45655384665329e-06
-1.77913591793647e-05
-2.35868670398619e-05
-2.98063842170542e-05
-1.90776653372244e-05
-4.76839891004567e-05
-3.17692810209698e-05
-3.48806150464978e-05
-3.22435651596395e-05
-5.52737150245159e-05
-3.24210557537959e-05
-4.83470820181206e-06
-1.76218568894929e-05
2.64072084527817e-05
9.84392503030117e-06
-2.93359061146492e-05
-1.50880450862715e-05
-4.20265143347516e-06
-5.69740780618708e-05
-3.784798178687e-05
-2.34974503766612e-05
-5.09445924257937e-05
-9.76571623457678e-05
-1.54666672847217e-05
-6.46230433964185e-05
-6.7511719678722e-05
2.65226663446085e-06
-3.37621925254238e-05
-3.04925005889227e-05
-3.91648642267919e-06
-6.18210893343545e-06
-2.19387766610567e-06
-1.69052621024947e-05
1.63912588586051e-05
-4.34146309967179e-05
-4.4476374061066e-05
1.04448479474017e-05
-3.92861961083781e-05
-2.35617500073749e-05
-8.44545523337784e-06
-2.8432355626464e-05
-6.94814408531927e-05
-3.81796598702313e-05
-6.23804623702016e-05
-7.01246924456043e-05
-1.08995061606296e-05
-8.67256162011432e-07
-3.05573580110383e-05
-2.16671950580594e-05
8.81175073924256e-06
-8.7028925406427e-06
-8.71999031991997e-06
-2.06859687163188e-05
-2.02855207254265e-05
-5.84683948330854e-05
-2.31931833652188e-05
-7.43868887323697e-05
-9.52125818323079e-05
-3.15596057836698e-05
-3.31305330980111e-05
-4.94109899593191e-05
-5.123200246516e-05
-2.36353212695757e-05
-4.42843604030899e-05
-2.08709649649374e-05
-3.44077010875994e-05
-8.52848926957226e-06
-4.3509559311475e-05
-2.88978606395877e-05
1.38668330847137e-05
-1.34510296313732e-05
-1.9767071735747e-05
-1.29720784031109e-05
-2.69845283900801e-05
-3.01208206349681e-05
-1.17000221225135e-05
-3.37412113932975e-05
6.60567714133313e-06
6.64270040647561e-06
-5.57486256439582e-05
-1.02841360318661e-05
-3.7750492473084e-05
-1.40211709043812e-05
-4.8924940197726e-05
6.23245094813517e-06
-3.00627769095388e-05
-2.76310130922638e-05
-1.00748470506586e-06
-1.51612845725572e-05
-2.75573586328635e-05
-6.7944307983233e-05
-3.27066629517088e-08
-5.47748546070307e-05
-2.4511766949568e-05
-3.63049423723933e-06
-4.66756050218322e-05
-1.76332259396742e-05
-4.68364764904668e-05
-2.7057824931285e-05
-6.52217330037084e-05
-1.02888855173292e-05
-4.55739517249932e-05
-5.95681927755436e-05
-1.41608039813135e-05
-2.9747296884807e-06
-3.90429083787703e-05
-2.84476044415978e-05
-1.04883066480548e-05
-3.93332363044337e-05
-3.86714607669872e-05
-2.7953620535439e-05
-4.04452187207272e-05
-4.18978894829727e-05
-3.60212991872993e-05
-3.33842896150748e-05
-7.2552126108068e-05
-1.20583102614182e-05
-2.70477825885873e-05
-5.32211434644432e-05
-1.30954219688342e-05
-4.58919136009873e-05
-4.23686411564765e-05
-2.29923039362484e-05
1.3677117173905e-05
-2.67034297381313e-05
-1.89853277642837e-05
7.9797310144145e-06
-4.69789545555964e-05
-2.62899960205256e-05
-3.14681424542526e-05
4.98531721520755e-06
-5.95272121738089e-05
-4.56167518014606e-05
-4.3541271935346e-05
-3.50039375269797e-05
-3.35048250488518e-05
-1.94579995219952e-05
-5.88360750170701e-05
-5.93629870174784e-05
-5.97468484814414e-06
-5.32132041311943e-05
-4.23828570467073e-05
-3.30845911027064e-06
1.75119606745897e-06
-2.37915079758652e-05
7.16630024328659e-06
-2.31973924302458e-05
-2.81071623293285e-05
-1.40587412415839e-05
5.27254356531284e-06
-3.15812021840435e-05
-6.47812418048913e-05
-5.51814607127201e-05
-4.39077950489094e-05
-4.66489729715158e-05
-4.11409820708389e-05
-1.35972346610878e-06
-1.93317639595299e-05
-2.8564354175888e-05
-2.66487536186828e-05
-2.6251918604938e-05
-1.07854674123086e-05
-5.18856320284833e-06
-2.58372197841214e-05
-3.36905392529366e-05
-3.02521519777256e-05
-5.33856325933592e-05
-3.25517312520866e-06
-1.65155613179328e-05
-2.47466541589372e-05
-4.89180826328929e-05
-2.28821215130529e-05
-4.61630125882621e-05
-3.47740808016198e-05
2.71046385771521e-06
-2.30481008761582e-05
-5.42663326986802e-05
-6.36706670536851e-05
-2.56010693824917e-05
-1.3416782314142e-06
-5.40888208128497e-06
4.30554288027353e-06
-1.04864550143311e-05
-2.46820437650358e-05
-1.18585449040916e-05
8.31679149606622e-08
-4.10950396263694e-05
-3.00116062857574e-05
-5.98967283011936e-05
-3.367001962092e-05
-5.74972204288978e-05
-3.72180699539634e-05
-6.54130671667623e-05
-2.65598864539197e-05
-2.85687102883568e-05
-1.17593354724651e-05
-4.61859057768055e-05
-4.52527375896048e-05
-2.26244023618581e-05
-2.0370129553914e-05
-8.20899257840407e-06
-3.60374532378278e-06
-3.39856629416089e-05
-3.43153979892033e-06
5.70341540226994e-06
-2.56251429206558e-05
-5.1201435575027e-05
-5.25710978114351e-05
-5.54196813044084e-05
-2.98369412681762e-05
-6.07478402323969e-05
-7.10180784104586e-05
-3.86937095061093e-05
-4.42414386505902e-05
-4.50698527798488e-05
-4.40833483017289e-05
-3.28150553017982e-05
-3.77627483424531e-05
-1.23665808908808e-05
5.29733293361696e-06
1.58223256199296e-05
-3.31713232347112e-05
-8.80425865352572e-07
-5.8636092125986e-06
-1.45515125507821e-05
-1.6862114071626e-05
1.13570304890679e-05
-6.88386394628742e-05
-4.3467940355853e-05
-3.350646428903e-05
-6.79929347321131e-05
-3.31139056123582e-05
-5.06983849742927e-06
-5.58828587725354e-05
-2.89740161641302e-05
-2.03243634329103e-05
-3.30012350092895e-05
-1.09097158727432e-07
-9.44934177801045e-06
4.22950533160762e-06
-1.51560439208958e-05
-1.8061940816653e-05
3.68087094099136e-06
-2.47826388485697e-06
-2.35195000790793e-05
-4.17075905995723e-05
8.95086226140848e-06
-1.51504319092461e-05
-3.8870052218326e-05
-2.99803223289398e-05
-6.33358509878707e-05
-5.37425425429397e-05
-1.4489400159238e-05
-2.04841572677951e-05
-5.56734967651731e-05
-4.51792683358429e-05
-5.83388078267195e-07
-3.0870822099609e-05
-3.61946103033855e-05
3.20697043175894e-06
-9.81896465311882e-06
-6.19630322005025e-07
2.55666270875546e-05
-2.59633078305432e-05
-3.44804978647166e-05
-1.8254798455767e-05
-3.98959915570013e-05
-4.4674694252959e-05
-5.17876646888396e-05
-5.44772356621675e-05
-3.71609523223429e-05
-2.72546366113769e-05
-3.13331265973364e-05
-2.49273383923449e-05
-1.90284157136744e-05
-1.69363718325177e-05
1.23661845347032e-05
-1.09187669109536e-06
-1.33079579147931e-05
-3.12321461192697e-05
-9.84799256874353e-06
-5.26019398444656e-05
1.62862112563076e-06
-2.07010204445899e-05
-3.51887519021637e-05
-3.04705924652679e-05
-1.39773926802106e-05
-5.39849073050949e-05
-2.91654123366136e-05
-5.04783823061423e-05
-1.76881315073849e-05
-5.68322717974429e-05
-3.36703764481062e-05
-3.27194696910701e-05
-5.1332736690963e-05
-2.1927579421296e-05
8.2347903154369e-06
-1.09861204294611e-05
-9.43214840938915e-06
-3.56204985326442e-05
-5.40956321207157e-05
-2.98944566276527e-05
-5.32772996071087e-05
-1.51384441222209e-05
-5.07227034004993e-06
-3.70195852827754e-05
-4.24629053226377e-05
-3.95358096881555e-05
-3.29570233104975e-05
-1.63958835768207e-05
-5.076010481214e-05
8.66271802793485e-06
6.63926412404208e-07
-2.3048560459754e-05
-3.0096018301324e-05
-5.44712535851552e-05
4.84333610455187e-06
-3.14539071255787e-05
-2.54353336290929e-05
-2.17142198275741e-05
3.22498614342819e-05
-2.41172715248319e-05
-4.40757269236765e-05
1.23130394443401e-05
-1.77309427661048e-05
-8.87901974940555e-06
-1.87006155980507e-05
1.21786906235195e-05
-2.69798004636515e-05
-3.77419432767816e-05
-1.9764483425309e-05
-6.20499478576828e-05
-1.52972473797185e-05
-2.38765217691532e-05
-6.37801832214979e-05
-4.70472494107844e-05
-2.03285229068765e-05
-1.37009840070327e-05
-3.78016666705273e-05
-1.56868226184002e-05
-3.31361385759184e-06
-4.26216839426624e-05
-2.40114680822225e-05
-4.16019251726441e-05
-1.15947790658446e-05
-2.83871717914366e-05
-1.22096404056695e-05
-2.09056739526887e-05
-1.02502664359713e-06
-6.17179610152758e-05
-4.66716109958236e-05
-3.69968710031295e-05
-3.40294465371901e-05
-4.5101126386891e-05
-1.58998459590001e-05
-3.83148874190022e-05
-7.16818035116268e-05
-6.03091430842934e-05
-1.41637624877262e-05
-7.99029884607693e-06
-1.87292264554831e-05
-4.21006734542948e-05
-2.81295783577388e-05
-2.59624365038642e-05
-2.42483868579536e-05
-1.68615472727978e-05
-3.07286145261425e-05
-1.43153244348619e-05
-1.00309659167025e-05
-3.97911800895484e-05
-6.69409840139066e-06
-2.85899431947465e-05
-4.97202957457306e-05
-6.88293086206821e-05
-5.7150735392251e-05
-4.03338834991566e-05
-2.87431276241168e-05
-4.12720735111428e-05
-1.16477649242823e-05
-2.85439123983836e-05
-8.74168925897237e-06
-4.64941184288227e-05
-3.15200511337775e-05
-4.57519450148985e-06
-2.30051192706565e-05
-4.29493713048959e-05
-8.58954375269828e-06
-1.81986069120193e-05
-3.28945805658813e-05
4.86211747916772e-06
-3.84851809957222e-05
-4.13939717431797e-05
-3.04074191050752e-05
3.62739828850856e-06
-6.80428266943293e-05
-2.80676915861818e-05
-1.5501234034749e-05
-1.36605472928675e-05
-1.87970937218686e-05
-2.01003129549537e-05
-1.16323674270587e-05
-6.19750653528829e-05
-3.71970232255041e-05
-1.78097153158003e-05
1.60665696844419e-06
-2.50553954178988e-05
-3.5390014068039e-05
-1.77655072047059e-05
2.42552813152075e-07
-1.84628348372487e-05
-4.4523392818934e-05
-1.12517110599994e-05
-5.42996556841657e-06
-4.26855951692566e-05
-5.77737179370029e-05
-2.30976348618404e-05
-3.49171465648514e-05
-3.53292507109457e-05
-3.10372868032889e-05
-4.52291306439105e-05
-3.38295709661614e-05
-3.63868203100215e-05
-2.51814739595518e-05
-2.11861228555461e-05
2.37235404701046e-05
-1.50745961577814e-05
-2.91630450016498e-05
-3.50510834449573e-05
4.23294981139564e-06
-7.15767591120288e-05
-4.12393314423629e-05
-2.92646249620592e-05
-1.15795392380364e-05
-4.58115787348205e-05
-4.24406346618674e-05
-1.47775235086347e-05
-6.64994663778804e-05
-7.01314636420351e-05
-2.93632130189893e-05
-4.62070792528696e-05
-4.53733913957209e-05
-4.06426059843371e-05
-5.13020391269436e-05
-4.74174524135508e-05
-1.43985457831724e-05
7.27610221566225e-07
-2.49325532568355e-06
1.35631718240311e-05
-1.56857127496681e-05
-1.82087389687816e-05
-2.71616285256113e-06
5.41133508550986e-06
-7.44079252217839e-05
-6.52712072058655e-05
-8.83015601038576e-06
-5.07324725623016e-05
-5.07717427882325e-05
-2.87316593447665e-05
-7.94886158109869e-06
-2.93698101096189e-05
-7.55084214552445e-06
-4.02736571306017e-06
-3.08603737842278e-05
9.66644317972239e-06
-1.74975169926698e-06
1.21153979105247e-05
9.51286640554712e-06
-5.02492519522798e-07
-6.96289667687695e-05
-2.50640474586865e-05
-2.9012751624407e-05
-6.06074346288864e-05
-4.50333052609873e-05
-5.9421667290257e-06
-3.6625231405312e-05
-5.18493138524085e-05
-2.90599485028987e-05
-5.30977315020456e-05
-2.95694309970013e-06
2.0229906094994e-05
-7.46024855498216e-06
-2.01370992160073e-05
-1.80361533441846e-05
-1.76874819726163e-05
-2.1578127931912e-05
1.84648467627583e-05
-7.45184281702431e-06
-5.59412522938842e-05
-4.50331082667894e-05
-9.71881377681737e-07
-2.77751914379612e-05
-5.09791588267937e-05
-4.68932639471132e-05
-7.19958373930793e-05
-1.90470892996223e-05
-1.0639752646637e-05
-2.46109219740407e-05
-2.99227212871332e-05
-7.22735450641717e-06
3.01401243232331e-06
-1.38229494934598e-05
-2.02169200859867e-05
1.79216641538171e-07
-3.02191628631915e-05
-2.79708684212347e-06
9.20251670524802e-06
-5.63880569952435e-05
-4.79180777112518e-05
-4.36138543536417e-05
-5.80052307800199e-05
-5.5588642385008e-05
-2.79176862319947e-05
-5.70789501819799e-05
-4.1236158178547e-05
-4.26166235931678e-05
-3.18552643746601e-05
-2.48632569194129e-05
-2.95177647142866e-05
1.30813190445066e-06
-3.85967196282182e-05
5.95403533814757e-06
-3.12581533806401e-06
-2.97974299818522e-05
-3.72751891794268e-05
6.90737385635439e-06
-6.48274912016439e-06
-2.80408092429497e-05
-6.52557967424799e-05
-2.40285546174319e-05
-1.5084187660049e-05
-2.12926569625741e-05
-2.34372761169252e-05
-6.08203194831612e-05
-3.76648961744328e-05
4.09455930837859e-06
-2.71150245266607e-05
-5.58755470930528e-07
-2.5820016563595e-05
-5.63473843978455e-05
-2.83307104877833e-05
-1.63395061416733e-05
-3.2353519396558e-05
-4.46411446670065e-05
-2.9899393958764e-05
-2.25995619063716e-05
-4.61853855983229e-05
-3.33477759310479e-05
-4.15647360363544e-05
-4.66638276468648e-05
-3.01450821781528e-05
-4.14282242248526e-05
-3.50297411115929e-05
-2.40627544954289e-05
-3.88569555088593e-05
-3.05065293465971e-05
-1.3991167095299e-05
-2.11836848230646e-05
5.59840805209078e-07
-1.2484129507539e-05
-6.62257526802166e-06
-6.70057539880362e-06
-1.35695977431681e-05
-5.11800035575405e-05
-2.26726903095761e-06
-1.25049368945285e-05
-6.9600952500979e-05
-3.54841349050418e-05
-2.6283349176707e-05
-6.18460772963584e-06
-2.0559864360076e-05
-1.9346819740171e-05
-3.58441943560659e-05
-2.78001133884344e-05
-3.5196180345556e-05
-2.08959434594226e-05
-1.38894037354359e-05
1.69984693362025e-05
-6.24386891005136e-05
-3.39612508606359e-05
-2.44146602968244e-05
-4.59586974504107e-05
-1.42780705441829e-05
-2.96585728269193e-05
-1.07543321616069e-05
-6.26649886453044e-05
-2.55714113934258e-05
-4.99785727391947e-05
-1.65433875061666e-05
-4.38566795400186e-05
-3.35997402411585e-06
-1.16769339174014e-05
-3.42054416351791e-05
-7.4951845572085e-06
-8.30570116628041e-06
-3.19418589597957e-05
-7.42369440019795e-06
-1.811649329349e-05
-1.47153431072233e-05
-5.75783669622102e-05
9.77322737616333e-06
-4.21860022355071e-05
-6.9901703597245e-05
-3.49328526609407e-05
-2.57239125362947e-05
-2.29978194639109e-05
-3.37386141876256e-05
-3.62282453486574e-05
-5.70608142355426e-05
-7.67957540415463e-06
-1.8947892057341e-05
-4.06343357566596e-05
-1.44167895013136e-05
-4.30290009970801e-05
1.58972648015668e-05
-3.1276984919833e-05
4.04307772311571e-07
-1.06848640378189e-05
-3.66767123778803e-05
-3.49788280304971e-05
-3.49034731645908e-05
-2.06046116054902e-05
-2.68457448038415e-05
-2.28803301700483e-05
-3.04725840864714e-05
-3.92034466187756e-05
-6.44744981740488e-06
-1.82201185550126e-05
-1.23829104736366e-05
-2.71226515200774e-05
-3.77929378917247e-05
-4.5965430711044e-05
-8.20767545439207e-06
-3.17469842815877e-05
-3.50331505929722e-05
-3.36423954715943e-05
2.4484059833882e-06
-3.55193402386418e-05
1.50810439246151e-05
-1.20427626174363e-05
-3.66071012313975e-05
-3.34526542354914e-05
-6.46121052675175e-05
-6.05375903294144e-05
-3.46939931738048e-05
-4.80235460359846e-05
-1.19132216462052e-05
-5.04500700778119e-05
-5.29473726547155e-05
-2.71576948883712e-05
-1.66673024419052e-05
-1.96034537781679e-05
-3.76540831329568e-05
-3.18503803975991e-05
-1.39906996164704e-05
1.44053053969563e-05
-4.42381486094989e-08
-2.55932581134313e-05
-2.75468224283706e-06
9.28965745080543e-06
3.02428786572641e-06
-3.85948836487464e-05
-3.12734367669634e-05
-3.79500436937969e-05
-2.63116175121512e-05
-3.87842972775829e-05
-4.79425623817671e-05
-4.12258690286452e-05
-4.66814710017549e-05
-2.92518681909273e-05
-5.65715533216081e-05
-4.27392920528171e-05
-1.05057037747626e-05
-2.16468503751924e-05
-4.9940719024703e-06
-1.99620832586206e-05
-4.10755076790206e-05
-6.00490245983835e-06
-3.35544486298054e-05
-4.18764900693376e-05
1.16734691231332e-05
-4.17320681657977e-05
-4.47812449029197e-05
-2.76471537835505e-05
-5.62327505620531e-05
-2.01926865498981e-05
-2.64020047188848e-05
-3.11462285325966e-05
-2.57618590825089e-05
-4.26283034282677e-05
-2.13028742982438e-05
-5.6440663835538e-06
-3.05192878915476e-05
-2.72217613158241e-05
-1.20159789526531e-05
-2.66906977340414e-05
-9.75439096474885e-07
-2.66718347350881e-05
-4.57190748969925e-05
-4.80566261216262e-05
-5.07023446084765e-05
-3.48325531350825e-05
-5.40969859020937e-05
-4.20019298023878e-05
-4.32174619015513e-05
-5.79510804571775e-05
-4.09156601668702e-05
-1.35636623021418e-05
-1.6157666336126e-05
-5.04210996796911e-06
-1.5412016191161e-05
-1.73987470408631e-05
-2.48778547589101e-05
-6.74266914887427e-06
-7.60057354276543e-06
-2.86630827515432e-05
-2.71165923305723e-06
-1.26332749139647e-05
-6.06477860504558e-06
-9.26437249829448e-06
-4.43900909151879e-05
-4.98826169864046e-05
-3.41497327598084e-05
-1.65308167963386e-05
-5.72401069371663e-05
-5.54845366134802e-05
-4.70787722115944e-05
-4.84272997893727e-05
-2.82789683616398e-05
1.30378229037672e-05
-5.69245895295679e-05
-1.88002218424195e-05
-1.56479033147852e-05
-1.13753008943178e-05
-1.45916210727765e-05
-3.34554437962413e-05
-1.71448511306623e-05
-3.26440669581506e-05
-2.91486002085458e-05
-3.96050135308392e-05
-1.84735119246264e-05
-4.86706049091748e-05
-2.21729410324364e-05
-2.11467630350304e-05
-1.18898254731095e-05
-1.81154897472372e-05
-3.32534684575141e-05
-2.09624899933302e-05
-3.89281238537284e-05
-1.24697224331158e-06
5.44950808831641e-06
-3.40301977617428e-06
4.13376821292516e-06
-4.81440256670315e-05
-2.72242338694309e-05
-2.63298960861826e-05
-5.32623333231582e-05
-7.33812963942947e-05
-3.66303163697379e-05
-3.24682927300696e-05
-5.81662804762366e-05
-2.25407168025298e-05
-1.79023933298189e-05
-3.02239896314238e-05
-7.00073711009174e-05
-3.39949812734978e-05
-3.20687970528736e-05
-3.99327384609888e-05
-2.18287332049257e-05
-1.1372757369467e-05
7.42663431119564e-07
-2.46410291761676e-05
-2.03062510632544e-05
-2.35049132114114e-05
-1.54150976559796e-05
-1.80284255176695e-05
-3.39086135167946e-05
-2.33535407148556e-05
-1.48129291731086e-05
-2.40766730448264e-05
-5.02558659005418e-05
-4.03326189762039e-05
-1.99256675185167e-05
-7.29281582022438e-06
-9.29235065899565e-06
1.26560508210635e-05
-5.70531560144445e-07
-2.45845251765019e-05
-5.7575724001316e-06
-1.28770191764675e-05
-3.78078608385765e-05
1.14972861578465e-05
-3.25654158058636e-05
-4.60285131214559e-06
-3.0783813124644e-05
-6.55314285265555e-06
-4.58434342895333e-05
-4.91255800617663e-05
-4.02956632396821e-05
-2.82978783448518e-05
-4.51746273031241e-05
-1.68547583290004e-05
-9.8875508964787e-06
-3.24867281016359e-05
-2.21286006351997e-05
-2.10289802501143e-05
-4.03832283008078e-05
-1.77671139171922e-05
-4.56437971128107e-05
-1.52030540346627e-05
-2.29369401402957e-05
-1.53024067839966e-05
-4.049738080361e-05
-2.16745904530944e-05
-5.08822025411442e-05
-7.80616651826323e-05
-2.23569152019286e-05
-3.18501813091525e-05
-0.000105266588694945
-1.70457837171482e-05
-3.32013586839052e-05
-4.69615890859596e-05
-2.41984991428815e-05
-2.57916181766982e-05
-1.37166343082794e-05
-4.60502869806691e-05
-4.41305654159557e-05
-2.97677950858296e-05
-2.53668752281643e-05
-3.79339282279016e-05
-4.19853974789025e-05
-2.27919801242592e-05
-1.85327993683089e-05
-1.56655360776123e-05
-5.49053096971662e-05
-4.16927069492972e-05
-2.0887750431707e-05
-2.1722496026297e-05
-4.26540169832887e-05
-2.04334771187862e-05
-3.81677076777361e-05
-6.14220724801006e-05
-2.6465653705626e-05
-2.27179974164991e-05
-3.05547541218815e-05
-3.63270274106885e-05
-2.4254491401981e-05
-1.37596817502297e-05
-5.43204745392334e-05
-9.63400048360636e-07
-3.56247331443346e-05
-4.30603375744899e-05
-3.60859171709188e-05
-3.12580414610194e-05
-3.79800462614054e-05
-2.41063349984026e-05
-1.70512983194389e-05
-1.96932301437106e-05
-2.34995992208345e-05
-1.63717001061202e-05
-4.43488413970111e-05
-1.9802790774193e-05
-1.29988911563691e-05
-4.84313722731019e-05
-4.98815680954448e-05
-5.16856547542555e-05
-3.09026884801185e-05
-5.44783794400007e-05
-5.01127263722314e-05
-4.80167916418411e-05
-3.40433090350159e-05
-4.35663501933599e-05
-1.37551168838804e-05
4.72367543969868e-06
-5.37081878553905e-05
-2.87630761401024e-05
-1.23386627954389e-05
-2.18961614430928e-05
-2.1477521104207e-05
-9.60769044474096e-06
-5.55084844712163e-05
-2.76647088048175e-05
-2.88947750280802e-05
-8.68398341721869e-06
-7.59848121740889e-05
-3.09794486242127e-05
-5.05308896100512e-05
-4.02132896629758e-05
-1.98748662920743e-05
-6.69690696853855e-06
-6.30029431744062e-05
-5.70675961290195e-05
-8.76213281141556e-06
9.86477770660651e-06
-1.55481222562058e-05
4.83252669280896e-06
-5.03440275083029e-05
-3.40561819721142e-05
-1.68121146064433e-05
-4.96046458674715e-05
-1.51405962681366e-05
-4.36961176544568e-05
-4.84131393178309e-05
-6.53169161332465e-05
-6.50835515296547e-05
-6.43118500001104e-05
-2.50175226983733e-05
-3.25930759420797e-05
-2.65709513820216e-05
-1.45035539511027e-05
-2.92005031726656e-05
-1.72687818011205e-05
-2.85789232279242e-05
-2.16851963657431e-05
-5.7571827980017e-05
-2.48822622169843e-05
-1.89452236400813e-05
-4.86394228323694e-05
-3.15536008773497e-05
-3.37552040157001e-05
-2.38329131032507e-05
-4.14472842459538e-05
-6.24618544168061e-05
-4.92370744632714e-05
-4.54940201773343e-05
-4.17138212994829e-05
-2.07541984722954e-05
-1.07121233048031e-05
-3.76671727651343e-05
-1.06280387611954e-05
1.28953704854687e-05
-3.49615760829882e-05
-4.16812970599037e-05
-2.12297769931496e-05
-1.32967200106657e-05
-2.20035677666893e-05
2.38846515100613e-05
-1.96326987673706e-07
-6.74925686992361e-05
-1.48294390698884e-06
-7.34153862082168e-06
-4.2738519102221e-05
-9.3634360562574e-06
-6.10409381418092e-06
-3.9573313167395e-05
-3.56432217266807e-05
-1.82282065132392e-05
-1.16751191613793e-05
-1.65949185882541e-05
-3.81673645326531e-05
-1.02348084736561e-06
-3.55833660443858e-05
2.93919031187664e-05
-8.40288019341675e-06
-5.53682404638949e-05
-2.29622536529139e-05
6.44506973798489e-06
-5.05172735240968e-05
-2.46295018456652e-05
-1.81717033360644e-05
-3.09942471397652e-05
-7.56058610274933e-05
-4.04216444405004e-05
-1.21746288937806e-05
-3.34094448973863e-05
-1.93931097087473e-05
-1.76013716561834e-05
-3.8296290668458e-05
-1.59131325250046e-05
-8.11176735484037e-06
-2.22014044008442e-05
-1.86796180135587e-05
4.4112474389899e-05
-1.06496529771488e-05
-2.86871015832258e-05
6.7840851710445e-06
-9.17988046290082e-06
-3.34898144416724e-05
-5.92810156116154e-07
4.6216592675569e-07
-4.36807069156909e-05
-4.52731822917243e-05
-5.63737908895004e-05
-1.18906414556295e-05
-2.74802189820034e-05
-3.92853173842095e-05
-4.90571695380058e-05
-3.77696133026219e-05
-4.4457160927494e-05
-1.64780275289107e-05
-3.06049849886869e-05
-4.50032043284009e-05
-3.61008648201023e-05
-6.48104058501425e-05
-4.54140540792775e-05
-3.85129830019112e-05
-6.34368064343098e-05
-2.95948706750235e-05
-2.85268991307759e-05
-5.44372975936345e-05
-9.05267637961283e-06
-3.07919559518433e-05
-2.3627652835508e-05
-1.75616678514963e-05
-4.25614494671098e-05
-3.45255777606599e-05
-6.9027478730839e-06
-1.66591460433447e-05
-9.88250490444345e-06
-5.37318167100792e-05
-8.87517755441331e-07
-2.90326009340459e-05
-2.60423558917221e-05
-2.74278084954581e-05
-3.17853648378561e-05
-3.65176168383152e-05
-4.24789061938048e-05
-5.39222487309514e-06
-7.47830167099245e-06
-2.30415740466456e-05
-1.1404058969522e-05
-3.07970454526334e-05
-2.41226129055543e-05
-3.35499939590622e-05
-8.82153953449878e-06
-3.80779149963758e-05
-2.8417284224268e-05
-2.72518852698744e-05
-2.72078765822014e-06
-2.82715262694469e-05
-2.89961040891875e-05
-4.83045855548751e-05
-7.22016743108295e-06
-2.92526023336525e-05
-5.87809622565294e-05
-1.12648300170246e-05
-9.56866319970988e-06
-1.85081735933749e-05
-1.97975658083006e-05
-2.35729346997556e-05
-9.69348549815801e-06
-2.11451469923437e-05
-2.4382950322687e-05
-3.64075975144488e-06
-9.45227580011118e-06
-2.71585659878841e-05
-2.93860660861298e-05
-2.16392517662386e-05
-2.43505114488966e-05
-2.32368577534368e-05
-2.43323005624331e-05
-5.24239797244036e-05
-5.9903343726665e-05
-8.37615503339896e-06
-5.81296753888984e-05
-3.128397221393e-05
-2.0264554053111e-05
-6.02106578568217e-05
1.09074391521881e-05
-3.9749873871092e-05
-2.0606814200711e-05
-2.40747155122121e-05
-1.73904601169868e-05
-2.26336050698274e-05
-4.46603644535747e-05
-1.66714965373127e-05
-2.947525327301e-05
-2.53567178159815e-05
-3.86179247874389e-05
-4.53469588369005e-05
-1.95237034970962e-05
-4.90808864373414e-05
-5.74796340751802e-05
-3.59020158627665e-05
-4.90309278034928e-05
-3.98512584106974e-05
-6.13086286696444e-05
-5.4633960725588e-05
-3.59212475812908e-05
9.65573201514765e-07
-4.45312193899942e-05
-7.50115074081178e-06
1.92938347948146e-05
-4.11388209662703e-05
2.79060573905972e-06
-2.12976015662181e-05
-2.74426289097936e-05
-3.66128049618191e-05
-2.03492642911231e-05
-1.20078182943682e-05
-1.55510390086969e-05
-2.03373240141296e-05
-4.33103572949603e-06
-2.98872787010994e-05
-2.44788010361384e-05
-5.90241998763981e-05
-5.8578659537332e-05
-1.91248647661802e-05
-4.86703503353218e-05
-6.71279356155229e-05
-3.30386956584087e-05
-2.8727550121192e-05
-5.17288088329299e-05
-1.50634462449449e-05
3.20720825836809e-06
-5.01334355710268e-06
-3.51810121794286e-05
-4.18842694973934e-05
1.67717593819382e-06
-5.2162977350258e-05
-5.79092886717586e-05
-3.0565087719627e-06
-4.65643796344804e-05
-2.61929849164212e-05
-1.57257240179605e-05
-4.12333876891561e-05
-1.46524943274259e-05
-3.5972697723745e-05
-2.37805999832159e-05
-3.37253086850194e-05
-1.28438523574428e-05
-1.6768609165675e-05
-3.6140308205452e-05
-3.86633691522543e-05
-3.22360489511143e-05
1.15928830476076e-07
1.09179854506346e-05
-2.85120354708301e-05
-1.13963468685264e-05
-3.89922317996161e-05
-1.66122535335234e-05
-2.95705901474018e-06
-4.61912683093889e-05
-1.4214022822245e-05
-5.4411882784525e-06
6.01035671110531e-06
-3.90553633364063e-05
-3.21694503355453e-05
-4.4101154612644e-05
-2.58405359703345e-05
-2.59845190451439e-05
-2.29203581925016e-05
-5.48162912900182e-05
6.27943282001934e-06
-4.70310844559108e-05
-2.77034071135529e-05
-4.60447357176279e-05
-2.94204776639076e-05
1.11696221865409e-05
-2.26782078981234e-05
3.12549729984543e-05
-2.00882257576317e-05
-1.35972440147017e-05
-3.80313796505007e-05
-2.63843503294981e-05
-3.00600904066935e-05
-4.16702891433716e-05
-5.1501907524242e-05
-6.11031185378389e-05
-3.15095490856599e-05
-6.35254996002414e-05
-4.53381499456975e-05
-1.38380260019715e-05
-1.78793039944926e-05
-5.63970110000966e-05
-8.26766934460771e-06
-1.00927504001389e-05
-1.69498637180731e-05
-2.1504969323771e-05
6.66569679893968e-06
-1.27735321890346e-05
-3.4553287023129e-05
-2.17795456683819e-05
-1.41028346266929e-05
-2.83188449480008e-05
-2.20773881329522e-05
-2.38153529600287e-05
-7.54712190493478e-05
-2.83354261268888e-05
-8.62961111659226e-06
-5.21763485074865e-05
-3.85245644047576e-05
-4.12930078333032e-05
-4.38882574771525e-05
2.37735131124096e-05
6.81023423841276e-06
-3.90789415173876e-05
8.60946822578354e-07
-1.60059105691271e-05
-1.83756358611685e-05
-5.6492768539675e-05
-6.88770515035226e-06
-3.26097455622697e-05
-5.637120874515e-05
-4.10412300688643e-05
-3.59771785471091e-05
-4.44565672562287e-05
-5.69039235875904e-05
-4.16186267091294e-05
-4.24928749174952e-05
-4.67998031776403e-05
-3.16433208930742e-05
-2.63096309966409e-05
1.18567387229085e-05
2.92055179329377e-05
2.79545486688987e-05
1.29349386141584e-05
-1.54049630113055e-05
-3.04511419840141e-05
-4.67862097050359e-05
-4.15655036483203e-05
-4.68169301100464e-05
-4.40387395886576e-05
-2.09025180825118e-05
-3.88007110959764e-05
-3.11054423216849e-05
-6.23150735209118e-05
-2.76346161217694e-05
-5.40379554736261e-05
-1.98502473914322e-05
-1.33182663915506e-06
3.20539728288326e-05
1.46906174823099e-06
-2.01719738560567e-05
-8.06297074037658e-06
3.22261243197895e-05
-1.99549143593331e-05
-6.44542950770241e-07
-4.18410374763276e-05
-3.78177536108882e-05
-6.64815144132671e-05
-2.44481040896225e-05
-5.1708929170953e-05
-4.60765090771673e-05
-6.14602952754029e-05
-3.98010476754922e-05
-5.07501061723799e-05
-2.32923763245516e-05
-5.05669122207671e-05
-5.40680180877051e-05
-3.38873218332367e-05
-1.91071173404206e-05
-2.62502768715758e-05
-2.01786922963536e-05
-2.83201594848576e-06
-6.94311503652974e-06
-2.87689192479933e-06
-1.49364909856067e-05
-3.76403393541857e-05
-8.6634484348589e-06
2.62092328553404e-06
-4.17086839311627e-05
-8.74625496012006e-06
-3.25416413467384e-05
-5.80012826935611e-05
-1.19883445362007e-05
-4.09352664340149e-05
-3.29957677380254e-05
-5.47019099446835e-05
-7.92038461745045e-06
-6.22038025530393e-06
1.00046290288459e-05
-1.39137827878676e-05
-2.54786563416654e-05
-4.27346310504943e-05
-4.68935120474365e-05
-1.27473037548725e-05
-3.85687383098189e-05
-1.95408268593963e-05
-1.12823310048428e-05
-1.65518596006843e-05
-4.09784860438075e-05
-9.68234713648484e-06
-1.34448417619715e-05
-4.4826793617889e-05
-4.01587154928051e-05
-2.64205166515676e-05
-2.13182488539699e-05
-2.8218558583025e-05
-3.32810585208145e-05
-2.60209664682852e-05
-2.01349979930408e-05
-4.57265378232508e-05
-2.8110350914352e-05
-1.11439464963673e-05
-2.39382186947762e-05
-1.87679936361015e-05
-1.64736343787706e-05
-2.94166898490228e-05
-1.42796364513486e-05
-3.29888985448627e-05
5.62121273307653e-06
-1.23612676287291e-05
-5.60552564926534e-05
4.48956493457007e-06
-2.93941745842324e-05
-3.62907011126675e-05
-4.96233421608077e-05
-3.04028982249359e-05
-3.40850673827194e-05
-4.06122013053344e-05
-4.01306696391587e-05
-1.12435211897748e-05
-1.40988593267583e-05
-1.77100257259073e-05
-2.163380727055e-05
-4.34483374301768e-05
7.77868022087044e-06
-2.62512645920807e-05
-1.99365500970386e-05
-3.58681784186818e-05
-5.70055253030985e-05
-8.64714693448254e-05
-2.19925565085549e-05
-6.02819452687988e-05
-4.37107860940905e-05
-1.02682672770788e-05
-5.7177146350742e-05
4.83821870098374e-06
-4.29493455932098e-05
-6.39923655566078e-05
-2.69812187205951e-05
-1.29482613220867e-05
-3.98164611734097e-05
-1.32133886084704e-05
-1.03785369502947e-05
-1.68208429665395e-05
-2.09892946639418e-05
-3.05853570629821e-05
-5.02818637508537e-05
-2.13043078698611e-05
-5.03601998788624e-05
-4.76643726137851e-05
-5.55589420481126e-05
-8.23490913470079e-05
-3.3493728028976e-05
-3.32620106971991e-05
-1.14690081821022e-05
-2.72229152229851e-05
-1.94628496655176e-07
5.4668288435985e-06
-4.4174639639375e-06
-1.882372375742e-05
1.40707662833199e-05
-5.31488768289636e-05
-3.5342546936183e-05
-1.62293394494351e-05
-2.01651570142048e-05
-3.14619233484379e-05
-3.32352779624142e-05
-4.76543721693553e-05
-6.75148726736637e-05
-5.90864833913058e-05
-3.23918006910205e-05
-3.25665064368158e-05
8.95720244031544e-06
-9.83901579645906e-06
-1.14871704425626e-05
-2.3408305493731e-05
-3.31314299504262e-05
-3.76527353984017e-05
-3.62476642292615e-05
-3.63600556581534e-06
-3.03365599260679e-05
-2.62750726241552e-05
-1.70294779904889e-05
-2.52584887780374e-05
-6.92270236688862e-05
-6.64630158498924e-05
-2.48993533581003e-05
-1.53247616871192e-05
-3.81785554166968e-05
-2.02712374475465e-05
-6.9230551286143e-05
-5.29404790479205e-05
1.52853108283173e-06
-3.9384129302597e-05
-3.47466847828786e-05
-3.3470169420549e-05
-1.77187971360378e-05
1.49446578442451e-05
-4.50199344114316e-06
-2.50356529475738e-05
-5.07853181855958e-05
-5.09009996986936e-05
-6.16213681697282e-05
-4.59212490751414e-05
-6.77484775964282e-05
-4.21585182352382e-05
-4.51246779190479e-05
-4.28532125077757e-05
-6.08941877953846e-05
-1.37422180043629e-05
-1.92741928906465e-05
-3.48998007461941e-05
-2.23463567615867e-05
1.23043295368532e-06
-3.27789798811415e-05
-1.02360379584784e-05
-1.40388540264748e-05
-7.97155859636996e-06
-3.86480306828495e-05
-3.22306934523316e-05
-4.4665539719725e-05
-1.88140833472976e-05
-1.84078497334792e-05
-3.9035329136558e-05
-4.59299457373986e-05
-2.95766641285896e-05
-4.10449407542752e-05
-2.99711686201292e-05
-1.44442450477988e-05
-1.91885541261787e-05
-3.07598239658845e-05
-3.96077175462337e-05
-2.09244992480941e-05
-2.40668464068058e-05
-6.00551269601089e-05
-2.43165432286459e-05
4.44243324767544e-07
-1.6933006395166e-06
-6.44298519993932e-06
-3.06166440458896e-05
-4.72738840610888e-05
6.77678505271294e-06
-2.17523280235456e-05
-2.64722265191326e-05
-3.24643970228414e-05
-7.45758956493464e-05
-3.19150085204837e-05
-5.13106737154624e-05
-2.9740802179856e-05
-1.84379139777913e-05
-4.32816455751634e-05
9.0839646987338e-06
-1.11727796158927e-05
-1.27293087820174e-06
-1.91365107367318e-05
1.1097493061769e-05
4.9971104966297e-06
-4.92300072909337e-06
1.0815170938549e-06
-2.81963659506376e-05
-1.36433419976228e-05
-5.01464076145793e-05
-5.09340657089231e-05
-4.66824182960306e-05
-1.79011514588318e-05
-4.71099752560778e-05
-1.06156637684521e-05
-2.21357891844958e-05
-2.84880380514812e-05
-5.12178105026537e-05
-1.32192149505864e-05
1.14791343216246e-05
-4.88377514110385e-06
-3.95324901265963e-05
1.87544764506033e-05
-7.12118977460797e-06
7.37044446449427e-06
-1.0938757233349e-05
-2.3844702836973e-05
-4.13783072913671e-06
-5.3525868548298e-05
-4.96280234670604e-05
-6.69148138169423e-05
-4.18908904846154e-05
-2.40705419317148e-05
-4.06760242217471e-05
-5.74508879007389e-05
-4.81961678900735e-05
-5.70670377700356e-05
-4.17984667283196e-05
-2.32730948203777e-05
4.57008870005376e-06
-5.41501859789791e-06
1.4526957738039e-05
-2.70132850022278e-05
-2.65288375638397e-06
-2.92105792316126e-05
-4.9482176357266e-05
-1.5725194501877e-05
8.13256821735902e-06
-6.94575552244373e-05
-6.24148311524494e-05
-3.01355711862898e-05
-3.84497330771471e-05
-3.99432820110956e-05
-1.19274188856765e-05
-4.73950022565171e-05
-3.38963660245309e-05
-4.86483832791192e-05
-7.19529128454185e-05
-4.66882076699867e-05
-1.93601052452502e-07
-1.55521818484675e-06
-5.07952778149417e-05
2.8953908219816e-06
-2.32721816536245e-05
9.43215435986519e-07
-7.26146975190291e-06
-1.3425636103996e-05
-1.82225493253832e-05
7.8579947483093e-06
-2.60001241102418e-05
-5.86487878659885e-06
-4.42649278648031e-05
-1.66273944313785e-05
-6.29786514731309e-05
-8.15106987994997e-06
-4.1034560305964e-05
-4.25813082955001e-05
-3.83485062646893e-05
-3.82784317228315e-05
-3.87440723772072e-06
-2.46871737802222e-05
-3.81432828276121e-05
-2.35072837877267e-05
-2.61621656025175e-05
-3.3293638272842e-05
-8.40778350786673e-06
-1.64070237861622e-05
-4.60698024716159e-05
-5.52092919452055e-06
-2.35374888084632e-05
-3.76208354077034e-05
-3.58418627774229e-05
-3.53258277686348e-05
-5.65162624065809e-05
-4.43243232634636e-05
-2.19866676188506e-05
-4.30015872596094e-05
-1.94635976537078e-05
-2.50440327290571e-05
-6.13980898545481e-05
-4.27747595177404e-05
3.28001043471655e-06
-2.30217345539957e-06
-2.02103876029176e-05
-7.22537574497084e-06
-7.36270708868149e-06
-4.42914691332385e-05
-2.48321573768104e-06
-1.56563249305624e-05
-4.10843223321275e-05
-2.48975812732232e-05
-3.2892355753456e-05
-3.7980970383002e-05
-5.48876612547397e-05
-3.9145160968104e-05
-5.94749533514714e-05
-2.54273111031969e-05
-7.28070353850333e-05
-8.19571008382564e-05
-3.66518327216723e-05
-2.88973994184939e-05
-2.86976780354009e-07
-4.10408750682263e-05
-1.43133582028952e-06
-3.83156320378288e-05
-1.40193446981803e-05
-4.30030515166956e-05
-3.64746804148279e-05
-4.1624255967928e-05
-4.88993899815439e-05
7.73894755034069e-06
-3.78342145708038e-05
-7.87279435646455e-05
-2.95046094640819e-05
-5.4882566945767e-05
-4.2993286675179e-05
-6.31248167351713e-05
-3.01510349778373e-05
-8.04834391382952e-05
-9.39191568236549e-06
-2.60598991051599e-05
-4.19583054161525e-06
-1.33661097886213e-05
-2.55755470894604e-05
-3.21657003183071e-05
-3.81895593763829e-05
-2.32585251524565e-05
-2.17809854876035e-05
-1.52251440683233e-05
-1.4599774105862e-05
-7.56151081748819e-05
-3.59949361943577e-05
-1.15122925821155e-06
-6.33487709504539e-05
-4.5420187667567e-05
-3.21115562536589e-05
-1.25681947021601e-05
-9.49567732152674e-05
-4.795271824413e-05
-1.58250227562932e-05
-1.91614903755785e-05
4.01860322050361e-06
5.21438188545166e-05
-8.1859251273425e-06
-2.48749423907059e-05
-1.42739116274314e-05
-2.63885689883882e-05
-2.48986873890471e-05
-5.96510603238225e-05
-2.50219561541761e-05
-3.97497325406986e-05
-2.72904130491393e-05
-3.82169231208902e-05
-1.33718803849279e-05
-6.72686650348663e-05
-2.65489059090649e-05
-6.84634373483244e-05
-7.07156413092496e-05
-2.26171051990189e-05
-2.40859220156784e-05
-2.10119522709084e-06
-4.67297674693962e-05
-3.28998059570996e-05
-2.84049432335223e-05
-3.1633846898576e-06
-1.71034085195205e-05
-2.53561848734256e-05
-9.00075310451613e-06
1.17686751501942e-05
-3.43171077596633e-05
-2.34716300724696e-05
-4.63777914690869e-05
-2.69581555447234e-05
-1.98147935563747e-05
-5.11056387060098e-05
-3.45452631652332e-05
-4.9355355411082e-05
-5.25281697940217e-05
-4.89164970581699e-05
-2.65567690503537e-05
-3.81545805392079e-05
-5.94476818920236e-05
-2.67938312760986e-05
-3.20518743900415e-05
-1.81429319622565e-05
-4.3741047580336e-05
-2.0270501025951e-06
-1.15549996429995e-05
-3.29062946263415e-05
-2.70184751909092e-05
-6.76460319287633e-07
-4.14745728748969e-05
-5.44314394429314e-05
-4.64889404094754e-05
-8.02771844418508e-05
-4.89658174501473e-05
-1.2041717564559e-05
-2.81341300205772e-05
-7.00673725190261e-05
-3.98243076710497e-05
-1.72252202338779e-05
-2.98058182377749e-05
-3.23934803174328e-05
-2.86733047097518e-05
-1.93697195157709e-05
-1.58912443463481e-05
-3.36725293152356e-05
8.48479964219945e-06
1.01208828569002e-06
-1.36275694639584e-05
-3.04099064382265e-05
-2.69538173460416e-05
-4.95289554355644e-05
-4.14572405364592e-05
-7.65461131444621e-05
-1.23933652940291e-05
-2.49879481634256e-05
-1.54901398096954e-05
-3.01573800889016e-05
-6.51088658416873e-05
-1.62333552312842e-05
-5.97500593190344e-05
-9.0595861301285e-06
-2.52179162128243e-05
-1.71210078314622e-05
-1.96976712634011e-05
-2.8436112339137e-05
1.10989997139092e-05
-1.30386289444815e-05
-7.4663211877445e-06
-5.21104562106179e-05
5.42065441259145e-06
-2.78917728907724e-05
-4.990407825079e-05
-7.77151855680365e-05
-4.16257530405078e-05
-5.70413218582073e-05
-2.11686625708661e-05
-1.53958856365527e-05
-2.93314889859128e-05
-2.89494801209359e-05
-4.33063547658242e-05
-2.48216060659295e-05
-3.61640479054197e-05
5.19290785912048e-06
-1.73248986016883e-05
1.45716388643808e-06
-2.18570120644888e-05
-2.41095821169243e-05
-4.39266012333038e-05
-1.30622028924048e-05
-2.9784849515118e-05
-4.59434621201067e-05
-5.19179064438295e-05
-2.36939104926108e-05
4.58545934483604e-06
-3.83397566947348e-05
-1.9886632547923e-05
-5.66771586697458e-05
-1.07285434439484e-05
-1.7722742093788e-05
-3.80658938407763e-05
-4.98777715001628e-05
-3.304940334704e-05
-1.87906068037779e-05
-2.40057864935734e-06
-1.62975832003452e-05
-5.27299722389782e-05
-3.8950431651517e-05
-1.78462833525049e-05
-2.77765082420673e-05
-8.37694057532522e-07
-3.64009708383871e-05
2.18456806690829e-06
-2.10987001465665e-05
-8.49435654592631e-06
-3.30592036348842e-06
-1.07717737845714e-05
-7.1941945730965e-07
-6.11759931528806e-05
-4.3403325693339e-05
-2.00488130155775e-05
-4.78623047633163e-05
-5.87002000803437e-05
-5.09896084311733e-05
-5.62473537333867e-05
-4.87422275288103e-05
-4.56710274324467e-05
-4.24136588572454e-05
-5.89832754405637e-05
-2.4023127167353e-05
-1.49883033258364e-05
-1.57951270454217e-05
8.68473444840686e-06
-2.955777402009e-05
-3.61436960094338e-05
-1.87270771443317e-05
2.19086841648082e-07
-1.55040909525116e-05
-2.11293457749185e-05
-6.48330032313309e-06
-2.02801310173072e-05
-8.64730422744182e-06
-3.3690334737448e-05
-6.41513900608222e-05
-5.83597469108445e-05
-1.32311998236437e-05
-2.696702412135e-05
-6.71925077949812e-05
-6.73367306792843e-06
-1.24091262592502e-05
-6.0774848191557e-06
-4.72733846658231e-06
-2.28729139289811e-05
-8.19442718875085e-06
-3.32601589571866e-05
-1.77545675093299e-05
6.8685904421101e-06
-3.77188243850512e-05
-2.12948198539874e-05
-6.68574152272506e-05
-4.35520798120664e-05
-4.31116680562293e-05
-4.74524783316227e-05
-7.13740761579751e-05
-2.20410986441027e-05
-2.12067707349244e-06
-2.2654226006203e-05
-7.90339269225859e-05
-2.59142228557618e-05
-3.23271028121923e-05
-3.59671844767259e-05
-4.87302088445749e-05
-1.48190828641271e-05
-1.10261374832714e-05
-3.96498500697868e-05
-1.09718461042042e-05
-4.83567739676082e-05
-2.98689598543697e-05
-4.03300952018965e-05
-1.73006068576246e-05
-5.6552686329723e-05
-1.9033055764026e-05
-2.62499308182596e-05
-2.52936671223342e-05
-2.85441994353338e-05
-1.75539072437696e-05
-4.22711509416506e-05
1.0377486196413e-05
-2.65530089063496e-05
-6.46408893955323e-05
-2.40801323681101e-05
1.25069507841442e-05
-4.29651845757067e-05
-1.9031140835984e-05
-1.04311294152215e-06
-3.00215067056721e-05
-1.58193104016843e-05
-2.57242910216814e-05
-2.74057775944437e-05
-7.75660224590683e-05
-3.9923721357769e-05
7.57059057547943e-06
-1.79499877439235e-05
-4.77679134975946e-05
-2.9188888777483e-05
-2.10985783440598e-05
-1.46078936618542e-05
-7.11630440350342e-06
-4.8666937165032e-05
-4.48911673424436e-05
2.46482843733338e-06
-5.61092800777676e-05
-6.30194896777302e-05
-1.28806244110398e-05
-3.66639607275676e-06
-3.4662322769092e-05
-3.78654986029523e-05
3.57139510514695e-06
-4.51644225791845e-05
-4.93403217959583e-05
-1.70888394280782e-05
-3.69458913424918e-05
-5.24102406890261e-05
-1.65568045749518e-05
-3.2439052743195e-05
-1.76608028861065e-05
-3.00391971158494e-05
-5.87210327946623e-06
-3.09814219441755e-05
8.82874626335476e-06
-4.47678117008864e-06
-1.72004627041283e-05
-4.94376173919114e-06
-1.68722685830865e-05
-4.29646452001846e-05
-7.38901378378573e-06
6.98450864141774e-07
-3.63563636909805e-05
-2.69908255997299e-05
-4.9819870079195e-05
-2.92233070076422e-06
-4.97233283895202e-05
-1.85871172224484e-05
-3.73276733787699e-05
-4.69759935912154e-05
-2.79430200915099e-05
-2.23623167335108e-05
-6.26299914478712e-05
8.96497050302987e-06
-2.65041855945928e-05
-1.83741657499536e-05
-1.22624491979481e-05
7.28816102330554e-07
-2.34896045560214e-05
-4.67306927926685e-05
-1.02462490567946e-06
-3.07812135019844e-05
-2.53423346918682e-05
1.37807233587702e-05
-3.7592247765986e-06
-6.89295916273556e-05
-3.12449548530603e-05
-1.40691829996121e-05
-6.2207466549374e-05
-3.08784824257385e-05
-3.39715503906505e-05
-2.74437083286416e-05
-3.63902930477615e-05
-2.11981080631567e-06
-4.47404954332391e-05
-4.48811466313339e-05
-5.36223139199112e-06
-2.78086160171201e-05
-1.53498044531586e-05
-7.66992085880691e-06
1.1760360711844e-05
-2.26385352617395e-05
9.94496369533751e-06
-2.96844498226115e-05
-3.05404364165442e-05
-6.34692562288787e-05
-9.6275077546901e-06
-7.38783479503954e-05
-7.19805581593177e-05
-3.78887686963407e-05
-4.79554378649177e-05
-5.74096104600672e-05
-4.62380386959893e-05
-2.48972675038486e-05
-5.16957060806018e-06
1.33491611189402e-05
-2.93001315376549e-05
-2.45559134098526e-05
1.26420231555766e-05
-7.4160956182389e-06
-1.67794621058314e-05
-3.64991741463901e-05
-2.2238970643902e-05
-4.25844010831045e-05
-1.64495782924521e-05
-6.63629826809184e-05
-5.00532960772377e-05
-6.43365131638595e-05
-5.31658880200247e-05
-4.45694371677986e-05
-3.1055833054882e-05
-2.7676642801795e-05
-3.26285366110701e-05
-1.89139703251106e-05
-1.37100734789711e-05
-1.65388798836477e-05
-4.28215347580451e-05
-2.61893573291071e-05
-1.70871310167593e-05
-3.97058174653372e-06
-1.33373270888108e-05
1.39535496012387e-05
-1.42240410822105e-05
-1.04518472928176e-05
-2.96732069698987e-05
-3.05662122482083e-05
-6.0488595118864e-05
9.34235687649084e-06
-1.59350718604417e-05
-7.49558630622564e-05
-6.51994198226221e-05
-5.80098484022426e-06
-5.78711445217122e-05
-4.20408246760505e-05
1.4441704393666e-06
-1.43386948604696e-05
-4.87531343573301e-05
-3.11080958898711e-05
-3.24125137440144e-05
-4.95345914231624e-05
-5.21624811559728e-05
-3.52494195069512e-05
-4.05282122892448e-05
-3.42446469022428e-05
6.52747432423033e-06
-7.00982567816352e-05
-5.19718085572346e-05
-6.58934186279895e-05
-5.16087963074682e-05
-4.01381145784368e-05
-2.57456494731634e-05
-2.80648820945367e-05
-3.83972928350919e-05
-9.30381574333434e-06
-1.77677632043358e-05
-5.14505112878485e-05
-3.66847961576681e-05
-1.3448235430952e-05
-7.55622132301063e-06
-4.44277858108011e-05
-8.482856934302e-06
-3.55535505790551e-05
-3.29123830146802e-05
-2.36993625768769e-05
-2.58723747828914e-05
-3.57195689497421e-05
-1.84056879289618e-05
-3.95384816141783e-05
-5.93054529751279e-05
-4.77088357759094e-05
-1.52764115730196e-05
-6.78563780051457e-05
-1.86830826743983e-05
6.59134290903683e-06
-3.63717870738456e-05
-1.55591846302167e-05
-3.27735767096105e-06
5.07531480495886e-06
-4.56527018720255e-06
-3.23831573142144e-05
-2.37528703071349e-05
-2.44396997230679e-05
-9.11379149566858e-06
-2.4906512084385e-05
-5.36042949413041e-05
-2.2546774788396e-05
1.05466162650231e-05
-5.69967197113197e-05
-5.55782944474301e-05
-3.47137596860345e-06
-2.38283265672871e-05
-1.97151135871439e-05
-2.98505878724883e-05
-4.37966810314884e-05
-5.19878918252681e-05
-6.81299249820347e-06
-1.41543780445064e-05
-3.39456832835653e-05
-2.24584358510637e-05
-2.88042007376763e-06
-2.79181104272976e-05
-3.9619492935721e-05
-1.22108682698587e-05
-5.13225928638805e-05
-2.18183235980687e-05
-2.71084003502188e-05
-1.62353431308813e-05
-4.70736322358035e-05
-1.72192010406005e-05
-2.83293283294277e-05
-4.28025379560185e-05
-2.75666376744545e-05
-1.62296326716658e-05
6.57642575332588e-06
-2.55588560141054e-05
-2.31892542479636e-05
-2.48214078431846e-05
-7.48308367224403e-05
-1.1421123741239e-05
-3.5132774940539e-05
-4.44691717123874e-05
-4.23757522960201e-05
-2.99462895969594e-05
-2.82991557295924e-05
-3.80487191867298e-05
-1.5440522343209e-05
-3.96135086326008e-05
-4.11764496550275e-05
-2.68146340893862e-05
-6.46335069072746e-05
-5.37954862428196e-05
1.19532599773194e-05
-2.94441313270363e-05
-4.08687328581317e-05
-2.7694595676468e-05
-2.57008019215451e-05
-3.06550506911141e-05
-7.0015978405913e-06
-1.90035148238999e-05
-2.52636333911921e-05
-3.44569942465761e-05
-1.70571211219438e-05
-2.42180375421655e-05
-3.08192121948214e-05
4.50706194085452e-07
-4.04004710170303e-05
-1.89790243392837e-05
-7.64556490049818e-06
-5.65133049186677e-05
-3.98996143185721e-05
-4.18779888665334e-05
-4.59697881998316e-05
4.04675286050863e-06
3.53766085541481e-06
-2.41303437063102e-05
-7.08557261583814e-06
-4.21284553079439e-05
-1.92836505746702e-05
-1.1495164185244e-05
-8.42085256548375e-06
-4.01918438538388e-05
-3.89423782088517e-05
-5.05573172008979e-05
-1.75871668729844e-05
-6.63415619279428e-06
-3.66668780153145e-05
-3.15617470976199e-05
-4.6525020274269e-05
-3.61599672494936e-05
-4.12758583546926e-05
-4.39854644441252e-05
-2.91627020851619e-05
-1.9185658445833e-05
-2.64485827702907e-05
-2.46963218592307e-05
-7.57165548473327e-06
-1.70892124048626e-05
-2.06720460674788e-05
-2.08028507515145e-05
-3.49316998273165e-05
-5.54746289066555e-06
-6.21906403215291e-05
-2.65752671828702e-05
-1.23878686313183e-05
-2.82709049389324e-05
4.23537520819508e-06
-1.11061488132012e-05
-4.96890928359937e-05
-6.11858454462466e-05
5.03893336128441e-06
-2.77400357339653e-05
-4.89898762816336e-05
3.25891930962425e-05
-3.11019643576078e-05
-3.3845507318712e-05
-1.82762379222836e-05
-1.10459018203298e-05
-4.12491640352295e-05
-6.70903765841807e-05
-1.32297244951921e-05
-3.70392104643876e-05
-4.22165926552992e-05
-4.14238650142752e-05
-3.50339918225223e-05
-4.73764684638034e-05
-5.06851062687349e-05
-3.53286541864238e-05
-3.50416753588525e-05
-3.79562583436934e-05
-2.19848286186857e-05
-5.1680121860969e-05
-6.57411395830684e-06
-5.51547581333638e-06
-1.02135498448761e-05
-9.72234538681773e-06
2.97616410961168e-05
-4.98405826762524e-05
-3.21916978273687e-05
-2.62539092588479e-05
-5.19585945143185e-06
-4.73480022692143e-05
-2.83158740590614e-05
-3.08436246452932e-05
-6.13932093507778e-05
-5.16626297710758e-05
-3.77869721699522e-05
-5.12277922331771e-05
-4.32898366230994e-05
-1.4015103754837e-05
-2.55276480714409e-05
-9.32505178647247e-07
-3.78226799391775e-05
-1.21804852206507e-05
-3.83535566354507e-05
-2.0886878319722e-05
-4.53359005707892e-05
-2.21802133136045e-05
-4.38955827731527e-05
3.05428470605356e-05
-4.66685691044854e-05
-1.97910173336753e-05
-7.63131574999943e-06
-5.70293336192062e-05
-3.99652278709069e-05
-4.8774499376129e-05
-3.2595352303832e-06
-3.09970307361546e-05
-2.69255430014307e-05
-3.00708137099134e-05
-1.21212668370918e-05
-3.31869383495094e-05
-1.57790171455236e-05
-1.16790416570933e-05
-1.83651647263518e-05
2.78901598196746e-06
-3.74722392594989e-05
-5.05345840582518e-05
-4.80498951291918e-05
-1.41407506647815e-05
-4.2760480590989e-05
-4.05807973819138e-05
-1.9605260456237e-05
-3.48003671118421e-05
-1.06009503892475e-05
-6.17535009353068e-07
-6.70389926047329e-05
-4.58508710053317e-05
-5.67216277348259e-06
-2.54883092478203e-05
-1.73003320469323e-05
9.41957373134992e-07
-9.46409627822433e-06
-4.6185090748326e-05
-2.70325047263425e-06
-5.30043825698397e-06
-2.74195060792206e-05
-1.43776786309216e-05
-2.36991113420594e-05
-4.51273793099867e-05
-6.75396136814984e-05
-1.34635884430585e-05
-4.33099411637325e-05
-5.46475772120708e-05
-2.04928103876371e-05
-5.3341895754839e-05
-3.66842965695956e-05
-1.86045374229942e-05
-4.89961525574816e-05
-4.09342030104209e-05
-3.20164585980722e-05
-2.80592316001221e-05
-2.7258413263782e-05
-3.04883975762349e-05
-1.33388264287445e-05
-2.86474471821844e-05
-2.36809814266303e-05
-6.94917298995489e-05
-2.14344147190507e-05
-6.6809271452545e-05
-2.60797267245425e-05
-3.7291144111719e-05
-3.41567396605144e-05
-4.03276790147527e-05
-3.40384576279307e-05
-4.4170603485796e-05
-3.85644718868928e-05
-2.22150033031456e-05
-4.20086141910428e-05
-5.78148181618518e-05
6.52779593586142e-06
-4.51546773036504e-05
-3.38089629373822e-05
-1.9557310160531e-05
-1.28663327196451e-05
-6.19799278186856e-06
-3.0034412557816e-05
-3.4790495210941e-05
-2.11590658265491e-05
4.45488367078017e-06
-4.59148520966199e-05
-3.61918434141986e-05
-4.40950533450494e-05
-7.09828532618435e-06
-2.40758042951673e-05
-1.46972044560385e-05
-8.50190723773414e-06
-1.27453547785559e-05
-3.90450884877773e-05
-5.20403594227446e-06
-2.96228500129945e-05
-2.70601432212386e-05
3.4950475165073e-06
-1.85462255160397e-05
-3.00865439157937e-05
-2.41232973459304e-05
-2.31174612096041e-06
-2.36287239716116e-05
-2.07939416458695e-05
-3.74177526278026e-05
-2.87326412663435e-05
-4.56853868178192e-05
-3.96203785147621e-05
-9.75206321502189e-06
-3.05053539807687e-05
2.1270123165565e-06
7.7594421500026e-06
-5.39316902837955e-05
-7.27982650231359e-05
-1.89072910331606e-05
-2.76386629170128e-05
5.36549217914582e-06
1.45020777213844e-05
-4.62639880597541e-05
-2.80740205744991e-05
-3.84950295669992e-05
-7.59435144120369e-06
-3.55330042652364e-05
-2.98213714213988e-05
-1.82660265395116e-05
-4.81959223104009e-05
-5.63082737339482e-05
-4.59600637093388e-05
-3.67540067084532e-05
-4.03996651215744e-05
-3.11456760481621e-05
-4.62757170999011e-05
-1.5097702139903e-05
-2.69405513421304e-05
-1.64516350225101e-05
-1.72792190998774e-05
-2.36539739562141e-05
-3.17808710606544e-05
1.96119246321791e-06
7.74270467296329e-06
-4.38246103435178e-05
-2.40311433951786e-05
-3.34735698711702e-05
-3.87978160360985e-05
-2.83828471861068e-06
1.23518036244353e-05
-2.62704551227679e-05
-2.28747403434364e-05
-2.64647838960329e-05
-4.3656746141827e-05
-2.08637741720917e-05
-1.05173604951445e-05
-5.8737108894735e-06
-4.08974711708923e-06
-5.90801044352338e-05
-2.49156034850199e-05
-1.07150141264221e-05
-4.82256703118495e-06
-3.12218163998286e-05
-1.65102605681859e-05
5.30975408652666e-06
-2.56605950720679e-06
-1.12579637774112e-05
1.81953812611625e-05
-9.82577156794912e-06
-5.00012960976867e-05
-5.07714409191175e-05
-3.41475408714157e-05
-5.12774052285135e-05
-1.69716853342162e-05
-2.5044354256019e-05
-4.80693815737941e-05
-3.44334030958735e-05
-2.38248822574322e-05
-5.32146737857033e-05
-3.02914647850718e-05
-1.05676966471925e-05
-4.30278853792974e-05
1.1876956387326e-05
-7.82232549051761e-08
-1.95336397977316e-05
8.36313399964185e-06
-3.21493102943419e-05
-3.54423302459837e-05
-1.57300866742354e-05
-4.13294409848912e-05
-1.24694040865056e-05
-3.80035030042012e-05
-4.73681963054667e-06
-2.19004679234758e-05
-5.29289557886974e-05
-1.87663527114054e-05
-3.79806453614732e-05
-4.4693176338486e-05
-5.02854251205431e-05
-5.02312820550263e-05
-3.86054877742275e-05
-3.36529559435402e-05
6.92163313151783e-06
-3.86850399376394e-05
-2.2039098331069e-05
-6.40544496380085e-05
-3.53925616529061e-05
-5.00505620358201e-05
-3.45759467255627e-05
1.68218856680675e-06
-1.90360254760156e-06
-2.87799465756861e-06
-1.53010014144533e-05
-7.73286401431936e-06
-3.252015649984e-05
-1.65943727554374e-05
7.24457279036963e-06
-4.98571937563054e-05
-1.44015119175676e-05
-3.65936631937769e-05
-4.94921569984505e-05
-7.0341431911415e-05
-4.8327110094135e-06
-5.63586209756856e-05
-4.90287791611272e-05
-3.50314495059234e-05
-4.72114597000975e-05
9.27113907065041e-06
-4.48487009655704e-06
-2.81475803771206e-05
-1.39186986848561e-05
-2.98235929700839e-05
-2.29335420372466e-05
-3.7778727071854e-06
-3.08181856247717e-05
-5.23865690242378e-05
-6.15371718352911e-06
-2.33015328947369e-05
-1.33021745009995e-05
-2.84728171242232e-05
-1.94146463100323e-05
-1.34527748765666e-05
-5.53925748936101e-05
-3.82298907532991e-05
-1.57992451657338e-05
2.2496067851956e-05
-2.05154925377706e-05
-6.04214236858999e-06
-2.79970729961655e-06
-5.48391133493398e-05
6.79281882658812e-06
-1.41071245362835e-05
-4.53931252401779e-05
-1.93430746769279e-05
-8.60496225601718e-06
-4.68446255068854e-05
-3.7107052444584e-05
1.82164783675295e-05
-4.15839647638477e-05
-4.07540427183817e-05
-2.57485460324664e-05
-4.18213304069197e-05
-2.93880903246431e-05
-4.1513052094369e-05
-1.51341961590809e-05
-6.3837052055006e-05
-3.11249252751402e-05
-6.50160738221605e-06
-1.97481073516534e-05
-1.35607305240179e-05
-2.0313674855542e-05
-4.08120687643821e-05
-1.78341697616034e-05
-4.58343868651909e-06
-2.2249786576709e-05
-2.74955963369032e-05
-1.85717923500301e-05
-2.50663358181129e-05
-5.44538573814721e-05
-3.62980429278998e-05
-3.37496959598989e-05
-5.73726813405772e-05
-3.05010546882288e-05
-2.58420528514489e-05
-4.06588556622702e-05
-1.94034108156486e-05
-4.82928283754508e-05
-2.52336499076984e-05
-4.17957413271061e-05
-3.57792858155932e-05
-4.06560008496407e-05
-4.65712613054189e-05
-2.81565840549352e-05
6.18919690300967e-06
-1.95156904463657e-05
-2.64250832099306e-05
-2.04968351353412e-05
-4.49225668635637e-05
-2.51430990955828e-05
-3.6770546677303e-05
-4.22215900559824e-05
-5.35351600824244e-05
-2.62616757565734e-05
-1.45493545991412e-05
-5.143911830675e-05
-8.26578298527641e-06
-3.21289426571873e-05
-4.49470888058513e-05
-2.24767456581038e-05
-2.54379323409383e-05
-2.22363394578563e-05
-5.0936374760801e-05
-2.69200082149594e-05
-3.71705476134495e-05
-6.13019200438608e-05
-2.20850943865342e-05
-3.78514059134204e-07
-2.74392551363121e-05
-4.43873455447444e-05
-6.80094350924855e-05
-3.07086519772958e-05
-1.25242926184272e-05
-3.11513040311713e-05
-5.09568004144727e-05
-6.14784734814492e-05
1.100753337053e-06
-4.6765572433087e-05
-3.48124612367858e-05
-3.11407737440393e-05
-3.37795453926739e-05
-2.35624539494507e-05
-2.44428382495517e-05
-9.26824948158826e-06
-4.1441377526937e-05
-3.31888020393019e-05
-4.22885697201562e-05
-3.90303405126287e-05
-3.61954740487847e-05
-6.23954844520406e-06
-3.65867812582917e-05
-3.31536274673238e-05
-2.19514021475249e-05
-2.75153934710814e-05
-1.15304825361108e-05
-2.80803155355449e-05
-3.53234242244927e-05
-7.54911908861441e-05
-3.967316006637e-05
-4.4444649267052e-05
-1.89177709825636e-05
-3.13206948220014e-05
-2.96792021353553e-05
-5.81667991256776e-05
-6.30005575244465e-05
-6.80517284435364e-06
-4.01899500027774e-05
-3.6205671020472e-05
-5.19701123244266e-05
2.28074806637719e-05
-3.55768842857314e-05
-3.35659505514659e-05
-8.93085284301485e-06
-5.11829663877154e-05
-5.28713833178779e-05
4.34294580117321e-06
-2.69338862598007e-05
-1.90219998700026e-05
-2.02762898654226e-05
-2.21036364082931e-05
-4.48905118807748e-05
-1.16670400546578e-05
-3.16130124777378e-05
-2.94567837704136e-05
-4.64157758674299e-05
-4.43555435762317e-05
-2.27533240758759e-05
-2.16359844931788e-05
1.58246281675922e-06
-4.70463747092343e-05
-9.74870962956332e-08
-2.35101506853429e-05
-6.37624544635728e-05
-7.13537438792029e-05
-1.60207708853864e-05
-4.22355865579659e-05
-5.75898845324572e-05
-9.72638234456396e-06
-2.90190165341082e-05
-4.11521244006059e-05
-4.7041079325486e-05
1.52979029188378e-05
-3.59308337350195e-05
-6.99420150941356e-06
-1.50653452589874e-05
-4.58166120836759e-05
-1.16721367447506e-05
-1.0913147852805e-05
1.35226754632998e-05
-2.37400577684391e-05
-1.351014934831e-05
-5.37437488833193e-05
-3.28260126989558e-05
-9.65909775790162e-06
-3.71752880658234e-05
-4.84608745779733e-05
-1.66277683764969e-05
-3.74155417412566e-05
-6.24130248443975e-05
-2.80473754734972e-05
-1.0205282847006e-05
-3.87352343637367e-05
-4.21113462326254e-05
6.12873229670257e-06
-3.83776839655904e-05
-2.42866331862009e-05
2.41719583397809e-07
-2.60955053616062e-06
-1.4076011261569e-05
-1.47693934893073e-05
-1.07985863501338e-05
-2.39012014030141e-05
-5.15525555719275e-05
-1.49804448221145e-05
-3.85403108838432e-05
-2.33012194043177e-05
-5.93331012286181e-06
-1.97082034481142e-05
-4.07639492613142e-05
-9.80813905667073e-06
-4.51889485839494e-05
-4.05819404949835e-05
-6.62037431976091e-06
-2.87483260504184e-05
-1.90759570888283e-05
-3.57151588246433e-05
5.5852243744661e-06
-1.57218262424122e-05
-4.97441665330778e-05
-2.50943250930834e-05
-4.53966469720975e-05
-5.02487266204149e-05
-1.85707655792759e-05
-3.04245813505363e-05
-8.182473242519e-05
-2.80704918586605e-05
-3.92430671172302e-05
-4.55582836437648e-05
-2.77932507350417e-05
-9.43703301471586e-06
-4.32581298478142e-05
-2.70325980516326e-05
1.39146937598032e-06
-3.14286231604307e-05
-4.50689355765443e-05
-2.3846378881993e-05
-7.2708428245708e-07
-8.0215803620105e-06
-3.88533345123799e-05
-7.17447161109943e-05
-6.19333490413363e-05
-4.4573561300869e-05
-3.011747016636e-05
-2.60151797409075e-05
-5.3681587714671e-05
-3.39716903359295e-05
-2.77004749833333e-05
-3.96096671198148e-05
-2.63121545194527e-05
-5.27084854093766e-05
-3.65393621992356e-06
-1.73384123799864e-05
-1.36164009595124e-05
-4.37363386371615e-05
-4.71862253479183e-05
-1.66888569207177e-05
-3.2086553417357e-05
-4.58452744584292e-05
-7.8697289514901e-06
-1.10708589544487e-05
-1.05213200359042e-05
1.08827906870191e-05
-3.75582179546901e-05
-3.1808296791972e-05
-4.88279226767698e-06
-4.2028053691033e-05
-4.15009273590679e-05
-3.94441499429216e-05
-1.7305921409542e-05
-2.03782463529447e-05
-3.21012385015533e-05
-3.21434943804108e-05
-6.01090750215198e-05
-3.94035427679144e-05
2.66909491067373e-05
-1.8067124808725e-05
-2.74498552068844e-05
-2.62979294943889e-05
-2.59276938497298e-05
-2.0800562027378e-05
-1.75677180386958e-05
-1.17977991609582e-05
-1.73963027639764e-05
-2.07198751405586e-05
-5.74427880648966e-05
-1.81938750843052e-05
-3.83765270308944e-05
2.05684282631126e-06
-5.04210475178085e-05
-5.49096039342819e-05
-2.38701816418938e-05
-4.10903535066984e-05
-3.00573020076912e-05
-2.75313792149203e-05
-5.29314482990067e-05
-2.4788160322508e-05
-1.02303055203758e-05
-1.9622454762405e-05
-1.78836304325552e-05
-2.2663013080137e-05
-2.87517976861536e-05
-3.98845565201251e-05
-4.58796840585738e-06
-1.68643888627728e-05
-1.68012587977005e-05
-3.26305156810517e-05
-2.25081379267313e-05
-3.90631491131955e-05
-4.09050667315695e-05
1.09269244446162e-05
-4.79973506889934e-05
-5.13424203120642e-05
2.69547484066217e-05
-7.12953508181148e-05
-2.64108775301319e-05
-3.91393253741304e-05
-2.36563461245358e-05
7.03230603470352e-06
-4.18721035289472e-06
-2.38357313344701e-05
-5.45200876109209e-05
-4.04805611957478e-05
-1.79322416379417e-05
-3.47680584712219e-05
-6.06883874045898e-05
-4.16961474627873e-06
-5.44475141798893e-05
-4.30354419477433e-05
-3.04195878425108e-05
-8.76551080149554e-05
-5.55920862246945e-05
-2.75712708555591e-05
-3.98243328364209e-05
-6.46460538741861e-05
-2.51376989823928e-05
-3.13238952560398e-05
-3.05632599083499e-05
2.68163708728412e-05
-1.30414051388057e-05
-5.5476564822845e-05
-5.69548105203655e-05
2.19154875223064e-06
-1.57924085700057e-05
-4.22982334595279e-05
-5.7726982256087e-06
-3.24869884572125e-05
-4.94445859061806e-05
8.73926481339595e-06
1.15688443621152e-05
-1.74178512087177e-05
-1.43930252837906e-05
-8.62140388910802e-06
-3.20535200293137e-05
-1.40509716156215e-05
3.67067480558268e-07
-2.11212268826306e-05
-3.46866237821799e-05
-8.25130788312914e-06
-8.46851365589628e-05
-4.70705121823289e-05
7.08838699933434e-06
-4.89245205041975e-05
-4.30463240674728e-05
-3.91792064515106e-05
-1.07568617053903e-05
-4.12082619383196e-05
-2.40664581395083e-05
-1.54374925159477e-05
-5.48059819821925e-05
-1.67808588187432e-05
-9.43284347741941e-06
-4.38761576932437e-05
-5.08671315637547e-05
-2.19711485103941e-05
-3.08876350148464e-05
-5.26169181044108e-05
-4.59493918682396e-05
-2.62846881868879e-05
-4.96034293174184e-05
-2.6688750149484e-05
-2.30834458300085e-05
-2.49335195550047e-05
-9.83371295891539e-06
-2.85456322774374e-05
-2.97976099709604e-05
-3.83966725056054e-05
-4.37390118388873e-05
-2.88491568436177e-05
-9.38154676200538e-06
-6.6521338954767e-06
-1.89652024271864e-05
-1.92740573088814e-06
-3.49548837081997e-05
-2.46802874323344e-05
-3.13690128924676e-05
-2.92825436716672e-05
-6.06424053278654e-05
-3.91415971131013e-05
-2.81757668552824e-05
-4.09792077860533e-05
-2.999326309124e-05
-1.31418252403858e-05
-2.9536920993957e-05
-6.6715225110644e-06
-9.88526707198254e-06
8.97064240894244e-06
-3.36773741144504e-05
-2.80760175142693e-05
-2.29171072939781e-05
-2.71832657926691e-05
-4.34343164973991e-05
-3.28486206101261e-05
-3.42168649453454e-05
-6.86066143071167e-05
-1.04583067610568e-05
-3.03143044057293e-05
-3.9873200989371e-05
-1.90115233265144e-05
-3.2817867515878e-05
-3.72116579225435e-05
-3.80261170208397e-05
1.10988331395453e-05
-1.85974852663182e-05
-9.88481356205293e-06
2.36176070425578e-06
-1.60901063183511e-05
-2.98395662860269e-05
-1.47204059659037e-05
-4.26478735748639e-05
-6.21801925426074e-05
-5.54443324094008e-05
-2.15743731918182e-05
-3.48477787294109e-05
-1.11405261347336e-05
-2.52837223555253e-06
-8.13594606567094e-06
-3.71218387962144e-05
1.17617571188745e-05
-5.0206389363005e-05
-7.65587019439665e-05
-2.70014673479043e-05
1.73333331790765e-05
-3.17392543581699e-05
-1.35859587299477e-05
-2.47297434113663e-05
-1.15794614527929e-05
-6.03586503824656e-05
-2.9773675641512e-05
-1.45275394028245e-05
-6.99296278299537e-05
-1.6723444737025e-05
-4.37982035537449e-05
-1.74270036436796e-05
-6.07621521079146e-07
-2.407471766195e-05
-2.35164667416611e-05
-2.11715163512059e-05
-1.34437026743675e-05
-2.62109253195956e-05
-4.50804744876789e-05
-6.09471350362874e-06
-4.80991354994617e-05
-4.49181213940203e-05
-2.28071918917544e-05
-5.22414998374945e-05
-4.8722449047658e-05
-1.63532416251215e-05
-1.82526322094228e-05
-3.2583050405482e-05
-2.1579694862965e-05
-7.3951711036055e-06
-3.43023263227943e-05
2.0836341166234e-05
8.56390712150498e-06
-2.97975027876801e-05
-4.81238121303534e-05
-2.839113701061e-05
-3.42451784238528e-05
-4.27888466942071e-05
-2.98572386325519e-05
-5.91611380572628e-05
-6.74789882367101e-05
-2.307564826247e-05
-4.90796240384827e-05
-5.20947264916576e-05
-2.37949195581428e-05
-2.9246457392591e-05
-2.39448415179663e-05
-1.35350550948866e-05
1.01632156017651e-05
-4.50141705872959e-06
-2.23294580342087e-05
9.76845607045999e-07
-3.3998280393183e-05
-2.16678467531571e-05
-2.15683047544922e-05
-1.63986655873912e-05
-1.83683629505857e-05
-3.00212935793245e-05
-3.25550448411091e-05
-3.91626460084628e-05
-3.98293427691836e-05
-1.57082194983399e-05
-6.00315440795146e-05
-3.31271408169925e-05
-2.06402707514744e-05
-1.80518167271293e-05
-2.87898708000583e-05
-1.48822438057628e-05
-2.11498839516774e-05
-2.15765001658842e-05
9.64406216999829e-06
3.39210951595546e-06
-1.28850416185139e-05
1.0889589249026e-05
-3.31374948927496e-05
-6.73839367957061e-05
-3.13692781795286e-05
-4.77064011602004e-05
-5.79152139514353e-05
-4.02069039329711e-05
-6.44348609933502e-05
-2.00835791996229e-05
-2.51040472825003e-05
-3.14536246344348e-05
1.42570637966273e-05
-5.50991508089621e-05
-1.98624576728277e-05
-1.86104197825482e-05
2.73642128998313e-06
1.85840444784689e-05
-4.42312348573085e-05
-2.01525807633733e-05
-1.47890421377326e-05
-2.60485109541732e-05
-4.13279024058396e-05
-8.29165356746424e-05
-9.76602819180403e-06
-4.0407695688769e-05
-6.84577886998179e-05
-3.28329844801579e-05
-4.13453101527772e-05
-2.54143654108046e-05
1.75161955153984e-05
-2.30580331366566e-06
1.02374283865003e-05
-2.79495392389995e-05
-1.87832810125517e-05
-1.58981684767118e-05
1.02915950747012e-05
-4.04839902332639e-05
-5.12711738214214e-05
-4.9282828149135e-05
-1.53664499839047e-05
-2.17674787819438e-05
-4.20445306975296e-05
-2.29769031317653e-05
-4.40076224412018e-05
-4.17188594668023e-05
-6.18471873451978e-05
-1.69349730029261e-05
-2.23568889721724e-05
-7.78668589403102e-05
-4.95307183653765e-05
-2.8335874376355e-05
-4.87126091157682e-05
-4.08152874888506e-05
1.24017798975402e-06
-3.09151577067349e-05
-2.4897749253259e-05
-3.98580649840807e-05
-3.67234887940675e-05
-2.87652595369329e-05
-1.61875115542415e-05
-5.03054448784105e-05
-6.83290628341231e-05
-3.2925218087271e-05
-2.49436260843285e-05
-3.31210266453468e-05
-6.08318437663489e-05
-4.09948383532406e-05
-1.33589172365989e-05
-3.31286239831893e-05
-2.61499028160913e-05
-6.58566770263225e-05
-3.37440211101708e-05
-2.38298051391873e-07
-1.33038620940957e-05
-4.27588377135615e-05
-1.05643541324443e-05
-1.40978479908619e-05
-1.55495466811445e-05
3.67838786003371e-05
-2.85900197015775e-05
3.06615619778094e-06
-1.99087439255039e-05
-1.27601143291894e-06
-2.33201492150962e-05
-1.29041473301464e-05
-5.63506302194485e-05
-5.09258669230158e-05
-4.20749937546423e-05
-1.35937374912783e-05
-3.97149251224347e-05
-2.74210929582645e-05
1.37729825850183e-05
-1.94047211809573e-05
-1.77436901278278e-05
-1.20135650742921e-05
2.57493569572489e-07
-1.96954909669959e-05
9.86748380275778e-06
-1.64419447340075e-05
-2.2653670327932e-05
-7.41955699069827e-06
-6.51364380136568e-06
-4.51365540104956e-05
-5.08179261556845e-05
-2.26851589595184e-05
-3.99401139376818e-05
-1.61992891146709e-05
-4.84333707777036e-05
-5.03942927031841e-05
-4.27336764309128e-05
-3.80012272299516e-05
-2.2191548135253e-05
-3.91518935746085e-05
1.24244637166587e-05
3.54330054042834e-06
2.8523824053612e-06
5.41885694394409e-06
1.22050311985141e-05
-2.9382212046888e-05
-1.77939785158659e-05
-3.60367695097479e-05
-3.43822671487676e-05
-7.73798044809697e-05
-2.21912351575587e-05
-4.43574295849195e-05
-5.26988130756055e-05
-3.31198789842795e-05
-1.17429709925544e-05
-3.00367461099943e-05
1.27671090729689e-05
-1.27621054287232e-05
-3.86524982341195e-05
-5.20222370762963e-07
4.45351846670689e-07
-9.97626461003574e-06
-3.12696486673043e-05
1.00972445376557e-05
-1.2664728920381e-05
-1.71082746769864e-05
-1.67648398239116e-05
-2.48204420626244e-05
-6.24902963254414e-05
-3.65345746520754e-05
-5.4294674871658e-05
-3.93607867538361e-05
-9.4535932375794e-06
-3.30007833129441e-05
-5.08786424887568e-05
-2.49432052933329e-05
5.90529993168445e-06
1.74795558022476e-05
-1.12220259104995e-05
1.51588577372087e-06
-2.79498433397088e-05
-2.09061669478723e-05
-1.73708860339909e-05
-6.4259199319181e-05
-5.7807221312178e-05
-5.4609892940862e-05
-1.26873310068955e-05
-1.83862970666748e-06
-2.29995011100503e-05
-6.60260092702126e-05
-9.83186047532478e-06
-3.70579382597871e-05
4.80727613520908e-06
-1.18410656937471e-05
-2.37866784366634e-05
-3.18548242611537e-05
7.34330165888868e-07
-9.67226935228907e-06
-2.15229463464322e-05
-1.81937602340884e-05
-3.67128446341798e-05
-2.06468097661414e-05
-2.87442628508818e-05
-6.0438528927341e-05
-2.94148515818345e-05
-5.73210781811659e-05
-2.58349714616377e-05
-1.4754318704028e-05
-3.8899843829914e-05
-1.72011089197135e-05
-1.42069071249192e-05
1.35752241177544e-05
-8.09874689994481e-06
-1.73627133914822e-05
1.74807794459459e-06
-1.9878146866774e-05
-3.87023968773407e-05
-1.56754504956321e-05
-3.10360913007714e-05
-4.60888301989539e-05
-6.52252447317569e-05
-5.71248298583012e-05
-5.45072873815754e-05
-3.81754735112996e-05
-1.06462239560317e-05
-6.12086414737411e-05
-4.42315980296021e-05
-9.22501638922689e-06
-2.50454475541803e-05
-3.24639281398652e-05
7.68114461145502e-07
1.41632230135145e-05
-4.87016555198164e-05
-5.27315723459632e-05
1.79655129374425e-05
-3.86047412907757e-05
-3.64522737067688e-05
-3.44047985819798e-05
-1.61341533563453e-05
-1.70073049005785e-05
-4.69612877075994e-05
-4.9325448980381e-05
-3.04752716441179e-05
-4.55900600780637e-05
-1.93310228235993e-05
-3.67945938468088e-05
-1.08582262926892e-05
-1.99564665094778e-05
-4.89354824944005e-05
-1.73415990316321e-05
-1.42150346591623e-05
-3.33169518351511e-05
-1.71352689996276e-05
-3.27010418007761e-05
-3.62676949529685e-05
-4.37504709018806e-05
-3.83503804886961e-06
-3.87839003875427e-05
-6.22337701122127e-05
1.18982171067802e-06
-4.1239258526587e-06
-2.75651210276601e-05
-1.70518148686897e-05
-2.79739284583938e-05
-5.22062326137697e-05
-5.21479194529235e-06
-6.28629110680712e-06
-3.71245609771388e-05
-2.84710367359768e-05
-2.24208229252638e-05
-2.07187727065483e-05
-5.52397486875844e-05
-3.53153029083742e-05
-4.14841635928078e-06
-4.83867333412845e-05
-8.98637950382591e-06
-2.0091059149366e-05
-9.99647229183818e-06
-1.38567958520369e-05
-2.04927481286801e-05
-3.33369778647326e-05
-5.67446627526754e-05
-9.75904768110815e-06
-4.36042759739946e-05
-2.00712043150746e-05
-9.30646929869251e-06
-2.93744356766793e-05
-4.10398494388738e-05
-6.74576768629629e-05
-2.37604607094278e-05
-5.05112827928998e-05
-5.64241015549086e-05
-3.03607457229118e-05
-2.39993039792322e-05
-3.21121824612183e-05
-2.52446429427385e-05
-2.5104395839827e-05
-2.88774308207674e-05
4.2204955403477e-06
-2.99281383779096e-05
-3.39088733577436e-05
-3.04566344947773e-05
-2.28695193702107e-05
-4.10819351782334e-05
-4.40032973588961e-05
-6.52739319647423e-05
-4.76318989496515e-05
-3.11856042145408e-05
-5.79374835398619e-05
-2.64100664711428e-05
9.72903696316148e-06
-3.39503812191091e-06
-3.13018026614272e-05
1.1414080237934e-05
-2.58196575758179e-05
-4.29561114483288e-05
-4.56083114565724e-05
-7.21880023474461e-06
-7.55998907380003e-05
-3.11638104374687e-05
-1.4749747205727e-05
-1.67180957773185e-05
-4.97945348924693e-05
-4.94409170018125e-05
-2.31853539213719e-05
-2.90154348695857e-05
-4.53476040255321e-05
-5.18952265607217e-05
-7.09118649567409e-05
-3.67661068578777e-05
-3.45677861748635e-05
-1.92111427774247e-05
-1.99226447096969e-05
7.77246293135245e-06
-9.90052389330561e-07
-3.33955223060287e-05
-5.50112237411725e-06
-3.30928297051957e-06
-6.58305264003464e-05
-1.14192856968976e-05
-1.94867495652071e-06
-2.88692150593058e-05
-2.66504970587561e-05
-2.57098789011047e-05
-3.06495796200447e-05
-3.32029008413878e-05
-1.77391667884876e-05
-3.78463292030921e-05
-1.31277848203978e-05
-2.80916267071135e-07
-5.95595540729761e-05
-2.30344599014508e-05
1.11820657977787e-06
-3.43303636423353e-05
-4.65456093876968e-05
-4.05074251722294e-07
-1.30819292140197e-05
-5.34439383609743e-05
-3.15044824420538e-05
-4.46466919605553e-05
-6.13028290851156e-05
-4.26098908773283e-05
-5.15796090494798e-05
-5.12468735147841e-05
-2.35468994487729e-05
-1.4999833310042e-05
1.88762550063266e-06
-1.74281687031589e-05
-1.25327197772303e-05
-3.19419473426057e-05
-3.4471988793595e-05
-1.74132646441993e-05
-2.29472382164274e-05
-4.53092489944105e-05
-1.73737545701942e-05
-2.82702476689833e-05
-4.72751319117387e-05
-1.01766294365191e-05
-6.13572046382308e-05
-4.31127850135322e-05
-4.90732732505973e-05
-2.63738751874574e-05
-4.51782518165174e-05
-6.01528943121909e-05
5.72280465037669e-06
-3.21312195446013e-05
-3.3277248912301e-05
-5.54023822834437e-05
-3.21843322448723e-05
-5.9269384384799e-05
-1.28833229184397e-05
-4.37212990612085e-05
-6.95048696473834e-05
-3.36239348318886e-05
-4.91003673330526e-05
-6.55199421200697e-05
1.90098145226673e-06
-1.20583371154163e-05
-2.82236346923588e-05
-2.92063089976448e-05
-1.75407230397307e-05
-2.21928280018473e-05
-2.79219700894255e-05
3.12843790814169e-05
-3.1428719397735e-05
-4.56308279198282e-05
1.36290239222296e-05
1.01375135842045e-05
-6.76492050353576e-05
-3.8727237370493e-05
-2.29161802903772e-05
-7.379094225272e-06
-2.97694192243128e-05
1.17441719393379e-05
-3.18940776803458e-05
-3.97954500376998e-05
-1.43650449271575e-05
6.77285602804794e-06
-4.86623819718722e-05
2.30626632083169e-05
-1.55462939096784e-05
-3.18707889054541e-05
-1.75749333013369e-05
-2.79037829177011e-06
-4.55270215102925e-05
-1.67670429916364e-05
-2.90722572146325e-05
-4.49336402137634e-05
-2.47431175312882e-05
-3.00512781813346e-05
-4.73103719319897e-05
-3.17407681273212e-05
-4.02146712693698e-05
-4.67559753336108e-05
-5.31756334991648e-05
-3.64789746844459e-05
-1.17844518809427e-05
-1.86397714668527e-05
-7.52891321104144e-06
-3.52872304554902e-05
2.78524386036817e-05
-2.48676148813061e-05
-1.36980182744842e-05
-2.27022683107358e-05
-2.08791088720636e-05
-1.23228686902354e-05
-3.20804164749786e-05
-3.58402878252983e-05
-2.18432159840958e-05
-5.19802246569744e-05
-1.92259445307523e-05
-4.74601593830346e-06
-8.8441181044027e-05
-3.3319087766771e-05
-2.35296938586555e-05
-3.41795020068993e-05
-1.52587904328619e-05
-3.9044823065502e-05
-3.57642288313967e-05
6.65086987919766e-06
-6.53043368520336e-06
-3.31176329761391e-05
-2.3022275324077e-05
-3.75754505934e-05
-4.29599979476949e-05
-2.12696456010534e-06
-3.48532718005549e-05
-4.47788263689502e-05
-3.07464923129466e-05
-4.85353306391636e-05
-4.1014244799053e-05
-7.35718253890594e-06
-1.80580733770643e-05
-5.51310561925195e-05
-2.77688840089364e-05
-1.29186962439687e-05
-9.98021865817233e-06
-2.10745779035283e-05
-2.94593067607652e-05
-1.79134117821152e-05
1.18985625436391e-06
-3.59468626320392e-05
5.38082077229257e-08
-2.37568482231931e-05
-2.84420335295732e-05
-1.49765847583153e-05
-5.88706994694289e-05
-2.16065194186715e-05
-5.1710124339517e-05
-4.49686084381826e-05
-2.16937384541193e-05
-2.36269926639544e-05
4.86744838637905e-06
-6.61380882778553e-06
-4.06223671473851e-05
2.8775305237288e-05
-1.2557200439772e-05
8.63010032379006e-07
-1.78681601714852e-05
-1.28235607134809e-05
-5.92971211263618e-06
-5.61821933335498e-06
-6.98138365505102e-05
-2.12948566589529e-05
5.17465452449849e-06
-4.63306655431121e-05
-4.42338211380125e-05
-2.95356537721104e-05
-3.29351584778423e-05
-6.72445993565237e-05
-3.3006191905424e-05
2.25876678786334e-05
-4.41294515947369e-05
-1.63775326567004e-05
-8.86762228360572e-06
-3.98610571673605e-05
-4.18619167203978e-05
1.69941375949509e-05
-4.77135509651814e-05
-3.04361701844852e-05
-4.0332112334909e-05
-4.38186897500673e-05
-3.4531845027332e-06
-3.38240175562562e-05
-6.07939754970516e-05
-3.46992886436633e-05
-1.43037663957804e-06
-3.97371189403845e-05
-3.72589081300381e-05
-6.15743723031818e-05
9.70184402287949e-06
-4.20222643403467e-05
-4.15562801760563e-05
1.02785696005053e-05
-5.00625912155838e-05
-4.57604158580754e-05
-1.14866389950429e-05
-1.1300509814238e-05
-3.74669029192189e-05
-2.60763007061171e-05
-2.8184848515204e-05
-5.1398620781575e-05
-3.17953982942717e-05
-1.62698164980587e-05
-3.7373231142379e-05
-8.25783955672834e-05
-1.62279780389177e-05
-3.6637382886339e-05
-1.4026630046123e-05
-1.18332407738904e-05
-5.27054827689442e-05
-4.02053665052515e-05
-5.2855400052736e-05
-3.78743365700939e-05
-4.66142934577119e-05
-4.78868078884057e-05
-2.30245874629042e-05
-4.46519628587296e-05
-1.22170905095494e-05
-9.82908684467369e-06
-2.51633846279536e-05
-1.20211055869768e-05
-3.38948017399548e-05
-2.69195634098585e-06
-4.03993282656356e-05
3.04071117354239e-05
-7.63258332545533e-09
-6.25541869780603e-05
-6.14203391939704e-05
-3.74518163728523e-05
-5.52023807631307e-05
-6.75361969864951e-05
-2.89098271273385e-05
-2.92746465828874e-05
-2.38789864374238e-05
-1.78616089514149e-05
-2.17055499034609e-05
-1.88826479240336e-05
1.15743809484406e-05
2.03423189074167e-05
-3.53947930731938e-05
-1.87794896507528e-05
-2.97726088828035e-06
-6.70779649745505e-06
2.21210003237983e-05
-1.01482319847942e-05
-3.87574314979493e-05
-2.91612759159576e-05
-1.12493547038697e-05
-8.85001924433489e-05
-2.82972487951554e-05
-3.59376557611546e-05
-7.84366972853991e-05
-7.19168646562605e-05
-8.51609985364171e-06
-4.63266740203649e-05
-4.24777580400664e-05
-2.14029426607447e-05
-2.6860323578379e-05
-4.0250105079221e-05
6.66289401431321e-06
2.59331024267183e-05
-5.00829341280483e-05
-2.2338405224768e-05
-1.6911072101444e-05
-4.32212485149265e-05
-5.05220569970838e-06
-1.8339610705445e-05
-5.98844375403534e-05
-4.60274071826264e-05
-6.07917985786288e-05
-3.02430056107987e-05
-5.96473070288434e-05
-2.39456697613864e-05
-2.75105149684741e-05
-2.96841893327955e-05
-1.93204336244009e-05
-1.77603203709139e-05
-3.76673190822471e-05
-1.02343281882373e-05
1.93643529158102e-05
4.91185170134682e-06
-2.32384162977803e-05
-1.87739498340372e-05
-1.21961602124602e-05
-5.83601671875153e-05
9.3827206723416e-06
-1.16141776882016e-06
-5.05974337809996e-05
-5.67557342167336e-05
-2.90426763509867e-05
-5.24479963634334e-05
-4.08293921907445e-05
-4.76791624787644e-05
-3.09069281894204e-05
-1.81755090853138e-05
-3.59772323156594e-05
-1.92876853656276e-05
-3.45667995818495e-05
-2.16690099074323e-05
-3.06688328727185e-05
1.19890916636007e-08
3.31576344951066e-06
1.1824485262707e-05
-2.82439273249454e-05
-5.71033523781317e-06
-1.27012919390065e-05
-3.2224904402818e-05
-2.48041388174603e-05
-3.83676173227766e-05
-4.89390256355551e-05
-5.33273068693993e-05
-2.69205991826259e-05
-4.72138337239119e-05
-6.49216951762262e-05
-5.99026063083734e-05
-1.67345411078609e-05
-4.05089043960322e-05
-2.62018103176702e-05
-8.18486169667702e-06
-2.67288751595428e-05
-4.54736496553177e-05
-1.25035428757926e-05
4.49776228978395e-06
-9.14041683201417e-07
1.2506246604064e-06
-2.49855823382804e-05
-1.85770658349552e-05
-3.40345906211187e-05
-4.86145210967845e-05
-4.45998001598957e-05
-1.56747204342176e-05
-7.04075623930507e-05
-2.98527503680998e-05
-5.6957395896408e-05
-3.70201932058092e-05
-3.68166176511644e-05
-4.44193735825935e-05
-3.53548710440984e-05
6.73054936635622e-07
-1.72163257077355e-05
-2.48594508243233e-05
-1.17989546268062e-05
-2.21979417412586e-05
-1.30127136906139e-05
-2.86550949316536e-05
-4.23601007355822e-05
-2.92016032231623e-05
-3.30123951425074e-05
-1.98921877166756e-05
3.2608082730123e-05
-3.35471325577024e-05
-2.80572763005208e-05
-1.03262944649015e-05
-5.17315286604721e-05
-2.84732844302619e-05
-5.60395890815445e-05
-3.70819663299802e-05
-1.74535135960572e-05
-2.82843512249958e-05
-4.57326552981353e-05
-3.6786943926556e-05
-3.50400129322371e-05
4.81183069734539e-06
-5.7585234821823e-05
-3.08371651322473e-05
-5.09192849950625e-05
2.88564974779545e-06
-1.68334916356001e-05
-1.2153247026972e-05
-3.29208040642499e-05
-2.73449336091642e-05
-3.09337214079235e-05
-9.02545685664257e-06
-6.98952762324251e-05
-1.95494455380238e-05
-3.32225457495135e-05
7.22333758683079e-07
-1.73710546097293e-05
-1.25683543523056e-05
-1.62163706978633e-05
-3.24212453143652e-06
-2.53171773547919e-05
-2.24215396849322e-05
-2.8817427594203e-05
-7.31615903240962e-07
-1.41299655256523e-05
-3.59490942518348e-05
-1.77070306673599e-05
-3.06187079346505e-05
-2.55580565137498e-05
-3.47406272919968e-05
-5.03792928058607e-05
-5.51878792079461e-05
-1.60925222711769e-05
-3.03563767095665e-05
-2.9322317217391e-05
7.88601105814458e-06
-2.95795212124102e-05
-2.82462473045455e-06
-8.2545655370506e-06
-4.599419115992e-06
-4.48554855747948e-06
-1.95314920505921e-05
-3.97037135446418e-05
-3.37694740428763e-05
-3.53944032463858e-05
-1.5979623192127e-05
-6.16146796536588e-05
-3.86835266620989e-05
-3.71098761288126e-05
-2.38952571223656e-05
-3.70342093319379e-05
-4.27405272334052e-05
-1.3303741022769e-05
-1.03448821793942e-05
-2.8052021187573e-05
-2.88604943681575e-05
-1.36006477026888e-05
-1.64303760501824e-05
-2.00538508760165e-05
-3.58546554516095e-05
-3.59963910277219e-05
-1.43977445059748e-05
-5.82996715240933e-05
-5.05340321144147e-05
-3.16443679625783e-05
-4.22113928024196e-05
-5.54994590041719e-05
-2.1171935732561e-05
-1.72092929430738e-05
-2.72325156663801e-05
-1.29472027147699e-05
-5.90250650656415e-05
-1.91086393553997e-05
-8.77710862566719e-07
-3.02024019994556e-05
-7.95622757323966e-06
-1.27504014677524e-05
-1.90454707895481e-05
-4.67321471934376e-05
-4.01237227707342e-05
-2.64076012132111e-05
-5.13922007415737e-05
-7.98218638804314e-05
-2.72130328437078e-05
-8.15364154669545e-06
-3.57539138628559e-05
-6.0643284748367e-05
-3.53559234769243e-05
-2.59041117272007e-05
-6.00347971341504e-05
-4.06212330549491e-05
-5.18375909884189e-05
-4.02427158198624e-05
8.70090543590256e-06
-2.34905445769134e-05
-5.51337066054721e-05
-2.03888606665242e-05
-4.94391793749137e-05
-7.29375201561286e-05
-1.53653372392008e-05
-1.29679930843607e-05
-5.5052733366105e-05
-5.04451973749872e-05
-1.56570738715952e-05
-1.411080864053e-05
-4.61013631255496e-05
-2.80109228023663e-05
-4.94867498239397e-05
-5.51386764741173e-05
-1.5321792035141e-05
-4.33980517688988e-05
-4.51736623451305e-05
-4.98172047620626e-05
-1.97853630278692e-05
-1.27558794953708e-05
-4.05950261982456e-05
-2.759481978975e-05
-3.17870888216731e-05
-1.14400009327697e-05
-1.14631587696288e-05
-2.05440675711517e-05
-8.51806505263273e-06
1.22560213622791e-05
-3.58636485293377e-05
-3.66800552128447e-05
-3.37901767684179e-05
-3.25197242801589e-05
-5.80231919503978e-05
-2.56752041938165e-05
-3.48949513969232e-05
-2.22915793946961e-05
-2.42675421769521e-05
-5.11959992139863e-05
-3.00849514710429e-05
-5.65523836556064e-05
1.82668784052753e-05
-3.29745828609223e-05
-4.1821720517364e-05
-4.68448795569876e-05
-2.56870182012857e-05
-4.49959380110936e-05
-3.1839663305976e-05
-5.67529605639804e-05
-3.90486097997154e-05
-3.87409055682263e-05
-2.81887592812174e-05
-2.71639208362068e-05
-5.81382945668091e-05
-1.54045208585748e-05
7.072431969364e-06
-3.20336165964182e-05
5.08230427502096e-06
-8.28568783541323e-07
-2.34539178479454e-05
1.65699898378736e-05
-3.55646613430872e-05
-4.74696087497237e-05
-2.70523860772929e-07
1.08289026133577e-05
-4.86753979447578e-05
-3.19172199071587e-05
-4.50204844796293e-05
-2.31773662536748e-05
-2.69419341346548e-05
-3.88351757620553e-05
-2.10160825413107e-05
-4.86173252290268e-05
-3.21384431921919e-05
-1.94892827164593e-05
-3.72323912225221e-05
-1.98823024423025e-05
-2.28076258230864e-05
-2.37882383952782e-05
-2.23151938157102e-05
-4.01580203076311e-05
-1.68070176560224e-05
-2.23138693327946e-05
-1.76606217183708e-05
-4.94111564528263e-05
-2.30344561453603e-05
-4.69149087873323e-05
-5.20389877894111e-05
-8.67885237957281e-05
-1.13640098625861e-05
-3.08869521411418e-05
-3.82944070292828e-05
-3.18097613167599e-05
-4.55924675979119e-06
-1.09865053263598e-05
-1.03898686673179e-06
2.00390487161133e-05
-3.62763142598169e-05
-1.46284278999416e-05
-4.31861173911898e-05
-4.52276304215134e-06
-5.76938858705946e-06
-8.38221184345085e-06
-1.94460761569533e-05
-6.44671574143977e-05
-4.6320038143026e-05
-5.28659301619894e-05
-4.57962503849672e-05
-3.75965883449503e-05
-4.03060040265271e-05
-4.91974050563715e-05
-4.24337974976649e-05
-4.79848163607944e-05
-1.04179037465433e-05
-3.20846137951265e-05
3.10974090946053e-05
-2.51847614092485e-05
-1.81539024823341e-05
4.60701603963195e-05
4.28216243553818e-05
-2.85423312790536e-05
-5.02051026259948e-05
-1.35003976317361e-05
-6.62965631358776e-05
-4.74572953044654e-05
-4.26008210406191e-05
-4.92251161952088e-05
-6.38577773122227e-05
-1.76729735087975e-05
-3.9304096871675e-05
-2.39416295242514e-05
-2.16491342814102e-05
-3.84785257012803e-05
-4.84780305848888e-05
-1.5827534068055e-05
1.5778509173171e-05
-5.13839550176164e-05
-8.65121915494982e-06
4.11507139650285e-06
-4.1487611497646e-05
-2.41841109740763e-05
-2.7890751762219e-05
-3.36032454347935e-05
-1.07999174913177e-05
-4.92418435807427e-05
-3.45671511202251e-05
-5.60869777612962e-05
-6.21568985307868e-06
-5.14498515956124e-05
-6.44917086405364e-05
-3.93170620092628e-05
-1.49908082045352e-05
-3.30613845344292e-05
-3.73729418340852e-05
-3.83152055275084e-05
-1.30553847419718e-05
-1.82822164967909e-05
-2.11494587788508e-05
-3.91679998364254e-05
-3.44057394111665e-05
-3.56930891746184e-05
-2.10655547786356e-05
-4.87818705294725e-05
1.44585830014369e-05
-4.00008869110051e-05
-6.0937366133789e-05
-3.75590619541225e-05
-2.02177793845519e-05
-3.47417782743238e-05
-4.31550817012341e-05
-2.11727169986966e-05
-3.21497749082681e-05
-4.29001088295404e-05
-5.75911274187057e-05
9.64943079897581e-06
-2.5302058144545e-05
-4.84736586658229e-06
-9.70241102342581e-06
-1.22838637401656e-05
-1.55976193484948e-05
-3.60726060744945e-05
-1.66529084569368e-05
-2.50202706994282e-05
-1.26340242958351e-05
-2.21916803905413e-05
-1.2364402618799e-05
-1.88677276036566e-05
-4.23756439446539e-05
-4.89987823325778e-05
-2.63783146210949e-05
-2.49313306567415e-05
-3.70972800606319e-05
-3.44508946957907e-05
1.81721489654845e-05
-2.97842116284564e-05
-3.50531716712483e-05
-1.41327697193782e-05
-2.04948826004399e-05
-1.48847720098768e-05
-5.10679214159068e-06
-7.70964768795836e-06
2.09224289139633e-05
2.63428567158544e-05
-1.83289030418782e-06
-2.506546703567e-05
-3.87695068717355e-05
-3.72228278316528e-05
-8.33623832236245e-05
-3.33853336960985e-05
-5.87889634865603e-05
-2.5818152903251e-05
-8.94234376713497e-06
-3.62546554911482e-05
-2.89509134642682e-05
-2.18615785131873e-05
-3.48155380243613e-06
-1.90420727633255e-05
-4.70548632276843e-05
-2.42797547234423e-05
-6.6704489381236e-06
-2.84185050522888e-05
-4.90529524205063e-05
-3.96826713418851e-06
-3.04829660829176e-05
-3.32240529343627e-05
-5.62488052658233e-05
-5.52741059769782e-05
-4.97133812421112e-05
-5.31655915729386e-05
-3.47071376341525e-05
-5.20020550413099e-05
-4.77759442984232e-05
-2.5934043090297e-05
-4.80521312715229e-05
-2.94837911539583e-05
-1.42220703190059e-06
-1.60882389081651e-05
-3.60534620547463e-05
-3.59767019336672e-05
-2.57978393632613e-05
-2.53630818692187e-05
-1.22794515194512e-05
-3.5330916448887e-05
-3.12444360017369e-05
-2.05536719579522e-05
-3.45248615379966e-05
-3.86602277682228e-05
-5.1138337464249e-05
3.32666884789257e-06
-4.8738121605069e-05
-4.70184494229625e-05
-4.90544373704387e-05
-2.7473550078992e-05
-1.46901096538372e-05
-1.27104616935096e-05
-1.85400000291353e-05
-2.5884336868679e-05
-7.3971724807445e-06
-2.13986999207774e-05
-2.08914165585877e-05
-2.19446533232042e-05
-2.79378039733702e-06
-4.60493749186257e-05
-8.59028883126465e-06
-3.74587595705479e-05
-4.81853314722234e-05
-6.10319664839256e-05
-4.53272551372229e-05
-6.01566758675812e-06
-5.97743075534647e-05
-8.84371749556581e-06
-4.83126409995696e-05
-2.06148450578753e-05
-6.86783441640453e-06
1.79029514975118e-05
-2.97863025323894e-05
-6.06959043496177e-06
1.55718253681988e-07
-2.87867408014246e-05
-7.84457049193304e-05
-1.42745637793794e-05
-2.21425309564259e-06
-4.96471134280142e-05
-6.31267272714604e-05
-2.36153343641442e-05
-5.08264618992098e-05
-2.77962047808788e-05
-1.6252504128649e-05
-3.81705601632756e-05
-3.08332817394359e-05
-1.0956240402348e-05
-2.42331864439934e-05
-5.58325447283522e-05
7.48217532434953e-06
-3.15248021194023e-05
-3.21564530962224e-05
-6.6176130987651e-06
-3.3592114082624e-05
-3.03031464292855e-05
-3.24500555232239e-05
-9.43964621977726e-06
-5.82666127865081e-05
-5.76165685836708e-05
-2.86325332453387e-05
-4.11853014824101e-05
-5.69027815167599e-05
-6.18167052643461e-05
-3.31791399112797e-05
-2.69933160329197e-05
-4.89557945439392e-05
-4.71243225207217e-05
-4.70522721719714e-05
1.13314117717694e-06
-3.15064702585442e-05
-4.16039543956619e-05
-3.70922156262999e-05
-2.39863847212451e-05
-2.3019532675785e-05
-1.21143034793986e-05
-9.64473286320066e-06
-4.13604617685805e-05
-3.00901462435825e-05
-2.80947472240217e-05
-3.86148370869134e-05
-4.46786483514551e-05
1.63982371801069e-06
-1.25095917152278e-05
-5.19596547066787e-05
-1.5760892964058e-05
-4.01811194991259e-05
-9.73757271703975e-06
-2.53813542443187e-05
-1.6271207352845e-05
-3.66965314294732e-05
-1.59293576288958e-05
5.14834323644764e-07
-2.95584904282495e-05
-4.18171320428485e-05
-3.25241964626704e-07
-3.05580425658962e-05
-3.64674894065284e-05
1.6085799978229e-05
-3.71124705219985e-05
-2.00002328588164e-05
-1.7623053292102e-05
4.07179383377882e-06
-5.61937523312927e-05
-4.11754981054199e-05
-3.85629059972207e-05
-2.32103975131158e-05
-3.98647539648715e-05
-3.01592899153328e-05
-7.82671631266719e-06
-3.9386229332613e-05
-4.43825110209482e-05
-8.91582571570442e-06
-2.16222747542311e-05
-2.14889163264553e-05
-8.57920986626192e-06
-1.15481542751223e-05
-3.16932278195657e-05
-3.2521181137958e-05
1.41992413659166e-05
-5.46351368670643e-05
-8.0793861861317e-06
-2.61009174040553e-05
-7.35660374407738e-05
-4.9853335833495e-05
-5.86759017902181e-05
-2.52613942134119e-05
-2.80933094179454e-05
-2.37917545198543e-05
-6.43463343136898e-05
-3.04778443312435e-05
-1.19294694681475e-05
-2.79306845455906e-05
-3.34149051641309e-05
-8.10538661394254e-06
-2.06301014101778e-05
-7.1904857201745e-05
-2.19357472604376e-05
-3.31980117942156e-05
-3.72966826948197e-05
-2.51131707034714e-05
-4.36334631627847e-05
-6.39519818281411e-05
-2.03306055249354e-05
-1.84510656004899e-05
-3.34435514034063e-05
-3.30396046030162e-05
-1.52756840441171e-05
-5.1277084961516e-05
-1.40939207946241e-05
1.51099420188953e-05
-2.88553011012478e-05
-6.43257530574181e-05
-1.52530208499605e-05
-3.0769453974201e-05
-6.13981863261114e-05
-1.8529949193507e-06
-4.31179216992109e-05
-6.61410169024105e-05
-4.30563418028959e-05
-1.95852309475546e-05
-3.1693590004594e-05
-2.74323495692556e-05
-1.50675208138548e-05
-3.19500074768936e-05
-3.18001319888921e-05
-8.1971491251827e-06
-5.77566761121648e-06
-3.02420239334323e-05
-2.6105251186704e-05
-2.19307236612129e-05
-4.82754338699783e-05
-3.60999643702539e-05
-2.14334133999037e-05
-4.96148026674534e-05
-4.42163175103319e-05
-3.24650772800581e-05
-5.0835284256845e-05
-5.00875638031189e-05
-2.0903741005647e-06
-2.85476929433153e-05
8.42288676871046e-07
-7.20220949879326e-06
-1.01081059614837e-05
-8.27247739009961e-07
-4.43618925724097e-05
-8.55209853624296e-06
-2.98891755392644e-05
-9.25631691153463e-06
-2.59289464465711e-05
-6.19664777852727e-05
-3.31972638088454e-05
-5.28641350205724e-05
-7.21382665008586e-05
-2.82287320752753e-05
-3.78894579804007e-05
-3.75672241150205e-05
-7.87743163640516e-05
-4.92183168092801e-06
-6.73054464750954e-06
-4.19488883671906e-05
-1.49212491884323e-05
-2.26987456867418e-05
-9.31262727956633e-06
2.88386412617724e-05
8.51018589727495e-06
-2.09184674766556e-05
-1.35870206766741e-05
-2.78174334318604e-05
-2.60563964022502e-05
-5.05232167088484e-05
-1.01164456567304e-05
-2.57155352780546e-05
-5.44984889772113e-05
-3.16877828416401e-05
-3.51901272832226e-05
-3.69740405388749e-05
-5.72625529268505e-05
7.06901338403533e-06
-1.81286279613725e-05
-2.29677956174918e-05
1.37668197498946e-05
-1.79714338690287e-05
-2.71311639302209e-05
1.78716960317943e-05
-2.57469338129876e-05
-6.47154491380052e-05
6.9601432689204e-06
-2.90934563004329e-05
-3.6692117663478e-05
-1.27611708641922e-05
-5.06308453344571e-05
-2.82361786782855e-05
-2.9976794537625e-05
-7.56971565005663e-06
-6.99363640115162e-05
-5.74507593094841e-05
-7.36505475191779e-05
-6.66607603210711e-05
-4.83188782590609e-05
-1.34333804258519e-06
-2.92879884894135e-05
-1.40048087053381e-05
2.40689350643047e-05
-6.50178420582612e-06
-1.94094291642467e-05
8.25359505564689e-06
-3.8471383037784e-07
-1.89255492285516e-05
-1.91855147715577e-05
-4.31235166602408e-05
-3.11878830550784e-05
-2.73923530546195e-05
-4.88711373206289e-05
-5.28270974917886e-05
-4.29358542529491e-05
-6.42015132873896e-05
-1.72654924925538e-05
-3.1733192851352e-05
-2.83458586428277e-05
-8.22681819218791e-06
2.11328091233225e-06
-8.52543179759955e-06
-3.29354569161991e-05
-2.87577564688534e-05
-1.20743959826426e-05
-9.23455173597104e-06
-7.43226214125746e-06
-4.14890281512707e-05
1.38843615538564e-06
-2.36399294042936e-05
-5.77240409166094e-05
-2.68743431603804e-06
-4.6609141053849e-05
-4.93689157041841e-05
-5.61622266299798e-05
-1.95319481624693e-05
-6.2142581350736e-05
-4.11982936551494e-05
-2.65833526829163e-05
-2.12946170748874e-05
-8.28844370795563e-06
-2.10297269694709e-05
-1.38444091553634e-05
-2.04701712783607e-05
-9.97688316670753e-06
-2.44657631034431e-05
-2.37489913169866e-05
-2.20327534637609e-05
-1.8307546985434e-05
-3.6272726456355e-05
-4.59539775449939e-05
-1.74953314950149e-05
-5.72156047003302e-05
-4.30960778737234e-05
-3.28112504094178e-05
-3.46220146382996e-05
-4.52342245243786e-05
6.44258851505072e-06
-3.78565604774926e-05
-5.52657084570392e-05
7.04063436955465e-06
-8.31292294716612e-06
-2.24127447844107e-05
1.6040988259012e-06
1.69858164357891e-05
-1.16720113123838e-05
-1.5381203324952e-06
-1.87663492837048e-05
-5.1272992849092e-05
-5.37665277812675e-05
-5.71707341141089e-05
-4.27808776672557e-05
-5.50653300311597e-05
-2.62808860649023e-05
-5.22364961630332e-05
-6.49724190070286e-05
-1.63116424821891e-05
-2.35241459793343e-05
-2.91045307599316e-05
-2.14049835426178e-05
-6.48224480259478e-06
-2.65086968084985e-05
-2.12100637181634e-05
8.90650570062494e-06
-1.09049557459119e-05
-3.35018202951643e-05
-3.94143628446868e-05
-2.56195903315249e-05
-2.89491763223528e-05
-4.64494468228005e-05
-3.02411680796653e-05
-7.5302965055265e-05
-5.58944689244372e-05
-1.5096900532197e-05
-5.20381479320985e-05
-3.20588016911335e-05
-1.86513448539303e-05
-2.60843108765357e-05
-3.47963496283228e-06
-2.42031737705378e-05
-6.51580172745594e-06
-3.85345075860808e-05
-3.47862240293463e-05
-6.03944559475854e-05
-3.45514419680591e-05
-2.90106272664892e-05
-2.73872495701179e-05
-9.3256271052923e-06
-3.26237299632068e-05
-3.25025802125183e-05
-5.74153071582458e-05
-1.90713524071623e-05
6.75771484706212e-06
-1.3764898250314e-05
-1.53825488730568e-05
-3.93841572376444e-05
-1.10742901847436e-05
-2.97940763112665e-06
-2.77996954531023e-05
-5.6384091813528e-06
-2.04111182409582e-05
1.36397028003773e-06
9.2939889252755e-06
-1.43014483840824e-06
1.30750246476878e-05
-5.97165445153082e-05
-5.06424657772473e-05
-5.67858483738626e-05
-3.45012417781574e-05
-5.74165126098446e-05
-2.86985999073764e-05
-3.81716939364299e-05
-4.41363049272974e-05
-3.8139175685212e-06
-3.41653211522686e-05
-3.54831405445494e-06
-2.80868175968581e-05
-2.16037051954092e-05
-2.38954321232393e-05
-3.75052042334834e-05
-1.44841150463015e-05
-4.05104519230929e-05
-4.60222634608292e-05
-3.42880580118465e-05
-5.16798092256168e-05
-2.72994421817333e-05
-4.59837759444687e-05
-3.18575131085083e-05
-2.24485173845157e-05
-4.11929182567873e-05
1.39822857887039e-05
-2.79114524860861e-05
-2.91154986999332e-05
-2.34827983816762e-05
-5.99152773807896e-07
-7.69134603387978e-06
-2.99437768187888e-05
-3.80647670342561e-06
-4.5982192273397e-06
-2.80916952037955e-05
-4.11582018914181e-05
-4.52676060889582e-05
-4.4081705039333e-05
-6.99035994029464e-05
-4.03101345435572e-06
-1.40054321845315e-05
-5.2530414985631e-06
-4.52313748712101e-05
-1.71932591041011e-05
-4.70546300874336e-06
-1.44972813942187e-05
-2.05665951793613e-05
-3.25529061619479e-05
7.65216239402171e-07
-4.6106293855225e-05
-1.17780436212823e-05
-1.31055698358981e-06
-1.7277637499184e-05
5.03846361737969e-08
-3.19718108676783e-05
-3.26485355095075e-05
-3.38447690272474e-05
-1.22015334922034e-05
-3.19141123379667e-05
-1.06039161211346e-05
-3.50028155254764e-05
-1.16535339280597e-05
6.82894026462519e-07
-6.60663337252927e-05
-8.84992722556772e-06
-1.83531935053256e-05
-3.6671946640256e-05
-1.80900623393499e-05
1.5134119072184e-08
-1.35156991082614e-05
-2.32592462298107e-05
7.68447016956501e-06
-6.21086911905763e-05
-4.33231252239839e-05
-1.20984641913465e-05
-5.59778623591396e-05
-2.55918019604089e-05
-6.13956497925146e-05
-5.30476569384751e-06
-5.02618378226861e-05
-2.75227674680462e-05
-2.30939704334309e-05
-6.6024177625106e-05
-1.86103964706372e-05
7.51105800753552e-06
-1.69560938188611e-05
-3.02619609071525e-05
-1.78314672886556e-05
-1.05997566413336e-05
-2.40214270805566e-05
-2.06150793651047e-05
-1.12880088727982e-05
-3.56241707659746e-05
-1.10606602252953e-05
-4.82973733802193e-05
-6.11458588682251e-05
-1.80217135776429e-05
-6.15783210777421e-05
-3.31420126707168e-05
-5.43525087233257e-05
-3.52051127282789e-05
-6.25155436549016e-05
-5.51846836811234e-05
-5.27115843416817e-05
-4.51349246765435e-05
-5.07373274187124e-05
-3.24508549167388e-05
-3.96435996764422e-06
-3.41340514064831e-05
-1.97274089403109e-05
-4.9963688669072e-05
-2.60827843141848e-05
-1.03730910548285e-05
-1.84790634765491e-05
-1.84803200905692e-05
-4.83136058415357e-05
-2.97158841746607e-05
-7.01412214961315e-05
-3.86342044236631e-05
-4.03508132286915e-05
-4.57268624049424e-05
-5.57772096228778e-05
-4.88488009350454e-05
-1.99464393064936e-05
-6.07380993216596e-05
-4.97889629551424e-05
-1.13240664236492e-05
-4.19743570838598e-05
8.79162962739809e-07
-3.59677575063455e-05
-3.0254370000609e-05
-2.69412233385645e-05
-9.18745310023323e-06
1.00017408239052e-05
-3.66141093409568e-05
-2.03941067940392e-05
-5.41821115876805e-06
-2.68914568275151e-05
-5.66111749842019e-05
-2.37057783088759e-05
-4.44057609662391e-05
-3.29584082126807e-05
-2.85800805724644e-05
-5.17353720497621e-05
-4.52327329777702e-05
-3.54214506284997e-05
-3.25657832945681e-05
-2.61956977432376e-05
-2.14823859404658e-06
-2.74684875370638e-05
-1.59331916214535e-05
-2.77431346395568e-05
7.82559408286709e-06
-3.56441008126517e-05
-4.488133179796e-05
-1.56657764621284e-05
-2.91482887513732e-05
-1.57162431983998e-05
-2.89115843600506e-05
-3.50886840816341e-05
-6.36143474184297e-05
-3.64614728572851e-05
-3.0826812433889e-05
-4.44013965589689e-05
-1.66416158004263e-05
-4.50744037979487e-05
-4.87249290261145e-05
-1.48639623943053e-06
-1.23635494636409e-05
-2.99409956994039e-05
-4.86019022120777e-05
-3.25154456422216e-05
-3.8728602408856e-05
-3.45205678703256e-05
-1.36535304253382e-05
-2.55986196000872e-05
-4.847498305954e-05
-8.85388287244612e-06
-2.45119055716634e-05
-5.72330311828215e-05
-2.24280790838103e-05
-2.42629039968768e-05
-8.24876908002292e-05
-2.52629457716736e-05
-2.67969705175957e-05
-5.55766444449631e-05
-6.88905279135665e-05
-8.0071702076519e-06
-1.17605345516336e-05
-5.43324390900248e-05
-7.15544177584667e-06
-9.17815670835988e-06
-6.42396213884606e-05
-2.19128804447954e-05
-5.08036414523927e-06
-3.08853836147793e-05
-1.77625825227566e-05
1.07306924888329e-06
-4.01978352052627e-05
-6.07938318164276e-05
-3.88823556983841e-05
-4.38046945007988e-05
-3.94610473273864e-05
-3.0527709101332e-06
-2.33028361316426e-05
-3.35997292201719e-05
-3.16843302470015e-05
-1.05956763160164e-06
-4.70495975005e-05
-1.55370083859714e-05
2.70721365933289e-05
-7.49018650877823e-06
-3.05102199247774e-05
6.46831609913655e-06
-1.21828205484784e-05
-3.84224190488841e-05
-1.62769482905978e-06
-4.24512559600658e-05
-5.6520346598453e-05
-4.52560023266331e-05
-4.08996927877875e-05
-1.75525321512975e-05
-2.10220634120507e-05
-1.1361640651985e-05
-1.50087865358955e-05
-1.78351510997664e-05
-2.36811122213017e-05
-2.8550781380718e-05
-2.57134688632729e-05
-1.78419752322047e-05
-3.76879675818921e-05
-1.94996111840116e-05
-2.46483931011159e-05
-1.54925737597416e-05
-2.86408347803202e-05
-3.11609017918376e-05
