# Supplementary material for: Research on computational propagation and identification of mine microseismic signals based on deep learning
Source: PLoS One. 2025 Oct 22;20(10):e0334641. doi: 10.1371/journal.pone.0334641 (PMC12543183; doi:10.1371/journal.pone.0334641)
Supplement: S7 Data — (ZIP) [file pone.0334641.s007.zip › 000100900001569.xlsx_0.txt_24.txt.txt]

-3.18346502851677e-05
-5.12803592817631e-05
-6.33444983051301e-05
-4.40899729507005e-05
-4.29849834132992e-05
-2.55751066303294e-05
-5.1896391042412e-05
-2.4368121873292e-05
-3.61229168937473e-05
-1.2575087919663e-05
-4.45186000963068e-05
-3.33257392047123e-05
1.68537296876747e-05
-2.69975834560807e-05
-2.56984412713213e-05
-1.04038121023779e-05
-4.71357736657788e-06
-3.11322108141989e-05
-2.33657884698237e-05
-2.65318665276174e-05
-4.43484986670236e-05
-3.54115334398614e-05
-1.38393883216128e-05
-9.63885239592721e-06
-3.33803472119544e-05
-3.79832750171287e-05
-5.08036783386854e-05
-4.2062686474715e-05
-3.14385298184192e-05
3.1970491677622e-06
-1.35803841904248e-05
-2.97130741993872e-05
-8.96697773517028e-06
-1.26619379766237e-05
-1.36249133374127e-05
-1.13510176243857e-05
-1.31271511613195e-05
-2.27433908113615e-05
-3.92610168374568e-05
-6.98478184391796e-06
-2.05734773812997e-05
-3.31977531780601e-05
7.67453005329728e-07
-3.72698131319799e-05
-7.34824151057368e-06
-3.88407217260136e-05
-4.96129491104231e-05
-7.57186011819532e-05
-3.96743701246267e-05
-3.8837216557897e-05
-5.80957316053008e-05
2.08962596190227e-05
-2.221988745535e-05
-2.86757531157457e-05
-4.32970657768884e-05
-7.77203992094103e-06
-5.76113224124085e-05
-3.37953049233112e-05
-1.1857979238794e-05
-1.38444426005056e-05
-6.33364999983665e-06
-1.65819357388196e-05
-2.77962794608139e-05
-5.22043166531268e-05
-2.56906804675837e-05
-3.67759363128428e-05
-6.44692492860812e-05
-3.27295046862485e-05
-2.52084550355158e-05
-4.53977666138926e-05
-4.7081805619583e-05
-3.13871639924595e-05
-6.19797074862519e-05
-3.60290523955826e-06
5.37031803837208e-06
-3.16660402921781e-05
-4.40569635509025e-06
-4.03374270998217e-05
-1.17527000285919e-05
-3.41796644645426e-05
-2.48270608299332e-05
-2.81917789848277e-05
-7.94524775157402e-05
-3.41502477164782e-05
-4.22909742709312e-05
-5.2996980423549e-05
-3.07974575528483e-05
-2.00183417330987e-05
-1.63670890704939e-05
-4.85913269496861e-05
7.29198465233434e-06
-1.89215000723419e-05
-4.29442472557683e-05
-1.78738752199771e-05
-1.76416096374477e-05
-4.7189952723906e-05
-3.9005370091257e-05
-3.03179387301409e-05
-2.83882310478651e-05
-4.51103777926838e-05
-7.6437407931314e-06
-4.36889740088332e-05
-5.59500974389558e-05
-5.53898452673784e-06
-5.53503257205123e-05
-4.46925382907582e-05
-2.87358157423103e-05
-1.44485315625643e-05
-1.69154886544793e-05
6.18705394683083e-06
-1.70748338492619e-05
-5.70094793819727e-05
-1.72782316143886e-05
-9.60076071721776e-06
-2.44956634237885e-05
-2.43768505035033e-05
-4.31375768014133e-05
-5.86186471763892e-05
-7.80261314523097e-05
-1.26906348476058e-05
-4.6821701204834e-05
-6.20811536243007e-05
6.07810868039319e-06
-3.92053280761415e-06
-3.70420272932321e-05
-5.68578609228105e-05
-1.36994653990409e-05
-4.87952288599239e-05
-3.81286846504187e-05
1.42846083985593e-05
-3.89603353645143e-05
-4.93282027241738e-05
-2.4105607905526e-05
-5.42992071953375e-05
-4.13405730088674e-05
-3.21793991454618e-05
-3.90522781984199e-05
-7.0709844421291e-05
-3.05057848646718e-05
-1.71228434311106e-05
-4.2589775621217e-05
-4.10601565486928e-05
-1.70650356464594e-05
-3.80050502757551e-05
-1.50488615925638e-06
-8.89013277851109e-06
-6.44987308260648e-05
-1.60504868143599e-05
4.78609852029574e-07
-3.1027640862446e-05
-3.50523829187481e-05
-1.87484525908365e-06
-2.90356937639857e-05
-2.01266048738565e-05
-1.62248298497263e-05
-1.31380318769005e-05
-7.12204276125921e-05
-1.12444025287339e-05
2.44909464338142e-08
-2.77931873535064e-05
-2.28569952368951e-05
1.10942144823131e-05
-4.2845229000425e-05
-4.77790431919582e-05
-1.04666820488122e-05
-4.30293658501608e-05
-3.29036413051673e-05
-1.53708445376941e-05
9.78916697101602e-07
-2.07738872126851e-05
1.37060748658925e-05
-5.64273852880244e-05
-6.62703408477103e-05
-2.20057799917107e-05
-1.9494323608129e-05
-1.69104868392453e-05
-3.4809683946994e-05
-4.20970278042711e-05
-1.4655697131471e-05
-2.88360115406673e-05
-1.70937508658416e-05
-3.79855002565097e-07
-2.6002109818229e-05
1.17246010209132e-05
-5.79810118299753e-06
-6.22796805867411e-05
-1.8414020721898e-05
-2.23969130685812e-05
-3.79482544187245e-05
-3.45558367504678e-05
-1.7981430685015e-06
-5.17314702143397e-05
-5.90646816977963e-05
-3.60957036488125e-05
-3.98279429456078e-05
-6.10801749078866e-05
-1.39184694515073e-05
-6.71700645036286e-05
-4.58205800570459e-05
2.74719950017727e-05
-3.38800802849184e-05
-5.42477628309524e-05
2.59882238428957e-05
-1.22720068107955e-05
-4.24026229483144e-05
-5.32391592380218e-06
-1.72664310061023e-05
-2.8736633511621e-05
-3.35499891656213e-05
-2.62166079197723e-05
-5.19759289099997e-05
-5.99763009238142e-05
-1.73104595093652e-05
-1.72690488517898e-05
-3.27836882897278e-05
3.53725050982348e-06
-3.99249952788746e-05
-3.52286934710405e-05
-1.60240428939778e-05
-2.42912425636421e-05
-4.5184622962429e-05
-3.26988017493892e-05
-1.60982876546715e-05
-3.57056041084915e-05
-5.68540463424527e-05
-1.45859501351347e-05
-4.22073293732954e-05
-4.08614419777409e-05
-3.82684607214019e-05
-2.53403607387591e-05
-3.28571193976743e-05
-4.02741330207637e-05
-3.81419258485496e-06
-6.31008484333724e-05
-2.13091140491298e-05
3.35720867651343e-06
-2.90944423939365e-05
-1.39460129278375e-05
-2.21032228252625e-05
-3.68137319532801e-05
-3.65645912906603e-05
-1.05489601686948e-05
-2.5694038286638e-05
-6.81701031263551e-05
-3.05246748987222e-05
-5.47143557221118e-05
-4.46157952712126e-05
-2.1231666795127e-05
3.19798962503126e-05
-1.84066336628795e-06
-2.8497937499692e-05
-8.38965467023261e-06
-4.04329044801206e-05
-1.48932810155712e-05
-8.2531016834485e-06
-8.04515691210564e-06
-4.15537405033431e-05
-4.77837619033387e-05
-2.66160689115866e-05
-4.78749279183554e-05
-1.8883661444007e-05
5.80025386549763e-07
-3.2072996729734e-05
-3.04756398848665e-05
4.28814976454885e-06
-3.51127250126353e-05
-2.25244267364619e-05
-3.48192397532456e-05
-1.95461541405342e-05
-2.50595521941427e-05
-1.60052872181963e-06
-3.98271464890317e-05
-5.13154488035508e-05
-1.87625877683056e-05
-2.11576554160263e-05
-3.50427575632901e-05
-2.72527572455299e-05
-3.75599303078086e-05
-2.52583840602442e-05
-9.61387612645465e-06
9.6978389664394e-06
-3.8499312979647e-06
-4.45097287854024e-05
-3.79291679440727e-05
-1.56862453774559e-05
-5.98485526640532e-05
-2.50512495127904e-05
-9.91395506074417e-06
-6.183204770834e-05
-2.67505490373062e-05
1.83317487414291e-06
-4.79182177018529e-05
-5.20215446317293e-05
1.83383043618144e-06
-1.24598976772849e-05
-4.37038204107514e-05
-1.2291627384425e-05
-1.77804144179929e-05
-6.52838448496281e-05
-4.43325855802439e-05
-2.25137237107459e-05
-4.7317466545094e-05
-5.53501183309185e-05
-3.10159274214106e-05
-3.96127537166428e-05
-3.2198657669787e-05
6.34515412690746e-06
-2.55091668773732e-05
-4.42357101106016e-05
-8.54807404413987e-06
-2.46599919299523e-05
-4.0134687010451e-05
-3.41427405406405e-05
-4.14346247944773e-05
-2.23358664408331e-05
-4.81455114959776e-05
-2.38231497603575e-05
-4.63655753642357e-05
-3.03904234983224e-05
-2.22810092449728e-05
-3.44865418227896e-05
-4.14171122642747e-05
-2.53863689486601e-05
-9.39113534561127e-06
-5.05450725289054e-05
-2.79403945184398e-05
3.90321787709162e-06
-1.1161305073099e-05
-1.44278157884272e-05
-1.80484434351404e-05
-5.07256862695066e-05
-3.13486595124559e-05
-2.32676358863809e-05
7.63194650662732e-06
-6.50809107505608e-05
-3.63061847678177e-05
-5.8496968831673e-05
-3.93405877210418e-05
-2.57201464281014e-05
-3.23157419402601e-05
-5.52077532850176e-05
-2.63449218064118e-05
-4.12823531959133e-05
-1.11511122644478e-05
-1.58055807838861e-05
-3.99728623708373e-05
-4.45791546463167e-05
-3.31416624627437e-05
4.4138201445645e-06
-4.05784578897498e-06
-3.51174550197678e-05
-1.20832818744076e-05
-1.32368044232847e-05
-3.32217103635614e-05
-3.74379281712078e-05
4.38417592124062e-06
-5.1370248084309e-05
-3.00166382098819e-05
-3.69041686783474e-05
-7.12770051916159e-05
-5.23711312037203e-05
1.02868791519486e-05
-7.09892861646762e-06
-1.89843440197717e-05
-3.3553458232175e-06
-2.04924095487967e-05
-1.43439194370372e-05
-1.85699681121975e-05
-1.55914011105676e-05
-5.70489579117609e-05
-2.52240905175591e-05
-2.44496973427447e-05
-4.89009901541304e-05
-4.87791667344455e-05
-2.42645455271687e-05
-3.31232751494022e-05
-8.20767536302685e-05
6.30330486527101e-07
-3.051781448126e-05
-3.9587423160604e-05
-4.10023564167338e-05
1.03403720369574e-05
-6.82119574726101e-05
-5.16489710857597e-05
-1.61479692740363e-05
-5.38822008264871e-05
-2.41577773164992e-05
-1.29767921536087e-05
-8.54882391041558e-05
-5.99278850470413e-05
7.51047123309017e-06
-1.81446630317806e-05
-2.6152635439831e-05
1.83058155709481e-06
8.82938800581225e-06
-4.24648557155567e-05
-8.82161000435001e-06
-3.52525871590566e-05
-3.20364918482839e-05
-4.87053735991402e-05
-1.00867928487848e-05
-3.21580374388477e-05
-5.03574983067509e-05
-3.33116142333897e-06
-2.65128780257431e-05
-2.02520678615545e-05
-2.14942710879864e-05
-1.10691043765908e-05
-4.25943406679344e-05
-2.2793105413817e-05
-5.82710095529299e-06
-1.84748495913641e-05
-3.92935157128884e-05
-3.53934408188042e-05
-2.88039351428427e-05
-6.70831791630073e-05
-1.3924129559658e-05
-8.47883518188113e-05
-3.4537704809901e-05
6.16020005685963e-07
-3.29163793250797e-05
-3.47169951462974e-05
-3.91650992420502e-05
-2.35548736940557e-05
2.24576297643555e-06
-1.59772188837211e-05
1.54665207608738e-05
-2.01063903212156e-05
-3.44997106197115e-05
-7.31011768202322e-06
-3.3181685688374e-05
-1.90836852676431e-05
-9.17638944764282e-06
-2.71574788908888e-05
-7.41362055196566e-05
-1.43746815696284e-05
-4.65973564140024e-05
-6.60990916719417e-05
-5.43236178055912e-05
-4.62454400897364e-06
-5.65005894343023e-05
-2.3263853220493e-05
-3.45750260352598e-05
-1.26121258267565e-05
-2.30462190884054e-05
-4.8543049916999e-07
-2.70332728779161e-05
-3.89375323190931e-05
-1.89260850872944e-05
-5.05355966424771e-05
-2.55096155872978e-05
9.07657990224775e-06
-2.16604849532273e-05
-5.93047363605172e-05
-3.5497153745859e-05
-5.42457096166908e-05
-7.22358285254172e-05
-3.11236667742425e-05
-4.13846563227518e-05
-3.37403165210227e-05
-3.17415825337098e-05
-6.93837098248362e-06
-3.80291882496868e-05
-5.08957939344772e-05
6.18746490756359e-06
-1.28679364746213e-05
-4.73053743387828e-05
6.30501347730444e-06
-1.36218464718041e-05
-2.39555033514351e-05
-3.44662156896192e-05
-1.86310987424203e-05
-3.38887394740815e-05
-2.41110187322193e-05
-2.78271037264413e-05
-5.90338874138343e-05
-9.83064049910888e-06
-3.96443583375325e-05
-1.84559668193284e-05
-3.62843114462044e-05
-2.14091822623971e-05
4.31967478184944e-06
-9.72295097044936e-05
2.00353131914141e-05
-3.24713043390786e-06
-1.99190524568885e-05
-2.39093046782953e-05
-1.41702108514885e-05
4.65206418921216e-06
-1.10783236271163e-05
-1.88071568653886e-05
-4.67554701431881e-05
-7.93423759963215e-06
-1.37234496395444e-05
-2.36592447050528e-05
-4.18022260380438e-05
-2.94799393681483e-05
-7.4238848234779e-06
-4.04624474115078e-05
-4.04699802086562e-05
-1.45306270248575e-05
-2.18845048081538e-05
-1.84117012315623e-05
1.14772560846533e-05
-2.91407994066121e-05
-3.25993436398454e-05
1.18629746335042e-05
1.05910953455931e-05
-1.06743710037159e-05
-1.609413266757e-05
-1.47192280869685e-05
-4.07951950202168e-05
-4.6953410276163e-05
-3.00945028894544e-05
-5.26404416629696e-05
1.57709649202808e-05
-4.90528957244806e-05
-4.56679134797724e-05
-3.16276664371648e-05
1.35225788040153e-06
-1.20594554645282e-05
-7.89946009421699e-06
-1.45801929217063e-05
-1.54041707635101e-05
-2.15403447516369e-05
-2.88817005238592e-05
-1.80491629655372e-05
-4.92755207569463e-05
-1.10970818448025e-05
-1.01119583953981e-05
-4.55454959869428e-05
-3.31867598844466e-05
-4.32256895319038e-05
-2.10123714012747e-05
-4.33185242054219e-05
-3.05626818130992e-05
-5.33624041687404e-06
-3.08992224056527e-05
-3.24929807453323e-05
-3.42839673232127e-05
-2.4661616335271e-05
-1.57163677988889e-05
-2.02196715860069e-05
-3.01187911052431e-05
-6.86647347766905e-05
-1.6745437914568e-06
-1.33540802362232e-05
-3.93974702104172e-05
-3.9769006467096e-05
-3.95763843043651e-05
-2.51633284232375e-05
-2.60275951912826e-05
1.00571803714238e-05
-3.14879838274177e-05
-1.23631848137394e-05
2.96246140651737e-05
-1.4443206895046e-05
-5.77582219583994e-05
-3.90331230829626e-05
-1.96961551227417e-05
-8.73445217232618e-06
-2.13044436130611e-05
-5.70016913465903e-05
-6.81717702842094e-05
-2.23013610498604e-05
-3.96228822564228e-06
-4.67522418436878e-05
-4.5501366148093e-05
-1.00247063048805e-05
-2.02475994667546e-05
-5.24512046461307e-05
-2.18673734086811e-05
-3.36962320864788e-05
-2.92408514610382e-05
-9.33663039797997e-06
6.1056899395218e-06
-4.5694613114599e-05
-2.90955303827242e-06
-2.7955671028763e-05
-2.59120753891617e-05
-4.59403375904139e-05
-2.43357588521283e-05
-1.98295200259591e-05
-1.28417017998737e-05
-3.48647746084969e-05
-1.36342589971151e-05
-1.80630503074579e-05
-2.48762759964244e-05
-3.43241564352503e-05
-6.26144553288725e-05
-2.39305387701021e-05
-8.72327838726725e-06
-4.52675122145963e-05
-3.3206495207173e-05
-1.71952508873138e-05
-6.11871203434877e-05
-2.22679810732313e-05
-6.89805829459202e-06
-2.45274003869269e-05
-1.93520418062544e-05
-2.83390685354528e-05
-2.6426633398574e-05
-3.74934136800026e-05
-2.69461151807272e-05
-2.09805567867138e-05
-3.34850978336315e-05
-3.52576945390082e-05
-2.84871695460174e-05
-5.3969749842792e-05
-4.06094604785758e-05
-1.96543978654153e-05
-3.38585861255606e-05
-4.68906032412246e-05
-1.40692351045952e-05
-2.26635535285778e-05
-2.32935565112529e-05
-2.39082131536845e-05
-1.47367993804523e-05
-3.61258665566003e-05
-4.4795299576483e-05
-3.62126525789769e-05
-1.86411742271546e-05
-4.30831709227521e-05
-1.841899501799e-05
-2.85711036303138e-05
-5.42925168940121e-06
-4.27454554553529e-05
-3.82936251901822e-05
-7.17892429232818e-06
-3.41835310465203e-05
-7.4019161451591e-06
-3.75132880971089e-05
-2.23164789067904e-05
3.24187020481388e-06
-2.52585456685222e-06
-2.62723155245801e-05
1.29261474250246e-05
-3.41472375763755e-05
-1.14309390690699e-05
-1.29844370836393e-05
-1.68279148088972e-05
-5.10148678378507e-05
-2.20574007928391e-05
-2.42450904406878e-05
-3.93706916082195e-05
-2.51196888354916e-05
-7.7448693507943e-06
-3.79848161822275e-05
-1.83495565996225e-05
4.02164410386476e-06
-1.28363173196515e-05
-8.95612334387603e-06
-5.60051774766752e-05
-4.65729910347663e-05
-3.6402766896965e-05
1.21680432474848e-05
-2.11640674108606e-05
-3.59087185574512e-05
1.75020169167568e-05
-6.48127123100155e-06
-4.65743378286176e-05
-2.36591626455025e-05
-4.5717744043044e-05
-2.77340295278096e-05
-8.59031320277203e-06
8.39307841698829e-06
-1.71949387766983e-05
-3.08037088351895e-05
-8.13523774613234e-06
-3.54701964686291e-05
-4.40511479912032e-05
3.26706232330688e-07
3.18268253197691e-06
-4.83147312014046e-05
8.60829084403147e-06
1.98511815573496e-05
-3.02248906477742e-05
2.35464183246456e-06
1.01507339374996e-05
-3.99442529262841e-05
-2.39229977772015e-05
-2.42400484679723e-05
-3.0152677818285e-05
-3.73406979476587e-05
-3.91453286665043e-05
-2.9281858721305e-05
-5.82194598029161e-05
-2.66600112564239e-05
-4.46749204718433e-05
-2.36149751235427e-05
-1.36461748626215e-05
-2.79844933589666e-05
-3.84150585296021e-05
-4.05374335560358e-05
-2.45300134258117e-05
-4.60521203694598e-05
-1.90666322030249e-05
1.90968744470172e-06
-2.23002463961388e-05
-6.42710756927908e-05
-3.61846561429406e-05
-4.07415694105219e-05
-4.93403806927083e-05
-3.71041198923273e-05
-8.73236726755954e-06
-5.07142701678661e-05
-1.68853674149092e-05
-3.5128196281967e-05
-1.60616014851829e-05
1.4021843263746e-05
-3.29374212942838e-05
-6.66170739664654e-06
2.92099876518328e-05
-1.57770987221177e-05
-2.86020261370868e-05
-2.41758062812002e-06
-1.62989194250029e-06
-2.44881751775268e-05
-2.28835775821826e-05
-4.91078531717125e-05
-3.15033366412594e-05
-5.1524277500593e-05
-6.16111255799724e-05
-5.47717016450443e-05
-1.19086639371038e-05
-1.93902193231585e-05
-3.99129191062094e-05
-2.19124958170902e-06
-1.29545327841355e-05
-6.64311441597471e-06
-1.99175094057438e-05
-1.81034079471405e-05
-1.89233331745408e-05
1.43699022581662e-06
-1.81279754520808e-05
-1.50814247085284e-05
-1.7977186217406e-05
-5.13358363624237e-05
-1.47219890011989e-05
-5.79515570412499e-06
-4.81033659652249e-05
-5.11372032664229e-05
-5.04308054445468e-05
-2.73893671244027e-05
-8.44222954861035e-05
-6.29914046441366e-05
-1.86459214834146e-05
-3.20950863392763e-05
-4.58551130285165e-05
-1.11967753932471e-05
-2.45630257903391e-07
-6.39446145681418e-06
6.57312056558561e-06
-3.76921846684317e-05
-2.01214349089798e-05
2.17617975612484e-05
2.41632708540071e-06
-1.56861330177426e-05
-3.04904192612018e-05
-3.6518957157717e-05
-5.19929724466688e-05
-2.01763073035496e-05
-1.85214281386937e-05
-4.03460551028593e-05
-4.33724100498455e-05
6.92393012200093e-06
-7.09442462287988e-06
-3.40442772951894e-05
-1.8412893140253e-05
2.61158733006523e-05
-5.3532840849693e-05
-5.79362323311108e-06
-1.45460204104853e-05
-5.96514775183847e-05
-1.27541030643244e-05
-4.00133878759761e-05
-4.8940683004008e-05
-4.25534703942304e-05
-3.249767775048e-05
-2.1669378674374e-05
-2.96714080544914e-05
-2.61732935524933e-05
-2.0751797901166e-05
-3.02208881878798e-05
-4.66694462447403e-05
1.5881853078361e-05
-2.40652730870672e-05
-2.06239517866582e-05
-2.73198090364454e-05
-3.03614647541358e-05
-3.89719143107108e-05
-5.86693289406207e-05
-7.44332001282516e-05
-2.41007667618394e-05
-1.63766419302705e-05
-6.8092072634901e-05
-1.99124858128423e-05
-9.23012114984246e-06
-6.82035691155519e-06
-4.28458180326068e-05
-1.39250730250507e-05
-2.07692037079219e-05
-3.47100235991069e-05
-4.52358521891776e-05
-5.0042896698574e-05
-3.34797103486955e-05
-4.59991120870859e-05
-6.58687358174882e-06
-1.24482422627939e-05
-3.99855985969523e-05
-7.34833096739703e-07
-2.71036909447661e-05
-4.29833244081284e-05
-8.38076873546122e-06
-5.19955275906549e-05
-1.63656857372744e-05
-4.09323691656822e-05
3.35164345252505e-05
-2.43204236403765e-05
-1.6518257305355e-05
3.09740995872754e-06
-2.80234832099475e-05
-2.68185578964889e-05
6.89561277334369e-06
-6.76081772740179e-06
-3.35647745075061e-05
-2.89109899764012e-06
-3.07353954019374e-05
-5.37248012483918e-05
-4.15002720756013e-05
-5.8303779403235e-05
-1.66979039142691e-05
-1.73474140532009e-05
-6.8268815107777e-06
-2.53131324395899e-05
-2.40915293246032e-05
-1.38823277659503e-05
1.12376781528673e-05
-3.80749489651955e-05
-8.60343199582556e-06
1.79114426152029e-05
-5.20814642266463e-05
-2.71002853784878e-05
-5.79690621092266e-06
-5.08996094986466e-05
-1.70941928782659e-05
2.37463252488563e-07
-4.61010045844732e-05
-4.63817052207668e-05
-3.88912553680998e-05
-6.05805280198802e-05
-4.88231745246977e-05
2.04213465490428e-05
-5.26876180454384e-05
-9.1342796859708e-06
5.97269994010128e-06
-3.59329223210529e-05
-4.13042793020619e-05
-4.45193615346754e-05
1.91241835890814e-06
-1.50131587733956e-06
-5.28831608633518e-05
-2.92306255762571e-05
4.03949701602197e-06
-4.57198583449035e-05
-4.72701273300533e-05
-3.69864046616278e-05
-5.13586138441074e-05
-8.12100061459638e-06
-2.44704995849085e-05
-2.70536543118739e-05
-2.42460003799307e-05
-2.57490905407796e-05
-4.99488485568537e-05
-7.20994687464765e-06
1.10380968820609e-05
-4.35718165104304e-05
-2.88581211023538e-05
-6.20608392959171e-07
-3.19914036362127e-05
-4.65204870102562e-05
-3.82350593528404e-05
-3.25570717980452e-05
-3.07931826026756e-05
-1.88983092285832e-05
-3.23202441966523e-05
-2.84483132818307e-06
-2.06202098628317e-05
-1.64374409778877e-05
-3.0661704695825e-05
-8.69919480764739e-06
-1.43707048331216e-06
-2.8643945277571e-05
4.25691084481203e-06
-7.29799392349598e-06
-8.95179373183915e-06
-5.57213284676523e-05
-1.3828266586869e-05
-2.6623218194849e-05
-2.23127968779467e-05
-2.64895177545828e-05
-1.13303450861152e-05
-6.74622970823026e-05
-3.84954799166118e-05
1.28694108834398e-05
-6.32953216818229e-05
-2.6119524337776e-05
4.99474507586799e-06
-6.97265612310903e-06
-4.36746836651912e-05
3.86913828390806e-05
7.95054159064999e-06
-1.54477996227757e-05
-2.13250977360757e-05
-5.47695816686637e-06
-6.84514122602269e-05
-3.51066978423704e-05
-2.69320698453297e-05
-6.10479923403067e-05
-2.54195128183394e-05
-4.80463190490242e-05
-2.81571444156138e-05
-2.12763407882882e-05
2.64142801202817e-06
6.22818435556061e-06
-1.58900049015367e-05
-9.27916118455998e-06
-1.97756071931145e-05
-3.68626930686462e-05
-3.53407423988209e-05
5.56612053563496e-06
-4.46152961428099e-05
-2.15186881785945e-05
-3.3410973489775e-06
-1.85158348879918e-05
-4.38080951214872e-05
-1.20682558040574e-05
-1.17415946834218e-05
-4.79047412325486e-05
-2.986522783252e-05
-5.06270531752856e-05
-3.70336375228432e-05
5.44474301498819e-06
-3.79876150154219e-06
-1.54715623554509e-05
4.56794036220916e-06
-2.56672686521144e-05
-3.81008525462091e-05
-2.83292467248914e-05
-2.29785404679665e-06
-3.90904480624074e-05
-3.51007553085747e-05
-3.61259999101938e-06
-3.01385999941082e-05
-3.92873114588896e-05
-1.74478159362035e-05
-5.65583057127132e-05
-4.68552401582512e-05
-3.78747148286289e-05
-3.92179994205542e-06
-5.65773543103452e-05
-2.86314874715864e-05
-3.13708022389738e-05
-3.22885970871109e-05
-1.32963223346515e-05
-1.98588149398012e-05
-2.87720290504671e-05
-4.43517539447874e-05
-1.00923474859149e-05
-6.73172537418998e-06
-6.39898954396998e-05
8.37443369132093e-06
-1.42247040885109e-05
-5.3173806624689e-05
-8.04129636225771e-06
-1.77526553735309e-05
-3.03462352617276e-05
-1.73133843435146e-05
-1.93759487796766e-05
-2.38763799322301e-05
-3.44419038717436e-05
-1.89967589805899e-05
-3.39780677849273e-05
-3.47722192559957e-05
-1.2992134893599e-05
-4.35414685893545e-05
-6.48303837523124e-05
-3.26664262399167e-05
-1.08931670202395e-05
-3.35836353670289e-05
-5.15093585358266e-05
-1.01808459281068e-05
-2.47719346187942e-05
-1.95368748428029e-05
2.84529622873986e-05
-2.71474021404161e-05
-3.11970146443078e-05
-4.48393923009144e-05
-3.44107257528582e-05
-6.25556620973048e-05
-4.14611818357494e-05
-2.30335070381292e-05
-3.78051058846965e-05
-1.95335318756509e-05
-2.20919834141413e-05
-5.48536404377336e-05
-2.22840028052866e-05
-2.6196774498062e-05
-1.71209152827722e-05
-4.37543604308602e-05
2.02114754546506e-05
-3.4803886749511e-05
-4.51285436122071e-05
5.79151820172217e-07
-3.75307098036824e-05
-3.56552321084232e-05
7.07715583602463e-08
-3.17215822160845e-05
-4.69327619297424e-05
-5.13424015165602e-05
-1.72158183886859e-05
-3.34105205609052e-05
-4.48295299815815e-05
-4.7615380902234e-05
-2.02720566246526e-05
-6.41787306047597e-05
-4.30199993141952e-05
-8.79291959030185e-06
-6.79407618326269e-05
1.7512678740917e-05
1.56907270126918e-06
-1.04510246104639e-05
-3.24369341816393e-05
2.87571782702044e-05
-1.58068618174937e-05
-6.07038046595462e-05
-4.31400832484433e-06
-4.05210314272046e-05
-5.02288577989247e-05
-2.17715568005175e-05
-3.46640454522571e-05
-4.41534835064163e-05
-3.09359942881406e-05
8.04218583498511e-06
-2.18051298748726e-05
8.35714507098608e-06
5.45273721463996e-06
-1.54326734839406e-05
-4.30498686747152e-05
6.87458504879814e-07
-2.0098666037068e-05
-1.69024681115871e-05
-4.74694304694771e-05
-2.67187061054425e-05
-6.93465082283542e-05
-4.66576477806084e-05
8.31721808329242e-06
-5.37452451436364e-05
-4.77308487939314e-05
-1.2405604229452e-05
-6.43612318085375e-05
-6.03502627237375e-05
-1.00196948169814e-05
-1.06178836548521e-05
-1.36050792645142e-05
9.05126956123324e-06
-1.22708132064408e-05
-3.6841968894661e-05
1.34721161948505e-05
5.70393001926635e-06
-3.60380330236961e-05
-3.22777626056946e-05
9.97581223612144e-06
-3.93031498021256e-05
-5.79235035378349e-05
-5.20650969653981e-05
-7.21045321199595e-05
-8.05275064958765e-05
-4.25593468688603e-05
-4.01254183985349e-05
-4.66549826046317e-05
-8.7997130436517e-06
-4.46175570861382e-06
-2.09698128734756e-05
-2.54406042377647e-05
1.02213254735785e-05
-9.72798646004936e-06
-1.77367662971114e-05
-1.37114665814745e-05
-2.82042801540677e-05
-3.99341355153988e-05
6.30377018751441e-06
-1.04426743250617e-05
-8.99393103054961e-05
-3.1981394446143e-05
-8.59831211520324e-05
-5.6480771858374e-05
-2.84578159197519e-05
-2.89051482956652e-05
-4.74598230246729e-05
-2.55955078189593e-05
3.61504078821853e-05
-1.99026248890651e-05
1.36777998382816e-05
4.5874680887602e-05
3.02724660471835e-05
-1.67718400354967e-05
-4.10636633784286e-05
-3.7086032693424e-05
-3.56629190963986e-05
-3.79811920601508e-05
-5.56702427066556e-05
-4.06959737012053e-05
-5.75293374199232e-05
-4.33327253001866e-05
-2.84787682258763e-05
-3.24324252145303e-05
-2.38975301987185e-05
-4.81246032746411e-05
-8.99507355006134e-06
1.66194389271035e-05
-1.47083678293813e-05
-1.92958229887274e-05
-1.07546124206641e-06
-1.20330683661326e-05
-1.18706551286814e-05
-1.82928354597191e-05
-8.71168707288414e-06
-5.21594789767323e-05
-4.94118128065577e-05
-2.67517271614646e-05
-5.96585573677725e-05
-6.1609584273448e-05
1.15695018182884e-05
-5.70180028114574e-05
-5.77769313131088e-05
-1.98139974486009e-05
-5.68788691829894e-06
-4.7130268818408e-05
3.27480185335598e-05
-7.70562318665496e-06
-3.36134116374164e-05
-1.62817796860669e-05
-5.78507922063981e-06
-1.67264750474633e-05
-1.6114875339716e-05
4.05555821176485e-06
-5.97938634735619e-05
-3.99141976666123e-05
7.77803486568688e-06
-3.2609820395114e-05
-4.01973981735485e-05
-3.45495993724734e-05
-1.61728069056694e-05
-5.85003768933883e-05
-1.79097944551635e-05
-2.34217771523059e-05
-4.24293477198829e-05
-1.02665841302597e-06
-1.40594288825823e-07
-7.26314743444904e-05
-4.45995933204429e-05
6.12978662862833e-06
-7.415256204937e-05
-3.59121736306372e-05
1.18361986394237e-05
-8.82871677818522e-06
-2.75286246165184e-05
-1.93882894187231e-05
-1.50410326803763e-05
-3.75825209963137e-05
-4.53104916729834e-05
-1.45586612743731e-05
-2.42603987771854e-05
-3.38199903107365e-05
-4.04705559025984e-05
-3.23695291869784e-05
-6.58891474864621e-05
1.60201591193788e-06
1.07503093836585e-05
-6.60892154343385e-05
-4.37682058746924e-05
-1.85519349333008e-05
-3.13056299880997e-05
-4.5553806635104e-05
-3.68468067892356e-06
-5.53172997764947e-05
1.87914260727683e-06
-2.426924603979e-05
-4.31425742084148e-05
-2.42594914511396e-05
2.34720642792919e-05
-3.27599549516807e-05
-6.34328957876521e-05
-2.29731960624699e-05
-5.53352535956426e-05
-6.70373895965864e-05
-3.54439795942249e-05
-5.61724313791362e-06
-5.03883463209167e-05
-3.19308738155853e-05
2.8624675477063e-05
-7.18889780048859e-05
-3.40791013214448e-05
2.90221218357328e-05
-2.8940783402968e-05
-2.33938084519206e-05
9.47272533757955e-06
1.94963239446966e-05
-6.51403705894757e-06
4.53426628156569e-07
-8.59375012277994e-06
-8.05624637387788e-05
-5.63560816302428e-05
-1.61195162784561e-05
-4.6760746734671e-05
-3.89263334272448e-05
7.502969579758e-06
-2.94715103110174e-05
-3.91152045703283e-05
1.15061542545073e-05
-5.28564702321363e-05
-2.12714447217594e-05
1.04262789468889e-05
-1.70122785504421e-05
-6.56941295982807e-06
1.6406471696118e-05
7.83670601167935e-06
-4.41644595251682e-05
-4.36145169227334e-05
-1.73187754470606e-05
-1.76845363313504e-06
-1.16217637720835e-05
1.52209169131948e-05
-5.08527406715993e-05
-1.51259537661806e-05
-2.62058766123236e-05
-4.51980809880883e-05
-4.05967507927986e-05
-2.84200749552749e-05
-4.38079699930852e-05
-6.38678710750149e-05
-7.51023856540689e-06
-6.54789301989271e-06
-6.57763090458275e-05
-4.41124179003598e-05
-7.95371447309745e-06
-2.23506861735783e-05
-6.10490039692732e-05
5.75914993715126e-06
-1.12303131187931e-05
-5.26343770900309e-05
-3.1194207260587e-05
-5.64430223907996e-05
-1.82287390329492e-05
-6.58724266236923e-06
-3.85835449010785e-05
-5.72667756885266e-05
1.44734636078889e-06
-2.58907245459444e-05
-4.4799713229616e-05
-3.7548297715794e-05
-3.37672091864577e-05
-2.03054274818541e-05
1.92476088570242e-05
-2.1288241915432e-05
-2.10591629843177e-05
-4.21110658528239e-05
-3.00378304396686e-05
-1.56738255452048e-05
-5.13008302304231e-05
-2.82852970781338e-05
-2.5958748372404e-05
-1.56821286700714e-05
-5.04244314458543e-05
-4.21315776489046e-05
8.65857663921965e-07
-5.91126154941834e-05
-9.74933665012692e-06
-9.77101407195045e-06
-3.66926143812517e-05
-2.25819051952953e-05
-1.3991644376564e-05
-5.00578815734431e-05
1.18503766902683e-06
-2.58646609730744e-05
-3.77857328717937e-05
-3.34056618432185e-05
-1.64292745087126e-05
-2.12823433994478e-05
-4.76708593291288e-05
-7.11414279573363e-06
-9.23979376818756e-06
-5.35191790945893e-05
-1.07056289759903e-05
-6.49008786522791e-06
-4.02635328605614e-05
-6.72300933349362e-05
-3.42903713971247e-05
-3.75853394774776e-05
-5.29008468540283e-05
-4.26058171172212e-05
-3.54056291187244e-05
-1.85595799840925e-05
-2.29692635505331e-05
-1.43425282551913e-05
-2.38366689413097e-05
-2.97783174321979e-06
-2.42906504142796e-05
-1.09285002525739e-05
3.62521143381991e-05
-9.2456460344977e-06
-1.79708853645814e-05
-3.00108885098794e-05
-2.95833542505516e-05
-3.73283731668815e-05
-2.7086674755815e-05
-5.01058917879933e-05
-3.5065423893752e-05
-1.03574171282061e-05
-2.48508998062329e-05
-2.09747478000627e-05
-4.45671698441619e-05
-2.974372531071e-06
1.05531640882008e-05
-4.16879397053194e-07
-3.06659058352577e-05
-1.17543920085437e-05
-2.96785466428789e-06
-3.49452793160225e-05
-3.41931500795728e-05
-1.8588783448461e-05
-3.43796825352007e-05
-3.61584015930805e-05
-4.44459447409022e-05
-5.63455342919655e-05
-6.71195416460456e-05
-2.23449592823125e-05
-5.34303574661505e-05
-5.56224455734491e-05
-2.52762835298749e-05
-5.17690446490639e-05
-2.65939775810619e-05
2.97678289591436e-08
-1.83144921280684e-05
-2.56867315377062e-05
7.75512239651185e-06
-2.97170380834313e-05
-1.85193900173198e-05
-3.20829524108891e-05
-4.24735396930913e-05
-7.83588484263567e-05
-4.74600197141165e-05
-4.72878050122875e-05
-4.54161595258812e-05
-2.85456009839947e-05
-2.90267147486456e-05
-1.25698672894396e-05
-2.74027372499811e-05
1.07682997888122e-05
-2.18557596185207e-05
-3.56153960845423e-05
5.092563759476e-06
-1.33794770830592e-05
-6.7067141008361e-06
-8.32850468067878e-06
-3.00615044207984e-05
-4.95305774793498e-05
-1.09304185595814e-05
-1.98793767111428e-05
-2.90029451417143e-05
-4.84045755912103e-05
2.33091122748958e-06
-6.56222460177169e-05
5.36380568222602e-07
2.31231653272455e-05
-3.55049788028309e-06
-2.90801966839492e-05
-4.35262601512209e-06
8.55933655130413e-06
-3.75082224522867e-05
-1.67606237841916e-05
1.90672953747078e-05
-5.27537801137093e-05
-5.46646955856132e-05
-3.84025398824996e-05
-4.36455183238299e-05
-6.16354358744768e-05
-3.58857478233095e-06
-3.33298823578939e-05
-4.22438572475466e-05
-2.40995401179918e-05
-1.55805001304333e-05
-3.72900592176297e-05
-6.56145716791875e-06
-4.05935577033071e-06
-4.04087027777461e-05
-1.95653368225567e-05
-1.68891453657771e-06
-2.49336689302326e-05
-2.28313286474073e-05
1.64509252566674e-05
-1.5975838897847e-05
-3.13443010683584e-05
6.13498669120085e-06
-3.0206251445573e-05
-5.44225292840393e-05
-3.3946488692043e-05
-3.07147801465514e-05
-7.41554312577022e-05
-1.61699355854108e-05
-9.04753973350884e-06
-4.75136815808685e-05
-4.99383179355746e-05
5.84805802957422e-06
-8.19832607046305e-06
-1.88192419636646e-05
-5.09493258661889e-06
-3.09421542770456e-05
-2.62030745303137e-05
-2.56845881165766e-05
-1.10485786153545e-06
-6.02955225346251e-05
-7.02208816779725e-05
-2.62701177787728e-05
-5.78805925494105e-05
-5.12965051498704e-05
-5.10623012287714e-05
-4.30388664704774e-05
-3.82425766779942e-05
1.14957356081887e-05
-2.39787417250624e-05
-1.7771549580146e-05
7.66087521023483e-06
-6.31274875003283e-06
-5.20279412255233e-05
1.10185861016227e-05
-3.55844508866804e-05
-5.02439646268822e-05
1.70010393387057e-05
-3.68136619612996e-05
-8.28321352702398e-05
-3.25276597495993e-05
-1.60644825283147e-05
-6.91801657718923e-05
-5.65644706253085e-05
-2.60636276661531e-05
-3.4847976151947e-05
-2.17556579066162e-05
-2.84682931156721e-06
-1.01404506969033e-05
-6.24841678919941e-05
-3.27134734955195e-05
3.35331246952745e-05
-2.9004279489046e-05
-4.31561052971027e-05
-2.59521118840088e-05
-4.1372673870745e-05
-5.55805173132224e-05
-4.41146707163469e-05
-1.04731603294787e-05
-5.42774384556826e-05
-4.77141652313209e-06
-2.19823093769517e-05
-2.39138813615913e-05
-6.43701852145961e-05
-5.04961343092145e-06
-1.3299545825998e-05
-2.25558312852063e-05
2.69892617503789e-05
-1.42260444031751e-05
-2.21360702339252e-05
-5.35102762044202e-06
-7.60735474014832e-05
-1.07846351663663e-05
-1.49603839144913e-05
-1.59107722610547e-05
-2.07034324379555e-05
-1.81703926712393e-05
1.81924560942643e-05
-3.02491823274673e-05
-3.15031308175209e-05
-2.08780424645472e-05
-2.48827470822974e-05
-2.3043131813171e-05
1.23546965076985e-05
-4.60004525468836e-05
-1.90655697593408e-05
-3.69085862550196e-05
-4.07490295676408e-05
-2.30257215266828e-05
-1.59285922238486e-06
-4.46036509192252e-06
-2.40443708471177e-05
-1.48550575162621e-05
-7.75353748437821e-06
-2.36336424728976e-05
-3.63783211437543e-05
-1.10247388764625e-05
-3.89000406728467e-05
-8.73006175229843e-06
-3.85670755476072e-06
-4.80670453197328e-05
-3.52526461693576e-05
-3.71994184615509e-05
-3.66101102655709e-05
-6.78128976645128e-05
-5.1517130766437e-05
-1.92455726908798e-05
-4.42137895299998e-05
-4.1038392378322e-05
-4.16313542440209e-05
-3.74605642812975e-05
-2.74615632228245e-05
1.64550723592405e-05
-4.5589756324853e-05
-4.2862233705274e-05
-2.16342429133529e-07
3.59783906287936e-06
-3.5788232488579e-05
-9.82367551439829e-06
-2.32791325270926e-05
-4.61999451120199e-05
-6.36762783297443e-05
-4.12822831544483e-05
-4.57379922124895e-05
-3.75612352984918e-05
-1.50651173897013e-05
-2.99637157815762e-05
-6.64161058085886e-05
-3.19452673277752e-05
-4.1499585687765e-05
-2.95108980792185e-05
-4.19244660107037e-06
-3.8573925486086e-06
-2.17586558981323e-05
-1.66511101538946e-05
-1.07689280074858e-05
-1.07000212724576e-05
-1.28580670108988e-05
-1.63073556450064e-05
-2.71607406657521e-05
-1.76649464553075e-05
-4.51662444126634e-05
-6.56417217654191e-05
-2.82120973507655e-05
-4.99376473625756e-05
-4.93888999756768e-05
-2.45181499561524e-05
-2.6791110065342e-05
3.77538845984454e-05
-5.35366199276479e-05
-8.28984440929187e-06
1.07631408641126e-05
-2.24404715772666e-05
-6.69122111331501e-06
-4.06976869113944e-05
1.13976119699133e-05
-5.54985193345368e-05
-4.53749860400131e-05
-1.88702759316017e-05
-8.16656908730591e-05
-4.79429667918031e-05
-1.83259170410199e-05
-4.98601485355655e-05
-5.7228710056208e-05
-1.73345191068851e-05
-5.02503014136378e-05
-6.06064337026159e-05
-2.93613417278645e-05
-3.60763995765485e-05
-3.5382161367951e-05
-1.6562435170691e-05
2.57923870612243e-06
-1.95956470283661e-05
-1.01445080019887e-05
-3.91937073263454e-05
1.13507055908448e-05
-2.9708317346157e-05
-2.20325189775474e-05
-3.90377876088202e-05
-2.5746446123353e-05
-2.77304112361373e-05
-3.90179408041987e-05
-5.89073810561289e-06
-2.58149932552633e-05
-2.1506465030338e-05
-5.13145280287598e-05
-4.63421385077051e-05
-1.23413863729295e-05
-5.43697568176987e-05
-2.18239103850409e-05
-2.45409418755217e-05
-3.29202186631721e-05
-3.27127632303515e-05
-2.61585404699301e-05
-3.45803390945974e-05
-4.50506633837672e-05
-2.3363480349425e-05
-3.48855692624774e-05
-1.26342952656064e-05
-7.17300712967576e-05
-2.63559080100306e-05
-6.48601543379912e-05
-3.88675433765685e-05
4.61504020325932e-06
-2.38164078748785e-05
-4.9948270898845e-05
2.70473486529003e-06
-1.35833389197926e-05
-1.43573535917061e-05
-2.13926483524713e-05
-2.52981023194167e-05
-5.61356341280189e-05
-1.85982239025901e-07
-6.05787922792936e-06
-2.42500904533949e-05
-1.47903634223471e-05
-3.96613214012208e-05
-4.22646070310423e-05
-7.7950656863458e-05
-1.96726740644099e-05
-3.15043942774401e-05
4.98400910268756e-06
-3.59712161921897e-05
-1.84167076420097e-05
-4.74397015958196e-05
-2.20301783109129e-05
-5.44590925177418e-06
-2.9360285490144e-05
-2.37978391684736e-05
-2.42897200743656e-05
-2.56068186153181e-05
-3.58142935024383e-05
-1.97050267533877e-05
-3.48018906055425e-05
-6.10734914418743e-05
-6.67997575234236e-06
-1.26280310466264e-05
-4.34990120322472e-05
1.28694995655666e-05
-1.99274111510367e-05
-6.16834554096288e-05
-3.23340420454669e-05
3.18683075306418e-06
-3.99635492727888e-05
1.02904534292582e-05
-3.64545163702696e-05
-5.14100730879165e-05
-3.57389597559703e-05
-1.87040551306967e-05
-2.86751606676642e-05
-3.3313465186606e-05
1.21455926237525e-05
-4.24908848349154e-05
-1.69802480023318e-05
-3.33784714815392e-05
-5.16735589992198e-05
-4.08752775489484e-05
-1.72514265690097e-05
-4.73329195754365e-05
-5.1800637537232e-05
-4.56051647132917e-05
-4.1722423032401e-05
-6.62083853174542e-05
-4.38025118918575e-05
-3.16022897883633e-05
-4.40140108247637e-05
-1.49656648838325e-05
-1.26477789609977e-06
-1.26128414738876e-05
-7.81353120560721e-07
-3.21949396419022e-05
7.85412434243057e-06
-3.73480349817843e-05
-3.83025427465397e-05
-2.44471566566699e-05
-3.5042377427063e-05
-6.82906255079531e-05
-4.5671322577931e-05
-2.99797641278069e-05
-1.90377741088571e-05
-3.51825444461805e-05
-3.15414645245077e-05
-5.42329898816927e-05
-5.58457952560271e-05
-2.6971904108365e-05
-1.44578523727529e-05
-2.9977819029182e-05
2.63657494368232e-06
-3.46636829502709e-05
2.56885466006521e-06
-1.79880389868899e-05
-3.9082616564867e-05
-1.22062290767498e-05
3.36958233514904e-06
-5.10957735410342e-05
-4.35396536766756e-05
-6.34572364775697e-06
-2.74815079786798e-05
-2.51039307634277e-05
-3.9916974914232e-05
-6.54677325897748e-06
-3.09067399447082e-05
-1.5285318184536e-05
-7.15500974306152e-06
-2.41012604372218e-05
-3.70998117057914e-05
-3.3288902875305e-05
-2.72788844318181e-05
-3.66491626923229e-05
-9.98344578477428e-06
-3.99513297404183e-05
-7.4697842074095e-05
-4.82446114890247e-05
-2.91349214214137e-05
-5.77644831581652e-05
-6.18433135173715e-05
-7.77790963724555e-06
-2.56241251067123e-05
-3.27267247170554e-05
-1.75102440727077e-05
-3.86355100895923e-05
-2.40012123126374e-05
-2.64691440675646e-05
-2.2319872146154e-05
-6.97638433249249e-06
-4.52194023936678e-05
-4.84498930888732e-05
-1.87379405138712e-05
-1.15403894807762e-05
-5.42259375143856e-05
-3.04566516481848e-05
-1.03373793190663e-05
-3.00309999260269e-05
-4.62044247302115e-07
-3.33832780868496e-05
-4.71174089833299e-05
-1.58605047574571e-05
-1.53799747348687e-05
-1.63226743806723e-05
-9.63585763272283e-06
-3.41235715618932e-05
1.4821582791211e-05
-2.50018704859191e-05
-1.40873182321951e-05
5.5109156998913e-06
-1.34825708483708e-05
-3.18780682810212e-05
-4.69182184425508e-05
-2.79995823135967e-05
-4.41838888882916e-05
-6.13954941743315e-05
-5.88229040116696e-05
-6.36811589127972e-06
2.06625136704835e-06
-3.49838779818934e-05
-1.723801731259e-07
-1.75154279670503e-05
-3.45824542439723e-05
-2.83336109042207e-05
-1.96507618189069e-05
-2.50293041502321e-05
-1.66596335143251e-05
-4.11991375367493e-05
-3.51379189887907e-05
-4.59718201083876e-05
-1.83992322835928e-05
-8.59107218472781e-05
-6.5654088362594e-06
-2.26193329467029e-05
-6.90732875007862e-05
-2.38662686205593e-05
7.23533441192362e-06
-2.39800717559127e-05
-2.29206049816305e-05
1.07333394455347e-05
-3.61329018840392e-05
-4.1043437814406e-05
9.989918976994e-06
-4.97200706796408e-05
-3.14387768709574e-05
-1.0427602740335e-05
-2.04199117002651e-05
-9.2559305556858e-06
-3.21743663863501e-05
-1.12931140063921e-05
-2.39371494777622e-05
-2.68527325477853e-05
-1.99268233443202e-05
-4.20763966514897e-05
-7.0215137363765e-06
-3.4740876553558e-05
6.58727924912407e-07
-1.62454781056028e-05
-2.65236400539558e-05
-1.71754341464751e-05
-2.92130082934817e-05
-2.6073566215302e-05
4.90040199445314e-06
-3.87966662986686e-05
-3.61236662289792e-05
-4.08109074903327e-05
-6.39911447000444e-05
-3.21446337784484e-05
-4.30659041489391e-05
4.41497049609065e-06
-4.01295273304236e-05
-1.05291601580083e-05
-4.06591948936224e-05
-2.56807545500904e-05
-3.76242498114577e-05
-1.13841195605335e-05
-4.31421973810651e-05
-2.77429165437046e-05
-2.70282168203131e-05
-3.06800316768109e-05
-4.03112291702036e-05
-1.83433937278653e-05
-4.01596091734981e-05
-6.28155709276352e-05
-1.7507219136888e-05
-2.33427015931373e-05
-3.20970608030262e-05
-1.68951966394977e-05
-3.08917910460173e-05
-3.91368960771184e-05
-2.42073351560624e-05
-5.32997917834441e-05
-3.18843771322889e-05
-1.04716257121682e-05
-4.88782950160518e-05
-4.88291066240358e-05
-2.93357487271121e-05
-1.3372298176144e-05
-1.71743948166381e-05
-2.05021930060674e-05
-1.81273690368432e-06
-4.7389673018396e-05
-7.33209339173403e-06
-1.92335177585373e-05
-2.50339191173141e-05
-4.27139739852662e-05
-4.25574155798859e-05
-1.88976360289285e-05
-1.10357690702803e-05
-6.04928711651748e-05
-3.52714641126651e-05
-1.49446624958788e-05
-2.49738731837383e-05
-4.18083370584679e-05
-4.41578588121156e-05
-2.66305889472378e-05
-7.65496875026656e-06
-3.54216289759237e-05
-5.45776653148785e-05
-1.4642778518039e-05
-3.53889697162088e-05
-6.30229943581133e-06
-1.17820554301695e-05
4.95771430494665e-06
-2.91511779336251e-05
-4.40087176974094e-06
-1.12417367769064e-05
-1.20813835484022e-05
-2.29752709104351e-05
-7.05268380295678e-06
-2.96393830470219e-05
-8.16724682978875e-07
-1.57141001653747e-05
-1.79963613124848e-05
-4.44123916254606e-05
-3.8820327678082e-05
-3.30885570309417e-05
-4.57991559116133e-05
-1.45540971033912e-05
-2.94065642241215e-06
-6.52407154061184e-06
-5.87221790112336e-05
-1.22263458307132e-05
-4.23493306187424e-05
-4.36860887479772e-05
-1.69485585400906e-05
-2.35398304103418e-05
-3.33145503455055e-05
-6.99724098825746e-06
-4.10406575413189e-05
-3.48134533581942e-05
2.92058329763141e-06
-2.49394134474571e-05
-4.15755930530632e-05
-1.58495858106823e-05
2.45197796228131e-06
-4.26698461925698e-05
-1.75839101933018e-05
-1.59182200679717e-05
-3.1252703270306e-05
-4.43780192168911e-05
-1.48159140902169e-05
-1.12629450180198e-05
-8.90277315331164e-06
-4.22695802359079e-05
-1.69791250041296e-05
-2.21383415606281e-05
-5.17314720790851e-05
-1.94060851266221e-05
-3.173472797072e-05
-2.63153268033355e-05
-2.735659046685e-05
-1.23723941004768e-05
-1.43892703704366e-05
1.70930157103074e-05
-7.68090758385167e-06
-1.69503582880075e-05
-2.27599178370679e-05
-3.90550317873136e-05
-3.8276969682194e-05
-1.74060778056978e-06
-1.65070511304953e-05
-5.40993562341736e-05
-7.24394183852153e-05
-3.82634746224631e-05
-2.49074026413045e-05
-3.23271520833721e-05
-3.86260516930795e-05
-2.81927083221056e-05
-3.28129843802095e-05
-8.81926851272495e-06
-2.96189555171336e-05
-1.7175230303991e-05
-1.37883653756193e-06
-1.30420720093813e-05
6.03212350640215e-06
-1.29526981758541e-06
-2.69377506602148e-05
-3.82955620377933e-05
-3.67268630548282e-05
-8.31313445129965e-06
-1.68010717477158e-05
-2.89403315527055e-05
-5.60990290861135e-05
-5.41455013098795e-05
-6.84040655251034e-05
-3.11206251165264e-05
-2.01881735470054e-06
-6.98750762139995e-05
-2.81285557705732e-05
-2.29879530911592e-06
-3.90786840644943e-05
-1.65928719334258e-05
-1.90306802454805e-05
-2.3580186752242e-05
-2.86762497810037e-05
-5.5607324282163e-06
-2.49877049382339e-05
-3.86944246846142e-05
-3.59410387191358e-05
-6.8200961477918e-05
-6.22986638552389e-05
-5.68112062191194e-05
-3.06527093161391e-05
-6.07085630982333e-05
-2.14670082357174e-05
-9.16524476269781e-06
-4.85128530376573e-05
-1.44621362975156e-05
1.28821673065115e-06
-7.25408717629187e-06
-4.71591615625608e-05
-2.26249218176788e-05
-6.31929061348368e-06
-2.75793453163103e-05
-4.05492154908731e-05
-2.19073305444373e-05
-3.17059747700586e-05
-5.09007751391028e-05
-1.19213497276326e-05
-3.1337209210951e-05
-5.54288121154497e-05
-5.74916540705419e-05
-4.43085048558205e-05
-5.98096554882238e-05
-3.05105253637011e-05
-3.69149883386656e-05
-9.75166304729142e-06
-2.22984359102101e-05
-5.6225562244602e-05
-1.71079193479624e-05
-4.05606972719403e-06
-3.1701083108441e-05
-3.01772351657801e-05
-1.47635001740548e-05
-3.54616607112689e-05
-2.83354037592207e-05
-4.43394421352605e-05
-2.66064749689382e-05
4.49366860614218e-06
-2.66076928864747e-05
-2.40409902158984e-05
-4.38953330819285e-05
-6.96116392212788e-05
-2.85197216844623e-05
-1.61509955698178e-05
-3.66655465457422e-05
-1.855098668005e-05
3.48143885258509e-06
-2.70619587041102e-05
-4.0478600733137e-05
9.36207879058364e-07
-9.43383927466977e-06
-1.47004143707096e-05
6.37957887922711e-06
-1.7224377290362e-05
-2.37797241956086e-05
-4.08726279390808e-05
-4.00020550637494e-05
-1.8182220067702e-05
2.60729388461438e-06
3.92917269818688e-06
-4.99067703230574e-05
-2.98728887135721e-05
-4.92193854571715e-05
-2.96292579700903e-05
-3.04072794337215e-05
-1.78089831024213e-05
-3.29237306894029e-05
-5.39235602644721e-05
-9.68017079929598e-06
-3.07247045416509e-05
-3.82936078741614e-05
-3.07966381880163e-05
-3.33903563278605e-05
-2.90318258351189e-05
3.64312210057467e-06
-5.04102794286022e-05
-2.53072744960535e-06
-3.70552224679879e-05
2.35494809316594e-05
-2.88483715890233e-05
-2.61778666636272e-05
1.56098682600069e-07
-5.60282351654157e-05
-4.4263600013228e-05
-2.93968324056994e-06
-2.9551926503675e-05
-5.34193392663624e-05
-3.38725125140371e-05
-2.04867433318807e-05
-3.11224764150621e-05
-4.57358316220575e-05
-1.31127766813811e-05
-1.94490815124722e-05
-4.31865017367441e-05
-1.65856865719581e-05
-1.27219195607423e-05
-6.62269332387002e-05
-4.88863413109752e-05
-1.66430067031558e-05
-1.25354505283477e-05
-4.02869840881313e-05
-2.55699190126205e-05
-3.65324485577632e-05
-4.18921650300948e-05
-1.99476881682251e-05
-3.34944909485272e-05
-2.46767529377978e-05
-2.29642873589396e-05
-2.78488096597961e-05
-5.73287293206592e-05
-3.59665716886388e-05
-3.17533997144956e-05
-5.84329862922914e-05
-1.38591252930563e-05
-9.5169433135224e-06
-3.35623034487087e-05
-3.78509349425262e-05
-3.19520012456395e-05
-6.20632919493041e-05
-3.5684651704192e-05
1.68746943325243e-05
-2.00445694799958e-05
-8.34891039733579e-05
-8.44642905230689e-06
-2.21013107931156e-05
-3.82012908462441e-05
-1.69650969324775e-06
-1.17535844585463e-05
-3.0082845278311e-05
-4.40320406161112e-05
-2.52808200880748e-05
-4.06655128408065e-05
-3.7249937702682e-05
-2.76191039895292e-05
-1.75377147921872e-07
-5.94828796865412e-05
-3.42753755256322e-06
-3.81018885893062e-06
-2.86230327299961e-05
-4.00723078711436e-05
3.55023046045868e-06
-4.3215317125399e-05
-2.94948424004117e-05
-1.63075035397219e-05
-2.3539445694132e-05
-3.81052125267009e-05
-2.11434803663057e-05
-8.15272564948884e-06
-3.99584673234346e-05
-1.57715031833601e-05
-9.97659311777774e-06
-5.37141105133223e-05
-3.38360633563371e-05
-2.9860510181769e-05
-1.19962772388651e-05
-3.02642673411226e-05
8.42866136274527e-07
-1.66265287448034e-05
-3.16486380699032e-06
-2.31311041808931e-05
-2.77436842590509e-05
-4.27552527216425e-05
-1.28511708596265e-05
-5.23526182948343e-05
-1.7997902384338e-05
-3.42999890950391e-05
-8.63967444012532e-05
-4.37957006381536e-05
-1.83051391473028e-05
-3.9706777721519e-05
-6.83788515769717e-05
-5.04998347127351e-05
-9.92645590719398e-06
-4.24063411230839e-05
-5.04841593870419e-05
-1.20882835453477e-05
-7.00445028504581e-06
-1.18918063164838e-05
-3.75020050240817e-06
-1.96121861530371e-05
-4.9224334510186e-05
-2.97971813338801e-05
-4.15401778040235e-05
-5.57268346620163e-05
-4.59893194655122e-05
-3.58254178847483e-05
-6.59242410220074e-05
-4.54794038438391e-05
-3.42860920366668e-05
-4.18589413515203e-05
-5.62844226198639e-05
1.95536717769071e-05
-8.00160350783806e-06
-7.4910111199276e-06
-1.55066879826002e-05
-4.22949704206705e-06
-3.90053081229456e-06
-3.55237301095346e-05
5.06650441203983e-06
-2.42999416273646e-05
-6.00193333764523e-05
-3.03541163822831e-05
-6.18878805352608e-05
-5.01740245286155e-05
-5.0321141599753e-05
-5.03362900218145e-05
-4.94938150493348e-05
-2.77348758790582e-05
-3.48498214760758e-05
-3.68954737898549e-05
-1.11785252057182e-05
-1.44468836777215e-05
-2.43855721004387e-05
1.87606222892666e-05
4.91143190134264e-06
-2.6984920397613e-07
-2.55171935277545e-05
-1.74705228795465e-05
-1.94726049005769e-05
-6.46373653151728e-06
-2.56045505383971e-05
-1.90454156945944e-05
-6.07806786623226e-05
-4.49602443869221e-05
-4.03023737349792e-05
-3.49158524282245e-05
-3.16661096039862e-05
-3.15891064462728e-05
-5.40593932693015e-05
-2.18942734834652e-05
-1.50532991338522e-06
-1.06643428660703e-05
5.44644000962713e-06
1.25602530808045e-05
-2.51618678786745e-05
-5.50354366835824e-05
-2.78860503076948e-05
-1.15751070384302e-05
-4.67833281800689e-05
-3.22897849954658e-05
-3.45135719583641e-05
-6.17545469209318e-05
-4.61424169173776e-05
-2.5947340278208e-05
-6.31939391004202e-05
-2.89352319009541e-05
-2.39959042186993e-05
-4.93051537798153e-05
-2.87251355120468e-05
-2.73472206305993e-05
-2.94210635616482e-05
-1.28662226790456e-05
-6.78923713804151e-06
-4.07367822369063e-05
-3.15232788415755e-05
-4.80307653324388e-06
-2.6326091613561e-05
-3.25812802459503e-05
-4.73496890755229e-05
-3.89801174339393e-05
-8.8370083884358e-05
-4.34412919840085e-05
-3.89268334031259e-05
-3.92646982337152e-05
-7.24882550512864e-06
-1.11072350852065e-05
-2.43992544820124e-05
9.06037124717666e-06
-4.72289851367957e-05
-1.9145225888577e-05
-2.05365819413141e-05
-3.7713613885934e-05
-3.26281343708816e-05
-9.77062961312775e-06
-7.66245302850122e-05
-2.77064575903939e-05
-1.48042246850768e-05
-2.41007564966358e-05
-1.80786131979373e-06
-3.90696558920927e-05
-4.57801884447997e-05
-2.58985005163327e-05
-1.37543628724452e-05
-3.03931735877658e-05
-3.9186303541365e-05
-5.6267192086569e-05
-1.72501977316823e-05
-3.69475053039024e-05
-9.74539488962171e-06
-3.28062670333904e-05
-4.5003180645572e-05
-2.46600479103425e-05
-8.10491258272589e-06
-1.99232816866175e-05
-4.18831738903273e-05
-3.9546262208836e-05
-4.99197077627769e-05
-3.30253080972342e-05
-9.67140069136471e-06
-2.36504937764812e-05
-8.36713910624264e-06
-1.70924133459914e-05
-1.67686177932663e-05
-3.19984482197636e-05
-3.09027229379847e-05
-5.2548135417239e-05
-1.34294209274087e-05
7.30242352587042e-06
-4.31270835482972e-05
-3.93341422412992e-05
-1.50771781300209e-05
-4.23862407608045e-05
-1.04604056655242e-05
-5.11902679131103e-06
-4.30995777907457e-05
-1.45041858043222e-05
-3.79016016298066e-05
-2.80125644753479e-05
-3.73871114026234e-05
-3.5766992692781e-05
-3.4484959057829e-05
-3.47319110872416e-05
-1.71360271667243e-05
-1.84079560002388e-05
-2.39279237082289e-05
-4.90775660644715e-05
-2.40694370316756e-05
1.1198465753983e-05
1.45185994527912e-05
-5.6872872286723e-06
-3.1923163379672e-05
-3.43528950234807e-06
-3.54352705320093e-05
-5.16434783930969e-05
-1.47562581698872e-05
-2.3167289399468e-07
-2.05420441524534e-05
-4.79895861789241e-05
-2.95875570606381e-05
-6.67054527586043e-05
-5.69173785422773e-05
-2.92775004712425e-05
-4.44616762712463e-05
-4.23607558853046e-05
-3.43825950473449e-05
-1.25998191962464e-05
-1.49143970842268e-05
-2.35865798308405e-05
-2.41599237386272e-05
-1.57987319222371e-05
-5.28171562269392e-05
-2.21121354152425e-05
-3.64851018733477e-05
-9.77988468931749e-06
-2.96749365181101e-05
-1.50977605880032e-05
-3.37819663230016e-05
-2.1565086769018e-05
-3.43118583672462e-05
-6.65013504845019e-05
-9.19836751547171e-06
-3.44301412560924e-05
-3.03273893731921e-05
-1.11472617237463e-05
-1.69458112184988e-05
-2.80972059182374e-05
-3.03957556235907e-05
-3.22174509997518e-05
1.35940640985241e-06
1.12210008450007e-06
-7.85243634213545e-06
-5.2244283641644e-06
-2.54795664371121e-05
-3.72854044406251e-05
-6.44470644113269e-05
-4.67778301354945e-05
8.79926670940113e-07
-2.4210582343059e-05
-1.21303362061126e-05
-3.82736530340914e-05
-4.64750018785335e-05
-3.41488570913494e-05
-1.74357946306417e-05
-1.75544954666519e-05
-2.22155190866866e-05
7.95673052141009e-06
1.96844477516192e-05
-4.31987314213507e-05
-6.5780747108096e-06
-1.36514542782293e-05
-1.93167722618138e-05
-4.63814909990845e-05
1.96921366897091e-06
-5.01839253748329e-05
-5.39148815798504e-05
-2.08412091131845e-05
-3.07275413113586e-05
-2.29800499287661e-05
-5.21553034273365e-06
-2.886435084577e-05
-6.94864888839621e-06
-4.56009257990512e-06
-1.99169383537548e-05
-4.28609816416868e-06
2.23001430813963e-05
-4.60786420899499e-06
-1.5179389268952e-05
-1.66375444582108e-05
-2.08001978962676e-05
-4.44069352391068e-05
-4.81658139409987e-05
-2.01909719299537e-05
-3.90273523194254e-05
-5.19089798380095e-05
-2.06092456806773e-05
-5.63484710032094e-05
-1.85760033965681e-05
1.44533594717582e-05
-2.36491015530617e-05
-5.6958195986736e-05
1.0183295483462e-05
-2.40452944780108e-05
-1.69928651154422e-05
-6.3006248022315e-08
-1.41361941565508e-05
-1.32661523436723e-05
-4.91208664392956e-05
-3.44060616521119e-05
-6.95361758352215e-05
-4.93579059308468e-05
-2.49593064631057e-05
-5.34141098281884e-05
-3.89033498197341e-05
-1.09020396959043e-05
-2.55462714879672e-05
-1.99859800410625e-05
-2.02100464659279e-05
-3.86224406746233e-05
-2.22154680888397e-05
-8.00493981091145e-06
-5.82194715967598e-06
-7.91703134813505e-06
-4.32394864014172e-05
-1.82339650785674e-05
-7.90569059281074e-05
-8.72195939799276e-05
-1.36996791607017e-05
-6.56644335245352e-05
-4.48767647560947e-05
-3.3592304882633e-05
-4.04107929192909e-05
-2.01988757455044e-05
-3.20994406735485e-05
-9.41397286375927e-06
5.74288459245526e-07
-4.1856084371542e-05
2.44869552129612e-05
-4.7018669634695e-05
-2.61028562145768e-05
3.36813766401826e-06
-2.48096773319911e-05
-3.79383477089728e-05
-2.58665880964346e-05
-5.15683343838199e-05
-4.53726593713383e-05
-5.28774001878176e-05
-4.90962591493544e-05
-5.45754165161135e-05
-4.45037033112143e-05
-2.55290122346155e-05
-5.00814344446714e-05
9.9687079350457e-06
-2.87304360568718e-05
-1.08606799024501e-06
1.09682306442877e-05
-2.14557673689112e-05
-9.64216016318531e-06
-2.83771833690089e-05
-7.60453811299196e-06
-8.17908946918353e-06
-1.30494792284025e-05
-3.94639088078496e-05
-2.65764870203005e-05
-3.57120833122589e-05
-1.822429959738e-05
-3.90498302126614e-05
-2.78055226039539e-05
-4.32831270941024e-05
-5.82101613678762e-05
-5.3241051791991e-05
-9.41478544749047e-06
-1.25891702021574e-05
-5.22066315518671e-05
-3.08041350843631e-05
-4.07566938808106e-07
-3.28362994497053e-05
-5.17911097499411e-05
-1.85792084852001e-05
-3.05975347910474e-05
-7.51993042363898e-05
-3.16387041442144e-05
-5.06871349104197e-05
-5.12690072916778e-05
-3.7532102452584e-05
-3.0609469222141e-05
-9.94421261447148e-06
-3.74853531385884e-05
-6.07694732585384e-06
-2.89080501456983e-05
-1.75949904958604e-06
-4.21161111171075e-05
-5.63585627363275e-05
-1.76512314701764e-05
-2.63624268991158e-05
-3.81155627060976e-06
-1.96157455546656e-05
-2.62371550201071e-05
-5.34222829407236e-05
-1.98437458965712e-05
-4.27262280549418e-05
-3.67236015453963e-05
-3.79076930109013e-05
-6.5166597449372e-06
-1.00830956442598e-05
-2.48489607579465e-05
-3.1106983780981e-05
1.13165116547862e-06
-2.80446506478531e-06
-3.93917856352607e-05
-1.71791845248891e-05
-4.98549358583094e-05
-4.50508277657618e-05
-5.62137616641526e-05
-4.92182081973731e-05
-3.88688722586496e-05
-1.01860163104033e-05
-2.80328082815088e-05
-2.45835163621859e-05
-1.2830639391063e-05
-3.42897543210194e-06
-4.1200864478915e-05
-2.06289074302413e-05
-5.38560826906929e-06
-3.37717910749221e-05
-3.93634205383399e-05
-2.39672990111648e-05
-4.69298827546821e-05
-3.25583684376207e-05
-2.65820789376937e-05
-3.64301228647531e-05
-3.91633944361797e-05
-4.36111823161952e-05
-1.81508594193255e-05
-4.4289903260522e-06
-3.39539921766765e-05
-4.11232198437735e-06
-1.23385044124326e-05
-3.1237030142135e-05
-1.98876972215561e-05
-1.57664327511464e-05
-4.34923077667211e-05
-4.31868840178245e-05
-3.10447260467222e-05
-5.06426514978725e-06
-6.60984182475711e-06
-1.55038433661626e-05
-1.05108729474225e-05
-5.27132446129501e-05
-6.61663443277823e-05
-1.83126142471311e-05
-4.78224695702593e-05
-5.97830637111093e-05
-1.77944456680907e-05
-4.00257678818022e-05
-2.85705687232641e-05
-1.55508590445023e-05
2.97988125463362e-06
-3.42164925667447e-05
-3.97470500984587e-05
-1.90504221665357e-05
-2.27891943827922e-05
-2.52592062320422e-05
5.03274773765845e-06
-5.63321724269332e-05
-2.61476223315115e-05
-4.30324344504367e-05
-4.1033027999408e-05
-4.44985426694927e-05
-3.7261349173677e-05
-3.89319117911719e-05
-2.78450550405464e-05
-2.53544930153174e-05
-2.62569801946104e-05
-3.09927660619398e-05
-2.81268165983074e-05
-3.13782810057892e-06
-1.96017591661266e-05
1.20789613745918e-05
-3.14615166976356e-05
-3.59040843786071e-05
-8.06697698174102e-06
-2.08834511624292e-05
-2.12539416465067e-05
-4.40593800107803e-05
-3.37754376157481e-05
-6.05694972686291e-05
-7.14608874906053e-05
-4.11209712862842e-05
-8.40980109677236e-06
-4.90425391201142e-05
7.87462888777968e-07
-5.05481845317588e-06
-2.63317335894393e-05
-1.93415708547731e-05
-3.99705910693279e-05
-1.485275486785e-05
-3.80086197777667e-05
-2.40555184046109e-05
-1.79529903395688e-05
-2.98969125129758e-05
-1.56924459410914e-05
-5.04048678032165e-05
-2.46860694260123e-05
-4.87013000803826e-05
-1.84435134137685e-05
-3.71832721734165e-05
-2.9994744490394e-05
-4.01416693697162e-06
-3.52302976977794e-05
-6.48936825091544e-05
-6.77126583405742e-06
-2.36509236074414e-05
-2.42562713349898e-05
-1.99831635115539e-05
-1.06623244631016e-06
-3.28334149966575e-05
-6.90476398888187e-05
-1.35575893333602e-05
-6.64444075067571e-05
-5.38257838871381e-05
-5.08278271306692e-05
-6.88722794664802e-05
-4.80344609986175e-05
-2.93367974098454e-05
-2.85470811197393e-05
-3.20655214217839e-05
-2.61625433580591e-05
-1.62708081138532e-05
-6.05812312411799e-05
-6.58571549861483e-05
-6.50442155175622e-06
-3.07137669199715e-05
-2.65215898887741e-06
-1.8003972527029e-05
-2.95497492139915e-05
-3.88134966507519e-05
6.52827918820417e-06
-2.17568024150709e-05
-3.13475334501125e-05
-2.44149682072914e-05
-4.83937008249996e-05
-1.14766699992863e-05
-5.25197322049753e-05
-5.68692354413885e-05
-5.79384720301779e-05
-3.11061576317456e-05
-7.33338724859579e-06
-2.84030400642525e-05
-2.06428339582444e-05
-2.32139297792825e-05
-1.05126388339061e-05
-4.1625039341323e-05
-1.8696731233301e-05
-4.35461426443778e-05
-5.38179428946383e-05
-2.72001595729181e-05
-2.70578382515592e-05
-3.3558181826706e-05
-2.43664277685086e-05
-9.47714384860662e-06
-1.1857507464885e-05
-3.90785423328854e-05
-1.01290314172981e-05
5.67191608371019e-07
-2.2670696916351e-05
-7.0296306640255e-06
-4.97833147811587e-05
-6.37346352602835e-05
-4.83915836075018e-05
-3.53967938630891e-05
-6.28615410586338e-05
-1.66254773153792e-05
-7.16552372951957e-06
-2.82670059955324e-05
-8.54844053391196e-06
-1.32496376777903e-05
-6.58569687554569e-05
-3.47707837112938e-05
-6.25290923395977e-06
-3.65323327715846e-05
-8.59224898316406e-06
5.52836633541064e-06
-7.63439525847536e-06
8.53434328232004e-06
-2.06209300592016e-05
-1.61944976300503e-05
-6.15740655223828e-05
-5.86899859704109e-05
-4.70510660765829e-05
-2.85112500792003e-05
6.46746804014e-06
-3.68854236441115e-05
-5.47938480029145e-05
-6.58263094968522e-06
-1.02487144981706e-05
-5.91095998588606e-05
-7.94923544951698e-06
3.85248250327358e-06
-5.04812864295785e-05
-1.9043599570036e-05
-1.22259196775256e-05
7.05940429276474e-06
-2.53360228758024e-05
-3.93896150620654e-05
-4.80994644203869e-05
-4.90446533489918e-05
-2.33816635881362e-05
-5.75572429068602e-05
-7.34370235115741e-05
-3.61243756824313e-05
-3.31519544713233e-05
-6.08374602215961e-05
-2.36571402201693e-05
-5.25237250968847e-05
-2.19189779100982e-05
-2.03578504231015e-05
5.06197007185796e-06
-3.18273789323849e-05
4.95122603698442e-06
-3.6574519145166e-05
-1.28617156645294e-05
-3.52248626692111e-05
-2.20900977421824e-05
-1.23187960313348e-05
-4.66041960846063e-05
-3.0889254436223e-05
-3.02084681785536e-05
-6.7977738023713e-05
-3.00123172074177e-05
-6.21900509285512e-05
-2.58911969569902e-05
-2.59246007775752e-05
-3.62512219984398e-05
-6.18555814988562e-06
-4.31559076477988e-05
-1.54536861289498e-05
2.93650567081077e-05
2.67867398766694e-06
-1.75511576296516e-05
-2.22057709518792e-06
-1.66065146506561e-05
-2.22910404781389e-05
-6.90933440773597e-06
-2.59007336715372e-05
-2.48477381826845e-05
-4.22322089894152e-05
-5.44481774373777e-05
-1.90353193725996e-05
-1.91568285642421e-05
-2.22036959142485e-05
-8.22893010998964e-06
3.0561397991209e-06
-3.42841260171665e-05
2.29883387391159e-06
-2.99477307517664e-05
-6.40664014600606e-06
-1.246154036117e-05
-2.58225739920489e-05
-2.22799791878122e-05
-4.35731086097755e-06
-2.95632152721051e-05
-1.8520385626453e-05
-6.48831742686459e-05
-5.16142953482752e-05
-1.55289511973314e-05
-6.40517890181473e-05
-4.74083458813704e-05
-8.61761625651388e-06
-1.57472296244687e-05
-8.1212211061366e-06
-7.87809882850746e-06
-3.948826317668e-05
-2.56038100036754e-05
-2.32615960384343e-05
-2.41900253377699e-05
-1.71844229280644e-05
-5.21690396382915e-05
-2.18406891148939e-05
1.45966627366508e-05
-1.76841075417648e-05
-3.4268489469478e-05
-6.66502501935562e-05
-2.70311204285555e-05
-2.99984750262194e-05
-4.10131387064839e-05
-4.12868378346112e-05
-3.97260042928183e-05
-2.31452007374957e-05
-6.07068890283264e-05
-2.60129145644039e-05
-3.57750978118741e-05
-4.0907217434787e-05
-5.1055097938285e-05
-1.20403873444518e-05
-1.43326817584333e-05
-5.07136600857475e-05
-4.07592339553757e-05
-1.75935161725958e-06
-5.8309696267734e-05
-2.48432154891821e-05
-3.10465109751842e-05
-7.50433741578754e-05
-6.1755549707437e-05
-2.38612098708775e-05
-1.01389272005704e-05
-3.24162952914482e-05
-2.07614510140618e-05
-2.67919627150097e-05
-6.62611567238168e-05
-3.74776830683755e-05
-7.01662181349917e-05
-4.17402826544435e-05
-2.77130869122529e-05
-6.35334605032184e-05
-2.1793546971309e-05
-1.47533149287806e-05
-1.23035060626953e-05
-4.94844079679603e-05
-3.32767245263365e-06
-2.16165183941129e-05
-2.77530628346449e-05
-1.38885789954156e-05
-3.48753701839321e-05
-9.9083039834455e-06
-3.46666870153005e-05
-2.47295500964915e-05
-2.628303209601e-05
-7.6132678302106e-05
-1.52052933991783e-06
-1.33483852774106e-05
-2.35318300982498e-05
-3.11814650132476e-05
-2.10752374166667e-05
-2.61349467567867e-05
-3.36913920072519e-05
-4.82923567721783e-05
-4.99234105204982e-06
-2.4678704085397e-05
-6.82595319858623e-06
-6.58454564976234e-05
-5.00617239253277e-05
-7.97133118568369e-06
-5.19779782921739e-05
-3.1569539595443e-05
-2.22124780205595e-05
-4.76958708516834e-05
-3.95227307816002e-05
-3.19236412414318e-05
-6.18090101306543e-05
-5.05865193722317e-05
-1.97991822423631e-05
2.3577177983819e-06
-2.76981126166938e-05
4.47153682697361e-07
-6.46625208845973e-06
-1.41288973506971e-05
-1.36789645217911e-05
-1.32464583430661e-05
-8.80349273915097e-06
-4.12268239930145e-05
-2.78848782895932e-05
-3.21918898050301e-05
-2.71491011283686e-05
-6.71303623696642e-05
-1.95630232983241e-05
-5.89924074871783e-05
-1.38603690843237e-05
-2.58725099123542e-05
-1.88718305124836e-05
-3.59977804546422e-05
-2.86618975009823e-05
-4.40972817054178e-06
-4.08757591799976e-05
-2.98727029703766e-05
-3.52261118731251e-05
-2.09349729122373e-05
-5.09848030031014e-05
-2.20101458076201e-05
-1.92689872435272e-05
-5.36650538222517e-05
-6.37217115956276e-05
-4.87465491005241e-06
-5.30745592313131e-05
-4.13449236453825e-05
-1.18612574717116e-05
-3.82068014755131e-05
-5.97839027875718e-07
-2.51917353996064e-05
-1.52737102175272e-05
-3.47735025561058e-05
-1.58546057297813e-05
-8.33789867542774e-06
-2.82663187755614e-05
-5.29052639526835e-05
-4.20630569409998e-05
-6.57073990795889e-05
-5.62827761109694e-05
-3.2186027933107e-05
-5.6598050687471e-05
-2.76631899611607e-05
-3.42449572314428e-05
-1.29632112449778e-05
-3.65014801617438e-05
-1.02934308547443e-07
-3.22077550719636e-05
-5.57463766286755e-07
-2.1615445415134e-05
-7.12401835604392e-06
-2.63026722195591e-05
-1.31308828228272e-05
-1.90947719105055e-05
-2.12819788094362e-05
9.97916029674972e-07
-2.11388723336189e-05
-7.1333468569262e-05
-4.38856826042768e-05
-5.88575899849041e-05
-3.60666046988367e-05
-4.26484725497679e-05
-4.5928524382693e-05
-4.24113536649166e-05
-2.75794198256189e-05
-2.04498860483963e-05
-4.23792272964513e-05
-1.54168986619855e-05
-1.71259871175622e-05
4.58055184738449e-06
-1.9174459858039e-05
2.41023837031371e-06
-2.66729786205839e-05
2.72839596042042e-06
-2.70861478393658e-05
-1.76389542420595e-05
7.59396874928745e-06
-6.39832479092634e-05
-4.06162447139357e-05
-4.77809340392109e-05
-6.04908721512039e-05
-2.17292019180466e-05
-7.14802940598673e-05
-2.64307626118762e-05
-4.71390886894341e-05
-3.27831403888153e-05
-3.64824776301458e-05
-2.91438883730966e-05
-1.63482596089239e-05
-4.00970694768392e-05
-3.11790451255141e-05
1.96584625102466e-05
-5.4641538659092e-05
-3.47398563140522e-05
-2.85435542759687e-05
-1.18575673969723e-05
-4.34443100300144e-05
-3.37785598296753e-05
-2.72585536399885e-05
-2.93220247278046e-05
-2.11350897556104e-05
-1.25413237051911e-05
-3.45621588496041e-05
-3.31487912866024e-05
-2.13564700424288e-05
-3.97374850172171e-05
-1.01771534797807e-05
-3.60879881358966e-05
-3.86372011942504e-05
-3.26636736275135e-05
-1.76042388620174e-05
-1.80135770112696e-05
-4.88472765927069e-05
-1.86828950400601e-05
-3.61799039874127e-05
-2.77084375655515e-05
-4.94445034634352e-05
-9.0049292675985e-06
-4.07532703525999e-05
8.72021965485574e-06
-6.82082995562871e-05
-1.13941126185133e-05
-1.06079121028332e-05
-2.68254942684962e-06
-4.37580450552628e-05
-4.43989431471518e-05
-3.60112916730757e-05
-1.51235796616334e-05
-7.0602683971341e-06
-4.83131808549406e-05
-3.64392242581208e-05
-2.27433350163155e-05
1.20683829501447e-05
-1.54117827226803e-05
-3.64841979609984e-05
-5.38741265912628e-05
-1.23076378288251e-05
-4.33299443348364e-05
-4.04257740599511e-05
-5.08041689684085e-06
-2.25422432626145e-05
-3.95187660742206e-05
-3.00161415683557e-05
-4.68947429890834e-05
-6.73937362405591e-06
-2.00317980685943e-05
-1.74808006434072e-05
-5.63635246931207e-05
-6.43145512970462e-05
-4.19546196521279e-05
4.72645384722105e-06
-1.32844914857335e-05
-1.53034539753119e-05
-7.31736235567885e-05
-2.78774333960819e-05
-1.82191454205811e-06
-2.3043874394298e-05
1.98081237256168e-05
9.08040678286979e-06
-2.07062420930413e-05
-2.94700023496008e-05
-1.93737263348489e-05
-3.48237415994781e-05
-6.19858495473581e-05
-4.79130638443493e-05
-2.70424278116675e-05
-7.66905859634698e-05
-3.58172912774565e-05
-1.46341498253874e-05
-5.41287691540877e-05
-3.61078425727143e-06
-1.69349352139617e-05
-2.68689991515616e-06
-1.0819657787891e-05
-1.41345358095919e-06
-5.08647896986676e-05
8.36416447218171e-07
-2.994188252498e-05
-3.74694005392111e-05
-1.02949474252813e-05
-7.0811743877188e-06
-6.05740330982175e-05
-3.13638281415546e-05
-5.75515797408651e-05
-4.80403795331731e-05
-4.93522615138881e-05
-1.15636639397055e-05
-2.90182628127937e-05
-2.31873216457088e-05
-2.39293161297478e-05
-4.14375520289351e-05
-2.89079402892405e-05
9.29665220557099e-06
4.19157196906222e-06
-2.28755196019529e-05
-4.46136642293584e-05
-1.24443948136255e-05
-4.60742212353491e-05
-5.00329186657455e-05
-2.78077201332172e-05
-6.77064046956156e-06
-2.70377225107778e-05
-3.58011560156931e-05
-6.34789365996394e-05
-5.29559488327666e-05
-4.32564264908578e-05
-4.23229081914062e-05
-4.85546750154683e-05
-6.0414404003003e-05
-2.32677484452428e-05
-2.19019539262852e-05
-2.72361105628547e-05
5.37421090785358e-06
-1.27313848394395e-05
-3.95491432141629e-06
-1.92088905994252e-05
-2.14514263690466e-05
-4.85508949073325e-05
-3.40798468902751e-05
-2.35412441908787e-05
-1.76510801291203e-05
-6.60812289442794e-05
-4.79146341953041e-05
-4.13099516641536e-05
-6.16820369436488e-05
-2.52374072794321e-05
-3.8490407751555e-05
-2.68134866006286e-05
-4.12912921084297e-05
1.49646311906405e-05
-2.78648750239475e-05
-3.38908817779384e-05
2.83415851273924e-06
5.72712526963491e-07
1.48217625988098e-07
8.97660416744304e-06
-2.05121652006467e-05
-3.50765420198169e-05
-4.65012011411362e-05
-3.5893140007071e-05
-2.00744859120398e-05
4.57707628856212e-06
-7.52051480876946e-05
-1.35525828695879e-05
-3.11628814988299e-05
-1.22592976679054e-05
-2.77242938200975e-05
-4.49658346667261e-05
-3.72451322900947e-05
-2.06651720734168e-05
-1.20799565561319e-05
-5.9947231974607e-05
-2.67813495167145e-05
-4.90519298269782e-05
-3.939130970078e-06
-5.54722878818051e-05
-4.96196969354062e-05
-2.55274145746813e-05
-2.79644112192221e-05
-2.84071265975316e-05
-4.8522061202673e-05
-3.28187329184189e-06
-8.83311484539711e-08
-2.62517333456657e-05
-3.72360089104316e-05
-5.05916671420243e-05
-1.21631858082538e-05
-1.25745551025604e-05
-4.88162856998091e-05
-2.3140806161849e-05
-8.17601049243354e-05
-3.38036677103144e-05
-7.26612716605416e-05
-4.14233169244959e-05
-3.44606907023176e-05
-4.16526983279247e-05
-3.00260644687727e-05
-4.16894409734047e-05
-2.4338741901309e-05
9.07747510020218e-06
-2.31070184136219e-05
-7.36917535312997e-06
7.87992385903303e-08
-6.41891861652683e-06
-1.76202214720633e-05
-7.09105208050746e-05
-1.38364897245867e-05
-7.86213016361719e-06
-3.88738144827433e-05
-1.02812878128651e-05
-2.09266018917789e-05
-1.38477931320901e-05
-1.24205198683743e-05
-3.43573131449298e-05
-2.55678239399812e-05
-7.65479187250109e-06
-2.37552942016588e-05
-2.39286391570744e-05
3.97670224440293e-06
-2.58011465625044e-05
-2.51822492480133e-05
-5.68039984646657e-05
-1.3911598435166e-05
-2.44105963612267e-05
-2.39615180140504e-05
-7.42627729495004e-06
-4.1384353144624e-05
-3.40370519209789e-05
-1.77731546435414e-05
-4.38918290860388e-05
-4.56105025881102e-05
2.85001747739467e-07
-2.33125874661087e-05
-4.30112187578494e-05
-2.21331370051519e-05
-1.23345421044295e-05
-3.75296311775844e-05
-1.87024982082069e-05
-3.54592021544671e-05
-3.18733697031749e-05
-4.75505443927714e-05
-9.62433739054693e-06
-4.52022942320348e-05
-5.32377865249844e-05
-5.3051262767001e-05
-6.17416246954707e-06
-6.0674763656783e-05
-6.52221738268708e-05
-5.82848378909114e-05
-2.54771044924708e-05
-3.41155896537685e-05
-5.60314495404805e-05
-4.17561519553018e-05
-3.6013792420571e-05
-6.36483970917445e-05
-1.36144425938367e-05
-5.62629855639561e-05
-3.69496108452797e-05
-1.87343399361096e-05
-1.38407941637287e-05
-3.74733004425599e-05
-4.75705721448988e-05
-2.15576364323531e-05
-5.04678981699565e-05
-2.71288569747914e-05
-8.9927208228745e-06
-4.05360764836672e-05
-3.45134401220428e-05
-3.273753897443e-05
-6.14204823579349e-05
-3.04473403905513e-05
-5.14474301305851e-06
-1.77336148330945e-06
-2.19509845330107e-05
1.46185713400573e-05
-2.98170848880834e-05
5.26885902514204e-09
-2.21920051466395e-05
-5.87272138054813e-06
-3.41026436767891e-05
6.07619145131546e-06
9.85453463321824e-06
-5.96996152545619e-05
-1.29181867505303e-05
-6.7436613460646e-05
-1.87041021482806e-05
-2.83072789385692e-05
-3.95109047831579e-05
-3.66518037259819e-05
-5.48666099732183e-05
-2.99065982779896e-05
-4.04608735681443e-05
-3.23091115101922e-05
-3.10183687556538e-05
-3.02910030539538e-05
-3.3522271188063e-05
-5.51083181685742e-05
2.16555247892226e-05
-2.57296912557739e-05
-2.00147103670961e-05
-2.09238080515539e-05
-2.74246573782011e-05
-3.69799853845594e-05
-4.26335283486767e-05
3.53588376673323e-06
-2.91690642052904e-05
1.42931208666788e-06
3.01153150308226e-06
-1.40104460752746e-05
-5.10342447608261e-05
-2.33521288032006e-05
-5.11943764895457e-05
-6.11266793231773e-05
-2.97848091689061e-05
-2.34502171168977e-05
-5.73808427170165e-05
-2.55102268595308e-05
-2.70596763427157e-05
-3.29679428854651e-05
-2.58128893293613e-05
-1.03478251531605e-05
-1.28657345497816e-05
1.26751187094677e-05
-2.88369377369587e-06
-2.12710094721961e-05
-8.3831711884055e-06
-3.44896439458025e-05
-2.67799156656378e-05
-4.12499101632961e-05
-2.9879562209225e-05
-3.50624381264062e-05
-6.03328983033983e-05
-5.20675844723095e-05
-3.41486749226199e-05
-6.67730114815131e-05
-1.73091102726882e-05
-2.01885727627365e-05
-1.97349365109569e-05
-1.95949818735688e-05
1.38509516958298e-05
-1.24602409561729e-05
-4.35186704388344e-05
-1.68735758320575e-05
-1.27739491152818e-05
-1.98278143606136e-05
1.39197787175219e-05
-2.3387226496259e-05
-2.04761774070396e-05
6.64497004702359e-06
-5.8386789191202e-05
-3.83967942769207e-05
-5.06434680004116e-05
-4.99961159198227e-05
-5.09242558189568e-05
-4.7100465139051e-05
-2.16122043500663e-05
-8.17037353142279e-05
-3.0849331934915e-05
-2.41202092620335e-05
7.60433355167595e-06
-1.41805178789469e-05
4.12147436145271e-06
-2.37489794418701e-05
-2.23025931313715e-05
-1.77377743225687e-05
-1.54398517362536e-05
-5.06214813535727e-05
-1.54172793554214e-05
2.91334664202321e-06
-6.2255612494718e-05
-5.18145948701258e-05
-4.58353876441798e-05
-4.50281895751587e-05
-5.73186434033782e-05
-9.98353610086675e-06
-5.91865613633965e-05
-3.78424370579982e-06
-1.47044544804848e-05
-2.0055422447201e-05
-2.0720135988786e-05
-4.45390323761653e-06
-2.92192684112331e-06
-2.03466327949308e-05
-2.42278413416758e-05
-1.16140741029962e-05
-1.50499707726812e-06
-4.41957099656547e-06
-1.67067178202038e-05
-3.20915779668141e-05
-5.20691590059464e-05
-5.66322305600645e-05
-5.42736093152401e-05
-4.97521477496896e-05
-6.09835682780419e-05
-4.84223883215522e-05
-3.96039731826709e-05
-3.55030289271091e-05
-4.11134873727568e-05
-5.62510604446135e-05
-2.99263489896858e-05
-2.63141776724183e-05
-5.90294918751203e-06
-7.76670996799199e-06
-1.33124405475956e-05
-6.22666347972326e-06
-6.73497023437922e-06
-4.53888087533092e-05
-2.55075930122355e-05
-1.98217190798784e-05
-3.60009715997137e-05
-2.5464070143885e-05
-2.37567986674291e-05
-4.76450077518202e-05
-6.43910735971431e-05
-6.39669304978772e-05
-2.78918024182666e-05
-2.73560953458938e-05
-3.35969352037823e-05
-4.72858642333172e-05
5.78823475136108e-06
-2.12553476916272e-05
-6.54904000309284e-05
-6.46990377871152e-06
-1.64240897387868e-05
-1.79033116068078e-05
-4.41044785283488e-05
-1.29793567580309e-05
-2.62000728418557e-05
-2.36243166062607e-05
-1.94952615439921e-05
-5.95897206054544e-05
-4.19151279082915e-05
-3.32275615290885e-05
-5.68895908641305e-05
-6.11799727037924e-05
3.04343509127596e-06
-5.39914228303146e-05
-3.51687081981969e-05
-9.25696415525984e-07
-1.57960862292138e-05
-3.70324269116626e-05
-2.31024339020963e-05
-1.05329366437187e-05
-3.36757000070347e-05
1.25538603295513e-05
-2.03396837989454e-05
-1.46104363619099e-05
-2.70435536902829e-05
-2.49965418024152e-05
-4.97642722762605e-05
-5.61291011764067e-05
-2.07970477890414e-05
-2.801554768387e-05
-4.56805814688817e-05
-4.26330423492827e-05
-3.58133431945358e-05
-1.96720505956443e-05
-2.19361420757693e-05
7.70027776861377e-06
-1.37084486631416e-05
-1.9332785805173e-05
-5.07081321260917e-05
-1.76396203683514e-05
-2.83617244735396e-05
1.68855304661217e-05
-2.70585347685842e-05
-1.80690000527353e-05
-3.61446779696118e-05
-1.79446292186985e-05
-7.86022982557176e-05
-1.2961468878535e-05
-3.1405798604645e-05
-3.33273025498233e-05
-1.81713600052064e-05
-2.52357327935684e-05
-7.2785006490408e-05
-2.88656436636686e-06
-2.42856678461187e-05
-6.12873065276766e-05
-2.31236062411199e-05
-2.56195575977415e-05
-3.72769707189786e-05
-3.12021101554533e-05
-2.13070556635443e-05
-1.38178830072438e-05
-4.00502150217179e-05
-2.93004828786779e-05
-3.42032201875812e-05
-3.06948561004729e-05
-3.6578121204868e-05
-3.4942689416039e-05
-6.47235649699632e-05
-2.22671417171806e-05
-4.05525810072308e-05
-4.6434121877893e-05
-4.67216534620104e-05
-1.90146300251176e-05
-4.02304729309203e-05
-4.09461147509439e-05
1.39565893353432e-05
1.18536310946508e-05
-3.35408111534938e-05
-2.01524082820437e-05
-1.62706020843133e-05
4.97145055598434e-06
-1.49797836916361e-05
-2.12872445686667e-05
-4.04004525550635e-05
-4.1619326655778e-05
-3.3091937122061e-05
-5.02747995277843e-05
-5.99914365519691e-05
-4.33605836821301e-05
-5.82221137654977e-06
-1.37116622147214e-05
-2.93253265143734e-05
-2.01491314007945e-05
-1.44683627292193e-05
-2.56012027648825e-05
1.18679707890221e-05
-2.59173216061273e-05
1.76403443822459e-05
6.91465365361773e-06
-2.95389673962e-05
-7.38853761705628e-05
-6.18657689252079e-05
-4.70375765048486e-05
-4.89087840953605e-05
-4.57099775625171e-05
-2.88280641378601e-05
-2.06022031486714e-06
-6.37911524051677e-05
-5.30851478515158e-06
-1.56616375806922e-05
-2.00898331412987e-05
9.57847341478987e-06
-3.09727082390943e-05
-1.16410052185291e-05
-4.52753319161703e-06
-1.98679601053273e-06
-4.2542515326502e-05
-2.83279447430801e-05
-1.06082216491699e-05
-5.11710126108237e-05
-1.08062851877847e-05
-5.38295648789503e-05
-4.58364429823194e-05
-1.97522244577278e-05
-1.96854347955041e-05
-4.02436185974615e-05
-1.38075642394217e-05
-1.31396987704536e-05
-2.60967748405106e-05
-2.24241903306338e-05
-4.29126721844663e-05
-1.23426690339711e-05
-2.21181404873683e-05
-3.54756196996327e-05
2.04990758886609e-05
-3.54105027783422e-05
-1.73190116894748e-05
-2.45806513347216e-05
-4.89630846793315e-05
-3.35308400157202e-05
-5.15889050133608e-05
-4.5401555529429e-05
-3.72267138560747e-05
-4.19269990291139e-05
-9.93903721859044e-06
-3.41692704359934e-05
-3.36105360518938e-05
-2.05774629465834e-05
-3.16417182445251e-05
-1.97985669005977e-05
9.05579791972263e-06
-3.0167279534008e-05
-3.07579379712997e-05
-1.51502379369125e-05
-9.10928075087542e-06
-4.38779670300041e-05
-1.79236701654684e-05
-5.35777656614023e-05
-2.19743905897991e-05
-1.91904426382425e-05
-5.24127459729683e-05
-5.28551207492734e-05
-3.41464095462828e-05
-5.58416863764412e-05
-1.98096767183613e-05
-1.8841057218788e-05
-4.1758552393178e-05
-2.74620324643293e-05
-3.92803038465888e-05
-8.00612720104484e-07
-1.89464541654536e-05
-3.12466571375967e-05
-2.67268844901938e-05
-5.69848559288124e-05
-4.04696949695483e-05
-1.13916618697633e-05
-3.4452962342761e-05
-3.16254986280196e-05
-2.82613647464131e-05
-5.26690308318194e-05
-5.80563059631079e-05
-3.70318498399402e-05
-2.86511714162103e-05
-2.53229973312234e-05
-3.13960499220051e-05
-1.0100816670485e-05
-1.6426479512491e-05
-7.57349714657067e-06
5.25632340382618e-06
-8.36324739013621e-06
-4.25852708561917e-05
-2.63674163548708e-05
-4.09182432782056e-05
-5.35102273612352e-05
-1.7012884721865e-05
-1.16338626495808e-05
-1.59437881974021e-05
-2.62032940033391e-06
-1.40896259033743e-05
-5.57486938764428e-05
-3.86528202310194e-05
-1.89244463906157e-05
-6.01187281166716e-05
-2.33183375408223e-05
-2.2080133018809e-05
-1.53862024869026e-05
-1.27768418896287e-05
2.72085970249762e-07
-2.26956943169938e-05
-3.83503236852041e-05
2.88380769411363e-06
-1.93243856636411e-05
-5.80087425140486e-05
-3.97131096505174e-05
-1.94818228768011e-05
-4.06710465920661e-05
-5.70426510118832e-05
-5.47096775083464e-05
-3.5306808866282e-05
-4.00442025196542e-05
-1.12418463433605e-05
-1.10741189280533e-05
-4.48072648368132e-05
-1.94301534649694e-05
-3.76084589717734e-05
-4.21478224338076e-05
-4.13875755374244e-05
-4.60015586200502e-05
-3.60919519825642e-05
-8.84303528576863e-06
-5.97865395934082e-05
-5.53845631727718e-05
-2.10715412453545e-05
-1.3643826160137e-05
-1.23851617781608e-05
-3.73496993361738e-05
-1.91561573284942e-05
-3.52798817212793e-05
-6.84426894551116e-06
-2.50473480011731e-05
-9.25561214934238e-06
-2.310598425919e-05
-3.11914237633881e-05
-3.67182027495386e-05
-4.61989253128495e-05
-1.13342718936905e-05
-1.105470588662e-05
-6.56575521422759e-06
-4.04090590685761e-05
-7.36389010613847e-06
-1.9558596675606e-05
-8.63030229101861e-05
-1.99445810569771e-05
-4.88921036852307e-05
-2.74986415683163e-05
-4.00580064847554e-05
-2.48540560738046e-05
-1.87130541253969e-05
-4.26560666368219e-05
1.71435522133837e-05
-5.20721133256754e-05
-3.33860444007751e-05
-2.15309835203781e-05
-2.76350713324887e-05
-2.75777944310191e-05
2.2929828043405e-06
-4.43627059086549e-05
-5.76126955520523e-05
-2.90893462275097e-06
-2.32268278404343e-05
-4.71733468568627e-05
2.12965501466877e-07
-2.4527755517855e-05
-2.43008916855714e-05
-2.35162250813733e-05
1.31877587088537e-05
-2.64225393136784e-05
-4.86605167312377e-05
-2.63140754988756e-05
-1.10301116767867e-05
-4.50015248554283e-05
-3.93764382266533e-05
-1.01509094596359e-05
-6.38599187861246e-05
-3.80593872552161e-06
-1.62622073980594e-05
-4.48593567325085e-05
-1.39996006130729e-05
1.55632541286131e-05
-1.29814340093969e-05
-2.73709969042657e-05
-3.37002925632382e-05
-1.14457026192384e-05
-2.09434444290658e-05
-2.36016549610121e-05
-1.0129911499927e-05
-4.80875509659163e-05
-5.40428221753518e-05
-5.86408766338847e-06
-7.33576529486504e-05
-2.42669894567633e-05
-1.88100247925374e-05
-2.42940287114e-05
6.28790213305027e-07
-7.29937875515889e-06
-2.35940896981069e-05
-4.87071529811412e-05
4.51305649195133e-06
-3.37193324419968e-05
-4.57264003026833e-05
-4.43422832451187e-05
1.07701457936714e-05
-1.96750542376431e-05
-4.29252204011139e-05
-3.72193213618633e-05
-5.15912879476391e-05
-2.11678962129159e-05
-1.12136132523985e-05
-5.8243970645757e-05
-2.76722402407925e-05
3.74698045348198e-06
-3.81787745955999e-05
3.21695140630439e-06
-3.43083482315102e-05
-2.40506522035113e-05
-4.21119326093229e-05
-5.75080778213952e-05
-2.40708688567204e-05
-5.33162505339052e-05
-2.05380169063011e-05
-2.49229390573507e-05
-5.41911653940436e-05
-4.82990848047653e-05
-1.58672639784525e-05
-5.9165215709879e-05
-3.15890172909155e-05
-3.24627430795307e-06
-3.54462307307638e-05
-2.62767967867979e-05
-3.00480453448159e-05
-1.03807705396493e-05
-2.32206004595905e-05
-1.93547557822182e-05
-3.75989210686622e-06
-4.82990519027419e-05
-4.90855093548065e-05
-9.61012711600587e-06
-4.51029295786453e-05
-3.04256740583554e-05
-4.92707893820727e-05
-7.14639101396695e-05
-4.33780639759813e-05
-1.11264481813659e-05
-5.1768844579611e-05
-1.31819986723292e-05
-2.18163280431757e-05
4.85434840731826e-06
-1.36926053436645e-05
-4.24253865306499e-05
1.47953409708362e-06
-8.1234736760364e-06
-2.23277009388021e-05
-1.59841291053529e-05
-2.15551415053881e-05
-1.82236375856974e-05
-5.59940990603592e-05
-4.19776732652432e-05
-5.52457427434588e-05
-6.44912870510569e-05
-2.64685347856647e-05
-6.8139834656872e-05
-2.50667764828758e-05
-1.66174221348703e-05
-6.05468246155807e-05
-8.33540360269978e-06
-2.08233613152794e-05
-1.59180256305865e-05
-4.17547979946763e-05
-1.96318105587117e-05
-6.27247448016638e-06
-4.45149732782547e-05
-2.91054821016666e-06
-3.41034873625701e-05
-3.14878808267202e-05
-1.13926686060317e-05
-2.26819529326313e-05
-3.69056607386407e-05
-2.48974744206369e-05
-1.86556232337912e-05
-5.16690311821337e-05
-3.95126562696998e-05
1.44493395954633e-05
-4.56745593387709e-05
-2.66972657370128e-05
-1.40153480308085e-05
2.01765170741827e-05
-6.46984074278268e-05
-2.82786735808718e-05
-2.35238792352095e-05
-2.45997242904368e-05
-2.1439701014961e-06
-4.15096999927422e-05
-3.40085913954455e-05
-6.07724884256372e-05
-2.11211666114622e-05
-6.27474636737739e-05
-2.73289827733615e-05
-3.15444638961373e-05
-3.67097300218201e-05
-4.07322229408717e-05
-1.06887744106894e-05
-3.52578343324946e-05
-4.860948310024e-05
-3.30333788347281e-05
-3.75186421230606e-05
-2.57294929734908e-05
-2.38809317043873e-05
-1.96239260508972e-05
-3.33580150745349e-05
-3.99948354079825e-05
-3.69602899474433e-05
-4.70074502563267e-05
-4.59511146032944e-05
-7.50526949193181e-06
-4.98247716076718e-05
-7.72065076630482e-05
-1.86525915997849e-08
-1.78514024994623e-05
-5.13775094444876e-05
-2.05492698892617e-06
7.73191522757143e-06
-0.000111571460804542
-5.40420360923728e-06
6.71524195807434e-06
-6.73890224910485e-05
-1.8970948305728e-05
-3.06452508830699e-05
-6.93165847443758e-05
-2.25106844795442e-05
-4.04414480336663e-06
-3.76173200295626e-05
-4.29824179544377e-05
1.58131483492968e-05
1.69996133982868e-05
-7.1162117415566e-05
4.8085106624582e-06
-1.76123330157451e-05
-3.62796699878385e-05
-9.73654946128503e-06
1.53641506291412e-06
-5.92848738953117e-05
-1.94967979332259e-05
-3.37462262456669e-05
-6.10174543833028e-05
-7.43753776231525e-05
-4.02742351151397e-05
-4.90068754878541e-05
-2.87495770834936e-05
-1.92131090392398e-05
-2.99818580247977e-05
-6.23983986982133e-05
-2.95499346746385e-05
-1.58753147960302e-05
-1.76813601206796e-05
-4.59655264747448e-05
1.31833076568695e-05
-4.7548630997371e-05
-3.96247944058778e-05
4.85837743230617e-06
-4.86799792541891e-05
-2.88476429264942e-05
1.31737506432487e-05
-3.7188539117095e-05
-6.278343452625e-05
-3.93499510917925e-05
-2.03581755607732e-05
-4.77575348664818e-05
-3.34113845573162e-05
1.34509525594528e-05
-6.37453196030796e-05
-4.91806508809505e-05
1.39328440340144e-05
-5.91906944745846e-05
-4.69840858161477e-05
-6.8946833436287e-06
-8.41974658163272e-06
-3.46607457332985e-05
1.01431494740943e-05
-4.05791200150392e-05
-5.23664835931481e-05
-4.46164322492777e-05
-8.48147013163634e-06
-4.71095262594441e-05
-2.48224837271601e-05
-2.74114864909602e-05
-5.52680906901746e-05
-7.54914422747009e-05
-2.73422913222488e-05
-3.47458113627066e-05
-2.23543159839267e-05
3.03490543869629e-06
-3.70594644659586e-05
-2.57981715524188e-05
-8.00442778396939e-06
-3.89238162893378e-05
-2.57280755460472e-05
-4.34624073112227e-06
-2.34152355805745e-05
-5.19184857115091e-05
-1.43029627297236e-05
1.01601778541115e-05
-2.99556816839605e-05
-4.30552769644098e-05
-4.27858997018635e-05
-5.506640789806e-05
-4.83948334449014e-05
-2.55220264139139e-05
-3.94475235693765e-05
-3.83405963887717e-05
-1.73349052883843e-07
-1.24927453375617e-05
-2.02486027374508e-05
-7.02475825982633e-06
-4.71694377491517e-05
-3.68507463980082e-05
-3.18399434995387e-05
3.93526278284256e-05
-3.84678681970137e-05
3.47902927512419e-05
1.04300458250244e-05
-7.94800494489021e-06
-4.35364518771638e-05
-3.00310051419078e-05
-3.19881833015233e-05
-4.16189839363698e-05
-3.59172909769342e-05
-4.63245457475705e-05
-5.67012635043962e-05
-3.64622386462546e-05
-2.26339427905721e-05
-1.42770374087515e-05
-5.87562837748504e-05
5.28803143137465e-06
-1.90192588668941e-05
-1.25104483568581e-05
1.66015694388471e-05
-2.92343284532765e-05
-4.91635838295425e-05
-2.72122920914327e-05
-1.59424053739811e-05
-4.81351896990411e-05
-3.53347674358177e-05
-7.14290826580902e-05
-6.0803411900796e-05
-2.81614994368539e-05
-2.07812005422453e-05
-3.73569158299166e-05
-3.71298914513234e-05
-2.87740755792319e-05
-1.92577888540321e-05
-8.64596172080759e-06
-2.49436756696033e-05
-1.99056138402356e-05
-2.68952800048658e-05
-3.61349153036729e-05
-1.71571759802273e-05
-2.40585485458649e-05
-1.74777973237619e-05
-4.86778152426898e-05
-4.81090129516087e-05
-5.7273027526532e-05
-3.33500512092511e-05
-4.68919026042302e-05
-7.5380414080593e-05
-3.19278125941179e-05
-2.48172208054416e-05
-3.05109171481655e-05
-4.31117902359057e-05
-2.17450247705458e-05
-4.0389105272451e-05
-2.42617060898833e-05
1.85975908154664e-05
4.6896521387831e-06
-3.95902248110212e-05
-3.68054232641584e-06
-9.10056285921125e-06
-4.13910406991336e-06
-5.45897500756918e-06
-4.1690140439614e-05
-7.97610434089123e-05
-3.65614775308179e-05
-3.17053790224643e-05
-4.05450129789129e-05
-2.01465141006937e-05
-2.77218497553522e-05
-3.60652681984657e-05
-2.12620974681143e-05
-1.27010281775004e-05
-1.22092398716471e-05
-2.75603036012662e-05
-2.32606198286589e-05
-3.26397137136529e-05
-1.86226912646052e-05
-3.55655883091296e-05
3.53388751963985e-06
-4.57864657650217e-05
-3.15000106473113e-05
-3.03515995075929e-05
-3.59565519157812e-05
1.22891295183994e-06
-3.04480048661837e-05
-3.53283013534416e-05
-2.55533200294549e-05
-2.78263629200917e-05
-2.64945921763224e-05
-4.76661182477154e-05
-9.44079469008215e-06
-6.02544742561663e-05
-5.15761270198294e-05
-4.44474824664439e-05
-2.95209814142587e-05
-4.67270732636761e-05
-4.49059856530599e-05
-5.0787428752235e-05
-3.45697679508172e-05
-8.97644809061975e-07
-1.1141206325514e-05
-3.57880791807717e-05
-3.7312945473318e-05
-3.65597745864242e-05
-2.03830997173446e-05
7.25176009724997e-06
-3.49857936079531e-05
-1.70045439326104e-05
-1.83065811504603e-05
-3.26972026778418e-05
-2.24383727018065e-05
-2.2559538828683e-05
-5.65084815836549e-05
-5.0927888186144e-05
-4.06535072360657e-05
-3.82149945913349e-05
-8.77351407622939e-06
-1.51764752656839e-05
-3.91083444760974e-05
-3.66385450854634e-06
-6.17608954701588e-06
-7.23592744948197e-06
-3.13124736507787e-05
-2.56740825053488e-05
-1.20230718263521e-05
-4.34059396642452e-05
-5.34074765607247e-05
-3.53032025109753e-05
-3.96278209475677e-05
-3.75991480911246e-05
-3.51506434228027e-05
-3.28696865508934e-05
-2.02477440588478e-05
-6.19685416924283e-05
-4.45801327751094e-05
-1.7122293672204e-06
-2.94065601848982e-05
-2.24789105891516e-05
2.17740693879025e-05
-2.29220526810276e-05
-2.67289297689979e-05
-6.28444303706065e-06
7.03753029564642e-06
-4.54063502394097e-05
-2.3258191037441e-05
-1.20127406129309e-05
-6.13195799160535e-05
-2.30202896789826e-05
-3.33039074325023e-05
-3.40796856604929e-05
-4.14572343655149e-05
-4.13777408398393e-05
-3.36907049312528e-05
-5.01685419679439e-05
-4.68693041037958e-06
-9.86465986892888e-06
-3.85189478029739e-05
-1.03470002967338e-05
-2.05053619220444e-05
-4.33642992856001e-05
2.44035131159577e-06
-4.22573344503866e-05
-1.88085997523855e-05
3.85255524531997e-06
-5.2440403627608e-06
-2.57094432184102e-05
-1.64181948714551e-05
-3.66803429025302e-05
-2.86074309251913e-05
-4.11745550409168e-05
-2.20321663447872e-05
-3.18253940506421e-05
-6.17505333741513e-05
-2.26320775690588e-05
-1.79428624270421e-05
-3.58031662032684e-05
-3.02749583255319e-05
-7.8110613656279e-06
8.09110373796832e-06
-3.3368744210531e-05
-4.85631585342963e-05
-2.60172741460942e-05
-4.94119914820073e-05
-4.64469448177743e-05
-8.10804350879049e-06
-1.70707306647765e-05
-8.55639580714874e-06
-2.92811892731648e-05
-3.68767967997045e-05
-6.0874012139878e-05
5.78011106943568e-07
-3.47499172934558e-05
-5.46137354856603e-05
-2.03339352371431e-05
-5.21656457134449e-05
-5.43887723868186e-05
-2.9205938317861e-05
-2.09585452680211e-05
-1.47304617845666e-05
-3.80795852300176e-05
-3.05857120339512e-05
-1.71789188781311e-06
-2.87641160938427e-05
-2.04528578066651e-05
-4.76843642255287e-05
-2.14832940467822e-05
-1.43735921306678e-05
-2.49079866519023e-05
-3.43640478395351e-05
-7.78288665468659e-06
-1.78838889027287e-05
-4.23748950425684e-05
-3.19872613965511e-05
-1.20464295238661e-06
-4.80839448424992e-05
-4.97711507932216e-05
-2.32828336415908e-05
-2.06415554742689e-05
-2.45856407522982e-05
-3.84351942755358e-05
-3.77150101965514e-05
-2.38292923080977e-05
-6.18852512051391e-06
-2.34308138144001e-06
-4.06602953243623e-05
6.59310999289746e-06
-3.42921906850698e-05
-4.318996846593e-05
-3.21535142413753e-05
-3.7668440173461e-05
-5.20491393493413e-05
-4.82658601159852e-05
-3.82630521267007e-05
8.25930396335177e-06
-4.97444902017947e-05
-1.32729846059273e-05
-3.68181115609372e-05
-5.27937140085861e-05
-3.9104427898094e-05
-2.91542481538196e-05
-1.78232246449527e-05
-4.38097042577696e-05
-1.66303407136453e-05
-4.22536234969771e-05
-1.36461419841226e-05
-1.66069470187499e-05
-2.90269913898698e-05
-3.78014924972115e-05
-2.40715515204746e-05
-6.03740795001134e-05
-3.59180147676016e-05
-2.45341372869206e-05
-2.54881577667848e-05
-4.57784653830018e-05
-4.26505341942112e-05
-1.73964850816308e-05
-3.29077730302474e-05
-3.8448233804833e-05
3.19790270083878e-06
-3.44453004332854e-05
-2.76673630509357e-05
-2.19547506494939e-05
-5.78611240003475e-06
-7.09114104220757e-06
-1.07068608274866e-05
-4.73622762926297e-05
-3.18506703099224e-05
-3.63809566394679e-05
-1.39423777430013e-05
-2.88882613794109e-05
-3.58437950097496e-05
-4.34780491246875e-05
-3.92845516887857e-05
-1.31269888073564e-05
-3.66168025308965e-05
-4.34523339882803e-05
-1.03772756492813e-05
-4.22368395442522e-05
-1.37333695684771e-05
-4.90490071375403e-05
-2.90133391923736e-06
-1.21583873468538e-05
-5.09847497237357e-06
-2.08780597914076e-05
-6.86085891470319e-05
-4.35633548375735e-05
-4.19551818095761e-05
-4.79612854278678e-05
-6.51483666872247e-05
-3.09081936765618e-05
-5.83329909464032e-05
-5.01685591689919e-05
-1.98533552388572e-05
-3.50581507658407e-05
-4.64575920333768e-06
8.73207957650761e-07
-3.41581692625882e-05
-5.90262468765168e-05
-1.54531916838157e-05
5.75015699486763e-06
-2.6922813695475e-05
1.38841434494977e-06
-1.6793300689603e-05
-2.0940109100032e-05
-1.06296828354988e-05
-1.43551906271054e-05
-2.09847772018261e-05
-4.57406150382607e-05
-2.56979524964546e-05
-2.83830772781922e-05
-6.48805535633142e-05
-5.26306997597951e-05
-2.11209205220951e-05
-2.16334581913419e-05
-2.4493022877083e-05
-1.57435460916464e-05
-9.85924349390092e-06
-1.16641917530487e-05
-1.32366511762663e-05
-2.84715898220937e-05
-3.909156232214e-05
-1.65570117462395e-05
-1.63640634403941e-05
-4.77321234216612e-05
-3.92286589424108e-05
-1.71942687913601e-05
-2.54446777891035e-05
-3.46071422061156e-05
-3.23976155777517e-05
-2.99195112933148e-05
-4.40757870698313e-05
-3.39941180862386e-05
-1.06112881693814e-05
-2.97372503739712e-05
-3.94380962628065e-05
5.00943293474561e-06
-3.18715229217821e-05
-7.11951850832201e-06
-1.25249220167741e-05
-1.88009191683659e-05
-1.18263432596147e-05
-5.23050584359602e-05
1.28873639050263e-06
-4.53877309253757e-05
-1.62521938100356e-05
-4.87399120709799e-05
-1.14579496135921e-05
-4.73547076927376e-05
-5.80085127842048e-05
-1.73809048944713e-05
-7.81826538269885e-05
-4.16707526776116e-05
-1.33088578766659e-05
-2.6399713687775e-05
-1.92117608698845e-05
-2.77104839584487e-05
-1.86898411589647e-05
-1.94603789046379e-05
-3.45742599100806e-05
-2.8553980925125e-05
-1.80042563328173e-05
-4.24806384322787e-05
-2.32958548313337e-05
-1.43061101926726e-05
-3.76310609882998e-05
-2.25989568741868e-06
-4.80371104781904e-05
-4.27105382719266e-05
-6.73968174912155e-05
4.85419933550911e-07
-1.72430886027868e-05
-2.0526784809378e-05
-3.99398697857811e-05
-9.30578495624404e-06
-1.42594856924056e-05
-2.9237132637989e-05
-2.16485092960206e-05
-5.29295802679714e-05
-3.01020877461724e-05
-2.39730604909774e-05
-1.29604568442317e-06
-5.11911958441867e-05
-1.88355709580925e-05
1.46151149173926e-06
-4.07936894550544e-05
-4.30645697395818e-05
-1.59653073761664e-05
-4.19105806856239e-05
-1.8677701601554e-05
-3.35705946385788e-05
-2.29379902455892e-05
-4.61274861063564e-05
-5.00703475722434e-05
-4.07855922104308e-05
-1.48776993692202e-05
-5.08134190805363e-05
-1.55622472115266e-05
-1.57824566003451e-05
-1.20578350793457e-07
-3.35797931900383e-05
-8.96807281852385e-06
-4.19667652129851e-05
-3.45024179586292e-05
-2.33125649600321e-05
-2.88724768424409e-05
-2.80796226791009e-05
-1.95565089221095e-05
-4.6480295547722e-05
-8.1026504775913e-05
-3.12528427477096e-05
2.65530786332935e-06
-4.36906258435269e-05
-8.35370429375657e-06
3.46208906896939e-06
-2.81082586273034e-05
-1.84494266594852e-05
-1.88833123426202e-05
-4.30858881396512e-05
-1.58528918750226e-05
7.3738342104398e-06
-1.21226800904071e-05
-3.1333152492891e-05
-5.3703387215536e-05
-5.36154214279484e-06
-1.02291418220332e-06
-5.85227517998235e-05
-3.0238307955646e-05
-6.37462932470153e-05
-2.84048472648047e-05
-2.69468534370494e-05
-3.38074981365904e-05
-3.37272669825046e-05
-1.91686861914752e-05
-9.50921085206835e-06
-1.56165341461829e-05
-2.01512440078106e-05
1.08650022118957e-05
-3.37746279133574e-05
-3.41311218688169e-05
-3.35685082146238e-05
-4.13855602679729e-05
-6.49545847615813e-05
-1.85767958308877e-05
-2.2379237583453e-05
-4.16688157407109e-05
-7.3027574237671e-05
-9.17512085413501e-06
-6.1852225818775e-05
-1.7722639373607e-05
-2.15294816204212e-05
-4.20454602938173e-05
-3.76084167592043e-05
-5.17593628817747e-07
-1.22686443481968e-05
5.00339216477876e-06
-3.07887423058446e-05
-2.87407963063153e-05
-5.99578777358792e-05
-4.49592222874253e-05
-5.86731711822755e-05
-2.586085970732e-05
-3.74124180779725e-05
-5.96322116830349e-05
-1.93400964211669e-05
-4.18982324112637e-05
-2.33443431575962e-05
-3.99124558790351e-05
-4.25293315693703e-05
-4.01545008068961e-05
-1.82440105078174e-05
-2.71791093180313e-05
3.16980338015423e-05
-4.21488381504096e-05
-2.08481694029739e-05
-2.81726128222788e-05
-4.35035956094415e-05
-2.03782469033271e-06
-3.85729865517308e-05
-4.26723507876857e-05
-2.01928325401134e-05
-4.91391359378445e-05
-3.27163465434113e-05
-3.46008186478174e-05
-3.87703287254052e-05
-1.96812110111477e-05
-2.29962061511997e-05
-3.72208538064627e-05
-9.31728741176469e-06
-2.13373357022992e-05
-1.81565157752027e-05
-1.78805595587421e-05
-1.37945801573316e-05
-3.20577741742945e-05
-3.86211125892336e-05
-3.69444696828357e-05
-5.20290756553924e-05
-3.17671664620255e-05
-2.63235922214116e-05
-4.83265725215465e-05
-2.94503643000149e-05
-1.44766323493145e-05
-6.21005013029237e-05
-1.63407547151568e-05
-1.95022953889054e-05
-6.43554456305358e-05
-2.67713961278304e-05
-2.45613290722547e-05
-2.44685212149886e-05
-2.70108014936472e-05
-1.80140798290568e-05
-4.51836691742032e-05
-1.46873299122136e-05
-2.50876185324824e-05
-4.7760124338338e-05
-3.92218967519374e-05
-3.26138960727631e-05
-3.83323051087649e-05
-6.30070920295405e-05
-2.38117318418167e-05
-2.1775479301836e-05
-3.89327668823517e-05
-4.0085963723545e-05
-3.35332113286003e-05
-5.20514068633364e-05
-3.10358272578614e-05
-2.70398776726358e-05
-4.87005526827507e-06
-2.25943865303193e-05
-1.23135446101546e-05
-2.21420410007624e-05
-7.72360613591314e-06
-3.28796256338437e-05
-3.71400499722495e-05
-3.22559612255657e-05
-3.60360073572005e-05
-2.00740448106977e-05
-3.01160811293758e-05
-2.42765832345913e-05
-1.14995253619116e-05
-5.35238048491678e-05
-4.28413595574079e-05
-5.70582440134891e-05
2.16050123320892e-05
-3.29097387606996e-05
-5.1518389064156e-05
-4.27465967056396e-05
-4.43852010856416e-05
-3.80661918922424e-06
6.34567677298463e-06
-2.06315650933562e-05
-3.13228559196665e-05
-6.43372768399852e-05
-4.09743845152343e-05
-2.45894797874868e-05
-2.8169806461139e-05
-5.01845045706071e-05
-3.459897070484e-05
-1.31571752863246e-05
-5.85657001858901e-05
-3.70700544462682e-05
-4.59533385496194e-05
-1.0691327954555e-05
-3.60684273956603e-05
-5.28137776265607e-05
-3.43269355253238e-05
-9.97031554404319e-06
-6.13393825632336e-06
-2.95834422949608e-05
1.46426543260756e-05
-2.24042217177573e-05
-3.30629977951704e-05
8.12339031654196e-08
-4.19263841553343e-06
-3.81791336323532e-05
-3.50415093274099e-05
-4.15096593357741e-05
-2.95569464766383e-05
-5.153709321076e-05
-1.64009367966881e-05
-4.0939778689989e-05
-1.9952623204253e-05
-5.33324755445352e-05
-5.30190523441686e-05
-4.49799103902166e-05
-2.48718005291702e-05
-4.64732709492617e-05
7.03518636732407e-07
-2.4871688686211e-05
-2.86799777566379e-06
-1.40548100646485e-05
-1.81973086731704e-05
-2.12443568530989e-05
-1.3095054754358e-05
-3.20919218220789e-05
-3.70287723503546e-05
-5.50899984305891e-05
-7.21800845086162e-05
-3.36527479821918e-05
-4.36359762019892e-05
-7.04035628048022e-05
-4.80021938362096e-05
-4.44410924276065e-05
-4.78785685391676e-05
-2.62844023334793e-05
-3.90243115275816e-05
-1.50711554401861e-05
4.45991558255377e-06
1.44538133472199e-05
-3.43172019681005e-06
-4.06810089391404e-05
-5.37207513498793e-06
-9.31238795270045e-06
-3.00416242064005e-05
-4.21239532160137e-05
-1.24655828229308e-05
-5.51166103423692e-05
-5.35866509603374e-05
-3.99610309542633e-05
-3.2770211134991e-05
-3.33145160550597e-05
-4.98879261183929e-05
-1.00333375507419e-05
-2.19854826430746e-05
-3.80757685739766e-05
-3.63623721580693e-05
1.00812101062882e-05
-2.04049809563509e-05
-1.36806059465833e-05
-1.36555414808057e-05
1.64582552808024e-05
3.75759108240023e-06
-6.12994637466967e-05
-1.79725299597217e-05
-9.10124634211718e-06
-1.21218250916007e-05
-5.32607346527929e-05
-2.487080796755e-05
5.92022442498221e-06
-5.25528332059875e-05
-1.60514580551644e-05
-9.59035957213764e-06
-3.75034231517305e-05
-2.14810396770837e-05
-1.33536508718508e-06
-5.0129607364915e-05
-4.20095920436317e-05
-9.87055315747798e-07
-2.29247936442399e-05
-3.60776092194857e-05
1.95948811949058e-05
-3.84997606206793e-05
-3.91325425631653e-05
-4.16799117084473e-05
-3.28063409652943e-05
-3.12276107259341e-05
-2.46387015914327e-05
5.32626252108126e-06
-2.73798247729851e-05
-2.72659978789408e-05
-1.51886437647324e-05
-3.30152846465802e-05
-2.27510433807244e-05
-1.16966540960431e-05
-2.84614347804117e-05
-3.20474939286851e-05
7.96956979366712e-06
2.93768619969832e-06
-2.99696782845283e-05
-1.73291415837846e-05
-3.45056145440502e-05
-1.62581317704327e-05
3.46832732539413e-06
-1.51333393186614e-05
6.8218519457405e-09
-8.57439613883615e-06
-4.39627319843758e-06
-3.45534771095025e-05
-2.6874443764974e-05
-2.02036520817272e-05
-2.64062386628218e-05
-5.61802958570968e-05
-3.780173011411e-05
-1.90196147346661e-05
-4.46581139638207e-05
-1.68928306439981e-05
-1.7784967730661e-05
-2.08240519766622e-05
-1.83106996600258e-05
-2.9475222258754e-07
-2.21287052117164e-05
-2.00017087277437e-05
-9.09027558687909e-08
-4.80830880505628e-05
-3.33478056729761e-05
5.3542438104083e-06
-2.78348270202854e-05
-7.08595904066142e-05
-4.07221214686386e-05
-3.22261587697326e-05
-5.02020598243069e-05
-2.42165351164788e-05
-2.55204621752079e-05
-3.3742314406254e-05
-5.81286542519038e-05
-6.16534931822594e-06
-1.58573977229357e-05
-7.41577896145352e-06
1.77322975176027e-05
6.06924966199035e-06
-1.36688413863977e-05
-7.96896491656042e-06
-3.9159942533274e-05
-6.99102426550358e-05
-3.79975312386346e-05
-2.90346162129279e-05
-6.17511175646951e-05
-1.22376719553053e-05
-3.57156530710008e-05
-3.12820073765035e-05
-2.78465794968292e-05
-2.44660991437241e-05
-1.53759160761023e-05
-3.3033047153111e-05
-3.04153965961819e-05
-1.39643441939381e-05
-3.30446065434348e-05
-5.17393051547252e-06
-2.45809371406505e-06
1.62722466286546e-05
-9.71273356401988e-06
-3.27387330867544e-05
-2.21682087837474e-05
-3.60334827735233e-05
-6.45666189332715e-06
-2.65184148465995e-05
-4.24826614814896e-05
-2.9933172620266e-05
-6.34982669093267e-05
-1.55486732841855e-05
-1.35377973716127e-05
-4.66793908349578e-05
-3.74219984007168e-05
-1.15762913798265e-05
-4.67514830698129e-07
-5.16188310862707e-05
-7.00009414268606e-06
-1.86081512456629e-05
-4.06574378760337e-05
-2.05339136415917e-05
-3.05420348948889e-05
-3.0647236655693e-05
-2.43598173720749e-05
8.65202644143651e-06
-3.42649316902067e-05
-2.79864324334584e-05
-3.11525937521808e-06
-1.23341038089474e-05
-2.15661184952242e-05
-1.39422735712618e-05
-3.10177390973429e-05
-4.20848091807461e-05
-3.95615812876768e-05
1.29912680912755e-05
-1.22490810205893e-05
-3.15312494263633e-05
-4.65733433947453e-06
-3.20065973581179e-05
-2.99855370369764e-05
-1.2615434425903e-05
-1.76062319378256e-05
-5.41632402735909e-05
-2.61973382384087e-05
-2.60301510183171e-05
-3.3714559652816e-05
-4.44357611101159e-05
-2.32142408836416e-05
-4.70986266731773e-05
-4.21369053094332e-05
-3.54727880138251e-05
-2.88160854093062e-05
-4.82582745002954e-05
-1.33428407739426e-06
-4.42339368589558e-05
5.18383963441002e-06
-2.84299644335047e-05
-2.32272536437407e-05
3.13800851523442e-06
-1.96613953504298e-05
-1.57917684380682e-05
-2.12260059485069e-05
-1.48608380186061e-06
-2.18513590771213e-05
-5.70437358244836e-05
-4.57039231508146e-05
4.93956325028877e-06
-4.80992851273516e-06
-1.40227492989495e-05
-3.68231708245882e-05
-4.66639514866758e-05
-6.61191452874141e-05
-3.43727381163469e-05
-4.4492761510185e-05
-4.33693986252391e-05
-2.45746586984059e-05
-3.38943569622349e-05
-3.25543547716526e-05
-2.11824040779227e-05
-1.22563437406741e-05
-4.40618307860155e-05
-4.93274327430517e-05
-2.56850216698311e-05
-1.86943900713293e-05
-6.58745014425478e-05
-3.43330716742428e-05
-1.65364408868949e-05
-2.57846686570411e-05
-2.97483519498248e-05
-3.78318019262153e-05
-5.57445036470009e-05
-4.75496961314682e-05
-4.32950639832941e-05
-5.5094352399665e-05
-6.43627861841914e-05
-1.55506951525545e-05
-2.53893910436757e-06
-1.54824587952014e-05
-6.20873162788376e-06
-1.95422904479013e-05
-4.87628761527489e-05
-4.22811879159057e-05
-2.98121413569556e-05
-1.50968958885984e-05
-1.06989921280267e-05
1.59529324082131e-05
-3.98708477851048e-05
-3.42278725857529e-05
-5.68037225919232e-06
-8.01087243346566e-06
-1.0465802068515e-05
-2.83399080094989e-05
-3.71154242653415e-05
-1.70368023359063e-05
-3.47557617850999e-05
-1.68391055097317e-05
-3.91613038605781e-05
-4.13810451475571e-05
-6.77977015407265e-07
-3.89820397623029e-05
-2.25450640236912e-05
-4.00415707454295e-05
-5.64676715954014e-05
-3.4957945938638e-05
-3.61236208625075e-05
-1.70875077397162e-05
-4.82469056627855e-05
-3.10158354490244e-05
-5.53941623350228e-08
-3.61266218170306e-05
-2.93876383173773e-05
-5.45535968834103e-05
-3.34889949073724e-05
-1.50958716285329e-05
-1.82282346348965e-05
4.40322639639464e-06
-3.35852481684951e-05
-1.12437140554931e-05
-2.43236897059973e-05
-3.04880474047143e-05
-2.37355201186381e-05
-3.01873513230939e-05
-5.75585951716472e-06
-5.97253864841351e-05
-1.34460311708059e-05
-9.54712943757707e-06
-5.7073848787267e-05
-2.54246250030444e-05
-2.59242258493389e-05
-2.51558153002017e-05
6.57116933051464e-06
-4.89234329147366e-05
-2.68716502309935e-05
-3.91468530701663e-05
-2.02058773301076e-06
-3.87148396527009e-05
-6.74935020443257e-05
-4.58460187150619e-05
-3.08327194011605e-05
-1.58094724752288e-05
-2.84428844526552e-05
-3.28862042986811e-05
-2.45821833153515e-05
-2.54168579410174e-05
1.80757865781374e-05
-2.05177114872091e-06
7.25441020995152e-07
-2.40233129658579e-05
-1.98331651607593e-05
-1.518358723698e-05
-1.03921053250097e-05
-1.60101429938791e-05
-1.62535933756583e-05
-4.49420440641377e-05
-3.4850494359559e-05
-1.80511927541097e-05
-5.23822047210131e-05
-2.49069291775661e-05
-4.71475520173974e-05
-2.05794050275869e-05
-4.42831178170999e-05
-4.38478317756449e-05
-6.98365204839303e-06
-2.40959008886551e-06
-5.91629260609456e-05
-9.07757980184833e-06
1.82937498066261e-05
-5.53106229030186e-05
1.90413875197671e-05
2.35364203729529e-05
1.67938767980346e-06
-3.96090912940468e-05
3.13653107813976e-06
-3.44303430927497e-05
-5.06032461949464e-05
-4.8822112102491e-05
-1.29371149528025e-05
-7.48578400078892e-05
-5.08232816585585e-05
-3.29276492884688e-05
-2.85169617959748e-05
-5.45177184773762e-05
-2.65102926375346e-07
-1.76435121030346e-05
-4.61843266412443e-05
-2.21787974892371e-05
3.57521042346384e-06
-1.49501048535473e-05
-6.76195526843243e-06
-2.79432954415119e-05
-1.79532969067529e-05
-2.20185085838545e-05
5.38100271946955e-06
-2.8007137270891e-05
-9.96565168867166e-06
-1.68070737467934e-05
-5.63784870905543e-07
-2.37932174220902e-05
-3.80670971877156e-05
-5.30336172485114e-06
-2.92527134156526e-05
-3.34513560254383e-05
-4.87009535435785e-05
-5.7945797733279e-05
-3.53518790189903e-06
-2.12330259482234e-05
-3.64775333989649e-05
-8.05882911432533e-06
-2.92154338090905e-05
-1.61444895343462e-05
-4.88022006072514e-06
-2.79283859424407e-05
-9.55676404939033e-06
-2.1639186644238e-06
3.29201607058104e-05
8.92771246616424e-07
2.69426198392413e-06
-1.0267448110761e-05
-1.86140621167664e-05
-2.86139521098869e-05
-2.24555303119876e-05
-2.11600859891728e-05
-3.76049118130236e-05
-2.72645765777228e-05
-1.20074877433709e-05
-5.18911067760615e-05
-3.78986233209563e-05
1.96712940827767e-06
-1.79999391570544e-05
2.19925962815103e-06
-2.81720677383012e-06
-1.81104664489293e-05
-1.76579488840963e-05
1.85316866966343e-05
-2.98914252090086e-05
1.25244845645564e-06
-1.78037557517846e-05
-2.72417176528391e-06
-2.39680323963714e-05
-3.93925379335196e-05
-2.57352875691474e-05
-8.31498899148265e-05
-6.00953391581704e-05
-5.84999852979269e-05
-5.36308501415285e-05
-1.69570447078225e-05
-1.68287762795981e-05
-6.02698095567696e-06
-3.6733331993977e-05
-1.06248552913812e-05
-2.46506053868034e-05
-3.49191898146041e-05
1.70866344929355e-05
-1.31964299790084e-05
-3.97507958308842e-06
-3.77409046676273e-05
-2.87635431817382e-05
-2.85598876430913e-05
-4.9376100411646e-05
-3.97654122878311e-05
-3.95900685007858e-05
-4.66420865333048e-05
-2.77025692326917e-05
-6.1865201643306e-05
-6.07582688996121e-05
-3.02529949616665e-05
7.68978638630352e-07
-3.58220422075369e-05
8.6341063825492e-06
2.87360825167071e-05
-1.90512483338812e-05
-3.90666701576498e-05
1.15863288689733e-05
-1.23935642957532e-05
-9.11880777705182e-06
-6.736989143013e-06
-3.49641866919307e-05
-3.07534836258274e-05
-8.33232937752901e-05
-5.73940855434891e-05
-2.78290129569281e-05
-2.71761039015155e-05
-5.21259091305112e-05
-3.35147739583478e-05
-2.1462257295368e-05
-2.38478021827126e-05
-4.79647442359691e-05
-3.91922164857491e-05
-1.65846928310007e-05
-6.05342337735854e-05
-1.87037841614663e-05
-9.28807191577929e-07
2.1961648768e-05
-4.41362624716454e-05
1.51509876380242e-06
-7.22542517701075e-06
-3.32253072151387e-05
-2.28045176786439e-05
1.21098621510689e-05
-4.66555967271647e-05
-4.86736920827135e-05
-1.85485472371767e-05
-3.67087743140574e-05
-3.68981652472623e-05
-3.63813190884063e-05
-1.25550903337035e-05
-2.26215614559981e-05
-1.81491178019346e-05
3.33001149802316e-06
-1.60608482803797e-05
-5.88708121354331e-06
-1.1726556721166e-05
-3.65125141552666e-05
-4.06449457730635e-05
-3.87744920414547e-05
-3.87153604504398e-05
-1.20469670633881e-05
-3.02206101943972e-05
-3.58598330427072e-05
-3.19886641830092e-05
-2.49499874618044e-05
-3.58810903650415e-05
-2.3512535053825e-05
-2.79432738688634e-06
-4.67578689385195e-05
-2.27966307732271e-05
-4.52097139871353e-05
-1.46094844464308e-05
-4.42757385019289e-05
-5.44359412606223e-05
-2.49411080002015e-05
-4.1843618236503e-05
-5.20463843816556e-05
-1.59727140370561e-05
-3.02676630535515e-05
-2.87527596266998e-05
2.64222797491956e-06
6.33161662868345e-06
-8.71189309864737e-06
-2.67645526388696e-05
-3.13433357453884e-06
-3.90078640426194e-05
-3.55236345559879e-05
-1.53901773734567e-05
7.75794871541143e-06
-3.04847231649297e-05
-3.15583954617943e-05
-3.48020246284154e-05
-3.9368851112305e-05
-2.92217065987766e-05
-5.91675432806217e-05
-4.82925482164053e-05
-7.76100268514924e-06
-2.79279073022669e-05
-3.01453710523359e-05
-1.71700475257659e-05
6.1095541638752e-06
-2.57855554512099e-05
-4.66868968729753e-05
2.534439212361e-05
-4.88427643008061e-06
-3.50580633530922e-05
-2.4026223764991e-05
-4.07518187746406e-05
-5.24717839225565e-05
2.83327116696298e-06
-5.1499377825057e-05
9.40995053853321e-08
3.80949969341557e-05
-1.83318312553607e-05
-4.326348988301e-05
-2.35807908249114e-05
1.05518931605974e-05
1.15365277960981e-05
1.11073743171003e-06
2.32781515281773e-05
-5.05942347014835e-05
-4.26696082122673e-05
-3.47320830939136e-05
-2.20742172617048e-05
-3.83643123465971e-05
-4.13618530162477e-05
-8.32532673133062e-06
-3.87222716277375e-05
-2.43807331785197e-05
-2.26843612328108e-05
