# Supplementary material for: Research on computational propagation and identification of mine microseismic signals based on deep learning
Source: PLoS One. 2025 Oct 22;20(10):e0334641. doi: 10.1371/journal.pone.0334641 (PMC12543183; doi:10.1371/journal.pone.0334641)
Supplement: S7 Data — (ZIP) [file pone.0334641.s007.zip › 000100900001570.xlsx_0.txt_24.txt.txt]

-7.90972033384238e-05
-7.42521595886264e-05
-4.27017577995019e-05
-2.80551942263299e-05
-9.29633394417115e-06
-4.80636740077285e-05
2.88523976205757e-05
1.91093499358684e-05
-4.10552421783788e-06
-2.38989607854936e-05
-1.2360109343035e-06
-3.94230714942053e-05
-7.93800163455858e-06
-8.14370511312229e-06
-3.87657908133575e-05
-3.81051355596235e-05
-2.06650834399797e-05
-5.55899426452061e-05
-5.23439741549749e-05
-3.20712264669767e-05
-1.91822291441073e-05
-4.95879401939223e-05
-2.76156954714782e-05
-5.44825560851883e-05
-1.60034315758382e-05
1.13658566470986e-05
9.65409488071247e-06
2.37778347901808e-05
2.43894010864806e-06
-3.05574026825033e-05
-3.09177472713578e-05
-4.6923855088666e-05
-1.4767589862712e-05
-5.32711374264596e-05
6.30544037879628e-06
-2.81859093222687e-05
-3.38724094144296e-05
-2.10129227207803e-05
1.75093414809147e-06
-5.57217016236583e-05
-4.74236456525311e-05
-6.56117712144841e-05
-4.25426639986135e-05
-6.21147332742922e-05
-1.00835980084036e-05
-2.31974762426842e-05
-1.95987017571681e-05
-2.76512585767715e-05
-1.79552181856664e-05
-1.549830700771e-05
-1.40205006637821e-05
1.37613785952777e-05
-1.76287926092784e-06
-4.14484720695591e-05
-4.58546137366703e-05
-4.12431076919552e-05
-5.52315791968706e-05
-1.37188977883164e-05
-5.0414534142973e-05
-4.14108416113594e-05
-8.5853222670821e-05
-4.46008972535915e-05
-7.86344896016381e-05
-2.62647320590502e-05
-1.81162219293183e-05
-2.50962778711806e-05
-8.21614289152047e-06
-4.07720493612833e-05
-1.63366068353757e-05
-1.0172223527221e-05
-7.42668829897363e-06
-1.36144497189572e-05
-3.79573706215356e-05
1.34674326869414e-05
-3.56903089739398e-05
-3.69188900154459e-05
-1.0078611093732e-05
-4.93379843842166e-05
-6.34830930723207e-05
-3.32108264083441e-05
-3.20167576588248e-05
-6.7324254201685e-05
-5.14989518283316e-05
-3.32359900857612e-05
-4.5283721252838e-05
-1.12564506250121e-05
-2.03390674583644e-06
-3.41103977073756e-06
-8.30045579265673e-06
8.60780646752204e-06
-7.88523241935836e-07
-2.62867812196739e-05
-2.72040777182678e-05
5.76781871747091e-07
-2.72942285885629e-05
-2.44850832111926e-05
-5.58860028284037e-05
-8.01884535697313e-05
-2.51102469349522e-05
-1.92985102937831e-05
-6.99993702742292e-05
-6.57724973439436e-05
-3.61251130712029e-05
-7.85603628117906e-06
-3.01017383689927e-05
-1.04773766844456e-05
-2.84942061963163e-06
-3.27272204344521e-05
2.62399905232837e-06
-6.25316545386515e-06
-1.01117014706365e-05
-3.83002818907306e-05
-1.02057191605288e-05
-2.04830228539392e-05
-1.23755924737099e-05
-3.08318428262964e-05
-3.19447204853108e-05
-6.50487700669257e-05
-4.28366049215686e-05
-3.25743105960473e-05
-3.12115058700907e-05
-2.47065089361441e-05
5.43619794409587e-08
-6.79052779528738e-05
-1.40592157338823e-05
-4.63969613504966e-05
-6.07431035404591e-05
-2.8783019038406e-05
-3.13470685839351e-05
4.19361457532202e-05
-3.65244094475294e-05
-3.39148299164223e-05
-3.64070576194618e-05
3.30211704730223e-06
-3.18377963316529e-05
-1.99601065006232e-05
-4.89642127494822e-05
-2.0008595118996e-05
-3.97437033659199e-05
-6.38296805920168e-05
-1.0977296168663e-05
-6.35583026614916e-05
-5.22172184322423e-05
-7.876564537215e-05
-2.88634626391438e-05
-6.18289319984341e-06
-2.80675902412171e-05
-4.09289798475066e-05
-2.23643316491377e-05
-4.73588168637583e-06
-2.812731303061e-05
-1.96203317939708e-05
9.30756279919296e-06
-1.99063757673747e-05
-1.66558900426994e-05
-4.31068463576976e-05
-4.51647521375303e-05
-3.84564040552299e-05
-4.61573378665976e-05
-4.55604346359223e-05
-1.8707862319662e-05
-5.94258236693028e-05
-5.44223218796938e-05
-6.25692044156193e-05
-2.3276606316549e-05
-6.45376438874876e-05
-2.53115648119087e-05
-3.72580359411905e-05
-2.44173357210409e-05
-2.59128753896031e-05
-8.08239202904845e-06
-1.13619503069875e-05
1.4475512007646e-05
1.93034706203573e-06
-5.01458428545035e-05
-1.92400697239067e-05
-6.59421448240247e-06
-1.46387755590871e-05
-4.97439577532151e-05
-3.39245437446055e-05
-1.81689038493505e-05
-4.10790583231693e-05
-1.91838441003587e-05
-6.33984314253117e-05
-3.18143638131514e-05
-1.39107054583478e-05
-2.91940507345904e-05
-6.32161123374012e-07
-6.22524117835933e-06
-3.80539613752195e-06
-1.92487046613095e-05
3.07373949017143e-05
-7.8259888383916e-06
-3.36796843583681e-05
-4.81064044386017e-05
-3.28319662220947e-05
-3.9780786692159e-05
-3.17693374456029e-06
-3.92747324936987e-05
-3.11536656436823e-05
-3.64175567041763e-05
-2.77019040152954e-05
-3.76568020884296e-05
-3.9487143674641e-05
-6.05525082595169e-05
-7.41954864790924e-05
-2.76606896032953e-05
-3.4204183599337e-05
-4.19757815782999e-05
-2.57061463968313e-05
-3.17761757074168e-05
-2.80564941544633e-05
-3.28958670814481e-05
-2.83788583540719e-05
-5.26611060127984e-05
-2.6169125352979e-05
-4.15388992187204e-05
-3.38147736626962e-05
-4.79788741113471e-05
-8.53722557278232e-06
-5.87030179900898e-05
-3.12490496390278e-05
-4.61514206059663e-05
-1.88330784998546e-05
-6.64835807419835e-05
-3.9624270740462e-05
-1.81141255233538e-05
-5.86404611289871e-05
-3.3962004629301e-05
-2.61225168854847e-05
-1.74648844895482e-05
-1.9597036824465e-05
-2.94598374850445e-06
-1.29114709562905e-05
-2.44454902835347e-05
-2.45338640482507e-05
-3.51664564643517e-05
-3.72018754537144e-05
-6.80065970936193e-06
-1.23924399482226e-05
-2.30643340545879e-05
-3.97401943620385e-05
-3.14934951780834e-05
-3.06244720006428e-05
-1.41507381380949e-05
2.02366674201632e-06
-2.38565356774626e-05
-2.34372534407372e-05
-1.31674126153665e-05
-1.52702315694563e-05
-2.42274145431661e-05
-3.86640162080674e-05
-5.61131946370583e-05
-2.92280443394475e-05
-2.82868657261041e-05
-3.01483051812591e-05
-5.07228888629781e-06
-1.89336206262048e-05
-4.91271393661101e-05
-1.31824998684007e-05
-6.81365252749438e-05
-4.71087813790379e-05
-6.14753382553884e-05
-2.2397168260964e-05
-4.35655902841206e-05
-2.6454038023446e-05
-3.55189066026084e-05
-5.50576474848247e-06
-9.98243624767238e-05
-3.07892399111236e-05
-3.35522778080629e-05
-1.72064088154976e-05
-1.51846128133743e-05
-1.13470370129863e-05
1.64546411581782e-06
-3.24768988132886e-05
-9.16326061187322e-06
-2.33611889785906e-05
-1.5940112532099e-05
-1.44495607126033e-05
-1.0361474446466e-05
-6.13708412434222e-05
-1.41073753449589e-05
-3.9165629966461e-05
-4.05477433256677e-05
-4.57958912880069e-05
-4.2557643628853e-05
-7.91208803385034e-05
-7.4176583474299e-05
-1.72201216048591e-05
-2.96304795545645e-05
-5.39861024942021e-05
-1.41265233502561e-05
-2.84173894933072e-05
-4.28606887635735e-05
-3.15783078170314e-05
-1.44370231271441e-05
-7.17094190813868e-06
-1.93542128383819e-05
-1.57564610937506e-05
-3.06924248475316e-05
-4.52137652881304e-05
-5.45004952567036e-05
-2.81906203023512e-05
-8.23244538529212e-05
-4.76157369406832e-05
-4.96557868841166e-05
-4.13866500180075e-05
-1.81523357253898e-05
-4.38257661641954e-05
-3.61249665844042e-05
1.13816691726463e-05
-3.14303326523314e-05
-5.60937546237073e-05
2.81014676787376e-06
-2.25796229917429e-05
-2.04222132253917e-05
-5.14573920252285e-06
3.81479093959505e-06
-1.86779088866139e-05
-3.82632622392886e-05
-2.96198700453023e-05
-2.1348774241713e-05
-5.40711629912516e-05
-3.75471060660102e-05
-9.19987750426154e-06
-4.25469627680152e-05
-3.2611463308721e-05
1.30177811826675e-06
-5.06650985414652e-05
-3.80164459948116e-06
-1.85365571183508e-06
-3.44563022029532e-05
-1.67391423307348e-05
-9.38728659670564e-06
1.48117603607926e-05
-2.35149627323958e-05
-3.61881880289195e-05
1.64804149067647e-05
-4.96334833353552e-05
-4.42339126831605e-05
-2.06377989844377e-05
-1.88249900834127e-05
-5.86200418455601e-06
-2.59126229446573e-05
-4.65979248525549e-05
-5.78194857547665e-05
-1.99551307676027e-05
-1.28600574853924e-05
-4.47813836664778e-05
-1.80792692494633e-05
-4.64298173023585e-05
-3.68879672830611e-08
-2.73892371120885e-05
-2.90910647556567e-05
2.51369938167306e-06
-5.44494871592717e-05
-2.65765583271257e-06
-1.04010705753329e-05
-5.36501044304416e-05
3.9810660871705e-06
-5.8080085583375e-05
-4.43742404559471e-05
-4.76720415315387e-05
-6.88053414901014e-05
-2.47666636622597e-05
-2.37675374629961e-05
-1.75655554438726e-05
-5.31132388299874e-05
4.85236334208889e-06
-3.35110096716113e-05
-3.19284912863994e-05
-2.3667650873983e-05
-4.28467342957543e-05
-5.63813643148663e-05
-4.10359884981042e-05
-3.36063677650492e-05
-5.94474210748668e-05
-5.67101925070264e-05
-2.64524571907542e-05
-3.79409663543393e-05
-3.04961250944632e-05
-3.17522619795528e-05
-2.49823314523225e-05
-5.83792117843122e-05
-9.58207059897437e-06
-1.31188592737474e-05
-4.55429300724455e-05
-3.00548807268175e-05
1.44829138170901e-06
-5.5859399190693e-05
-4.53248245994405e-05
-3.74647005261768e-05
-2.47205571367752e-05
-4.48566377609618e-05
-2.36952609072343e-05
-4.47135587001964e-05
-3.64330349496629e-05
-4.64774421503445e-06
-9.76597072160311e-06
-4.50880005074891e-05
-9.73022750680746e-06
-3.60443007925406e-05
-4.90720733921573e-05
-2.01677875194456e-05
6.58321596508927e-06
-6.16803179239691e-05
-4.22176638853442e-05
-2.59132972821902e-05
-4.86228949499095e-05
-4.40883287170851e-05
-9.16489990038652e-06
-3.12428673928144e-05
-5.33880133570052e-05
-3.39363183542569e-05
-1.91695063364261e-05
-3.02398863150937e-05
-3.06846251518195e-06
3.50265675358733e-06
-1.29374231556909e-05
4.36096931745676e-06
-1.84911897810179e-06
-1.40574336328712e-05
-2.11098037308623e-05
-2.51382257129884e-05
-2.11545143182783e-05
-3.42979331186846e-05
-3.6358657042471e-06
-2.59893054087841e-05
-4.5871166425264e-05
-5.12400459517122e-05
-4.68366490142736e-05
-4.46143195869881e-05
-4.87223363108419e-05
-1.93031733195502e-05
-3.65764206521761e-05
-2.20043031144681e-05
-1.60259770520884e-05
-2.03303071335381e-06
-2.26411859090532e-05
1.87697117079985e-05
-3.91969223402908e-05
-1.24390328080756e-05
-2.00949198995103e-06
-6.35904713467152e-06
-8.38324457407594e-06
-5.6597840941671e-05
-2.62996584306632e-05
-5.78298772465007e-05
-1.99740367133232e-06
-5.74748879073554e-05
-2.19977832833893e-05
-5.42398056023931e-05
-2.23787376837313e-05
-4.71265853291205e-05
-3.05947413379292e-05
6.19192975747722e-06
-4.40227475664901e-05
-2.65264819539653e-05
-2.98453882915857e-05
1.49438483939539e-05
-1.65916327673991e-05
6.53064318794672e-06
-1.68481199482754e-05
-3.81865394579115e-05
-3.58818541281718e-05
-4.66420627710017e-05
-3.2570244853615e-05
-5.25899113653209e-05
-4.90562268913511e-05
-1.19763845313182e-05
-6.57150211649296e-05
-2.13575459497283e-05
-1.426746790396e-05
-5.70226210904056e-05
6.48584334787543e-06
-2.96970556249661e-05
-1.14888949424323e-05
-3.16486737441328e-05
-4.3859692733845e-05
-2.5315157733818e-05
6.15637383517005e-06
-1.93622906411069e-05
-1.93486347933334e-05
-4.8025930156711e-05
-2.02366653328414e-05
-3.6135402001405e-05
-3.89890343381193e-05
-2.4797113427411e-05
-5.15112904730276e-05
-2.56641002927259e-05
-4.58945750800616e-05
-5.98743223787265e-05
-4.72539197622091e-05
-1.49619006422375e-05
-1.23069188487571e-05
-9.8927700860317e-06
-3.47587267174984e-05
-6.98245542041903e-06
2.60539123426961e-06
-2.83306059216843e-05
-7.61990524966029e-06
2.2375382958218e-05
1.21951331479973e-05
-1.36529948254261e-06
1.11217851114228e-05
-4.25681275153749e-05
-1.48748224687479e-05
-3.26556351926651e-05
-6.49278678436699e-05
-7.3649922474516e-05
-6.96345915481773e-05
-4.49038336238317e-05
-4.83500163648622e-05
-2.8921490302817e-05
-2.70548574414143e-05
-4.45391610829961e-05
-3.7901972424243e-05
1.33580656479241e-05
2.25658095332981e-05
-1.17661649109991e-05
-2.3618715807851e-05
2.15233105573228e-05
-3.68529360445771e-06
-3.31580614105453e-05
-3.00207877689993e-05
-3.34835768664888e-05
-4.00278818556359e-05
-2.13902299618569e-05
-1.11217308643071e-05
-2.50427390460424e-05
-6.557366364179e-06
-4.24538883099095e-05
-6.28977258473857e-05
-3.23316215483539e-05
-2.61136188145823e-05
-2.79545032564502e-05
-3.49741723634863e-05
-4.82961347061575e-05
-4.03285692298476e-05
-2.25225289817952e-05
-3.39212235932713e-05
-4.72164157584058e-05
-3.57779181681685e-05
-1.65693579105741e-05
-2.59966501552572e-05
-4.00542260187843e-05
-1.90997933122386e-05
-1.3743910059733e-05
-2.79667958044797e-05
-3.51037674651143e-05
-1.8525637193301e-05
-5.27594188347934e-05
-4.46241065251592e-05
-2.13869214059704e-05
-8.57971925333216e-05
-3.98956614362888e-05
-1.79171418146205e-05
-2.56183094485035e-05
1.68725269867928e-08
-6.66902600190092e-05
-4.10848268006984e-05
-2.32786234092531e-05
-2.412485190898e-05
-9.88087810084622e-06
-6.06276580376579e-05
-1.4622300061707e-05
-2.23394323079349e-05
-1.11503496314714e-05
-9.86234772766457e-05
-1.77565991718449e-05
-3.65860577171583e-05
-5.15764121074457e-05
-5.80241018110325e-05
-2.415567525021e-05
-4.30732906225233e-05
-2.79576400755847e-05
-1.83990537903858e-05
-2.27726936461754e-05
-4.77342814125755e-05
-1.81016647980717e-05
-1.21340901706863e-06
1.88141500151473e-05
3.3103276153097e-05
4.75198792714769e-06
-2.36744717587371e-05
-1.82421268067119e-05
-5.58203748267214e-06
-5.26367979044775e-05
-3.54142937254792e-05
-2.63555215363721e-05
-7.53175251848913e-06
1.68802848832246e-06
-4.48381765909756e-05
-2.63194285516151e-05
-1.76713596777544e-05
-2.52431720910352e-05
-1.51228004291229e-05
-2.91841855341667e-05
-3.50464745353345e-05
-2.07395592073284e-05
-3.27900173883837e-05
-5.00109123692649e-05
-4.65854853541853e-05
-2.77266516828014e-05
-3.86506548714572e-05
-1.9481851451859e-05
-3.36098259925267e-05
-2.70518069474822e-05
-1.58094550920503e-06
-2.9316358003423e-05
-1.7056996971552e-05
-2.74582787225985e-05
-3.04582632256598e-05
-7.93796151611575e-06
-1.26331462936686e-05
-3.56693020168692e-05
-2.20918902976473e-05
-2.97951176373064e-05
-5.3130459942658e-05
-5.40916182431259e-05
-3.37359984078451e-05
-4.32415166215781e-05
3.21404969761932e-06
-1.75620456664394e-05
-8.26380263590562e-06
-1.62925358026161e-05
-4.94220686430297e-05
-7.44061739733615e-06
-1.56569957661718e-05
-1.1178799144093e-05
-1.99535834720661e-05
-2.14960650054718e-05
5.18138690707588e-06
-2.43706789913868e-05
-4.13593874809786e-05
-8.69918068705112e-05
-4.09590537936137e-05
-3.60363813224351e-05
-2.36808983864089e-05
-4.61253887535953e-05
-1.43551972384709e-05
-2.45092601546653e-05
-8.39801770443326e-06
-1.66173130518506e-05
-1.67592662855735e-05
-3.77859284240994e-05
4.71441317955794e-06
-2.81181557575845e-05
1.1137839755461e-05
-2.87460207440237e-05
-2.19956038551024e-05
-3.19916756623248e-05
-4.25750967468999e-05
-3.48863658178532e-05
-1.20953130035331e-05
-6.04039260251098e-05
-1.53511961306549e-05
-2.47353934838046e-05
-5.52713159534756e-05
-1.23255352939461e-05
1.24807823038979e-05
-5.37549468009848e-05
-1.59383534726342e-05
-1.5315661615237e-05
-2.8105017452792e-06
-5.48785539699778e-05
-2.63014530577108e-05
-1.9854137329137e-05
-1.5614772636457e-05
1.56217131955944e-05
-2.12185166536799e-05
-2.99828022499681e-05
-5.46241613498262e-05
-3.13249892336875e-05
-5.43635749391124e-05
-4.51995082347581e-05
-2.53552987123763e-05
-2.47792611188411e-05
-7.94456973632382e-05
-4.12429488402282e-05
-2.527717797015e-05
-5.21697658747729e-05
-8.37065536688977e-06
-3.13588064877005e-05
-5.46640893182002e-05
-2.0293119555792e-05
2.9424340130601e-05
-4.69150935563108e-05
-1.7320980141488e-05
-1.66324273498215e-05
9.09928633591614e-06
-2.48615159526528e-05
-2.02683691358434e-05
-2.78968785013314e-05
-5.0592146866939e-05
-4.65649393003945e-05
-3.13006650784391e-05
-6.22319813792039e-05
-3.71303438018012e-05
-2.82362419625169e-05
-5.67976416271339e-05
-2.08773285333233e-05
4.70715306944338e-06
-3.58000459974589e-06
-1.08212123358732e-05
-1.01679184160409e-05
-2.86157556109248e-05
-3.63387524918184e-05
-1.99972565583092e-05
-1.06452557376787e-06
-3.47138984199366e-05
-2.14402195162337e-05
-4.35231161260429e-05
-6.04057504395977e-05
-3.76049433135473e-05
-3.78984552693126e-05
-2.72473899305515e-05
-5.07166737364361e-05
-2.25653857959899e-05
-5.68744809097138e-05
-3.32837053511027e-05
-1.50643317201495e-05
-2.00867306116099e-05
-3.59400078869776e-05
-2.64081401739701e-05
-1.2247992191858e-05
1.69143005076993e-06
-2.20510458257141e-05
2.19037326552355e-06
-5.27946343810707e-05
-4.17522295217924e-05
-4.47600956104285e-05
-3.73035537488648e-05
-8.3672938698198e-05
-5.11882479365407e-06
-3.53735545498319e-05
-3.71152555702621e-05
-1.25790712443084e-05
-4.78176791819621e-06
-7.41192107752942e-05
-3.17647199364454e-05
-1.7403297819533e-05
-4.20123419174679e-05
-9.66631978699561e-06
1.21579101977151e-07
-4.3749729475628e-05
-3.86164026637762e-05
-3.99918283437258e-06
-1.82370660798281e-05
-8.07115154927187e-05
-3.39562308643428e-05
-2.35781834093752e-06
-7.11481914436132e-05
-5.68038893876107e-05
-1.43121771883351e-05
-6.50670095936861e-05
-4.03024452631719e-05
-9.9058859091064e-06
-4.34752262392611e-05
-3.36780732335632e-05
-8.52476264208841e-06
-1.56481810646836e-05
-4.37659234047569e-05
5.85044980451641e-06
-8.94206399155537e-06
-1.48527242752346e-05
-1.96546301256972e-05
-1.02827036799013e-05
-5.98439517224178e-05
-3.51453895098317e-05
-5.40740951814561e-06
-5.13724438003053e-05
-7.87361241289771e-05
-1.27433988729197e-05
-3.99311966903111e-05
-2.42641007438621e-05
-2.68136420483502e-05
-1.5618762967053e-05
-2.67573890255646e-05
-1.09877508477002e-05
-3.54335368007908e-05
-2.00916405935096e-06
2.70002656876225e-05
-3.35577691625499e-05
5.70374044561531e-06
-3.97672255145851e-05
-2.86223757902149e-05
-5.0564999791372e-05
-7.13894105314156e-05
-4.52407869234267e-05
-2.18691599912939e-05
-7.13798188157096e-05
-1.6481464373468e-05
-2.82781851499629e-05
-3.30302576786706e-05
-9.28558599611459e-06
6.44464008660212e-08
-1.98976531226461e-05
-4.7080563983053e-05
-1.35209347911047e-05
-3.70473981146227e-05
-7.33005007692769e-05
-1.77791085155237e-05
-2.79594111533426e-05
-4.49600427864296e-05
-2.63106006799362e-05
-1.69865098183091e-05
-5.07372541981376e-05
-3.06453355827474e-05
-2.32114826439582e-06
-2.76695858219197e-05
-1.61421596110404e-05
-3.59581633431428e-05
-4.6803374747332e-05
-4.2978308759623e-05
-6.57755451755057e-06
-2.3007973934905e-05
-4.25028256131988e-05
-2.2964429001312e-06
-4.80926454683354e-05
-5.06250734474401e-05
-6.34754124460983e-05
-5.30040748204178e-05
-3.38684623265257e-05
-4.3467851213706e-05
-3.41721102655933e-05
-4.75856434208513e-05
-5.21103743210404e-05
8.3940730292067e-06
-5.21543224516171e-05
-1.69318548620827e-05
-1.58138930513906e-06
-2.90852036597594e-05
-4.11600463446005e-05
1.56483754490237e-05
-1.1063116053639e-05
-8.86767741288293e-06
-2.47871328972254e-05
-3.67578331285221e-05
-3.55493960477132e-05
-4.41022031306161e-05
-1.48478439478045e-05
-3.88585550888014e-05
-4.86408534274333e-05
-1.98984422512772e-05
-4.27731514894188e-05
-4.41468767844532e-05
-2.13247920280611e-06
-1.06142817251404e-05
-5.80570980373365e-05
-3.65488123933627e-06
-2.13205777799276e-05
-4.56204659581851e-05
-5.0043265433559e-05
-1.47022658505196e-05
-2.69737468080624e-05
-4.25938601057498e-05
-4.19945523791603e-05
-4.09119301860593e-05
-7.25344200182283e-05
-4.21486785760558e-05
-3.61213547285414e-05
-6.49089272118948e-05
-4.77842044041429e-05
-4.45913119579183e-05
-5.25223844461056e-05
-1.85451136135051e-05
1.74689357107841e-06
-4.16128273611999e-05
-2.75113885488365e-05
-1.21356468504304e-05
-4.05041339637906e-05
-2.18060068651569e-05
1.10880185415643e-05
-1.05181086423451e-05
-2.29862330878138e-05
-2.25366748059188e-05
-2.3565980826037e-05
-4.16223612641234e-05
-2.19626782737032e-05
-4.33356818886536e-05
-5.5515230260027e-05
-3.7819696292223e-05
-6.11382821159052e-05
-5.79486225914301e-05
-5.89410271556622e-05
-2.82027584999503e-05
-5.2132541927558e-05
-5.26721517985832e-05
-6.82040477440842e-06
-3.08182591383257e-05
-5.55981158911699e-05
-4.4411131804499e-08
3.39570673377198e-05
-2.65825814137455e-05
-3.99894150983592e-06
2.87191653825529e-05
-3.24183058299288e-05
-3.36644287963247e-05
-1.21882236183929e-05
-3.56677326261913e-05
-4.29858767708555e-05
-4.59066812802012e-05
-3.55172931908366e-05
-6.28120378011578e-05
-1.70222787112221e-05
-1.29037996484294e-05
-5.76639038113223e-05
-1.70722871082453e-05
6.39656805302745e-06
-4.30029381283866e-05
-2.77417075807119e-05
1.41542958336112e-05
-3.0407205726825e-05
-5.26823956439855e-05
-6.13513849187047e-06
-2.31270958594423e-05
-6.42807744156568e-05
-1.1165551526137e-05
-1.85479227693294e-05
-6.84969272404405e-05
-1.23735972147414e-05
-4.48399528647638e-05
-1.88855152317877e-05
-3.05149366891069e-05
-3.56243813186639e-05
-2.36900940177253e-05
-1.93922298047654e-06
-1.82247193098844e-05
-5.25434305364605e-05
-2.31572069260587e-05
-2.33579840582339e-05
-3.60330747888446e-05
-1.26390038617795e-05
-3.52128201931241e-06
-3.81478976895434e-05
-6.52004275228552e-05
-1.46495213240054e-05
-2.24857074499432e-05
-4.93018624899282e-05
-4.60773141168998e-05
-3.06055083550958e-05
-7.96164244902874e-05
-7.14427366573432e-05
-1.03968984852641e-05
-4.33433112991669e-05
-3.14564863305162e-05
-3.25132013445794e-05
-2.01173493206816e-05
-5.00389167158473e-05
-2.63502103005253e-05
-3.76631764396423e-05
-5.45779521042277e-05
-8.25422001952447e-06
9.05872908309832e-06
-2.58812083930654e-05
-1.33062687857713e-05
-9.9205816006411e-06
-4.5756908295674e-05
-3.3676982910135e-05
-3.86462227709336e-05
-6.93932289465493e-05
-3.98818838714715e-05
-2.78598540678394e-05
-2.05429260296584e-05
-6.09666085629768e-05
-4.49261306105567e-05
-2.55277499038358e-05
-5.47684754998121e-05
-4.91437312982927e-05
-3.36450400259369e-05
-4.88223946276831e-05
4.04711605741173e-06
-5.72090584082403e-06
-4.99283077940774e-05
-9.77285342249001e-06
1.7894145222927e-05
-1.24383216510514e-05
-2.33054310454239e-05
-4.73088835312897e-05
-1.46601207297691e-05
-5.42038084802899e-05
-1.4682626545545e-05
-4.50683843395554e-05
-3.95657616672243e-05
-5.6223351021033e-05
-2.47791154058053e-05
-5.13280127957738e-05
-4.33678898821581e-05
-1.65918772928366e-06
-8.67518530171966e-07
-4.08692023435169e-05
-3.43764652256358e-05
1.13525434267247e-05
-2.82799748263275e-05
4.18933475257968e-06
-3.70866341853016e-05
-5.20325625777185e-05
-1.60844637325744e-05
-3.0812591539036e-05
-4.20975234984368e-05
-4.68133288432063e-05
-1.32198105149285e-05
-3.82908092545361e-05
-6.69883705576712e-05
-4.17642146288302e-05
-3.21124358575572e-05
-3.79874827967819e-05
1.03741808035978e-05
-2.9095258258185e-05
-3.8020156247483e-05
-1.30169302882895e-05
-4.33385610650975e-05
-3.23183222684197e-05
-1.49511652424078e-08
-6.59386995102583e-07
-4.34608476242636e-05
-3.61817666674769e-05
4.80678840182323e-06
-1.67942654593374e-05
-5.9927406131235e-05
-3.37817405540824e-05
-4.59581378031481e-05
-3.6321503252174e-05
-1.31415393133534e-05
5.41155849709537e-06
-5.26165143882893e-05
-1.49406690080505e-05
-2.02292811283176e-05
7.33793939470172e-07
-3.09732372129612e-05
-2.69864844123534e-05
-2.35654778688033e-05
-1.74135509680752e-05
-1.80120900348395e-05
-2.1897831495455e-05
-1.65532396785843e-05
-4.15003170687913e-05
-2.73682121298703e-05
-3.15623097439683e-05
-2.36289094795701e-05
-5.15926251158302e-05
-8.30569556128782e-05
-3.15102524532245e-05
-1.14001785299714e-05
-4.72060749677004e-05
-4.66445086867005e-05
-7.5257438761806e-06
-2.83096939517025e-05
-2.01913413501057e-05
6.94724948857616e-07
-1.70293558894107e-05
-6.69259393522408e-05
6.24857618623393e-06
-3.00551374495115e-06
-1.80680576005389e-05
-9.95367637718757e-06
-2.60727738766001e-05
-6.1855426189241e-05
9.78627360957044e-08
-3.55541354502429e-05
-7.1524139127852e-05
-5.60398103428567e-05
-1.01397025375642e-05
-3.74839957793857e-05
-1.28156151366066e-05
-3.13452219321796e-05
-5.22663531684158e-05
-5.34002165290738e-05
-5.63062984748968e-06
-1.63211086774621e-05
-9.02311289466368e-06
-2.00091699351294e-05
-1.34363068746881e-05
-4.15644150533018e-05
-2.3583732632135e-05
-2.43964461903019e-05
-3.91614298640164e-05
-7.48368019901023e-06
-1.59290474139228e-05
-2.60697159437425e-05
-2.7621513974808e-05
-2.13493847229389e-05
-4.03573058416544e-05
-5.24274631930958e-05
-3.76190576628791e-05
-5.23167119723068e-05
-3.38513470721965e-05
-1.18285807448992e-05
1.42071049271124e-05
-6.99060138240441e-05
-2.25328983904636e-05
-3.44110003723195e-05
-4.10687646432876e-05
-2.54818776351546e-05
-1.79174331525472e-06
-5.11659079606657e-05
-2.57975156729844e-05
3.65886642438799e-06
-2.10827294975128e-05
-2.00077279672545e-05
-6.54036306013107e-06
-5.40553750502737e-05
-6.27990822630278e-05
-1.57101024999786e-05
-3.61375155483765e-05
-5.57031575877754e-05
-1.58190437485375e-05
-2.20963461798469e-05
-3.9758437049844e-05
-3.74134721804558e-05
-1.85264414936978e-05
-3.96136437611314e-05
-3.84490320152927e-05
-1.67485331532286e-05
4.6918873579662e-06
-3.13926231436808e-05
-1.72386817768209e-05
-7.20854546318551e-06
-3.37565666392023e-05
-3.39001518053352e-05
-3.71880678969814e-05
-5.42321172087682e-05
-2.91059838628113e-05
7.56265025480274e-06
-3.45471913904129e-05
-1.72767163863096e-05
-1.19525265898605e-05
-3.37230827981749e-05
-3.29560092190414e-05
-7.93226002883635e-06
-3.66723205159862e-05
-3.63965930858202e-06
-3.18553655900993e-06
-5.37780321182901e-06
-5.5375065254304e-05
-3.987741043458e-05
1.08269140615284e-05
-3.10559902717366e-05
-4.27832110499326e-05
-1.99086513393244e-05
-3.50049598871316e-05
-4.13992016604982e-05
-9.22893654626881e-06
-2.70047705586528e-05
-1.41682463901509e-05
-9.65280385146142e-06
-2.73703993053266e-05
-4.92074448938856e-05
-3.23251650999045e-05
-4.46745791474958e-05
-5.38592557326074e-05
-1.91153559195322e-05
-2.27056319179684e-05
-8.75764104316229e-05
-4.7006490912314e-05
-9.38676811690108e-06
-3.76561473830411e-05
-2.20653380402161e-05
-1.04633068796581e-05
-3.1856776753882e-05
-3.28657063938728e-05
2.56772208080396e-05
-9.65484832630719e-06
-4.48233816503934e-05
-5.42962238981591e-05
-1.72217784388003e-05
-6.63731314148828e-05
-3.57822765439444e-05
-3.64234587376472e-05
-4.412245216526e-05
-5.65963681198626e-05
-2.65739829555749e-05
-5.28771213915381e-05
-5.24665253967718e-05
-2.31921089056266e-05
-2.07001719014113e-05
-4.70919698294588e-05
-5.65347845679507e-05
-3.08434779235631e-05
-1.33525982315041e-05
-6.16778602212138e-05
-2.18210801968007e-05
-2.85880151246885e-05
-7.0429506724408e-06
7.41412041945514e-08
-2.71726117890362e-05
-1.66624679867003e-05
3.39129106213023e-08
-2.90833357275641e-05
-4.40497953077295e-05
-4.17415310398298e-05
-5.07111643117619e-05
-2.68897210198575e-05
-5.61190344966484e-05
-5.5132922784005e-05
-3.7100825923587e-06
-1.97107851601878e-05
-1.83410379347506e-05
-1.60934128890333e-05
-3.10151736186243e-06
2.30666115785003e-05
-6.51279983482469e-06
-1.1015238638524e-05
-3.88609718534534e-05
-7.55778086814987e-05
-1.30377828761683e-06
-2.79124521177805e-05
-2.88251485627794e-05
-5.25449991254947e-05
-5.68430561853701e-05
-1.69685262339307e-05
-4.92704459815504e-05
-4.6313491152939e-05
-3.10812300032439e-05
-4.57448097986093e-05
-1.44594670700646e-05
-2.58578395753077e-05
-1.50155683756888e-05
1.01329078359923e-05
-4.16284729938399e-06
6.57081676490082e-06
9.47138768916667e-07
-1.07093078833598e-05
-2.56154903760167e-06
-1.05452758137613e-05
-4.29246811425123e-05
-3.22195077525134e-05
-3.85825730301232e-05
-2.82871439696124e-05
-6.57352193129531e-05
-4.74998079211721e-05
-4.2438377143331e-05
-4.08380524964258e-06
-3.89401825625328e-05
-4.84267746098278e-05
1.22365305103847e-06
-3.71188961378445e-05
-1.3196793896775e-05
-1.03761837046558e-05
-5.24371898897325e-05
-1.71627194316778e-05
1.0208366183595e-05
-1.295043302103e-05
-1.2359677354233e-05
-2.5825652086184e-05
3.09944382828506e-07
-3.91585584539012e-05
-2.06296297016543e-05
-5.40576733016843e-05
-3.71276791485555e-05
-5.70636734936646e-05
-2.97212957001998e-05
-3.81990292592368e-05
-2.5145862142042e-05
-4.55515824518243e-05
-4.93058555042554e-05
-2.13069146537411e-05
1.9545539437293e-06
-3.72539934947026e-05
-1.05843098097129e-05
-1.02052445061805e-05
-1.02512949375924e-05
-1.71973293787713e-05
-2.41142226622878e-05
-2.36281491644037e-05
-3.92701992644384e-05
-2.89958686678415e-05
-4.6205364960484e-05
-1.38621128022267e-05
-4.02357231718192e-05
-5.60022206048197e-05
-2.60998675875374e-05
-8.13034570721805e-06
-1.91259818212453e-05
-3.39169459698084e-05
7.78740487188023e-06
-2.91628647438024e-05
-1.34232403227781e-05
2.58269435515579e-05
-3.00444856899599e-05
-3.08202960471408e-05
-1.17156060368477e-05
-2.29128365513424e-05
-4.41666681854283e-05
-1.65085246222459e-05
-3.46864076829631e-05
-3.53236943215295e-05
-4.4622557976947e-05
-3.26523304928941e-05
-5.21255657223521e-05
-7.09499620923201e-05
-3.09634280443097e-05
-2.69265715862301e-05
-4.25096855815542e-05
2.81323475361517e-06
-1.35900828866096e-05
-7.79070443460638e-06
-8.7966308181618e-06
6.58316862991925e-06
-6.50039171863899e-05
9.05865234012406e-06
-3.10194333352514e-05
-6.19575187148738e-05
-5.57521205953923e-05
-3.45236517534803e-05
-5.5824108415412e-05
-5.17775450060927e-05
-2.01398118289168e-05
8.12164986138994e-06
-5.27237905209571e-06
-5.26381778697103e-06
-2.23561821128193e-05
-3.48151490224131e-05
-1.10554155405822e-05
-4.09517145315562e-05
-2.09610362046913e-05
-2.7096009962944e-05
-1.26595708759486e-05
-1.57638111412871e-05
-2.03681181883812e-05
-2.50400730671945e-05
-1.92715615000444e-05
-2.01283777282026e-05
-1.9737263703736e-05
-4.75222327298247e-05
-3.65007370464611e-05
-4.62457234279374e-06
-3.77241846625618e-05
-4.63570196410989e-05
-3.19046490968537e-05
-2.71614648123639e-06
-7.37137863011557e-05
-4.38246986342454e-06
-1.28784768144089e-05
-6.59415040057652e-05
-3.79447382999922e-05
-7.68340985709204e-06
-3.77332740038268e-05
-1.42297600516717e-05
2.55257363538477e-05
2.20526431275313e-05
-5.22613448973266e-05
-3.82636253193631e-05
-8.32270381513148e-06
-4.59211807255443e-05
-1.8006928667965e-05
1.63910792918142e-05
-5.8582921497821e-06
-1.73047205348377e-05
-2.96064862263982e-05
-1.68285510408975e-05
-4.42541209629804e-05
-3.8193886195161e-05
-3.60531855301944e-05
-5.09207639597417e-05
-8.00540720978126e-06
-1.83776336270872e-05
-3.34606173184514e-05
-9.19849813599116e-06
-2.86857990615586e-05
-2.815053596768e-05
-2.86031443112354e-05
-3.53792172456784e-05
-4.51232143315117e-05
-2.5462739355917e-05
-1.59500128882498e-05
-1.95619571371778e-05
-3.08237962545059e-05
4.70091265952339e-07
-1.23577980692594e-05
-3.46385311134695e-05
-1.82411528174134e-05
-4.78044841356626e-05
-9.01705059589738e-05
-3.288281123149e-05
-3.046989240124e-05
-6.30201677472375e-05
-2.69886635604451e-05
-4.27362485686449e-05
-9.18775753760849e-05
-2.32488923743895e-05
9.94200241135136e-06
-1.82001112208107e-05
-2.26879432818473e-05
1.44980461724348e-06
-5.47645739542846e-05
-6.88912045400308e-06
-4.31212833286262e-06
1.12601052617229e-05
-3.89633321792143e-05
-1.69287878275357e-05
-4.97366689950313e-06
-7.49994061663456e-05
-5.92835031905041e-05
-4.19273130328829e-05
-9.34202888778376e-05
-1.87205413685146e-05
-2.19473008486811e-05
-4.16347516482416e-05
-2.76745395736488e-05
1.70512906136495e-05
-1.59809252020126e-05
-2.55783794887965e-05
-3.60589094813112e-05
-5.36122805630804e-06
-4.3830289550268e-05
-2.37087953114822e-05
-3.47491937256352e-05
-4.97001439144789e-05
-3.94260466279713e-06
-2.59182046903106e-05
-8.78606484883152e-05
-2.58931525914573e-05
1.52091298882977e-06
-3.59371813280892e-05
-5.29680810552907e-05
-6.34939962955603e-05
-4.27484785547023e-05
-4.52624255828219e-05
-7.40444303062171e-06
-3.24832133813476e-05
-4.05435444964459e-05
-4.17692054777998e-06
1.32600076116127e-05
-3.49041470154949e-05
-5.22004574780075e-05
-2.32161758122685e-05
-7.43988668319252e-05
-2.93498909107633e-05
8.2665098193056e-06
-4.73106631573921e-05
-5.10938028277946e-05
-3.39044294358177e-05
-3.90539517672483e-05
-6.31467764018955e-05
-2.98553893273315e-05
2.69065067420255e-05
-7.23621759760067e-05
-2.50708254708839e-05
-1.21598155954934e-05
-2.16283213366391e-05
-1.28533743241652e-05
1.69565600891749e-06
-2.32746103295278e-05
-1.89068463858112e-05
-3.36614761945189e-05
-3.76869139899275e-05
-3.23423750032635e-05
2.72429806666092e-06
-7.015401904273e-05
-5.74610246462022e-05
-3.56152227335253e-05
-3.63363863847233e-05
-4.42891471709435e-05
-6.65553055410199e-05
1.49693270523045e-07
-2.00255973006511e-05
3.93681309466245e-06
-2.36535823742244e-05
-2.62765452000642e-05
2.39255366361569e-05
-4.25345741478196e-06
-3.61234497843833e-05
-3.84595020724038e-05
-2.11806704322128e-05
-1.85797962943517e-05
-6.26220573375034e-06
-5.05848085519638e-05
-2.99848701470035e-05
-6.10874972801737e-05
-3.67801111546662e-05
-1.76249106979925e-05
-5.80400292341073e-05
-4.64498654321806e-05
-4.38000457657995e-05
-2.03643913472712e-05
-2.23088463500199e-05
-2.24668449239955e-05
-2.50535672264021e-05
-1.08961212052833e-05
-4.01992844673447e-05
-3.29198828393019e-05
7.48305305101861e-06
6.96247957890278e-06
-1.80401718910958e-05
-2.15723450015111e-05
-3.16710739738758e-05
-7.86531474458417e-06
-1.785398163829e-05
-5.2943952617127e-05
-2.45935116940121e-05
-4.46457894640074e-05
-1.5038796012205e-06
-1.94193613075015e-05
-4.10373295948751e-05
-4.55467932726125e-05
-2.99566723112402e-05
-3.78495454366034e-05
-3.28617459383808e-05
-3.32831533918912e-05
-2.11672154640073e-05
8.03448873786578e-06
-3.93128138178814e-05
1.02873296988341e-06
-2.54866822126062e-05
-5.4604760309319e-05
-2.03631819164659e-05
-2.43568646103031e-05
-1.69843302959219e-05
-7.6501003417172e-05
-3.08648888656453e-05
4.09103936276719e-06
-4.35589214223048e-05
-4.63107826617623e-05
-5.18381382394082e-05
-4.85095685475838e-05
-3.32059993748603e-05
-1.83422899103781e-06
-1.35767644606646e-05
-4.77664543017963e-05
-4.36892789356576e-06
-1.13944705538604e-05
-1.39597573569729e-05
1.00296449434668e-05
-6.7132239384128e-07
-5.86378307712087e-05
-5.74193170157942e-06
-5.52866584157192e-05
-5.91088907949124e-05
-5.37642288319401e-05
-2.64191759127428e-05
-3.70061186426552e-05
-2.31343900809915e-05
-4.47728493144641e-06
-2.24200233507737e-05
-7.11841586117278e-05
-6.76437561572311e-05
1.07256397537991e-05
-3.79159929968177e-05
-3.13364489759237e-05
8.5006652270601e-06
-2.48397127882035e-06
-1.16373009561668e-05
-8.66180805726935e-06
-3.44861404498505e-05
-2.09497404417101e-05
-2.27043553651825e-05
-3.25397116666004e-05
-3.89673821366102e-05
-2.52021381706391e-05
-1.77184966322593e-05
-7.59861990332937e-05
-1.13175993678438e-05
-5.42212777657618e-05
-4.6755855667338e-05
-4.1117621219376e-05
-3.14544041329026e-06
-6.98714543661326e-06
-3.02385913648999e-05
2.19819914645699e-06
-1.72983304528588e-05
-2.83901525184352e-05
-9.90042677199363e-06
-1.82366090788508e-05
-3.59710932556608e-05
-5.21869900452124e-05
-2.73913447249001e-05
-7.57296741698816e-05
-8.31890900218577e-05
-4.15783967205775e-05
-9.86371754359333e-05
-5.30611121888808e-05
-4.3829161491577e-05
-5.01796485196534e-05
-4.27715883957259e-05
-5.30592298564441e-05
-3.24800197556208e-05
-3.14596274344605e-05
-6.9671680661823e-06
-1.02333020758771e-05
-9.59753625554293e-06
-1.75666763604312e-05
-2.60927644127156e-05
-3.12141850347428e-05
-3.56383019109998e-05
-5.40275045692531e-06
-4.26008489221746e-05
-3.22680179335138e-05
3.20798544902623e-06
-6.17008633476807e-05
-5.81003598678059e-05
-3.56928135417372e-05
-1.25628592621938e-05
-5.0895742801456e-05
-7.07816968165013e-06
1.04389154092091e-05
-2.33469894265989e-06
-5.61720432972925e-07
-8.67959453426238e-06
-4.0275870246379e-05
1.99664464955739e-06
5.00765577794817e-06
-1.64526325857547e-05
-3.0059321263335e-05
-1.80161898251749e-05
-1.45147104879423e-05
-6.92732058712471e-05
-2.74623579265659e-05
-7.18819215301373e-06
-4.63438377338871e-05
-5.40420573167711e-05
-1.62608954870416e-05
-6.9777775765232e-05
-3.95491655437617e-05
-1.62502711093032e-05
-7.42745762776208e-05
-8.20846195532142e-05
1.55508308789925e-05
-3.42347718168696e-05
-1.25569790610515e-05
-2.14916253713461e-05
2.40720939394191e-05
-1.37162962025625e-05
-3.29362513822814e-06
5.57736434934579e-06
-3.60689615343375e-05
-2.60424002853451e-05
-1.15074747573428e-05
-2.72295325733889e-05
-4.33552099024629e-05
1.85195855591425e-05
-6.41625194421947e-05
-9.01575229092653e-05
-3.78476921474756e-05
-4.24994877343037e-05
-7.41078844852459e-05
-2.53336826763094e-05
-3.46166073044323e-05
-3.37687922054935e-05
1.72242595379186e-05
-6.90929985067879e-06
-1.87393645341949e-05
-2.15655041150298e-05
1.6985104144405e-05
-5.36654325952391e-06
-2.1113921652027e-05
-5.96291946811568e-06
-2.16767001758294e-05
-5.0795854249052e-05
-4.58682046683621e-05
-4.35491071049706e-05
-6.08163081762348e-05
-3.39640704100334e-05
-2.51524565317809e-05
-6.307819531725e-05
-6.61469408299204e-05
-2.01655280230401e-05
-5.32308926392213e-05
-6.80831473830186e-05
-1.18216135255385e-05
-2.02161794316552e-06
2.51511313188726e-05
-6.42674172175114e-07
-1.08153202160525e-05
-2.65501591062881e-05
-2.82192266745524e-05
-1.34724971625867e-05
-4.22657308835569e-05
-4.61899381111996e-05
-3.53667921060592e-05
-4.28102590984983e-05
-4.97020902884205e-05
-3.61275568063968e-05
-5.10677450120138e-05
-2.29050525298905e-05
-4.55599119932236e-06
-2.33374136296813e-05
-2.92604742924391e-06
-3.07563650542231e-05
-3.44112870325453e-06
-3.50407510219764e-05
-1.60841380669059e-05
-1.14706451214241e-05
-5.00067256226541e-05
4.27635400489559e-07
-2.85183602627766e-05
-4.84637247506128e-05
-4.96520948793452e-05
-4.57199891850379e-05
-1.44633617217077e-05
-7.24534319581549e-05
-4.39589836737163e-05
-5.59746352974119e-05
-3.75433743734378e-05
-4.00392390966557e-05
-1.56777988825182e-05
-1.16019036055497e-05
-2.14644814122022e-05
2.16198578226724e-06
-1.14102226922368e-05
-1.16240959361684e-05
-1.55349135405629e-05
5.11943335034462e-06
-2.3119441177842e-05
-2.79905854619716e-05
-3.51142858511056e-05
-6.83500051726075e-05
-4.19253304175258e-05
-2.16672074038257e-05
-3.51143073782011e-05
-4.59141666828284e-05
-2.89596134938252e-06
-6.28795356515114e-05
-7.50997941641544e-05
-2.45911967605906e-05
-1.7182274832076e-05
-5.80877387207447e-05
-2.59632003172079e-05
-3.44911930856421e-05
-5.48716113568605e-05
-2.89551997862026e-05
-1.78467126940368e-05
-1.47795045226319e-06
-7.50362196671492e-06
2.05199390232454e-06
-5.51393114049137e-05
-5.56796653370986e-05
-3.08319509890894e-05
-4.41220677385332e-05
-5.34023551142454e-05
-3.82021852592051e-05
-4.0322393532976e-05
-4.77256765903339e-05
-3.23856238365547e-05
-2.53478474185501e-05
-3.36204997978838e-05
-9.69585151830753e-06
-2.93623545979308e-05
-8.39993393543372e-07
-4.87241952884793e-05
-2.03287149114954e-05
8.52725776452296e-06
-5.0736273996943e-05
-8.86803347645989e-06
-7.39330237700665e-06
-4.27586142538902e-05
-1.84812368070274e-06
7.34534101647088e-06
-1.0172310164557e-05
-3.82347881343402e-05
-4.06349389406224e-05
-6.78175187257121e-05
-3.27608344764226e-05
-3.76023461532144e-05
-4.28742669417254e-05
-5.68567912253346e-05
-4.41530262877224e-05
9.74491632414739e-07
-3.73819068001807e-05
2.44823764923224e-06
-2.39300692647866e-05
-3.53948805692994e-06
-3.93406483971678e-05
-3.4374690814594e-05
-3.81392720998715e-05
-4.00241514255801e-05
-2.73418811613846e-05
-3.38511532435096e-05
-2.25720285958725e-05
3.83882813815065e-06
-5.27472730624614e-05
-5.82375500761113e-05
-2.86688990670378e-05
-2.2631141224806e-05
-4.26632553564071e-05
-5.61727230995534e-05
-1.47628937222466e-05
-5.26646735514362e-05
-1.25288657406185e-05
1.16106221736434e-05
-4.23478647894698e-05
-1.932654851628e-05
-1.76055242820992e-06
-4.4049037184147e-05
-6.03265601669491e-05
-3.41068077658379e-05
-2.04479391506393e-06
-3.19051140425306e-05
-1.53755364162088e-05
-4.54805544683931e-05
-2.80373199691262e-05
-2.75294563942245e-05
-2.45288510636067e-05
-4.91702050075224e-05
7.04821372113085e-06
6.35134241834086e-07
-6.34279956139673e-06
-4.75281487761431e-05
-1.18586472567594e-05
-3.73818345561647e-05
-3.69230285087673e-05
1.7354843049792e-05
-8.00504473765061e-06
-4.37374222509753e-05
-3.40200040251382e-05
-1.63513855714808e-05
-3.5456758491921e-05
-3.21115634645617e-05
-1.43986142657291e-05
1.4970106212663e-06
-2.06726035847954e-05
-7.99917791619153e-07
-1.17213671335534e-05
-3.64219695109322e-05
-2.25828201660297e-05
-3.72075562416165e-05
-6.66938083386836e-05
-3.22287840861711e-05
-5.23793784348527e-05
-3.03252687631299e-05
-3.5726931441354e-07
1.61717929958813e-05
-4.29248130826367e-05
-5.78450821213624e-05
-6.46755828811261e-06
-3.19308536935444e-05
-5.60571663813889e-05
-4.02465142335446e-05
-3.71335279778942e-05
-4.18245637666153e-05
-1.56670958287897e-05
-3.06303813590428e-05
-2.97555128611744e-05
-1.55991008413303e-05
-2.20754145454132e-05
-6.52297347624345e-05
-1.23093860649117e-05
3.60570246002133e-06
-1.26129449034644e-05
-7.12683516240258e-05
-2.87808403170436e-06
-1.74400357905299e-05
-3.60648242691818e-05
1.30386180058637e-05
-7.24812322271848e-06
-3.65329721649486e-05
-1.53241000785583e-05
-4.21783937713034e-05
-2.62294714814951e-05
-5.9042557121946e-06
-8.66636485236977e-06
-2.14475709156178e-05
-8.94281265821777e-07
1.38037805365204e-06
-2.63328809716931e-06
-3.67952387202792e-05
-1.48041013688128e-05
-4.76100274909315e-05
-6.13200509901111e-05
-2.85481982030372e-05
-1.16723051871012e-05
-4.82156525603991e-05
-5.31951810360254e-06
-3.71345837954717e-05
-6.49878771619103e-05
-2.66895632861451e-05
-5.30146162142906e-06
-2.65132407376879e-05
-4.22778692971472e-05
-7.60365142369993e-06
1.66779273783796e-05
-1.88607314728033e-05
-3.71511585082265e-06
-4.11149400731932e-05
-4.52998245961741e-05
-2.59052615919744e-05
-3.32653072964162e-05
-5.5775241463748e-05
-5.85674381621728e-05
-6.27475870529166e-06
-4.64160473586202e-05
-2.86974826221767e-05
-2.17092169590744e-05
-2.82246593055777e-05
-6.5470563896914e-05
-3.05674707785357e-07
-2.57562572189805e-05
-4.99751113682774e-05
-4.08650008447672e-05
-2.61922298259561e-05
-3.68936146321905e-05
-2.61776181381157e-05
-1.71507917343773e-05
-8.58354039337481e-06
-4.0232362001725e-05
-6.06410498013516e-06
-1.30644739785371e-05
-2.10819710303155e-05
-2.53822611733426e-05
9.29565901584284e-07
-4.74363787804212e-05
-4.65864596050337e-05
-4.51393709380891e-05
-4.59076279513468e-05
-4.84770134503825e-05
-6.00090711978246e-05
-4.42778036107927e-05
-5.76059570018683e-05
-3.05323989521495e-05
-5.44570989085492e-05
-2.07569001190052e-06
-2.14287765131285e-05
-3.17616739381186e-05
-1.05610315418161e-05
3.42023980894169e-06
-2.2799714340918e-05
-2.66928843394074e-05
7.72843351400198e-07
-1.99988307994072e-05
-4.23253392285107e-05
-2.93135479278836e-05
-2.56080770999474e-06
-6.07567733174168e-06
-2.58938003681934e-05
-4.17817881056517e-06
-3.70508479612852e-05
-1.80013437509007e-05
-6.99257517512605e-07
-3.08495047248129e-05
-2.17182384421739e-05
-1.77138516561319e-05
-1.50975195739724e-05
-3.58236794287836e-05
-4.98614514584875e-05
8.78324932916712e-06
-7.8895987298395e-06
8.74192722384016e-06
9.5550419347721e-06
-2.48161251625427e-05
-1.27682643606959e-05
-2.50925041918978e-05
-1.00828946692879e-05
2.10157523835587e-06
-5.9030262503172e-05
-2.26187719415548e-05
-4.72709523886792e-05
-2.6274448473018e-05
-3.61091686058962e-05
-1.77956239128434e-05
-4.17340242758298e-05
-3.3428920997632e-05
-2.0533983875337e-05
-4.20583868643908e-05
-1.01580366047947e-05
1.41695954413208e-05
-5.22668456034445e-05
-6.87999015409025e-06
-2.57900390871442e-05
-7.97071100507386e-06
-1.30643051548805e-05
-3.07309737214665e-05
-6.51368724357446e-05
-6.58264759816912e-05
-5.45833548444782e-05
-6.80680115581664e-05
-9.51740759579355e-06
-1.76215029573339e-05
-2.50386485464557e-05
-5.17356063634799e-06
-3.28805295865334e-05
-4.65970392424601e-05
-4.61404830868856e-05
-2.71119637157989e-05
-3.20847012183363e-05
-3.45014732677169e-06
-3.82150399932082e-05
-1.35761674985702e-05
-2.64564077651512e-06
-3.86910292531876e-05
-4.88379992981429e-05
-3.31123416266976e-05
-3.48120343052864e-05
-3.6231668250293e-05
-4.28185317543764e-05
-1.83638529878886e-05
-4.18126242660026e-05
-4.9735759849622e-05
-1.67080790998518e-05
-3.00221650348087e-05
-3.4930641094369e-05
2.27032602151691e-06
-2.7992383952067e-05
-2.28265577300785e-05
1.63249280539591e-05
-2.82048267433678e-05
-7.09243418552044e-06
-4.06395196682995e-06
2.53633912100999e-07
-3.29355514684679e-05
-5.13651074210234e-05
-3.38214815550223e-05
-5.71720765635636e-05
-4.7119211502477e-05
-5.22544686828671e-05
-7.24183022125307e-05
-3.67534380039124e-05
-4.40115689893971e-05
-2.22497353202048e-05
-2.05517914914143e-05
-1.92152170354071e-05
-1.562784646097e-05
-1.37223012000175e-05
-3.48586067320975e-05
-3.89696290729429e-05
-1.15976356562129e-05
1.77968305825332e-05
-2.5417154632728e-05
8.19439565749586e-06
-6.44455653971265e-06
3.17348292997955e-07
-2.37767206617448e-05
-5.21245690549662e-06
-2.26197964252379e-05
-6.62132547236799e-05
-3.54544091289578e-05
-1.83395168615396e-05
-5.92889987389394e-05
-4.23406612532751e-05
-1.52976377636909e-05
-6.88266722184772e-05
-2.28512342565825e-05
-1.40113466130538e-05
-2.21374285477662e-05
-1.5674905371566e-05
-1.22719031102231e-05
-2.57352172742418e-05
-1.5040178950564e-05
-3.47925113725112e-06
2.42672953193436e-05
-5.85574781768583e-05
-1.26762310012834e-05
-2.53138442031682e-05
-3.68893046534075e-05
-5.02657043681616e-05
-3.17557118241564e-05
-6.78193636996384e-05
-5.76798328072766e-05
-2.02860000964469e-05
-3.7569257921612e-05
-4.34804080636366e-05
-1.34161449020964e-05
-1.07758643765312e-05
-4.81395474330602e-05
-1.87168352650021e-05
1.81365731905714e-05
-1.59080765046728e-05
-3.02984429518211e-05
-6.24235173322796e-06
-3.11139835583487e-05
-4.36574498882738e-05
6.48103619809093e-06
-2.27551245438031e-05
-6.74737997613094e-07
-6.15877816768595e-05
-2.98320181511447e-05
-4.82024613784538e-05
-7.42569075653389e-05
-6.41622933346163e-05
-6.35464845245481e-05
-5.80243727706311e-05
-3.20647266392884e-05
-3.86769402282583e-05
-2.22707162700807e-05
9.34340128771726e-06
-7.82253855633243e-06
-2.02588475860344e-05
-1.86445004810343e-05
-1.73167988293742e-06
-1.18958885932068e-05
-1.72717553079168e-07
-2.38291006132968e-05
-5.30234278425606e-05
-5.07223268586503e-05
-2.06622605438011e-05
-3.68492811251001e-05
-2.68368258224866e-05
1.11003834173203e-05
9.07243945137331e-06
-5.24954923995956e-05
-1.3357646053915e-05
-2.75411855582344e-05
-1.62315470665141e-05
-3.61298780550507e-05
-2.77133011301029e-05
1.07200926716778e-05
-2.24294914288724e-05
-9.07409150113567e-06
-7.15351303504587e-06
-3.1423189626728e-05
-6.14787294921727e-06
-1.27211283307039e-05
-4.31033910171281e-05
-2.79755966237681e-05
-4.77042892155979e-05
-3.74468229285992e-05
-1.68666003641743e-06
-1.2043470269795e-05
-2.46793165939243e-05
-2.55181777739131e-06
-4.97680361632968e-05
-8.41607700791218e-06
-8.71469444225554e-07
-4.04789062643881e-05
-2.36544488606058e-05
1.57020648545434e-05
-1.33799693161609e-05
-3.14627333503586e-05
-4.36095261648513e-05
-4.62730552063401e-06
-2.00828811708952e-06
-1.82437286596172e-05
-3.82991300783487e-05
-3.46123526879663e-07
-1.42741877655412e-05
-2.49825108933116e-05
-6.21139373198251e-05
-6.27804969850108e-05
7.45430996838366e-06
-3.75833342854165e-05
-4.70518382500622e-05
-4.4977690317407e-05
-2.43558116158317e-05
-4.82423891806574e-05
-3.25497639937844e-05
-3.82766479747354e-05
-3.34697047749521e-05
-2.45043595582869e-05
-2.2802853853481e-05
-3.47432213679036e-05
-3.93851419756581e-05
1.77224202757188e-06
-3.17391035056421e-05
-1.93048623995581e-05
-2.87463739255238e-05
-1.26129728446277e-05
-4.68980339979594e-05
-3.6452969817013e-05
-3.79024426160889e-05
-1.93791959455555e-05
-3.79340286875628e-05
-1.77517703078123e-05
-2.06210999883451e-05
-2.16094056363661e-05
-2.42500658641239e-05
-2.43457491820372e-05
-1.32460513178274e-05
-8.66140101377911e-06
-1.30656513955931e-05
1.66261259830026e-05
-5.43565441119524e-05
-2.05719650933261e-05
-2.88578918726505e-05
-2.51299459362732e-05
-1.1506659961373e-05
-4.43822723965371e-05
-8.22760016262782e-06
-1.61711880865222e-05
-9.32121228664005e-06
-3.36566306731897e-05
-5.55541231332145e-05
-5.00341657951922e-05
-2.27574290098386e-05
-2.2844541706707e-05
-1.36693922287479e-05
-2.44873224699302e-06
-1.60182709291657e-05
-5.61224570495641e-06
-2.35264516514995e-05
-2.52367452317599e-05
1.06990236564788e-05
-2.25051210589906e-06
-2.52985498896125e-05
-1.36028421426888e-05
-5.5191742774293e-05
-2.10495160485087e-05
-3.17682099665536e-05
-1.96924524915275e-05
-4.13190207251066e-05
-2.17316422305813e-05
-5.52003494580267e-05
-5.402628139165e-06
-1.80030163937078e-05
-3.85165681168494e-05
-2.67321319881998e-05
-3.72631313953896e-05
-2.45647541473092e-06
-5.33871954474371e-06
-2.71298782507788e-05
-9.00908832108515e-06
-2.76610027236005e-05
-3.49508286733305e-06
-3.53478736388171e-05
-1.70883033735404e-05
-3.31726114218994e-05
-1.36273428853352e-05
-2.41973342541747e-05
-3.3327700294682e-05
-4.76566125393189e-05
-2.38841468166936e-05
-3.81954687465061e-05
-2.99401879143898e-05
4.60184555092666e-06
-2.59855575465988e-05
-2.62447130546263e-05
2.91611785427156e-06
-6.35799715960842e-05
-4.17818895491736e-05
1.05395766443914e-05
-2.44346413654769e-05
-1.91426873600236e-05
-3.51656506302961e-06
-3.90050926905648e-05
-8.43273828702781e-06
-3.34276326409232e-05
-4.00831191757463e-05
-7.2988589767261e-06
-2.28442085161698e-05
-2.59128054305195e-05
-6.04588868833251e-05
-1.37815502886422e-05
-3.14693781736632e-05
-1.65294158706654e-05
-2.54253290965397e-05
-4.68194810238816e-05
-4.48198208784766e-05
-4.95233822330942e-05
-6.50031077033554e-06
-4.14779696476237e-05
-3.01709917523621e-05
-5.1286892249995e-05
-5.94845440092658e-06
-4.02114601160867e-05
-4.63524278394443e-05
-4.90068666414694e-05
-5.00309546978446e-05
-4.89076948169647e-05
-4.51253262340261e-05
-2.73474513686269e-05
-1.61485586496722e-05
-3.5125486099201e-05
-5.23897431933717e-05
-1.63582391391324e-06
-4.12724371367515e-05
1.44146468912319e-05
-3.49690505758478e-05
-2.39024598115482e-05
-1.28483112941636e-05
-3.34167498285599e-05
-3.11683986210254e-05
1.82040688635281e-08
-2.82678571949703e-05
-8.6642121523387e-06
-2.04985198673661e-05
-1.74192191225491e-05
1.51754776490513e-05
-1.46796815366035e-05
-4.01455776709899e-05
-2.66475532824872e-05
-5.42260970015501e-05
-2.82358157370492e-05
-4.26337259016895e-05
-3.52339186389348e-05
-3.12874099045907e-05
-3.08975534702868e-05
1.01270577923723e-06
-6.14440049559293e-06
9.13108430599254e-06
-2.09379124530387e-05
-4.00294226763695e-05
-3.35546191747993e-06
-3.09568800963426e-05
-2.03512540865677e-05
-4.07313322065806e-05
-1.45983204342102e-05
-4.97829770989191e-05
-1.86105223646603e-05
-6.40219119466567e-05
-3.75895883814721e-05
-7.91187658109521e-05
-8.91488112947109e-06
-1.83466195823182e-05
-3.16226683799361e-05
-1.81851975830995e-06
-2.65750970284373e-05
-2.76062266291187e-05
-2.47681819730598e-05
-2.40085470732493e-05
-1.29348607098714e-05
-1.37784362140346e-05
-2.9019527838497e-05
-3.16933981082563e-05
-1.89388089565773e-05
-3.34145893925471e-05
-5.89913631487856e-05
-6.56868970732476e-05
-6.38535666024412e-05
-7.06744860093319e-05
-5.06426581948791e-05
-4.63837070700421e-05
-1.58947497180044e-05
-3.1203669179227e-06
-2.8421964941401e-05
-2.77697757685851e-05
-4.79161508617764e-05
-2.7661306434084e-05
6.31162843755842e-06
-1.82999792163163e-05
-5.96292470173081e-05
-2.56247914948656e-05
-5.61058253691945e-05
-3.37748809814497e-05
-3.96662095918998e-05
-6.05420527473626e-05
-4.58097724162721e-05
-5.01930865722742e-05
4.59479087142772e-06
-1.34153961669937e-05
-2.02775407752793e-05
-1.97478892181268e-05
-1.76440367969615e-05
7.91874738684224e-07
-4.60911543134002e-05
-1.55190671202458e-05
-1.71221446108679e-05
-1.31643340642874e-05
-9.86570377708963e-06
-2.49466435376171e-05
-4.82893409451479e-05
-3.64222405252834e-05
-6.02943960502512e-05
-4.92010696604894e-06
-1.81778735987133e-05
-4.9890508026275e-05
-2.23028643350341e-05
-4.3069607364589e-05
1.58153563965182e-05
2.81826069641791e-06
-2.41477515954589e-05
-2.6192051682435e-05
-2.49236751889817e-05
-2.67174519940741e-05
-2.64010315770021e-05
-2.44957426372809e-05
-2.22426199891878e-05
-1.53207455123705e-05
-3.95164790095148e-05
-5.00914743732225e-05
-1.17860124685258e-05
-1.95615993106108e-05
-1.13131744545524e-05
-7.31770358337479e-05
-1.21129489467811e-06
-5.4885668158887e-05
-1.08848300554694e-05
-1.83178593646085e-05
-1.94791097090445e-05
-1.22842721165665e-05
-5.51636809468998e-05
-3.19948376294047e-05
-6.31793119491057e-05
-7.97845843783422e-06
-2.2615267907105e-05
-2.33136803004354e-05
-2.87251160375975e-05
-3.50751958114208e-05
-2.07111525554709e-05
-3.63724687785336e-05
-4.43748188605318e-05
-2.87836083907758e-05
-2.89770858857819e-05
-3.72577862640457e-05
-3.45072676368227e-05
-6.9422415814545e-05
1.93288389260377e-05
-4.39242470042234e-05
-3.09615487019802e-05
-7.36003550880811e-06
-3.08244497442443e-05
-2.88854394338781e-05
-4.23596426248294e-05
1.02808024855521e-06
-1.50986848507072e-05
-3.02219565240511e-05
-4.36265022651558e-05
-4.49544748875997e-05
-5.4743761662336e-06
-1.17064913678184e-05
-2.56497902886771e-05
-1.08646447701805e-05
-5.48773658474262e-05
-1.49660954396086e-05
-1.47856879099683e-05
-2.64537672481484e-05
-3.88450109374194e-05
-2.09324475499886e-05
-2.1977142253652e-05
-3.96858574239439e-07
1.45696156605076e-06
-1.61070908264095e-05
-1.32446842286308e-05
-1.67698920703736e-05
-2.33632962368446e-05
-3.1194683511723e-05
-3.85430089525401e-05
-2.18208972244365e-05
-5.29574349774243e-05
-3.12913137502828e-05
-8.817163267691e-06
-1.42393130697607e-05
-2.89189740937167e-05
-2.90172750088407e-05
-2.48810459927197e-05
-1.99772688019959e-05
-2.05628792411919e-05
-1.71982586141483e-05
-3.14911586457714e-05
-2.51511820171011e-05
-2.51193552170711e-05
-5.29640977256684e-05
-4.35119692413557e-05
-2.83855716305957e-06
-1.62456631740408e-05
-5.85143735799719e-05
1.98456669338878e-06
-5.90693184001314e-05
-2.0955099926055e-05
-4.5757763749421e-05
-3.71722130999787e-05
-8.22273588359472e-06
-3.23576299836346e-05
-1.96155447232437e-05
-3.14304765615954e-05
-2.40080415988533e-05
1.08965089273696e-05
-2.3274815781056e-05
-3.7035458263719e-05
-2.19843928614822e-05
9.89689692114638e-07
-2.38597898945723e-05
-1.47271968434708e-05
-2.11848979548838e-05
-3.96707780719354e-05
-2.09378145216771e-05
-3.0741249496147e-05
-3.32282969389189e-05
-3.96124538618707e-05
-4.64894102483632e-05
-5.26218455263589e-05
-4.80242406258271e-05
-7.43258731346503e-05
-1.97428948506593e-05
-6.09793470861194e-05
-4.2841986833942e-05
-3.16554433674052e-05
-2.87139418928533e-05
-5.54970721884635e-05
-3.54756561111312e-06
-5.59441087307518e-05
1.46620939241079e-05
-2.95493412360364e-05
-1.23060477754981e-05
-5.8585601696486e-05
1.10251500401977e-05
-5.46387282327629e-05
-2.48721053481759e-05
-6.09524814210194e-05
-3.47429933522305e-05
-2.72229601933227e-05
-3.50982398199775e-05
-2.20304024012523e-05
-4.85602683679683e-05
-3.48232737360327e-05
-5.39732495917685e-05
-3.74311863437614e-05
-5.08936891995665e-05
-2.16630962926467e-05
-2.02410124121395e-05
-3.68364888481142e-05
7.05028504356302e-06
3.03757456487095e-06
-1.03473614734671e-05
-1.81501714269173e-05
-1.92710330321674e-05
-2.52273920754954e-05
-4.43462579253664e-06
-3.92317836122351e-05
-2.65775797458317e-05
-4.23809446010087e-05
-2.41891948045617e-05
-1.82733246216132e-05
-5.29281151588712e-05
-1.48381291438111e-05
-6.27861972731761e-06
-8.75535951954801e-06
-2.82079689018908e-05
1.46183741947151e-05
-2.27764542928123e-05
-1.77988700679372e-05
-3.68084578618934e-05
-3.7120474339807e-05
-8.9186811864482e-06
-2.80488212380371e-05
-3.77711821968867e-05
-3.39947616650945e-05
-5.12243325755405e-05
-1.30480269025219e-05
-4.542680792246e-05
-1.34817587440963e-05
-5.1649552052143e-05
-1.06410167286007e-05
-1.21752226467626e-05
-2.34060415813491e-05
-1.86304323847362e-05
-2.36877438261461e-05
-3.9420850591045e-05
-3.03521833755468e-05
-1.26226473472267e-05
-3.18362587252652e-05
-1.41751229910195e-05
-1.18761361070075e-05
-8.93389624538362e-06
-3.59156142769205e-05
-2.72592064793681e-05
-3.2275092173662e-05
-3.28116186160617e-05
-4.42782472244763e-05
-1.93259216960488e-05
-3.59915417141034e-05
-1.69813415317983e-05
-2.11580328576138e-05
-4.122142813664e-05
-3.18141373229969e-05
-3.67038715296764e-05
-3.31688514123703e-05
-2.65607082481189e-05
-2.84640704180396e-05
-2.65590879598156e-05
-6.95602878713557e-05
-1.40668882159801e-05
-3.24249315956584e-07
-1.09544183844526e-05
-3.94097878968816e-05
-5.7734315740592e-05
1.16097193798355e-06
-3.77285473425103e-05
-2.47583372912268e-05
-3.46389909705718e-05
-3.89619134482513e-05
-3.91051481846783e-05
-2.03047497779648e-05
-6.01887906750386e-06
-2.81893302913808e-05
-4.08711969177538e-05
-4.78750927625132e-05
-5.66463127913849e-06
-2.76424176377698e-05
-9.89917811887355e-06
-4.45492510424995e-05
-4.7754263101993e-05
9.07263184209005e-07
-3.3749522169502e-05
-3.17256764253527e-05
-4.39608174546213e-05
-5.39238322412094e-05
-3.80855687893173e-05
-4.06122248002201e-05
-4.19693615955368e-05
-6.09300304978079e-05
-1.44704729901749e-05
-1.09597584308987e-05
-2.89910978203735e-05
-4.05963233799795e-05
5.72432032951559e-06
-2.11769190190439e-05
-1.55580175560363e-05
-1.88920263937774e-05
-5.08404562155581e-05
-9.71556369739258e-06
-3.14336960866094e-05
-3.08535122320301e-05
-2.87194847785017e-05
-2.89854093569706e-05
-4.61429150936984e-05
-2.31599084261512e-05
-9.7725924516614e-06
-2.72109206205844e-05
-3.88520609789838e-05
-6.34778975909782e-05
-2.71110463690618e-05
-2.53036896871478e-05
-3.28626689597799e-05
-4.21479968734136e-05
-5.50931557925824e-05
-2.44200221850129e-05
-3.22581454387414e-05
-4.13559975140057e-05
-1.2140851037673e-05
-1.48260281567075e-05
-3.62868503585843e-05
-2.6410250277418e-05
-5.75569255018294e-05
-3.40530284798464e-05
-4.68840048002529e-05
-5.66970025543061e-05
-4.37703562465865e-05
-5.06731958254698e-05
-1.52613154011415e-05
-3.69178740925417e-05
-3.26076436800301e-05
-3.82935026495851e-05
-2.07934977366096e-05
-7.88180936731369e-05
-6.08430628882043e-06
1.93078604589837e-05
-8.91608122009438e-06
-2.87815220687368e-05
1.3925828946242e-05
-5.29580750819879e-05
-4.34520927179921e-05
-2.303784003672e-05
-3.85003927698511e-05
-3.6913230085381e-05
-4.08762385627149e-05
-6.27641921008008e-06
-3.32491612226471e-05
-4.00889194424717e-05
-2.40267989573443e-05
-2.76535707872163e-05
-3.22698944949228e-05
-2.99845414583551e-05
-6.0379951205553e-05
-2.03623112469626e-05
-3.93575776658929e-05
-1.17781597365774e-05
1.92148919107972e-05
-5.95926807455854e-07
-1.61534386974934e-05
1.53025944653119e-06
-1.74946700081051e-05
-1.30820411513323e-05
-2.19990701281834e-05
-1.27519177219358e-05
-2.51146447922758e-05
-5.79238186795726e-05
-3.01389972207539e-05
-2.24048634350963e-05
-2.96696567855729e-05
-2.10329339677814e-05
-1.75731327126415e-05
-1.08590459721383e-05
-2.8259501154294e-05
2.40948307955666e-05
3.14501963284913e-05
7.03450691754275e-07
-4.89201339338075e-06
-1.1462319384015e-06
-7.29903077741896e-06
-8.67120401149957e-06
-5.6382533786358e-06
-6.04399161133542e-05
-2.80212070933974e-05
-3.44350025328375e-05
-3.44830755023093e-05
-3.00705694852938e-05
-2.29368070815151e-05
-2.90557220726004e-05
-5.35662432484541e-05
-3.53648979532673e-05
-4.83899431553927e-05
-6.63770640602263e-05
-2.08294965157877e-06
-2.96828260414439e-06
-3.05136773184626e-05
-3.74737510258753e-05
-2.01588073223128e-05
-2.02604817636719e-05
-3.42574460066924e-06
-3.2496039152918e-05
-3.60200308763801e-05
-3.50169352451153e-05
-3.1501071614979e-05
-1.62170592990293e-05
-6.85928305156433e-05
-3.82711922903826e-05
-6.20490134285986e-05
-1.78001053259759e-05
-2.23059209390613e-05
-3.28937740568465e-05
-8.20013329949141e-05
-3.32293813489942e-05
-1.85704374782203e-05
-5.1090782066869e-05
-9.94603377459568e-06
2.55623834967579e-05
-2.97650610140988e-05
-3.5301080551883e-05
-2.02038422118909e-06
1.32092035542748e-05
-3.87889837337057e-05
8.23599019527974e-06
-4.72404604801012e-05
-5.24962597015619e-05
-3.53913804316403e-05
-3.431954813647e-05
-6.43448584729431e-05
-7.32779406199737e-05
-1.49203816585173e-05
-5.10021257361325e-05
-4.31398977658543e-05
-3.9355448389935e-05
-7.58056035262464e-05
-1.20175901445064e-05
-3.19977256313117e-05
-3.23926466880196e-05
-1.28436382217376e-05
-2.02658091077281e-05
4.82418354301332e-06
1.19883423487899e-06
-6.56270236591903e-07
-2.22250587720195e-05
-3.87250061164321e-05
-1.1788725270026e-05
-4.44605736555203e-05
-4.55944447812029e-05
-5.06319165466628e-05
-4.23678666951757e-05
-3.74237482891961e-05
-1.49003355992817e-05
-4.22713458243899e-05
-3.32679962752486e-05
-2.97866241791145e-05
-1.5417058581222e-05
-1.2861113536848e-06
-1.84439795815747e-05
-1.40405307071871e-06
1.77061337700522e-05
-5.74401305408566e-06
-9.80858669989472e-06
1.05770300584554e-05
-3.20710323535594e-05
-3.44538896291556e-05
-2.0889826017829e-05
-5.02051769409241e-05
-4.13894399886204e-05
-6.16754602745304e-05
-8.41078851503541e-06
-7.5300788364181e-05
-4.63018249447486e-05
-2.18888321114466e-05
-1.41599772137556e-05
-2.93752773354986e-06
-1.69384117102954e-05
-2.48713810246263e-05
1.10265400661455e-05
-1.03375010418273e-05
2.58969078518233e-06
-1.24980855293192e-05
-6.00289654866006e-06
-2.76941706853253e-05
-2.31739192533156e-05
-5.71557205758442e-05
-3.54640964395522e-05
-7.627376883348e-05
-5.94793080874356e-05
-6.46886539989218e-05
-9.43611797480577e-05
-5.54198352614984e-05
-3.98786386721391e-05
-1.47558145560558e-05
-4.69494396546967e-05
-2.5841313387459e-05
-1.72813299112768e-05
-3.97687143722157e-05
-1.42655611175794e-05
-7.28622326247092e-06
-2.44178155591182e-05
-4.05904092333029e-05
-3.17740423733516e-05
-6.25496239982287e-05
-4.53701215255273e-05
-2.66172841129529e-05
-4.93357357927368e-05
-4.4983166319687e-05
-4.91231828710955e-05
-6.67377037670326e-05
-4.51478551438045e-05
-1.50594105123936e-05
-5.78942518559861e-05
-3.58100015150445e-05
-8.93453729210039e-06
-4.31053893591376e-05
-2.99642334624617e-06
-1.30967075201591e-05
8.32247546215213e-06
-2.51222422580331e-05
-8.46926179180488e-06
-2.31199862083443e-05
-8.3290457489876e-06
-2.23261855252374e-05
-3.82487191392195e-05
-5.27386058282448e-05
-4.50952768646592e-05
-4.89263061939679e-05
-3.85239864536404e-05
-5.39461261954665e-05
-4.11534250205653e-06
7.0223659312487e-06
-3.59312993498618e-05
-2.47664532605745e-05
1.04373149900512e-05
-2.4582423453957e-05
-3.92221559642637e-05
-3.5431088318087e-05
-1.75238460340521e-05
-2.49162550427863e-05
-2.29769150097886e-05
7.61882441341972e-06
-3.71745883945889e-05
-2.20270790927589e-05
-3.94441105496007e-05
-3.12240072961866e-05
-5.22711668260891e-05
-4.7333941979559e-05
-4.32601035329847e-05
-2.23505270153411e-05
-3.27082604926456e-05
5.21472370399168e-06
-5.15676376075031e-05
-2.40738179727117e-05
-3.85991568668753e-05
-6.63727919804015e-05
1.15183223341196e-05
-8.08389040473659e-06
1.33176123601138e-05
-2.74999030541172e-05
-7.11009476626053e-06
1.70031470751074e-07
-2.81617294029371e-05
-9.85904726072463e-06
-1.98691667698424e-05
-3.61184348023679e-05
-3.21346339426259e-05
-3.49570510391335e-05
-4.91876888291565e-05
-2.71702037774746e-05
-2.23761908002044e-05
-2.50743544644002e-05
-3.83043799836146e-05
-3.06342637241798e-05
-2.53480506000718e-05
-5.88454247099846e-05
-1.7443920204411e-05
-2.27997596714385e-05
-4.64532600583037e-05
-1.62410843379846e-05
-2.12754172446774e-05
-1.74544909802755e-05
-9.37707511597779e-06
-5.12362474794484e-05
-2.37992832642169e-05
-4.24221607148094e-05
2.59977019701791e-06
-5.03513576604304e-05
-1.71627139992172e-05
-2.47412774096384e-05
-3.41948383483113e-05
-6.77585272401304e-05
-1.00550332840344e-05
-2.86076214879558e-05
-3.77917516325189e-05
-5.42429788134989e-05
-4.44596633480497e-05
-3.78758455616567e-05
-3.59341554988656e-05
1.11148305200944e-05
-1.99297136846187e-05
-3.93008473852907e-08
6.21568622545695e-06
-2.07766332641585e-05
-1.55057802733305e-05
3.85377808632024e-06
1.69949686545752e-05
-7.40576091307273e-05
-1.764389559947e-05
-2.24119637029407e-05
-8.84530947490795e-05
-4.60008792324516e-05
-6.42718236840662e-05
-5.59641499453252e-05
-3.32637118718807e-05
-1.99518468597517e-05
-2.51511812443823e-05
-4.62006177643027e-05
-4.63966253617544e-06
-1.06309347201674e-05
-3.6056101399106e-05
9.92635371473453e-06
7.13753650501235e-06
-1.11994495092199e-05
-3.52369880352393e-05
1.96530057400077e-05
-3.68900606935635e-05
-5.77105330376503e-05
-4.26420945549498e-05
-3.68825108278551e-05
-4.52191700321075e-05
2.47347665303308e-08
-4.01048234113904e-05
-3.65774718399909e-05
-6.39985072074938e-07
-1.49986332420781e-06
-3.90851705390479e-05
-4.58237048564418e-05
-1.28200906335272e-05
-2.64130416469307e-05
-3.7222679216704e-05
-2.10577495603627e-05
-1.47827695638009e-05
-5.33662668520567e-05
-2.50857147553241e-05
-6.20231055151158e-05
-4.59607194310149e-05
-5.83736553755743e-07
-2.47413425847819e-05
-1.58882429338262e-05
-1.11882991402173e-05
4.44549575963152e-06
-2.95854948477515e-05
-5.42416560792349e-05
-1.29547517123071e-05
-3.29065083440241e-05
-2.24510329172028e-05
-2.47202788090102e-05
-2.55049505177075e-05
-3.01796857321133e-05
-1.11311055928506e-05
-4.4645486772409e-05
-7.01107705992534e-05
7.31939848442914e-07
-1.17434045971195e-05
-4.09848143341308e-05
-2.64569119916545e-06
-3.29389622292459e-05
-3.40836609032494e-05
-1.81325857350803e-05
2.53512181922391e-05
-2.19468413333059e-05
-4.32271161723135e-05
6.2496608622363e-06
-3.88606534460361e-05
-5.92469009493389e-05
-4.11321338989456e-05
-5.94641817305145e-05
-3.5346934665143e-05
-4.52907627015355e-05
-2.48879741133998e-05
-7.95771908311217e-05
-4.53859489954977e-06
-4.4231450281296e-05
-2.39744254348339e-05
-3.50341549077656e-05
4.02396745986976e-05
-5.29988544429259e-05
-1.0476392960052e-05
1.72273004785951e-05
-2.99056223169616e-05
4.27945501868518e-06
3.28149853115482e-05
-2.62079976991611e-05
-5.98200179741059e-05
4.84379496801815e-06
-5.91383253268181e-05
-9.0162111137967e-05
-1.47070386166919e-05
-2.25234000488154e-07
-8.13130672970607e-05
-4.58751517473395e-05
4.9948630458299e-06
-2.38138426892969e-05
-2.27560282834964e-05
2.8636620432155e-05
4.25468048484982e-06
-2.56674667140779e-05
1.55301096002337e-05
2.77727788211346e-05
-3.69831536131019e-05
-2.05837181233295e-05
1.1993237906063e-05
-6.46567176375634e-05
-2.29574458993201e-05
-9.46701991255383e-06
-7.78699223043431e-05
-5.01062677458657e-05
-6.74988604753362e-07
-5.53581527264768e-05
-6.98138557351664e-05
3.46269372339675e-06
-2.44884789215306e-05
-4.02608135083703e-05
1.26568826838636e-05
-7.08733954768625e-06
-2.91100232428233e-05
6.03162870207868e-06
1.47494677803915e-05
-3.56559158177321e-05
-2.11837360161634e-05
2.04800046532327e-05
-4.12435257959158e-05
-6.28844407514708e-05
3.36541865326453e-06
-2.77313228473487e-05
-6.07677907604192e-05
-2.45499041847476e-05
-1.93879469928258e-05
-5.86263425215531e-05
-2.80000063834684e-05
1.54630144225992e-05
-4.71069342297598e-05
-6.18241668750055e-06
1.89779884190621e-05
-3.31784870314041e-05
-4.56934990644076e-05
-1.86570392245156e-06
-1.92207653198861e-05
-8.98538105623105e-06
1.41971101762525e-05
-1.83707597536218e-05
-5.77628014942136e-05
-2.5486349891589e-06
-3.26051236085312e-05
-8.73994149192037e-05
-2.34249336603866e-05
-1.60421478023879e-05
-5.15220201654255e-05
-1.67635262342539e-05
-6.34140393015006e-06
-3.62116026250443e-05
-4.44612616076529e-05
2.00530752033516e-06
-1.59497772225592e-05
-3.79333486172858e-05
-5.51787331119653e-06
-1.71255647517563e-05
-2.9932879679645e-05
-5.32806737114691e-05
-6.9352798170654e-06
-3.70056001798337e-05
-2.89343117324941e-05
-9.05798524689267e-06
-1.87661613898875e-05
-2.87478170616284e-05
-1.39751575458092e-05
-4.53264987342182e-05
-6.2041403929531e-05
-1.31426939789884e-05
-1.52149604303563e-05
-3.32726078590701e-05
-3.42392290100252e-05
1.26934170784587e-06
-5.69466447026169e-05
-1.79748017041549e-05
-2.11001341666622e-06
-4.43160461337294e-05
-5.01691219568471e-05
-3.51509933744072e-06
-3.32378956557649e-05
-3.40607499517374e-05
-4.88783037512033e-07
-4.04823507591825e-05
-4.57630042840236e-05
-3.2366577357791e-05
-1.59477646322697e-05
-3.83843584264377e-05
-4.23301980302983e-05
-3.77747774192764e-05
-9.25910631135458e-05
-3.26434166071668e-05
-4.98686576182035e-05
-4.87017640995117e-05
-1.77886777244749e-05
-2.87071348599878e-05
-4.07398979252144e-05
-2.04117482822694e-05
-3.48330956718477e-05
-1.19394498468399e-05
-3.44624911166609e-05
-4.18165260905771e-05
-1.19507776389476e-05
-2.8536125443244e-05
-6.91212478651085e-06
-1.34119276865942e-05
-9.53535642130233e-06
-4.71038055788297e-05
-2.42680174471268e-05
-5.97218027037741e-05
-9.31323060180552e-05
-5.61011259000399e-05
-5.21168701990606e-05
-5.50686648798003e-05
-1.57334644679294e-05
-3.25359631505886e-05
-3.35847428245693e-05
-2.70367079615476e-05
-1.63828257697648e-05
-3.41466924459829e-06
-1.20136276151491e-05
-1.86224259676118e-05
-2.13843173999466e-05
-2.19535657795441e-05
-2.88490295288181e-05
-2.13170892741011e-05
-4.12506851441523e-05
1.50444289611208e-06
-7.33911533124503e-05
-3.43082804878766e-05
-5.06567848681806e-05
-2.88915203329024e-05
-3.2175499994745e-05
-4.5814157113679e-05
-4.08201702182523e-05
-1.83641874478215e-05
-3.27402468495075e-05
-1.01110517866141e-05
-4.47065569508608e-06
-1.30776304757933e-05
2.65448782933586e-06
1.79942507404948e-05
-2.62417256348171e-05
-8.08280234774272e-06
-9.75166324539276e-06
-2.89129280616201e-05
-1.57493543032784e-05
-4.49045295182273e-05
-6.30456533773113e-05
-5.90147864433326e-05
-4.19783801698286e-05
-6.85437829420626e-05
-6.64629153035613e-06
-4.62187641541211e-05
-3.69161020182318e-05
-2.66884101775329e-05
-1.17294181718729e-05
-2.14613930284952e-05
-3.4711992411738e-05
4.90297126382053e-06
3.61021340015286e-05
-2.09754112076246e-05
-1.20838158232893e-05
-7.20164883143775e-06
-1.97376062448301e-05
-1.65962750092925e-05
-1.34165070394342e-05
-5.75821465676416e-05
-5.88712602026724e-05
-5.84058288131113e-05
-4.59889936746515e-05
-7.03197864871502e-05
-2.38167807285741e-05
-4.1536422122917e-05
-7.71750451487062e-05
-2.13739440161015e-05
-4.06836028704239e-06
-5.57004716077925e-05
-1.73533332028141e-05
7.37997591672001e-06
-2.76036464166398e-05
-1.33174244070429e-06
-4.54603293850233e-05
-2.24211549093684e-05
-3.31558183410063e-05
2.04676781538043e-06
-3.88134158468978e-05
-3.27274262062017e-05
-4.42124519599491e-05
-3.85073004399844e-05
-5.31155742292255e-05
-2.51909422622795e-05
-6.8905860731085e-05
-7.1141856576318e-05
-5.65949128347348e-05
-2.94533597149598e-05
-5.52770701584632e-05
-4.28987883462816e-05
-7.2594490715305e-06
9.97325912959844e-06
-2.54830003515343e-06
-6.41918477338042e-06
-1.31130956398493e-05
-2.80319005100347e-05
1.16963807543909e-06
-1.6701257253923e-05
-2.56380011154891e-05
-1.28857007802614e-05
-2.18588116745416e-05
-1.34078681370677e-05
-6.21047177441194e-05
-2.6176348625296e-05
-1.92639681165693e-05
-4.43511318694479e-05
-3.98376952126281e-05
-2.89805773751478e-05
-4.90017899911521e-05
-4.28039046894132e-05
-4.23399411741109e-06
1.76966187894751e-05
-1.87891222892143e-05
1.33322611954584e-05
-3.37675897680354e-05
5.52424131518376e-07
-8.37716087100519e-09
1.01931912671255e-06
-1.2042560303494e-05
-4.21447747042763e-05
-1.77050050310871e-06
-4.44641916792862e-05
-2.29516407975877e-05
-6.02858343309184e-05
-7.6476723443356e-05
-6.04000627642033e-05
-5.26865653193618e-05
-3.01812791024869e-05
-3.10247183975754e-05
-1.90221237865001e-05
2.63590632134729e-06
-1.74365412166389e-05
-4.37124074734058e-06
-2.07216139158444e-05
-3.87717363474683e-05
-9.15655200769698e-06
2.02658248302979e-05
-4.47180854787671e-06
-5.22150331211641e-05
-1.52602408674111e-06
-6.2915656906892e-06
-3.2611059984124e-05
-6.33213995268693e-05
-4.83113429817914e-05
-2.41876826347766e-05
-4.37177641571571e-05
-7.03305881513042e-05
-2.46469878408991e-05
7.78807066853917e-06
-5.53634386712831e-05
-4.2212949974574e-05
-2.14803664371872e-05
-2.75132078706911e-05
-1.99791650626427e-05
8.34767099225822e-06
-2.87519619245682e-05
2.31997125340353e-05
-2.06051625024721e-05
-3.38874506387508e-05
-2.10294697663364e-05
-4.38776142785609e-05
-3.78662378128897e-05
-5.45622648590294e-05
-2.44773346848789e-05
-2.64018745287915e-05
-2.21104336804139e-05
5.90038806198714e-06
-3.05749909120515e-05
-1.03762768500853e-05
-2.93775220174021e-05
-3.28828619983296e-05
-6.66362577854167e-05
-2.52244590867484e-05
1.0968328357419e-06
-2.85212486929744e-05
-2.23035132220069e-05
-2.27357896806228e-05
-5.88381666664363e-06
-2.39861455094821e-05
-3.48489000365092e-05
-6.98788390416909e-06
-3.37383007634767e-05
-4.14939022452147e-05
-3.52471295788708e-05
-3.02216899569316e-05
-4.57157746434996e-05
9.26233955062084e-06
-3.29319961532929e-05
-1.48756199999289e-05
-2.75848156977269e-05
-2.25693534370235e-05
-2.13899316831554e-05
-1.42428932505626e-05
-7.91976165879863e-05
-3.97090583766927e-05
-4.18571622853508e-05
-4.74797049379159e-05
-4.53860915639476e-05
-5.5583857578569e-05
1.45122143742781e-05
-5.40759643672663e-05
-5.4827979470535e-05
-2.31468509387187e-05
-3.45786455404284e-05
-1.22964221163569e-05
-1.329619775495e-05
-2.39965360732273e-05
-3.35628195523706e-05
-1.15551486533588e-05
-4.80273358306144e-05
-2.67108849454632e-05
-3.03496817644441e-05
-2.81522912714482e-06
-7.66952612060687e-05
-4.12558859413772e-06
-3.61009128282508e-05
-6.40525415695397e-05
-9.59710515045098e-06
-3.2757849967109e-05
-1.63895456414137e-05
-4.94351270891104e-05
1.28636047496076e-07
-1.87295203705381e-05
-5.97588343013801e-05
-4.42940353164211e-05
-2.28905002667927e-05
-4.12025131539523e-05
-1.34781308987868e-05
-4.07769353239359e-05
-2.08646132536836e-05
-5.05354070721971e-05
-3.74839531781432e-05
-3.17397940101921e-05
-2.93681687611946e-05
-3.90962451282488e-05
-2.23013894688541e-05
-2.9537522457735e-05
-1.63645599060428e-05
-3.41357024125141e-05
-9.82660008111291e-06
-1.22751079899549e-05
-2.85865760236607e-05
-3.57871689348983e-05
5.4532422135033e-06
-8.92930395590383e-06
-4.04830141467958e-05
-1.61843308896673e-05
-2.09051484056349e-05
-3.59791769096899e-05
-3.65044219756666e-05
-3.05997978782796e-05
-2.47243404046248e-05
-3.44125471455136e-05
-4.62578064462756e-05
-2.69774536623101e-05
-3.51999615321098e-06
-9.03190959020002e-06
-1.13756922387895e-05
-2.41487961806514e-05
1.34511342852798e-05
3.67549824613784e-05
-2.87122176024738e-05
-1.31328532523043e-05
-3.91741408734851e-06
-4.20240075348531e-05
1.46095927568326e-07
-8.73725357563009e-06
-1.651935622197e-05
-4.0920566232567e-05
-1.85054808732321e-05
-3.2005039925038e-05
-2.44352987921919e-05
-2.72325990750483e-05
9.92036023068639e-07
-2.8280968806989e-05
6.66927037409833e-06
-5.57693319792356e-05
-1.9789275879676e-05
1.4270583685714e-05
-2.37431036639028e-06
-7.92059295052974e-06
-3.2710690485483e-05
3.68246028741539e-07
-3.72132948261334e-05
-4.23046818838186e-05
-1.26737670114945e-05
-2.49066614608578e-05
-5.11206379607057e-05
-5.61380619356311e-05
-5.76199423919003e-05
-3.47578438114981e-05
-1.92248498832184e-05
-2.29458214368573e-05
-3.34961596620576e-05
-4.22740629813118e-05
-4.54176256556971e-05
-3.41544860112388e-05
-2.92654064745702e-05
-2.61273589934532e-05
5.79373245735785e-06
2.45896250989365e-06
-4.99363673291158e-06
-1.72818094006501e-05
-7.1445472525131e-06
-5.56382542864566e-06
-7.158596245981e-05
-5.40674363042785e-05
-2.16896135585985e-05
-3.42124597704202e-05
-7.1864292891694e-05
-4.8396683235815e-05
-3.94937150570145e-05
-1.79422235053194e-05
-1.01672671025799e-05
-3.68789661866153e-05
-4.46486190157765e-05
-3.39720858062546e-05
-4.28228377085592e-05
-1.7030683451274e-05
-3.57628445658789e-05
-1.23935125657486e-05
-4.13973746248069e-05
-3.10816230406306e-05
-4.40370217405035e-05
-2.89176288257467e-05
-7.55709360700764e-05
-3.16700166322328e-05
1.21662184761207e-06
-6.2397957632156e-06
-4.10387055678913e-05
-2.53545963505067e-05
-1.04207154236425e-05
-2.55802138446928e-05
-5.3485464465126e-05
-2.84784058672072e-06
-3.53623421355813e-05
-5.30282291370939e-05
-2.46363657387494e-05
-2.90596203722034e-05
-4.65409213375527e-05
1.93255111058978e-05
-2.35958535610861e-05
-2.47081749801673e-05
5.88907112048892e-06
8.71773473793803e-06
-2.3076054258718e-05
-3.25122275060498e-06
-1.15614477164181e-05
-1.49324169552116e-05
-3.00117105627532e-05
-2.56135731207333e-05
-4.0760836362946e-05
-5.06107063752265e-05
-1.08985603245716e-05
-2.75084533612836e-05
-3.24786654311456e-05
-5.37127259676176e-06
-1.69157052666245e-05
-4.87352436550083e-05
-3.36908172717232e-05
-3.03289464695836e-06
-3.27381073531387e-05
-2.52071922556701e-05
-8.06246297533122e-06
-7.01105106656909e-05
-1.75618958860909e-05
-4.14744537915527e-06
-4.57270307885077e-05
-5.04464834958991e-05
-4.29757180721876e-05
-3.26205561795471e-05
-5.06757899387044e-06
-3.31944863780405e-06
-3.85526058801063e-06
-2.82638396717519e-05
-2.99428751880442e-05
-5.82964442210076e-05
-4.13930676003808e-05
-3.66228848369551e-05
-1.57297124330062e-05
-4.85120586657798e-05
-3.65803742792623e-05
-9.48679486863421e-06
-1.3562990728612e-05
-4.84591635928287e-05
-3.68582798998548e-05
-5.42121439009598e-05
-1.34046112265394e-05
-1.38262451472567e-05
-5.13786706288154e-05
-2.70613683485543e-05
-5.39998179882068e-06
-5.44319552742593e-05
-2.53005985295047e-05
-2.3863891838745e-05
-3.90674370220877e-05
-3.46214975852078e-05
-3.84038084902742e-05
1.0072293666776e-05
-2.63729139942158e-05
-2.37862334687335e-05
-3.67232812132263e-05
-3.43908447097431e-05
-1.00368147995072e-05
-4.80518877930386e-05
-5.33172465841595e-06
-3.1257844399147e-05
-6.63597273838764e-05
-1.17643653403237e-05
-1.8280858777349e-05
-4.785088475987e-05
-4.38797999384731e-05
-4.70721814011266e-06
-3.30509915573243e-05
1.01242387072493e-05
-3.29283774131194e-05
-2.37705251280803e-05
-1.78905897316126e-05
-4.06719036899133e-05
-3.03374935877374e-05
-9.60993586291274e-06
-4.44259700638085e-05
-5.95467263705168e-05
5.53834407876872e-06
-2.64736132906462e-05
-1.34583985068628e-05
-3.09726342814532e-05
-1.60448560772277e-05
-4.24591986995827e-05
-3.42098388604048e-05
-2.07795633105545e-05
-4.0774815275836e-05
-1.24218817265307e-05
-2.32665432683005e-05
-2.56171955549451e-05
-9.33907592039066e-06
-8.64610708801438e-08
-6.5097466081538e-06
-3.97977941948605e-05
-3.35012880139374e-05
-2.45605257386263e-05
-5.25141814507363e-05
-4.91866562550509e-05
-4.07508667499013e-05
-5.24137846570462e-05
-3.30154674518036e-05
-3.79382296547183e-05
2.70810447130851e-06
-6.76456852805574e-06
-4.06286728074853e-05
-1.00763890106645e-05
-1.43869715901032e-05
-2.47652022669625e-05
-3.35027592283729e-05
-3.29926847813784e-05
7.12028367725844e-06
-2.26820910803292e-05
-1.89250137625612e-05
-1.90304526685165e-05
-4.70195719638314e-05
-5.02390277653379e-05
-6.81463497350709e-05
-3.99753291507533e-05
-4.1126448859027e-05
-2.99287683858206e-05
-3.49549587709534e-05
-2.96354562388526e-05
-9.06758513895893e-06
-4.5606994432423e-05
-3.44462119325729e-05
6.39475813610037e-06
-9.79954701098913e-06
7.31773028389696e-06
-2.24076908423041e-05
-4.47762621396174e-05
-3.13392515724252e-05
-2.91993412385175e-05
-6.17312795703872e-05
-8.06089258277745e-05
-2.2001137842244e-05
-2.84264884825335e-05
-6.45332464808864e-05
-1.57828345263161e-05
-1.68962328145448e-05
-4.10780819772268e-05
-3.78050027751363e-05
-3.11180023122861e-05
-3.42317270121409e-05
-1.46772819905813e-05
-1.29512518582341e-05
-4.67459513824192e-05
-2.39585584719941e-05
-3.21334335814587e-05
-4.07373540141633e-07
-5.17362882445849e-05
-1.40497833007632e-05
-2.05573275785246e-05
-1.61780751547287e-05
-6.37954721223375e-05
-1.54365726841486e-05
-2.8305367340216e-05
-8.54238901433883e-05
-1.54333718065426e-05
-5.09154847939226e-06
-2.69428444076366e-05
-1.78033411183736e-05
-3.97175598465929e-05
-4.66051948573225e-05
1.43417793288195e-05
-2.28845554478078e-05
-4.32455681171077e-05
-1.21662302651944e-05
-2.14241093755499e-06
-3.3802718508285e-05
-7.24412617348346e-05
-9.09958800161406e-06
-3.29662058816946e-05
-4.16229036047176e-05
8.75943845244874e-06
-3.06828350579444e-05
-4.76720222427919e-05
-2.72659872802885e-05
-6.08331045673953e-06
-6.02424623159384e-05
-2.61801240778292e-05
-2.90029071690762e-05
-2.62248235535311e-05
-1.26820141106416e-05
1.86628101214174e-05
-5.54608701028331e-05
-1.84328359182747e-05
1.45064143996537e-05
-5.05039567482969e-05
-3.9954073053473e-05
-1.22621382164822e-05
-1.48330019276819e-05
-6.11688729044145e-05
-2.67047799541199e-05
-2.26021893747233e-05
-6.04168482063964e-05
-1.47243410891865e-05
-2.62112891590032e-05
-3.54274926837518e-05
-3.89735001723863e-05
-3.4918851174403e-05
-3.36369061193077e-05
-6.64020537832081e-06
-3.58379717996825e-08
-2.5184909904977e-05
-2.76186330988538e-05
-2.04078180076219e-05
-2.49563894156096e-05
-3.65060365738074e-05
-1.71466149015137e-05
-2.19861504402907e-05
-1.23275498098168e-05
-4.44929684719187e-07
-2.85950815602879e-05
-4.58557254597349e-05
-3.2528048076341e-05
1.4951255081822e-05
-4.33787738046926e-05
-3.17925354814798e-05
-1.78841085099588e-05
-4.55492107514421e-05
-4.5382476619542e-05
-3.2120311619867e-05
-1.06613629207739e-05
-4.40720739893442e-05
1.03430278600467e-05
-1.55003429907866e-05
-2.14818172052379e-05
-5.2205606062007e-05
6.92781552822627e-06
-5.85807467407564e-05
-3.1866020532722e-05
-2.40302134403372e-05
-3.13504244979893e-05
-4.31382400642161e-05
-6.16932350240251e-06
-5.33120678209759e-05
-3.88833134961193e-05
-3.03180501149764e-05
-2.98916663721589e-05
-3.39695876858177e-05
2.70502339439537e-06
-4.37266368900512e-05
-4.63893920697598e-05
-3.0199999801081e-05
-9.90604645784059e-06
-2.97522357836809e-05
-4.37416606750637e-05
-2.04362273646903e-05
-1.30058043141443e-05
-5.23357966761395e-05
-1.78250002808402e-05
-3.05710998215391e-05
-3.69184140753944e-05
-3.69262940537866e-05
-3.82574025012382e-05
-5.21722352671742e-05
-6.17739876169989e-07
-2.79922462951211e-06
-4.47431094347602e-05
-8.12749667885214e-06
-1.50540600266695e-05
-1.47226821330708e-05
-4.35012089187747e-05
-2.9441370960317e-05
-2.73345843703768e-05
-2.04168378566395e-05
-1.63605518952887e-05
-4.88939328618576e-05
-3.45971743664795e-05
-1.21665519698574e-05
-1.0995440047183e-05
-6.04559752734029e-05
-2.35053604977121e-05
-2.92927405155595e-05
-2.54476130121961e-05
-2.97179296595743e-05
-3.1947730477138e-05
-4.34875094213562e-05
-6.98926042998014e-06
-4.17260726903914e-05
-2.82750955778286e-05
-4.62566790791505e-05
-2.60654054687096e-05
6.10054352103869e-06
-2.6699351575854e-05
-2.56259613854266e-05
-2.50818617674117e-05
-8.09291454296129e-05
-6.32926887816774e-05
-4.16676006943861e-05
-4.48653901948933e-05
-2.868069804969e-05
-1.42711784514221e-05
-3.34089620472673e-05
-2.80716177869133e-05
1.09571448570061e-05
-6.29898244595838e-06
-2.93854736791454e-05
-1.02775992322274e-05
-1.09239490155022e-05
-2.28144558944511e-05
-8.88667647697951e-06
-2.60165765739747e-05
-4.73689957808475e-05
-5.24566049141404e-05
-5.7813233942764e-05
-3.47786578253696e-05
-5.14431033953513e-05
-4.17274915728779e-05
-4.86272883855003e-05
-2.3717824398771e-05
-3.88448888028025e-05
-3.33257686408355e-05
-9.7412985249341e-06
-1.99687575431477e-05
-8.39471182476837e-06
2.56216681549911e-06
-4.20738883201066e-05
1.1305515993645e-06
-2.33763155049244e-05
2.14162523607848e-05
-1.54857159624128e-05
-3.05963878513034e-05
-2.88879534248627e-05
-2.32143575319724e-05
-2.9945955125607e-05
-3.53629056207681e-05
-1.7329721261965e-05
-3.91661146388139e-05
-3.01604425746827e-05
-6.53180952860624e-05
-3.24713865317615e-05
-4.48779416383413e-06
-3.13342180136404e-05
1.57236531980537e-05
-2.39671009756908e-05
-1.07700026387956e-05
-4.60216552763021e-05
-1.01033637913099e-05
-1.44024884438853e-05
-1.25643790263262e-05
-4.47140058376306e-05
-4.962473348208e-05
-2.70952092182764e-05
-6.837930394028e-06
-2.32510528407522e-05
-4.20198934300636e-05
2.07447506960802e-06
-5.41489149054317e-06
-3.98671149656041e-05
-5.04788783181737e-05
-1.08796838833868e-05
7.31719141808669e-06
-2.49264913671038e-05
-2.54145658250077e-05
-1.67288604568572e-05
-3.11361130623749e-05
-2.22064503987893e-05
-4.72036968205912e-05
-5.29380613729535e-05
-4.29527604702367e-05
-9.57689267710664e-06
-5.57715265828559e-05
-2.96154198951823e-05
-2.28743865315687e-05
-3.27255675641537e-05
-2.25072250244262e-05
-7.56482076854736e-06
-5.12437457759008e-05
-4.32010746175618e-05
-5.48308360783823e-06
-2.92851550752332e-05
-3.73640849294739e-05
-2.38452742840079e-05
-1.97450956777447e-05
-6.08590277574083e-05
-3.6355765477589e-05
-3.56205606990547e-05
-3.49071582108067e-05
-3.0838913275056e-05
-3.1510683487918e-05
-5.24081268243057e-05
-4.04706180198319e-05
-3.35336705711288e-05
-2.78498384866584e-05
-3.19165739232242e-05
-3.93723608713841e-05
-5.61062786518657e-06
-3.70046619940814e-05
-2.29273222825199e-05
-5.1038352812924e-05
-3.2136288299424e-05
-3.66044271754624e-05
-1.78165213389316e-05
-2.99970421923932e-05
-3.46886842224627e-05
-2.37000368025854e-05
-2.64610645546557e-05
-2.87214971224748e-05
-8.86539406126733e-06
-1.82379568879069e-05
-2.01221404482245e-05
-1.36070822480277e-05
3.31647684196478e-06
-1.47790350007571e-05
-1.5408053730654e-05
-1.81325981791305e-05
-2.51984228647178e-05
-7.49249048040393e-05
6.81531055406263e-06
-4.46412800111278e-05
-1.85280585114519e-05
-6.37138718826625e-05
-9.09603233903516e-06
-5.473184155296e-05
-4.17220398572255e-05
-5.45827937155604e-05
-2.36882882831741e-05
-1.28431879250689e-05
7.53662610582149e-06
-8.31894340464805e-06
-2.16438314562916e-05
-2.12084106338997e-05
-4.61399682333693e-06
-3.46034693760802e-05
-1.95107657724626e-05
1.25654446686573e-06
-3.53492681489415e-05
4.92990465111158e-07
-4.79606979310118e-05
-3.63645339995987e-05
-2.64246350324644e-05
-2.65752910903816e-05
-6.96812025358927e-05
-3.73672943423904e-05
-4.01903171387639e-05
-2.72925690267136e-05
-9.29217770385393e-06
-3.97908383185342e-05
-3.82191288023133e-05
6.21832686028814e-06
-2.37967329784127e-06
-2.67187306267935e-05
-4.54901799734698e-05
-1.53873913580139e-05
-2.71261314007718e-05
-6.7690773484011e-05
-4.46578553791441e-05
-6.52156242035076e-05
-2.10115883327899e-05
4.74758363036249e-06
-4.16910500995512e-05
-1.12343235026929e-05
-1.76834413002227e-05
-3.04501283333746e-05
-4.55236845845692e-05
-1.48246369941398e-05
-5.77887333252721e-06
-7.59767199258492e-06
-2.53204485700444e-05
-2.75616121142388e-05
1.03585488895803e-06
-2.18856599141369e-05
-2.23166897856477e-05
-1.62810068002536e-05
-6.4336584327569e-05
-4.19311650912647e-05
-5.3992635697824e-05
-3.71313549582679e-05
-2.37592609230656e-05
-5.42078406237361e-05
-2.30475621756614e-05
-4.93796015206939e-05
5.42962358069578e-07
-1.54765802110015e-05
-4.74782306292733e-05
9.34521186823437e-06
-1.62340325317383e-05
-7.7381311337392e-06
9.81292265533404e-06
-3.34952759132999e-05
-4.2135274846797e-05
-3.4840842977466e-05
-3.02720763218853e-05
-3.27909054078135e-05
-4.9380873488053e-05
-3.39156984387017e-05
-6.97896088936558e-05
-3.48750479556635e-05
-1.39078899345839e-05
-2.31566342616863e-05
-3.41763488909768e-05
-1.12148332365398e-05
-2.64984427634523e-05
-3.87222506049856e-06
-1.29665698658569e-05
-3.00651922710687e-05
-2.77472845412976e-05
-2.2807349929983e-05
-4.71711025494903e-06
-2.28932702559026e-05
-4.30730215388534e-05
-1.06884106650389e-06
-3.75349050082417e-05
-7.18300986980983e-05
-2.27121559306071e-05
-4.1271197415979e-05
-6.70062636789769e-05
-3.88698713876585e-05
-3.32167477109983e-05
-3.58471529600991e-05
-3.91517257279599e-05
-2.98406008504428e-05
-1.85396514463166e-05
-6.82180304372953e-06
-2.27089699256793e-05
-3.97033419567868e-05
-2.39511541610722e-05
-9.17577183321765e-08
-2.93050099131665e-05
-2.49831485328956e-05
-2.29235431263965e-05
-4.89798563030907e-05
-7.0830173457549e-05
-3.39574698206899e-05
-4.58587694356052e-05
-6.52581428909708e-05
-4.54139050973863e-05
-1.75207701138703e-05
-4.3248040751405e-05
-3.75633431931688e-05
-1.17789446580032e-05
-4.47826719044742e-05
-8.53580761213843e-06
3.62923031020996e-05
-3.1387065205869e-05
-7.47754817007218e-06
-1.78842090126755e-05
-6.00872325794675e-06
-1.56094258187561e-05
-4.40379985373887e-05
5.14739433432623e-06
-3.10045475348251e-05
-2.88419900139033e-05
-2.4881380380679e-05
-3.93338827299677e-05
-4.69152995892433e-05
-3.21944404507757e-05
-1.9747309867397e-05
-3.47702893423356e-06
-2.42089972607091e-05
-6.34488759019565e-05
-5.57724427661538e-05
-1.20978482610699e-05
-3.32741972889986e-06
-3.60151207356895e-06
5.56371789000308e-06
9.92090375212404e-06
-1.09189406751217e-05
1.98869308076086e-05
-2.81787221655528e-05
-4.19466950052721e-05
-2.68230587947677e-05
-2.15657620868043e-05
-1.68930680993066e-05
-2.80368574191478e-05
-3.36728832107972e-05
-6.75213566295952e-05
-3.91647697794284e-05
-3.16816901318464e-05
5.2096876260711e-07
-2.68808295926763e-05
-2.19388340822024e-05
-1.62038820516295e-05
1.18740845024905e-05
-3.644172295518e-06
-4.00981921561236e-06
1.06344342326762e-05
-2.14073028192617e-05
1.13805873157902e-07
-3.7726303934075e-05
-2.55978185150133e-05
-4.12185951827966e-05
-3.48814097929529e-05
-2.53279658057694e-05
-4.57726230703583e-05
-5.41527048227161e-05
-3.64111853737433e-05
-6.45301634232509e-05
-2.10159440080681e-05
-3.95243611523734e-05
-1.89242375484197e-05
-3.40569173236571e-05
-5.34735528366788e-05
-1.37844198826869e-05
-2.82503860488869e-05
2.38360877526961e-05
-1.27677834022524e-05
1.38307956649407e-05
-9.41022620400162e-06
-3.23256081716933e-05
-3.51375464817768e-05
-6.35745449376498e-05
-6.0595036711127e-06
-3.9827755004808e-05
-5.70228065588042e-05
-4.15740357250193e-05
-4.92900555912185e-05
-3.29123957255707e-05
-5.52553912410822e-05
-6.05849999026355e-05
-7.03642607131425e-06
-1.75983621483526e-05
-2.36985514172179e-05
7.07184618285256e-06
-6.31411137060751e-06
-1.58558929715943e-05
-3.28160940230925e-05
-1.3851469443131e-05
-4.95892953296533e-05
-2.962323503492e-05
1.1409038642531e-06
-5.21703157941703e-05
-4.65746014524643e-05
-4.97991429220678e-05
-5.95649074937889e-05
-5.19738583697313e-05
-7.5732632218106e-05
-2.86681814462886e-05
-3.93786895143331e-06
-4.14876640960974e-05
-2.39171987101015e-05
2.62971748624619e-05
-1.27962529680937e-05
-9.38916384000193e-06
-9.46470307606219e-07
-6.55358786269865e-07
-1.87012299590922e-05
-2.34886131644237e-05
-8.40617851559491e-06
-2.06803880243301e-05
-5.83423248576103e-05
-4.85817994988772e-05
-5.02919766275794e-05
-2.14049640814663e-05
-2.16441353854612e-05
-5.25316608648977e-05
-4.25405500871471e-05
-3.28392200295944e-05
-3.34844669896122e-05
-3.23998848824158e-05
1.50668436214045e-06
2.61504033435823e-05
-1.50574163895291e-05
-1.27271840781833e-05
2.64541866837404e-05
-2.3100050802183e-05
7.74736435906826e-06
-5.09814517723265e-06
-4.81120344079688e-05
-2.47304698347305e-05
-6.38267157261008e-05
-3.5462368743313e-05
-4.13255721817033e-05
-4.61190819573383e-05
-4.26681725559962e-05
-3.7620497199149e-05
-1.74556708875129e-05
-1.88035239396009e-05
1.28002436340224e-05
-2.84154245755074e-05
1.45883483037778e-05
2.45156794979742e-05
-2.12613537153797e-05
3.26863739010784e-05
-1.06515526144566e-05
2.09885564087491e-05
-1.53131935137021e-05
-3.5231614540645e-05
-4.46298247191509e-05
-7.8653637246141e-05
-2.30548381753502e-05
-5.69333060788681e-05
-5.11451869156364e-05
-5.76149780824651e-05
-3.62949993746622e-05
-5.05404511846371e-05
-1.12748767857308e-05
9.82969960884574e-06
-1.68699434180699e-05
3.05492033396258e-05
2.79601421451936e-05
-1.16808797465884e-05
-2.85186862282972e-05
-2.67113866724404e-05
-1.14817998464574e-05
-4.28231827552591e-05
-1.94458948021385e-05
-2.32461132763379e-05
-6.30376447459917e-05
-3.65855726449646e-05
-1.15857293042592e-05
-2.03289409266942e-05
-4.44390345121605e-05
-5.03487233338649e-05
-4.93236113675068e-05
-2.88206459288292e-05
3.81731369144913e-06
1.16211521396753e-05
-1.84251966478239e-05
-6.43165903470722e-06
-3.02839282689825e-05
-2.5178314380503e-05
-1.66807245379905e-05
-3.15942657538367e-05
-2.00620090129975e-05
-6.02661679214457e-05
-8.45055833493209e-06
-5.14928167353626e-05
-5.86995867050662e-05
-2.74596549151268e-05
-2.71766978594961e-05
-2.60926398270813e-05
-1.95158596846488e-05
-1.63388190063767e-05
-1.28334569234101e-05
4.69888363759134e-06
-5.87142755556003e-06
-3.11992536104945e-05
1.70494648811054e-06
-9.23947929469763e-06
-3.84283200548194e-06
-4.99858373970986e-05
-3.24017509464545e-05
-4.58203591064127e-05
-3.09134238110496e-05
-2.29559614953976e-05
-3.84435928173197e-05
-3.3874029682775e-05
1.42543705708764e-05
-2.22435168639902e-05
-8.94711329943835e-06
8.73351134651452e-06
-2.60496772471077e-05
-2.21371982639327e-05
-2.41662405500754e-05
-2.94078017281626e-05
-2.77428620464831e-05
-9.9570215443884e-06
-1.08721613382788e-05
-6.33503768693563e-05
-2.39394203974426e-05
-9.16686333586028e-06
-2.87779299961037e-05
-3.02479042710049e-05
5.51940777273059e-07
-2.30961160263643e-05
-3.27019920901334e-05
-9.1822577922351e-07
3.179080057754e-07
-5.14787900586402e-05
-3.12868377313453e-05
-1.67954111386342e-05
-1.04218156109919e-05
-6.90987123283579e-05
-3.55790529028649e-06
-6.47352665854527e-05
-2.23608341616043e-05
-5.48725024227024e-05
-2.45464857593375e-05
-5.32845388383478e-05
-2.73284419466694e-05
-1.7391321923045e-05
-3.99284319890415e-05
-4.17878510897316e-05
-1.83887626247e-05
-4.0308722585366e-05
-1.53775181581682e-05
-3.04067443107757e-05
-3.14863965013959e-05
-2.78893352544699e-05
-2.69016368303668e-05
-1.27531788906918e-05
-1.17769694138189e-05
-1.67199311325204e-05
-1.97133314350941e-05
-5.53237835604541e-05
-3.18593269289833e-05
-4.77891344273053e-05
-3.97401527036315e-05
-3.24842275228803e-05
-2.21876228047119e-05
-7.6027614396438e-05
-2.38768325856432e-05
-3.79125186679101e-06
-4.2884952704299e-05
-1.96019452151603e-05
-2.09394427373947e-05
-1.80556861031131e-05
-9.37619983663168e-06
-2.89006273440504e-05
-2.81748143786214e-05
-1.19758741326216e-05
-2.39136671256453e-05
-1.46617707563857e-05
-2.41705861281615e-05
-3.23643904945982e-05
-2.67315295789906e-05
-3.05388153010587e-05
-3.06935920944667e-05
4.87880630455965e-06
-2.69787148186821e-05
-2.57711003153452e-05
-5.49653723724944e-06
-4.52774247942714e-05
-2.25147059569999e-05
-3.24438952936708e-05
-2.38901763628122e-05
-4.99939364898273e-05
-3.57310098205371e-05
-3.10639751761689e-05
-1.66552283289503e-05
-2.40601174982989e-05
-1.09835764942128e-05
-1.72406043489055e-05
1.35474356314874e-05
-2.55171598310072e-05
-5.95948380794371e-05
-3.58087247439536e-05
1.26637671369065e-05
-6.78706865381775e-06
-3.28713883962742e-05
-3.63986300880116e-05
-2.88623801618698e-05
-2.51037329007997e-05
-1.97936796279808e-05
-2.31247578123382e-05
-4.60980192608699e-05
3.65849036338489e-07
-3.18418872652572e-05
-3.97059011124265e-05
-2.63187126657711e-05
-4.02621790821033e-05
1.60405847766529e-05
-4.5135204320424e-05
-2.13921209213686e-05
-3.51795110811645e-05
-3.89034688548436e-05
-2.35539011246275e-05
-2.12531119251164e-05
-5.77656562715899e-05
-4.86979648306958e-05
-9.52426612200572e-06
-3.42880727098476e-05
-2.5452019960997e-05
-3.66086832035915e-06
-5.2560650298228e-05
8.85500259883333e-06
-3.09742034939123e-05
-8.52628519745851e-06
-4.00021108170567e-05
-1.59559695887022e-05
-2.24767567065596e-05
9.7790959922544e-06
-3.11032846153484e-05
-2.81171650885962e-05
-5.66440250344513e-05
-2.12480727514537e-05
-2.92128956082773e-05
-3.17274854902811e-05
-4.30717436100067e-05
-4.22823914852402e-05
-5.04135103551512e-05
-5.50441791807686e-06
-2.12081724904446e-05
-3.29412625152306e-05
-3.94180845708987e-05
-1.20152207462289e-05
2.58055546299538e-06
-1.43510454568662e-05
-2.31762534813584e-05
1.23271357583321e-05
-2.8560431658838e-05
-5.63872037768827e-05
-5.76864014155206e-06
-3.13285549870829e-05
-1.6712516672328e-05
-2.7020412952237e-05
-4.96460380974292e-05
-6.36393335326774e-05
-2.23831560459543e-05
-3.30481396610881e-05
-4.66180474116891e-05
-3.27773169932319e-05
-4.07146674693684e-05
1.08952903016248e-06
-3.18549005653736e-05
-1.82130633829484e-05
-2.89429972417484e-05
-1.6096880366232e-05
-2.30037994462847e-05
1.28729318780536e-05
6.84842206256016e-06
-1.91880494599002e-05
-2.86142533101014e-06
-3.29291528924448e-05
-3.27686707136109e-05
-2.31806359142616e-05
-4.67595043711384e-05
-4.61101191658094e-05
-2.16377172347759e-05
-2.79945741804573e-05
-4.71371594696468e-05
-3.79948031731034e-05
-3.5673590857053e-05
-3.42729493849085e-05
-3.67911739871174e-05
-5.65164115788564e-05
-1.01670477392881e-05
1.95835333527418e-05
-8.40100117566744e-06
-2.33972959306577e-05
1.00816512721679e-05
-2.05186315902955e-05
-5.22454703582259e-05
-1.56532784768903e-05
-3.9208452472656e-05
-6.04089954854203e-05
-7.04385299919149e-06
-4.5737378661206e-05
-5.02496180639644e-05
-4.36252515296261e-05
-2.49181450643516e-05
-5.67879534267293e-05
-2.15017088590389e-06
-4.32230029391504e-05
1.15419926419984e-06
-3.48254192475232e-05
-2.80969066937594e-05
-3.35011186883381e-05
-4.41078939265409e-06
-1.99722359095285e-05
-3.6013703276802e-05
-1.37048277598563e-05
-2.45821633296642e-05
-4.34311985806181e-05
-3.04434231048363e-05
-3.17935934521002e-05
-4.99605984623121e-05
-4.86499032255281e-05
-4.52680298662479e-05
-2.59510076967805e-05
-3.86104050188664e-05
-4.65666161108405e-05
-5.21069374927363e-05
-3.69356219739262e-05
-1.76233195325609e-05
-7.09961154802549e-06
-2.48049911630047e-05
-3.29074832208558e-05
-9.04625812624101e-07
-2.09578061360982e-05
-2.81076271083829e-05
-2.14882008791489e-05
-2.88131943895006e-05
-2.62038052944472e-05
-3.94686118516602e-05
-3.4397843996653e-05
-3.39910885067175e-05
-2.32294029656752e-05
-5.3387148131217e-05
-2.71337186600414e-05
-9.08442436877286e-05
-6.81166638047493e-06
-1.32738934441511e-05
-3.22905386884027e-05
-4.34218408295801e-05
-3.93789746371438e-05
8.67649324407634e-06
6.75145905196163e-07
3.23016099265532e-06
-1.23316642852049e-05
-3.58215290435201e-05
4.7928938150663e-07
-2.74461838354773e-05
-2.25942272338015e-05
3.71569743650287e-06
-3.95332100480083e-05
-4.43430662548726e-05
-1.40462856174623e-05
-4.63930747309705e-05
-4.3198193796269e-05
-6.40683253023048e-05
-4.86160297329227e-05
-4.78640794778057e-05
-4.97399794218992e-05
-2.00234972194514e-05
-5.87076563181692e-05
9.63302150355778e-06
2.24964925279835e-05
-1.54732821930019e-05
5.58031250003912e-06
1.26315357151461e-05
-2.34887569381176e-05
-2.69015507882549e-05
-2.68850074452068e-05
-2.58754463820754e-05
-4.55596862576904e-05
-5.46774620964195e-05
-4.8667149187802e-05
-8.18177078161203e-05
-3.91715136357065e-05
-1.70216193047974e-05
-4.92158591715926e-05
-3.36178996014312e-05
-2.84974894303923e-05
-3.16524058943346e-05
-2.02228493386963e-05
7.72356547377279e-07
-2.36791713963418e-06
-1.57386605916333e-05
-3.17698626861037e-05
-2.39682537767288e-05
-1.38086232227578e-05
-2.38136071400328e-05
-3.24625050289979e-05
-2.68044364956042e-05
-1.4724318462742e-05
1.17177334793896e-05
-4.84542853388595e-05
-6.35529201084361e-05
-6.44380830817054e-05
1.57015575509593e-05
-3.99711030344065e-05
-3.72984488852524e-05
-3.43173151962686e-05
-3.53466738444905e-05
-2.94755555215645e-05
6.92240747156587e-06
-2.97712320788001e-05
-3.5002635391968e-05
1.23462572475982e-06
-1.75479512058195e-05
-3.23844238536536e-06
-7.53821540341343e-07
-1.86005479956702e-05
-3.40999488154784e-05
-1.62923124787026e-05
-1.78521851280512e-05
-5.53229150329043e-05
-4.12157219731425e-05
-3.68760828392835e-05
-4.26633874954038e-05
-2.09989859878668e-05
-4.08022227685615e-05
4.65130180367615e-06
1.08734565212665e-06
-4.27892390708924e-05
-2.93922592201648e-05
-1.00102010820615e-05
-4.83722834675559e-05
-6.24871806997801e-06
-9.11710741917337e-06
-1.15997091705835e-05
-5.23594716690814e-06
-1.73934167488678e-05
5.89402014150223e-06
-2.91789468315005e-06
-5.74921012959741e-05
-2.17530403155181e-05
-4.55078506242191e-05
-2.44067469341852e-05
-3.87912285355277e-05
-2.6923760831224e-05
-2.40395348845776e-05
-3.01036885199963e-05
-5.16454579091779e-05
-2.36500720560037e-05
-2.63601382304922e-05
-4.70101844422654e-05
2.05958039708348e-06
-1.9149299945928e-05
-4.02178037599334e-05
-1.60275654514367e-05
-1.89894660603924e-05
-3.49392395013881e-05
-2.23446812913667e-05
-1.73784595845598e-05
-2.23593770025261e-05
-4.33191364913494e-06
-2.91431449126179e-05
-3.77176114399909e-05
-3.44151384975968e-05
-2.41909484965272e-05
-6.10530778045936e-05
-4.50200801686037e-05
-4.64652574445104e-05
-3.99415471499716e-05
-3.94983226010409e-05
-3.76479694305044e-05
-5.99903520990996e-06
-3.72103451018004e-05
-9.28412853005014e-06
-1.82531012011758e-05
-2.37459088852093e-06
9.1116689910915e-06
-2.40962106285721e-05
-1.37018608674733e-05
-2.94091110236121e-05
-2.99919761133087e-05
-3.37302610129591e-05
-5.27844469962028e-05
-1.60538593574417e-05
-1.55330984369241e-05
-4.6590373816677e-05
-2.57396687761412e-05
-1.70547685894909e-05
-2.30420095727406e-05
-4.85949699583199e-05
-3.20164264844823e-05
3.94663245717298e-06
-1.86683193518879e-05
-9.24840366235683e-06
1.89782085172094e-05
-2.19700958804783e-05
2.17994805653435e-05
-2.27624300650998e-05
-1.27818740622685e-05
-2.91925411295642e-05
-8.37896794842927e-06
-3.62946736643451e-05
-4.89785751624132e-05
-3.10279585527153e-05
-4.84642745711356e-05
-3.07359411146955e-05
-8.05084778843474e-05
-5.4119611654681e-05
-1.76678986319019e-05
-3.09623315496908e-05
1.24761958317639e-05
-1.51369795265533e-05
-2.9854738238778e-05
-2.70784885916421e-05
1.91527115543749e-05
-1.69848393287902e-05
1.36654850386772e-06
-2.92022406203912e-05
-8.78077337649282e-06
-2.46261258338897e-05
-2.42495998839782e-05
-5.64982162405619e-05
-2.84547015231622e-05
-4.06410326769001e-05
-2.72466883728649e-05
-6.90896581172964e-05
-8.33323222128574e-05
-2.63429570489055e-05
-1.05168513136522e-05
-2.52277772579447e-05
6.70282938990219e-06
-1.80381034775564e-05
-2.38671440255977e-05
-1.55712723750789e-05
4.14180240525905e-05
-1.06834984063427e-05
-2.10003130056781e-05
3.65210981170638e-06
-4.59959733149891e-05
-4.0386611452993e-05
-3.83564729821547e-05
-1.09061828139816e-05
-3.6771263293343e-05
-6.12484972705073e-05
-2.66464927740398e-05
-4.33300590185534e-05
-4.38126222644715e-05
-3.94414933230933e-05
-4.0487880261435e-05
-2.4769658451716e-05
-4.28363782381723e-06
-1.82591560536295e-05
4.57145197577924e-05
1.54073529055916e-05
-1.98991426971206e-05
-8.19255455097208e-06
-3.61493551643373e-05
-3.38200614172576e-05
-2.57445902369008e-05
-5.69383476746291e-05
-1.7377126362256e-05
-7.79663037448525e-05
-4.3679905023786e-05
-3.80688213794257e-05
-8.30623973157264e-05
-5.06588489533953e-05
-2.38703273236972e-05
-2.81626181640867e-05
2.76821406703511e-07
-1.81264484279111e-05
-3.07853189785146e-05
-2.1737725384019e-05
-1.99248893549465e-05
-1.59917443362424e-05
-2.69161968180153e-05
-4.27518771727908e-05
-2.62969538896414e-05
-1.6206937183048e-05
1.5265305584103e-06
-6.91922182606484e-06
-1.05348627721715e-05
-1.71692861287853e-05
-5.00184824829192e-05
-2.05965783485847e-05
-2.21350755839972e-05
-4.74357549271741e-05
-2.09473891116429e-05
-2.90987337350023e-05
-3.24175358853769e-05
-1.01842313665625e-05
-2.1881497873117e-05
4.75185549875576e-06
-3.82087811690426e-06
-3.05697088291558e-05
-3.9102360313372e-05
-5.27413164592106e-05
-8.95202234757931e-06
-6.38188598070403e-06
-1.64137325152507e-05
-3.522373906365e-05
-8.04946755340874e-06
-3.87843205963727e-05
-3.04673404116117e-05
-4.13259034921671e-05
-1.59490246533537e-05
-4.85898822500059e-05
-4.00899125267674e-05
-3.01391590056978e-05
-5.11181449550362e-05
-2.52197408147507e-05
-3.73683337353269e-05
-3.04116480580664e-05
-1.59036263446785e-05
-2.04288522512505e-05
-2.77061833635246e-05
-3.00435127898327e-05
-2.91161211829784e-05
7.78097144659006e-06
-5.72235507457142e-05
-1.66761310957122e-05
-1.97486092809909e-05
-4.41891070109508e-05
-4.0288208242101e-05
-2.83999273875054e-05
-4.34311591130579e-07
-4.296121205659e-05
-2.47493044745135e-05
-3.65956021244898e-05
-4.89321537226439e-05
-4.6051266293645e-05
-4.4553898794532e-05
-1.6461525159113e-05
-1.74097878178963e-05
-2.96043158354739e-05
-1.47402374559692e-05
-5.39916878513822e-05
-2.78989183516989e-05
-3.7921242482731e-05
-1.4812693833266e-05
-1.29192995795075e-05
-1.47281085987513e-05
-1.80102752011692e-05
-1.07370216705983e-05
-5.68063150128101e-06
-1.26038340861157e-05
-4.34331570057556e-05
-4.88934059757008e-05
-2.78947681407343e-05
-2.64046121762363e-05
1.69329050362967e-05
1.24736881749907e-06
-2.05800214170708e-05
-1.51301962006166e-05
-1.99856754878541e-05
-4.8684961926417e-05
-3.96307527910264e-05
-1.14774146408509e-05
-4.26171314000975e-05
-1.72400446449771e-05
1.09464920903489e-05
-1.81169191514498e-05
-2.48542109428188e-05
-2.43484601622729e-05
-1.97735502154086e-05
-3.06201761323322e-05
-3.53528407955673e-05
-3.07561877452167e-05
-2.15368665934556e-05
-2.44649145919948e-05
-2.55443409491889e-05
-4.25840694464186e-05
2.96189339612482e-05
-1.00908909561316e-05
-2.51305594743964e-05
-2.00475343630438e-05
1.12478810645447e-05
-2.33218636656461e-05
-4.53182297561527e-06
-2.33341120169357e-05
-3.24736155991715e-05
-1.13362190448452e-05
-1.82914883131342e-05
-5.86920734362043e-05
-1.70038763843295e-05
-4.34913276954182e-05
-4.95346837439003e-05
-5.48582085789691e-05
-3.48180542356536e-05
-3.52164501851652e-05
-6.19612857928632e-05
-2.09867124668794e-05
-8.79341553943715e-06
7.01048914047928e-06
-2.34584513123737e-05
-2.17940359247578e-05
-2.31621032177264e-05
-2.11156804273481e-05
-3.9273702958233e-05
-2.55588997060159e-05
-3.45212328768523e-05
-2.94533267156105e-05
-6.98783431617152e-05
-6.92191877949495e-05
-2.41033958160467e-05
-3.88393253373829e-05
9.45563413776237e-07
-4.19704315648953e-05
-4.28210686054262e-05
-9.05685609452837e-06
-2.92216889654483e-05
-6.76391017466048e-06
-1.22578552596519e-05
-5.98725141274579e-06
-2.19514343062024e-05
8.02435564751568e-06
-1.22017125420087e-05
-8.69429750521015e-06
3.24648452047522e-06
-2.13554753478502e-05
-2.9235083993818e-05
-8.76728309252333e-06
-4.63098894556602e-05
-4.53426480428155e-05
-1.83046004443471e-05
-4.01131143490253e-05
-1.94763251436438e-05
-4.02182352524846e-05
-3.32183123859916e-05
-2.64456175854601e-05
-8.09512350578451e-06
3.96048862127373e-06
5.65042373527444e-06
-1.42091538576375e-05
1.09981182048689e-05
-7.70410060747494e-06
-3.65803509712493e-05
-2.36629583877993e-05
-1.93276914499688e-06
-1.68379232912607e-05
-3.10520330395844e-05
-1.83878294463218e-05
-4.40785890398428e-05
-2.78112561841681e-05
-4.95063992168796e-05
-1.96915504176081e-05
-2.62637890549683e-05
-5.56530307701737e-05
2.33686429124639e-06
-2.158623566105e-05
-4.31717286825725e-05
-4.55981796606086e-05
-3.78330336726488e-05
-3.87286344234271e-05
-1.21162038068608e-05
-1.16343827782097e-05
-2.49097745533432e-05
-2.05269370467803e-05
-1.86406765288478e-06
-4.69514314174107e-05
-4.32812124776956e-05
-5.12077820596873e-06
-5.14306303900774e-05
-2.1054995042127e-05
-5.08135726922461e-05
-1.34984273395136e-05
-3.56352055807063e-05
-3.60640180050901e-05
-3.19327988402404e-05
-2.92800471304932e-05
-3.14266258656802e-05
-5.72232287190786e-05
-4.14985211134598e-06
-5.64737798934604e-05
-2.95150945951185e-05
-3.88755789084782e-05
-2.58399533533965e-05
-3.6400286691758e-05
-4.00872527240803e-05
-3.31359264365373e-05
-3.6413970406971e-05
-4.06428063587787e-05
-1.75557870169388e-06
-1.11716331349739e-05
-4.87578732828584e-05
-5.48896380910153e-05
-1.40086870536225e-05
-2.43454046511606e-05
-4.42990125635025e-05
-4.3958207156536e-05
-3.60731114480817e-05
-3.2517446024655e-05
-2.59352542726333e-05
-1.21156670280843e-05
-2.42581365835906e-05
-1.03419330964247e-05
-4.73194272506761e-05
-4.06149006684982e-05
-2.93025759259466e-05
-2.15174016454444e-05
-1.77003223403705e-05
-3.79856988720589e-06
-5.94250835754219e-06
-2.51173672480999e-05
-5.84462383009837e-05
7.26580135307442e-06
-1.22231839239166e-05
-1.61282058999214e-05
-4.95784120608414e-05
2.92058890668681e-06
-5.31999115678391e-05
-1.42263824592431e-05
-3.31702974300702e-05
-2.86296688203069e-05
-4.69835106599874e-05
2.07469429715311e-05
-4.85693285857955e-05
-2.43120408622725e-05
-4.19713853588215e-06
-3.04916002953987e-05
-2.47087395062805e-05
1.05992448121313e-05
-3.59678535913099e-06
-2.30367733663646e-05
1.60865903487632e-05
-1.61311375677763e-05
-2.56633789282102e-05
-2.45746826609749e-06
7.53997868706694e-06
-4.91565450179103e-05
-5.14769998469732e-05
2.52615433384692e-06
-3.84118825394359e-05
-3.0841955367588e-05
-4.97519031220095e-05
-4.05415896715224e-05
-1.03818679484706e-05
-2.66351149907997e-05
-2.85176437296282e-05
-2.11897264390624e-05
-5.82645520221756e-05
-4.82336808804044e-06
-2.76197282898065e-05
-1.8848186447197e-05
-3.68357220639733e-06
-5.92314791334316e-05
-1.69841417360233e-05
-3.00320920942934e-06
-6.65617063999894e-05
-2.94398892174368e-05
-6.20726460316663e-06
-9.39552115534366e-06
-6.00670929068628e-05
-2.2211806530698e-05
-3.286382041229e-05
-3.54261454258092e-05
-2.633554375258e-05
-2.0587328960458e-05
-3.72061647668153e-05
-3.76294822086199e-05
1.85672440841764e-05
-2.7452530371913e-05
-1.85575764443211e-05
-1.44290560203073e-05
-4.04845136806022e-05
-6.38571349216547e-05
-2.02611095963454e-05
-2.70180820077598e-05
-2.3301984770222e-05
-3.16332237953818e-05
9.04575565447673e-07
-5.35585125750105e-05
-2.46060520547786e-05
-1.48987250001762e-05
-6.29037563218064e-05
-6.28046915397419e-05
-9.91413305219177e-06
-1.41301045333392e-05
-2.51806880641136e-05
-3.09195632643932e-05
2.38895683595686e-05
-2.04528956683407e-05
-1.72138668368901e-05
6.27951096142747e-06
-3.87042017331565e-05
-2.48595468749832e-05
-1.01656739402159e-05
-2.23060055374426e-05
-2.39752197935274e-05
-1.01079650758894e-05
-3.91772182680106e-05
-4.54632939193041e-05
-2.03443044013347e-05
-1.74664524726823e-05
-3.38623124183533e-05
-2.70533647568108e-05
-2.18561047792114e-05
-4.6441997960063e-05
-2.38689901642255e-06
-1.49321454037203e-06
-1.9565455392185e-05
-4.08997916999918e-05
-1.3029416789457e-06
-3.0243185915746e-05
-1.15304671522002e-05
2.60361180442316e-05
9.78943452943144e-06
-3.51468362300128e-05
-2.55296717988223e-05
-1.47199790270422e-06
-2.46782013276025e-05
-3.61940396209466e-05
-3.04313602960988e-05
-5.49601920454656e-05
-5.18978535965693e-05
-2.72555704059921e-05
-5.39257599042245e-05
-2.30941150807273e-05
7.41340591075688e-06
-2.51150545340885e-05
-1.48316842219279e-05
2.66591977914578e-05
