# Supplementary material for: Research on computational propagation and identification of mine microseismic signals based on deep learning
Source: PLoS One. 2025 Oct 22;20(10):e0334641. doi: 10.1371/journal.pone.0334641 (PMC12543183; doi:10.1371/journal.pone.0334641)
Supplement: S7 Data — (ZIP) [file pone.0334641.s007.zip › 000100900001571.xlsx_0.txt_24.txt.txt]

-2.51902167587611e-05
-3.81780385479368e-05
-4.35783946601051e-05
3.43163989996594e-06
-8.18291268417335e-06
-4.16119945270474e-05
-4.05865885825117e-05
-5.8878018768656e-05
-2.81228131722725e-05
-1.34125250191727e-05
-3.58163229661167e-05
-6.86525118336932e-06
-4.19933297304584e-06
-1.1215351132076e-05
-1.23214873964233e-05
-9.88864528619129e-06
-2.70069360796788e-05
-3.2786424197261e-06
-2.50970605730336e-05
-2.24819457765152e-05
-1.72421293386758e-05
-3.07941743617099e-05
-3.23136266415393e-05
-5.34362049032937e-05
-3.8949779067784e-05
-1.04343157917852e-05
-2.51700385031582e-05
-2.36730258742678e-05
-1.11383373881351e-05
-1.7929733349385e-05
-4.71918888734846e-05
-1.19844875419472e-05
-8.46563579301542e-06
-1.47354272532591e-05
-5.81026962367404e-06
4.08585297232986e-06
-7.49042883257889e-06
-3.74579550011314e-05
7.44719144144071e-06
-8.57755098139162e-07
-6.47919697521658e-05
-3.19074327343874e-05
-2.15932735253734e-05
-6.69143058930674e-05
-4.13172317815822e-05
-5.59820575097824e-06
-4.39218046212491e-05
-2.36075961447091e-05
-1.05303629879296e-05
-3.86548434812911e-05
-2.39973921884115e-05
1.5602176173741e-06
-4.41767734570679e-05
-2.10261625311708e-05
-2.21828650986215e-05
-3.66033518697393e-05
-5.86986173328721e-05
-5.53459348757509e-05
-6.58894239059145e-05
-6.55723960420585e-05
-3.99336292339425e-05
-1.82470320116459e-05
-6.58327701117924e-05
-2.76849776653838e-05
-2.60186173958835e-05
-7.37002621863044e-06
-3.25870584357118e-05
1.86532392689411e-05
1.07190145014925e-05
-4.03396656036888e-05
-9.25920451663456e-06
-2.15763205943564e-05
-2.46087379447465e-05
-4.5385979988315e-05
-3.04372343717566e-05
-7.94131069327714e-05
-6.39337105100154e-05
-3.82874893750503e-05
-4.2730030072876e-05
-3.04914857241805e-05
-5.17460389478695e-05
-4.66409828800411e-05
-5.87988863207376e-05
2.5325989345445e-06
-2.3728477036839e-05
-3.36865831021119e-05
2.07987785303214e-05
4.21413774812356e-06
-1.23565109341286e-05
-2.95667034575307e-05
2.2347630764489e-06
-3.53142704585615e-05
-3.88159837449955e-05
-4.51409104257172e-05
-6.54027690311898e-05
-6.74846712688184e-05
-3.27271576990036e-05
-3.74294892008375e-05
-3.50356192703985e-05
-3.75174901565898e-05
-1.13426284857643e-05
-1.67827578360881e-05
-1.08020558169755e-05
1.42213090463412e-05
-1.40671432227869e-05
-1.34860974220975e-05
1.0171885888325e-06
-5.19601881431089e-06
-3.54440082294018e-05
-1.09985929065315e-06
-1.50207751175574e-05
-3.31567449087073e-05
-3.22736158487162e-05
-2.25518249350665e-05
-2.11981459036244e-05
-5.02667002967748e-05
-3.3790869225478e-05
-4.27639044616326e-05
-2.3593619314831e-05
4.01778345604039e-06
-3.17344220959263e-06
-1.14356317625223e-06
-7.27404467814992e-06
-2.7048220762675e-05
-2.61651472972749e-05
-1.70789832298158e-05
-2.2938169471867e-05
-3.62646086064046e-05
-2.95491520136428e-06
-2.50902142393927e-05
-6.65967299313589e-05
-2.79937218612619e-05
-1.80470723924823e-05
-5.19305942100508e-05
-5.15042827115974e-05
-3.8807032989417e-05
-3.18786851958758e-05
-2.34808693817609e-05
-4.33193227197166e-06
-1.60274742919076e-05
3.91244559889052e-06
-2.10309186762537e-05
-1.46116883708082e-05
-4.1741362009527e-05
-3.07483341468941e-05
-9.70712538211494e-06
-5.83853813782658e-05
-3.73167728225231e-05
-8.49719082390514e-07
-5.43615051143726e-05
-4.85744522324184e-05
-2.88938646364252e-05
-9.59701512797991e-06
-1.22307565653853e-05
-1.97757596618157e-05
-2.16248592638858e-05
-1.30604522605595e-05
-3.51355593783002e-05
-4.69223080236021e-05
-4.10709616381845e-05
-1.31596558497065e-06
4.11809306462981e-05
-2.16762723746716e-06
-9.74497539234964e-06
-5.26738270238833e-05
-3.9611191574435e-05
-2.44339107403902e-05
-2.47014027350518e-05
-1.27711729161381e-05
-4.63360053507359e-05
-3.27873703349943e-05
-2.21785996659678e-05
-2.64275217533027e-05
-2.67921356800213e-05
-2.61310853018016e-05
-2.04801187308906e-05
-3.32027351961089e-06
-1.63064135198658e-06
-3.79749178741791e-05
-3.94915606861385e-05
-1.33364460463089e-05
-1.23272088259863e-05
-1.47785053771591e-05
-3.97639337801457e-05
-2.83939699597784e-05
-2.68806103916361e-05
-2.5402703032579e-05
-1.06699341488219e-05
-7.25414051335086e-05
-5.22984004979524e-05
-1.25508276712931e-05
-1.6425458664294e-05
-3.11269396048781e-05
-9.46519470712192e-06
-1.29824236754554e-05
1.47633614480494e-05
-8.21831007912569e-06
-4.35952828292679e-05
-5.13638899681051e-05
-2.79733010158822e-05
-3.63470142370585e-05
-2.22170559092864e-05
-8.62827987608394e-07
-4.73083219085935e-05
-4.3652511287716e-05
-3.8773342114004e-05
-2.15805476002711e-05
-5.03189196024492e-05
-4.28124378630024e-05
4.62348122949893e-06
-1.35693217329286e-05
-1.00349617708324e-05
2.20012038283706e-07
-8.20196747796514e-06
-2.64419498241784e-05
-2.98866768715621e-05
-3.1443220946999e-05
-6.07989181946541e-05
-3.27400529192522e-05
-4.04773136303254e-05
-3.33356165015179e-05
-7.59446787963379e-05
-2.81841181684951e-05
-6.36011898155495e-05
-3.52235664079435e-05
-4.35953061463516e-05
-4.54046124785652e-05
-3.78495857717488e-05
-1.45667816895467e-05
-1.97449104486739e-05
-6.57845307323205e-06
-3.13168265477056e-05
-9.19482921469237e-06
-1.25629324352118e-05
-3.14907603646737e-05
2.76355096887704e-06
-3.67627227844074e-06
-3.86903024359872e-05
-1.42478217775954e-05
-6.90249723862392e-05
-4.27456840661852e-05
-3.79760886854912e-05
-3.65430467982429e-05
-6.40186988994506e-05
-6.62375955784412e-05
-3.25436167545578e-05
-2.56399597120766e-05
-1.55410558190328e-05
-1.26191074543446e-05
-2.25922737685725e-05
-2.18093901019989e-05
7.6781166018056e-06
-3.6897443932966e-05
-2.04497174077017e-05
1.14563463970579e-05
-3.21946284765384e-05
-4.69144247686132e-05
-4.37382898373219e-05
-4.86147413365015e-05
-6.35292083715225e-05
-7.96398160824573e-06
-2.10209095945069e-05
-6.48424827445961e-05
-5.86594746992342e-05
-1.78601364917369e-05
-2.42358851133895e-05
-2.97726999096008e-05
1.53995721368943e-05
-5.83811245872837e-06
5.78347350880372e-06
-1.57252586934097e-06
-1.88918329796472e-05
-3.56566117189614e-05
-4.05765064614227e-05
-5.18679320581639e-06
-4.10155282557635e-05
-4.67613382866912e-05
-4.79121659540309e-05
-5.06719386117059e-05
-5.22072659035906e-05
-1.52350501331553e-05
-1.42728236370718e-05
-5.40552292985521e-05
-2.46746970056266e-05
-2.90084211501486e-05
-3.39668960857371e-05
-2.44139717438282e-05
-1.77025157441516e-05
3.3622913032721e-06
5.24096080070112e-06
-2.14032476716164e-05
-3.98059692820878e-05
-1.93863894878672e-05
-1.72366035047571e-05
-2.21522055914418e-05
-4.5512487394144e-05
-4.39915817821984e-05
-2.7638889839098e-05
-6.60142532044818e-05
-3.10185366651569e-05
-4.2022140237762e-05
-1.40715384252865e-05
-5.39016608813328e-05
-1.9112384622829e-05
-1.57098954768754e-05
-3.3310551444012e-05
1.5566043058146e-06
-5.27451258360547e-05
-1.97595759765556e-05
-1.7115007217481e-05
-3.9906723311325e-05
-3.52620313228409e-05
-1.20870239367921e-05
-1.32293367359647e-05
-1.66827998237837e-05
1.48548139401212e-05
-4.12639995393506e-05
-4.28898786502181e-05
-3.36698123571456e-05
-2.40657573501329e-05
-5.76627189788651e-05
-2.56192652369701e-05
-4.17753257811899e-05
-3.16359781434744e-05
-4.65853098305739e-05
-3.86848765289142e-05
-4.56722896889715e-05
-3.90922911630372e-05
-3.41452638948445e-05
-2.58475606867392e-05
-2.27349404002704e-05
-2.04922480511726e-06
-4.52804929988566e-05
-2.06963852859518e-05
8.83820209492689e-06
-2.38961550460286e-05
-3.12006612452682e-05
2.65031898531117e-06
-6.31315799875986e-05
-4.55950245776236e-05
-4.18813453886907e-05
-4.45781123924756e-05
-1.58702500912191e-05
-3.71265750329833e-05
-4.8603507074228e-06
-2.21644338849064e-05
-3.44860985747239e-05
-1.50600001210549e-05
-9.20333169494177e-06
-2.4018978610943e-05
8.36857559655943e-06
4.19289332208123e-06
-2.0156891702898e-05
-4.43250416720949e-05
-2.48519981460048e-05
-5.33922687980581e-05
-1.65150125106586e-05
-1.83860044835592e-05
-3.75715645409584e-05
-4.61142129982764e-05
-1.5237233208147e-05
-8.6895170683111e-06
-4.26969456060736e-05
-4.34069143867471e-05
-1.50966229972851e-05
-4.39986752856421e-05
-5.19139189867077e-05
-1.62540898437042e-05
-3.61361610494307e-05
-2.6570642802929e-05
-3.68335357070714e-05
1.88958552997433e-05
-1.5220864121917e-05
-1.51486176463393e-05
-3.19831569739248e-05
-2.95402231594768e-05
-4.44886487448588e-05
-5.1504521461948e-05
-2.56874939944925e-05
-6.06259186135448e-05
-2.97749408777567e-05
-3.53803059695745e-05
-3.40155902381651e-05
-2.65749124470795e-05
-3.83113421795488e-05
-7.62227317357307e-06
-1.9095376374855e-05
-8.5463058253098e-06
-3.91619554404897e-05
-1.52398378705838e-05
-1.15783054045495e-05
-2.99124261181114e-05
-2.82261568735328e-05
-2.65263970847717e-05
-2.20516878084058e-05
-1.41078047349079e-06
4.0616340735772e-06
-1.87914122487342e-05
-3.9656909878967e-05
-4.57865055839496e-05
-3.17726777323923e-05
-4.05923783938874e-05
-1.47302453818863e-05
-2.48522889273534e-05
-5.06499696909397e-05
8.45873033985016e-06
-3.52986124979168e-06
-3.75961967787983e-05
-1.65129397067987e-05
-1.92326680840668e-05
-5.01797227713683e-06
-3.11843438281463e-05
-2.74855301947213e-05
-6.36696922060879e-06
-5.24652519644493e-05
4.14652045960469e-06
-1.37298406659544e-05
-1.22923562707725e-05
-1.65414534059432e-05
-2.77089025565357e-05
-4.39542779575772e-05
-4.38312912017314e-05
-7.73393852317224e-06
-5.11661575863674e-05
-3.44470751038494e-05
-2.82863938014126e-05
-1.51016961648837e-05
-2.81161604789875e-05
-1.6431228040362e-05
-4.43008136524469e-05
-4.43683091372604e-05
-4.12051737774884e-05
-3.2758894663485e-05
-6.35526909309532e-05
-1.61448145580802e-05
2.79843179416172e-06
-4.76071943168636e-05
-3.38246636424542e-05
1.15458666159889e-05
-4.15663151658346e-05
-2.88671583957499e-05
-5.19972876718554e-06
-3.57674401467904e-05
-1.3464762725532e-05
-9.61944034963655e-06
-1.91219701291718e-05
-1.05573468129009e-05
-2.36322774518422e-05
1.17974994894511e-06
-7.03579923752032e-05
-5.39408830261481e-05
-4.25315446430081e-05
-3.98820565640079e-05
-1.86779768905898e-05
-3.66163223888585e-05
-4.28228603030491e-05
-3.73942386486181e-05
-1.94854902731552e-06
-3.91845127752511e-05
-4.11085796987839e-05
-3.93576666983813e-05
-2.54746082812545e-05
-2.64717564692597e-05
-1.34433607075969e-06
-7.43914577746651e-05
-2.56808151761966e-05
-4.0420958285022e-05
-2.11807764219679e-05
-4.26536476682421e-05
-2.61627683931366e-05
-3.39252211686859e-05
-3.06990972242751e-05
-2.36462172659805e-05
-1.03226238677681e-05
-3.51837325699199e-05
-1.20300545477127e-05
-2.30464428468204e-06
-1.34306689913787e-05
-4.15147500178025e-06
-7.72177045022303e-06
-4.30563403163753e-06
-3.29413275864167e-05
-2.0703729629333e-05
2.85407699030328e-06
-3.21915871171627e-05
-4.57351722311351e-05
-3.70498387367407e-05
-2.53621778765603e-05
-4.02250927052945e-05
1.20826031808584e-05
2.98346565398333e-06
-3.36086330269369e-05
1.76906265746219e-06
-4.3259641675207e-05
-2.6799688448719e-05
7.21498879287653e-06
-2.2105377853649e-05
-4.78391958710349e-05
3.39400860809333e-06
1.03169397393852e-05
-6.63036419744187e-06
8.90892220778572e-06
-1.6661186669633e-05
-1.3739912306271e-05
-3.63868977755917e-05
-2.26601872559414e-05
-2.87201546159749e-05
-2.97972012902204e-05
-5.82649461620648e-05
-2.1732619343933e-06
-1.7195005285852e-05
-4.86314171807655e-05
-3.01145840914722e-05
-4.26890859188298e-05
-3.54660363135393e-05
-5.20726823816732e-05
4.62027914625331e-06
-2.27131680487953e-05
-2.46600896669874e-05
-1.86179278471797e-05
-3.4046026176616e-05
-5.89537358983716e-06
-1.5078894186319e-05
-2.58212853076982e-05
-2.49448951668533e-05
-2.81156495105623e-05
-2.58760886323545e-05
-2.70028698606984e-05
-2.32469673071697e-05
-3.62666136985393e-05
-6.82520574382102e-05
-6.22927944320954e-05
-6.11410077233382e-05
-1.90092151612551e-05
-8.43734166793541e-06
-2.89416739017073e-05
-2.92739307602826e-05
-4.08978325140772e-05
-1.59685138094918e-05
-4.40548382052253e-05
-5.76345077679299e-05
-1.76444023454191e-05
7.22507131905118e-06
-2.56567089898824e-05
-2.25367923929387e-05
-1.99800241300455e-05
-5.05124284643732e-05
-4.66776145194652e-05
-2.99528089066701e-05
-3.73353011200618e-05
-3.44948866675519e-05
-2.75713009623075e-05
-1.85405715608837e-05
-1.24261703374916e-05
-1.93619305209079e-05
-2.24314776764965e-05
-2.51538311629709e-05
-4.41118989896802e-05
-5.07998196048295e-06
-3.47937203849945e-06
-1.15106445378991e-05
-7.45730750311387e-06
4.74967190716668e-06
-1.88472404214208e-05
-4.69846619513543e-06
-6.50491055652178e-05
-2.58408296866379e-05
-1.52421694227008e-05
-5.60832251391382e-05
-3.98474788862084e-05
-3.57412220585547e-05
-5.19357674528637e-05
-3.07250126017035e-05
-4.63069093989943e-06
-1.57107096928424e-05
-1.33409891915853e-06
-1.34762538407358e-05
-1.35334765337291e-05
-3.06900468468692e-05
-1.14232988909636e-05
-8.76776988435121e-06
-2.37811847140751e-05
-1.8255220222374e-05
2.75186550297203e-07
-2.92809072941822e-05
-2.45780565114965e-05
-2.19150132631887e-05
-1.73123597811542e-05
-3.04263707587416e-05
-4.99337524832698e-05
-2.81773130772557e-05
-4.87733179821145e-05
-2.61505029625819e-05
-2.44920233842874e-05
-1.48143938406821e-05
-4.2921814670851e-05
-5.77663827677544e-06
-3.22343280896737e-05
-3.74780252785321e-05
5.96302658687545e-06
-2.94628531627573e-05
-4.52108438490595e-06
8.5567365308925e-06
-9.32304506668633e-06
-2.21053289543175e-05
-1.92710761440927e-05
-5.79037601876914e-06
-5.03230655423114e-05
-4.03258944627728e-05
-3.5723096981615e-05
-2.48160583208189e-05
-3.49943822736252e-05
-1.50895539988783e-05
-2.39012874253578e-05
-3.0998207435096e-05
-1.7022282425438e-05
-2.29436743490582e-05
-1.77275768488875e-05
-4.13676843944277e-05
-8.38089024287659e-06
-2.69969215688654e-05
-4.82498905712632e-05
-1.7310998168894e-05
-5.0092772687121e-05
-2.53574468170897e-05
-6.0129716750719e-05
-2.12463624698337e-05
-4.95741107202106e-05
-6.05662923318337e-05
-4.74179344930782e-05
-2.83442211166501e-05
-7.96186597444284e-05
-1.94050623455182e-05
-9.75740489758315e-06
-5.53615402598052e-05
-3.63762081034912e-05
-2.97546074179738e-05
-1.59018527698255e-05
-3.78383845324265e-05
1.06573900996309e-05
-3.13078159063853e-05
-5.13189616540592e-05
-1.88875650453115e-06
-3.89081720000742e-06
-3.16888010891956e-05
8.51051013518938e-06
-2.40339522231112e-05
-5.8229112782611e-05
-3.42714773131265e-05
3.18306407281239e-06
-4.26596048025597e-05
-2.11280521110232e-05
5.77165046139173e-06
-4.02725982230709e-05
-5.58728947415201e-05
-1.30960855181883e-05
-4.39009825131096e-05
-5.47932538595626e-05
-2.46694964726655e-05
-6.55195760136998e-06
-2.77351335544829e-05
7.18935273201384e-06
-1.87401836752892e-05
-2.46103284876033e-05
-3.02569418666617e-05
8.31872536346613e-06
-1.37228502115664e-05
-4.62876744283142e-05
1.98324079445451e-05
-2.93723535889499e-05
-2.23965301021904e-05
-2.63288036919042e-05
3.15293696172372e-06
-4.87991209368471e-05
-5.88835280220631e-05
-6.88424802228745e-05
-4.77052325337316e-05
-6.15839638582342e-05
-5.08589629633106e-05
-6.19174768634964e-05
-4.87429234158554e-05
-3.05733064678278e-05
-3.05072573996923e-05
-8.65447298470499e-06
-4.68040575751917e-06
7.10399734531718e-07
-8.77723609078375e-06
-3.40170256036894e-05
-2.82106474306586e-05
-2.68418768323582e-05
-2.75419546897682e-06
-2.88190736508362e-05
-4.77710135188799e-05
-2.98579657575622e-05
-3.21075283119111e-05
-5.04916384988659e-05
-1.07283519386253e-05
-5.884592039847e-05
-8.1536008784877e-05
-6.92831536906841e-05
-3.43973948578719e-05
-3.80713870061756e-05
-2.3522827392399e-05
-3.24806146618099e-05
-2.33154385650781e-05
-2.70049633918308e-05
-1.56437117063803e-05
-1.07021778131467e-05
-1.61972048753472e-05
-7.83158382400596e-06
-1.73854811200401e-05
-6.09937782270105e-05
-2.53004261889652e-05
-1.78826291396493e-05
-3.15556053558969e-05
-4.96241644341031e-05
-3.57068694564823e-05
-2.43688608723509e-05
-3.7184727147578e-05
-2.96858706007873e-05
-1.00615626142571e-05
-2.88549451450875e-05
-7.04774950438667e-06
-6.01811191344909e-06
-1.57323004800149e-05
-2.96590365831985e-05
-2.38058520347242e-05
-1.67445017700449e-05
-2.24486365517615e-05
-2.76123318449041e-05
-1.37765172615244e-05
-2.79263768135686e-05
-3.35584305795474e-05
-2.40422813571921e-05
-6.87890192988228e-05
-4.57639937509921e-05
-4.87715860544512e-05
-2.2634483863627e-05
-4.68697231140505e-05
-1.32272044885096e-05
-1.88746619064793e-05
-4.27264797482613e-05
-3.22844045689833e-05
-1.82430506000891e-05
-3.93076213178978e-05
-7.71151013227053e-06
-2.86252280832227e-05
9.03434952746521e-06
-3.57394853543016e-05
-1.09844487824587e-05
-3.38014115062725e-05
-4.30414692104335e-05
-4.65987788449917e-05
-2.63621586757839e-05
-3.67450376151962e-05
3.22247149936896e-06
-1.54884005654795e-05
-1.66312017639214e-05
-2.03991775008982e-05
-2.19875075855429e-05
-1.73089752975129e-05
-2.23122060562728e-05
-2.39889216102059e-05
-5.04851188806875e-05
-1.8944289409698e-05
-1.01718857888884e-05
-2.32563250625488e-05
-1.14155436590208e-05
-1.76715950786805e-05
-8.71112266328775e-06
-4.66925557443365e-05
-4.31335009439996e-05
-4.64779062273212e-05
-1.1005661642528e-05
-4.55751844787892e-05
-5.25360907492889e-05
-6.70425801722989e-05
-5.53104626857091e-05
-4.42553200706854e-05
-5.9625290128164e-05
-2.01759042212632e-05
-3.34199115251941e-05
-3.71742283478046e-05
-1.73686630771571e-05
-1.07780786637225e-05
-6.04079243814653e-05
-9.80237385280839e-06
-2.00262007575618e-05
-1.08433977496211e-05
-3.31641619992556e-05
-3.59066808443323e-05
-1.54279636371684e-05
-3.66787185382391e-06
-3.60643120891234e-05
-2.29994126508873e-05
-3.29416700579179e-05
-1.40976457760124e-05
-5.72416591717715e-06
1.4377090590348e-05
-7.20330096531615e-05
-2.72825724616502e-05
-2.71229795858015e-05
-1.31754991754119e-05
3.17765802656925e-06
1.55587006834222e-05
-8.55501143613855e-06
-1.57955828233387e-05
-2.65928612196033e-05
-2.96820455997025e-05
-1.03916739959971e-05
-4.6522408542366e-05
-3.91041451176841e-05
-5.66286448239322e-05
-5.39325278694761e-05
-4.08013748126984e-05
-5.28595569618248e-05
-3.28320745654109e-05
-3.72128340151492e-05
-1.9014952277149e-05
8.01798084873114e-06
-1.79270185334288e-05
-4.25610567482366e-05
-2.49020101971593e-05
-3.06905716175903e-06
-2.09539360756208e-05
-2.78753068677553e-05
-1.61034355265726e-05
1.88432874508277e-05
-3.03711835450047e-05
-2.90773906800325e-05
-3.25132705254575e-05
-4.23926703593395e-05
-4.19911827162953e-05
-3.29255582698247e-06
-7.49307761014277e-05
-4.45731683194411e-05
-1.60322643749784e-05
-5.88002496535797e-05
-4.53481287238266e-05
-3.05461296999019e-05
8.14952148479343e-06
-3.62790992931085e-05
-1.92809505918654e-05
-2.5373132803308e-05
-1.88639445225089e-05
-4.37441421840701e-06
-5.45803058385177e-05
-1.58029182423863e-05
-2.38658896925172e-05
-1.11811705543416e-05
-5.21743211155972e-05
-5.3031457753212e-05
-5.34459110600408e-05
-7.57672360655227e-05
-3.24035592036991e-05
-1.93155136823013e-05
-2.88287524342178e-05
-2.72473362067226e-05
-7.76773423946358e-06
-4.63686998174896e-07
-5.21410951555929e-05
-4.308464162812e-05
-4.4310276954902e-06
-1.53882867034461e-05
-2.26413483635199e-05
-3.41946936200781e-05
-5.99220356235697e-05
-5.61113594045346e-06
-5.28682723785293e-05
-4.77065613680814e-05
-3.4222955312383e-05
-3.49441357311484e-05
-1.29420325914206e-05
-4.63532853437477e-05
-1.36148531254257e-05
-4.13714829288042e-05
-2.96999797855665e-05
-1.4424123852366e-05
-4.29340846036797e-05
-2.92916285934329e-05
-9.8964119363237e-06
-3.46677225945763e-05
-1.58871430949628e-05
-1.67433956241258e-05
2.95853264327066e-06
-1.83313082226096e-05
-2.35203776166708e-05
-8.07557601325387e-06
-1.17907483013417e-05
-3.83377421852292e-05
1.28723260423041e-06
-3.13656185703586e-05
-3.10151553437161e-05
-3.73539233616521e-05
-4.33772077728783e-05
-4.88192299212851e-05
-3.61756340018429e-05
2.48318864558354e-06
-3.18745722571877e-05
-2.20154822972415e-05
-1.45221325544923e-05
-5.92931034057332e-05
-2.91003614861584e-05
-2.14092395580789e-06
-4.15648560925677e-05
-2.72501576668353e-05
-3.86595184335632e-05
-1.1320111431571e-05
-4.8048289411512e-05
-2.96917713372082e-05
-1.28348894723071e-05
-7.08062543325605e-06
-3.63580027988327e-05
-2.30591625223016e-05
-2.38975603102627e-05
-3.68488493645658e-05
-1.68448398755725e-05
-9.73491897827702e-06
-5.69969606319899e-05
-3.65306296581875e-05
-4.44057583538321e-05
-3.65118911401968e-05
-3.33119178446786e-05
-2.64359511333041e-05
-5.76027030076587e-05
-4.41956313774912e-05
-1.6321353670843e-05
-4.04760734052916e-05
-3.67238172443963e-05
-2.87844956138584e-05
-7.00372551247341e-06
-4.00254316728809e-05
3.92248940156608e-06
-9.31192063070144e-06
-2.13900503565903e-05
1.81872550215299e-05
-5.76866064640367e-06
-3.05792906979398e-05
-7.0577551337207e-05
-3.16580154274886e-06
-4.75564265198031e-05
-6.90412196312672e-05
-2.64537375210252e-05
-2.0692995538306e-05
-4.21590838410376e-05
-1.31617893870526e-05
-3.02856029974987e-05
-4.94708251142147e-05
-2.48885862876398e-05
-1.73452545371046e-05
-4.24514261085972e-05
-1.63558411445647e-05
-3.65700059247354e-05
-4.05401236306801e-05
-2.00928099290716e-05
-2.55064787166688e-06
-9.24486167613166e-06
-8.76179459598804e-06
-1.78672650271038e-06
-2.69916099901529e-05
-2.12325883798058e-05
-2.43311833598336e-05
-2.5217804443246e-05
-3.95955606461561e-05
-6.85879800089181e-06
-1.30861000700924e-05
-1.57312913158595e-05
-5.23439100547249e-05
-4.30168884013042e-05
-6.0445684560269e-05
-1.83332732346286e-05
-2.92497192921255e-07
-2.46785156006495e-05
-6.50397814279895e-05
1.56072081975563e-05
-1.68303858354294e-05
-2.2143006682133e-06
-2.91937334675352e-05
-1.49979113253259e-05
-1.65661942635292e-05
-1.04703934263244e-05
-1.91248039897219e-05
-3.7025671903483e-05
4.18703594264108e-06
7.85181044211676e-06
-2.0692306620902e-05
-1.62720492925032e-05
-3.18708036959867e-05
-1.5911683857719e-05
-5.55475054938406e-05
-9.92392057432747e-06
-3.69720051623369e-05
-4.99117284049852e-05
-8.50804245154557e-06
-1.29541736233031e-05
-3.54312313420362e-05
-5.59339096539888e-06
-3.01796641056739e-05
-2.93767962288358e-07
-4.26536547461102e-05
-9.42519899234533e-07
-4.56645117183903e-05
-2.27393272264255e-05
-9.41879592389463e-06
-3.26776673175421e-05
-4.0233854608654e-05
-3.31244363306798e-05
-5.02701388529515e-05
-3.73181737326355e-05
-7.87125176979396e-07
-6.34760875573258e-05
-3.56961009652487e-05
-3.19284759364901e-05
-3.74836137869083e-05
-2.47666830542001e-05
-1.38349156416157e-05
-8.79786637232726e-06
-1.6175552933313e-05
-2.84662457169357e-05
-6.00802407000964e-05
-2.041446890717e-05
-9.66908473651335e-07
-8.2597917557318e-06
-7.88956425639285e-06
-3.79228336188963e-05
-2.72596728838982e-05
-2.15041140286218e-05
-3.97047605387869e-05
-3.82696444914052e-05
-2.67832919632107e-05
-4.30676350976192e-05
-5.21182802963274e-05
-3.3632452847351e-06
-2.54914351657889e-05
-5.11541799920843e-05
-9.55218285838729e-07
-2.27532976410153e-05
-2.65220560561645e-05
1.10615934342556e-05
-2.4812301433544e-05
-1.46326218164126e-05
-1.49321426453373e-05
-1.75154030603056e-05
-2.71645683957026e-05
-1.60768215261528e-05
-1.40202228543453e-05
-2.5420442115731e-05
-3.2840686837323e-05
1.86408241391536e-06
-7.20804512807228e-06
-5.75823920774288e-05
-2.99063767186051e-05
-1.86844061925611e-05
-2.28143464597842e-05
-7.77193485996171e-06
-3.79711290740344e-05
-1.41805196285618e-05
-4.21060810432631e-05
-1.47489390552229e-05
-2.59338589443151e-05
-3.54204165788747e-06
-1.14451689433157e-06
-2.90469989736348e-05
-2.75981739361166e-05
-4.70136651410941e-06
-2.61633610005713e-05
-2.79310525931233e-05
-2.70804662272853e-05
-3.90068498905364e-05
-1.94870700635312e-05
-2.37856365267111e-05
-2.72235772217626e-05
-2.51995335528337e-05
6.44277846734129e-06
-2.34161464479843e-05
-3.52995967840222e-05
-3.00444092484636e-05
-1.29500306139991e-05
3.12749984800757e-07
-5.17126446555795e-06
-4.66487517197534e-05
-6.10619380291609e-07
-2.43394779037384e-05
-5.61673745607783e-05
-3.37213098804062e-06
-2.96896507691243e-05
-2.9242838654348e-05
-2.21340754283371e-05
-1.48111348183862e-05
-4.15383356140863e-05
-1.07934562398898e-05
5.87946415008269e-06
-4.60323442928693e-05
-2.05219446648041e-05
-5.35428962033924e-06
-1.30068251473984e-05
-1.03974795688054e-05
-5.33975635313824e-05
-3.61982141199919e-05
-5.47604378895016e-05
-1.99815691919202e-05
-6.35837748509857e-06
-1.54362039575752e-05
-7.87813994714232e-05
4.05589554952088e-06
-1.09893840038225e-05
-1.78103364452577e-05
-5.33152848889119e-05
-3.4464427633894e-05
-1.15941041831826e-05
-2.74243091532163e-05
2.63253495504805e-06
-1.56502597107004e-05
-2.07870406272315e-05
-5.00411307357307e-05
-9.73962828031467e-06
3.72284564058287e-06
-1.332311986173e-05
-8.20044813713737e-07
1.10706169613847e-05
-3.64547157044869e-05
-4.53536779553136e-05
-3.98708807635754e-06
-4.65414584873278e-05
-3.50805048040121e-05
-2.37370621707679e-05
-3.5912460413896e-05
-6.28628212717499e-05
-3.68018146553081e-05
1.59305461828315e-05
-9.67543250955518e-06
-2.79117453840863e-05
-2.65398990817683e-05
-1.35798908527564e-05
-1.13158366265917e-05
-2.45219206555812e-05
-2.65100609274645e-05
-1.77085134641746e-05
2.95212736781097e-06
-1.37624415965684e-05
-5.13907093383187e-05
4.32592892590539e-06
-4.01689077561401e-05
-2.62487556179692e-05
-1.91707711563374e-05
-3.44873397172367e-05
-6.237481208728e-05
-2.06575979790715e-06
-2.52837185369837e-05
-1.18407253832791e-05
4.33441441611888e-06
6.29224389304555e-07
-2.82723833181654e-05
-4.23520845773949e-05
-2.9142519792522e-05
-1.28110574031248e-05
-2.9428593864586e-05
1.2807773926575e-06
-1.68313926503469e-05
-4.35249995021475e-05
-2.83866506979463e-05
-4.82247270036247e-05
-1.84304197510185e-05
-5.41720984829339e-05
-1.10411327937054e-05
-9.96443337800525e-06
-5.2154962630672e-05
-2.01141260584704e-06
-2.71009913074317e-05
-3.9929822404897e-05
-4.5165588314697e-05
-2.08525732556707e-05
-4.52795672885706e-05
-1.58420200995533e-05
-3.24460571063036e-05
-2.35933324613022e-05
-1.02760612679253e-05
-4.1840711398434e-05
3.23640499264694e-06
-2.02615542662618e-05
-1.47516350939613e-05
-6.16556676056728e-05
-4.25928695336949e-05
-1.8690448560554e-05
-4.24291478200107e-05
-2.69841242465683e-05
2.23197598126296e-05
-4.61248174639517e-05
-3.4559002673719e-05
-3.61201434631198e-05
-3.35499185930832e-05
-4.13059646552557e-05
-2.45846150846954e-05
-3.44174204072652e-05
-3.70726007256557e-05
-4.37949671697011e-05
-2.28049158743403e-06
-1.00624891052914e-05
-2.54601120548385e-05
-1.41826682706386e-05
-2.29203861154197e-05
-5.20859508823046e-06
-1.60120905385465e-05
-2.87546538311457e-05
-5.78856065706176e-05
-2.68001662128252e-05
-5.05433165942075e-05
-4.32250122827657e-05
-3.39992866357824e-05
-2.15298309615778e-05
-6.70329818253091e-05
-1.43485870109496e-05
-1.79366557389431e-05
-2.49043903193168e-05
-1.10409137109294e-05
-1.71646974036019e-05
-2.90821928181644e-05
-1.37306304207914e-05
-4.64262677042283e-05
-1.38497935082954e-05
-4.68614597459392e-05
-1.43043388228179e-05
-3.45461101256379e-05
-5.67329106909706e-05
-4.04087422080343e-05
-5.54613221489697e-06
-4.95443291611019e-05
-3.31649586245545e-05
-3.77090378870938e-05
-3.69942869263909e-05
-1.74296743566388e-05
-4.11431217380856e-05
2.96870676857179e-06
-1.18068091623692e-05
-1.63233176237246e-05
-3.85009144202057e-05
-3.7235186398733e-05
6.53724728461306e-06
-1.47970932540423e-05
4.75358050031503e-06
-3.23948927809328e-05
-6.70570150705316e-07
-1.46247213300471e-05
-4.81046557402984e-05
-6.3597408504239e-05
-3.22338643156206e-05
-6.74089522252709e-05
-1.57668232644278e-06
-4.01163805488321e-05
-1.75556718150017e-05
-1.1678329075158e-05
-5.11396639284086e-07
-1.01991443529937e-05
-1.65536502188305e-05
-3.64362703341758e-05
-3.5936879335951e-05
-3.44852090597474e-05
-4.96365319216021e-05
2.38670238150045e-07
-3.28896998804898e-05
-2.39632843798041e-05
-2.79478451092216e-05
-5.69163700395019e-05
-3.99770299199509e-05
-6.25393549010149e-05
-8.60189523766384e-05
-2.71495596517137e-05
-2.19251386667978e-05
-2.54658723577088e-05
-1.93380221347454e-05
-2.96611785148601e-05
-4.90420676647481e-06
-2.72707723098411e-05
-1.26653307559935e-05
-6.14987650339724e-06
2.08111571319757e-06
-6.71105100056649e-09
-5.40948306812813e-05
-2.49595559043992e-05
-3.00089169651788e-05
-3.38494884546176e-05
5.11614240758714e-06
-2.74608574243675e-05
-9.96540660040224e-06
-2.96578514141966e-05
-5.46574288030143e-05
-6.19649933177692e-05
-1.28912885864313e-05
-5.58337054967385e-05
-1.27287647903256e-05
-3.16503153800886e-06
-4.60477240976886e-05
-6.06760551140944e-05
-2.82551039462366e-05
-4.67121122941961e-05
-2.58333016222157e-05
-3.50454745174522e-05
-2.32716914804186e-05
-3.10574921382621e-05
-4.66704429867238e-06
-1.99910620788167e-05
-4.90557158395833e-05
-1.16405664627324e-05
-1.14954352592413e-05
-3.82202985933679e-05
-2.0498464007548e-05
-5.71278947683935e-06
-3.75536711934723e-05
-2.26645621916683e-05
-2.95758435021351e-05
-1.43656355475232e-05
-1.92131522081195e-05
-3.35585637064567e-05
-3.89979016874126e-05
-3.18790016507461e-05
-3.78606363127327e-05
-3.39513144194139e-05
-3.48929042862385e-05
-7.12680762644884e-06
-5.24006056920175e-06
-3.14110350673823e-05
-1.77354023662223e-05
5.26852748487591e-06
-3.06408689407608e-05
-1.57342345042899e-05
-2.06098221671294e-05
-1.2734043038597e-05
-4.14419564589446e-05
-1.08483293142122e-05
-1.64203367787401e-05
-3.82644126649377e-05
-5.07839232675049e-05
-1.78567809903624e-05
-3.26806255837048e-05
-1.65868865257515e-05
-4.94760096810997e-06
-1.79956349078826e-05
-3.97733787461982e-05
2.46578428976651e-05
-3.43553280344531e-05
-1.49757831494695e-05
-8.05208869614897e-06
-2.88239809577161e-05
-2.36897358629124e-05
-4.15882860847707e-05
-3.11935614245259e-05
-3.42558195496897e-05
-2.49317099147294e-05
-3.42423780405988e-05
-5.18199871089808e-05
-4.84806129572238e-05
-6.20361718849435e-05
-3.54597378993733e-05
-1.83005063043368e-05
-2.91846926534344e-05
-4.14251733325653e-05
-8.60115236513129e-06
7.87999894801265e-06
2.24108117163333e-06
-9.3506564261788e-06
6.99838957479522e-07
-2.38719440181115e-05
-3.61861683777806e-05
-5.43594224307158e-05
-4.4915200099213e-05
-3.78284015624388e-05
-3.52505831276284e-05
-4.0875145959888e-05
-6.40762742303952e-05
-4.84590266242704e-05
-4.19184365327108e-05
3.4228904351665e-05
-9.95582866406088e-06
-2.36689384681301e-05
1.58026249562827e-05
-2.62377230951464e-05
-1.80037600100452e-05
9.22943829832645e-06
2.09791405355315e-06
2.40420694993786e-06
-2.28092135269775e-05
-2.7785270081472e-05
-6.62106328616709e-05
-3.01084488592812e-05
1.26469514654292e-05
-1.19835993145893e-05
-5.59683676909593e-05
-4.27981320569873e-05
-2.24680039115956e-05
-2.32507516604027e-05
-1.12013839016711e-05
-4.27565430266809e-05
-6.53247476107674e-05
1.6630174838399e-05
-1.86804392992382e-05
-2.60373628397564e-05
-3.26195944324716e-06
3.03141022941155e-05
-1.91746016010071e-05
6.71893575666012e-06
-7.78001964210157e-06
-4.53485653920337e-05
-5.21698815725827e-05
-6.68256441771895e-05
-6.94979405079366e-05
-6.25644309121473e-05
-9.89400255906295e-06
-2.16068594777232e-05
-5.03625913491052e-05
-2.17302467424071e-05
-4.89467991681269e-06
-5.22898116390927e-05
-2.54743183313624e-05
-2.6805071990455e-05
-2.62434252401194e-05
1.86628592974909e-06
-8.11736532169105e-06
-9.28531443082441e-06
-3.94165866515445e-05
-4.63295246821287e-05
-2.53994141670398e-05
-5.63624530803274e-05
-2.28207195779205e-05
1.21037133477873e-07
-4.18043154712408e-05
-5.99326011970706e-05
-3.54526067858906e-05
-5.89723141384832e-05
-2.25029328940422e-05
-3.60726615964238e-05
-4.69550999150575e-05
-3.83123685957624e-05
2.71570183548175e-06
-1.5994135315414e-05
-1.29640537541881e-05
-5.93975074735158e-06
-5.03473616460705e-06
-4.05854243558503e-05
-6.84194478495916e-07
2.91604405430828e-06
-3.95995294940326e-05
-2.07444774883668e-05
-3.40025043404102e-06
-1.61321685542695e-05
-5.32598124296994e-05
-2.66582394756169e-05
-3.61966460214789e-05
-3.06108169900098e-05
-6.84822235060768e-05
-5.6192197463553e-05
-2.89096197291327e-05
-1.94130175364474e-05
-2.29885919691073e-06
-3.45161916059055e-05
-2.32965627349844e-05
-4.40232408160959e-07
2.34594753248075e-06
1.27104205459166e-06
-1.33040523182871e-05
3.47764875118464e-06
-5.22609645625974e-05
-6.58294979331707e-06
2.55360664513979e-05
-5.68330424142551e-05
-3.7331301477522e-05
-4.4929958774715e-05
-9.25998314130511e-05
-5.56128626151798e-05
-1.27756313992335e-05
-5.09300228070449e-05
-3.52798700495445e-05
-1.39132924739908e-05
-6.34082409138807e-06
-2.55031333934935e-05
6.18616031954806e-06
2.81333963506065e-07
-4.51489035787046e-05
-1.6124941464848e-05
-4.27785888218399e-06
-3.84408062708549e-05
-1.82087908700835e-05
9.2493648213401e-06
-1.73623012690678e-05
-4.09445393629259e-05
-2.89951466332665e-05
-4.05558592198766e-05
-4.38361857596876e-05
-9.81384601672526e-06
-3.43269581075863e-05
-5.31649667125631e-05
-3.47238396830185e-05
-3.70705723849446e-05
-1.13736969652999e-05
-8.41924146999924e-06
-1.12289447855549e-05
6.79269997913656e-06
-2.93936030202184e-06
-4.08311438415981e-05
-4.83425381697431e-05
-2.49386403503351e-05
-3.1995053056476e-05
-1.78657998765955e-05
-6.37864842466437e-05
-3.88141289271134e-05
-7.02235729902116e-05
-5.69917223802987e-05
-3.57671261381042e-05
-1.90362773160689e-05
-3.36006697150998e-05
7.39534509193413e-06
1.57329839008232e-06
-2.41772595466983e-05
-3.10077147431771e-06
-2.213191747004e-05
-4.03749235263717e-05
-3.12768138207356e-05
-3.73323570428878e-05
-4.03830012090859e-05
-3.70179666272852e-05
-1.87960475764911e-05
-2.00814666003761e-05
-6.09689763195842e-05
-3.93692327704871e-05
-3.44148542057794e-05
-2.27265641671106e-05
-2.80145618602305e-05
-3.42934199983391e-07
-2.25700411563058e-05
-3.1697589021368e-05
4.47525318262359e-06
-3.71842572530585e-05
-1.11648526732352e-05
1.04161596320547e-05
-1.518093540629e-05
-1.7242878919179e-05
-3.03175135639758e-05
-5.289110066292e-05
-3.60711093634443e-05
-2.3588937096587e-05
-4.50567091719923e-05
-6.45548024164265e-05
-3.46159458331929e-05
-4.32826242685449e-05
-1.55011079094116e-05
-1.09705843671354e-05
2.83948659152034e-05
-2.21988491686556e-05
-1.99423896394068e-05
-7.77415704921743e-06
-2.96900257844442e-05
-4.47749051317013e-05
-2.87596060397365e-05
-4.05530944454337e-05
-3.60419471145729e-05
-2.06949258627016e-05
-2.21404013986159e-05
-5.32613758228024e-05
-4.69547695984275e-05
-1.2957243742e-05
-5.53992192189466e-05
-3.69992745170633e-05
-3.73554513803376e-05
-2.94153502102209e-05
-1.23983930132395e-05
-2.00987759000243e-05
-1.03561025575923e-05
-2.05699219954111e-05
-3.40853208571252e-05
5.40468758883172e-07
-4.24308904634829e-05
-4.44910467590792e-05
-4.30169699955984e-05
-5.38630124375091e-05
-3.77005511654887e-05
-3.98634373413598e-05
-4.77712424520602e-05
-2.20674439693903e-05
-1.72497158345302e-05
-1.44302580082319e-05
-3.16936691713183e-05
-2.30070896851634e-05
-1.90044865205861e-05
-1.62451162499718e-05
-3.34377623769015e-05
-7.87436259124222e-06
-1.05888109899586e-05
-2.92594707751507e-05
-2.90023894650366e-05
-2.05319593596526e-05
-4.28671271518683e-05
-4.0815039894291e-05
-3.55908569439197e-05
-2.54192501843288e-05
-2.96372506503176e-05
-3.07725606290352e-05
-4.16292479240409e-05
-3.11999723127526e-05
-4.75403296346525e-05
-2.81816322840957e-05
-2.33696575910392e-05
-5.8278338695608e-06
-3.55991585673552e-05
-2.89870974901305e-05
2.14670267552187e-05
-3.27420655569314e-05
-2.35321113679061e-05
-2.96379587777774e-05
-1.89201411217081e-05
-2.73806690682802e-05
-5.0830927202732e-05
-5.98680650655123e-05
-2.33210572546164e-05
-6.66580654671761e-06
-4.24075643531556e-05
-5.3769151859324e-05
-3.90269211628596e-05
-1.63690333632939e-05
-2.84695343739301e-05
-2.78953354617508e-05
-2.98619716618266e-05
-3.18111691525264e-06
-2.29099774398409e-05
-9.43483007577899e-06
-1.5441895553163e-05
-3.94146132149698e-05
-2.97342642804165e-05
-2.56426369719886e-05
-5.83411960991335e-05
-1.93760743605141e-05
-1.65230750255966e-05
8.42685732545051e-06
-6.54256295176492e-05
-4.21821910163281e-05
-4.16397807986061e-05
-8.41336322097395e-06
-3.2448801556219e-05
-1.60366282491287e-05
-3.07042160953325e-05
-7.40668933782521e-07
4.23938497670541e-06
-2.79510117289558e-05
-1.82864893212963e-05
-1.95865426005566e-05
-2.15981687603702e-05
-3.3329148695293e-05
-2.1393103759555e-05
-6.98251801556397e-05
-3.18564491379218e-05
6.82174295491073e-07
-2.40836376697506e-05
-3.83216724345413e-05
-4.53078364774143e-05
-2.97303886343134e-05
-2.4606844929975e-05
-2.21492157337236e-05
-1.36173347174194e-05
-5.32705360761712e-05
-2.01222433143068e-05
-2.1593039998618e-05
-3.77864406696686e-05
-5.87728426906195e-05
-8.16995443444449e-06
-1.30927856336335e-05
-1.54201606372338e-05
-2.06120225973615e-05
-3.3531333015144e-05
-2.34452866061068e-05
-9.21665968297998e-06
-3.13793615843584e-05
-2.43943062293519e-05
-1.71846694035187e-05
-8.6811637070135e-06
-5.79807009085443e-05
-2.39970628465445e-05
-2.01695159129095e-05
-5.27300350870923e-05
-5.57917207284486e-05
2.86136841622697e-06
-3.39141863702307e-05
-3.27191113883731e-05
-4.9539737222265e-05
-2.26808074823286e-05
-3.15683596161835e-05
-2.42436984689514e-05
-1.26095231942922e-05
-7.08640786942944e-05
-2.7299742996864e-05
-2.99633088155912e-05
-4.69488329550588e-05
-2.41133332605484e-05
-3.19970076423077e-05
-4.08789853379158e-05
-3.92423534271293e-05
7.00963776637305e-06
-5.37982989420337e-05
-6.60697114440921e-05
-1.40882942817133e-05
-2.84695454990479e-05
-6.39673335189929e-05
-1.89147856620663e-05
-3.71373483146736e-06
-2.36116798335796e-05
-2.4599382847567e-05
-2.86023791973289e-05
-5.32690018291823e-05
-1.35095169002808e-05
-7.86416733492834e-06
-5.90164866058956e-05
-2.77611524812079e-05
1.47701592289068e-06
2.95952945078846e-06
-4.05538811664123e-05
-4.226776998715e-05
-3.66615160107818e-05
-4.72341156830042e-05
-3.3981046216179e-05
1.76630198359366e-05
-2.90369950621807e-05
-5.00291107801404e-05
-2.90919091146753e-05
-1.19379761355384e-05
-3.44231020926641e-05
-7.65030774604817e-06
-6.54756178941435e-06
-3.32408395990746e-05
-4.28727327870451e-05
9.42315804669654e-06
-4.43187320021451e-05
-3.00715822144996e-05
-1.48819008755513e-05
-2.70149945003859e-05
-4.24781551837557e-05
7.16737976584026e-06
-6.37632731199674e-05
-2.30058804452812e-05
-3.12203122799313e-05
-5.25569045942191e-05
-5.1812926562905e-05
-3.95567293241283e-05
-3.40630850328842e-05
-1.43777443676352e-05
-2.29734487037766e-05
-1.11406711417446e-05
-3.95432378842815e-05
-2.5590174831891e-05
5.61470412138358e-06
-4.23776157910879e-05
-3.86149443127335e-05
1.20270177982583e-06
-3.75338885520557e-05
-3.54434032425582e-05
-5.75320366927531e-06
-3.08096106580698e-05
-2.55470431586672e-05
-1.23806705110007e-05
5.15143617926019e-06
-4.5500255567966e-05
-5.24197307504108e-05
-1.03336022563214e-05
-5.27343796130462e-05
-3.65408485953969e-05
-4.30381123197375e-05
-3.5129020771481e-05
-9.05079714345205e-06
-1.26182410977788e-05
1.70440695869782e-05
-2.01571889174796e-05
1.38001285190274e-05
1.88706343067154e-05
1.28779811850896e-05
3.3386661676674e-06
-1.95762647115985e-05
-3.15338629502734e-05
-3.98800760298073e-05
6.97606858087844e-06
-5.16125374906743e-05
-2.78524871677725e-05
-3.68458684562808e-05
-3.37730894360323e-05
-2.94830443524239e-05
2.82395932291846e-06
1.47705036204752e-06
-4.34992270663766e-05
5.84724675085803e-07
-2.88990674386842e-05
-6.68474878296125e-06
-1.41091579116294e-05
1.18977054938904e-05
1.10593588989583e-06
-1.02352450522369e-05
-3.19317288411817e-06
-8.12516936247471e-06
-9.80237459834812e-05
-3.59503094424017e-05
-4.29709515074531e-05
-5.52960811169622e-05
-5.26356564551097e-05
-7.57968509131942e-05
-4.58162406793904e-05
-2.3380350479904e-05
-2.34828164416204e-05
-4.07288011755245e-05
-3.34226956115884e-06
-6.77503968808099e-06
-6.96267604778332e-06
5.19673899626727e-06
6.65530289820671e-06
-2.67470314501151e-05
-2.26158248941364e-06
6.03610254038362e-06
-5.38750810482608e-05
-2.7463826653773e-06
-5.23945528791546e-05
-6.34273660406147e-05
-6.71134668117673e-05
-5.66081893726944e-05
-2.97459341174531e-05
-0.000101357871068665
-7.19850867886238e-05
-4.87179401700675e-05
-3.93752017569498e-05
-7.71112740983153e-05
-3.6145791509293e-05
-3.36508978461229e-07
2.29639985775423e-05
-1.47516039239165e-06
1.65615345543785e-05
2.88320968308619e-05
-1.46934437125342e-05
-2.17160671681131e-05
-2.78352840507503e-05
-2.6291746970754e-05
-1.38717110097381e-05
-4.47317871987707e-05
-5.82296848494417e-05
-4.61525129918331e-05
-7.63512163219422e-05
-4.37691137226486e-05
-5.22403071235734e-05
-1.1671186108331e-05
2.12483188990457e-06
-2.09724082822967e-05
9.06230528123227e-06
-3.46763879912215e-05
-3.63292164266453e-05
-8.4925169658375e-06
2.52804351802862e-06
-6.89246539246887e-06
-7.34752949876772e-06
-3.14867674387937e-05
-2.79648714063306e-05
-5.49228541221179e-05
-5.56438738853349e-05
-2.61806502888438e-05
-4.30950787074477e-05
-6.44078896885739e-05
-3.97323938673422e-05
-1.91545924698827e-05
-1.87196103774707e-05
-8.40489607430632e-06
1.35359731624755e-06
-1.26893495407115e-05
-3.97196080527128e-06
-8.82897004740508e-06
-9.4739839764879e-06
-1.36605248549778e-05
-1.01962619687675e-06
3.79304398536121e-06
-3.11474329616408e-07
-4.3527788544989e-05
-2.47533607366612e-05
-4.38754562899258e-05
-3.07197830169926e-05
-6.80017138403526e-05
-1.34296975660029e-05
-4.0644125414972e-05
-4.68327443693116e-05
-4.94092324321066e-05
-1.27320493731632e-05
9.19266299349343e-06
3.37149530548138e-06
3.98890963603282e-05
-5.76325775217338e-06
4.93922546326754e-06
-1.10625091924405e-05
-3.47164690056506e-05
-2.46452029056192e-05
-2.58782669704142e-05
-4.03986625812016e-05
-4.069295714014e-05
-3.97846140438909e-05
-2.77508385352775e-05
-5.1846737079512e-05
-3.05288833761334e-05
-6.825809783922e-05
-3.37481019373103e-05
-8.14201759489956e-05
-1.7590784199228e-05
-2.70207559139861e-05
-3.09800689378814e-05
-1.7243775723597e-05
-2.44298278919727e-05
1.28508626128859e-05
9.80035582294585e-06
1.81934239334795e-06
-4.17544400141305e-06
-1.8261876187628e-05
-3.29808319100652e-05
-2.95320313153427e-05
-3.96960165677751e-05
-4.29006006301138e-05
-7.70849142780576e-06
-6.62957086576055e-05
-3.46931786934687e-05
-4.06096773183047e-05
-7.65906823784174e-05
-3.15276963910195e-05
-3.01239754294986e-05
-2.81092589441033e-05
-1.63459534693452e-05
1.48055901408638e-05
-5.62129330694085e-06
-2.59825339363851e-05
1.8445962240629e-05
-3.34558511433186e-05
-3.04408933390662e-05
-6.68856377378287e-06
-1.49363229249554e-05
-3.16799998662618e-05
-1.75123723942162e-05
-1.1388188653165e-05
-4.34484326728407e-05
-3.78460915257248e-05
-2.09757660289349e-05
-5.40733548088657e-05
-4.53605889257195e-05
-1.56375086267429e-05
-3.08757350375359e-05
-1.18068662966616e-05
-1.20936942385894e-05
-4.88418287206215e-05
-7.00835012161594e-06
1.42647294581717e-05
3.87120702198443e-05
-1.28840045813377e-05
4.54476835948954e-06
-6.50326490800191e-06
-6.49310466813639e-06
-4.84134971009015e-05
-1.77579380594477e-05
-6.93749510281883e-05
-3.51719470778248e-05
-5.87593258872183e-05
-4.24899036528497e-05
-4.56190433508426e-05
-2.13689420447505e-05
-5.15530463341093e-05
-1.35318288348644e-05
6.56163417288167e-06
-2.28595910990068e-05
-2.10647934189788e-05
1.11928147198687e-06
1.0976868784394e-06
-2.98362730789866e-05
-2.78992013719893e-05
-1.08015701493098e-05
-6.74997427883948e-05
-2.8115782930836e-06
-2.50891480720134e-05
-4.38824070790265e-05
-1.61524384462632e-05
-4.49580203235997e-05
-3.75267937020821e-05
-6.09527962939568e-05
-2.46441644744115e-05
-1.18320905714369e-05
-6.72979616661319e-05
-3.5938905120178e-05
-2.95432054555286e-05
-5.21346333529259e-05
-3.987546815669e-05
-1.40606313542491e-05
-9.85229376144479e-06
-2.40172167849628e-05
2.94097630389427e-06
-6.90985347380929e-05
-2.48201176161173e-05
-2.70280703014577e-05
-4.09824526712042e-05
-4.23598678157515e-05
-3.75860198838539e-05
-4.73070625649789e-05
-1.94746724493957e-05
-2.76772212985137e-05
-2.76126588172228e-05
-2.98264747603074e-05
-8.54376991197328e-06
-4.81136525398992e-05
-2.80310081437164e-05
-6.85072295741741e-06
2.38664875882104e-06
-4.49430849864285e-05
-1.61712055525211e-05
-2.9531080552003e-05
-1.64191479511513e-05
-1.86208648607294e-05
-3.13787874066041e-05
-2.47126255920496e-05
-4.151358537444e-05
2.04389070759536e-05
-4.23994535594572e-05
-1.75149392908591e-05
-5.69911291271283e-05
-2.54649140490859e-05
-3.09703177488458e-05
-3.02121355392868e-05
-6.0125614344064e-05
-1.50130400017497e-05
-1.47605617574105e-05
-1.36199822209332e-05
-2.1509075694631e-05
-3.93166748775186e-05
5.66294768069263e-06
-5.44329813531931e-05
-2.76769236841549e-05
-2.60277456023868e-05
-5.0883868139793e-05
-1.61918880659543e-05
-3.28226329514517e-05
-4.30956157294071e-05
-1.91903569449797e-05
-2.14508267889385e-05
-3.58769906442633e-05
-2.64709552410761e-05
-2.74761197642889e-06
-2.30106741196791e-05
-4.46050604867037e-05
-1.14928947456736e-05
2.90455436838271e-05
-4.37202916043933e-05
-1.35749895029136e-05
-6.19341317323831e-06
-4.58881353694e-05
-4.99002598983287e-05
-3.10434677260219e-05
-2.00060102352318e-05
-3.9171300797722e-05
-3.18834869269529e-05
1.23028936303521e-05
-3.44441288735797e-05
7.01110849024347e-06
-2.80506452100041e-05
-2.96327179946547e-05
-3.40602355785874e-05
-1.78433344279365e-05
-1.91926443225667e-05
-4.67224243629634e-05
-4.54632971063491e-05
-5.17104934696896e-05
-6.33321421120341e-05
-1.45026526783023e-05
-3.47076388230568e-05
-3.72841291930094e-05
-3.84255650647967e-05
-4.78522704822053e-05
-2.0173989682428e-05
-1.71703554404764e-07
-2.11674380161992e-05
1.15088901334599e-06
1.50779678268907e-06
1.61942868183005e-05
-3.23092065896485e-05
-7.74791198775174e-06
-2.57201086736249e-05
-2.45888756496047e-05
-8.07040811858517e-06
-1.9823094538799e-05
-5.45252926846644e-05
-6.50798595667452e-05
-2.83234964250396e-05
-3.96204585937993e-05
-4.76227414021959e-05
1.85710268710472e-05
-1.72594288875071e-05
-2.46334500772452e-07
9.30545054254343e-06
-2.67593603240346e-05
-1.33749123840069e-05
-1.41124516770639e-05
8.30276923538989e-06
-1.43530270002839e-05
-1.7790250400267e-05
-5.993724502806e-05
-1.73005577069125e-05
-5.8846798121144e-05
-2.24115298515078e-05
-4.2639562051613e-05
-3.81584271509068e-05
-2.73186509209707e-05
-1.30844467291927e-05
-3.17626653349886e-05
-1.59835788415207e-05
-1.37222634811007e-05
-2.32056864582302e-06
-2.75827637636316e-05
-4.2718596025934e-06
-2.40333019483815e-05
-3.58932442800828e-05
-1.39934024457003e-05
-5.21998300915589e-06
-2.39244339268165e-05
-1.25588681663194e-06
-2.16265710752565e-05
-3.57911192349788e-05
-6.01194707334053e-05
-3.19543647850746e-05
-5.4759012095458e-05
-5.7939081845583e-05
-2.81312102610369e-05
-2.0395299981587e-05
-4.1892744242745e-05
1.73460167212958e-05
-1.09906204698596e-05
-1.36721935128257e-05
-1.26819421887863e-05
-1.89499969107979e-05
-4.38622406521878e-05
-2.25840827309436e-05
-4.04971801540334e-05
-1.84131640303061e-05
-5.18308015922861e-05
-1.60598403654453e-05
2.09523130413348e-06
-5.65623561986255e-05
-2.92601640907963e-05
-2.549710011895e-05
-4.01971778617083e-05
-6.61949481183763e-05
-1.17992876540966e-05
-2.97012151957924e-06
-8.5229217792564e-06
-4.01589011414661e-05
-2.19081061196852e-05
-4.54194061763849e-05
-4.60212496798499e-05
-5.29880569330362e-05
-5.18993051386427e-05
-1.65143825630025e-05
-9.31559423715445e-06
-3.20108013501676e-05
-3.14261355979963e-05
-2.08162153010986e-05
-3.02864002672122e-06
-3.64764707946047e-06
-4.15379814922253e-05
-2.22037342693954e-05
-2.28662258301538e-05
-1.1084477353563e-05
-2.93978634396279e-05
-1.92243254907028e-05
-4.22303756687715e-05
-4.86855031261377e-05
-4.37011047546596e-05
-4.47639197707859e-05
-3.47906161789011e-05
-2.67646224281633e-05
-1.41221634210963e-05
-4.69873949350475e-05
-2.8176664312344e-05
-3.89379546686413e-05
3.14272496689671e-06
-1.83247304758539e-05
-2.42947430478108e-05
-3.29652250880735e-05
1.18250368622529e-06
-9.38481467219903e-06
2.89164259362234e-06
-3.1935443721017e-05
-5.57342466521975e-05
-2.65327503053788e-05
-1.46508900442811e-05
-3.26263524352535e-05
-3.73942567144906e-05
-2.45708699714648e-05
-2.32640541962259e-05
-6.35317227104663e-05
-8.05908026906324e-06
-3.83939770966669e-05
-1.62966644070789e-05
-4.32717764014773e-05
-4.84163756921842e-05
-2.28351251127857e-05
-5.0822784800248e-06
-4.78351494825415e-06
-4.56676342383826e-06
-6.26733986024987e-06
-1.67456800619193e-05
1.80100047136336e-05
-5.2005483874262e-05
-1.76419776064239e-05
-3.46626883794507e-05
-3.78661394427594e-05
-2.82178362535456e-05
-3.83695511301137e-05
-1.84715318576905e-05
-4.1378217979218e-05
-2.77622632910249e-05
-4.3298146063614e-05
-2.26636044344263e-05
-4.86563339220847e-05
-2.67510460461473e-05
-1.18055698205932e-05
-5.03943777859566e-05
-2.10079602828132e-05
5.20807649764467e-07
-1.25756980453674e-05
-5.03531366741717e-05
-2.41183585775638e-05
-4.900928557956e-05
-5.19591901886365e-05
-8.50885892157423e-05
-4.66112934137861e-05
-3.14372880415984e-05
-3.62942164969431e-05
-5.06321202146482e-05
-4.65884847202375e-05
-3.4206924489014e-05
-2.03115146547863e-05
-1.23539693406616e-05
-5.3489036686771e-05
-1.21719186526893e-05
-2.58160790763531e-05
1.30124286710398e-05
-3.27204246314596e-05
-3.5821437147736e-05
-2.07851854764396e-05
-5.98780553336398e-06
-3.75558942973548e-06
-9.73983915676709e-07
-5.17218116837042e-05
-1.78688612264213e-05
-4.1045881323104e-05
-1.96683212435204e-05
-7.60403409495423e-05
1.93312347657013e-05
-1.97469807529179e-05
-2.01805036682298e-05
-2.70876574510576e-05
-3.7761089701709e-05
-3.90603211079282e-05
-4.1897761470822e-05
-3.85838180642578e-05
-1.49938746052704e-05
-2.47783373999599e-05
-1.44635752131972e-05
4.80038049546097e-07
-1.0826226974598e-06
-3.43106388442746e-05
-3.19984348843413e-05
-2.33502032827992e-05
-4.96489060371336e-05
-4.10346390880037e-05
-3.60562882847452e-05
-3.03795243496366e-05
-2.15894027256465e-05
-6.7395603637272e-05
-2.75372225989815e-05
-1.5385174278088e-05
-2.45019091061409e-05
-3.79756559041988e-05
-1.49554636921844e-05
-5.35973907508929e-05
-1.06757748258645e-05
-1.27683222896763e-05
-2.67385339003842e-05
-2.09913598295988e-05
-2.57603896185236e-05
-4.01498322638192e-05
-2.87459345053591e-05
-2.55523775341612e-05
-5.11389159232845e-05
-4.72315065131999e-05
-4.60616268703223e-05
-4.89427641315051e-05
-5.24100505276068e-05
-4.74119054063696e-05
-2.44966327565457e-05
-4.66130957557704e-05
2.6707463016638e-06
-1.12129409239782e-05
1.25538237548584e-06
-4.9819344530491e-05
-3.57016691281418e-05
-1.67654790376721e-05
-4.11483470075465e-05
-1.40619846893046e-05
-1.70354467575116e-05
-2.35788190701038e-05
-1.22923406010937e-05
-6.76979059488695e-06
-6.02350246797354e-05
-2.92725505261164e-05
-3.67776806960521e-05
-5.17493198016482e-05
-1.56690253455735e-05
-5.95205040755077e-05
-2.68308203773937e-05
-4.78879078639503e-05
-3.21601005601786e-05
2.07760079090874e-06
-3.24981731048967e-05
-1.65590427856012e-05
-2.82185693381851e-05
-5.11442907631065e-05
-3.57516996205702e-05
-5.92300209631179e-06
-1.93484037556448e-05
-1.86087474589856e-05
-5.44934671821532e-05
-2.25807543356919e-05
-3.07588227246523e-05
-4.10111093741165e-05
-5.48783066288956e-05
-7.64724173700111e-05
-1.15879173084439e-05
-3.22661683036656e-05
-1.5449594523898e-06
-2.21505564690104e-05
-5.66503097240182e-06
-1.19769489407804e-05
-1.43814213910176e-06
-4.64049200072574e-05
-8.26561326888455e-06
-3.26516333341942e-05
-4.02468613533001e-05
-3.71636668456848e-05
-1.36666936824218e-05
-3.8220189343433e-05
-4.08438092893554e-05
-3.14076041996204e-05
-5.29663552731933e-05
-2.22128274468509e-05
-4.14024320450247e-05
-5.42441795522262e-06
-3.23437259145486e-05
-1.72862956665034e-05
-2.24556790510987e-05
2.15602588828342e-06
1.39878535895944e-05
-1.24213554558189e-05
-2.96057326809761e-05
-1.06855441854452e-05
-1.02782871989842e-05
-1.81426672560376e-05
-2.31223959740273e-05
-2.52458997890836e-05
-4.34157320865147e-05
-3.95102442895382e-05
-1.88161069733214e-05
-3.32894190956448e-05
-2.84715088097931e-05
-2.70002238822377e-05
-3.01596145468422e-05
-2.12557280377937e-05
9.20466765601652e-07
-2.74374364556924e-05
-4.04150750284747e-05
-4.28229976421831e-05
-7.90468428434607e-06
-3.43824361229198e-05
-4.20194075086674e-05
-5.79174093761164e-05
-4.18694062363114e-05
-2.85062601765987e-05
-3.73436068131251e-05
-3.90577292102994e-05
-3.19049056361875e-05
-1.82968005350725e-05
-1.27750109641805e-05
-3.24484313414815e-05
-2.36172948458867e-06
-6.88562863608698e-05
-5.05002252082269e-05
-3.94290719509691e-05
-2.24614169818656e-05
-2.79723023549883e-05
-1.79372784682105e-05
-1.11703335128363e-05
-2.82605354299313e-05
-7.67584678292099e-06
-5.96836883204304e-05
-5.4482106313613e-05
-4.25226942442948e-05
2.14470700804319e-06
-3.00932240794354e-05
-4.74887185220482e-05
-3.22532620258595e-05
-2.40113043230062e-05
-3.13981172475037e-05
-5.97065826399746e-06
-3.92737435768385e-06
-5.408762527456e-05
-7.98279487129029e-06
9.26948404135102e-06
-1.38325791981785e-05
-2.10717232486764e-05
-4.16419893730875e-05
-6.46222381918743e-05
-1.35280409914758e-05
4.4336299883709e-07
-2.24302584329798e-05
-4.03000039804244e-05
-4.9311486499364e-06
-1.07102353646813e-05
-2.22960827125186e-05
-2.69677795088102e-05
-5.0891677879569e-05
-3.02039836729734e-05
1.36784351678697e-05
-3.69498853384005e-06
-3.38780337450411e-05
-4.2622463641191e-06
-7.23324962875158e-06
-3.3613588638329e-05
-1.24204976469805e-05
-4.30349656352731e-07
-9.11912278934374e-06
-4.14331892761854e-05
-1.79765680555473e-05
-2.97891735962076e-05
-5.74980024948308e-05
-6.21623518568312e-06
-3.21338141872283e-05
-3.08444780535642e-05
-1.9319383103405e-05
-2.05142710938176e-05
-5.79477408553934e-05
-2.11168472285467e-05
-7.96748804249216e-06
-1.84553006193339e-05
-1.70708068224242e-05
-2.50543425889456e-05
-5.43602562590619e-05
-4.58558824525395e-05
-8.17064598432714e-06
-2.45377959247464e-05
-1.42909491626283e-05
-1.23226922433098e-05
-3.06649396974674e-05
-5.23155485324845e-05
-7.42399033872797e-05
-2.49552775410642e-05
-4.7561339519219e-05
-2.3781428974026e-05
-2.5676077442201e-05
-5.29104600529513e-05
-2.8828849320416e-05
-2.64198219647329e-05
-2.90330965801413e-05
-5.56286723834721e-05
-2.25349466646305e-05
-3.11465314607967e-06
-9.84487300936752e-06
-5.16601853330187e-05
-8.26930976474051e-06
-7.14106875217772e-05
-1.56759413760172e-05
1.60796098449542e-05
-2.03371602989809e-05
-3.71307585777661e-05
-7.4755900003772e-06
-3.1987563035837e-05
-8.16526837454609e-05
-5.45624268817167e-06
-2.47476644526559e-05
-6.29112266200444e-05
-4.11301278662399e-05
-4.36790245786643e-05
-3.5363169490174e-05
-3.60670451593524e-05
-3.51265182613988e-06
3.92798925772937e-06
-4.80858124573018e-05
-5.29712230079091e-07
-1.11880246344297e-05
-1.86068899008881e-05
1.19874653524812e-05
-1.40097884797956e-06
-3.99610850266308e-05
-2.92889295749444e-05
-7.73182803957365e-07
-4.58944487987936e-05
-5.45270393805455e-05
-4.76362006902848e-05
-2.41877784462345e-05
-4.1447252070891e-05
-1.48907015291918e-05
-2.6762141282061e-05
-3.47735912761367e-05
-3.48838413264455e-05
-2.76145614532145e-05
-5.44283933209784e-05
-1.57391993283634e-05
-7.16496235224032e-06
-5.24582986029079e-05
-4.28159767367125e-05
1.48316278685288e-05
-6.84311782028e-05
-4.18282612254455e-05
-6.63358973598754e-06
-3.68374912477861e-05
-2.82813446466798e-05
-3.44491147661325e-05
-3.28794421444497e-05
-6.41863155546485e-05
-1.98956691980791e-05
-2.8599888454658e-05
-4.49653905083729e-05
-1.00140297901106e-06
8.11792967392919e-06
-4.17219070713442e-05
-2.64605981573233e-05
-1.2378274678513e-05
-2.96640323513002e-05
-2.31636693222185e-05
-1.15770541008831e-06
-2.74675920092838e-05
-2.12719848847696e-05
-3.68810490557872e-05
-3.13878420225639e-05
-6.1390903415777e-05
-2.6560721843113e-05
-2.37970676221103e-05
-3.97835011677271e-05
-3.34570391324694e-05
-2.24597326490396e-05
-5.28485548744624e-05
-3.80536998914692e-05
-1.22506085020394e-05
-3.33092869852056e-05
-1.8857563995259e-05
-8.83715592794391e-06
-4.62506039098405e-05
-1.70733620840403e-05
-3.97753771455742e-05
-4.13193074966436e-05
-4.35596812204395e-05
-3.80614020027001e-05
-3.80106571368645e-05
-6.32069161434998e-05
-5.46194722358394e-05
-3.99932577782441e-05
-3.6901684497783e-05
-4.61797666074894e-05
-1.3424030205447e-05
-1.10424926703422e-05
-1.38971389673556e-05
-1.60718045162112e-05
-2.32378848625258e-05
-4.96099997730575e-05
7.0500847402563e-07
-2.36642639673781e-05
-1.59102599274941e-05
-3.35755177522275e-05
-1.71292198733576e-05
-1.48362564692125e-05
-3.70503154180425e-05
-5.33217842895257e-05
1.04797914799935e-06
-3.04199934517327e-05
-3.74642547846393e-05
2.76948878428445e-06
-3.83498955463001e-05
-4.15357656060034e-05
-5.1176161972186e-05
-2.47189935622835e-05
-1.31430225077978e-05
-1.74842476382312e-05
-5.53755652841112e-05
-1.17450279661547e-05
-1.07228143175164e-05
-2.58596334961309e-06
6.92509866311541e-07
-8.41454474653957e-06
-2.56023852638071e-05
-2.06113028323532e-05
-5.57130452166102e-05
-5.62869318292752e-05
-2.06917498227766e-05
-2.35466331445559e-05
-6.18014516592642e-05
-3.07767006833664e-05
-4.89712793633772e-05
-2.9663309404875e-06
-4.60893456023769e-06
-1.35493638979752e-05
-1.2136541438489e-05
-5.4107728527249e-05
-1.40533382629975e-05
-1.84313339614273e-05
-3.58407647383852e-05
-3.17997775032741e-06
-3.58444693165582e-05
-1.97454353147604e-05
1.13969649622876e-05
-3.73864269304332e-05
-1.89727019583795e-05
-4.14359534047546e-05
-4.43376084904281e-05
-2.87719217880098e-05
-1.71993733904805e-05
1.18087748690708e-05
1.53647211203146e-05
-3.0960234833413e-05
-5.33411896020109e-05
-4.57450040867046e-05
-4.15270757623411e-05
-4.35898969467438e-05
-3.16212246023887e-05
-1.70590730640192e-06
-5.58950969471924e-05
-4.8994134992295e-05
-3.46251906322748e-05
-5.8931446536987e-05
-2.30156963121399e-05
2.11747474664044e-06
-1.92581968066139e-05
-4.22360325390056e-05
-7.00751468463666e-06
-3.59163616371368e-05
-3.16177465860893e-05
8.43280571103149e-06
-4.37380554480812e-06
-3.59248970627612e-05
-5.10317985498822e-05
-3.073194317245e-05
-5.39951559602192e-05
-5.27648047644276e-05
-5.25888580924279e-05
-1.62893450010006e-05
-2.60327600169603e-05
-1.9517982965342e-05
-2.74695280814745e-05
-3.04723781427181e-05
-2.78950185756351e-05
-2.09235357689603e-05
-1.68390593683081e-05
-4.26732720397183e-05
2.27680904971864e-08
-2.28857301039169e-05
-4.71492105894453e-05
-4.26724068543155e-06
-2.61470033665228e-05
-3.44741799509864e-05
-2.47013284302831e-05
-2.8121983514529e-05
-4.80872392133003e-05
-3.01905101057654e-05
-1.59885905512237e-06
-1.86496932012624e-05
-1.36398661367278e-05
-1.50656588382701e-05
-4.95577449162383e-05
-1.57618482036844e-05
-4.06721405390772e-06
-4.53597626715758e-06
-1.79777140647688e-05
-4.37434408107407e-06
-4.66432021777318e-05
-3.53872547160582e-05
-1.60392663164354e-05
-4.6295217417584e-05
-4.73830393747769e-05
-3.82199605300393e-05
3.31488729239221e-06
-3.30430153227144e-05
-3.9804239680998e-05
-1.6807452054651e-05
-5.29095325987434e-06
-2.87211364053753e-05
-5.00351664633413e-05
-1.08358493681957e-05
-4.78572166181303e-05
4.51560460883175e-06
1.3144828714325e-05
-2.06947090316338e-05
-2.1662618370591e-05
-3.57895069087422e-05
-4.75563156042933e-05
-5.05375936973352e-05
-2.94243501371778e-05
-5.92109522357688e-05
-3.83569555637119e-05
-2.74764057840497e-05
-1.65253161559227e-05
-2.06441440408114e-05
-6.58008192309037e-06
1.44948617949582e-05
-2.65395503196409e-05
5.12228768875519e-06
-1.1876418436837e-05
-5.14200194056075e-05
-1.14521675874362e-05
1.56470186354061e-06
-5.44807613638058e-05
-8.92002662492477e-05
-3.21475920189777e-06
-7.32401567396649e-06
-6.22753076267798e-05
1.34738789695985e-05
4.83930542617931e-06
-4.51373109588256e-05
1.49766411269984e-05
-2.9781684012452e-05
-8.64515082327981e-05
-1.43315409640123e-05
-2.81164452763486e-05
-2.89199981843496e-05
-2.15602129192496e-05
-1.41034944207359e-05
-1.16514642431476e-05
-4.14371332336227e-05
-6.07514357075671e-06
-3.0181097248674e-05
-3.6673154244485e-05
-1.18483440886007e-05
-3.49921490496449e-05
-2.92930420165347e-05
-2.31302402607669e-05
5.37182750762651e-06
-4.92488359321125e-05
-3.11884097655065e-05
-1.45178264808127e-05
-5.04192297605571e-05
-1.67226640105673e-05
-3.6982984681249e-06
-4.03937402724849e-05
-3.27873505178373e-05
-4.46417238504319e-07
-2.65157805161176e-05
-4.97880384016503e-05
1.23704507090839e-05
-4.88898556058301e-05
-2.39314044022103e-05
-3.4830705167299e-05
-4.80528926051919e-05
-5.44808086505545e-05
-2.73199844106517e-05
1.44309996055997e-05
-2.74135305100138e-05
-4.42499227366244e-05
3.28919122946298e-06
-4.89567879772279e-05
-3.76785038639979e-05
-3.30547541759677e-05
-1.7233477419737e-05
-4.05606314415734e-05
-2.69398000039733e-05
-1.98968952601002e-06
-8.516860491227e-05
3.74404957392327e-05
1.67549082783008e-05
-3.08718785916641e-05
-1.70840977063083e-05
1.03690954700193e-06
-5.02156873474493e-05
-2.62089272304381e-07
1.51305171568681e-05
-3.18886451731492e-05
-5.18853037259357e-05
9.05422205733763e-06
-1.68743431807944e-05
-6.89534251895408e-05
-5.15954966409402e-05
-3.03825448139377e-05
-2.97365014656009e-05
-1.90315153062871e-05
-4.48877664419831e-05
-4.68258725233214e-05
-1.54448866491975e-05
1.07405672206038e-05
-3.2573176413517e-05
-5.39591002049593e-05
2.30386030690224e-05
-3.0496374928514e-05
-1.66460926525701e-05
5.8310976726874e-06
-3.23563701383071e-05
-6.24477232107125e-05
-3.22635970655834e-05
-3.66733612902561e-05
-3.404692022741e-05
-3.71780421185063e-05
-2.82523492585244e-05
-6.76728561492821e-05
-3.35463400290294e-05
-3.70285897263085e-05
-2.69651021161888e-05
-7.53120645464861e-06
-3.07150015471742e-05
-3.12251249509104e-05
-2.48424861608772e-05
-1.61561010814806e-06
-4.54382250622043e-05
-2.98386386902995e-05
3.97255393303469e-06
-3.37035197173835e-05
-2.20747156190992e-05
-4.79777276102319e-05
-7.92014172617037e-06
-3.65178899750733e-05
-2.82371273703945e-05
-4.34003396157005e-05
-5.27782158070849e-05
-3.2558401633152e-05
4.03035514697962e-06
-1.45251634161895e-05
-3.33680759347e-05
-1.85810468156956e-05
1.87644390943215e-05
7.39151334447822e-06
-2.92729076433495e-05
-1.60993925550287e-05
-4.18192338610797e-05
-4.49153158549724e-05
4.26765600548072e-06
-1.60441875685338e-05
-2.23822315543748e-05
-2.17273964267328e-05
-5.23660947652971e-05
-4.99398983682816e-05
-5.52414314868019e-05
-2.94728723362324e-05
-4.93487495293536e-05
-4.93137796233977e-05
-2.58857108464509e-05
-2.99080713811512e-05
-3.6311267099612e-05
-7.3461214696079e-06
-4.7672830263392e-05
-2.72349838364637e-05
2.11213866898247e-06
1.24436897938622e-05
-2.61178625035431e-05
-2.88869978474203e-05
-3.18938849754932e-05
-2.64291071950489e-05
-6.44511725102232e-05
-2.98589117626578e-05
-4.69555258390815e-05
-7.83730823392753e-05
-3.47204520532543e-05
-4.77248836463151e-05
-5.70031061940122e-05
-3.21264584554265e-05
-2.30626189433871e-05
-2.64188745428402e-05
-2.98854374176704e-06
1.0927587676939e-05
-3.92590149013861e-05
-2.8460893392446e-05
-5.09238966979282e-06
-3.25952347495791e-05
-5.93338966886023e-05
-2.03475214996496e-05
-2.30853842877938e-05
-6.20420933288614e-05
-2.3922181751234e-05
-2.91404403572583e-05
-3.42960199549829e-05
-1.57689550617128e-05
-4.81758112454159e-05
-5.54379023173991e-05
-3.56707261895781e-05
-2.75951947994411e-05
-2.24843510671622e-05
-6.20542311561443e-05
1.00289708313299e-06
-2.16948891045836e-06
-1.63289744466294e-05
-5.9082732128551e-05
-2.20670555305275e-05
-2.88912784715823e-05
-3.27632353241995e-05
2.25335311351814e-05
-3.58556481429555e-05
-3.13377565451084e-05
-2.396450885472e-05
-3.1309870789559e-05
-6.97329853277837e-05
-2.95826196236231e-05
9.87122955761792e-07
-3.01801401549468e-05
-1.15675068823011e-06
-1.91374475196423e-05
-1.324106119808e-05
-6.79952937728834e-05
7.52806406758496e-07
-6.04479056601516e-06
9.78236186161235e-07
-2.24177876508761e-06
-3.08942011136632e-05
-2.14382220087602e-05
6.97003607674654e-06
-3.6194086237559e-06
-4.56488395138838e-05
-3.1434473946594e-05
-6.13077184708329e-05
-3.33422185601929e-05
-5.37212214112456e-05
-3.09792751113146e-05
-4.21866603030964e-05
-1.44973282581334e-05
-2.47075194848565e-05
-4.04883715779831e-05
-4.06467430520557e-05
3.13574657212215e-05
-3.33163733678192e-05
-1.50906370746137e-05
-1.55237518871784e-05
-9.11560927364841e-06
-2.02811047244206e-05
-6.36549780227072e-06
-3.58787272275319e-05
-3.87548233910974e-05
-2.3784216699398e-05
-3.79378886174646e-05
-4.06148935639794e-05
-3.47369296013887e-05
-1.84732277773943e-05
-4.83830179349352e-05
-1.41531886611962e-05
-1.57979227144566e-05
-4.20699516269462e-05
-5.28363760079176e-05
-3.50516917429877e-05
-1.15290789266676e-05
-2.79775761593378e-05
-1.31380407309935e-05
-2.27365346022776e-05
-2.99547002507022e-05
-3.92939059964674e-05
-1.12737911282771e-05
-5.02055927616996e-05
-4.37914462608236e-05
-4.30926079109303e-05
-4.16622071702253e-05
-1.17290286696451e-05
-6.58113193189174e-07
-6.74051784880567e-05
-4.26507301042177e-06
-3.33942948744108e-05
1.65014713576717e-05
-1.04059500057181e-05
-2.79408737672323e-05
-6.4590075896399e-05
-3.33011378545992e-05
-4.2491585567359e-05
-2.87534513067637e-05
-3.34179654688408e-05
-6.23672196005861e-05
-5.97591494558951e-05
-5.22606387576757e-06
-1.80690300783115e-05
-1.03109640208645e-05
-8.09815053935882e-06
-2.75558800148654e-05
-1.65733333290763e-05
1.15987355493204e-05
-1.99421895024756e-05
-1.64789201256549e-05
-8.58722735075131e-06
-1.73300873205903e-05
-2.49332911731989e-05
-3.83825706203115e-05
-5.9154362123412e-05
-5.63412892510186e-05
-5.66192656822369e-05
-4.12524387488613e-05
-7.44777198027292e-05
-4.66664470073434e-05
-4.1177241137494e-05
-1.73611439044488e-05
1.17527258573819e-05
-2.11586767087399e-05
-1.42650282197516e-06
-1.71431089564698e-05
-2.34648636740009e-05
-3.80708834908121e-05
-8.13027218927951e-06
9.35695178866957e-06
-9.11210991656594e-07
-2.99425118578362e-05
-3.17976023828497e-05
-3.28011972454182e-05
-5.86609231835266e-05
-4.47371009060329e-06
-3.00018926069174e-05
-4.78412563338889e-05
-7.1963841222804e-05
-3.32180566825903e-05
1.34013122731189e-05
-3.46294501224794e-05
-2.07210909526084e-05
-2.82168053936665e-05
-8.11276677547719e-06
-3.80943079473289e-05
-1.59734061157837e-06
-6.35880348524959e-07
-6.42994933221127e-06
-1.26055212815197e-05
1.78669829178303e-06
-3.19731539250621e-05
9.2760237308994e-06
-3.45519595170381e-05
-5.85940926106545e-05
-1.40798674913151e-05
-5.6361890429832e-05
-4.70864007602919e-05
-2.57484732171466e-05
-4.74089530587162e-05
-4.84419812027944e-05
-4.08893853761013e-05
-3.22074072485983e-05
-3.3735844288495e-05
3.22711661163913e-06
-1.82139751450469e-05
-1.94611561784752e-05
-1.49147539283821e-05
1.5687076063569e-05
-3.89207711168851e-05
4.72063721630967e-06
-9.56069387547037e-06
1.64535223102641e-05
-4.03918220328528e-05
-1.89413693921686e-05
-5.56754916542159e-05
-2.84510479075002e-05
-2.36633505114801e-05
-8.04978915152363e-05
-3.85976238451526e-05
-2.80055560763142e-05
-4.96675443221165e-05
-3.95001789123542e-06
-4.85310077338171e-05
-2.61887870304347e-05
6.11362137651592e-06
1.21460125488127e-06
1.95740484144491e-05
-2.58134401148253e-05
-9.48309175194291e-06
6.36526368283998e-06
-2.50032578444912e-05
4.56672228334167e-06
1.78348427586418e-06
-2.70372238963931e-05
-1.06280546432902e-05
-5.29681051758574e-05
-3.80330888136281e-05
-1.0571469251449e-05
-3.10848140596606e-05
-4.59709578688128e-05
-2.78451325610895e-05
-5.30934598760268e-05
-1.78820144008698e-05
-3.91568389585726e-05
3.29586603433505e-05
-4.75263901114316e-05
-2.96423415845032e-05
-5.3015393877735e-06
-1.47322858257845e-05
4.37334729070757e-06
2.27143719867123e-05
-3.52812660162821e-05
-5.40943063416672e-05
-4.36373325851286e-05
-3.78085905889259e-05
-3.04510781961381e-05
-1.99985820814113e-05
-2.44533535604699e-05
-8.71148607862414e-05
-6.67937421689294e-05
-3.8304675099336e-05
-5.10441923308978e-05
-2.84176568424515e-05
-2.78278732195355e-05
-2.63746804909398e-05
-3.23485511552825e-05
-8.01015807702491e-06
-2.43013594018569e-05
-4.71936063922263e-05
3.8837847937383e-05
-2.48811847235345e-05
-5.49777267008565e-05
-2.7284719828077e-05
-2.25010322502168e-05
-3.11199661270309e-05
-6.9905240291301e-05
-5.7180904226772e-05
-5.73533793658003e-05
-5.97138980444748e-05
-1.9388448002181e-05
-4.73074910036627e-05
-6.03296600514095e-05
4.08281868924259e-06
-1.04033115155807e-05
-5.50923292812825e-06
-9.24727269908965e-06
-5.81458696689018e-06
7.34207644906363e-06
-1.41016089303838e-05
-4.87668237245063e-07
-3.67804190427069e-05
-4.23200528155082e-05
-6.82602946410871e-06
-2.66591375214953e-05
-4.90765442757358e-05
-1.89362855072508e-07
-3.42184078600265e-05
-5.40442214547043e-05
-4.07314256850677e-05
-6.42019043047544e-05
-1.79982546916106e-05
-3.70756098123529e-05
-4.97450857908546e-05
-2.85595500735326e-05
7.55523875824209e-06
-1.53901362384188e-05
-5.09951579169781e-06
-3.66504335124151e-05
-1.76585379380405e-05
-1.17675360407909e-05
-2.66297692173548e-05
6.84614746339813e-07
-3.68115173941497e-05
-3.0422250660812e-05
-3.9501904796643e-05
-3.52575925379038e-05
-6.09725959639545e-05
-1.38298308701986e-05
-3.21326936173716e-05
-5.47208400958883e-05
-2.97646009189059e-05
-2.37749914833848e-05
-4.21650190768753e-05
-2.7718352541494e-05
1.47132768861924e-05
-2.42413488848857e-05
4.20774671195535e-07
-6.30789157705573e-06
3.41731888235852e-06
-2.97197019846115e-05
1.35132912300692e-06
-3.52435039725828e-05
-4.81105706912951e-05
-2.33902496531872e-05
-2.2565867440807e-05
-4.11806973308762e-05
4.7323791422219e-06
-2.01271703111467e-05
-5.13008048257838e-05
-6.33949258156642e-05
-5.5313198137083e-05
-3.57134515485682e-05
-5.47911549186852e-05
-1.52100215284157e-05
-1.3057145602699e-05
-2.21341696236738e-05
-5.22758507133582e-05
1.91159822137242e-05
-3.08516912085049e-05
1.54212823448707e-05
-2.54801059038325e-05
-1.12184338120797e-05
-3.64005625539994e-05
-1.7202921301585e-05
-5.32401372907548e-06
-4.2256639211816e-05
-6.07987629978782e-05
-4.11416995229458e-05
-6.98824257573455e-05
-8.3748415752616e-05
-3.97853843267657e-05
-3.17419425120359e-05
-5.15752849692056e-05
-2.32460258025032e-05
-4.04646842394419e-05
-5.35337720781792e-05
-3.95542040432502e-06
-6.37787562852316e-05
-8.30602000828316e-06
-1.6460280798304e-05
-2.00268934656185e-05
-5.77647330888749e-06
-3.61796797438414e-05
9.55390274160351e-06
-1.59014975062826e-05
-3.0092915625996e-05
-1.83778085276123e-05
-5.56704937900795e-05
-6.72968282549365e-05
-1.21316439512934e-05
-3.80972798157773e-05
-4.91657570723116e-05
-2.65068366953029e-05
-4.37850575595014e-05
-3.46610285878137e-05
-2.13916004809425e-05
4.28945548676602e-06
2.69879776805898e-06
-2.06026569338198e-05
1.45456169507297e-05
-6.50842579484957e-06
-5.3216957274658e-06
1.24049794100105e-06
-3.62899324253469e-05
-6.32956823160841e-05
-1.07069208538107e-05
-1.70754515882038e-05
-5.42276390517523e-05
-3.77634733041049e-05
-2.91209008991909e-05
-2.72912407407481e-05
-5.04645657196911e-05
-2.41227114083623e-05
-5.89736115522218e-05
-4.41099987380175e-05
-3.0500606890905e-05
-3.29404004308594e-05
-8.90634211130537e-06
-1.49250681707083e-05
-2.49758205409257e-05
-4.23322287479757e-05
4.01438367906407e-05
-2.4976263476646e-05
-3.32681967311918e-05
-1.89802148288811e-05
-4.13356745918159e-05
-3.12001047379034e-05
1.17450139607096e-05
-2.22950525554598e-05
-5.1180269322591e-05
-4.053233760361e-05
-2.35145842058306e-05
-3.47209904850747e-05
-2.48581531365298e-05
3.54140339165951e-06
-1.73241323545574e-05
-2.87645354220553e-05
-1.55702542435621e-07
-2.84624175036163e-06
-4.40028355179403e-05
-8.37939202673896e-06
-2.91408946080298e-05
-4.86198338773563e-05
-2.08827557823643e-05
-3.17471467880951e-05
-4.45296366712733e-05
-6.47676852520595e-05
4.74640925220829e-06
-4.57427729140971e-05
-4.14211000958071e-05
-6.02687355595339e-06
-4.43982122761651e-05
-5.16039793060651e-07
-1.32751787778052e-05
-2.70406580311347e-05
-3.84487608060961e-05
-3.82555080435345e-05
-3.73334288798563e-05
-4.40342770445795e-05
2.20321138009783e-06
-8.49665364883832e-06
-1.38137578859094e-05
-1.77271801719469e-05
-1.60871110071312e-05
-3.13116117772455e-05
4.73839000083852e-07
2.73294044771058e-06
-1.79332582400528e-05
-6.15869758258102e-05
-4.98283465151123e-05
-5.00501656697245e-05
-3.23379865785782e-05
-2.26188319259342e-05
-6.85652324540235e-06
-3.72805203549444e-05
-2.24440677242235e-05
2.1765827150301e-05
-4.38922627167831e-05
-5.28947854127612e-05
-1.45797776669038e-06
1.31499496822239e-05
-3.05582245730012e-05
-4.68028760629365e-06
-2.29582840153431e-05
-2.5165339567972e-05
-4.57318283937923e-05
7.60133531341302e-06
-5.86791358968438e-05
-6.14706233494048e-05
-5.15889345188887e-05
-3.65318909131101e-05
-5.92718963061096e-05
-2.49185885610484e-05
-1.98105828887894e-05
-2.26857492129151e-05
-2.20135248254241e-05
1.1352923615924e-05
-4.39165638800654e-05
8.56997840067372e-06
1.5460153745286e-06
-1.78854752379181e-05
-1.37788569844098e-05
1.97833542225642e-05
-3.70028242359145e-06
-4.30685953146965e-05
-4.77660510453543e-06
-3.90878946069944e-06
-4.60505928517239e-05
-2.17292445967902e-05
-2.54615202244671e-05
-4.88840981605426e-05
-9.09001638806045e-06
-5.12546000814731e-05
-3.75121562243206e-05
1.3942000068745e-05
-2.88012169562483e-05
-2.54456681537841e-05
-3.41226941989974e-05
-3.51343229203616e-05
-4.51814171047713e-05
-3.13273021896109e-05
-2.06706614538768e-05
-2.97387860475877e-05
-1.90746443730288e-05
-9.75527723436254e-06
1.18886913149836e-05
-4.03979262675386e-05
-3.34172089957848e-05
-3.37065956335146e-05
-4.65025487224108e-05
-2.30520958412792e-05
-2.08235873156892e-05
-2.8970267203111e-05
-1.63052456599526e-05
-2.49274452731963e-05
-2.59508104678129e-05
-6.78948973798125e-05
6.37909126996169e-06
-1.28128136793174e-05
-3.19395104846469e-05
-9.33876973765053e-08
-4.27295465559446e-06
-5.47610217243739e-05
6.12478905379907e-06
3.06724658869522e-05
-1.41266805066207e-05
-1.64097035782715e-05
7.4936514687383e-07
-5.60836356298283e-05
-3.27842279449803e-06
-1.48479589791318e-05
-6.22146331693577e-05
-2.45848350171353e-05
-2.79324158219161e-05
-9.26578852432848e-06
-6.04027115465396e-05
-2.72221996358168e-05
-2.34294812135732e-05
-4.21383785086273e-08
-3.84482230143578e-05
-3.06468631617652e-06
-5.82923198273694e-05
-1.45415002642827e-05
-2.00703798929318e-05
-4.46643467323798e-05
-3.40314430681077e-05
-3.18510666391532e-05
7.38026484627e-07
-3.72892339611929e-05
-2.01193123354003e-05
-7.77829061647757e-05
-2.96084191493495e-05
-3.41379827954244e-05
-1.61350582714462e-05
-3.64285309152147e-05
-4.30690165047718e-05
6.25545275345017e-06
1.41411476165021e-05
-2.76301721569762e-05
-9.93307469482072e-06
-1.14906722166364e-05
-4.34004276493393e-05
-2.29494288809416e-05
-2.40059746376286e-05
-3.76867612200257e-05
-4.28118013389234e-06
-1.4804242229516e-05
-5.33871730899472e-05
-2.78421362767398e-05
-8.86960758019583e-06
-4.96996157590765e-05
-6.78311906121632e-06
1.62214773712663e-05
-3.85746911417161e-05
-4.55808976377567e-05
-8.48510987041005e-07
-5.51047047420503e-05
-2.38851099596137e-05
-6.68744498471718e-06
4.20710729084779e-06
-2.48958437833842e-05
-2.83742177410176e-05
-1.29665661245002e-05
-5.31218550859501e-05
-1.20713206873584e-05
-1.48573392045599e-05
-6.09780411199026e-05
-4.96762934574445e-05
-7.97895011001758e-06
-3.9697937606492e-05
-8.02043842486682e-05
-2.38609341485154e-05
-3.71980131008482e-05
-6.60002395450433e-05
-7.79921816227631e-06
-1.58581743603447e-05
-2.63417116987488e-05
-2.61819691274306e-05
-2.26687368262618e-05
-2.29565738091184e-05
-1.76144127198315e-05
3.39991127133106e-05
-3.93291882054781e-05
-5.36629289518817e-05
-1.65263346979828e-05
-5.0908288175569e-05
-3.04381681526589e-05
-2.86789513900336e-05
-4.23140599306412e-05
-5.14844350677278e-05
-3.32151246610345e-05
-2.66242096437221e-05
-6.38580857133312e-05
-3.60098437729708e-05
-2.81810603254871e-05
-3.54600509945062e-05
-3.89613373423829e-05
4.67885925039641e-06
-1.65505533668158e-05
-2.76086505236086e-05
-1.93974359184974e-05
5.57314943705703e-06
-5.79626989291153e-05
-2.40426619937905e-05
-1.62456603099534e-05
-4.7573785588643e-05
-5.89067008802447e-06
-2.14256453949764e-06
-5.50495423245708e-05
-4.19110679531006e-05
-2.05989545856575e-05
-3.24506946781399e-05
-2.78642854894829e-05
1.3007888833173e-05
1.35241156672133e-05
-1.15233830597267e-05
9.50553861807923e-06
1.29422456796845e-05
-5.58175726162008e-06
1.03104288115699e-05
-3.58322543842379e-05
-1.19135795236581e-05
-6.43519638538332e-05
-3.02875164698834e-05
-4.33935817728268e-05
-6.11731598614601e-05
-2.84890153963708e-05
-6.75930328101402e-05
-6.75083617700818e-05
-2.19359345671395e-05
-3.22213619254123e-05
-6.41384103731227e-05
-3.94162883902163e-05
-2.84887779735457e-05
-1.89655689749929e-05
-1.82910718762815e-06
2.41358771324171e-05
-9.56959048424909e-06
-3.63229401176046e-05
2.44644504107132e-05
-1.87611377846331e-05
-4.95581899008538e-05
-3.36656192917119e-05
-3.00750216356689e-05
-5.04714187533403e-05
-4.74212518295858e-05
-3.17810290580998e-05
-4.9713281115428e-05
-1.03858489389222e-05
-8.91214627327067e-06
-4.03239472166476e-05
-2.99713527602403e-05
-4.79545579312989e-05
-2.80517533790295e-05
-5.41377932203689e-05
-6.67525489682439e-06
-2.16514910787967e-05
-3.63529063071137e-05
-4.47388610547639e-05
-3.4880004522651e-05
-5.66794997130993e-05
-6.27950087302762e-07
-3.54995869193976e-05
-3.51450420593143e-05
-2.4587399584884e-05
7.81302946587212e-06
-2.64191689393174e-05
-1.42373800657212e-05
-2.95360545511547e-05
-4.37277969328382e-05
-3.15367733746738e-05
5.95945353183619e-06
-4.10185497905599e-05
-3.32397513302891e-05
-2.53327247167292e-05
-1.86811540325389e-05
6.56515096056935e-07
-3.71815113412287e-05
-6.38500593384527e-06
-1.56136508049096e-05
-1.75755383717148e-05
-1.03137576843102e-05
-5.90865878813966e-05
-2.49396713960863e-05
-7.18740338897817e-06
-5.58960785869604e-05
-3.41422693681766e-05
-2.39372775615597e-05
-4.48474946703741e-05
-1.87831571642413e-05
-2.28666549365743e-05
-5.20871700787407e-05
-5.19418346380325e-05
-3.34983194150644e-05
-3.20280872572319e-05
-4.68896370142389e-05
-3.79654340758133e-05
-1.69096791213345e-05
-3.40979390871412e-05
-5.6964313485301e-05
-8.14894305050143e-06
-4.81487750044091e-05
-1.89719148157601e-05
-6.2140245637662e-06
-5.82526309237388e-05
-2.44380077197076e-06
1.71657984735515e-05
-9.01123947883782e-06
-4.10280058776063e-05
-1.93113785639726e-05
-7.49810724739393e-06
-4.61035476442126e-05
-1.49802308156171e-05
-1.92142295324947e-05
-6.73372020922287e-05
-6.10881086002847e-05
-2.72214233073305e-05
-3.07166291694323e-05
-3.99985903925537e-05
-4.67468780180373e-05
-2.32762067990865e-05
-3.60134978364669e-05
-1.02534441112686e-05
1.82874029638719e-05
-5.41704515083605e-05
-2.04460543976275e-05
-4.94596365884846e-07
-4.02669342192411e-05
-2.02435877549123e-05
-7.48125468979476e-06
-9.36100127509195e-07
-4.88638182447075e-05
-4.25324845888958e-05
-3.41323903984756e-05
-5.79002780807065e-05
-2.43350457518641e-05
-3.86038035132199e-05
-3.97265560494382e-05
-2.12563135352682e-05
-2.08949498187363e-05
-2.3178457082882e-05
4.54605556766969e-05
-1.57130533557833e-06
-3.53190162855942e-05
-2.4554739628492e-05
-7.31110220635844e-06
-9.71271662875898e-06
-1.47155242208464e-05
6.96003002661315e-06
-3.39663003310462e-05
-5.06390467687852e-05
2.11830763322287e-06
-5.7083266880875e-06
-3.20419602017676e-05
-1.69020764454932e-05
-3.33819389191816e-05
-6.97682329085968e-05
-9.96758170199401e-06
3.73835952295544e-06
-8.55551025144629e-06
-3.62465004017152e-05
-1.5667855581509e-05
-1.66736398507602e-05
-3.88751318116383e-05
-2.27239544313897e-05
-4.22544757027231e-05
-2.48763240690331e-05
-1.04661766815848e-05
-1.31345411229355e-05
-3.67009179808844e-05
-2.03584109768633e-05
-3.40421391331413e-05
-4.78761153401685e-05
-4.47071755000533e-05
-2.30313773127283e-05
-4.70783823192627e-05
4.71604638277364e-06
7.29181838996288e-06
-4.81539471448733e-05
-1.72966917388337e-05
-8.14962941654319e-06
-1.88751382046348e-05
-6.21260023064886e-05
-3.5224620515296e-05
-9.33826893972816e-06
-3.18449562280851e-05
-1.43345272977908e-05
9.39686105689281e-06
-2.15006520900786e-05
-3.40973373889886e-05
-6.56556613103154e-06
-5.25864002022913e-05
-4.0071503709966e-05
-5.72143190964705e-06
-5.73809374180678e-05
-5.61847645598204e-05
-5.30711975682013e-05
-4.33769774187171e-05
-5.49547159353615e-05
-2.59946674482068e-06
-1.87331483011324e-05
-2.8805980340597e-05
7.96038418819382e-07
1.49715904983677e-05
-1.98886238707839e-05
1.00760576655536e-06
-4.43871319766823e-05
-1.55100978293044e-05
-1.50533308417789e-05
-2.95038974887913e-05
-5.36273465807258e-05
-6.7429461463854e-05
-1.60144409616598e-05
-2.32914156835097e-05
-6.25098928015244e-05
-6.5687267297492e-05
-2.59621981318714e-05
-4.42714721458871e-05
-2.33074970506712e-05
-1.01011963336107e-05
-2.18513460913534e-05
-3.76274965379263e-06
3.53676133901714e-05
1.54586684992691e-05
4.96605633473308e-06
1.53371612720813e-06
-1.77834806345132e-05
-3.31860961745672e-05
-2.72524724867382e-05
-3.49983828447345e-05
-4.90930911112221e-05
-3.69433177882434e-05
-5.53926744915985e-05
-3.61394371548232e-05
-2.57200385387134e-05
-2.93696481849933e-05
-3.24438354073493e-05
-3.96894071915572e-05
-4.80921459687505e-05
-3.35445115304933e-05
-5.7964096221795e-05
-1.6140170496928e-05
1.8568132227323e-05
-1.09505613568743e-05
2.49441033702038e-05
2.99644066176627e-06
-6.87066659781642e-06
-1.66170569656147e-06
2.68474152061441e-05
-3.82189939366214e-05
-4.44526329342954e-05
-1.98642953176478e-05
-4.52007178539642e-05
-5.12474825793046e-05
-3.25843026957755e-05
-3.19744141295731e-05
-8.3511467135744e-05
-2.86008112542122e-05
-4.27964883839409e-05
-5.65727612295648e-05
-2.98117343172212e-05
1.27041650727683e-06
-2.75936169229333e-05
-2.37553403332428e-06
9.16237296874696e-06
-3.629205073386e-06
1.50150968631798e-05
3.75355054289702e-05
-4.51999095762924e-05
-2.94700034130313e-05
-9.591473953024e-06
-2.79891756663471e-05
-5.37476429301021e-05
-4.08545143117266e-05
-4.67955530614353e-05
-2.30009974804711e-05
-6.0296921150041e-05
-7.45120461408257e-05
-6.87616786394399e-05
-1.35054094477927e-05
-4.67073726496748e-05
-2.61980882984745e-05
-2.23906324920768e-05
-1.70348429291548e-05
-1.80734232544129e-05
-1.32455059630729e-06
-3.30985331555614e-05
-4.52483843093618e-05
-4.6300560014112e-05
-3.92935135957186e-05
-5.09246803829392e-05
-4.41102545504489e-05
-2.83361298220336e-05
-4.97365385865808e-05
-4.91597348927315e-05
-6.84755140874218e-05
-5.0501139737415e-05
-3.14260734652431e-05
-4.76469066056238e-05
-6.29389029288716e-05
-2.78112659893353e-05
-3.09063871967182e-05
-4.81053315767579e-05
-1.45897691318612e-05
-2.3015323606577e-05
-1.17414730350242e-05
2.3964241036641e-06
-1.30201677338384e-05
-3.85826516434194e-05
-2.64084061968057e-05
-1.96675512960511e-05
-2.88479331075784e-05
-1.64340477373247e-06
-6.6054292577902e-05
-4.45013493513081e-05
-1.22830426758203e-06
-4.17184194286802e-05
-1.83954037259936e-05
-2.76989604486241e-05
-2.97716099664437e-05
-3.05522150246838e-05
-9.48677460066549e-06
-1.20810825874764e-05
-1.55172884571856e-05
-3.41629084406727e-05
-1.16979858200165e-05
1.12073908975121e-05
-2.16486976553958e-06
9.61814836624826e-06
5.2734741009936e-06
-8.51249418617006e-06
-3.72186529156812e-05
-3.25810382855187e-05
-2.8593822137093e-05
-4.92843243656901e-05
-4.57117823710689e-06
-5.43387024443326e-05
-5.90043836857351e-05
-1.83296620639396e-05
-3.43658909222861e-05
-3.30039591281339e-05
-2.63410171707191e-05
2.16311643129354e-05
-3.25160425531068e-05
-1.07611308493721e-05
-1.18631601433349e-05
-2.98264793009238e-05
-3.84532245392763e-05
6.80754980605941e-06
2.11016937797075e-06
-3.73153864172299e-05
-7.75080465840773e-06
-2.74918944803248e-05
-3.27239526929948e-05
-5.19170516666777e-05
-1.29243383749358e-05
-5.04814183513266e-05
-4.70994191423063e-05
-3.01061635481524e-05
-5.43346678210613e-05
-5.04509334595105e-05
-1.86558734642243e-05
-3.10326452634014e-05
-5.46774957240349e-05
-1.59770837493279e-05
-2.32302935680662e-06
-1.93546579573149e-05
-9.71313208131395e-06
9.00972599923044e-06
-4.38317756099529e-05
2.95390377725868e-06
-3.27752422257837e-05
-2.19294076209881e-05
-5.7770600400328e-05
-8.99600778713784e-06
-3.55649700548056e-05
-5.06165661768389e-05
-4.72781867330423e-05
-1.94990828342069e-05
-6.4626550405425e-05
-5.07912871792402e-05
-4.56637678358894e-05
-4.65624899821189e-05
-3.84129698098297e-05
-3.46086500278443e-05
-1.5882134689311e-05
1.41717314067817e-05
5.60188309034294e-06
-1.81651446642674e-05
-3.47827213338598e-05
-1.00713723485195e-05
-4.46545694726869e-05
-4.46418516114182e-05
-2.78835746148038e-05
-3.6574971097555e-05
-3.61423323177002e-05
5.50985960097538e-06
-1.46674383336307e-05
-5.73144722378967e-05
-5.41747582140546e-05
-4.25411695862747e-05
-5.05764149962044e-05
-3.01560627175473e-05
-1.68513894672483e-05
-4.18896425110929e-05
-2.69638358044402e-05
6.86141703701082e-06
2.5104546426574e-06
-3.32079340582646e-05
-1.39417438286449e-05
-1.70331511324312e-05
-3.67497209691964e-05
-1.79159204845806e-05
-9.39572072574995e-06
-6.33142223647734e-05
-4.56928812473188e-05
-4.613242246896e-05
-6.20036731701285e-05
-4.92197491510416e-05
-5.28973101006065e-05
-6.06119079432954e-05
-6.09591603844556e-05
-5.58902473895694e-05
-5.8257418553093e-06
-1.75934089492987e-05
-8.71521473244645e-06
6.02047509287943e-06
-1.3856918491502e-06
-1.3801710574467e-05
-8.43835653527415e-06
-3.36285351359468e-05
-1.02004581121052e-05
-2.86841316542896e-05
-3.19102661921604e-05
-2.71947066745843e-05
-5.63266821536896e-05
-4.95879922733345e-05
-4.46652504764837e-05
-5.76795113330796e-05
-4.47041316796076e-05
-5.66535383655279e-05
-2.02632892527024e-05
-3.98235031934607e-05
-1.00855206980751e-05
-2.38333021006236e-05
8.62448652788097e-06
-3.08684578361341e-05
-2.79818428139281e-05
-5.91689382040169e-06
-1.98260994933455e-05
-2.98158282792065e-05
-9.7224640733234e-06
-2.00680181605576e-05
-3.02335951699617e-05
-6.54714178639649e-05
-3.89789873763327e-05
-4.87333549566603e-05
-5.85793801400612e-05
-2.9989905547896e-05
-3.90960932855424e-05
-3.56663243981275e-05
-3.086164009891e-05
-2.54005929368091e-05
-2.3299245831366e-05
-3.12591643595971e-05
-1.46122494684743e-05
-3.22229101344754e-06
1.93822538584273e-05
-4.56782414775688e-05
-6.76846493552046e-06
-4.56850072260951e-06
1.53464985678911e-07
-2.2900283705597e-05
8.55334926092985e-07
-1.65648107247007e-06
-3.24129448147978e-05
-7.01049668596043e-06
-2.57072850377228e-05
-4.5914351351455e-05
-5.67162230547258e-05
-5.93657302701715e-05
-5.79797977581479e-05
-5.17969188068762e-05
-1.9081053838774e-05
-2.07426049363354e-05
-4.48666609177872e-05
1.42897402507303e-06
-1.58843905848352e-05
-2.94314101056677e-05
-1.51755647671215e-05
6.16780623986575e-06
-5.78001133349326e-06
1.34261405345593e-05
7.04551235039198e-07
-3.87972321763823e-05
-5.16649267386544e-05
-2.23759170295146e-05
-4.61930446198069e-06
-6.76061899972088e-05
-6.40265126269563e-05
-3.69580097626305e-05
-6.45752579574078e-05
-3.32381958738819e-05
-5.06947716373396e-06
-4.76283078724256e-05
-5.46467655093775e-05
-2.49094456912777e-05
-4.08408623665628e-05
-3.78202300510928e-05
-7.96386225126575e-06
-2.74294477125645e-06
-2.86761178793755e-05
7.17809446407963e-06
7.8855176603428e-07
-1.18596122893054e-05
-9.77476900504417e-06
-1.27378374944234e-05
-5.78645707665022e-05
-3.74522815347783e-05
-4.81143911196136e-05
-6.05033679950604e-05
-3.79997574359599e-05
-5.39429686692225e-05
-3.6675047434484e-05
-6.35829379036605e-05
1.108879338523e-05
-3.73520437893681e-05
-1.15145263851852e-05
-1.27403232330376e-05
-9.4483591842178e-06
-1.39192576519186e-05
1.39738215126353e-05
-3.22321333963229e-05
-2.04158711041582e-05
-2.8224806780161e-05
-1.41685227376972e-05
-2.72557422646794e-05
-3.73697854743725e-05
-3.91430768457211e-06
-4.12807675640825e-05
-5.39814350595735e-05
-7.3076296047802e-05
-1.44160410414627e-05
-1.85837262586599e-05
-2.3153257614081e-06
-3.79275772218571e-05
-4.00738453078273e-05
2.17340841605237e-06
-2.55903132578217e-05
-2.15762273751104e-05
-7.10654657794314e-06
-1.39592002633194e-06
-6.85313764231157e-05
-1.65724481744148e-05
-5.54928039177435e-06
-1.60939912258412e-05
-5.24491273851817e-05
-2.70225633820287e-05
-4.07647771122327e-05
-6.16938204010743e-05
-2.87817481050583e-05
-1.64123892786619e-05
-7.11662463943627e-05
-1.52462283715693e-05
2.30183068224319e-06
-3.75047455324979e-06
-2.52496250410813e-05
-1.70648891328999e-05
-3.15200795440191e-05
-2.83423052746858e-05
-1.15714009246765e-05
-1.49620716785102e-05
-2.06416418888037e-05
-2.96329791188326e-05
-3.3739841606142e-05
-1.04488140578754e-05
-2.09705422777478e-05
-5.10322455610841e-05
-4.45713283003576e-05
-1.71253540118984e-05
-6.85290140446873e-06
-1.71609744488237e-05
-2.4674969159828e-05
-6.25841585120987e-05
-1.21285955132665e-05
-3.3765128322346e-05
-1.58957001981318e-05
-2.02770447082908e-05
-1.85103453323626e-05
-2.2312195820757e-05
-4.25126748698714e-05
-3.94400820461571e-05
-4.71048213053467e-06
-2.39819656363742e-05
-3.09743475278238e-05
-3.68657882892761e-05
-4.21725319165058e-05
-9.77305051637296e-06
-2.42653316502349e-05
-1.67722499414575e-05
-1.80866470036711e-07
-2.463786028107e-05
-3.83823663507987e-05
-2.68435581644268e-05
-9.26247240763609e-06
-4.11615873579142e-05
-3.65548549230294e-05
-2.54518750121128e-05
-4.87079017898011e-05
-5.60658094521671e-05
-3.26118824830623e-05
-4.15171130209106e-05
-5.62267237115366e-05
-8.31093924732971e-05
-2.74647270482062e-05
-3.42391000879597e-06
-9.67497313709574e-06
-4.86891977976494e-05
-3.41033387972135e-05
-1.55772900337367e-05
-3.22929150326138e-05
-3.4271391093276e-05
-2.81272895539429e-05
-6.528364144894e-06
-3.54936839821207e-05
-4.78680846409389e-05
-5.23407532750187e-05
-4.19782408349583e-05
-3.13028965430656e-05
-5.73721083140759e-05
-3.1875584087021e-05
-4.696407584692e-05
-3.26781380499432e-05
-3.00443232300796e-06
-3.65049672036871e-05
-8.34423690723351e-06
6.02167986175179e-06
-4.22538425488682e-06
-2.43126646159677e-05
-2.04526265725096e-05
-2.08674394751966e-05
-2.05948456347089e-05
-2.02989806431145e-05
-1.75397246512919e-05
-3.29735657306673e-05
-4.97977414506958e-05
-2.61222280004429e-05
-7.08635599495269e-05
-5.72829242187049e-05
-7.01683347092899e-06
-1.95373375548443e-05
-2.42437376492267e-05
-2.40784426600683e-06
-1.06720974414927e-05
-1.43001304355466e-05
3.21832222709863e-06
-2.23107878969934e-05
-1.75147663573222e-05
-5.74321987815204e-06
-2.9200761105229e-05
5.72323954694131e-06
-2.96814893141711e-05
-4.11715696920869e-05
-1.10654289740728e-05
-4.72710055270134e-05
-2.24627011047745e-05
-4.72341988482088e-05
-4.97497286015405e-05
-2.69663386942605e-05
1.76242220971714e-06
-2.7768789548973e-05
-3.48825245619698e-05
-2.90782426288801e-05
-4.02290385581997e-06
-2.83400798485181e-05
-1.37151620231207e-05
-2.77347824427601e-05
-4.15144225347523e-05
-3.09677868692753e-05
-4.86417583658656e-05
-1.89347943515011e-07
-8.05257806459975e-05
-3.89214382520901e-05
-4.67169200616651e-05
-4.54798674792405e-05
-1.18304639455364e-05
-7.14194901933203e-05
-5.02206042010245e-05
-3.52643685807761e-05
-4.99632295154613e-05
-3.04766499291396e-05
-2.62241576166035e-05
3.68981094589003e-05
-4.15619827349227e-05
-4.90472502092906e-05
-4.05034353529662e-06
-1.71413814445731e-05
-4.94059150453431e-05
-1.4822621213915e-05
-9.24345561457699e-06
-4.50595364672669e-05
-1.74805081354354e-05
-3.12539669702996e-05
-5.34979871056105e-05
9.14862265915662e-06
-2.31555130391864e-05
-2.97285938428275e-05
-3.86394111969204e-05
-4.94306839667988e-05
-6.44336144617867e-05
-3.44248840960778e-05
6.11553779672068e-06
-3.363191518884e-05
-5.07711952198408e-05
-1.1343422913853e-05
-3.07038889135782e-05
-6.84199108499087e-05
-6.86083785071123e-06
-1.86640778481568e-05
-4.34755178208005e-05
-9.54664428233027e-06
-3.61702899012838e-05
-7.75357439373763e-06
-8.12565005181747e-06
-2.10119786294206e-05
-3.12201306263837e-05
-1.86616295562643e-05
-4.64630422516434e-05
-4.83111650333997e-05
-3.17097648102684e-05
-2.08799458455704e-05
-1.25171763777936e-05
-3.43748995124008e-05
-3.05124259388788e-05
-3.8933006393244e-05
-2.36192216071719e-05
-2.34389188880797e-05
1.57938101902557e-05
-5.8875487165594e-05
-1.90008979977319e-05
1.22095542917226e-05
-2.88364865413687e-05
-3.36194257637616e-06
-3.83422069889691e-05
-1.47544342760675e-05
-2.09393391460952e-05
-2.00991759529673e-05
-4.30266272612055e-05
-5.34087680017307e-05
-4.35261586360722e-05
-2.45433167031785e-05
-6.01329048930415e-05
-9.71554654054948e-06
-5.48498138371542e-05
-7.59716888503615e-05
-4.63021354045415e-05
-2.86009685797431e-05
-2.1775680427309e-05
-2.28771852929725e-05
-1.55867562434298e-05
-2.24146414528945e-05
-4.90000360680143e-05
-5.21532042862446e-06
-1.40701165165839e-05
-2.92064995809269e-05
-4.21370410106619e-05
-1.35129792877396e-05
-4.14144278623964e-05
-2.67475910843289e-05
-8.27885071047488e-06
-2.50701241359398e-05
-3.37912583042845e-05
-5.20708090836888e-05
-1.1672483059414e-05
-2.79656555132598e-05
-2.13678169549562e-05
6.02099295125378e-06
-2.20278231416782e-05
-2.2609508595503e-05
-4.41676225887253e-06
-2.05729247752364e-05
-3.02390812036313e-05
-1.69508524676087e-05
-4.59732085391925e-05
-2.04973454520457e-05
-3.94859096521511e-07
-2.59518654315717e-05
-3.79328320090499e-05
-3.84052793455739e-05
-4.793279406407e-05
-3.534709204564e-05
-5.10994537988613e-05
-2.3324364495937e-05
-3.85255825367007e-05
-1.10322572281457e-05
-8.26565300063502e-06
1.26057239042452e-05
-2.88091441796538e-05
-1.96228353995e-05
-2.21072768142565e-05
-2.24271993285521e-05
-9.83584362816011e-06
-2.00516504477795e-05
-3.76562495263476e-05
-3.0268138040949e-05
-7.76373006956462e-06
-3.37750087355029e-05
-1.39922217071146e-05
-4.11328132817397e-05
-3.8969704426229e-05
-3.67052686957905e-05
-2.03239708124892e-05
-2.73721699447442e-05
-3.52229757006098e-05
-4.07842882770233e-05
-4.74640727411115e-05
-3.48325710158871e-05
-3.98588590561032e-05
-1.55142726918772e-05
-6.1329941994447e-05
-3.60606311593905e-05
-9.40638158805275e-06
-5.79687036740209e-05
-7.42044588150722e-06
-1.30738697385942e-05
-1.42749660192338e-05
-1.40939874533285e-08
4.16643665380413e-07
-4.01682155547103e-05
-4.38564895964066e-05
-8.1667925386528e-06
-2.05613016612085e-05
-3.67097215619877e-05
-4.04949950529979e-05
-2.50424097132501e-05
-2.79376833064182e-05
-1.94787304984823e-05
-3.99313674494355e-05
-2.37718485671734e-05
-5.92193743540904e-05
-2.59318036112501e-05
-1.07981689504617e-05
-4.70734048259984e-05
-1.11819885553979e-05
-5.69273311013009e-05
-3.90919420947584e-05
-3.66322146629922e-05
7.9377891546429e-06
-2.03119157995157e-05
-2.7213209669085e-05
1.35721530163185e-05
-5.73497883960629e-05
-4.47013994798615e-05
8.19670464198546e-06
-4.47040748471519e-05
-3.77219243424226e-05
-3.848818121863e-05
-4.52898117086212e-05
-4.66463339577592e-05
-2.58090162217069e-05
-7.53203628006771e-06
-6.89433643036839e-05
-2.5344161149485e-05
-2.41481939593108e-06
-3.05140139863431e-05
-4.23013958546085e-05
1.61023871232654e-05
-5.56271805823816e-05
-4.97218570248265e-05
6.24118794119205e-06
-3.09361983737422e-05
-2.48524798671688e-05
-4.13655592490635e-05
-4.6553425588185e-05
-2.33410645239437e-05
-5.03822869143341e-05
-1.99609425928586e-05
-8.2341856091859e-05
-4.08124663290312e-05
-1.00897566030814e-06
-3.39183247626887e-05
-3.26659128421343e-05
2.28071781015506e-05
-9.70898080816273e-06
-2.78253546174311e-05
-6.08234451370098e-06
3.99826810995974e-05
-5.86376886511056e-05
-5.03982941215115e-07
-1.99029626421846e-05
-7.54044845555073e-05
-3.31758915457371e-05
8.06393019649817e-06
-1.29253723694503e-05
-4.93688375687947e-05
1.84682674310865e-06
-3.09368683914323e-05
-3.60760268745186e-05
8.00679516227703e-06
-2.22078162797376e-05
-3.20099019326445e-05
-2.04221943988359e-05
-9.29315021918182e-06
-6.6460103511074e-05
-2.46981301293534e-05
4.05936901570766e-06
-2.66325164641878e-05
-3.58538952400203e-05
5.30632062237955e-06
-3.24148797955623e-05
-2.45730903927743e-05
-5.69302733158988e-06
-3.7915502057726e-05
-3.9841032450259e-05
-1.31072822588832e-05
-2.96054000744584e-05
-3.11864933638606e-05
-3.34903859894669e-05
-1.61620479802993e-06
-2.71741202053377e-05
-3.2747561658662e-05
-8.28555340772231e-06
-4.48914150227772e-05
-6.08397069492413e-05
-1.6697314120567e-05
-1.8058494558209e-05
-4.83429453242449e-05
-2.06528824650403e-05
-2.791117510391e-06
-4.20248064403583e-05
-4.50870220323683e-05
-3.2460590741239e-05
-3.05514245874483e-05
-1.7196789345684e-05
-2.15237670979181e-05
-2.06210215398621e-05
-3.1383894807697e-05
-2.59217347422193e-05
-3.89082359688197e-05
-6.41863073102747e-05
-1.14512711308758e-05
-5.03329014321266e-05
-6.06463445122756e-05
-5.10229480573961e-06
-3.21441630452826e-05
-5.22182617402833e-05
-2.78653481480072e-05
-2.31677502236086e-05
-2.09851166758822e-05
-1.25455655774237e-05
-4.84338755239051e-06
2.44299004468416e-05
-6.12150302298828e-05
-1.55249378522552e-05
2.62821032206688e-05
-5.05030348781729e-05
-2.68167760250913e-05
-5.53511297319792e-06
-7.47250176991782e-05
-3.64762510439701e-05
-4.81763777211939e-05
-2.7467769933097e-05
-4.1121563187061e-05
-5.06070848648186e-05
-2.95541945292843e-05
-2.54148510601685e-05
-2.04577415738719e-05
1.19175762659083e-08
-3.56753936878982e-05
-2.15460196069827e-05
-2.87263105684552e-05
1.71894802254781e-05
-3.17875569733869e-05
1.95008388886595e-05
-3.66975422984008e-05
-5.01481090542381e-05
-2.37781375447882e-05
-4.78749517042944e-05
-7.70454942486943e-05
-6.91861477943839e-05
-2.87458858243454e-05
-7.42657240531433e-05
-4.03393553939986e-05
-2.34512308559723e-05
-3.57654624794034e-05
-2.17752812266103e-05
-2.03448265210039e-05
-3.28662302186749e-05
-7.32136217728496e-06
-6.67621567601504e-06
1.68914987815258e-05
-2.83405951020601e-06
2.17550616679749e-05
-2.79921671319372e-05
-4.67738674179343e-05
-1.71914660928262e-05
-3.0984499613581e-05
-3.31379389399068e-05
-6.03715377535821e-05
-4.9309457095521e-05
-6.438725417888e-05
-4.64928006796124e-05
-5.86719483823696e-05
-3.6671706458562e-05
-1.79357195175888e-05
-3.58232498416862e-05
-4.07888759920873e-05
-2.64911354894526e-05
-1.30470888492255e-05
-3.53744545130473e-05
-9.47372401345975e-06
-1.14720875102029e-05
-7.00460167343995e-05
-4.34950047148567e-05
3.58318154847419e-06
-1.50635979513989e-05
-5.53866145896568e-05
-4.54218472678884e-06
-4.11850753136953e-05
-5.37645178888614e-05
-4.69736792407679e-05
-2.21145818927736e-05
-4.82598399198366e-05
-1.25299917532281e-05
-1.52346891175846e-05
-6.26654367184868e-05
-4.97377537190451e-05
-6.95766395309812e-06
-3.38506625520076e-05
-3.82846976311855e-05
-3.49575993741661e-05
7.69427605298022e-06
-2.23729583855968e-05
-1.70139194223035e-05
-4.01864979100866e-05
-3.6530340504508e-05
-2.9958032919803e-05
-1.8419994315395e-05
-6.15980197146523e-05
-4.62936216446251e-05
-4.13365581324845e-06
-3.29461932424026e-05
-6.8090867442966e-05
-1.3575414674377e-05
-4.32791187491723e-05
-5.30641603242993e-05
-4.21354610764133e-05
7.94956119878106e-06
-1.4593921177452e-05
-4.47714554618528e-05
1.54207746119796e-05
-1.18633596061004e-05
-2.41912166383433e-05
1.45385993530995e-05
-1.80119042326904e-05
-4.41160025466124e-05
-3.30900013119783e-05
2.96330395229579e-07
-3.25151749860408e-05
-2.65905548333064e-05
-4.20449266616124e-06
-3.4065688639071e-05
1.72684013788375e-05
-2.20607369801979e-05
-6.04243323261824e-05
-5.40351575165858e-05
-2.30392073609689e-05
-5.48085450246387e-05
-6.60842388320639e-05
-3.41977715832802e-05
-2.39197822723844e-05
-2.648717153518e-05
3.25486248942906e-06
-1.37549702940047e-05
-3.52552201786174e-05
-2.43265546586681e-06
-1.41878103593173e-05
-5.22509133440902e-05
-3.60270523111591e-05
-1.22693388867222e-05
-6.86722372153217e-05
-5.45996583922288e-05
-1.74708641368681e-05
-4.82449522598564e-05
-7.16409642838377e-05
-2.37181557895008e-05
-2.48498729129266e-05
-8.5471224072579e-05
-3.61858305454382e-05
-2.80024027388111e-05
-6.69652206289139e-05
-2.23631051482546e-05
2.35959618339265e-05
-2.58871918228737e-05
9.17512449728615e-06
-6.79699982890765e-07
-5.74048406734475e-05
-2.0273077815414e-05
-3.80903156667786e-05
-7.18055919786835e-05
-2.3099253429366e-05
-3.28617415952402e-05
-3.61550479822105e-05
-6.4375914379767e-05
-3.74213093709984e-05
-1.77676006395937e-05
-7.27888932303054e-05
-3.59180967127829e-05
2.24998918299402e-05
-3.16520289191014e-05
-3.92755092595256e-06
2.13071195504077e-05
-2.79334593135757e-05
-3.56397384974249e-05
6.68059008881255e-07
-7.80826916053587e-06
-2.77545824228728e-05
-3.27529623353691e-05
-2.49513434676548e-05
-4.15314721295335e-05
-4.75739210504294e-05
-2.43773671592915e-05
-5.25554450724741e-05
-3.96534144468003e-05
-2.93057783173759e-05
-1.44742914438947e-05
-2.14155997880113e-05
-8.24291413628114e-06
-6.12206656809002e-06
-1.01258107695958e-05
-6.72346545461065e-06
3.5710158693756e-05
-5.78944578361451e-06
-2.74365935367958e-06
-3.83931926191545e-06
-2.37260120653693e-05
-3.65681432614622e-05
-3.64801417798998e-05
-4.75435049889091e-05
-6.83480706950628e-05
-1.05444756951938e-05
-2.85896434949976e-05
-5.90526816468862e-05
-2.73614864344729e-05
-3.59359965610068e-05
-5.07090365999474e-05
-3.21421583800851e-05
4.5166949342888e-06
-1.17939453082927e-05
3.60271689177692e-05
2.63825465976044e-05
-1.95812438295765e-05
-2.89627719449035e-06
-1.22289720342692e-05
-2.21036631235462e-05
-7.22952341256483e-05
-2.45131019483301e-05
-2.12469609061241e-05
-7.15080644974967e-05
-3.54483906989031e-05
-1.18529482433847e-05
-7.29394797588069e-05
-3.91585097752633e-05
-2.37446081131213e-05
-4.86853478554055e-05
-6.62654256990303e-05
1.1166267167764e-05
-2.90613153519499e-05
-2.08221770043444e-05
-2.37769031532818e-05
-1.09978933531466e-05
-3.60163566577179e-05
-1.96239923622288e-05
6.21659564916833e-06
-4.84356064571657e-05
-2.29444922881783e-05
-5.9753029359803e-05
-2.94488462292835e-05
-4.94701013354711e-05
-3.28058586155899e-05
-3.20369224942854e-05
-2.87879896536185e-05
-5.76943794597757e-05
-2.11264613787325e-05
-2.32387657530352e-05
-5.50123121014664e-05
-5.00084821165069e-06
-2.41969366499065e-05
-4.79732621950588e-05
1.73496104120835e-05
-5.11770142263858e-05
-2.44967074910165e-05
-7.23991571810097e-06
-2.87023292731615e-05
-3.67503643169781e-05
1.55723387065044e-05
-2.10309668992798e-05
-5.07679305320096e-05
-5.22140525293226e-05
-2.82777743378917e-05
-5.55191874850065e-05
-1.90152726502383e-05
-4.153543499372e-05
-5.87701220129635e-05
1.2725343630185e-05
-2.55420846544933e-05
-9.49339443802985e-06
-1.78689672732637e-05
1.25934013123026e-05
6.77618663369332e-06
-8.56275340935402e-08
8.23071035956526e-06
-3.22174092727344e-05
-4.84321988537708e-05
-4.30803076590962e-05
-2.44604861993029e-05
-4.77066238606114e-05
-4.87794775520388e-05
-2.65659301236009e-05
-3.55810424721629e-05
-5.26476521559012e-05
-3.04271138547056e-05
-5.52752577675736e-05
-2.96438834369876e-05
-4.26029691897038e-05
-2.71661290378976e-05
-1.88946737154497e-05
-2.10252603089016e-06
-2.43993203930186e-05
7.43008608447851e-06
-2.68658317362665e-05
-1.28932098551896e-05
-3.68318715297073e-05
-3.67181271644644e-05
-1.79763098460971e-05
-5.2823403466192e-05
-1.4910234357227e-05
-5.56319424305496e-06
-4.10217582390014e-05
-7.21197334963368e-05
-4.59558744236399e-05
-1.30540362415414e-05
-6.25577381286126e-05
-1.40926282130806e-05
-4.88338851708044e-05
8.913531483673e-06
-1.7850513610774e-05
-4.16488309858772e-06
-4.30374911285358e-06
-2.36705919342889e-05
-4.36796889724587e-05
-2.84953530679862e-05
-3.22260464748599e-05
-5.26417261819028e-05
-3.83013979365994e-05
-3.56121519194063e-05
-3.16459075253358e-05
-1.55485353400863e-05
-4.30755170231082e-05
-2.4547516149202e-05
-7.74076375803273e-06
-4.68117957117816e-05
-3.88647335940723e-05
-4.1865077804905e-05
-1.24714056500897e-05
-5.06237290215785e-05
-2.56797667553532e-06
-3.54893788880028e-05
-2.00263724579006e-05
-2.61558570654535e-05
-1.89560748529038e-05
-6.1955630600268e-05
-2.1134022799886e-05
-9.86339624603866e-06
-4.41654614331654e-05
-3.06155119513498e-05
-3.198687533648e-05
-2.28382207052196e-05
-3.9867665493728e-05
-1.66012438285605e-05
-1.75531661607115e-06
-3.3883472096534e-05
-5.83578022944661e-05
-1.02254194010624e-05
-3.59131214355626e-05
-1.96131823931799e-05
-2.86513416986842e-05
-1.21914627734745e-05
-5.16159718607056e-05
-1.64599920338611e-05
-1.41913806903821e-05
-1.78758952861991e-05
1.34689636530935e-05
-2.0403683081162e-05
-4.24471271423706e-05
-2.72718460186554e-05
-4.07679827354559e-05
-7.28226448922174e-05
-2.55342298643782e-05
-4.08009847884321e-06
-5.64053726871501e-05
-2.89425474081205e-05
-2.52784876280317e-05
-1.56886031803026e-05
-5.54731939094522e-05
-9.51223446286906e-06
-3.99958579341376e-06
2.97087764625319e-05
1.72494978653847e-06
-7.89461389272734e-06
-4.22780618404651e-05
-8.11088269487224e-06
-1.16510262575382e-05
-3.09080522008925e-05
-5.1376411086482e-05
-1.56753755618191e-05
-2.55951103841499e-05
-4.53244032200525e-05
-2.09842743306761e-05
-1.85562984037767e-05
-8.72402282087121e-05
-3.52023687002973e-05
-2.58153501463616e-05
-5.23296195422443e-05
-1.21873285735506e-05
-1.03006552437077e-05
-2.75983883229322e-05
-2.0137683808434e-05
-7.45104907079581e-06
-2.39703063574422e-05
-5.02694629820721e-05
-2.66359369309779e-05
-4.45775386724316e-05
-2.53373764188064e-05
-3.39425131420545e-05
-3.2942425684199e-05
-4.70344819371945e-05
-4.56029392547814e-05
1.36941557386534e-06
-3.42040406865513e-05
-4.1809732883174e-06
-3.41032270929754e-05
-1.22289064246197e-05
-9.05367868895623e-06
-1.59582891377945e-05
-3.97973896895507e-05
-3.83907840915492e-05
-4.35828533601994e-06
-7.97346447355227e-06
-1.298400197255e-05
-2.80813002986701e-05
-2.81442522477486e-07
-2.99112919781617e-05
-9.37155709684701e-06
-3.2946550189404e-05
-2.21198408824166e-05
-4.8311541563085e-05
-2.73117929296618e-05
-2.29280053918061e-05
-2.10842406322071e-05
-4.67375811629163e-05
-3.23388399509753e-05
-1.09532508341854e-05
-2.00448853414414e-05
-4.29993147690533e-05
-7.58790494991833e-06
-1.6794422433777e-05
-3.63178391258729e-05
-1.84173585875427e-05
-5.08054896691233e-05
1.08368252440104e-05
-1.7339125469182e-05
-6.09707153107728e-05
-4.33266843972112e-05
-5.06025332867781e-05
-7.27898138555864e-06
-3.51279828002844e-05
-1.68643231218537e-06
-2.25303800320781e-05
-1.38777124817066e-05
-3.99015559046046e-05
-2.04789969108555e-05
-5.84314790676021e-05
-2.01338240336244e-05
-4.39311959367814e-05
-3.2818720087806e-05
-2.96346744991992e-05
-4.90059251753584e-05
-3.93727474202891e-05
-1.61056215145181e-05
-2.14973369006381e-05
-4.7189016690284e-05
-1.68889553285542e-05
-1.10527477300933e-05
-1.72476238992655e-05
1.25021452634967e-05
-2.15406544919926e-05
2.58894204304759e-07
-2.49073047220826e-05
-2.78538635704676e-06
-5.33726208055136e-05
-3.50568175657711e-05
-2.25310427638412e-05
-3.80681449124364e-06
-5.09968750495271e-05
5.13833338098919e-06
-5.29655096738444e-05
-5.99659808596713e-05
8.40384386167114e-07
-2.4307424753281e-05
-4.62131771800691e-05
-4.42954819442645e-05
-1.62425563008312e-06
-4.1315654334174e-05
-4.31803933955375e-05
-2.19009284546772e-05
-3.70694653613601e-05
-2.98892640526317e-05
1.46805495208875e-05
1.54113154639317e-05
-2.52457603628168e-05
-2.59012596920302e-05
-6.52593275207012e-06
-5.83595112164827e-05
-4.10179283492141e-05
-2.42554056443546e-05
-5.25901767922866e-05
-3.17985599784381e-05
-3.53700655890945e-05
-3.23081985982668e-05
-3.16821965375597e-05
1.59408435332542e-05
-2.31947876801297e-05
-2.82476111601663e-05
-1.55472556749326e-05
2.02144936457233e-05
-2.80432683345761e-05
-2.57185390023452e-05
-2.22300016078544e-05
-3.70613872619265e-05
-5.44023027410728e-05
-4.01543451865761e-05
-5.23083141484558e-05
-3.84101251555996e-05
-1.93566422847419e-05
-6.56735637779972e-06
-3.44221954486624e-05
8.35294004990336e-06
-3.04128987173309e-06
-2.79002181572182e-05
-1.61613495180958e-05
-3.06345136824255e-05
-6.43916751577611e-06
-2.77180387926649e-05
-4.06584124233782e-06
-6.28705948452736e-05
-6.16801511027654e-05
-2.95753330044949e-05
-2.15883617327503e-05
-4.54897449365159e-05
-1.3673118425557e-05
-1.71500818224431e-05
-5.37812631604415e-05
9.11154284615483e-06
1.35157738816787e-05
-3.57249973785405e-05
-6.33301728713715e-05
-5.1525772895458e-06
-8.77476611573562e-06
-3.50493031147114e-05
1.51792553912624e-05
-1.03872136210109e-05
-2.06503866068675e-05
-4.93051822502301e-05
-2.66056346970296e-05
-1.63631198538417e-05
-1.53802592066727e-05
-2.77137703457668e-05
-3.4131694591702e-05
-7.6476506767336e-06
-2.37375227957639e-05
-4.35818514986491e-05
-5.35185910999021e-06
-1.61354937057803e-05
-2.79564994803236e-05
-3.89362578514975e-05
-2.37223447070333e-06
-2.54196421257321e-05
-2.16218220040719e-05
-1.7296487231914e-05
-1.50483474475271e-05
-5.10689522906031e-05
-3.08351883219587e-05
-4.64085029461147e-05
-5.91995097208181e-05
-3.8060406084064e-05
-5.40616383125418e-05
-3.20407640397611e-05
-4.81594582774144e-06
-2.48490551518244e-05
-5.47706575015387e-05
-1.62388295817533e-07
1.65342297642195e-07
-2.54297145476991e-05
-3.79325103527902e-05
-6.48199739911381e-07
-3.63286131073284e-05
-2.76193882066539e-05
3.3650606666013e-06
-8.49375069077836e-06
-1.70076430251053e-05
-3.42356784134464e-05
-9.77564603284585e-06
-2.33542642991634e-05
-3.91134079821614e-05
-5.98953542223903e-06
-5.29576253688027e-05
-4.46793819420776e-05
7.14191310771404e-06
-1.66953003244735e-05
-5.07437280563412e-05
-3.39579899497166e-07
7.0280575091064e-06
-5.73056844732106e-05
-8.03052691257214e-06
-1.46188035934916e-05
-4.64550118529642e-05
-4.85724145224123e-05
2.65113002077158e-06
-5.34154474505501e-05
-4.29327615294912e-05
-3.24405503136837e-05
-2.46638480415191e-05
-6.29783442888787e-05
-1.52028041072301e-05
-2.2525459306037e-05
-4.28987224908098e-05
-3.32200266807942e-06
-1.89819693257474e-05
-5.74040040620817e-06
-1.04061780397446e-05
1.16706107428201e-05
-3.16602124359388e-05
-5.19695511467861e-05
-2.05013532237246e-06
-9.94293629103102e-06
-6.61764101152528e-05
-4.32918238914921e-05
