# Supplementary material for: Research on computational propagation and identification of mine microseismic signals based on deep learning
Source: PLoS One. 2025 Oct 22;20(10):e0334641. doi: 10.1371/journal.pone.0334641 (PMC12543183; doi:10.1371/journal.pone.0334641)
Supplement: S7 Data — (ZIP) [file pone.0334641.s007.zip › 000100900001574.xlsx_0.txt_24.txt.txt]

-3.95254300345825e-05
-3.72624866496178e-05
-3.11128953841999e-05
-3.31265306529112e-05
-5.25945324212131e-06
3.56950508863696e-06
-3.2180825695161e-05
-2.79868616798347e-05
-2.54509679279133e-05
-1.59246131877226e-05
-2.69888724232513e-05
-4.88338786797594e-05
8.55398468299019e-06
-1.97189687718361e-07
-3.29849018346601e-05
-4.59308431289176e-05
-4.73598188410291e-05
-2.03554191975557e-05
-2.0741612518439e-05
-3.22273516322872e-05
-3.2255134033732e-05
-3.41532505858732e-05
-9.95793491031433e-06
-2.96943209555966e-06
-2.86805542447064e-05
-2.68948698975267e-05
-4.5224613301417e-05
-1.44264235545209e-05
-3.66304246378115e-05
-2.71986106788793e-05
-3.24535988833031e-05
6.46448175456656e-06
-2.59224297246793e-05
-2.48465087234136e-06
-2.50709968507139e-05
-3.1587305707598e-05
1.87326246022865e-05
-1.96383133201273e-05
-4.41114381304958e-05
-1.41659161284793e-05
-2.45416081293969e-05
-1.00492397313526e-06
-2.10128138313022e-05
-2.84606298593517e-05
-3.14666357599496e-05
-1.97232489261192e-05
-4.23831976932947e-05
-5.65759346707467e-06
-3.98046568795752e-05
-1.97724508522677e-05
-3.35584129669405e-05
-1.72509301680928e-05
-2.02947746920285e-05
-2.52361906335829e-05
-4.04987677640716e-05
-3.18041701970828e-05
-1.0989230449745e-05
-4.94230790702431e-05
-3.04361648929924e-05
1.62528775510433e-05
-3.43776353068409e-06
-7.01731382232696e-05
-2.43178752314263e-05
-3.76597285544658e-05
-2.82177049193261e-05
-1.18328572398425e-05
-2.14873834324747e-05
-3.60469861186316e-05
-3.76945639758098e-05
-1.61464971189174e-05
-6.44673996072925e-05
-4.14788593653842e-05
-1.43446798977423e-05
-4.50111080974412e-06
4.2218114046432e-06
-3.57453873260092e-07
-3.69680104104158e-05
-2.10815007941666e-05
-4.36477708610596e-05
-2.07410673014371e-05
-1.56904628724197e-05
-3.62276612028626e-05
-3.02413490363082e-05
-3.89968657626122e-05
-5.87511880813502e-05
-2.01550968005165e-05
-5.61210633931928e-05
-2.66228921164127e-06
-2.41576672534255e-05
-3.50226881122894e-05
-1.31470960938797e-05
-2.89302954876285e-05
-3.34414179855075e-05
-8.82576057865489e-06
-2.67954368454556e-05
-2.20878385956707e-05
-2.63169645209187e-05
-4.30086492545132e-05
-2.94222810080843e-05
-3.90143923973745e-05
-3.76454481309434e-05
-4.21034304826401e-05
-2.21597872630343e-05
-2.96798029828409e-05
-3.95666549226853e-05
-3.64372538359739e-05
-3.11740392480682e-05
-7.83773856072714e-05
-4.92279535346592e-05
-3.41108545748358e-05
4.44887289397705e-06
-2.96038531762897e-05
-4.01653841497648e-05
-1.42033898572987e-05
1.66290923606722e-05
-2.29892667338848e-05
-4.95938085923512e-05
-5.26876651841329e-06
-5.29821708248912e-06
-7.84476122131507e-06
-2.49289221789885e-05
-3.82513175922332e-05
-5.15734402530701e-05
-5.01584204102523e-05
-3.07219920460482e-05
-5.81831968158219e-05
-4.14811117826979e-05
-3.56331047836742e-05
-5.56478826315842e-05
-7.439213035183e-06
-2.12876331273146e-05
-5.00745213433816e-05
-2.78140399400572e-05
4.19511679238399e-06
-2.46123400422349e-06
-3.512335254852e-05
2.91242960981636e-07
-2.85320574074357e-05
-1.3526291219065e-05
-2.24851572924802e-05
-6.51604803583093e-05
-3.87638623644544e-05
-3.47601540229611e-05
-5.62422278804111e-05
-1.77043322500676e-05
-2.77574613146532e-05
-4.40684154852902e-05
-2.26316412470133e-05
-5.71002262228147e-05
-5.59578249278071e-05
-4.74106326772356e-05
-2.73118538003717e-05
-4.68531995617557e-05
7.05380779768668e-06
-1.52741787495622e-05
-2.44637446408571e-05
-2.08879452312867e-05
-1.43686154314306e-05
-4.34716158725205e-05
-1.18357014286533e-05
-2.53406595626696e-05
-3.01914781463443e-05
-3.21518022473292e-05
-6.53842305628501e-05
-5.58057927261547e-05
-6.71785065442799e-05
-5.32536405042019e-05
-1.97022001211967e-05
-4.63599870427089e-05
-2.3840957877376e-05
-3.02866750691913e-06
-3.38532819129026e-05
-3.59184306882192e-05
-1.28417513367334e-05
-1.67022190989533e-05
-1.75063182440305e-05
-1.61671630704869e-05
-2.63580976901821e-05
-5.49909020701508e-06
-3.63526360448788e-05
1.39999047985968e-05
-1.06534039750222e-05
-2.73761072134214e-05
-4.77246860530213e-05
-3.03496459366542e-05
-6.16744426699209e-05
-3.87162594944894e-05
-5.30472294170309e-05
-2.58362007035231e-05
-5.94022354704585e-05
6.44028103757878e-06
-3.66004238908842e-05
-9.43116720330348e-06
-3.0686366483903e-05
-7.99983938492137e-06
-1.62808573795615e-05
-2.0658345376145e-05
-2.1693900139792e-05
-3.73170094430548e-05
-6.19801208788085e-05
-3.2325082192701e-05
-4.76431346961886e-05
-2.58972766241785e-05
-3.99552369774095e-05
-6.31956861461899e-05
-4.15578139856087e-05
-6.64237799206731e-05
-2.73589694358344e-05
-2.16062677614498e-05
-3.59395360674631e-05
-3.29605010332763e-05
-2.39469580079732e-05
5.24734450888858e-06
-8.08954717828604e-06
-2.70231414879294e-05
-8.74476908138175e-06
-2.02091027866612e-05
-1.43223570990226e-05
-1.89360869677458e-05
-5.0169694900585e-05
-1.95852111828751e-05
-2.48659308156569e-05
-8.02442806388942e-05
-5.76117086280855e-05
-2.05334818815847e-05
-5.48675019719625e-05
-3.7311459983535e-05
-4.96811399076903e-05
-2.54059084361807e-05
-1.49469512700634e-05
-3.72356883055481e-05
-6.73481390147313e-06
-8.16189537547652e-06
9.78351053480339e-06
-2.73316643610806e-05
-1.70908354594035e-05
-6.9367323320434e-06
-4.80388099975162e-05
-2.65102383998018e-05
-4.15554148155262e-05
-2.84777584658381e-05
-5.3221992628358e-05
-2.51747429877399e-05
-4.08206110591905e-05
-4.27420089686275e-05
-4.6796176710809e-05
1.88423088035841e-05
-3.97343307915303e-05
-2.19854228049395e-05
-3.0488823486877e-05
-1.19652001565535e-05
-7.44652820465869e-06
-8.63880180365102e-06
1.03605403885089e-05
-4.00892730174258e-05
-2.50483961090869e-05
-1.58380222340751e-05
-5.72746689392165e-05
-2.35691796443708e-05
-1.55645636369078e-05
-4.35225698078708e-05
-6.58844877241282e-05
-9.18231828681459e-06
-1.25304620454043e-05
-5.3276501589415e-06
-1.62541400315907e-05
-1.77777660577483e-05
-3.58372744790969e-05
-6.45206020601153e-05
-1.75814168979204e-05
-1.47326120699168e-05
5.11474505196132e-06
-3.44206557101968e-05
-1.36047991904159e-05
-3.84568274163116e-05
-3.69113835148547e-05
-4.26076368508691e-05
-4.58368227021846e-05
-3.31414387627652e-05
-1.7377404722165e-05
-2.81827516810277e-05
-1.87645711963514e-05
9.78204129550749e-06
-3.23283215885138e-05
-1.94464820098696e-05
-3.57971193518274e-05
-4.7365749400974e-05
-3.18752224100748e-05
-2.76722195379809e-05
-6.53267372536512e-05
-3.13500798897727e-05
-3.47077562038534e-05
-1.87523391835458e-05
-3.2321632385486e-05
-1.9818940940026e-07
-4.08003819177016e-05
-2.84137972627569e-05
-4.13968568991709e-05
-3.9022473143356e-06
-2.02460640497709e-05
-1.45549215198772e-05
1.07119734548313e-05
-3.60717949560588e-05
-2.55203129836039e-05
-1.53102574056594e-05
-1.10189444229883e-05
-4.62283807088199e-05
-3.1442120272129e-05
-5.07258553010647e-05
-7.88131042375259e-05
-3.26411252752189e-05
-4.02976578907173e-05
-5.49028587847198e-05
-2.83260699486544e-05
-1.66665578071845e-05
-7.49723012493893e-05
-5.18460616268399e-05
-1.55208192657287e-05
-9.54039907990168e-06
-3.34071361212494e-05
-2.57546902626819e-05
-3.95184460150021e-05
-2.94981527510762e-05
5.97746000171934e-06
-2.79732407354595e-05
-2.53987205035133e-05
-2.36290542868325e-05
-1.4426150562334e-05
-4.47877820499225e-05
-6.31850394730695e-05
-2.81717095416842e-05
-4.69773051566658e-05
-2.98276201708952e-05
-4.58764170458346e-05
1.6077538301015e-06
-2.05680240441049e-05
-2.78176249137958e-05
-6.03534183741024e-07
-2.21170958222263e-05
-8.84187495175122e-06
-7.37078803091419e-06
-5.06074861702082e-05
-8.18874935916751e-06
-2.65044446694073e-05
-4.24230294711368e-05
-3.37822060759122e-05
1.02287633187903e-06
-7.28119485245054e-06
-5.36084020905703e-05
-3.78014145821433e-05
-4.29355562569655e-05
-3.89356762642509e-05
-2.37270126728556e-05
-3.46555254314392e-05
-1.52937283161011e-05
-2.46607472585989e-05
1.13250949076815e-05
-1.12557449326162e-05
-1.08601194419869e-05
3.14598866049809e-05
-4.21780059564458e-05
-2.24807913025335e-05
-1.54101132550037e-05
-2.84661781981795e-05
-2.4736330123932e-05
-2.70077488097414e-05
-3.72210958956758e-05
-5.0620619291845e-05
-1.41709156543787e-05
-7.12265080125676e-05
-7.77171909052226e-05
-3.12094339364836e-05
-2.79102023000178e-05
-2.36400122588534e-05
-1.64269698501615e-05
-3.16686141310476e-05
-2.41920816165013e-05
-3.98235973389138e-05
1.83782286564289e-06
-3.91411110314382e-05
-3.47542850525587e-05
-2.14417024630227e-05
-6.98353370344039e-06
-3.38926924647778e-05
-5.31614630558306e-05
-1.90557998456164e-05
-3.92126704286399e-05
-3.89165347638334e-05
-3.80403727463706e-05
-1.46194852255209e-06
-1.20808345466717e-05
-2.79777302768744e-05
-2.44699641994974e-05
-4.69708364032444e-05
-1.10754235596439e-05
-2.7047871626184e-05
1.79959624709497e-06
-1.13338994150341e-05
-9.02230101338308e-06
-2.65737469015625e-05
-3.88213275529503e-05
8.73858295711254e-06
-3.70411646937755e-05
-5.49206383515717e-06
-4.07826138370888e-05
-1.95284712240542e-05
-4.18552361987055e-05
-2.81116866793543e-06
-7.58382074992776e-06
-3.86293366674791e-05
-3.22627829386444e-05
-1.45324861874496e-05
-5.46586683627399e-05
-3.55053984341596e-05
-1.64335304095078e-05
-2.18781088075212e-05
-7.04104002324048e-05
1.28167629987765e-05
-3.29205749941049e-05
-3.72214349072973e-05
-4.17680388023757e-05
-2.09202437836608e-05
-2.10297076922353e-05
-4.11368400857474e-06
-1.99749522669117e-05
-1.9388647020561e-05
-2.63357617606691e-05
-4.35746450514186e-05
-1.3203068812566e-05
-3.12025991876898e-05
-2.94398521438262e-05
-2.48740375201119e-05
-2.41276881206051e-05
-1.04966554458401e-05
-2.46704123941628e-05
-5.64777822292567e-05
-7.21639232535471e-06
-5.99330696948777e-05
-4.73031145542888e-05
-9.42823564954245e-06
-1.8667653916548e-05
-4.1312922439795e-05
-1.71334714686972e-05
-9.64531478332348e-06
-4.745374293085e-05
-3.42403879338123e-05
-2.34747467101845e-05
-3.75165090826604e-05
-7.2154952517362e-05
-1.07783612111867e-05
-1.97970061162394e-05
-3.4473035710801e-05
-1.64119367282855e-05
-1.49316274403743e-06
-3.52589576509843e-05
1.12844220017612e-06
-4.87345058762507e-05
-2.82237724206225e-05
-1.52833388058549e-05
-2.93691248541198e-05
-4.97032365245482e-05
-4.14773453916416e-05
-5.48561899623963e-05
-3.89417036274202e-05
-3.82590469406976e-05
5.84170271542772e-07
-2.80480592059462e-05
-2.00875980613553e-05
-3.5600588244517e-05
-6.02170193362751e-06
-3.56135556370161e-05
-4.07621696518303e-05
-2.52192426106614e-05
-3.98754822009052e-06
-3.99945365883256e-05
-4.07998386482494e-05
-2.12996043725876e-05
-3.22063111452474e-05
-4.40330186617448e-05
-4.64795809687046e-05
-5.05367629559783e-05
-1.31076126066034e-05
-2.26397058453036e-05
-3.15206220590135e-05
-5.61489160582238e-05
-1.39046260565075e-05
-4.41144493061279e-05
-3.21274088111136e-05
-1.34836793700229e-06
-4.40444587307272e-05
-8.04651901642063e-06
-2.74526165574993e-05
-1.94859311356323e-05
-3.92566902138745e-05
-3.04482661889335e-05
-3.57793485795383e-05
-3.24043342087571e-05
-5.48725151670208e-05
-5.3929855708483e-05
-3.17372090510147e-05
-2.8986625135293e-05
-6.38231704072043e-05
-2.85536119552289e-05
-2.94603273980326e-05
-3.56900200370121e-05
-2.50256100221488e-05
-2.36175205163355e-05
3.76347238477082e-07
9.49423810948504e-06
-1.53479495885383e-05
-2.354050881756e-05
-3.35829503603614e-05
-3.53306617144778e-05
-2.94705598400589e-05
-3.02026569926644e-05
-2.23964136002619e-05
-3.62355605967901e-06
-2.20547680823464e-05
-8.72171764183404e-06
-4.52130271768199e-05
-4.65528168974249e-05
-4.72739090720125e-05
-5.21989535537596e-05
-3.10836119477569e-05
-7.39306459289822e-05
-3.86602702915682e-05
-2.49286284510634e-05
-2.33347817618276e-05
6.85525997195867e-07
-1.19340837748253e-05
-2.00474989152216e-05
-1.05030340585924e-05
-4.61344341614185e-05
-4.48601562934679e-06
6.62819312230976e-07
1.14497589102044e-05
5.5189732043179e-06
-4.80657514005827e-05
-4.54459856915395e-05
-1.48720660181053e-05
-2.0448692131354e-05
-2.7391016837588e-05
-3.31411912357503e-05
-3.77912170479079e-05
-2.51726009477462e-05
-4.90342889096288e-05
-3.68740479257763e-05
-6.39833923090252e-05
5.16017417594854e-06
-1.42045937754636e-05
-1.45574152451546e-05
-2.63763791535761e-05
-6.19831749938893e-06
-1.59657608512043e-05
-1.75653655443081e-05
-1.69970504281217e-05
1.28951315810595e-05
-4.03708312140297e-05
-2.77982653830737e-05
-2.19710178600128e-05
-2.70717806016044e-05
-5.38918724277732e-05
-4.13626346987138e-05
-2.38579468992091e-05
-3.66123675341834e-05
-1.67706086372092e-05
-5.18471137370968e-05
-3.6084779361596e-05
-2.93139376058105e-05
-7.44310892222692e-06
-4.96112550017085e-05
-1.73291453551158e-05
-3.03796064198415e-06
-3.6454148874265e-05
-5.03585676278437e-06
-3.01596633195916e-05
-3.53029721182588e-05
-3.3956936771198e-05
2.73296128128787e-05
4.05527604325195e-06
-1.45189502740006e-05
-1.48247744055732e-05
-2.07583440940954e-05
-3.45371876927816e-05
-4.30675474077586e-05
-2.55165343188018e-05
-9.59838310203848e-06
3.73868741728484e-06
-4.14867004486798e-05
-1.428312168981e-05
-2.95333127851879e-05
1.61000919622414e-05
-4.96611242104432e-05
-2.12170299844382e-05
6.82733206430095e-06
-2.81716862443881e-05
-1.7749997154851e-06
-3.69004910887674e-05
-6.77081627536938e-06
-2.26208487044935e-05
-2.85054649447458e-05
-6.12732362519506e-05
-5.44077804619667e-05
-3.0570209856823e-05
-1.85816136552975e-05
-6.13274551374962e-05
-3.63995960071236e-05
-3.33981482675766e-05
-2.56311871196364e-05
-2.10130305409842e-05
-3.49173659257396e-05
8.65726474154025e-06
-1.71879215590851e-05
2.75279511587053e-06
-4.75466093343377e-05
-5.2269135859656e-05
-4.12463413626343e-05
-2.97872214631632e-05
-4.64752778297529e-05
-5.22204571852134e-05
-3.87261399071337e-05
-5.85942100251052e-05
-3.85524351636525e-05
-5.61347955224057e-05
-4.24331067674129e-05
-3.30988339061537e-05
-1.37379358211042e-05
-3.57904098766139e-05
-3.86932667641823e-05
-2.94570470975357e-07
3.03247929635493e-05
-3.858309281206e-05
-3.58928956104792e-05
1.18974792275139e-06
-3.89841934233504e-05
-1.08257806576048e-05
1.99621395528924e-05
-8.47806331813479e-06
-3.41093032429454e-05
-4.13294914039577e-05
-3.31993938944356e-05
-4.9693308782034e-05
-5.01391679991394e-05
-5.02740559397817e-05
-3.02521209594652e-05
-2.98819381044588e-05
-1.41502999289631e-05
-2.35699877423533e-05
-5.4040906810445e-05
-5.84759168218716e-05
-2.86546663935914e-05
2.4078873778818e-05
-3.32216770944186e-05
-1.03092376246086e-05
-2.60129274645361e-06
-5.19427828195204e-05
-3.73884810671916e-05
-2.06960098719039e-05
-4.30447194217945e-05
-4.02637122959367e-05
-1.5170756417845e-05
-7.2185958467001e-05
-2.2090631692022e-05
-3.40872211313253e-05
-2.38701822125562e-05
-3.12275431614837e-05
-1.03627522783108e-05
-1.04762217572372e-05
-4.47155721874529e-05
-2.08605903844537e-05
-6.99513286891174e-05
-2.81642088790223e-05
-4.80789941347119e-05
-3.88649027284313e-05
-2.59242458932379e-05
2.66203566559613e-06
-4.05414221193718e-05
1.62112597005549e-06
-4.77169541014674e-05
-1.77783433568862e-05
-1.83912731732614e-05
-3.23018437258099e-05
-1.45993893437642e-05
-2.90810202012354e-05
-3.63323508340572e-06
-2.99862518073036e-05
1.53728040620054e-06
-6.59381687344146e-06
9.65541303358781e-06
-3.54568223790562e-05
-1.97393096442306e-05
-4.20905704084018e-05
-1.35788617091912e-05
-3.76737739713709e-05
-3.27093714403072e-06
-2.67449046972843e-05
-3.7315410188679e-05
-2.32001346053352e-05
2.04807930708066e-05
-5.96856613213744e-05
-2.37514847473892e-05
-1.00132444214375e-05
-1.13169005726849e-05
-3.32281841448296e-05
-5.1920309096242e-05
-2.06514981392028e-05
5.73505381585697e-06
-1.14822547812333e-05
-3.77814400587612e-05
-5.0429563758185e-05
-4.87764053265248e-05
-2.287273886199e-05
-2.92855703117437e-05
-2.92648366436631e-05
-1.35664973488456e-05
-1.93449762302232e-05
-9.01735085447759e-06
-5.26351509285314e-06
-4.84857694181008e-06
-3.17850685461031e-05
-8.16544947740304e-06
-1.96301845023575e-05
-4.77428286483689e-05
-3.19238817010585e-05
-2.2143005853453e-05
-4.74192726161434e-05
-2.59370073601044e-05
-3.77087622409692e-05
-6.83297621024046e-06
-2.60964648844405e-05
-3.51213836089319e-05
-3.28968018592108e-05
-6.0878662082905e-06
1.51111033610233e-05
-2.31676663192417e-05
-1.50742691846277e-05
-7.13645418900385e-06
-1.85952371205819e-05
-1.11068364789467e-05
-3.2103849870809e-05
-1.77461052472752e-05
3.75574512171629e-06
-3.31049886101156e-05
-1.48426902043446e-05
-3.65337479368964e-05
-6.15093247205825e-05
-4.80364780208436e-05
-2.11233084736867e-05
-1.54623868963072e-05
-4.04346368316622e-05
-1.30673223588904e-05
-2.88523242688464e-05
-3.17326137165608e-05
-8.071030740764e-06
9.64684400212398e-06
-1.18002411178015e-05
-2.32701000062055e-05
6.47016391092686e-06
-9.70547188689078e-06
-3.26303294999892e-05
-3.88440303152997e-05
-6.32973811298787e-05
-6.06253754584058e-05
1.15309893904564e-05
-1.76134771733094e-05
-2.79875693381158e-05
-3.37250974702326e-06
-2.2378454642804e-05
-5.76149232707274e-05
-3.49702291443446e-06
-1.39074559769688e-05
-2.05860704123041e-05
-4.58519764052155e-05
-1.71802886022634e-05
-9.9228606478523e-06
-1.98362961209463e-05
-1.52751212127148e-05
-6.78454632981416e-05
-2.73021048185292e-05
1.55412887143365e-06
-5.02269215792883e-05
-4.29390023823743e-05
-2.49556717000395e-05
-4.30378947868871e-05
-3.58751249513396e-05
-1.11089003471432e-05
-5.38502741609684e-05
-4.49244597530625e-05
-4.1723871962704e-05
-5.31190574018054e-06
-3.12726877310051e-05
-2.16030844573313e-05
-2.7765284354362e-05
-5.35063698255757e-05
-1.77989631297672e-05
-1.27853876125393e-05
-2.75738405467472e-05
-3.62062509301562e-05
1.92888230247603e-05
-1.1120692429024e-05
-4.00245273028804e-05
8.97956801182993e-07
-2.23133076899554e-05
-6.32518755970868e-07
-1.19024901221656e-05
-2.20062187642678e-05
-4.17012701087006e-05
-3.75055853912512e-05
-4.29703576128103e-05
-4.52220270736042e-05
-3.62778907238622e-05
1.07506043927093e-05
-2.40131526556648e-05
-3.69678609278487e-05
-2.10745437040104e-05
-2.43309049793312e-05
-1.31696176060014e-05
-4.01660275930551e-05
4.80606435378342e-06
-3.57271122590059e-05
-4.49436557405152e-05
3.97609942508048e-06
-8.53218819441392e-06
-1.8311223450468e-05
2.82661526377028e-06
-2.90023984968164e-05
-2.58205778024115e-05
-3.31946761914906e-05
-5.70926492506392e-05
-2.86924581783969e-05
-4.54691399260008e-05
-2.76336020196548e-05
-4.40334416866048e-05
-2.91820148585092e-05
-1.05177751262478e-05
-3.89234502230603e-05
-2.07008165464355e-05
-1.8377022857359e-05
-3.22580659633388e-05
1.97120982498748e-06
-6.19257184756058e-06
-4.30459492094369e-05
-1.66251671943117e-05
1.64206668603593e-06
-1.45999724952456e-05
-1.78843683461245e-05
-4.83800678466907e-05
-3.87807246863133e-05
-5.1946174041422e-05
-4.41286064286679e-05
-4.18609777574057e-05
-5.0164526345739e-05
-3.90524876232748e-05
-5.86636163941638e-05
-2.39505030690993e-05
-2.58565938066268e-05
-1.87239432161472e-06
-1.24604038982534e-05
-2.03054938187741e-06
6.18766302439969e-06
-4.23489263427284e-05
-1.90542199382033e-05
-2.289636695195e-05
-4.73459040825181e-05
-3.27279830941782e-05
-2.84863782533597e-05
-5.02356278840488e-05
-4.74768698086748e-05
-5.04294983499677e-05
-3.12778598908204e-05
-4.48416692178861e-05
-2.83590269288533e-05
-3.3342382621575e-05
-2.40495909880197e-05
-1.72191932224827e-05
-5.55310659169285e-07
-1.7448167312849e-05
-1.14780186556463e-05
-1.43129081135759e-05
7.55691419383663e-09
-2.87312474598428e-06
-2.2494768686884e-05
-1.40090259073327e-05
8.79676351959842e-06
-2.71832791077196e-05
-2.39529660528864e-05
-3.38132485011732e-05
-1.07509570607616e-05
-2.29359149232696e-05
-4.33503418655132e-05
-1.86289628107444e-05
6.92960717302621e-06
-5.45583187020012e-05
-9.39832359698181e-06
-4.06453941907607e-05
-3.64166142433965e-05
-1.21392777928687e-05
-4.08336566902159e-06
-3.73086445776828e-05
-5.31607703439784e-05
-2.62647931210108e-05
-3.3937670947364e-05
-2.0622208360445e-05
-2.70611508960316e-05
-3.44862926497327e-05
-3.98426811674746e-05
-2.78428813119477e-05
-8.78688112912476e-06
-1.96697137695086e-05
-6.18103707371999e-05
-5.85428884034284e-05
-2.89891390537057e-05
-4.58787118304824e-05
-2.15126588004331e-05
-5.28261286583706e-05
-2.44101490126511e-05
-2.01412319682131e-05
-1.48342625428109e-05
-4.55679484598003e-05
-3.37649723223786e-05
-1.49398767422862e-05
-3.32321438082599e-05
-3.14838753359458e-06
-6.16255312125649e-06
-1.88014863334822e-05
-1.39219939898787e-05
-6.44055753190219e-06
-9.08086623666874e-06
-3.34666639049958e-05
-5.15405821300436e-05
-4.07090675928857e-05
-7.34286899045933e-05
-5.89739222303756e-05
-3.51447534049103e-05
-5.11065646105027e-05
-6.07633215404463e-05
-2.61826155722414e-05
-2.88530148655706e-05
-1.61921808451099e-05
-2.22374701002348e-05
-6.56753764713406e-06
-3.49945770309915e-05
-1.61967652215952e-05
-1.47290129811058e-05
2.84362997498241e-06
-2.80412166596007e-05
-5.03454009664842e-05
-4.32264678145322e-05
-1.47541378675525e-05
-5.08440683179766e-05
-3.17321106853521e-05
-5.25553112622666e-05
-4.3694475455706e-05
-2.59495475353964e-05
-4.1651973957544e-05
-2.3775855095405e-05
-2.69600334048685e-05
-2.15155986173202e-05
-3.08838975719783e-05
9.14295925905352e-06
-5.15248670960421e-07
-1.09398190938064e-05
-1.91323601879856e-05
-1.56966112113577e-05
1.01135030904601e-05
-2.60684179327389e-05
-1.83109412427054e-05
-2.7739982726064e-05
-2.64275953436025e-05
-6.31152009507902e-05
-3.59228280286336e-05
-3.39020538371339e-05
-4.60513506122335e-05
-5.97915562637981e-05
-3.18213416937049e-05
-3.03659732455406e-05
-9.44251364414948e-06
-3.00720021873406e-05
-1.1264596526387e-06
-1.41357213629945e-05
-1.24543382781811e-05
1.40157728576126e-05
-1.84182915489982e-05
-9.34745058527333e-06
-2.3752271181666e-05
-3.2527308533395e-05
-6.36322685363262e-05
-6.73837107271109e-05
-4.55021106895448e-05
-3.39816214583261e-05
-2.71687427775235e-05
-3.98359615882608e-05
-5.09108049044383e-05
-1.86191060017941e-05
-1.64779179367999e-05
-4.48130128804115e-05
-1.428740857883e-05
-2.75261851578184e-05
-1.73729373984801e-05
-2.77187798788294e-05
-3.89974846289928e-06
4.5927468620775e-06
-8.02285632315709e-06
-2.98534275091888e-05
-2.97132102906855e-05
-5.2383063256084e-05
-5.24058166292488e-05
-5.06258432712553e-05
-3.37472927347471e-05
-2.84612621909647e-05
-3.75576174632921e-05
-3.65503210543376e-05
-8.48026992744972e-06
-4.38206354721112e-05
-2.97986508992043e-05
2.68703056536422e-06
-4.87740468212188e-05
-2.19856436578531e-05
-1.01548912610867e-05
-3.21735323943043e-05
-6.73920726542611e-06
5.4422992632034e-06
-4.14362976905476e-05
-7.2289050299229e-05
-2.0449520777928e-05
-3.65622116505161e-05
-3.4665283756125e-05
-1.08673513900965e-05
-4.58726580486511e-05
-3.79409823202312e-05
-2.99036819711595e-05
-2.82243109413212e-05
-4.5203237854352e-05
-3.75755165989739e-05
-3.01280255037305e-05
-1.47554304118582e-05
-5.64791345529251e-05
-1.03735551694373e-05
-3.57681627921008e-05
-3.23110001869645e-05
-2.74726493341547e-05
-3.62400680877137e-05
-3.49879603918141e-05
-3.06294882869358e-06
-2.23925949285229e-05
-2.82833894185296e-05
-2.6180695523595e-05
-2.58684020220985e-05
7.7111987622868e-06
-3.62309936734214e-05
-1.83713810584766e-05
-3.77337354921331e-05
-1.75045389664501e-05
-1.87079104835218e-05
-3.89296962062433e-05
-5.32095382904689e-05
-3.00042495631461e-06
-4.80740061888251e-05
-5.97156313948915e-05
-8.43188965730532e-06
-9.54843294558062e-06
-3.83241964770958e-05
-2.42441435695555e-05
1.51918688958916e-06
3.18626634411285e-06
-1.0626065539206e-05
6.40597766339172e-06
-2.03627034594227e-05
-2.70187823017272e-05
1.62636392903092e-06
-2.67450401658276e-05
-5.75956063950892e-05
-4.75950895680363e-06
-3.72679638678345e-06
-4.64072512551975e-05
-5.4863378627054e-05
-1.29469779668631e-05
-6.53448079226117e-06
-2.26989528384136e-05
-4.86741243638826e-05
3.1827448161597e-06
-2.88568917643084e-05
3.89030434996055e-06
-2.54528974228503e-05
-2.88392263484814e-05
-1.03487929587031e-05
-2.38836978374157e-05
-3.73797846523056e-05
1.12066076713313e-05
-2.72832701687414e-05
-5.5571712015783e-05
-9.68231116975343e-06
-1.4323123525638e-05
-3.66097588972088e-05
-4.28319464757349e-05
-4.02869653029249e-05
-1.97570799925362e-05
-3.25235678909755e-05
-2.7578383441735e-05
-4.66816743980293e-05
-4.55897637496008e-05
-3.50944333006244e-05
-4.78289431963823e-05
-5.8493876643676e-05
-1.85316570520079e-05
-5.13991506149442e-05
-3.68532644358965e-05
-2.45952003353926e-05
-2.05912024984749e-05
-2.91369058904344e-05
-2.87092658390046e-05
8.20850659897537e-06
-2.01415701222077e-05
-1.66203006419563e-05
-1.44696712947962e-05
-3.95355430987829e-05
-1.22779408749814e-05
-4.63290368374521e-05
-5.63755470862164e-05
-3.39193802020561e-05
-6.22211023104165e-06
-4.10753932416841e-05
-3.1764887405194e-05
-2.29990729548841e-05
-3.36113659703187e-05
-1.73564976655343e-05
-2.54381902756573e-05
-1.33755538725326e-05
-4.31399608086267e-05
-4.49930856997992e-05
-8.48041190464266e-06
8.01990995990081e-06
-1.54062831071826e-05
-2.34859804993073e-05
-2.58318059303245e-05
-1.9387654545737e-05
-5.30530057088827e-05
-7.29060423865179e-06
-4.54777862015355e-05
-5.12313497856695e-05
-1.2212769342425e-05
-3.39832392213878e-05
-4.04913393019149e-05
-2.99583815844155e-06
-3.31394553321177e-05
-1.58280790797119e-05
-2.4962909376945e-05
9.83721583601283e-06
-1.99614297618128e-05
2.24817508271832e-06
-7.78306538047487e-06
5.09069728879042e-06
6.12693517749896e-06
-6.64333395586361e-05
-1.03988721419126e-05
-1.37595222436651e-05
-9.10269446549551e-06
-2.14888088488251e-05
-3.35813275285301e-05
-5.25464206031844e-05
-1.9436878978641e-05
-3.17201900511481e-05
-2.71670394516768e-05
-1.72111851155671e-05
-4.93373972400467e-05
-1.56629562924284e-05
-5.38258004566387e-06
-1.79376779542329e-05
7.31660616341066e-06
-1.00354039217493e-05
-1.73439652389414e-05
-4.5908237680376e-05
-2.60229276434724e-05
-3.78228318119745e-05
-6.13538175255729e-06
-2.41372501540995e-05
-3.50222369673461e-05
-2.82375215098262e-05
-1.50990021019721e-05
-4.00743051081203e-05
-1.05140272901796e-05
4.17741707518977e-06
6.26839170225147e-06
-3.20727343767729e-05
-2.50898714941151e-05
-2.70104403652899e-05
-4.51847912478612e-05
-3.46576855367183e-05
-1.98187122003763e-05
-2.99719257156954e-05
-4.47360318964758e-05
-2.67160139629816e-05
-1.86159635180172e-05
-5.55757712677462e-05
-1.48392813782964e-05
-1.54296055583499e-05
-3.37942604155917e-05
-1.77784737383389e-05
-3.25997362785907e-05
-3.71848167290472e-05
-2.73868661681435e-05
-3.7278133750636e-05
-1.15703889130065e-05
6.73802788512619e-07
-1.69695266056495e-05
-4.91363489653724e-05
-1.04813679911306e-05
-5.35063588903249e-05
-5.89165076263651e-05
-2.6111088444742e-05
-3.34905958060169e-05
-2.59518047792031e-05
-9.4363469989731e-06
-2.86580767372557e-05
-4.74760549399866e-05
-1.0742512077465e-05
-2.33425829699877e-05
-2.24887146653789e-05
-1.83865031597632e-05
-3.53649740076709e-06
-2.39764378209744e-05
-1.13456639259098e-05
-3.98040093157602e-05
-3.94581685132396e-05
-1.55446615822186e-05
-2.71461114621041e-05
-2.97923099718226e-05
-4.11927315733353e-05
-2.13661972371528e-05
-7.00029050083989e-05
-3.50064930957765e-05
4.33079258125035e-06
-2.4199191286499e-05
-1.21649042240829e-05
-1.42285246812464e-05
1.26534051795789e-05
-2.78616405612479e-05
-1.71823810247636e-06
-2.44670492111116e-05
-5.36414231447777e-06
-5.3577294133325e-05
-4.26632538132085e-05
-4.17795948380938e-06
-2.61664199150242e-05
-4.21337057081867e-05
-2.57826477505395e-05
-2.79075126509396e-05
-3.37666387457711e-05
-4.78812621566569e-05
-6.57209313523271e-07
-2.06449687287653e-06
-2.69152414244771e-05
-3.09003350373344e-05
-2.74779500251624e-05
-4.07250014860398e-05
-9.11797902417717e-06
-9.92288314603329e-06
-5.11650887099544e-06
-4.43677181321209e-05
-4.03703386496578e-05
-4.65532943584049e-05
-2.66458002643847e-05
-4.37416641749858e-05
2.9846512191637e-06
-3.38260430995584e-05
-4.32866659528024e-05
-3.79827146242316e-05
-3.63488271240561e-05
1.14796729719805e-05
-3.85894765464526e-05
-5.12815531286155e-05
-3.84323580127211e-05
-1.15421766492489e-05
-1.23886822052288e-08
-1.35332383555025e-05
-3.17317722906395e-05
-1.98514133072382e-05
1.61602997741274e-06
-5.25450258788869e-05
-4.10850767106649e-05
-3.24124826690983e-05
-3.41793750478335e-05
-4.21942977421453e-05
-2.11216196304207e-05
-2.13853154431158e-05
-2.42145173353682e-05
-2.71799216326485e-05
-1.62191445932905e-05
-4.11675072102872e-05
-2.62150762155641e-05
-2.87115260376185e-05
-4.69429743664617e-05
-2.12196079181249e-05
-2.57486224481001e-05
-2.63711208793714e-05
-2.8779558410686e-05
-1.62731186403994e-05
1.42484113519677e-05
6.51553733279813e-06
6.45051479863253e-06
-1.28347456875715e-05
-3.57417875523977e-05
-4.82978040866585e-05
-3.03174260415845e-05
-2.04466553587017e-05
-1.81230849341396e-05
-1.5437246311803e-05
-5.03658349522609e-06
-1.46655993434867e-05
-1.52889045918339e-05
-5.64869956317165e-05
-2.07446354799405e-05
-2.63974002434383e-05
4.73154296108451e-06
-8.5247524199182e-06
-1.50498834134815e-05
-5.44535371610901e-06
-1.15169080278718e-05
-5.68815058075555e-05
-2.17945382777695e-05
-2.18849053241068e-05
-3.64046251330598e-05
-4.26162572459136e-05
-4.98927522358808e-05
-2.15468357005209e-05
-3.18224036495913e-05
-3.07190211518836e-05
-5.31900001159091e-05
-3.9614177258047e-05
-2.46957125615515e-05
-4.26393520118201e-05
-2.44083671738559e-05
-1.73207385475923e-05
-3.20521835683946e-05
-8.99270820875172e-06
-2.41526402393623e-06
1.07992177648911e-05
-7.72053824760588e-06
-2.10489849012511e-05
-1.58778145924297e-05
-3.05245047319532e-05
-4.42368730361371e-05
-3.09634954801513e-05
-4.75668527068552e-05
-2.44800519346786e-05
-1.56385936491887e-05
-5.57497307921644e-05
-4.69155608799528e-05
-3.80269708518255e-05
-5.01016397053269e-05
-3.65545918714798e-05
-1.2638034099128e-05
-2.34049773835983e-05
-1.87028740153479e-05
-1.23821218506709e-05
-1.8724110997563e-05
-2.69692075528701e-05
-2.50109026619031e-05
-8.836018059045e-06
-4.76930659210057e-05
-2.09144500201692e-05
-4.33776572207922e-06
-3.33502490024808e-05
-5.2945574703373e-05
-3.62096217931342e-05
-1.58588194887406e-05
-3.85606502170419e-05
-2.95467416837967e-05
-3.60946648048353e-05
-6.75338200500258e-05
-1.53989211693554e-05
-3.22348002732533e-05
-1.69440173901731e-05
-2.40573871837719e-05
-3.17922823093459e-05
-2.64054235752079e-05
-1.52131286445835e-05
-2.65973469093878e-05
-2.70904522728129e-05
-2.16317447268015e-05
-5.82736824241717e-06
-1.77836538995187e-05
-1.82940336605241e-05
-3.82426060037817e-05
-6.22978716978165e-06
-2.72503755733595e-05
-6.86613927650757e-05
2.26852099521566e-05
-1.26497170333295e-05
-2.9503054894287e-05
-4.59839782042856e-05
-2.55154040525506e-05
-3.29156563741047e-05
-2.07508239068163e-05
-4.27151347718658e-05
-4.89610499095088e-05
-2.35277067674106e-05
-4.53099543994338e-05
-2.01991264642889e-05
-2.85784145290647e-05
-8.90916604215054e-06
-3.99796965666205e-05
-1.12114264054997e-06
-5.87350417197615e-06
-4.92322848817526e-05
-2.7905499634509e-05
-5.22080623479352e-06
6.78195532195918e-06
-9.62049104731521e-06
-6.99884595764957e-05
-3.67357990504448e-05
-1.44292691374345e-05
-4.59473144845736e-05
-3.90980306634499e-05
-5.09949015655357e-05
-7.04306142027977e-05
-7.09201261710083e-06
-2.22495378990559e-05
-2.76029150281083e-05
-3.13854327317862e-05
-1.72625790426156e-05
8.44947960578474e-06
-1.71099909656065e-05
-7.24177237636658e-06
-7.04895085423331e-06
-1.79705999880644e-05
-6.57989061047253e-06
-5.31782937381723e-05
-1.11391282484765e-06
-5.64722033267197e-05
-2.85396815967364e-05
-4.84784268867698e-05
-1.25073098946168e-05
-5.17550089342417e-05
-2.5270624730377e-05
-2.90956625503838e-05
-3.61493016233734e-05
-5.37445794851687e-05
-1.47207456029414e-05
-1.43567134393163e-05
-3.00978281803775e-05
-7.77130621187097e-06
-1.84081931512837e-05
-3.01305832961e-05
-1.25014675631701e-05
-4.15494355767775e-05
1.13864358023025e-05
-3.26623517162229e-05
-5.13244898137241e-06
-2.45263141224e-05
-2.52108005405943e-05
-3.60982981314758e-05
-3.52050096058959e-05
-3.73875406408681e-05
-4.92725062392997e-05
4.16749940958551e-06
-4.29732052154783e-05
-2.11016661698513e-05
-2.31647935155062e-05
-2.6196256898502e-05
-2.50465693080003e-05
-1.09204266387264e-05
-1.20080542373527e-05
6.58040011394072e-06
-3.83672626581387e-05
-3.2556045217149e-05
-1.85406080077432e-06
-4.08569230983629e-05
-5.80551621287555e-06
-3.44389328358575e-05
-5.15271216287127e-05
-4.71449663537346e-05
-1.72509633578985e-05
-3.85607239950948e-05
-3.58215983158779e-05
-5.92161482903549e-05
-3.28912032768528e-05
-1.66050595795732e-05
-3.82844058936077e-05
-4.1229417771135e-05
9.11942103620694e-06
-1.01983114976987e-05
-2.31619881147213e-05
-2.01136847154673e-05
-5.36524705894638e-06
4.81718144654059e-07
-2.5505272640461e-05
-3.88664948907011e-05
-2.55484063825049e-05
-5.12396847873707e-05
-6.22614429927634e-05
-4.97092953206411e-05
-3.01267202943812e-05
-3.07343334319089e-05
-4.75634953253529e-05
-6.20771738095352e-05
-4.52699942581075e-05
-1.31650079188642e-05
8.83588846627387e-06
-2.80765988489734e-05
-2.86703195634137e-05
-2.54038449663191e-05
-1.53588488631116e-05
-2.55869205501384e-06
-1.40827407973667e-06
-1.82899486918249e-05
-2.37876882831548e-05
-4.94246047562941e-05
-1.93451049350194e-05
-1.34080339391142e-05
-4.29780106861234e-05
-3.789621752612e-05
-3.80680196556454e-05
-4.28772253578001e-05
-7.32258462975798e-05
-2.43333288658297e-05
-3.57864932400072e-05
-2.19086805583931e-05
-2.47054566585485e-05
-1.85683834473652e-05
-9.89774924438928e-06
-2.3251589265484e-05
-4.42744306715728e-06
-3.18107038075901e-05
-5.5514099910355e-05
-4.43123323058179e-05
-5.34150547161136e-06
-2.22702772962456e-06
-2.19282433317938e-05
5.12595298787708e-06
-4.44509595422682e-05
-3.37070196643346e-05
-9.84763312334323e-06
-4.41297853764085e-05
-3.61489338597739e-05
-1.14997851570911e-05
-6.21643060565321e-05
-3.60446487738742e-05
-4.8736790272524e-05
-2.12655668944638e-05
-5.42710310097132e-05
-5.66730227136055e-06
-2.39022429735196e-05
-3.75259339054985e-05
3.35622137629395e-05
-8.82689631100493e-06
-3.34540155967081e-05
-1.87788822719373e-05
-2.33587496620086e-05
-4.65976389389744e-05
-4.84750582736099e-05
-7.08001978951358e-06
-2.83520957661984e-05
-6.81447011559096e-05
-5.58448181069319e-05
-3.37505259703145e-05
-5.53520501709276e-05
-2.38341827243673e-05
-2.83594084272935e-05
-6.51460926766757e-05
-2.28158624577001e-05
-3.85787524125235e-05
-3.70201120035487e-05
-3.12068540072703e-05
1.57310507113165e-05
-1.7991146140204e-05
-1.32580327413234e-05
3.59010846844095e-06
-5.15449799828108e-06
-1.00786163765718e-05
-8.82254350525222e-06
-6.47680348230254e-05
-4.50663705996091e-05
-4.97328377214675e-05
-6.16910793678556e-05
-7.49678081686711e-05
-2.77140948037496e-05
-4.35801368523609e-05
-6.74641487593451e-05
-5.045001605126e-05
-9.81564527087289e-06
-2.6217587384452e-05
-1.64014455386148e-05
2.14183268331066e-06
-1.57790561887575e-05
-1.4291528850503e-05
7.17518319134824e-06
-6.86621314128324e-06
-3.08979033584058e-05
-1.27020149705112e-05
-3.23843526281878e-05
-5.8539822910143e-05
-4.84799875687232e-05
-3.10413760514956e-05
-2.2585578309108e-05
-4.60795033896311e-05
-4.45944418869345e-05
-4.21395198519399e-05
-7.35592203653493e-05
-1.35140546345045e-05
-3.69617728670768e-05
-2.15435344990218e-05
-7.7297266911457e-06
7.29794696173626e-06
-1.1474375387857e-05
-1.28513350480002e-05
1.00785577484916e-05
-3.52522689062876e-05
-1.92410290361139e-05
-1.51057788959166e-05
-4.34750363858189e-05
-3.46338198800543e-05
-2.45428061143029e-05
-1.52366728583874e-05
-6.26424207616671e-05
-4.8225701769714e-05
8.67932558514811e-06
-6.26628993500132e-05
-3.03011539509123e-05
-8.01311521402912e-06
-7.0487832779126e-05
2.76213131910335e-06
-4.47013921259161e-05
-2.1835122568261e-05
-4.21358498613332e-05
-1.30987371015746e-05
-2.61699639104074e-05
-1.71443115217767e-05
-2.86852464366549e-05
-8.36158103760176e-06
1.22844473645285e-06
4.98997168776859e-06
-3.49440765561477e-05
-3.32956306929583e-05
-7.06799566130766e-05
-3.9705268285405e-05
-4.23655023974293e-05
-5.34534700165993e-05
-1.21512706164847e-05
-3.1422487310591e-05
1.97145684219176e-05
-1.55285688348647e-05
-1.84322893466315e-05
-1.96265073641678e-05
-3.09369892825114e-05
8.59134783922209e-06
-3.18346558992862e-05
-1.05720218523046e-05
-2.82674887981725e-05
-1.38773715906186e-05
-2.04721923236192e-05
-6.7094081923273e-06
-4.28874978968465e-05
-3.91912111659421e-05
-3.41248693070039e-05
-4.77579726027123e-05
-3.20840910025096e-05
-2.05524536200234e-05
-2.71948841551066e-05
-3.9010243186243e-05
-2.17444621742957e-05
-4.17036749131061e-05
-2.75765024958509e-05
-1.41897941321808e-05
-2.56328414452171e-05
-3.37833406651719e-05
-9.02281705797028e-07
-3.72526282887401e-05
-3.58848451615333e-05
-5.01593226403692e-05
-7.86518404600074e-06
-1.62004075318818e-06
-2.04472002685286e-05
-2.74345548760138e-05
-1.69442804245834e-05
-5.8248929780009e-05
-4.8435574799744e-05
-1.0952286787695e-05
-2.25572879045442e-05
-4.48462174317744e-05
-1.03138636678063e-05
-3.89378497800092e-05
-5.54650173728779e-05
7.22223093329618e-06
-3.88923489746444e-05
-3.42967441762701e-05
-4.5314959914447e-05
-1.6253120102132e-05
-4.96838780406758e-05
-3.93882175824708e-05
9.55717026478819e-06
-2.95966851010152e-05
-4.78690894858838e-05
8.28281964750467e-07
-4.67859876191251e-05
-1.34265514592243e-05
1.14584297082282e-05
-2.91700060912772e-05
-5.94366894097382e-06
-2.19434816268319e-05
-2.91383172532434e-05
1.93340911055685e-07
-4.52145583056721e-05
-1.25388022142374e-05
-4.14375618099922e-05
-4.89890401373939e-05
-2.99861441293441e-06
-4.18091646525093e-05
-1.75092156894049e-05
-1.14988627605553e-05
-3.92152287690064e-05
-3.28785415233956e-05
9.77354934464027e-06
1.04470882692378e-05
-2.02157309157266e-05
-2.06784243407322e-05
-1.28272375237712e-05
-2.92175393818884e-05
-1.55199823848308e-05
-1.83936882288988e-06
-3.74810726212331e-05
-5.60761688705308e-05
-1.73125706222425e-05
-2.6418144774999e-05
-3.4185350555715e-05
-2.08608687994851e-05
-3.06596276242957e-05
-5.37963920308977e-05
-1.18353612363902e-05
-1.22426971713789e-05
-3.86858087072046e-05
-4.28728611558321e-05
-4.29578884951623e-05
-5.08837662192667e-05
-2.50000974397752e-05
9.78928895657948e-07
-4.3379126343112e-05
-1.68368340502661e-05
-1.73136004900651e-05
-2.51647506767842e-05
-6.80284508252736e-05
-2.23577614751551e-05
-4.02550686753413e-05
-3.75343665979952e-05
-3.33025560182268e-05
-2.5709120032447e-05
-4.18525660859624e-05
-3.05974908588199e-05
-1.31474576129842e-05
-2.67400641755359e-05
-3.76601127260276e-05
-4.24522396902867e-07
-1.44686267691245e-05
-3.91804174904394e-05
9.66407931825826e-06
-3.40488550387202e-05
-4.45587947609948e-05
7.9163150015942e-06
2.25511909768173e-05
-3.80660446474751e-05
-2.65397896698583e-05
-1.35790099508698e-05
-3.00303049624726e-05
-3.84868832058588e-05
-5.68200960019677e-06
-2.0006701924174e-05
-5.79579298181985e-05
-1.9099073739141e-05
-3.42634107932037e-05
-5.25634616507856e-05
-3.5740338198988e-05
-6.81905197193909e-05
-4.07029442027401e-05
-3.85710959584209e-05
-3.50759309506402e-05
-5.76279741180271e-05
-7.56260301290914e-05
-4.62049428502965e-06
-1.20612669015915e-05
-4.08790932706708e-05
-7.43534281220206e-07
-3.04424060997679e-05
-4.10654376474089e-06
3.34049152788297e-07
4.1800792566331e-06
-5.41373773742665e-05
-2.83646133596731e-05
8.15140932354669e-07
-4.6486294435985e-05
-6.78221740066472e-05
-4.64872645113566e-05
-4.16516479027125e-05
-2.09052830219315e-05
-3.93008233159216e-05
-4.42043821343456e-05
-1.07527740343169e-05
-9.38461958995714e-06
-2.08896889935935e-05
-2.92244638678536e-05
-4.98736394386933e-06
-1.71685981220942e-05
-6.94779095884309e-05
-5.78417319838223e-06
-1.67532225456673e-05
-4.93839651909235e-05
-2.9017962797976e-05
-1.06141242738333e-05
-7.85437087475344e-05
-5.40600720442993e-05
-2.85907946440573e-05
-4.48017603812107e-05
-4.42303710579681e-05
-2.76296344976785e-05
2.71232336594175e-06
-5.19719658753073e-05
-1.01349611106929e-05
-1.39359228800094e-06
-1.68477669742851e-05
-3.38425407152594e-05
-3.49655361818889e-05
-4.3130072659645e-05
-2.93698766499894e-05
-2.69266949732566e-05
-4.73418077036158e-05
-3.68522353683211e-05
-9.83181151014304e-06
-4.73523547434682e-05
-3.79163760600151e-05
-3.82248401767465e-05
-5.30757427589909e-05
-5.37747838625512e-05
-1.15586876152202e-05
1.80506337387466e-05
-7.50628085409269e-06
-2.32534990020373e-05
-3.59161028516209e-06
-3.43323623256818e-05
-4.11983536206799e-05
-5.58584372587311e-06
-1.37078480317688e-05
-4.92494096512678e-05
-4.5602476310039e-06
-1.30053176470084e-05
-4.54160720389909e-05
-2.16519838772733e-05
-3.07591478014721e-05
-6.41648417360106e-05
-2.54124249800884e-05
-8.26064739918292e-06
-3.46975572320889e-05
-3.05173184104769e-05
6.5323395849722e-06
-1.59271972731534e-06
-3.47160219697283e-05
-1.10688473560331e-05
-4.60433855193392e-06
-1.75408196681758e-05
-3.7139664408952e-05
-3.43907691197543e-05
-4.13021712710538e-05
-1.37880340170596e-05
-2.35844393437955e-05
-1.51864025069088e-05
-1.44857555191196e-05
-5.78740813648763e-06
-2.19483344070209e-05
-4.4339840798499e-05
-6.79687680099473e-06
-3.85086591784958e-05
-1.72418402771171e-05
-8.15848792692102e-06
-4.65750029060493e-05
-3.38523905468298e-05
6.42302296655496e-06
-2.6320519831451e-05
-3.79597740839509e-05
-3.73021756999105e-05
-4.67917530744098e-06
-1.48167223355075e-05
-1.43846787569642e-05
-1.74172045255283e-06
-2.50998485144713e-05
-1.35213363552009e-05
-3.63351728926109e-06
-1.5960228260363e-05
-5.52570268217871e-05
-3.54410775396198e-05
-2.86007090060221e-05
-5.20728200848828e-05
-3.93963399814409e-05
-7.27070734351049e-06
-6.70157151049723e-05
-4.60746088808195e-05
-7.49962364350645e-06
-3.58743246562345e-05
-5.81304472601814e-06
-2.83231901666659e-05
-4.73689329627028e-05
-4.87625272522443e-05
-1.25153582628604e-05
-1.18410986123868e-05
-4.3389295977673e-05
-1.28647322152115e-05
-7.37409357408315e-06
-4.08525628569434e-05
-3.73041127087887e-06
-1.63191813630524e-05
-6.81435256899624e-05
-6.54501100355739e-05
-3.56440175747981e-05
-3.12978441478481e-05
-5.012100890675e-05
-5.64721478805414e-05
-2.63201292920741e-05
-4.60249607012149e-05
-2.23674287710265e-05
-8.84963636904489e-06
-4.8207778161952e-05
-1.49778831081572e-05
-1.4489843364686e-05
-5.12130058328157e-05
1.91512714682236e-06
-1.02869751817006e-06
-1.97284126824962e-05
-2.63959745048338e-05
5.90020424796968e-06
-4.77802252294478e-05
-6.39303487533035e-05
-6.17966154774639e-05
-3.41149037036529e-05
-4.86093637949541e-05
-5.40218517468883e-05
-2.88462185220865e-05
-6.96098605686105e-05
-2.91117366034925e-05
-8.59024528843061e-06
-3.28569628355364e-05
-1.07392270478367e-05
-3.15236041337273e-05
-1.19282360155602e-06
6.74400970391377e-06
-1.59540085939502e-05
-3.91271964086156e-05
-1.4289441664007e-05
-6.3268543668973e-06
-3.11230160173961e-05
-3.68694025216023e-05
-2.48817045042086e-05
-7.56211100948382e-05
-5.36233691501693e-05
-5.87893143512053e-05
-1.37073513542475e-05
-6.67453391329896e-05
-2.43818494593465e-05
-1.79756526892168e-05
-1.23953309009829e-05
-1.29024550962411e-05
-1.09603545875872e-05
-2.63448134390218e-05
-1.67313251018137e-05
-1.25687223940282e-05
-1.37289416642584e-05
-3.10289964237857e-05
-6.20687398238845e-05
-1.83130075007603e-05
-4.97362593252868e-05
-2.26034846813022e-05
-2.83163425999407e-06
-4.86793658010533e-05
-2.82977865666793e-05
3.47946492721657e-06
-8.40286283840737e-05
-3.30027943353853e-05
6.41716607539454e-06
-4.34283039735271e-05
-1.85648151418018e-05
-3.13431737835501e-05
-1.86997053619875e-05
-1.50286326413645e-06
-5.08655052887719e-06
-5.11336831601203e-05
-5.42692237498847e-05
-3.0086596880454e-05
-2.36814819550269e-05
-3.31396294702303e-05
-1.56415295154567e-05
-2.01935204606114e-05
-1.51866239986396e-05
-2.60223198467596e-05
-5.9153866561436e-05
-2.94153595075527e-05
-2.64822010641519e-05
-1.27848514575779e-05
-7.70128535512314e-06
-1.32841805925385e-05
2.58986659243872e-06
-4.63504291931229e-05
-2.02418026487333e-05
-1.31131579711907e-05
-4.11170185968708e-05
-2.4501885405309e-05
-4.86392686583839e-05
-5.81176408016375e-06
-3.06716980291886e-05
-3.10150172883937e-05
5.30822626996515e-06
1.2360096789754e-05
-4.18004702433316e-06
-2.36363873350667e-05
-4.17984169097126e-05
-1.54186065984318e-05
-4.23889210153679e-05
-3.91872229286188e-06
1.69171137239667e-06
-1.61514721229444e-05
-2.08582513856021e-05
-1.21416643049289e-05
-1.76404193055465e-05
-1.47593735659409e-05
-1.08719451442286e-05
-2.34993596020837e-05
-4.1337785096197e-05
-2.81984071873934e-05
-2.33583469175187e-05
-1.82270364558027e-05
-1.11460194479642e-05
-5.9972378536179e-05
-5.4435401709726e-05
5.74711205261329e-06
-1.52082944936912e-05
-9.30635737889051e-06
-3.54286544191324e-05
-4.17316714450217e-06
-2.66430490688666e-05
-2.8401619522613e-05
-3.32245534869568e-05
-2.50286362132004e-05
-1.56781021127797e-05
-5.30233921576782e-05
-4.60877612973392e-05
-4.86737220351503e-05
-7.20455644716709e-06
-3.35700058167278e-05
-4.32973970442696e-05
-5.65127741389573e-05
-1.46172866406934e-05
-2.23371820448955e-05
-3.67010731559887e-05
-2.2294317488924e-05
-3.20671349660982e-05
-2.40789476177236e-05
-2.61923012161361e-05
-2.74900530702659e-05
-9.84606898744701e-06
-3.04451412772849e-05
-3.24125674415652e-05
-5.22494077144005e-05
-4.18835240488228e-05
-3.48347107137565e-05
-3.21379442186304e-05
-3.30561939165187e-05
-8.03220198340934e-06
-2.77847898049136e-05
-2.87173060476629e-05
-3.48263280946721e-05
-5.34897208587639e-05
-1.63079157532687e-05
-2.8347100744192e-05
-1.21765285237714e-05
-3.41959584133963e-05
-3.14826590950968e-06
-3.57400098511651e-05
-3.91719661578493e-05
-6.33166184176973e-05
-2.31588380255045e-05
8.76425351099975e-06
-3.67306082588991e-05
-4.69893438126562e-05
-3.67126083466614e-05
-3.20640431725801e-05
-5.60246043267067e-06
1.21522826752877e-07
-5.42798985402648e-05
-3.37008385037663e-05
-1.39156981398428e-05
2.76798527064806e-05
-1.95204274708639e-05
-1.30532636804532e-05
-2.67413579526863e-05
-9.70933020650536e-06
-1.22050429911243e-05
-9.89841589151078e-06
-2.85347314707793e-05
-3.0914963838872e-05
-3.2541609698322e-05
-2.29663929362382e-05
-1.07471620573514e-05
-3.76391610075637e-05
-2.88136585863861e-05
-2.86766467237021e-05
-4.3484366498913e-05
-4.96404415054789e-05
-3.9992328232086e-05
-1.51081578446775e-05
-1.19642408818703e-05
-4.97202408940961e-05
-1.40769940049217e-05
1.42170758200807e-05
-4.14347241691663e-05
-1.8709820521013e-05
-2.09443841519207e-05
-5.43810853605352e-05
-2.75945810188536e-05
-3.84703527592596e-05
-2.26781890860808e-05
-4.40884963014591e-06
-4.80909568371069e-05
-1.72605434074796e-05
-7.81554203550825e-06
-1.26969211412916e-05
-1.08102036843239e-05
-6.34709111924489e-05
-3.71810770074889e-05
-6.7181137274453e-06
-5.71893300042169e-06
-1.69539793990996e-05
-3.4264253263859e-05
-1.63621821278781e-05
-9.84923268554683e-06
-2.95428859610265e-05
-8.32141629558646e-06
-3.39462039435141e-05
-4.58722295364833e-05
-3.48705827612449e-05
-6.0325317555227e-05
-5.37318508368301e-05
-3.63509638988995e-05
-2.33535936877454e-05
-5.7078976966353e-06
-2.97709386392712e-05
-5.54210097125775e-05
-1.79829644625978e-05
-4.19828224665453e-05
-4.71994324280614e-05
-3.74726003599094e-05
-3.34244715234353e-05
-3.19703414944167e-05
-5.25817165725535e-05
-1.34776947190656e-05
-6.79321182231433e-06
-3.22353790749227e-05
-3.2103848303737e-05
2.06399859614395e-06
-1.48318468100693e-05
-5.07652024815326e-05
-3.47097599382352e-05
-1.20454046530461e-05
-8.54619632806684e-05
-4.60959285174291e-05
-4.38120519488681e-05
-3.7946774408809e-05
-2.8755225214617e-05
-2.86646422256245e-05
-2.96035088113943e-05
-3.80288695190541e-05
-5.28356372703365e-06
2.04996140507997e-05
3.80657116033461e-06
-1.07494512834611e-05
-8.53142993099886e-06
-2.22264309080997e-05
-2.86346821007741e-05
-2.07424758469883e-05
-5.51393072094833e-05
-5.03076808269192e-05
-1.36532555084377e-05
-6.99911938916791e-05
-1.58677023376428e-05
-4.16413336740588e-05
-3.23757087755966e-05
2.71039088124955e-06
1.55208432887362e-05
-3.89050098262502e-06
-4.48436457372566e-05
-1.33121149698244e-05
3.45822014391735e-07
-3.12848370335413e-05
1.59683923561527e-06
-1.05282228363182e-05
-1.67198940049505e-05
-2.21693190875989e-05
-3.14967304071747e-05
-3.17014635416028e-05
-2.36581918573799e-05
-4.11580614243534e-05
-2.13357074119424e-05
-5.78622251546814e-05
-8.70944518037524e-06
-2.02876236713232e-06
-3.81758220031894e-05
-3.38377216933726e-05
5.06743397054476e-06
-3.57519462340488e-05
-2.79121131069471e-05
-3.07009435114619e-06
9.11251440514764e-06
-1.39848005531658e-05
-1.79055957405572e-05
-4.59367203415192e-05
-2.8222052146952e-05
1.26767833123287e-05
-8.85467256730662e-07
-4.29548645396491e-05
-2.93049289551997e-05
-2.31950436697191e-05
-6.51264245246429e-05
-4.62390454573313e-05
-2.12679005673249e-05
-6.59292279882097e-05
-1.66366801069679e-05
-1.73962523710361e-05
-4.37188036823361e-05
-8.17074026664704e-06
-8.65452204394055e-06
-3.65818134923031e-05
-2.23339322248368e-05
-4.0040442802524e-05
-1.96055218935292e-05
-2.02905506274724e-05
-4.07234544846107e-05
-2.96170858881226e-05
-1.9424805847085e-05
-6.88025234261177e-06
-1.12939503457564e-05
-4.75823329026718e-05
-3.16082579445349e-05
-2.2395456106483e-05
-6.17168689517465e-05
-3.41110113406005e-05
-3.50181529080471e-05
-4.33671322174119e-05
-3.05716678052047e-05
-2.7411164123062e-05
-3.50998562171375e-05
-2.70696378881098e-05
-1.79480126320958e-05
-3.00154311941185e-05
-1.50730603252494e-05
-2.05222651530064e-06
-2.85332837512586e-05
-1.21948448490579e-05
-4.03907185955278e-05
1.38304657065624e-05
-6.77608047316146e-05
-2.67666937071592e-07
-4.49220460861044e-05
-4.33235017992203e-05
-1.9621180664161e-05
-4.93583284905679e-05
-3.06232493281271e-05
-1.87355891705761e-05
-1.34563287780955e-05
-4.11283984097625e-05
-2.25671691048453e-05
-2.79451796000651e-05
-4.61068429695778e-06
-4.53414369213706e-05
-3.5942774963658e-05
9.83849191588905e-06
-4.31369500718156e-05
-7.90217638477727e-06
2.16056958322822e-05
-8.38003992717469e-06
-8.80805257814446e-05
8.46953823092794e-06
-2.78577602489159e-05
-3.32653854283667e-05
-3.56349280656718e-05
-2.43243142851181e-05
-6.2620814098067e-05
-3.35837119180363e-05
-2.68070655286976e-05
-2.10157433938041e-05
1.4743478641184e-07
-1.32083275439584e-05
-7.22892010528156e-05
-4.37513782856694e-05
-5.56806241232147e-06
-3.39142081590807e-05
-1.58439170629101e-05
4.51409321726629e-06
6.13893164178859e-06
-2.4514794545325e-05
-1.51060676983488e-06
-3.08704065743055e-05
-3.56523394189915e-05
-2.63886680415509e-05
-2.43732570943373e-05
-7.2640099102692e-05
-4.21974822553939e-05
-5.33116662640934e-05
-2.83439680561122e-05
-5.41680236953425e-05
-4.4454112109492e-05
-2.89930870920393e-05
-1.90867885247398e-05
-1.74041777834601e-05
-2.73251245834157e-05
-5.72355935306923e-05
-1.29063959477901e-05
1.29633208516018e-06
-2.22625497160962e-05
-4.19219056758909e-06
-6.48382753957026e-06
-2.18009701077644e-05
-5.25597528817912e-05
-2.12773993778478e-05
-3.35438241021959e-05
-5.14581995757673e-05
-4.56050077296855e-05
-4.70111166268034e-05
-7.48441134633994e-05
-2.37075859525391e-05
-3.94660723577528e-05
-3.39515375354782e-05
-4.17269786236651e-05
-2.33868202942247e-06
-5.83264780844128e-05
-5.24582434098168e-05
-5.5468474117648e-07
9.88809924678493e-06
-4.14702141014369e-06
-3.16396273649207e-05
-2.08713687732908e-05
-1.6645842310775e-05
-1.373575552062e-05
-1.77912724753703e-05
-3.49678511938678e-05
-3.07330319719944e-05
-3.05042322611999e-06
-2.19574176201503e-05
-2.82093058972867e-05
-1.20364992456709e-05
-3.2136422399383e-05
-2.42740032170331e-05
-3.88250493442995e-06
-3.06246355038198e-05
-3.25505991782676e-05
1.79119447193591e-05
-2.70787790083994e-05
-2.71146870661135e-05
1.67768098713517e-05
-2.31202769895993e-05
-7.23308946667739e-05
-4.60363927087893e-05
-3.40886267661392e-05
-4.88403370294641e-05
-2.31156186165229e-05
-4.03646349589994e-05
-6.33331964853933e-05
-2.8771034260757e-05
-1.39959727181065e-05
-4.16475241310686e-05
-4.7681026306292e-05
-2.14765423044277e-05
-2.26050323412285e-05
-2.8631007479544e-05
-2.1545446755252e-05
-4.85698918310028e-05
-3.02002858860831e-05
-1.16133296400357e-05
-2.00853621406017e-05
-2.1737539400469e-05
-2.88856359053335e-05
-3.54977743236436e-05
-4.34733375211598e-05
-4.10111633468443e-05
-2.25741022035415e-05
-8.93989188404678e-06
-2.06485777970524e-05
-1.56893018154693e-05
-5.12408866484593e-06
-1.6568616260812e-05
-4.17890581857612e-05
-2.90060011314179e-05
-3.34585131984022e-05
-2.30714274390466e-05
-3.57209268385355e-05
-2.44110156648392e-05
-2.87395051453554e-05
-5.97965911093633e-05
-5.57729286295746e-05
-3.22049088195363e-05
-1.27133938677591e-05
-1.2375251418763e-05
-4.36154819530008e-05
-2.10808107411912e-05
-4.7102563208426e-06
-2.94549977641045e-05
-1.11535622108846e-05
-8.11492181648991e-06
-3.43259749433192e-05
-2.00126496236441e-05
-7.92888018731599e-06
-3.24222579858838e-05
1.91280277430471e-06
-1.98865739752387e-05
5.47692625041708e-06
-6.10511021726031e-06
-6.34920570121307e-06
-4.69658519353302e-05
-1.73319372643046e-05
-2.62301259523676e-05
-4.67647031545687e-05
-3.97860341288935e-06
-2.31973107590184e-05
-3.47751589067479e-05
-1.75865002546602e-05
-2.93925885001872e-05
-2.57066864728225e-05
2.00091940799665e-05
-2.14091701329049e-05
-5.99405934921096e-06
6.11438266266763e-06
-2.91301344795553e-05
-3.8781167516228e-05
-3.06754506308559e-05
-3.54158517486615e-05
-3.57780315206455e-05
-4.83174918355382e-05
-2.58648713314143e-05
-9.68887467437009e-06
-3.90344438944765e-05
-4.28270667718299e-05
-6.98492717961454e-06
-2.27929411823691e-06
-2.01510545079659e-05
2.13229366531477e-06
-2.13773480967319e-05
-4.53921234028066e-05
-2.48405009277083e-05
-3.5900255093136e-05
-8.0737372375483e-06
-4.77075247479618e-05
-4.7338543097801e-05
6.62641899913847e-06
-4.09401863815136e-05
-4.9208879932121e-05
8.06984658150272e-06
-3.04612808656061e-05
-2.71568597891939e-05
-4.09723323806192e-05
1.85558051143577e-08
-2.90083680326706e-05
-3.09091994700074e-05
-3.96710153733441e-05
-4.61130602143617e-05
-1.88458613672751e-06
-3.94392993964904e-05
-3.24793285278253e-05
-3.04823820673908e-05
-3.94897866718693e-05
-2.47004100364489e-05
-4.02711833131351e-05
-3.58086107036942e-05
-1.89964702353489e-05
-3.99859433562179e-05
-6.19078878856037e-05
-4.13090854526256e-05
-3.53995102699182e-05
-3.12288618498747e-05
-3.99814081169253e-05
-1.68285224881572e-05
-1.54166022251455e-05
-3.64213197071748e-05
-2.56139922453678e-05
-3.55752133673863e-05
6.66568394729397e-07
-3.00868828500828e-05
-3.68662923245678e-05
-4.18385935367574e-06
-1.11698921693042e-05
-1.90481041357869e-05
-6.55092241312172e-05
-3.62806317775541e-05
-5.25818014505249e-05
-2.74213794419784e-05
-5.72598488895689e-05
-3.51326393097642e-05
-6.37931310192296e-05
-1.28193982008485e-05
-2.61165071614704e-05
-5.65870712535737e-05
-7.75430512542846e-06
-6.29247079288875e-06
-2.44556258425847e-05
-1.37609058400268e-05
-2.62244032791259e-05
-7.73890986633814e-06
-2.64853708730313e-05
-3.53931925473779e-05
-3.86061144241286e-05
-5.28140661809544e-05
-5.32480592071626e-05
-5.48161488290869e-05
-5.68956576104474e-05
-4.53650112807851e-05
-2.4336956565903e-05
-1.44338817446335e-05
-2.12255775506086e-05
-2.01091746248532e-05
-3.30924857721175e-05
-7.43116027230222e-05
9.58746435970444e-07
-6.07529334386543e-05
-2.93681781204934e-05
-1.0075196775095e-05
-4.32011536528908e-06
-5.7454876506207e-05
-5.78721439555329e-06
-1.18190796802045e-05
-4.16120207891757e-05
-2.55120958578633e-05
-3.62822405401019e-05
-3.96727485840419e-05
-2.12972664059194e-05
-4.51887785268155e-05
-2.34997248363241e-05
-2.76234697384753e-05
-1.09756261023961e-05
-4.07037994739339e-05
-1.30387366405371e-05
-3.22776052956542e-06
1.17753869912547e-05
-3.29284370033504e-05
-4.49299133967312e-06
-2.418189920524e-05
-5.50100158164287e-05
-2.68534345959789e-06
-1.76307307275459e-05
-4.12067071974905e-05
-3.13993698611288e-05
3.34770156207728e-06
-5.27863284942455e-05
-6.31723609708809e-05
-3.97794220614386e-05
-2.65826696603208e-05
-2.86493455629313e-05
-3.76624675627303e-05
-6.9384077121563e-06
-1.89684152033138e-05
-2.72424361658107e-05
-2.94707629847844e-05
-4.379411398462e-05
-1.84570620216303e-05
1.13108645403925e-05
-2.88865643844738e-05
-2.9678310204503e-05
1.44307943388494e-06
-4.05708550055577e-05
-9.16640769139786e-06
-4.23005181975778e-06
-1.00640506969974e-05
-3.27698264368529e-05
-4.94156456346929e-05
-4.08103895117533e-05
-4.3319442344118e-05
-2.332759973336e-05
-3.57837880449082e-05
-4.28624195836665e-05
-3.88627096071532e-05
-2.32512192171592e-06
-1.97055844869164e-05
-4.04174301492636e-05
-8.62644779680703e-06
-1.95827840614299e-05
-2.83018932666485e-05
-1.47709345062177e-05
-2.59606087378561e-05
-4.69200122662772e-05
-3.73650121099229e-05
-4.96314298260542e-05
-3.99813266897171e-05
-3.43134762780198e-05
-3.45461673836213e-05
-3.36182965989339e-05
-2.00727259012164e-05
-3.53887185075331e-05
-3.00278082523276e-05
-2.43929637369363e-05
-1.37885732633032e-05
-4.06641457663105e-06
-2.69362822664581e-05
-8.81493618761218e-06
-5.17687693283523e-06
-4.03835332270058e-05
-4.10283551187605e-05
-4.10942282107204e-05
-5.84001586648704e-05
-8.14793735067849e-06
-3.61759914795354e-05
-2.75587870317833e-05
-4.10628347060471e-05
-3.71083651731096e-06
-3.24368296518549e-05
-1.33856661112257e-05
-2.36976537031722e-05
-1.50602925492477e-05
-2.18679378779905e-05
4.86242823906762e-06
1.92169568984833e-06
-5.2108734844802e-06
-9.92361962910988e-06
9.55106627017446e-06
-1.10768616661022e-05
2.56409345633132e-05
-2.3504737682062e-05
-3.57756821986855e-05
-5.49404146096941e-05
-2.3359557652769e-05
-2.44150757509643e-05
-7.78510465437856e-05
-5.63781592074792e-05
-1.79324667444331e-05
-3.00265080622927e-05
1.17507577391884e-05
-2.60503954153982e-07
-1.38416302541231e-05
-2.15986135700905e-05
-9.05985307988582e-06
-5.61049635406304e-05
-2.29561018488698e-05
-2.65963623432616e-05
-2.78809949997544e-05
-4.19420408123291e-05
-3.37482417507148e-05
-3.93350442250507e-05
-4.18149371965219e-05
-2.85508180382334e-05
-3.27905192303245e-05
-2.64911845108588e-05
-3.50251701978546e-05
-1.86766987482317e-05
1.02828619976492e-05
-3.57657357532256e-06
-3.32184518745212e-05
-2.53761140565575e-05
-2.59430809892675e-05
-3.21553430548894e-05
-4.44223225274544e-05
-7.61914637644326e-06
-8.21419443068905e-07
-3.14858506465125e-05
-2.88955533135049e-05
-2.28026689062836e-05
-4.54299194949528e-05
-1.91667452805327e-05
-1.70636348539577e-05
-2.23170339113585e-05
-3.78613979910821e-05
-3.94397969673171e-06
-2.18917956645646e-05
-2.46367038877717e-05
-1.63520662841075e-05
-4.62170780300944e-05
-6.49230712310658e-06
1.01189342338563e-05
7.38858144790264e-06
-3.16079587853562e-05
-4.85878046521068e-05
-2.09252382428048e-05
-2.95077406226544e-05
-1.14047127912124e-05
-1.4841910354214e-05
-1.96455230400234e-05
-1.62710250435834e-05
-7.09184952114108e-06
-5.29836350325774e-05
-2.51644855529038e-05
-4.57372895460264e-05
-3.96421562821399e-05
-3.39532209943479e-05
-5.13457901188714e-05
-2.55570591020199e-05
-3.57586158208184e-05
-5.5811164864784e-05
3.99303615680966e-06
-2.25046085722148e-05
-2.99360595012455e-05
-1.72085329962192e-05
-1.52584557145759e-05
-6.01195513842835e-06
-6.57555184050267e-05
-3.6354979322345e-05
-1.74512370441302e-05
-2.01192207177219e-05
7.32889674699093e-06
-4.64914619141856e-05
-3.23375251598564e-05
-4.1684376494814e-05
-1.97103784771187e-05
-5.11821292128206e-05
-8.51718459408283e-06
-7.6478007928407e-06
-1.07953882104337e-05
-2.67599871807529e-05
-3.57473300084423e-05
-8.40693666603688e-06
-3.95683657186825e-05
3.36220788302404e-06
-3.45895464395063e-05
-3.55809374441832e-05
-3.26263203885665e-05
-4.05047990507263e-05
-2.53649271868068e-05
-1.22764750452303e-05
-5.31676263452819e-05
-1.57068217705377e-05
-2.29453132071218e-05
-2.29689093170948e-05
-2.25470369997099e-05
-3.14497902737512e-05
-1.77513596649025e-05
-4.1484956228708e-05
-2.1247666139924e-05
7.89248503866904e-06
-1.79918045593829e-05
-1.31688929052545e-05
-4.77060620597476e-05
-2.76383615104889e-05
-8.57315817619592e-06
-1.51791862302774e-05
-6.29296626065062e-05
-1.33071394905731e-05
-3.4425082968121e-05
4.52043903346558e-06
-5.33301267464134e-05
-1.42820215770089e-05
-2.97721782301738e-05
-3.54258371869714e-05
-1.89563553990878e-05
-4.61393616711069e-06
-2.9947912534301e-05
-2.12881626137111e-05
-2.37244899302271e-05
-4.26676357145452e-05
-2.2722610469311e-05
-2.24179479250437e-05
-3.11523149271529e-05
-3.13480964008557e-05
-1.63159242847292e-05
-1.05584012527227e-05
-6.46738194585591e-05
1.17243755744893e-06
-1.06952741433127e-05
-2.79283733860033e-05
1.05534617923474e-06
-4.36480304307858e-05
-1.87025132854174e-05
-4.30547569834732e-05
-2.62083918457542e-05
-2.68265302457418e-05
-2.65870911100759e-05
-3.41067020603502e-05
-5.66363771532585e-05
-4.37726822228223e-05
-2.0928684489966e-06
6.35310409531011e-06
-2.96237970736036e-05
-3.43613994984322e-05
-1.51189209710176e-05
-2.81580851299603e-05
-1.26589550391719e-05
-3.98892016430273e-05
-5.08936440904222e-05
-3.74341478489132e-05
-7.08753157077612e-06
-3.07400448848939e-05
-4.54508154592348e-05
-3.4889264880867e-05
-3.53156843075352e-05
-4.75746151093684e-05
-4.61542523268484e-05
-6.07175918832972e-05
-5.76640606148728e-06
-3.21021695717741e-05
-2.49885121975512e-05
-3.31652668525265e-05
-5.24442108147802e-05
-4.12205432073884e-05
-2.37992207244205e-05
-1.26638594397086e-05
-5.73617572924492e-05
-3.64649008726738e-05
-3.18505602029574e-05
-5.50904438526154e-05
-3.39327730098274e-05
-3.70607065792982e-05
-3.30368420976286e-05
-4.38108141849951e-05
-4.90450023380855e-05
1.62783933823734e-05
-3.13142470975277e-05
-2.6890351920561e-05
-3.99223432810434e-05
-2.0176879735839e-05
1.29876279440603e-05
-7.13426373475626e-06
4.31869875155707e-07
-3.25392182560304e-05
-4.24409962387936e-05
-6.44367801860195e-06
-1.7633448515735e-05
-6.3379321124357e-05
-4.5065105869623e-05
-6.54822410612703e-06
-4.92602588561542e-05
-2.56861663286639e-05
-3.24252738795683e-05
-3.29607659847854e-05
-3.30034587806648e-05
4.37565497628917e-07
-2.38757897870685e-05
-2.32407179631392e-05
-8.61931358614209e-06
-1.25751996562347e-05
-4.4619633403996e-05
-2.13199242104988e-05
-3.57810475167962e-05
-2.70680006496784e-05
-3.230822828748e-05
-3.39966095064854e-05
-4.01241922521795e-05
-3.94775409604296e-05
-6.50067744922512e-06
-4.58930802754155e-05
-3.71495021042039e-05
-1.21706450644868e-05
-5.49247636286793e-05
-1.74052582407301e-05
-1.20125003877143e-06
-6.77817078334619e-06
-4.01343103143672e-05
-2.24479207770253e-05
-2.0649836566694e-05
-2.14094319359116e-05
-1.98289225272227e-05
1.81126036288227e-05
-3.84659965098661e-05
-4.3364671398819e-05
-2.72017129501311e-05
-2.55028798406535e-05
-5.95708862206973e-05
-2.38610172631563e-05
-2.90075593772149e-06
-4.54297034221624e-05
-3.06722207771337e-06
-1.74039653459159e-05
-5.25682375625356e-05
-1.91769588090994e-05
1.39989005364894e-06
-1.41697312981228e-05
-9.14832679616191e-06
-7.77839099808172e-06
-1.63151013802814e-05
-3.22465104545096e-05
-3.82970164823432e-05
3.98812389356472e-07
-1.82614053484685e-05
-3.31250825180645e-05
-4.65111318769962e-05
-4.85584297070191e-05
-3.57198524865362e-05
-3.0825486687623e-05
-4.30170329849409e-05
-1.33093090142022e-05
9.2576130821694e-07
-1.13243138714226e-05
-1.97516454426566e-05
-2.83500803039517e-05
-2.58038603986979e-05
-4.8503729743264e-05
-1.75985986844507e-05
-4.45082051018503e-05
-3.85767759989927e-05
-6.58662564615931e-05
-4.43368782242366e-05
-3.60060178491891e-05
-4.79584647514916e-05
-2.10657889151324e-05
-3.05884828955213e-05
-9.44203722687979e-06
6.03328779385036e-07
-3.78994617719865e-05
-3.5239823986456e-05
-1.71012362604797e-05
-3.2540284351273e-05
-3.77989028134483e-05
-2.66770307492274e-05
-3.46780306954296e-05
-5.55538571850153e-05
-5.21471154648041e-06
-2.73104115029953e-05
-3.75234186665569e-05
-4.12092526716505e-05
-3.30443290805229e-05
-4.04216428232386e-06
-4.73080020379305e-06
4.86878664112384e-06
-5.78383315451604e-05
-2.45235501969181e-05
-8.93399691089058e-06
-3.31649149183377e-05
-4.04761937373422e-05
-3.20207728691178e-05
-1.38426052660075e-05
-3.05806956328941e-05
-3.58260670875622e-05
-2.62338923096561e-05
-6.99062438270818e-05
-5.14158668309501e-05
-4.33935279557107e-05
-4.51935458917559e-05
-2.9178546361669e-05
-1.49332948800828e-05
-3.75581799766231e-05
-1.73743168041159e-05
-1.77420735045128e-05
6.22993578683347e-06
-2.34606183233817e-05
-1.44036387517058e-05
-1.14391497455358e-05
-9.21884192081794e-06
-4.22384584531349e-05
-4.19364244510421e-05
-2.94048245806634e-05
-6.99212444340381e-05
-7.20897102853485e-05
-4.07583098149321e-05
-5.42665136246485e-05
-6.75866273383076e-05
-3.62011776091242e-06
-4.54167522143049e-05
-3.2355125085406e-05
1.24412546211481e-05
1.89041170964762e-06
-3.3101429015973e-05
-3.65601667361782e-05
1.8660140001562e-05
5.37235214760178e-06
1.2395059970159e-05
-5.66570273363598e-05
-5.33349897339387e-06
-4.49358896547344e-05
-1.61258709115979e-05
-2.63955108103012e-05
-3.90584873988826e-05
-3.97644251043873e-05
-3.5854703607975e-05
-3.08687145922629e-05
-4.78852060911533e-06
-2.81900337157528e-05
-3.27840982155202e-05
-3.30156824882422e-05
8.13475837566093e-06
-2.54970197821997e-05
4.32521509327268e-06
-4.94624908435595e-05
-2.97242947464362e-05
-2.22002672105626e-05
-4.38461475976971e-05
-2.47015143808737e-05
-4.5734438780476e-05
1.72631595826802e-06
-4.76569987003231e-05
-5.76889333021075e-06
2.50736642049108e-06
-3.88473897313363e-05
-2.74363314986337e-05
-4.52083656131307e-06
1.81589237866083e-06
-3.686013315721e-05
-1.92213288285659e-05
-2.80261340593512e-05
-3.5583572016639e-05
6.84257362077317e-07
-5.74178498808119e-05
-6.88346553734506e-05
-2.81117830010794e-05
4.15077360197745e-06
-6.14155650355151e-05
-4.25460403858971e-05
-3.1196061308328e-05
-4.88611650683747e-05
-1.26529487346343e-05
-3.42588805226307e-05
-5.75596983731952e-05
4.80259717613541e-06
-2.52420025464765e-06
-2.32498805475061e-05
-3.16125943049524e-05
-1.79881247827629e-05
-4.1678860529329e-05
-2.74485381910834e-05
-6.57337719070426e-06
-2.40839437948946e-07
-4.1027570363438e-05
-3.71023760093643e-05
-3.55843429035515e-05
-5.57223597815605e-05
-4.4433341236984e-05
-1.9490880175028e-05
-2.57615275650494e-05
-1.41451321953253e-05
-2.86137118751243e-05
-1.16691551948864e-05
-2.19836933263608e-05
-9.88606523475328e-06
-1.7247927285577e-05
-1.93591736655292e-05
-1.31418627711206e-05
-2.83336252873812e-05
-4.90192169346916e-05
-2.39711397145888e-05
-2.47720519510225e-05
-2.19831674925177e-05
-2.03879831455795e-05
-6.1350464399126e-06
-4.15524098259468e-05
-5.62713480889336e-05
-4.57939442101612e-05
-2.78634843213808e-05
-3.93559350525525e-05
-3.91651361625578e-05
7.10207421592203e-06
-7.50264276400706e-05
-1.24247901965087e-05
-4.25175520106489e-07
-6.20603641981249e-05
-5.7913548354037e-06
-5.97528184568069e-06
-3.7064529859451e-05
-3.84778543531508e-05
-1.13577486084375e-05
-4.42312801423799e-05
-1.22893966310941e-05
-1.14924570770847e-05
-1.4494036815255e-05
-2.70412524120785e-05
-1.1943991508013e-05
-2.37559681950307e-05
-4.59283100560452e-05
-3.71051428335006e-05
-5.16936869925556e-05
-3.62166416748945e-05
-3.545175997142e-05
-3.88881236732683e-05
-3.01273503092592e-05
-1.07691886298733e-05
-3.93243545985247e-05
4.50260660990492e-06
-1.04365921015942e-05
2.50365066296265e-05
-1.56796687744448e-06
-1.58333814677777e-05
-1.27075401423606e-05
-1.31148384354441e-05
-1.09310666125893e-05
-3.01074436753956e-05
-3.15443908779997e-05
-3.85541131218729e-05
-4.13289963575243e-05
-2.32220413606432e-05
-4.63275282413246e-05
-4.4625786998206e-05
-2.90568394797725e-05
-4.51935673012987e-06
-1.3348985909705e-05
-5.06730227027105e-05
6.46382773360407e-07
-1.5303658791884e-05
-6.40750002164563e-06
-7.338962604345e-06
-2.54346067771562e-05
-8.93846486814976e-06
-1.42396516749732e-05
-2.74719048527287e-05
-4.57255830587309e-05
-2.25816973647544e-05
-1.93265853539689e-05
-5.474285098542e-05
-2.19004593590968e-05
-1.0366333901905e-05
-3.04100980550245e-05
-5.21771980978321e-05
-2.76969242800069e-05
-4.2449289936922e-05
-2.49915458730206e-05
-1.0853550109828e-05
-2.39724732534855e-05
-1.9347173356446e-05
1.02596516202862e-05
1.9862015372117e-07
-1.22822263862005e-05
-8.42355923931169e-06
-1.78812993417178e-05
-3.89831941114284e-05
-3.30133329257211e-05
-1.74913850542159e-05
-5.78362980079424e-05
-5.04410945489757e-05
-3.55911279887085e-05
-4.11099918349896e-05
-7.16382187575834e-05
-3.52139729689477e-05
-1.33988880337933e-05
-5.61944514843628e-05
-2.50424674397989e-05
-2.12203151637902e-05
-3.13511004465745e-05
-2.25080825019748e-05
-3.51494876681476e-05
-1.24012614806186e-05
-3.2158116400288e-05
-2.11170123447984e-05
-2.60290580875171e-05
-2.67965114258834e-06
-3.17451029311083e-05
-3.95324346106959e-05
-1.88484086066086e-05
-1.64697068818409e-05
-3.82343999983689e-06
-4.90287554810178e-05
-1.63745270309346e-05
-4.45447792614709e-05
-3.07437983984903e-06
-2.64410383469453e-05
-5.65196273821141e-06
-4.52334450894788e-05
-3.02138846045007e-05
-1.82300069176744e-05
-2.6908070801625e-05
-3.65618927459469e-05
-1.12252896435117e-05
-9.6960550302146e-06
-4.63312123612482e-05
-1.94339683774564e-05
-1.23106361728928e-06
-1.03607025921639e-05
-5.60261907531631e-05
-3.69708198916957e-06
-1.61985246744888e-05
-1.87050636269502e-05
-1.47812377343214e-05
-3.54270921717568e-05
-2.64457037960045e-05
-2.71832725096699e-05
-5.36833228131206e-05
-6.8799402802836e-05
-7.31511575181257e-06
-2.12058904198633e-06
-2.77460902101663e-05
-2.4879097472864e-05
-2.37253549977858e-05
-5.13032031417838e-05
-2.75412681541418e-05
8.28685150890555e-06
-5.79534894696901e-05
-3.66909588002434e-05
-5.57850929211637e-06
-2.32055914099164e-05
-5.74940132884447e-05
-7.39672255860862e-06
-3.471262408798e-05
-3.76509081192493e-05
-2.7945269011455e-05
-4.28930447751213e-05
-5.90278696752329e-05
-1.19437007429276e-05
-2.71139604151004e-05
-4.58795650198477e-05
-6.79016110339713e-06
-5.12832723420084e-06
-6.34874825555725e-05
-3.82375175438753e-05
-1.39604691223105e-05
-1.68231106505319e-05
-6.73800360698124e-05
-2.5199539544303e-05
-4.53877350386799e-05
-3.83520654223357e-05
-1.04771097761874e-05
-4.34630432051553e-05
-3.2816713641436e-05
-5.79147666064273e-06
-3.29125295838421e-05
-1.22369129393461e-05
-3.65846681487276e-06
2.9214030257455e-05
-2.88313416849088e-05
-2.91843218754889e-05
-1.13854624454855e-05
-1.24393593287486e-05
-1.03432526079933e-05
-1.74857485430063e-05
-2.33374463575042e-06
-6.67317657408605e-05
-2.04097931895314e-05
-1.25383652417144e-05
-7.709653527569e-05
-4.613071943959e-05
-3.15631936689422e-05
-4.87072030056574e-05
-1.5143013737769e-05
-1.03015251636512e-05
-4.06393787420834e-05
-9.89496033733031e-06
-2.49035618061534e-05
-3.35955293030859e-05
-2.00375396359322e-05
-2.03222886226747e-05
-1.20329240948638e-05
-8.15896714201779e-05
-2.04061792561929e-05
-4.23586124875551e-06
-3.18252184622363e-05
-2.69768421638323e-05
-5.11814367076024e-06
-3.32590133751844e-05
-3.5418584684826e-05
-3.58278240621899e-05
-3.00139708012533e-05
-5.56670817635452e-05
-3.10233604817611e-05
-2.79189510694279e-05
-5.10184450801626e-05
-4.97779179980651e-05
-2.21433822163561e-05
-6.82422664585981e-05
-2.55080981467528e-05
-7.3098185444637e-06
-2.72452836860322e-05
-2.99502840620209e-05
9.81959997447148e-06
8.46951920758671e-06
-3.33903240483033e-06
1.69837833352441e-05
-4.50788901821998e-05
-9.08129535064133e-06
-1.91234208199858e-05
-5.80857959605915e-05
-2.8441181980166e-05
-3.99400976997579e-06
-4.24209858294871e-05
-3.82108338828553e-05
-1.07034208935868e-05
-9.42505879759887e-06
-4.88367055932753e-05
-3.04336424501946e-05
-1.63599490703592e-05
-2.24323417273034e-05
-3.86611190005772e-05
-2.53055927334688e-05
-1.93403011464122e-05
-2.51938197034703e-05
1.12687134839998e-05
-2.84579992348709e-05
-4.18332144921597e-05
-1.87514934213544e-05
-2.94181413347319e-05
-1.96234586876594e-05
-3.6077175250146e-05
-6.63505025589252e-06
2.72087677752358e-06
-5.44887989458363e-05
-4.17059327071331e-06
-3.83189209107114e-05
-4.50013342469808e-05
-7.26307060985819e-06
-1.97691171389785e-05
-1.64324584957998e-05
-4.50919050285187e-05
-2.31432713505585e-05
-3.149192826325e-05
-2.28129058194229e-05
-1.62202455577563e-05
-4.87579450388284e-06
-1.31554589384393e-05
3.82109348198316e-07
-2.5818716922877e-05
-3.79575467773166e-05
-2.71937388572751e-05
-1.14968719682725e-05
-4.56762586430016e-05
-7.22400406429543e-05
-4.01087908406644e-05
-4.85181283671519e-05
-3.9317031019717e-05
-5.65460540924278e-06
-1.14589678736987e-05
-5.02565470122938e-05
-2.053578513199e-05
-5.33777240856592e-05
-3.96691598190619e-05
-1.72009409143002e-05
-3.58979621936612e-05
-3.76369376710515e-05
-2.43966201937225e-05
-1.06337465383382e-05
-1.41264871316424e-05
-2.04023891209568e-05
1.20550085515942e-05
-3.04980636085808e-05
-2.1349128140231e-05
-4.52611954633115e-06
-1.47208363378002e-05
-4.85705583148777e-05
-2.48038115218961e-05
-2.05949012846954e-05
-5.91433530583025e-05
-7.14003669137532e-05
-4.39049538162798e-05
-4.18151756470913e-05
-4.01662366734219e-05
-4.05677091436082e-05
-4.4092460265617e-05
-3.21369566396882e-05
2.07866611139765e-05
-1.37453015046451e-05
-2.50426282758797e-05
-3.82314113185908e-05
-5.48103234107806e-05
-2.00358244437265e-05
-8.09969733795813e-06
-3.08019986676395e-05
-4.40582307739331e-05
5.64878135583711e-06
-2.52865077101567e-05
-2.33002856562453e-05
-1.8736044800442e-05
-4.25124409696652e-05
-5.74411983527727e-05
-8.13558373487439e-05
-3.31636685059304e-05
-1.04247217739586e-05
-5.34494188679541e-06
-1.15308541301398e-05
-2.56728061845624e-05
-3.50213318565836e-05
-1.69470700316741e-05
-3.08198695460849e-05
-3.05062511286746e-05
-1.40181990079316e-05
-7.07118042866305e-06
-3.26484571340386e-05
-2.56661404842288e-05
-3.11773551580695e-05
-2.18692424067983e-05
-3.24401635268572e-05
-3.10586603716351e-05
-3.5604969643422e-05
-6.26109229726151e-05
-4.41645174432685e-05
-3.66299532269072e-05
-5.87648707325608e-05
-3.56779824200744e-05
-1.83132344917784e-05
-3.00912664773426e-05
-5.06600743982111e-05
-1.27092960489705e-05
-4.47093803530341e-05
-3.03859103447609e-05
-1.49187140581148e-05
-1.98456573586147e-05
-2.12470390550695e-05
-2.39669098589818e-05
-3.52091861083186e-05
-2.88619457493933e-05
-4.43019068376745e-05
-1.89903534363409e-05
-2.50150162954932e-05
-3.31196597426635e-05
-2.61130750971432e-05
-3.41633175011975e-05
-2.29424170852349e-05
-1.94441582968876e-05
-1.73281554586905e-05
-2.22404961732747e-05
-3.097789426294e-05
-2.55075110847315e-05
-4.66487313021189e-05
-2.16674281723242e-05
-3.55467490999012e-05
-1.79344685241039e-05
-2.46691635917695e-05
-3.01228549116035e-05
7.46855976374282e-06
-1.58327887675312e-05
-4.03262987337436e-05
-2.44698734533376e-05
-3.34267025763845e-05
-2.15445838120376e-05
-4.84959897722837e-05
-3.86336139576219e-05
-3.48168966452874e-05
-1.64630118989887e-05
-5.50441338478254e-05
-3.69911187600501e-05
-2.11872473938944e-05
-3.93183980092002e-06
-1.53785461221417e-05
-1.72514581294385e-05
-1.2885874646816e-05
-1.62781061306726e-05
-4.23719772214829e-05
-2.98108937854752e-05
-4.01023212907719e-05
-2.68159675338801e-05
-3.57004395361918e-05
1.93002697368774e-05
-6.11848586536913e-06
-3.75169288434146e-05
-6.52686000965837e-05
-2.98793866505197e-05
-3.64520977364687e-05
-5.76526555423782e-05
-2.15185294160221e-05
-2.4363592139691e-05
-4.37829698714274e-05
-3.55496363651116e-05
-1.5950353473316e-05
-2.7358416907328e-05
-1.98111582633669e-05
1.37812891693755e-05
-1.60976207643348e-05
-1.3586707847297e-05
-3.83070879281895e-06
-3.24515956023506e-05
-4.12351026741648e-05
-2.06099918705817e-05
-3.14480316367183e-05
-4.28404185103941e-05
-5.07238531386238e-05
-3.14366697008057e-05
-6.44322671743782e-05
-5.13576096073396e-05
-5.2923156984891e-05
-1.67583082657264e-05
-2.74009934566691e-05
-1.87900484889301e-05
1.20743440646231e-05
-3.24511877761722e-06
-1.24665857853944e-05
-1.77293768922174e-05
4.2893833267335e-06
-1.00248033163941e-05
-7.81534282538444e-06
-4.11082145630526e-05
-2.96493598098736e-05
4.06347236241516e-06
-1.72151569628006e-05
-4.5478440660977e-05
-5.05124758735942e-05
-5.75284638555002e-05
-4.31379243998492e-05
-3.91959357130237e-05
-3.55773176354082e-05
-4.74470224769892e-05
-3.46696086036721e-05
-3.07412439636622e-06
-2.24005682161075e-05
-1.12524007949661e-05
-3.8222549450681e-06
-2.70789103402543e-05
-1.13430257950039e-05
1.76038826438696e-05
-2.51355889352848e-05
-1.94916015291871e-05
-8.53047542191209e-06
-2.2406607529484e-05
-3.9771796505206e-05
-5.56110352150658e-05
-5.18763014023656e-05
-4.91844089106356e-05
-4.90334753133939e-05
-2.65345639126481e-05
-5.86471737956254e-05
-2.98551073666412e-05
-1.96682549286041e-05
-2.24386252422093e-05
-1.52870384894527e-05
-1.20430196368457e-05
-2.47447887762971e-05
-4.79826054030389e-05
-4.18822358478418e-05
-3.90458063398829e-05
-4.41451558045481e-05
-2.26704372515749e-05
-5.65951778985869e-05
-1.85200023839504e-05
-3.05632070602745e-05
-3.72869675416019e-05
-4.87681827103417e-05
-3.22293945717231e-05
-5.24748402591143e-05
-4.1254272302143e-05
-2.50446615486172e-05
-1.98366210738425e-05
-5.25590840908125e-05
-5.08255320278099e-05
-2.95200326819936e-05
3.40243154358818e-05
-2.89570396873154e-05
-1.23015892126532e-05
-3.39806251768576e-05
-2.26812938758818e-05
-1.84764581616231e-05
-2.05525959866344e-05
-2.73363470615763e-07
-2.56911048338089e-05
-2.11521206817387e-05
-1.15569232554533e-05
-2.15963134216099e-05
-4.71374697653562e-05
-3.39310811866362e-05
-3.75000896933195e-05
-4.13468644876074e-05
-3.80497837036432e-05
-3.85913594916661e-05
-4.28305036677904e-05
9.85070927666502e-06
-5.05302040661254e-05
-3.95799913474268e-05
-3.66412000632138e-05
-2.98289550984085e-05
-1.75093549564634e-05
5.07905522764426e-06
-2.85611421043692e-05
-1.78492771941223e-05
-3.31165011253937e-06
-5.70396930809934e-05
-4.46093928230739e-05
-9.92737831875807e-06
-3.32017770391973e-05
-2.76934669596037e-05
-2.30224308751096e-05
-2.92686326948735e-05
-2.16902715033076e-05
-1.49382635867166e-05
-1.76259090764518e-05
-3.72673695416478e-06
-3.31384025268708e-05
-4.18482263382009e-05
-3.84206441103237e-05
-2.84479326748418e-05
-7.02376705581085e-06
-5.71804848440101e-05
-1.04813407538925e-05
-1.03244605368046e-05
-5.41565302321351e-05
-2.39275872670096e-05
-6.48991268985147e-06
-4.19489474699775e-05
-4.74646874315235e-05
-4.61350279498435e-05
-4.36471474438391e-05
-2.99241266011165e-05
-3.61202782189346e-05
-2.62621760776674e-05
-5.94639310369191e-05
-1.67125979990455e-05
-2.91234162135643e-05
-1.8190917866073e-05
-3.56573735530489e-05
-2.86458803611176e-05
-9.85457056413927e-06
-5.60297627666453e-05
-4.08275307052627e-06
-4.95150466690904e-05
3.76293038242896e-06
-3.80809231968656e-05
-3.92243385527171e-05
2.30009738602618e-06
-2.69655983038114e-05
9.39045170568502e-06
-1.94471186580233e-05
-3.97738280096267e-05
-4.67196410009176e-05
-7.06645566942453e-05
-1.00416926492813e-05
-4.48981362772175e-06
-2.64131669179503e-05
-2.0744306845833e-05
-1.2856857170471e-05
-2.6672959904933e-05
-3.96923442186681e-05
-2.63951546030117e-05
-2.99055707351328e-05
-4.83083972135571e-05
-2.47759353300766e-05
-2.80320102151219e-05
-3.99160038601923e-05
-3.04881596533139e-05
-2.85420357380229e-05
-5.52777319393063e-05
-3.32995480133672e-05
-1.48487982827754e-05
5.24087582354478e-06
-4.34576205679644e-05
5.5816570044258e-06
-4.48435712762061e-05
-2.94554912340901e-05
-3.60500609496376e-05
-4.07589433019619e-06
-3.29018080735226e-05
3.37078645316364e-06
-1.72782313974176e-05
-2.29814120736651e-05
-5.57515193566329e-05
-1.46178886769946e-05
-3.11554345295401e-05
-5.23280347739199e-06
-3.34481932038661e-05
-2.23736190944414e-05
-3.15625249035015e-05
-2.52205079371264e-05
-3.5655803447484e-05
-5.39872971374136e-05
-4.42111434945443e-05
-3.93942644821797e-05
-1.71519338431148e-06
-4.34063562583751e-05
-4.4249981658978e-05
-5.4283599222276e-05
-5.34549924211647e-05
-1.4719904268975e-05
-2.63880476523789e-05
-5.44395244756256e-05
-2.81510904006984e-05
-1.00339151588155e-05
-2.57367739344325e-05
-3.42407357994651e-05
-6.80511035190337e-06
-2.56004624561214e-05
-3.57948181657854e-05
-4.82363303822528e-06
-3.61338253116139e-05
-3.9875989783328e-05
-8.91465160192935e-06
2.55627986898833e-05
-6.52263617963255e-05
-1.18501510474897e-05
-2.23609495926975e-05
-3.54284076626665e-05
-7.5978227097019e-05
-4.7815518784316e-05
-4.34695543603068e-05
-1.78978035857141e-05
-3.0857082827706e-05
-5.66224746370862e-05
-3.24325020889132e-05
-1.69411564061911e-05
-2.24411255016807e-05
-2.30766184247707e-05
-1.90260423156334e-05
-5.21835040830371e-06
-2.07346163219547e-05
-1.16417805023642e-05
-4.15216235447711e-05
-5.215736472928e-05
-1.59257503787656e-05
-4.0645730976358e-06
-4.96599392964836e-05
-4.84137630773895e-05
-1.03798451968528e-05
-5.24589396550674e-05
-5.1455337142037e-05
-1.47046382202268e-05
-5.41588263338332e-05
-3.00836456570492e-05
6.16399275308066e-06
-4.8135041128778e-05
-1.40988954364301e-05
-1.30796865451704e-05
-3.39885586306567e-05
-4.91559735411315e-05
-3.13016657684575e-05
-3.0753228644944e-05
-2.61432671721534e-05
-4.43424232448566e-05
-5.65337606289923e-05
-6.21792822295179e-06
-4.7068252334131e-05
-2.92594806961504e-05
-1.82496348590623e-05
-2.32821668451027e-05
-1.19744887085617e-05
-2.80288022441059e-05
-2.54087670422569e-05
-2.62716592024505e-06
-1.45983904584402e-05
-1.15706838381657e-06
-8.8868509511686e-06
-4.50851922846186e-05
-4.51070777284396e-05
-3.88439324520402e-05
-5.8503151065727e-05
-2.27793603466207e-05
-5.42856684150854e-05
-3.11084142385886e-06
-1.38689381570114e-05
-3.88863545108668e-05
-4.82193425198775e-05
-2.59661548957049e-05
-1.14220912800202e-05
-3.33371069072689e-05
-1.30095296101066e-05
-2.15291707662084e-05
-2.2959609754785e-05
-3.17190305809441e-05
-1.41271032632777e-05
-2.06308647334344e-05
-1.12363060976914e-05
-4.11242147690986e-05
-4.31318004372588e-05
-2.25165398293816e-05
-1.68580666364915e-05
-2.78982822458366e-05
-2.89835446841401e-05
-3.56354671198458e-05
3.21503371568387e-06
-2.45128835774295e-05
-3.76436969732957e-05
-3.88407516081276e-05
-1.26109866606968e-05
-2.58353883687655e-05
-4.11084034602479e-05
-3.07194321478149e-05
-2.18981930318526e-05
-3.10208124755302e-05
-3.89669471732985e-05
-2.0426244502026e-05
-3.33528055294365e-05
-3.57130632281102e-05
-1.27800811469723e-05
-4.74773904795698e-05
-3.65960313200513e-05
-1.12500146393843e-05
-2.4319048846399e-05
-6.43790098679219e-06
-3.26292411027082e-05
-4.16848946207539e-05
-2.03134193195702e-05
-3.25138321348669e-07
-1.73812510618602e-05
-2.39770485742935e-05
-3.51335640447969e-05
-2.70985866607705e-05
-2.71108235913331e-05
-1.36107248004888e-05
-2.22284068054816e-06
-3.11932736121399e-05
-4.2016972387373e-05
-5.37856580973233e-05
-3.19611818067149e-05
-2.28153248286751e-05
-4.21028071695407e-06
-4.38379239381768e-05
-4.29623790145157e-05
-3.06904462506383e-05
-5.59975022686292e-06
-1.39281491234843e-05
-4.56257684202912e-05
-3.30041203197026e-05
-3.86727171869907e-05
-5.06859643585089e-05
-7.88182925910223e-06
-3.15197471802405e-05
-2.314743838415e-05
-3.96317560733022e-05
-4.03500135572132e-05
-3.11204845812902e-05
-2.74603590938035e-05
-3.93976699544609e-05
-5.64611740198301e-05
-2.53060977754085e-05
-3.10716113120149e-05
-4.40303205120631e-05
-4.41020280392431e-05
-9.00229997011047e-06
-1.81870187094747e-05
5.3787755382427e-07
-2.9851130895126e-05
-2.90984164497164e-05
-2.51431288808292e-05
-6.16501514846281e-06
-2.77787461987611e-05
-5.6710678072703e-06
1.21141572786006e-05
-4.22651256768258e-05
-1.46190787615945e-05
-6.76167292981806e-06
-4.72922967855492e-05
-2.90149932559906e-05
1.04303127995722e-05
-3.81390853858655e-05
-3.781734031858e-05
-4.55423597582557e-05
-3.00329821230436e-05
-1.7837102071746e-05
-2.74586501268666e-06
-2.03296544653361e-05
-7.74900640641027e-05
-3.02825202734943e-05
-3.17701389164321e-05
-6.50013510244066e-05
-1.25760988816397e-05
-1.64378339811174e-05
-6.71019991682221e-05
-4.60381162628876e-05
-2.33821139937579e-05
-5.66742476756701e-05
-3.56236593594863e-05
-3.97239404851765e-05
-8.46812419691456e-06
-3.35325998558969e-05
-2.42348167796526e-05
-3.48861998267474e-05
-2.65856183232818e-05
-1.1705228749996e-05
-1.75617115892496e-05
-2.28913065566007e-05
-3.59746450189203e-05
-7.4314833069489e-06
-3.8262888114232e-05
-1.29247072974711e-05
-8.66438460078771e-06
-3.681087997639e-05
-3.9846487266833e-05
-5.93362168478671e-06
-1.95814089506522e-05
-1.53257265751286e-05
-2.71225699747167e-05
-2.56506084821047e-05
-2.70521333328413e-05
-2.93555513864671e-05
-4.43945904571304e-05
-3.78908311163831e-05
-2.10228866575345e-05
2.66493875975815e-05
-3.06083256332002e-06
-3.66102802657492e-05
-1.84847874506351e-05
-6.54693296148828e-05
-4.43383067719105e-05
6.31898939339896e-06
-4.55232447999551e-05
-1.18519511907729e-05
7.60879330750361e-07
-2.645025318009e-05
-4.9822008932993e-05
5.32883150720426e-07
-1.60156292261478e-05
-4.77282521079227e-05
-5.4849275844406e-05
1.47571776495291e-06
-4.80497542201051e-05
-3.72097396388915e-05
-2.91794966279429e-05
-9.17888561912698e-06
-6.35832298323369e-05
-2.18547459243073e-05
-2.74069748124741e-05
1.04023378380761e-05
-5.01292255367274e-05
-2.00442644101285e-05
-2.43839247762433e-05
-4.18459818563905e-05
-1.21609015796087e-05
-2.4397205673544e-05
-1.35207256413895e-05
-6.1399990557394e-06
-4.63283130216737e-05
-4.85148655892792e-05
2.98150880327623e-06
-4.51174350606874e-05
-4.12448689184209e-05
-1.91934284651229e-05
-2.79597148112633e-05
-3.24474918149555e-05
4.75207617857665e-06
3.98729967063958e-06
-6.64192509132109e-05
-5.30617990887863e-05
-1.6337276925799e-05
2.41009804136858e-06
-4.89376740680597e-05
-2.52924631395841e-05
-4.00244999980998e-05
-6.07480971960255e-05
-3.5728870704e-05
-1.10802395631034e-05
-6.2980248771667e-05
-5.81568560141072e-05
-2.79232429793029e-05
-6.26118345359901e-05
-1.8772618771367e-05
-3.05458641492133e-05
-3.90262135792994e-05
-1.84670969760247e-05
-2.31512724479957e-05
-5.88758958172522e-06
-5.04136666653106e-05
-2.91278801589957e-05
-3.93284621595462e-05
-3.90647551030443e-05
-1.93838431594966e-05
-1.98661359356708e-05
-1.92882793313669e-05
-2.26206314929537e-05
-2.53983111409698e-05
-2.7873747857306e-05
-2.23783238135268e-05
-5.95376255416719e-06
-2.71299675173557e-05
2.24471534982324e-05
-1.93345853046941e-05
-3.80350690416023e-05
-2.70851508785284e-05
-2.04387683614639e-05
-1.71367242917948e-05
-2.67288553525407e-05
-3.64322122048827e-05
-3.27035318942863e-05
-2.06344411075075e-05
-1.38854375039404e-05
-2.49588543034248e-05
-4.47601850897001e-05
-2.26419691628031e-05
5.12381717320444e-06
-1.16483510086601e-05
-3.74668916309959e-05
-6.69612180098363e-06
-4.27413051241806e-05
-3.54517700672902e-06
-3.13478722104883e-05
-1.12402728109338e-05
-1.04228855113307e-06
-2.78864924271136e-05
-1.33857752282875e-05
-1.30036004803449e-05
-3.17072352922875e-06
-5.90189516716038e-05
-3.99975243859878e-05
-1.62893073742619e-05
-2.20677613978038e-05
-1.71918682887704e-05
-1.25729746767949e-05
-3.25225631577877e-05
-8.27414340923084e-06
-6.84042395727812e-06
-2.50844175121541e-05
-1.78722124921619e-05
-2.98825144027127e-05
9.99590517118408e-06
-1.74493541040515e-05
-2.29923764109203e-05
-3.53354592852477e-05
-1.62839015087217e-05
-1.27039488423116e-05
-2.26737169060305e-05
-1.52467074979255e-05
-2.74222337047055e-05
-6.08096869585555e-06
-1.27658797677331e-05
-2.39000639681655e-05
-2.14553174856391e-05
-2.12144139475134e-05
-3.66186748473325e-05
-1.11589627604228e-06
-2.709017328625e-05
-4.0994136824763e-05
-2.57689504238751e-05
-2.99510019726789e-05
-4.54010168604345e-05
-4.12671625004068e-05
-2.14239081928868e-06
-4.16231664996477e-05
-4.08366068599422e-06
-6.08964166144164e-06
-1.81070291885684e-05
-2.68648914308755e-05
-3.51763105146852e-06
-2.53314360380649e-05
-5.22001790117609e-05
-1.94149811361264e-05
-8.96841558287391e-07
-5.33120410044553e-05
-4.63505340244652e-05
-1.98144572592295e-06
-1.64719624038231e-05
-4.30825625065204e-05
-6.6682941598602e-07
-2.95446631484802e-05
7.66464792517528e-06
-1.68092924663878e-05
-4.75579874036178e-05
-2.35202681960871e-05
-2.22618988391305e-06
-2.46355005179407e-05
-2.87848465821515e-05
-3.21875012726633e-05
-1.87730614171374e-05
-4.62434103786339e-05
2.5967943520444e-06
-2.38344594659939e-05
-1.97003761695795e-05
-1.41519385215958e-06
-1.51520872221844e-05
-1.41443523403062e-05
-3.42951381928733e-05
-1.54273580780417e-05
-1.81297403706136e-05
-5.5539980366943e-06
-1.8396370806522e-05
1.81329260905443e-06
-4.84211815642073e-05
-1.81570750256783e-05
-3.22612419073912e-05
-6.00342819925686e-05
-9.74972822817018e-06
-2.20789519116127e-05
-3.44368633193115e-05
-5.7103071170732e-06
-1.59571899560114e-05
-4.01352950535279e-05
-5.47887830466989e-05
6.75615941069395e-06
-1.26401781891567e-05
-3.29030373388721e-05
-2.51363910379458e-05
-1.06879218606353e-05
-3.72693350526841e-05
-3.7905328704788e-05
-4.72038383720078e-05
-4.8630874925912e-05
-2.99097549332313e-05
-1.85115960723424e-05
-4.2137034096636e-05
-2.86341416416484e-05
-1.96480795031706e-05
-4.72512699229993e-05
-4.51447527879797e-05
-1.68415158426043e-05
-1.24949390392382e-05
-1.25425531572771e-05
-1.28099521149151e-05
-5.66564930874865e-05
-1.7205233822827e-05
-1.13338112305332e-06
-4.15917045159728e-05
-5.52916103666118e-05
-3.36494757826421e-05
-4.72256486224699e-05
-3.70720816135364e-05
-3.84048455444748e-05
-3.67731945493407e-05
-2.04070299212697e-05
-3.59179084739697e-05
-1.73982509869211e-05
-1.60711411202507e-05
-3.05553581658508e-05
-1.84334773416599e-05
-4.46208907371814e-06
-3.6665766442901e-05
-7.4494787190129e-06
-2.43078304279814e-05
-4.01808597670678e-05
2.71680110882587e-06
-7.94100765550327e-06
-3.49543183431513e-05
-4.77780469877184e-05
-2.21277708743772e-05
-1.10269591038772e-05
-5.22109207005348e-05
-4.47676576372091e-05
-9.20170039479326e-05
-2.79784468424518e-05
-2.19960833158488e-05
-8.71184525969604e-06
-2.90682660701052e-05
-3.53271773660339e-06
-2.17045234833052e-05
-1.5833532413485e-05
-1.09538735541637e-05
1.51459390432242e-05
-4.03161074386188e-05
-4.27246210217155e-05
-3.47708591148921e-05
-2.45432484729202e-05
-1.7370194205331e-05
8.67363270185365e-06
-4.06872084245458e-05
-3.61581511604832e-05
-4.68188122925188e-05
-1.43150108011683e-05
-1.28057297710079e-05
-3.43919754245027e-05
-3.56633596977805e-05
-5.5394234181018e-06
1.50103316310451e-05
-2.99453226722849e-06
-2.53762268201006e-05
-5.69770751673046e-06
-1.60150041454045e-05
-2.73561113531548e-05
-4.98714488397855e-06
-6.80127230649499e-06
-3.89173110938826e-05
-7.30002903543533e-07
-4.84932623103819e-05
-2.75047845689665e-05
-3.00275656235236e-05
-1.95271065315555e-05
-5.14214232805557e-05
-5.68269075458298e-05
-2.40099682682857e-05
-4.51787926929664e-05
-1.71278133316073e-05
-3.76251108852122e-05
-1.35486722171145e-05
-2.07571799548465e-05
-2.91827642708498e-05
-3.12038743875645e-05
-2.24604095440519e-05
-2.34681097943163e-05
-2.52057251064012e-05
-2.73602966313172e-05
-2.47561911138947e-05
-4.04969471704258e-06
-2.36847372451225e-05
-6.38843655101737e-05
-2.69378716900098e-05
-1.93069222149674e-05
-4.74844800841837e-05
-6.43461403762569e-06
-3.69512240355513e-05
-3.18221427167875e-05
-3.99752409510696e-05
-1.70082864573308e-05
-5.22131862377964e-05
2.62341817401894e-06
-3.10514972257769e-06
-3.38614868601313e-05
-5.95037813832498e-05
-2.82919305277313e-05
-4.23885200620869e-05
-2.87587256455529e-05
-4.22021942347123e-05
-4.99249339557395e-05
-2.96394349205695e-05
-3.49452788781826e-05
-5.08848549565561e-06
-4.9291165386249e-05
2.27091819928555e-06
-2.6086755981608e-05
-1.49386413808559e-06
-3.07397625763233e-05
-2.2601437188419e-05
-1.19408203047369e-05
-3.02371344787232e-05
-3.21563795663674e-05
-1.73605005363644e-05
-2.5911937536403e-05
-2.21702918943422e-05
-2.13612647020851e-05
-4.0198443608301e-05
-4.63829198446407e-05
-7.61545823093881e-06
-3.62908673413606e-05
3.580416599285e-06
-2.57418278651063e-05
-2.98121703004814e-05
-2.20473324620031e-06
-3.12892694262115e-05
-3.56204718076415e-05
-1.6507197201684e-06
-3.74592571672252e-05
-2.86389300014369e-05
-1.41079522984854e-05
-2.59361109685574e-05
-5.26028311005301e-05
-1.68817455005543e-05
-3.52059442868052e-05
-5.31157387458016e-05
-1.69281899297259e-05
-2.94667915413685e-05
-2.55666341999189e-05
-2.28306273933786e-05
-1.10503784086403e-05
-3.07751364050109e-05
-8.65265542719118e-07
-1.82960753096105e-05
-3.24872639774728e-05
-1.33952985670218e-05
-1.05802838192881e-05
4.02558143571018e-06
-1.85052445177458e-05
-2.0389215864219e-05
-2.4836581199945e-05
-4.02627086398397e-05
-4.27560375081656e-05
-3.75863792814315e-05
-3.93025422278138e-05
-2.8991674461487e-05
-2.9356911279841e-05
-2.85393815790977e-05
-6.3340305291252e-05
-3.67164870188817e-05
-3.40772448125381e-05
-2.82924486646373e-05
-2.12436334065505e-05
-1.85651569413494e-05
1.18456419581664e-05
-3.00097946883329e-05
-2.20411220970385e-05
-2.19029508372403e-05
-4.3005815902767e-05
-4.30087065508262e-05
-4.24947269618022e-05
-4.34674515744751e-05
-4.58458312525333e-05
-3.67028219837973e-05
-5.51362518858949e-05
-2.86870905383348e-05
-3.60241154843462e-05
-2.62998717215756e-05
-4.3402317807562e-05
-1.67032097101828e-05
3.60021970220197e-06
-1.78808398394002e-05
-4.1710534118317e-06
2.8049536440728e-05
-4.88970550016356e-06
-1.01213430559145e-05
1.31272927798013e-05
-2.54866422095253e-05
-4.07538505853551e-05
-2.57296603475769e-05
5.13039455701111e-06
-4.86196588121969e-05
-4.24165547555363e-05
4.68899965231601e-06
-5.33744336429186e-05
-2.90185511059938e-05
-2.02483025143629e-05
-4.52023042954009e-05
-3.44393771381725e-05
3.99824167756962e-06
-1.81923863903213e-05
-1.48028598027693e-05
-2.44022501661839e-05
-7.97990059226386e-06
-1.95457885292545e-05
1.19814146837814e-05
1.45954664105328e-06
-4.11485779870333e-05
-2.83424486501134e-05
-2.07431689797733e-05
-4.60562702315947e-05
-5.1973366226621e-05
-2.88871901276941e-05
-6.72574547565128e-05
-3.28448695354497e-05
-4.10353278900136e-05
-3.0923942390642e-05
-3.86513739188796e-05
-4.07271365151483e-05
-3.97949280719286e-05
-2.44675919399535e-05
-6.62225274997202e-06
6.59311454273171e-06
1.01616638006073e-05
3.11883502932106e-05
-3.89233732097051e-05
1.8730284940608e-05
-4.37519512631289e-05
-1.80128476057026e-05
-2.85882084339763e-05
-5.11268286873896e-05
-2.50194947139312e-05
-6.03047567113749e-05
-7.1643197597488e-05
-3.56152126351159e-05
-3.77930382522274e-05
-5.66447196384843e-05
-1.78489423307405e-05
-8.96644361257985e-06
-2.30182320991946e-05
-1.1716632526933e-05
1.10471533769241e-05
-1.90494263306821e-05
-3.03720281786576e-05
2.05316229580045e-05
-1.76524538229029e-05
-1.21816964175385e-05
-4.27121946196257e-05
-4.99456848624464e-05
-3.17798767625655e-05
-3.54696547079417e-05
-6.27170422392777e-05
-7.84210726188244e-05
-3.64719428744789e-05
-3.77747122057081e-05
-3.77463542310096e-05
-3.62303651279286e-05
-1.5596499240903e-05
-2.4509382604768e-05
-2.21732294730432e-05
-2.71297282303458e-05
-2.6653557339662e-05
-3.4512895095274e-05
-8.31285767136649e-06
-3.71655809931142e-05
-4.05294745429707e-05
-2.95219869168087e-05
-2.60130703093898e-05
-4.56040447976273e-05
-5.26794923054417e-05
-4.62189440718605e-05
-5.04339583765364e-05
-3.0953233593656e-05
-3.50342521160786e-05
1.26085191229228e-06
-4.03449993811273e-05
-2.73021981426049e-05
-1.73762953199572e-05
-1.76923022677154e-05
-2.79583541881594e-05
-1.78077034456541e-05
-3.82672085478743e-05
-1.87092618677044e-05
-1.4745205388008e-05
-2.69779584727013e-05
-5.10271925938291e-05
-2.70997994262611e-05
-2.90222016235284e-05
-3.25146972005578e-05
-3.31857435067637e-05
-1.11474476203118e-05
-7.56216754003181e-06
-6.58898383962989e-05
-1.09724113661561e-05
-3.50566040798444e-05
-3.94828671752071e-05
-2.50786367078978e-05
-2.17585034554316e-06
-3.50440226237838e-05
-4.05303620262166e-05
-3.41003222116555e-05
-3.88172514445714e-05
-4.2610729157722e-05
-3.31777134871647e-05
-6.69870271161574e-06
-2.1149424548201e-05
-2.92894136746083e-05
-1.87816690414397e-05
-2.1390126291192e-05
-2.04268533438249e-05
7.52616921203048e-06
-4.66261859278104e-05
-1.82548590987213e-05
-2.9804341896825e-05
-4.39624801593379e-05
-5.30115307679555e-05
-2.54373441699746e-05
-5.52139116495776e-06
-2.45469994191355e-05
-3.00673964722726e-05
-5.54061917509822e-05
-2.05131215762366e-05
-1.54673197958076e-05
-3.16068174923337e-05
-2.23764187507349e-05
-2.90496534057183e-05
3.49489099872785e-07
-1.34211841605338e-05
-5.395449042988e-05
-2.16721930027445e-05
-1.31129036501377e-05
-4.97151253548399e-05
-7.20072050151812e-06
-2.42475585741863e-05
-3.56614694271876e-05
-3.56774746364436e-05
-1.22447848331323e-05
-5.91913601291388e-05
-2.95407784446169e-05
-2.55213426456062e-05
1.5518538558373e-07
-1.50586371553782e-05
-7.49991138068151e-06
-7.71931880091828e-06
-3.19288257014657e-05
-3.36796373721092e-06
-3.12420642910401e-05
-4.73793666460189e-05
-3.98823767050134e-05
-1.55521940160746e-05
-2.94419440822079e-05
5.6118326417433e-07
-2.64961810904303e-05
3.39639044925602e-06
-3.01532487821132e-05
-4.59933586311453e-05
-5.19090501688776e-05
-4.90344144463763e-05
-1.12345113391196e-05
-6.48374606294614e-05
-4.84397104238642e-05
-6.66381462550592e-05
-1.41107069077568e-05
-4.74296683301962e-05
-4.83543590193166e-05
-1.12163116644854e-05
-1.5033236164531e-05
-2.21477127603712e-06
-3.558734614622e-05
-7.49640119638553e-06
-3.01219394725105e-05
2.26799358640844e-05
-4.79401038927053e-08
-2.22741433482785e-05
2.19239220211154e-05
-1.37886728560799e-05
-9.28957455553222e-06
-3.61940339000923e-05
-5.32961054952981e-05
-7.55816278243345e-05
-4.83174527449288e-05
-4.03960019223437e-05
-2.52327470508278e-05
-1.31634109046028e-05
-1.09334286852044e-05
-1.70281931822988e-05
-3.92979998893223e-05
7.85862588055176e-07
3.58030879986492e-05
-7.79585010371251e-06
-3.99330825986654e-05
4.76388480266527e-06
-5.28212111616408e-05
-5.08835445929333e-05
-1.32007078754536e-05
-4.32615692601027e-05
-5.61842585222597e-05
-1.64346300755784e-05
-9.43256947850551e-06
-5.18326383516859e-05
-5.04761037581189e-05
-1.51788365925996e-05
-4.91932087356053e-05
-4.48536217830573e-05
-2.91900377940841e-05
-4.89107524210297e-05
-1.98352675269922e-05
-2.36340371819808e-05
-3.28553303470832e-05
-2.47307675491638e-05
-1.87138042237507e-05
3.13421521274903e-05
7.40814812755828e-06
-1.1947477885966e-05
-4.04520902536839e-05
-3.95781297656294e-05
-6.68211609540049e-05
-3.50610868907377e-06
-7.52547179011113e-05
-2.45713937024343e-05
-4.14742932721404e-05
-5.85293140045163e-05
-6.30970092383481e-05
-7.42187564289927e-06
-2.49637651439867e-05
-4.95721642463535e-05
3.61448579661338e-05
-2.93562641269611e-06
-7.7811256218267e-06
1.21504173958433e-05
-1.4862879575705e-05
-1.47275430160166e-05
-1.01915162076378e-05
-2.96660754586095e-05
-3.72348468702713e-05
-3.37226982558702e-05
-4.39794677362374e-05
-4.7198091202151e-05
-7.61775788135985e-05
-3.76079151942294e-05
-5.26487910266432e-05
-2.28415967029838e-05
-8.28746949790738e-06
-5.32531162402553e-05
1.27536541091144e-05
3.27740023147945e-05
-6.57351620357607e-06
-3.23625422154483e-05
1.48416940527637e-05
1.83555785972102e-05
-1.74481827378443e-05
3.01869828855588e-05
-3.13602099711949e-05
-1.29497932529917e-05
-3.0349110650817e-05
-3.6336412285428e-05
-1.64930071588586e-05
-4.49860871870768e-05
-5.09247507631646e-05
-4.62045932599623e-05
-5.38348922881428e-05
-2.27078863073026e-05
-3.52833690657555e-05
2.81356508418769e-06
-1.44950167125216e-05
-2.75720105419825e-06
-1.45738014946362e-05
-2.01488361048652e-06
-6.55694540217614e-06
-1.72184026515809e-05
-2.84665102459021e-05
-5.91172362266014e-05
-4.73134061637996e-05
-3.57111679516978e-05
-1.7274503669437e-05
-4.7448994446447e-05
-4.24543296656983e-05
-4.45236126036022e-05
-3.86116265097152e-05
-6.33505232083911e-05
-2.46614856310913e-05
-5.22842633972182e-05
-3.33311942785918e-05
-5.21423491471325e-05
-4.60214498130706e-05
-1.76157723159961e-05
-2.67255779823045e-05
-2.38604414774181e-05
-5.34650023911664e-05
-2.31830591380791e-05
-3.37637513058035e-05
-6.44795910479727e-06
-1.58851736314307e-05
-2.35967780871467e-05
2.57395925140353e-06
-2.79236599437387e-05
-3.91889109188582e-05
-9.28446469509507e-05
-4.67285104883453e-05
-1.48325521740585e-05
-4.55724491144192e-05
-5.47175212333641e-05
-2.61906746636219e-05
8.8815062494217e-06
-5.12687414146189e-05
-3.42072357035559e-05
3.33918706612801e-06
-2.85997646318215e-05
-6.91345257700427e-05
-8.43444358576309e-06
-3.86027491021332e-05
-2.94555773403939e-05
-8.91260246396462e-06
-4.23402335277793e-05
-5.43878626073545e-05
-1.73440112244179e-05
-2.69415774499757e-05
-3.43766667203012e-05
-3.28980721404324e-05
-1.6811031749585e-05
-3.88288980961223e-05
-2.46804421350328e-05
6.8002810703353e-06
-3.21923164303659e-05
-3.56029520253545e-05
-1.72008978847668e-05
-1.32622345766587e-05
-3.39053513642018e-05
-1.92082644465516e-05
-2.5750689116386e-05
-2.40216528297889e-05
1.1884958804523e-05
-3.79476886755177e-05
-2.89754845278913e-05
-1.27109960716064e-05
-4.28142280010371e-05
-3.66138993927138e-05
-2.31176968585705e-05
-5.18081455498543e-05
-1.74920116978789e-05
-3.19161425953796e-05
-3.3369584781891e-05
-2.18652034205067e-05
2.36738741430268e-05
-2.13378893077607e-05
-1.36611305346524e-05
-3.51402261388109e-05
-1.81520748310764e-05
-1.35097424505004e-05
-1.61211167924955e-05
-9.27863891307124e-06
-2.14810782843704e-05
-4.13939330145509e-05
-1.35623058027421e-05
-5.8890151151069e-05
-2.03468761935851e-05
-7.84573783426919e-06
3.71751339874432e-06
-3.83147628286016e-05
-2.40004289967407e-05
-3.25965190699971e-05
-4.2254137264742e-05
-3.982233490271e-05
-1.93967072747964e-05
-4.06198000291125e-05
-3.84619687865496e-05
-2.15494893320754e-05
-2.52268380996657e-05
-6.05748719160329e-05
6.00109618177034e-07
-3.54656944040932e-05
-5.13431225672243e-05
-1.00351547895901e-05
-2.40564822891906e-05
-6.28189911911438e-05
-6.52976143224059e-05
-1.26303298968972e-05
-7.89131260456609e-06
-1.48377856581285e-05
1.71584709303913e-06
-6.38186659794938e-05
-4.85876339887943e-05
-1.34879205373028e-05
-2.38195032593481e-05
-2.30614979137678e-05
-3.64650693683537e-05
-3.0241541895124e-05
-7.26169681376745e-06
-2.64072887572145e-05
2.55847810365007e-06
-2.93339024049149e-05
-9.9699369792157e-06
-2.15224851737856e-05
-2.22572676375398e-05
-2.10096379230771e-05
-9.14261607512868e-06
-3.69737878653272e-05
4.46273479710577e-06
-3.33359422257215e-05
-4.46388688712025e-05
-2.75515656913592e-05
-3.48309170217727e-05
-5.55318232686598e-06
-4.68035174785446e-05
-4.12057638376757e-05
-1.47029627770578e-05
-4.91172255833861e-06
-2.38549655669929e-05
-4.68918270657324e-05
-3.00996314546637e-05
-4.27136741678534e-05
-1.14023775376227e-05
-2.28524638587159e-06
-3.23666570213522e-05
-9.5459669108057e-07
-2.57337989350788e-06
-4.95740143740427e-05
-3.97038715084193e-05
-4.65134727950171e-06
-5.97879894069015e-05
-2.67726025840501e-05
-3.16680245462194e-05
-3.09329156971918e-05
-5.60569155252876e-05
-1.02280294367839e-05
-5.54532651715585e-05
-2.10154774672848e-06
-3.62254991516198e-05
-5.63955365042707e-05
-6.16382129135261e-06
-8.89101458593028e-06
-3.1649381915914e-05
-2.28628164700405e-05
-3.07042184736745e-05
-4.42509579032994e-05
-5.04431111929223e-05
-6.10261360579585e-05
-2.49612970965778e-05
-2.10207944210884e-05
-5.34874393938662e-05
-4.37858032766554e-05
-2.5000816585925e-05
-5.23129284114812e-05
-5.15872525897622e-05
-4.49179192845761e-05
-4.63527851192661e-05
-3.22062845441021e-05
-9.0945987212766e-06
-3.666091452569e-05
-3.27569713997835e-05
-2.88960859826446e-05
-1.80620925564491e-05
-3.90374421949201e-05
-2.30524956939347e-05
5.69564757339457e-06
-3.27979481021198e-05
-3.05906006755605e-05
-1.12877409031873e-05
-1.55146894688374e-05
-2.3430311944692e-07
-2.34175710946618e-05
-1.79940412382596e-05
-3.00758957872791e-05
-2.63144797381329e-05
-1.79640931187079e-05
-2.43643371245809e-05
-2.21046187026006e-05
-2.55047904161742e-05
-3.45278786257883e-05
-2.07250488287788e-05
7.81169263026918e-06
-2.35377325128499e-05
-4.82430010512739e-05
9.56512993577728e-06
-5.39817962291903e-06
-3.35369048876826e-05
-2.32099199876354e-05
-4.96572652860371e-06
-5.9333901607687e-05
1.43882598794195e-05
-5.80866824668903e-05
-2.61281649886398e-05
-3.54284287723371e-05
-2.03708808798487e-05
-4.17761290155875e-05
-2.77434763216858e-05
-1.95102064238944e-05
3.92521332511177e-07
-5.12237765004518e-05
-2.04454209848257e-05
-3.04549171100299e-05
-6.16241017905423e-05
4.37027101538713e-06
-3.45951328689778e-05
-5.57257005625861e-05
-2.36739132942056e-05
-2.56518767208947e-05
-1.78629639367157e-05
-2.15583692507612e-05
-3.14470933691219e-05
-4.3887912967765e-05
-3.39277301506154e-05
-1.90875905880023e-05
-2.16661259967562e-05
6.36911408888673e-07
-2.49159873382061e-05
-1.86488067019132e-05
-1.54465246824464e-05
2.62761666232457e-06
-3.80816918471817e-05
-3.91847106404695e-05
-2.57510573652568e-05
-2.10243596613406e-05
-4.43648746144412e-05
-9.55841100916168e-06
-3.92438667102908e-05
-4.71214539034931e-05
-5.04394906179917e-05
-4.45613684719414e-06
-4.23932701920362e-05
-7.30280274569799e-05
-1.63714737212128e-05
-3.86189297959866e-05
-2.40399572846459e-05
-4.13112168554899e-06
-4.08826723871115e-05
-3.82936919742049e-05
1.43181935733696e-07
-5.56964602640575e-05
-3.62256687706095e-05
-3.84072475879768e-05
-9.45927001802569e-06
-4.76986984544094e-05
-4.9802129045391e-05
-3.62319640848509e-05
-4.29834770801864e-05
-4.14833521620394e-05
-4.45024991571174e-05
-3.38779969353422e-05
-3.3601592713403e-05
-4.13524118949092e-05
-2.06452847740185e-05
-7.14470842026013e-06
-2.306968201441e-05
-4.95141702827938e-06
-4.5846024452504e-05
-5.24099113698728e-05
-4.64628139221079e-05
-3.30547515013573e-05
-5.67732214299972e-05
-6.46800247810341e-05
-2.45955000516672e-05
-3.57342886009744e-05
-2.04621872902623e-05
-3.57135064466299e-05
-1.65911546685838e-05
-3.7690431645128e-05
-2.21676737014018e-05
-3.6144771322484e-05
-2.42570375503976e-05
2.74267596164748e-05
-2.12170665911995e-05
-2.31986107560345e-05
-4.92576888847332e-07
-9.11874851677199e-06
-1.61505591905441e-05
-1.69406184576809e-05
-4.06541559313818e-05
-3.56806712304282e-05
-1.08874293537723e-05
-3.55316454728439e-05
-4.03872271923353e-05
-5.03847109379243e-05
-2.00319263707313e-05
-3.84063267448879e-05
-3.54743833315007e-05
-1.94583804885368e-05
-1.11514420056683e-05
-5.96133954777986e-05
-5.08799727613432e-05
-4.75012565076993e-05
-5.03156076914947e-05
-4.28325431660381e-05
3.44503056382053e-06
-2.983910410102e-05
-3.40120885355249e-05
-2.17230221323239e-05
-6.91676231256366e-05
-1.95030284953293e-05
-3.01429842726074e-05
1.05971979390932e-06
1.16359570519025e-05
-7.90175460636069e-07
1.09188698848442e-05
-3.55443932360163e-05
-1.74846403234173e-05
-1.79870684428933e-05
-1.50114568092028e-05
-3.35454991368894e-05
-2.66245618666923e-05
-4.33132391621107e-05
-1.50176963985249e-05
1.8732505631864e-05
-5.36790281275353e-05
-5.15691169227291e-05
-4.77462763642861e-05
-4.81643469285084e-05
3.86037069386008e-06
-2.13869202143726e-05
-2.88847804455406e-05
-8.94494979297643e-06
-4.88630134496142e-05
-4.23963508992283e-05
-1.20130740802873e-05
-4.37473989550018e-05
5.51477337617753e-06
-2.92657157363542e-05
-4.3899419816077e-05
-2.2472484167066e-05
-4.90398942598661e-05
-5.37447884369954e-05
-2.73690668853263e-05
-4.50471009230133e-05
-5.37122109444025e-05
-1.48495089532662e-05
-3.04880314123172e-05
-2.90998431652532e-05
-4.45732722470739e-05
-2.37430146480286e-05
-4.14601888326948e-05
-1.79363359124959e-05
-1.92352650322272e-05
-2.59652513698413e-05
-1.99593118580337e-05
-2.43137802369146e-05
2.09319470453526e-06
-4.50543973377798e-06
1.00851965297463e-06
-3.04197816553673e-05
-1.30737749834055e-05
-4.3021932133032e-05
-1.88823679529068e-05
-3.23878798652613e-05
-2.55852801298827e-06
-5.69517028816088e-05
1.70824000443721e-06
-6.9538489955513e-05
-4.14126827278319e-05
-6.08734278385096e-05
-6.3533387082713e-05
-3.47409736989146e-05
-2.46490608388551e-05
-8.32712787433069e-06
-3.14259441031098e-05
-4.04429194931718e-05
-2.02074920685439e-05
-7.22686395371777e-06
8.30300079933484e-06
7.17944079884221e-06
-1.34215454089562e-05
1.21231760967423e-05
1.4209118450343e-05
-6.33633375197191e-05
1.67137618986909e-06
-1.48526671479447e-05
-2.34535437553455e-05
-5.062149840236e-05
-3.52735138670004e-05
-3.01889270592906e-05
-2.8997921546426e-05
-6.82276199705554e-05
-4.07204500433145e-05
-1.96967341039215e-05
-1.1818664970629e-05
1.41768548133708e-05
-1.54160058007424e-05
1.79647268586076e-05
-1.37912036404707e-05
-1.80097191644208e-05
-1.27169881601919e-05
-3.33292817993305e-05
-2.28024450552374e-05
-7.43922830804143e-06
-7.62842815220622e-05
-5.13103312562466e-05
-2.98034767152812e-05
-5.15781255538813e-05
-2.79031873210784e-05
-2.44177590087396e-05
-4.25827126368179e-05
-4.22536317067681e-05
-3.8652740596598e-05
-3.8307078377273e-05
9.73593570559654e-06
-4.38954801474407e-05
-4.03264783056784e-06
-3.12437848706682e-05
-1.66682836445994e-05
2.65975787440286e-06
-3.7496069672616e-05
-1.30746475998678e-05
-2.40707865565266e-05
-5.13044589823727e-05
-4.6811185184186e-05
-2.26429148328246e-05
-3.27280832426625e-05
-5.80241707899767e-05
-2.2687435852943e-05
-1.07879743744295e-05
-4.73894151382923e-05
-1.63866838629584e-05
-1.45855269121101e-06
1.18636294178387e-05
-1.37361572113559e-06
1.27027579136591e-06
-5.46245751294751e-06
-2.14178658806618e-05
-5.10093865881331e-05
-2.36837169587424e-05
-1.69821467607494e-05
-4.54983508010036e-05
-3.78178699711972e-05
-7.60693663548962e-06
-1.37288761724822e-05
-2.48092763805437e-05
-4.05400017339808e-05
-2.54734073067924e-05
-2.53574255254136e-06
-3.76905239488954e-05
-3.07194742684584e-05
-1.56824806093304e-05
1.02549102833584e-05
-3.18196801945096e-05
-1.7125529197729e-05
2.52487629859729e-08
-1.91902910631147e-05
-6.31565524189011e-06
-3.69334252557424e-05
-2.33151534827814e-05
-9.21128007258541e-06
-2.08878615456957e-05
