# Supplementary material for: Research on computational propagation and identification of mine microseismic signals based on deep learning
Source: PLoS One. 2025 Oct 22;20(10):e0334641. doi: 10.1371/journal.pone.0334641 (PMC12543183; doi:10.1371/journal.pone.0334641)
Supplement: S7 Data — (ZIP) [file pone.0334641.s007.zip › 000100900001581.xlsx_0.txt_24.txt.txt]

-5.12880330147044e-05
-3.75320313055098e-05
-4.66212730954628e-05
-3.60306432675641e-05
-3.34746891660988e-05
-2.64901376614866e-05
-2.29485968715848e-05
-3.92993710512398e-05
7.0125868340507e-06
-1.55459943047823e-05
-2.04944726478197e-05
-1.55849641707394e-05
-4.82803503206602e-05
-4.49881487295424e-05
-3.678084028339e-05
-4.63366914565591e-05
-3.40645281990719e-05
-6.32475056949237e-05
-2.00068126436692e-05
-5.03212691439484e-05
-3.0353712411284e-05
-3.80183871894777e-05
-2.7925696033335e-05
-3.80759777591762e-05
-3.51406439035425e-05
-3.60757319552019e-05
-4.07641271505161e-05
-2.31084616140954e-05
-3.02196112222026e-05
5.67317107737019e-06
-2.80112843103246e-05
-2.45877414992163e-05
-1.28463272515612e-05
-4.07721864436333e-05
-1.99482971803138e-05
-1.94551912206761e-05
-6.21608220298812e-05
-3.0099108191988e-05
-3.36941826952661e-05
-2.90627104616564e-05
-2.24237089992501e-05
-3.59795778954209e-05
-3.99858033065627e-05
-4.16808627607742e-06
-3.22514163245479e-05
-2.74914310162094e-05
-2.63837643891458e-05
-2.85960177547202e-05
-2.33060001421149e-05
-7.60954145975637e-06
-5.26338105007068e-05
-2.73999852468899e-05
-4.30211691015461e-05
-2.01570464662389e-05
-4.67349203663254e-05
-1.38531088565247e-07
-2.11674535684379e-05
-1.45236586287928e-05
-2.46013026739117e-05
-3.32254681164165e-05
-2.62977029385861e-05
-1.48842635557637e-05
-1.98213559795929e-05
-2.51835225967635e-06
-2.67935868810086e-05
-6.48488887609638e-05
-2.12356904237686e-05
-1.78494456731873e-05
-3.40993107960004e-05
-1.41284324773516e-05
-3.58075985092317e-05
-3.44350818250123e-05
-4.54917138027473e-05
-4.6784170187804e-05
-3.40721256366508e-05
-7.04356728121341e-05
-3.94822947327366e-05
-2.39099644952653e-06
-5.66561898237459e-05
-2.38838954831013e-05
-5.78434894964781e-06
-2.70011362489597e-05
-1.49838904446423e-06
-2.55745429639828e-05
-1.92020936072745e-05
-3.96748119291417e-05
-5.11007122138089e-05
-2.52204831204742e-05
-4.13634429637775e-05
-4.07450984866456e-06
-3.10479565854225e-05
1.75379267794025e-05
-3.42132430113031e-05
-4.97960362569784e-05
1.00101033981754e-07
3.28399422984896e-06
-7.76474797345531e-06
-1.85562563722702e-05
-1.47441210694166e-05
-1.92185964181575e-05
-6.38149360005088e-05
-2.5144774766916e-05
-5.55355896057093e-05
1.43524256595923e-05
-5.96814875991799e-05
-2.93149169743134e-05
-3.89473787309476e-05
-3.71187143523001e-05
-5.12760419633147e-05
-2.47890978528861e-05
-3.18741595089714e-06
-2.84607720538028e-05
-8.56691663606458e-06
-5.71889011281817e-05
-5.41111349652303e-05
-5.85092432034384e-05
-4.66168515798735e-05
-3.49104787384102e-05
-3.99331881156679e-05
-3.65714788658658e-05
1.57739825395052e-05
-3.81672242961555e-05
-3.13600082918663e-05
1.24817249419239e-05
-2.98992154955928e-05
-5.05421710820156e-06
-3.58984651742532e-05
-3.37194485821302e-05
-1.73102470449708e-05
-3.06244618090888e-05
-4.96152739624766e-05
-3.09787843460706e-05
-1.64371924181535e-05
1.17446038467035e-05
-3.23686413391324e-05
-4.0068421887811e-05
-2.5322524065936e-05
-4.04709727333574e-05
-1.58103879311608e-05
-3.32707731681547e-05
-3.30595550289009e-05
-1.31426039497227e-05
-5.10171731466277e-05
-1.64327939443783e-05
5.06485160930742e-06
-3.07629507555152e-05
-3.868065666702e-05
-6.53868037571015e-06
-1.47880447405087e-05
-3.54997528885874e-05
-5.59259527421187e-05
7.98885492440579e-06
-1.97332992229092e-05
-1.11322218124387e-05
-3.4185643788999e-05
-1.71178002499566e-05
-2.28701557986055e-05
-2.56831852234526e-05
-3.2059968143052e-05
-5.33009870997662e-05
-3.07335019202055e-05
-8.12153389640991e-06
-1.29100386431806e-05
-5.36882294380539e-05
-5.81914827043398e-05
-4.21378277227089e-05
-4.27000769187695e-05
-2.5492779339105e-05
-2.90936290876551e-05
-1.53310403273326e-05
-3.82064525607734e-05
-2.74956269308439e-05
-3.32947727598911e-05
-4.64896198063574e-05
-3.48199270472601e-05
-2.55685266642489e-05
-1.4314648367164e-05
-3.76473721797338e-05
-2.74548573384774e-05
-9.10746508594121e-06
7.28893088324629e-06
-2.22532405726225e-05
-4.40600132547021e-05
-2.42601232245906e-05
-2.46645644337422e-05
-2.48193292922275e-05
-3.12249926891127e-05
-1.91226229385289e-05
-2.32533885805303e-05
-2.74571476097641e-05
-3.43723096540731e-05
-2.53478462051681e-05
-3.39933487575915e-05
-2.07980944805121e-05
-4.91398869700109e-05
-2.69786279931303e-05
-5.17249461129848e-05
-1.61879553874528e-05
-3.55521717022959e-05
-5.61770237428333e-05
-1.55189380051073e-05
-1.84412059197946e-05
-3.21084802743798e-05
-2.73946432160457e-05
-3.73304688773005e-05
-3.26073086399749e-05
-2.44764999500227e-05
-3.69236556131733e-05
-4.48276489869989e-05
-8.97795112455822e-06
-4.94973241785733e-05
1.2134203858147e-05
-4.13204035348877e-05
1.18780518165458e-05
-2.28635102898427e-05
-2.78224115591586e-05
-7.50351386699018e-06
-3.17258582075249e-05
-1.20928020604445e-05
-2.41331611625703e-05
-5.018024121281e-05
-2.47029974673995e-05
-3.05256393590043e-05
-2.04668507365223e-05
-2.81172329161526e-05
-3.01896181798116e-05
-1.00621985320227e-05
-3.52243936728163e-05
-3.61614584214581e-05
-2.88788159872574e-05
-2.69319124425156e-05
-5.61602328310481e-05
2.02896643219638e-06
-2.90852404352119e-05
-3.66704302363244e-05
-4.74730836955409e-05
-1.53478953999092e-05
-2.33694619564514e-05
-5.32116214873278e-05
-1.49785799476999e-05
-3.18337595531615e-05
-2.57039811365854e-05
-1.82160627735537e-05
-2.73150785923965e-05
-2.56208983338687e-05
-1.44070131139119e-05
-2.72933515650646e-05
-6.08576089029097e-05
-3.70279271885464e-05
-3.27704701110506e-05
-3.73561783792162e-05
-1.95211984637786e-05
-4.26355848376392e-05
-3.36174371146226e-05
-1.01855657490515e-05
-1.31195547903496e-05
-2.10431279321614e-05
-5.53337426616974e-05
-1.94273521708731e-05
-3.8916332596554e-05
-3.21482638338483e-05
-2.07630489313491e-05
-1.2009780353892e-05
-4.09099287597187e-05
1.16427161342855e-06
-5.28475658420377e-05
-1.79109333558547e-05
-4.93537291392586e-05
-6.74112142378014e-06
-4.32857447090079e-05
-3.90073780817452e-05
-1.78649368642145e-05
-2.22992230167948e-05
-5.84448401057973e-06
-3.30677021551981e-05
-7.95967391355159e-06
-3.2909437735798e-05
-5.73651076600279e-05
-4.61565194625113e-05
-2.98005556655841e-05
-2.52576373049068e-05
-1.64098538387745e-05
-2.46427703356096e-05
-3.41398573160309e-05
-4.85992891415583e-05
-1.5485119654501e-05
-3.61230581926407e-05
-3.86368168530082e-06
-3.70038097409782e-05
-3.09870448655816e-05
-3.73323948792839e-05
-1.24341557181801e-05
-2.44724842028455e-05
-3.81929237177039e-05
-2.37190758017949e-05
-4.63492641913513e-05
-1.64319624002182e-05
-5.07261863806223e-05
-7.49028192455918e-05
-2.10128086997052e-05
-8.12401842953317e-06
-1.27958074173045e-06
-3.61359869609062e-05
-1.92667042693038e-05
-3.3600267059447e-05
-8.8560929365466e-06
-2.43107776498513e-05
-6.55298112591902e-05
-1.8618605281834e-05
-3.49917088887461e-05
-1.66696689945244e-05
-3.95664048214989e-05
-3.39640526532442e-05
-2.91716367905028e-05
-4.45323679880078e-05
-6.8084432712557e-05
-4.85943101274462e-05
-4.89265889213622e-05
-6.73458634710649e-06
1.08182355357293e-05
-2.96945586060171e-05
-4.68688690840787e-05
-8.68289136856906e-06
-9.12406797985034e-06
-6.03279079120448e-05
-6.98189639453282e-06
-6.30810820475074e-06
-1.6692698278334e-05
-2.08927088431705e-05
-2.14575607370626e-05
-2.75394792349974e-05
-3.77470245579296e-05
-3.47626320847716e-05
-9.88421889274614e-06
-4.58130422570815e-05
-4.44048209692439e-05
-1.51854453135693e-05
-3.54162582030445e-05
-2.27593580288402e-05
-2.20137654103883e-05
-5.65750366028403e-05
-3.82328504695072e-07
-6.98868679422085e-05
-2.91515194071944e-05
-4.45053917568985e-05
-9.09049219958557e-06
-1.83017298988854e-05
-3.69749837769983e-05
-2.02578086045603e-05
-4.83240491329465e-05
-3.86199344928097e-05
-3.16860548516693e-05
-2.05621254469141e-05
-5.45927549954409e-05
-1.43103095460788e-05
-1.49741233536514e-05
-1.24334373761554e-06
-3.59116169313253e-05
1.22616531570951e-06
-1.8931471554007e-05
-4.36667330190654e-05
-3.74131561605217e-05
-4.57441094155002e-05
-5.06969850929398e-05
-6.79005780339222e-06
-2.60727549702404e-05
-2.15575799388802e-05
-6.82381745174999e-05
-1.95016628024802e-05
-5.30512031110943e-05
-3.85798330546872e-05
-3.01449723474132e-05
-2.20482013727428e-05
-1.58964163808594e-05
-2.3409769757148e-05
-1.63852465790481e-05
-2.80716747913031e-05
-5.3621667798793e-06
-4.63353698768463e-05
-4.23581325323152e-05
-4.36729481612965e-05
-2.73955153465017e-05
-3.42219708012917e-05
-3.96584113632037e-05
-2.27930644187906e-05
-2.14272528575575e-05
-2.65715182493632e-05
-3.58011944888946e-05
-8.83503304614163e-06
-3.73060834495826e-06
-4.78337472027062e-05
-1.22453783201056e-05
-6.9473613066187e-05
-1.9684240775262e-05
-2.49990226441454e-05
-2.51725265509482e-05
-4.23535457529774e-05
-5.41201288253602e-05
-2.55983339132535e-05
-5.31698181148249e-05
-2.56780408301938e-05
-2.01529859399852e-05
-4.45509768915764e-06
-3.81849966050582e-05
-9.38332387484604e-06
-3.76305254358758e-05
-4.21238590254379e-05
-5.55461478045368e-05
-2.93451474108514e-05
8.05151735746537e-06
-5.11093408004305e-05
-1.7964290278022e-05
-1.9941912012888e-05
-3.84657771634456e-05
-7.02400248171621e-05
-6.30928615717102e-05
-4.89515230228989e-05
-2.11985726937663e-05
-2.57926997130339e-05
-4.35207687745422e-05
-2.71216682635646e-05
4.2118557492314e-06
-6.37271155906274e-06
-3.23794824826662e-05
-2.5506968140738e-05
-5.24313711851422e-05
-1.41033402202019e-05
-4.03078063537621e-05
-1.37206138684347e-05
-1.52709861874771e-05
-3.12314055876172e-05
-1.01615848895017e-07
-1.01713294151693e-05
-8.18477773744652e-06
-3.80876295626448e-05
-6.42747679741955e-06
-2.93896529126302e-05
-3.98247324474865e-05
-2.83163276198825e-05
-3.08373387701014e-05
-2.85238534592663e-06
2.06595277250646e-06
-4.10342603112718e-05
-5.19779178708181e-05
1.31859737392526e-06
-1.76632030540219e-05
-1.37367289079678e-05
-2.36096741932139e-05
-3.5705868874866e-05
-1.31748769862624e-05
-2.00812942341198e-05
-5.23454770157424e-05
-3.20017778066452e-05
-1.59066643490988e-05
-2.54578543934477e-05
-1.49212647001095e-05
2.31693140148859e-07
-2.44076299413371e-05
-3.51309917660691e-05
-4.72006786489149e-05
-3.50150161996243e-06
-4.54895676258326e-05
-2.35763504715231e-05
-3.02714007161939e-05
-6.87994124778877e-05
-3.84745987235227e-05
-2.52429533007811e-05
-1.38747410947489e-05
-3.93148257836755e-05
-1.81294974576583e-05
-1.16624039777146e-05
1.25485146285462e-05
-4.80158196776259e-05
-4.01805774693166e-05
-8.34845171099468e-06
-5.06075777787159e-05
-6.77370132108111e-05
-4.45094195755341e-05
-3.57004808032586e-05
-3.28048521512423e-05
-4.76963841840777e-05
-2.95691281617976e-05
-4.21436674467497e-05
-2.17452686635253e-05
-5.38702633776465e-05
-3.94421824656259e-05
-4.837822531581e-05
-3.66114700170786e-05
-2.91213684432409e-05
-2.38190712617382e-05
-3.51514786350999e-05
-3.41412728757576e-05
-1.32546401097948e-05
-4.49304890990914e-05
-1.4651079742961e-05
-4.15699362839648e-05
-1.37439282703847e-05
-2.09257719946386e-05
-3.15989892809352e-05
-3.64581765112235e-05
-2.15711749558267e-05
-4.22270024173561e-05
-3.84176659007295e-05
-3.5824690183852e-05
-4.10799665220611e-05
-3.57858048354426e-05
-4.22532861454797e-07
-2.42737449205961e-05
-1.71185508949588e-05
-1.78458462754282e-05
-3.81340163164612e-05
3.13326791773785e-09
-3.34050879182951e-05
-1.60841394855268e-05
-3.42727147809616e-05
-1.98234822477203e-05
-4.37514319631335e-05
-1.85329521745875e-05
1.38057587683779e-05
-1.39449659773338e-05
-2.37661751435399e-05
-1.37202523007577e-05
-1.2162362602526e-05
-1.38808734099151e-05
-7.82799330862263e-05
-1.28322660303583e-05
-5.17440864145364e-05
-3.37841599850871e-05
-2.18688483558724e-05
-2.71440355189244e-05
-2.44772515763142e-05
-1.99734865984573e-05
-4.66256319601647e-05
-3.4519223883006e-05
-4.73239971381168e-05
-3.34132632028477e-05
-1.57431867177688e-05
-4.05111014119337e-05
-3.52073646236407e-05
-4.71171217629122e-05
-1.91286441582719e-05
-2.81494523381961e-05
-5.48440339572627e-05
-2.07592572031217e-05
-5.42235437192058e-05
-2.184070957555e-05
-2.36374086317483e-05
-2.11829693470673e-05
-1.62274318045193e-05
-4.18466360150804e-05
-5.53430127767223e-05
-2.94322401267246e-05
-1.86790770767232e-05
-4.14241653920141e-05
-3.41421987297387e-05
-3.32326694604295e-05
4.21102708802247e-06
-1.40481178417784e-05
-3.06013012573656e-05
-3.3292431286401e-05
-4.68889712503418e-05
-6.7896078386985e-05
-5.59196026720016e-05
-2.17148044059611e-05
-2.96752253990465e-05
-2.68602128144708e-05
-3.71984686145876e-05
-4.22912116435826e-05
-4.00762322101709e-05
-3.14342286661265e-05
-2.58659995568742e-05
-3.58618659246668e-05
-2.91305684901031e-05
5.35494811649052e-06
-3.94107916546775e-05
2.47075611219519e-06
1.00044553178236e-06
-4.28470067900253e-05
-3.03553666429398e-05
-2.03676116231341e-05
-1.64661557242005e-05
-1.95500560677998e-06
-3.98896602926305e-05
-1.04073946234454e-05
-1.1221376410634e-05
-4.91575676856318e-05
-3.85110521194713e-05
-4.23086880236435e-05
-2.40162118730779e-05
-4.57966551706087e-05
-1.41539344696679e-05
-2.48214541767495e-05
-1.34023348965407e-05
-4.76033424906318e-05
-6.04325895047236e-05
4.05747453089403e-06
-2.90273935747552e-05
-7.43843609394957e-06
-2.85097224620148e-05
5.60013227773507e-06
-2.60415369216897e-05
-2.51084465973902e-06
-1.34820102917983e-05
-1.87993313828264e-05
-3.6076798478292e-05
-1.60725504264502e-05
-3.21314525843587e-05
-6.63038102610869e-05
-4.04152779112348e-05
-4.45115823206988e-06
-3.13494424753491e-06
-2.63045754230997e-05
-4.07741585491025e-05
-3.50549918170746e-05
-1.120387668975e-05
-1.61691193585724e-05
-2.19573299508926e-05
-3.44085745479237e-05
-5.84261210261908e-05
-4.18655217451845e-05
-2.47370529952438e-05
-2.27939177650836e-05
-6.12465312141701e-05
-7.92766716387177e-06
-3.22782800794576e-05
-8.52253960037001e-06
-3.48131439780022e-05
-9.55901078019199e-06
-2.30887204330511e-05
-3.68919721929596e-05
-5.23074537314992e-05
-3.32035410476713e-05
-4.35430867234828e-05
-3.03170478655372e-05
-2.9535131687084e-05
-3.63571881941518e-05
-1.10935760994091e-05
-1.77761650709794e-05
-3.54701670201329e-05
-4.37548743694391e-05
-1.97681437154455e-05
-2.60252612905728e-05
-5.13262413581855e-05
-2.55533147959744e-05
-4.65709335321858e-05
-2.15743922733936e-05
-9.46800268889216e-06
-3.62035456385212e-05
-3.53475563232891e-05
-3.98566402563961e-05
-3.22103174012965e-05
-3.71148175628775e-06
-4.15031594556043e-05
-1.6423768961816e-05
-2.81313595567227e-05
-5.06253956921638e-05
-2.25332019646935e-05
-1.20919085696042e-05
-6.42107956543664e-06
-3.99185260525099e-05
-1.02883553030784e-05
-4.72210643421297e-05
-6.94531598732541e-06
-3.56139593087115e-05
-4.80323710356402e-05
-3.4184117005758e-05
-3.39432905229164e-05
-2.94418592244135e-05
-2.02214971649484e-05
-3.72487524870278e-05
-2.83766768536811e-05
-2.20185395745157e-05
-3.75269187719512e-05
-2.196020198427e-05
-3.08941982101768e-05
-4.45132697113314e-05
-2.76239445929525e-05
-1.32501093099183e-05
-2.38650472586574e-05
-4.79911949970099e-05
-6.2160363228318e-05
-2.39493717151054e-05
-2.56051162964543e-05
-1.73869156992666e-05
-4.71050375031288e-05
2.94837029814424e-06
-2.64016746911587e-05
1.06759688386748e-05
-1.1418693330172e-05
-5.95005414666434e-05
-1.13266709775679e-05
-4.81232420131473e-05
-3.46288705236139e-05
-1.19888734567099e-06
-4.06795198452795e-05
-2.68585641854289e-05
-4.55609967543788e-05
-6.46451359519596e-06
-2.12122812763568e-05
-4.09607846177664e-05
-2.06866953656877e-05
-1.7835194248917e-05
-3.63903203512955e-05
-3.54059494710814e-05
-2.71595688760306e-05
-6.82140342064916e-05
-2.53696833102932e-05
-2.98929122085229e-05
-1.65383556591329e-05
-5.30039210425922e-05
-4.40523282583656e-05
-2.60263610106948e-05
-2.17699399772176e-05
-4.74658743198326e-05
-2.65588832163821e-05
-1.39810318537124e-05
-5.8013290058382e-05
-3.84719395641415e-05
-2.44454593237104e-05
-2.99003781753986e-05
-4.03779638984881e-05
-1.69320197506432e-05
-3.61501986593703e-05
-8.10882050653996e-06
-3.25510780664475e-05
-3.76394647477344e-05
-3.80109487107053e-05
-3.18304336617582e-05
-3.24424297424246e-05
-6.51156690415053e-05
-3.44832500072788e-05
-5.61638663165106e-05
-1.33463132967615e-05
-4.8947481073384e-05
-6.2028086657609e-05
-2.8682624854261e-05
-7.121664156422e-05
-2.06141731913889e-05
-5.29980617705459e-05
-4.89825281715531e-05
9.75813523298044e-06
-3.38091659729885e-05
-4.67568808417178e-05
-4.02699122451868e-05
-8.50778941385794e-06
-6.56713921941758e-05
-9.84987361945325e-06
-5.55477599371451e-06
-1.02342704951853e-06
-1.0040791482108e-05
-3.03916380120421e-05
-1.97722446419892e-05
-2.41223706046123e-05
-2.6468027201936e-05
-1.68730762130312e-05
8.63999912804064e-06
-3.30138673805668e-05
-2.63197358229095e-05
-3.12701465348668e-05
-2.66986977992295e-05
-2.19860244536946e-05
-3.17688890306274e-05
-3.47212489702216e-05
-3.5707475055211e-05
-3.53147968634372e-05
-4.36788240957066e-05
-1.58339841123432e-05
-3.14697550944292e-05
-2.91350394101412e-05
-2.57963769767188e-06
-3.75553525586502e-05
1.09999685000513e-06
-4.60498811259187e-05
-2.42152787510537e-05
-2.63122392391333e-05
3.17892059076548e-06
-1.55399652479576e-05
-4.85012844759505e-05
-3.01782911153023e-05
-4.20919283843244e-05
-5.19561556499618e-05
-3.19158897352418e-05
-3.13843280732787e-05
-1.63871112653426e-05
-4.33062801386275e-05
-7.48532322323121e-06
1.06484560720205e-06
-3.00205185978068e-05
-2.15842167458117e-05
-5.52342371632506e-05
-2.46834611484444e-05
-3.46329557986182e-05
-9.66058793567251e-06
-1.93813962896938e-05
-4.68442205188978e-05
-1.71656616560225e-05
-5.25174629357254e-05
-2.31542320519543e-05
-5.26755730808528e-05
-2.53267017413218e-05
-3.46949316533554e-05
-5.4625644609328e-05
-4.24393430790664e-05
-3.78297765978801e-05
-2.46871623236935e-05
-2.70920999537797e-05
-2.78374819874094e-05
-4.64055020542584e-05
-2.50543405912199e-05
-7.11848226088827e-05
-2.52243802866439e-05
-1.45396446244667e-05
-1.93466177552642e-05
-1.54779074486087e-05
-5.59442751939536e-05
-3.13346437669541e-05
-3.79500864716022e-05
-2.57578798038385e-05
-3.59888936891585e-05
-2.04752525742861e-05
-4.32199336928621e-05
-4.29142647705675e-05
-2.05656176540067e-05
-5.8617878143489e-05
-2.79681391787778e-05
-4.92796883957565e-05
-2.15943617036145e-05
-2.85075932544526e-05
-2.38168636482466e-05
-3.24757099350976e-05
-4.25817465594981e-05
-3.80014271824587e-05
-1.20532901585378e-05
-4.00974174059768e-05
-3.38491509094244e-05
-5.77820671594271e-05
-4.54208184406419e-05
-4.82329668934885e-05
-3.61257742810148e-05
-2.88664840442988e-05
-5.28664731100366e-05
-3.69593776902938e-05
-5.92380137280901e-06
1.47934506949354e-05
-2.22057212235815e-05
-4.96910971450428e-05
-1.4882437188622e-05
-5.27313514156566e-05
-3.42198878286162e-05
-4.71793496795891e-05
-2.99845713937704e-05
-8.94810799249276e-06
-9.83180079434633e-06
-3.50477228945655e-05
-2.31922222973071e-05
-3.47323704278189e-05
-1.80670848340982e-06
-3.60707945431235e-05
-6.95715865040504e-06
-3.97965197445038e-05
-2.03468644705991e-05
-3.52405907358968e-05
-3.81192609256916e-05
-8.25000028985233e-06
-5.14267758849157e-06
4.27288944780007e-06
1.95383466103611e-06
-1.55805266735895e-05
-3.12600743842082e-06
-1.15427620447874e-05
-2.78586894592585e-06
-1.43466645158822e-05
1.61589567893014e-08
-2.17202311270892e-05
-1.25333920816289e-05
-5.13242759472793e-06
-2.1873759185261e-05
-1.12890246726002e-05
-3.92513857642948e-05
-1.72009290718565e-05
-4.67241220242868e-06
-2.48671788115505e-05
-4.65735877202621e-05
-2.8578337000266e-05
-2.20314179609319e-05
-4.46070975747246e-05
-5.70357980093216e-05
-9.37268858754876e-06
-2.90597676957586e-05
-3.70531015191773e-05
-4.43252712916786e-05
-5.07876958094771e-06
-4.47649102281651e-05
-7.08879827058346e-06
-2.61023810526256e-05
-1.40351853434048e-05
-1.80013384082436e-05
-3.76556962159492e-05
-2.78744549259638e-05
-2.22608672880996e-05
-1.36022704678176e-05
-3.07572465203267e-05
-1.48090045725588e-05
-3.80458664317231e-05
3.149334748939e-06
-5.27094913398469e-05
-3.05149488742834e-05
-1.91253427949347e-05
-4.87431390315931e-05
-2.798753290843e-05
-1.82172530746474e-05
-1.67530336609693e-05
-4.65382677424193e-05
-1.75183027294752e-05
-1.88868428677483e-05
-3.6679197644898e-05
-3.78023836217198e-05
-4.71653909911051e-05
-1.40876910234248e-05
-3.03137431625852e-05
-3.93352802703027e-05
-4.71616343539345e-05
-5.58945060823738e-05
-8.54405937920586e-06
-1.70115422881183e-05
-1.29594350678348e-05
-2.27543162563013e-05
-2.56433720602329e-05
-5.06198410688415e-05
-3.64709379579411e-05
-1.95344337675639e-05
-1.54683832327261e-05
-3.57509250303603e-05
-1.30681802584702e-05
-1.5663045337454e-05
-4.85436503449935e-05
-5.73461345735831e-05
-3.74960088987841e-05
-3.77056725301995e-05
3.39072367526159e-06
-1.6330187025118e-05
-1.86063084301718e-05
-3.88028369691029e-05
-3.18840064801716e-05
-4.67703825427919e-05
-5.9678869436074e-06
-4.58794928792445e-05
-4.12143946186317e-05
-3.67819394863211e-05
-1.70145394487625e-05
-6.01692422097701e-05
-3.04819640654612e-05
-3.71635384041089e-05
-2.87887647725899e-05
-3.15190454918106e-05
-5.05705354741344e-05
-8.75254187075101e-06
-2.98559904932443e-05
1.42383825024632e-05
-3.14727036686847e-05
-3.80690225037283e-05
-6.59241972806624e-06
-7.22813537076501e-06
-4.98942512120171e-05
-3.71124728443982e-05
-2.29412765676773e-05
-3.95181078089762e-05
-3.81629281090602e-05
-3.78497008452944e-05
8.49994832881316e-06
-6.24459790825252e-08
-3.37625460698735e-05
-5.08925210228788e-05
-1.23910794791593e-05
-2.50509326278024e-05
-3.21400328030879e-05
-2.74325833479692e-05
-3.6481728158779e-06
-2.50569204722083e-05
-1.36994664056939e-05
-1.89378289423949e-05
-2.51985023635529e-05
-3.06178498380248e-05
-6.17599220325463e-05
-3.54604028194766e-05
-3.88176089217583e-05
-5.73677681376508e-05
-1.27991623870903e-05
-2.78321446182585e-05
-4.75536881154389e-05
3.41075055080354e-06
-2.40177738172486e-05
-1.86021808078253e-05
-3.94474279250928e-05
-2.92618158459902e-05
-2.66151360008478e-05
-3.00951441213682e-05
-1.3944323112603e-06
-2.83969119308619e-05
-1.2350683831249e-05
-1.34192624038158e-05
-1.5095937271046e-05
-4.24798728626285e-05
-1.499091117889e-05
-4.35918568690681e-05
-2.14096664867471e-05
-1.70797604124899e-05
-1.84567836586653e-05
-2.2778138190674e-05
-1.48070295799631e-06
1.49646009062659e-06
-4.13901447247973e-05
-3.16902042254488e-05
-4.33009722298477e-05
-2.20561919252355e-05
-4.29464580409893e-05
-3.8385977338956e-05
-2.08702039825519e-05
-2.88279046674584e-05
-2.39069784009801e-05
-3.13582455231005e-05
-2.14951885145176e-05
-1.21368862473632e-05
-1.56633699436221e-05
-1.24104774830287e-05
-3.69097432187915e-05
-3.28668391762422e-05
1.4692003138916e-06
-3.61144534665738e-05
-8.05868309635569e-06
-2.66525206917e-05
-5.28371097705765e-05
-3.96874021543102e-05
-2.48605720720426e-05
-5.99692356224143e-05
-6.03853225957078e-05
-2.82456952373162e-05
-2.75009118608791e-05
-2.55484398051859e-05
-2.92194827003709e-05
-3.17687631015575e-05
-2.61665392560143e-05
-5.04667180052396e-05
-1.53262518045372e-05
-1.22835911902205e-05
-3.57969836544503e-05
-2.9624298392689e-05
-2.62106200641363e-05
-3.01432431493941e-05
-5.5653977154669e-05
-2.82856169273787e-05
-3.55484420612227e-05
1.69233479563194e-05
-2.23328824682929e-05
-1.84477084283375e-05
-2.77471646314167e-05
-2.29859099940508e-05
-3.37297345179304e-05
-1.49374614478643e-05
-3.03918490866734e-05
-4.25359730035544e-05
-2.93443185480388e-05
-4.3550842380257e-05
-2.41494212805633e-05
-3.07474452278067e-05
-2.64713717502459e-05
-1.1883258595643e-05
-2.39448658238911e-05
-2.52863264241051e-05
-2.49531623641687e-06
-2.91514191105235e-05
-7.5899966851727e-06
-8.8339695617105e-06
-2.57946454634328e-05
-3.88677571222384e-05
-2.87922098561467e-05
-6.1157617411683e-06
-5.48639950463379e-05
-6.51822709150493e-05
-2.31010245881465e-06
-2.37199626431747e-05
-1.36834761967672e-05
-1.87300201801515e-05
-1.37816173022965e-05
-5.11320299673504e-05
-6.02704082174704e-05
-1.38972003437393e-05
-2.46760595340688e-05
-1.40675295706547e-05
-1.29204025171368e-05
-3.7044899635155e-05
-2.11081551889785e-05
-3.19982692038846e-05
-3.14926937445112e-05
-2.11554146957216e-05
-2.11702324768733e-05
-2.46988288215351e-05
-3.09578843670964e-05
-1.84007965770163e-05
-3.71078682558194e-06
-3.11421201019287e-05
-2.63090170102686e-05
-3.28513205834796e-05
-4.5697929492404e-05
-1.66683388020541e-08
-5.77937156646755e-05
-3.37403905627781e-05
-6.83976070882918e-05
-9.79059398599714e-06
-4.17493112670818e-05
-4.45625945675106e-05
-5.68495904414236e-05
-4.9511385578643e-05
1.7645050447901e-06
-4.19989612590066e-05
-2.13330062778003e-05
-5.27795604113743e-06
-2.33576116482997e-05
-8.57057006015296e-06
-3.31986277510343e-05
-2.68836150721049e-05
-7.44889912913322e-05
-6.00143714576132e-05
-3.34961274940933e-05
-2.7179930148009e-05
-2.15418186993412e-05
-6.87322957313467e-05
-8.02781882989652e-06
-4.24196820168901e-05
-2.56793016821041e-05
-7.18148270136995e-06
-8.7107975478961e-06
-2.58819607341923e-05
-6.64823471444179e-05
-3.52110152993716e-05
-4.06308739693997e-05
-3.49268227221656e-05
-4.66977633788347e-05
-4.36077658617628e-05
-3.17186454634991e-05
-2.78043821448474e-05
-5.40462151679743e-05
-1.13611684599363e-05
-3.24728093681895e-05
-2.72706299140636e-05
-4.8819450291831e-05
-5.70933391520264e-05
-2.32994183194564e-05
1.91007947572547e-06
-2.93647239859208e-05
-2.44523181343797e-05
-2.20904154021896e-05
2.34493822969644e-06
-3.6288588737424e-05
-3.39070761625319e-05
-1.37372026091258e-05
-5.23700175568441e-05
-1.27743920673585e-05
-4.13801871992088e-05
-1.08314845984931e-05
-2.40935687108811e-05
-2.4096984561649e-05
-1.82028308779022e-06
5.51318147055987e-07
-5.27621485003628e-05
-5.05930420290128e-05
-3.81969176143662e-05
-2.25781058276693e-05
-4.03997025009673e-05
-1.6141639628556e-05
-2.24028779022462e-05
-7.17698477554534e-06
-3.34016831225543e-05
-4.28610638051831e-05
-2.77452072552776e-05
-4.76920708102481e-05
6.40158449933097e-06
-1.16229955396475e-05
-4.79748658227042e-05
-5.57144802927215e-05
-4.21624840939306e-07
-3.5978121236795e-05
-2.83955804572309e-05
-1.23636221208633e-05
-2.42306124071184e-05
-6.54690483117491e-07
-4.0818667247528e-05
-2.07249362175998e-05
-2.61448594655103e-05
-2.12253040657428e-05
-1.506753326661e-05
-1.2530860687484e-05
-5.25275599830515e-05
-1.77662699225977e-05
-3.92277010791723e-05
-3.45083726599517e-05
-3.72324919985796e-05
-4.93961427855152e-05
-3.53390725509159e-05
-4.48546189627161e-05
-3.41261778523381e-05
-1.30804563518121e-05
-1.15639426671829e-05
-4.05958963129945e-05
-4.02291867231234e-05
9.12407123708915e-06
-8.84912607550771e-06
-3.19448496997466e-05
-1.94228878767408e-05
-2.68307289527352e-05
-5.40860303204382e-05
-6.20410501854325e-06
-3.34747631210602e-05
-1.98458662561267e-05
-2.93707314122182e-05
-1.19875588384344e-05
-3.60543610732346e-05
-1.12260662518122e-05
-1.53844908909411e-05
-3.6254861022447e-05
-7.12398507002472e-05
-4.08927078080818e-05
-1.94010843477312e-05
-1.82492483019589e-05
-1.08952932777308e-05
-2.34231181881615e-05
-4.34212658868319e-05
-2.48356231958324e-05
-2.10433359427992e-05
-1.35860303856176e-05
-1.27674025761467e-06
-1.97684900433136e-05
-2.50363674333765e-05
3.02027790592495e-06
7.6694008641707e-07
-6.66304300939594e-05
-3.35542972818723e-05
-3.63372811350802e-05
-3.24304328315352e-05
-1.14596741403883e-06
-4.84765862229749e-05
-3.92113617332116e-05
-3.28571784825975e-05
-4.10490272931278e-05
-3.71755576857199e-05
-2.36567613347533e-05
-2.35049395202314e-05
-2.06566995068652e-05
1.03170501989348e-05
-1.26170902757657e-05
-3.59836361393416e-05
-3.35389121098912e-05
-3.62400573738185e-05
-1.66245995009118e-05
-1.9322655093615e-05
-4.1071300362195e-05
-2.69183826721969e-05
-6.13948413273056e-05
-3.32787411482341e-05
-9.22080108290243e-06
-4.39114984470118e-05
-2.29674476996731e-05
-3.7803825305518e-05
-2.9023159515663e-05
-5.00265180802423e-06
-4.19695404756563e-05
-1.44422874011411e-05
-1.13843337879086e-05
-1.87193665463007e-05
-3.2833749843754e-05
-4.22789835026082e-05
-5.51719928377215e-05
-3.23148468798849e-05
-3.0339801166949e-05
4.51144257899341e-06
-3.76834835804938e-05
-1.63770097931038e-05
-4.42725479215026e-05
-3.24693786807881e-05
-1.90323624852514e-05
-2.88921255740544e-05
-3.0894944851224e-05
-1.97493586366486e-05
-1.08017862710557e-05
-4.3087347007232e-05
-3.04424209130998e-05
-5.17349782015034e-05
-4.7537303352041e-05
-2.95296296529883e-05
-6.14554246874913e-05
-4.35724819507458e-05
-3.12083692001496e-05
-1.95393222345343e-06
-3.84922454011412e-05
-9.09260067135227e-06
-3.42942656307394e-05
-2.34556324408627e-05
-3.83878474576363e-05
-2.28176969387423e-05
-3.61941423079287e-05
-2.3517647301856e-05
-3.19261284004439e-05
-3.04239772578008e-06
-3.27714301827605e-05
-1.82856358093936e-05
-9.11787995367492e-06
-2.19018041228477e-05
-4.35929119369506e-06
-3.41094155593677e-05
-2.84477840580348e-05
-5.1107101455769e-05
-4.28997709678016e-05
-2.29287663646756e-05
-2.50416466433011e-05
-3.80498347438173e-05
-3.91220808028007e-05
-3.58127882660589e-05
-2.47026951990596e-05
-5.36476742878665e-06
-1.63297039051882e-05
-3.62111153174425e-05
1.05767117392306e-05
-2.77770818254001e-05
-1.09658724606405e-05
-3.65530962664185e-05
-1.89336040164926e-05
-9.47050569642369e-06
-1.46748248418435e-05
-3.46091826255024e-06
-3.26829494503492e-05
-3.47126944974116e-06
-3.04497374579757e-05
-3.43392425690756e-05
4.71915156104947e-06
-1.22581081473495e-05
-2.87018949310099e-05
-1.2545218484718e-05
-7.95368891748426e-06
-1.15393049937034e-05
-2.90108397553723e-05
-2.75796963429565e-05
-2.40647590733528e-05
-5.16161258336994e-05
-1.34421544605018e-05
-1.55036962500263e-05
-4.02742883647358e-05
-5.31669226837307e-05
-2.75763306982391e-05
-3.39525496658763e-05
-1.53617890536142e-05
-4.33758803164243e-05
-5.63571491234108e-05
-2.36491956448948e-05
-3.29908038542364e-05
-4.8663174009877e-05
-8.18045345836726e-05
-1.73270269691749e-05
-4.98198447598464e-05
-4.47100479668225e-05
-3.03768352246881e-05
-9.47400906669065e-06
-6.56467081648571e-05
-2.76174425580975e-05
-2.85688785687976e-05
-5.24686023983959e-05
-1.98295821314603e-05
-1.50466313435661e-05
-2.86073719961467e-05
-2.35434674711442e-06
-9.01553048081344e-07
-4.9154856765745e-05
-4.74493903096938e-05
-6.1878389017756e-05
-3.46592832645211e-05
-3.22959105113917e-05
-2.18968057188325e-05
-2.53575387671618e-05
-2.60592284667054e-05
-5.27424054124205e-05
-2.92322723256432e-05
-2.35258817746514e-05
-2.02368182151862e-05
-4.71526875465553e-05
-4.1173686006209e-05
-9.10935568620539e-06
-4.35159170552864e-05
-2.63619150532063e-05
-4.88422275485041e-05
-3.90556062397476e-05
-3.27606508091643e-05
-2.42578946293373e-05
-3.57954855960038e-05
-2.99791468969986e-05
-1.13897515374537e-05
-3.64989112244942e-05
-1.87225430921752e-05
-6.76507642444025e-05
-4.57668530377551e-05
-1.63382586724545e-05
-1.01723088466022e-05
-2.74025252721008e-05
-3.90956478545687e-05
-4.73124475535393e-05
3.24061672233882e-06
-4.21196983610468e-05
-1.32705668132735e-05
-1.5327598366665e-05
-3.19380175141787e-05
-2.86916924191275e-05
4.36497512601907e-06
-1.70595794375848e-05
-5.3201931165629e-05
-5.03627381183966e-05
-4.09974414002695e-06
-1.55860415690189e-05
-1.58412901658393e-05
-3.6061953017125e-05
-3.14591688580492e-05
-3.34528839230871e-05
-1.33045997624177e-05
-4.65485968323105e-05
-5.89411600002987e-05
-3.36719768075643e-05
-4.1099043748577e-05
-2.75240460401171e-05
-3.06599528953445e-05
-2.286709095467e-05
-3.6639295521482e-05
-2.79169571353661e-05
-2.3470965132278e-05
-2.80651547982049e-05
-1.48569429898313e-05
-4.14922204024741e-05
5.26323642858459e-07
-1.6864981179751e-05
-3.58194328805385e-05
-3.29221531301858e-05
-2.68878763418277e-05
-2.71829137300221e-05
-3.77499842502203e-05
-5.9538400989094e-05
-4.09874217611094e-05
-3.1766890235118e-05
-2.66526760863969e-05
-1.6917550105609e-05
-4.23431408051237e-05
-4.51347935853888e-05
-2.60257249533687e-05
-3.32887723081106e-05
-6.85961677466826e-05
-2.93631380673458e-05
-3.72567845003302e-05
-2.654812025669e-05
-3.07877000191949e-05
-3.02596777127726e-05
-4.55058583083167e-05
-4.23155321023824e-05
-4.75037605003456e-05
-2.80730772786121e-05
-3.98637296916832e-05
-1.92899360001562e-05
-3.72607382596591e-05
-2.01339132695347e-05
-1.7994194707195e-05
-6.01325686402799e-06
-2.83227371632412e-05
-5.12248228528833e-05
-5.03742772348739e-05
-2.52552631803761e-05
-2.85435418703291e-05
-5.58540531020379e-05
-2.0513946478549e-05
-1.0585156656122e-05
-5.43323013723169e-05
-3.64521622051465e-05
-9.65950236369654e-06
-1.69748662354234e-05
-1.98550099364178e-05
-4.96457817135708e-05
-2.69951595991548e-05
-2.25496722082052e-05
-4.24839941273491e-05
-1.61130314759536e-05
-2.06221293226885e-05
-4.00144037531871e-05
-9.9247228195205e-06
-1.99954647114234e-05
-4.9045621126974e-05
-3.00680342013775e-06
-4.34427414682802e-05
-5.437736423451e-05
-4.21926352507182e-05
-1.96011277197946e-05
-2.81011034872962e-05
-1.50430875679207e-05
-1.90654321254694e-05
-3.20368389462277e-05
-5.42701899479942e-05
-4.0993015522303e-05
-2.90102421917053e-05
-1.00557060551869e-05
-4.69473280721047e-05
-3.35030164070538e-05
-2.41739926438545e-05
-2.8176448980374e-05
-3.68253519619867e-05
-1.83463942961299e-05
-4.60103599726382e-05
-4.67309359306848e-05
-3.12942240103762e-05
-3.09799556052208e-05
-4.3097162910701e-05
-2.50378239322507e-05
-3.26012457550218e-05
-6.24832543342136e-05
-2.38881555444166e-05
-4.01636766270326e-05
-2.18470498841239e-05
-1.96911851328622e-06
-2.63314259644267e-05
-3.57661223599274e-05
-3.14456489811032e-05
-6.82248138788538e-06
-6.57029069518277e-05
-3.33240029724469e-05
-3.36021450791543e-05
-1.43661011168038e-05
-4.50730482880147e-05
-6.85093141514733e-06
-2.78619869636367e-05
-3.60580092926933e-05
-3.19038806517427e-05
-4.27249009749572e-05
-9.77454707655419e-06
-3.95054414620908e-05
-4.49783762909196e-05
-5.39979922308492e-05
-2.8302716698616e-05
-2.96951025756581e-05
5.90422809132411e-06
-4.11465819295949e-05
-3.52743052625349e-05
-2.55123799890768e-05
-9.276323222805e-06
-2.34359573414283e-05
-2.47069489642755e-05
-3.44770509028723e-05
-3.45972959573253e-05
-1.63472087379768e-06
-4.41102863218396e-05
-3.97211048161994e-06
-2.57498652341646e-05
-3.77490835975281e-05
-4.30400895087863e-05
-5.85561987056608e-05
-1.79767318163183e-05
-4.35205593821603e-05
-2.25896850364289e-06
-3.38501647702104e-05
-4.15807359888384e-05
-1.0838369937383e-05
-2.79348409646094e-05
-3.50714566305188e-05
-9.29033675552554e-06
-3.08273160043428e-05
-3.14361367606901e-05
-3.47055256161173e-05
-1.84303305183457e-05
-1.92457610089101e-05
-3.85146083132223e-05
-4.51413559248834e-05
-4.56856386269943e-05
1.88344372897391e-05
-1.95377270224015e-05
-4.91562969399025e-05
-2.86943850300202e-05
-3.21541517766446e-05
-2.60936081408173e-05
-4.71306660985099e-05
-1.19259221827163e-05
8.81096848369914e-07
-1.84686700403876e-05
-3.90262203503571e-05
-4.94710398095127e-05
-2.43203759017315e-05
-3.82811695872772e-05
-4.99596790225647e-05
-1.74059915305516e-05
-1.39364068438104e-05
-4.11917049802909e-05
-2.74012649418488e-05
-2.19739456025239e-05
-3.20557739245438e-05
-2.97318080355963e-06
-3.10574789227505e-05
-3.04043051567133e-05
-5.14552916677806e-05
-2.65047881811047e-05
-2.3320094429394e-05
-1.86431397842837e-05
-1.62719527319025e-05
2.41101113702951e-06
-4.39653110361614e-05
-3.33937053150216e-05
-2.77275357101083e-05
-3.57797418151404e-05
-1.26571743092215e-05
-3.29618153650459e-05
-1.37301658230391e-05
5.96885228295784e-06
-1.85746658168464e-05
-5.50980339718496e-05
-1.82288644187068e-05
-3.67591211894572e-05
-7.62159247696627e-06
-1.53210226246795e-05
-5.39280802561828e-05
-8.71117568461703e-06
-2.57449190412089e-05
-1.35190862121261e-05
-5.06147150336763e-05
-1.34773518495629e-05
-1.76913391954997e-05
-3.43589111151019e-05
-3.11686791445665e-05
-2.87701379621909e-05
-3.72795207978496e-05
-3.96566810300629e-05
-2.58304130321665e-07
-1.0806982903119e-05
-4.22670585748859e-06
-2.54100271791963e-05
-3.88071324473155e-05
-1.13111186330512e-05
-1.51673271884923e-05
-4.04248002122768e-05
-1.70677802900327e-05
-3.68399030137417e-05
-3.19471571862523e-05
-1.55324035938381e-05
-4.05565255993791e-05
-3.90963827771322e-05
-3.05991097854303e-05
-5.33541612190175e-05
-5.89462111331493e-06
-5.22614013725176e-05
-3.17456605053567e-05
-3.2570881745108e-05
-1.76156978785394e-05
-5.36923915519735e-05
-2.9050099771832e-05
-1.4609048157542e-05
-2.74924611159997e-05
-3.0032879095479e-05
-4.45975695768272e-05
-2.19837769208699e-05
-1.45123751418271e-05
-9.41414784733611e-06
-1.64170007759273e-05
-3.57437842145361e-05
-1.69101071819035e-05
-4.51545569015103e-05
-1.55748692520805e-05
-3.93314257755211e-05
-3.18009635808785e-05
-3.87584752780206e-05
-5.43197857168162e-05
-2.13992987976679e-05
-3.57749482266933e-05
-1.26467098336839e-05
-3.72023907231436e-05
-4.43547667951963e-06
-4.26242197595694e-05
-4.77716632894078e-05
-3.97952468225e-05
-2.9424431156591e-05
-3.76930494078048e-05
-1.27135470463309e-05
-2.39975973168202e-05
-4.08271604211524e-06
-2.34003099898519e-05
-2.58142506219455e-05
-1.28952563724569e-05
-4.81330980944692e-05
-3.21622035967052e-05
-4.27347094317313e-05
-4.46351525694689e-05
-4.9788542512455e-05
-4.32682144700482e-05
-3.5623243869603e-05
-3.69303068947934e-05
-3.26265569841026e-05
-1.39120674308379e-05
-2.35891253071038e-05
-4.48523189635715e-05
-5.23501093811606e-05
-4.47404727220918e-05
-2.69140669768627e-05
-1.37706394009289e-05
-3.160418889998e-05
-5.79374130043782e-05
-1.99073595689949e-05
2.24426223842309e-06
-4.91194832006723e-05
-3.2602363569358e-05
-5.23887667726051e-05
-5.17632775368826e-05
-2.25601300381549e-05
6.77238888979989e-06
-3.73105599922275e-05
-4.92883421218581e-05
3.3036639089326e-05
-1.47848573436393e-05
-2.51980663702866e-05
-8.29875343527575e-05
-1.08981895877686e-05
-1.85714470583034e-05
-1.43624025576147e-05
-5.58016487383017e-06
-1.53219598063065e-05
-1.61604884276034e-05
-3.90987561152702e-05
-3.32469950370028e-05
-4.27658667339246e-05
-1.93227359573293e-05
-1.72146737458799e-05
-3.5231580539053e-05
-2.35426000729678e-05
5.28105075647979e-06
-4.16866486228115e-05
-1.37905250570156e-05
-2.6989088875503e-05
-1.16745415908336e-05
-1.72356163699573e-05
-2.77369892080072e-05
5.54199701877764e-06
-3.12557253051851e-05
-9.28352536742046e-06
-5.14356800878708e-05
-1.35715537738808e-05
-3.4137885508676e-05
-1.66487453843497e-05
-1.34175691468741e-05
-3.48827089762513e-05
-2.5324722648904e-05
-5.13121119123467e-05
-1.06650596005834e-05
-3.41620819486606e-05
-6.5750905025944e-05
8.29344338808282e-08
-9.27229704643621e-06
-4.96864326516504e-05
-3.91494973558691e-05
-3.89009347444023e-05
-2.41771549956903e-05
-2.84675298870537e-05
-5.01123024553909e-05
-2.98137159956341e-05
-4.10929045696201e-05
-3.93365874884861e-05
-3.3747809648926e-05
-4.9555336796346e-05
-2.44109453154524e-05
-3.19961625861766e-05
-2.91845236865592e-05
-5.28905539362291e-05
-1.81246624086036e-05
-2.46164991604663e-05
3.08808421001749e-06
-2.2720123338268e-05
-2.85613152563628e-05
-2.06120223855068e-05
-4.7617444122986e-05
-3.11368870009659e-05
-2.54070703248607e-05
-3.18234191802999e-05
5.69500919510832e-06
-2.02606022519375e-06
-3.51104479663469e-05
-2.78697761640571e-05
-3.69707927718442e-05
-2.74310616056536e-05
-5.04067488088911e-05
-1.84587004386466e-05
-4.37829109395749e-05
-2.75049860509994e-05
-3.33309234734018e-05
-2.17266727351559e-05
-3.68434991984553e-05
-5.68106754438618e-05
-4.28539136997098e-05
-5.99995495553218e-08
-2.41773579746595e-05
-2.58984416313295e-05
-2.25246613622554e-05
-2.10508182192909e-05
-3.91869925610227e-05
-2.48794462933966e-05
-1.20252879688242e-05
-2.54104720377973e-05
-3.70809125676795e-05
-6.19309737946705e-05
-1.3605523029578e-05
-2.34694598971696e-05
1.0022652777553e-05
3.24993176545663e-07
-5.9945916768348e-05
2.91895294008612e-06
-1.82911190352341e-05
-2.93916693698211e-05
-3.94820726227166e-05
-1.83727225691149e-05
-2.71261139375483e-05
-3.852020212308e-05
-2.08225832596388e-05
-1.48823773671402e-05
-4.62985984176499e-05
-3.94796663340137e-05
-4.00524492352613e-05
-1.89548870988195e-05
-5.09655924311948e-05
-6.75671702366603e-06
-5.09882247069207e-05
-4.94013416877217e-05
-9.02474501950021e-06
-2.6623715002163e-05
-2.15611598650243e-05
-1.9189722343707e-05
-8.31074430101503e-06
-3.88032902623537e-05
-3.46949649453132e-05
-2.21799808005116e-05
-2.24480788796659e-05
-4.02661741421918e-05
-1.2604964439379e-05
-3.52035998158219e-05
-4.3351417851177e-05
-1.09630489727455e-05
-3.02312693780794e-05
-1.6145748072326e-06
-2.37417897093024e-05
-4.70727694234155e-05
-4.49031213574425e-05
-9.54699182155275e-06
-1.38282506059021e-05
-9.49780406976915e-06
-2.64810487938003e-05
-2.12052135529148e-05
-2.86455764638337e-05
-3.77520132460822e-05
-1.69977861112554e-05
1.68380078428528e-06
-1.32322007375409e-05
-2.45279585083202e-05
-3.44418733399189e-05
-3.49188238827665e-05
-2.83566064138473e-05
-2.37341193293474e-05
-2.56032331263404e-05
-1.59153711990028e-05
-4.06965262868354e-05
-4.47845236805118e-05
-2.69326246501406e-05
-3.96516235215735e-05
-4.88474353914837e-05
-5.3200067585163e-05
-1.22628033006725e-05
-2.00315708637596e-05
1.52554191962156e-05
-1.16933110023503e-05
-5.53625457469161e-06
-3.27057807764573e-05
-3.56548037193893e-05
-3.64642761198958e-05
-4.63018016907711e-05
-2.52573124853011e-05
-2.84916482525971e-05
-1.95977533214063e-05
-2.94260995323147e-05
-2.24609166291128e-05
-4.50667146866644e-05
-3.36782103711332e-05
-7.01540771212904e-05
-3.56078675491637e-05
-1.61839776412184e-05
-1.12633020692176e-05
-5.59187502823885e-05
-4.53469696772178e-05
-2.99587338240901e-05
-4.12613810917763e-05
-2.25262165751368e-05
-1.86660773235374e-05
-2.99767407486427e-05
-1.63526975493259e-05
-1.81420155072684e-05
-1.25044524209638e-05
-4.62304612679384e-05
-4.70142665074863e-05
-1.55756775183586e-05
-1.64541178085962e-05
-2.57100858855499e-05
-7.91365794523277e-06
-4.89616212063534e-05
-3.11289380099844e-05
-5.47091543512264e-05
-4.17657998222669e-05
-5.97854284066478e-05
-1.7770785937265e-05
-2.53582080178708e-05
-4.32383540219292e-05
-5.9705891647059e-05
-3.08505181336416e-05
1.0173704134974e-06
-6.93294867353083e-06
-3.42420313909769e-06
-3.00443834803473e-05
-3.90801207759695e-05
-2.2741442226728e-05
-2.63445365363921e-05
-5.91827266140271e-05
-3.42862997541118e-05
-5.90375986347978e-05
-2.64850007191252e-05
-2.3237597905764e-05
-2.87447095936243e-05
-8.15761405918957e-06
-5.22977294835292e-05
-1.71820636753437e-05
-3.84486611587644e-05
-4.52086464793134e-05
-2.49582157682091e-05
-1.42585401086511e-05
-1.50472867021045e-05
-3.47044261862079e-05
-1.3440231968919e-05
-4.90107975274801e-06
-2.18195343402943e-06
-9.8169728011544e-06
-3.47893355646078e-05
-5.28070587533814e-05
-1.96690201204039e-05
-2.44356232300671e-05
-5.24881566945497e-05
-3.0975335575483e-05
-1.87331179000242e-05
-3.73180408429846e-05
-2.80726498721607e-05
-8.42798940716663e-06
-4.0803587013637e-05
-8.16028883487886e-06
-1.31103323167866e-05
-5.06392935388386e-05
-1.37968263155099e-05
1.93075082415339e-05
-1.16357022490222e-05
-3.07432060510777e-05
-3.13437240306601e-05
-2.07468041033657e-05
-1.58780206308602e-05
8.01339463230784e-07
-2.15159479322203e-05
1.75393045892139e-05
-3.39222267131332e-05
-2.54274148463667e-05
-5.26661775778142e-05
-4.5824460129315e-05
-2.36900982082749e-05
-3.39494301949006e-05
-2.56769534031854e-05
-8.48006560332403e-06
-4.97524930239648e-05
-2.848406510982e-05
-3.77581546369979e-05
-2.40733292088914e-05
-2.25496285438099e-05
-2.15781542085001e-05
-2.69335668627988e-05
-1.26511141429162e-05
-1.53722962338858e-05
-6.25227176525285e-06
-2.87036642017884e-05
-3.33566048704955e-05
-1.81608541403794e-05
-2.77596314834447e-05
-5.23573560607492e-05
-1.00225553932781e-05
-1.6209068626256e-05
7.87988679075262e-06
-1.99572102863005e-05
-3.94395645909904e-05
-3.94438429272574e-05
-2.9217661201678e-06
-1.24043419203717e-05
-4.76635846023469e-05
-1.38578280369115e-05
-1.27408533299277e-05
-3.85885024179759e-05
-4.01590281265687e-05
-9.62859755058912e-06
-2.25774589704069e-05
-2.78569395843579e-05
-3.47086983186296e-05
-1.23091297023111e-05
-1.24973108638102e-05
1.20474278698977e-06
-1.73191205160444e-05
-1.80315852371748e-05
-2.73459746982947e-05
-4.75786744488808e-05
-2.23610129656733e-05
-3.32095749288831e-05
-3.86474995492843e-05
-6.08561831680301e-05
-4.00825409683186e-05
-2.45582471610031e-05
-1.75367822027918e-05
-3.5806666827149e-05
-4.08939888957062e-05
-2.64834445317406e-05
-2.81819923108373e-05
-1.70199384401283e-05
-4.40891829041219e-05
-5.49800645157729e-06
-3.04376534586442e-05
1.12917149133728e-05
-1.45926489556509e-05
-3.37126672579177e-05
-5.61972321963857e-05
3.4340918071313e-06
-3.76694209445374e-05
-3.96430480761523e-05
-2.64764536114125e-05
-2.4981683635747e-05
-1.26849123326053e-05
-3.55309881697259e-05
-4.49273116032348e-06
-4.44258198433044e-05
-3.59684353670527e-05
-1.15808550206503e-05
-4.11697349150034e-05
-2.448540561859e-05
-5.82422856682442e-06
-6.82804783058892e-06
-1.63936584298841e-05
-3.70381064709386e-05
-2.24301710863392e-05
-9.46455462230092e-06
-3.57465069641125e-05
-3.54964580102396e-05
-9.99885448179701e-06
-3.23774137140762e-05
-1.33038027947506e-05
-3.86723629497644e-05
-4.25808167125532e-06
-4.53268661478817e-05
-4.98895033806947e-05
-1.11816294591137e-05
-1.63309845861865e-05
-1.66651169186823e-06
-2.38584208668341e-05
-3.66324091701972e-05
-2.81020410537219e-05
-8.3295212746351e-06
-3.26993695366952e-05
-2.72869726729213e-05
-3.53142100641545e-05
-4.14978334021189e-05
-3.73010219928264e-06
-5.97051923534476e-05
-1.37760946166686e-05
7.7290747283465e-06
-1.31178810367299e-05
-2.14895788440707e-05
-3.62249095094316e-05
-5.75980736317926e-07
-2.32912142359995e-05
-3.99423884379735e-05
-8.00616290369078e-06
-1.36770994439014e-05
-9.5611512057289e-06
-1.70196576375332e-05
-1.18222433746116e-05
-2.0849416714781e-05
-3.3910981138583e-05
-3.04998952171329e-05
-1.57634461764785e-05
-2.99596365567848e-05
-1.21485631684479e-05
-2.7797695914452e-05
-1.3304966228902e-05
-4.3108566854424e-05
-3.05544507418642e-05
-1.3938030062751e-05
-2.84192513209253e-05
-4.90138972148884e-05
-2.60496799492141e-05
-5.10427910372467e-05
-2.03259427822684e-05
-3.31216423984092e-05
-1.89236402142869e-05
-1.15773084473072e-05
-6.26416370494805e-05
-3.90863893463218e-05
-2.65827257230998e-05
-3.61136355921837e-05
-3.71040997005322e-05
-4.55175215022912e-05
-1.79758379524023e-05
-5.50874781829396e-05
-5.35071031001711e-06
-4.16182742498916e-05
-4.27109655871547e-05
-6.20905663369895e-05
-1.80255759528247e-05
-2.62110130930535e-05
-1.48212977615551e-05
-2.62928145932578e-05
-3.75048323501996e-05
3.06827673022236e-06
-3.09506572197138e-05
-1.24639521418844e-05
-1.32355670973831e-05
-2.17126224996153e-05
-1.47600071060088e-05
-1.4414699122538e-05
-2.90560184652036e-05
-2.60148266020754e-05
-4.28969111355689e-05
-3.09527379609028e-05
-4.29103920887203e-05
-6.21645613551531e-06
-5.98441863998219e-05
7.5128737183136e-06
-4.71786871146123e-05
-9.25083614909828e-06
-3.06267837200639e-05
-2.31976943052702e-05
-3.98216852628173e-05
-3.05373630987248e-05
-1.80156583754453e-05
-8.83363018209265e-06
-2.11035993640738e-05
-2.68708273273151e-05
-3.90718557393425e-05
-3.25222972454763e-05
-2.25594446493006e-05
-2.82806128764486e-05
-2.79519682778799e-05
-9.82087015978326e-06
-2.61697602860164e-05
-4.48558908843624e-05
-1.61033851623909e-05
2.04880621407191e-06
-5.01043600075755e-05
-2.6055991605755e-05
-3.99501472079102e-05
-5.55689452230318e-06
-3.28894863270115e-05
-2.04435043682956e-05
-3.15717390501462e-05
-4.70772628926683e-05
-5.14088660959226e-05
-3.07124053263922e-05
-1.10584943328336e-05
-5.11136136400078e-05
-4.73957802346493e-05
-2.54646104571511e-05
-4.58920975783113e-05
-4.81809095797674e-05
-2.55348097026806e-07
-4.20464877800862e-06
-2.01253483810866e-05
-4.46242629599462e-05
-2.25157956901392e-05
-6.29345690938774e-05
-3.23174679347781e-05
-4.86402065489597e-05
-2.11363750232695e-05
-3.39775447590996e-05
-2.9741509317401e-05
-1.74775411325644e-05
-2.83757730508431e-05
-2.77371612275578e-05
-6.20482746220258e-05
-2.0979957804373e-05
-2.78455794155613e-05
-3.32758743976605e-05
-2.35104553649136e-05
-9.93385774312036e-06
-3.95053003728872e-05
-3.44328706111012e-05
-4.85865254499424e-05
-5.00442919042099e-05
-1.33934997677809e-05
-2.14611529227282e-05
-4.61627045144364e-05
-3.41386046381289e-05
-3.44953003792221e-05
-4.70548554744803e-05
-1.76075392037487e-05
-3.42722140039572e-05
-2.85633081250079e-05
-2.74920627194705e-05
-1.87983468119189e-05
-3.63259214660983e-05
-4.93455666447588e-05
-3.47630644351566e-05
-4.62362175775839e-05
-3.47333391856228e-05
-2.11352894893173e-05
-2.08370470995929e-05
-3.9159179604255e-05
-3.62100263890739e-05
-3.23121416048427e-06
-2.57066253929488e-05
-4.60758777247503e-05
-4.16513712918897e-05
5.1961635823751e-06
-5.72337503622518e-05
-3.15807790327698e-05
-2.81023685752299e-05
-1.4102354382312e-05
-3.04288674860794e-05
1.36730921938863e-05
-7.57001536832644e-06
-3.08651163285475e-05
-2.41865341275787e-05
-2.53858711366675e-05
-3.73641117840608e-05
-4.33004007192348e-05
-2.22826817463398e-05
-2.64195064956006e-05
-4.95791585437781e-05
-2.94856692838602e-05
-5.80236582747323e-06
-3.06931057593729e-05
-1.98283599535829e-05
-4.4372951975936e-05
-5.12292981839435e-05
-4.10158804888726e-05
-3.37014709797361e-05
-4.36529486098233e-05
-1.70851690759756e-05
-3.14219400122295e-05
-3.28078458013559e-05
-2.8060055751515e-05
-1.36693190547926e-05
-3.41666987686609e-05
-3.43507733160235e-05
-5.92626200590027e-05
-1.88012138114262e-05
-4.61502358411658e-05
-4.57256435783491e-05
-4.58256797223701e-05
-3.70983104754093e-05
-1.79797948831871e-05
-2.74261795436674e-05
-2.58139918216953e-05
-3.96409566590865e-05
-8.18838406569175e-06
8.05139625865879e-07
-2.53103768328186e-05
-2.90392466561425e-05
-7.41491634271473e-06
-2.46757373774682e-05
-1.92558455088982e-05
-3.26530775438839e-07
-3.89590689642011e-06
-8.38762973689465e-06
-2.52982096184754e-05
-3.90808657042482e-05
-1.72812323869897e-05
-9.20662940593581e-06
-4.90784799983455e-05
-4.69565119251726e-05
-1.89989197478513e-05
-1.81913254423228e-05
-3.44798367612104e-05
-5.02945409828571e-05
5.23642309923326e-06
-1.78363229152546e-06
-2.55958245815466e-05
-4.13583739058873e-05
-5.64948683281374e-05
-1.94672494842349e-05
-5.96330065964482e-05
-6.61114385177265e-06
-2.51575359704614e-05
-5.16819264391582e-05
-3.41587756901998e-05
-4.31225725978706e-05
-2.18673093389887e-05
-1.90842306207901e-05
-3.1210823864262e-05
-3.12626242184409e-05
7.51651237574575e-07
-1.63921333168789e-05
-2.47174256455529e-05
-3.29815005424256e-05
-4.43879227073581e-05
4.34658027279237e-06
-4.0745028856343e-05
-5.49696377182776e-05
-1.18322322517169e-05
-1.93103578517213e-05
-1.59227922789778e-05
-1.83424002766509e-05
-1.29017937675929e-05
-3.35619899625348e-05
-1.932026232117e-05
-2.37270701550551e-05
-5.15893686206779e-05
-4.3379564950959e-05
-2.96895889329118e-05
-4.28943556837052e-05
-1.00018281286005e-05
-2.06859433256783e-05
-3.28687707437169e-05
-3.06807810968814e-05
-2.95380434094229e-05
-4.41609580911951e-05
-5.65576749000077e-05
-5.74602751269801e-05
-4.17187928848928e-05
-3.35912578268512e-05
-1.68485635646956e-05
-4.07261752840804e-05
-3.4527602766199e-05
-1.2590424048023e-05
-2.51119854776095e-05
-3.49462988519952e-05
-1.09533631565572e-06
-1.72894700377225e-05
-3.08072899355082e-05
-2.23094412987885e-05
-3.4684837872026e-05
-2.64945516204898e-05
-2.72102890298107e-05
-3.12773410981709e-05
-2.88650887095166e-05
-4.4724729078864e-05
-1.97731083552008e-05
-3.17827994397495e-05
-2.43940126672312e-05
-4.57254813883803e-05
-1.30349392094922e-05
-3.57315322789238e-05
-6.37844402353684e-05
-3.55820235865396e-05
-3.91552696097068e-05
-1.97417936841267e-05
-6.45179148165678e-05
-2.22746544716157e-05
-2.14137645904598e-05
-3.61836296009232e-05
-3.06621842799761e-05
-2.74662891160948e-05
-2.65597856905924e-05
-1.70378024253866e-05
-3.23339991302031e-05
-3.66533773244313e-05
-7.64320056827905e-08
-2.47093748018645e-05
-2.43135050902431e-05
-2.18569845748501e-05
-1.14064684570012e-05
-1.35615246451351e-05
-2.15695107545806e-05
-1.07114297270122e-05
-5.47398839565696e-05
-5.47983779053663e-05
-3.52067996200173e-05
-3.42353676899885e-05
-5.20530082820961e-05
-4.30107207776566e-05
-1.51646131746189e-05
-1.51983567528765e-05
-1.77590489970749e-05
-3.48066325792509e-05
-2.77599369927231e-05
-3.34070524436687e-05
-1.35003093267016e-05
-4.2542493284211e-05
-2.84732354437472e-05
-4.16767950279011e-05
-3.07903631286049e-05
-4.67153696803207e-05
-2.82296659990915e-05
-2.57156000694883e-05
-5.75955797851571e-05
-2.2741684723222e-05
-2.53104414795386e-05
-3.3202021768477e-05
-3.9439406844992e-05
-3.48254306775101e-05
4.01419042751327e-06
-2.205260402812e-05
1.08674014494474e-05
-3.73713144410059e-05
-3.07006713246123e-05
1.35426985344033e-05
-4.3707171786225e-05
-3.22716158415025e-05
-2.06996551126849e-05
-3.95937245554631e-05
-3.34991673550318e-05
-2.45349508510814e-05
-3.00619416229351e-05
-1.68877785551022e-05
-2.76848175665945e-05
-4.42883026787838e-05
-9.13193659774522e-06
-3.7671486459639e-05
-3.21020862706749e-06
-4.63616897819344e-05
-4.14070902818236e-05
1.30278608997073e-05
-3.36968351047352e-05
-2.23467509352301e-05
-7.01027390591766e-06
-2.60414399009277e-05
-6.18781107312722e-05
-2.98089969552333e-05
-1.73657116593457e-05
-3.02178348654097e-05
-2.66630829381275e-05
-4.23708419734546e-05
-4.53573976804906e-05
-3.27599227167187e-05
-3.82014576292123e-05
-2.66884094838795e-05
-5.50474675422056e-05
-9.70877197899221e-06
-2.69776507676594e-05
-4.34725785457574e-05
-4.45383562824603e-05
-1.8494155438802e-05
-2.70720626571855e-05
-2.7711742713062e-05
-4.52568810697333e-05
-5.06114299536686e-05
-3.17748123425152e-05
-8.34223860821885e-05
-5.56849628027551e-05
-6.27380566520328e-05
-2.47948217091815e-05
-9.29684005029014e-06
-2.71078417586476e-05
-3.11103930889623e-05
-1.66555479748566e-05
-4.09342952998818e-05
-1.78003236337874e-05
-3.02986059470082e-05
-1.64791892100651e-06
-4.00417885885118e-05
-3.27391291782684e-05
-3.18025633176269e-05
-5.67908854114844e-05
-2.07427251421644e-05
-6.42167790040682e-06
-3.06034251624557e-05
-3.04186749786772e-05
-3.28724846563571e-05
-4.49874972447449e-06
-2.24283122051795e-05
-7.42309729229386e-07
-7.64481914005892e-06
-4.72415299549391e-06
-3.14133753256375e-05
-2.8826848519821e-05
-2.66299761376548e-05
-5.14131331797347e-05
-3.95122556304319e-05
-3.63132147286304e-05
-5.12843029728492e-05
-2.22560364116613e-05
-2.98723048581014e-05
1.60321240078098e-05
-5.42849525434077e-05
-5.52148926924134e-05
-2.22918434384341e-05
-2.01427354290367e-05
-1.82233521870673e-05
-5.08616199067377e-06
-4.59447583279031e-05
-1.39742174651549e-05
-3.43955333287301e-05
-1.97210834969124e-05
-2.444640750817e-05
-1.80636704492647e-05
-4.70034993830064e-05
-2.73974479295353e-05
-4.01300517380362e-05
-1.25976051014299e-05
-6.71560575533838e-05
-1.52804985368354e-05
-2.14488626692377e-05
-9.61860434518908e-06
-4.01750858734009e-05
-3.13022402891615e-05
-2.91343634004545e-05
-4.129135514049e-05
-1.63064994110236e-05
-1.85511765684583e-05
-9.97097382728581e-06
-4.36931333270152e-05
-4.4110991449825e-05
-3.15245672673709e-05
-1.97177195620263e-05
-3.49040682011398e-05
-4.36859262969845e-05
-3.93353955914552e-05
-1.54980910337416e-05
-8.62293335563264e-06
-4.27254701350483e-05
-2.37970949997448e-05
-1.64395286620106e-05
-2.20686121028495e-06
-3.6810501530208e-05
-4.41332497594917e-05
-2.75879215471139e-05
-1.55390281243247e-05
-5.2595648279161e-05
-1.66298234541803e-05
1.96675893885329e-06
-6.44557412248543e-06
-2.91921530882621e-05
-5.74899403107114e-05
-3.21289567402711e-06
-2.98385372252467e-05
-6.80633706987148e-05
-3.40058000152692e-05
-3.38656445697414e-05
-3.96847356958166e-05
-3.00812471443458e-05
-4.12931169740947e-05
-4.29200487566072e-05
-2.04088832129666e-05
-4.26498028423624e-05
-2.84055762933539e-05
-9.60549280674208e-06
-5.34023040058013e-05
-4.18407886045591e-05
-4.02874346554775e-05
-1.16866811973267e-05
-1.57972668746825e-05
-4.8132861660096e-05
-7.94426882035088e-06
-3.76306254434731e-05
-4.21985523639082e-05
-1.93156549928667e-05
-4.24884905828464e-05
-3.11154159050871e-05
-4.56744363143254e-05
6.37172428804539e-08
-4.7603022509047e-05
-2.00082280949983e-05
-5.16560843722502e-05
-4.55026808123145e-05
-4.99522404866167e-05
-5.69349088279419e-05
-4.20250780517674e-05
-2.66352405415464e-05
-1.41950769707375e-05
-3.31434848554034e-05
-3.70651661019863e-05
-2.69302418264825e-05
-2.19848869382591e-05
-5.21714290348637e-05
-3.01821310712641e-05
-4.24355123138267e-05
-4.68353997072769e-05
-5.73261028964747e-05
-3.58283048497608e-06
-5.2572013560077e-05
-2.55569448119362e-05
-3.23669255204522e-05
-3.60354251464035e-05
-1.57353787376598e-05
-4.19192138148679e-05
3.40716168028975e-06
-3.35692433450758e-05
-2.01068356775761e-05
-3.76739957509852e-05
-1.60877051619522e-05
-2.43366318635907e-05
-4.56228936279896e-05
-8.36845038650162e-06
-2.518185339161e-05
1.80662078532363e-05
-2.12081948726853e-05
-1.67306864728881e-05
-7.57759383005171e-05
-4.6734832041133e-05
-1.39180925915005e-05
-4.28691873437466e-05
-3.65263337348498e-05
-3.87653976387733e-05
3.36809621248752e-06
-5.67060520421995e-05
-4.65264967515765e-05
-4.76960484144011e-05
-1.98958365021079e-05
-3.80894916445052e-05
-3.0075842288057e-05
-4.72426725822651e-05
-1.85420314766835e-05
-1.39470008277407e-05
-2.14283264123003e-05
-1.79616767258124e-05
-1.88478731772725e-05
-3.36282329821449e-05
-1.37022896171525e-05
-5.18855871609635e-05
-1.26032256077043e-05
-3.82914201341214e-05
-1.38604310258755e-05
-3.41561510227251e-05
-2.83137444503936e-05
-5.27160908905959e-05
-6.6498612554474e-06
-3.79725502591483e-06
-3.41855870196069e-05
-2.28265411203024e-05
-1.78572244495464e-05
-4.54814339670104e-05
-5.314223131718e-05
-3.68991794322691e-05
-2.31596121884802e-05
9.98960957967766e-06
-3.14204827567731e-05
-3.96270024956482e-05
-3.2362817056099e-05
-1.76859987334964e-05
5.14881095330053e-06
-4.00893497794725e-05
-1.06023028554286e-05
-1.92800753363519e-06
4.01742001574366e-06
-1.36333110383144e-05
-3.09258673532259e-05
-2.97944246459895e-05
-2.71679043262855e-05
-2.59946241968996e-05
-2.75649449512368e-05
-3.93347099702437e-05
-2.71233276522212e-05
-2.0520648625343e-05
-1.89529195106602e-05
-4.49604318839862e-05
-3.2622141740573e-05
-3.20856973768697e-05
-2.03244505008904e-05
-2.62824119041649e-05
-3.27803535574944e-05
-4.74478715531418e-05
-6.02603862821105e-05
-2.27681562684855e-05
-4.57313867437978e-05
-5.85351802520895e-05
-1.90798995342717e-05
-1.53599957508796e-06
-2.68768725183226e-05
-3.62446511665265e-05
-9.53473740405897e-06
-9.65624545499328e-06
-1.14753536645425e-05
-3.09127001015361e-05
-5.19156721953371e-05
-4.40994991066963e-05
-1.83984471044714e-05
-3.81672019847229e-05
-3.66661342142071e-05
-4.53931336887175e-05
-1.49096293209737e-05
-1.37665474390076e-05
-8.97828895632859e-06
-1.4246991108177e-05
-2.49330722457499e-05
-4.04954001677826e-05
-2.86521662298774e-05
-3.06519700910173e-05
-3.99427014581686e-05
-2.24605126570433e-05
-4.72750706588756e-05
-3.19671831049253e-05
-1.08417285876974e-05
-2.5395682254423e-05
-2.23740537825306e-05
-2.46389014790779e-05
-3.23382365460292e-05
-2.19789651197557e-05
-2.34326279483868e-05
-1.58093332348571e-05
-3.33180543526167e-05
-5.03307704305937e-05
-5.37120258112439e-05
-2.22842082270265e-05
-5.01971462133648e-06
-9.53536062118929e-06
-2.83002960554625e-05
-3.74679989314862e-05
-1.01773668562499e-05
-1.40441574027253e-05
-5.22514110292178e-06
-2.80711856980224e-05
-5.05577890028119e-05
-5.86130162399821e-06
-1.31856557210198e-05
-2.57699247868335e-06
-3.90376888059144e-05
-3.81120040739147e-05
-2.8091165452106e-05
-1.1054231291139e-05
-2.99837897284536e-05
-2.86061638684687e-05
-4.74816604960226e-05
-3.90322211868631e-05
-4.70976156901959e-05
-3.01865200112055e-05
4.72382133316592e-07
-3.85895284004603e-05
-2.11950616475708e-05
-3.71022223612624e-05
-4.30998989401381e-05
-2.97468938139367e-06
-4.02308504150643e-05
-3.72308159005187e-05
-7.10988284191456e-06
-1.90927485633414e-05
-5.72152499059193e-05
-3.94273790392675e-05
-4.81171724389408e-05
-1.40952708298757e-05
-4.12401707791092e-05
-1.75653711134799e-05
-1.57442759830344e-05
4.55305545967187e-06
-1.90977008038048e-05
-1.26586968413872e-05
-5.19225878421727e-05
-5.33051476932568e-05
-4.89770204712662e-05
-1.43352683088907e-05
-3.91619376216096e-05
-4.19607022322524e-05
-3.04392502037409e-05
-6.8593598398308e-06
-1.0880422314067e-05
-5.37048662167938e-05
-3.61971313529045e-05
2.01449866530466e-06
-1.54585246162209e-05
-1.62812465168204e-05
-2.398765607261e-05
-4.95494358833079e-05
-2.82193513433678e-05
-2.59821832072473e-05
-4.74418547284403e-05
-2.71889626673981e-05
-4.45995483177566e-05
-3.79136470781692e-05
1.15665998661217e-05
-3.95704171080287e-05
-4.32507630400974e-05
-3.77848298380187e-05
-1.40302063951229e-05
-3.92700144345144e-05
-3.11645214316202e-05
-5.89021609257705e-05
-2.80876677254341e-05
-2.76832621767078e-05
-3.71604099936095e-05
-4.0209414611914e-05
-3.18739829174811e-05
-3.11989299192683e-05
-1.83595115179209e-05
-3.01724661475013e-05
-2.06846458782311e-05
-3.91069017101738e-05
-3.87555968805809e-05
-2.16724130910674e-05
-4.7853067477067e-05
-3.83825822795495e-05
-2.55701532707088e-05
-2.08197699893654e-05
-8.18997790013688e-06
-1.71733300931683e-06
-4.59172860672898e-05
-1.84978645600181e-05
-2.49878883608505e-06
-2.32502480614041e-05
-7.92907094888746e-06
-3.35398938406442e-05
-3.56962211962467e-05
-4.87497717785321e-05
-3.39152139830868e-05
-4.10566501815131e-05
9.49794206261321e-07
-2.61933455540836e-05
-5.34547352386359e-05
-2.73794387875503e-05
-2.96049342279809e-05
-4.53757054544639e-05
-2.16177512433352e-05
-3.95076148491961e-05
-1.4428827927021e-05
-3.90996975858638e-05
-2.84624059189952e-05
-5.13044806410617e-05
-3.10600096105883e-05
-1.76838927148245e-05
-4.25462275998026e-05
-1.46475035959681e-05
-4.67823646798986e-05
4.71310441969069e-06
-1.94504226009855e-05
-6.04818745572736e-05
-3.41374287580646e-05
-2.25610188087983e-05
-6.08012660761568e-05
-2.61499068631326e-05
-4.90041593409573e-05
-1.37454092011619e-05
-4.46156725599063e-05
-5.68111768740201e-05
-2.68262507893357e-06
-3.95538136186425e-05
-2.54905280583445e-05
-4.65393224813866e-05
-1.70798272739409e-05
-6.07559111690798e-06
-2.43708479232329e-05
-5.11364820683674e-05
-2.16977027743821e-05
-4.15688917801062e-06
-2.53272178276944e-05
-3.33463405715418e-05
-3.1952771684375e-05
-5.9330450766338e-07
-4.24505631526697e-05
-5.19099254848188e-05
1.92145295639491e-06
-3.36460443572518e-05
-2.78595530670056e-05
-3.09918398598036e-05
-3.83652467227347e-05
-4.7812634945241e-05
-1.59854002322288e-05
-4.25740939798381e-05
-2.30866657987174e-05
-1.58284925761925e-05
-3.39181494441935e-05
-3.39689771640029e-05
-3.28215348453503e-05
5.09677998078996e-06
-7.81228410138448e-06
-1.72067698495597e-05
-1.90302394017796e-05
-2.87435573882341e-05
-1.43067596324909e-05
-3.77438500662447e-05
-1.34592707816545e-05
-1.13636341608401e-05
-2.84750466638985e-05
-2.32224691266176e-05
-2.61809218967456e-05
-7.37476102539814e-06
-3.63491551506137e-05
-1.22317451125338e-05
-1.96797456626302e-06
-4.37940399101705e-05
2.13634590589129e-08
-3.74944724317645e-05
-1.00625286776278e-05
-3.16165371096208e-05
-4.96705836132028e-05
-4.70439326777727e-05
-1.70838281803112e-05
-1.72998708216962e-05
-6.16954953580286e-05
-2.66967161904052e-05
-2.95064149299213e-05
-6.62359766483809e-06
-1.92519690672564e-05
-5.02055357060041e-05
-1.44963956347671e-05
-1.02107738984776e-05
-5.06920833915246e-05
-3.39346014903171e-05
-3.07910592602817e-05
-7.06260692792881e-05
-3.98134862636339e-05
-4.45584935187692e-05
-6.6732155816368e-05
-3.52073519802551e-05
-2.28798047858939e-05
7.25861286835275e-06
-4.03262506115621e-05
-3.37157135077102e-05
-1.4306060350848e-05
-1.90673766696188e-05
-4.88110749501138e-05
-2.80846453220332e-05
-2.72852374576056e-05
-1.39509586544742e-05
-3.96144984470991e-05
-1.36073533412138e-05
-4.14312703495454e-05
-1.85720901276653e-05
-4.14821057055332e-05
-1.47039068245091e-05
5.85708223988665e-06
-4.03518809777851e-05
-7.5373071174158e-05
-1.24994277423025e-05
-3.58856538282898e-05
-3.25451651098785e-05
-2.78091781807853e-05
-4.12040557399798e-05
-3.90748516819957e-05
-4.6892939994467e-06
-9.15707825956499e-05
-3.52150882509257e-05
-4.57657530900023e-05
-4.32652776179362e-05
-4.38438533376449e-05
-2.37601612857651e-05
-6.36620197633359e-05
-2.48069196113156e-05
-4.7805036954746e-05
-5.69574296657622e-05
-3.80036321732887e-05
-3.39328365542825e-05
-2.72638081042038e-05
-2.95667833857063e-05
-3.56377381228504e-05
-3.36024294295042e-05
-5.33936862047257e-05
-1.18371748530187e-05
-2.88126305618261e-05
-3.58842429552131e-06
-2.29535145311951e-05
-3.56036970176058e-05
-2.49365316212238e-05
-4.06435792324928e-05
-3.17168871580685e-05
-1.82703121521216e-05
3.5482352689187e-06
-4.5353064316263e-05
-2.76328601101402e-05
-1.73411248119334e-05
-1.60837535508961e-05
-1.78166766827925e-05
-3.74570465787802e-05
-1.03531670541074e-05
-4.18105166738763e-05
-2.46743546308863e-05
-3.64972353829931e-05
-5.23188588026161e-05
-3.03982672138058e-05
6.54142905136927e-07
-6.13855511850065e-05
-1.2499140795192e-05
-8.6869465111345e-06
-2.71227461313179e-05
-4.19787744695072e-05
-2.07829498055432e-05
1.62816941674397e-07
-3.98445730549298e-05
-3.04159706622814e-05
-2.60669729240381e-05
-1.69024909628381e-05
-3.94940682798257e-05
-3.85765624625717e-05
-2.06439123249312e-05
-3.28069688470632e-05
-2.95558072745889e-05
-4.98952242791512e-06
-2.02652747986949e-05
-2.44189965120754e-05
-4.13853383478183e-05
-2.90667883814986e-05
-2.44851852556729e-05
-7.85216462572228e-06
-5.09570052567341e-05
-5.44495822883375e-05
-4.93892899491528e-05
-1.45623064099404e-05
-1.94720437641407e-05
-4.00609888334145e-05
-2.41299439546951e-05
-5.08153368454052e-05
-3.06166743001286e-05
-4.94710729493008e-05
-5.87525378716437e-05
-4.27946955716051e-05
-2.96768312507787e-05
-2.87138940579713e-05
-4.1138280832104e-05
-9.84855178878491e-06
-9.71146394958226e-06
-4.16796427117411e-05
-2.74211788088135e-05
6.78774446413468e-06
-2.53888632034844e-05
-3.39146199786129e-05
-1.92253015334643e-05
-3.69038120032049e-05
-3.61732987943842e-05
-1.61141399464708e-05
-2.07445084212362e-05
3.90545783747058e-06
-5.39259050817827e-05
-3.2213758426145e-05
-3.73770801688671e-05
-3.60976313719719e-05
-1.3482826489274e-05
-5.61760768111438e-05
-3.80307391799401e-05
-3.51378179883155e-05
-1.76581726448177e-05
-2.33976927215415e-05
-8.36810489808624e-06
-9.24828350037898e-06
-4.06924257911685e-05
-2.11063861471689e-05
-7.08835401193061e-06
-2.76488071205171e-05
7.25147314054676e-06
-4.1582556556716e-05
-2.37139762457401e-05
-1.79818947701527e-05
-2.05040244979703e-05
2.82975529922236e-06
-2.97365300471967e-05
-2.87249916723302e-05
-1.55302057951867e-05
-1.73753135329551e-05
-4.70522052594378e-05
-3.12310647046079e-05
-2.17239025963138e-05
-2.30603693489057e-05
-2.450740566515e-05
-2.81462369964774e-05
-3.18238180591555e-05
1.0518231829081e-05
-2.80080215599446e-05
-4.94495633936363e-05
-6.0035511594855e-05
-5.85231258291942e-05
-4.14126385360527e-05
-6.45306943228683e-05
-2.66256858344424e-05
-5.60628259332856e-05
-3.42752599062405e-05
-1.89788766496643e-05
-2.02137462325212e-05
-8.51384638931457e-06
-1.57357378507309e-06
-2.2159246643551e-05
1.12325827643473e-05
-5.76715332760941e-06
-4.07082709669523e-05
-1.21621986536139e-05
-2.58839612328648e-05
-3.87852332506115e-05
-3.53681635368395e-05
-1.98582820905078e-05
-2.23100688233674e-05
-3.25840677570737e-05
-3.18938250653431e-05
-4.28043393607482e-05
-1.64127914666558e-05
-6.34111463618113e-06
-2.38438344341942e-05
-1.63588898289151e-05
-9.41061610360952e-06
-4.46815372740195e-05
-5.56629492937045e-05
-2.63431755416314e-05
-5.10089810671713e-05
-3.7727334043582e-05
-6.75213788345e-06
-3.56867017918341e-05
-4.64662151595588e-05
-4.05233162821309e-05
1.06075787407864e-05
-3.53470623722091e-05
-6.39017992785527e-06
-2.53708315429748e-05
-5.09644555059316e-05
-2.44033285108509e-05
-1.21928285646788e-05
-4.64938769991036e-05
-3.60739540833974e-06
-2.91936787228281e-05
-1.62134400520003e-05
-1.09592026029561e-05
-3.35518271869563e-05
-6.76329814013313e-05
-3.39987476361824e-05
-5.00902449529606e-05
1.31568635964854e-06
-3.26766205483957e-05
-4.43867942696444e-05
-2.91216615692156e-05
-9.17601307470475e-06
-2.05960204164245e-05
-3.92419941944235e-05
-4.05531738842526e-05
-4.89795003790113e-05
-1.21056609229964e-05
-6.0866659369423e-05
-2.05082125927497e-05
-3.40639257187251e-05
-2.33616881598296e-05
-5.25064158049304e-05
-4.04171995452678e-05
-1.32651711271432e-05
-2.19580075307899e-05
-6.29729303967558e-05
-4.17595461582193e-05
-3.23702834116024e-05
-4.0333434758889e-05
-2.50487082087665e-05
-2.91959914761346e-05
-6.06008247012884e-05
-2.33711771248735e-05
-4.00280641587319e-05
-3.40707014795131e-05
-5.57985759995706e-05
-6.58246673612921e-05
-1.69153566803657e-05
-1.46492148745606e-05
-2.396208828795e-05
-2.60223891766528e-05
-2.73379481462968e-05
-3.27533878017119e-05
-1.58499790480209e-05
-4.23337843365777e-05
-4.60601851422208e-05
-3.0440689090429e-05
-3.39523057024761e-05
-2.07498539189886e-05
-5.94568529016187e-05
-3.47883589145473e-05
-1.58122749089688e-05
-4.05522912893411e-05
-2.33164950489832e-05
-4.45906602582278e-05
-3.88771799081818e-05
-6.14728813929683e-05
-3.93491387843905e-05
-2.52943761593101e-05
-3.93985484327764e-05
-1.28935752490599e-06
-3.55247539456599e-05
-4.72936647970237e-05
-2.93552328669293e-05
-2.84426847525632e-05
-4.38265659640881e-05
-1.2136692826199e-05
-2.42241633754074e-05
-4.30151448110511e-05
-3.41082725270252e-05
-7.1757854035818e-06
-4.08995203548666e-05
-3.83176414244035e-05
-2.00133890237681e-05
-2.56148671786875e-05
-3.14935774159488e-05
-8.92433757251684e-06
-6.14106757698001e-05
-4.12022096086968e-05
-1.55266596841165e-05
-2.72433927947437e-05
2.32243319817377e-05
-3.21625124959253e-05
-2.28392347680553e-05
-3.41017492990791e-05
-4.6274567702687e-05
-1.04886201734407e-05
-3.83488626585659e-05
-3.33782635872506e-05
-3.17182549179797e-05
-2.75733607809908e-05
-3.11452987298384e-05
-2.06413016324564e-05
-2.2292385134617e-05
-1.79711651405229e-05
-2.16790652599665e-05
2.39050088635333e-05
-4.61305777690257e-05
-3.44690554615304e-05
-2.77213417397032e-05
-1.55911661417684e-05
-1.88903643185136e-05
-3.17575243415096e-05
-2.02872244872145e-05
-2.34662763684783e-05
-1.54648449430976e-05
-2.84679155919794e-05
-3.77247797345673e-05
-3.82260021590266e-05
1.71030879699291e-05
-3.94605690590158e-05
-3.88404691780706e-05
-3.92200969464874e-05
-1.43316511542744e-05
-3.40060151525171e-05
-1.84777595518775e-05
-1.73017656582168e-05
-5.93849932355512e-05
-4.55030748182512e-05
-1.03520312323199e-06
-1.12675124943739e-05
-2.75992949150176e-05
-5.83332112501716e-05
-4.00104716262791e-05
-2.25246578411663e-05
-2.11859076835363e-05
-4.48035216107225e-05
-5.27861706161652e-05
-2.06378872611801e-05
-5.78766448720265e-05
-5.89651807617137e-06
-3.22659821785797e-05
-1.94216961332027e-05
-4.6050121447715e-06
-3.54039390868645e-05
-1.6178570968717e-05
-1.23023269849089e-05
-4.39523691414526e-05
-2.39400526069043e-05
-1.37660233845936e-05
-3.26467769235468e-05
-2.17303250248044e-05
-5.14629109783632e-05
-6.56030225956656e-06
-2.50419350869757e-05
8.69889857226905e-06
-2.3914055355438e-05
-3.46238293050615e-05
-7.38014218795855e-06
-1.09560446492568e-05
-2.30749875696441e-05
-2.20996163185911e-07
-5.31792283362269e-05
-5.82352207810202e-05
-2.93807513036857e-05
-2.25939617154518e-05
-3.40759452552444e-05
-1.27509433733389e-05
-2.61716829014835e-05
-1.60255642777218e-05
-3.95432893589516e-05
-2.8384061401343e-05
-1.90430704862552e-05
-1.43589095522785e-05
-9.71160605236528e-06
-4.58309129654502e-05
-5.84247105703656e-05
-2.08032063871445e-05
-1.54589765814255e-05
-3.3834608724634e-05
-4.01120676779786e-05
-1.23230784515554e-05
-3.75732383233174e-05
-2.37447495622856e-05
-2.29942369467836e-05
-1.52221610408973e-05
-9.78587855158279e-06
-2.95128120770383e-05
-4.21532293704184e-05
-3.56518729832717e-05
-2.29273655699538e-05
-3.6159058572855e-05
-2.91910488387615e-05
-2.57020333073439e-05
-5.08819519584246e-05
-2.90109913603977e-05
-4.73189512898649e-05
-2.01691424398921e-05
-2.27945392916848e-05
-3.47455798246971e-05
1.16957388689579e-05
-1.01236706405203e-05
-4.06179791303921e-05
-3.01861478110118e-05
-3.4511914214742e-05
-5.2893941944345e-05
-3.11895366646113e-05
-6.84453350032946e-05
-4.31799104539765e-05
-4.04164608540571e-05
-4.63417483665714e-05
-2.49572077644236e-05
-3.8051322845656e-05
-2.60745151712717e-05
-3.17228548560186e-06
-5.57729807592909e-05
-1.94491025134284e-05
-2.60567914966456e-05
-4.12711797517884e-05
-3.77686844644737e-05
-3.47908283894385e-05
-2.52201160506447e-05
-3.924332982298e-05
-4.70409894537755e-05
-4.15477310953298e-05
-5.33192827065552e-05
-4.25999851608656e-05
-1.79813922718871e-05
-2.6280655804287e-05
-2.64167838425116e-05
-3.63079440518191e-05
-3.48019632507893e-05
-3.39776521469434e-05
-3.04918417882614e-05
-3.07689008446166e-05
-4.58796902044644e-05
-3.28761525657779e-05
-1.76784843867042e-05
-2.43887709550752e-05
-2.55650802528825e-05
-4.93834657601989e-05
-1.42047311034207e-05
8.97536170302298e-07
-3.71757401516058e-05
-1.92079679612623e-05
-9.18298387245664e-06
-2.75149944192719e-05
-2.8652621853021e-05
-1.61496055017432e-05
-3.31886905679356e-05
-3.05663156448574e-05
-1.76156093704961e-05
-2.15931533536856e-05
2.8579207354662e-05
-9.45752043528005e-06
-4.94859842709018e-05
-1.03702947735139e-05
-8.77417373440693e-06
-4.8429425536329e-05
-2.14634674462771e-05
-5.81043886397136e-05
-9.72912313904383e-06
-4.94529928292206e-05
-4.92285036156351e-05
-3.8454787552745e-05
-3.35901943761924e-05
-3.46740689364218e-05
-3.68450920129456e-05
-2.13737952518789e-05
-1.70210294960417e-05
-1.57411870466894e-05
-1.3454115092341e-05
-3.57413362660652e-05
-1.45740256229686e-05
-3.5554360327104e-05
-3.54418137996375e-05
-1.82462569397697e-06
-5.54633652721657e-05
-5.20396268378628e-05
-1.41830380966624e-05
-4.9987175986573e-05
-3.39334780371314e-05
-4.56323030377174e-05
-3.86471097386101e-05
1.09625758781514e-07
-4.74880312484236e-05
-3.95591450099578e-05
-2.56701795311985e-05
-3.22376009264417e-05
-2.8762831945677e-05
-1.36623619303167e-05
2.93588283480243e-06
-4.39237580558957e-05
-4.43163340147775e-06
-2.37158791176365e-05
-4.90919527669496e-05
-3.51093007955915e-05
-3.30822826607133e-05
-1.68607514776413e-05
-1.32569289146644e-05
-5.41572820218099e-05
-3.46533748138667e-05
-8.66133095053471e-06
-2.19658001677406e-05
-3.3597658320657e-05
-5.32980313333038e-05
-7.24989984549922e-06
1.10040136211355e-05
-2.07440429263034e-05
-3.69470052269978e-05
-4.50412080784659e-05
-2.24219222548021e-05
-2.24333508115585e-05
-4.26595002624245e-06
-3.91207032091472e-05
-4.01993671696374e-05
-2.42664994891027e-05
-4.84610948296325e-05
-2.52587480888487e-05
-2.97255419636666e-05
-4.78876944092245e-05
-2.4512765003598e-05
-3.44264929387197e-05
-9.8395006580757e-06
-2.77369572009614e-05
-6.07561402050696e-05
-2.76005697239177e-05
-4.87009049097451e-05
-5.6552552380808e-05
-2.39538025990586e-05
-2.66634431970114e-05
-2.08920820833543e-05
-1.88431767470447e-05
-1.38061243298774e-06
-3.2438034972708e-05
-1.98180461088814e-06
-3.30369902325365e-05
-1.73768168189223e-05
-4.91076532269535e-05
-3.74058360312222e-05
-9.2177419868739e-06
-1.99359547116743e-05
-2.09747792307162e-05
-5.21592204451423e-05
-4.11474183346588e-06
-1.99951218048169e-05
7.54803048481182e-06
-2.57875906517887e-05
-7.67196799445724e-06
-1.70403654644818e-05
-2.56752185590493e-05
-4.02801320339067e-05
5.37870833913664e-06
-2.32815478411102e-05
-1.70210977259748e-05
-2.08246145395632e-05
-4.88488284038107e-05
-3.92280874335433e-05
-2.40386316369085e-05
-2.30036538461914e-05
-7.20294049389917e-05
-4.77784768272131e-05
-2.39555602798499e-05
-2.91880843936798e-05
-1.96182732691595e-05
-5.82981254172851e-05
-4.58514243333384e-05
-4.15137318747472e-05
-1.0630860145818e-06
-3.2845070637522e-05
-1.06702075475087e-05
-3.20440289840808e-05
-6.91938407703504e-06
-5.53628523823119e-05
-2.27405870594986e-05
-2.02711868436428e-05
-2.89973476521764e-05
-2.17626626920673e-05
-1.74646959628069e-06
-7.10873594965172e-05
-1.03826662161232e-05
-2.0918439704294e-05
-2.28277864095515e-05
5.40107533453911e-07
-2.97607969988498e-05
-3.92989703944967e-05
-5.98322510295346e-05
-4.29583009683092e-05
-6.17315519076644e-05
-5.04982910081456e-06
-3.16750595386567e-05
-1.22446130113795e-05
-5.16347605844377e-05
-2.31284789151202e-05
-4.40962659588905e-05
-2.83642338740139e-05
-1.14711824542399e-05
-3.0728862302154e-05
2.43125983245625e-06
-2.55315678232142e-05
-2.73694584978558e-05
-9.97702388731893e-06
-1.74536532678013e-05
-3.33395349792471e-05
-5.79877903104425e-05
-2.2798950778877e-05
-5.64229486751479e-05
-1.16052102219445e-05
-1.78668988731091e-05
-6.55286532980085e-07
-2.01256409301529e-05
-4.88679192588724e-05
-3.72164007716352e-05
-2.56366111769728e-05
-3.0502017493611e-05
-4.93867927213618e-05
-3.75017431370897e-05
-4.50629049531967e-05
1.10071690129071e-06
-5.1513446234098e-05
-4.65072555288792e-05
-3.71659063011728e-05
-2.1828510247964e-07
-4.97154385008862e-05
-6.07433253787361e-05
-1.9087308938371e-05
-2.31546410032438e-05
-4.15252407205315e-05
-4.10367882708464e-05
-3.85203229650224e-05
-4.75284830386563e-05
-1.78498793333913e-05
-2.74529105761082e-05
-4.96768143176081e-05
-6.70347461205062e-05
-2.06812352694647e-05
-1.45427891197651e-05
-1.04315205269517e-05
-4.45244082111682e-05
-1.62165394628454e-05
-4.76217819715457e-05
-3.48378705198438e-05
-2.45272727302844e-05
-3.82531302827721e-05
-3.01802150238174e-05
-3.69890691569905e-05
-1.86355448997798e-05
-1.56538849851235e-05
-1.07130863811147e-05
-2.38713350641697e-05
1.48076442469651e-05
-4.87052627558923e-05
-1.6673857631084e-05
-3.25089788098661e-05
-5.29190128451171e-05
-3.49464707957392e-05
-2.39881105706229e-05
-3.54812494715587e-05
-5.85755707001853e-05
-3.22493506143766e-05
-1.50924606727694e-06
-3.65196010738214e-05
3.59655340338034e-06
-4.87051595258878e-07
-1.13665724096694e-05
1.37905835316821e-05
-2.6674321801837e-05
-1.59099970351641e-05
-1.94445905036257e-05
-3.14609105043038e-05
-2.60518718214907e-05
1.38558542268888e-05
-2.95032779258627e-05
-5.72115720323579e-05
-3.15274850486386e-05
-5.03939993526919e-05
-4.5305971628007e-05
-2.10748176643688e-05
-3.58406220422656e-05
1.22888400669452e-05
-1.17747781496736e-05
-1.27975874591393e-05
-4.63563522139e-05
-1.11813962601535e-05
-5.21087348377276e-05
-1.64256523864146e-05
-1.11238882340074e-05
-2.13421596875558e-05
-4.36203632921125e-06
-1.01331931201534e-05
-2.62057045893622e-05
-5.28822803881529e-05
-2.32511260818456e-05
-4.64946619438409e-05
-6.51007597661055e-05
-2.64084303569975e-05
-9.08527419966064e-06
-2.31775890120089e-05
-4.89593419336458e-05
-5.45667275479146e-05
4.21575582502532e-06
-5.31690581284913e-05
-5.38039464724531e-05
-1.25363716620039e-05
-3.21089123021957e-05
-3.52510001277763e-05
-1.24521450547179e-05
-3.77916651194772e-05
-2.92095764540669e-05
-1.22024537992026e-05
-2.93460552353821e-05
-3.95843968257854e-05
-4.59318273195993e-05
-1.53970708979554e-05
-3.41327231165023e-05
-1.84846639895115e-05
-2.28869702321668e-05
3.93372154253145e-06
-1.2965263626345e-05
-6.11708071691011e-05
-5.76958182893255e-05
-3.87260621610369e-05
-4.05866230847066e-05
-1.65220068691747e-05
-5.07327629467082e-05
2.19820098561907e-06
-3.39694374834097e-05
-6.90446834114412e-05
-1.39629107115458e-05
-2.99813449278009e-05
-1.60489151059299e-05
-4.19147454342565e-05
-1.67892569853661e-05
-4.05297929640841e-05
-5.55716162103891e-05
-2.2028364635815e-05
-1.93499037345679e-05
-3.29983650096334e-05
-9.88662167983711e-06
-4.71186756424782e-05
-2.22757538129371e-05
-6.38205558593363e-05
-3.89353447928863e-05
-2.58896863475044e-05
-2.00702618160483e-05
-8.60801897097892e-06
-1.49202161698992e-06
-1.22308082746138e-05
-3.0982255683794e-05
-4.29159748740006e-05
-4.39930200343081e-05
-4.29691931013536e-05
-2.94893597913217e-05
-8.27542757785079e-06
-2.79768569427063e-05
-3.38320601470868e-05
-2.72323285447904e-05
-1.42909418604847e-05
-4.1046991539094e-05
-1.81102331643385e-05
-4.94603092696348e-05
-4.48635592218545e-05
-1.25618928248631e-05
-3.50016399607785e-05
-4.01695325539923e-06
2.53166610166688e-06
-5.89064240779672e-05
-4.4405515978769e-05
-3.56516285545471e-05
-2.20252369065546e-05
-4.89482503539232e-05
-2.36502486557993e-05
-2.53160940522048e-05
-2.58354026175061e-05
-1.38466836650083e-05
-5.51966183999876e-05
-1.70527474844861e-05
-4.66064976093484e-05
-4.29394497605727e-05
-2.77703166131795e-05
-4.90998195683904e-05
-4.28876890125769e-05
-3.94193711051746e-05
-6.01630619433355e-06
-1.90973119182112e-05
-3.74359785424112e-05
-4.11012123238825e-05
-1.23956890445153e-05
-1.03022436712815e-05
-5.04060941434693e-05
-3.0098744296534e-05
-1.81053226782545e-05
-2.71853576464622e-05
-4.8830714818198e-05
-4.82798069666756e-05
-2.38037044801369e-05
-1.53676952170436e-05
-3.83966253151904e-05
-3.88551894464365e-05
-4.06115555285742e-05
-3.68139539921862e-05
-6.90646015592567e-06
-4.06645210948852e-05
-2.4440712808732e-05
-6.23850988872798e-05
-2.86715217674926e-05
-3.37162863393471e-05
-3.74153972398903e-05
-2.80936572847469e-05
-2.29624413801606e-05
-3.7888700470123e-05
-3.30184312783542e-05
-1.95408003688036e-05
-7.05021547562284e-05
-1.68395947564912e-05
-3.18718807487691e-05
-5.13623348583184e-05
-4.10549236363868e-05
-5.04756723936718e-05
-5.70262095910792e-05
-2.42462245500444e-05
-2.12842855172309e-06
-2.77881061774592e-05
-7.20677077025895e-05
-2.81993067430691e-05
-5.77761565698933e-05
-1.17433011781058e-05
-2.27495833824549e-05
-1.12436710504258e-05
-4.02790235774776e-05
-3.44805621352601e-05
-1.36235899477591e-05
-1.7800425158327e-05
-4.46721111298808e-05
-2.10554498151606e-05
-1.15699722941591e-05
-5.0898887889234e-05
-1.08986156521751e-05
-2.05728723765797e-05
-2.24983698289097e-05
4.30914611203257e-06
-2.56719224512576e-05
-4.54429408793696e-05
-3.10949968969416e-05
-1.84130469009924e-05
-1.04926844750058e-05
-2.56209147851426e-05
-1.78912783944594e-05
-1.9534654981661e-05
-3.47437228526718e-05
-3.56610989964125e-05
-1.64751914547951e-05
-2.68533372065539e-05
-3.65420743657855e-05
-2.79459981994059e-05
-3.7203732386539e-05
-3.45962581593673e-05
-1.60089951730786e-05
-2.84031510047694e-05
-1.49225835778937e-05
-1.49139234375694e-05
-4.65508977207154e-05
-2.64372301220988e-05
-5.30986213214146e-05
-3.45414770596272e-05
-3.89009439618029e-05
-4.04710326723588e-05
-9.34899585422738e-06
-1.23616144774977e-05
-1.10691307306665e-05
-4.09402271075028e-05
-3.24672818867525e-05
-6.3686943633087e-05
-2.68065651278589e-05
-4.08301526172151e-05
-5.67182345906481e-05
-4.32776669960806e-05
-7.81813700171928e-06
1.53922093704456e-05
-4.34005613328516e-05
-2.25402497831936e-05
-3.91475847037561e-05
-2.17674523317083e-05
-5.71300678617454e-06
-2.86345573524845e-05
-2.3002170800573e-05
-3.7461068552683e-05
-3.6562299169776e-05
-2.76037588363133e-05
-1.83343348850215e-05
-5.06510772945696e-05
-2.80941665422369e-05
-3.56334194129126e-05
-1.45796614183023e-05
-5.5577666322098e-05
-7.7434991254771e-05
-2.58069230025868e-05
-3.80184163596727e-05
-1.30484282300627e-05
-3.7054760914988e-05
-5.40369226761093e-05
2.66322260656568e-06
-4.20795439030907e-05
-3.9121941742349e-05
-1.70696051308237e-05
-2.81272013377634e-05
-4.80713426138033e-05
-3.87398360743464e-05
-5.39541217377228e-05
-2.0166700781406e-05
-2.74275413892569e-05
-1.40883251208304e-05
-6.41558127968256e-05
-3.27265628092699e-05
-5.34587083036127e-05
-3.27486349912412e-05
-3.16810550156956e-05
-3.68271086653412e-05
-2.50871656463523e-05
-4.49840755855998e-05
-2.37977926750431e-05
-3.32737714042877e-05
-2.9735851606013e-05
-3.77691604290796e-05
-3.58920898108314e-05
-3.99961981153868e-05
-4.27821129499644e-05
-8.54120711596861e-06
9.18639893767396e-06
-3.39378848662775e-05
-4.22174980454648e-05
-2.36464800051778e-05
-3.27652512920212e-05
-5.38173861909623e-05
-2.93481522857766e-05
-2.34326213823338e-05
-1.97082758095707e-05
-4.60187174559132e-05
-5.7703908646814e-07
-5.41017789514012e-06
-3.27953071815715e-05
-7.41211318110743e-05
-3.11345128774314e-05
7.56947476554889e-06
-2.44945307030793e-05
-3.98899912124516e-05
-6.06933275044339e-05
-5.78069101986149e-05
-3.97338806475854e-05
-3.56983771554839e-05
-2.87280484834426e-05
-3.82799365707642e-05
-1.21080579338366e-05
-4.48374685580014e-05
-2.9140911322861e-05
-5.21158031935099e-05
-2.7063369701558e-05
-1.58234648757741e-05
-1.79565857029721e-05
-1.45651374217382e-05
-5.0423085994201e-05
-2.66290250701891e-05
-2.82422084510433e-05
-1.45968137321713e-05
-2.028981303059e-05
-3.64121890411547e-05
-2.62198576703881e-05
-1.83825664271883e-05
-1.40005375698969e-05
-5.81201781678326e-05
-2.22348889870111e-05
-4.46564496977789e-05
-2.2874043500298e-05
-3.97465842911196e-05
-3.9951259235417e-05
-3.22165337618332e-05
-2.46008534522948e-05
-7.27639135525386e-05
-5.52743772302111e-05
1.46298042069092e-05
-5.33415898222545e-05
-4.2089982481384e-05
-2.46572845220446e-05
-4.64364295423296e-05
-5.91431962826549e-05
-4.58375661183461e-05
-1.70114476373292e-05
-3.75671237478865e-05
-8.58733374166704e-06
-1.2156052412694e-05
-2.94759894005843e-05
-3.72438246333397e-05
-3.52058510853029e-05
-4.18154549587473e-05
-3.28003087904014e-05
-6.59132292417141e-05
-1.27709939266491e-05
-3.13647602787246e-05
-1.18775958152606e-06
-3.46060789548724e-05
-1.02635204182114e-05
-5.53742759261712e-05
-3.81263365942448e-05
-4.03063669989567e-05
-1.46761332603156e-05
-1.89601235154247e-05
2.35421027937388e-06
-1.63799946969391e-05
-1.47413760732221e-05
-3.80764357312533e-05
-5.68559524260205e-05
-5.16782097355688e-05
-5.25746286288353e-05
-5.09740237632911e-05
-2.49991953292623e-05
-6.94562872837467e-06
-4.98225780938823e-05
-1.35652108511152e-05
7.56821554896293e-06
-3.04183267969995e-06
-2.00966186259979e-05
-2.81439892414827e-05
-4.14606265456487e-05
-2.01629851824441e-05
-2.71433637605594e-05
6.91834410705515e-06
-4.15237408777269e-05
-5.32355654335825e-05
-4.12324147673676e-06
-2.73377512964316e-05
-4.31646946567949e-05
-2.29990548490441e-05
-8.53720192102145e-06
-3.72736737894278e-05
-4.23142838208343e-05
-2.57856193366528e-05
-1.09395648116746e-05
1.87629745826698e-06
-1.89967782959671e-05
-1.54081923981688e-05
-1.65640693546424e-05
-1.74358942541878e-05
-5.21106155806071e-05
-4.52818629301368e-05
-3.14594489710019e-05
-2.50090072843356e-05
-2.69229078954527e-05
-2.00190701407369e-05
-4.10664091041912e-05
-3.02379816060932e-05
-4.68337120601842e-05
-3.38355946692901e-05
-2.6844772764434e-05
-2.54066500481938e-07
-1.250196965414e-05
-4.13151551432881e-05
-5.10250305992968e-05
-5.58950703541583e-05
1.87181251769825e-07
-1.05184893041253e-05
-5.91346415607134e-05
-4.38319388358871e-05
-3.9184615748419e-05
-2.6293357729869e-05
-1.24291771705728e-05
-1.64863744202866e-05
-1.59184571804648e-05
-2.46350145566034e-05
-2.83192973508421e-05
-5.09171479432363e-05
-3.41616392999942e-05
-3.12852881662541e-05
-4.54041964835514e-05
-4.93918817134494e-05
-3.84919056292621e-05
-1.01815530144525e-05
8.09772390166961e-07
-8.67148337083665e-06
-8.56331667674062e-06
-4.07468684292296e-05
-1.24584217325134e-05
-5.53210540975442e-05
-6.20248413270817e-05
-6.01423175507166e-06
3.89012666860976e-06
-2.35622888034271e-05
1.77020930098197e-05
-3.59602224042649e-05
-1.83428394371859e-05
-1.40466433701644e-05
-2.32627904921339e-05
-3.49139311651145e-05
-3.15565047563632e-05
-5.81986716994154e-05
-2.14616099169969e-05
-2.17685619979645e-05
1.75697361885451e-05
-2.55226169093244e-05
-2.98420146189863e-05
-2.16939404534722e-05
-2.39243505386543e-05
-2.77052545811333e-05
-2.35221223937457e-05
-1.51356727514297e-05
-3.0209751858157e-05
-1.85025930724225e-05
-1.84330159510186e-05
-4.4306144112779e-05
-1.45774166407902e-05
1.14426744337741e-05
-1.34624216704592e-05
-2.05896851533984e-05
-3.49505020428595e-05
-2.51415479944408e-05
-4.32039038984887e-05
-3.51357163248006e-05
-4.19444585978859e-05
-3.68971638954384e-05
-5.30263706610572e-05
-4.58875934237618e-05
-2.52645603665914e-05
-2.10666602568582e-05
-2.51294547675622e-05
-3.67561839610432e-05
-1.2614186504013e-05
-5.79765549586758e-05
-2.03521463839917e-06
-4.43120549145384e-05
-8.88284913970848e-06
-5.85020421509084e-06
-3.20916058158234e-05
-3.74555717707929e-05
-6.06339301635745e-05
-4.31150045824272e-05
-4.23213775833511e-05
-4.49650769536259e-05
-2.76442898987111e-05
-2.72798223934919e-05
-4.3412690303068e-05
-1.00691397185908e-05
-4.7971918113217e-05
-3.93378588139367e-05
-6.17290777938725e-05
-2.10250605141154e-05
-3.73925931101692e-05
-4.54320583267271e-05
-3.03581407633396e-05
-3.97622108671207e-05
-3.58826940014744e-07
-4.33746983754082e-05
5.11513819237513e-06
-3.47136858679938e-05
-9.90206034416581e-06
-5.17280956305405e-05
-3.7982124053116e-05
-1.05152280245173e-05
-3.05694759262509e-06
-5.07415832496507e-05
-1.34780600490105e-05
-2.85304054806934e-05
-4.20937659028732e-06
-9.28058807368822e-06
-2.96929936099237e-05
4.16534653817084e-06
-6.77936595499077e-06
-1.54222561404353e-05
-4.59850916189101e-05
-3.8802036587671e-05
-1.49855293762245e-05
-2.93307695044055e-05
-1.90175728560655e-05
-3.25102128098737e-06
-5.67547381818663e-05
-2.43151250699815e-05
-4.43456556435462e-05
-8.53203156932784e-06
-3.77121116690168e-05
-3.52805331526314e-06
-8.00300738453943e-06
-3.44745807452832e-05
-4.04252641482188e-05
-1.51209411727049e-05
-5.29098841641607e-05
-4.08526657197851e-05
-5.65183676908411e-05
-1.69649440628494e-05
-4.72310160558066e-05
-1.19265967692229e-05
-4.77630057413247e-05
-4.08197149048808e-05
-2.75968321696172e-05
-5.42942431996294e-05
-2.22185620046775e-05
-5.85281356764865e-05
-2.93277224177594e-05
-5.42430057137838e-05
-2.42895470068645e-05
-3.60279968233811e-05
-1.84703491738237e-05
-3.92279678320211e-05
1.08320766812699e-06
-1.83114781791682e-05
-3.06713203654691e-05
-1.49298321036235e-05
-2.55098181456909e-05
-2.23101883282456e-05
-3.48432135958208e-05
-5.67930344920454e-05
-5.34124792886813e-05
-1.81211481846405e-05
-2.57770562070923e-05
-1.47883744982514e-05
-3.67053196167568e-05
-2.35059539456817e-05
-2.81829259322932e-05
-4.25202811476195e-05
-2.89826755009557e-05
-1.08158496483584e-05
-2.66817172614457e-05
-5.47971490885223e-05
-2.81781069053564e-05
-1.2608575662663e-05
-2.09565399128343e-05
-5.08013983779317e-05
-3.09258753775143e-05
-2.81964630924987e-05
-3.38805495735304e-05
-2.10691990968659e-05
-1.12739281419762e-05
-1.80017333845096e-05
-4.92247985940091e-05
-1.95394868030658e-05
-3.26467407629218e-05
-4.73563004719903e-05
-2.10459744289845e-05
-2.69099625803484e-05
-3.02079930653955e-05
-1.68855281205105e-05
-2.85911005290139e-05
-3.07812746841311e-05
-1.31170172576675e-06
-3.12151720300491e-05
-2.16884613959894e-05
-4.37500699117012e-05
-3.43776806056231e-05
-1.15495767432151e-05
-3.03211740779786e-05
-1.60295775421557e-05
8.32538085740705e-06
-3.49068062714865e-05
-2.78554622570061e-05
-2.60650592689677e-05
-3.86087405220703e-05
-1.47689110526108e-05
-3.42226667887731e-05
-1.35052301529848e-05
-5.16036587945613e-05
-3.13886797937679e-05
-2.74161491569989e-05
-4.12382958428259e-05
-3.77138293395301e-05
1.72560958604912e-06
-1.59292032936827e-05
-2.6717920070401e-05
-3.39925875521613e-05
-3.58658094366114e-05
-4.60185831108689e-05
-2.76469214522277e-05
-4.42421632446108e-05
-3.82710716946868e-05
-3.39872886288993e-05
-2.96311443892472e-05
-3.95388549330304e-05
-5.58429850233229e-05
-5.86499597345479e-05
-4.54205050465306e-05
-1.69840299163659e-05
-4.43807016825673e-05
-5.55049010305146e-05
-2.44388859786818e-05
-4.60338218869439e-05
-3.59586055504e-05
-4.2773466763211e-06
-1.38625519626142e-05
-5.92356261638674e-05
-4.62546082180105e-05
-1.42436876739233e-05
8.93314378409528e-06
-2.11296937055187e-05
-1.57189612870053e-05
-3.98128581314108e-05
-2.28617334670447e-05
-4.83353672654779e-05
-4.06722409479205e-05
-3.01483126174357e-05
4.62458736477176e-06
-1.09615065156065e-05
-2.26771501143643e-05
-4.40942503969376e-05
1.60301295528957e-05
-1.03626560369086e-05
-6.63240166946661e-06
-2.75069395707712e-05
-1.59934263099196e-06
-2.21552865568529e-05
-8.46768802273702e-06
1.56246658322755e-05
-5.0650709943131e-05
-8.44247372694104e-06
-2.36262994040819e-05
-5.11642265850757e-05
-2.47941540113239e-05
-1.1947190012552e-05
-2.62520776961093e-05
3.19235840595301e-06
-3.14029460176052e-05
-1.74543377694778e-05
-3.87393044372864e-05
-3.81369471602824e-05
-2.45374281874661e-06
-2.37428008620612e-05
-2.05123403540778e-05
-2.9787083896674e-05
-6.17636341566511e-05
-1.6103880398551e-05
-3.70240975027982e-05
-4.5111383919507e-05
-8.95140970545092e-06
-3.16107682824812e-05
-3.52700602082531e-05
-3.32489504551832e-05
-5.94915524518536e-05
-3.8389906861099e-05
-3.34085679017888e-05
6.42870251955532e-06
-4.36637086290052e-05
-1.73065168850982e-05
-2.51284998333762e-05
-3.86353222434488e-05
3.88580274173671e-06
-2.62029884727232e-05
-3.02104683895594e-05
3.34987108564058e-06
-2.87201911183035e-05
-1.42802555945962e-05
3.01254278724441e-06
-4.65333108158911e-05
-2.76669896012132e-05
-5.70582408034025e-05
1.39744495044293e-05
-5.27693773413166e-05
-3.7827060862718e-05
-1.34189773481187e-05
-3.53176869813391e-05
-1.91861650727556e-05
-2.78461629095342e-05
-5.49079951091934e-05
-3.31691822823749e-05
-1.47339035311091e-05
-4.3817678420719e-05
-4.2450669456143e-05
-1.14628003060669e-05
-2.11924461663899e-05
-1.56467641913427e-05
-4.6442974942047e-05
-2.08863517649641e-05
-3.14524765948153e-05
-3.5898650342082e-05
-2.23109717270355e-05
-2.06045196125735e-05
-4.96138675797345e-05
-4.98295248864864e-05
-5.48408526648426e-06
-6.12974795084575e-05
-3.08730483032212e-05
-4.24732571860857e-05
-4.31244760970232e-05
-1.94891153080489e-05
-1.24059501151133e-05
-6.79879886510769e-05
-4.85209889703928e-05
-3.67449530288968e-05
-2.66838499665894e-05
-3.05374342456097e-05
-2.34126700140732e-05
-1.35065678201113e-05
-2.0369549076297e-05
-2.55087133343128e-05
-2.35170321877957e-05
-1.6077813039925e-05
-2.3478752690712e-05
-5.09319526536822e-06
-4.58603723897284e-05
-1.96405879445504e-05
-5.11024899067641e-05
-7.08226940682208e-05
-3.31925535211327e-05
-2.48092654141733e-05
-3.78033415195954e-05
-9.67004525744121e-07
-2.00074722829762e-06
-2.31749592192951e-05
-3.66678606010885e-05
-9.33406318164909e-06
-3.60560838899514e-05
-3.45008166390523e-05
-1.19934681596019e-05
-6.05306858182323e-05
-3.49725759926016e-05
-2.71395397266049e-05
-2.46409134098416e-05
-2.47999503025339e-05
-3.92566599650249e-05
-6.09063865673541e-05
-2.8629301463449e-05
-3.06911317441108e-05
-2.21406786705893e-05
-3.89139605118799e-05
-1.98125636118752e-05
-3.35362727357837e-05
-1.37915461349974e-05
-2.61339748820782e-05
-1.46999022942067e-05
-2.40540413532827e-05
-1.08840115859813e-05
-4.59128862305046e-05
-5.0661057007097e-05
-4.21070513388786e-06
-1.91967041118604e-05
-8.32235073017159e-06
8.50013354180978e-06
-9.45667976792894e-06
-2.42480905724202e-05
-9.24244564757765e-06
-4.05410509445897e-05
-5.4729708000503e-05
-6.70770677646566e-05
-1.6197325839793e-05
-4.25444729869043e-05
-1.48021499870287e-05
-2.51415416998568e-05
-3.6824270565051e-05
-5.16982712052766e-05
-4.07268601862967e-05
-3.06362569289798e-05
-3.43617250428251e-05
-3.76311313316972e-05
-4.05190923930225e-06
-3.77225368496822e-06
-2.50585461703864e-05
-2.96986347940891e-05
-3.46982922741943e-05
-4.50715615806184e-05
-1.53126794820858e-05
-5.70409135697218e-05
-6.71949424851713e-05
-3.13621607322894e-05
-3.48428946190603e-05
-2.53795020667284e-05
-2.70782371475913e-05
-1.80558749212984e-05
-3.06675396799012e-05
-5.08772091284425e-05
-1.21686828323968e-05
-7.41405721340828e-06
-2.14888431482275e-05
-2.03707677838412e-05
-4.6865015494773e-05
-3.13517964108847e-05
-3.66445306629075e-05
-6.29560001037891e-06
-8.28676969252798e-06
-1.54798686673428e-05
-2.10247572195425e-05
-4.27379602733012e-05
-3.13983249407605e-05
-3.06312198422752e-05
-5.18875807081997e-05
-3.46777996872728e-05
-2.27584574560815e-05
7.24985133589614e-06
-2.04487525669593e-05
-2.68633567270619e-05
-3.55111443308144e-05
-6.47236077226728e-06
-5.59621363045731e-05
-1.57521689763887e-05
-1.35769114399679e-05
-2.32740203124482e-05
-1.68421096301424e-05
-3.9291726915213e-05
-2.93664264538803e-05
-4.12923102882144e-05
-4.95176725193083e-05
-4.43393414947489e-05
-6.64020248828729e-05
-3.26100480678972e-05
-2.27106060654729e-05
-4.63656598414346e-05
-4.32091244341884e-05
-1.53333057874075e-05
-3.41877034052317e-05
-3.02083034288653e-05
-4.70035017666278e-05
-4.7835770926546e-05
-3.75034350371509e-05
-7.66565588117904e-06
-4.12458447565485e-05
-1.51980859117194e-05
-2.13140226322168e-05
-7.91835580818025e-06
-4.10627543340337e-05
-4.12336481095693e-05
-2.30503304455112e-05
-4.10654908622032e-05
2.15512491534006e-06
-5.01056954930683e-05
-4.75081687236909e-05
-3.01816567626765e-05
-1.8174079188803e-05
-5.0413824698141e-05
-4.68449666116933e-05
-2.64078939126701e-05
-3.63662477510679e-05
-1.01987181635031e-05
-4.15118784881961e-05
-2.47516465063271e-05
-3.70328717056549e-05
1.7570268794012e-07
-2.41184983800298e-05
-3.57505257526794e-05
-2.26367166032748e-05
-5.80722207779952e-05
-1.84210545888871e-05
-4.40385550066417e-05
-3.28209565077296e-05
-4.11624518427644e-05
-4.1739821023663e-05
-3.1312204816964e-05
-3.46802713549105e-05
-2.28455565803456e-05
-2.22328065290096e-05
-1.75110742227526e-05
-1.39024681463087e-05
-9.91027241611244e-06
-7.77488968325875e-06
-3.61603280284097e-05
-1.73747433287517e-05
-1.7580383573396e-05
-1.6523984526701e-05
-7.08780229951666e-05
-3.31173119080736e-05
-2.3768097317502e-05
-3.17901559181254e-05
-9.76454692072871e-06
-1.28808764938578e-05
-2.97204021804997e-05
-2.88386871239553e-05
-2.38983453728912e-05
-2.06917020788898e-05
-3.6765526404666e-05
-3.13015702653535e-05
-3.7743405743622e-05
-3.24904564378548e-05
-3.00828579078548e-05
-1.43877567748132e-05
-2.47988310030246e-05
-2.10170201276258e-05
-1.73343719410933e-05
-2.47321910671704e-05
-4.55708922830924e-05
-5.96652869926375e-05
-3.19709800831555e-05
-1.8624367724892e-05
-5.16069239433554e-05
-6.16796952269162e-05
-2.54510589416146e-05
-3.07890991669792e-05
-1.81529100404478e-05
9.90176538408646e-06
-3.02895574229789e-05
-1.72084237297666e-05
-2.56780454601895e-05
-2.93305273292652e-05
-3.29594408127683e-05
-4.51487818834897e-05
-1.88869925062801e-05
-2.10029632255406e-05
-1.2634295946494e-05
-3.09434973265272e-05
-3.71563243105144e-05
-2.91556283702464e-05
-3.05456080765206e-05
1.16590395188945e-06
-4.91012956405888e-05
-2.50327263932438e-05
-4.75203407646189e-05
-3.00318541554727e-05
-3.30984673839693e-05
-2.08859582118826e-05
-2.15117003902475e-05
-1.21908890900783e-05
-1.37389230726265e-05
-3.63327986084451e-05
-7.26179805306055e-06
-3.16578581975589e-05
-3.37607758908182e-05
-2.5268804477054e-05
-2.12553916022961e-05
-2.39444448865634e-05
-3.04753506394792e-05
-4.38678822288123e-05
-3.0497795855288e-05
-3.7002165634853e-05
-2.0787054133572e-05
-3.77010231921478e-05
-1.36580475804147e-05
2.4378819171187e-07
-5.42854512446408e-05
-5.93725767016996e-05
-3.24988218527494e-05
-3.99241981102936e-05
-2.7304039453798e-05
-2.06528190508767e-05
-9.80805421106939e-06
-5.65373881177437e-05
-5.59682386708094e-05
-9.38009273598386e-07
-4.3028733428221e-05
-3.41908017408592e-05
-3.68530134860419e-05
-2.8435277386674e-05
-2.13354762821835e-05
-8.80150117442097e-06
-3.99859335419091e-05
-8.24942570334541e-06
-4.55926093881239e-06
-3.00241992996183e-05
-2.73380459937549e-05
-4.55495915703524e-05
-3.59209506085245e-05
-5.13147585285814e-05
-4.9095942992399e-05
-2.67744264630098e-05
-5.57373941822539e-06
-4.72611331132743e-05
-5.80018965697534e-06
-4.97819279050919e-05
-1.51518289209264e-05
-4.28096187485948e-07
-5.2355537292112e-05
1.03054685253431e-05
-3.24493774772336e-05
-1.3627495616711e-05
-4.29859504913756e-05
-3.25850663978393e-05
-4.10575520209664e-05
-6.10896938935678e-06
-4.26921005813071e-05
-3.53427004810617e-05
-3.50121158051054e-05
-2.31966043460542e-05
-1.63769859711256e-05
-3.82341792506236e-05
-1.90022224864595e-05
-3.83780350021465e-05
-1.862801753309e-05
-4.86309887602639e-05
-1.48809836391892e-05
-1.03882060682131e-05
-6.64782134093953e-07
-4.24127701297332e-05
-4.90660713699922e-05
9.20735573535903e-06
-4.13571983905807e-05
-3.72000010278043e-05
-2.28446149115001e-05
-2.71645857241953e-05
-4.1152099406794e-05
-1.27790387856241e-05
-4.99117186137798e-05
-6.78874314091548e-06
-4.62987052235782e-05
2.23167541052144e-05
-2.36128421091575e-05
-3.95456565898313e-05
-3.48456429101761e-05
-2.58428894420701e-05
-2.50289599020937e-05
-3.49479520525954e-05
-4.72324736985737e-05
-3.4501968095289e-05
-4.27747991122211e-05
-2.6593633244381e-05
-4.49213077921921e-05
-2.79153554724897e-05
-3.53622995124024e-05
-4.3594095402382e-05
-2.92661748649548e-05
-1.5802541457454e-05
-3.3913401339604e-05
-2.78373816427375e-05
-1.62314763528433e-05
-4.46766041230538e-05
-3.35915434760443e-05
-4.58219969023511e-05
-9.18880552138746e-06
-3.26403013853698e-05
-4.04672496310524e-05
-2.11531847059303e-05
-2.24504014135219e-05
-4.15891469340368e-05
-1.80926983590173e-05
1.79493945648903e-06
-3.46497993726481e-05
-2.39250899240223e-05
-5.69753557510363e-05
-1.67399705304016e-05
-1.48461174233761e-05
-1.5853306667979e-05
-3.16819428122423e-05
-3.07591114413771e-05
-4.70335057089835e-05
2.779146930826e-06
-1.07710305901902e-05
-2.35102624810066e-05
-7.16861193181953e-06
-9.79524062827323e-06
-5.34110962639227e-05
-5.3429550189424e-05
-2.14659559626448e-05
-1.7735040750388e-05
-2.93947867758891e-05
-5.4264851994593e-05
-3.49320350133532e-05
-2.83019808554909e-05
-6.50605014487318e-06
-4.07862270138711e-05
-4.80812317626232e-05
-4.17698112273125e-05
-5.61356510597307e-05
-3.71606847972725e-05
-5.76878573783618e-05
-4.1611523728779e-05
-6.25600968060737e-05
-3.07086440772187e-05
-5.17503266878293e-05
-6.11568861614614e-06
-1.74702415501914e-05
-2.6135795916657e-05
-1.97015365461344e-05
-6.27626559438738e-06
-2.84860980510857e-05
-3.03769466805721e-05
-2.75254935118472e-05
-7.37916748890495e-05
-1.01747247022589e-05
-9.12812194328842e-06
-8.13652790591701e-06
-3.15331699972513e-05
-1.83531479390308e-05
-2.35832150820618e-05
-1.8759377449707e-05
-4.56234778616862e-05
-4.44128475460701e-05
-8.81525099450622e-06
2.5900196285621e-06
-2.19709834788545e-05
-1.69584313668205e-05
-6.25345705758717e-05
-4.98043410680715e-05
-2.42943173702673e-05
-3.71372988615275e-05
-1.29610534692728e-05
-6.90410316302607e-06
-5.65464524219017e-05
-1.7113307734159e-05
-1.04376142495924e-05
-5.8289937861096e-05
-2.2986352089419e-05
-5.13053771963092e-05
-5.01268802599665e-05
-1.18982169164333e-05
-4.0777897830214e-05
-6.07409127002239e-06
-1.92630738921584e-05
-3.17610345856516e-05
-4.62328316700198e-05
-1.17187151324254e-05
-3.64760569616475e-05
-3.2380180792475e-05
-3.65948120007632e-05
-4.71880835853115e-05
-4.82933750869338e-05
9.28583954684892e-07
-2.60444688962105e-05
1.93869453089681e-05
-2.98464626907756e-05
-3.21533585049782e-05
-3.27649575503594e-05
-3.37235731988291e-05
-5.33434356933986e-05
-5.35404402574265e-06
-5.66754510016903e-05
-2.9001845852776e-05
-3.75910403123395e-05
-2.30607408287929e-05
-4.36086122217631e-05
-3.44163960726723e-05
-4.00288143706057e-05
-1.72306002029513e-05
-2.06056029011332e-05
-1.8959106492625e-06
-7.97825516352921e-05
-1.33527428140051e-05
-2.94357614473305e-05
-4.6404971353123e-05
-2.93249332323498e-05
-1.01578376376182e-06
-1.62572639490102e-05
-2.12615322937452e-05
-2.6866800989845e-05
-2.72609861552022e-05
-5.17916646878193e-05
-2.46992036527137e-05
-8.36977662930355e-06
-4.68364755939677e-05
-2.98209001153401e-05
-3.08658685962305e-05
-4.12533063312271e-05
-3.09186342164981e-05
-3.26613278770772e-05
-3.68673280540613e-05
-3.21929739106959e-05
-3.31006306255025e-05
-4.08166197751748e-05
-2.50146384351653e-05
-4.25118221020267e-06
-5.83775733470011e-05
-3.9241034189474e-05
-1.22888472157722e-05
-7.24268293755784e-06
-2.36415493160402e-05
-4.38204182826425e-05
-1.72742908100815e-05
-3.23055179295014e-05
-1.29453837128386e-05
-4.41727539206198e-05
-3.88310626473594e-05
-3.28936412402608e-05
1.74968337769805e-05
-4.8286174663404e-05
-2.52127083725222e-05
-1.60846792464841e-05
-1.7788218216419e-05
-3.90064918565921e-05
-3.39911595531276e-05
-5.67492018831734e-07
-2.38242430742506e-05
-3.91519294479659e-05
-8.1668388099966e-05
-4.67585928889237e-06
-2.2999828892695e-05
-2.1848684920966e-05
-1.97476569411876e-06
-5.2823816054167e-05
-3.09078022596065e-05
-3.04893642351472e-05
6.18796973470955e-06
-2.03377026415187e-05
-3.16774738901653e-05
-5.71836515591421e-06
-2.74488902161402e-07
-1.87644371223324e-05
-1.97835162088725e-05
-5.55757229618376e-05
-4.03199830922599e-05
-2.58311376987259e-05
-1.84553281963181e-05
-1.90207822765137e-05
-4.46700153007333e-05
-3.79812145418751e-05
-2.2201141577272e-05
-1.75028805117702e-05
-2.90867717176627e-05
-4.12990022621358e-05
-2.00660679909174e-05
-3.56810453145327e-06
-5.27585407683241e-05
4.58559010713909e-06
5.25365155836878e-06
-2.60520300005921e-05
-1.39492030972707e-05
-8.65907527599687e-06
-4.43054767964528e-05
-3.19827475846323e-05
-1.7338959268489e-05
-3.98958836572252e-05
-4.4919185116837e-05
-1.9900116221911e-05
-4.60965641734211e-05
-4.80024348438162e-05
-2.14995602100141e-05
4.63916065082144e-07
-2.37322970285341e-05
-2.87562218905782e-05
-3.26413220132821e-05
-3.75854653612315e-05
-2.34193632164517e-05
-4.16651705057318e-05
-2.00996260786795e-05
-3.99749907180356e-05
-3.83531176126649e-05
-2.73969730255751e-05
-3.47154327136432e-05
-1.43561182643313e-05
-2.86807559678128e-05
-9.4698194016196e-06
-2.98642735130938e-05
-2.48250215723844e-05
-2.4584369630579e-05
-5.70985081015022e-05
-3.6273079281103e-05
-3.0985099205955e-05
-2.05582187324137e-05
-3.20585864994716e-05
-2.94849933311404e-05
-3.19907317565643e-05
-1.95591331589984e-05
-1.20525876375713e-05
-4.11595210048999e-05
-2.42430890286441e-05
-3.320605033465e-05
-1.45342720559331e-05
-4.63435700898348e-05
-1.24543745237739e-05
-4.26455732111143e-05
-3.34434267626557e-05
-2.01182150927601e-05
-4.11223997527458e-05
-1.38990180005945e-05
-1.82028301901179e-05
-4.47212994250918e-05
-3.9445932965073e-05
4.60405581367489e-06
-3.61460744170061e-05
-3.66697055951652e-05
-2.00096859198477e-05
-4.88724942723294e-05
-1.35796129329351e-05
-6.32095949148431e-05
-5.83158571509117e-06
-4.07442258756751e-05
-2.11754852498997e-05
-4.29904134846587e-05
-5.43456056316523e-05
-1.13991370929724e-05
-5.26442550798731e-05
-3.51634021489663e-05
-2.5416612793144e-05
-1.99943022411864e-05
3.22245068923437e-06
-3.36391967552356e-05
-1.64634869930627e-05
-5.99039791848399e-06
-1.42842442214271e-05
-4.51690621618798e-06
-4.36935138605677e-06
-4.11265630818514e-05
-2.33780248392489e-05
-2.5030714419311e-05
-8.24131181224448e-06
-1.05954604203375e-05
-3.46318698520548e-05
-2.92160028176707e-05
-2.05154471285909e-05
3.84871969887238e-06
-1.77394069723388e-05
-2.51522341596526e-05
-1.6384961675998e-05
-5.04563306157602e-05
-2.98653153111322e-05
-3.5170121294298e-05
-3.59859145030872e-05
-2.83989995285663e-05
-1.40776080054496e-05
-7.62875085323399e-06
-2.81593023303643e-05
-5.14677342044527e-05
-1.58491613384868e-05
-6.45291016162447e-05
-3.41399962517271e-05
-3.5254195494106e-05
-2.2854126457385e-05
-5.15074883550219e-05
-3.05585667154465e-05
-6.35554673479974e-06
-2.88379218100666e-05
-3.41460231580495e-05
-1.77314734569937e-05
-4.87045567440414e-05
-3.56939443482178e-05
-3.63103256235498e-05
-5.05147657375844e-05
-5.48777590678358e-05
-2.48027726157659e-05
-2.46203984852729e-05
-2.36889980939281e-05
-2.67784209386704e-05
-4.1714950488256e-05
-5.25615163568601e-05
-2.4575014790123e-05
-5.43842922917488e-05
-4.00095186597944e-05
9.47944460856623e-06
-1.16888173777965e-05
-4.13467674834551e-05
-4.27503698420793e-05
-2.07810560209793e-05
-2.67979347789882e-05
1.53860009425027e-06
-5.29633274256954e-06
-3.19478671306056e-05
-2.37946349202366e-05
-4.56594139302973e-05
-3.34324091211514e-05
-3.49218235737519e-05
-2.93155701556364e-05
-6.92144303621778e-05
-4.52313677087418e-05
-2.01176739865652e-05
-2.03269884866075e-05
-1.12582726959125e-05
-2.23965877478127e-05
-3.98684511685136e-05
-6.31880316216054e-05
-2.88807053724633e-05
-6.01807859307686e-05
-2.22361971289205e-05
-1.07248108806685e-05
-5.08850020602423e-06
-2.2293037412551e-05
-4.47970785438691e-05
1.28154220156053e-05
-1.4326190979173e-05
-5.17640577946331e-05
-9.7646326812755e-06
-2.99796016821234e-05
-5.17052672756742e-06
-4.43399757160744e-05
-7.40312714142297e-06
-2.42351234613095e-05
-4.28774434113663e-05
-2.39261599408376e-05
-4.9562706004351e-05
-1.46068459964762e-05
-5.92452453314734e-07
-1.33400958203144e-05
-6.40019144038956e-05
-4.7142653719958e-05
-4.97178451519868e-05
-3.59910164752773e-05
-1.02556541387773e-05
-2.56160319700079e-05
-1.23063976318777e-05
-3.24525644075775e-05
-1.24865822181931e-05
-4.48284124209647e-05
-9.09871428393327e-07
-2.84584332027838e-05
-1.86525036485926e-05
-2.1010610645096e-05
9.82627379994503e-06
-2.05439866528615e-05
-3.47913453755331e-05
-3.92093549470111e-05
-1.93454129134153e-05
-6.13031322822289e-05
-2.15908536310027e-05
-1.43817674411677e-05
-2.16730064676004e-05
-3.54776652203928e-05
-3.25535547322473e-05
-1.63954900015226e-05
-2.95348930848443e-05
-5.65576821690373e-05
-2.68799272883129e-05
-1.31807412464816e-05
-8.44918702674225e-07
-3.13136010600525e-05
-1.01801977064618e-05
-2.99154029611421e-05
-3.89217057844645e-05
-9.58893724382533e-06
-4.67688284572852e-05
-2.93073735207796e-06
-5.14384278424275e-05
-5.93865434497388e-05
-2.8753216678436e-05
-1.43120687333906e-05
-5.16963801980411e-05
-1.88786831002769e-06
-2.60301361321257e-05
-5.88948568508012e-05
-1.0172664930093e-05
-5.28750436701878e-05
-3.3016744581677e-05
-1.47987052800122e-05
-2.34482181158093e-05
-6.82792962907438e-05
-1.48445473846034e-05
-6.84602923333697e-06
-3.70026746088312e-06
-2.06407160303646e-05
