# Supplementary material for: Research on computational propagation and identification of mine microseismic signals based on deep learning
Source: PLoS One. 2025 Oct 22;20(10):e0334641. doi: 10.1371/journal.pone.0334641 (PMC12543183; doi:10.1371/journal.pone.0334641)
Supplement: S7 Data — (ZIP) [file pone.0334641.s007.zip › 000100900001582.xlsx_0.txt_24.txt.txt]

-1.75247976927086e-05
-4.13768812265115e-05
-5.92540889112481e-05
-2.37082380426978e-05
-2.27889176550811e-05
-3.58023060026872e-05
-2.73706977289652e-05
-5.55415514691422e-05
1.4289152940965e-05
-4.15771522126466e-05
-1.10309248453596e-05
-5.46480278629036e-05
-2.28306364147196e-05
-3.47204631552903e-05
-3.47150056965809e-05
-5.4234515687563e-05
-5.86074051141762e-05
-5.53733105671513e-05
-3.25965066812127e-05
-3.14054832191385e-05
-3.06655233881795e-05
-2.89580267748463e-05
-7.22674251808552e-05
-5.23606796100265e-05
-2.30158635781512e-05
-3.56168626529365e-05
-2.95215003383322e-05
-1.12525169917963e-05
-2.68816607234358e-05
-2.58625717668375e-05
-1.59534574050384e-05
-3.41822875695002e-05
-6.88966797993264e-06
-1.96534915252221e-05
-2.47479684390794e-06
-1.13748478201818e-05
-4.98313060047741e-05
-4.86054414142579e-05
-3.81060990022998e-05
-2.43929507926065e-05
-1.29738204110713e-05
-1.56689651568823e-05
-6.34303564320865e-06
-1.20941750736607e-05
-7.7962157189106e-06
-4.65777883543553e-05
-3.11054764553579e-05
-4.33610899058013e-05
-2.3876619447236e-05
-4.67709677686673e-05
-4.29481324608074e-05
-3.94498982656626e-05
-3.83738182992767e-05
-1.4669572795561e-05
-2.11501293360138e-05
-3.28178025471435e-05
-3.64762382135129e-05
-4.01325758582843e-05
-6.14924249538746e-05
-1.5811407751512e-05
-1.16954827195291e-06
-4.01728011348508e-05
-4.43559927141128e-05
-1.77312822988323e-05
-3.7477836000169e-05
-2.24903083709008e-05
-7.48613094618932e-05
-2.4045242201692e-05
-2.85881435498009e-05
-3.40940189702019e-05
-1.98046290026736e-05
-4.3692806547582e-05
-6.74514924776589e-06
-1.3733334676568e-05
-3.11826922365682e-05
-1.05519678652071e-05
-3.75606163450723e-05
1.1732387491003e-05
-3.91354208628524e-05
-2.46994450672289e-05
-1.82176649093364e-05
-3.15120111510182e-05
-4.90169026784259e-05
-7.99952432419143e-05
-2.25578005256561e-05
-5.63400867629487e-05
-4.71975212556014e-05
-6.92249457251701e-06
-3.00792360486466e-05
-3.70538394613706e-05
-1.21476843315806e-05
-2.86781140339167e-05
-5.89650279496976e-05
-1.27829153037929e-05
-1.08181772226322e-05
-1.17132467916129e-05
-2.60036544753186e-05
-1.51240111374947e-05
-3.81877785271167e-05
2.71376143424037e-06
-6.10046811415139e-05
-3.7356402668191e-05
-4.08332668483871e-05
-2.40504072079816e-05
-3.3483528347685e-05
-6.80829575702008e-05
-3.41902926831805e-05
-1.5124233685244e-05
-4.16366030793301e-05
9.7155594638665e-06
-3.73887806150906e-05
-2.22455763029278e-05
-2.56365056034579e-05
-1.98537366738876e-05
-2.48914663079359e-05
-2.35845182435318e-05
-3.5842458602771e-05
-2.35377939647535e-05
-2.82068947202174e-05
-3.21872714220762e-05
-3.58087917467525e-05
-7.68637890641539e-06
-3.6143552547499e-05
1.19424758597177e-05
-4.73782511141834e-05
-2.27649204760784e-05
-4.36777736884644e-05
-3.58924334432083e-05
-5.42358529768915e-05
-4.57469655606365e-05
-4.72735832412498e-05
-2.39404300310793e-05
-1.03711935260868e-05
-2.89101298236423e-05
-4.65613569155882e-05
-8.1027315926271e-06
-4.30391908163929e-05
-3.75414129730216e-05
-1.72428428401407e-05
-3.60242704787719e-05
-1.5345945846434e-05
-5.25724312200188e-05
-3.73692965747798e-05
-6.1848256404918e-05
-3.29301393943728e-05
-3.93998188224667e-05
-4.34203897145345e-05
-2.18500405796082e-05
-3.59425378944743e-05
-3.79710534269059e-05
-2.55750103866384e-05
-5.83338127194783e-05
-2.71300252807856e-05
-2.32975143669253e-05
-2.67780797763743e-05
-4.43844840714951e-05
-3.449389738429e-05
-1.00750562332592e-05
-1.74063285448075e-05
-4.2186096633288e-05
-9.72060733997905e-06
-5.58756581938658e-05
-2.25319068214931e-05
-3.98617863413583e-05
-4.50231757562552e-05
-3.71851121553862e-05
-2.7966158689116e-05
-3.05641069504059e-05
-2.08384760839682e-05
-1.25890794476716e-05
-3.11804831947597e-05
-3.49876061921956e-05
-5.64010908004524e-05
1.19313617060672e-06
-1.77319977399345e-05
6.65166033796565e-06
-4.1158291750354e-05
-4.5988452857251e-05
-3.28255333253293e-05
-2.00734521289268e-06
-2.49214039068795e-05
-3.0223654164813e-06
-5.0062773297892e-05
-4.56988264603054e-05
-3.21830215615975e-05
-2.4378159128876e-05
-2.22719790009189e-05
-1.81815914816653e-05
-2.34555770445553e-05
-4.67496487267183e-05
-1.43127148192282e-05
-2.0649699451713e-05
-2.94809389054948e-05
-6.26265609058855e-05
-2.04515150594171e-05
-2.94199343851918e-05
-1.92847649966045e-05
-3.2204994518731e-05
-5.77664305634919e-05
-2.58810961385337e-05
-1.72487623959108e-05
-2.43476160593436e-05
-5.20747104336356e-05
-3.75913435248022e-05
-2.81390449941303e-05
-8.05429628047333e-06
-5.04627975441925e-05
-1.25746821983508e-05
-3.29931027873331e-06
-4.28324359136356e-05
-1.20611916633054e-06
-5.27087070851889e-05
-2.42835653616842e-05
-2.01295835318611e-05
-1.89795404020159e-05
-2.99515724313891e-05
-2.79008322002944e-05
4.47466525536154e-06
-1.7733988911723e-05
-3.77853920893408e-05
-1.01533635689194e-05
-2.31773402659833e-05
-3.58010458194073e-05
-4.3660739169712e-05
-4.57571384548567e-05
-2.30040453764818e-05
-3.55941663907987e-05
-2.35443945497502e-05
-8.25219013354494e-06
-4.7175601928989e-05
4.2416613889895e-06
-2.41400840364573e-05
-5.3963376608348e-05
-1.01671969626759e-05
-4.16469439110161e-05
-2.1320370807641e-05
-8.501838250286e-06
-5.59919364081151e-06
-1.92109546037998e-05
-4.94032220714868e-05
3.08648935466838e-06
-1.69143188004064e-05
-2.72402496822206e-05
-2.95491764167452e-05
-1.16596748509477e-05
-5.75437391038179e-05
-3.23938025172572e-05
-5.2999447348536e-05
-1.77220530731281e-05
-3.13425953046303e-05
-2.33162397409221e-05
-2.57957252662141e-05
-5.602037564146e-05
-4.85447501849012e-05
-4.24954547212582e-05
-2.46191585627192e-05
-9.68726264234245e-06
-4.7693925140355e-05
-2.72109951502138e-05
-6.03939243952189e-05
-9.84202373913095e-07
-1.76458908122637e-05
-2.30083133299112e-06
1.02188621207051e-05
-2.45444936155887e-05
-4.60005601646622e-05
-1.59746364737438e-05
-1.40730256041514e-05
-2.60163992886255e-05
-2.65067284616815e-05
-4.22712447898631e-05
-4.76940432856365e-05
-3.26809518244599e-05
-1.72015048079879e-05
-8.82344831807323e-06
-3.10554442594436e-05
-4.41541196075224e-05
-3.21203121162171e-05
-2.1456833456483e-05
-3.15317449175538e-05
-3.93350113049318e-05
-2.10838785195155e-05
-5.14393637744462e-05
-4.2974887007802e-05
-4.50952412575082e-06
-1.92766231975759e-05
4.44263292349289e-06
-2.66457823866042e-05
-2.43488763542276e-05
-3.17494940731384e-05
-1.69977925849408e-05
-2.73449198595012e-05
-4.36101243038922e-05
1.4662517916278e-05
-4.56226015044269e-07
-3.20474463607979e-05
-6.77129728795437e-06
-4.8551880791384e-05
-1.34318951547478e-05
-3.36676071259874e-05
-6.17657380551639e-06
-1.72203391267534e-05
-4.07760593318257e-05
-5.40460217204891e-05
-2.11799554787896e-05
-2.66671902323236e-05
-4.55473604031749e-05
-3.64627079747981e-05
-4.357985836777e-05
-3.80663002006634e-05
-6.09581088874331e-05
-4.39915809693002e-06
-1.976001393273e-05
-3.40846994255634e-05
-4.07067378990521e-05
-1.06029569971485e-05
-4.34271118633431e-05
-3.41927292172319e-05
-3.15082222274866e-05
-6.10312188789299e-05
-4.62709297952019e-05
-4.1578773285886e-05
-2.83140869019961e-05
-3.93298784985032e-05
-2.52413939735403e-05
-2.66693633327609e-05
-4.32111681422385e-05
-2.66865769253485e-05
-1.71962546479651e-05
-2.65957324268394e-05
-1.21607372533076e-05
-2.4435675143468e-05
-2.18797877665175e-05
-1.06932831674651e-05
-3.53984368537719e-05
-1.75025786692958e-05
-4.05437471632525e-05
-3.64612665244824e-05
-5.475164808643e-05
-5.31101894786238e-05
-3.68995051165565e-05
-2.70342368979579e-05
-3.87295665750249e-05
-5.46664505827497e-05
-3.49349807869923e-05
-3.46920360554629e-05
-3.36769988420051e-05
-2.18144311904412e-05
-5.85682506589165e-05
-3.40396721895043e-05
-7.92358304020739e-06
-4.21329531632478e-05
5.41326107174455e-06
-6.51035838507917e-05
-1.27283900368645e-05
-3.91885117385912e-05
-7.40080328921074e-05
-4.23543529409349e-05
1.48573534875404e-05
-4.25879973630049e-05
-5.18286725038482e-05
-3.91128594187903e-05
3.10942644294793e-05
-1.87256448614824e-05
-3.84589391377143e-05
-2.92265406235762e-05
5.45034093020354e-06
-2.58935490148623e-05
-3.79364519585994e-05
-1.63640534356667e-05
-2.4023751838093e-05
-3.29160761856402e-05
-1.71568892645921e-05
-8.28408397015002e-06
-3.82618321395571e-05
-4.28945634892313e-05
-1.07788205724108e-05
1.53328142813386e-06
-2.90321253055476e-05
-4.64331138557331e-05
-2.26585803008749e-05
-8.43986465794253e-06
-2.75035844241317e-05
-7.64035439572039e-06
-2.37746141844843e-05
-3.78605229422916e-05
-1.57010673229211e-05
-1.31547748544849e-05
-1.25744942670519e-05
-2.33004770256444e-05
-2.90836973985222e-05
-3.49539347181134e-05
-4.7667391950046e-05
-5.54649665586031e-05
-5.42313396884571e-06
-5.46646578221174e-05
-4.15753675145198e-05
-2.47229555111313e-05
-4.54801229425093e-05
-5.63678587649608e-05
-2.34693685243103e-05
-1.67284626162325e-05
-2.25372143356336e-05
-3.17611610219521e-05
-2.42482015495783e-05
-5.86649384700732e-05
-3.31182886498416e-05
-2.64900090499948e-05
-4.63874122010792e-05
-3.03896174083596e-05
-5.06780743338005e-05
-4.4834397591595e-05
-4.73763878158159e-05
-1.80679858486965e-06
-2.9509734866528e-05
-6.33075073059087e-06
-1.60353815241929e-05
-2.84771447041613e-05
-3.76456175349413e-05
-1.87924110256909e-05
-7.23382202249091e-05
-2.19182237926074e-05
-3.17593758592253e-05
-2.69605430019651e-05
-4.51768160673115e-05
-1.24303512611625e-05
-3.13615483733017e-05
-6.46387765991188e-05
-3.43984405972977e-05
-2.1078901832194e-05
-5.94875741281374e-05
-3.93142842333953e-05
-1.19160166246363e-05
-1.47938809095529e-05
-3.30460204638331e-05
-3.96588978788965e-05
-5.58972751789348e-05
-4.71260979570825e-05
-5.10420069755263e-06
-5.61695920057353e-05
-3.09151548212347e-05
-4.92194620268593e-05
-3.87586050886828e-05
-1.57586892648887e-05
-2.53529076510768e-05
-3.93565282761841e-05
-6.31188287006218e-05
-1.0363869070729e-05
-1.42563282112852e-05
-1.15144849054991e-05
-3.23547361261482e-05
-3.06184524648622e-06
-4.42044092505384e-06
-2.69866319618443e-05
-1.64626280789523e-05
-4.93290418429674e-05
-1.16597082373515e-05
-3.9176544482067e-05
-2.32416479713318e-05
-4.26225112364481e-05
-2.00268000253516e-05
-3.00324636909811e-05
-3.86594557102082e-05
-3.37443986518474e-05
-2.01384708132892e-05
-2.17460129634641e-05
-5.98017972679279e-05
-4.89797307086846e-05
-6.01666305356216e-05
-8.63034707808156e-06
-3.86026692551146e-05
-3.00348014170101e-06
-4.69979883181569e-05
-2.64227476071707e-05
-1.15169291387242e-05
-4.06901267753775e-05
-5.8724236294144e-05
-4.44253122971665e-05
-5.61264213728178e-05
-4.23846042821529e-05
-5.25761921700546e-05
-3.90522929863684e-05
-4.97136859310404e-05
-7.62177578984451e-06
-1.08475837236106e-05
-2.84149593228468e-05
-5.49228583117053e-05
-1.47671597329012e-05
-2.44312222212255e-05
-2.46384794116749e-05
-4.9240664859449e-05
-2.50092707504613e-05
-4.60394455037598e-05
-2.65407454915602e-05
-2.79457909393353e-05
-3.67783687751935e-05
-1.82431174209148e-05
-4.09024414788663e-06
-2.33529565446457e-05
-2.04188672170335e-05
-3.54519789082941e-05
-3.99908642212563e-05
-2.71274053104354e-05
-4.48558075832037e-05
-3.88685402802995e-06
-2.94590707499238e-05
-4.56185840321952e-05
-7.64634267221946e-06
-2.97777028478781e-05
-3.33261109853837e-05
-2.01565952013953e-05
-1.98939674749108e-05
-2.47086364833616e-05
-4.45596695856746e-05
-6.17324701312621e-05
-2.57631678618437e-05
-1.17546810267128e-05
-4.67026327246745e-05
-1.96756191576127e-05
-3.82796513146134e-05
-2.20036189676624e-05
-3.1075452688915e-05
-1.21625163186343e-05
-2.87060440153037e-05
-3.46343265010464e-05
-3.95409594373192e-05
-3.77164184854326e-05
5.36483842068623e-06
-6.81534978503756e-06
-3.84568751803507e-05
-3.87654101861554e-05
-1.00010961797362e-05
-8.39607944400413e-06
-2.50814406040381e-05
-4.90542231111108e-05
-1.66002286946756e-05
-1.93663485435278e-05
-2.51912525186716e-05
-3.42353208015171e-05
-5.27540011679021e-05
-3.41489103463824e-05
-2.97059888230026e-05
-3.12499697585351e-05
-3.08302573174565e-05
-4.50405621483132e-05
-4.54327058891659e-05
-4.52671267277937e-05
-3.82150967979069e-05
-3.19064897055302e-05
-8.70002916003024e-06
-4.35173011948697e-05
-3.61859302668553e-05
-3.19625533134921e-05
-1.27502318300247e-05
-2.72021873497949e-05
-7.15395835515294e-05
-4.83397224178671e-05
-3.09071628188059e-05
-1.34789541340669e-05
-3.94000172876642e-05
-1.72728160108748e-05
-1.04621268771329e-05
-9.25993252009502e-06
-2.70402840813523e-05
-4.11148535132335e-05
-5.38271599553216e-05
-5.49563195650252e-05
-3.90943543225451e-05
-3.94026675865669e-05
-2.90508966253053e-05
-1.32384398852017e-05
-3.31794257923372e-05
-1.47198354607858e-05
-4.28971946742742e-05
-6.07005885662506e-05
-3.02855219414454e-05
-1.00272293680043e-05
-1.30004207792937e-05
-2.95886715290425e-05
-5.00641109137719e-05
-3.41683711567117e-05
-3.25707409445227e-05
-3.0339032463333e-05
-5.40229100122246e-05
-5.3895738330891e-05
-4.15648186467024e-05
-8.09615992068108e-06
-2.53557138872285e-05
-1.00110634433126e-05
-3.67062799168241e-05
-2.32588187111786e-05
-3.76005490387902e-05
-2.35549009706006e-05
-1.41399982169624e-05
-5.50946277031861e-05
-6.34583884177238e-06
-2.62017917976582e-05
-8.4715244573823e-07
-3.45749509494987e-06
-2.35807857514686e-05
-2.52825406978066e-05
-2.28529673546316e-05
-2.49088870600153e-05
-2.20843868809048e-05
-2.7243557118387e-05
-5.79322351336325e-05
-2.26452693718565e-05
-5.87497644472229e-05
-3.25621172043823e-05
-6.30629585483503e-05
-5.2514904593846e-05
-2.73115730263127e-05
-2.24231477530307e-05
-1.23784190083064e-05
-1.65648629904214e-05
-2.41697990835085e-05
-5.58184754455167e-05
-4.12084900936292e-05
-4.97060366521717e-05
-1.11092103876394e-05
-1.4138844779881e-05
-2.13961801511197e-05
-3.4422223333094e-05
-7.2252835201851e-06
6.46253098521389e-06
-4.04527807010856e-05
-4.03560368052063e-05
-3.14744964538748e-05
-2.46882883915545e-05
-2.1154292730253e-05
-9.62615614116244e-06
-3.33910408022649e-05
-4.5634537330009e-05
-5.7432877086088e-05
-4.23712177479459e-05
-1.35948533683072e-05
-1.11374844597064e-05
-6.21392875739192e-05
-3.52734646595795e-05
-5.39919145622989e-05
-3.26505326068344e-05
-2.83670513762229e-05
-2.43210956267468e-05
-3.34302921530941e-05
-4.43262246894911e-05
-4.45585922792525e-05
-2.31669929555658e-05
1.1347235570206e-06
-2.27827878853146e-05
-6.5928513125925e-05
-2.05630737002339e-05
-1.69303006814158e-05
-4.17179646791488e-05
-1.77484805685134e-05
-5.75273831190796e-06
-3.91527721670917e-05
-3.45055122092418e-05
-3.7188075851153e-05
-1.7042762759274e-05
-2.77084576962586e-05
-6.7875823687128e-06
-4.55012772125924e-05
-3.03415321447249e-05
-4.49565733810062e-05
-3.55201644433231e-05
-5.94260922024716e-05
-4.23316855564851e-05
-2.23564138220888e-05
-2.57401146472644e-05
-2.65815274494629e-05
-5.53683902439541e-05
-3.85924629774845e-05
-2.50563238993768e-05
-6.07014351572314e-05
-4.54295441890335e-05
-6.62671869789321e-05
-4.64816786293519e-05
-5.06962949167012e-05
-7.69549672428342e-06
-1.50438594989645e-05
-3.05304791839563e-05
-2.76028592513058e-05
-5.71668539341163e-05
-3.75771817986673e-05
-3.20355441563342e-05
-2.52288151471814e-05
-2.06431626115118e-05
-3.18187979815696e-05
-1.87219603551417e-05
-2.55639121030804e-05
-2.20829946715591e-05
-2.12972932197739e-05
-2.45862105311826e-05
-4.21932479524384e-05
-2.51518674593026e-05
-1.97923372782945e-05
-1.74183777332061e-05
-5.61662211022458e-05
-8.80601344151874e-07
-3.34557227797927e-05
-1.86885864565637e-05
-4.05650249970514e-05
-4.19800481484099e-05
-2.62306178944012e-05
-4.64907663382718e-05
-2.55942445159233e-05
-7.99197773285167e-06
-1.88732393074375e-05
-1.58743489563225e-05
-1.46875052317187e-05
-8.22417453076492e-06
-2.45613180893833e-05
-3.74837032653015e-05
-4.6480037445271e-06
-1.41319481445655e-06
-2.34379623761226e-05
-4.17168885613049e-05
-3.41999201534457e-05
-6.21350623304541e-05
-1.58860936424783e-05
-4.8666845174669e-05
-3.97895146742953e-05
-1.04492231334992e-05
-2.81246510753094e-05
-2.11275783584363e-05
-4.33702148798248e-05
-4.06439654548694e-05
-2.42342989739766e-05
-4.73230588523087e-05
-7.99632285502949e-05
-5.16542791422586e-05
-3.73946416705745e-05
-3.03951805166972e-05
3.28304269861051e-06
-3.42292130866936e-05
-4.37175979379456e-05
-3.58766746112147e-05
-2.92105984438095e-05
-3.11642717667008e-05
-1.14271189759436e-05
-2.05965551091235e-05
-7.04446497611892e-05
-3.48932303194246e-05
-6.34057695423753e-05
-1.51050109119996e-05
-3.50578662207891e-05
-1.85931223773864e-05
-4.54907494458509e-05
-2.96335891267763e-05
-5.78273435997851e-05
-2.18391731014762e-05
-4.33662226443508e-05
-3.67299416434696e-05
-3.44397126433013e-05
-1.28460914357985e-05
-5.34699032109522e-05
-3.9526075932385e-05
-1.76331827786353e-05
-2.69775854317848e-05
-3.80656991080517e-05
-2.64443003880148e-05
-3.04277497562827e-07
-2.91826931275399e-05
-2.66311660463318e-05
-1.52734280129065e-05
-2.39800219165122e-05
-2.01642752849508e-05
-3.97576991457196e-05
-4.27585443624724e-06
-4.87821151570612e-05
-3.30608479680422e-06
-3.56021746254077e-05
-3.58649652016687e-07
-2.25527593735578e-05
-2.38984638391899e-05
-1.43484353652386e-05
-1.2815231004919e-05
-5.82292152604216e-05
-2.26206925160499e-05
-9.86141304461757e-07
5.27910870148876e-08
-3.11204466935203e-05
-1.88857269661495e-05
-1.45319283953882e-05
4.92996758773933e-07
-1.14555553862962e-05
-1.06459401346651e-05
-1.46199664826864e-05
-2.82306811562602e-05
-8.1475787065493e-06
-1.79435044637679e-05
-3.14174839593514e-05
-1.73757026150249e-05
-2.14606061026537e-05
-2.21752496278782e-05
-5.66088897253843e-05
-3.9556576086892e-05
1.29448354770373e-05
-3.1117153358938e-05
-3.57135205842545e-05
-3.10206556301128e-05
-2.97971079581111e-05
-4.15780647925245e-06
-6.80625232015624e-05
-5.20443833688354e-05
-3.04045881598787e-05
-2.24325024317106e-05
-3.77433896881328e-05
-1.30114618666063e-05
-1.98383636160798e-05
-4.20774457517497e-05
-5.09534342989875e-05
-1.56448138838053e-05
-3.80545696403129e-05
-2.77200670994661e-05
-2.20407356793001e-05
-3.91209575704013e-05
-3.20747106954854e-05
-2.40965598702148e-05
-3.04952170964097e-05
-5.84299832983283e-05
-4.01472146761535e-05
-4.34226617797522e-05
-1.27490969836058e-05
-4.64935698808178e-05
-3.19616866633496e-05
-4.72195115801528e-05
-4.85235161475653e-05
-5.6846352145423e-05
-5.94402730769835e-05
-4.36280827415342e-05
-7.74228188573261e-05
-1.55762343422081e-05
-3.5028267771168e-05
-3.97430647620198e-06
-4.14695173472714e-05
-4.48558595890551e-05
-1.31225804913019e-05
-2.25908623968948e-05
-3.84091500657059e-05
-4.66838448661234e-05
-2.42141107855949e-05
-5.3813027520773e-05
-5.6992063862336e-05
-5.06427776880008e-05
-3.5125126485077e-05
-2.52155490462236e-06
-1.80086384417402e-05
-5.44744172409663e-05
-9.84185447419224e-06
-4.07082844685008e-05
-1.98264212575645e-05
-1.81258560206019e-06
-3.44078038864996e-05
-5.55685419118168e-05
-3.23657867114737e-05
-4.67758925777976e-05
-3.45080179528068e-05
-3.73956654215784e-05
-4.90551892586653e-06
-5.70677566378459e-06
-2.03437068166329e-05
-2.19159556023131e-05
-3.95381293844567e-05
-4.57511405158986e-05
-6.730252067568e-05
-3.61187471416766e-05
-3.63277251738618e-06
-2.02280721012428e-05
-1.86808095328213e-05
-4.83189097588053e-05
-3.13928373234286e-05
-2.97075756992362e-05
-4.62069683828673e-06
-4.54135822752163e-05
-2.91455191064007e-05
-1.70700794107933e-05
-4.92486792971036e-05
-2.97800408502386e-05
-3.7243184627933e-05
-4.65028723758622e-05
1.15919205278319e-05
-3.00917739909769e-05
-1.15808524933846e-05
-2.33953359240799e-05
-1.6769326906936e-06
-1.93331037090552e-05
-3.7944928386465e-05
-9.49703075038659e-06
-2.52716441019839e-05
-4.07332683377258e-05
-4.78555715352648e-05
-5.55446499637206e-05
-1.73400821235757e-05
-4.10457879948203e-05
-3.86208249239141e-05
6.00139312337265e-07
-4.28738895062516e-05
-4.30867883859506e-05
-4.50400679269876e-05
-1.02937549063954e-05
-1.07392458673533e-05
-3.39915506163022e-05
-3.94125224926241e-05
-1.75739207719349e-05
-3.06571647826693e-05
-3.40090406041314e-06
-3.56826044609341e-05
-1.27533061312247e-05
-3.27545569734127e-05
-2.925405456131e-05
-1.87255977925285e-05
-2.48995225612043e-05
-1.67469436392279e-05
-4.02729960088239e-05
-3.52316797612497e-05
5.38352419144433e-06
-6.97222715728623e-05
-3.97937472107805e-05
-3.32320584653275e-05
-3.39768033623742e-05
-3.33139084575374e-05
-4.92282328623503e-05
-4.11021217864055e-05
-3.67957811671458e-05
-1.04038897129318e-05
-7.707473746007e-06
-2.12310044262594e-05
-1.91487135430293e-05
-4.39660904926971e-05
-1.62064142162898e-05
-2.54403649822511e-05
-5.30636324330045e-05
-5.05339271689245e-05
-3.33125028438153e-05
-2.23233602623839e-05
-3.20178693362993e-05
-2.75372996750009e-05
-1.69470392327778e-05
-3.25185704085249e-05
-2.76399957914186e-05
-3.47979437308561e-05
-2.7159624038775e-05
-2.61413141095019e-05
-2.44758799300448e-05
4.4734814746308e-06
-3.18457161692896e-05
-1.30528464411515e-05
-3.3227531178378e-05
-3.94513271751329e-06
-2.20426145968306e-05
-6.04113598071618e-05
-3.60974417910244e-05
-1.34438178462916e-05
-2.271214775948e-05
-5.61570179115417e-05
-3.04615320725589e-06
-2.39417914202013e-05
-4.52541956476519e-05
-4.95219648966169e-05
-3.82324644908915e-05
-3.68469037481778e-05
-7.6792077007437e-06
-4.3312367885448e-05
-4.33991117952703e-05
-7.01223488287986e-05
-2.92334327524474e-05
-3.02091676285764e-05
-4.83301100404657e-05
-1.7842362071069e-05
-1.5954559047146e-05
-3.2969266749444e-05
-4.14188610010166e-05
-2.53051634494961e-05
-3.88413485825551e-05
-4.70179407351299e-05
-2.65602894025093e-05
-5.20132648508481e-05
-4.55536378787683e-05
-3.22725354986609e-05
-5.42727435501328e-05
-2.9968999730943e-05
9.00591770441813e-06
-2.27226339707191e-05
7.16770642557015e-06
-1.757000178459e-05
-6.87269386115354e-05
-3.89840577490136e-05
-2.82597240199098e-05
-2.10364758311472e-05
-1.19019911089167e-05
7.83422673982972e-06
-1.43956290741046e-05
-3.05472590236456e-05
-2.11555246864467e-05
-5.82565879649025e-05
-2.99886886625922e-05
-3.44685463528774e-05
-3.68053728592223e-05
-8.26347058251253e-06
-1.36221447336957e-05
-1.12344684200991e-05
-3.52045672070462e-05
-6.20295785971704e-05
-4.5554977768924e-05
-5.06685455152085e-05
-2.10984915511479e-05
1.94350328957626e-05
-4.93298037207338e-05
-3.6945032075062e-05
-3.32581633320497e-05
-5.3104123663779e-05
-3.56180866749252e-05
-3.38248405271153e-05
-2.50236636680394e-05
1.23700598913678e-05
-1.70646675448768e-05
-4.62811611418481e-05
-1.70721104294408e-05
-1.2005245159819e-05
-1.18852724010307e-05
-3.51221630389427e-05
-2.01648251792795e-05
-2.63319951068517e-05
-3.89765454050392e-05
-3.44800312700216e-05
-1.85340746781083e-05
-1.44052409961418e-05
-5.53306211512555e-05
-7.81225344275812e-06
-3.04493594078523e-05
-1.41729485473502e-05
-4.8490336626621e-05
-9.03124718103119e-06
-1.51350799771104e-05
-3.36411003146461e-05
-7.81308021549393e-05
-4.64976615267029e-05
-5.56768257923739e-05
-4.31633503995189e-05
-3.29114430049135e-05
-4.60161445583091e-05
-3.58493010589585e-06
-3.84746015299327e-05
-2.87238364025553e-05
-2.17910212052416e-05
-3.82589992905535e-05
-3.67653910503808e-05
-4.44999517728576e-05
-2.10481896768609e-05
-2.43367824187548e-05
-4.55270136665474e-05
-3.31075890687616e-05
-4.88661975617038e-05
-1.74449819822774e-05
-2.55897918965764e-05
-3.32654869420913e-05
-2.55832256656679e-05
-2.65158161649796e-05
-6.32216066015496e-06
2.83550455296047e-06
-1.47791242854938e-05
-2.08524027709571e-05
-3.29125204140398e-05
-1.2536380773933e-05
-3.26206213183411e-05
-3.06969099685536e-05
-3.92510008002765e-06
-1.14165539266465e-05
-1.4521398110834e-05
-3.67640130458298e-05
-4.95327926018282e-05
2.21506180196409e-06
-2.09907551225574e-05
-2.16915271855009e-05
-1.87846551931828e-05
-4.086258178398e-05
-4.15239637287414e-05
-2.61691126656641e-05
-3.24600396301736e-05
-4.48655353668224e-07
-2.93628699084389e-05
-5.32163577191353e-05
-1.92396310918976e-05
-3.59909080952181e-05
-2.35103063854899e-05
-3.31918075092541e-05
-7.79958105633557e-06
-3.55786564173643e-05
-3.82784425601254e-05
-2.64842688183068e-05
-2.23606933017904e-05
-2.94351139283611e-05
-1.51609736561248e-05
-6.18009733688842e-05
-1.93691022842071e-05
-3.48691060878102e-05
-4.80533915935017e-05
-8.5117592932948e-07
-4.64380805352084e-05
-1.38429640641549e-05
-1.76984341151885e-05
-1.07550130796642e-05
-3.0657976173199e-05
-3.50407929736521e-05
-4.71943238743276e-06
-5.18602251792679e-06
-2.28162636928407e-05
-5.90958318809158e-05
-4.09614737930312e-05
-4.02350708615657e-05
-2.23737759831507e-05
-4.60392226020626e-05
-1.76938312170592e-05
-5.3525376727482e-05
-3.52280364569463e-05
-1.91230589958766e-05
-2.81485342071026e-05
1.06133306171125e-05
-2.62641938027525e-06
-3.27138515651177e-05
-2.00879023819867e-05
-3.058547625332e-05
-5.48323454973211e-05
-2.48203942019723e-05
-3.75921854957442e-05
-2.84581817209049e-05
-7.36373769343478e-06
-1.68341942773668e-05
-5.06531021290192e-05
-5.41734354426996e-05
-6.0373460586166e-05
-6.71848645476956e-06
-4.45734942098703e-05
-7.98073800359255e-06
-3.56492182092378e-05
-1.89878603257396e-05
-5.62322475485977e-05
-3.2754284430982e-06
-3.33849988938007e-05
-1.4665588055578e-05
-2.43004579043437e-05
-4.59839010611533e-05
-4.05635488399715e-05
-6.05563576124492e-05
-9.11839219414668e-06
-5.09708773861406e-05
-4.60139735629048e-05
-2.63479224463954e-05
-5.29467601257717e-05
-5.58257854399538e-05
-2.02645900777316e-05
-4.00700206387171e-05
1.09028228745702e-05
-4.12163103909796e-05
-3.80453325816628e-06
-2.35772093772684e-05
-2.99190590551685e-05
-4.39068948383464e-05
-4.41111796508616e-05
-3.7905395446875e-05
-3.60828714954507e-05
-3.93398432282619e-05
-3.12110628211516e-05
-3.95673575278413e-05
-2.9604763771978e-05
-4.68473959604656e-05
-3.17304115198353e-05
-2.14627453681039e-05
-4.60021234248919e-05
-7.4599805991184e-07
-1.99556529904455e-05
-2.3137910415279e-05
-3.49328073400536e-05
-4.69177369952291e-05
-3.10711805310176e-05
1.19600706014558e-05
5.65799133017361e-06
-2.11122191695283e-05
-2.69306500861482e-05
-3.61727954944312e-05
-2.31347950821325e-05
-6.09251463039275e-05
-3.69345995187573e-05
-4.1265558336827e-05
-2.88491052015747e-05
-1.55468199134741e-05
2.15812831820371e-06
-5.28339580355641e-05
-2.71865759218057e-05
-4.00442330936582e-05
-3.52060187019197e-05
-3.78345645207472e-05
-1.86545219542942e-05
-4.67191165352652e-05
-4.93546412325334e-06
-5.99496329738754e-05
-3.42474918722955e-05
-4.6520827040203e-05
-3.96146806219762e-05
-5.73006273778562e-05
-2.96489736894828e-05
-1.20691221714827e-05
-7.52469243758021e-06
-1.66616209425456e-05
-3.20763612209409e-05
-2.24482786657952e-05
-5.64705595922339e-05
-3.3007512570665e-05
-2.96543797602258e-05
-3.16890443345843e-05
-1.56840925831519e-05
-4.16275791837921e-05
-3.94661721339896e-05
-2.58296703958273e-05
-3.98008007626843e-06
-1.9423161012735e-05
-6.41738711746857e-05
-1.47599434244574e-05
-3.64100627155033e-05
-3.68998037984423e-06
-3.36583498543297e-05
-3.29255396867237e-05
-9.38631204900369e-06
-8.70739442412708e-06
-3.42655798655758e-05
-4.55867245350298e-05
-2.33042040189982e-05
-2.03681217634772e-05
-2.66351869246378e-05
-1.84924590743099e-05
-4.29344548229725e-05
-2.42262986903491e-05
-3.05580895814917e-05
-2.6273405470011e-05
-4.40667085126341e-05
-4.62459327985299e-06
-3.27608270245593e-05
-4.54134510274341e-05
-2.83879215009225e-05
-3.00099272034768e-05
-4.82837582140004e-07
-5.59079071121386e-05
-5.92010376869535e-05
-3.59012304495483e-05
-4.98429221404785e-05
-2.608401306413e-05
-3.9878803636748e-05
-2.76827390826097e-05
-2.69760774004411e-05
-5.69931293959176e-05
-4.00712675775628e-05
-6.67817168966943e-05
-4.42732896441014e-05
-3.25587607920936e-05
-1.65859175654261e-05
-4.98536843459074e-05
-3.39543092049609e-05
-1.9753458510686e-05
-3.7064457108377e-05
1.05552523899346e-05
-2.60127580571636e-05
-8.72706443426764e-06
-2.16213543917264e-05
-1.39821918184861e-06
-4.84204217815814e-05
-3.823695861365e-05
-2.02218673043246e-05
-1.68393092480808e-05
-2.54013671459532e-05
-5.33236612564433e-05
-4.08248581879486e-05
-1.65040920776015e-05
-2.51352873998337e-05
-9.28123754340436e-06
-3.16412148714718e-05
-2.74635593587967e-05
-1.6937212701202e-05
4.11882512330389e-06
-5.06491387257962e-05
-5.86967239817791e-05
-1.01147560948475e-05
-9.60849688248743e-06
-1.06153395208529e-05
-3.37200921162547e-05
-2.2763945975668e-05
-3.50080025269683e-05
-3.22745249056969e-05
-3.74211399868707e-05
-4.68794543140897e-05
-3.21314284386943e-05
-5.16707340872372e-05
-1.62837122133078e-05
-1.68746071649447e-05
-4.46622828553063e-05
-2.4511600017801e-05
-5.84992187465077e-05
-2.4223034074957e-05
-1.90053553166173e-05
-1.76535505937584e-05
-1.60959718851606e-05
-1.29613095349852e-05
-3.63698578073584e-05
-2.05629514557481e-05
-2.72175778565759e-05
-3.50502830101036e-05
-6.59993678929949e-05
-1.71021429332187e-05
-1.13403048801726e-05
-6.44575627039689e-06
-3.21683638426099e-05
-2.34861656768632e-05
-3.32858909991362e-05
-3.35319711675313e-05
-3.33777625665224e-05
-3.78158688238957e-05
-2.73884013733284e-05
-2.76571651312963e-05
-1.18997449223151e-05
-3.54618100959291e-05
-1.80631679176468e-05
-3.00581619435262e-05
-3.63022942203369e-05
-2.33506355097713e-05
-3.02479146620003e-05
-3.5450025906084e-05
-6.90595131192285e-05
2.60015022014439e-07
-3.78361628385341e-05
-2.44118957339682e-05
-2.99763499649037e-05
-1.94157483230823e-05
-5.25978503806251e-05
-2.62755185821242e-05
1.2263131106632e-05
-1.82117235267813e-05
-3.7965707697214e-05
-2.29272193174832e-05
-5.785612591928e-06
-4.93060195059235e-05
-8.25623302052802e-06
-2.29647238060325e-05
-4.81762552719524e-05
-3.88945649330997e-05
-1.26249765036846e-05
-6.32191018984324e-05
-8.40113200969086e-06
-4.03463975317763e-05
-1.15618287686607e-05
-4.47834692257452e-05
-2.35284573518093e-05
-1.92020458860777e-05
-2.22935543941188e-05
-1.38348506373644e-05
-5.56447143170875e-05
-2.95546535395682e-05
-1.47764236011267e-05
-3.0641580162329e-05
-3.40407504117693e-05
-3.30054795085736e-05
-3.11823851801624e-05
-3.51724086102982e-05
-1.59479616033523e-05
-5.18178037411787e-05
-7.83256280879353e-06
-1.12318062485798e-05
-1.96978682856841e-05
-2.95978562685715e-05
-3.5471189894646e-05
-4.17226414824513e-05
-2.9067447217614e-05
-4.0884848363705e-05
-2.66117262580978e-05
-2.22275034211254e-05
-3.38426324919178e-05
-5.39646908486354e-05
-5.57971082586516e-05
-2.33263183932789e-05
-3.32697691216929e-05
-4.79925928360927e-05
-4.76828488044699e-05
-9.54214139293151e-06
-3.58190026740554e-05
1.83219997192322e-06
-3.22001015914477e-05
-3.34216878094056e-05
-1.11638390199021e-05
-4.5034243138748e-05
-2.20843027514601e-05
-2.72955875847992e-05
-2.7244955718839e-05
-2.9074641781681e-05
-7.12730744070022e-05
2.2492760043803e-07
-4.25967963322918e-05
-1.81572705343695e-06
-2.29751312732902e-05
-1.5203030263114e-05
-3.36991486543401e-05
-2.14928320708162e-05
-9.65043248841378e-06
-3.59184700386788e-05
-3.27818002980068e-05
-3.2728510419792e-05
-2.84846106684307e-05
-1.69145229923398e-05
-1.21749455508759e-05
-1.7100470870845e-05
-1.58666608180496e-05
-2.77712199001413e-05
-6.79200819814523e-06
-2.43026596680327e-05
-1.33560375390906e-06
-4.83118215154311e-05
-3.01470766537596e-05
-4.29922763658964e-05
-4.40952500402673e-05
1.6930645497778e-05
-2.65477817229827e-05
-3.02969197286579e-06
-1.63890288548948e-05
-8.04007166716057e-06
-3.91462756612167e-05
2.59615452876604e-06
-2.46611394877253e-05
-6.45414461486106e-06
-4.94879885533277e-05
-1.1733884045712e-05
-2.63760635919368e-05
-1.77917557406051e-05
-7.15469195184121e-06
-1.33712607992094e-05
-1.7029598699684e-05
-2.68902434514584e-05
-4.59836231608465e-05
1.16973666775096e-05
-4.62234372930825e-05
-4.38250900698843e-05
-1.71559099725897e-05
-4.2548392367413e-05
-3.50811649610099e-05
-1.98107589303046e-05
-1.57686123189417e-05
-2.29862518205502e-05
-3.0942686656956e-05
-7.54665791665295e-06
-2.04617106413109e-05
-3.8704035913924e-05
-2.5143853507444e-05
-1.91401707028117e-05
-3.88717431265789e-05
-1.06550692185851e-05
-2.52803225818867e-05
-2.61560266357333e-05
-1.84500393196227e-05
-3.18829684426718e-05
-4.99650839938988e-05
-5.02497174863119e-05
-8.56932643569946e-06
-2.67600892843126e-05
-5.43677307383961e-05
-2.9339610308689e-05
-3.93730388336855e-05
1.02452349880341e-05
6.83851902299775e-07
-2.41844214716954e-05
-1.9767020496243e-05
-7.15118635777709e-06
2.17493669463908e-06
-3.78691785440209e-05
-2.42061483325548e-05
-4.16817622704101e-05
-1.41634947013754e-05
-2.71049007630883e-05
-3.43986774717779e-05
-4.20425564076595e-05
-4.98445621728329e-05
-1.20853343738231e-05
-3.68896657043574e-05
-4.6430100848075e-06
4.55975215239676e-06
-4.50139860471825e-05
-1.60496448178093e-05
-1.3849534797669e-05
-3.63501867868509e-05
-3.96998386746048e-05
-4.74165257443147e-05
-2.56405870514357e-05
-4.65231935792067e-05
-2.82363633933773e-05
-1.56661921932315e-05
-4.81962842910857e-05
9.38464447752837e-07
-1.15762953031538e-05
-2.6418406512876e-05
-1.79687193451821e-05
-4.30803629200754e-05
-2.15052341321171e-05
-8.14017109544132e-06
-4.05004146200007e-05
-2.06733355799675e-05
-1.02567505067265e-05
-4.37164481534225e-05
-2.2793620737176e-05
-3.07993147032759e-05
-1.1023942294043e-05
-2.53096367471087e-05
-4.18879380952522e-06
-2.69339553051545e-05
-4.79504770097221e-05
-3.97660544227188e-05
-3.67642675013234e-05
-2.57287292688331e-05
-1.81709862290661e-05
-2.68447482718782e-05
2.71581878118295e-06
-2.27213136390635e-05
-2.73241874351292e-05
-4.79795165246362e-05
-2.98585215852533e-05
-2.73451600903979e-05
-3.67023708107045e-05
-5.41905482784561e-05
-3.14966399999339e-05
-5.42926031906468e-05
-1.92035356685583e-05
-5.96548105767269e-05
-1.69822028644337e-05
-4.614455486012e-05
-4.18136265964722e-05
-4.55742810392574e-05
-3.60759980364548e-05
-1.61586189071968e-05
-2.82332156850749e-05
-7.05200902397794e-06
-2.07485714267317e-05
-4.26510339007839e-05
-2.93058239170477e-05
-1.90732411693347e-05
-8.61964819731267e-06
-6.13726002723708e-06
-3.05277909195266e-05
-3.42979816912182e-05
-4.8406614429411e-05
-3.49179878888446e-05
-5.09392058505019e-05
-2.62737473001952e-05
-1.96764676146812e-05
-3.4414370155912e-05
-4.05855508399017e-05
-2.19855239372914e-05
-2.56786384939628e-05
-2.97099108205557e-05
-1.93313614337042e-05
-1.85805864936569e-05
-2.80670249473794e-05
-1.58491933219018e-05
-5.31005090243671e-05
-3.83983691221709e-05
-1.62507250311359e-05
-4.80987490665581e-05
-1.61617495341993e-05
3.57918872440783e-06
-4.36922887879329e-05
-3.53898380535231e-05
-2.27224068647512e-05
-1.70392791396912e-05
-2.13473009037653e-05
-4.15127826848944e-05
4.08449111382859e-06
-4.15736487598459e-05
-2.84337389024997e-05
-3.82898952712407e-05
-2.5116487505607e-05
-6.02974563603864e-07
-1.59556047987829e-05
-2.14883112747105e-05
-2.67232237931094e-05
-3.78186296004611e-05
-2.93809159396755e-05
-4.8373794033952e-05
-4.03436025870273e-05
-3.13372924480003e-05
-3.05165842472747e-05
-2.1572981841683e-05
-5.28898560138377e-05
-3.95854788654089e-05
-3.08340923879724e-05
2.46126324272841e-06
-2.00272614845681e-05
-3.46908662056725e-05
-3.88257301137123e-05
-2.29187894311176e-05
-1.74996569766312e-05
-2.85815489249235e-05
-3.26047068875004e-05
-2.1760612043334e-05
-3.87925216874448e-05
5.63252618945047e-06
-4.83527209097525e-05
-4.33750265003178e-07
-4.41252471717217e-05
-1.49949983164637e-05
-4.11019966195524e-05
-2.88090871168683e-05
-4.44849734513899e-05
-3.3920889299316e-05
-3.12849045934844e-05
-4.07218203666217e-05
-1.93379268747222e-05
-3.45218707356423e-05
-2.36107309359911e-05
-3.81032025254723e-05
-3.94628457206806e-05
-2.31703318617774e-05
-8.48743632429226e-06
-6.14927239312585e-05
-3.09032897815385e-05
-2.87971297615924e-05
-3.39932501282514e-05
-4.23277146501373e-05
-1.63386225492302e-05
-2.24982262772367e-05
-2.59187802682669e-05
-2.01804130604153e-05
-4.25349588042585e-05
-1.8534909634338e-05
-5.55317547103858e-05
-3.11489098305237e-05
-1.55475457924167e-05
-1.01076068511113e-05
-7.29991153148967e-06
2.54687263847778e-05
-5.28120999582805e-05
-3.31107581960208e-05
-2.50128693588923e-05
-2.76980063046531e-05
-1.74615656770857e-05
-2.15173919136088e-05
-1.9959949978937e-05
-3.90541153779807e-05
-2.73159702273549e-05
-3.64239566458628e-05
-4.08421389535222e-05
-2.02626901212095e-05
-1.98663175524483e-05
-2.48723200652563e-05
-3.20102266394065e-05
-3.97502041602568e-05
-3.31272822413346e-05
-2.4309940849902e-05
-2.62391397057863e-05
-1.45569535289221e-05
-2.92636372249376e-05
-2.79289751581101e-05
-1.70039143908872e-05
-5.46991554137826e-05
-1.84317610158339e-05
-5.24091195427269e-05
-4.29000663683978e-06
-3.97555882789235e-05
-2.70124524187656e-05
-5.59537340430862e-05
-2.1849256385597e-05
-1.46190477322668e-05
-3.007823070334e-05
-2.56379259736191e-05
-1.94525169584177e-05
-6.15046210823509e-06
-2.97390382750369e-05
-8.33350262360762e-06
-2.95090771963957e-05
-4.00504002613844e-05
-2.39456082887661e-05
-6.55814825248434e-05
-1.75061774897131e-06
2.15515238910386e-05
-7.47316065656327e-06
-3.20636565799994e-05
-2.13735878060022e-05
-2.48605943201584e-05
-3.12799512225687e-05
-1.44060327123856e-05
-5.45218484182831e-05
-1.94685286726889e-05
-2.94516360101563e-05
-5.48297618933348e-05
-2.73490700227533e-05
-1.49739868549718e-05
-1.97318929330957e-05
1.11801224356424e-05
-4.20793644811049e-05
-2.97575239015436e-05
-2.7092335478525e-05
-1.82666519942609e-05
-2.1924318012373e-05
-5.66036299259783e-05
-4.06843043499387e-05
-3.86455586973829e-05
-2.98931827783751e-05
-4.09193663723165e-06
-1.89140172350778e-05
-3.70892339533592e-05
-2.94967502914056e-05
-1.19476301515113e-05
-1.90121655977023e-05
-1.66061262606163e-05
-2.54146014191028e-05
-4.45158872205207e-05
-3.86642131454072e-05
-1.53689488994088e-05
-4.74362787156528e-05
-2.26202724474299e-05
2.51967197300286e-06
-5.49188037092366e-05
-4.73122054407057e-05
-1.75953578416442e-05
-4.14625603665498e-05
-1.96661492150727e-05
-3.21027735716122e-05
-3.51807596433179e-05
1.4355145114971e-05
-3.63773802502648e-05
-4.05399507882373e-05
-3.27206105597846e-05
-3.29681923059992e-05
-3.63309526807151e-05
-1.57802907340147e-05
-1.98343058162275e-06
-4.329796750634e-05
-3.46670426688225e-05
-3.93968038241952e-05
-4.02980017351654e-05
-5.37010948299336e-06
1.91347006751595e-06
-2.54474274046181e-05
-1.32374211040927e-05
-1.25771796332379e-05
-4.59426430677563e-05
-3.68265298497258e-05
-8.94359244453903e-06
-7.38543136391868e-06
-2.29204949953903e-05
-2.72818825229464e-05
-2.83777059345643e-05
-4.12175867192744e-05
-3.20528209966194e-05
-2.07434471505606e-05
-2.76055504170909e-05
-4.42255564510564e-05
-1.8987906826123e-05
-4.26113781679092e-05
-3.34857256658107e-05
9.81327670924543e-06
-1.55261861695183e-05
-1.9162634924189e-05
-1.79139732631226e-05
-3.93077407694208e-05
-2.76436089166585e-05
-1.37844704092413e-05
-4.41570338708316e-05
-3.7455219691056e-05
-2.28785859302551e-05
-1.20369809553841e-05
-4.98463844397603e-05
-1.35135536978385e-05
-3.9278227398582e-05
-4.31700334376723e-05
-2.74535164015422e-05
4.33858454452352e-06
-1.55118844832218e-05
-3.38798993542003e-05
-3.13772272376159e-05
-9.74394364194348e-06
-4.57330626825072e-05
-4.83192262745174e-05
-2.18201385092935e-05
-5.35424268755598e-05
-4.26374106064058e-05
-3.77552929008722e-05
-3.15259255104572e-05
-2.12609045247571e-05
-1.3048759786684e-05
-4.81781644677596e-05
-2.71528337200931e-05
-3.26653551426921e-05
-3.46809512216416e-05
-3.16424963455878e-05
-1.64167141007598e-05
-2.59929552274968e-05
-3.64874060508749e-05
-3.82086070313712e-05
-1.79527323377148e-05
-2.97351681170275e-05
-5.54679535687994e-05
-2.69323797192248e-05
-2.9154751566037e-05
-3.06251203997381e-05
-3.28679068091863e-05
-3.70309484669257e-05
-2.57477101077627e-05
-3.6698692935612e-05
-6.73958824951477e-05
-2.94582306415798e-05
-3.43087440240761e-05
-1.79170367312908e-05
-4.97127686986676e-05
-3.97227544866809e-05
-7.30988515518128e-05
-2.62396032476335e-05
-1.99232551624987e-05
-2.55704376459769e-05
-2.35287262389211e-05
-1.19914135784223e-05
-2.68093728778515e-06
-4.43767366656707e-05
-2.46484179602299e-05
-2.31916267971182e-05
-3.31558811545448e-05
-1.37957177510572e-05
-5.25485055906643e-05
-6.2125983533554e-05
-2.22020731889823e-05
-1.86560966976162e-05
-3.1179585803028e-05
-2.51618900127029e-05
-1.44955878354967e-05
-1.86865865316864e-05
-2.21217488793125e-05
-1.67421171868962e-05
-2.22478765000856e-05
-2.36040575313466e-05
-2.95185165994851e-05
-3.71742739131404e-05
-2.33461271718222e-05
-4.14617485603295e-05
7.8045814350183e-07
-3.1353595566838e-05
-5.19940501779395e-05
-5.34163560725258e-06
-3.84897791706288e-05
-5.83959672548697e-05
-5.51312597179625e-05
-5.94987974976228e-05
-3.98773289420983e-05
-1.81138179309987e-05
-1.33733115548123e-05
-4.37600195861107e-05
-2.51729757031125e-05
-1.21223864230622e-05
-1.01246002506029e-05
-4.56140932906305e-05
-1.45983737209619e-05
-4.78146884448719e-05
-2.23368009188037e-05
-5.19565225596861e-05
-5.65806998819029e-05
-1.0816483967677e-05
-1.13436772721618e-05
-4.57482079266779e-05
-3.25530370897817e-05
-4.58029840879768e-05
-1.45896640944731e-05
-4.3068754975947e-05
-5.25295567698969e-05
-4.33973983222993e-05
-4.41494023183497e-05
-2.65435271150292e-05
-4.58367636252942e-05
-3.59032182040968e-05
-2.20623816972795e-05
-1.66754534283621e-05
-3.24250400340146e-05
-2.31115419613837e-05
-3.02541456885334e-05
-3.267631622086e-05
-2.65837037204443e-05
-3.23276753450669e-05
-2.26606151695151e-05
-4.65071359710113e-05
-3.34823609166899e-05
-4.53750213163661e-05
-9.48132662122842e-06
-1.7250968756839e-05
-3.62057762535221e-05
-3.66760612101658e-05
-5.24168805250115e-05
-3.43846651890561e-05
-2.15334447040075e-05
-3.70968929231294e-06
-3.27202886520405e-05
-2.93663766917715e-05
-1.49871180867381e-05
-3.38132276697197e-05
-3.98671008755296e-05
-2.94494723811519e-05
-1.82549369642318e-05
-3.26063604650217e-05
-2.85940633890153e-05
-1.25447415438133e-05
-9.64160908213519e-06
-2.23301087721678e-05
-2.7832383825221e-05
-5.22894375728037e-05
-4.55333078241275e-05
-3.42593123658932e-05
-7.78598733596242e-06
-2.5972667992094e-05
-1.56928860744564e-05
1.06734166677889e-06
-2.72535356700311e-05
-5.97696567578132e-05
3.0767414045815e-05
-1.06850496792828e-05
-3.77078970898846e-05
-5.09019121787328e-05
-2.92998032434511e-05
-4.33805036868288e-05
-2.5966963261286e-05
-2.14383350493083e-05
-2.5392248918913e-05
-4.27747227752222e-05
-2.40783703028958e-05
-5.21503860868611e-06
-3.12046511433564e-05
-1.3907536096475e-05
-4.71092028387501e-05
-4.29763099552764e-05
6.50773160796956e-06
-6.41574660674651e-05
-5.69715090662568e-05
-3.82532698634268e-05
-4.98360086049837e-06
-5.09284516684641e-05
-3.3997690278795e-05
-9.15576879606719e-06
-3.59084825603268e-05
-1.15290880718324e-05
-4.20010708771136e-05
-3.20089319516121e-05
-3.48618068963625e-05
-3.68606973813214e-05
-3.26296916785037e-05
-4.10138195642322e-05
-4.4164181866597e-05
-4.3930753316336e-05
-2.98169151117155e-05
-3.47112354919796e-05
-6.81857958894563e-06
-5.45063642408982e-05
-1.88357584833486e-05
-9.47168292665748e-06
2.67108882607517e-06
-4.60869529716204e-05
-5.35897033964954e-05
-5.81658240047552e-05
-4.13637988495122e-05
-3.65605898802167e-06
-1.63490577133639e-05
-2.94811652536532e-05
-1.43780124316126e-05
-2.46546195024774e-05
-1.50109966132659e-05
-1.04088362165661e-05
-2.00725758303768e-05
-2.18501001583083e-05
6.53611581373721e-06
-3.69225979076634e-05
-3.88114121263641e-05
-3.38165673086388e-05
-3.1156318100951e-05
-3.3884318568533e-05
-2.8493749893501e-05
-3.09153513108707e-05
8.94346217444466e-06
-1.57727732736353e-05
-3.02443703673394e-05
-1.76969188829363e-05
-2.64563609099143e-05
-3.84694362335383e-05
-2.69060591685117e-05
-7.16092449402916e-06
-3.53147646711698e-05
-2.36257299413074e-05
-1.47855580374085e-05
-3.48661003148805e-05
-4.20423754904054e-05
-5.74043962189239e-05
-2.75473056819737e-05
-2.86646588258991e-05
-1.28797190743545e-05
-2.99488304632092e-05
-3.28212574002458e-05
-4.42821887801714e-05
-2.21739948578218e-05
-1.99024312154275e-05
-2.35472791107612e-05
-2.27109274600253e-05
-2.29969520788787e-05
-2.32437035171882e-05
-2.14760389189448e-05
-1.55314977601298e-05
-3.05468492894285e-05
-7.9959943822484e-05
-3.91557154447433e-05
-2.92758198290974e-05
-1.3385413381531e-05
-5.72001111699021e-05
-3.15665029072522e-05
-2.13907917306097e-05
-1.93750454470803e-05
-1.9539837102444e-06
-4.28054840753826e-05
-2.72344320771284e-05
-2.5887854334597e-05
-3.14697153624616e-05
-4.31028120783768e-05
-3.96218918876138e-05
-2.26425698149997e-05
-5.75938381494828e-05
-1.78952161764036e-05
-1.72803012585294e-05
-3.01048330804071e-05
-2.56024065507888e-05
-5.26345454002958e-05
-3.42292538116722e-05
-1.46379910890362e-05
-2.55303136969216e-05
-1.95553265073602e-05
-3.10681367500538e-05
-2.19965233131633e-05
-4.18372091916861e-05
-7.03558730472832e-06
-5.99893044919012e-06
-1.91215138004152e-05
-5.11115973723641e-05
-2.27667912438764e-05
-1.61172915031804e-05
-3.309616296579e-06
-1.11191907635533e-05
-2.82289519541984e-05
-2.36633921903522e-05
-3.35991562838704e-05
-9.98912273195632e-06
-2.32907759238726e-05
1.3141126952196e-06
-4.01895385045533e-05
-2.84902394480701e-05
-3.93682466959839e-05
-4.0070781199367e-06
-2.27818655601509e-05
-1.98730977980923e-05
-3.67847037586189e-05
1.09917994008284e-05
-3.83210107329997e-05
-1.38236875137744e-05
-1.3593992464755e-05
-2.82072479555335e-05
-4.50225356531915e-05
-4.87516461808269e-05
-1.12844284594601e-05
-4.44395170111781e-06
-5.22203230559325e-05
5.05018886992094e-07
-2.15292808288249e-05
-5.19185096118083e-06
-3.45843453603488e-05
-2.18942965980176e-05
1.70075900633092e-05
-3.65329940637051e-05
5.1489034253474e-06
-4.26622101478898e-05
-2.69895778883214e-05
-5.0818401416898e-05
-2.59765734257791e-05
4.13965695364694e-06
-1.77222752896765e-05
-2.90552379529171e-05
-4.93063953012437e-05
-1.69591730546662e-05
-1.14026272592625e-05
-1.278481751129e-05
2.57671805847076e-06
-4.68215879687242e-05
-3.32274332196777e-05
-4.4313130398962e-05
-4.99153392673281e-05
-3.73810356283476e-05
-4.69692128394343e-05
-6.31829756071006e-05
-4.37757070228883e-05
-1.08728791158453e-05
-3.10843974099029e-05
-3.12324867607372e-05
2.01519434568708e-06
-3.91192705059453e-05
-1.76626677802928e-05
-2.67903641289239e-05
-2.85907594972323e-05
-4.50382570462288e-05
-3.40172572051536e-05
-4.90816373915878e-05
-2.50533270502117e-05
-8.65820358586639e-06
-2.09219608761863e-05
-3.73107340925337e-05
-5.7528036366658e-05
-3.62853393214887e-05
-6.55957826355098e-06
-2.42192358575196e-05
-1.88269402382917e-05
-3.61089202042217e-05
-3.2219559126305e-05
-4.32953166321752e-05
-3.44118462727986e-05
-1.03943087563861e-05
-2.54081971067197e-05
-3.6838377966995e-05
-1.8920123458838e-05
-1.44205898953802e-05
-1.89613016370766e-06
-4.39974691187833e-05
-2.6691325836604e-05
-8.99985644459574e-06
-1.90833768549528e-05
-3.81456744470161e-05
-3.63769602449379e-05
9.98375548365514e-06
-1.43016839210035e-05
-3.01281473432746e-05
-1.63106331843183e-05
-2.36446699866676e-05
-2.20006821638769e-05
-3.51949921215079e-05
-1.01111008267627e-05
-1.67231981651723e-05
-8.49058421103883e-07
-2.30160262904773e-05
-5.46626083651131e-05
-6.06325717378023e-05
1.07651108553688e-07
-3.9504924200861e-05
-4.4728219891902e-05
-2.56969662166285e-05
-3.36783885158564e-05
-1.11592070633828e-05
-1.23482397133248e-06
-1.6578791978645e-05
-3.23255412839736e-05
-5.79870997342634e-06
-1.74728960560025e-05
-4.22958029188711e-05
-2.82951702128412e-05
-4.30246472301827e-05
6.27171329527325e-06
-1.20115835610133e-05
-3.57198764836003e-05
-1.5446976713842e-05
6.55279250310425e-06
-4.18251224371612e-05
-4.40001093933058e-05
-6.0207571306213e-05
-4.37855672484762e-05
-2.54973861013761e-05
-1.40726025023191e-06
3.76199646849628e-06
-4.62319831242352e-05
-3.86289583674061e-05
-3.85889745259853e-05
-1.07565227106871e-05
-4.34191817810604e-05
-1.05715314516266e-05
-5.50405254674995e-07
-2.42524459196886e-05
-4.33282985238304e-05
-2.76994925754203e-05
-4.32307020462664e-05
-2.49997560413378e-05
-3.86852849828681e-05
-7.57764716151697e-06
-1.07248605199106e-05
-2.81329832331211e-06
-3.53102425727021e-05
-3.21297526328783e-05
-1.54853738783095e-05
-4.14375495024619e-05
-2.66863242366336e-05
-2.43428752384592e-05
-4.28416063129202e-05
-2.61528627820089e-05
-3.13187164733075e-05
-5.55935264434304e-05
-2.21021351100232e-05
-4.21111323868448e-05
-3.82736853819531e-05
-2.41186599853616e-05
-4.56217555209922e-05
-3.33836762646951e-05
-1.36421225920302e-05
-3.07312528661553e-05
-1.6923086454921e-05
-3.96530416128517e-06
-2.01463164149635e-05
-1.71967540626202e-05
5.8154108989702e-06
9.43101369692291e-06
-3.47642470751005e-05
-4.8408160875089e-05
-2.64171385453106e-05
-6.26662630039163e-06
-3.29632360379941e-05
-1.42662892877239e-05
-6.33493025728012e-05
-5.96510422628414e-05
-1.91339947365548e-05
-2.43924566963053e-05
-7.22072152833272e-06
-2.80340457178174e-06
-2.79330263287201e-05
-3.32210937946997e-05
-2.74013983416356e-05
-6.65929319831738e-06
-3.00455015457035e-05
-1.32991632067454e-05
-2.76837088127923e-05
-2.31815455671434e-07
-5.1318478666545e-05
-9.24868117021316e-06
-2.48878441338447e-05
-2.43635101716912e-05
-2.81205574861667e-05
-4.20645326831129e-05
-4.86740192487694e-05
-3.20469909104735e-05
-4.04999909600334e-06
-5.28486925511294e-05
-4.30414919949816e-05
-2.51883997675381e-06
-4.23322242755741e-05
-3.10977241517559e-05
3.41113251756444e-06
-2.11584533296305e-05
-5.53636781692536e-05
-1.00265025152873e-05
-4.64715908281118e-05
-4.7914890387794e-05
-7.19861983190626e-06
-2.99578738901469e-05
-3.18955202514366e-05
-3.05254622949109e-05
-8.84054813324768e-06
-5.77882495474444e-06
-4.44897795236871e-05
-7.15522868136741e-05
-8.08297131240733e-05
-1.34990538868831e-05
-9.61715592410946e-06
-1.84346421690459e-05
-4.07399638119251e-05
-5.22995027752488e-05
-4.35382365549766e-05
-8.34717473274067e-06
-8.40533951076645e-06
-3.02935908011948e-05
-2.51433576946257e-05
-6.7167541436656e-07
-2.51632070683834e-05
-4.83494228080216e-05
1.65944897253241e-05
-6.02619126233385e-06
-4.93279928476122e-05
-4.0434652100424e-05
-1.11490554378849e-05
-3.90288053464115e-05
-2.56238261003102e-05
-4.32421920544764e-05
-4.11432383560649e-05
-2.8983646686422e-05
-3.25741117422303e-05
-2.56996054677165e-05
-4.52407827859518e-05
-4.82121262800768e-05
-1.27550634189607e-05
-3.82189191227448e-05
-5.86508113402348e-05
-1.5434293637694e-05
-4.69475131316714e-05
-1.57644824931891e-05
-2.52567274259915e-05
-3.77503440346607e-05
-2.23090456777761e-05
-2.93195910427891e-05
-3.50475563041951e-05
-4.03428388312523e-05
-5.31387397303696e-05
-1.93541215571311e-05
-1.4972363907159e-05
-7.03768812432317e-06
-6.79240824795055e-06
-6.24482521383308e-05
-1.37781912340562e-06
-3.18670205686859e-05
-3.78826127186544e-05
-7.12165451311867e-06
-2.95430128052122e-05
-2.92832786704531e-05
-1.29698654890248e-05
-1.57066852779214e-05
-9.27574714817764e-05
-7.86091876253265e-06
-4.98077577301479e-05
-3.12881881980315e-05
-4.08026290280169e-05
-2.35341858027998e-05
-2.22992481062849e-05
-2.82761769263695e-05
-4.18746528440419e-05
-3.08201705126812e-05
-1.6558436411965e-05
-3.20067177704692e-05
-1.99289601450686e-05
-2.26632097716714e-05
1.63321215580277e-06
-2.73068502041992e-05
-4.29788836715561e-05
-6.63426751656444e-05
-1.19881357426862e-06
-4.19871083102457e-05
-4.95659507310738e-05
-3.48967591698299e-05
-3.33954535902389e-05
-2.80727024155315e-05
4.89208114599723e-06
-2.73617401262929e-07
-3.23901435367249e-05
-1.46754606821277e-05
-3.34005431329793e-05
-2.97638629985922e-05
-1.27125587487417e-05
-4.99731293149053e-05
-2.28690799856832e-05
-3.69155030864878e-05
-4.23004441186646e-05
-2.37752533757831e-05
-3.36398023744908e-05
-2.21767431641609e-05
-4.67988481756494e-05
-8.29895641128548e-06
-2.88408420686786e-05
-2.55166486134421e-05
-2.72594399783109e-05
-2.71928829755597e-05
-1.3582286427733e-05
-2.53384431414147e-05
-1.99208147518028e-05
-3.55286530520692e-05
-4.14405783926973e-05
-2.05099213370757e-05
8.18986725913421e-06
-2.48323159622779e-05
-2.85395605036073e-05
-3.94840761103068e-05
-3.38292363930508e-05
-3.72768843473965e-05
-3.23441970638081e-05
-2.55965113880002e-05
6.17411674334813e-06
-4.06765633535771e-05
-3.52809203707551e-05
-1.53498765337562e-05
-2.00227335384621e-05
-2.28702538150755e-05
-4.12295304522535e-05
-5.00173937411652e-06
-2.29271084365756e-05
-2.10342770452718e-05
-3.00080947685206e-05
-2.03118615526532e-05
-1.46572140357286e-05
-2.55178027464646e-05
-2.73150292936905e-05
-3.80005450082761e-05
-2.11040199603022e-05
-4.55718633707265e-06
-2.16000908266056e-05
-4.47548931166195e-05
-3.11122002317429e-05
-2.76617405658615e-05
-2.93666927757701e-05
7.82694408525908e-06
-3.37157117631837e-05
-3.56579273352308e-05
-1.51942524663547e-05
-1.54777249988096e-05
-2.36602315427704e-05
-3.21209677744422e-05
-3.63436507305253e-05
-2.86609865446237e-05
-1.19582739359742e-05
-1.96051953320716e-05
-8.02558338356746e-06
-4.6251681754865e-05
-2.98275275389454e-05
-2.83519464115022e-05
-2.77875997527644e-05
-2.95827481276417e-05
-2.33001365710126e-06
-5.61012443531457e-05
-2.29350803167682e-05
-4.48388913532209e-05
-4.19895555316662e-05
-4.2308325016818e-05
-3.3182314318001e-05
-1.93880874106344e-05
-3.26691165452583e-05
-3.00968931394463e-05
-7.03703594115224e-05
-2.72993348580507e-05
-3.63180751935303e-05
-4.04739295078088e-05
-2.19513758821014e-05
-4.91471651999328e-05
-6.65399628892882e-05
-6.0010165338916e-05
-4.69491883545576e-05
-3.50095369152158e-05
-9.40108756108847e-06
-2.33263016832909e-06
-1.92756309053015e-05
-1.85011059871686e-05
-3.14052437411768e-05
-5.5360493225143e-05
-9.54478742062082e-06
-5.02490261780171e-05
-2.38411970475421e-05
-5.38653911458041e-05
-2.24306898235501e-05
-3.02506599009109e-05
-5.61832620574886e-05
-2.87372085978303e-05
-1.99360711767341e-05
-4.65937876342392e-05
-1.77233967849486e-05
-2.14194578874553e-05
-4.88909503965931e-05
-3.37981647474462e-05
-8.67484774568241e-06
-1.717678904537e-05
-2.24918616591657e-05
-1.368143316443e-05
-1.83982703388287e-06
-9.18254717645114e-06
-2.42280896415361e-05
-2.23330779593936e-05
-3.1451216659792e-05
-6.17626323165088e-06
2.16014683641804e-06
-4.7311246244346e-05
-2.21479313242465e-05
-3.91573455116281e-05
-3.40735453097464e-05
-3.92789318364003e-05
-2.07138828651221e-05
-6.53927927374239e-05
-7.05064185626514e-05
2.51211410160958e-06
-2.79172163651274e-05
-3.79009089994884e-05
-5.6594385153743e-05
-3.73849525802409e-05
-9.69085229410505e-06
-2.58759595406112e-05
-4.44612031278259e-05
-2.51317436869996e-05
-1.37010456534533e-05
-6.85233108419467e-06
1.0150527967885e-05
-8.68014794864079e-06
-2.22812578238593e-05
-3.91434191589851e-05
-1.3487286700967e-05
-2.24352594553827e-05
-2.23797198007207e-05
-2.82911548734842e-05
-1.39109954732742e-05
-2.36627708786314e-05
-7.52490712641505e-05
1.49009220185316e-06
-1.92297494621508e-05
-1.57250091509265e-05
-3.06598468954173e-05
-4.29173765384174e-05
-3.02875527055603e-05
-3.64718848368395e-05
-2.61994727944308e-06
-3.21311400449978e-05
-4.29268981714007e-05
-3.55496247747426e-05
-4.6070522237558e-05
-4.50136323275304e-05
-4.47567446305232e-05
-5.44862899313463e-05
-4.46721428871259e-06
-3.42587059714931e-05
-4.02333733676047e-05
-1.72472852694003e-05
-2.78024154560203e-05
-3.05095036600701e-05
-5.20724831634425e-05
-5.73404704185438e-05
-2.18549079952968e-05
-1.86690286117065e-05
-5.06245887892275e-05
-6.74619400832395e-05
1.58203902471251e-06
-4.48500761184765e-05
-3.00594003663808e-05
-4.8649426394174e-05
-2.69195070161602e-05
-1.3950500465702e-05
-2.42607201347551e-05
-1.05084394556814e-05
-2.4257612624521e-05
-2.75778443833328e-05
-4.20735427240752e-05
-1.67378312569153e-05
-9.67617140600791e-06
-2.85862480292749e-05
-5.23572478785945e-05
-2.31698420622341e-05
-1.17085017593917e-05
-3.30372829616582e-05
-3.78666788475416e-05
-3.08489369064319e-05
-2.7599122249906e-05
-4.84078944797771e-05
-4.31958032930949e-05
-1.47558114305516e-05
6.89744668683713e-06
-2.91625160382248e-05
6.82340229434664e-08
-1.7735454791589e-05
-2.94971692502398e-05
-5.53401842243849e-06
-2.83660752202065e-05
-5.29110190087685e-05
-9.47346441201461e-06
-2.10271093861201e-05
-3.89574847808088e-05
-4.67740658629941e-05
-4.79422798820397e-05
-4.94034743584106e-05
-4.00185300005457e-05
-2.41700934866688e-05
-2.9941458507236e-05
-5.38301266248145e-05
-1.44492320551103e-06
-3.4289973737096e-05
-2.33374134439012e-05
-4.53239179608051e-05
-2.43166482408277e-05
-3.05053499287163e-05
-4.78859570134067e-05
-1.65397596559811e-05
-4.48693182115938e-05
-3.72829291301649e-05
-3.89086205766806e-05
-2.90909261117515e-06
-3.08518755127564e-05
-2.54772474490539e-05
5.93326614798654e-06
-2.88640408282353e-05
-2.76784251909219e-05
-2.30429119631796e-05
-4.26314641267564e-05
-1.20556181144772e-05
-1.4825650487124e-05
-1.56046208739981e-05
-2.3771150296724e-05
-3.26039798369262e-05
-2.49407991291739e-05
-3.94621226798439e-06
-3.57981416494646e-05
-3.99807747207469e-05
-2.07262660555278e-05
-5.02196005572017e-06
-2.59539982743266e-05
-3.18640387514244e-05
-3.9595688296366e-05
-1.62988003016393e-05
-1.7765450152548e-05
-2.14427977883177e-05
-4.56776161452417e-05
-2.53751950141017e-05
-1.40993712798192e-05
-2.22764164350438e-05
-4.65690980702475e-05
3.69663963992539e-06
-5.04608985195261e-05
-4.20009609414582e-05
-2.81229427506798e-05
-1.09508183931468e-05
-4.81794998221065e-05
-5.56659007120619e-05
-2.43848153174064e-05
-5.01347357791905e-05
-1.86339029559917e-05
-6.62631089335276e-05
-2.32529409889385e-05
-9.52000788793211e-06
-5.54309110962489e-05
-1.89729841556058e-05
-2.42010492478176e-05
-3.57551702956534e-06
-1.87254033757053e-05
-4.38402136699542e-05
-2.17360979473272e-05
-3.23115517641565e-05
-4.08906837967302e-06
-6.1130545074178e-06
-3.42566352305232e-05
-1.31125049717314e-05
-2.07940961042016e-05
-7.83805316065747e-06
-2.88807269162024e-05
-4.83011239525162e-05
-5.71756559934756e-05
-3.10177056577859e-05
-9.87485670024755e-06
-4.53153084419792e-05
-1.59221344045666e-05
-3.76856704316634e-05
-3.24601853290879e-05
-1.55392238014559e-05
-3.66283340948393e-05
-1.5357038884157e-05
-2.40293444930819e-06
-7.15367586505732e-06
-2.84021657259186e-05
-3.29638165657903e-05
-1.43650036553658e-05
-3.11533086437131e-05
-2.96088219830146e-05
-2.66602312283412e-05
-5.53511852744766e-08
-2.75590694564279e-05
-1.02383620360924e-05
-5.2306737857008e-05
-5.55445772303564e-05
-5.32040248705422e-05
-2.87103547572222e-05
-2.47008354754778e-05
-3.20772788543436e-05
-3.08705532096259e-05
-4.50195243403154e-05
-1.96465383655007e-05
-1.48417544342433e-05
-1.48357694259377e-05
-4.98839231486402e-05
-5.92865135123299e-05
-6.20623234395186e-05
3.51972017874602e-06
-3.38466012968413e-05
-4.43354333670381e-05
-1.30339396551017e-05
-3.99695229937599e-05
-2.37267231345242e-05
-3.68588760164729e-05
-2.57869224059579e-05
-4.18485618191218e-05
-2.20843774243953e-05
-3.83045138560211e-05
-4.55760176029593e-05
-2.84156679389398e-05
-1.80337194107189e-05
-6.04154413220784e-05
-4.78564552689477e-05
-3.01112588382514e-05
-4.3236959552638e-05
-3.98924857806786e-05
-2.02543768713928e-05
-3.74120065422672e-05
-3.60735927684984e-05
-2.87346082800224e-05
-2.49331001725415e-05
-5.56289042439887e-06
-1.3346310078456e-05
-4.67094475672157e-06
-1.50475416916671e-06
-3.02842252539672e-05
-4.19723064844131e-05
-4.18328992464257e-05
-2.99313974988904e-05
-4.66852584578056e-05
-2.22905039794332e-05
-2.41174202890457e-05
-4.2229561267486e-05
-1.02497351713467e-05
-1.15141792411816e-05
-2.38315334713251e-05
2.60006721085071e-06
-4.33084774196202e-05
-3.66011906867122e-05
-2.88386457983641e-06
-2.9223040736738e-05
-4.58817796701962e-05
-4.1032089055085e-05
-3.11867763227315e-05
-3.21009064242602e-05
-4.15652331283397e-05
-3.94787604269186e-05
-2.07063169711296e-05
-4.69278289410306e-05
-2.6203324620616e-05
-2.0391646425219e-05
-9.97054819028285e-06
-1.55752531629091e-05
-4.05591965229823e-05
-4.28248696080546e-05
-2.71260285364951e-05
-3.0362107301723e-05
-4.94282586138211e-05
-3.34855092711196e-05
-2.36346639012664e-05
-2.97895752365147e-05
-3.57212871098443e-05
-1.42754890497616e-05
-5.23743252965979e-05
-2.89840878015146e-05
-2.50357400886927e-05
-1.56861382187114e-05
-4.25910941835806e-05
-2.57970049812753e-05
-1.96085013268143e-05
-3.20293962887022e-05
-2.93506290803842e-05
-4.78666239501823e-05
-1.30973436682245e-05
-1.90095770919527e-05
-4.30736696917288e-05
-2.41444202303226e-05
-8.89680124068092e-06
-3.36573046944265e-05
-3.26261317744085e-05
-5.65253722026588e-05
-1.84647888265054e-05
-2.51551013616326e-05
-1.94892400837541e-05
-1.72345582174434e-05
-3.50155632741236e-05
-3.58684198521702e-06
-1.10029657418285e-05
-2.80725294447361e-05
-8.20567130585121e-06
-3.97949550683525e-05
-2.61613811143295e-05
-1.32696110399925e-05
-4.60787931242496e-05
-4.01132250181443e-05
-3.88926306178203e-05
-2.28803317799476e-05
-1.63887215980305e-05
-2.72474053330939e-05
-2.18772507843904e-05
-1.6206123883556e-05
-2.07341387342525e-05
-7.20385550266959e-06
-3.2697345135114e-05
-3.45850178323168e-05
-2.63283050337194e-06
3.48665776816481e-06
-1.73641619798063e-05
-3.32141472003381e-05
-5.11305041607058e-05
-2.5970048474566e-05
-3.98442470038642e-05
-2.80333031467506e-05
-2.76557502214717e-05
-4.17305601968952e-05
-7.36104850802656e-06
7.47412891310267e-06
-4.56078985104975e-05
-8.23705229344317e-05
-5.64609641482027e-06
-2.60048210866924e-06
-1.36018842606322e-05
-3.2350447611184e-06
-1.37671019937331e-05
-1.47941464373757e-05
-1.97468002799796e-05
-4.40194225297778e-05
-3.53808015145089e-05
-4.57843904033065e-05
-3.01679584078572e-05
-3.82377353201589e-05
-2.09628229548432e-05
-3.27265825819536e-05
-3.43182053809502e-05
-3.04746010979543e-05
-8.34029195962546e-06
-4.2266217549593e-05
-3.61545333924409e-05
-3.5527870942061e-05
-2.94928545362139e-05
-5.2160175279527e-05
-5.62470305248663e-05
-2.60884739595235e-05
-6.77203957409284e-05
-6.6460848692201e-05
-4.88249874954106e-05
-3.08134892515538e-05
-2.49533758052832e-05
-3.92658987458814e-05
-2.2480811362593e-05
8.89361903590522e-06
-2.68902445667182e-05
-5.24355568747781e-05
-5.11364668087534e-05
6.85927445435445e-06
-2.8054098086195e-06
-3.18455352440039e-05
-4.26365418325652e-05
-6.27489442709554e-06
-1.92277337608826e-05
-5.5910315213499e-05
-3.24046974976603e-05
-5.04022114612667e-05
-5.62559586102759e-05
-4.06454300899474e-05
-5.75913108924691e-05
-1.45619358849854e-05
-6.14571852978993e-05
-3.75088788412883e-05
-1.45354268543671e-05
-1.40359566659281e-05
-2.89866173250413e-05
-4.29998794050727e-05
5.15670159152504e-07
-7.53329549518068e-06
-5.98586479202324e-06
-3.13263992814389e-05
-1.41153148443895e-05
-4.38552152547905e-05
-1.26530282276064e-05
-6.01306343695104e-06
-1.9569335662482e-05
-3.01399091974482e-05
-1.70261978129476e-05
-4.16733907038611e-05
-5.31449942847932e-05
-5.38979593438719e-05
-2.15610521513936e-05
-3.64827557061185e-05
-4.26891688914484e-05
-5.16608718385444e-05
-3.24216686923319e-05
-2.51271538763126e-05
1.08240537604464e-05
-4.24395044517767e-05
6.18377713659565e-06
1.53784128007453e-05
-2.31073174914585e-05
-5.09244145870516e-05
-2.95658559301383e-05
7.89518572192736e-06
-1.00302026189573e-05
-1.17248310471968e-05
-3.79366121884098e-05
-1.32035050354318e-05
-2.83439277641471e-05
-2.47962228501901e-06
-2.38509610977507e-05
-2.86341722573487e-05
-3.10031517485698e-05
-2.08813592454411e-05
-1.36384316352715e-05
-4.41606714238582e-05
-5.09796376276537e-05
-1.83501806816906e-05
-2.19092347916601e-06
-1.21941164100785e-05
-2.37619934173102e-05
-2.38143738633854e-05
-2.60338623022063e-05
-3.00589935914555e-05
-2.60765133468993e-06
-4.46272278651612e-05
-3.74401327107798e-05
3.49957141546582e-06
-6.79275859826504e-05
-3.92463273555992e-05
-1.90237397369901e-05
-3.86691929640553e-05
-2.60208077066719e-05
-3.25084821397201e-06
-1.98610540152995e-06
-1.14270567107106e-05
-3.2023404379543e-05
-2.05698022568414e-05
-3.93296657168257e-05
-2.5401017672396e-05
-5.58672964473982e-05
-2.38444826124042e-05
-1.7036045179676e-05
-2.78944888315458e-05
-1.48229612865145e-05
-1.83451784875408e-05
-1.51561666106298e-05
-2.02073908358294e-05
-3.94657067093234e-05
-3.60195993782099e-05
-2.4305251215584e-05
-3.28421665972664e-05
6.36802975777285e-06
-1.76367050276219e-05
-5.88962613625702e-05
-4.44934907694893e-05
-2.26546992789905e-05
-6.52643240413261e-05
-3.98413088778654e-05
-4.92749408709524e-05
-2.58102146187947e-05
-5.28194062711705e-05
-9.99348578234398e-06
-3.47228611631051e-05
-2.68110958463662e-05
-1.15992489215767e-05
-4.00527889831511e-05
-2.13698353505883e-05
-3.21550457292456e-05
-3.12765200099505e-05
-4.20136083823705e-05
-4.41477172621325e-05
-3.35906116688426e-05
-2.68837259630851e-05
-3.49190372707361e-05
-5.95875571449127e-05
-2.53555386704996e-05
-3.43958484202038e-05
-3.28331181765936e-05
-3.71189301813323e-05
3.1948378050303e-06
-1.93181646313226e-05
-4.41092405948129e-05
-1.42253495478197e-05
-2.42782231499357e-05
-4.51257503036148e-05
-4.37459779022019e-05
-9.06354608393604e-06
-1.17185453770582e-05
-3.12214810586014e-05
-1.34508136512924e-05
-3.5621807164514e-05
-4.99456734951792e-05
-1.8759856142547e-05
-3.05890624880557e-05
1.98434579995516e-05
-1.04475489504532e-06
-4.17263470827058e-05
-3.79580381498849e-05
-4.63498778971783e-05
-2.88574908343128e-05
-1.38698760193759e-05
-1.73159840586414e-05
4.57038872492187e-06
-2.29365909792363e-05
-2.15445289092436e-05
-8.76107362876834e-06
-1.84264208752467e-05
-4.89811068884964e-05
-4.25543716589307e-05
-3.66576891266469e-05
6.16532802270523e-07
-6.2263964449899e-05
-2.88375354221931e-05
-9.40007425311601e-06
-4.20017259558905e-05
-2.02618373825602e-05
-4.13242917339879e-05
-2.61387471598615e-05
-2.47849235352032e-05
-4.59186648727794e-05
-1.30317891039532e-05
-4.78323424244308e-05
-9.42640916304811e-06
-3.05320020987201e-05
-2.84889669319977e-05
-2.66059287241755e-05
-3.42683508999421e-05
-3.41704284304296e-05
-1.50555748361927e-05
-3.78281095863148e-05
-4.48762315852698e-05
-4.83246941645137e-05
-4.63937473656362e-05
-1.41540895223453e-05
-3.5320281750393e-05
-2.36569708959565e-05
-2.61886113910737e-05
-2.21544031914992e-05
-3.0515836521099e-05
-8.60269947427044e-06
-2.24879848667576e-05
-2.58448255682474e-05
-3.90506435201115e-05
-4.64857209548205e-05
5.09669404790316e-06
8.8611275611461e-08
-2.03371237816489e-05
-5.17003565534625e-05
-1.73609833395555e-05
-7.07097627353763e-06
-5.6285308364676e-05
-3.98323739639941e-05
-3.79811492730964e-05
-5.95245657953542e-05
-3.63468221784735e-05
-1.7065419430432e-05
-2.0102989779826e-05
-3.65653941314287e-05
-3.82068804409722e-05
-2.99916425158774e-05
-4.11577056653381e-05
-1.40138286396102e-05
-1.89340229602224e-05
-1.98499382805446e-05
-4.38751920612474e-05
-1.7279240778207e-05
-2.31025997571809e-05
-1.36826527142252e-05
-4.61852632993682e-05
-4.01187034660964e-05
-2.05532351113768e-05
-1.99495771449024e-05
-1.28830702822642e-05
-4.81143817185119e-05
-2.25272453330512e-05
9.92997334125753e-06
-8.42888838548382e-06
-6.74925486303255e-06
-2.95274870271765e-05
-5.19197002207542e-05
-2.68241433806976e-05
-2.28678638270954e-05
-3.28204275972904e-05
-2.0780113422385e-05
-2.10603076291667e-05
-4.69817722880531e-05
-3.05003476356758e-05
-1.43076469112701e-05
-4.15789186443967e-05
-5.08813480874453e-05
-2.01301980064245e-05
-3.72397458301649e-05
-3.39983004206956e-05
-3.42141136477874e-05
-2.98858195103586e-05
-2.28584440483894e-05
-5.36545943314566e-05
-4.00157744059518e-05
-3.4515146664385e-05
-3.29914550951705e-05
-3.34386684501373e-05
-3.03726067559452e-05
-3.42391995604475e-05
-4.19516018075249e-05
-3.79833916464238e-05
-4.22917595745378e-05
-3.96009620563295e-05
-3.78925133720023e-05
-5.05937463529662e-05
-3.37268867636715e-05
-4.00592646729586e-05
-3.33216305359282e-05
-4.98584173122262e-05
-3.4298500020738e-05
-2.91952334586645e-05
-4.94641421431132e-05
-1.21837668139703e-05
-4.97074598146979e-05
-3.60899169580962e-05
-4.60911417566432e-05
-1.76141296193881e-05
-4.93287496406518e-05
-1.33666814391588e-05
-5.16244845896734e-05
-6.67545271491735e-05
-2.32753249973929e-05
-2.34384549456944e-05
-5.16513746707752e-05
-4.20696764072795e-05
-4.35527812986983e-05
-3.27777670438294e-06
7.18547512481849e-06
-3.07490007703756e-05
-1.94442263149282e-05
-3.58300065970489e-05
-2.66226950536554e-05
-2.01338178094218e-05
-7.9421291267417e-06
6.08358095633243e-06
-2.50953883463959e-05
-2.22176972039314e-05
-1.11313615867601e-05
-2.08189012329735e-06
-1.55400159989081e-05
-3.01893866349246e-05
-6.01492861983235e-05
-2.06208909187162e-05
-3.78264711959962e-05
-1.21621839639592e-06
-2.27360455097578e-05
-1.83354475241892e-05
-2.13731798421869e-05
-4.83593382283897e-05
-2.63811211610873e-05
-3.08123082495178e-06
-3.1118433290016e-05
-3.64227246282626e-05
-3.63558315948973e-05
-3.95982931056041e-05
-3.91132580290854e-05
-1.5963431351273e-05
-3.45626143951082e-05
-3.84303816430114e-05
-6.45939991097743e-06
-1.82334055983656e-05
-3.4498581669099e-05
-1.79225956195557e-05
-2.4561595043544e-05
-5.85185048788686e-05
-3.53871820567457e-05
-1.45443735052012e-05
-5.37317844372641e-05
-3.60420098226022e-05
-1.41238600484503e-05
-2.14835166708346e-05
8.02532644818892e-06
-3.1159718225089e-05
-2.22912676782812e-06
-5.69778470533694e-05
-5.35273368828729e-05
-3.63475102557433e-05
-3.23648176268808e-05
-2.55127413483058e-05
-9.17857745727416e-06
-6.03623560273461e-05
-3.10490591623619e-05
-4.52919244075763e-05
-1.79447817778678e-05
-3.62022367602547e-05
-6.70142491556899e-05
-3.52686543484611e-05
-3.60413927697868e-06
-3.67282871720594e-05
-2.0874019834206e-05
1.10819153111138e-06
-1.55835964210729e-05
-1.69054931293578e-05
-3.87603015361874e-05
-2.34247935012959e-05
-2.05172226761406e-05
-2.80679937239718e-05
-3.0557112397795e-05
-1.15020926221669e-05
-3.43746567205071e-06
-2.11609335386994e-05
-2.23589497379881e-05
-1.59081648639053e-05
-3.98506122193203e-05
-2.11553534515307e-05
-4.64467523608335e-05
-5.53725127497342e-05
-3.09292966618558e-05
-3.93412564754878e-05
-3.72730610257116e-05
-1.48256360340526e-05
-2.32798772709811e-05
-2.28159486176466e-05
-2.91002711099162e-05
-1.06805489916716e-05
-2.23102775843327e-05
-3.3269255316119e-05
-7.10621947782766e-05
-8.89811623565865e-07
-4.04670352127513e-05
-2.15855620892962e-05
-2.56098222241401e-05
-3.77969170435772e-05
-3.50376750808641e-05
-3.66654251590348e-05
-5.28904888827093e-05
-1.5174390422967e-05
1.52419006032824e-05
-1.33777654094288e-05
-2.68139641055524e-05
-4.15031870937824e-05
-4.10354973699203e-05
-4.36419518061853e-05
-3.44022512592921e-05
-8.23448537171356e-06
1.25399219136345e-05
-4.23550064600805e-05
-4.04842903485721e-05
-5.17623223280074e-05
-3.21352432665633e-05
-2.78195056708858e-05
-3.11022382937112e-05
-3.54185853214338e-05
-3.30475982002837e-05
-3.89083125263987e-05
-3.35663437805438e-05
-4.50839876912714e-05
-1.13613695225774e-05
-2.15715217968155e-05
-7.003723860835e-06
-1.19201237250776e-05
-1.42456922374588e-05
-2.798599142876e-05
-1.47210968873082e-05
-1.65544429665388e-05
-3.25140107592699e-05
-5.76288416543975e-06
-2.08861603657851e-05
2.19508988536365e-06
-3.16760186763226e-05
-3.89089808403032e-05
-5.54350934446366e-05
-4.29154608237023e-06
-8.02933056967481e-06
-2.24307916188444e-05
-3.03728941741562e-05
-4.59191319596244e-05
-4.0663993612182e-05
-3.12448981207192e-05
-6.13345767261764e-06
-1.40713115765862e-05
-3.49819631303172e-05
-3.91093591695222e-06
-4.11776820762441e-05
-1.75825952120343e-05
-4.49211708027735e-05
-1.7411816338818e-05
-1.78609053260054e-05
-1.77882121874913e-05
-2.49101713056692e-05
-6.06103584638322e-05
-3.55613500469688e-05
-5.9161618528783e-05
-3.98823336071733e-05
-1.29221797940743e-05
-3.56322359439107e-05
-2.08220617899233e-05
-3.74585973306595e-05
-5.57766369799624e-05
-3.54117108544153e-05
-1.00117634863041e-06
-2.29184329007052e-05
-3.28750797476582e-05
-1.62920226608782e-05
8.81592321678066e-06
-1.8766813990091e-05
-4.67531077352852e-05
-4.90302013214907e-05
-3.52991252179769e-06
-1.81686129625304e-05
-1.78570109092152e-05
-4.68860564220417e-05
-1.30181714663805e-05
-6.84517095791756e-06
-5.87993431016635e-05
-2.56452458594113e-05
-4.63654772297894e-05
4.47187424650025e-06
-3.94752547494106e-05
-3.43904554633173e-05
-6.49635340895564e-05
-6.60395948011178e-06
-3.12230298410975e-05
-3.02194708765228e-05
-2.7451102652846e-05
-3.16522930128344e-05
2.43132997960863e-06
-4.48811458302458e-05
-4.12520740894313e-05
-3.06629054840088e-05
7.85297087020869e-06
-4.31138540549672e-05
-3.09681825557006e-05
-3.20789093947555e-05
-6.43614996363234e-06
-1.08583981859989e-05
-2.8209535211057e-05
-3.12429899437755e-05
-3.51419821076966e-05
6.3423490388715e-06
-5.09042673549526e-06
4.68582513893544e-06
-3.02338336358267e-05
-3.89976684183299e-05
-4.32863075875294e-05
-2.54527932285219e-05
-1.31434998585259e-05
-2.52292763796398e-05
-5.33185698017994e-05
-2.01250915740396e-06
-4.86972787193083e-05
-4.17061949184243e-05
-3.94661177149482e-05
-3.81701544630617e-05
-2.94588781817393e-05
-1.86637324115075e-05
-4.56517010881067e-05
-3.98083287944307e-05
-2.90505101746671e-05
-3.15985091739646e-05
-2.77237036472194e-05
-1.34587388895941e-05
-3.6301108313877e-06
-1.89260116956943e-05
-4.63976991574263e-05
-2.11284451087234e-05
-4.93093216854773e-05
-3.02889207063874e-05
-2.34864936644782e-05
-1.22733635906373e-05
-2.84424226448384e-05
-2.49083043203598e-05
-2.9199089006108e-05
-1.83560357366795e-05
-2.57382087824106e-05
-2.67175445471962e-05
-3.27602242373917e-05
-5.16383981730786e-05
-4.92867389440335e-05
-2.24222273320551e-07
3.14468220483188e-06
-2.7206218118804e-05
-2.92040227685666e-05
-1.65514738908809e-05
-3.60062203770933e-05
-2.11184015432129e-05
-1.74658176646195e-05
-4.79125660708996e-05
-4.2493544832337e-05
-2.89116183481668e-05
-3.07525103014503e-05
-1.97063556534547e-05
-1.91247809504069e-05
-7.37200344768739e-05
-2.01211633636521e-05
-1.41915942098803e-05
-4.07269951753037e-05
-5.21351517178899e-06
-3.90642734390752e-05
-1.95176736796191e-05
-5.37412209494083e-05
-2.1287443207567e-05
-5.01343074788787e-05
-2.89073769971983e-05
-2.79177006392196e-05
-1.20417531223357e-05
-1.89202682745638e-05
-6.00282854520024e-06
-7.69120487127126e-06
-2.2755710506803e-05
-4.92510450056614e-05
-2.76776549330458e-05
-2.74713735208477e-05
-2.14253862220091e-05
-2.75438113328707e-05
-2.64280253735584e-05
-4.07613803470447e-05
-4.30222752765967e-05
-4.44292771791537e-05
-4.43994241609089e-05
-2.74456003141957e-05
-2.37811701432938e-05
-2.53903166109264e-05
-2.96904420801084e-05
-2.12984811412441e-05
-2.41799774786661e-05
-2.62635217647612e-05
-4.90758157144907e-05
-1.78357264994512e-05
-1.67631840448786e-05
-3.29500379192658e-05
-2.46803211105579e-05
-4.16460099501023e-05
-3.19275673541679e-06
-3.37564034429996e-05
-7.08064401800307e-06
-5.02950905882442e-05
-1.7452153832052e-05
-4.23655969517729e-05
-1.36943647528178e-05
-2.82921167270088e-05
-5.65629006821507e-06
-3.09003516363358e-05
-3.90571967524758e-05
-2.10983382547716e-05
-5.03438924685361e-05
-2.5598002626213e-05
-5.08967626353418e-05
-4.50377009520688e-05
-4.95276902164063e-05
-6.17497288214489e-05
-1.46556986778744e-05
5.8729953594763e-07
-3.06873460434289e-05
-3.25816766641178e-05
-3.14899035967981e-05
-3.10321648967159e-05
-3.9287238981978e-05
-1.38353169824162e-05
-2.36777373688138e-05
-4.92741883014467e-05
-3.74259754315389e-05
-9.16958421729655e-06
-1.93602844661679e-05
-1.51938638502578e-05
-1.84056097839891e-05
-4.25690462819034e-05
7.24300503663094e-06
-3.26373841394719e-05
-5.65827610391321e-06
-5.24078453916851e-05
-1.5453347381676e-06
-2.83209498352823e-05
-2.68924763127172e-05
-3.91258666756024e-05
-1.6997344333104e-05
-2.56197848674466e-05
-4.33432126256311e-05
-9.13003346774271e-06
-2.49718347244057e-05
-3.12888424980717e-05
-3.23181145944781e-05
-9.56218323108885e-06
-2.83762011927445e-05
-3.01986996660331e-05
-3.42299183711172e-05
-7.84130085433675e-05
-2.92941157409771e-05
-7.58967171598446e-05
-3.68675666531992e-05
-2.45993244077764e-05
-4.022845084725e-05
-2.99065125416308e-05
-4.27093512178124e-05
-2.08516862697625e-05
-3.32360272363676e-05
-1.6284316360081e-05
-6.04407361858029e-05
-4.45898014854394e-05
-2.36194803554768e-05
-3.70192157124084e-05
-2.01668605163093e-05
-2.93857193857595e-05
-2.00164094852292e-05
-5.44597970154125e-05
-4.29147649931975e-05
-3.72760084513907e-05
-2.38901036073288e-05
-8.41535828795082e-06
-3.40258092453184e-05
-3.87100204547715e-05
-8.84229076829488e-06
-4.99060317843854e-05
-1.85804059411063e-05
-1.32997863394758e-05
-3.08811120719905e-05
-2.26441698944391e-05
-2.84366104628343e-05
-6.96381275434496e-05
-4.66909640983362e-05
-9.22569635237485e-06
-2.35540480606357e-05
-2.97034033016898e-05
-4.29246101878933e-05
-4.13526131464287e-05
-6.28329096011786e-05
-3.83454390730055e-06
-2.44304885495759e-05
-1.06275198728355e-05
-2.6157172439701e-05
-1.17870331118211e-05
-1.47962581312586e-05
9.40693999119311e-06
-2.53518182989615e-05
-3.09069781616387e-05
-2.59699546671091e-05
-2.39035016557596e-05
-2.28524179621853e-05
-1.47299195890221e-05
-1.0561460320289e-05
-3.11638553412339e-05
-1.70523859445566e-06
-2.15195222985215e-05
-4.15240835482825e-05
-1.66272781808708e-05
-3.53917523852327e-05
-2.7891442682747e-05
-2.37212031884474e-05
-3.84028281604183e-05
-2.4529834422113e-05
-3.58381769003916e-05
-2.54657482192787e-05
-2.21858069930693e-05
-3.46077434553676e-05
-6.31635172411082e-06
-3.07659287797995e-05
-2.62188516932682e-05
-4.5068811511928e-06
-6.90629878609602e-06
-3.441731397445e-05
-3.81361707269358e-05
-3.24187521893631e-05
-8.40828373836754e-06
-2.6241584087122e-05
-3.40163619996137e-05
-3.87297539878227e-05
-2.5388368136529e-05
-3.26591838682569e-05
1.7612056378788e-05
-2.88863320023922e-05
-2.63695902889512e-05
-2.33748281263012e-05
-2.32154508008267e-05
-1.72603389050532e-05
-2.89932519613685e-05
-1.62422699898919e-05
-2.24112597938443e-05
-1.59738973139065e-05
-6.67045581939028e-05
-2.71578955020818e-05
-1.17918194485286e-05
-1.30073375757359e-05
-8.96131936634545e-06
-6.79066172404443e-05
-4.63797102551077e-05
-1.49029684890947e-05
-3.42690967645818e-05
-4.62544566598935e-05
-4.23937638953704e-05
-4.72870253907914e-05
-2.91280542947432e-05
-2.78977486849335e-05
-1.90501177816496e-05
-2.69215800965817e-05
-2.78614899484241e-05
-2.82227049273508e-05
-2.87120108948341e-05
-1.85053085331396e-05
-1.13476402561014e-05
4.93602923612062e-06
-5.71599391280338e-05
-3.00836613905792e-05
-2.87073189524001e-05
-3.96186349012288e-05
-2.23464840615839e-05
-2.1638667787106e-05
-1.47992307023576e-05
-2.01389831102824e-05
-3.2329152431035e-05
3.26030277332735e-06
-2.45103985476828e-05
-2.28930358957217e-05
-1.02560130666102e-05
-2.24044102281651e-05
-3.28554515687988e-05
-4.8651895523126e-05
-1.1983824741675e-05
-3.40874127149784e-05
-3.39444658143315e-05
-5.65202364324753e-05
-3.39912278710982e-05
-4.38196058223703e-05
-2.01751154155366e-05
-4.06719269029237e-05
-2.62346363368015e-05
-1.36996594305866e-05
-2.89297960615108e-05
-1.84775462838037e-05
-1.11943815362243e-05
-8.45973020758567e-06
-4.74150517763652e-05
-1.76833021487643e-05
-1.15712779116583e-05
-1.3429717102061e-05
-5.08851270737268e-05
-2.97654269724173e-05
-5.72779393712269e-06
-5.13518647799267e-06
-3.8696029569257e-05
-5.40254076713494e-05
-1.42996492409058e-05
-2.89950869718795e-05
-1.67287850278832e-05
-2.09422919204479e-05
-1.04280164224374e-05
-3.45286084972574e-05
-4.76876168135943e-05
-6.20496448557618e-05
-3.60315429826314e-05
-1.85718074603597e-05
-3.65372649359227e-05
-5.46045260076474e-06
-1.16696061230065e-05
-1.36527920768656e-05
-2.46540498746405e-05
-1.54190058209271e-05
-5.64993064301218e-05
-9.11311006208004e-06
-2.42344497360405e-05
-1.31487321688702e-05
-2.43523510660605e-05
-2.80009453682964e-05
-1.80752172882971e-05
-5.06762470413348e-05
-4.96480362253519e-05
2.99647546036942e-06
-3.43775374956553e-05
-1.71889124808279e-05
-1.49633984355221e-05
-3.0201515639108e-05
-1.57633947781228e-05
-2.93977547327915e-05
-2.99355621512744e-05
-1.38782853567217e-05
-1.29910629379311e-05
-1.54998567026694e-05
-3.33091376382054e-05
-2.39135065029489e-05
7.57523727333834e-06
-4.17329245753954e-05
-2.39665942415408e-05
-3.98055455328016e-05
-1.03194480361339e-06
-5.53903691906877e-05
-2.26397091783983e-05
-3.55385794821886e-05
-2.6115702506432e-05
-4.18846871314038e-05
-9.85261565383279e-06
-1.8329765019076e-05
-3.87901171814946e-05
-1.52623515909764e-05
-2.59829066295873e-05
-4.64676529384115e-05
-2.64337132884058e-05
-1.30405448272934e-05
-3.27944403340413e-05
-2.17510761159921e-05
-4.14189684656766e-06
-3.49843807988514e-05
-4.75103485207522e-05
-3.42591118781972e-05
-7.44601804837347e-06
-1.847024773682e-05
-3.00919329418672e-05
-3.26389427549064e-05
-3.32276458473013e-05
-1.55685812306325e-05
-3.0367118553788e-05
-1.9216330000773e-05
-5.14751956202509e-06
-6.52942261167644e-07
-3.05805245392178e-05
-5.04074441447452e-05
-1.69204512253766e-05
-2.35341683841579e-05
-2.12561713305259e-05
-3.25325737350822e-05
-2.38917355205934e-05
-2.3874247212654e-05
-4.86819122608672e-05
1.2233420666584e-05
-2.20113015798125e-05
-3.27900890993493e-05
-1.50530981069632e-05
-5.38552239500732e-05
-3.63781412866015e-05
-2.15218725345594e-05
2.79760430542716e-06
-2.67212361983409e-05
-3.18366035170828e-05
-3.14699752330398e-05
3.80934760490184e-06
-3.07949818125351e-05
-4.25697324089859e-05
-3.14094945912335e-05
-2.4914857053956e-05
-4.7008470759935e-05
-7.67487648597048e-05
-1.03766620738169e-05
-1.71876396896853e-05
-1.98118056882091e-05
-5.42320711488321e-05
-3.45805031450364e-05
-5.10622918722036e-05
-2.5793961310326e-05
-7.67954178227356e-06
-1.67799835473974e-05
-4.1517179234301e-05
-3.36850998114218e-05
-1.13422006304613e-05
-3.68337430528421e-05
-2.64875946037833e-05
-1.72809584095366e-05
-2.99606986211423e-06
-3.5782683276561e-05
-4.10369255055171e-05
-1.40224170959766e-05
-2.36731838140907e-05
-1.42490979520682e-05
-4.92907748585047e-06
-2.56508132233002e-05
-3.88614649679692e-05
-3.03537680766581e-05
-3.14444019720675e-05
-3.60366788661088e-05
-5.2590487317767e-05
-4.0600666011749e-05
-3.53271408915178e-05
-3.04758466819299e-05
-1.98422983101606e-05
-1.85191436927192e-05
-4.33141282764791e-05
-4.05004955906633e-05
-1.57715870584267e-05
-5.23084896018929e-05
-2.75513200494066e-05
-1.60531404518303e-05
1.15195064157853e-05
-2.00636716954228e-05
-1.8407129130857e-05
-5.17178343451633e-05
-3.74032737874205e-05
-1.78573758826813e-05
-3.35344345031028e-05
-1.62991949713184e-05
-2.84031261298988e-05
-9.72489721866961e-06
-3.14851420550484e-06
-1.78084901897983e-05
-2.087989249702e-05
-1.87293865460009e-06
-4.23165159076306e-05
-4.34994067242504e-05
-3.98435232199944e-05
-2.45669473710178e-05
-2.79321180205207e-05
4.03679191217502e-06
-3.29139527486008e-05
-5.80880857853804e-05
-3.14169411737884e-05
-3.69111149720306e-05
-4.36908258626663e-05
-1.8615883989069e-05
-7.43471831152204e-06
-3.64890228404225e-05
-2.97964579117846e-05
-3.08002115781592e-05
-4.7921038872199e-05
-2.48846320990735e-05
-3.11985054872935e-05
-4.74061772420874e-05
-6.93520025624317e-06
-4.75331433796028e-06
-4.84947004099096e-05
-2.44649219533353e-05
1.45993676148315e-05
-1.69459584770458e-05
-2.57084808502689e-05
-3.47243079770793e-05
-2.41339893233041e-05
-3.56391446183486e-05
-3.61515189201446e-05
-8.88578308965996e-06
-3.63435456299063e-05
-4.2285188316338e-05
-7.11337039839806e-05
-2.30866107081805e-05
3.45886130999678e-06
-3.46693057426938e-05
-9.83348087458746e-06
-4.56782645852125e-05
-3.67145832152655e-05
-1.55284063660133e-05
-5.08662056172872e-05
-3.97257820614664e-06
-2.96477607398899e-05
-1.77370580905949e-05
-5.0259523372773e-05
-3.24315361053593e-05
-3.00244488353432e-05
-2.98192750599299e-05
-1.00323141836801e-05
-3.30434917966096e-05
-3.78743681115269e-05
-3.73741462970493e-05
-4.18594647455334e-05
-3.59024903353039e-05
-4.59495786733486e-06
-2.55762063246447e-05
-6.40915937790105e-06
-3.46221325290648e-05
-5.73765066427614e-05
-2.04810743483148e-05
-2.76639970885569e-05
-8.72936903497373e-06
-2.82101025015528e-05
-3.75897475614661e-05
-3.3096544226274e-05
-5.66485570936206e-05
-3.98639567373422e-05
-2.11594028109005e-06
-2.21993992037078e-06
-3.09000917972901e-05
-3.5999522521169e-05
-2.57764409774308e-05
-2.98125500835948e-05
-1.28982301104207e-05
1.01402656494759e-06
-4.42159426027467e-05
-4.42894464452334e-05
-5.42915991340697e-05
-1.49417711169515e-05
-4.77878797628343e-06
-3.30178640656714e-05
-1.6600935484693e-05
-2.95893462679052e-05
-4.71556675047503e-05
-1.11342906523638e-05
-4.78559566264904e-05
-1.97616694039315e-05
-2.82441404984022e-05
-2.34512332511294e-05
-4.65257002406958e-05
-3.63459628669051e-05
-1.5213438685551e-05
-3.52011095784077e-05
-3.57482682081239e-05
-7.46499020627061e-06
-2.08324861685293e-05
-1.52209467747105e-05
-2.46428454736335e-05
-1.7144434406207e-05
-2.38867100019225e-05
-2.26090813608473e-05
-3.78199530293763e-05
-2.59751496626874e-05
-5.29973669332594e-05
-1.55200604619312e-05
-4.59795608270911e-05
-3.20719354369008e-05
-2.90254418460325e-05
-5.11580001886979e-05
-5.41572377552547e-05
-1.67132239803902e-05
-1.92505913355722e-05
-2.26166972860619e-05
-3.747385032572e-05
-2.37468050120495e-05
-4.06448282068791e-05
-4.06747557708591e-06
-3.85025279487942e-05
-4.4486017690047e-05
-1.6326787451336e-05
-7.50294238094772e-06
-2.88160037644441e-05
-2.32589257292586e-05
-4.80252521716613e-05
-3.33655405695466e-05
-2.68193584669585e-05
-1.24453303343015e-05
-1.10746170451728e-05
7.03807085506828e-06
-4.58408289702736e-05
-2.89517464656682e-05
-3.71646956717904e-05
-6.12918926756654e-05
-4.30722460143673e-05
-3.61300144997808e-05
3.50981850842907e-06
-1.49887125126071e-05
-3.90362027294104e-05
-4.20082569714102e-05
-4.27575288076273e-05
1.10025490227719e-05
-4.53487841861021e-05
-4.2027947492403e-05
8.35813734292254e-07
-2.59053176127981e-05
-2.24146769625815e-05
-5.52372952014025e-05
-3.18214958877203e-05
-1.59625682976032e-05
-5.32130460123177e-05
-2.39759944328355e-05
-3.37993027244311e-05
1.21186445187584e-05
-1.43355431669149e-05
-3.66431690267169e-05
-4.09059351081862e-05
-2.9817043956991e-05
-6.78935329225931e-05
-3.44450673492263e-05
-2.85695152019883e-05
2.27422331302814e-06
-2.98931436139782e-05
-3.94507284926988e-05
-1.30482203379286e-05
2.52200555280826e-06
-2.89308258892702e-05
-1.44029870380526e-05
-3.72488945259015e-05
-5.64263153653698e-05
-3.99294581392131e-05
-3.16856442578739e-05
-3.0967510703215e-05
-2.3298895804451e-05
-2.73411364622236e-05
-2.18819584429665e-05
-4.47990060102974e-05
-3.99909069910139e-05
-3.03264135965817e-05
-2.52285248033924e-05
-1.33664293311441e-05
-5.52450002145621e-05
-3.75970970162453e-05
-4.56233569089465e-06
-2.62318577872401e-05
-3.0545661449124e-05
-2.15037208703493e-05
-2.55048290100632e-05
-2.8404647005054e-05
-1.14301299440064e-06
-1.81744182003559e-05
-3.07933229304973e-05
-8.16867698169324e-06
-4.77295277587081e-05
-3.24848685845968e-05
-1.46628782592107e-05
-3.58468456469812e-05
-1.00361379182737e-05
-7.71730217983306e-06
-4.11195218861934e-05
-9.26868815210471e-06
-2.48402491530982e-05
-1.27807203341815e-05
-2.95528709246917e-05
-2.86395172137565e-05
-4.22273077625345e-05
-3.47283284694032e-05
-1.1050025580943e-05
-1.48267342999774e-05
-1.62296210151644e-05
-4.69815937749309e-06
-3.03759788149387e-05
-4.62769768488645e-05
-4.18887884104911e-05
-1.94481846907836e-05
4.40351468764981e-06
-2.43045523800717e-05
-2.52018891031373e-05
-4.41991491303957e-05
-1.1211124452223e-05
-1.53782187011774e-05
-1.07998083123507e-06
-2.32492606447345e-05
-3.61878985483041e-05
-3.44681176956476e-05
-4.80919193295051e-05
-9.54927592594476e-06
-6.16186223645316e-06
1.23422657205997e-05
-2.77545647942724e-05
-3.09763290652988e-05
-5.74186864616994e-05
-3.70486559308157e-05
-4.84964592993446e-05
-1.44930299551037e-05
-4.18541377979947e-05
-8.85151909960321e-06
-3.13116983602748e-05
-5.82292347986299e-05
-3.73472702088944e-05
-5.93984700913891e-05
-4.3196667916234e-05
-4.07901089718564e-05
-2.63412181021759e-05
-3.56048325015634e-05
-1.53450896368119e-05
-3.17754903561716e-05
-6.15908464511325e-06
-9.80682943223499e-06
-4.42486975136372e-05
-3.49542558153019e-05
-2.29695253891696e-05
-4.31303638294162e-05
-5.35621401399085e-06
-2.91837851092882e-05
-2.48015088499718e-05
-3.86584094653536e-05
-2.06118036204608e-05
-3.79713284843109e-05
-2.80813391948746e-05
-1.95555700864535e-05
-3.2504774748643e-05
-1.88675537213563e-05
-1.57767076417005e-05
-3.01473932595085e-06
-3.85422913351971e-05
-2.91103711605543e-05
-1.48253524292313e-05
-3.71790243107577e-05
-1.54899834075692e-05
-4.8399376414915e-05
-5.74805284072249e-05
-2.79596989511665e-05
-2.12968746037378e-05
-1.08925821232005e-05
-1.28671238618553e-05
-6.17661807043264e-05
-1.29458556067502e-05
-3.96638286291092e-05
-3.61491857132172e-05
-5.86351032901894e-05
-3.01655213341203e-05
-4.68528418127405e-05
-2.92304631358752e-05
-8.81513685976332e-06
1.20759474179872e-06
-8.71147239265271e-06
-6.95483553969559e-06
-2.77033422180842e-05
-3.59728732853596e-05
-5.25240316212738e-05
-4.87757039664785e-05
-2.85388191349951e-05
-3.4736586623352e-05
-2.48371412829575e-05
-1.67028183477942e-05
-3.95975485016344e-05
6.30927156657937e-06
-3.02468071059801e-05
-4.16962163524549e-05
-2.20075532737618e-05
1.1996677911001e-06
-2.68733423979777e-05
-4.35350487473669e-06
-1.14754799168093e-05
-1.58461190204454e-05
-1.03570720628857e-05
-5.93376113235104e-05
-2.54225115089281e-05
-4.04276866765614e-05
-2.85185137176094e-05
-3.53643291795666e-05
-1.07538352248085e-05
5.97643972402366e-06
-3.84755156684885e-05
-3.59695410586493e-05
-8.93538374356984e-06
-1.07993203374199e-05
-3.00749336277185e-05
-2.62832641973094e-05
-3.49656311509823e-05
-1.6699616541076e-05
-2.09704500951108e-05
-2.46831594078989e-05
-2.41876511273948e-05
-5.7562969184112e-05
-1.85752786497277e-05
-2.92308535533471e-05
-3.204683526812e-05
-2.05094622070087e-05
-5.4864711567974e-05
-2.75916670922823e-05
-2.02949440531988e-05
-8.17558334602278e-06
-4.77601495988059e-05
-1.27243535659318e-05
-4.59222596810258e-05
-3.98728941024236e-05
-3.94303685054903e-05
-1.4866014521483e-05
-1.23891803811042e-05
-3.49726263385927e-05
-5.66311666281099e-05
-1.7969894766608e-05
-2.08525629348561e-05
-3.92570968462472e-05
-4.15565988363513e-05
-2.07343891458811e-06
-3.87155155816555e-05
-4.23481215354728e-05
-3.17178067891153e-05
-3.34745649675744e-05
-4.8360160160395e-05
-1.71478367575393e-05
-2.40783664233609e-05
-3.54204091802576e-05
-3.08367118020604e-05
-2.43515752951623e-05
-2.31323560028271e-05
-3.98567155158628e-05
-1.3756687871576e-05
-1.48869943112265e-05
-7.22322419797977e-06
-5.46351675008504e-05
-1.81031792316292e-05
-1.94986736399687e-05
-4.58665945735205e-05
-3.49919705296425e-05
-1.29377408760889e-05
-3.38518347930217e-05
-3.06237905453459e-05
-1.99816128691011e-05
-3.23576442498385e-05
-2.97733671418916e-05
-3.11556825590867e-05
-3.39340502208918e-05
-3.91612387852451e-05
-2.34821472326359e-05
-1.5877769163948e-05
-3.71576700385383e-05
6.48222744528314e-06
-4.99432170837427e-05
6.59923019401151e-06
-3.29620782954926e-05
-4.31288134632941e-05
-3.78266889861697e-05
-4.41984058387262e-05
2.85498105818961e-06
-8.37810504505056e-06
-9.84923972416765e-07
-2.01303148470875e-05
-4.63093363989542e-05
-2.2284997215964e-05
-8.64279138636139e-07
-4.55548632428459e-05
4.88147534291288e-07
-1.36139839844877e-05
-1.06058855027449e-05
-4.24094730685899e-05
-2.1923053760548e-05
-3.54026638165325e-05
-4.64704623520544e-05
-2.422582769294e-07
-5.26749320251322e-05
-5.23344153568138e-05
-2.59099692650879e-05
-1.8698890405181e-05
-7.47390033999513e-05
-2.92484359565593e-05
-3.21522508747872e-05
-3.85992346637399e-05
-5.4295735451686e-05
-1.823572148681e-05
-3.30777842409717e-05
-4.67246604375298e-05
-3.96228592868684e-05
-4.92076053641582e-05
-5.48605495343154e-05
-2.8039968701533e-05
-2.41346009267002e-05
-2.7151047955889e-05
-5.18537818489929e-05
-2.63683381429313e-05
-4.56075487870096e-05
-2.56471476800706e-05
-3.26023562397781e-05
-5.80889138198789e-05
-1.047118139727e-05
1.55291180321324e-07
-2.86226681948565e-05
-5.46500817828419e-07
-2.53590261038542e-05
-3.70823190881351e-05
-6.83118988239335e-06
-3.48318164072895e-05
8.43963456184702e-06
-2.81749713911101e-05
-1.82622972629092e-05
-3.65676148698142e-05
-1.67280413467594e-05
-1.8570699742277e-05
-2.45646821858265e-05
-2.44017884306675e-06
-1.55131008715416e-05
-3.29480639795398e-05
-5.9324306030928e-05
-3.0584172060578e-05
-3.80205152672333e-05
-2.4079383105483e-05
-5.02078087342974e-05
-2.99357007545004e-05
-4.42945632158855e-05
-3.29927583019121e-05
-2.12099003285775e-05
-4.50273645016386e-05
-2.72462591473906e-05
-4.02467016382461e-05
-2.39033478343582e-05
-4.01222637911722e-05
-3.39864163793802e-05
-4.85343141097522e-05
-2.44443814341305e-05
-1.11124402901008e-05
-1.69459273672465e-05
-1.97857051179131e-05
-1.73365593665184e-05
-2.0261656629005e-05
-3.09433150608945e-05
-3.92746403919001e-07
-1.63079988516447e-05
-2.14596820081907e-05
-1.26463259701267e-05
-3.09236280483663e-05
-3.61592490345813e-05
-3.06894247339336e-05
-1.77179679528706e-05
-4.33408719211632e-05
-1.44692804728105e-05
-1.78849048946657e-05
-2.71990117503632e-06
-1.81649684563691e-05
-3.20146171681672e-05
-4.28700017477453e-05
-2.30241368920355e-05
-1.31741620593042e-05
-1.05960925657394e-05
-2.13661247424565e-05
-3.09476391586818e-05
-4.30921245900044e-05
-3.04850400037202e-05
-2.58497072318242e-05
-4.88007259377584e-06
-2.19435550518445e-05
-3.51620297578749e-05
-4.41103069633856e-05
-1.76620852688773e-05
-4.77875413854065e-05
-9.47727434501998e-06
-8.39833327451293e-06
3.64539072610368e-07
-4.02545059425126e-05
-2.8989858070758e-05
-5.53921429743244e-05
-1.42422188723682e-05
-4.43256007103617e-05
-2.4210097124832e-05
-3.78032467189838e-05
-6.39572774434912e-05
-4.42269604583351e-05
-2.2842909922177e-05
-3.92151863233211e-05
-2.79854625502693e-05
-5.08515375610078e-05
-4.7046866611446e-05
-2.56761503979103e-05
-1.77566616861798e-05
-9.02898634853907e-07
-9.76385857682171e-06
-6.29306612408621e-05
-2.5369983816835e-05
-3.55221301139093e-05
-1.34263322345832e-05
-5.67041691418126e-05
-4.7276844190226e-05
-8.91290467572965e-06
-5.14701143932604e-05
-2.91522803524225e-06
-5.72467558292935e-05
-2.72126884139827e-05
-6.89225256521523e-06
-4.13497041315061e-05
-5.38553539219644e-05
-4.94239123427824e-05
-1.16575082086871e-05
-2.40642279021741e-05
-3.4649643188086e-05
-2.35146752393715e-05
-5.33827794499493e-05
-3.63099996835426e-05
-2.02013442497697e-05
-4.11780112360315e-05
-3.08572037802402e-05
-2.58781035586169e-05
-3.0182198252493e-06
-2.61300935752949e-05
-2.24194101888454e-05
2.67921803874652e-06
-8.91183713472651e-06
-1.96542825364894e-05
-8.53188494570877e-07
-5.11770705952902e-05
-2.62750503951013e-05
-4.15056442486518e-05
-3.27524596578322e-05
-1.67106744099732e-05
-2.83023618710634e-05
-1.70715826890273e-05
-1.80912286673399e-05
-4.71192465316038e-05
-3.17161742324541e-05
-7.5654809627865e-05
-3.41714876010546e-05
-3.90946423285215e-05
-1.6837889050121e-05
-4.45174469501485e-05
-3.42460603148612e-05
-1.8364626968899e-05
-4.73979092446893e-05
-1.68434197792308e-05
-1.40677661112546e-05
5.90676051010867e-06
-2.36831827048136e-05
-1.82260757429228e-05
-4.14094468521376e-05
-1.97343849806057e-05
-2.5501514557122e-05
-3.98640705892703e-05
-2.23137443272812e-05
-7.77843589176342e-06
-3.3680818673159e-05
-3.10178879613926e-05
-3.52855638277005e-05
-5.59998791507395e-05
-9.03179188322378e-06
-3.18953350133997e-05
-4.46892159609241e-05
-2.36482702102095e-05
-1.39429693433331e-05
-1.24246055868011e-05
-4.89098425401847e-05
-6.13760283704412e-05
-3.50478974852519e-05
-1.68524707668565e-05
-2.4913821850362e-05
-2.80388685777541e-05
-1.9236926092115e-05
-1.09578559795069e-06
-4.03411544601218e-05
-3.03149245784432e-05
-4.0483125421618e-05
-4.03942480240317e-05
-3.04158696127443e-05
-4.43981998413924e-05
-1.46841958689819e-05
-4.61583915987734e-05
-2.52329740642582e-05
-3.45443112982381e-05
-1.12314619971852e-05
-1.52287978154318e-05
-3.73319945855165e-05
-2.4136734754997e-05
-1.20022259859577e-05
-3.39420862555681e-05
-2.58622284368904e-05
-4.50849216035819e-05
-2.85550495525087e-05
-6.3246510824162e-05
-2.50662350319805e-05
-2.13801885891858e-05
-3.80677094810421e-05
-5.17867915142612e-05
-6.14101457456878e-05
-5.50925883455079e-06
-2.63613217498312e-05
-1.55536684836237e-05
-5.7039252210756e-06
-5.75753361276618e-06
-3.18687531829622e-05
-2.56615430461287e-05
-2.89290740666397e-05
-1.01029977631366e-05
-3.06804005117806e-05
-1.95005765624547e-05
-3.83528837594708e-05
-4.00526018342516e-05
-2.06527541697628e-05
-6.27152384611332e-05
-3.20370556325723e-05
-3.16299816344976e-05
-1.68201983921308e-05
-4.39727770755421e-06
-3.79661474230416e-05
-4.67750850204664e-05
-1.03886957041626e-05
-3.90420031138294e-05
-2.49252407431173e-05
-2.23420264719377e-05
-3.70450871495597e-05
-2.73870789902833e-05
-2.0769906653836e-05
-2.15197061815839e-05
-1.17332427598452e-05
-4.02285157941771e-05
-5.42380330430025e-05
-9.02088260753694e-06
-2.03502429974187e-05
-3.61305414022926e-05
-4.48371729335641e-05
-3.56661353195062e-05
-4.27635209358936e-05
-1.41967399588005e-05
-3.81100383652438e-05
3.7685105286075e-06
-3.72682019321398e-05
-3.91406496912137e-05
-4.63386399416376e-05
-4.35165674602332e-05
-3.04976722696153e-05
-1.3421251921378e-05
1.41038650259394e-05
-5.45098791605475e-05
-2.58568955204052e-05
-5.06118250501827e-05
-4.57467497071029e-05
-3.00822919818841e-05
-5.30170695893339e-05
-4.2574334828376e-05
-1.19159446842289e-05
-1.50810411678982e-05
-2.95326037108426e-05
-4.72308752076978e-05
-2.96189115130404e-05
-3.62741406880268e-05
-4.65317093441278e-05
-1.59472027554706e-05
-4.2910419037361e-05
-3.70033985184117e-05
-1.39615063707564e-05
-2.28842547194503e-05
-9.09731733650576e-06
1.8712236449364e-06
-4.06457554282727e-05
-3.90637456297508e-05
-2.01669978964718e-05
-3.85042067174598e-05
-1.44550999471039e-05
9.17529607490379e-06
-5.96733278594404e-06
-4.51343425424484e-06
-1.4320505421034e-05
-2.52502614030087e-05
1.02253826302248e-05
-9.83336876185168e-06
-3.46399850905417e-05
2.68141141472316e-06
-1.71235268776619e-05
-3.59691874737451e-05
-5.41714717889546e-05
-2.32091799151496e-05
-2.04696470110781e-05
-2.34209351099017e-05
-2.45693305616165e-05
-3.72684754118869e-05
-1.74200716551116e-05
-4.04593933884748e-05
-1.15876483740536e-05
-4.62997936308147e-05
-3.156464827735e-05
-2.17708121290608e-05
-2.34991746396895e-05
-1.76485199527858e-05
-5.16020278120278e-05
-1.75145437110273e-05
-1.0107438360543e-05
-4.05977427397961e-05
-1.18135238430052e-05
-1.49262840076299e-05
-3.82309715816289e-05
-4.30252017587922e-05
-4.3112418583004e-05
-1.93682553865514e-05
-3.08521858373779e-05
-4.41552323001133e-05
-3.12936075176341e-05
-3.79435603716644e-05
7.60316049824415e-06
-1.91063077170983e-05
-6.79775402535533e-06
-2.86315883058546e-05
-4.79183562966232e-05
-4.64144142281294e-05
-1.52315554071117e-05
1.60928015472087e-05
-1.08949106317564e-05
-2.57665858417352e-05
-5.27651466227084e-05
-2.54354162813507e-05
-4.89438113152353e-05
-1.07882774084816e-05
-4.77492107494778e-05
-4.18714438430223e-05
-3.5781746682885e-05
-2.43248002582393e-06
-4.71338069886963e-05
-6.02486341360684e-05
-4.25038338930822e-05
-1.12524327774757e-05
-2.54991085379573e-05
9.35634968624142e-06
-3.60453352535782e-05
-4.23447429588682e-05
-4.83895950821136e-05
-1.23399158796135e-05
-3.42296043354877e-05
-4.13009394480708e-05
-3.04364669756604e-05
-5.31212660848247e-05
-2.67754145455128e-05
-3.86389190250422e-05
1.58996131254753e-05
-3.16800986224094e-05
-3.45707834757095e-05
-3.50474510700765e-05
-3.17476318047051e-05
1.87723688335296e-06
-8.18428283751699e-07
-4.22469858202569e-05
-5.78263296420618e-05
-3.26091971054429e-05
-6.73122107617378e-05
-2.6436527544828e-05
9.20816312284768e-06
-3.63823266810784e-05
-3.06240312573182e-05
-6.5333993775419e-06
-2.4816790343704e-05
-3.4648370062083e-05
-1.18200550022801e-05
-1.80536753633061e-05
-2.678232168923e-05
-5.83480311454286e-06
-1.8524034195458e-05
-2.84383904865562e-05
1.75742959216027e-05
-1.40624262936244e-05
-3.19881406410833e-05
-3.69817001099044e-05
-2.42181821292342e-05
-1.23617167435018e-05
1.96550204761047e-06
-3.76773787530439e-05
-3.64276483062229e-05
5.509220203815e-06
-5.48191776914889e-05
-1.40180653974227e-05
-2.71244886749326e-05
-3.58225169319258e-05
-2.31315387345065e-05
-2.19351648033937e-05
-5.42892533845593e-05
-1.17213828942647e-05
8.833817092291e-06
-2.17536549842214e-05
-1.06692189850208e-05
-5.07703641477764e-05
-6.12206347905384e-05
-3.6259697823312e-05
-3.01860801653489e-05
-2.85963260354556e-05
-4.92592630417329e-05
-4.05984016467582e-05
-6.33957113034827e-06
-4.66510751999441e-05
-6.27249992763554e-06
-4.35334854428386e-05
-3.94108907804354e-05
4.25853456109855e-06
-1.83270855291194e-05
-3.83643187594023e-05
-4.15207261745208e-05
-4.33231293641442e-05
-1.97783814361232e-05
-2.18377441941414e-05
-7.771166599174e-06
-3.86797548699853e-05
-3.56731637112438e-05
-2.2810030291129e-05
-4.55134427329939e-06
-7.49567319873233e-06
-5.90039606065624e-05
-4.27143180389696e-05
-5.08181237396204e-05
-4.93519820463308e-05
-1.72838526158425e-05
-5.85274924565772e-05
-3.50576487449668e-05
-4.87449938541859e-05
-6.30521681741337e-05
-4.20874848636196e-05
-2.67157766475017e-05
-9.79975253502012e-06
-3.91909592354125e-05
-5.6523435704757e-06
-2.32510596656066e-05
-1.33571314022986e-05
-8.10265749713452e-06
-3.73182039873186e-05
-3.49677528345013e-05
-3.80655651614961e-05
-2.12484084186281e-05
-1.00491834547633e-05
-3.61508701933391e-05
-1.59369503054495e-05
-3.86368164074695e-05
-6.59712595283932e-05
-1.99442274191361e-05
-2.94730987122006e-05
-3.57160342650661e-05
-1.57448333635409e-05
-2.66510157158133e-05
-4.34737726540074e-05
-2.96577781132323e-05
-3.93358420021639e-05
-1.82604092960925e-05
1.11583297563095e-05
-1.54845412951936e-05
1.10025936150133e-06
-4.12001411471874e-05
-3.7288676004698e-05
-2.67363253916607e-05
-5.4338039899259e-05
-3.00234710653528e-05
-1.10705875692779e-05
-3.67599210834851e-05
-2.42517460377366e-05
-4.08617843448335e-05
1.60218654288208e-06
-3.10697906576443e-05
-2.5701275907993e-05
-1.88554597231247e-05
-1.89915664986511e-05
-3.08839697311396e-05
-5.10888453707279e-05
-3.15592309498842e-05
-3.77518693975041e-05
-2.37349328923624e-05
-5.38505098008446e-05
-4.23079359643872e-05
-6.39824548419385e-05
-1.16160378215051e-05
8.43840055485327e-06
-2.67076841035384e-05
-4.68479778407697e-05
-4.06599625308908e-05
-2.09898147642821e-05
-9.44043689512519e-06
-1.72912867057408e-05
-2.64251169844526e-05
-3.51834003404544e-05
-4.75588395307182e-05
-5.33006102229776e-05
-3.19673048945978e-05
-4.14646653960952e-05
-3.09979174440471e-05
-3.55243760062211e-05
-2.71918506205064e-05
-2.87836613188682e-05
-1.91338111682394e-05
-1.60504115044521e-05
-4.60938867959999e-05
-2.41299329650891e-05
1.9368862128453e-07
-5.74271721441789e-06
-3.12697057331381e-05
1.04931209915941e-05
3.00127040227336e-06
-3.66908200909636e-05
-6.05570700984143e-05
-8.76890148237243e-06
-3.5592905236273e-05
-4.38711717214192e-05
-2.1114493448559e-05
-3.68572377304829e-05
-3.04490269660753e-05
-4.73799974630735e-05
-4.58142058820132e-05
-3.6052303599596e-05
-3.64666295346337e-05
-6.07645308519183e-05
-2.16449924329997e-05
-3.67038897282142e-05
-2.32837112340657e-05
-5.14608888654568e-05
-3.45163935139552e-05
-2.09411874656078e-05
-1.5299978330875e-05
-1.70844957374243e-05
-2.14291721483254e-05
-2.55642642772704e-05
-5.45093517202095e-05
8.97944553629635e-06
-1.43816448807892e-05
-2.36718587133011e-05
-4.10216459788776e-05
-2.97659674152073e-05
-5.32157121896725e-05
-2.3917106795214e-05
-2.83970299779802e-05
-3.77154872122057e-05
-1.13463171728672e-05
-4.33392497418067e-05
-3.75028329132528e-05
-2.00298633853259e-05
-1.47519341013383e-05
-2.54980639445506e-05
-3.14758316779281e-05
-5.44560451218127e-05
-2.10108136106824e-05
-5.05520502143233e-05
-5.05834311827374e-05
-2.39939517642285e-05
-5.51383397086709e-06
-1.0509025385393e-05
-3.71700180981821e-05
-4.47645353157288e-05
-2.92658581414974e-05
-4.20471439354092e-05
-2.64569729157298e-05
-2.33689737991155e-05
-6.78443541933177e-06
-6.69256553681391e-05
-1.28978799113203e-05
-3.12623334362516e-05
-4.08473148744278e-05
-1.53467576633501e-05
-4.13483028708044e-05
-8.67353680002429e-06
-2.43572135836414e-05
1.03823379217598e-06
-1.87398796342683e-05
-1.98632220216505e-05
-3.69304198527726e-05
-4.92045347290118e-05
-2.08949700592736e-06
-3.05358727246368e-05
-3.68674262506965e-05
-5.46679558296032e-05
-2.02003240562902e-05
-1.85887457624358e-05
-9.43732179806264e-06
-2.81728938999249e-05
-4.91889858220933e-05
1.529426617457e-05
-2.51931199729437e-05
-4.40623344536752e-05
-3.61176548071261e-05
-3.50355085825334e-05
-9.89247313427285e-06
-3.83178285155283e-05
-2.6356095928002e-05
-3.19127412586869e-05
-6.0650833673442e-05
-3.05408477681285e-05
-2.47177484832397e-05
-3.22806860983084e-05
-1.26466127564252e-05
-5.64298508080104e-05
-3.78331403308782e-05
2.32670439117511e-06
-1.57135175749721e-05
-4.19392684928219e-05
-2.29855387980456e-05
-1.50836281164292e-05
-1.61134241290473e-05
-4.62396785503102e-06
-1.26704473030492e-05
-3.46057152107339e-05
-1.63586961993295e-06
-2.88343488477909e-05
-1.74302965452988e-05
-2.30077543254329e-05
-2.81536878085153e-05
-3.65862316822639e-05
-2.90093129337572e-05
-3.85207577223475e-06
-2.51720215916077e-05
-4.83142578504772e-05
-1.53657495242024e-05
-4.03931283945287e-05
-1.6699383764675e-05
-4.62771704151161e-05
-2.85676603026018e-05
-4.48081044791609e-05
-3.77576547955964e-05
-3.6115923214598e-05
-2.25433535871023e-05
-1.3937623429895e-05
-2.57792193609413e-05
-2.3490051842879e-05
-3.46626573083002e-05
-2.14019417663839e-05
-2.01145085873262e-05
-3.40293498444034e-05
-2.67390033594406e-05
-4.09948677257049e-05
-5.09087803147058e-05
-1.85993005026886e-05
-4.62817752388417e-05
-5.74638530663012e-05
-5.47015496280523e-05
-2.86989376824493e-05
-3.9925101146807e-05
-4.20572815759074e-05
-1.64285597607014e-05
-5.27985863029018e-05
-3.97906973078753e-05
-2.55256250750651e-05
-1.85526547952873e-05
-2.51695821887869e-05
-2.25233500030603e-05
-7.78695845341165e-06
-2.34749157206771e-05
-2.72414817219066e-05
-1.62072683854458e-05
-1.52856252357758e-05
-2.32343260101855e-05
2.20419023698288e-06
9.92876936231431e-06
-2.10738325817074e-05
-1.54974111021198e-05
-2.08593315359889e-05
-3.02325962089916e-05
1.3476526090158e-05
-4.51448097247748e-05
-4.2277542420762e-05
-4.13650976578077e-05
-1.16025820905845e-05
-6.25048149547163e-06
-3.5763513750987e-05
-3.38345950652259e-05
-4.60039637267412e-05
-4.62639450553408e-05
-4.25572741341506e-05
-4.82647614569689e-05
-2.00194598101088e-05
-3.1430320329075e-05
-5.49907022076741e-05
-1.92954951690924e-05
-1.87686869799558e-05
-9.19784689433747e-07
-2.64276812380216e-05
-3.83461193212944e-05
-2.45164314223564e-05
-1.02809827282388e-06
-4.07585120775001e-05
-3.18287545882848e-05
-4.6139258576227e-06
-1.52190411027618e-05
1.63328302805325e-05
-1.1429704292572e-05
9.55625484209287e-06
-3.20404398608964e-06
-1.41161323171734e-05
-5.09924480045292e-06
-3.77106413564804e-05
-1.34491368197688e-06
-5.13569769659169e-05
-1.32562932610112e-05
-2.30493970292278e-05
-2.14451547712424e-05
-3.17859507430756e-05
-2.87092831354522e-05
-3.35620444423693e-05
-4.54049218384484e-05
-2.44593011880488e-05
-3.97879005431931e-05
-5.94268633853708e-05
-3.5773739694933e-05
-4.40472445099988e-05
-3.51671034739527e-05
-3.04534846923293e-05
-2.83918658860457e-05
-2.70165155727175e-05
-5.03785561704252e-05
-3.82471139457565e-05
-5.64859839719264e-05
1.58154349329959e-07
-3.32116163576397e-05
-5.43936401068989e-05
-3.91759509131039e-05
-2.23598636665453e-05
-1.94204806675874e-05
-3.39405245494289e-05
-4.64819499575525e-05
1.9167635970166e-06
-2.28344811890081e-05
-3.57004903884489e-05
-3.73341563411596e-05
-5.38668072182609e-05
-3.85441621519132e-05
-3.87369490927859e-05
-2.24393464284456e-05
-3.75355880469163e-05
-4.46776145958878e-05
-2.39008451173331e-05
-1.42625510844378e-05
-2.15304832979376e-05
-5.84892657332875e-05
-2.27367753494481e-05
-5.68482266111768e-05
-9.67509655175601e-06
-3.2082591754002e-05
-1.70594484657435e-05
-4.44741821726793e-05
-3.49726605368647e-05
-1.93890956514989e-05
-1.01143561331712e-05
-4.03622411795666e-05
-1.60360130412931e-05
9.1271385123625e-06
-1.77729965628663e-05
-5.85125700530849e-05
-1.3207147106447e-05
-1.14369508520035e-05
1.47057915195074e-05
-5.37879820381791e-05
-6.70686656682213e-05
-3.1400667907112e-05
-3.10286150249365e-05
-4.5240828840555e-05
-3.59849297998164e-05
-3.30520360594132e-05
-4.36859724493668e-05
-2.91589527388685e-05
-2.41884625823598e-05
-2.06365466634233e-05
-5.34664323820643e-05
-2.60338788050747e-05
-4.05107526824828e-05
-1.41741144901154e-05
-3.15779853662748e-05
-2.10826658253591e-05
-4.86426154147414e-05
-1.79202040530556e-05
-2.17876160109523e-05
-7.52872195349266e-06
-3.1786598208708e-05
-3.31572202641442e-05
-4.99742546496471e-05
-3.9849637027183e-05
-3.48726710167312e-05
-2.23878649959006e-05
-1.50253488593818e-05
-2.17054691950926e-05
-2.15941146205256e-05
-5.28530010221731e-05
-1.23403608154207e-05
-3.40553052641361e-05
-4.12626363845092e-05
-1.42658471081668e-05
-4.77976231857466e-06
-4.76636105089927e-05
6.69404462022009e-06
-2.89338386541028e-05
-3.1716658610026e-05
-2.78459516440041e-05
-2.52723337672541e-05
-1.88490967864812e-05
-5.88575075213506e-05
-2.6481687608332e-05
-1.56187190690281e-05
-2.17805169443791e-05
-2.49184578267165e-05
-1.67535865142322e-05
-2.51529902790587e-05
-2.82715935082617e-05
-3.44924453020285e-05
-4.18208906639961e-05
-4.3482950644391e-06
-1.88165734432455e-05
-1.43232106361456e-05
9.48210974691049e-06
-2.85796043315875e-05
-4.0193518258468e-05
-3.41119935072712e-05
-1.45881322125783e-05
-3.94039023994936e-05
-4.54439700551589e-05
-4.02328864183322e-05
-2.59603252961814e-05
-4.05800446367294e-05
-1.73345886191649e-05
-2.6138974781542e-05
-3.41392441960209e-05
-1.65709473698474e-05
-1.932230444274e-05
-1.31052575856765e-05
-2.3315926360001e-05
-4.57392030320957e-05
-5.95064749074444e-06
1.37187264820696e-05
