# Supplementary material for: Research on computational propagation and identification of mine microseismic signals based on deep learning
Source: PLoS One. 2025 Oct 22;20(10):e0334641. doi: 10.1371/journal.pone.0334641 (PMC12543183; doi:10.1371/journal.pone.0334641)
Supplement: S7 Data — (ZIP) [file pone.0334641.s007.zip › 000100900001585.xlsx_0.txt_24.txt.txt]

-1.70304751154821e-05
-1.58014710848968e-05
-1.83713115784944e-06
-3.37892346365498e-05
-3.64354913895714e-05
-2.82467954843827e-05
-1.78555784766838e-05
-1.96967912123772e-05
-5.29477498259129e-05
-2.94291817118519e-05
-4.02290496626582e-05
-4.14863745645656e-05
-4.13553623133684e-05
-3.30241167925014e-05
-1.52455338706212e-05
-4.02353961355282e-05
-4.18787835224433e-05
-6.27284074692696e-06
-3.48553724641415e-05
-3.33060278799414e-05
-2.03694148393959e-05
-2.8090232390763e-05
-3.28007085541267e-05
-6.81396058351964e-05
-2.17689056592994e-05
-4.64477610552438e-05
-4.98693251599134e-05
-6.38617632952419e-06
-6.19309229997846e-05
-3.56099308566747e-05
-2.74678441721203e-05
-2.65831840795319e-05
-2.29658725470638e-05
-9.12845311081226e-06
-1.24784069717009e-05
-2.81206741022749e-05
-3.87236252822913e-05
-3.35911042152669e-05
-4.86296244665607e-06
-2.13473316338342e-05
-2.86721493990179e-05
-4.6000749556714e-05
-2.28584945326822e-05
-3.55436764372287e-05
-3.10600482788511e-05
-3.22643065669772e-05
-5.42994693886406e-05
-2.07532212245892e-05
-1.26230117647606e-05
-6.80357445208012e-05
-2.77448387127392e-05
-3.56706590334663e-06
-4.81635387721006e-05
5.17002610720404e-06
-2.57213961958962e-05
-2.39252936014278e-05
-1.24608293635152e-05
-3.16468090172201e-05
-4.87126317617974e-06
-3.40586991139043e-05
-3.43506362652755e-05
-3.91365664472149e-05
-4.78073509289188e-05
-3.78862938319087e-05
-5.81518307817361e-05
-4.42561072484213e-05
-4.96863492677335e-07
-4.34686979049222e-05
-2.7503590544555e-06
-3.36149948164723e-05
-1.48058910386897e-05
-1.93276723373833e-05
-9.05164470732336e-06
1.23113657145449e-05
-2.75333703453602e-05
-5.99912644213774e-05
-3.73850781216117e-05
-5.15312948666004e-05
-1.41650669764975e-05
-4.05478421110329e-05
-3.29615392496037e-06
-2.0736352760166e-05
-2.77157005178573e-05
-1.18504098277019e-05
-4.79473466448577e-05
-4.15989763771198e-05
4.15807375073043e-06
-2.85576888396058e-05
-4.23019250105487e-05
-4.19963308521305e-05
-4.32684505330473e-05
-4.84682706458689e-05
-5.22570651671916e-05
-3.64116655284238e-05
-2.81649088393779e-05
-1.31498938571263e-05
-1.35995223791617e-05
-4.5463534639038e-05
-3.88092165582844e-05
-6.36922817980795e-06
-3.04726274554748e-05
-4.67335018598398e-05
-2.05764673857357e-05
-3.44886627562278e-05
-4.93244671568582e-05
-1.59908213256934e-05
-4.91480933885698e-05
-3.8442460376826e-05
-2.43126158680147e-05
-3.91488675575692e-05
-9.85364371198301e-06
-2.7465801413432e-05
-2.76938423283395e-05
-2.76792732991411e-05
-4.85120266522783e-05
-1.70910178321864e-05
7.6434531535206e-06
-4.52262379683544e-05
9.00931168745314e-06
-4.59439338237715e-05
-4.44266697428402e-05
-3.66225628318111e-05
-4.03537520839323e-05
-5.59125477222537e-05
-4.91550121575786e-05
-1.37421442495635e-05
-4.52833179722837e-05
-1.43410306015057e-05
-1.54196980812765e-05
-2.38976487892567e-05
-2.5718764568669e-05
-8.62872759056164e-06
-3.72213131991791e-05
-9.13833918117661e-06
-1.77040339401989e-05
-2.98428640291963e-05
-3.49321910757292e-05
-3.45937755236416e-05
-1.80406221616553e-05
-4.0461897694264e-05
-1.45300900463489e-05
-4.02358143813954e-05
-3.00899210636766e-05
-1.90063240450826e-05
-3.40254332798413e-05
-1.67374262289128e-05
-4.1545245452631e-05
-3.0457687054392e-05
-1.07960387221848e-05
-3.07746360507335e-05
-3.08045408761764e-05
-4.30936060042463e-05
-3.31540032428469e-05
-1.74899617425751e-05
-5.8627587064551e-05
-3.05851242691256e-05
-1.81637159615122e-05
-1.86236071910256e-05
-2.07642312580283e-05
-1.78480744061954e-06
-5.65522807359078e-05
-2.5335533686574e-05
-3.50067579767896e-05
-4.44260594091126e-05
-3.77391944201078e-05
-3.73990341608672e-05
-2.48910838893333e-05
-2.58200870427378e-05
-4.70596711505439e-05
-4.80300032881793e-05
-2.66341858876506e-05
-3.18832026547508e-05
-3.94328750406782e-05
-2.09062498968939e-05
-2.4183251208283e-05
-3.11651690496584e-05
-4.8486957951343e-05
1.22544175063623e-05
-3.95152982321892e-05
-3.30996100398819e-05
-4.65436126957422e-05
-7.88680892511023e-05
-2.30110033039174e-05
-3.64787644623327e-05
-5.43575265654409e-05
-2.10588431620597e-05
-5.07397218407597e-05
-3.53431877011887e-05
-5.0866541125243e-05
-2.45796922316585e-05
-2.80182284902896e-05
-2.27686797526011e-05
-1.39316026048038e-05
-5.08461458957531e-06
-4.7970991801473e-05
-3.55360174175741e-05
-6.73294597633327e-05
-7.05950442205857e-06
8.20745780850516e-07
-2.03059784459826e-05
-3.37318773624941e-05
-2.75645733116493e-07
-3.00966305122788e-05
-2.52117812198991e-05
-1.9296846298274e-05
-3.87333219967576e-05
-3.47240027066861e-05
-1.02706684467507e-06
-2.89690919533204e-05
-3.33376467880502e-05
-2.88679931153489e-05
-3.03699738215198e-05
-1.19676397718961e-05
-3.98419416558207e-05
-4.07786940608516e-05
2.00714287212809e-06
-4.57945713367303e-05
-1.58825588082019e-05
-3.07549594089498e-05
-2.51275724289323e-05
-2.85538620355266e-05
-3.56721547012467e-05
-5.30935515671741e-05
-4.39442507775981e-05
-1.03789422919071e-05
-1.22022649495521e-05
-5.21589230545629e-06
-1.97511642639292e-05
-3.77199740819755e-05
1.55908508701548e-05
-2.37181715501787e-05
-3.96937094581198e-05
-1.04083871430687e-05
-2.76007386212738e-05
-5.64526301024465e-05
-3.255971252332e-05
-1.55850193499818e-05
-1.10507143311507e-05
-5.45190733452201e-05
-5.25629098387292e-05
-1.32173264874814e-05
-4.18425474372908e-05
-3.03515122148853e-05
-2.66210049689319e-05
-2.92635560660575e-05
-4.56491601910006e-05
-1.84914021366095e-05
-1.45170516405048e-05
-3.16014274536763e-05
-3.24856607441035e-05
-1.69140235679128e-05
-4.79047364942603e-05
-2.00337648233316e-05
-5.44563277666915e-05
-2.25127205144984e-05
-5.77106449103358e-05
-3.19390207180038e-05
-2.27611467493265e-05
-5.15634664763004e-05
-2.10728548128579e-05
-3.2218810217781e-06
-5.90979505474206e-05
5.03623508721435e-06
-1.06753891333598e-05
-2.34132184897596e-05
-2.95335331664131e-05
-2.93937196452841e-05
-2.98213885383866e-05
-3.45087899173297e-05
-3.39212409336007e-05
-1.5363545652502e-05
-4.22334230218411e-05
-4.31219608845862e-05
-3.52716720878876e-05
-3.62401593110048e-05
-1.11254966746505e-05
-5.42341555241234e-05
-2.06957276783327e-05
-3.40993180969151e-05
-7.62094493311904e-06
-1.46226198579687e-05
-1.38925596680183e-05
-3.09050520253164e-05
-3.73874816546676e-05
-1.06414115403712e-05
1.33143809622136e-06
-5.08690306088785e-05
-2.31466412268772e-05
-4.19223164127642e-05
-7.32908485189585e-06
-3.21551261084434e-05
-4.25571892660448e-05
-5.37632033924388e-06
-3.26118338368414e-05
-2.06503765554433e-05
-1.38192935783719e-05
-6.80283985763235e-06
-2.97672395297635e-05
-3.76469841812957e-05
-1.46897050273707e-05
-3.17320112712682e-05
-3.57491514429758e-05
-3.56211121030408e-05
-5.57659000946216e-05
-4.21881815395098e-05
-2.63816677586947e-05
-2.65693477235638e-05
-5.87997866532548e-06
-3.02252676382667e-05
-2.09675338193929e-05
-2.85057771231131e-05
1.41132381267946e-05
-2.34042245504808e-05
-3.57697767451633e-05
-3.28348879309243e-05
-1.92982450153043e-05
-3.26744200316266e-05
-2.91595544198082e-05
-2.75710619899544e-05
-2.18291887359507e-05
-3.9161026971806e-05
-4.56261324018887e-05
-3.38008013425768e-05
-2.50583262006989e-05
-2.82159059326839e-05
-2.5094623550692e-05
-3.55005804630928e-05
-3.45719352434228e-05
-5.05985770990866e-05
-5.57258268864993e-05
8.69994777590943e-06
-1.12196562399932e-05
-3.07630938384325e-05
-2.14633520643918e-05
-1.10243895044227e-05
-1.29526296867826e-05
-3.818849696748e-05
-1.96887127216955e-05
-2.80800928372893e-05
-3.71527935691906e-05
-4.15541579099693e-05
-3.62339427510224e-05
-4.08147065506069e-05
-3.28455384839384e-05
-2.58087747600146e-05
-5.6759541958886e-05
-4.10383970642321e-05
-3.46158155184455e-05
-1.87777792461778e-05
-1.28072818631213e-05
-2.55446032147798e-05
-5.43845400075892e-05
-1.2670750426863e-05
-4.07452440563252e-05
-2.00353740387701e-05
-4.93627964825692e-06
-3.25951226046375e-05
-2.0930683579665e-05
-4.06683525485693e-05
-3.20905202699998e-05
-3.78081572310076e-05
-3.25829098403995e-05
-3.74283896233717e-05
-2.88793332327281e-05
-2.7911167268522e-05
-2.32546068275623e-05
-3.91634227495993e-05
-2.88568290355676e-05
-3.41043294324635e-05
-3.25835286437551e-05
-6.19240010441312e-06
-1.43187147954821e-05
-8.24780922001724e-06
-2.62188218625236e-05
-5.04223652572903e-06
-6.41860368977106e-05
-5.82732351991996e-05
-4.39140827444084e-05
-1.66187836427627e-05
-2.07293333257578e-05
-4.1930697187313e-05
-2.85206459082002e-05
-1.57355763986612e-05
-1.08004769603603e-05
-6.51923917019297e-06
-2.92158184393057e-05
-3.94976379079501e-05
-2.1037515755269e-05
-2.59151668649886e-05
-2.19029964287701e-05
-8.57340824950483e-06
-3.52066380226487e-05
-2.77987730857267e-05
-2.44738061101081e-05
-3.05283789405886e-05
-1.75424868932638e-05
1.18858709926232e-05
-3.22174523948669e-05
-4.28819554285726e-05
-3.73652324139471e-05
-1.42835299449945e-05
-1.22208888760859e-05
-3.4247616984574e-05
-1.78610565915423e-05
-2.05610650888817e-05
-3.21489740301985e-05
-4.85823902635299e-05
-2.65401472555501e-05
-5.5316991767926e-05
-7.43571069914205e-06
-3.592741155208e-05
-1.93311828300836e-05
-4.12821728691659e-05
-1.03601725793905e-05
-3.57579274642738e-05
-4.47479791728287e-05
-2.451325479299e-05
-4.52029651840893e-05
-1.48258265314034e-05
-3.50501437751947e-05
-2.42822456867368e-05
-6.15252114431508e-05
-3.1831671627404e-05
-4.26390608517016e-05
-1.86540400945006e-05
-2.11224608267912e-05
-4.01716323383681e-05
-1.50772154677421e-05
-5.00820069825223e-05
-4.30302637824991e-05
-5.51445997868014e-05
-1.87918338854554e-05
-4.1537967865417e-05
-4.15772761937433e-05
-3.61948532238261e-05
-3.52496458512175e-05
-5.7073456759707e-06
-1.99130751490149e-05
7.456668382777e-06
-5.78895670712721e-05
-2.6662099363604e-05
-4.96215398210415e-05
-3.86474236261637e-05
1.01781546512977e-05
-2.89284934105388e-05
-5.96502629231482e-06
-4.04913967506852e-05
-2.15406328320443e-05
-1.03241793038611e-05
-4.73731859686611e-05
-6.52968074168425e-06
-4.43992432976644e-05
-1.26632464431675e-05
-1.57397454278814e-05
-2.11762169168317e-05
-3.7738428708497e-05
-4.25861565352008e-05
-1.90683392665178e-05
-1.84255496733971e-05
-9.19951861250683e-06
-6.71000907899809e-06
-3.65981226961886e-05
6.33378247520636e-06
-4.59623689660756e-05
-8.16079262142305e-06
-2.13775188916113e-05
-2.66519522194519e-05
-1.57594398989172e-05
-3.59797299130795e-05
-5.20310020020165e-05
-2.98257405588651e-05
-8.61989088407568e-06
-3.25071228993534e-05
-5.38727150321786e-05
-2.69031179259204e-05
-9.7574435702492e-06
-3.63150157346385e-05
-2.96114847096396e-05
-1.19220110676952e-05
-4.16366284645409e-05
-3.86117029754783e-05
-1.92309253732602e-05
-2.07177656216012e-05
-1.28315284233861e-05
-2.64081887515074e-05
-4.30918998290307e-05
-4.7183639161537e-05
-4.45903356835166e-05
-4.96633317832983e-06
-4.2801519555621e-05
-5.34415533942033e-05
-3.02420696247363e-05
-2.90141185532416e-05
-2.88911132235057e-05
-8.13268733117623e-06
-7.16271790179408e-05
-4.01633542902449e-05
-6.11461257409168e-05
-1.06705298195841e-05
-3.72342730773697e-05
-2.65434568144474e-05
-4.31805902325102e-05
-3.15519860391629e-05
-5.06516046708628e-05
-2.02184336646082e-06
-2.01525083616652e-05
-1.73015480377107e-05
-4.26264008762002e-05
-2.17021762679208e-05
-1.32326105902667e-05
-3.09873644929035e-05
-5.05788523209945e-05
-4.41867948741902e-05
-8.64540517676298e-06
-2.01655460977541e-05
-2.08838781142869e-05
-1.82361648955654e-05
-4.1213213720727e-05
-2.0301626719933e-05
-1.42965478264551e-05
-3.33549108554654e-05
-4.70260298064371e-05
-3.30019296388733e-05
-3.88830458813153e-05
-1.3451651980745e-05
-2.93122139539572e-05
-2.64084892429604e-05
-3.18503464626303e-05
-2.65307281762709e-05
-7.02563504154066e-05
2.65173362032164e-05
-3.35601832975373e-05
-1.67456232959486e-05
-1.56662841708189e-05
-1.69001086293277e-05
-6.0512345320786e-05
-1.24248408001182e-05
-1.01311250964884e-05
-4.95838570999233e-05
-4.72663768342204e-05
-3.577071242393e-05
-3.19595414809054e-05
-3.05336816072838e-05
-3.9648489946635e-05
-1.28956523650752e-06
-1.73446656725217e-07
-4.30541895552123e-06
-2.67205683868308e-05
-7.05132275692254e-06
-3.15635315443649e-05
-1.78398357563197e-05
-5.51275780386364e-05
-3.38245024527488e-05
-6.44516161481812e-05
-3.22811269543849e-05
-4.19731207823107e-05
-3.31803265512119e-05
-4.28129693694774e-05
-3.32953541959562e-05
-4.68765384832333e-05
-5.64390740401251e-05
-4.1572797837088e-05
-2.89921820598114e-05
-1.01406523832066e-05
-5.72795664127986e-05
-3.75493441987649e-05
-2.7616274306854e-05
-2.12280648813419e-05
-4.99031388966109e-05
2.67249747823516e-07
-4.23522530334893e-05
-5.30736417922911e-05
-4.93578326663697e-06
-4.5238328763603e-05
-2.93519567109788e-05
-4.47220409564208e-05
-1.52020840532379e-05
-1.95920947400839e-05
-4.16729373236979e-05
-2.06174159708453e-05
-4.60989861981079e-06
-1.69840128483876e-05
-6.6538623108709e-05
-2.56485318155496e-05
-3.86013411602737e-05
-4.11259966809186e-05
-2.44384649746967e-05
-1.33650800040735e-05
-4.72707409648378e-05
-2.31190750451315e-05
-2.03290588976506e-05
-2.2341759043929e-05
-1.15699571521445e-05
-4.28644447394073e-05
-2.847570313707e-05
-3.13198441759351e-05
-3.0310251662278e-05
-1.31810306082399e-05
-4.82529505303378e-05
-3.85498673849673e-05
-3.8190583842279e-05
-2.97643517830272e-05
-3.65240119116123e-05
-2.88758115772309e-05
-9.06877072283511e-06
-2.29854545001393e-05
-5.50492838286716e-05
-2.37936869593217e-05
-3.23206684100095e-05
-4.05205028633075e-05
-4.58916213650724e-06
7.88736754125024e-06
-2.42488216646615e-05
-6.69178670319365e-05
-3.20691482049774e-05
-2.13800855330215e-05
-1.54552238297871e-05
-2.74312834237993e-05
-2.54570561226763e-05
-2.66239975260124e-05
-2.43343818992361e-05
-2.79707787759108e-05
-3.97344665223253e-05
-1.96967505231259e-05
-3.58177276851599e-05
-4.05099972092785e-05
-2.74584916582435e-06
-3.29167755837329e-05
-3.11674894075348e-05
-2.38039709283415e-05
-2.19124107623416e-05
-2.40617154979915e-05
-5.03730616717282e-05
-7.44522387931239e-06
-3.27743547129947e-05
1.05136032156225e-05
-3.86293885993889e-05
-2.47298399941527e-05
-1.27300352525523e-05
-3.99868946589169e-05
-1.19618774027627e-05
-1.42787942965287e-06
-2.62813373927185e-05
-4.68080912977066e-05
-1.05843984183258e-05
-3.47269780600791e-05
-2.25768112775137e-05
-2.67789044176856e-05
-3.03681980266476e-05
-4.46190436309235e-05
-2.87101773903471e-05
-3.10343430409915e-05
-3.02619575385964e-05
-1.43697580933389e-05
-2.96805597126812e-05
-6.43567609064808e-05
-4.91483451883202e-05
-3.35344694102959e-05
-4.89884249378199e-05
-2.296134153114e-05
-1.44891768207365e-05
-4.33209995171879e-05
-3.12701011756088e-05
-3.12695077084458e-05
-3.62627866708193e-05
-4.51576099998883e-05
-4.11826713816768e-05
-2.87662410814944e-05
-1.47375250057467e-05
2.79450458425541e-06
-1.36098418436552e-05
-2.46011407160838e-05
-2.44073319434833e-05
-3.74522765540731e-05
-2.43218447489627e-05
-2.50740564873296e-05
-3.03272007161886e-05
-2.68055407170214e-05
-2.39550306219284e-05
-8.56550391366969e-06
-2.78807015456009e-05
-1.68337320045982e-05
-9.50644813414118e-06
-1.69149532322698e-05
-1.94806889420777e-05
-2.05743911307466e-05
-1.02951543909435e-05
-2.67152762937169e-05
1.05701714540012e-05
-3.01053774296651e-05
-5.05585552765253e-05
-1.91366747472776e-05
-2.26473536372908e-05
-3.97494611960645e-05
-1.17498670341933e-05
-1.3092719168085e-05
-1.97662308932877e-05
-4.34194460953985e-05
-4.66075797880373e-05
-2.39194149888593e-05
-1.34536941725073e-05
-2.26241863961562e-05
-3.35707232970596e-05
-1.90928352424946e-05
-1.51791639816874e-05
-2.64390935024357e-05
-4.01926712253451e-05
-3.21908972357414e-05
-2.06495133077445e-05
-2.99817966830117e-05
8.44162458239035e-07
-3.34134549796539e-05
-6.8381335951907e-06
-3.30993361189725e-05
-3.31565067335363e-05
6.43792192681806e-06
-4.3131616979342e-05
-4.65276929889243e-05
-2.49921659686688e-05
-1.89779220358789e-05
-1.73668703781326e-05
-5.92095695499759e-05
2.4618470516123e-06
-3.33921952230121e-05
-3.32528038448049e-05
-3.36705624508441e-05
-4.36612376540591e-05
-8.23972950780866e-06
-1.50707129611797e-05
-7.0705603081698e-05
-3.00603875056579e-05
-7.96859743198986e-05
-1.8663727193289e-05
-1.82140402411763e-05
-6.21541125467339e-06
-7.04273594024092e-05
-5.35316992517068e-06
-4.46098546098341e-05
-1.88503967071769e-05
-3.54733172195107e-05
-2.95567452172504e-05
-2.1825109434103e-05
-3.19480715281137e-05
-6.36604967968677e-05
-5.27759386350634e-05
-1.58403267003497e-05
-2.67638389073138e-05
-2.91251235787468e-05
-4.4529864819105e-05
-3.68881027102201e-05
1.7275916185338e-06
-1.9562279308627e-05
-2.05880426663685e-05
-3.83868490293206e-05
-3.02068605196396e-05
-1.72962900766119e-05
-7.03413887948675e-05
-2.1082335799476e-05
-3.26003725040209e-05
-2.08390142463077e-05
-1.68873427651181e-05
-2.02702200993575e-05
-3.77546918205443e-06
-4.35799201210009e-05
-6.97346922508262e-06
-4.24961106067311e-05
-5.16664129058982e-05
-3.73843079758981e-05
-2.63772131853197e-05
-5.77440631620816e-05
-3.4615591567755e-05
-1.96289454501096e-05
-2.1595054522814e-05
-6.32504447521655e-05
-1.42277115623079e-05
-2.77997120207178e-05
-4.45223523530046e-05
-4.04105574001317e-05
1.51087006873289e-05
-3.46031673212601e-05
-1.25407046919871e-05
-2.26323684109111e-05
-1.69223338865325e-05
-3.64505087774583e-05
-3.98591157054962e-05
-1.31058439938368e-06
-2.68602088407109e-05
-3.23240973414884e-05
-1.86258027048265e-05
-5.5216050975913e-05
-3.61252575638714e-05
-2.77155504098897e-05
-3.95797939150132e-05
-1.03077446784789e-05
-3.29402585897917e-05
-4.94565141514641e-05
-1.78834000418591e-05
2.56347937108701e-05
-8.02869504560574e-06
-3.83829762859532e-05
-3.31274277630626e-05
-1.64453610137251e-05
-6.02855103596546e-05
-2.46413683514262e-05
-1.16376586692004e-05
-3.06499351738576e-05
-1.30449039714921e-05
-2.50890758959193e-05
-5.488163764754e-05
-3.65570934748075e-05
-3.43129956726017e-05
-3.80249587858236e-05
-4.9661399066522e-05
-2.85453715406467e-05
8.64765972542511e-06
-3.76559320186799e-05
-2.34862263632775e-05
-7.93079870100924e-06
-4.8681465695158e-05
-3.86961241620528e-05
-7.53068970196305e-05
-3.81073620525587e-05
-4.84265740339804e-05
-1.32659298151597e-05
-6.57740934640606e-06
-4.9959988111617e-05
-5.57692247946944e-05
-7.22295108013998e-06
-3.59939365112327e-05
-3.79367821659259e-05
-3.66804785079469e-05
-3.00324026113907e-05
-2.95203836280544e-05
-2.88914598401658e-06
-2.91938904066352e-05
-2.78626154035913e-05
-1.44414640893129e-05
-4.54396802625272e-07
1.05613145563321e-05
-5.11771963358272e-05
-3.82775235158324e-05
-4.30388288407594e-05
-2.45030862390722e-05
-1.65268436283251e-05
-2.63077483089043e-05
-5.66965960409599e-05
-3.25286395442782e-05
-4.29950994442126e-05
-3.71776042039504e-05
-2.8144504368476e-05
5.79129250492028e-06
-3.05102806598597e-05
-4.43987334154664e-05
-1.72369939297948e-05
-2.40327605678309e-05
-2.51345379187555e-05
-1.42555032692903e-05
-2.38876470069285e-05
-2.65528516661585e-05
-2.91918125968523e-05
-8.8465082346347e-06
-1.1146529537462e-05
-2.52207792679948e-05
-1.54337981344175e-05
-3.16623040675279e-05
-6.5305364338103e-06
-3.30108769769063e-05
-1.78173895762729e-05
-3.1935902251484e-05
-3.05200244768568e-06
-1.4208439531156e-05
-3.37874750187965e-05
-2.77302419726909e-05
-3.16982609150462e-05
-3.94302747818512e-05
-2.13114078786873e-05
-2.53446849376685e-05
-1.43312831509995e-05
-4.3057477799611e-05
-3.55182137342546e-06
-4.4683896910472e-05
-3.0144468369838e-05
-2.50102128263557e-05
-5.20794848756725e-05
-4.31717329035374e-05
-7.43549138128518e-05
-3.92556018242334e-05
-5.718396008631e-05
-5.3896867591739e-05
-3.22255771398337e-05
-4.37870682561368e-05
-6.12025132557216e-05
-6.93009663253993e-06
-3.3622497511273e-05
-1.93035416894274e-05
-4.20284792439682e-05
-3.86639287069729e-05
-2.81679130894078e-05
-4.27927277786214e-05
-7.09037594872294e-06
-3.82387722244704e-06
-4.53510382518398e-05
-2.41100229559282e-05
-1.30416889127647e-05
-2.51201061588998e-05
-9.48676923835658e-06
-1.71269990882959e-05
-5.09259426223734e-05
-5.18060010000347e-05
-5.42142861324369e-05
-5.66164476093226e-05
-4.5109834965728e-05
-2.12444561263848e-05
-1.5655160111134e-05
-3.00124258989434e-05
-4.28258669055222e-05
-2.61390785861944e-06
-3.16279465680529e-05
-5.0225338958609e-05
-3.6646486453481e-05
-5.04491098597154e-06
-5.32369909919646e-05
-5.12473477420284e-06
-3.86055001523485e-05
-5.06820200449682e-05
-3.43174790243672e-06
-4.88838912147437e-05
-1.19481645998691e-05
-2.80253853134027e-05
-2.61550610928686e-05
-2.05870178723376e-05
-4.62465472340127e-05
-2.89628815506363e-05
-3.81219819703104e-05
-4.33995707943711e-05
-4.28190816311496e-05
-3.95243182905172e-05
-3.33836890657962e-05
-2.02858736840401e-05
-2.42028256799017e-05
-2.20815930714535e-05
-2.43562028605189e-05
-1.35198500024018e-05
-3.331824523244e-05
-3.18958423789167e-05
-2.41761274971135e-05
-3.08646796797391e-05
-2.20843876646276e-05
-3.33407122769454e-05
1.36600990277666e-05
-5.33872344456067e-05
-6.28627563265842e-06
-3.40283137433868e-05
-2.78724061395751e-05
-3.48837459923452e-05
-1.45394681707052e-05
-2.31928648628355e-05
-4.05516244915747e-05
-1.67396382918385e-05
-1.5502700858105e-05
-3.85002725311258e-05
-2.48722398744176e-05
-2.85421653544979e-05
-3.27860464981348e-05
-4.92904173580997e-05
-3.18172770408673e-05
-3.10830771393373e-05
4.72691555011656e-06
-3.12452790512121e-05
-2.69034215746365e-05
-5.80908496921897e-05
-5.55261192467567e-06
-2.13394212243115e-05
-2.52483237119983e-05
-3.60154040590864e-05
-3.299034298744e-05
-2.36459794429014e-05
-3.28733475214631e-05
-8.2287788298019e-06
-4.78886494400003e-05
-2.79171247172949e-05
-4.70173074047256e-05
-2.37525347821841e-05
-3.43839808625957e-05
-2.78528113442568e-05
-3.40398986703431e-05
-1.61743226139073e-05
-4.36175707134995e-05
-4.10884816254178e-05
-2.84052208682795e-05
-2.57992509071554e-05
-4.92018494211278e-05
-2.01284436028837e-05
-1.21072684619649e-05
-3.07440510952858e-05
-2.26029441562681e-05
-6.13852091797274e-05
-5.57126806032355e-05
-2.17216731161241e-05
-3.2230022055398e-05
-2.022870284959e-05
-3.42326958365101e-06
-4.29760203003114e-05
-3.21909422574452e-05
-4.56118559839182e-05
-1.92146350188978e-05
-1.61247715644096e-05
-3.99833648979374e-05
-2.40793888866617e-05
-2.22351872781202e-05
-2.17058593824412e-05
-2.51986303498216e-05
1.51269632311588e-06
-3.63379164478223e-05
1.91416391964923e-06
-5.09542147291432e-06
-1.00636813126948e-05
-4.31606702361444e-05
-6.87772074049534e-05
-3.54774316728948e-05
-1.31885394081265e-05
-2.32149114934257e-05
-2.99416224377339e-05
-4.80348495016715e-05
-6.98901331797394e-06
-5.21178274724495e-05
-1.29634344823435e-05
-1.98812678608514e-05
-1.64268701256554e-05
-4.07805576173508e-05
-3.95301335541056e-05
-1.13088801529641e-05
-4.32474971615915e-05
-1.10333611543913e-05
-2.34215919544565e-05
-3.25419039152473e-05
-3.32620823726374e-05
-3.47008464761248e-05
-1.30118993664465e-05
2.38786529778889e-05
-2.02193474155653e-05
-3.48008512485048e-05
-2.03740062916117e-05
-2.15778973976882e-05
-8.42687986230654e-06
-3.98150498104065e-05
-2.79988582145694e-05
-1.49206388971293e-05
-4.03931579731594e-05
-6.1975839706992e-05
-3.22552853952542e-05
-4.12510502720903e-05
-2.14530945670245e-05
-9.77368102064845e-06
-2.98941266779916e-05
-2.79411736504926e-05
-9.35131314154765e-06
-2.12098968370594e-05
-2.06415727924715e-05
-4.1693445941567e-05
-3.03147746637299e-05
-4.49206822148921e-05
-1.37222254974027e-05
-3.54623108346054e-05
-3.21476683559947e-05
-3.15197596203003e-05
-3.6185871798488e-05
-5.19040242314281e-05
-3.74769545508729e-05
-2.46773478794489e-05
-3.96193141761018e-05
-5.01478033195207e-05
-8.33359677389296e-07
-2.95423403316435e-05
-3.19627114750202e-05
-3.20347574128186e-05
-1.57146602142362e-05
-2.13434463583152e-05
-6.07773412386608e-06
-4.47456020083241e-05
-7.21808385737953e-06
-1.92545399806843e-05
-2.26772164288907e-05
4.7958964074913e-07
-7.44612862529593e-05
-4.46047831597951e-05
-1.2450096749245e-05
2.00628780100338e-06
-3.72262468558351e-05
-2.35072322525558e-05
-7.31002069043394e-06
-2.34873873146811e-05
-1.68852838931628e-05
-3.18385451957521e-05
-2.2292231486399e-05
-1.93117084647832e-05
-2.40782030306475e-06
-4.22550917815147e-05
-2.45413526729901e-05
-2.30940319991594e-05
-1.07735570033578e-05
-3.62664064611408e-05
-1.99440823965327e-05
-2.94641475910318e-05
-4.31690782606369e-05
-1.7976126172321e-05
-2.11126793217182e-05
-5.1745610500828e-07
-1.15928938876481e-05
-2.76723886727178e-05
-4.9442903163772e-05
-2.68412750205298e-05
1.50238722868326e-05
-1.83606094089239e-05
-3.37641547633455e-05
-1.41567336228266e-05
-5.21380782181775e-05
3.38314029875528e-06
-5.45551481772862e-05
-1.24203205280843e-05
-6.43953893101612e-05
2.11668548729577e-05
-4.26372092632657e-05
-5.07219350273381e-05
-1.12291411597647e-05
-2.53733238085255e-05
-1.44643919865098e-05
9.53295809209043e-06
-4.99871993437188e-05
-1.81605245508158e-06
-2.18319739823537e-05
-2.34120561255717e-05
-3.9906533107535e-05
-1.00128465567664e-05
-5.23390273815873e-05
-5.67995830452854e-05
-2.46067942362473e-05
-6.137843159671e-05
-9.90140397101862e-06
-3.56605889807759e-05
-1.31677776112484e-05
-1.73065473967382e-05
-2.71245041330451e-05
-5.13778203434848e-05
-2.743524900104e-05
-1.18408110224952e-05
-3.88650846827469e-05
-3.14502554408891e-05
-1.96087137020055e-05
-1.80922428643601e-05
-1.58803699318646e-05
-4.66508037890884e-05
-3.15446772948086e-05
-3.55960287004382e-05
-3.98584176419074e-05
-2.72173245268463e-05
-6.26457208600845e-05
-4.09719006774293e-05
-2.67839223722444e-05
-1.51037570236464e-05
-2.09333442267716e-05
-1.39071139027639e-05
-4.95081822365596e-05
-1.48188850582227e-05
-3.70693357076541e-05
-4.08209508957421e-05
-4.49629392798077e-05
-3.99964509909086e-05
-4.24491910072694e-05
-4.13255914132806e-05
-3.56685095008493e-05
-2.48452721811038e-05
-2.32042719744516e-05
-1.7254224981874e-05
-1.74500224134471e-05
-4.71283594851013e-05
-7.12669535688837e-06
-5.85698451734591e-05
-5.65020042771406e-05
-2.65308780089751e-05
-4.70861123070341e-05
-4.47655421904292e-05
-2.28211119773585e-06
-3.92031203009015e-05
-1.35033263627646e-05
-2.19537415411822e-05
-1.58093053200183e-05
-3.0197943561428e-05
-2.49623782472406e-05
-4.87043109240013e-05
-3.65683809530192e-05
-2.37074351089315e-05
-5.68118744070935e-05
-2.81369015916639e-05
-1.6287307244032e-05
-3.30592574512762e-05
-2.31694042047258e-05
-2.66341763138389e-05
-4.70889254889734e-05
-1.36806344150639e-05
-5.2449825766755e-05
-5.34580133878353e-05
-4.50361123279583e-05
-3.20498777453399e-05
-6.86618757932768e-05
-2.62761358724078e-05
-1.12400505559224e-05
-8.57046772003708e-06
-3.09995406334721e-05
-3.37142168456046e-05
-1.80441099124992e-05
-4.07527589074738e-05
-5.36448620861283e-05
-1.49504669919498e-05
-4.03441247174623e-05
-5.64553525969249e-05
-6.51102282769045e-05
-2.72593582172979e-05
-4.99939442403685e-05
-1.32820411020153e-05
-4.64500287619041e-05
-1.60685391893102e-05
-3.90172945944313e-05
-1.63917011625437e-05
-2.61223668967048e-05
-4.15107307514204e-05
-5.29206546641363e-05
-2.68258888788664e-05
-2.3259853219266e-05
-2.49363622886274e-05
-3.66837268604299e-06
-4.06741365920222e-05
-4.96307658851483e-05
-4.60159352202297e-06
-4.44855047177898e-05
-3.17124645786976e-05
-1.40924363000215e-05
-3.8813764599795e-05
-1.47487543679427e-05
-2.48983465787327e-05
-5.45029143703117e-05
-3.00024009188824e-05
-2.7874162986129e-05
-4.33542628413382e-05
-5.07754284021202e-05
-6.43731288715574e-05
-1.967888045063e-05
-6.69623410328779e-06
-4.63699444136026e-05
-3.03448152349557e-05
-1.93142731237382e-05
-8.52889273808398e-06
-2.76834505758291e-05
-1.59831274639743e-05
-2.81195112303692e-05
-4.53146440228707e-05
-1.51498710682224e-05
-4.43365208625182e-05
-1.79782391313835e-05
-1.03389427706037e-05
-7.18152102061499e-05
-5.50711404160175e-05
-1.10626950607735e-05
-2.71625879214667e-05
-1.96916736129313e-05
-1.7781752510463e-05
-4.94382837898329e-05
-3.72208612645871e-05
5.61440742543648e-07
-2.83773700542493e-05
-1.13629042018602e-05
-3.29766176991103e-05
-1.65198483569442e-05
-2.80544385225283e-05
-1.53287955877711e-05
-2.62591978977639e-05
1.43898543293685e-05
-1.21527796990162e-05
-5.80867004407461e-05
-5.8896332321991e-06
-1.90691694634805e-05
-2.41706541681886e-05
-3.69438760405742e-05
-3.01870572064474e-05
-3.39296609763902e-05
-9.11741800979852e-06
-3.73791315049144e-05
-3.04197722471618e-05
-7.78683304026154e-06
-2.11652024514133e-05
-3.24457392038825e-05
-3.30007558977472e-05
-1.67777729062269e-05
-1.30259197952997e-05
-2.99585978303698e-05
-4.29725136623466e-05
-1.62279480123699e-05
-3.85088878052659e-06
-7.9096916012558e-06
-2.18671642483683e-05
-2.32962762803652e-05
-2.05726781617591e-05
-2.08620509854168e-05
7.23216278350158e-06
-4.53009377556107e-05
-1.19235662563782e-05
-5.13580523075806e-05
-1.34894454828872e-05
-3.66672539647303e-05
-2.69139057463462e-05
-3.77265904518049e-05
-2.30345842833748e-05
-1.88351160858818e-05
-5.49943285332042e-05
-2.7840272635821e-05
-3.10157290029232e-05
-1.92151884137344e-05
-3.35090860192054e-05
-1.63972520514231e-06
-1.56364212391139e-05
-5.18393216955841e-05
-3.58017752738414e-05
-6.34717573644303e-05
-2.62428434884503e-05
-3.16111278981294e-05
2.17019779860984e-06
-1.57406965010889e-05
-3.97396824114834e-05
-1.59710170314776e-05
-5.11672092240769e-05
-3.97772584273357e-05
-9.5163229163112e-06
-2.87631695182402e-05
-4.51304203324661e-05
-2.76018925592162e-05
-4.07667355317134e-05
-4.0760515822348e-05
-3.4607914766126e-05
-3.99972756963556e-05
1.59007892405376e-06
-3.55506508658885e-05
-2.92771213392017e-05
-2.19229176864118e-05
-4.85083632359308e-05
-4.22180782726154e-07
-4.48886528728387e-05
-3.33503158815804e-05
-3.11651315484853e-05
-2.53463736899141e-05
-2.80395969337566e-05
-1.37488460588904e-05
-2.06402142576698e-05
-4.44674126383638e-05
-3.691308851743e-05
-3.50573823237258e-05
-3.16626175925505e-05
-2.68579582702795e-05
-1.26045258851507e-05
-3.58334994553414e-05
-4.03809209215774e-05
-5.44734912049095e-05
-1.86401657147026e-05
-4.83466364667551e-05
-6.88292996804065e-06
-3.13852516609025e-05
-2.73645806697021e-05
-5.29600645770874e-05
-3.31595630280733e-05
-3.72771452283165e-05
-5.60189669154626e-05
-3.59531787556969e-05
-4.66638793661245e-05
-2.30107497803191e-05
-3.56381357782514e-05
-3.77271880456953e-05
-1.5496535043958e-05
-5.04179772805103e-05
-3.87363828989324e-05
-7.76809119872917e-06
-2.54723124807758e-05
-1.49913660058874e-05
-1.23259308978917e-05
-3.02844065874098e-05
-2.746060845335e-05
-2.08372759749948e-05
-4.21725268014389e-05
-7.03528224427117e-05
-5.64789454152243e-05
-4.80704878509309e-05
-4.14915996690666e-05
-3.40165613023565e-05
2.62630468132946e-06
-3.51128632607464e-05
-2.66855322555071e-05
-2.30767091706396e-05
-3.21267670448219e-05
-3.56797368858044e-05
-2.32747667633237e-05
-3.30417030844531e-05
-2.01452057334057e-05
-3.39972696412724e-05
-3.29977472333463e-05
-4.35763451659647e-05
-1.27297856678625e-05
-2.56312945527346e-05
-2.42355410028522e-05
-4.54513509610424e-05
-1.47052406573573e-05
-3.02690742685532e-05
-4.11277690937387e-05
-3.05850660098563e-05
-4.24687080780521e-05
-3.07079221454416e-05
-1.13558998499783e-05
-2.95088646705552e-05
-2.89643728941837e-05
-2.19854795628646e-05
-3.28561600217387e-05
-2.29422504790454e-05
-5.76921266930258e-05
-4.36191759066279e-05
-8.44079530234626e-06
-4.73583703800538e-05
-1.52772886413567e-05
-2.30471294055904e-05
-3.39344860634866e-05
-2.69921282353035e-05
-3.13159540711127e-05
-2.58863792816655e-05
-2.27055017706045e-05
-3.71944445221359e-05
-1.78314411606951e-05
-2.44050137957929e-05
-5.02096994208725e-05
-1.32390802483953e-05
-3.33624213651266e-05
-2.27047699078902e-05
-1.57798566052524e-05
-5.27490817971973e-05
8.48297215734372e-06
-1.59650473102572e-05
-2.89518912170521e-05
-9.07151498639475e-06
-4.19701231833609e-05
-4.36161590959417e-05
-3.42596172272585e-05
-1.5360036484777e-05
-4.6527570495261e-05
-3.85901628948459e-05
-4.90089266608647e-05
-3.75821555196385e-05
-3.16351863517372e-05
-4.48234475422835e-05
-2.41569005718085e-05
-8.19458956850565e-06
-1.6576708139219e-05
-3.10762090280176e-05
-1.12459835714245e-05
-4.94337033161954e-05
-5.08298356080333e-05
-2.96144214242509e-05
-3.70837470497691e-05
-2.99530190355024e-05
-4.06484838490958e-05
-3.80344488212073e-05
-3.73068438772079e-05
-4.5701202874568e-05
-1.31688925396492e-05
-3.12489471325544e-05
-6.58059874741496e-05
-3.17850387663036e-05
-1.42697600183179e-05
-3.12212582510042e-05
-3.21691243421731e-05
-1.33402092061841e-06
-3.13440810491898e-05
-2.286372584178e-05
-7.47551720234983e-06
-5.2313157451407e-05
-3.3203308081837e-05
-1.5132995363267e-05
-5.12962657115847e-05
-3.67790768772208e-05
-1.21632184801535e-05
-4.4245605897854e-05
-4.6250915676902e-05
-1.86600443590385e-05
-3.1713022729599e-05
-8.88908235534749e-06
-2.78876602784477e-05
-5.55547346526479e-06
-1.85361192845722e-05
-2.52030048495215e-05
-1.39119769912034e-05
1.16018771351411e-05
-1.41575280241591e-05
-1.92734818865602e-05
-1.70501004565098e-05
-2.90086994412895e-05
-8.07951690368531e-06
-1.04209089956052e-05
-2.93903520978424e-05
-2.5369185998216e-05
-4.5349615981974e-06
-2.8556032334552e-05
-5.1758349785609e-06
-2.48024928734954e-05
-3.14263343643481e-05
-3.79076244617745e-05
-1.47455449340726e-05
1.54483339716523e-05
-1.17578501768176e-05
-2.09479887696898e-05
-4.44991502012129e-05
-1.00902874864553e-05
-3.43114075478984e-05
1.10197183662927e-05
-2.67063016794357e-05
-7.34141222116941e-05
-1.89023447867479e-05
-2.91443972387595e-05
-4.17398446047403e-05
8.95068576910302e-06
-3.29154935943724e-05
-4.7710281506757e-05
-2.49724848649666e-05
-3.1426234476938e-05
-2.37968469097991e-05
-3.0253298369755e-05
-4.94084710238747e-05
-1.50012503947373e-05
-1.16445511777313e-06
-5.49350911517622e-05
-1.16600007004657e-05
-9.3700280698789e-06
-1.27550444999181e-05
-2.13100845438528e-05
-3.91950240559114e-05
-4.7571813368805e-05
-4.9586505916007e-05
1.0759266034311e-06
-2.96120245320958e-05
-2.05381928421236e-05
-2.23867464593087e-05
-1.85523912236855e-05
-4.7076197481179e-05
-4.05205246594091e-05
-3.67874965404162e-05
-2.31301956839102e-05
-2.84898193746285e-05
-3.56137831261899e-05
-3.33788253897984e-05
-4.43722429614974e-06
-3.38502349574222e-05
-3.2644923364523e-05
-4.69814520011214e-05
-3.94387518905293e-05
-3.21742643754321e-05
-1.81168799778001e-05
-1.70893537377053e-05
-1.31514573308248e-05
-8.08201698262231e-06
3.0146053792311e-06
-4.97050328338372e-05
-3.34440394208879e-05
-5.19426211138627e-05
-1.40334571154431e-05
-3.32493185925931e-06
-4.9972834065617e-05
-2.69548339172464e-05
-2.49818185640288e-05
-9.11513600988216e-06
-1.18856158442009e-05
-3.08417278937144e-05
2.84003945381848e-05
-3.76918784152515e-05
-3.01222542402107e-05
-2.93800340012876e-05
-2.02161589080125e-05
-2.06372071442682e-05
-3.88211330824546e-05
-4.55182052928981e-05
-2.89308401504326e-05
-2.07181109877729e-05
-3.56297101845569e-05
-3.61524793386275e-06
-4.10974177618225e-05
-1.55983664939238e-05
-1.27446636264726e-05
-2.44754707208932e-05
-4.68007441891961e-05
5.93048209485979e-06
-4.7459321579187e-05
-8.46456245972994e-06
-2.78527702674418e-05
-2.75264506736497e-05
-4.51458627261775e-05
-5.83747407288901e-06
-3.78532300376589e-05
-1.73738775989188e-05
-4.22043468591322e-05
-4.33279072221292e-07
-1.65292392798394e-05
-3.62589737768593e-05
-5.04352362824914e-05
-3.93358562807375e-05
-1.62158532525537e-05
-3.79656480670536e-05
-2.38618315545425e-05
-1.50789554814467e-05
-3.35558918225826e-05
-1.30944861753788e-05
-1.28212448057019e-05
-3.62799006913433e-05
-3.15325997142444e-05
6.7979802773026e-06
-5.63405157384091e-05
-2.8082208336768e-05
-3.16230275463909e-05
-2.96778347999548e-05
-6.22089122389535e-05
-5.47576347825726e-05
-4.05665836166571e-05
-3.1248364430938e-05
-2.32436332458176e-05
-3.06954502599425e-05
-4.16488386085536e-05
-2.62648146387955e-05
-2.18162842566359e-05
-4.26527543133158e-05
-1.34210167137119e-06
-3.35158014162443e-05
-4.44175690953444e-05
-6.06847729540014e-05
-4.45156955048739e-05
-1.79171935151548e-05
-1.70567310748761e-05
-8.07134481862473e-05
-3.22822423424542e-05
-3.68119005615722e-05
-1.25765816118085e-05
-3.7339388305411e-05
-1.81142079049231e-05
-2.20717026212149e-05
2.09489989907573e-05
-1.27683542843524e-05
-2.31953166136789e-05
-1.79068933535845e-05
-5.21044851300865e-05
-9.64139103826948e-06
-2.10742000929004e-05
-2.15184178423785e-05
-1.9072528785118e-05
-2.54485703756545e-05
-1.67337029795084e-06
-2.19172086912456e-05
-4.80736645243716e-05
-1.97449650181427e-05
-3.61299590401405e-05
-4.85011359993518e-05
-2.39085821717163e-05
-4.31036739914442e-05
-3.4865981246865e-05
-1.22684973363318e-05
-3.51922788407358e-05
-5.849351095563e-05
-1.32172936975958e-05
-4.70530044727445e-05
-5.96725280812953e-05
-1.49694680470087e-05
-1.82778428584322e-05
-4.13079943142599e-05
-2.58822478268417e-05
-1.71856457733999e-05
-1.99998728344548e-05
-2.74928418964866e-05
-5.65334819345312e-06
-1.01800377012657e-05
-3.53779687652931e-05
-2.78710279848986e-05
-3.96684479455827e-05
-1.74057496945252e-05
-4.04631724262265e-05
-2.88971437818999e-05
-3.54081442962183e-05
-2.96889704889975e-05
-5.013678298401e-05
-5.52297633345851e-05
-2.05938397797908e-05
-6.81919623502769e-06
-5.2276262981967e-05
-2.93884965872223e-05
-5.35975530510242e-05
-3.44290618876719e-05
-2.18093138118575e-05
-5.01015307993548e-06
-2.50761343549653e-05
-1.63230442200904e-05
-3.24726992967203e-05
-4.94696013442948e-05
-1.66481718026353e-05
-3.86247414284759e-05
-1.84219315562189e-05
-4.40482085998126e-05
-1.92527390513598e-05
-2.23132109245067e-05
-2.87940155230437e-05
-1.25412376685077e-05
-3.00792186962746e-05
-4.3764392431679e-05
-2.77034942091443e-05
-1.98955715399906e-05
-1.27804435530264e-06
-2.36574536779382e-06
-3.63330312427129e-05
-2.94133080212362e-05
-3.71335267714329e-06
-6.87677146492904e-06
-2.10171739538936e-05
-1.8644125625266e-05
-6.49799013459814e-05
-3.93020970986491e-05
-8.07613441267863e-07
-3.26735350305738e-05
-4.60007437597642e-05
-6.43123973115675e-05
-3.70650433339024e-05
-8.1856186250959e-06
-3.36149053712091e-05
-3.52249537615199e-05
-2.19419770090137e-05
-2.34605943983166e-05
-1.06375300550617e-05
-2.39374112706005e-05
-1.0206013878637e-05
-5.00320941498209e-06
-4.35682368467843e-05
-4.06070764687416e-05
-8.81464898322367e-06
-2.64391007859448e-05
-9.81750374471552e-06
-3.45934805462032e-05
-2.86766424733756e-05
-4.03903188683525e-05
-1.69495881175031e-05
-3.09730504597048e-05
-1.20403031550754e-05
2.20363485701145e-06
-5.51253724761646e-05
-3.71369146051328e-05
-4.47856935937925e-05
-4.72069147830988e-05
-3.18568415865479e-05
7.31887746378264e-06
-4.18696409544751e-05
-2.03054576560469e-05
-1.23628793803361e-05
-2.00670305799957e-05
-4.56767315704072e-05
-2.79249256479432e-05
-4.79734098964921e-05
-2.28007391659802e-05
-1.61948917277977e-05
-2.1714069219382e-05
-3.45301381930832e-05
-7.13921732575801e-06
-2.40738019343833e-05
-1.53821646413439e-05
-1.19623723363437e-05
-2.9670490966569e-05
-5.41792284768066e-06
-6.85078576981806e-05
-2.56534765842643e-05
-2.8276076555123e-05
-1.59456637948907e-05
-3.89674749635538e-05
-3.11295769785939e-05
-5.68237129149434e-05
-2.71914205552409e-05
-5.03648622133668e-05
-6.13604331343314e-05
-4.40607199973157e-05
-5.79549347467904e-05
-4.13928152632062e-05
-2.79527625352171e-05
-6.5205671692667e-05
-2.86011764333067e-05
-2.09083115146528e-05
-2.85567934499496e-05
-3.86970543055471e-05
-2.12253453132012e-05
-1.93613721587286e-05
-1.67298366647388e-05
-1.11597870869985e-05
-5.50230948495083e-05
-2.39852899100926e-05
-2.5467648664276e-05
-2.94749591779077e-05
-3.75448122774578e-05
-5.26340393359346e-05
-2.19937666334896e-05
-3.7453651475159e-06
-1.58771045327288e-05
-1.87341865603045e-05
-4.78708289283711e-05
-2.86164570567363e-05
-2.29993128077372e-05
-4.0112121094939e-05
-4.36890671311976e-07
-2.39363730056315e-06
-3.67717677149089e-05
-1.45083457211236e-05
1.10189245700262e-05
-1.65124068931226e-05
-1.12663262179534e-05
-2.1045233170237e-05
-1.59652331605766e-05
-5.71024338987398e-05
-3.20639204007586e-05
-2.91219866689827e-05
-4.29485257374365e-05
-2.31887228230615e-05
-1.97437158627032e-05
-4.44638532412391e-05
-4.87511295044798e-05
-4.82455369960256e-05
-4.09918696982326e-05
-1.0200206317725e-05
-5.89595791148804e-05
-1.88638987539405e-05
-3.04152754471493e-05
-2.29910245604385e-05
-3.28901339785466e-05
-1.64501943927388e-05
-2.61526769701321e-05
-1.93342355513391e-05
-2.81884988996978e-05
-1.06583252177683e-05
-1.51323931493869e-06
3.18411122404857e-08
-3.92501481730532e-05
-1.28503756908233e-05
-6.1777108082252e-06
-1.17377010619776e-05
-4.04154999798318e-05
-3.66318414262034e-05
-3.26292642552265e-05
-4.29876142340136e-05
-1.70241273607207e-05
-5.74115948847362e-05
-3.50290100174948e-05
-1.50341601778267e-05
-4.03789839575853e-05
-2.70123537442882e-05
-4.51650014626585e-05
-2.3383855232737e-05
2.09023814292336e-07
-2.61095353257809e-05
-3.83164429411469e-05
-3.72787009003869e-05
-2.84453768471273e-05
-4.8997505297604e-05
-4.67919143972866e-05
-3.25594655953806e-05
-4.7490340326945e-05
-2.50553354877461e-05
1.15043337367313e-06
-3.80491355151195e-05
-3.37968964141143e-05
-8.78253382971641e-06
-3.64207418566387e-05
-1.28228419025097e-05
-3.84815072037539e-05
-2.27393762514286e-05
-4.14909459160795e-05
6.32227380388732e-06
-8.32304814782303e-06
-8.76559769507258e-06
-2.31265718654014e-05
-2.06950250484395e-05
-1.07455033503806e-05
-2.7945985229778e-05
-4.56069644397379e-05
-5.09115030948829e-05
-2.1003647372765e-05
-9.24216133594231e-06
-2.44259078103976e-05
-1.74059376258296e-05
-4.56074918539637e-05
-4.37439934984061e-05
-9.25356091061188e-06
-4.17860441132869e-05
-9.40057818042339e-06
-2.72974091728153e-05
1.81871888219095e-05
2.76239001908111e-06
-1.9278991922643e-05
-4.67109011111005e-05
-1.49591632910771e-05
-4.09429690588242e-05
-1.70186481914971e-05
-1.61469709414156e-05
-2.53029359945856e-05
-3.65059733190072e-05
-2.49556398895391e-05
-4.697986145271e-05
-1.55998448537219e-05
-1.2075728658178e-05
-1.51607389772651e-05
-3.82151704519052e-05
-2.64026892104512e-05
-4.7989722932279e-05
-4.36228700226525e-05
-2.53843952846903e-06
-1.57609511933859e-05
-3.44971192907621e-05
-2.49550621101356e-05
-3.55160541919572e-05
-2.57067419242101e-05
-3.43468114711579e-05
-2.12826324428573e-05
-1.71612499279951e-05
-2.06216143564773e-05
-1.85505279336005e-05
-1.4445793393419e-05
-4.82057798076081e-05
-4.80037077278493e-05
-1.66558243449171e-05
-3.97187816425951e-05
-1.30718247294584e-05
-6.10099520657835e-05
-4.12442641723974e-05
-1.92030696743175e-05
-3.19925429888094e-05
-3.25003067193536e-05
-3.95458219101814e-05
-4.7712572216284e-05
-2.31255886222442e-05
-5.53604984699379e-05
-7.16709168676085e-06
-1.30784255090384e-05
-1.95812212923459e-05
-1.05012158999669e-05
-3.69435216262792e-05
-3.47864400810102e-05
-2.51742247683076e-05
3.69580915187253e-06
-1.98356795831885e-05
-5.14626773930393e-05
-2.82337208371021e-05
-7.33635693986242e-05
-3.2231172254502e-05
-1.43313132977459e-05
-2.75775879964012e-05
-2.18319703814563e-05
-8.73304751468083e-06
-1.01572787454716e-05
-2.69684080090991e-05
-4.00723052041269e-05
7.33669454572462e-06
-3.64123946187015e-05
-2.59143291796997e-05
-7.20419813085493e-05
-3.06697881798488e-05
-1.40187482541882e-05
-3.42601555309822e-05
-4.12575732015367e-05
-2.8791648003319e-05
-4.28760809514764e-05
-3.60274238870953e-06
-5.61679316970224e-05
-1.90160769899362e-05
-1.94118503520236e-05
-1.38749578766721e-05
-3.82448985430605e-05
-1.73544178112247e-05
-6.53881426028462e-06
-1.30034910269499e-05
-9.13413915329125e-07
-1.06407968670868e-05
-1.92195912834874e-05
-3.02954811346159e-05
-3.55139547684374e-05
-5.99491739762882e-06
-1.35658698663198e-05
-4.98681923590279e-05
-3.39203233245857e-05
-3.59123897127953e-05
-2.00823730497478e-05
-1.8785172790105e-05
1.5066366687249e-06
-3.65182602077785e-05
-9.96885921148957e-06
-5.4059608754551e-05
-3.35233507618678e-05
-2.7655665862034e-05
-1.76479382717685e-05
-3.58415491870626e-05
-3.21453673986295e-05
-7.59327178171204e-05
-4.95118546084391e-05
-1.33703798322276e-05
-8.31930520732581e-06
-3.83455226280236e-05
-3.01730450410371e-05
-4.49051653737141e-05
-3.33655307893542e-05
-1.89644067459159e-05
-5.125864296723e-05
-2.19010030781502e-05
-3.22544415311822e-05
-4.36001471534603e-05
-1.55157795312558e-05
-1.27575564317707e-05
-2.22927034669389e-05
-1.86271187327857e-05
-5.60753895175171e-05
-5.07350919572912e-05
-6.36239381456183e-05
-3.51384700295766e-05
-5.14216955726263e-05
-2.70517136697397e-05
-1.84825788848842e-05
-2.6005180612672e-05
-4.80435115244431e-05
-2.56386129034815e-05
-4.94926011128683e-05
-4.38884786120712e-05
-1.86434812445343e-05
-4.86072157199957e-05
-2.21771236902295e-05
-2.40110838322189e-05
-4.21800315902834e-05
-3.86666086595921e-05
-4.32708279817643e-05
-5.16688263821404e-05
-1.43999293540976e-05
-4.5459637547676e-05
-4.11644775793132e-05
-3.13561673089743e-05
-2.26537591375539e-05
-6.31540469320847e-05
-2.50320055667141e-05
-1.71582777883531e-05
-1.54198209236589e-05
-2.00598386362084e-05
-2.44009451283692e-05
1.7044302605992e-05
-1.06845797637529e-05
-3.52686083849798e-05
-5.36834195632265e-05
-3.14668984286432e-05
-4.82620065051347e-05
6.03946295328691e-07
-1.68494805769508e-05
-2.46684434754039e-05
-3.56060256063845e-05
-6.45731171473131e-05
-5.82093003239926e-05
-3.61975645873877e-05
-4.67623632168466e-05
-5.00040591639621e-05
-8.0679675839368e-06
-3.35262010586023e-05
-8.78474461889253e-06
-1.06141061638619e-05
2.03972432332918e-06
-4.12535789240461e-06
-5.58635747954803e-05
-4.15481811023738e-05
-3.2403471693315e-05
-8.94964078326228e-06
-1.59882674643216e-05
-3.87888997151837e-05
-2.6246490316846e-05
-2.41510109116017e-05
-2.03190362653646e-05
-4.88492540615873e-05
-1.29139074831038e-05
-2.79596102937802e-05
-4.93880753928915e-05
-3.93731559446999e-05
-1.18679031269803e-05
-2.37294049295408e-05
-7.92553752591844e-06
-2.41067625293835e-05
-1.95569490547531e-05
-1.4498407656368e-05
-2.34379604990037e-05
-2.49669543373031e-05
-2.40776937997589e-05
-3.37721397904328e-05
1.50605245254413e-05
-2.35838243622e-05
-2.97748358466971e-05
-1.7520575414687e-05
-8.33647321565384e-06
-3.04851613366384e-05
-1.52931516264989e-05
-2.61714886601475e-05
-3.33184409418575e-05
-5.4160135911241e-05
-6.50825294363445e-05
-4.75269534805387e-05
-3.54886993959455e-05
-5.81486686116085e-05
-3.0889299141306e-05
-4.52728535067859e-05
-2.86920289123307e-05
-5.49990673813806e-05
-5.39343812503873e-05
-4.30236352081983e-05
-5.1120360080249e-05
-4.50659608154871e-05
-2.28915073378549e-05
-3.4710943245403e-05
8.56001182136953e-06
-3.199554283345e-05
-4.5800147765635e-05
-5.07704787244391e-05
-4.71449478351506e-05
-4.21537608372518e-05
-1.86476395192853e-05
-2.31750108137767e-06
-3.19238949307763e-06
-3.58538547375752e-05
-2.5133677441639e-05
-1.40441741496475e-05
-3.75910463839358e-05
-4.08348215041846e-05
-2.17547104090149e-05
-1.67746121150739e-05
-1.20317290580621e-05
-1.30920805107036e-05
-5.19008435600819e-05
-6.32608646355646e-05
-2.80970630067436e-05
-1.92374586537598e-05
-4.6427036139687e-05
-2.63835670649503e-05
-2.75019806717632e-05
-7.99325583244069e-06
-5.54827001051596e-05
-2.62625815131498e-05
-4.14409661590527e-05
-1.74763231714192e-05
-2.62208925772367e-05
-1.98084446713866e-05
-2.15772356165984e-05
-1.41873690532389e-05
-5.05002327788223e-05
-3.80044246057092e-05
-2.84821229636311e-05
-1.74944741179725e-05
-1.96073017602554e-05
-4.89446726509508e-05
-3.84227330946364e-05
-5.43004305399245e-05
-4.02756427453102e-05
-1.94409535180673e-05
-1.33001236314998e-05
-4.37527430862163e-05
-4.63680759205418e-05
-2.38830924056022e-05
-2.72279169580599e-05
-4.50065378525278e-05
-3.80753237165536e-05
-2.55930400985482e-05
-3.3292981341642e-05
-3.31435039977203e-05
-4.26353164869695e-05
-5.6481542107345e-05
-7.58340608738846e-05
-5.6569304255559e-06
-3.08749720939134e-05
-5.91626863607527e-05
-4.23573477509489e-05
-4.04856214849407e-05
-2.04150987837401e-05
-2.76371179725552e-05
-2.464655558254e-05
2.95181934988328e-06
-3.46655844645736e-05
-5.58886104918084e-06
-6.27116323137241e-06
-1.10706293490353e-05
-3.79814393370143e-05
-3.44149284524938e-05
-2.99741858011454e-05
-5.33272718589386e-05
-5.1762877917936e-06
-4.70177106130018e-05
-4.19837276594197e-05
-2.05815403484635e-05
-1.86734944084039e-05
-1.56091141318737e-05
-5.33761786677623e-05
-1.65713328930172e-05
-4.52445251559672e-05
-1.51020570214085e-05
-1.13167422955159e-05
-5.01747245072845e-05
-4.34370788989772e-05
-1.93708984270739e-05
-1.46800314854296e-05
-3.53109740139416e-05
-3.06314722727526e-05
1.02033367610607e-06
-2.72386775264904e-05
-1.64718130371951e-06
-4.12895421263592e-05
-4.3229540243762e-05
-1.41181132304517e-05
-9.75708047470281e-06
1.3710647399759e-05
-2.17483175146687e-05
-6.06625865848242e-05
-1.82153608214148e-05
-8.69291193276605e-06
-5.2178240567487e-05
-6.83349058860031e-05
-3.70574148085381e-05
-1.74323457012561e-05
-1.04583478257818e-05
-3.66775221763879e-06
-2.52891632160335e-05
-3.30520118638998e-05
-3.09560408484955e-05
-5.26112591388791e-05
-4.19430806205571e-06
-2.14472671719384e-05
-1.44468201520326e-05
-1.70768310378188e-05
-3.21331884934374e-05
-2.98139428620733e-05
-1.69718858185913e-05
-4.948881790147e-05
-2.46266733594503e-06
-5.33770809765806e-05
-1.10340871459622e-05
-3.86132480631979e-05
-4.32772837572312e-05
-3.27112460605539e-05
-4.2417817149856e-05
-7.49385283512595e-05
-3.18284435055346e-05
-4.15550631573918e-05
-5.2405564673949e-05
-3.34311355063864e-05
-2.44860121947527e-05
-3.90858531482338e-05
-1.40912300361176e-05
-1.66830467464612e-05
-2.86291762658776e-05
-8.98831875364112e-06
-3.67124446958085e-05
-1.94741692494176e-05
-1.8846238467454e-05
-3.10007340312971e-05
-9.66279571224085e-06
-1.74297060678577e-05
-4.34057591919721e-05
-3.12068214661246e-05
-1.87675698450634e-05
-3.06652882732274e-05
-3.9487089787557e-05
-3.42318782248473e-05
-2.81181960371976e-05
-3.95252315902669e-05
7.39086473063447e-06
-9.07104108207893e-06
-3.60492978473984e-05
-9.79037243601542e-06
-3.79292565333274e-05
-2.94510526595022e-05
-3.50893509518416e-05
-3.78027277249514e-05
-3.34875575380192e-05
-3.34540539667323e-05
-1.91178332979713e-07
1.25228745335629e-05
-9.88981105287731e-06
-2.79904882846393e-05
-1.64558420589302e-05
-2.2600230110514e-05
-4.82965823121365e-05
-3.3690715592989e-05
-1.59781443713918e-05
-2.14861642840212e-05
-3.19571217164863e-05
-1.93071757254961e-05
-3.58626082274792e-05
-3.76506791269556e-05
-1.52725185048249e-05
-3.40249146483066e-05
-9.23421721476714e-06
-1.2273966003006e-05
-2.88065767741911e-05
-3.737392647827e-05
-3.86381079290975e-05
-3.26553426302417e-05
-3.82380042224533e-05
-3.49389826818924e-05
-1.28682611533156e-05
5.74048762547496e-06
-2.73804038739374e-05
9.07018283522869e-06
-2.91197016386075e-05
-2.58810324992265e-05
-8.0544241268927e-06
-1.07154614616118e-05
-9.23496432440218e-06
-4.75166940469878e-05
-1.16677310678395e-05
-2.42597778012581e-05
-2.87153363181081e-05
-4.43152535271717e-05
-2.71803229599092e-05
-4.32230702990253e-05
-7.49648160907044e-06
-3.15515729868069e-05
-3.54178772701198e-05
-2.89977334557071e-05
-3.60414914469823e-05
-2.86147674876422e-05
-3.63841016118179e-05
-1.46849572919032e-05
-2.28418686530718e-05
-2.32608117084957e-05
-6.53691467781664e-05
-2.72274863843341e-05
-9.33118786107255e-07
-2.7996852585423e-05
-3.83056588304896e-05
-2.74169191398309e-05
-1.29286111240336e-05
-1.23787044871831e-05
-2.4336966458339e-05
-9.81863204845413e-06
-4.6463411323122e-05
-4.11477727428413e-05
6.22398956098818e-07
-5.98793331216906e-05
7.20140428797544e-07
-1.49164639013662e-05
-4.317942545965e-06
-2.26656735904406e-05
-3.25858461234576e-05
-1.32672966229984e-06
-6.60912236098413e-06
-3.9155806685446e-05
-1.4880560684438e-05
-1.01878515283809e-05
-2.55557962435221e-05
-1.26345999223689e-05
-1.979615892272e-05
-2.84629877842392e-05
-3.23441866431952e-05
-2.71373692776894e-05
-2.37687771393426e-05
-4.0697619503109e-05
-6.17823024463275e-05
-4.85546376927177e-05
-2.12676819288709e-05
-1.10996998909005e-05
-2.48006533633134e-05
-4.61961033833347e-05
-1.1769195897781e-05
-2.6815197182097e-05
-1.64272287141593e-05
-2.47888676554795e-08
-4.29919154087418e-05
-3.72195965549431e-05
-4.09788599561494e-05
-3.27235261339478e-05
-2.98629953868613e-05
2.49053125993034e-06
4.51660210958522e-06
-1.90834285413122e-06
-1.45203956887811e-05
-2.49408789441222e-05
-2.65529583411032e-05
-4.3831630749937e-05
-2.52593930424664e-05
-3.78015847064759e-06
-6.05057603926478e-06
-3.60454429756646e-05
-4.11216620358001e-05
-2.10813198121038e-05
-2.1938720012397e-05
-6.11456110985151e-05
-2.97529757351787e-05
-3.17739861746514e-05
-1.46476690774323e-05
-2.97167662235841e-05
-3.05419630930216e-05
-4.23948339131689e-05
-4.74557954577677e-05
-4.55437418937079e-05
-3.6308854921172e-05
-3.49728168064737e-05
-1.30224304204491e-05
-1.34390246978616e-05
-4.32795568795849e-05
-1.84830746188345e-05
-7.45091572730637e-06
-4.08930894460556e-05
-4.23269358171721e-05
-2.53728615538929e-05
-3.23598492349647e-06
-4.42814066234953e-05
-3.97398397933035e-05
-2.75006003072858e-05
-3.24525234975155e-05
-3.84385766544373e-05
-4.22199214646494e-05
-3.96792891657029e-05
-2.19938143398025e-05
-3.93037373676601e-05
-1.15873251140451e-05
-5.2837119388103e-05
-4.97238831132677e-05
-1.14163328347893e-05
-4.83889688350713e-05
-3.81806976106835e-05
-5.16046978872515e-05
-1.58809048909221e-05
-2.87737446604319e-05
-3.40227566963106e-05
-5.01359056604357e-05
-6.64632943103582e-05
-2.21156880939193e-05
-3.64467052209123e-05
-1.86531609958635e-05
-3.33345162968436e-05
-1.85710836658908e-05
-1.79695038044819e-05
-1.84046682508696e-05
-1.5751922823678e-05
-1.93389900014689e-05
-1.95737467276851e-05
-4.03493279191916e-05
-3.66416697412635e-05
-2.95020430757422e-05
-4.83787800910976e-05
-1.68711365844869e-05
-2.6585401106715e-05
-3.26827810389631e-05
-3.72640789933164e-05
7.99123380384872e-07
-2.11586280077736e-05
-1.14219812261031e-05
-2.72338837381646e-05
-2.14479835998011e-05
-3.00194256251438e-05
-2.0150498497292e-05
-3.4519970623579e-05
-4.84376936489938e-05
-3.29769061929284e-05
-6.53771591921059e-05
-4.40149212587161e-05
-1.76578124955888e-05
-3.08931331258372e-05
-3.29353718996046e-05
-2.02831074579564e-05
-2.10871284691998e-05
-1.12245994077741e-05
-2.99399245348427e-05
-3.29964872982186e-05
-2.57437624247522e-05
-5.39860689252113e-05
-3.46722036981668e-05
-5.56924698925575e-05
-1.27981152572673e-05
-1.801438245764e-05
-2.37512206534928e-05
-1.93452340630136e-05
-2.7795345407694e-05
-3.55171225597551e-05
-2.79231872470575e-05
-4.72875477336912e-05
-2.60750596578714e-05
-2.05414185538463e-05
-2.21089691133863e-05
-2.47645564717955e-05
2.48965646645816e-05
-1.52954157772509e-05
-4.54588903377356e-06
-3.09895268350695e-05
-3.25951079348435e-05
-1.7594978180913e-05
-6.04175723131469e-05
-2.35139427388074e-05
-1.28807998465945e-05
-5.18616296749229e-05
-6.73888285875869e-05
-7.06432309924583e-06
-4.01827798441881e-05
-2.68171774983831e-05
-4.46961914841433e-05
-1.1070961721336e-05
-3.57774990869909e-05
-4.93353005700269e-05
-5.98183520970948e-05
-2.7807739826907e-05
-3.71016579242075e-05
-7.29806800106248e-05
-1.25741313880051e-05
-5.30808370771442e-05
-3.03638147832022e-05
-5.89628990168767e-05
-2.06111374477209e-05
-5.73158819302514e-05
-1.93886812805995e-05
-2.99088894915071e-05
-2.89295736870688e-05
-2.18270976257933e-05
-2.31254284424639e-05
-3.4900923570191e-05
-4.56572680054842e-05
-3.20644413649866e-05
-4.60375573837133e-05
-2.84058615503689e-05
-3.93760345609368e-05
-1.76499768718683e-05
-2.91308893389316e-05
1.93166032337676e-06
-7.03286915378346e-06
-1.8751035777102e-05
-2.28253274009651e-05
-9.15952601224772e-06
-1.60992272352947e-05
-5.24656626850338e-06
-1.6369811797361e-05
-9.72713423741063e-06
-1.60413560333171e-05
-1.6847872894115e-06
-1.26119405787017e-05
-1.87514086277221e-05
2.20282483097838e-06
-5.68429920864122e-05
-3.77061817535452e-05
-2.92184456044023e-05
-2.37968595291758e-05
9.91540647376811e-06
-4.16952964317816e-05
-3.60262417863303e-05
-1.49514858659116e-05
-1.65606714390121e-05
-2.62917298104032e-05
-2.99152765124081e-05
-2.44898043802634e-05
-2.72658994750531e-05
2.63977335319157e-06
-4.17273963832546e-05
-3.9018252033125e-05
3.25438969815926e-06
-3.66876846448815e-05
-2.00237202437705e-05
-2.80112347846736e-05
-2.93033430383249e-05
-5.43476789313013e-05
-1.38071592968281e-05
-2.57745138174391e-05
-3.63307334391767e-06
-2.53325423805101e-05
-3.87237268116261e-05
9.33549142114034e-06
-1.77071667300579e-05
2.05715573468816e-06
-7.19332364411753e-05
-5.50213585789482e-05
-3.63773119566347e-05
-4.74346316333871e-05
-2.38579412121346e-05
-2.79932223298452e-05
-5.01593867261243e-05
-4.6011795725255e-05
-4.96702824784815e-05
-2.0720057188688e-05
-5.25933834755888e-05
-3.84262923293024e-05
-3.25747054065878e-05
-5.11828889157154e-05
-6.26974775932194e-05
-7.12747257532139e-06
-3.33184203689018e-05
-3.88900741473752e-05
-1.51281322136224e-05
-1.0068865475416e-05
-4.09367816075885e-06
-2.52099676826069e-05
-1.2330592466356e-05
-4.63499163505613e-05
-4.81638611257592e-05
-3.64866325292934e-05
-1.96375124055064e-05
-2.51221343710371e-05
-3.51850576090981e-05
-2.77616130524563e-05
-3.53427523642561e-05
-2.68090255694797e-05
-8.05910276092733e-05
1.57722853174713e-05
-2.02467813381151e-05
-2.58819316039813e-05
-4.51716849509228e-05
-2.85158251648094e-05
2.00702299909791e-06
-1.89318963127075e-05
-7.63483940574705e-06
-2.03911309516316e-05
-3.96908024563572e-05
-4.7833084405297e-05
-2.29745921679995e-05
-4.64515172021423e-06
-3.12484977022205e-05
-1.03758044679135e-05
-1.95249986209749e-05
-2.28750646619977e-05
-2.29002806744869e-05
1.36607745599525e-06
-3.41982951361556e-05
-1.85824408946134e-05
-3.83409748707575e-05
-3.92009167494642e-05
-2.58339563194073e-06
-1.16251945693951e-05
-3.58021973322905e-05
-2.05280151680825e-05
-3.37519550847168e-05
-3.44145292048199e-05
-1.87726484741465e-05
-5.00718820109711e-05
-2.40166036046139e-05
-3.45436133148783e-05
-1.64284551878134e-05
-3.35475991880859e-05
-3.39962655098381e-05
-1.55997244963394e-05
-1.87460892906149e-05
-7.40998443146021e-06
-6.99130895559833e-06
-1.19179437734483e-05
-4.20747937161321e-05
-3.53486033243846e-05
-3.70786713672769e-05
-4.25616877530946e-05
-1.60376172079679e-05
-7.79229574613789e-06
-2.92104626574133e-05
-2.37386095783213e-05
-3.35092756010499e-05
-3.91684106931767e-05
-5.68510210658243e-05
-1.89141824156637e-05
-2.32846922281178e-05
-3.32719766479758e-05
-3.33537093412753e-05
-3.76542885262956e-05
-2.40195255577222e-05
-5.03394643726312e-05
-3.12379790578947e-05
-2.99309732535648e-05
-3.87990798845336e-05
-1.63500251569412e-05
-1.46610529212961e-05
-5.80001981797426e-05
-4.07413478742431e-05
-5.457060689916e-06
-7.0533279706107e-05
-4.19884277475743e-05
-5.49317177817443e-05
-5.11078181941553e-05
-2.28605797880213e-05
-4.82102806561711e-05
-3.88766745894016e-05
-2.49010080674379e-05
-1.73795136157427e-06
-3.8770770614248e-05
-1.18958658215203e-05
-4.79360866686624e-05
-2.06737568270288e-05
-2.40951405615206e-06
-3.21694886745002e-05
-4.59042983826598e-05
-4.2721828794969e-05
-1.77236958180288e-05
9.76396013048527e-06
-3.23778107476698e-05
-3.03264088771548e-05
-3.02549370932719e-05
4.54363413429273e-06
-3.3110281977267e-05
-1.93663499372535e-05
-4.73884713105286e-05
-1.24460250299003e-05
-5.15444258725042e-05
-3.78414963458457e-05
-5.23664198002177e-05
-1.1254334196244e-05
-2.71641244072756e-05
-3.18828388184627e-05
-2.28988107966102e-05
-1.5788563088582e-05
9.67875602251073e-06
-3.47552238465819e-05
-3.38158326599279e-05
-2.44146598089837e-05
-5.25156075922171e-05
-2.30627701421154e-05
-3.10953083866793e-05
-2.37492651584815e-05
-3.26200724496012e-05
-2.52520945166956e-05
-1.26471653452098e-05
1.67875320145532e-05
-3.66918900566207e-05
-3.92413025771697e-05
-3.59676022459675e-05
-2.27795505848055e-05
-2.98016422627872e-05
-2.6921478877507e-05
9.09682112311619e-06
-1.98540203429298e-05
-1.68076111341699e-05
-3.60927076593622e-05
-2.13554462351247e-05
-2.89358920898869e-05
-5.31141632035747e-05
-4.52206627255474e-05
-2.81838310088076e-05
-3.72861484740699e-05
-3.44454272910941e-05
-3.83307976954878e-05
-4.47473152905147e-05
-3.65196431048053e-05
-2.67733130861621e-05
-3.74731978591181e-05
-4.32619066099417e-05
-4.21902136233868e-05
-2.01341299449573e-05
-2.15420692541042e-05
-1.08198704122882e-05
-4.45258437554478e-05
-1.49062154698605e-05
-3.09598247462773e-05
-1.13743508615696e-05
-3.43026827242976e-05
-5.88943802355228e-05
-2.46425481498744e-05
-1.27514792096301e-05
-2.49503523974753e-05
-6.04246270303204e-05
-8.79076306574788e-06
-4.85596140033713e-05
-4.66890359184875e-05
-5.79529320594772e-05
-5.87894175618337e-05
-4.60226044885949e-05
-5.71146637657844e-06
-2.83595077933276e-05
-4.53587652986226e-05
-3.70681285268531e-05
-4.74629705262849e-05
-9.20636632182602e-06
6.31204252215512e-06
-5.89559803488566e-06
-2.679303037915e-05
2.63711955498184e-06
-4.89249805366123e-05
-4.01330186920776e-05
-3.04141344676422e-05
-5.06475139538518e-05
-1.74328901884462e-06
-4.19631268835412e-05
1.06452411504263e-05
-3.29257926287869e-05
-6.12653577577297e-06
-2.49988449670132e-05
-5.07436928379181e-05
-1.82997606692386e-05
-1.82923493787344e-05
-2.66910645951918e-05
-3.52202414350231e-06
-5.78356839575555e-05
-4.69965987467747e-05
-5.65524932093792e-05
-3.75479509444319e-05
8.28890881019199e-06
-4.9403011073668e-05
-2.46161031140318e-06
-2.35845183733908e-05
-2.30877976870495e-05
-3.05074234328655e-05
-2.33750784860116e-05
-9.69523979788217e-06
-2.41886943434729e-05
-3.15865967771683e-05
-1.94708443533779e-05
-1.69072251614611e-05
-2.07106214445934e-05
-2.78170901423527e-05
-1.98790886830534e-05
-4.80890964496821e-05
-9.95905359261459e-06
-3.33903863581991e-05
-5.48399318704827e-05
-2.25322757843216e-05
-3.5211939944538e-05
-1.32711038864191e-05
-3.54851197120478e-05
-1.92253901358274e-05
-4.68476258194401e-05
-4.79072889931372e-05
-4.16751428783468e-05
-1.8352725575587e-05
-1.37230857076692e-05
-4.61373359215625e-05
-2.85442271654034e-05
-2.81520354521684e-05
-4.03427327637572e-05
-3.7610591609583e-05
-7.39517857403957e-05
-4.16125628249158e-05
-2.90574710033179e-05
-7.75093607094341e-05
-2.90565218830059e-05
-3.81970005010826e-05
-5.0123632008372e-05
-3.87491314357748e-05
-2.92676731615832e-05
4.10870086546921e-06
-3.54688334237829e-05
-3.48366894171745e-05
-9.5664078880353e-06
-3.24173597750834e-05
-5.01757641362843e-05
-1.53684686272242e-05
-3.76846713658134e-05
-3.73180884770717e-05
-2.14210129687042e-05
-5.77316304196295e-05
-2.64547532264903e-05
-5.17417441057194e-05
-3.31036676445758e-05
-2.09703150412718e-05
-4.40577477119241e-05
-3.32786468825456e-05
-9.19125585434063e-06
-5.44247521401181e-05
-3.55684911457307e-06
-3.57959330623785e-05
-4.60881815283001e-05
-4.28396738601278e-05
-4.30444896703979e-05
-2.71166854886837e-05
-4.19064939535305e-05
-2.83315912019725e-05
-1.7161750265145e-05
-2.32851414098727e-05
-4.74453094599595e-05
-3.35016935304655e-05
-4.39846752976489e-05
-2.7629568852136e-05
-7.43331591346468e-06
-3.47451141548529e-05
-1.90989342743211e-05
-6.13520168123795e-05
-3.62786865949635e-05
-1.95138343272909e-05
-3.15112405532458e-05
4.89445440529021e-07
-6.52145917726155e-05
-2.52049403348433e-05
-3.0979817152272e-05
-3.75322233250662e-05
-6.29222163837739e-05
-1.89544311240633e-05
-1.14202837902761e-06
-3.97624393823747e-05
-1.92796478572865e-05
-1.11168749342461e-05
-2.24235216491189e-05
-3.31569440374849e-05
-1.80360945583803e-05
-4.63626887388391e-05
-3.82320338413388e-05
-2.11916694961684e-07
-1.94251415457537e-05
-1.56622969497135e-05
-3.3619469415389e-05
-4.99966889439642e-05
-4.5022555194557e-05
3.81759282955517e-06
-3.68478641085437e-05
9.28115758529689e-06
-1.28945112142186e-05
-6.68965559841857e-06
-3.47943896189505e-05
-1.77028874379903e-05
-2.71721493638146e-05
-3.8299053055968e-05
9.03725964272954e-07
-3.54537251012885e-05
-4.88000236011138e-05
-1.8261448179787e-05
-1.0314454748406e-05
5.43047350145441e-06
-6.12427845687997e-06
-5.39151923030493e-05
2.40053250076887e-05
-2.43700898785162e-05
-5.96041373085071e-06
-3.38547300598485e-05
-4.54484690055109e-07
-5.06074338587781e-05
-1.45508300349035e-05
-3.50457467860382e-05
-2.85386315978038e-05
-2.3897218493831e-05
-3.91605385594193e-05
1.03513521264281e-06
-2.89355989220699e-05
-1.27029075237961e-05
-4.91303657716949e-05
-3.91900707963222e-05
-3.60764378491616e-05
-1.589889387565e-05
-4.73638530116331e-05
-8.95273905240281e-06
-3.66828502549556e-05
-4.33442198488451e-05
-1.47103707207856e-05
-1.32627980105716e-05
-8.83498538393417e-06
-3.91896007169925e-05
-3.01590161384223e-05
-2.05799082201886e-05
-2.69168886615688e-05
-4.66262150788531e-05
-5.82644579251033e-05
-3.23286488078891e-05
-1.82198052582426e-05
-5.42697628110799e-05
-3.48326385756636e-05
-2.41779898599564e-05
8.08939043978231e-06
-3.76506179203764e-06
-2.98114000082854e-05
-4.61579778485034e-05
-2.90805061964119e-05
-1.88594575342979e-05
-1.38641269940208e-05
7.97330229494246e-06
-2.01332774475396e-05
-2.88186531957221e-05
-1.843278476713e-05
-9.97366867999463e-06
-1.08184665646077e-06
-1.45391419358199e-05
-4.09094438357732e-05
-1.50510089854398e-05
-3.60721861682046e-05
-1.50642293754588e-05
-1.66993164190893e-05
-2.31729873916551e-05
-1.05337504739619e-05
-3.00002461868361e-05
-2.85777028707029e-05
-6.99986237424867e-05
-6.82066830618733e-06
-3.27757405589074e-05
-2.70940630738306e-05
-4.21851409920998e-05
-3.63808456632426e-05
-3.38825208065882e-05
-4.98314529721534e-05
-4.63717487164696e-05
-4.10710829907786e-05
-6.57418631916569e-05
-5.75559459827632e-05
1.15644556399821e-05
-3.1034457967178e-05
-5.09907627092909e-05
-2.46043321626535e-05
-4.81983974293175e-05
-2.43373229699463e-07
-2.85087259697986e-05
-3.05875081760894e-05
-3.79892742709721e-05
-5.53804772151902e-05
-2.80862411890691e-05
-3.43546003608356e-05
-2.3391216266352e-06
-6.27640481722679e-05
-3.93519550873806e-05
-1.08687383887411e-05
-2.23828178774802e-05
-2.04101517496168e-05
-3.64522512641753e-05
-2.36463799729502e-05
-3.88820391011868e-05
-1.75808972747655e-05
-1.53729738608854e-05
-2.46701415098933e-05
-1.28892149484412e-05
-2.09789147519884e-05
5.9645976652328e-07
-2.13140927803958e-05
-2.73411202234143e-05
-2.69396694635327e-05
-7.8947872929342e-06
-1.57089634516428e-05
-2.27548562259174e-05
-3.82418921847599e-05
-1.00533921990953e-06
-4.96348434312873e-05
-3.01146687103934e-05
-3.65262137064966e-06
-9.20505113776226e-06
-2.37397191835385e-05
-1.08461341837439e-05
-2.77590467245177e-05
-6.10650358536973e-05
-1.47923855355091e-05
-8.65127316480234e-06
-2.29776014865856e-05
-9.37681892462882e-06
-2.28121056334095e-05
-4.63883832904276e-05
-3.31816290529083e-05
-1.86830666331165e-05
-3.5070504691582e-05
-4.39336433558433e-05
-4.31288523300671e-05
-4.54289658805196e-05
-2.47169437447649e-06
-4.15385903677432e-05
-4.65957980123528e-05
-1.73740942009153e-05
-2.70926991111337e-05
-5.85315630127677e-05
-9.43357555836999e-06
-2.57851269657012e-05
-8.03105128136931e-06
-2.41402260761943e-05
-2.5848611534186e-05
-2.86252129029178e-05
-1.95476707558974e-05
-1.99422513118216e-05
-3.01811406540205e-05
-1.78079145842295e-05
-3.36063275295569e-05
-2.91182177788274e-05
-1.91305681317116e-05
-1.72095668447475e-05
-2.97221731405481e-05
-2.42077116251125e-05
-2.61632928512688e-05
-4.06727241436786e-05
-9.93542622037812e-06
-3.73296664153263e-05
-5.24636601445817e-05
-3.14743107364844e-05
-4.60219261056346e-05
-2.97712585358149e-06
-3.12943672514174e-05
-5.04982629251814e-05
-4.24582341899633e-05
-5.18783435463732e-05
-1.87295947836221e-05
-4.6069688815361e-05
-2.72774963007756e-05
-2.07065471032489e-05
-2.75979855758142e-05
-5.94298148105573e-06
-2.85915323714272e-06
-1.43776489899195e-05
-3.58239149153031e-05
-5.52472575283673e-05
-2.1457806883077e-05
-3.24122199781185e-05
-1.79942086768281e-05
-4.38095392768508e-05
-5.80082012262554e-06
-1.96467813815809e-05
-3.30045900925389e-05
-1.30026493199193e-05
-2.31679807371379e-05
-2.97876822562008e-05
-2.37342218697702e-05
-4.74900253823232e-05
-2.60431854823076e-05
-2.4272777798887e-05
-2.51226116828506e-05
-2.06436383452492e-05
-2.43949104965448e-05
-7.38306042373174e-05
-3.53769858349252e-05
-2.24763904665629e-05
-1.10236554479846e-05
-1.32257960783551e-05
-1.48256212770119e-05
-2.2448417159172e-05
-4.11530690322175e-05
-2.99742298710568e-06
-2.33030128219313e-06
5.45977157349318e-07
-4.23420030707236e-05
-2.28460191451472e-05
-3.54550343957192e-05
-1.25770292917431e-05
-3.0176388671261e-05
-3.00903474100765e-05
-2.84208217262151e-05
-1.35822995926382e-05
-2.51162322070208e-05
-4.71714048458774e-05
-5.34104327496776e-05
-3.14781950390236e-05
-2.67057145081803e-05
-4.71290588875304e-05
-5.45193626490717e-05
-5.16310111527177e-05
-3.53648565977175e-05
-1.76726944478778e-05
-5.10646573841486e-05
-2.49264541758911e-05
-1.25338107041099e-05
-1.43485442858721e-05
-2.67001060464434e-05
-1.90867765005226e-05
-3.21400423159529e-05
-5.12306758773262e-05
-2.06326781977491e-05
-3.29364354002089e-05
-4.24779143554935e-05
-1.08358059658288e-05
-2.61677627987942e-05
-4.01959685006756e-05
-4.62086006449137e-05
-3.71352846189666e-05
-2.42639745984658e-05
-3.8434788581096e-05
-4.91846516400036e-05
-4.45603628937834e-05
-6.17825609620228e-05
-2.03226352645716e-05
-2.3569787874019e-05
-2.20476801488464e-05
-1.99358950648745e-05
-3.53972752212387e-05
-3.36361801816445e-05
-7.98932010307513e-06
-8.98365671469103e-06
-2.14588407241255e-05
-3.08907620291496e-05
-5.30543670640043e-05
-7.95938532471903e-06
-2.08113262822416e-05
-1.41967187724383e-05
-3.85465370006894e-05
-1.62414749356094e-05
-2.21291048374255e-05
-4.40775392053243e-05
-1.62354407127529e-05
-2.99983419737537e-05
-2.71891310300947e-05
-2.19194313380546e-05
6.88670143674476e-06
-5.22661160481098e-05
-5.62101658344933e-05
-5.93802536047643e-05
-4.03598639330974e-05
-1.30935902856171e-05
-2.18406433895411e-05
-2.74766602992396e-05
-2.32810180856867e-05
-5.11246875149142e-05
-2.01318827628313e-05
-5.02538167403009e-05
-3.24829502713854e-05
-1.66761295828339e-05
-2.63879948918109e-05
-2.75464437353605e-05
-1.45067938810188e-05
-1.12759962030589e-05
3.32324687144764e-06
-2.58534910471417e-05
-4.90548217286287e-05
-4.12292463189758e-05
-2.97325271544328e-05
-2.19394838713662e-05
-3.55734532457933e-05
-4.01399573839109e-05
7.853719486109e-06
-2.21813782855055e-05
-5.2035827475952e-05
-2.23678250843232e-05
-1.69435326350799e-05
-2.55657300944021e-05
-2.49088464152605e-05
-2.81115639233231e-05
-3.19367060669342e-05
1.18781019037424e-06
-3.52847816710647e-05
-1.14962966009884e-05
-6.65373291409554e-05
-4.64289206594261e-05
-3.95163924690517e-05
-1.99197806611685e-05
-2.12480525748244e-05
-4.65833889712814e-05
-3.3799124471627e-06
-4.29200913032038e-05
-1.17166528619728e-05
-2.55263465646691e-05
-3.72765920589137e-05
-5.3724882195361e-05
-4.35878736875839e-05
-3.52868311756637e-05
-2.74930974290397e-05
7.31494400402592e-06
-3.06629346788989e-05
-4.53899499862324e-06
-3.58898628983399e-05
-5.96864374819883e-05
-5.23110962720881e-05
-2.90139814605377e-05
-3.8879373894319e-05
-3.8453226047176e-05
-3.29697213369977e-05
-3.30485549576355e-05
-5.77112245789624e-05
-4.44185480275908e-05
-1.8298349949409e-05
-6.07802802165614e-05
-4.76349232026914e-05
-2.20320573947861e-05
-1.66360724618676e-05
-2.5150340543247e-05
-6.30415520292141e-05
-3.40534477626717e-05
-1.26904763473915e-05
-5.98172021454072e-05
-3.22610249312643e-05
-5.29853297590181e-05
-4.20090992532451e-05
-2.52396028807642e-05
-4.41886737030585e-05
-2.38544195089055e-05
-1.13756112373682e-05
-8.56178259538254e-06
-3.50690601357527e-05
-3.12414273578492e-05
-2.78471884408846e-05
-1.70814676513165e-05
-1.9868633436579e-05
-1.22997976688855e-05
-1.82852296473309e-05
-1.06424912401137e-05
-2.39564848588404e-05
-2.46465245679459e-05
-3.72232169449944e-05
-4.35774241551806e-05
-2.31628638517205e-05
-1.50069027834989e-05
1.50800947277107e-06
-3.19257269933247e-05
-3.33089809257475e-05
-1.70145838297249e-05
-3.05111499091099e-05
-3.84789684089921e-05
1.09624724516159e-05
-2.4492421458634e-05
-2.81624977166686e-05
-4.58238613460545e-05
-3.31308768002582e-05
3.0764115523633e-06
-4.29740018281665e-05
-1.78983486032551e-05
-4.82027836857866e-05
1.96730461830397e-05
-5.26495022952067e-05
-5.73718250094883e-06
-5.5671691148145e-05
-5.73288674242961e-05
-9.42831849607175e-06
-3.65711896360332e-05
-3.91036762391753e-05
-3.02618408995651e-05
-3.21808427147971e-05
-3.61747816547321e-05
-1.42904713696033e-05
-1.6014394572753e-05
-2.84033610290253e-05
-6.17856722000647e-05
-4.0859411604907e-05
-5.66361983306036e-05
-5.62122112323874e-05
-3.0919901327878e-05
-3.61501470994035e-05
-4.31851824228041e-05
-4.80102460106871e-05
-3.51101507568023e-05
-3.39849609940201e-05
-3.31571741608067e-05
-4.28005224680809e-05
-4.17641204605469e-05
-4.53818601815318e-05
-2.54587306798096e-05
-3.38222437339887e-05
-2.13276619263898e-05
-3.51821327323961e-05
-8.34794968226885e-06
-1.02326458199554e-05
-3.86911165233637e-05
-4.8656667465188e-05
-2.80117424760462e-05
-6.34606252718441e-05
-1.88220987374291e-06
1.32092040491574e-05
-4.65530376736456e-05
-4.0187443163703e-05
-2.2123676408537e-05
-1.38550292406831e-05
-4.27287910331534e-05
-3.58782252470588e-05
-2.90882329796005e-05
-2.21332368176922e-05
-4.99517246917045e-06
-3.86299581306435e-05
-6.07622282738234e-05
-3.72156299319264e-05
-4.23238842174548e-05
-3.15599551734165e-05
-2.06083471099308e-05
-2.48291289696524e-05
-1.15395789832763e-05
-2.34817445879105e-05
-9.58372943961803e-06
-3.06122730486162e-05
-2.08737333909662e-05
-2.56513217608782e-05
-2.99126728977061e-05
-2.42339198533128e-05
-5.44571385339955e-05
-5.60918468439174e-05
-3.05616587646116e-05
-4.45609217880297e-05
-4.27281936764808e-05
-5.14584053772613e-05
-1.00651647022514e-05
-3.49371567356573e-05
-1.6308966189808e-05
-1.60313773811138e-05
-3.33547380971814e-05
-2.72212252574828e-05
5.58500539460608e-06
-4.15746122051356e-05
-1.73618231300964e-05
-9.15110795260525e-06
-1.08037867884191e-05
-1.80282053136855e-05
-3.40618308125493e-05
-1.46203531794147e-06
-5.22781762616375e-05
-2.43371663437236e-05
-1.39309596121408e-05
-3.21501553706731e-05
-4.67006847397956e-05
-5.05087607321217e-05
-3.36438107801619e-05
-1.85917079097504e-05
-5.07554064483473e-05
-3.60476888935324e-05
-2.65282771834876e-05
-4.86414479286177e-05
-2.79620469125403e-05
-4.72930058768543e-05
-3.62846320410836e-05
-3.67913128698332e-05
-3.62680176638893e-05
-1.23865143800271e-05
-6.16390148116673e-05
-1.86446488651143e-05
-3.90750054687581e-05
-2.82811272502746e-05
-7.34636566670761e-06
-1.36053278668232e-05
-2.63829930612567e-05
-4.51148516248915e-05
-1.47238744586131e-05
-2.81089321426966e-05
2.43743792457372e-06
-3.34625996549593e-05
-4.55670497469554e-05
-4.88212532154302e-05
-1.42689158587429e-05
-2.16876686003057e-05
-5.43488088747344e-05
-2.90471238428423e-05
-3.68556273624105e-05
-2.40515527208542e-05
-5.31431470748991e-05
-3.52876553589083e-05
-1.84998469071599e-05
-2.85046070784303e-05
-5.43704336549535e-05
-4.04602142951928e-05
-3.76820244588889e-05
-1.99546280679767e-05
-2.26703009603086e-05
-2.64708909335326e-05
-4.30821952071477e-05
-5.29610692310089e-05
-9.15160199577543e-06
-2.83810668193778e-05
-1.14328468166786e-05
-1.62591582958296e-05
-9.96532956529215e-06
-2.79093588796084e-05
-3.16154203929286e-05
-5.245612282915e-05
-2.27841588930463e-06
-1.69191242951309e-05
-2.92998818089019e-05
-2.58728274466123e-05
-1.47417745791221e-05
-2.95665081705133e-05
-2.7075787175856e-05
-4.84529391831981e-06
-5.39979034244809e-05
-3.35049748950777e-05
-1.14937282087915e-05
-6.3156466440953e-05
-5.27864726353805e-05
-3.0455578701049e-05
-2.04502780253338e-05
-1.81379979649506e-05
-2.12969481087259e-05
-4.78257313229382e-06
-2.79408715312773e-05
-4.19420619010345e-05
-2.41608966748194e-05
-4.59353583998038e-05
-3.13525931911865e-06
-2.87174237972782e-05
-5.01017820405261e-06
-5.30694408692686e-05
-5.6245397365609e-06
-9.21374779443911e-06
-2.91785039296105e-05
-2.71032958061856e-05
-2.60852617466148e-05
-1.4822704822328e-05
-2.37622584325837e-05
-2.66744295849847e-05
-3.55757094078159e-05
-2.66916259999716e-05
1.12756288716497e-06
-4.63582167453147e-05
-2.07045595933601e-05
-2.99637033619106e-05
6.92818377018408e-06
-3.33425462688567e-05
-1.52963023180896e-05
-3.88755741849935e-05
-5.56487495322321e-05
-1.14993271149272e-05
-2.65404456626524e-05
-1.81724094954688e-05
-1.83741513201139e-05
-1.08593130546914e-05
-8.17082391375608e-06
-2.72387694377488e-05
-4.48027955203095e-05
-3.3921545375468e-05
-3.59671701239777e-05
7.2844453830016e-07
-2.05357713094721e-05
-4.99445676705484e-05
-4.51911870236131e-06
-2.57375622498172e-05
-3.57567732379664e-05
-4.49779085174063e-06
-3.43581773799656e-06
-2.69652436689105e-05
-3.19650971802518e-05
-4.01624767355528e-05
-2.92217756292995e-05
-3.82629555396901e-05
-4.00180095147394e-05
-2.7270079976905e-05
-5.45169980306908e-07
-1.24780252453889e-05
-3.69350054925592e-05
-2.69769010585321e-05
-5.36285073169383e-05
-1.4694799462881e-05
-2.7359074547501e-05
-3.19267918403607e-05
-2.93913440518614e-05
-3.41072932328062e-05
-2.49926070697203e-05
-4.07361948713068e-05
-3.5914044640693e-05
8.870542473995e-06
-3.95487200728e-06
-1.9026022550394e-05
-4.23679243391954e-05
-3.61786971899841e-05
-3.47634088875052e-05
-3.12941001472205e-05
-1.56572016207082e-05
-5.94543891152447e-05
-2.99872582968186e-05
-2.0878369520493e-05
-1.28595099912496e-05
-1.3724006853362e-05
-3.51847863180687e-05
-1.10426964927902e-05
-5.95920479913839e-05
-4.1538283026398e-05
-1.27876345892836e-05
-4.07207879522205e-06
-6.12877259575987e-05
-4.7342016066552e-05
-3.43120693037776e-05
-3.80312921738057e-05
-7.01784828451888e-05
-1.96938124810805e-05
-4.21108429736439e-05
-1.9744681029345e-05
-3.39330009055561e-05
-3.85404555834076e-05
5.2127884634381e-06
-1.28910470488741e-05
-6.96072723881828e-05
-5.00231391944879e-05
-1.92599571338649e-05
-3.14968399184233e-05
-3.13296721199349e-05
-3.6458927563272e-05
-1.03017338825676e-05
-8.00395376110426e-06
-4.26652782652128e-05
-2.13979696376232e-05
-1.6240993908914e-05
-2.11402116215342e-05
-2.18964533255724e-05
-4.22294374061884e-05
-4.84068674328607e-05
-1.88740059613964e-05
-3.52648477976205e-05
-1.43887340915414e-05
-1.78821899787655e-05
-2.36000634439332e-05
-2.16433802920902e-05
-1.48775677272611e-05
-3.47946017446167e-05
-2.97515882688073e-05
-5.39731780763312e-05
-2.41936139658765e-05
-3.41306254542969e-05
-5.09284107247749e-06
-4.02223564989649e-05
-6.04281530090131e-05
-3.73245964145956e-06
-2.88898238878944e-05
-2.31523133931413e-05
-3.319457688686e-05
-1.83423469632567e-05
-4.56391945726534e-05
-2.55048022137678e-05
-3.27016057482505e-05
-4.82932128052492e-05
-4.79224088330203e-05
-3.24412708958613e-05
-4.09401861124882e-05
-2.2739353657513e-05
-2.64788580315767e-05
-2.4476558668945e-05
1.04638534912009e-06
-2.87795994715284e-05
-5.58474304295205e-05
-5.70832711811556e-06
-2.7300661110446e-05
-2.86646153474036e-05
-1.53846475434875e-05
1.15449187320633e-05
-2.48188084792103e-05
-3.46035804826579e-05
-2.57532492984421e-05
-1.96843868584317e-05
-1.62279115342423e-05
1.83451669314225e-06
-2.24120195996178e-05
7.47917914454202e-07
-4.16379339581885e-05
-3.27708437339422e-05
-3.24804240342007e-05
-3.77764225571712e-05
4.25851511460204e-06
-3.8855812342311e-05
-1.30914921494176e-05
-2.34210208825869e-05
-3.9391215186241e-05
-2.18150913476103e-05
-2.86889706556022e-05
-1.86681266568878e-05
-2.33123727988696e-05
5.83074364634277e-06
-2.42958239406719e-06
-3.38164731888445e-05
-3.51271400437377e-05
-2.84338841130539e-05
-2.42763138449667e-05
-3.58015869500531e-05
-3.54034748157284e-05
-4.0175385042918e-05
-4.03259470807041e-06
-2.54030792425611e-06
-2.50878818491887e-05
-1.52916088261333e-05
-3.05173296799258e-05
-3.12363148391194e-05
-3.80357059544846e-05
-4.0106399646998e-05
-2.76184095246246e-05
-4.8702494884228e-05
-1.57315179588469e-06
-3.30906554698625e-05
-2.99039244858506e-05
-1.70536091284074e-05
-1.65758110568318e-06
-3.75323579518663e-05
-2.60978523661275e-05
-2.78562529031972e-05
-2.87614368286225e-05
-3.39567320381162e-05
-4.77272144965461e-05
-1.71659237812872e-06
-4.63946428976141e-05
-2.60314213269526e-05
-4.87413352167977e-06
-1.57064718551453e-05
-2.06908269979665e-05
-2.93583510128205e-05
-1.67787082725032e-05
-5.29034268812513e-05
-3.35061496316715e-06
-1.86462127049072e-05
-9.30322479986977e-06
-3.30754085464364e-05
-1.10767439361671e-05
-5.75290869240849e-05
-2.63157113193898e-05
-4.79898237659402e-05
-3.00906988872339e-05
-3.45308254166714e-05
1.77574746669852e-06
-2.81248188658952e-05
-1.45584912479502e-05
-2.99776873361954e-05
-1.73697539055188e-05
-3.38253534144102e-05
-3.14462365228422e-05
3.99599780835855e-07
-2.87588975895012e-05
-1.11999749143042e-05
-6.65834695475105e-06
-2.77938492532805e-05
-8.94550272185823e-06
-3.20476713110342e-05
5.38019517947782e-06
-2.7611031036633e-05
7.05457408040978e-06
-3.00015161921178e-05
-3.75924589707893e-05
-1.58941440726427e-05
-4.1087720744038e-05
-2.09254417169827e-05
-4.29546067231047e-05
-9.40815628292792e-06
-1.25941579460552e-05
-2.73758387297127e-05
-5.87846249340277e-05
-5.81893908266224e-05
-3.78162498565514e-05
-3.89877008009237e-06
-6.3743176556347e-05
-5.13837036205323e-05
-3.62552423958002e-05
-2.94830481649488e-07
-1.37078444943081e-05
-2.05007112897814e-05
-3.01263122062949e-05
-1.91924388008456e-05
-2.44464533780042e-05
-1.56469397063634e-05
-3.32194110830935e-05
-3.91264157494394e-05
-2.56927704428429e-05
-2.840592874094e-05
-2.45143504857716e-05
-5.51162603802924e-05
-6.64827782237111e-05
-5.05058515902138e-06
-6.41592353854649e-06
1.08120827599942e-05
-2.22063330177756e-05
-5.16392014831966e-05
-5.76662459011953e-05
5.67166983054823e-06
-3.48756649481247e-05
-4.83410978951094e-05
-5.50135644757246e-05
-5.46210375884637e-05
-3.08038750009523e-05
-1.50269529770835e-05
-3.32082400076032e-05
-3.72744077435041e-05
-3.20351559880503e-05
-4.23485478111484e-05
-1.83163154845441e-05
-3.88345584077058e-05
-7.02520332087593e-06
-2.54707081778382e-05
-3.45954312034551e-05
-1.16598497764324e-05
-2.77991440019247e-05
-4.67597257110092e-05
-6.53833362529059e-07
-2.05957889757579e-05
-4.85765201930292e-05
-5.83928073503169e-05
-3.22442874243032e-05
-3.36714694704717e-05
-1.1479998815621e-05
-1.80544067039631e-05
-4.83278126748957e-05
-1.85776773763456e-05
-1.98913292811976e-05
-3.15913315422546e-05
-5.19677149665206e-05
-4.78106198729475e-07
-9.91874563927909e-06
-2.26612181545828e-05
-3.34005411665761e-05
-4.10348698558314e-05
-4.04607987978519e-05
-1.58622754100378e-05
-2.5918914283264e-05
-2.54890638435105e-05
-1.33828710237261e-05
-4.02055325410544e-05
-3.64499857132413e-05
-9.06566341229907e-06
-3.71933147413818e-05
2.41010632864724e-05
-2.51906724235683e-05
-1.64819452330895e-05
-2.67147788920214e-05
-3.87347427612302e-05
-3.62403192644173e-05
-3.96657231946352e-05
-4.7967203908729e-05
-8.13120439911619e-06
-2.43664758714906e-06
-2.11992155456801e-05
-4.45285774437431e-05
-3.21188524210462e-05
-3.17138684381718e-05
-5.00518216801937e-05
-2.80170861497081e-05
-3.25603377698864e-05
-2.29069573398385e-05
-7.3406983734887e-06
-1.87094207137662e-05
-4.08416428811376e-05
-3.53249565470972e-05
-5.25584860225485e-05
-2.71495896430423e-05
-2.84204568916851e-05
2.1773946271424e-06
-2.90472643661492e-07
-3.79872138295495e-05
-3.81621188411303e-05
-1.5701792948112e-05
-4.0882839553369e-05
-3.1054425477395e-05
-4.59321888702476e-05
-2.00667187621299e-05
-5.27152869089846e-05
-1.6045725813577e-05
-1.02869767344697e-05
-4.75230230497191e-05
-3.69541957265122e-05
-5.97517309586787e-05
-4.39678245865903e-05
-2.82607178231199e-05
-6.86990881453085e-06
-3.99555265213086e-05
2.02846389427054e-06
-1.50225924116882e-05
-2.5724974465644e-05
-2.38024410481588e-05
-9.09974767573962e-06
-5.55642370287382e-05
-3.37510373443818e-05
-3.59332048999279e-05
-9.42563051982835e-06
-3.6980650788954e-05
-1.34513754247567e-05
6.35036692269525e-06
-5.22136000263461e-05
-2.71712585657898e-05
-2.00986684640277e-05
-3.81217338046575e-05
-1.40797487749656e-05
-1.40999287633108e-05
-3.90322657269682e-05
-1.82566300585797e-05
-1.71061502843485e-05
-2.85735147504396e-05
-2.01239724401135e-05
-8.28962292792516e-06
-2.43377583593045e-05
-4.39823484461966e-05
-3.37658663618737e-05
-6.27349662373249e-05
-3.79860532814168e-05
-2.97089388816276e-05
-1.31172338020244e-05
-2.21338994545201e-05
-3.44346391938845e-05
-2.25214507614473e-05
-1.22955333211321e-05
-3.3268835770349e-05
6.04954371749556e-06
-3.33757153560117e-05
-2.28520517192528e-05
-3.75342137948126e-05
-5.95062615607267e-06
-6.31306835744183e-06
-3.32635334786411e-05
2.14110101177419e-06
-4.34839256714142e-05
-2.07724013207386e-05
-4.08450298956561e-05
-1.17783638611613e-05
-6.14069637375182e-05
-5.08869432456174e-05
-4.13032696794801e-05
-3.65859777351524e-05
-2.4318145597377e-05
-4.28772531524546e-05
-1.57630712027193e-05
-4.25148374510487e-05
-2.02967172651255e-05
-5.07895712393943e-05
-3.90847882189854e-05
-2.57379372247595e-05
-1.36427367237384e-05
-3.63269584128558e-05
-1.3438714357706e-05
-3.50464162348424e-05
-5.22000168445749e-05
-2.43020894502808e-05
-4.49092516406005e-05
-4.29248551549759e-05
-1.19667820165538e-05
-2.84626053624904e-05
-3.20301241859614e-05
-3.46164009357296e-05
-1.88336865273305e-05
-2.69159333908424e-05
-1.66389910627852e-05
-1.33008535105071e-05
-1.89859740697899e-05
-3.11406181939096e-05
-6.78408307206647e-05
-3.84288600823381e-06
-5.20499111966494e-05
-1.48170079812329e-05
-3.72353819480257e-05
-4.1468245941032e-07
-2.24342560962653e-05
-1.81810088820132e-05
-2.86040801081993e-05
-5.91824264469779e-05
-3.02324522533277e-05
-3.15194392086944e-05
2.0891854342437e-06
-1.80437085091152e-05
5.6673902333021e-06
-2.88723399743366e-05
-5.4271837590836e-05
-2.39546629317339e-05
-2.48907053441577e-05
-9.39270398060653e-06
-2.97974904312833e-05
-1.76509629170452e-06
-3.79683089856882e-05
-4.19398533068536e-05
-3.90881100086144e-05
-2.47228458297702e-05
-2.88111246813124e-05
-3.65939876142193e-05
-3.50135932694297e-05
-2.68347100689491e-06
6.04677970795053e-06
-3.45305851306895e-05
-8.70364278653481e-06
-1.38327210787765e-05
-2.21693812294026e-05
-2.26806772984081e-05
-1.76406422949898e-05
-5.63132303833522e-05
-5.82275400572987e-05
-3.28305219617259e-05
-1.61462628186738e-05
-2.70280323730827e-05
-3.41276494684861e-05
-2.51386033779941e-05
-7.63331269513064e-06
-1.56730759638006e-05
-2.45695508859953e-05
-1.62550719123035e-05
-2.79688943472055e-05
-1.56659214517039e-05
-3.17335464151023e-05
9.68328762346717e-07
-2.51369787548476e-05
-4.12865640204341e-05
-3.70617250827942e-05
-2.2619757703099e-05
-3.78709604676567e-05
8.89373737012205e-06
-5.86548329486572e-05
-9.11011839026381e-06
1.04915595840864e-05
-3.03920666212749e-05
-3.90700529091772e-05
-1.49886783037406e-05
-4.38553067804041e-05
6.36886736858501e-06
-3.01808105023309e-05
-8.47686136074817e-06
-1.76936144054318e-05
-4.51972003584353e-05
-3.66591019057019e-05
-6.5572028998209e-05
-4.79261443940968e-05
-5.15218856724663e-05
-4.65029523118962e-05
-5.3170557508122e-05
-2.59108596038985e-05
-3.39829873312963e-05
-1.191768819541e-05
-1.7703353946316e-05
-4.09853846863532e-05
-2.43238854993025e-05
-4.78193899469644e-05
-5.69333873047e-05
-2.37096484622891e-05
-2.42930541345744e-05
-2.20513242820502e-05
4.79144065464084e-06
-2.65295169235056e-05
-4.64363203432166e-05
-2.11096287868641e-05
-3.13221379073709e-05
-3.93424433145606e-05
3.62375145145371e-06
-3.35517922484847e-05
-7.85616541053262e-05
-2.65009581440182e-05
-1.54812014233808e-05
-3.16937001202476e-05
-2.38168424826083e-05
-5.52366790848539e-05
-4.08822064419817e-05
-4.49630723299573e-05
-2.36665372153745e-05
-4.48210995695689e-05
-6.08620803865263e-05
-3.67536994821003e-05
-3.55541664080735e-05
-4.89177977579858e-05
-1.80578994238897e-05
-2.88808587301503e-05
-1.06946939065105e-05
-2.86797958979429e-05
-4.40003014448419e-05
-3.58921997264972e-05
-1.11035084336618e-05
-3.12220680034654e-05
-3.99719408858697e-05
-6.10054795880956e-05
-1.52975569409126e-05
-3.48326092694696e-06
-2.39256841487628e-05
-5.72429675766675e-05
-3.76684123139105e-05
-1.26603004880607e-05
-3.62978481317722e-05
-2.06184293171606e-05
-3.33339821694487e-05
-3.81226343431274e-05
1.21256646195176e-07
-3.95155636819085e-05
-2.62495604729779e-05
-3.17200736398309e-05
-2.95539996796167e-05
-2.42709010321144e-05
-1.15270599057863e-05
-3.93019870130928e-05
-5.36537403596062e-05
-5.35803578617216e-05
-3.79922381412445e-05
-1.47125524762891e-05
-6.42106969258479e-06
-5.01181428087234e-05
-2.32858543003063e-05
-2.67578508364057e-05
-2.55989350181062e-05
-2.32732897569561e-05
-1.39361111322122e-05
-2.09379608857632e-05
-2.45029108881298e-05
-2.93491117010886e-05
-4.06145653982392e-05
-4.19964582797215e-05
-2.23357212986239e-05
1.66471736499401e-05
-3.24307654875135e-05
-2.76449186841887e-05
-1.66267906089833e-05
-1.18674083872021e-05
-6.21732378115149e-05
-3.11381313182681e-05
-9.51745507001077e-06
-1.90968948821041e-05
-2.94605777325468e-05
-2.08904639171907e-05
-2.46862008698897e-05
-3.36219312071978e-05
7.81714899537664e-06
-4.19046303833141e-05
-3.42090732191287e-06
-4.03765387869243e-05
-3.57148347047584e-05
-2.91502766809742e-05
-1.80221198764941e-05
-1.93060785659785e-05
-1.73492499415201e-06
-4.27620856933657e-05
-7.14288136939599e-05
-2.79093602617315e-05
-2.79296656870114e-05
-1.67181952510039e-05
-3.30071293402995e-05
-2.8001838671366e-05
-2.45881577045808e-05
1.39105111576608e-07
2.06129053269858e-05
-3.71721770514952e-05
-3.80102806496582e-05
2.76982317890528e-06
-3.36144147361646e-05
-2.61921858997022e-05
-3.52813605118968e-05
-4.05070808576275e-05
-5.17889524951419e-05
-1.00249130273769e-05
-3.47792286514568e-05
-2.96712812888045e-05
-3.49387818934791e-05
-1.36457204537073e-05
-4.02978450427619e-05
-3.44192958865656e-05
-2.05212968252028e-05
-2.75432619489843e-05
1.92669311297342e-07
-3.63647699222807e-05
-4.17693235437653e-06
-3.07202272632479e-05
-4.51509367824779e-05
-3.28422951741191e-05
-3.55189985809143e-05
-4.61975467388857e-05
-4.98865687232258e-05
-4.14622858902084e-05
-3.15529396025009e-05
-8.6094269967479e-06
-1.47456417189144e-05
-5.15744876748596e-05
-3.50144269103021e-05
-4.1347812306861e-05
-3.82290403188632e-05
-4.2258330645503e-05
-4.42445798026252e-05
-2.51223680889983e-05
-6.36834568706849e-05
-2.71871724578154e-05
-4.52460983569842e-05
-4.97347656930519e-05
-2.98161043129769e-05
-3.74260972184589e-05
7.01808820012888e-06
-3.3286872549478e-05
-2.70383094217252e-05
-5.13053627299906e-05
-3.72706649016599e-05
-2.25932536919531e-05
-4.53146395429955e-05
-4.80676837302981e-05
-2.3166087007226e-05
-2.63065138256249e-05
-1.87845775221331e-05
-3.29511398277136e-05
-4.91847318131884e-06
-1.85145185497044e-05
-5.70546304636191e-06
-3.67807876634779e-06
-1.86129279166937e-05
-2.67189670325718e-05
-2.78921752053075e-06
-9.21231024178979e-06
-3.13208660258709e-05
4.20949179896406e-06
-4.91365290287e-05
-2.72052144403914e-05
-1.77597754096296e-05
-3.63304930924619e-05
-3.27884584478454e-05
-5.3503661202848e-05
-1.62773180644216e-05
-6.16009222522345e-05
-4.35019976736495e-05
-1.51143281335783e-05
1.25173180227371e-05
2.1190985330147e-06
-3.5730864488908e-05
-4.58683956951969e-05
-2.85619686321609e-05
-1.08905254617152e-05
-2.3628398099041e-05
-2.36687508219929e-05
-3.19510212802971e-05
-1.9836342512107e-05
-2.92878296355674e-05
-4.08099059403002e-05
-4.3066470848737e-05
-3.38076129125136e-05
-2.81595621315028e-05
-3.83590505284032e-05
-1.31712031731934e-06
-3.27549634178932e-05
-5.49400173531904e-05
-2.49566906631136e-05
-2.20270268347306e-05
-4.25861839208477e-05
-1.84986304753146e-05
-8.44318050209396e-06
-5.04203524109051e-05
-7.03645027623094e-05
-4.85984274102987e-05
-3.32443990474088e-05
-4.26228949538818e-05
-3.25381243657261e-05
7.64831153528857e-08
-5.06092055701e-05
-1.3992028368428e-05
-4.74051905082099e-05
-1.74102092601379e-05
-3.75688564774319e-05
-3.38272465488766e-05
-3.38746461966146e-05
-5.25288142728578e-05
-3.66472887133264e-05
-4.57705797740173e-06
-3.7105871883654e-05
-2.98398986499703e-05
-3.00620061883278e-05
-3.49261338169893e-05
8.33661585764233e-06
-1.93915718565196e-05
-5.14805084360909e-05
-2.6569863666794e-05
-3.11783131013432e-05
-3.57778871366852e-05
2.47506258908867e-06
-5.44504087934628e-05
-2.03656659951288e-05
-2.22280711413407e-05
-6.08698806277456e-05
-5.03983392526592e-05
-5.29277577339006e-05
-9.73431244643707e-06
-2.78709236103058e-05
-7.7235730727149e-06
-4.01760468900433e-05
-1.69142178733227e-05
-1.27697429126388e-05
-3.05085774687622e-06
-3.66536373646072e-05
-1.50427506917358e-05
-1.93329515005417e-05
-2.07492068700364e-05
-4.47840189187342e-07
-1.22738425939869e-05
-2.12697576335949e-05
-3.38148634212003e-05
-4.97287009159024e-06
-4.10641021750685e-05
1.13824942769297e-05
-8.70793178406333e-06
-2.44288540279713e-05
-3.52703146745112e-05
-3.63334237287184e-05
-2.97315259515273e-06
3.23253297404071e-08
-1.51194923489375e-05
-3.16751651562587e-05
-3.99669644824844e-05
-3.1683960360438e-05
-2.79561235912811e-05
-2.48995452624156e-05
-2.62435275846502e-05
-2.33697451092321e-05
-1.90941081858686e-05
-2.83299461323079e-05
-2.88157696714943e-05
-3.59766978330826e-05
-1.32386633352772e-05
-1.18823209835263e-05
-2.1923315265438e-05
-4.48096449725126e-06
-3.06150577012286e-05
-6.00229310340958e-05
1.72209268784891e-05
-2.53817638664131e-05
-5.21754573959744e-05
-2.66966041654393e-05
-1.6882843165909e-05
-3.22030202408114e-05
-2.34450183851572e-05
-1.72634202471141e-05
-2.25131970339951e-05
-3.05173437027436e-05
-5.59500710713136e-05
-2.16377959911843e-05
-2.06146907102273e-05
-5.21127228641644e-05
-3.5976311937909e-05
-2.49121512796752e-05
-4.80509454603711e-05
-3.11755601517414e-05
-4.80116596247967e-06
-1.45951141498819e-05
-5.10518358572856e-05
-2.98274819194592e-05
-4.82187386091788e-05
-3.83283479975281e-05
-2.87833132767373e-05
-2.426513861726e-05
-5.59277821634844e-05
1.75737840374934e-06
-1.68116047653404e-05
-1.70913907074564e-05
-4.27175668868747e-05
-1.99355325571057e-05
-1.09346400445403e-05
-1.88125919442116e-05
-3.11433639051255e-05
-4.08585483097485e-05
-2.69545002831378e-05
-2.55588571321707e-05
-2.27575103368599e-05
-3.83695059532683e-05
-1.91243620130195e-05
-3.32788973860928e-05
-2.76169992135561e-05
-7.31029324221551e-05
-4.49545900783746e-06
-4.5183960530027e-05
-9.51176112205953e-06
-4.37746422904824e-05
-9.23566233232615e-06
-4.38071414301524e-05
-2.01852869349366e-05
-7.16704532192191e-05
-6.96393440171967e-06
-2.99913596399485e-05
-1.25725033222687e-05
-2.56982311196253e-05
-4.2831821048677e-05
-1.7828127533125e-05
-3.666991966369e-05
-2.75750670998437e-05
-3.80015940083766e-05
-3.14068049626024e-05
-3.09210724898163e-05
-5.11218629190748e-05
-2.34983069080221e-05
-2.95557168750033e-05
-3.12422476985475e-05
-2.28788596861002e-05
-1.28547844168705e-05
-3.35850804929419e-06
-3.55040213002035e-05
-4.54055385783812e-05
-2.26673549906165e-05
-6.78118848841775e-05
-9.31812006111861e-06
-3.15886467891639e-05
-3.83542353785131e-05
-2.0542872285475e-05
1.0179553299099e-05
-1.46794732634225e-05
-5.59386149249551e-05
-9.36081076045878e-06
-6.10502399047827e-05
-4.50908435670199e-05
-3.85480614141209e-05
-2.99831686486353e-05
-2.9691444235559e-05
-4.26116682681283e-05
-5.08120631910187e-05
-2.15415073721364e-05
-3.17236880614498e-05
-2.24983056733098e-05
-2.83988002808195e-05
-1.66986209346992e-05
-5.52425407578678e-05
-1.57282950317433e-05
-3.82351815800577e-05
-5.00513434420611e-05
-2.52265174102839e-05
-2.92522958848917e-05
-2.65415519127702e-05
-5.40550573461892e-05
-2.00435364211798e-05
-7.80082652456634e-06
-2.21070138797944e-05
-2.85768160072872e-05
-3.94748133049613e-05
-3.17603990113569e-05
-2.06994000042154e-05
-1.63251024226449e-05
-3.77818826176045e-05
-5.41891143613954e-05
-1.02987120794324e-05
-8.50949281816339e-06
-4.21599853262747e-05
-3.88738015999702e-05
-1.34139938097294e-05
-4.13795826918018e-05
-5.92660874402847e-05
2.45363294335142e-06
-5.79990321938365e-05
-3.33427806664087e-05
-9.95789150250615e-06
-3.57324677446415e-05
1.30748215307877e-07
-2.82571692716232e-05
-1.23953264106992e-05
4.84444087446149e-06
-4.55631447733319e-05
-4.24777367572598e-06
-5.62751137905188e-05
-5.14697820531287e-05
-2.03963124791872e-05
-9.31628283118332e-06
-4.73052537822035e-05
1.02391764574636e-05
-3.06583810244921e-05
-5.05325234564045e-05
-1.30051084161261e-05
-3.95438508290183e-05
1.04838748348507e-05
-3.75669995446252e-05
-2.91728280931004e-05
-7.1821369337563e-06
-2.6768207267848e-05
-4.83063579297434e-05
-1.98213540213345e-05
-7.93454819627926e-06
-5.58690406625302e-05
-2.40993524816572e-05
-1.55403768081131e-05
-1.6225794294282e-05
-3.46979599958393e-05
-3.34068425781126e-05
-1.65498689335416e-05
-3.73174310914442e-05
-3.27181926539339e-05
-2.68855113323667e-05
-2.92978020133891e-05
-3.94857537689891e-05
-2.00447658998644e-05
-4.84885419302102e-05
-3.54487474083781e-05
-2.30502587348924e-05
-2.89626438291632e-05
-2.02461047239259e-06
-4.819826971039e-05
-6.07023595101067e-06
-5.52642846553908e-06
1.48131172242771e-05
-3.02507139252556e-05
2.95362803103596e-06
-3.88684913538885e-05
-2.99633789007215e-05
-1.71667332105548e-05
-1.59448770118789e-05
-1.69304295464083e-05
-3.4915697740566e-05
-4.33414389751953e-05
-2.17718605965556e-05
-2.65559168864601e-05
-2.11095817730191e-05
-1.87479911260548e-05
-2.23206891866748e-05
-5.73270873153894e-05
-2.81438114352512e-05
-4.22390149370347e-05
-2.06108400138579e-05
-3.97468985096361e-05
3.18604009927455e-08
1.8457534361463e-06
6.62402227124158e-06
-3.70860487203958e-05
-3.79134748846279e-05
-4.86525668013123e-05
-5.07696623994674e-06
-2.49031365061256e-05
-3.59305163001907e-05
-4.90002107432976e-05
-2.31967737432612e-05
-3.42281977859681e-05
-3.16744501595548e-05
-2.45732470488656e-05
-1.16935901955687e-05
9.71739623442727e-07
-1.71222199220667e-05
-2.11181246378463e-05
-3.30348147165126e-05
-1.668313913792e-05
-1.91308990370879e-05
-1.43388059660624e-06
-9.29648726832147e-06
-3.99691100272196e-06
-3.77158580986303e-05
-4.39876103401421e-05
-4.29114200953679e-06
-4.1169087072806e-05
-5.14161139000848e-05
-2.51203345217448e-05
-5.32240563127321e-05
-3.68099477608554e-05
-3.086689843534e-05
-1.7902383547285e-05
-4.4978475763608e-05
1.41688739025349e-06
-3.54809527376908e-05
-6.96870874486629e-05
-3.29985742584159e-05
-5.73227716366903e-05
-1.23375702282215e-05
-4.73659392960672e-05
-3.69244624994529e-05
-3.64603733464948e-05
-6.82249373870407e-06
-1.58586973914924e-05
-3.35549499307047e-05
-1.72164582901331e-05
-2.03461143341111e-05
-2.95672580116603e-05
-4.9588133505613e-05
-2.43533100418836e-05
-7.66750341337105e-06
-3.50877713325782e-05
-2.6164259275009e-05
-1.1398803531026e-05
-3.87200251540631e-05
-1.99212717631775e-05
-2.30275744841689e-05
-1.61238019581063e-05
-2.83217725547928e-05
-1.91106707742543e-05
1.26829134791549e-05
-4.37858426821439e-05
-5.24005302028765e-05
-1.99928576293092e-05
-2.07426561593778e-05
-2.53642226039303e-05
-2.19272125502044e-05
-3.34180677623587e-05
-6.95235228514923e-06
-1.29588990104518e-05
-3.87770437289743e-05
-6.42630751371968e-05
-3.89109264536253e-05
-7.2064344102823e-06
-6.24920733795306e-05
-1.76732348866768e-05
-1.52127379235261e-05
-2.44246794245742e-05
-3.20367040939589e-05
-5.39911536250562e-05
-3.27696605402426e-05
-9.52411179502934e-06
-2.14266671369033e-05
-3.84802598845907e-05
-1.89332075042806e-05
-2.66988757288109e-05
-1.57029460374443e-05
-4.67555018738552e-05
-3.50023232907669e-05
-2.13276661673709e-05
-3.3577065461651e-05
-4.44958593168125e-05
3.00856185485445e-06
-1.01229302608003e-05
-9.49610401646358e-06
-1.18220975336791e-05
-1.7464769834669e-05
-4.98109831911128e-05
-2.61927580970159e-05
-4.38841517893809e-05
-1.73709142558203e-05
-3.08635254974694e-05
-9.34016638560329e-06
-1.37799399221795e-05
-2.08954263573905e-05
-3.8656988219938e-05
-4.80213804166597e-05
-7.0706676999668e-05
-2.5969825027983e-05
-8.5688230907168e-06
-3.86198780204233e-05
-3.8511487347862e-05
-1.894098654771e-05
-1.96503860667403e-05
-3.71680772203411e-05
-3.36659782227255e-05
-4.79125025107022e-05
-2.73920077807486e-05
-2.98318921291811e-05
-2.60413830490761e-06
-3.48844699804133e-05
7.97315379026289e-06
-3.65229202932428e-05
-4.48462073946308e-06
-3.12321545868025e-05
-7.07660550879423e-05
-4.3460364555664e-05
-5.02275577843276e-05
-3.95702587599538e-05
-3.17476775871573e-05
-2.46410761870351e-05
-7.24545216674095e-06
-3.74159342066027e-05
-7.72820189244667e-06
-3.82504068238023e-05
-3.82361247846819e-05
-4.09849040648525e-05
-5.79735531718719e-05
-2.8873856434695e-05
-2.89357057990869e-05
-1.74401832667902e-05
-4.54884853207905e-05
-3.73515727122126e-05
-3.05493228345732e-05
-3.17021529781305e-05
-4.96171149144144e-05
-2.92724989197702e-05
-3.97998907503536e-05
-5.59507432136544e-05
-2.65726087399639e-05
-1.14868557962272e-05
-2.0671881162807e-05
-3.18359404044668e-05
-1.05012618972439e-05
-2.73596995304849e-05
-1.30764864079911e-05
-2.96530999772519e-05
-5.40589944100989e-05
-2.91106696835924e-05
-4.22418013617159e-05
-3.05409328845557e-05
-2.23058671169042e-05
-2.5449752944757e-05
2.16802090746877e-06
-5.62890187807045e-05
-1.041270179872e-05
-4.39449940587799e-05
-5.77775565397624e-05
-2.69818766841838e-05
-3.23736504911291e-05
-3.30996452541294e-05
-3.35096646829448e-05
-3.3793036424484e-05
-3.32600448430807e-05
-3.38706363266551e-05
-2.59576657752639e-05
-2.71996393071787e-05
-4.21938143746174e-05
-4.04066036530548e-05
-2.93230147069622e-05
-2.53663925696566e-05
-3.50058700945146e-05
-5.00148387180118e-05
-3.19319963308801e-05
-1.87465703234499e-05
-2.79050112010149e-05
-1.34422250403627e-05
-1.96322797269936e-05
-3.58938098614565e-05
-1.46120714483157e-05
-2.97378778042847e-07
-3.22379029875512e-05
-6.53633080945413e-05
-3.10800997370192e-05
-3.09439386272347e-05
-2.80987142721829e-05
-2.64165509558729e-05
-2.95621572672839e-05
-5.15142877554064e-05
-3.49892951113044e-05
-3.38144754190998e-05
-4.41085334672286e-05
-3.05194823626564e-05
-3.0972651611529e-05
-5.72941252769681e-05
-2.17727797750774e-05
-1.3117666801819e-05
-5.02317690872684e-05
-4.82054604199431e-05
-2.99314299220353e-05
-1.85584221808737e-05
-6.56439267359215e-06
-4.12950446626175e-05
-4.52705507894579e-05
-5.33226556442986e-05
-4.40337204651789e-05
-3.39857878587662e-05
-1.60899232960574e-05
-5.75848108983564e-05
-1.38063673199371e-05
-1.88791688825063e-05
-3.8050691415513e-05
-5.76880322594748e-05
-3.4507497615774e-05
-3.7457156035809e-05
-3.90520649099536e-05
-2.67700239915218e-05
-3.21148911036215e-05
1.79825533211871e-06
-2.61998747509295e-05
-2.42164616368687e-05
-5.27463732626836e-05
-3.13388331859598e-05
-1.56601821299956e-05
-1.94661211624766e-05
-3.89315445259441e-05
-3.18421262578126e-05
-5.32127037902166e-05
-3.72501886889122e-05
-4.69835314719624e-05
-2.12330327978459e-05
-5.37579464522458e-06
-4.88898254731835e-05
-4.26503838299634e-05
-4.1262978818193e-05
-3.05204717848313e-05
-7.50556661967926e-06
-3.55046464749916e-05
-4.90294160850504e-05
-2.15013190370954e-05
-3.87930362633946e-05
-3.41547546506529e-05
-5.53961759793542e-05
-5.10147180452931e-05
-2.23290931803864e-05
-5.57065945165482e-05
-2.13789180937947e-05
8.56581369630844e-06
-2.1987173229658e-05
-7.61277691237954e-06
-4.09493559965976e-05
-1.97314936310035e-05
-1.14452242635636e-05
-1.41232968466681e-05
-2.01085448091525e-05
-3.53800262235541e-06
-3.04844780116659e-05
-3.32233655028708e-05
-2.5772597651246e-05
-9.77741503008671e-06
-1.35327815209149e-05
-1.61626422328197e-05
-1.11920648411674e-05
-2.28194069247371e-05
2.75200176924572e-06
-3.08471689719428e-05
-5.68049456128698e-05
-2.67691234128396e-05
-2.97556899724121e-05
-2.92403624431217e-05
-4.86697867251693e-05
-2.90442084096018e-05
-8.62677850783922e-06
-1.39166031656356e-05
-4.83803045133314e-05
-8.69883373203109e-06
-2.15073947005771e-06
-4.24390991050852e-05
-3.00970373897582e-05
-7.51961078027688e-06
-5.30819710984367e-05
-5.63746294513018e-05
-5.41519468890733e-05
-3.56878486875856e-06
-5.22941666352488e-05
-4.96200301619913e-05
-4.68076212713829e-05
-5.02761086116033e-05
-3.88823590717415e-05
-1.29597630447555e-05
-2.26869545551879e-05
-9.38842701613729e-06
-6.19163115379556e-05
-6.79266940605038e-05
-3.66855937080574e-05
-3.96495873575289e-05
-2.12523635788933e-05
-2.82111194041692e-05
4.89247539310916e-08
-2.56185879406178e-05
-9.07974105708836e-06
-5.60271946990241e-05
-6.92624014544832e-06
-8.09385220187154e-06
-1.22801076961915e-05
-2.7067897594835e-05
-1.44963541970165e-05
-4.15287775938796e-05
-4.91786626413283e-05
-7.75956132896086e-05
-3.50586804175095e-05
-5.85139681005716e-05
-3.82315961508764e-05
-4.19683392124235e-05
-5.63201983200013e-05
-1.80979723686729e-05
-1.78767478737833e-05
-5.53117988901324e-05
-2.17097347905426e-05
-3.04522686263078e-06
-5.41757759197819e-05
-4.40540190619075e-05
-4.80417899401183e-05
-3.62198565597196e-05
-3.80546064121689e-05
-4.25419206000321e-05
-1.52117910938464e-05
-2.85957929398012e-05
-3.21258100370626e-05
-2.86275695903071e-05
1.56907590179466e-05
-3.38829298311398e-06
-4.99654331964073e-05
-2.06228278807874e-05
8.64445484228536e-06
-2.82807628632968e-05
-1.80140419279837e-05
-6.09489779838169e-06
-3.33363888794387e-05
-4.02031105971413e-05
-4.85743012088288e-05
-2.71524171044568e-05
-8.12502547190668e-06
-2.96896478173691e-05
-3.64849093524083e-05
-3.11626140523156e-05
-3.5613212970586e-05
-2.93515598588501e-05
-4.00780091269417e-05
-2.41123272152026e-05
-3.68729755690428e-05
-1.163208971901e-06
-2.00627918536257e-06
-1.64413684926977e-05
-1.75880604644778e-05
-2.13721381346746e-05
3.81286274043209e-06
-8.26473835481952e-06
-4.43869626463996e-05
-2.93177047799912e-05
-2.52280482927369e-05
-6.92652829979189e-06
-2.08366427031888e-05
-3.43286586976845e-05
-3.71371021696899e-05
-1.37496579140571e-05
-4.29189569792007e-05
-4.64128030751089e-05
-2.13663465811308e-05
-2.07061181580953e-05
-2.44948890279613e-05
-4.89919252009368e-05
-3.49192049992844e-05
-6.95285610808468e-05
-6.80532372699391e-06
-1.46228768676701e-05
-3.44539288972071e-05
-1.69368627934385e-05
-4.44291102735245e-05
-6.31262538612777e-05
-2.59200701041552e-05
-2.94102637377447e-05
-3.59214782517197e-05
-3.18377447115238e-05
-2.11092753092022e-05
-2.2319000444935e-05
-3.77280727577211e-05
9.13300892324277e-07
-3.80047296561376e-05
-2.15113750410354e-05
-2.13080530931326e-05
-4.51715004532944e-05
-2.61964794456922e-05
-6.22653047201786e-05
-4.9967690113257e-05
-4.00133320256874e-05
5.01112394531369e-06
-2.60422611299205e-05
-2.65273106318453e-05
-2.44614326370528e-05
1.11884205691597e-06
-2.83885064001719e-05
-2.32209445288689e-05
-1.68003284627623e-05
-3.36538458117152e-05
-4.34778093772776e-05
-4.24007233706005e-05
-1.71654989038775e-05
-1.95652236038978e-05
-6.10804083859648e-06
-2.97803243466259e-05
-1.08135803265047e-05
-1.62659152807346e-05
-2.07004080065526e-05
-6.6959862283195e-05
-3.10753068422517e-05
-2.94587128376549e-05
-3.29571515280551e-05
-9.13919711472662e-06
2.67656631154888e-06
-2.22471933633822e-05
-3.44691414300148e-05
-4.20093761008872e-05
-3.29184862749799e-05
-2.88086137082623e-05
-3.93460628587893e-05
-7.70716575886612e-06
-3.36957577384689e-05
3.32925659462743e-05
1.11457179719412e-05
-3.95480598537971e-05
-2.92008065842502e-05
-5.44648089918637e-06
-3.74954497535251e-05
-4.09952443723935e-05
-1.62856742283374e-05
-2.34564543485513e-05
-4.43764097537465e-05
-2.09417776102397e-05
-2.8820954877889e-05
-2.42939640590622e-05
-4.2948521235655e-05
-3.00902807475886e-05
-3.48850721053584e-05
-1.5231406502622e-05
-5.18310278385052e-05
-3.24473695615082e-05
-2.6866709937099e-05
-3.17920818273814e-05
-3.1182680610052e-05
-3.79310315598434e-05
-1.98553574577489e-05
-4.61838470149541e-05
-3.2790892498834e-05
-2.02881563856013e-05
-2.50133882763466e-05
-4.42506178161026e-05
-2.92519794158958e-05
-2.54728417025111e-05
-2.5891931257249e-05
-3.36538783741164e-05
-1.57985297678552e-05
-8.99125365512633e-06
-1.09650050251278e-05
-3.00672128357551e-06
1.00713805236767e-05
-1.115550154267e-05
-5.17973369988712e-05
1.15397661645179e-05
-3.01043084056807e-05
-2.77764452489657e-05
-2.28977233526916e-05
-2.16855308813175e-05
-1.48207752455783e-05
-1.94965967608983e-05
-3.72626940807093e-05
-1.46275140656753e-05
-2.51262868347787e-05
-3.13579799742642e-05
-3.23107020182182e-05
-4.830871054865e-06
-3.45719829198994e-05
-1.18992178959172e-05
-4.16512210466849e-05
-3.53143470808439e-05
-3.72565481577084e-05
-1.89345845020827e-05
3.96088800445209e-06
-2.35829250784085e-05
-2.62616739552144e-05
-1.39733549363644e-05
-3.65763156742619e-05
-5.9984642319495e-07
-3.29383282040569e-05
-3.48318213438063e-05
-2.04457119297135e-05
-4.84918483654111e-05
-3.56962721385202e-05
-2.05502799962704e-05
-4.35499172920935e-06
-2.47384938395954e-05
-6.01873786307329e-05
-3.83947528266225e-05
-4.05433237182431e-05
-4.77520448863746e-05
-3.53089217885438e-05
-2.24797319750262e-05
-1.13808444185522e-05
-2.40662997445996e-06
-2.12376453463844e-05
-4.25866061038675e-05
-2.91152129402402e-05
-6.48008259603161e-05
-2.41423776476557e-05
-3.80932252076953e-05
-3.59138427428909e-05
-4.27902582174713e-05
-1.8231890293579e-05
-3.86702731963369e-05
-4.13128501406983e-05
-5.71319619235338e-06
-2.63840825296342e-05
-2.08853970744827e-05
-1.96300513503227e-05
-3.99417005288795e-06
-3.12977931471045e-05
-2.17921479083115e-05
-4.53944302760296e-05
-3.52490829494955e-05
-3.47441046484024e-05
-4.81301538160936e-05
-2.84699868893411e-05
-1.72800039275615e-05
-2.05408896101989e-05
-2.70908802659483e-05
8.38190509391826e-07
-2.5769071492799e-05
-3.02820483852356e-05
-8.12649890348148e-06
-6.29134699429059e-05
-3.88109337560852e-05
-2.43129334085087e-05
-4.30285686843117e-05
-2.94082131381741e-05
-2.85072165120502e-05
-4.37547198997367e-05
-5.79053465177976e-05
-6.21816281849771e-05
-2.85271452903546e-05
-3.50144852413191e-05
-4.60182702825992e-05
-3.05748822668018e-05
-2.45540873865784e-05
-3.22307185433711e-05
-4.65946244045569e-05
