# Supplementary material for: Research on computational propagation and identification of mine microseismic signals based on deep learning
Source: PLoS One. 2025 Oct 22;20(10):e0334641. doi: 10.1371/journal.pone.0334641 (PMC12543183; doi:10.1371/journal.pone.0334641)
Supplement: S7 Data — (ZIP) [file pone.0334641.s007.zip › 000100900001586.xlsx_0.txt_24.txt.txt]

-2.69132249966257e-05
-1.86264920993343e-05
-1.27294650636764e-05
-3.51752660539905e-05
-2.41795509006008e-05
-3.90732463414468e-05
-2.69271123171277e-05
-2.9333247775627e-05
-1.53857915495978e-05
-6.69575359545784e-05
-2.35702699787792e-05
-3.82802468213319e-05
-3.16925727329912e-05
-4.36917432429856e-05
-5.6555178297881e-05
-3.00375119844449e-05
-2.14074798863608e-05
-3.08161551976519e-05
-6.00039030256465e-05
-4.67271522597159e-05
-3.7867107468645e-05
-3.43388494008458e-05
-6.39456684932758e-05
-4.64980133925071e-05
-2.940877484717e-05
-4.49415568361055e-05
-3.4747323067293e-05
-6.55520208648881e-05
-4.38411251086094e-05
-2.77275740068641e-05
-7.0250622790686e-05
-4.39360614367119e-05
-2.35754642009392e-05
-2.55333945181162e-05
-3.77567654123217e-05
-3.20183697901801e-05
4.54948638732665e-06
-2.39016405600944e-05
-1.1667330938984e-05
-3.98631383187725e-05
-4.24430953663716e-05
-8.43096632888298e-05
-4.57628009766359e-06
-2.79385966028567e-05
-3.78248200964831e-05
-2.52389833893592e-05
-5.41871927592462e-05
-3.77901367251214e-05
-2.85951483398951e-05
-3.06042139487462e-05
-3.29420631206422e-05
-5.61705621259778e-05
-3.20480838678407e-05
-2.10493864697029e-05
-2.8430160851361e-05
-4.03454800858869e-05
-7.15418664246022e-06
-2.7825317105053e-05
-4.62968241898818e-07
-6.89435778754266e-06
-3.06129960990792e-05
-1.81319083311676e-05
-2.91920359413262e-05
-3.53084241948249e-05
-4.5170226803147e-06
-5.74023793257233e-05
-3.07590489669384e-05
-6.03574126893627e-05
-5.76242723657453e-05
-3.29557685891313e-05
-3.28829360227053e-05
2.03931061783585e-05
-4.42621081199729e-05
-3.87677343065944e-05
-3.55372730991774e-05
-2.08148757395701e-05
-4.20290889408545e-05
-2.07407713255743e-05
-5.92314641085952e-05
-2.75970113874505e-05
4.1118962927394e-05
-1.22687885185662e-05
-1.70735419472354e-06
-4.778695567477e-05
-2.30596066090206e-05
-5.30809637773112e-05
-4.78522222208455e-05
-1.5712670085239e-05
-3.53792087540671e-05
-5.71601866262683e-05
1.60753566388713e-05
-4.41955551508219e-05
-4.40332046999486e-05
-6.58075258948445e-05
-5.92156637442083e-05
-4.07956635635206e-05
-3.426097481319e-05
-4.64062356791149e-05
-6.39817064518954e-05
-3.70770161621138e-05
-2.54034304365407e-05
-2.09360110861754e-05
-3.8840518245142e-05
-3.6073422139714e-05
-1.68158453926427e-05
-3.94358927126114e-05
-3.69254051724543e-05
-2.46400645920483e-05
-9.09867246056171e-06
-2.57946937327731e-05
-3.77574571159398e-05
-1.0227732142503e-05
-5.11777891891102e-05
-6.72349246256894e-05
-2.04627654447594e-05
-4.78761063865486e-05
-2.32017301780114e-05
-1.37519773335981e-05
-2.82015535549379e-05
-4.06410619042975e-05
-5.57665975000636e-05
-3.39832126816193e-05
-1.35652027758502e-05
4.12263628658594e-06
-6.54910123239367e-06
-3.65493924228742e-05
-1.92441510527033e-05
2.05980484210423e-06
-4.52236063141974e-05
-1.92129764956275e-05
-2.8715350767816e-05
-4.15347759539164e-05
-4.73656582048347e-05
-2.62118892177603e-05
-5.76239570220149e-05
7.6823695265791e-06
-1.24025713626217e-05
-4.28099754075284e-05
-3.82551735612211e-05
-6.43359483512675e-05
-8.05687063174002e-06
-5.83980596180632e-05
-2.8194154593162e-06
-2.12365444003279e-05
-2.41125019654095e-05
-3.32467215995546e-05
-2.36103192055866e-05
-3.17139134590776e-05
-2.66364687356919e-05
-3.24413784931855e-05
-3.30913445783541e-05
-1.10630199526667e-05
-5.68922989614634e-05
-4.28256569557986e-05
-4.11222329567028e-05
-1.2746113859048e-05
-2.1538286953286e-05
-1.01589068268318e-05
-3.60381388915036e-05
-2.65419840542068e-05
-4.63453613341256e-05
-2.564354689342e-05
-2.95123952344874e-05
-2.18859695020846e-05
-6.90230640426365e-05
-2.55041282410828e-05
-3.56384181921262e-05
-9.72779330132347e-06
-1.44928814374255e-05
-3.1337266226589e-05
-2.07865451101015e-05
-5.36844098286589e-05
-5.67067696571895e-05
-4.27599850267728e-05
-4.19127713322685e-05
-3.35676139478864e-05
-4.73430401640091e-05
-3.68529211444484e-05
-3.14462030495129e-05
-4.40092012731677e-05
-1.31298236159486e-05
-1.63970464148256e-05
-5.08648968776173e-06
-3.9804236439621e-05
-4.6409862950013e-05
1.05834296991043e-05
-2.44174386547511e-05
-3.17097718807977e-05
-3.88196920673334e-05
-3.41692953590141e-05
-4.66550816388512e-06
-1.84660126905095e-05
-1.82369035220757e-05
-3.15157435963248e-05
-5.69956010607396e-05
-6.68981962382006e-06
-4.42370322350588e-05
-3.75449035215484e-05
-5.28629939897189e-05
-4.67776641044283e-05
-1.44411764501682e-05
-2.11405392388951e-05
-8.32112964492289e-06
-1.45819238305131e-05
1.58976081758683e-06
-4.56628463790588e-05
3.56638469054975e-06
-3.51187737592082e-05
-8.08347005009322e-05
-3.37686142889341e-05
-3.62023364642194e-05
-4.4034292924037e-05
-4.77498705886008e-05
-3.06212182753938e-05
-2.78627524591656e-05
-2.79672882122044e-05
-2.20776963151664e-05
-3.09411621503562e-05
-4.14498321248458e-05
-3.38500586481102e-06
-2.80400713714676e-05
-3.78887130738558e-05
-8.15495497463412e-05
-3.08898423358245e-05
-4.15865069324761e-05
-5.49562147045273e-05
-1.98044805904775e-05
-5.14100003428722e-05
-2.63807527518304e-05
-3.17646209736736e-05
-4.25871435523478e-05
-1.8015045564229e-05
-2.20092193577037e-05
-3.83030127196741e-05
-1.49752642130241e-05
-1.85161599489587e-05
-1.18116335850259e-05
-2.89512370552128e-05
-2.87311257892363e-05
-1.41288105446458e-05
-5.34655760873035e-05
-2.95051037261215e-05
-5.0869462862989e-05
-3.9238105385923e-05
1.17138477132009e-05
-1.0324117579149e-05
-6.66052423216081e-05
-2.4892879365507e-05
1.98109396340171e-05
-3.4741085999561e-05
-2.49627421097323e-05
-1.17578937426905e-06
-2.78532884922079e-05
-2.17042530307203e-05
-2.64487350290369e-05
-1.08951681982609e-05
-4.00658614511526e-05
-3.42407094218717e-05
-1.97353238414777e-05
-4.06024979023894e-05
-1.90766918462166e-05
-4.1032484314494e-05
-5.01488311461373e-07
-4.90619692451655e-05
-3.70658125109367e-05
-4.26573528522022e-05
-3.4019283002782e-05
-2.39353116121583e-05
-1.411882139497e-05
-1.08723274160536e-05
-3.74599977731068e-05
-8.30048933759213e-06
8.11696639771362e-06
-1.68292699542861e-05
-3.23234237031797e-05
-2.45613519503624e-05
-2.35302577045455e-05
-2.51340509433798e-05
-7.70487630659625e-05
-4.69398485341342e-05
-2.50931810609379e-05
-5.33871131808021e-05
-2.82794718735094e-05
-4.15163522742481e-05
-4.70227619577149e-05
-2.80844077137404e-05
-3.36141658288852e-05
-1.09761985787919e-05
-3.1708503316147e-05
-5.52301622124765e-05
-8.44423632818584e-06
-3.35499388307582e-05
-4.75729328931027e-05
-5.31478240599486e-05
-4.14429016245247e-05
-4.56243836984247e-05
-3.75866919368453e-05
-2.67228247468427e-05
-4.32815280025362e-05
-1.56228053530377e-06
-1.08395764867362e-05
8.0007827460748e-06
-8.94816205228183e-06
-5.89480541027659e-05
-2.46876794130585e-05
-5.22254090291067e-05
-2.06642325520267e-05
-2.68524986209553e-05
-4.17900613370779e-06
-2.00808038769976e-05
-1.52000127312303e-05
-4.15586876480799e-05
-2.09257958796684e-05
-4.18235509600783e-05
-2.44606016800502e-05
-1.04882162883175e-05
-1.8098865858682e-05
-1.30581709095066e-05
-8.12173689267123e-06
-3.55574463880673e-05
-6.21998756684173e-05
-2.1680456715515e-05
-4.29929986642109e-05
-3.69060483589776e-05
-2.47399068392176e-05
-1.50929991010951e-05
-5.10414532369096e-05
-3.88592445420058e-05
-3.59231559384671e-05
-1.64387379689029e-05
-3.90583821624437e-05
-5.00810955738676e-06
-7.14110249724555e-05
-3.89105054492519e-05
-4.35414977369296e-05
-3.60653688520638e-06
-3.80212637416612e-05
-5.50278251695362e-05
-2.33478346897168e-05
-2.39543658417973e-05
-4.10704823818409e-06
-6.30456776558349e-05
-9.28211573161144e-06
-7.21497846974877e-06
-1.82060535617986e-06
-3.31140117940466e-05
-3.76680014871224e-05
-3.94862799554842e-05
-3.20666859574326e-05
-5.72400366324062e-05
-3.02534478498988e-05
-4.71435775338808e-05
-4.06265901162097e-05
-6.33932425866969e-05
-3.99962021714236e-05
-3.73537816321048e-05
-4.46386687412191e-05
-4.2771952485414e-05
-3.53328499898852e-06
-3.74300556986072e-05
-1.46971514451285e-05
-2.83246677608166e-05
-1.84141528072668e-05
-2.00181563790122e-05
7.8464700810824e-06
-3.98459345379928e-05
-5.86526548891475e-05
-2.3588492350235e-05
-9.66431089607035e-06
-1.77920267561501e-05
-4.00841333412601e-05
-4.41019404132267e-05
-2.53765272955197e-05
-2.57969000198249e-05
-3.34918196920124e-06
-5.81832206805663e-05
-5.90690791018461e-05
-4.1889011640128e-05
-1.04664329922583e-05
-4.92783973880203e-06
-1.58955031934641e-05
-2.25846506472489e-05
-5.88846376442814e-05
-3.1156781062828e-05
-4.16274083316665e-05
-1.36354953101703e-05
-4.51857354345249e-05
-9.56956254394633e-06
-5.21002047553379e-05
-1.7510635330617e-05
-2.68637404664589e-05
-4.40602499624226e-06
-3.43549270573755e-05
-1.91039913523825e-05
-7.11011774044281e-07
-3.4340887669111e-05
-1.52159650324983e-05
-1.94256699621798e-05
-3.11481598482902e-05
1.49371485973763e-05
-2.22534348119533e-05
-3.202155734973e-05
-4.32827204468922e-05
-5.06146682917438e-05
-5.28476020701873e-05
1.41174273490649e-05
-5.79636427430745e-05
-3.50684662991228e-05
-5.32255896575091e-05
-5.33313838187187e-05
-4.56520223486559e-05
-3.56419708049629e-05
-2.25849426014139e-05
-4.76795292139613e-05
-4.16743300136352e-05
-2.73540684796357e-05
-2.44514719062872e-05
-1.08548021643319e-05
-4.1498762988795e-05
-5.1858589193954e-05
-1.88703945838351e-05
-5.06495401801299e-05
-5.84750615691254e-05
-3.07524095804034e-05
-1.7222666377924e-06
-1.67233893068761e-05
-1.63581403599124e-05
-3.78691016165437e-05
-8.10584028974176e-05
-7.58256874963524e-06
-1.8875068343337e-05
-5.96482199146627e-05
-5.17034367336455e-05
-1.82299740218419e-05
-1.23047316128909e-05
-1.80346728244389e-05
-6.02522452317172e-05
-5.50502399828814e-05
-6.65247955559086e-06
-6.60110401312501e-05
-2.62415724531776e-05
-5.26799956038062e-05
-2.87982277383231e-05
-3.41855990325579e-05
-3.75271588776664e-05
-4.37000788200859e-05
-3.20477033005487e-05
-5.5722419058176e-06
5.8243356002818e-06
-5.42914492930085e-05
-4.34712236944701e-05
-3.88708565634713e-05
5.90898282817012e-06
-4.64720790176755e-05
-1.81625658987651e-05
-4.38056998216576e-05
-5.29730005903696e-06
-1.81619165474873e-07
-2.12117244588594e-06
-4.92250376450961e-05
-3.7781663631974e-05
-9.91729668965124e-06
-1.95977174295559e-05
-4.46874382424342e-05
-2.50405208042848e-05
-2.8472088385651e-05
-1.278368047925e-05
7.51299325220189e-07
-3.7624385426022e-05
-3.56886242434846e-05
-4.50711347950742e-05
-2.39391933725983e-05
-2.47847448567907e-05
-3.6237988561905e-05
-3.2829160220535e-05
-2.59133433181117e-05
-4.21810369184342e-05
-1.95835093540575e-05
-3.89122002276669e-05
-1.12558061423268e-05
-5.26160734546106e-05
-1.06899132928779e-05
-3.76110635590303e-05
-2.82229979207761e-05
-1.32527192958151e-05
-5.30634666295267e-05
-4.37467389670012e-06
-3.54252034723365e-05
-5.31546443033098e-05
-5.90792668177755e-05
-5.44145156360311e-05
-2.03457673032175e-05
-2.33925710869734e-05
-3.19494029489977e-05
-5.47235791361526e-05
-3.48045451566007e-05
-2.18781681161704e-05
-5.60279759673318e-05
-4.89651903477197e-05
-2.06908696742222e-05
-2.18983370273922e-05
-4.64208950758989e-05
-3.66070630705292e-05
2.06412938048469e-06
-7.38860642855065e-05
-4.50019436694339e-05
-1.79403427390986e-05
-6.9463043557076e-05
-1.89529448194029e-05
-6.08362563756939e-05
-5.96414284410719e-05
-2.66003373233073e-05
-7.00842077259896e-05
-1.12191254644131e-05
-1.72620957283055e-05
-5.68813200984228e-05
-4.52517814720126e-05
-4.16077115637029e-05
-5.01949169279762e-05
-2.36132869786285e-05
-1.75368693327572e-05
-2.73161980528005e-05
-4.47326123193067e-05
-1.77702739024138e-05
2.4535886769938e-07
-2.44414452782282e-05
-1.35489893784155e-05
-8.8400573181448e-06
-4.41996893877319e-05
-3.26180908524731e-05
2.35090429766452e-07
-4.93293516836565e-05
-3.69853839071597e-05
-2.44994838298536e-05
-2.35885047404024e-05
-2.47150348060893e-05
-4.13712086861477e-05
-3.5720115267139e-05
-1.94155447767281e-05
-6.66101243870261e-05
-1.1065982183819e-05
-3.73806298153949e-05
1.13588839317558e-05
1.45063988747978e-05
-6.20234796026665e-05
-3.86798082246884e-05
-9.18528857603358e-06
-3.95433425425512e-05
-3.34711447435203e-05
-3.48207773833863e-05
-9.05345028719727e-06
-2.72853470342361e-05
-2.5631618782519e-05
-1.60484882484324e-05
-3.57743470791123e-05
-3.17036044047531e-05
-2.87412209711314e-05
-4.65166933885982e-05
-3.10542068789954e-05
-4.29771384596305e-05
-4.96331930154675e-06
-2.91617463714836e-05
-2.29499645451598e-05
-3.29804576250062e-05
-4.23938864239436e-05
-3.9688841111777e-05
-2.4638036871957e-05
-2.92258344098447e-05
-1.366010361847e-05
-2.81563338543067e-05
-2.11478465459197e-05
-3.51603403979209e-05
-5.63167517294068e-05
-6.71306487997915e-05
-1.93996823943265e-05
-6.01142156953556e-05
-5.70517517501818e-05
-5.23095409603859e-05
-4.73979390666419e-05
-1.19515742746313e-05
-3.90199507650968e-05
-6.21848729692323e-05
-3.59584764266665e-05
-4.6357787298781e-05
-4.98140261918083e-05
-7.11624372165498e-05
-2.65296928793804e-05
-2.71676174088494e-06
-3.2910332701133e-05
-5.87853564183009e-05
-5.45750620032093e-05
-5.89506838602606e-05
-7.92857572212094e-06
-1.85379825286682e-05
4.69126635159524e-06
-5.36922254971572e-05
-5.20574611132022e-05
-8.12771310373299e-06
-1.8900994663875e-05
-3.97017513660855e-05
-2.74797323308692e-05
4.70171132760745e-06
-9.11004070270582e-06
-4.31504494003088e-05
-5.49212678894085e-05
-6.80618361361597e-06
-8.00605073121234e-05
-1.04902227372981e-05
-4.90053680666722e-05
-2.49267482158429e-05
-2.23342950930701e-05
-2.34460067466398e-05
-3.33372240658274e-05
-5.37332694291155e-05
-2.79116105109663e-05
-4.8029073387065e-05
-2.63095962620491e-05
-3.5938418705478e-05
-4.884280536952e-05
-4.68776056451644e-05
1.39581780820761e-05
-5.75248064131337e-05
-5.78670494239637e-05
2.94015048073271e-05
-4.69758701292468e-05
-1.04198419786808e-05
-2.44145495499137e-05
-1.78114787236018e-05
-5.76192724799226e-05
-3.86081572792388e-05
-4.13374500457213e-05
-4.59681784070194e-05
-3.1806306892853e-05
-4.78099272660615e-05
-4.8085254681866e-05
-2.70276436200402e-05
-2.50057134488207e-05
-1.81632396209578e-05
-2.67950240719997e-05
-4.55809475523227e-05
1.23006743416468e-05
-2.72242065112028e-05
-2.79103727126922e-05
-2.27076766160023e-05
-3.22775796120836e-05
-7.64340279530459e-07
-5.10995366149123e-05
-3.7706058571464e-05
-6.43860519945125e-06
-3.52353476465138e-05
-3.92882454577774e-05
-1.34637509576847e-05
-3.56699886214914e-05
-4.41255063061365e-05
-3.97004170738056e-05
-1.10467595101448e-05
-1.6860815610563e-05
-7.23009621634066e-05
-2.29346213146172e-05
-6.56391820926349e-05
-7.65836638443013e-06
-5.6394935254913e-05
-6.68594726799933e-05
-4.4088313173176e-05
-3.21311519343944e-05
-4.34935470391896e-05
-5.52430587137004e-05
-5.32741577943762e-06
-2.81567351690004e-05
-3.78618089684788e-05
-4.5167681265221e-05
-3.0244188663341e-05
-3.21864655877122e-05
-4.57351766103522e-05
-1.89097020729846e-05
-1.13728758487989e-05
-3.74876127997388e-05
-4.14863351730551e-05
-4.68937567348679e-05
-3.79187977458153e-05
1.24551599958079e-05
-6.14660665770575e-05
-4.40292407134083e-05
-2.03863991094876e-05
8.92040183793654e-07
-2.59325858645216e-05
-5.79466700823941e-05
-3.31687890151397e-05
-5.45230329860457e-06
-2.87067452921048e-05
-1.90828095004629e-05
-3.64395974578786e-05
-5.18184301547183e-05
-1.43462489477091e-05
-3.72306161811687e-05
-2.95188111144807e-05
-1.24546936036948e-05
-3.05531290186733e-05
-4.30106781730384e-05
-4.0002593446426e-05
-3.60073882456804e-05
-1.69718376505847e-05
-2.52434154580137e-05
-2.96355102716724e-05
-1.20134387550814e-05
-4.6509575295324e-05
-5.16360973482838e-05
-3.19713726591311e-05
-3.78285843039625e-05
-3.68043700281947e-05
-7.56211877281026e-05
-3.57908254527357e-05
-1.67118278160026e-06
1.16304683994852e-05
-3.59817809158292e-05
-2.37941256230028e-06
-5.48579113386972e-05
-2.71508257467361e-05
1.04816721612589e-05
-2.03890613178698e-05
-4.42608923625813e-05
-4.31341102779554e-05
-2.85407129845866e-05
-3.52937042746364e-05
-4.13163016770379e-05
4.10413682236323e-06
-4.06700320838371e-05
-3.10109951473082e-05
-1.93817098257242e-05
-4.48839660853011e-05
-6.53317793235449e-05
-6.60474355466427e-05
-2.75504688144932e-05
-2.82160158962254e-05
-2.56555717144133e-05
-3.53162707863394e-05
-1.23248308341083e-05
-5.81413520415115e-05
-7.14804521768892e-05
-2.76562242025415e-05
-1.36879621465949e-05
-3.51669452709654e-05
-3.32094406881815e-05
-2.04602732767916e-05
1.09518707296924e-05
-6.28875766215703e-05
-1.5450988313898e-05
-4.93535201051141e-05
-4.61532822634014e-05
-3.68223051646108e-05
-3.81667263752435e-05
-2.93137719149488e-05
-2.34022188474752e-05
-5.88733893251423e-05
-5.84554515229531e-05
-3.3645168857474e-05
-3.90662471677981e-05
-3.64532502145814e-05
-2.86724095949728e-05
-4.12024755085887e-05
-7.46837345195446e-05
-4.58043492680743e-05
-1.94033227882209e-05
-6.07344568345115e-06
-5.93463368565227e-05
-4.47794181155215e-05
-3.68588940058834e-05
-2.02381004363018e-05
-2.69633214360382e-05
-6.35032004693744e-05
-1.87827909211824e-05
-5.66967875111132e-05
-2.03386981052247e-06
-4.10613435710053e-05
1.64840960959201e-05
-4.90299783552547e-05
-3.30831122335071e-06
-5.2137598096439e-05
-2.88215051342073e-05
-3.15439051921651e-05
-2.98485160352224e-05
-2.92592052008731e-05
-1.47240971593841e-05
-6.5637792865043e-05
-6.12108022155541e-05
-3.03909861579754e-05
-4.2598616909228e-05
-3.09864734848677e-05
-1.57240659529974e-05
-3.83830646362339e-05
-4.05647083523103e-05
-1.19709461366138e-05
6.23396919622079e-07
-2.96822328993693e-06
-5.15273240739179e-05
-1.97267434147801e-05
-1.90554300411825e-05
-2.22692039232418e-05
-5.44279008487356e-05
-2.77355351081128e-05
-1.72640746196572e-05
-5.99526722239839e-05
-7.67712999463582e-06
-5.81038265106304e-05
-3.71959609475799e-05
-5.28008874046882e-05
-3.57794360829633e-05
-2.76213878207994e-05
-2.75456599837321e-05
-1.5430640892446e-05
-4.84756998742173e-05
-8.18852720383743e-06
-2.13256851427565e-05
-3.59095601844131e-05
-2.04762620264499e-05
-6.25385604054834e-05
-3.66080877279649e-05
-6.27995140714306e-05
-3.68833831883747e-05
-5.9599138995963e-06
-6.55752315911616e-05
-3.70285256458721e-05
-4.38105459714934e-05
-4.19319907328643e-05
-7.63892345657383e-05
-2.10331064986418e-05
-1.8912718152725e-05
-3.19484426927637e-05
-4.80617649489071e-05
-2.24510721392131e-05
-4.10695954310154e-05
-2.49915410229723e-05
-4.58929778904438e-05
-1.88552441120594e-05
-4.46541085160721e-05
-1.66585364221629e-05
-1.39342186258604e-05
-4.63640028159008e-05
-1.54383841199866e-05
-3.67112705049823e-06
-2.08290343713287e-05
-4.12225502044611e-05
-2.34159468667738e-05
-9.82184449564649e-06
-3.27756891521155e-05
-8.42305304917876e-06
-1.12902217047548e-05
-3.37013553796176e-05
-2.97703361490544e-06
-3.93528071412665e-05
-4.66697529712347e-05
-5.33007064973221e-05
8.65136972223982e-06
-1.09015123147035e-05
2.25222628441102e-06
-2.71201456280677e-05
-2.80454454366396e-05
-1.06377568391197e-05
-3.80352731993722e-05
-2.8026786945446e-05
-4.19884910264904e-05
-3.65863669688808e-05
-1.81684867492976e-05
-4.97117127664747e-05
-3.11340143112123e-05
-1.75443303468328e-05
-3.7090789823146e-05
-4.79112489463547e-06
5.87388580312877e-06
-4.45222514122123e-05
-2.51683818031261e-06
-5.1650905545977e-05
-4.24813572642183e-05
6.48036829189117e-06
-1.51679944348321e-05
-3.38177987872798e-05
-2.61184484562422e-05
-1.28233317624922e-05
-5.35213640466361e-05
-1.59396135855791e-05
7.0166189336719e-06
-1.59441749904021e-05
-5.03436872484976e-05
-2.72374360184344e-05
-3.58250107935496e-05
-6.22305391118391e-05
-5.87433000943085e-05
-2.93180177748645e-05
-1.90664323799704e-05
-5.76164366847988e-05
-2.30248314620226e-05
-5.92568154704715e-05
-2.46167063704496e-05
-1.97845318228952e-05
-4.66495193237599e-05
-4.2439886591438e-05
-5.07763498100753e-05
-4.29968016867066e-05
-7.40169583443456e-05
-5.67713680037857e-05
-3.55812182527111e-05
-3.8506494625682e-05
6.02997757088394e-06
4.98827640025735e-07
-3.76728201580929e-05
-5.08830253524908e-05
-4.35636453106914e-05
-4.02625244001616e-05
-4.35837882763526e-05
-1.19952753384186e-05
-2.83512429057951e-05
-2.53041413347552e-05
-1.51887345471695e-05
-8.28600674443655e-05
-2.65390188553127e-05
-4.68995980877104e-05
-6.48307247414692e-05
-3.52186310793804e-05
-2.44363077454009e-05
-3.50754244922321e-05
-4.07092427207116e-05
-7.0464951159528e-06
-7.81301325937926e-05
-4.78536283803359e-06
-3.80841485103474e-05
-1.63530692219059e-05
-2.72473550201055e-05
-4.57196529443258e-05
-3.31430714003215e-05
-3.0524389097956e-05
-5.14666772150481e-05
-3.43119168564304e-05
-2.30721273685775e-05
-1.93836445814639e-05
-4.99866661488977e-05
-1.36682792620908e-05
-6.48420456710506e-06
-7.65320429988884e-05
-2.49767585744512e-05
-2.43802916377402e-06
-2.0467591029083e-05
-5.29413842657011e-05
-4.31944491838598e-05
-4.86231162750417e-05
-2.65128993496444e-05
-7.20673450034345e-05
-2.36313425886611e-05
-2.53883486032643e-05
-1.9927361893712e-05
-5.23184803205152e-05
-4.52857165815075e-06
-3.94457314841449e-05
-1.84576817787543e-05
-6.00093023461272e-05
-4.71228001666033e-05
-1.51674782094572e-05
1.1190111467308e-05
-6.12706360456401e-05
-3.04015573606456e-05
-6.49702643849763e-05
-3.74739299524806e-05
5.94965667448497e-06
9.28185649906441e-06
-5.2585894259093e-05
-6.2510193483911e-05
-3.15693490274129e-05
-6.47720152384977e-05
-1.56025325108257e-05
-5.49241723215229e-05
-3.34857348921717e-05
-4.62485441158242e-05
-4.75477452644326e-05
6.74465571544892e-06
-2.57080116775056e-05
-2.86182794693124e-05
-5.38034334596923e-05
-2.71154491807523e-05
-2.60208473505358e-05
-4.91835948406283e-05
-4.74654090317915e-05
3.27144802984272e-05
-5.2389666178777e-05
-5.12342976027507e-05
-7.51885181622137e-05
-1.72625442330196e-05
-3.56377425961598e-05
-6.69521180450738e-05
-2.84773136730777e-05
2.97663397240279e-07
-7.69337965567815e-05
-4.04562292392013e-05
-4.64744922058482e-05
-2.78770374347436e-05
-2.2156327124537e-05
-5.03179433216622e-05
-6.02697173174517e-05
-5.21600925669819e-05
-4.54623996397049e-05
-2.24990586887057e-05
-4.70686587167183e-05
-3.40524188593557e-05
-1.43327220263784e-06
-4.81308677064854e-05
-6.72842261579557e-05
-4.45810180798754e-05
-3.61968780458392e-05
-4.04484957508584e-05
-2.88765448190897e-05
-5.01948358536868e-06
-2.00836621985171e-05
-3.60499128110254e-05
-8.94659756228167e-06
-3.90067594238634e-05
-4.38346045000586e-05
9.20411006802193e-06
-1.93832349062713e-05
-6.33451329047251e-05
-5.58847211303564e-05
-6.2982394640949e-05
-4.48568124192619e-05
-2.61205536408005e-05
-5.95387856691098e-05
-6.69659424777292e-06
-7.89006771517126e-07
-1.28746892878558e-05
-2.28645290403446e-05
-4.62752515270631e-05
-4.70528360804088e-05
-3.43327040406664e-05
-3.47254072084335e-05
-3.33627709559797e-05
6.08720254814342e-06
-5.6234503983695e-05
-2.33524646699191e-05
-2.53632138647137e-05
-5.61269374881305e-05
-4.32514355101875e-05
-1.36799597769339e-05
-5.87760876880661e-05
-3.81911171967198e-05
-6.40721632639035e-05
-5.24317237362341e-05
-4.15666606173816e-05
-5.80209411467064e-05
-2.10103831955047e-05
7.82789201069836e-06
-2.29291198904465e-05
-1.95699796247219e-05
-2.24223881542572e-05
-6.31222614566227e-05
-2.1247606670454e-05
-5.14344167485778e-05
-3.27152523612754e-05
-5.41447992544532e-05
-6.56411473496488e-05
-5.30162288488466e-05
-3.51323372754974e-06
-4.94917877007068e-05
-3.0202895358944e-05
3.85387471473529e-06
-4.10251965107725e-05
-3.35385588811394e-05
-6.12957525098281e-05
-3.89116354979777e-05
-2.3213463968473e-05
-3.11647785009313e-05
-6.31899397035779e-05
-3.21014739950647e-05
-4.99127658684133e-05
-5.76568873663508e-05
-6.42551271777427e-05
-5.5817206368846e-05
-5.1027729806977e-05
-1.66220293152227e-05
-6.51125720503432e-05
-3.11001188510249e-05
-1.40962586347752e-05
-3.33248066097704e-05
-5.46112523410478e-05
-1.5498461936152e-05
-7.29534283766783e-05
-5.01780683206202e-05
-6.36594813171867e-05
-3.45218598004034e-05
-2.09640206032144e-05
-3.54770491330053e-05
-4.44949937240198e-05
-5.63841110943618e-05
-5.04940681042461e-05
-2.56953071356376e-05
-2.03928174235646e-05
-5.12367396310961e-05
-3.76999313899918e-05
-1.83204164034778e-05
-1.66047156214826e-05
-1.80529992839263e-05
-3.68276122162234e-05
-2.16217023490321e-05
-1.29295815519624e-05
-4.11799709903839e-05
-3.79024701138239e-05
-5.00086138789337e-05
-2.00140187191206e-05
-4.05222484574791e-05
-3.05893633090348e-05
-4.27485928568957e-06
-4.18936967052607e-05
-4.65968804034233e-05
-3.81659355008863e-05
-2.03015096169452e-05
-4.41794676281254e-05
-5.30030964331884e-05
-6.95526257450492e-06
-2.81606450240304e-05
-8.21972638371792e-06
-2.44805372126363e-05
-2.80434730844899e-05
-3.3513609283355e-05
-2.17385400146688e-05
-2.11475936805065e-05
-1.8831297393882e-05
-2.34146853664652e-05
-6.36668782719228e-05
-3.37706888944049e-05
-5.38598009666638e-05
-9.50277919045003e-05
-4.46949028403697e-05
-3.25688669276715e-05
-5.6884649864337e-06
-2.60452707870056e-05
-1.4047068840204e-05
-5.84999781643177e-05
-4.16021095911167e-05
-9.46997377711038e-06
-5.35076588816443e-05
-2.13503389956211e-05
-1.07688814970839e-05
2.95268400272009e-07
-1.01787507885884e-05
-1.20678821007213e-05
-2.44736098498618e-05
-4.15363097262695e-05
-4.89785748101734e-05
-5.63601790991033e-05
4.60662687151038e-06
-1.03477836340057e-05
-1.33440360212425e-05
-2.18125807177053e-05
-4.15904657288512e-05
-4.25011536199093e-05
-5.09831798336421e-06
-3.62021357145034e-05
-3.28017702196896e-05
-2.24127130560723e-05
-4.97215658572637e-05
-1.66040659534002e-05
-2.59883243556465e-05
-1.84447992044021e-05
-3.68255601496177e-05
-6.02793686052311e-05
-2.96922524600219e-05
-3.57916464476816e-05
-1.78884621472086e-05
-3.77808304564057e-05
1.89346260311331e-06
-3.32379971090668e-05
-4.00029657259786e-05
-4.33176690873701e-05
-5.95336412308062e-05
-1.16363191859374e-05
-2.6426215003362e-05
-4.76866763002609e-05
-3.6314220880409e-05
-8.18251676695147e-06
-3.67553708547639e-06
-2.53240663825319e-05
-2.76739426995245e-05
-4.98960831970804e-05
-2.44326680840508e-05
-2.0117627391329e-05
-2.5038846819188e-05
-3.88255539348646e-05
-3.32442344642316e-05
-7.57653939337068e-06
7.38177475483134e-06
-4.08074179499539e-05
2.14865526969389e-05
-3.21339422964144e-05
-2.29013957633432e-05
5.90661478985369e-08
-1.8860099775219e-05
-4.12029964463611e-05
-2.17501532289126e-05
-3.47163675588286e-05
-2.84124023740654e-06
-2.03959563398175e-05
-4.94099888789625e-05
-1.0319764101296e-05
-1.18558962154067e-05
-3.59508142934362e-05
-3.09130076305414e-05
2.2427287396669e-06
1.01431229751799e-06
-1.39863061678545e-05
-3.3699457792547e-05
-2.36148415976796e-05
-5.47036397038919e-05
-1.38522381063258e-05
-2.43311901121826e-05
-1.08414739150258e-05
-3.70431201308204e-05
-3.8336424968603e-05
-1.5680753860671e-05
-3.18734229751112e-05
-4.01248155154832e-05
-3.42315754548243e-05
-4.319985749976e-05
-4.22601698893672e-05
-9.50663044075326e-06
-3.46998317502299e-05
-3.93451257389309e-05
-4.85422110805721e-05
-5.71866513955289e-05
-2.56014554965092e-05
-5.39850507708587e-06
-5.36603616170693e-05
-2.53383212964684e-05
-2.48311192840126e-05
-3.30426716476619e-05
-2.66720737762029e-05
-1.86292707710411e-05
-6.31069361004158e-05
-1.04083501105436e-05
-6.15798991508972e-05
-5.86583181027471e-05
-1.91857711558154e-05
-6.72109470340507e-05
-2.06286535983353e-05
3.44868883947653e-06
-1.68193653449149e-05
-2.84867522314854e-05
-4.40995047165174e-05
-1.27028655495154e-05
-6.29991059920747e-05
-3.53892521771438e-05
-4.96281063115715e-05
-5.4461673624511e-05
-1.47752302611445e-05
-6.23741555725667e-05
-2.67191214340277e-05
-3.59809897807389e-05
1.75335509974212e-05
-5.78048713528555e-05
-3.98081742096253e-05
-7.99756839222806e-05
-1.52183676452383e-05
-3.30480461502907e-05
-2.0152429839726e-05
-4.14100667228634e-05
-1.32854884211541e-05
-5.76252361154058e-05
-3.46734253153572e-05
-3.34010221435071e-05
-2.60872640944338e-05
-1.11924371678586e-05
-1.18901714641838e-05
-5.68483943428121e-05
-6.08038903466782e-05
-2.45457074590963e-05
-2.11292395798548e-05
-2.9449890577343e-05
-3.45553350156744e-05
-4.81369157195858e-05
-2.47462838644048e-05
-6.58613705455822e-05
-3.42501678934186e-05
-3.67189924701202e-06
-3.86312417148827e-05
-1.83560762111382e-05
-3.41611245721596e-05
-3.53729169004919e-05
-4.46211672993652e-05
-4.68556273926809e-05
-3.19051653558788e-05
-5.54555095524591e-05
-1.6701238410375e-05
-3.88957636546728e-05
-5.81110032217197e-07
-2.74556282691182e-05
-4.31580805066756e-05
-1.03628622928761e-05
-6.24982941889102e-05
-1.06913559867633e-05
-5.41923212672876e-05
-2.7914188582001e-05
-2.18713048034566e-05
-4.24253048822142e-05
-4.2105550132139e-05
-6.48130739654125e-05
-2.14626509043386e-05
-3.50551284962839e-05
-3.45170590026611e-05
-1.61136948898899e-05
-1.73948779892225e-05
-5.39556138750069e-06
-4.01766091517693e-05
-6.57371218796753e-05
-5.14016654452195e-05
-2.13533249677513e-05
-4.02288729574337e-05
-4.49485591991993e-05
-2.50589839088048e-05
-4.44518936654006e-05
-4.73436678872446e-05
-4.7838202745497e-05
-5.50364942918278e-05
-6.00197521652583e-05
-6.0028002844133e-06
-6.40357682471676e-05
-3.94528026148527e-06
-1.44635387799387e-06
-1.16858290596933e-05
-3.4191633032906e-05
-8.78843460267897e-06
-5.05866946779046e-05
-2.43956002361359e-05
2.62658965910134e-06
-5.8465435020333e-05
-1.92685984874514e-05
-1.74155638903342e-05
-4.22414392282942e-05
-1.77402026082514e-05
-3.70923387569032e-05
-5.56593423013905e-05
-3.69514810363844e-05
-1.00795874405912e-05
-5.46016728130914e-05
-3.50193010440033e-05
-2.09201430413398e-05
-3.53930548535022e-05
-5.91259464791152e-05
-4.09104766010677e-05
3.58974529990138e-06
-3.28165055291716e-05
-2.81681168642869e-05
-5.46622750531686e-05
-3.46049586386707e-05
-2.42585012653223e-05
-5.72706628945657e-05
-3.80706265818909e-06
-2.48785566183431e-05
-4.9873305643856e-05
-3.14616958725382e-05
9.65969354292807e-06
-5.60287511514362e-05
-2.97368436995417e-05
-3.38857136125787e-05
-3.84331352798567e-05
-2.80864133435948e-05
-4.1600967941961e-05
-7.26294552002875e-05
-3.39673605021504e-05
-2.205002085023e-05
-4.83667821791731e-05
-2.58173791607821e-05
-6.05301522523221e-05
-9.50813328435659e-06
-5.51846898933454e-05
-2.83014359871853e-05
-1.51118063768921e-05
-4.19097480076367e-05
-3.71691346673501e-05
-3.7992297748548e-05
-3.52608980554705e-05
-1.12881821942691e-06
-4.24735529715773e-05
-5.50963739748385e-07
-4.23305578174959e-05
-1.72475737912357e-05
-2.76382999036954e-05
-3.4022715227502e-05
-3.03427478301099e-05
-2.99190392077805e-05
-4.21442882212791e-05
-2.22536851225694e-05
-2.85320774026157e-05
-4.08612087077638e-05
-4.54160473942993e-05
-3.62073205572088e-05
-5.62247280471648e-05
-1.20222992025633e-05
-2.63005875395602e-05
-3.45482474785541e-05
-2.32455071139525e-05
-3.85677122156536e-05
-4.75214133868872e-05
-3.18139352193842e-05
-2.32925223570881e-05
-5.36265814876631e-05
-5.43016671309279e-05
-3.55113283782723e-05
-2.74169755059427e-05
-2.68771096330841e-05
-1.50313986384295e-05
-4.0968637164601e-05
-1.87893900229834e-05
-5.81182622971544e-05
-3.31012953340292e-05
-1.91245992996975e-05
-6.20955348034937e-06
-3.46608425848891e-05
-3.98506065960799e-06
-4.18749629163518e-05
-1.27201711393388e-05
-1.78914141167665e-05
-3.57904224272644e-05
-6.43589584348708e-05
-4.23001111558693e-05
-1.18672458684993e-05
-2.76805595396655e-05
-4.88373682508758e-05
-5.67218435146527e-05
-4.75708669948171e-05
-3.25803241261652e-05
-4.04540263607414e-05
-6.06468750757429e-05
-4.1340324665334e-05
-4.40534819973114e-05
-2.87217914858082e-05
-3.62545780393337e-05
-4.49176854326737e-05
-4.23886588320184e-05
-5.84959559925186e-05
-5.19766437712314e-05
-5.27328677192681e-05
-7.27389580142038e-05
-4.17347151267829e-05
-1.46426662393047e-05
-1.60763911658865e-05
-1.62487872427527e-05
-9.83481213790988e-06
-5.43361476092525e-05
-6.22051014168033e-07
-5.71479548297512e-05
-4.92411532388468e-05
-4.27598192240964e-05
-7.7776611082053e-05
-5.33443601192678e-05
-3.28903254323538e-05
5.52099401203813e-06
-4.06446306757159e-05
-4.64299433198526e-05
9.305547527046e-06
-4.94067708412941e-05
-5.89986346306799e-05
-4.34544273963222e-05
-2.40731453037435e-05
-5.81418568162098e-05
-5.75054059582797e-06
-4.96796011127415e-05
-2.98000322128918e-05
1.88840805473025e-06
-4.68529054796474e-06
-2.44941582270595e-05
-6.26776228903176e-05
-4.07319662369429e-05
-1.43440206585033e-05
-4.32607922420198e-05
1.15301407650807e-05
-3.79123507765437e-05
-3.652602939359e-05
-4.06884804544743e-05
-3.0844626376847e-05
-4.45105383757425e-05
-1.60405351532562e-05
-5.71199237086015e-05
-4.44856096410008e-05
-2.4972485984876e-05
-7.64582519391981e-05
-5.65432027577366e-05
-4.45093554681887e-05
-3.28984097061955e-05
-1.43186048104531e-05
-2.29021299280601e-05
-4.06607089232616e-05
2.05371432130866e-06
-6.66659272410142e-05
-3.93169406126318e-05
-2.69244141966166e-05
-5.81506536830651e-05
-1.99905386972811e-05
-5.72360240545429e-05
-5.04480904077855e-05
-5.99776592131821e-05
-2.22290672104992e-05
-6.29654819078661e-05
-2.23989620828615e-05
6.46387081311958e-06
-5.79200213341678e-05
-1.78266034508114e-05
-3.93995408393388e-05
-3.93467345233705e-05
-3.93312617148278e-05
-4.01501781037182e-05
-3.1905262363368e-05
-2.90816058568193e-05
-8.78328642088723e-06
-3.44536599620379e-05
-3.9310510741539e-05
-2.45488872819585e-05
-1.72803683080909e-05
-5.9941901916298e-05
-1.42474095915952e-05
-4.79290310502498e-05
-2.37772090526243e-05
-1.84975831212721e-05
-5.07619907906589e-05
-5.85560397134082e-05
-4.4051474706979e-05
-1.78376216088093e-05
-4.29603425978108e-05
-5.53765300621948e-05
1.19658137546365e-05
-5.51972060052612e-05
-3.80391027223104e-05
-2.52171050219184e-05
-1.64357277583726e-05
-2.22197802231878e-05
-2.83835818163441e-05
-2.04507061738675e-05
-4.9619143946666e-05
-3.78371037748535e-05
-3.06505783021147e-05
-4.48177815624457e-05
-3.31030451932277e-05
-3.76797392923627e-05
-3.51241735712374e-05
-1.13392563003946e-05
-2.43862334673418e-05
-6.99228303053621e-05
-5.6198473212501e-05
-4.07947286235727e-05
-4.58605604953665e-05
7.48214226136249e-06
-3.15534081033025e-05
-3.3339993009879e-05
-5.96681803096104e-05
-2.63095704071278e-05
-5.31806438682687e-05
-5.43309112296013e-05
-1.8169241373012e-05
-4.84438960905592e-05
-5.19295798298e-05
-3.73389843759379e-05
-4.28983568567958e-05
-3.78866717245283e-05
-6.4641765881268e-05
-5.17502025573591e-05
-6.51825591735963e-05
-4.04940275557549e-05
-1.92552481126985e-05
-8.17480171743818e-06
-4.42149081308803e-05
1.5017643984416e-06
-4.30030724759453e-05
-1.46607115914696e-05
-2.97217821618387e-05
-4.81318362523707e-05
-1.92979654869441e-05
-1.93479156033553e-05
-1.90163032767212e-05
-3.9401608784348e-05
-5.95382711402091e-05
-1.46951693937983e-07
-5.98282107257141e-05
-3.56478874045184e-05
-7.25274011586513e-05
-1.80104283522826e-05
-7.45892125416581e-05
-1.63968672369186e-05
-4.47339974186872e-06
-3.02863983429938e-05
-1.07149713833452e-05
-4.01914821059738e-05
-2.82106484012252e-05
-1.02567749666043e-05
-4.03815896505851e-05
-5.89259453034682e-05
-2.43170452657791e-05
-1.41868909930138e-05
-2.9777647300594e-05
-3.09240125861894e-05
-3.68712903850933e-05
-4.33571885093615e-05
-4.76703191727234e-05
-4.41494771543465e-05
-1.46894522562057e-05
-6.53764674400726e-05
-5.0808636127367e-05
-2.21682597938439e-05
-2.54206507933959e-05
-2.68465984115912e-05
-7.1224901346424e-05
-1.36266597596509e-05
-4.06509822226703e-05
-2.5252000448796e-05
-3.79614376951099e-05
-4.95062305819385e-05
-7.72662798620474e-06
-4.95239799752887e-05
-4.1053813412301e-06
-5.84748534051613e-06
-3.55481060723228e-05
-2.25205642800728e-05
-1.71165285724633e-05
-2.63756938261154e-05
-4.21534273444832e-05
-3.45863945737297e-05
-4.85234355631194e-05
-2.43287733433289e-05
7.10085687736608e-08
-5.55426408536295e-05
-6.0996162132318e-05
-1.88927961121392e-05
-4.5694693784876e-05
-1.49339211433544e-05
1.25959668208388e-07
-3.90767902720807e-05
-2.25180444955384e-05
-3.65892218019261e-05
-6.96487954587364e-05
-3.29397817122422e-05
-1.3768543970483e-05
-2.68165968331055e-05
-5.34326054850717e-05
-3.82340312862489e-05
-2.16880522554131e-05
-1.82814562415664e-05
-3.91969125099127e-05
-1.39261344012207e-05
-3.49117266403691e-05
-3.65497519337771e-05
-3.47845739321347e-05
-2.29475549153681e-05
-3.66457947755975e-05
-2.46762780729905e-05
-4.91815471659371e-05
-3.78904505397534e-05
-2.43923265239421e-05
-3.63280848150267e-05
-3.88261236587511e-05
-6.43885023428974e-05
-2.92375383213186e-05
-5.65100946709315e-05
-1.23276686957521e-05
-2.69891927354229e-05
-4.59687918095211e-05
-4.42040789292133e-05
-3.70639254314749e-05
-4.76290903025127e-05
-2.72769355064692e-05
4.68783072820883e-06
-2.11108026470911e-05
-1.16307786547233e-05
-4.32205241330807e-05
-2.53697837553098e-05
-4.37201091060643e-05
-2.64581085578167e-05
-2.2501628240148e-05
1.40788517178798e-06
-1.87426094341632e-05
-4.51249170404734e-05
-6.22590824751944e-05
-1.91925714131579e-05
-1.61853243583309e-05
-5.92237150403615e-05
-2.91264309839193e-05
-2.78859982173672e-05
-4.58734714559531e-07
-4.1596578733901e-05
-5.34115861890699e-05
-3.65656916257461e-05
-4.69995329110512e-05
-2.01680453533246e-05
-3.84733806870318e-05
-1.96925429059719e-05
-3.88223999165641e-05
-4.07366858420136e-05
4.22996838453376e-06
-4.22103257448428e-05
-1.01290965413264e-05
-4.12160877276798e-05
-2.95916986351856e-05
-1.29172002464842e-05
-3.01944835368007e-05
-6.39441374481743e-05
-2.38165531601429e-05
-1.81222110942189e-05
-4.75968988763844e-05
-1.55885866016876e-05
-1.59705959552792e-05
-3.17178320999328e-07
-4.63534912313483e-05
-3.46657143576177e-05
-7.51190910031402e-05
-4.60584616536506e-05
-4.63908004174343e-05
-7.73315194953129e-05
-4.85840366778937e-05
-5.91410241185083e-05
-5.81137589292355e-05
-3.25460704760348e-05
-3.76883909286382e-05
-4.92932710586372e-05
-5.61228997736467e-05
-2.37757154203114e-05
-9.77084936638227e-06
-2.62484012818713e-05
-5.43809788791595e-05
-4.49506748194853e-05
-5.95866549488697e-05
-3.22748823463834e-05
-2.00694264670347e-05
-4.22325486793465e-05
-7.09386938047542e-05
-5.21160219693263e-05
-8.75534087536694e-05
-3.90999898531004e-05
-3.57674272747868e-05
-4.9832776380276e-05
-3.99314038425585e-05
-5.26790287242102e-05
-1.37334221068169e-05
-4.29378863897803e-05
-2.93562486582164e-05
-6.17779334161706e-05
-6.32901307534673e-05
-3.39273276403126e-05
-4.84814396147491e-05
1.44055201739844e-06
-3.45314591370001e-05
-2.97683794129392e-05
-2.78746597397849e-05
-4.0312309451743e-05
-2.86025955077705e-05
-5.60913188216001e-05
-1.34012936154521e-05
-2.34818020136838e-05
-1.4906538197268e-05
-3.44527203227422e-05
-3.49881156838145e-05
-8.79587768404304e-06
-3.26495470637436e-05
-4.3616185304924e-05
-4.03025947753572e-05
-1.14105295478055e-05
-3.1085397639196e-05
-7.82535430971674e-05
6.87364045277714e-06
-3.53919495662574e-05
-3.00799842309113e-05
-6.29664026814557e-05
-6.28849814218416e-05
-7.05116149016328e-05
-1.98761708268239e-05
-2.38439079285064e-05
-5.38090594115698e-05
-5.66299075034858e-05
2.24985406028661e-05
-8.54552792729653e-05
-3.58742933939334e-05
-1.43743311316137e-05
-4.13684157678189e-05
-1.42462867546932e-05
-7.28259678940638e-06
-5.17894840066401e-06
-5.58256260856683e-05
-2.74719032112702e-05
-2.17543712615314e-05
-6.46205959034078e-05
-5.47598334226248e-05
-7.65204026543428e-06
-2.44925648106587e-05
-2.81736902610968e-05
-4.32026155324307e-05
-6.25788524281338e-05
-3.63879442569017e-05
-3.95034864673229e-05
-5.05981827122426e-05
-4.18582866899491e-05
-2.18600716877928e-05
-2.89999589803492e-05
-5.52386807207494e-06
-6.666065442865e-05
-2.43863356060986e-05
-1.67010105904037e-05
-6.76600009776401e-05
-4.89801170203328e-05
-2.15809214726685e-05
-4.593749997937e-05
-5.80262640726072e-05
-3.06612257459828e-05
-4.48036375154835e-05
-3.83221279033452e-05
7.65665213254748e-06
-1.9466277437868e-05
-4.50876994292831e-05
-3.48797928243671e-05
-5.06678225426049e-05
-4.76365461775152e-05
-2.59363080560053e-05
-3.88230985428839e-06
-1.34612720908059e-05
-2.46813300293816e-05
-3.61260065933857e-05
-6.67573811971699e-06
-3.20897178768198e-05
-5.01467038460167e-05
-2.97964273550703e-05
5.12876189433681e-07
-1.91934941351267e-05
-4.09209437464817e-05
-1.26871000341247e-05
-1.90337418195733e-05
-2.58241338142591e-05
-1.85711971444293e-05
-5.9249225616373e-05
3.79336164697702e-05
-1.85597324283761e-05
-2.27248337246228e-05
-4.38458678062407e-05
-3.62380372262136e-05
-5.8673111606563e-06
-2.04351638463597e-05
-5.28090563496848e-05
-3.27522748128107e-05
-1.49649521195333e-06
-3.17008677271008e-05
-3.31369243967712e-05
-2.56286604840106e-05
-1.73137176395815e-05
-6.62781972952746e-05
-4.07710333760562e-05
-2.89518164284713e-05
-5.36102494123211e-05
-3.44289574511162e-05
-6.00030673847815e-05
-2.46147841640892e-06
-1.07666950187535e-05
-4.44798546061746e-05
-6.49040950872122e-05
-2.88081980603508e-05
-3.7277867570078e-05
-5.45278578705303e-05
-3.07862779141066e-05
-1.40600674252031e-05
-2.62505233452146e-05
-1.23667128868163e-05
-2.25036430618431e-05
-4.12155852497754e-05
-2.52461944718542e-05
-3.8852668225919e-05
-1.58906905039748e-05
-3.17250124511971e-05
-5.71186012015842e-05
-3.84022756808068e-05
-2.79660742500814e-05
-1.56365597557487e-05
-4.89041235723426e-05
-4.4473322855145e-05
-5.34681332293781e-05
-4.63955323173018e-05
-3.7413979746745e-05
1.69651534208768e-05
-2.481607058818e-05
-4.09735430933241e-05
-3.20658286812851e-05
-2.23790413972105e-05
-2.13298025032593e-05
-2.61426459393252e-05
-6.01340866319656e-05
-3.51373694488179e-05
-5.30651989057887e-05
-6.21769209687844e-05
-4.9698377061777e-05
-2.92794957125949e-05
-1.55627695886964e-05
-3.49937423220769e-05
-1.50820489842266e-05
-5.71255912812461e-05
-3.19445135611492e-05
-4.24280048637596e-05
-1.02685700343918e-05
-1.63824819540856e-06
-1.70526438477495e-05
-4.44033633264712e-05
-2.60380535805961e-05
-3.85491415491883e-05
-5.43453688369164e-06
-1.39901183505124e-05
-1.20177253867829e-05
-4.11981567843798e-05
-3.83102015378967e-05
-2.81938279823951e-05
-3.34102201895267e-05
-1.19445154955575e-05
-4.42215454927907e-05
-3.32447413922935e-05
-2.08326390637322e-05
-3.17725011338092e-05
-3.45452907575477e-05
-4.5804110498137e-05
-3.11108380890509e-05
-5.5848067951896e-05
-2.46291472589244e-05
-1.62666685042551e-05
-3.52422804668057e-05
-6.51424289348315e-05
-2.97044330697465e-05
-4.45399415437665e-05
-1.9063899523462e-05
-2.8126570615522e-05
-5.27574720733246e-05
-1.80628873417703e-05
-3.10803015174794e-05
-3.38989893011331e-05
-3.21557608547691e-05
-1.95675390697677e-05
-6.36818388025526e-05
-1.51177972752256e-05
-7.61377784486293e-05
-3.85425638835396e-05
-3.05712675655254e-05
-5.07549016395117e-05
-4.68464929932712e-05
-2.43903312777082e-05
-2.51025460689697e-05
-3.29401034563707e-06
-5.31461172853984e-05
-2.68200257158474e-05
-6.17556835736957e-05
-2.60491613637097e-05
-2.77737768734621e-05
-1.66178324286962e-05
-4.2415593405141e-05
-1.51260663176552e-05
-2.05278330787462e-05
-1.54738406007098e-05
-4.96114595733073e-05
-2.08844569212271e-05
-9.81395554584442e-06
-7.29541324070243e-05
-3.79854111053727e-05
-4.50582528944578e-05
-5.43332959427691e-05
-3.32615590695382e-05
-4.92197542409527e-05
-9.8917512037119e-06
-3.49494019543756e-05
-2.99998014685245e-05
-4.86238976729478e-05
-7.66942793902065e-05
-1.71591204446668e-05
-1.75773456473288e-05
-2.39015352761556e-05
-5.27868541593477e-05
-2.77328856843601e-05
-5.01615240961361e-05
-3.03176960471404e-05
-5.08397976255165e-05
-3.78067163921054e-05
-2.69950951553228e-05
-1.86412410372596e-05
-2.25028550335838e-05
-4.18182008378123e-06
-6.16503870433775e-05
-4.25827924936826e-05
-4.16870405389089e-05
-3.00124071797906e-05
-3.90171364531748e-05
1.69015050865271e-06
-2.95496255475015e-05
-1.77397874662209e-05
-2.48414430677162e-05
-4.46990627609132e-05
-4.32037185965405e-05
-4.51239265935083e-05
-4.04984012309162e-05
-3.92873469905637e-05
-6.25556636578757e-05
-7.00835558174606e-05
-8.38667883209741e-06
-5.43319639527544e-05
-3.84782187367216e-05
-4.44977814082794e-05
-2.61662826518614e-05
-5.41564315215324e-05
-3.19505080048674e-05
-2.48533042132481e-05
-5.00381427677494e-05
-2.50407681565998e-06
-4.21155590601784e-05
-4.46568557673424e-05
-3.71581239708307e-05
-1.84717639012712e-05
-4.96731899196822e-05
-4.41563437091189e-05
-4.81298702915805e-05
-6.55588274736525e-05
-4.21685191979161e-05
-3.97485279125695e-05
-3.57827450013049e-05
-4.19300182508469e-05
-1.32532773474104e-05
-9.23239833793416e-06
-4.92246520001971e-05
-2.43287046635148e-06
-4.42660321879573e-05
-4.37994944794999e-05
-1.86345969865672e-06
-5.05193754525251e-05
-4.17216047615255e-05
-5.13383291530486e-05
-2.64302067931411e-05
-4.06831508680744e-05
-3.52208802735159e-05
-8.17432470577922e-05
-6.30373079761096e-05
-3.50073446004617e-05
-4.31385464083925e-05
-3.6189509349887e-05
-2.28765567543225e-05
-5.30926812452977e-05
-3.79720857108396e-05
-1.61917570331042e-06
-2.215469307668e-05
-7.51134905069815e-05
-4.25589270903298e-05
-3.59383586878358e-05
-2.63577915802176e-05
-1.81418509076102e-05
-1.90468261231017e-05
-4.57021488754045e-05
-1.51122223835404e-05
-4.63777121833031e-05
3.84627266439293e-06
-2.72092774055023e-05
-2.01657019488683e-05
-5.09730788627906e-07
-2.27853259005787e-05
-5.97049143092971e-05
-4.19400401579464e-05
-5.30948580138596e-05
-2.44050735100621e-05
-3.92204882959599e-06
-3.6535646304896e-05
-2.30362721110446e-05
1.95466944374096e-06
-6.9638835296869e-05
-2.14514094619789e-05
-2.73744097506336e-05
-1.63856170386736e-05
-3.946230841435e-05
-1.76299217102969e-05
-1.84479510234975e-05
-5.64956458016185e-05
-4.52568305129294e-05
1.39947207334361e-05
-2.15597968540978e-05
-4.30278662364283e-05
-3.46650485042947e-05
-6.11722438945534e-05
-2.94004345190867e-05
-2.03035264344447e-05
-4.82358806449379e-05
-3.00242426368342e-05
-4.67878692833189e-05
-1.94766223243286e-05
-5.02906473421547e-05
-3.40329407596789e-05
-4.87597191743169e-05
-1.65401874473735e-05
-5.1233652768514e-05
-2.81717950308002e-05
-6.2137044810322e-05
-7.57180096778626e-06
-2.33831152183667e-05
-2.75504177057474e-05
-1.61496478750514e-05
-3.83408478018955e-05
-3.85094504520269e-05
-8.12518245991216e-06
-4.33142988508333e-05
-5.07859250206801e-05
-4.0770897830435e-05
-5.62771851021691e-05
-2.33274057608711e-05
-6.45040074280357e-06
-7.79382238251692e-05
-2.49460568272255e-05
-4.81401902067147e-05
-3.05406239584933e-05
-5.54501255251785e-05
-2.56372053767118e-06
-3.69288657297532e-06
-6.74242130996697e-05
-3.44807115242069e-05
-4.35786615292583e-05
-1.68748431999778e-05
-1.62529012433317e-05
-1.78795652493982e-05
-2.79767149934301e-05
-3.91830718083103e-05
-3.00918915140268e-05
-2.59062796185608e-06
-1.02938949429924e-05
-1.40731920088993e-05
-4.41497535172348e-05
-5.71142085206983e-05
-4.06864129131345e-05
-7.08923310952207e-05
-8.44858305544674e-05
-3.73174975079312e-05
-7.50985535974095e-05
5.9633912095302e-06
-2.29833471938267e-05
-2.51422865555302e-05
-3.30622989885804e-05
-4.65064397637665e-05
-6.03246067973573e-05
-5.18411332453215e-05
-1.41518422122496e-05
-5.40193477777722e-05
1.72034450739727e-07
-3.92998270072172e-05
-3.15482093236262e-05
-6.66972031581692e-06
-9.92567672996994e-06
-2.30447169619001e-05
-2.32114831060875e-05
-1.63102272427422e-05
-1.41307320434918e-05
-2.35916866865676e-05
-7.00081837119569e-05
-1.11004701382696e-05
-1.23783097545456e-05
-3.75253256293115e-05
-5.71682483932794e-05
-5.44066511719231e-05
-4.48189100087752e-05
-3.05024575784771e-05
-1.17585770252865e-05
-3.21288071585964e-05
-3.15743343350693e-05
-4.99218224069839e-05
-6.05173478802933e-05
-5.03129160817322e-05
-4.00396818774899e-05
-7.56501441459352e-05
-4.44597996699446e-05
-4.93212276897696e-05
-1.0330078647467e-05
-2.34500493450064e-05
2.59327827741879e-06
-4.05402574370975e-05
-6.86472028224608e-05
-2.14247615306752e-05
-3.71543075176007e-05
-3.52493442802359e-05
-6.54800804297269e-05
-2.56719090453147e-05
-3.69879352146272e-05
-4.33597372331812e-05
-9.9604876393268e-06
-4.0268319423358e-05
-2.17602813539096e-05
-3.35766147708101e-05
-4.97691032055621e-05
-5.7270809321869e-05
-3.6424646669581e-05
-5.04430135923641e-05
-6.27528236084196e-05
1.36564735071378e-05
-4.65613225360681e-05
-2.50905278079808e-05
-2.60977690531967e-05
2.17770119737866e-06
-7.44387524915661e-06
-4.95424868617683e-05
-2.71272894905122e-05
-4.06695309187871e-05
-2.83646282518516e-06
-2.12398662361508e-05
-2.27329128210296e-05
-3.47731767730396e-05
-4.35225519299172e-05
-3.79027778017972e-05
-6.27408269956462e-05
-2.11119783591961e-05
-2.74043441597674e-05
-1.38764009696024e-05
-3.86441927372337e-05
-5.21648533133091e-05
-3.59861028051647e-05
-4.5396063411076e-05
2.18447582297214e-06
-5.69120364967283e-05
-6.13256253035208e-05
-5.07784848105411e-05
-7.09788161471588e-05
-4.0796657037905e-05
-4.79128621081539e-05
-1.79616474277805e-05
6.26425808803298e-06
-5.23560910277049e-05
-6.98494861303553e-05
-2.617843211871e-05
-3.71265655413319e-05
-4.32921110980635e-05
-3.6111215531966e-05
-1.98762038801734e-05
1.49787647816479e-05
-4.66820237188056e-05
4.92949742040293e-06
-2.92868396765195e-05
-2.96856981155023e-05
-6.24330420701795e-05
-2.54162592684844e-05
-4.45978590275408e-05
-8.96465993573039e-06
-2.6582280482982e-05
-1.90287485855954e-05
-5.33162688675788e-05
-2.74394030687907e-05
-1.5134731895408e-05
-4.98016087473246e-05
-2.99205494072786e-05
-3.90016246345068e-05
-6.68930784349869e-05
-1.70415723909144e-05
-5.81883322078575e-05
-9.4710771655837e-06
-2.26116917910903e-05
-4.70047051045736e-05
-2.14877113164359e-05
1.26571616543539e-07
-3.21059337322682e-05
-2.87323287477056e-05
-1.15715212990431e-05
-2.3661938583584e-05
-4.03694684259337e-05
-7.03735018820028e-05
-3.60923879770502e-05
-5.61615785555818e-05
-4.8029532950884e-05
-1.53956859544e-05
-2.19714815003557e-05
-3.55531118913043e-05
-3.0873203628705e-05
-4.6879425992387e-05
-5.19292922186242e-05
-4.45061418211534e-05
-6.15452693890071e-05
-3.59652855882284e-05
-2.60982522676512e-05
-3.2646040685196e-05
-3.36235983292715e-05
-2.69271277174313e-05
-6.70575967525323e-05
-3.33781672821515e-05
-5.93693973529409e-05
-5.51490057931311e-05
-2.88945110921659e-05
-3.21183141334544e-05
-5.26693600701775e-05
-7.09878048389397e-05
-5.63204110624356e-05
-4.79524424311328e-05
-3.06370368990452e-05
-5.02325376245336e-05
-4.58799421202521e-05
-3.99678184986998e-05
-4.38233264666272e-05
-3.04266207826037e-05
-3.22484584682313e-05
-6.59998647402402e-05
-9.47568234273115e-06
1.32182471594817e-05
-5.57309314749728e-05
-6.35058730706253e-06
-2.89766259395415e-05
-1.4014941926808e-05
-5.59842680525329e-06
-4.10025595354078e-05
9.62950195390431e-06
-2.6051940591249e-05
-2.80691399640688e-05
7.58054448831029e-07
-3.20346821348654e-05
-1.2247284455285e-06
-6.73316660334923e-06
-4.97495434826106e-05
-3.44028248296238e-05
1.69142492537039e-06
-3.56903216008477e-05
-1.75615935818379e-05
-3.95776967815742e-05
-2.61397854536835e-05
-3.02648540214566e-05
-3.81625365532382e-05
-2.14683390454047e-05
-3.2694540447812e-05
-2.45767956571878e-05
-4.34865020207587e-05
-1.28738738911741e-05
-3.72486885557754e-05
-6.72346497019355e-05
-3.37776898418016e-05
-2.85557612528709e-05
-4.4010251099935e-05
1.20428753206401e-05
-3.94100566062238e-05
-3.61550589869227e-05
-3.42114445757775e-05
-2.26580713427739e-05
-1.75665235680956e-05
-8.93246396338137e-06
-6.13369732217132e-06
-4.82022896844271e-05
-4.68380079388523e-05
-4.26707046493371e-05
-7.91924983633474e-05
-6.59568876118711e-05
6.9789646508421e-08
-3.74401584186407e-05
-1.82105506119477e-05
-4.47127923230041e-05
-1.90152106850808e-05
-6.04881775825436e-05
-3.45735864201493e-05
-3.39768469304897e-05
-2.63731343857341e-05
-8.01801590859462e-05
-2.61063857347437e-05
-2.75774701308787e-05
-2.63727444213104e-05
-3.4916358237322e-06
-1.68985132882266e-05
7.96034525992889e-06
-7.71565004072566e-06
-4.57947918578097e-05
-6.23804893674699e-05
-2.47805241037129e-05
-2.79904476924009e-05
-2.87301661236613e-06
-3.33720636303977e-05
-2.89156372665676e-05
-1.47984925877971e-05
-2.32802819104825e-05
-1.21674703076715e-05
6.10550751361257e-06
1.25032504017971e-05
-1.63378612049796e-05
4.31436530128658e-06
-4.4425956451895e-05
-4.80288248907599e-05
-3.37156303444083e-05
-5.13947175409106e-05
-6.16500984255679e-05
-4.43935827350797e-05
-1.41045121909075e-05
-5.03681021677346e-06
-4.54717016288418e-05
-3.08114762364746e-05
1.08057122444449e-05
-4.10580910196818e-05
-2.73390472435219e-05
-3.64232083273554e-05
-1.49921856723538e-05
3.39900407368991e-05
-3.75045989173656e-05
-1.2721434533684e-05
-6.06713926102416e-05
-5.04742465483848e-05
-5.84619674530603e-05
-4.23918094707215e-05
-4.72477477133625e-05
-2.85760375786977e-05
-4.7360637446803e-05
-2.79232564349098e-05
-4.02917786999806e-05
-4.4234531561932e-05
-2.6106759053516e-05
-3.05253719563483e-05
-1.09550573727124e-05
-1.30622324622182e-05
1.00008939994797e-05
-7.27251177531429e-05
-4.39295077071707e-05
-3.1860775104476e-05
-8.68816694053779e-05
-6.27464788059031e-05
-4.57838584769789e-05
-4.02176050418123e-05
-5.07750743209379e-06
-4.97026976475612e-05
-1.34683455477618e-05
5.56756496807911e-06
5.23001200140104e-06
-2.28781070343549e-05
-3.15959827583571e-05
-6.27954512179938e-05
-3.76885742996683e-05
-4.63958176675515e-05
-3.68696084634668e-05
-4.14852813283995e-05
-4.4544883383771e-05
-4.84438842749276e-05
-1.55859779098905e-05
-5.78848178843629e-05
-3.77282779025868e-05
-7.81678510858135e-05
-6.46931298793987e-05
-3.40236068580845e-05
-3.85803851480495e-05
-4.36471188150796e-05
-4.12813440551473e-05
-3.59002060603151e-05
-5.26484827250231e-05
-6.35371280330192e-05
-3.88866388288456e-05
-8.22932416142058e-06
-5.41762709826933e-06
-4.87922619832734e-05
-5.90656366887472e-05
-4.15483822400975e-05
-3.27693692639949e-05
-2.74496868522551e-05
-3.44506781307222e-05
-6.04161150113798e-05
-3.14542040836821e-05
-9.86313215328908e-06
-5.06114858382604e-05
-5.03072816896204e-05
-4.06958188700274e-05
-4.28246093560122e-05
-3.32447977156421e-05
-1.90388960588781e-05
-2.99822009602265e-05
-6.59956872785889e-06
-3.31512549183911e-05
-3.67612697727434e-05
-3.0229638675941e-05
-4.58952562757962e-05
-3.73330965228119e-05
-3.69128734996122e-05
-3.95989804857799e-05
-1.993911563342e-05
-1.6927075400194e-05
-4.11577316394315e-05
-4.99706590655384e-05
-6.36842011160097e-05
-4.37957058799903e-05
-1.31729908027634e-05
-2.44631503368111e-05
4.66603675790274e-06
-1.22454555663905e-05
-1.59780383017416e-05
-1.55229460704912e-05
-6.37702573192308e-05
-6.04322043460088e-05
-1.8818958416452e-05
-2.5917521211656e-05
-2.83920944136197e-05
3.09119423959281e-07
-3.45531200425377e-05
-4.00773988806262e-05
-1.65722584294207e-05
-1.88608149530226e-05
-2.32485126473473e-05
-5.31673965667691e-05
-4.23059779629878e-05
-6.49794297896299e-05
-8.85389938740461e-06
-5.22513269066533e-05
-2.79475429190062e-05
-2.57571156991121e-05
-4.8298284689348e-05
-2.47564575277479e-05
-4.24223746788204e-05
-2.45417004544716e-05
-2.69196723502422e-05
-5.48404868658476e-05
-5.21751928693028e-05
-2.65067437384047e-05
-3.18492980506001e-05
-5.07903712426795e-05
1.45012786451789e-05
-1.61787253179155e-05
-3.03653358855829e-05
-6.85028941882211e-05
1.07835516826432e-06
-2.62911431068857e-05
-8.360482102142e-05
-1.23493544846539e-05
-3.75190120867908e-05
-3.92042275925475e-05
-5.95067426989434e-05
-3.63992907352052e-06
-3.18297235144183e-05
-2.23137172919643e-05
-1.91317041513997e-05
-4.79258152414188e-05
-3.20408335561412e-05
-7.54698800630006e-05
-1.96571127284441e-05
-3.78295997378571e-05
-7.20529027298189e-06
-3.20241811292563e-05
-3.90013074442197e-05
-4.60996899898954e-05
-3.89056542712455e-05
-3.28220270123079e-05
-8.18443922470862e-05
-1.29368066548159e-05
-5.25631922106759e-05
-4.34101029920276e-05
-1.12424946837646e-05
-5.66758184587517e-05
-2.87005324902468e-05
-1.61415639847991e-05
-3.28302469865819e-05
-6.80957629226744e-06
-1.55884350967373e-05
-4.03154051972071e-05
-5.38832827608356e-05
-4.33443672559451e-05
-1.30019940903464e-05
-2.59542021851788e-05
-2.15134720015862e-05
-2.5706144927364e-05
-4.39480538586314e-05
-4.57564970303022e-05
-2.59121344025766e-05
-1.0505788208526e-06
-5.97306205391488e-06
-2.65237535691117e-05
-2.48819383689896e-05
-5.84041661337922e-05
-4.35725443857143e-05
-3.98000452031421e-05
-4.7847530824483e-05
-3.06351896190825e-05
-3.44049694079913e-05
-1.60098568545116e-05
-8.45976558827147e-05
-2.49381449944634e-05
-8.15602811627934e-05
-2.01472881047434e-05
-1.93920605135885e-05
-6.06697543485325e-05
-3.46642391174384e-05
-6.19658464159243e-05
-4.02874654796726e-05
-3.14175108980301e-05
-6.0998948535075e-05
-4.27327447517161e-05
-7.3655994110794e-05
-2.4050536506183e-05
-4.02072433019373e-05
-2.89056210613643e-05
-3.57807807388458e-05
-3.72321615447956e-05
-3.49083482012106e-05
-5.07987144438423e-05
6.5997379247501e-07
-4.5795247283094e-05
-2.04814503089958e-05
-2.57229644480462e-05
-1.97217022738025e-05
-4.20987002627449e-05
-2.94257050760489e-05
-4.61970723151714e-05
-3.83238733213418e-05
-2.07424764985703e-05
-8.47774639123988e-05
-3.68729141634915e-05
-5.3725044273941e-05
-9.40562744378752e-06
-1.3493727156601e-05
-1.35836691580337e-05
-4.98928935401175e-05
-3.6911533659425e-05
-2.71909026371077e-05
-3.08131041856311e-05
-1.70295668587246e-05
-5.00656480317664e-05
-4.33074691100289e-05
-3.29195177795402e-05
-6.3332682237531e-05
-4.32716061601844e-05
-3.00316404735425e-05
-2.96082266561904e-05
-2.72031756338806e-05
-3.11810942469738e-05
-4.63456216394615e-05
-4.32313845564119e-05
-3.61578390053223e-06
-1.19870460406745e-05
-2.85464624076919e-05
-4.73521151782389e-05
-4.57747896755375e-05
-5.46458706814959e-06
3.40777862813628e-05
-2.89648019487142e-05
-2.54383656287592e-05
-4.001948460916e-05
-3.19541727793118e-05
-4.1120443137344e-05
-1.74923835303375e-05
-3.73150878736677e-05
-3.03697690950652e-05
-6.71972664479859e-06
-4.99143182052688e-05
-2.56056523477962e-05
-4.02796377838399e-05
-5.24851658355345e-05
-4.6484259987369e-05
-4.93015834633334e-05
-3.7656855084294e-05
-5.23249290919806e-05
-2.03922771126992e-05
-2.69128453903545e-05
-5.60153846606084e-05
-4.67921697096205e-05
1.87216446327813e-06
-5.99773157619442e-07
-1.37299584373972e-05
-6.44111215003761e-05
-3.07573392533149e-05
-4.61658706751718e-05
3.5483027469785e-06
-2.42468598013731e-05
-5.11243434031282e-05
-3.79767068337175e-05
-1.39685873306078e-05
-2.87170294048317e-05
-5.03919637960161e-05
-2.39178902222723e-05
1.4565755238508e-06
-5.09524334377183e-05
-4.05323466803034e-05
-2.86412860813412e-05
-5.51060759042008e-05
-3.91385387553247e-05
-2.72049509466474e-05
-1.97198891449047e-05
-8.47552896680658e-06
-5.67755541888359e-05
-4.83597040453951e-05
-3.91871321665583e-05
-3.61199386715324e-05
-4.66534375261919e-05
-3.22251856256144e-05
-2.24948606282295e-05
-3.3433808133232e-05
-4.73278150544192e-05
-2.75840424599383e-05
-3.93764646823681e-05
-1.66197985842647e-05
-3.5670944345796e-06
-1.73454686240401e-05
7.26854451844933e-06
-6.2870995806469e-06
-6.26915531797341e-06
-2.65161806581508e-05
-1.80650852700023e-05
-1.02559567318007e-05
-4.16450415640426e-05
-4.92915375488253e-05
-3.06132833418109e-05
-4.48981992588341e-05
-2.17196909476792e-05
1.53710606341266e-05
-6.22733720059151e-05
-4.76495568431051e-05
-3.35617582943692e-05
-6.21718614202257e-06
-2.82331068997024e-05
-1.29285527510292e-05
-1.8674063380992e-05
-6.16043765059727e-05
-4.42242060770163e-05
9.86409044870787e-06
-1.39009005784403e-05
-2.59168852414918e-05
-2.63668047033861e-05
-1.35539428723809e-05
-5.96890846695494e-05
-8.2044757275609e-06
-5.15248971902221e-05
-3.76276961596063e-05
-2.89118021665746e-05
-3.43212116769509e-06
-5.31774904593937e-05
-5.74762348118264e-05
-4.89880553177098e-05
-3.10809308441117e-05
-3.92267761820892e-05
-2.88546650703616e-05
-3.9241940334553e-05
-4.57587652219451e-05
8.45030197525269e-06
-3.36044258082861e-05
-2.99484293264359e-05
-4.40800880503442e-05
-3.41765948607174e-05
-4.92793425508445e-05
-5.07336514533062e-06
-2.29008667654266e-05
-1.60862194102337e-05
-3.39795867284445e-05
-4.59840930780595e-05
-5.74668557605183e-05
-1.35611906677944e-05
-3.33752253192927e-05
-4.52843982125481e-05
-4.08816823884251e-05
-2.51414043704446e-05
-3.46076536953984e-05
-5.29817259109966e-05
-2.235386834163e-05
-3.13118807346178e-05
5.24341139012541e-06
-5.29987417555601e-05
-1.01513289040859e-05
-6.5254593059881e-05
-7.53097035815089e-05
-1.43170928229893e-05
-3.70231799991003e-05
-3.50360088884037e-05
-3.99074325063561e-05
-6.00190053635099e-05
-1.66591840525403e-05
-4.05507324044161e-05
-2.85236990778164e-05
-8.53671075278e-06
-8.84264429228478e-06
-3.57500277068107e-05
-2.26476990509037e-05
-3.68049050971293e-05
-4.31723228575037e-05
-5.11610672917287e-05
-4.33756031861987e-05
-3.16362161282772e-05
-3.04493100493959e-05
-5.74969271340172e-05
-3.94805009918128e-05
-4.24210997523222e-05
-9.85765012339519e-06
-4.61956530736629e-05
-4.0358045733528e-05
-3.96428362744047e-05
-7.35939300183757e-05
-6.93449986185879e-06
-2.71726686924234e-05
-2.76629866400637e-05
-4.01909001820935e-05
-1.26333365983893e-05
-4.98962134011471e-05
-3.80408681848992e-05
-4.04282244756363e-05
-2.04096950122391e-05
-2.17697459662967e-05
-2.27314669064587e-05
-1.82574139228409e-05
-8.96919271722524e-06
5.10433220436219e-06
-5.54064606333536e-05
1.22222091056098e-05
-1.80771323871348e-05
-4.65070099308509e-05
-3.40242096938296e-05
-2.24819355032733e-05
-2.79058682622869e-05
-6.29161698958519e-05
-1.23885463926001e-05
-7.22154518933246e-06
-4.44292128479761e-05
-4.29917134717525e-05
1.82449260974594e-06
-5.72292896194927e-05
3.28410718181233e-06
-3.71094869004761e-05
-2.79678929533525e-05
-2.56888035577593e-05
-5.87833161783878e-05
-2.73054103591165e-05
-5.42814636233368e-05
-1.54581553752097e-05
-2.04226795596029e-05
-1.86543462476849e-05
-6.58365670502249e-05
-8.87924444367117e-06
-5.48790218352025e-06
-4.45085539944986e-05
-3.38952176424725e-05
-6.10528965182214e-05
-3.65469764072626e-05
-9.15853889147122e-06
-2.63704639768815e-05
-8.43613514918883e-06
-8.84834754108621e-06
-1.75244450518549e-05
-1.2555128563847e-05
-1.36482299487178e-05
-4.89280203518497e-05
-1.03722953521765e-06
-3.92059807440138e-05
-3.40246963773041e-05
-1.9730341015847e-05
-5.27026838087099e-05
-2.77884318568797e-05
-3.57812727683977e-05
-5.51497473610234e-05
-1.46233929430278e-05
-8.24313658187696e-06
-2.96911110701476e-05
-3.22676848159308e-05
-4.99051944378152e-05
-1.50592404929163e-05
2.42845499513422e-07
-2.86179233178661e-05
-6.47532737991811e-05
-4.04615388509222e-05
-5.82459155619006e-05
-2.28112645933336e-05
-3.18029430809589e-05
-5.22105775828419e-05
-4.66014520728389e-05
-3.42970337373263e-05
-8.42510566293615e-05
-4.64645267661219e-05
-2.94711207141451e-05
-2.73951060775756e-05
-9.19513281837057e-06
-4.79963573189973e-05
-4.78871458011541e-05
-1.15007402547963e-05
-3.36393223064195e-05
-1.14661487386054e-05
-1.84161163285575e-05
-2.13005927683216e-05
-2.79434263465645e-05
-3.04737896891264e-05
-7.71973772270766e-05
-1.45303456404246e-05
-4.65480899652473e-05
-3.16091812062008e-05
-1.25003656339285e-05
-3.59608760453733e-07
9.14012207217595e-06
-4.72354749036391e-05
-2.23875268321318e-05
-3.12980989904659e-05
-2.28945782842353e-05
1.34008354329652e-05
-3.02585675563675e-05
-6.88865114376015e-05
-2.8254197529173e-05
-4.80316428196208e-05
-3.09326525299499e-05
-4.66921620361375e-05
-2.1813106977761e-05
-5.75658180497814e-05
-5.26171009017208e-05
-7.32474252902186e-06
-2.33977630568207e-05
-1.05841300115926e-05
-4.4437076073091e-05
-3.51722994805015e-05
-8.48672048175867e-05
-4.33776358471708e-05
-3.27540765013454e-05
-3.24760086256583e-05
-6.70569893468986e-05
-6.28750416114623e-05
-2.68876046065988e-05
-3.5575407791747e-05
-4.15612002418884e-05
-2.4230609849099e-05
-2.39445743422405e-05
-3.86331382716154e-05
-5.19663517403476e-05
-8.75468102500974e-06
-5.94012909911246e-05
-3.97108489735252e-05
-1.29403170302298e-05
-7.24838307425855e-05
-4.49039183175558e-05
-2.07114870846311e-05
-3.44731219133622e-05
-4.08131552907621e-05
-3.97700947637499e-05
-3.42795528001091e-05
-2.22176567232975e-05
-5.72786565530057e-05
-4.72434137700338e-05
-2.38775345655183e-05
-2.73402745535093e-05
-6.02030212388374e-05
-2.43316960511507e-05
-3.9359243798472e-05
-3.34258664324463e-05
-2.45323371515788e-05
-1.22373349034239e-05
-4.25993551853383e-05
-1.40129178546166e-05
6.30478289022594e-06
-2.9402094958684e-05
-3.04853882817034e-05
-3.56329214776825e-05
-4.95144026300041e-05
-3.58939657692858e-05
-4.70037486320111e-05
-2.63729663557749e-05
-3.16227899811638e-05
-3.65061476694179e-05
-2.76124768515131e-05
-3.23632581879794e-05
-3.25428944681043e-05
-5.37423766242096e-06
-3.11570326333793e-05
-1.39681820690433e-06
-9.83888435364242e-06
-3.63191254880016e-05
-4.81316869808952e-05
7.84347119111433e-06
-3.95301379353082e-05
-4.43255347593314e-05
-6.21002993154485e-05
-4.23376142182964e-05
-1.623463037062e-05
-4.4304797773362e-05
-2.87444557001327e-05
-6.68313400067907e-05
-5.06587754079331e-05
-2.61046371349843e-05
-4.50927855088223e-05
-4.32999379286689e-05
-6.3970535259671e-05
-8.37452534138283e-06
-5.99946176733457e-05
-3.42552845522595e-05
-2.95100960068292e-05
-4.74933830569841e-05
-4.63316221419966e-05
-1.66895628683591e-05
-4.24700456673237e-05
-5.31317733438427e-05
4.89732422087616e-06
-4.80182615916594e-05
-3.09456662332883e-05
-3.10910541694186e-05
-3.26137550577801e-05
-7.23657162232436e-05
-2.70113236096952e-05
-2.13434870247004e-05
-4.33919475939721e-05
-2.96614319438315e-05
-2.64845044588126e-05
-3.30596380437872e-05
-2.60541010429652e-05
-2.34017355561305e-05
-8.20897494750003e-05
-4.61333042643747e-05
-3.06972771898249e-05
-5.24528941185493e-05
-1.60305439118399e-05
-4.15751230607898e-05
-4.82585406982321e-05
-7.29178911432956e-05
-5.76704623821278e-05
-1.16617868043206e-05
-3.44633653394669e-05
-2.83117933333429e-05
-1.88057150760024e-05
-6.77694183399779e-05
-5.87798082980592e-05
-3.70554047135998e-05
-3.98141978904215e-05
-7.06304495286469e-06
-3.46626271981566e-05
-5.57298270437517e-05
-5.4598882442209e-05
-2.55925774603179e-05
-1.24339602518354e-05
-1.53400296181525e-05
-2.71957776990085e-05
-4.88728502100127e-05
-4.65275096883504e-05
-2.06905548223378e-05
-1.51252980881749e-05
-1.55747790859603e-05
-2.94911585308975e-05
1.17854501235164e-05
-3.86463709216475e-05
-7.69165386691015e-06
-1.42152521570962e-05
-1.37930395523322e-05
-3.61426924842022e-05
-2.93529068277327e-05
-4.27148779365438e-05
-1.35031838872296e-05
-3.0866936297535e-05
-2.58342581233905e-05
-5.71846898964254e-05
-7.92495846703392e-06
-5.82845823192784e-05
-5.98259088679034e-05
-1.38353958809177e-05
-5.04472388935244e-05
-2.42589502145131e-05
-4.46131548088407e-05
-5.18291371928385e-05
-3.55810513295197e-05
-4.05128182102538e-05
-3.31229662919648e-05
-2.28423419201299e-05
-1.27780481327381e-05
-6.27758658125644e-05
-2.75218314987494e-05
-1.0053652558164e-06
7.69569863022058e-07
-2.55143075949448e-05
-5.96595966896868e-05
-3.71843630627597e-05
-2.3821841592443e-05
-1.58633458784038e-05
-7.15718155891195e-06
-4.8877269770245e-05
-2.10173149581462e-05
-1.23007870084522e-05
-1.63779769908394e-05
-0.000104431350635977
-5.25118775631857e-05
-1.98170814088597e-05
-4.40960529339018e-05
-4.04787187113977e-05
-2.95771136214661e-05
-3.81621236611221e-05
-4.43666329283166e-05
-1.97287020575032e-05
-2.66260085560367e-05
-3.39103805736726e-05
-1.39458500545397e-05
-4.47237448069842e-05
-8.05097383216476e-05
-5.20284504771626e-05
-3.60126309221813e-05
1.23724596446208e-06
-3.6568075658938e-06
-3.1205562476005e-05
-4.53307664549927e-05
-4.7844510726067e-05
-3.97068882315988e-05
-3.33690415489985e-05
-1.66371161891452e-05
-5.28287397817915e-05
6.79483334565488e-07
-3.06134944438757e-05
-2.26781773055006e-05
-1.32084119189664e-05
-2.18193100035413e-05
-5.33054062423678e-05
-6.58276392937343e-05
-2.2626017332364e-05
-1.10587291650104e-05
-2.96101483759479e-05
-2.74033358662726e-05
-3.37394668270227e-05
-1.73718537529815e-05
-3.53399866713909e-05
-3.55367265962401e-05
-2.23050956634791e-05
-2.60672207219668e-05
-2.08875608643067e-05
-2.21099305351269e-06
-5.20646462089716e-05
-2.10630647340819e-05
-4.72630809049568e-05
-5.5498762280373e-05
-4.11042317771285e-05
-2.05528729592989e-05
-2.67430325278248e-05
-1.92012033166767e-05
-1.77288478604046e-05
-4.61829290242362e-05
-3.04723924697234e-05
-5.02843439051566e-05
-4.49158890644287e-05
-3.57435363245322e-06
-2.62778019410071e-05
-5.87875370569862e-06
-1.39225452751329e-05
-3.99610112367991e-05
-6.17182979366023e-06
-4.9114484720966e-05
-2.62412117553072e-05
-3.55830247051793e-05
-5.22591403501339e-05
-4.08940917102059e-05
-4.04894130160432e-05
-5.5087462923149e-05
-1.96123673252984e-05
-6.74174309039725e-06
-3.6671711536965e-05
-3.8265701980366e-05
-4.63805364199288e-05
-3.65895243960704e-05
-3.41817055612657e-05
-6.09714632204657e-05
-4.36096998265069e-05
-3.05418326323034e-05
-2.46251368791272e-05
-7.29066911539846e-05
-2.2889337297337e-05
-1.03346595758062e-05
-4.25596768883751e-05
-4.74493812788874e-05
-2.92111068649378e-05
-5.90182774279983e-05
-1.25288579440475e-05
-7.28607333985331e-05
-3.80735115614427e-05
-1.89901468646822e-05
-4.67316660906697e-05
-3.90976089677692e-05
-4.18513769273823e-05
-2.48592087655019e-05
-3.80272711313857e-05
-3.72404203046743e-05
-2.54628167259412e-05
-3.83073823561667e-05
-2.74210700474332e-05
-4.64656881415124e-05
-4.72904742300216e-05
-1.21986753594201e-05
-1.11837513644879e-05
-4.83639032904582e-05
-3.29114003113812e-05
-5.67334005207469e-05
-3.63791162201627e-05
-5.86299457148399e-05
-6.17743228507111e-05
-3.63159569251367e-06
-8.78638780084643e-05
-3.82734170611585e-05
-2.91954706303871e-05
-3.36545359317496e-05
-1.33181369323697e-05
-4.31924710039697e-05
-4.05124216546155e-05
-3.47750019909761e-06
-4.91409390025249e-05
-2.95592363363191e-05
-3.70184022045193e-05
-2.31638335161521e-05
-4.3367704919063e-05
-9.86937586292964e-06
-4.16619531904521e-05
-4.14845882732473e-05
-2.49982084070506e-05
-1.73518290488496e-05
-6.69839524356024e-06
-7.12439430885641e-05
-2.46999653271061e-05
-4.13143101536292e-05
-5.21907291753915e-05
-3.10936409892259e-05
-3.37396297115025e-05
-4.91131069232666e-05
-2.4428114581495e-05
-4.22195051643554e-05
-4.40483462119391e-05
-6.4828353430819e-05
-4.33995872390654e-06
-5.01139702884064e-05
2.0554433704374e-06
-4.599177360152e-05
-2.25953121128206e-05
-1.8634355956163e-05
-6.83138181149789e-05
-6.05834826667167e-05
-1.01164206572134e-05
-1.68777366184623e-05
4.47128082706209e-06
-3.56155199264426e-05
-5.42778523951637e-05
-3.1049911257161e-05
-3.51975574810794e-05
-3.96355631393343e-05
-2.17828169030552e-05
6.45228968997854e-06
-3.95064774583647e-05
-3.01154364752786e-05
-3.06703562453097e-05
-4.33896178692702e-05
-3.33178293554731e-05
-4.27862916301068e-05
-1.31424693254144e-05
-2.85555839023595e-05
-4.09386219530137e-05
-2.1499364343843e-05
-6.38902613289562e-05
-4.56352705793315e-05
-4.50342963611952e-05
-3.67137305342455e-05
-4.43316088880396e-05
-3.52499334153946e-05
-4.8959634753211e-05
-2.96690389472618e-05
-4.62270907373103e-05
-1.47814437074941e-05
-5.61966456977745e-05
-1.76894838790507e-06
-2.31132333205496e-05
-4.26425612398796e-05
-2.85310978350156e-05
-4.48156821077486e-05
-5.76247715075808e-05
-6.03144758076099e-05
-4.35860368393086e-05
-3.65643899271866e-05
-3.23184630267794e-05
-5.04168717077736e-05
-2.15097492267447e-05
-4.90433644032622e-05
-3.41869151281897e-05
-4.39125441103519e-05
-6.5966779884591e-05
-4.08514789430996e-05
-6.23373067065473e-05
-5.81221160890077e-05
-2.55975261059163e-05
-1.03220800796294e-05
-4.00407936236624e-05
-4.83632158005483e-05
-4.44354117405479e-05
-4.11442136362051e-05
-4.73070784856893e-05
-4.1691148761714e-05
-1.78840027262483e-06
-5.26908135766952e-05
-2.51681462767793e-05
-5.49709695920072e-05
-4.30563283598259e-05
-3.57954230147439e-06
-1.87651107651692e-05
-8.48136191199929e-05
-3.81865515653992e-05
-1.55507426310622e-05
-2.67011687081249e-05
-4.26213757137229e-05
-2.29153525924428e-05
-3.08652865717866e-05
-2.87236983661941e-05
-3.49354284993626e-05
-1.96689996738375e-06
-2.89401570135919e-05
-3.43805589662102e-05
-4.91467017022741e-05
-6.68793412976928e-05
-5.49507905449418e-05
-1.69238587549159e-05
-4.02124176809602e-05
-2.22415165697891e-05
-2.42319952204788e-05
-2.51769312394595e-05
-5.48308778479275e-05
-7.56552133233119e-05
-7.76473631400153e-05
-6.58687901824936e-05
-4.20265086082698e-05
-1.74150070041715e-05
-4.54088994935217e-05
-2.09421581649824e-05
-3.05971596455693e-05
-3.6883031109906e-05
-5.52340782489137e-05
-6.51005430007578e-05
-5.98668825585677e-05
-1.78104966348094e-05
-4.9835214650005e-05
-3.10793924868183e-05
-1.09378656278031e-05
-2.58721433544585e-05
-3.79465462218835e-05
-2.38764989641425e-05
-4.14650687493179e-05
2.75325116266044e-06
-4.54319132650883e-05
-1.39182235759133e-05
-4.13548758342541e-05
-3.31878278299829e-05
-2.19728376653257e-05
-1.70789157393087e-05
-2.45952575576328e-05
-4.39126260093294e-05
8.90120555214575e-06
-3.06120068026389e-05
-3.42084186063718e-05
-6.12608228808737e-05
-6.32364665177381e-05
-2.2606806999241e-05
-1.64069706788176e-05
-5.22129813292379e-05
-3.32623978376976e-05
-3.51455737399342e-05
-3.67691295119705e-05
-3.1420582938907e-05
-3.34806331721257e-05
-4.89964872245586e-05
-2.52088534448001e-05
-1.56624621980415e-06
-1.12750615581839e-06
-5.89109222368487e-05
-2.41643151067945e-05
-3.46375902937605e-05
-2.89177459329183e-05
-5.3539024059173e-06
-2.66731085894516e-05
-2.76618013011132e-05
-4.83435751656041e-05
-2.45486714409945e-05
-6.35285391884568e-05
-6.54326283979705e-05
-5.89389629978925e-05
-2.83287154122723e-05
-1.75758051194837e-05
-2.37938804990147e-05
-6.74125599000336e-06
-6.22615728637976e-05
-3.0247340680068e-06
-3.78854830965285e-05
-4.68794773538841e-05
-3.04591528738832e-05
-3.54929885617901e-05
-4.98264294152869e-05
-4.42867393734941e-05
-4.2704290421506e-05
-2.69831123909783e-05
-4.14896069905309e-05
-2.4235130996957e-05
-5.45859033548768e-05
-3.15074014290652e-05
-2.8869753303254e-05
-4.20684664377896e-05
-5.86215334267317e-05
-2.24101216101755e-05
-4.24725330275963e-05
2.76469746598162e-07
-4.1292700084748e-05
-4.16109934044766e-05
-1.41139290727106e-07
-5.68547596573206e-05
-4.67091855015015e-05
-3.55282952815912e-05
2.58711406130578e-06
-2.96459791715408e-05
-5.04818402673335e-05
-5.99545609198607e-05
-3.83740649478134e-05
-1.32481639251866e-05
-3.72008095390079e-05
-4.45383390053494e-05
-3.1777412365152e-05
-1.12299990811499e-05
-4.02773040224224e-06
-3.17004460393122e-05
-7.98489219885898e-05
-4.97976386247577e-05
-4.0478904961544e-05
-3.82122754470433e-05
-6.34817102137158e-05
-4.39658501410345e-05
-6.38473153650228e-05
-5.86872097808634e-05
-2.78542272976145e-05
-6.10498941884137e-05
-4.28772604441215e-05
-4.41483027265627e-05
-3.93404721362986e-05
-2.94723176388654e-05
-1.93278291709281e-05
-1.47735003416308e-05
-2.77365860617181e-05
-3.32532079328777e-05
4.94864582391643e-06
-3.62067489024604e-05
-5.91274352881005e-05
-4.8322192107853e-05
-2.64309890680341e-05
-4.27095286942286e-05
-6.47845835358891e-05
1.87252237398972e-05
7.57132172314261e-06
-1.13077843700352e-05
-4.80476088470795e-05
-1.39194103997622e-05
-2.44593223558934e-05
-1.49146138143326e-05
-3.05535170287556e-05
-2.30933327920385e-05
-3.46882581815858e-05
-4.005014056762e-05
-3.54047363057297e-05
-2.58342756267888e-05
-5.89294428768309e-05
8.60006964724026e-06
-4.46139472404203e-05
-3.11082762806698e-05
-3.765183494635e-05
-4.80023426905968e-05
-5.43117251805002e-05
-4.27068085468163e-05
-3.02242596522831e-05
-5.16319341715315e-05
-1.50439654693411e-05
-3.88961306411186e-06
-3.83513390291841e-05
-2.717929914296e-05
-6.24394908000312e-05
-6.96229147857184e-06
-2.99745837421829e-05
-3.42387474328648e-05
-3.06825370220447e-05
-3.36311773321432e-05
-2.80989678737099e-05
-4.60426008032194e-05
7.14374867102799e-06
-5.15563824709644e-05
-2.46860343211975e-05
-4.6744027191955e-05
-4.30162505207835e-05
-1.62474982008856e-05
-4.54155615804594e-05
-6.73717963285968e-05
-4.3953230212634e-05
-2.09993724627775e-05
-4.39506329096313e-05
-4.5806338372075e-05
-1.23742836202681e-05
-1.02067825830763e-05
-4.34285165400256e-05
-6.87113011905036e-05
-3.2185292648996e-05
-8.9340885040477e-05
4.0953677246481e-06
-1.93022200576647e-05
-4.89952875189848e-05
-2.84125070189631e-05
-6.01768753062227e-05
-6.13316014552289e-05
-8.1573803547013e-05
-6.35908129968612e-06
-3.56263668610507e-05
-4.83511653779433e-05
-1.77541042285664e-05
-4.7110065785356e-05
-5.54250096727278e-05
-4.20913951082705e-05
-2.74083057397215e-05
-4.20867266931531e-05
-1.92846692021009e-05
-4.65332840735856e-05
-3.17452333607911e-05
-3.63264433327582e-05
2.75754575911605e-06
-5.28147233582418e-05
-4.04912538904586e-06
-3.19427687827769e-05
-2.27882110576456e-05
-4.91146545401614e-05
-5.69763829108943e-05
-4.4415203107498e-05
-4.53547540644495e-05
-1.66872593584875e-05
-2.65355522941343e-05
-3.2438337563701e-05
-4.88202513556721e-06
-3.79222692873144e-05
-2.96761857645333e-05
-6.1250550489527e-05
-2.73003810398608e-05
-4.46678494908763e-05
-4.27120006905852e-05
-3.88197162994534e-05
-4.58707251277784e-05
-2.04369703911796e-05
-1.77047584756782e-05
-3.99392804242445e-05
-1.93076306513987e-05
7.81484756321467e-06
-2.41434374042476e-05
-5.44908826098408e-05
-2.87474907866529e-05
-4.86154784912237e-05
-2.13170181348326e-05
-2.04848032312784e-05
-2.68660698858517e-05
-3.30417766522912e-05
-3.26795464972837e-06
-6.54085547102668e-05
-2.03367644361189e-05
-7.18217537061775e-05
-1.79458609270718e-05
-7.15739654192247e-06
-2.86253764988798e-05
-3.73771663653517e-05
-2.33199764192526e-05
-2.4621708690173e-05
-6.8730391706149e-05
-3.45686645117614e-05
-3.48694413336838e-05
-3.64883913757266e-05
-2.01546769497491e-05
-4.04391377841758e-05
-5.31578046182137e-05
-3.26578265058453e-05
-2.36247276103084e-05
-5.04439003447738e-05
-3.4154433054782e-05
-1.72397363746107e-05
-3.55531088933369e-05
-3.41928446643732e-05
2.68415316079532e-05
-1.49899436710282e-05
-6.7540473565356e-05
-2.55221520444312e-05
-2.68569904758798e-05
-2.6754579635117e-05
-8.5549158069111e-05
-5.62780491361014e-05
-3.7213800081946e-05
-3.47995775345544e-05
-2.12878272761719e-05
-7.70371547350304e-05
-7.66367430251177e-05
-2.52746371476822e-05
-4.42336546927429e-05
-3.32902645516086e-05
-1.46081236010282e-05
-6.01923453978496e-06
-3.58048961535516e-05
-2.99737671175316e-05
-1.68408390388538e-05
-7.10150199388149e-06
5.4598331031253e-06
-4.65171534936076e-05
-2.89331601422637e-05
-5.97238716505592e-05
-5.16060227405991e-05
-1.79807259950317e-05
-5.9565236211042e-05
-6.93933058309038e-05
-5.65327108152882e-05
-4.26666888634393e-05
-6.17935016353033e-05
-7.40461120860995e-05
-2.66362817887664e-06
-5.30428740129788e-05
-2.04045662714129e-05
-1.6292021052944e-05
-3.45802366456132e-05
-5.97217561854955e-05
-3.13156221281219e-05
-1.33764488238096e-05
-5.51765555734775e-05
-4.10548168122182e-05
-2.09600379869734e-05
-2.88289952797094e-06
-2.40183572490631e-05
-5.03365583486741e-05
-5.35446420123586e-05
-5.04612624931753e-05
-4.25255125762847e-05
-3.762168930182e-05
-2.26156201547729e-05
-2.84493167963248e-05
-2.78297043858588e-05
-1.77804458449773e-05
-3.53558547337663e-05
-6.34247667541715e-05
-3.21135379137962e-05
-1.17072845888851e-05
-3.167731408965e-05
-3.75045933263888e-05
-8.37871774965233e-06
-3.52361298032153e-05
-2.53466365546179e-05
-3.38168069704602e-05
-1.2970089940936e-05
-1.77807517118999e-05
-3.92400162600273e-05
-4.57294556652114e-05
-5.54866537534451e-05
-8.1049972092824e-05
-7.18272464050461e-06
-7.32571229759651e-05
-3.56303152604883e-05
-2.48344451631849e-05
-3.8133374347572e-05
-2.67265021518323e-05
-2.29513376740362e-05
-7.65886253637028e-05
-4.40953265126138e-05
-1.24496032111411e-05
-1.3523336860219e-05
-5.31169132523528e-05
-3.29196171085251e-05
-6.76772985444574e-06
-1.91098064631771e-05
-8.26129597684991e-06
-1.48409164512504e-05
-3.42408398663319e-05
-3.3139371024573e-05
-1.86180946930842e-05
-3.09889895353251e-05
-2.244501857188e-05
-2.46505337348047e-05
-2.41954624781808e-05
-1.06339551076281e-05
-2.51524716646844e-05
-6.16465622242604e-05
-2.91409731663625e-05
-6.23537192631295e-05
-2.0290798933005e-05
-6.18209122422072e-05
-9.65931338776477e-07
-3.92566218033889e-06
-3.31841582980136e-05
-5.1803308195863e-05
-3.5748283189728e-05
-3.83141509483292e-05
-2.93795727881683e-05
-2.02361401447999e-05
-1.33400388057574e-05
-5.4897235313254e-05
-3.4866458147541e-05
-2.68170371947946e-05
-4.82835227036562e-05
-6.01449025628642e-05
-4.25985528910725e-05
-1.03629480576814e-05
-6.49973984844859e-06
-2.4307833571871e-05
-3.59999592425402e-05
-2.39947245166019e-05
-5.17015897629831e-06
-4.66812867076535e-05
-5.66206230637811e-05
-3.4332627886482e-05
-4.53407591568638e-05
-3.58345439023324e-05
-4.13557698965296e-05
-5.48130559024136e-05
-3.79263492637578e-05
-5.05796509357702e-05
-2.51715371467161e-05
-3.98382339657274e-05
-5.3946255612882e-05
-5.63506430977742e-07
-1.03393080279516e-05
-3.20459042913138e-05
-2.42994828561635e-05
-2.91067730956749e-05
-8.46961717264495e-06
-2.84039017510932e-05
-4.17353135846257e-05
-2.23083133388066e-05
-5.51294816549464e-05
-3.66062206710703e-06
-3.22519101292583e-05
-4.79789519534875e-05
-4.17620833211907e-05
-1.47406922008337e-05
-1.94701741908437e-06
-2.09552689161886e-05
-4.61281777663164e-05
-1.98468750973757e-05
-8.19546841680355e-06
-2.29771736549661e-05
-2.13747780557066e-05
-2.02864106455849e-05
-2.16736729335618e-05
-3.87474085443757e-05
-3.60720426997436e-05
-4.32146956014392e-05
-2.64744034005667e-05
-2.69506389500794e-05
-2.22330975448647e-05
-2.26430972889762e-05
-2.5697306221202e-05
-3.56843937428914e-05
-4.5731759730323e-05
-4.05121145784347e-05
-4.21525541564299e-05
-2.02608918334643e-05
-3.79007586889747e-05
-3.9457369616893e-05
-4.03340719205202e-05
-4.98351577224517e-05
-4.70401822543084e-05
-2.72780021741938e-05
-1.92122787235763e-05
-5.97509023044374e-06
-4.87696536333699e-05
-3.64402524315827e-05
-4.24402432787986e-05
-2.73140429348871e-05
-2.25700264548574e-05
-3.02729280029531e-05
-2.71990891729038e-05
-2.34185920408562e-05
-2.18006364933913e-05
-1.24716196387504e-05
-5.55379180899217e-05
-2.5067623774403e-05
-2.29921811499033e-05
-1.74567854602936e-05
1.82006078834289e-05
-2.82691123209708e-05
-9.6635008444461e-06
-3.08530947869542e-05
-9.49068401342502e-06
-2.74239309548779e-05
-3.33514734479697e-05
-2.87740810052698e-06
-5.03809559145733e-05
-3.34919124092874e-05
-3.01085798816033e-05
-3.51750207377929e-05
-5.14757169832442e-05
-2.30152375938084e-05
-5.32187240425519e-06
-1.00489451582539e-05
-5.18137122457031e-05
-4.01568594601008e-05
9.2439427049162e-06
-1.66829019287276e-05
2.41521277744998e-05
-1.14170528205744e-05
-3.72543239375167e-05
-3.90919733669132e-05
-3.87492282884503e-05
-2.86065619430983e-05
-4.2213998640448e-05
-2.9554621557623e-05
-2.21167914802576e-05
-2.16383120857551e-05
-3.56180685666024e-05
-4.4153455050325e-05
-3.37693510976991e-05
-1.61602538843141e-05
-5.72189877744222e-05
-4.25281465351462e-06
-3.16029263637266e-05
-3.59919175232151e-05
-5.4671045565757e-05
-3.86512972294953e-05
-2.47615683236041e-05
-3.76231491172173e-05
-3.16167175750864e-05
-3.1541872561985e-05
-6.18326450859508e-05
-6.75872929229751e-05
-5.62702964816713e-07
5.4137818244713e-06
-2.89192145598902e-05
-3.0642746391387e-05
-2.73204715967734e-05
-3.74473974457685e-05
-5.23926058671675e-05
-4.83609010922144e-05
-2.28459020700069e-05
-3.63609171272626e-05
-2.28340395506479e-05
-3.77640789752513e-05
-1.04835632880157e-05
-2.29970462640221e-05
-4.94549237231845e-05
-1.23293910861429e-05
-2.44030378637849e-05
-3.71884291919135e-05
-3.29682520348332e-05
-2.38987238323431e-05
-1.81106239990728e-05
-4.47764170643645e-05
-1.09871147654522e-05
-1.55613719572418e-05
-3.03322528894051e-05
-2.37727327935813e-06
-2.6457891972573e-05
-6.35803212428211e-05
-2.22549301755363e-05
-1.4826666894565e-05
-3.11393187110744e-05
-2.5427819854637e-05
-3.91085708667875e-05
-2.45395876709383e-05
-4.07073681952988e-05
-5.08335418727504e-06
-4.17006698164741e-05
-3.6280467443248e-05
-1.05012077163428e-05
-1.76145295067734e-05
-4.42476713754522e-05
1.03002928978173e-05
-3.97957247564642e-05
-4.44458572835046e-05
-4.24702929604222e-06
-3.25677493285443e-05
-3.34500755943815e-05
-2.08041312607909e-05
-2.41922741286795e-05
-4.4211459739404e-05
-4.14419392390308e-05
-1.72801127101501e-05
-2.43906750561586e-05
-3.40217265706173e-05
1.82337370833797e-06
-3.59153381258838e-05
-2.98736389351146e-05
-1.67103244208272e-05
-5.76781868092218e-05
-1.73575909870267e-05
-3.1800389571416e-05
-1.13917424190926e-05
-2.33840919347014e-05
-4.4808757653252e-05
-3.18928370815662e-05
-3.25807249154509e-05
-3.55977242633722e-05
-2.88574454741922e-05
-4.89839163780447e-05
-4.21934046395381e-05
9.30463043123328e-07
-1.0550149108078e-05
-1.9202772799705e-05
-1.16108346900526e-05
-4.20935111935017e-05
-1.87966530373878e-05
2.04511585675043e-06
-4.80104772546816e-05
-3.58794310640668e-05
-2.59998889465933e-05
-3.75289775158221e-05
-6.46841559032138e-06
-3.27186151607918e-05
-4.38643599879562e-06
-1.70454934479828e-05
-4.50857873938539e-05
-6.74626304029235e-05
-2.84438507299794e-05
-4.51499062868223e-05
-4.32881460319448e-05
-4.90071657011624e-05
-2.72663249879221e-05
-2.95476992399587e-05
-1.39200688220139e-05
-6.58962048754368e-05
-2.64552213660074e-05
-4.5652392889005e-05
-4.04514113719086e-05
-2.61095151120128e-05
-4.89364132200413e-05
-5.2076388582685e-05
-5.07796876628293e-05
-8.06589802141957e-06
-5.32259539233057e-05
-4.32613014182433e-05
-3.83969676438923e-05
-3.45887372764401e-05
-1.16146685740767e-05
-2.52525724921819e-05
-2.21569594217999e-05
3.7426131117319e-06
-1.91458602867422e-05
-1.55143215299178e-05
-1.18400645894298e-05
-4.25059166417484e-05
5.56847656114092e-06
-5.70725277908848e-05
-1.2905064940329e-05
-5.68954000764688e-05
9.23236712996643e-06
-2.42055708487897e-07
-8.50718808942609e-06
-2.2808508096918e-05
-3.50262377176034e-05
-3.14333722772683e-05
-3.65576410657767e-05
-3.93035348307874e-05
-2.74941713569164e-05
-3.43545079080905e-05
-5.08643633803002e-05
-1.93344261303056e-05
-3.40384159171861e-05
-2.55129920250483e-05
4.77776918890914e-06
-1.89996401113308e-05
-3.08259537775085e-05
-1.01694127320005e-05
-4.03030274862954e-05
-3.9157118234453e-05
-5.77339656154551e-05
-5.69026205517218e-05
-4.39575085016092e-05
-5.60761662017377e-05
-4.40402526039984e-05
-2.97924708091063e-05
-7.75842925853006e-05
1.22825114988736e-05
-4.3802752515068e-05
-3.14189529757972e-06
-4.59887959031794e-05
-4.44327856690591e-05
-3.01438718802979e-05
-7.13505220060864e-05
-2.16852320076426e-05
-2.94502125429942e-05
-1.29101171412816e-05
-3.12849994434498e-05
-1.20206482896629e-05
-2.73030970711949e-05
-2.1899866987849e-05
-3.79109478432839e-05
-2.75523165299592e-05
2.85848270589187e-05
-2.95364436334063e-05
-4.80572036572671e-05
-8.35907287606584e-05
-6.26087472713293e-05
-2.23126711468642e-05
-5.21028009224872e-05
-3.61895976980224e-05
-2.25138000116136e-05
-3.66621884092179e-05
-5.73830387876177e-05
-4.10554299953744e-05
-2.58496516207334e-05
-4.14073295021825e-05
-2.73807398360278e-05
-1.92132966158926e-06
-7.6000556336779e-07
-3.14811158166757e-05
-2.14034943681735e-05
-5.6057088990384e-05
-4.96574252310648e-05
-2.15917166141732e-05
-4.87070081215059e-05
-1.14614657684462e-05
-2.71142052564394e-06
-1.78304202309657e-05
1.14957639718176e-05
-2.57631849850367e-05
-1.74561996378096e-05
1.31263490133803e-05
-3.45008062050249e-05
-3.4428125224157e-06
-5.50946717939732e-05
-3.32007558322807e-05
-2.02978512128919e-05
-5.18439802295626e-05
-3.93758691889872e-05
-5.38840019113237e-05
-2.65484788327894e-05
-3.5426144077651e-05
2.00355728822801e-05
-4.57311417466935e-05
-4.1173563814172e-05
-7.63656935590322e-05
-2.0937128342949e-05
5.86330883195132e-06
-4.26102749557613e-06
3.60257916395187e-07
-2.9256615240712e-05
-3.96655220869035e-05
-1.77549447259578e-05
-2.60198344647278e-05
-6.08533325544139e-05
-1.4058854055724e-05
-3.10062430991191e-05
-5.27364174105169e-05
-2.04934023276185e-05
-1.90410913404168e-05
-2.03349423969461e-05
-5.33220665569916e-05
-1.09118394204587e-05
-2.96799111669101e-05
-1.96498330275548e-05
-3.9403504597403e-05
-3.25486117937464e-06
-4.0102797417364e-05
-4.88473317047715e-05
-5.49059719438959e-05
-2.90101043844273e-05
-6.09824397197455e-05
-7.44993521416273e-06
-6.68591746974612e-05
-4.98634353399821e-05
-5.02256378500216e-05
-2.78211376488094e-05
-5.31467649991726e-05
-4.50114985139636e-05
-2.96657118035856e-05
-1.97429278677497e-05
-3.80402720591018e-05
-1.83972080310966e-05
-6.06660283743921e-05
-5.80921081436721e-05
-4.90772402387214e-05
-4.42088982342016e-05
-7.31994388143055e-05
-8.47678637056949e-05
-3.1296838314009e-05
-1.5130906703612e-05
-3.01824247184892e-05
-1.77624179154902e-05
-2.82735161486865e-05
-3.01038542319882e-05
-3.02462086895767e-05
-5.49502444936121e-05
-3.24286152025541e-05
-4.25959230066607e-05
-2.85231041787253e-05
-2.66072850882551e-05
-4.06804184374676e-05
-3.13828330291429e-05
-4.2851105671885e-05
-4.33347863573714e-05
-3.63116364888848e-05
-3.30506259068355e-05
-4.22804311566918e-05
-4.43827599089362e-05
-2.97509481867307e-05
-5.34158312536766e-05
-7.08628261169137e-05
-4.89689458816475e-05
-3.87450629924739e-05
-3.11738997820572e-05
-3.15012314028827e-05
-3.49366852037875e-05
-4.07502156976696e-05
-1.65906373423671e-05
-3.09155617326709e-05
-4.01499931102853e-05
-3.27771848870577e-05
-3.59865477868134e-05
-3.50748612178003e-05
-4.48797636803655e-05
-1.49887368585757e-05
-3.78103952920297e-05
-5.87271141695819e-05
-2.87010855013969e-05
-2.90969710208522e-05
-1.11935525455941e-05
-3.77638372570826e-05
-4.74877085926723e-05
-3.71528816750613e-05
-2.03606773092374e-05
-5.93082767837378e-05
-2.80733733816315e-05
-4.5002969580822e-05
-4.76507178559143e-05
-2.55602333188144e-05
-3.24115173990434e-05
-2.12806145623568e-05
-3.39792491653411e-05
-1.98269112977183e-05
-1.85432556609315e-05
-3.63328009385386e-05
-4.79809946467235e-06
-3.80345006950541e-05
-2.63230652165537e-05
-4.65491122195556e-05
-3.33572264754955e-06
-6.61801220526365e-05
-3.54465096345309e-05
-3.55206637009744e-06
-4.11160731973781e-05
-2.95093224373351e-05
-1.25308882504819e-05
-4.69533208531635e-05
-2.37589200778312e-05
-2.80315016139702e-05
-2.46549904587952e-05
-1.33151488113598e-05
-4.47388739355912e-05
-4.01807125670528e-05
-3.73301628970759e-05
-5.77471484965075e-05
-4.83665690731988e-05
-4.48274403018166e-05
2.79862455124246e-05
-4.56853579246051e-05
-5.52083627016869e-05
-2.597585491083e-05
-5.93287391595947e-05
-2.90677267984722e-05
-3.98081149882561e-05
-2.60190702817452e-05
-2.87497325085872e-05
-8.4171623424367e-06
-3.05592565491984e-05
-3.43337365121095e-05
-3.50140576486223e-06
-3.76001684562882e-05
-3.39681362614588e-05
-4.28319615584277e-05
-2.81474120083272e-05
-4.4479455453469e-05
-3.19033547580481e-05
-3.05041790959923e-05
-1.13724230511903e-05
-2.36095059156877e-05
-2.56619742316886e-05
-4.0988431559149e-05
-4.55099876043337e-05
-3.33593678924202e-05
-1.92639857018238e-06
-3.45859445637602e-05
-5.3340780297125e-05
-4.58457420356417e-05
-2.85442123518692e-05
-2.1805820456725e-05
-1.17408788294711e-07
-5.70407420382983e-05
-5.29570055563172e-05
1.61242844570354e-07
-3.88115815689367e-05
-1.19371258581909e-05
-4.67227851854931e-05
-4.09573360150861e-05
-1.60233816063454e-05
-4.58675311234393e-05
1.26245653016216e-05
-3.81961841060509e-05
-4.46078860874115e-05
-4.1459406069565e-05
2.80538775343763e-06
-5.79389753137007e-05
-3.39919737833134e-05
6.87913668040657e-06
-4.12040164466e-05
-4.80918920853319e-05
-1.95394771877046e-05
-3.01925449296561e-05
-2.24806149883552e-05
-3.33176681196648e-05
-1.85712031114538e-05
-4.5391006490039e-05
-6.52447249429232e-05
-4.95830869690211e-05
-4.44455759164125e-05
-1.03823747661231e-07
-2.60323037733975e-05
-5.83827887226684e-05
-3.05291214628713e-05
-2.09811209689353e-05
-2.92863953914196e-05
-1.61509851847503e-05
-5.30535201881811e-05
-1.05348213894798e-05
-1.31850102454493e-05
-2.67772366571087e-05
-4.33025875002194e-05
-4.31304626979027e-05
-6.60788935600404e-05
-5.84240723858004e-06
-0.000105627579252213
-7.94224663753709e-05
-3.9441773704242e-05
-3.35500429224246e-05
-5.10319056706207e-05
-1.19460434954376e-05
3.4733187504878e-06
-8.86095166609982e-05
-5.58791829588272e-05
-4.37457253894159e-05
-5.01000757052811e-05
-6.30335781526362e-05
-3.5354915333999e-05
-5.22991263163973e-05
-3.62095178665012e-05
-2.93667134261713e-05
-3.45606893974954e-05
-2.52946696577075e-05
-2.65295447343577e-05
-6.29516623816733e-06
-2.38490059424243e-05
-7.68208306672608e-05
-3.31701929518819e-05
-1.53141320569587e-05
-3.73675921798151e-05
1.67749989332629e-06
-6.32845461025115e-05
-4.82331082627432e-05
-1.82930558121968e-05
-3.275552586567e-05
-7.78652618523175e-05
-1.21065005087383e-05
-4.13150618933588e-05
-4.26945316963143e-05
-3.44422111099097e-05
-1.28258249080756e-05
-1.35402535075587e-05
-6.17139446495264e-05
1.95781044049027e-06
-4.65547370236966e-05
-3.29284469754037e-05
-4.60607647387375e-05
-4.3831817878881e-05
-3.29172831186995e-05
-1.23340019972026e-05
-2.27180804307713e-05
-4.50088886152186e-05
-3.43172527708649e-05
-4.3796181809495e-05
-8.02780074601646e-06
-3.62796120977167e-05
-1.08619528551641e-05
-5.55513230991451e-05
-5.22341067572459e-05
-1.77142895446746e-05
-3.7876167341652e-05
-1.16219622797045e-05
-2.36872231260182e-05
-6.67448818143818e-05
-6.5649222238733e-05
-2.11009359120881e-05
-2.34254039762941e-05
-1.60218452311377e-05
-4.59648447364985e-05
-4.90106288036546e-05
-6.80003146700367e-05
-1.82737698963969e-06
-5.61947152993375e-05
-4.01238241480322e-05
-5.03030346333588e-05
-4.76198595143991e-05
-6.03728421861331e-05
-5.48117393730793e-05
-4.70837482721182e-05
-3.92516772734752e-05
-5.94031095210296e-05
-3.83015572710236e-05
-2.25541270346706e-05
-2.67410865816261e-05
-4.66764261736801e-05
-4.73847225319258e-05
-1.96081622934894e-05
-4.44659045476874e-05
-4.67833440935959e-05
-4.29896630355198e-05
-1.56048572677205e-05
-1.63898352553489e-05
-5.1394923619153e-05
-3.09387588094801e-05
-5.24515789585273e-05
-5.05241100333277e-05
-4.81850357294344e-05
-3.6153386258896e-05
-4.42849086140443e-05
-8.7775681452551e-06
-6.03808930945052e-05
-6.25646334869836e-05
-5.75757491188773e-05
-3.15512232740198e-05
-1.7062899069477e-05
-3.08850416633545e-05
-5.40841497526005e-05
-3.2075687985168e-05
-1.83621157536062e-05
-3.36170833167313e-05
-1.4513932599126e-05
-3.89175896523857e-05
-6.14873220804941e-05
-6.14293866533096e-06
-4.37647633888965e-05
-4.77688262346398e-05
-2.30039421030648e-05
-2.13935308530422e-05
-1.56475758125417e-05
-2.68016149032592e-05
-7.31303518844595e-06
-3.69664405758231e-05
-9.23774492526052e-06
-3.29129960361082e-05
-2.79885911045009e-05
2.12332856914241e-06
-7.39602252047403e-06
-4.71695767850142e-05
-3.51790850048686e-05
-1.99841525168463e-05
-4.67796465882205e-05
-3.57254198516892e-05
-5.42311649621694e-05
-2.61109913403159e-05
-1.04880666392472e-05
-1.97981386320608e-05
-5.69038814421129e-05
-3.89406827872045e-05
-6.37892930242919e-05
-4.33218589147004e-05
-3.74944355300244e-05
-8.81109190494147e-06
-5.2124084221474e-05
-6.10805163705146e-05
-3.9169579959565e-05
-2.15474120357006e-05
-3.42249709670441e-05
-2.14100056374174e-06
-4.30158362886272e-05
-2.57694063964813e-05
-4.38950604479787e-05
-5.38539178154675e-05
-1.5809321505849e-05
-3.29885906520425e-05
-4.79977627918551e-05
-2.1453303028472e-05
-5.34815849607037e-05
-7.49201175555272e-06
-1.85007350472206e-05
-5.91676467180889e-05
-4.83678072058447e-05
-3.45776219473167e-05
1.31662718425946e-05
-8.01581824274167e-05
-2.20568607788657e-05
-2.80171669470275e-05
-2.4059337930294e-05
-3.6897112420743e-05
-5.25639080876406e-05
-2.32785433980909e-05
-3.5817290334929e-05
-5.98188801966311e-05
-5.79043718536905e-05
-5.45675738981033e-05
-2.61590142707805e-05
-2.1760623964235e-05
-6.89556739525896e-05
-4.23378080619904e-05
-2.05192412225791e-05
-6.87215496441339e-06
-5.13261130226423e-05
-3.48219468062383e-05
-3.03681132392246e-05
-3.0884453440433e-05
-2.40920731629678e-05
-3.06558863748402e-05
-5.13858440572633e-05
-3.81995545822033e-05
-3.76227280442743e-05
-8.34662622056914e-06
-3.36745788115535e-05
-1.25106017690731e-05
-5.32790282372467e-05
-3.41382194058515e-05
-2.21074496560051e-05
-5.87909506431781e-05
-2.69812728994482e-05
-2.0409283445983e-05
2.27729123570715e-05
-4.83543651646501e-05
-3.11821890025686e-05
-3.99562975466809e-05
-1.90593858154003e-05
-3.16910347761169e-05
-4.79894180512008e-05
-1.82861815286199e-05
-3.86015046486968e-05
3.45367879109998e-06
-2.65412342425667e-05
-5.88713466313512e-05
-1.17229571215443e-05
-2.84333257758712e-05
1.00631352161422e-05
1.67913049026794e-05
-3.26797361976306e-05
-8.10442902100855e-05
-9.54417975889575e-06
-2.85779434823149e-05
-3.09436371532147e-05
-1.01693738836131e-05
-4.38372269206069e-05
-2.54459150279037e-05
-4.52219640124181e-05
-1.81716199769243e-05
-6.45636344411623e-05
-3.44015214157288e-05
-4.02902057736352e-05
-2.81625418476892e-05
-3.39771163166949e-05
1.09550251448573e-05
-3.23930445986039e-05
-4.64130386470526e-05
-3.42989127257447e-05
-6.06739770495966e-05
-3.51035450599191e-05
-2.51168852456063e-05
-4.31320368733299e-05
-4.40105517681481e-05
-3.39023910457787e-05
-4.08928656734019e-05
-9.09492839590655e-06
-5.79001117798318e-05
-3.0059847208257e-05
-4.4091753484049e-05
-3.17424767876531e-05
-3.29846973200402e-05
-6.98779478779402e-05
-4.20089980831151e-05
-6.89009162634071e-05
-3.63492402572587e-05
-5.50375422229695e-05
-5.87388269581752e-05
-4.39733736988137e-05
-2.34989152182367e-05
-2.45254351810014e-05
-2.44355968546449e-05
-3.08741834724938e-05
-2.79427472782228e-05
-2.71412665055261e-05
-4.04543688023273e-05
-3.72688148973874e-05
4.18568740112432e-06
-3.0234725484939e-05
-4.25973500429882e-05
-6.50765666510185e-05
-3.13627612989356e-05
-5.07498821360716e-05
-5.63053192401586e-05
-3.21086237369052e-05
-2.33515471829525e-05
-1.72945630052568e-05
-1.24096578067419e-05
-1.60511048992368e-05
-3.47642044412138e-05
-8.37383692560025e-05
-2.3895289409501e-05
-6.36814316099679e-06
-4.27043935692993e-05
-3.1559212729762e-05
-2.67380235954601e-05
-1.53546667151803e-05
-3.32312194784988e-05
-3.06772497191231e-05
-2.44648615493015e-05
-4.76879891856616e-05
-7.03105009268903e-05
-3.22169610178906e-05
-1.13242189514107e-05
-4.1570142219174e-05
-4.7220482028509e-05
-7.41539769934873e-06
-5.29442079639169e-05
-4.52600008948151e-05
-7.42930253135103e-05
-1.48119044116781e-05
8.33189859815993e-07
-3.79559764237454e-05
-2.2611945703457e-05
-7.22098049149172e-05
-3.14125201180042e-05
-3.50528551374306e-05
-1.72793928910531e-05
-4.42330257512396e-05
-4.31815516508539e-05
-4.20222297415188e-05
-7.87543805031263e-06
-5.67409505289968e-05
-4.25888385568089e-05
-3.45962404136346e-05
-3.83851198163901e-05
-4.47033555293253e-05
-2.43961404647669e-05
-9.92331695389845e-06
-5.46971335186633e-05
-1.70962978069683e-06
-4.29909167107619e-05
-6.01304001896227e-05
-3.19974181404817e-05
-3.80560147868757e-05
-5.65827218937008e-05
-2.22749875962576e-05
-2.32067152074397e-05
-4.88169472979929e-05
-4.53861890999824e-05
-2.37556288910153e-05
-6.36980964223984e-05
-5.45947050924775e-05
-3.57222797259492e-05
-5.33698737248247e-05
-5.29791762342254e-05
-4.4147484446599e-05
-5.05540579984807e-05
-8.71891023801562e-06
-5.47094208355502e-05
-5.32663523991028e-05
-3.0236191806994e-07
-6.08403125254454e-05
-2.6494232257765e-05
-4.28237671823835e-05
-5.4795318813227e-05
-3.43598210497913e-05
-4.44041398619699e-05
-2.83731188879966e-05
-4.07714616157621e-05
-2.25736815695133e-05
-7.96159489112696e-05
-5.14062736616333e-05
-5.30466093715656e-05
-3.11079427666131e-05
-1.82833581846573e-05
6.66517166627439e-06
-2.41073214472694e-05
-2.23243086771139e-05
-2.52304808494498e-05
-2.34192553980899e-05
-6.75430768938777e-05
-2.11591520161281e-05
-2.76651387340397e-05
4.97237511422937e-06
-3.82329542612908e-05
-6.49249414001539e-05
-4.92573044283552e-05
7.4664912643748e-07
-2.63162207222116e-05
-2.14237720282533e-05
-2.19891795139307e-05
8.48674627093805e-06
-3.20712365223629e-05
-3.52617781257364e-05
-1.30430615578847e-05
-3.62982272268372e-05
-3.72520223430277e-05
-4.22732666364287e-05
8.5424370469953e-07
-2.70328200447148e-05
-5.57679555589343e-06
-4.75080731871173e-05
-5.69412836622619e-06
-5.41251923534951e-05
-5.60437054089352e-05
-4.84556065323735e-05
-3.22829589160553e-05
-3.86573829071896e-05
-1.49244564052774e-05
-3.14250917364742e-05
-2.89785521939734e-05
-4.39187367237324e-05
-2.017481976385e-05
-7.01444529676244e-05
-3.92804009693767e-05
-4.7378554733221e-05
-3.98643751415347e-05
-4.3199809530262e-05
-5.01735815394338e-05
-2.03921101581587e-05
-1.53924388859758e-05
-5.4394299343313e-05
-4.59915765597804e-05
-4.03011837401131e-05
-3.09056098634108e-05
-4.33919851025321e-05
-5.32784806710835e-05
-2.66852792631467e-05
-5.60654596282887e-05
-1.22007241802528e-05
-2.22090361447048e-05
-6.29589742568043e-05
-7.1504641099086e-05
-4.1979535494996e-05
-4.57057288278797e-05
-1.45901180691918e-05
-6.60743604557915e-05
-4.70603895995925e-05
-2.55221621726665e-05
-2.5024592508173e-05
-3.16953131292899e-05
-3.26027174277993e-05
-2.7084100021e-05
-3.35052497735515e-05
-4.74991458382885e-05
-6.45276515725633e-05
-3.38989189316366e-05
-2.01934761377041e-05
-5.33331073265664e-05
-5.91874323175319e-05
-6.20929909930403e-05
-2.19461808469493e-05
-3.91625398336205e-05
6.71370045877945e-06
-4.20939394654505e-05
-1.39637641929338e-05
-1.59640010290446e-05
-4.21168051751528e-05
-6.33424262217393e-05
-2.17777157931628e-05
-3.67355879173859e-05
-2.64098462922709e-05
-1.5361956243817e-05
-6.79445255187987e-05
-2.60933923939321e-05
-3.65878564739737e-05
-2.89973651568296e-05
-6.7892006291096e-05
-9.93074449510747e-06
-9.66953379324835e-06
-3.54280046910909e-05
-1.28499883846246e-05
-6.000429779513e-06
-3.74070391307498e-06
-4.8439403950764e-05
-5.5732198387117e-05
-3.38618860478077e-07
-3.01883688621213e-05
-1.53077559012292e-05
-2.93628851655362e-05
-2.3683811679422e-05
5.78701925943802e-06
-2.86848879191028e-05
-4.59997020385144e-05
-5.11962332060972e-05
-3.60968233451867e-05
-6.4291147307181e-05
-2.65248037250126e-05
-2.74415980965803e-05
-3.86515250288854e-05
-6.04084313939764e-05
-4.82447307224475e-05
-5.02793749956068e-05
-3.07012339798171e-05
-8.24605724468845e-06
-1.81186312436648e-05
-2.59602809931624e-05
-4.85358044432796e-05
-1.76133851139482e-06
-4.15869425758031e-05
-4.73025143012968e-05
-3.39759448316347e-05
-4.9830844537742e-05
-1.77476546919906e-05
-4.04676744752074e-05
-8.54446916750402e-06
-4.66633249374589e-05
-3.57938067441235e-05
-3.33323798215388e-05
-5.56304893418645e-05
-3.25402771817375e-05
-3.79855044432453e-05
-5.75029565932668e-05
-4.02091440257249e-05
-4.47681414244035e-05
-2.16649096154976e-05
-5.62777445949176e-05
-1.10774975170612e-06
-4.40029176104225e-06
-2.59394072395899e-05
-2.48972745395066e-05
-4.24039129720882e-05
8.37900876548172e-06
-7.66002400245963e-06
-2.86998308645619e-05
-3.61134768829099e-05
-3.3723235191484e-05
-5.90283567883763e-05
-4.49951113908726e-05
-1.82067377888713e-05
-3.74950202995665e-05
-1.45579537411341e-05
-1.96421434608182e-05
-2.43215750844931e-05
-3.16857585893553e-05
-6.22742573557949e-06
-2.17705944885267e-05
-4.42210320545004e-05
-2.8692173683657e-05
-2.76041683032719e-05
-2.6730183261478e-06
-2.61935410769638e-05
-4.08250998605911e-05
-2.48235773623731e-05
-3.80137761304299e-05
-1.66562875344502e-05
-2.7979270740044e-05
-1.77569164442523e-05
-4.67366866072676e-05
-2.70977401933399e-05
-1.42123327596887e-07
-2.59099942376063e-06
-1.35361759709637e-05
1.32553426521157e-05
-2.43679149363762e-05
-3.73784255202494e-05
-2.64963260217939e-05
-1.74892013151438e-05
-3.28537993586871e-05
-2.62659770164768e-05
-6.42676914432327e-05
-3.21254797886763e-05
-5.64398673861273e-06
-4.46392725036688e-05
-1.14684196238006e-05
-3.85463597394294e-05
-6.56401286441765e-05
-4.26151569940988e-06
-5.77716345854267e-05
-6.70697637189262e-06
-6.88861559107767e-05
-4.72834751239364e-05
-5.0514778825296e-05
-1.82982589982857e-05
-3.15084483752774e-05
-5.00161080141346e-05
-4.44468033307012e-05
-1.17381197124934e-05
-3.2391717944597e-05
-1.35049438645221e-05
-4.56730515939748e-05
-3.23072478453833e-05
-7.82781995327166e-05
-5.56014014895553e-05
-3.99904715084426e-05
-3.08670372034747e-05
-3.45520966318092e-05
-5.8023107023266e-05
-2.33959051119459e-05
-3.72706362191786e-05
-2.91789438907348e-05
-2.99428912117031e-05
-3.54958269206071e-05
-6.53135413005226e-05
-5.07927697450944e-05
-2.509156635329e-05
-2.95699916867645e-05
-4.28023884908614e-05
-2.0144397989712e-05
-2.85591847899714e-05
-5.59525427827011e-05
-4.06234248864174e-05
-2.17369397417125e-05
-5.21161571164555e-05
-3.13406927430852e-05
-4.58378921097629e-05
-1.92206404725557e-05
-9.91853687977129e-05
-9.43196171585234e-05
-2.69469536032961e-05
-1.46596488487109e-05
-3.64783361800083e-05
-3.34847240696214e-05
-3.5231407369574e-06
-3.0405388024526e-05
-4.83135913637593e-05
-5.20346113753914e-05
-1.12632496646754e-05
-2.34634895130601e-05
-2.2844722772474e-05
-5.94281123754189e-05
-1.35246978816091e-06
-3.26245263163868e-05
-2.09535172193516e-05
-4.97321154049193e-05
-3.2691904446009e-05
-4.7356926281081e-05
-5.4050563525056e-05
-3.4657480868346e-05
-1.8758611632922e-05
-5.97930704214057e-05
-3.40910874401359e-05
-5.28902227042718e-05
-3.63822924147138e-05
-3.98398819971701e-05
6.04613484149911e-06
-1.7408719770799e-05
-3.39901689005158e-05
-4.70225702602965e-05
-5.73348862345831e-05
-2.57817414688229e-05
-2.1955686389387e-05
-2.98365952327792e-05
-5.95652215626394e-05
-6.43831921621099e-05
-3.40092843598308e-05
-6.00314917810611e-05
-2.25642780549727e-05
-7.8725669494665e-06
-3.11101080577608e-05
-4.1464578944521e-05
-7.36795205646422e-05
-2.23755219393386e-05
-4.00709572199393e-05
-1.20246340823535e-05
-2.44445324007192e-05
-4.04308410092337e-05
-3.28589730195549e-05
-1.83905951825367e-05
-4.02859516523381e-06
-4.12264599835272e-05
-3.07650853920985e-05
-3.32143707928453e-05
-8.04511590399302e-06
-5.10624864878337e-05
-3.977967726331e-05
-4.92921343462712e-05
-3.5322091149197e-05
-7.12599111657577e-06
-3.57846355725176e-05
-5.29740489176907e-05
-8.81470248453878e-06
-5.49328478423295e-05
-7.06916565740558e-05
-4.36115275375241e-05
-5.02079977586356e-05
-5.02856303618109e-05
-3.35325038913482e-05
-6.30782647486982e-05
-4.14651556164546e-05
-3.33282848834291e-05
-2.91153665145496e-05
-6.85709036670342e-06
-5.05893689963333e-05
-3.85568493668865e-05
-3.6451529417339e-05
-1.65352553537194e-05
-2.54404110037409e-05
-2.4935033316361e-05
-2.52093681598543e-05
-5.40523693756132e-05
-8.1208520668047e-06
-4.25612668265839e-05
-3.54399344275171e-05
-4.38393370528579e-05
-5.40473974773595e-05
-4.80603698315977e-05
-3.1439150690078e-05
-4.64510872021506e-05
-5.51261880416758e-05
-3.26368919275004e-05
-3.81082208083427e-05
-1.96017613019335e-05
-3.53404249228004e-05
-2.14665397296963e-05
-4.06008575285716e-05
-4.80449736601859e-05
-1.1751056906975e-05
-2.77212232869224e-05
-4.41789544501707e-05
-2.77451384243011e-06
-2.0099111160448e-05
-3.1355735066941e-05
-3.06785093192302e-05
-2.87817396042939e-05
-1.60666508157134e-05
-4.32308190643932e-05
-2.63966023925651e-05
-4.425327549627e-05
-2.54828032306711e-05
-1.08882670371133e-05
-1.78276335411166e-05
-2.87009674879557e-05
-1.55182629718379e-05
-4.56714525240906e-05
-4.53644579020162e-05
8.91941961586692e-06
-3.17187128244426e-05
-1.60583554853386e-05
-1.10568689142548e-05
-4.41697628050451e-05
-2.7103484022072e-05
-5.79125730270042e-05
-1.69602273584762e-05
-5.38109079066295e-05
-6.15732792190407e-05
-7.18938725338126e-05
-4.75085795678999e-05
-5.74357950507704e-06
-5.37100865714427e-06
-5.2274446316168e-05
-4.42826040610968e-05
-3.24982970667735e-05
-2.0534833617972e-05
-3.68527003908446e-05
-4.35813908925782e-05
-6.98674396188426e-05
2.14835720755913e-06
-6.56474533389656e-05
-2.88545536137769e-06
-1.39068801777901e-05
-4.30777101664897e-05
-4.54639238390659e-05
-2.97432009846447e-05
-2.50340461466173e-05
3.26205602387663e-06
-3.8864449490833e-05
-3.35193217923252e-05
-4.21628285605202e-05
-3.34766584442057e-05
-9.5303363686304e-06
-5.01184716720418e-05
-4.42947215682534e-05
-2.9893459353306e-06
-2.31996541923037e-05
-3.81828030770342e-05
-5.70681488812286e-05
-2.61884313887648e-05
-4.02502925353798e-05
-5.48246356274156e-05
-2.43388231664803e-05
-1.42535517339848e-05
-3.58399438704522e-05
-4.74931939370192e-05
-3.80869183268393e-05
-3.919394523379e-05
-4.99508519277897e-05
-4.24314112047694e-05
-6.63518326519983e-05
-4.01712216079477e-05
3.24568386289387e-06
-6.97620637859365e-06
-6.71046666861506e-06
-6.69415713959446e-05
-3.56241252398162e-05
-4.80780842809052e-05
-3.39774784306147e-05
-3.44819155739648e-05
-4.40272178247864e-05
-1.82443868946193e-05
-1.2843819431491e-05
-3.45354130638846e-05
-5.09315801100198e-05
-1.39452830628376e-05
-3.13226967601409e-05
-4.07366074358028e-05
-2.18420933430555e-05
-6.10221125032273e-06
-3.14982094639065e-05
-5.21901211702479e-05
-3.13026555709273e-05
-3.19345877226564e-05
-5.58325914793319e-05
-2.95034297111981e-05
-6.46421137819501e-05
-4.73392367099111e-06
-4.13282745588924e-05
-3.30821641436308e-05
-5.71003520007856e-05
-4.30001035200264e-05
-2.51810780781823e-05
-4.18692929762722e-05
-2.92044247161846e-05
1.53048969021827e-06
-6.10267821702358e-06
-5.17138894856857e-05
-4.9382724066368e-05
-2.16470632059864e-05
-7.55005216846364e-06
-2.72398521888421e-05
-2.78077656901474e-05
-3.02552844594972e-05
-3.07834095676003e-05
-2.67691752674594e-05
-6.91041143251158e-05
-5.54062721328405e-05
-7.54039247572214e-05
-1.09357220588471e-05
-3.71135679049431e-05
-4.18679633771345e-05
-6.12746116740899e-05
-4.2280144951851e-05
-2.65870405111102e-05
-4.74456944235428e-05
-6.17225450466332e-05
-2.62121342197824e-05
-4.70276376233446e-05
-5.76887010430784e-06
-2.33266403356601e-05
-3.72819321789134e-05
-6.32534114525739e-05
-4.39493348227882e-05
-2.42686497142434e-05
-2.8893896344546e-06
-1.98089406070955e-06
-1.73947513005376e-05
-3.25574795149956e-05
-2.83417166843305e-05
-3.32576477891256e-05
