# Supplementary material for: Research on computational propagation and identification of mine microseismic signals based on deep learning
Source: PLoS One. 2025 Oct 22;20(10):e0334641. doi: 10.1371/journal.pone.0334641 (PMC12543183; doi:10.1371/journal.pone.0334641)
Supplement: S7 Data — (ZIP) [file pone.0334641.s007.zip › 000100900001587.xlsx_0.txt_24.txt.txt]

-1.180002632161e-05
-9.48803977506189e-06
-2.96079843251273e-05
-4.3138618143565e-05
-4.24113124998456e-05
-3.47880133236616e-05
-3.56834012678054e-05
-3.42340434953823e-05
-9.06688358055795e-06
-2.42669197887091e-05
-3.21911643705698e-05
-2.74038089049627e-05
-4.06639365150214e-05
-1.5392229174391e-05
-3.66774453122357e-05
-1.52351673407667e-05
-2.99540367055714e-05
-3.29029497847202e-05
-3.18136233355082e-05
-4.55867466192496e-05
-1.89757235777924e-05
-4.36194030495608e-05
-4.65216330402365e-05
-2.62536178708711e-05
-2.71320688640654e-05
-2.14443443437228e-05
-4.03452816363266e-05
-1.52245307371784e-05
-3.57816487725181e-05
-1.63528513255702e-05
1.30004870157373e-05
-3.79537768158582e-05
-2.4363839102288e-05
-2.6056478716356e-05
-1.37706376429635e-05
-1.90622856077818e-05
-2.53394246355291e-05
-3.49514128658175e-05
-2.23692473262579e-05
-5.14125570825226e-05
-3.11475317813222e-05
-1.78377483756071e-05
1.53878123429857e-05
-2.59758013021452e-05
-4.88334798887563e-05
2.86365122765195e-06
-3.4729625246382e-05
-3.59467220588154e-05
-1.25905589506842e-05
-1.89331131771073e-05
-5.54759831238455e-05
-4.90320903014786e-05
-1.41101068933385e-05
8.16016988345999e-06
-3.80501265297643e-05
-2.85366256292645e-05
-7.62152359453124e-06
-5.34155716244971e-05
-2.66077866733379e-06
-4.4277918505179e-05
-1.59541546586657e-05
-4.03403473297708e-05
-2.96851647899998e-05
-1.71547729592885e-05
-2.99278566734285e-05
-4.43327037953256e-05
-3.81407502337698e-05
-3.5074574872577e-06
-3.80684063472999e-06
-5.08552660844294e-05
-2.15466871515793e-05
-9.49712334803785e-06
-3.23748094421611e-05
-1.00864217965513e-05
-3.38170271630119e-05
-3.01361098257825e-05
-7.24314295644362e-06
-3.2529469678898e-05
4.29533170337857e-06
-3.19794635918138e-05
-1.10533420136953e-05
-1.70600822511465e-05
-4.31595594556798e-05
-4.76829781689146e-05
-4.90695604376128e-05
-3.27005193917861e-05
-2.19621563185535e-05
-4.14084666406512e-05
-4.09317533508563e-05
4.65390241149574e-06
-3.56555780491486e-05
-4.11494398622609e-05
-3.57552593966669e-05
-3.37508938673213e-05
-4.62831104025282e-05
-1.85825516110679e-05
-2.8496529358637e-05
-4.80790214666245e-05
-1.54418369268256e-05
-1.46637383105192e-05
-4.7789986892348e-05
-2.64368654486308e-05
-3.7106593535787e-05
5.469185291612e-07
-4.43363756367021e-05
5.65314072539387e-06
-2.50231325824533e-05
-3.8045510612473e-05
-3.41712604956336e-05
-3.89513954188658e-05
-3.78230797937473e-05
-4.33543173320993e-05
-1.70979468013788e-05
-6.66606411531325e-06
6.35749402796949e-07
-1.22459339506187e-05
-8.88452858968958e-06
-2.4294371168217e-05
-2.19991160476871e-05
-5.524179589829e-05
-4.97070529626042e-05
-6.35041192720317e-05
-1.14770389524956e-05
-2.46593481513404e-05
-4.68710275150907e-05
1.65200945130449e-05
-4.50517023796573e-05
-4.73356165141052e-05
-3.78942873202184e-05
-2.91146310379133e-06
-1.43513612989515e-05
-2.23868098203456e-05
-1.34262161882204e-06
-1.38606176455898e-05
-5.22567549384191e-05
-1.42656134165506e-05
-1.56409112941905e-05
-6.39966479095189e-05
-2.83108532828177e-05
-2.43280085489364e-05
-1.83639802069415e-05
-3.755913283228e-05
-2.88023617212053e-05
-2.3514936474809e-05
-2.12307244134959e-05
-4.83503198605822e-05
9.23279153962422e-07
-2.32018333612932e-05
-1.53673536145793e-05
-2.20482122525798e-05
-1.37507822129264e-06
-1.18049923273413e-05
-3.9762591774449e-05
-5.10055424201878e-05
-4.73562573887566e-05
-2.88306581042223e-05
-3.52757337287572e-05
-2.66578022042756e-05
-1.1405337578751e-05
-1.17552709718513e-05
-3.41618332981771e-05
-4.43866273560989e-05
-4.7363498771763e-05
-4.34959847405756e-06
-4.49714714766934e-05
-2.18743848881634e-05
-4.94088847125391e-05
-5.04530425826575e-05
-2.2517888832706e-05
-2.60713532005481e-05
-6.63696117941346e-07
-2.42779443041071e-05
-2.75900076044616e-05
-6.27506792269453e-05
-6.38484204552129e-05
-6.40499533534804e-05
-4.56260331783095e-05
-6.32257280988691e-05
-2.68764563272556e-05
-4.56712690358107e-05
-3.62114585729126e-05
-3.35034632359437e-05
-4.39074596469377e-05
-2.73032336390651e-05
-1.83825848445178e-05
-5.13539038960098e-05
-6.3841712890326e-05
-1.23394500298305e-05
-1.77347041661831e-05
-3.44564895454236e-05
-1.79989962547539e-05
-2.56455424125278e-05
-3.8034293817085e-06
-3.27296885881992e-05
-4.44650347868956e-05
-4.17697132023908e-05
-3.19505186668587e-05
-4.30807370346019e-05
-2.27800765508167e-05
2.83651013122473e-06
-1.81294813253414e-05
-3.79921003992893e-05
-3.64995506484003e-05
-2.39931423905277e-05
-1.93520804272084e-05
-3.04681851898613e-05
-2.74197148197406e-05
-2.57015198211519e-05
-2.49842742548817e-05
-2.10792805625529e-05
-3.81306774849117e-05
-1.6751035051022e-05
-1.63541881744818e-05
-1.67535063651298e-08
-3.19269555148633e-05
-2.31083086381708e-05
-3.62355058711315e-05
-5.21529754045119e-05
-1.87337566857221e-05
-1.26732941976624e-05
-4.48000573480891e-05
-7.98705605356152e-06
-2.74018909615278e-05
-3.53125550231763e-05
-2.26810704186419e-05
-8.0791429499535e-06
-6.15302725708743e-06
-3.32397540711265e-05
-3.1818037134052e-05
-4.0619403674453e-05
-2.69833840474046e-05
-4.65592577753663e-05
-2.78049900841437e-05
-3.11582025621896e-05
-2.48537736640121e-05
-2.66454028936306e-05
-3.22252667583288e-05
-1.00022314267738e-05
-3.93745729376437e-05
-1.91880795721937e-05
-1.01651072690049e-05
-6.21997739766663e-05
-2.14833496041616e-05
-3.61525137906189e-05
-1.2833588371928e-05
-2.95957724538133e-05
-5.23738043349919e-05
-2.32065625788115e-05
-2.65685390691223e-05
-3.45937426366772e-05
-1.3452236763381e-05
-2.94885832704665e-05
-1.6448540557943e-06
-3.77113549608591e-05
2.13890885585413e-06
-2.77777570290794e-05
-3.58381552669988e-05
-1.29127234592348e-05
-5.69934213947784e-05
-6.23767149014755e-05
-3.94422648229706e-05
-2.58910242939223e-05
-2.44339128168171e-05
-3.8799610704766e-05
-4.37061427257692e-05
-4.82539620216369e-05
-4.681019598503e-05
-3.75089823745124e-05
-1.59119039126783e-05
-4.30608616563993e-05
-1.90671074473168e-05
-3.26485849574122e-05
-1.1610946834116e-06
-2.71098713899852e-05
-3.46870930439499e-05
-1.55789515171503e-05
-2.4794796717024e-05
-2.21198947040377e-05
-2.82711940949557e-05
-6.86078199594164e-06
-2.28564637469729e-05
-3.91116518362465e-05
-5.9230073529403e-05
-6.11288965742011e-05
-1.17491632648954e-05
-1.56109576115746e-05
-2.12972536462836e-05
-3.8125263085627e-05
-2.93903575325052e-05
-2.63266152697986e-05
-9.6643497093988e-06
-3.41141395479911e-05
-3.62490319842376e-05
-4.42721686893446e-05
-4.33261985609398e-05
1.78161663371702e-05
-2.98109818551393e-05
-3.19688738777134e-05
-3.00363983055486e-05
-1.73574631113604e-05
-3.82420550670691e-05
-2.57970808741015e-05
-2.74543489756434e-05
-2.91354167524058e-05
-2.19613679010661e-05
-1.12323461112488e-05
-5.6150991445479e-05
-4.3691631809574e-05
-3.94202772861613e-05
-2.45230507985424e-05
-3.61730268186532e-05
5.06893637926292e-06
-3.45655872546163e-05
-7.52339445317408e-05
-4.06965370411128e-05
-3.98077367606353e-05
-4.58444188984387e-05
-4.23933505168527e-05
-4.50309548569373e-06
-3.03642135637193e-05
-1.28190310630842e-05
-1.24298933074768e-05
-2.88879405696777e-05
-5.01265653591138e-05
-3.79070442811369e-05
-3.64123631598754e-05
-2.5912543048073e-05
-1.74411482489074e-05
-2.89626818072074e-05
-5.00755831229297e-05
-3.85085171242946e-05
-5.06016474757764e-05
-2.09622612363198e-05
-4.47589850900334e-05
-4.06140895480247e-05
-3.52692465883545e-05
-3.09724098606356e-05
-4.53156858850926e-05
-2.23801265252575e-06
-1.07136653865968e-05
-2.94878529575611e-05
-3.8257573511231e-06
-4.95278395825411e-05
-6.43780277806691e-05
-2.6010151917886e-05
-1.14972125360129e-05
-5.15175791757597e-05
-1.59441283556701e-05
-2.59629060460664e-05
-4.83140596528021e-05
-4.57432337733238e-05
-4.69371373583642e-05
-7.34531617124653e-05
-8.00626605787633e-06
-1.41693340791569e-05
-2.73931081429501e-05
-2.88918502756997e-05
-2.03699760325761e-05
-2.9479779706853e-05
-2.75584212361734e-05
-3.26667083166341e-05
-7.8704757456939e-05
-9.69640569234542e-06
-1.73043073932076e-06
-1.87887427144101e-06
-5.41576423643333e-05
-3.18887247897845e-05
-4.05075396116947e-05
-2.66511186816878e-05
-2.81771694374135e-05
-7.33343134645847e-05
-2.29011929718831e-05
-2.7643119916896e-05
-1.80533401288777e-05
-1.95037033828437e-05
-2.95820013460953e-05
-2.37586176584684e-06
-1.98372457260314e-05
-6.92012835825554e-06
3.22403385001488e-05
-4.33388860825758e-05
-7.76401325213363e-05
-1.57869228370796e-05
-3.79797866339492e-05
-2.48186962391342e-05
-2.39894218953857e-05
-4.52261557913748e-05
-3.32949105665775e-05
-2.99331773834484e-06
-2.40077757972728e-05
-2.69168458753515e-05
-5.08290893777737e-05
-3.30117433130631e-05
-9.62968642184859e-06
-3.10842990630525e-05
-2.34281522725507e-05
-1.96438614285448e-05
-3.23006746796989e-05
-1.51835815279355e-05
-2.56661663288193e-05
-7.85400441074322e-06
-5.15436035171273e-05
-2.12986709247361e-05
-1.6144075630194e-05
-4.40607134092438e-05
-5.39382027298736e-05
-3.31623803191753e-05
-2.62300854416542e-05
-3.27061060623752e-05
-6.41109137698843e-05
-3.27901088606036e-05
-1.9535385639383e-05
-4.48941863018264e-05
-7.37621860415647e-05
-1.64837639572875e-05
-3.80291136589955e-05
-4.5541912229063e-05
-2.34062975212856e-05
-5.69994087306208e-05
-3.45210736287345e-05
-3.20468923339778e-05
-2.68212572434076e-06
-3.26656871994344e-05
-4.18724536800997e-05
-4.01491060219766e-05
-2.26479124009844e-05
-2.6135546429492e-05
-4.88819060882113e-05
-3.93004680013341e-05
-1.88939592691193e-05
-2.7906420836819e-05
-1.97995307426584e-05
-5.68608356870525e-05
-3.68710222428894e-05
-2.73991996827275e-05
-1.02892345001764e-05
-2.44301808625305e-05
-1.58062710981213e-05
-3.9923247163701e-05
-4.20699352772674e-05
-2.3603056114174e-05
-1.36230877873505e-05
-3.17685253276202e-06
-1.6762545960103e-05
-1.87458783120283e-05
-1.84194498956145e-05
-4.35666397925464e-05
-3.38350193717051e-05
-4.17317626241579e-05
-5.32294245174549e-05
-5.40035219511841e-05
-3.05256819834342e-05
-3.93101339794663e-05
-4.33484312384484e-05
-3.66026238262561e-05
-2.78763700728652e-05
-2.95775279237702e-05
-3.3826672719287e-05
-5.29202911830284e-05
4.72440886544007e-07
7.21028413710249e-06
-3.5350622339778e-05
-3.67922816488353e-05
-8.80952426644543e-06
-5.14213631755958e-05
-1.20466614229255e-05
-2.14484199149179e-05
-4.88836234688443e-05
-4.12721974642133e-05
8.42784912718764e-07
-6.08845480592063e-06
-2.95594018005319e-05
-2.42786620910662e-05
-2.65490449633737e-05
-3.72939068689945e-05
-4.70300466103029e-05
-2.95357946762404e-05
-9.50118574229057e-06
-4.39457547786888e-05
-5.47849757068121e-05
9.28265993125067e-06
-2.69116834951448e-05
1.00443518906471e-05
-1.16677672982596e-05
-4.36461693654152e-05
-2.78632773726284e-05
-4.9770161688248e-05
-3.50786061361921e-06
-2.9875085356084e-05
-2.55918929926305e-05
-4.31487202299002e-05
-4.06924731859057e-05
-2.88924639471412e-05
-1.89124413875611e-05
-2.8705169136203e-05
-4.10097917447524e-05
-4.32136695160019e-05
7.4294789890279e-08
-2.36198363040522e-05
-1.84553065147163e-05
-2.66931961791382e-05
4.02787211404424e-07
-2.67885099943362e-05
-3.01358194212077e-05
-4.31531529324515e-05
-2.56634749822095e-05
-3.11760061179005e-05
-2.43267906614353e-05
-3.54785766415258e-05
-3.68961222542977e-05
3.3100926599391e-06
-4.82447559746252e-05
-2.70304698116828e-05
2.48359420205755e-06
-8.33533393142379e-06
-3.37661136168991e-05
-6.78504262498363e-05
-6.16849857178332e-06
-1.44447042428726e-05
6.67532159757172e-06
-2.11349925031153e-05
-1.66737391031273e-05
-1.73088756946157e-05
-3.53282314292456e-05
-3.2105302729297e-05
-3.89642816507141e-05
9.88524506885811e-08
-1.50131642766184e-05
-1.04870238207859e-05
-3.0217570647847e-05
-1.93737481204089e-05
-1.51408552303033e-05
-2.00026938508042e-05
-2.1219816205672e-05
-2.3900467532448e-05
-4.23524685954474e-05
-4.93840405851406e-05
-3.12899523222942e-05
-1.4584511318722e-05
-6.55777167150292e-05
-2.77477289921414e-05
-4.5412686960711e-05
-3.50060257624e-05
-2.46680661921836e-05
-3.92481198776703e-05
-4.79499173639372e-06
-4.35160980670196e-05
-8.33425532354485e-06
-3.08841578853462e-05
-4.50884421619025e-05
-4.66217727681047e-05
-4.49849248562446e-05
-4.05896238068397e-05
-3.65981978797352e-05
-5.9709789718801e-05
-3.79862938962529e-05
-1.90096606220009e-05
-2.85899740939716e-05
-4.7034455782613e-05
-3.41878805620729e-05
1.03040427763538e-06
-1.32619966289536e-05
6.22526482764209e-06
-1.58798607843671e-05
-4.04467621740671e-05
-1.76932501534163e-05
-3.0621292372123e-05
-2.63115521108821e-05
-4.9238252658401e-05
-3.38012813903683e-05
-4.17842234870459e-05
-1.23164451203494e-05
-3.66884414369173e-05
-3.47836934779573e-05
-3.26035132588689e-05
-5.85071559268039e-05
-1.89927185094507e-05
-4.67458468732605e-05
-1.99725062479337e-05
-4.41810417457428e-05
-3.4830065543934e-05
-5.2457106326599e-05
-4.45037367508722e-05
-7.20876158949115e-06
-4.32057333781542e-05
-3.51030721206874e-05
-3.81146195638421e-05
-2.69434272417185e-05
-3.94688451536581e-05
-3.67582281456043e-05
-2.63309652631319e-05
-2.17524718075626e-05
-3.87782959533338e-05
-2.49910679707459e-05
-4.08077314992426e-05
-4.19242745747092e-05
-4.40808025152929e-05
-1.7942682004892e-05
-3.80119613793886e-05
-3.10562324444854e-05
-4.82468245198587e-06
-5.59879611234183e-05
-1.46623514179003e-05
-4.46865786236138e-05
-2.94235676359004e-05
-4.15305075790647e-05
-3.53397727282622e-05
-3.00312192214278e-05
-3.15972771412787e-05
-4.60974538561951e-05
-5.19701086043853e-05
-4.70842415554834e-05
-1.5268894116552e-05
-3.98339572264809e-05
-1.80471965937084e-05
-6.60308817819364e-05
-1.43124657736698e-05
-5.04875801258194e-05
-3.54762716505694e-05
-6.65121527509703e-05
-1.77515532994756e-05
-5.08193578527969e-06
-2.49654924681778e-05
-1.98818489244834e-05
-4.26148424315668e-05
-6.25813101751298e-06
-1.43830753737977e-05
-9.25336054425282e-06
-3.85836282544817e-05
-3.97534471609149e-05
4.38691464318517e-06
-4.38667092479899e-05
-2.26166852174308e-05
-2.6895488687692e-05
-4.31520721341018e-05
-2.54732542321123e-05
-6.63967758146523e-06
-5.5376615630897e-05
-4.09123715868308e-05
-3.16035078507726e-05
-1.87982671158342e-05
-1.80805615727955e-05
-2.37088360108802e-05
-3.4452537636645e-05
-3.07349179204433e-05
-2.35191374286112e-05
4.03907477227648e-06
-2.33726019564144e-05
-2.82353131713806e-05
-3.46601572838959e-05
-2.67671527661021e-05
-1.32307649437085e-05
-2.56098642532534e-05
-2.42029715653526e-06
-1.61693076622169e-06
-1.41058967094949e-05
-1.02156041047553e-05
-2.76356704279176e-05
-1.77458855061553e-05
-4.25450905683315e-05
-5.79030697706026e-05
-2.5848196575572e-05
-2.23068333579091e-05
-4.10806931698775e-05
-4.16251026729072e-05
-1.36652239051855e-05
-4.21658650472761e-05
-3.03297515623012e-05
-2.21813209944307e-05
-3.30702934894765e-05
-2.21485995377162e-05
-5.93177842640954e-05
-3.14577144454036e-05
-1.85380814917905e-05
-2.47463444766624e-05
-5.06811785427072e-05
-4.88104950245744e-05
-2.20414357520038e-05
-1.56773422003235e-05
-2.77637894327188e-05
3.11634061138861e-05
-4.30822923053509e-05
-3.76677639171083e-05
-4.03614650344025e-05
-3.42814667998959e-05
-4.37606183614506e-05
-2.77161883277292e-05
-4.07983730585494e-05
-1.87817867236917e-05
-2.41770846650341e-06
-5.01674192092736e-05
-4.72388226844628e-05
-3.68720942848108e-05
-2.52804449038507e-05
-2.99472732298164e-05
-1.14322927508837e-05
-2.64463918108901e-07
-3.85198737537339e-05
-3.54826920148359e-05
-2.46417463198246e-05
-3.61933529997614e-05
-1.26178493105715e-05
-1.33503330547821e-05
-1.13730284563724e-05
-2.72128475415802e-05
-3.71631843111219e-05
-4.35802084845466e-05
-2.11095540149333e-05
-5.06779185445102e-05
-6.21718490350282e-05
-4.44254142277052e-05
-2.04057477044002e-05
-3.56787333000916e-05
-5.12321484189742e-05
8.19397667251413e-06
-3.19200085211955e-05
-3.68699552425033e-05
-3.30320139061057e-05
-3.63546061835384e-05
-3.5430620896921e-05
-4.39925886825769e-05
-6.97811887570828e-05
-2.00705842628375e-05
-1.74085543358692e-05
-3.47668120248892e-05
-3.36479263040775e-05
-3.23570690759477e-05
-3.19483588971372e-05
-4.2628704116155e-05
-3.09412821543965e-05
-5.54222888136285e-05
-4.66245007544979e-05
5.14924068823898e-06
-3.22018544147485e-05
-5.27703028612368e-05
-2.27566135028685e-05
-3.91966303408028e-05
-3.54430708674547e-05
-2.00682347881272e-05
-3.55919557070765e-05
-4.42791874340005e-05
-1.57255165502538e-05
-3.98343325993453e-05
-2.25891738237284e-05
-2.21528307092752e-05
-2.82030934721221e-05
-1.06051818119732e-05
-1.90010380862385e-05
-1.8016678656726e-05
-4.99806403019326e-05
-2.20996284673508e-05
-3.22552458442973e-05
-5.89289068392286e-05
-3.13264440000469e-05
-3.30003026426987e-05
-2.03280477029303e-05
-4.75070593475724e-05
-2.04890828259942e-05
-8.30851921741613e-06
-7.09346810286469e-05
-2.86877957322005e-05
-2.7453546720727e-05
-3.97467665932945e-05
-2.39714934033946e-05
-2.11535554567775e-05
-3.82623467306192e-05
-2.41369341435204e-05
-5.68484443378878e-05
1.1841418554323e-06
-2.44239658895062e-05
-2.18842231113939e-05
-7.06958427330202e-05
-3.3480076056453e-05
-3.98492767585112e-06
-1.37623742103311e-05
-4.49673806718313e-05
-1.54426995030005e-05
-2.45534465310695e-05
-2.48922188419263e-05
-3.0560987616976e-05
-5.07694044803612e-05
-1.95408189574518e-05
-2.0432398173425e-05
-1.24394920017925e-05
-1.53211812867979e-05
-9.26400018562894e-06
-6.45601471698965e-06
-1.9486725895871e-05
-3.95988571492512e-05
-2.27702065332452e-05
-1.57373440530586e-05
-2.41903033332094e-05
-3.01324141727125e-05
-4.25351602955665e-05
-1.66362242343732e-05
-2.48273403855039e-05
-3.79120944313004e-05
-5.43788860580214e-05
-2.89342045268561e-05
-1.61831787303866e-05
-6.07290413340767e-06
-1.93195670187389e-05
-1.37684571520296e-05
-2.24559041663325e-05
-2.13143510263992e-05
-4.2853263117658e-05
-4.0209021193964e-05
-2.91065016417587e-05
-3.19571552478544e-05
-3.85964254035525e-05
-2.68646349186951e-05
-5.00044759162259e-05
-4.99098811894998e-05
-2.72200682336178e-05
-4.76003825076329e-05
-2.7962052848778e-05
-3.16594521266447e-05
-2.28258183849196e-05
-1.58090542822055e-05
-1.71731478196128e-05
-9.81833553423436e-06
-3.10873075248775e-05
-4.37860790108916e-05
-7.36531093616722e-06
-1.62680210457157e-06
-2.30957377310214e-05
-2.94283581046142e-05
-6.85907324005416e-05
-6.33830951834681e-05
-4.71991735675407e-05
-3.77633160166643e-05
-3.76673088692467e-05
-3.40414061156172e-05
-3.80701636959718e-05
-9.69013058882684e-07
-2.61749067603719e-05
-1.36275909720095e-05
-9.04520769869297e-06
-2.7659501474424e-05
-3.23088524577596e-05
-1.36335489592161e-05
-3.81244553462578e-05
-1.29754907921783e-05
1.22852739671311e-05
-8.67065304056594e-06
-2.25513942404957e-05
-3.75462060097716e-05
-3.08896134742605e-05
-2.61470504804421e-05
-1.87315326013298e-05
-2.62470211200126e-05
-2.70959918579115e-05
-1.29349772215937e-05
-2.75244686057407e-05
-1.92912621653907e-05
-1.12757823509015e-05
-4.30098791865244e-05
-7.14461842639706e-06
-4.4270968068628e-06
-2.88696331078702e-05
-4.83155935349511e-05
-4.82729344674232e-05
1.54866700663013e-05
-2.77419963794878e-05
-3.29358843423349e-05
-2.41528355115379e-05
-9.4673902816325e-06
-1.41827981475341e-05
-4.90709819992795e-05
-6.13304263919758e-05
-5.68209607507868e-06
-3.02426181777028e-05
-4.07367076548488e-05
-3.23659821568243e-05
-5.07628008257487e-05
-3.47806236941235e-05
-4.41249937748528e-06
-1.89090138993613e-05
-6.33298736573806e-06
-2.89709517196496e-05
-3.39235689261675e-05
-4.979692696771e-05
-2.6298731601281e-06
-1.67049755144632e-05
-1.49275553497706e-05
-9.59758393369623e-06
-2.00249659802614e-05
-1.41067107400055e-05
-3.16512017262854e-05
4.85816244363351e-06
-3.21475943297572e-05
1.67082134828103e-06
-2.60808069115774e-05
6.14346518857245e-06
-6.90449133249382e-06
-1.71829718936454e-05
-4.8900328599775e-05
-3.67818153281302e-05
-4.4094264001162e-05
-3.96658063356498e-05
-2.40046774887607e-05
-3.67036338896755e-05
-4.34067006334777e-05
-3.34946767659467e-05
-2.81397474951134e-05
-2.96785610662616e-05
-3.58097739286368e-05
-2.77895700652613e-05
-3.98449201564293e-05
-1.18123175802994e-05
-2.19160654263911e-05
-1.60242642367396e-05
-3.41242745648716e-06
-1.34274051912072e-05
-2.62950821580617e-05
-2.5296478449576e-05
-2.1201310360017e-05
-3.24543993252102e-05
-5.10743517744654e-05
-4.70994086029249e-05
-5.60008309013682e-05
-3.3136719818874e-05
-2.30032621807745e-05
-2.22214608655666e-05
-4.16560826598958e-05
-1.0322047673278e-05
-3.36546038267148e-05
-2.3517342993771e-05
-3.9229241636705e-05
-3.37836631987036e-05
-3.32727813452374e-05
-1.91310464474919e-05
-3.19300271568036e-05
-5.9390812588676e-05
-7.528250859202e-06
-4.3058566137049e-05
-4.08267864159538e-05
-4.62570542446974e-06
-3.27478089179555e-05
-4.0405807051007e-06
-3.52283402014726e-05
-1.85328002513298e-06
-1.37043209406053e-05
-6.84420098999657e-05
-4.98099611462741e-05
-1.92473249396043e-05
-9.75014789200859e-06
-3.5559127033134e-05
-5.52175026032945e-05
-3.2619066611543e-05
1.30719041019905e-07
-2.21215120429483e-05
-1.17678212493357e-05
-3.97391180738395e-06
-2.04357688082683e-05
-1.68286856099352e-05
-2.19006430174439e-05
-3.98888640204881e-05
-3.5722324469709e-05
-2.93647503653832e-05
-3.02098318278724e-05
-3.84653837108005e-05
-3.10852270712754e-05
-2.23355480026806e-05
-4.41062614159425e-05
-3.66807769405216e-05
-3.14598825627445e-05
-5.19149015883071e-05
-4.42151337944861e-05
-2.80860269173562e-05
-3.04927395906797e-05
-1.70646274844661e-05
-3.64130510010119e-05
-4.98353222832759e-06
-2.26703113884126e-05
-1.84372275544878e-05
-4.18534231819552e-05
-3.32615052244306e-05
-3.45677470970412e-05
-6.44901903891705e-06
-2.23613541626922e-05
-3.55263118789884e-05
-2.72624320558034e-05
-2.16014965244519e-05
-6.25089287066809e-05
-2.49185530103424e-05
-2.15820062857475e-05
-1.87791981605227e-05
-2.00148263234273e-05
-3.20996167898743e-05
-1.52748728548355e-05
-3.46879770105414e-05
-4.13334067271983e-05
-3.52156130709863e-05
-1.85500968279736e-05
-3.05491173418569e-05
-1.35148883026793e-05
-2.55238787965037e-05
-4.18818324037833e-05
-5.62054043370814e-05
-5.53161718627733e-05
-5.57953785860505e-06
-4.0827439696922e-05
-5.4157208515388e-05
-3.78645370240294e-05
-4.03617022494694e-05
-2.4150825123044e-05
-6.85800309916139e-06
-1.25216632368971e-05
-9.2726072149489e-06
-1.93069680914914e-05
-4.08077022066986e-05
-3.14943755233052e-05
-4.88878821918985e-05
2.12436068681383e-05
-3.59817953121039e-05
-1.99002979723704e-05
-1.69875841001923e-05
-2.86321033226695e-05
-2.48758111799583e-05
-1.2229935226801e-05
-2.33314901757649e-05
-1.31633952725014e-05
-2.98331622579485e-05
-1.6914499983688e-05
-4.4119564109763e-05
-5.07118829043564e-05
-4.55723440553389e-05
-4.79399071096028e-05
-2.6141451411293e-05
1.03930580035182e-05
7.56082352954541e-06
-2.49464646355989e-05
-1.3849757094942e-05
-3.08795225144859e-05
-4.43121333217005e-05
-2.82808691181209e-05
-2.99850507797696e-05
-1.99233461724127e-05
-2.56566640166618e-05
-4.8459686605281e-05
-2.38627047565476e-05
-6.77496175806647e-05
-2.36271655934949e-05
-2.38993798491209e-05
-1.02147233848566e-05
-4.28859281081204e-05
4.60016108898292e-06
-2.14384531471408e-05
-2.66444728809244e-05
-9.77027089357017e-06
-1.48400442341254e-05
-1.85673226305801e-05
-4.75754631040444e-05
-3.95382177752656e-05
-1.97615629775159e-05
-4.64602428774601e-05
-4.34891749432881e-05
-6.33541755327651e-05
-1.1028312613773e-05
-4.2084391906828e-05
-5.64414993250719e-05
-4.67862881254156e-05
-5.94981629248802e-05
-2.90769814071272e-05
-1.90703915560268e-05
-4.70575541810744e-05
-3.87779109914764e-05
-4.12083775270819e-05
-1.98608203118397e-05
-2.5855556014423e-05
-2.23302391414383e-05
-3.88060008871277e-05
-3.89811682623336e-05
-1.23022234692171e-05
-6.03741014631258e-05
-2.46529517781946e-05
-5.02923478781532e-05
-2.83845949322979e-05
-2.96702278218788e-05
-1.50149099397398e-05
-4.61445856628503e-05
-2.17318480214469e-05
-1.68274975828807e-05
-1.11865730320969e-06
-4.06814923417398e-05
-4.47926190002237e-05
-2.63805625335233e-05
-2.99223509073242e-05
-5.69723403044175e-06
-4.87803468321028e-06
-2.15615338347708e-05
-3.19461409124259e-05
-1.60155392189164e-05
-3.84778896157903e-05
-5.04733812505411e-05
-1.6600173867827e-05
-4.80651788787736e-05
-3.11040280117248e-05
4.63146868375775e-06
-3.99079361031774e-05
-2.00449987529573e-05
7.79533785719205e-06
-3.48480502298363e-05
-3.07301925309951e-05
-3.26583183255935e-05
-1.18604429897783e-05
-1.82914630141352e-05
-6.70357030499509e-06
-4.14585310917701e-05
-4.41622898454396e-05
-2.40355950736377e-05
-2.03489828346857e-05
-2.40611677742268e-05
-3.03246395144046e-05
-2.06611484926742e-05
-5.48860397175409e-05
-3.97984426568656e-06
-1.63078119118544e-05
-1.09293193873876e-05
-4.54843256824031e-06
-1.84548608758322e-05
-3.98130146473745e-05
-5.60448989327632e-05
-1.55306229587252e-05
-3.36005196487925e-05
-3.01590830030967e-05
-3.37202248055487e-05
-8.57591062059833e-07
-5.12941238590786e-05
-1.91304229426972e-05
-4.89946776026407e-05
-3.95731664534186e-05
-3.45516542079789e-05
-2.29226113161155e-05
-2.89435772387248e-05
-2.00092062538078e-05
-4.29629715390232e-05
-1.80787466665845e-05
-2.28119586966205e-05
-4.54078056297703e-05
-2.57250075454918e-05
-2.19343660128139e-06
-1.22737632887824e-05
-2.56780841024009e-05
-2.38175597807081e-05
-1.48232258028201e-05
-1.71979165149512e-05
-2.70786038813436e-05
-4.02554476592786e-05
-2.91123166343986e-05
-2.8516518943564e-05
-2.43471123092313e-05
-2.72998255053079e-05
-2.20740629059659e-05
-1.80846562943253e-05
-7.12770173193618e-06
-1.95882077134322e-05
-3.42416689219751e-05
-1.15380000523881e-05
-2.06035503325079e-05
-9.84609704694693e-06
-1.45183711518483e-05
-2.59977967691659e-05
-1.61528613766033e-05
-9.09008472602634e-06
-5.99213932702161e-06
-2.14448891741742e-05
-4.02662132171635e-05
-1.9921621223118e-05
-1.25542689793663e-05
-1.98697597595748e-05
-1.66048026319251e-05
-1.83863498381882e-05
-4.24093126262233e-05
-5.01781357545899e-05
3.68533574246559e-06
-1.99471095276436e-05
-1.80298193349588e-05
-2.40147402312023e-05
-2.06290756056162e-05
-2.01510805209631e-05
-2.9706630575622e-05
-3.47810487758227e-05
-3.68873036253686e-05
-2.16251735949745e-05
-3.31190939889657e-05
-3.42385257408977e-05
-1.77104829853342e-05
-6.01525248394149e-05
-3.83415330805516e-05
-2.20488945857071e-05
-3.89227491516781e-05
-1.25802412307521e-05
-5.65626295297984e-06
-3.67849754769909e-05
-5.19161957776866e-05
-3.80980513053232e-05
-3.9243940844823e-06
-2.41326189125735e-05
-3.6639006167291e-05
-3.02509128556965e-05
-2.27882298048199e-05
-1.04929557696182e-05
-1.59423862008193e-05
-4.72904636517955e-05
-4.40249757730997e-05
-4.43565434760951e-05
-2.86936618322968e-05
-1.0891119832899e-05
-1.89066845561135e-05
-3.2471314576763e-05
-1.36274565381161e-05
-1.61708790314213e-06
-3.81576101468576e-05
-4.79069166269916e-05
-4.77205276978181e-05
-5.27519314276271e-05
-3.14000235469109e-05
-4.00650394556642e-05
-4.29486391744263e-05
-5.14011753276557e-05
-1.10582276901023e-06
-3.99373619157533e-05
-2.38201093221149e-05
-3.15230589041982e-05
-3.13611017177668e-05
-5.16263844240216e-05
-3.22665271789375e-05
-5.8980481513521e-05
-2.7175025500174e-05
-4.37033086108386e-05
-1.38577289955916e-05
-1.13350434953926e-05
-4.67013536205695e-05
-1.7580887376368e-05
-5.90927953689106e-05
-2.85766019545691e-05
-3.03784419798227e-05
-3.17778928998008e-05
-5.51251436938292e-05
-4.31823700309267e-05
-2.54640763409505e-05
-1.54319112791451e-06
-4.72231111846479e-05
-1.04919006070956e-05
2.49711864136678e-06
-3.41329326590943e-05
-3.64371689258088e-05
-4.26288676020865e-05
-3.35308844488559e-05
-1.20296908286451e-05
-3.24580176566144e-05
-6.10183612467712e-05
-1.5819241658576e-05
-3.10649743413581e-05
-3.1390249611876e-05
-1.53712001817806e-05
1.81482941920738e-05
-4.42954005085137e-05
-2.68637111241747e-05
-3.87957593282806e-06
-1.54823368845069e-05
-5.28557276960642e-05
-2.02879148631855e-05
-4.69896340941722e-05
-3.61537948557867e-05
-3.77213619817718e-05
-9.62716054538636e-06
1.64319552947662e-06
-2.60348300935019e-05
-5.45789151635551e-05
-1.32890322218586e-05
-1.7986006167917e-05
-8.22043693734224e-06
-2.15938947589997e-05
-2.71904570338308e-05
-2.73683234123045e-05
-2.84571716977079e-05
-1.77611848124893e-05
-3.25176344501669e-05
-4.26526974391327e-05
-3.51055557785708e-05
-1.78305967260675e-05
-3.56662336950911e-05
-6.45658376820348e-05
-2.52478733557238e-05
-4.29823036862454e-05
-5.57672968768764e-05
-8.51641858148538e-06
-1.76298454935726e-05
6.97876630018592e-06
-2.61866501151169e-05
-3.42997872777523e-05
-4.8535859696481e-05
5.87468802111318e-06
-7.0450822405536e-05
-3.93771662425773e-05
-3.11827612733991e-05
-3.84595730023345e-05
-3.0977966728206e-05
-3.24089503694557e-05
-4.50904893354606e-05
-4.09326816542257e-05
-3.06790906263478e-05
-3.78340602296371e-05
-4.28861381065039e-05
-2.55752659477934e-05
-5.76163932107693e-05
-4.60965213093909e-05
-2.84335210698302e-05
-2.63688005580056e-05
-2.653572454111e-05
-1.4693088033297e-05
-1.64624394326453e-05
-5.83290676273869e-05
-3.87157565665126e-05
-4.37714751655345e-05
-3.93927487702044e-05
-2.5678414605081e-05
-9.27445774548775e-06
-3.62172586800658e-05
-9.53358282662604e-06
-3.58743136410712e-05
-3.61564438692057e-05
-6.58831900662034e-05
2.69696720661083e-06
-2.46177556836535e-05
-2.05846916263702e-05
-2.83403987364652e-05
-2.16637782396768e-05
-1.99592186597102e-06
-3.29362816330042e-05
-5.33178677961798e-05
-2.60492239133942e-05
-4.17681463892531e-05
-3.50561465494932e-05
-1.76218568669308e-05
-3.43225663984091e-05
1.29256161996855e-05
-2.85987301843796e-05
-2.29763900046764e-05
-5.35124419446075e-05
4.09780635719487e-08
-1.68313853256677e-05
-3.34472130486869e-05
-3.30442376823464e-05
-5.27247959807815e-05
-9.45277058491329e-06
-3.18404154968105e-05
-3.70994737952048e-05
-3.37313025919172e-05
-4.08013981381375e-05
-3.24747195162551e-05
-1.77040006078577e-05
6.29102830288086e-06
-2.27245796861739e-05
-3.52988028398421e-05
-4.26758044298896e-05
-4.02676654038138e-05
-4.55630932695801e-05
-5.06681792627592e-06
-2.75081137894588e-05
-4.30366652985665e-05
-4.2836736980235e-05
-1.92358598928258e-05
-2.63323670467924e-05
-4.50287118402231e-06
-4.18317189450872e-05
-5.12956321919344e-05
-5.14163860705783e-05
-2.99218306403994e-05
-2.93113401271115e-06
-2.10341731437713e-05
-3.84107127508896e-05
-1.92066979987627e-05
-3.15186962072207e-05
-2.70177559975617e-05
-2.32746914507625e-05
-3.56837829825052e-05
-3.4085826761345e-05
-1.25280458902536e-05
-4.97604757672401e-05
1.11347032451401e-06
-2.45214291203738e-05
-4.79161956948657e-05
-4.06828697753353e-05
-3.20660182819566e-05
-3.13829244973668e-05
-8.53017612482912e-06
2.91291091586622e-06
-2.67404406884017e-05
-7.02961469159256e-05
-6.46420710249469e-05
-1.44592232921101e-05
-2.84339245382507e-05
-2.02206594772864e-05
-5.82399008436784e-05
-1.88439278398138e-05
-3.47214136976631e-05
-3.13061614530241e-05
-3.13559326062789e-05
-5.37989297912738e-05
-2.74589603560932e-05
-4.85111331079788e-05
-3.20148667317563e-05
-7.62674671206543e-06
-1.14800634554181e-05
-5.02740502883557e-05
-3.94303115453747e-06
-4.37488525415023e-05
-3.76313449971186e-05
-1.581775055645e-05
-1.71999417075573e-05
9.01181294615507e-06
-2.59641060924171e-05
-3.71554179018824e-05
-5.27276902036178e-05
-1.3040926795631e-05
-2.51172904077855e-05
-1.47154244420659e-05
-4.36392440000152e-05
-2.88317562027963e-05
-2.50198830171831e-05
-3.73465423966098e-05
-4.45035196627512e-06
8.96011199448323e-06
8.42149208036663e-07
-4.14158713671176e-05
-2.70685381974596e-05
-3.21076593539855e-05
-5.65925474404441e-05
-1.22493343712623e-05
-2.43389575066171e-05
-3.71889975947763e-05
-2.99214611702807e-05
-2.86643603359569e-05
-7.98596256627595e-06
-2.88411746741571e-05
-2.73543844153115e-05
-5.90769650923998e-05
-4.89140519489811e-05
-2.27741744215385e-05
-3.80328575687696e-06
-3.13222798983614e-05
-2.45876605709351e-05
-5.26474975735771e-05
-2.77580864989826e-05
-3.89367249089346e-05
-4.99693147291476e-05
-1.43988794389149e-05
-3.54259095647561e-05
-1.19083263047385e-05
-1.52945083275213e-06
-5.06168605143152e-05
-3.65003699761565e-05
-3.57178919550718e-05
-2.20538821135771e-05
-4.5064437996462e-05
-1.76198565010103e-05
-1.81779063291799e-05
1.7996505754984e-05
-3.89424595226799e-05
-2.27233716729249e-05
-8.82384289261965e-06
-1.25265274112881e-05
-5.2557598520136e-05
-4.56816593534604e-05
-2.68322663862448e-05
-3.87564229800295e-05
-4.26407183476061e-05
1.94733764037538e-05
-2.54502270071578e-05
-2.57393870883044e-05
-1.81634589643085e-05
-3.43585526454006e-05
-2.87666049868275e-05
-3.17960085345863e-05
-1.65854559525686e-05
-1.69613588989211e-05
-3.37529297068277e-05
-1.83282616273782e-05
-5.14246667138511e-05
-4.15911096667882e-05
-2.05363035818859e-05
-3.29730600599734e-05
-3.57636063878644e-05
-2.38417028191402e-05
-3.07917987740894e-05
-1.60139594761624e-05
-4.62338094513137e-05
-3.14821504177396e-05
-6.87759321239191e-06
-3.10764202351949e-05
-3.68905844217684e-05
-2.6953574624819e-05
5.39389342285402e-06
-3.08829572001226e-05
-3.68529347386639e-05
-3.00293298860098e-06
-5.28453148937973e-05
-3.30407328289121e-05
-4.686533760244e-05
-3.82694254254434e-06
-2.74877816160628e-05
-1.21645054489781e-05
-1.70556005586163e-05
-3.48251538843927e-05
-3.23050210168857e-05
-3.53533781851664e-05
-3.7858400394238e-05
-3.01688402729666e-05
-2.46971481483219e-05
-1.30319378461388e-05
-1.06078726912272e-05
-2.75431144305725e-05
-5.59347278593934e-05
-3.10697999784847e-05
-3.53909650264409e-05
-6.87941184408444e-06
-2.3071622102256e-05
-1.43131301087168e-05
2.50393009407949e-06
-2.47725388954206e-05
-1.11950274745348e-05
1.70684272036775e-05
-2.64349802930984e-05
1.32679761013257e-05
-4.02735764054672e-05
-1.89637592113061e-05
-2.7567292527502e-05
-1.54583391227053e-05
-5.3970838346038e-05
-2.56243936739649e-05
-4.31004718299056e-05
-1.39463434206885e-05
-2.22186935336045e-05
-1.12088731637493e-05
-1.69702961591016e-05
-3.4583761167945e-05
-3.25426852250378e-05
-2.90751145042702e-05
1.74639721402232e-05
-5.42791686651601e-05
-4.11994230544043e-05
-1.64943914187455e-05
-1.6243857805565e-05
-8.95969961187562e-06
-1.26942111261264e-05
-2.48592549491661e-05
-5.63824647633055e-05
-1.2342913399619e-05
-2.9954054165676e-05
-8.27342003814319e-06
-2.56533518652924e-05
8.94133663832168e-07
-3.98064153817093e-05
-4.11070858505992e-05
-1.3568303619329e-05
-7.43175735064055e-06
-1.37053319321533e-05
-2.4696827827801e-05
-8.12106944115796e-06
-3.05699701603814e-05
-2.84802267788892e-05
-3.67646692521477e-05
-4.73840316665787e-05
-5.09065944410133e-05
-1.46388326930739e-05
8.75036394182146e-06
-2.89023463550763e-05
-2.08549577177708e-05
-1.09868729615079e-05
-1.43227648583583e-05
-3.1919722100056e-05
-1.00418069465732e-05
8.19512234977654e-06
-3.12650833423081e-05
-2.06763698587251e-05
-3.81075613474934e-05
-1.98225862726247e-05
-2.95544117460167e-05
-2.11005581680427e-05
-1.27846390604778e-05
-1.2912296749501e-05
-3.70104350430989e-05
-2.30887669520339e-05
-2.41278800124634e-05
-3.23176353482518e-05
-1.16312940161668e-05
-5.47083896733012e-06
-2.85034886991881e-05
-1.88642060544626e-05
-5.34942772984449e-05
-2.41891856925409e-05
-8.62845528133142e-06
-2.77106067846476e-05
-2.71742571717629e-05
-1.04742082365886e-05
-1.94048678498555e-05
-1.83001188589296e-05
-1.59080382255712e-05
-5.04158714062337e-05
-1.14446911934766e-05
-4.26280187312894e-05
-1.36822917827188e-05
-1.99338154395522e-05
-8.40823211016248e-06
7.20676664085802e-06
-5.18781415711156e-06
-3.0834247798142e-05
-1.592615987701e-05
-4.39235892379925e-05
-1.53354192562332e-05
-1.85884122840906e-05
-3.13863733430331e-05
-9.29977521311049e-06
-1.96269320464295e-05
-1.78084736295802e-05
-3.14361965580547e-05
-1.90333709576052e-05
-3.02728734506268e-05
-1.84644483538755e-05
-3.85536734220553e-05
-3.71513686417156e-05
-6.09277016533509e-05
-5.17379136696769e-05
-4.29542015785736e-05
-3.67073722778325e-05
-6.76261630104413e-05
-4.29403501696867e-05
-3.82550578173582e-05
-2.2425586363152e-05
-1.73594041013693e-05
5.91363670331921e-08
-3.95344326200577e-05
-2.65913048838956e-05
-7.76803063983488e-06
-2.1579176429324e-05
-7.65246339726782e-06
-3.55139681395288e-05
-4.06711918546637e-05
-3.4322139494773e-05
-2.48855883811579e-05
-5.43649090379194e-05
-5.62809931891174e-05
-5.1518649496476e-05
-4.95188979380298e-05
-4.27035026796072e-05
-3.70949423890901e-05
3.37919636478164e-06
-2.31723210585445e-05
-9.51382752671265e-06
-4.06240314478544e-05
-3.18584859096231e-05
-3.05002365482839e-05
-2.83944766513132e-05
-1.82934347660678e-05
-2.38165819954057e-05
-2.71300840641736e-05
-6.36483050273264e-05
-3.49968387226648e-05
-6.50017319316404e-06
-3.86672576215064e-05
-4.88984583517201e-05
-2.75220546084473e-05
1.8848752028174e-05
-7.60154353559165e-06
-2.0556890567036e-05
-2.88899071610278e-05
-1.88543583769159e-05
-6.50164151785535e-05
-8.5863675543793e-06
-2.66150728997409e-05
-3.15926413881963e-05
-3.60679795127307e-05
-1.79642053592507e-05
-3.95808554106639e-05
-2.43995270939492e-05
-5.22392226556166e-05
-3.59685572358856e-06
-3.31951760241973e-05
-4.94336355243792e-05
1.24990943726481e-05
-1.21893252893753e-05
-2.00556804237892e-05
-2.89350445048823e-05
-2.11551994577738e-05
-4.83656683597234e-05
-1.05309580597434e-05
-3.21749776163785e-05
-2.28878351899735e-05
-5.26425258447306e-05
-4.42674070976218e-05
-1.00037872973057e-05
-3.13891300576359e-05
1.44622942817664e-05
-7.091144057026e-06
-2.44244648531874e-05
-3.94819188886522e-05
-4.48105391719195e-05
-1.43056036272553e-05
-8.38158443001933e-06
-3.26085265138032e-05
-5.44385382329915e-05
-2.07752301235727e-05
-2.66926657310957e-07
-6.21467042420019e-05
-1.01859224579158e-05
-2.83158542967853e-05
-2.67494161493006e-05
-1.31484111147575e-05
-3.39255654083005e-05
-2.93918366489121e-05
-1.61911074974241e-05
-3.86395419958828e-05
-3.87232016446223e-05
-3.365695449257e-05
-6.95063971772037e-06
-3.63662285409434e-05
-2.82783376801715e-05
-4.65404444969493e-05
-1.28680933290402e-05
8.39939473523329e-07
-3.76366738750179e-05
-1.98194670923293e-05
-2.65660474567038e-05
8.1078790036431e-07
-2.901255801845e-05
-2.5131508176244e-05
-2.53149712534312e-05
-2.46140360375374e-05
-1.04055148329996e-05
-1.17298395991504e-05
-2.38358214623127e-05
-3.54523485809246e-05
-3.14468940672344e-05
-1.44846305418262e-05
-1.91200619450749e-05
-5.96371484687032e-05
-4.42055561849067e-05
6.28703939314494e-06
7.85129814932695e-07
-3.18671683030578e-05
-2.64393665814909e-05
-1.73369142503004e-05
-7.80937251461754e-06
1.10393593763258e-05
-1.67490427148395e-05
-3.60799682638222e-05
-2.06534934671609e-05
-4.59202021228911e-05
-2.99157508447821e-05
-1.24876958771644e-05
-3.45047591442373e-05
-2.99112031513724e-05
-5.64813430297048e-05
-4.39395627078292e-05
-4.90088908187274e-06
-2.20558286739295e-05
-2.39069243994353e-05
-3.30476741103153e-05
-2.5985762720278e-05
-4.58152525875895e-06
-2.5925627547098e-05
-3.12547929594326e-05
-5.35617969982143e-05
-5.84654500266845e-05
-3.23943155522411e-05
-4.74515734395645e-05
-2.8845223664104e-05
-3.66676544116614e-05
-1.89375965878582e-05
-3.88416672134069e-05
-2.81452608118571e-05
-3.15661657590916e-05
-3.43837265637246e-05
-5.93751147144349e-05
-1.7922931439107e-05
-5.46335091820467e-06
-4.51456399278819e-05
-2.43298483067497e-05
-2.57452921381246e-05
-3.53857106330323e-05
-4.660517726017e-05
-2.79436417031243e-05
-1.60455155352414e-05
-2.76980715907685e-05
-5.18243231337118e-05
-3.85412153642964e-05
-4.91856524193257e-05
-2.27116079493658e-05
-3.49163037212609e-05
-5.11160182919225e-05
-6.78302310895773e-05
-2.09295572557043e-05
-3.76794006505916e-05
-3.38070142958517e-05
-3.37641217066426e-05
-3.12773489794391e-05
-1.55578349699658e-05
-5.23376208998147e-05
-5.30379884151706e-05
-1.96019365986742e-05
-4.98746283341108e-05
-1.11388767928452e-05
-3.62411700505941e-05
-3.9132383625455e-06
-3.99953281571876e-05
-5.10513472638292e-05
-1.42467506533257e-05
-2.2249837391085e-05
3.70281646025868e-06
1.59523896398766e-05
-2.87839821521246e-05
-7.09607591694374e-05
-9.80624035518757e-06
-1.87975098930378e-05
1.20913258542601e-06
-1.71364411352085e-05
-4.07069430433594e-05
-2.84500131780957e-05
-4.00983548516475e-05
-2.16640487552576e-05
-7.81200965166888e-05
-2.71819189537939e-05
-3.80061286771984e-05
9.16383536305911e-07
-2.92307390617381e-05
-1.77774863278417e-05
-2.98902342528975e-05
-1.81903784069165e-05
-6.2446091332114e-06
-8.16899109878713e-06
-4.17064029670129e-05
-3.93311335431767e-05
-2.11551279002376e-05
-3.85535575258719e-05
-2.50709943794719e-05
-2.67115580490533e-05
-1.49971249705497e-05
-1.49397666031162e-05
2.94180622974551e-06
-5.86657925889668e-05
-3.38496508406138e-05
-1.47802389483884e-05
-4.52159486977573e-06
-5.32261572380403e-05
-4.25389453304374e-05
-4.5190733810254e-05
-4.08260578292956e-05
-5.12458903309389e-05
-3.97049396656759e-05
-2.79277795366401e-05
-5.39244369074111e-05
-4.55357174429352e-05
-4.76479009974948e-05
-4.43024468955251e-05
1.42652372785748e-05
-7.3062886421302e-05
-2.7450937457637e-05
-2.66773820747003e-05
-3.16416469873773e-05
-3.11190722217626e-05
-3.01416267166732e-05
-2.78858731275955e-05
-4.02540812710299e-05
-4.73047369569603e-05
-1.68950026428439e-05
-1.45581233700415e-05
-4.51617150344913e-05
-2.54706474644768e-05
-3.88687370748594e-05
-5.02542751396429e-05
-1.29043978109324e-05
-5.11534816576389e-05
-5.12229635858314e-05
-5.28021268523219e-05
-3.03615540587202e-05
-9.7903941011499e-06
-2.35893574636915e-05
-2.55833124228377e-05
-2.80180943004141e-05
-4.53139598471783e-05
-2.87821508443553e-05
-2.13414571897031e-05
-2.44718541225246e-05
1.58456622499477e-06
-2.62700018751948e-05
-4.75784664393335e-05
1.38967924558119e-05
-1.2840599756963e-05
-3.91263858464544e-05
-8.18291429704296e-06
-4.20333016808592e-05
-2.47312676648747e-05
-4.11308420985845e-05
-4.24407719573652e-05
-3.36581968539495e-05
-4.9689366836411e-05
-7.60912146879305e-06
-1.98535100416412e-05
-1.65639504759073e-05
-2.9868010165073e-05
-3.0577934720507e-05
-5.01505033029333e-05
6.17520811016025e-06
-4.19831453748179e-05
-4.58357767419761e-05
-5.99913075041331e-05
-4.15062619255752e-05
-1.26821257547889e-05
-2.73832954156984e-05
-4.1801678083729e-05
-2.25627419952888e-05
-3.10169649132964e-05
-3.99891045188358e-05
-2.0755749104094e-05
-3.13286667898528e-05
4.18727372331839e-06
-3.33881019462653e-06
-3.21210731490394e-05
-2.4037928616962e-05
-5.26500718465288e-05
-1.76669300919669e-05
-3.16578837324935e-05
-3.34472809172295e-05
-7.83389308306021e-06
-5.08877384962857e-05
-1.61036298427964e-05
1.18593702047791e-05
-2.16189047294599e-05
-5.1977967951773e-05
-2.40326438036876e-05
-5.00177221900245e-05
-1.65266412280579e-05
-5.71086853166417e-05
-3.40013356217056e-05
-6.60426170618373e-05
-1.40065229145337e-05
4.88410773454815e-06
-4.52935066745683e-05
-5.21885462883752e-05
-2.70028551976942e-05
-3.26859676041427e-05
-1.807141675272e-05
-2.80769702015355e-05
-3.66081164903205e-05
-4.01956887711051e-05
-5.97967835514401e-05
-4.65616640719903e-05
-5.04145500817785e-05
-2.64529754031545e-05
-3.57872849957713e-05
-2.78787367774043e-05
-2.22561965855135e-05
-5.04664918762331e-05
-3.28119021796916e-05
-1.35485752789026e-05
-1.77837760331198e-05
-2.54187628020867e-05
-3.69640241033831e-05
-1.25459328975168e-05
-4.05379702794989e-05
-4.03015562026159e-05
-4.19469120822494e-05
-2.52306699728777e-05
-1.64820359976381e-05
2.52762957876741e-07
-4.22465654664086e-05
-1.87092084707533e-05
-4.77124429782052e-05
-5.25560736646768e-05
-4.28160828207424e-05
-4.25087658067769e-05
-1.68211314477615e-05
6.58851148892819e-06
-4.26771141370701e-05
-4.25868563480908e-05
-5.5616878010103e-05
-2.81015868384079e-05
-6.0170832181455e-05
-3.81365073690968e-05
-4.00285453595598e-05
-6.39670280974079e-05
-3.19877490654205e-05
-1.30077229461303e-05
-1.53650509904702e-05
-1.08824677426551e-05
-2.82600075395821e-05
-1.07002913842967e-05
-2.83327196482386e-05
-5.3430805111158e-05
-1.34863835248762e-05
-3.343666252896e-05
-5.36184905096689e-05
-3.23770343895198e-05
-6.35892230025475e-05
-4.42802793239028e-05
-4.81509128153646e-05
-2.43910954243921e-05
-3.68398271660645e-05
-4.20678160827003e-05
-3.92290280829907e-06
-2.80062488056041e-05
-1.09498444963724e-05
-1.49479268752668e-05
1.99451635157937e-06
-4.94224126651198e-05
-2.67602022985949e-05
-3.99763716709247e-05
-4.25457515734158e-05
-2.06326832549426e-05
-2.88454595223624e-05
-5.90826095038143e-05
-1.79491774803516e-05
-2.40322329857094e-05
-2.97522529394721e-05
-3.72358323830625e-05
-1.01938212616983e-05
-4.87130818721693e-05
-2.96131815397471e-05
-4.37129696552365e-05
-3.53205131186957e-05
-2.88892605343926e-05
-3.14119204072116e-05
-3.61930987095711e-05
-4.61372866748134e-05
-2.84816042287181e-05
-4.90012938920545e-05
-1.51116244094293e-05
-1.10705691731976e-05
-4.68446157037696e-05
-2.75734742399044e-05
-3.86592577072923e-05
-2.77989207224348e-05
-1.9767011809337e-05
-1.21526682837701e-05
-2.94020190111608e-05
-3.05420829187782e-05
-3.20095701356046e-05
-3.31156295846767e-05
8.63582884844969e-06
-1.05078205976641e-05
-1.32114714614928e-05
-3.43145107400513e-05
-4.23588068947959e-05
-2.68025069785387e-05
-2.94818295796885e-05
-1.5102798052098e-05
-2.07183370598055e-05
-2.56515598543906e-05
-4.33251205440393e-05
-2.51666830641137e-05
-3.24160692597901e-05
-2.15672549186803e-05
-2.77346360179072e-05
-2.63508129806281e-05
-3.05199363980592e-05
-1.54312285443861e-05
-1.27630015328459e-05
-1.77886050648299e-05
-1.41186242645725e-05
-3.13197925443474e-05
-3.47419564511499e-05
-2.55089301509079e-05
4.45068075770145e-06
-1.45957555561918e-05
-2.39833522627604e-05
-1.29729099232399e-05
-3.65671358087903e-05
-3.20197086656914e-05
-1.35361551098724e-05
-4.66988973161094e-05
-2.49743102725645e-05
-7.22222583560106e-06
-1.01790547486681e-05
-4.81061758679318e-05
-5.3781157976838e-05
-2.24795798624982e-05
-2.88202373697226e-05
-4.35780464733368e-05
-6.066652678354e-06
-8.32310510795581e-06
-2.86827095104033e-05
-8.25929430899588e-06
-1.79571783035849e-05
-3.64389238268865e-05
-2.96607736626516e-05
-4.32646352377183e-05
-4.02212740981252e-05
-2.49198820189507e-05
-6.47478000415977e-05
-3.6070212239075e-05
-1.98310419611467e-05
-3.48103392750142e-05
-2.84337796016544e-05
-4.96113937819928e-05
-1.59151861991233e-05
-7.99439804860602e-06
-3.82338788948603e-05
-5.42996884632572e-05
-4.05624081949324e-05
-4.52827073034555e-05
-3.5209143763522e-05
-3.70046999802162e-05
-2.04938574876639e-06
-7.08650064874248e-05
-8.98802967812109e-06
-5.78636496518009e-05
-2.53398482444516e-05
-1.13988704080253e-05
-3.77044099860164e-05
3.64460474836064e-06
-3.712697474337e-05
-3.74553794532449e-05
-2.16037025514259e-05
-4.12781253635523e-05
-9.01018061886556e-06
-1.43444835214548e-05
-2.71584335376764e-06
-1.69727119636698e-05
-3.07288890705267e-05
-3.1080635384792e-05
-7.58148527809899e-06
-2.95297954288086e-05
-2.50403599831732e-05
-3.00348699413696e-05
-3.48324003008558e-05
-3.76208846775181e-05
2.22414577281373e-06
-4.7898902899217e-05
-1.72367136905041e-05
-4.33585559896874e-05
5.26649401890909e-07
-5.93716055804635e-06
-2.17015779188637e-05
-1.84013306575316e-05
1.73243129144017e-06
-2.28151068262842e-05
-2.34857006834639e-05
-8.70478871881092e-06
-2.27336789811128e-05
-1.03242759666222e-05
-6.84399975364582e-06
-2.51434446097598e-05
-4.73349931665503e-05
-5.04975480678894e-05
-5.75879303301622e-05
-1.46819871076284e-05
-5.85874509450111e-05
-6.59247358784521e-06
-2.25904208000785e-05
-3.48347553014605e-05
-1.47626962576369e-05
-4.30313579527902e-05
-2.12800425070357e-05
-5.76130805124574e-05
-5.43676793045145e-05
-2.72456670985637e-05
-1.56587909890982e-05
-2.56567459080868e-05
-6.00808606104253e-06
-2.78721234809516e-05
-2.70670743615399e-05
-1.01715509128661e-05
-4.13205955602672e-05
-2.8614298649977e-05
-5.82013434001859e-05
-4.12201269070782e-05
-1.73377628411462e-06
-1.67688305348474e-05
-2.80745316518294e-05
-3.61627979376353e-05
-3.62129521621685e-05
-2.55603862761305e-05
-1.12417155074854e-05
-4.64219951978758e-05
-4.65109509033267e-05
-1.30413373147518e-05
-3.86451525859632e-05
-2.29164215796694e-05
-2.14734151442726e-05
-7.85908132329874e-05
-1.98193924531245e-05
-3.21042609929457e-05
-4.66458898319536e-05
-2.99917034962372e-05
-5.12144139967573e-05
-2.22863620430499e-05
-2.55194797415408e-05
-5.35611989083164e-05
-1.98390653706022e-05
-2.14492504944514e-05
-5.77656148821844e-05
-2.68034778132128e-05
-4.8910030439916e-05
-2.4272956839213e-05
-5.87770001443192e-05
-2.14385442636912e-05
-3.93578465102063e-05
-8.92706782358414e-06
-4.76521721532069e-05
-2.61964742850589e-05
-1.83388598480887e-05
-3.9854949342198e-05
-2.51681610372281e-05
-1.72519742046532e-05
-1.89238276987652e-05
-3.54699872497814e-05
-1.72996022922699e-05
-2.78990350059027e-05
-1.78259879528836e-05
-4.84398852636903e-05
-3.42708281285889e-05
-3.55556278579827e-05
-3.16668123331455e-05
-3.85025167986445e-05
-2.57634709491383e-05
1.32247012193384e-05
-3.00597128131214e-05
-2.2552694854854e-05
-5.22647219397533e-05
-3.83412684389521e-05
-2.41085450322207e-05
-2.62125033010894e-05
-3.28052455056359e-05
-3.05807246606278e-05
-4.09040362245905e-05
-2.75911970296014e-05
-4.2454667451106e-05
-2.48670258186449e-05
-1.45120877460191e-05
1.19534087437918e-07
-5.40820801565208e-05
-1.72970735628787e-05
-1.1176320332118e-05
-3.58260873494512e-05
-3.96195270919499e-05
-2.17746062623254e-06
-6.66513944025232e-05
-6.45791872164963e-05
-5.56087160712091e-05
-1.90186965042743e-05
-3.18271793249325e-05
-2.22509621973503e-05
-3.55451834196542e-05
-4.51681409022294e-05
-2.2227776661393e-05
-5.66688894144527e-05
-4.45992735920045e-05
-5.82080706189405e-05
-2.54318227958675e-05
5.59937684923924e-06
-4.19809578166523e-05
-5.36486446574191e-05
-1.2683242755259e-05
-1.23351232975216e-05
-5.66271369988285e-05
-2.45840313356454e-05
-5.61315043633393e-05
-5.61442351113069e-05
-4.28988259492152e-05
-1.81063319625237e-05
-1.19890679812933e-05
-2.35589636186025e-05
-4.88824843959396e-05
-9.68577501000862e-06
-1.35029074269555e-05
-1.97680105985111e-05
-2.51926531872468e-05
-4.17476230280142e-05
-2.06190459261798e-05
-1.19325072985653e-05
-2.0526939644475e-05
-5.76242173012695e-05
-1.91395681066999e-05
-3.75241397192443e-05
-2.32169153990686e-05
-2.88930825314786e-05
-4.71661158378597e-05
1.15423597257976e-06
-2.09794928223461e-05
-4.34354038198506e-05
-1.03268390055444e-05
-1.11375964936905e-05
-3.39527154025372e-05
-4.13333139995764e-05
-1.9256003515083e-05
-6.87455408526893e-05
-1.0413864753061e-05
-3.74346258548049e-05
-2.98809078404211e-05
-4.03422981237134e-05
-2.04122243812732e-05
-4.56153106041986e-05
-1.32075686481451e-05
-2.21592917642451e-05
-1.21494182282182e-05
3.14241104333835e-06
-1.3971733171104e-05
-1.92808813716459e-05
-2.45113257438406e-05
-4.06263018532837e-05
-2.91102619949186e-05
-1.77348974151454e-05
-4.33996078428212e-05
-1.08163308339733e-05
-4.93418089825634e-05
-2.52874923219012e-05
-2.39097891732706e-05
-3.56875494678032e-05
-3.72439565617515e-05
-3.50119696210102e-05
-2.04080020046094e-05
-2.00562969347985e-05
-3.61224037692619e-05
-3.52643025624415e-05
-3.45496130938805e-06
-2.2660732970996e-05
-2.33669735498384e-05
-6.43391567041006e-06
-3.07157131696879e-05
-2.54549039119787e-05
-1.72245818769261e-05
-2.16879012221018e-05
-3.90687611324566e-05
-3.40762883841103e-05
-3.69790590557036e-05
-2.71055963491116e-05
-4.23054081799452e-05
-1.71327692021209e-05
2.45408777153109e-06
-2.70277722201884e-05
-1.44924993683315e-05
-2.64301532786255e-05
-2.56108374621108e-05
-2.2289830396694e-05
-7.94493377668499e-07
-1.91992078768658e-05
-2.20552034334123e-05
-1.02102657808709e-05
-1.27390298520345e-05
-2.67966820141656e-05
-2.84697224282205e-05
-4.34668284724145e-05
-4.15697877017262e-05
-1.99354863421077e-05
-3.45625452115025e-05
-3.22860805111811e-05
-2.15630109731416e-05
-2.569406182525e-05
-2.71591658035799e-05
-4.93268173213941e-05
-2.15076182977777e-05
-4.62288189615306e-05
-1.55565519865673e-05
-1.84524224539906e-05
-2.22248989165706e-05
-2.22439288647218e-05
-2.51641652868366e-05
-4.22909390009031e-05
-1.5028185657353e-05
-5.78606384012692e-05
-1.39396930673283e-05
2.03236175575249e-05
-1.51480996023255e-05
-4.7205353010648e-05
-4.57552466844864e-05
-1.64036536847622e-06
-1.24163473994611e-05
-4.44493026443777e-05
1.19353121990602e-06
-7.81182820661924e-07
-2.47448196288826e-05
-9.60663794449609e-06
-7.11302983481063e-06
2.89927960909626e-06
1.02345762275783e-05
-2.36871849421254e-05
1.80499147170023e-05
-1.32893147414036e-05
-2.57410536742199e-05
-5.84681671610387e-05
-1.52731100875463e-06
-4.60405354137044e-05
-2.05441816000619e-06
-2.64875495625518e-05
-1.73776208131271e-05
-1.77847126514127e-05
-5.06187539290586e-05
-3.27490756956477e-05
-3.23593551381776e-05
-3.49899181680613e-05
-2.81789094035367e-05
-1.25601463262635e-05
-4.87515963175594e-06
-1.71536661649935e-05
-5.44553845938272e-05
-2.22133545832921e-05
-1.57005003738091e-05
-8.5403901183408e-06
-1.51077148607377e-05
-4.49028129009552e-05
-4.82319698579829e-06
-3.16805902808272e-05
-4.08101918239432e-05
-3.21544858439658e-05
-3.38832492679588e-05
-2.68402028633558e-05
-0.000101832905796253
-2.39610234676273e-05
-9.25438234498608e-06
-6.21825293886615e-05
-2.52922284333675e-05
-2.443255563296e-05
-2.31227749806458e-05
-2.18847162514477e-05
-2.65465064583533e-05
-2.58156087742252e-05
-3.56584226704752e-05
-1.81843181463701e-05
-3.73118147071379e-05
-2.89440394775836e-05
-2.67907243673585e-05
-4.07853242267103e-05
-3.4603509143467e-05
-4.07691003199723e-05
-4.97098330523594e-05
-1.9123911664979e-05
-3.28652855334502e-05
-3.33567189613035e-06
-1.30506860978104e-05
1.79282858407167e-05
-2.19348668911154e-05
1.69952809803998e-06
-4.76769885627215e-05
2.70476544455429e-06
-6.10499646372046e-07
-2.12242679105742e-05
-4.91623451780008e-05
-3.45807212976693e-05
-5.95186079366655e-05
-3.78765198269931e-05
-9.06432886790504e-06
-4.91924422694674e-06
-1.79647502466663e-05
-4.03803770293352e-05
-5.77562041576918e-05
-2.18464668210567e-05
-1.2046254966299e-05
-3.6912837508473e-05
-1.91675491871924e-05
-5.82433225549685e-05
-3.04947781264763e-05
-4.94772806749686e-05
-3.65646157517405e-05
-4.17763077928213e-05
-9.84577784732415e-06
-2.46197006416469e-06
-2.10171535419044e-05
-3.85521530378603e-05
-1.03902037895185e-05
-2.85420748416905e-05
-4.77227254349024e-06
-3.77764892856281e-05
-2.64370024831899e-05
-5.20306436461978e-05
-2.35985768669478e-05
-2.73340194673826e-05
6.6016908547864e-06
-2.34979490243178e-05
-1.16714852450372e-05
-1.4865685023538e-05
-5.18015489585523e-05
-1.11168625139419e-05
-2.87090101159914e-05
8.53971348523529e-06
-4.41550065300482e-05
-3.57985358008613e-05
-2.57542700880196e-05
-2.17392881424211e-05
-3.43017850269075e-05
-3.18601394545564e-05
-2.03366530224012e-06
-2.30594834042718e-05
-4.83279863585164e-05
-1.76005525051315e-05
-3.39978642118417e-05
-5.69830235547335e-05
-1.55924593857572e-05
-3.57277054194067e-05
-2.0483213190213e-05
-3.15314603991792e-05
-3.40929981374746e-05
-4.2852541944753e-05
-4.78890710642017e-05
-3.15631921159615e-05
-3.23649609361336e-05
-2.32084504287552e-05
-4.47982520652347e-05
-5.66645340498405e-05
-2.92697107914506e-05
-2.57167676897521e-05
-2.9733504319141e-05
-4.28581621694076e-05
-6.35022017184325e-05
-5.44992640581306e-05
-6.49699806212962e-05
-4.44765851329051e-05
1.24282345790833e-05
-2.06903307049796e-05
-2.66584526585776e-05
-2.76891964442516e-05
-2.18455137416191e-05
-1.07285971695752e-05
-3.44248719201386e-05
-3.09576357766787e-05
-1.16282121367707e-05
-2.13660930649379e-05
-5.7902448942198e-05
-3.37008677511002e-05
-5.97044235399897e-05
-6.05132138807569e-06
-2.9945665359312e-05
-1.71787122619991e-05
-2.76104812365731e-05
-1.57725184530938e-05
-1.81034882173012e-05
-2.34302772900858e-05
-2.76494098270752e-05
-4.31435145925115e-05
-5.77597796093278e-05
-1.00650423455692e-05
-1.20782850941708e-05
2.94472677844508e-06
-5.56763519776824e-06
-2.66292755091722e-05
-4.0599398450953e-05
-1.16893178762848e-05
-1.07760600611451e-05
-8.25284449039226e-06
-2.93447151163283e-05
-3.79533790277969e-05
-2.89148380649262e-05
-2.52633545786171e-05
-2.14373495558648e-05
-6.44171937042797e-05
1.56978909394e-06
-2.1549771731625e-05
4.26015286399015e-06
-5.04409162473455e-05
-4.02913455001758e-05
-1.56812223938884e-05
-1.50630321874147e-05
-3.55133541342099e-05
-3.1674779761873e-05
-3.34285225250952e-05
-3.61630525528115e-05
-4.6993558196808e-05
2.38443388242115e-05
-3.15072727453828e-06
-5.76916705163984e-05
1.39237851450735e-05
-4.34717408895372e-05
-1.8136047368632e-05
-4.80952176013878e-05
6.09066312563148e-06
-2.53730946880431e-05
-3.40426050482116e-05
-5.89110753896839e-05
-1.73403391760601e-05
-5.54013541684641e-06
-2.31423063515671e-05
-3.85277034615453e-05
-2.09883043831435e-05
-2.48366775246779e-05
-4.83461328241684e-05
-5.21394179123377e-05
-8.31965460844879e-06
-3.0839325617056e-05
5.58429088960959e-06
-3.48057209176914e-05
-3.86516993276544e-05
-4.19543555261242e-05
-1.46467675056719e-05
-4.62036052451626e-05
-6.56784998900649e-06
-3.69544518133311e-05
-2.83602209037487e-05
-2.27411958696386e-05
-2.02546833028652e-05
-2.19544819338981e-05
-3.78467379774845e-05
-2.35320965442128e-05
-1.74544382648536e-05
-3.85452636219957e-06
1.66897368487764e-06
-3.3191106773667e-05
-2.86748440190959e-05
-5.20914347312253e-05
-1.10919211968042e-05
-2.02528256148086e-05
-5.1809212545693e-05
-4.39101782910713e-05
-3.32471121624924e-05
-1.50465151585821e-05
-1.23526976304512e-05
-4.84884901540028e-05
-4.33608500565248e-05
1.13858457402849e-05
-1.56173379651333e-05
-1.80537306636295e-05
-2.97991411803603e-05
-1.11430954079236e-05
-2.17964686497092e-05
-2.14566368714072e-05
-2.28366614558127e-05
-8.91641991369519e-06
-2.03456353079426e-05
-2.33776172150874e-05
-1.22559201538978e-05
-3.87839768155735e-05
-4.65278992656816e-05
-3.08978657333592e-05
-1.86040552803379e-05
-1.11122918165318e-05
-2.33875777732664e-05
-4.99347589154679e-05
-2.35150399236584e-05
-2.36688116746403e-05
-5.37979660356959e-05
-2.68474468978971e-05
-1.18351389767325e-05
-3.90623483047657e-05
-2.9452652353201e-05
-3.9307821376038e-05
-2.89764890722101e-05
-4.59636228324264e-05
-2.72738415977961e-05
-5.70514894566147e-06
-4.20958834638705e-05
-1.20026132290128e-05
7.76576110275682e-06
-2.44438321890695e-06
-2.49455561426783e-05
-4.97668655384408e-05
-3.99549131128336e-05
-2.36379078516283e-05
-3.35536840335802e-05
-2.10320660635701e-05
-6.28116434692364e-05
7.49961042938626e-06
-1.13110515697636e-05
-2.56017579122905e-05
-4.28829201749515e-05
-3.90373315417657e-05
-4.50624074131689e-05
-2.9705211746865e-05
-1.96358561886022e-05
-2.1232811144116e-05
1.54148685667597e-06
-1.53947854521617e-05
-4.10105881897245e-05
-4.70563970305334e-05
-3.04848801433136e-05
-1.76778724577697e-05
-2.34668777015554e-05
-2.49611550700664e-05
-3.75916039594378e-05
-5.19979626335757e-05
-3.27605600135695e-05
-1.7627764662084e-05
-3.11084545983259e-05
-1.86380323271367e-05
-3.23144262249667e-05
-4.6004231358119e-05
-2.08798038503206e-05
-2.222244689736e-05
-4.43541701861975e-05
-2.92008999255365e-05
-4.89852108289065e-07
-4.78464126901496e-05
-2.05734946168208e-05
-3.8976652845316e-05
-1.12281754195941e-05
-1.50274728821544e-05
-4.65449784659757e-05
-2.71475267603401e-05
-2.83509325373971e-05
-2.44158234740639e-05
-4.81787128873825e-05
-4.17850917246707e-05
-2.14786807999578e-05
-1.44838190294351e-05
-4.61471163831476e-05
-3.48358971629742e-05
-1.52425683132202e-05
-2.28823975326513e-05
-3.69633614317067e-05
-2.07037142100178e-05
-4.66907771975107e-05
-2.69583178110219e-05
-3.1614591097276e-05
-4.48594550647353e-05
-1.90813687462466e-05
-1.61886197904042e-05
-1.86054225202359e-05
5.85159937507886e-06
-2.35983325774533e-05
-7.50983479957322e-06
-2.52892877598138e-05
-1.27445484196104e-05
-7.86567089512334e-06
-4.29597440592039e-05
-4.24808249588951e-05
-4.70402370071361e-05
-2.42419900505577e-05
-1.18755678556085e-05
5.11259626601387e-06
-3.92299427861976e-05
-5.26956009821035e-05
-4.22243483835542e-05
-4.69241555659599e-05
-1.6615185160412e-05
-1.00660019893716e-05
-1.35192497736459e-05
-1.74369431706111e-05
-5.27810322413105e-05
-2.9051923982261e-05
-1.29634310702469e-05
-4.68667912588578e-05
-3.33296958556248e-05
-4.65513674622291e-05
-3.6557058159057e-05
-4.83881467180235e-05
4.05993002526513e-07
-1.17543771107794e-05
-3.5129537024801e-05
1.71349621817326e-06
-2.24115150400747e-05
-3.00929073010892e-05
-2.7482502269962e-05
-2.11821284650738e-05
-7.14922558582544e-05
-4.41692550756364e-05
-6.40225195397763e-05
-4.88986681671473e-05
-2.64621487501011e-05
-2.40949240817851e-05
-1.87606139386241e-05
-3.91336298075854e-05
-4.22424368132441e-05
-4.12111828003505e-05
-1.52409272562861e-05
-5.13901543250172e-05
-4.46355397695402e-05
-2.83946370300719e-05
-2.64210637495757e-05
-2.21446853105453e-05
-4.11304424105945e-05
-2.03222081912629e-05
-1.06381644875995e-05
-6.95840420290482e-05
-2.17887312881057e-05
-1.36737843151463e-05
-2.79156155865444e-05
-3.86502836951152e-05
-2.16149517152464e-06
-5.90474850228739e-05
-2.20551077073454e-05
-7.48492938710471e-06
-4.33246646445415e-05
-1.52203526163673e-05
-2.93877969221052e-05
-1.74731189259974e-05
-6.05535791628787e-05
-4.03439204098808e-05
-3.20558143535765e-05
-4.79887578073086e-05
-4.28171838737344e-05
-4.08292308758577e-05
-2.996835112723e-05
-5.46585446273854e-05
-1.26143789286684e-05
1.17031580799805e-06
-4.4636753925588e-05
-3.93117069906983e-05
-3.06683525828158e-05
-2.67239425987139e-05
-1.71699811683167e-05
-2.35284931327229e-05
-5.50084468856466e-05
-4.03449958085203e-05
-3.45168571291818e-05
-2.22461691337444e-05
-4.16043633770996e-05
-5.28460225835433e-05
-4.8073957575924e-06
-4.93007034484294e-05
-4.04266750618547e-05
-1.85092143035699e-05
-3.82013497928722e-05
8.64818065705723e-06
-6.98572470692701e-05
-7.12641834465228e-05
-4.03347098383688e-05
-5.42370966921591e-05
-1.69026887790352e-05
-3.98630064850415e-05
-4.11346514917704e-05
-4.97999282753032e-05
-3.98999210468764e-05
-2.52390030210134e-05
-6.10568560298143e-05
-4.15647609835737e-05
-3.65031607525511e-05
-3.4995872760388e-05
-3.56639247090951e-05
-1.04675689006712e-05
-4.31650842582884e-06
-2.61794821295069e-05
-1.85683931807884e-05
-2.05384773330815e-05
-1.98912814571283e-05
-2.49474443035203e-05
-3.47748236378136e-05
-4.54459693579883e-05
-2.95397589709234e-05
-3.28074791855725e-05
-4.83177276704862e-05
-4.67821697732242e-05
-1.2947502121565e-05
-9.92363851441832e-06
-2.83251619677325e-05
7.22531529079843e-06
-4.43496311875785e-05
-2.0848959439653e-05
-3.02943175563234e-05
-4.2554044183467e-05
-3.66552674381284e-05
-4.51638999997935e-05
-7.06565052577595e-06
-2.45008154522249e-05
-3.56454640734587e-05
-4.30715605108967e-05
-1.24125363956612e-05
-4.35718467826681e-05
-5.90410800415782e-05
5.95033342321573e-07
-3.62662107445321e-05
-2.55153129350501e-05
-1.61010243796127e-05
-5.18932409485234e-05
-1.85972190897905e-05
-3.68828499492244e-05
-1.82551738828693e-05
-2.29611674422017e-05
-1.74746469202875e-05
-3.01769349890109e-05
-1.22559221565187e-05
-2.35374666388534e-05
4.9673263609647e-07
-2.29629518704137e-05
-2.53652380023121e-05
-5.13425658434269e-05
-3.45169352652149e-05
-2.63641327145669e-05
-1.13786533036812e-05
-2.09864543998046e-06
-2.3810970166279e-05
-4.40622180679522e-05
-2.49875389389982e-05
-7.01759740897704e-06
-2.11124567761765e-05
-3.72263942633496e-05
-3.45767234770366e-05
-2.07361780005213e-05
-8.01498719262695e-06
-2.75648551271263e-05
-5.1751057688471e-05
-8.78749700566704e-05
-3.81142498202916e-05
-4.41158677412088e-05
-2.10481025451757e-05
-2.50181239534504e-05
-4.1814180932084e-05
-1.20819637152117e-05
-3.44829187653577e-05
-3.32950024002388e-05
-2.61257438081639e-05
-4.29941148229949e-05
-1.12232696766247e-05
-4.33235919285705e-05
-5.88498140294494e-05
-5.70037695680634e-05
-4.09109396264838e-05
-4.31892593588593e-05
-1.97941744193005e-05
-7.57346755813038e-06
-2.81411481949124e-05
-1.41877283659841e-05
-2.72823732125446e-05
-2.02450355921827e-05
-3.55764414964314e-05
-2.1661039603042e-05
-2.87260741750624e-05
-2.66292663647732e-05
-2.20132110947701e-05
-3.02152637293221e-05
-1.51446233493347e-05
6.03383727241722e-06
-3.98557127861389e-05
-2.95495764502673e-05
-2.07842488937122e-05
-2.78860086478798e-05
-4.12928971541627e-05
-2.58776082499184e-05
-3.44255342484206e-05
1.05539024840492e-06
-4.74819710598769e-05
-5.33709039942722e-05
-1.04603188480988e-05
-2.08880956048819e-05
-8.90146280654006e-06
-3.43319684485145e-05
-2.64359000395508e-05
-6.08773582199101e-06
-2.60572965230111e-05
-1.46219030149163e-05
-2.30618379085623e-05
-3.43318462878936e-05
-2.74289003777587e-05
-2.00865764797882e-05
-1.25907863975132e-06
-4.55606797543412e-05
-1.4024798862935e-05
-1.28893648631791e-05
-2.53075155018594e-05
-4.58600353849057e-06
-1.18571345961337e-05
-4.97442805695207e-05
-1.80938642160364e-05
-7.14846301480222e-06
-4.1836308467777e-05
-2.62629951623155e-05
-2.92522186543977e-05
-3.12370955285956e-05
-5.49319481313771e-05
-1.80637020853325e-05
-5.03890044700998e-06
-6.53125526816784e-05
-1.72306566905938e-05
-2.38882399334156e-05
-2.59766647880357e-05
-2.27925225615015e-05
-4.55829687931389e-05
-5.14725192071003e-05
-4.20838980893748e-05
-3.44546051603325e-05
-3.39187914683242e-05
-1.81629319853114e-06
-4.14808423622946e-05
-2.85112732647112e-05
-3.11823426789447e-05
-3.10027433235652e-05
-1.71906787175137e-05
1.01272765008922e-06
-3.42595426487809e-05
-4.88780707991464e-05
-3.90642672498195e-05
-3.94190503939343e-05
-3.78847762232188e-05
-3.17665346583096e-05
-2.64019009763921e-05
-2.31218550134522e-05
-2.68132341084248e-05
-4.04024483118355e-05
3.51118508862158e-06
-1.48439701857155e-05
-4.39879472248541e-05
6.6628782838724e-07
-4.00117654340344e-05
-2.12362081188597e-05
-2.78322457341849e-05
-5.27408299453317e-05
-3.22730242438106e-05
-4.14434206740154e-05
-1.02382084371424e-05
-4.0757309370381e-05
-1.34758662139747e-05
-5.8380117480948e-05
-2.29442638518054e-05
-3.96048230655787e-05
-4.71497001897332e-05
-3.27510765322977e-05
-3.53581990142101e-05
-2.80446459889669e-05
-7.65355295630773e-06
-1.80569230521031e-06
-1.52972187311861e-05
-2.81199991370875e-05
-2.70093604442688e-05
-9.37153313599325e-06
-1.57369779904644e-05
-1.82987613089452e-05
1.61823769102222e-06
-5.45195319895865e-05
-1.79109609649202e-05
-1.28030293142388e-05
-2.03537959153268e-05
3.44069986475946e-06
-1.52591926236446e-05
-2.32017479898792e-05
-7.23219400149748e-06
-1.75702429688797e-05
-2.4617015321626e-05
-2.49690851497251e-05
-1.89914435626416e-05
-2.59483117908179e-05
-5.27660679752584e-06
5.32034045072762e-07
-4.97647910727025e-05
-2.80652825091143e-05
-5.20486735542819e-05
-4.14048624163037e-05
-9.06109386633358e-06
-5.95617001366681e-06
-2.80907525674685e-05
-4.92784727758385e-05
-2.03088778515888e-05
-4.31402171979388e-05
-1.68068296691447e-05
-2.47837926926634e-05
-5.92592174843506e-05
-1.15943970721752e-05
-2.94380851546002e-05
-3.58615795585109e-05
-4.11157546127605e-05
-1.87992853962904e-05
-3.64681256135206e-05
-3.44800044048285e-05
-3.46538719921377e-05
-2.22541096231327e-05
-3.59640467366586e-05
-2.11863855818244e-05
-2.20271247771366e-05
-6.22623370529714e-06
-4.65790366185771e-05
-7.42351157859128e-05
-2.9649493220838e-05
-2.88773982658814e-05
1.90447715578542e-05
-2.99534243566028e-05
-4.32957990258856e-05
-7.47760417084125e-06
-1.1937858906471e-05
1.36007567660502e-06
-3.16235391604165e-05
-5.64733200723839e-05
-3.8270918676469e-05
-2.75699872277286e-05
-4.26919164508699e-05
-3.72677426661688e-05
-1.78993702271242e-05
-1.21852139091691e-05
-2.65470020156521e-05
-1.10324805973343e-05
-4.51877639492056e-05
-3.46438369709766e-05
1.3295667569638e-06
-5.42875054478823e-05
-4.49272617222177e-05
-3.28576445317285e-05
-2.08908719583309e-05
-4.48359340599465e-05
-2.83855346198054e-05
-4.06288996724166e-05
-3.92725142490474e-05
-8.84066702249506e-06
-4.06518908828807e-05
-3.23367633193735e-05
-4.00917017211994e-05
-1.18913196662604e-05
-6.99365174124243e-06
-3.78272645177625e-05
-4.72880248302536e-05
-2.35899246096438e-05
-2.8850838938539e-05
-5.11629076498063e-05
-8.33571228599387e-06
-7.98059674834564e-06
-8.07642355215672e-06
-4.01208389245216e-05
7.68164195146013e-06
-4.99545991039045e-05
-5.35887773500077e-05
-2.46866143470999e-05
-4.7788633357334e-05
-1.38660268897756e-05
-4.2138559401368e-05
-1.88255936200268e-05
-5.2982153005112e-05
-1.51391158433454e-05
-1.36061055040454e-05
-1.33815587631153e-05
-1.00252268604221e-05
-1.28593934648662e-05
-3.12028332818477e-05
-1.23284448390983e-05
-3.62437736910717e-05
-1.96946159034333e-05
-2.05502327333935e-05
-1.64548601841328e-05
-2.62432964562991e-05
-8.64826067866086e-07
-2.22101896729747e-05
-4.39876750982948e-05
-3.58550397821263e-05
-2.70936409905162e-05
-4.68666919978388e-05
-1.73729106350007e-05
-2.12790476927334e-05
-3.8503651903232e-05
-3.09304348892206e-05
-3.81836796202873e-05
-5.96312570960897e-05
-3.05820417886348e-05
-1.36220048981848e-05
-3.60434379941675e-05
-2.2468213764694e-05
-8.43301538274931e-06
-1.86696823343824e-05
-4.39445898293552e-05
-2.4005124089435e-05
-4.98674040452003e-05
-2.38134558976583e-05
-3.35274163908608e-05
-4.16430503182261e-05
-5.07325632940986e-06
2.37551991502055e-06
-2.75345281651864e-05
-4.26651407933586e-05
-3.85157575048789e-05
-5.59767680511805e-05
-3.11200647782186e-05
-2.15120211487097e-05
1.30596945098489e-05
-4.59408039740763e-05
-2.74673293224553e-05
-3.20209007881254e-05
-1.81740772704025e-05
-5.08895315347731e-05
-6.37107898127167e-06
-3.93487707847864e-05
-3.6926278944329e-05
-1.32404442298541e-06
-6.1989119528311e-05
-4.06138832051772e-05
6.73698747395318e-07
-3.58179342144556e-05
1.07294157458248e-05
-2.79861386073965e-05
-2.31176581836113e-05
-1.72368611385442e-05
-1.68459755685117e-05
-3.72462697742498e-05
-3.05722916824544e-05
-2.91959064003399e-05
-2.570940674337e-05
-5.70091021953727e-05
-3.84885240327773e-05
-2.01898061620973e-05
-3.85999838901915e-06
-1.12906829528886e-05
-4.41477188428352e-05
-4.70157721012787e-05
-5.34988372951681e-05
-4.67797338085249e-06
-5.39421471250036e-05
-6.04046608784187e-05
-4.36464159953341e-05
-1.15798494082294e-05
-1.07423808457778e-05
-1.61401337002965e-05
-2.97501647767728e-05
2.03233756185277e-06
-2.11231299215772e-05
-7.80966393379043e-06
-3.47897877651339e-05
-5.40704459489309e-05
-3.16254990728011e-06
-5.68196576917161e-06
-1.40319629595972e-05
-4.27128128888346e-05
-3.51971481894705e-05
-1.91609147384341e-05
-5.72605401837906e-05
-3.1272643478125e-05
-2.04078873517627e-05
-2.67235585727022e-05
-4.28879088016732e-05
-5.28190260718616e-05
-3.59538165755676e-05
-3.83265113485821e-05
6.93117099515272e-06
-2.95099397526057e-05
-4.2734201669295e-05
-6.17982370709321e-05
-2.32724022065802e-05
-4.45303260553211e-05
-1.92121750343467e-05
-6.31952459842519e-06
-2.08845474057813e-05
-3.80048211356683e-05
-2.72096552689177e-05
-8.45809051230617e-06
-7.5480104225381e-05
-5.4563502003982e-05
-5.16619311971267e-05
-3.50443812767011e-05
-3.14040208900119e-05
-2.65114866924648e-05
-3.4118342711327e-05
-5.50097412818862e-05
-1.29993295287066e-05
-1.63487060724712e-05
-3.03523122768761e-05
-4.27711397353075e-05
-4.54744092395226e-05
-3.65447463547876e-05
-5.37350050210369e-05
-5.08381131417163e-05
-2.67123532684203e-05
-2.72821068620434e-05
-4.26620610627495e-05
-1.06132250906289e-05
-3.62814898831504e-05
-1.24243676480323e-05
-4.27081190469612e-05
-2.15498545513459e-05
-2.64629522743418e-05
-2.40800066659916e-05
-3.40344943661145e-05
-2.01622230320028e-05
-5.37348146530015e-05
-3.58734527777455e-05
8.86352475169907e-06
-1.54999660530086e-05
-3.52314561737735e-05
-5.98420483592258e-05
-4.56457942642304e-05
-4.52669901810722e-05
-2.71248952244339e-05
-5.88808988555258e-05
-4.86988003367044e-05
-2.81080447117733e-05
-6.72541310384481e-05
-3.06614854831572e-05
-4.6164410010964e-05
-1.82728331165003e-05
-3.65116552600323e-05
-5.30974370701122e-05
-1.13242872933908e-06
-2.92537446867393e-05
-2.33265202559197e-05
-2.77379869957826e-05
-1.70959514658092e-05
-4.09877760845907e-05
-3.98199436778971e-06
-4.54237864183927e-05
-1.9604128876686e-05
-2.48513550009024e-05
-3.77979614017312e-05
-3.63758110678035e-05
-3.50045072853985e-05
-1.87857519757581e-05
-1.51078022245802e-05
-4.76356559819491e-05
-2.46960739165991e-05
-8.49284005306924e-07
-3.68489141577534e-06
-2.94585137913229e-05
-1.87302724356877e-05
-2.41048060296728e-05
4.94196878719066e-06
-2.91598153728174e-05
-2.45713800863712e-05
-4.388234251113e-05
-7.93432219309298e-06
-4.55398773659873e-05
-2.52584587190552e-05
-3.62084417719072e-05
-2.53109943995649e-05
-2.35896691200767e-05
-2.12783302319053e-05
-4.15217213908721e-05
-4.43586224061456e-05
-1.68260488164436e-05
-8.62813759986708e-06
-4.92733637452488e-05
-3.39522043952936e-05
-3.76376620457904e-05
-2.58030535698864e-05
-8.32211984172928e-06
-1.85313084123896e-05
-5.75318409928979e-05
-2.38346961028868e-05
-2.99890539394439e-05
-2.03352472947518e-05
-3.60707560566892e-05
-2.02770871188001e-05
-4.59268757091558e-05
-1.79643983816706e-05
-6.23912188329624e-05
-1.15634148063243e-05
-3.00439774177763e-05
-5.87050826097839e-05
-1.71267502393459e-05
-3.71445734504921e-05
-1.41058520534692e-05
-3.26004965876975e-05
-1.91466554563567e-05
-6.69554317181484e-06
-2.12394453342068e-05
-2.266810534641e-05
-1.22356074780822e-05
-3.23802784821181e-05
-1.89304161995843e-06
-3.26535148094561e-05
-3.86063715091446e-05
-1.78699330443879e-05
-3.09908681898543e-05
-1.81236611821207e-05
-3.41072130035099e-05
-1.60734674083046e-05
1.0806489737592e-05
-2.0496425480479e-05
-2.75046899516713e-05
-2.83069739778319e-05
-6.54801408104983e-06
-1.72897843217232e-05
-5.63394175549799e-05
-4.73689879708559e-05
-3.78230215758915e-05
-2.5058769777301e-05
-2.13995499239446e-05
-1.33272381019567e-06
-2.03282865736104e-05
-2.67874806586875e-05
-4.38446014657935e-05
-7.0089649459764e-06
-5.65314239710504e-05
-3.6726620159685e-05
3.81768404733665e-06
-5.93266303112807e-05
-4.1836127118684e-05
-4.73752545578406e-05
-4.18125782591133e-05
-1.58345913434068e-05
-2.01722305532224e-05
-3.94759571349062e-05
-1.54780131630579e-05
-5.49741770128848e-05
-3.51971112181734e-05
-2.31487785617481e-05
-3.93458897799842e-05
-6.06781231892858e-05
-2.87151961093696e-05
-3.64621424530004e-05
-1.19014144648138e-06
-2.85066559478066e-05
-5.17383997596186e-05
-3.74171820152998e-05
-3.28461277587536e-05
-2.63630754331866e-05
-5.12999962407474e-05
1.61445884996361e-06
-6.8203534788003e-05
-2.89765913032225e-05
-2.68424606438604e-05
-6.78452357263542e-05
-2.13128916330822e-05
-1.90765972157551e-05
-3.41275766148515e-05
-2.60819397763659e-05
-1.79570352511914e-05
-2.24664949398744e-05
-2.50054336172661e-05
-2.39151920594441e-05
-6.94661774466789e-05
-3.22322428481493e-05
-1.29226343838651e-05
-5.37606719448101e-05
-1.54659014509442e-05
-2.99253786130121e-05
-1.84146591488985e-05
-1.62324731593692e-05
-4.1575090231966e-05
-6.41717078800682e-06
-2.90280693261636e-05
-1.35300216720275e-05
-3.2308907749997e-05
-4.63374321103333e-05
-5.57295839589809e-06
-6.43140021412296e-06
-1.76175582377128e-05
-3.59277124764932e-05
-2.09762449662364e-05
-1.28808957800627e-05
-2.13737085523926e-05
-1.41103195146169e-05
-4.43369958243772e-05
-3.00303008377711e-05
-3.58167721228733e-05
-4.03548285876999e-05
-1.37040406556506e-05
-3.56900489133312e-05
-6.44144476313967e-06
-4.18101670041877e-05
-2.25550667977636e-05
-2.25044309256671e-05
-3.85000942510747e-05
-4.68449706789128e-05
-4.69395099981183e-05
-3.36102185799346e-05
-3.591400817567e-05
-2.90081456512955e-05
-3.83002010897227e-05
-2.61119852602299e-05
-1.50991638428564e-05
-3.03726956126479e-05
-4.06487280762244e-05
-4.07196542175468e-05
3.70439581097165e-06
-3.41418756301354e-05
-2.89006643999215e-05
-2.94550685201853e-05
-3.9579236932871e-05
-8.75658480809924e-06
-5.13591418698426e-05
-4.58938292801618e-05
-1.45348508740927e-05
-3.57790400410839e-05
-5.8782792159887e-05
-4.85095828408117e-05
-5.04725954967212e-05
-2.5359755651572e-05
1.86960465229003e-06
3.97769785055309e-07
-1.69328155551906e-06
-3.27156596765605e-05
-3.83961425328867e-05
9.15438300017158e-07
-3.5040908491683e-05
-2.62720564331238e-05
-3.04984446819632e-05
-3.7323225127824e-05
-7.16817092972029e-05
-3.54016758998286e-05
-1.90559945279e-05
-6.08646230115553e-05
-5.56519707974654e-05
-2.4136077533103e-05
-5.80221192709186e-05
-6.35773828422208e-05
-2.24688801300128e-05
-7.57769159976766e-05
-7.8840108291148e-06
-3.41585840127404e-05
-4.55520408436551e-05
6.00706741060725e-06
-2.59764928678386e-05
-2.80143077985486e-05
-1.93702396484732e-06
-1.90425410756441e-05
-1.98500549496608e-06
-2.10497114856382e-05
-3.61542436220586e-05
-4.17180627717677e-05
-2.25843599218793e-05
-4.50351794138309e-05
-5.07789350381532e-05
-6.09158751478851e-05
-2.52791590938097e-05
-2.04130698154059e-05
-1.20667323794118e-05
-2.18239620182599e-05
-3.56732562172702e-05
2.70248940478204e-06
1.62453297034805e-05
-7.54457072551324e-05
-1.79684747578562e-05
-4.42451553775692e-05
-5.54416686150645e-05
-1.77694599176168e-05
-1.25302806961509e-05
-5.16685431084778e-05
-3.3405385793614e-05
-3.64642867931843e-05
-1.80424896206765e-05
-4.69679910346384e-05
-1.82566345569031e-05
-2.12406052789677e-06
-2.44624228492911e-05
-3.20008612931614e-05
-3.17909447563266e-05
-2.00400188914413e-05
-2.57759983488405e-05
-2.95941414421392e-05
-1.03414701359519e-05
-2.99698294498751e-05
-3.82930407012567e-05
-3.05301334933225e-05
-2.69334823333873e-05
-3.88038462357493e-05
-2.68911620549926e-05
-3.26129700540198e-05
-2.71932174139918e-05
-3.53639045598692e-05
-1.64713796627099e-05
-3.46302451946338e-05
-1.67760408729034e-05
-2.76699834025168e-05
-4.67761356429974e-05
-1.85674449483339e-05
-2.80557161775642e-05
-4.1892562145539e-05
-2.85249368538443e-05
-4.17209771136659e-05
-1.04815535416646e-05
-2.85654282711463e-05
-5.39836288090922e-05
-4.46916629616385e-05
-2.16234769369668e-05
-1.50223217087408e-05
-3.10826720005562e-05
-1.94892194539599e-05
-1.94220172116715e-05
-4.94815778991559e-05
-4.89031981588831e-05
-4.42441700517668e-05
-2.87037486146832e-05
-1.80673636281633e-05
-4.28855521697446e-05
-3.24162788738953e-05
-3.45622114011265e-05
-6.50890704345372e-06
-1.50922652271721e-05
-5.16771027622793e-05
-2.78518830760931e-05
-3.91422180291159e-05
-5.88724781354603e-05
-4.13099294560332e-05
-3.47672997178591e-05
-4.8341039096703e-05
-1.78027186686884e-05
-3.44155491389158e-05
-5.38382717763643e-05
-2.08518007572337e-05
-2.37349403179839e-05
-9.02851156936465e-05
-3.88936217388886e-05
-4.03446946357232e-05
-3.99733180483646e-06
-3.38497500882361e-05
-3.16892010599946e-05
-3.53404066016678e-05
-2.69850514857737e-05
-5.08291122380981e-05
-8.87537125534317e-06
-2.37159190829011e-05
-4.21119599370228e-05
-1.97243594290894e-05
-6.31685674415748e-06
-3.85131073439952e-05
-2.44682688060919e-05
-3.72486107527249e-05
-5.11379322209458e-05
-4.07668300723016e-05
-1.81789370063121e-05
-9.88515356630255e-06
-2.2917173538558e-05
-3.56810162597546e-05
-1.79133394478559e-05
-2.18828736578772e-05
-4.43958803473151e-05
-2.43824459439072e-05
-3.51550137201707e-05
-1.75524873986027e-05
-1.13973715786042e-05
-1.20437218022595e-05
-4.31276000171245e-05
-3.95774684324291e-05
-1.32572977295245e-05
-2.05058785808179e-05
-4.67423628191043e-05
-2.91836297568503e-05
-3.77947682219128e-05
-1.28358438306947e-05
-2.42243959953543e-05
-3.9984353229215e-05
-3.32389917475748e-05
-1.6815863406656e-05
-2.64773003800277e-05
-3.15703062108373e-06
-1.99775428585539e-05
-3.30767431384342e-05
-1.60481790996516e-05
4.49720919980541e-06
-1.4382986846341e-05
-2.76378657663668e-05
-3.78954276013664e-05
-9.1172849411762e-06
-3.09018013300183e-05
-2.95476846258374e-05
-4.61791917691908e-05
-8.321971372065e-05
-3.12059061876636e-05
-1.41670950086629e-05
-3.45498685864524e-05
-3.94176313789738e-05
-1.76959414491485e-05
-6.90008165278261e-06
-7.96385610274206e-06
-6.28700790667094e-05
-3.69049807442469e-05
-3.41899164202226e-05
-4.43547894707673e-05
-3.38061717957152e-05
2.20898653049737e-05
-3.61246756664733e-05
-3.52189608868057e-05
-4.06897517266308e-05
-4.04990449657644e-05
-3.70265248288263e-05
-7.43929342769873e-06
-1.87668003915058e-05
-6.36343420819643e-05
-5.40321646190354e-05
-3.87055055347485e-05
-3.76250706014598e-05
-1.07187008465919e-05
-1.54482964640131e-05
-2.96385721773251e-05
-3.66758504683793e-05
-3.77756280585017e-05
-3.58396456949254e-05
-2.64730851226703e-05
-3.17058790971284e-05
-2.94668344046149e-05
-1.08847776030635e-05
-2.88096782517086e-05
-4.07704379442649e-05
-3.82106477906941e-05
-4.59162665168538e-06
-4.41158292663848e-05
-3.40144840393164e-05
-2.33152334020797e-05
-5.36739894251613e-05
-2.30199941109231e-05
-1.79076393642981e-05
6.23539852844041e-06
-3.90699534940275e-05
-2.79017378455388e-05
-4.86394025072913e-05
-4.25576538287745e-05
-1.73980450000161e-05
-3.61182598060343e-05
-2.26496600465943e-05
-1.44599140907067e-05
-8.31618661629653e-06
-1.74886651799177e-05
-2.32035711028576e-05
-1.90053009331456e-05
-5.70058906254885e-05
-9.89586912393659e-06
-2.94988096537606e-05
-9.74693958060329e-06
-3.36787391927858e-05
-4.13116209413191e-05
-2.80277595536074e-05
-3.46144081119426e-05
-1.87707741501038e-05
9.17858835773495e-06
-2.60112034898518e-05
-6.45160148831233e-05
-2.86149484026992e-05
-5.09421035795558e-05
-2.70312562798749e-05
-2.55617608707429e-05
-4.59486865712333e-05
-9.84472271154699e-06
-5.83500023616541e-06
-9.19355411333041e-06
-2.63136365216926e-05
-4.01674493481414e-05
-5.34449821232885e-05
-1.29742622768305e-05
-5.7448597802607e-05
-1.80748400121453e-05
-2.40143739777046e-05
-3.76438749810458e-05
-3.01134834801298e-05
-2.55026860921936e-05
-3.35178113113844e-05
-5.29747109126593e-05
-1.31443644496003e-05
-3.8238525508222e-05
2.83136722367207e-06
-4.87720253747736e-05
-2.80328630888215e-05
-4.46759609530978e-05
-4.41583141051541e-05
-3.56947354043388e-05
-3.69550412374634e-05
-2.45497492969914e-05
-4.99445514373523e-05
-2.52232287598237e-06
-4.84902151938033e-05
-1.40171213308385e-05
-2.32133908121413e-05
-4.67456756933738e-05
-9.6053371997866e-06
-1.39015160590267e-05
-1.57800950973512e-05
-3.14021543885917e-05
-3.67512080436637e-05
-2.97717999698898e-05
-1.92482327465562e-05
-4.27202746705826e-05
-2.58993436800369e-05
-2.3632777840333e-05
-4.02902511286562e-05
-3.35593017682801e-05
-3.61654575588637e-05
-2.62054447757605e-05
-4.68691627185911e-05
-1.21057711603524e-05
-4.1163952553958e-05
-8.98221626949273e-06
-1.83280910457461e-05
-3.62960480823831e-05
-3.3904174192305e-05
-3.31688205576819e-05
-7.40321606635778e-06
-2.87139264311751e-05
3.95505246461668e-06
-4.94458327348738e-05
-1.92783365200077e-05
-2.26286882121183e-05
-4.40347215450643e-05
-1.99060098936157e-05
-4.51079315873651e-05
-3.63846439734142e-05
-3.39959968460383e-05
-3.20255580272508e-05
-6.90888735712002e-05
-4.16242053756543e-05
-3.40239444061027e-05
-5.94940986965333e-06
-6.88615868563933e-05
-6.71756513643711e-05
-4.01865338586532e-05
-1.6981952051224e-05
-5.89420797590571e-05
-5.86107517679192e-05
-5.07725532675641e-05
-1.05552707637463e-05
-3.02020641843982e-05
-4.46074087299212e-05
-4.01561013941849e-05
-1.95294081218432e-05
-2.7326544135729e-05
-2.15946902382774e-05
-2.44697073627431e-05
-3.16431897901322e-05
-3.33988753020244e-05
-1.49763730818367e-05
-5.25120370431938e-05
-2.0664183920083e-05
-3.80945372567502e-06
-1.23749546412394e-05
-5.99706222965407e-05
-1.96756658278079e-05
-3.00818897119937e-05
-7.95787739541408e-06
-2.17488693517767e-05
-1.61630533210695e-05
-1.13115200883091e-05
-3.35334033937253e-05
-3.92010281749877e-05
-1.97434817562833e-05
-1.30198259875448e-05
-4.95849050844954e-06
-1.39017880775559e-05
-9.84020330261979e-06
-3.17741165718791e-05
-3.79463408102768e-05
-3.99350539388006e-05
-3.91032473252937e-05
-1.84655618820458e-05
-3.01049978068733e-05
-3.36184314586179e-05
-3.66546886541469e-05
-4.44858829356007e-05
-3.24737297467782e-05
-2.88089380592183e-05
-1.97547967272052e-05
-1.53007603845438e-06
-1.78147868308705e-05
-2.16357529842074e-05
-2.44591549622298e-05
-2.78561930390087e-05
-4.05808554192194e-05
-3.03219030191117e-05
-2.71973277651222e-05
-5.10032481455515e-05
-4.62552891424882e-05
-1.9106398741488e-05
-4.08942938296971e-05
-3.06599495450812e-06
-8.58146459973701e-06
-3.49127525094613e-06
-4.15277332215962e-05
-3.39239412274112e-05
-2.34370553401596e-05
-6.93757906229572e-07
4.12998403358571e-06
-2.2313745558603e-05
-4.17028793192545e-05
-1.84749541225486e-05
-1.48372112756929e-05
-1.68095236950954e-05
8.20853166859222e-06
-4.41194891841027e-05
-3.81374944458002e-05
-2.89958993998288e-06
-4.74920241868114e-05
-4.48562971032286e-05
-4.15010941661529e-05
-2.10581875704286e-07
-5.84987445290375e-05
-1.91661472205974e-05
6.72089154864076e-06
-3.14175593847048e-05
-2.36109159102106e-05
-2.00879861054389e-05
-1.22708998143577e-05
-5.79160874921404e-05
-3.97706668511327e-05
-3.17329132877304e-05
-2.69048511152447e-05
-2.98890849671116e-05
-1.10329051874229e-05
-2.80442884260751e-05
-2.38942342931202e-05
-5.20499206316491e-05
-5.42546408648232e-05
-5.0374880664009e-05
-2.75198868362463e-05
-2.08149845770405e-05
-2.13561473480478e-05
-8.70539993246236e-06
-4.79387645601257e-05
-5.46793333614847e-05
-7.19496974525555e-06
-1.62060616604681e-06
-3.16464156077474e-05
-4.52679431246881e-05
-6.47819725166397e-05
-3.15068303864131e-05
-2.84741921286493e-05
-5.59494169571336e-05
-1.09260424384339e-05
-3.77822095071929e-05
-2.61309636812428e-05
-2.63375684992701e-05
-3.31974649362199e-06
-2.72093944606277e-05
-3.70263451266184e-05
-5.28781856990354e-06
3.6485982320109e-06
-3.00542119674224e-05
-3.32122319329363e-05
-2.03180840780734e-05
-5.99454717960062e-06
-2.89956300787291e-05
-3.74720782771952e-05
-3.76729931451597e-05
-4.70865742261062e-05
-4.59260756700036e-05
-5.23434025937912e-05
-5.45335887664274e-05
-2.17119621727285e-05
-1.07163876485548e-05
-2.13559498891054e-05
-3.57623784027088e-05
-4.13227357938664e-05
-2.40041103541891e-05
-3.72683124695745e-05
-1.69355734392324e-05
-3.45578008657165e-05
1.63328960423887e-06
-1.97343026991957e-06
-1.6117841790806e-05
-3.33675616887574e-05
-2.37400253716706e-05
-4.56656057327218e-05
-3.82409533500916e-05
-2.08372788898423e-05
-4.7910888526964e-05
-1.02687431028278e-05
-2.56553792586003e-05
-1.69394133785923e-05
-2.56843491609013e-05
-1.37804889018839e-05
-3.13066653299292e-05
-5.50956228315374e-05
-1.80332209410485e-05
-1.28776194016489e-05
-2.41293181868881e-05
-3.67001101272163e-05
-2.43355930857783e-05
-2.18364585131307e-05
-6.63298136339712e-05
-2.82498091476472e-05
-3.63445320079002e-05
1.79656246095471e-06
-4.10484978947066e-05
-1.82501798557806e-05
-1.14351413246125e-05
-5.1948938705257e-05
-6.0389172452599e-05
-1.86805402161783e-05
-4.50947776219586e-05
-6.77534467714252e-05
-7.06301595737906e-05
-4.0097565806318e-07
-2.17817950096571e-05
-2.51033655782377e-05
-3.74752924286035e-05
-3.16738026463699e-05
-4.92965625081474e-05
-4.67259356039248e-05
-2.32134849454236e-05
-2.89553712428289e-05
-3.09019094148653e-05
6.778037142579e-06
-5.50067142065526e-06
-1.71630100882324e-05
-2.68106118203866e-05
-3.19108324443075e-05
-5.19035007759994e-05
-9.21423454371226e-06
-3.35057256988434e-05
-2.29198428665933e-06
-9.23755180725113e-06
-3.38426748384621e-05
-4.39949499147817e-05
-3.09734000747223e-05
-6.64870974918212e-06
-2.77344479643954e-05
-2.48246847304039e-05
-3.46056875494236e-05
1.70214557778745e-06
-3.44576512456291e-05
-2.90292914394423e-05
-3.94113316715909e-05
-2.28150326246728e-05
4.37469784303947e-06
-1.29993495617823e-05
-5.34998152567977e-05
-1.51122613880418e-05
-1.99138558544656e-05
-3.21209239021122e-05
-1.77453802075138e-05
-2.38800715874709e-05
-1.9045283241967e-05
-2.77928651345716e-05
-1.14849759441356e-05
-4.15293369360532e-05
-9.6532366074472e-06
-4.55670406251553e-05
-2.04014180127424e-05
-2.91963319998429e-05
-2.82036389042816e-05
-1.32824513465146e-05
-2.49686756706147e-05
-5.93161150612562e-06
-1.67913889835126e-05
-2.36378412301767e-05
-5.19401188501632e-05
-1.60064779088691e-07
-2.5770286674327e-05
-5.40158162585087e-05
-3.43983830229895e-05
-2.52562798474202e-05
-3.55917134954952e-05
-2.97382313494243e-05
-1.43010908901813e-05
-8.33446660064892e-06
-5.94387224951702e-05
-2.28316882321736e-05
-2.33764730117666e-05
-5.21070881384783e-05
-3.17019436836271e-05
-3.44317728645289e-05
-3.27382546191419e-05
-4.55868654821783e-05
-3.68785176125602e-05
-2.41899330806831e-05
-1.62259545607565e-05
-2.7640283762675e-05
-4.90869139550736e-05
-2.52719804902642e-05
-4.95685317751631e-05
-2.08345485461481e-05
-5.6104697545446e-05
-2.42092119154127e-05
-4.79613682001575e-05
-4.43501350676158e-05
-2.55311776785059e-05
-3.15502490878506e-05
-1.27362943782246e-05
-3.41760704810338e-05
-1.02791529492962e-05
-5.70609156723887e-05
-3.43791881642453e-05
-3.41984764609835e-05
-3.65438483984596e-05
-3.55649286480969e-05
-3.78148170430495e-05
-1.87626615746478e-05
-2.41114456473085e-05
-3.93225236187569e-05
2.62452956589134e-06
-1.06305097934638e-06
-2.37428596364075e-05
-2.84464261220341e-05
-3.63750834555371e-05
-4.64587836686255e-06
-2.38362342088818e-05
-4.39626081868696e-05
-5.33699307303908e-05
-3.16713835571121e-05
-1.85106144585402e-05
-1.85043072361292e-05
-4.07199935108749e-05
-5.15566448876293e-05
-3.85513417088461e-05
-2.71569794799873e-05
-1.1163470159806e-05
-5.45901325857324e-05
-3.46108198881145e-05
-1.30873178442788e-05
-4.44864199410246e-05
-1.60633770569281e-05
-3.15045082049197e-05
-3.0996357150139e-05
2.08283644274997e-06
-1.83585916699034e-05
-3.77138509798681e-05
-3.32354608233631e-05
-3.44479332794763e-05
-3.87620092721648e-05
-1.64918124803864e-05
-2.03931854080195e-05
2.56081988244594e-06
-1.25143063062205e-05
-1.36984032556338e-05
-4.1670026985458e-05
-3.00784874535856e-05
-3.18652146563207e-05
-7.22269101722819e-07
-1.75818287086923e-05
-1.38567674079788e-05
-2.25218083848425e-05
-1.74304486052197e-05
-3.33210743857713e-07
-3.76736704895356e-05
-9.7534742434154e-06
-5.0683067236266e-05
-2.88353587031982e-05
-2.83830373585119e-05
-5.10572388196698e-05
-2.47648061957314e-05
-3.47741128909672e-05
-2.35894174405446e-05
-6.13543907445451e-05
-3.68618410176902e-05
-9.5209151814776e-06
-3.59924398765751e-05
-4.33994099377644e-05
-2.51970092064568e-05
-3.51396725321633e-05
-6.42121074122183e-06
-1.9432212839079e-05
-2.98038068139642e-05
-3.34429982503493e-05
-3.0633670247025e-05
-2.32772605118548e-05
-2.12104408769006e-05
-2.34479933635001e-05
-4.99019279002084e-05
-1.63848173020842e-05
-3.87462911010988e-05
-1.01382458747861e-05
-1.24865033944569e-05
-3.5720414096205e-05
-3.33448034621358e-05
-2.68936321290105e-05
-4.41983265674256e-05
-1.67521210452474e-05
-4.32456748894472e-05
-4.71373351336406e-05
-1.67093801218995e-05
-5.32150914088541e-05
-1.80034264841443e-05
-7.68820762985292e-06
-4.65887189731098e-05
-3.02183152271745e-06
-1.73092546097172e-06
-3.03581099817869e-05
-4.55675974795589e-05
-4.13181172161118e-05
-2.18823726111705e-05
-1.78680289814226e-05
-2.74451079164105e-05
-3.50913129351119e-05
-2.18974099795807e-06
-4.68706156769573e-06
-3.71564827504738e-05
-1.7442828083632e-05
-1.43484957265661e-05
-2.79470743196686e-05
-9.76393554082036e-07
-1.16682326576418e-05
-5.76823422680606e-05
-2.83959361165605e-05
-6.30151767396836e-05
-1.28725900899753e-05
5.15970613635583e-06
-7.44914990955418e-06
-9.58294970267651e-06
-4.75457572690363e-05
-3.04407974686136e-05
8.50956955518994e-06
-3.84857949029852e-05
-4.80705402224446e-05
-3.79319397272591e-05
-5.97700629543606e-05
-1.6135383583292e-05
-1.83555784112629e-06
-3.54918841350321e-05
-4.88951425109712e-05
-2.20413915585814e-05
-2.64652749713548e-05
-2.95232758701201e-05
-5.38251995554243e-05
-2.63239669083687e-05
-4.41709282061615e-05
-3.86608448136218e-05
1.56587108521115e-05
-2.69922372538691e-05
-1.66186168711113e-05
-9.45326327124246e-06
-4.03001598281853e-05
-3.75605765516692e-05
-4.39402590392834e-05
-4.90539525472223e-05
-3.24067991990116e-05
-2.08631592951951e-05
-3.12785000834102e-05
-2.37678253746932e-06
-2.22675952021543e-05
-1.14397062517937e-05
-6.71128460158535e-06
-5.92839931201312e-05
-4.68346810386224e-05
-3.97453318136689e-05
-3.6393770703879e-05
-5.9602922677604e-05
-3.43206880612631e-05
-8.71320251548356e-06
-5.22614654361264e-05
-6.36141815883062e-05
-4.21507463058861e-05
1.06422630007271e-06
-3.99699441911849e-05
2.18385769398962e-05
-5.15676237045733e-05
-3.13331442333642e-05
-1.21945567537094e-05
-5.20856985131352e-05
-3.047283501229e-05
-2.17949213099812e-05
-7.33691821318105e-06
-2.18294536148147e-05
-2.80596242396381e-05
9.9446837811783e-06
-2.17710955134961e-05
-4.46043186194211e-05
-1.63667251506248e-05
-1.65347864934597e-05
-1.16233414759738e-05
-3.3912705452786e-05
-4.66809689188824e-05
-3.05959250956141e-05
-2.44905979211395e-05
-3.55084449659113e-05
1.05001313458291e-05
-4.31084861409448e-05
-4.52710154828173e-05
-1.28261527659156e-05
-1.42506789579022e-05
-2.30398679941016e-05
-3.668019679077e-05
-3.85245361227996e-05
-3.42611787025414e-05
-4.57387726103716e-05
-4.8163595535875e-05
-4.23437225987746e-05
-2.11226665259282e-05
-2.01594058930386e-05
-2.4332184552637e-05
-3.86191765540584e-05
3.86327165361134e-06
-3.47955693301511e-05
-5.09187325631889e-05
-2.67776593474772e-05
2.90476779215715e-05
-2.86525304075429e-05
-5.1954713903472e-05
-4.41307283981677e-05
-8.16337674598864e-06
-2.01449623558868e-05
-5.21617163666022e-05
-2.63740831104386e-05
-2.74020103971672e-05
-3.73349217534233e-06
-1.30455761122285e-05
-2.20949103080616e-05
-6.42552105255506e-05
-4.78152558011396e-05
-4.25626891739606e-05
-2.91927228202852e-05
-2.71960642021244e-05
-2.18417778296843e-05
-1.56515707248309e-05
-5.56768121254038e-05
-1.53848056097123e-05
-3.83735956269316e-05
-1.13486517344317e-05
-5.77057172469506e-05
-1.37650822883941e-05
-3.92678512220127e-05
-1.04201455497128e-05
-3.707827308453e-05
-3.9554311140498e-05
-3.43049271764656e-05
-3.01053150418364e-05
-3.72883747584816e-05
-1.87635277855023e-05
-1.96830211543769e-05
-4.23824990895983e-05
-1.51911797216701e-05
-8.85448681814813e-06
-4.15841952247821e-05
-4.38165218169596e-05
-2.57314620142675e-05
-1.59446063141652e-05
-1.43080643031658e-05
-2.71966955723976e-05
-3.15685226891834e-05
-4.73337461534082e-05
-2.75125861838806e-05
-2.8100716924227e-05
-4.64838776841766e-05
-5.68695450337498e-05
-3.5344662056215e-05
-2.95532584465551e-06
-2.36467483678561e-05
-4.61118995700022e-05
-4.23948762627552e-05
-2.65917467745071e-05
-2.0083413188379e-05
-3.00981291027962e-05
-4.62689141877806e-05
-4.72386784690529e-05
-4.2300003865837e-05
-2.25395000835608e-05
-1.73818468206906e-05
-4.14462416593702e-05
-3.18762614168112e-05
-4.11654349932903e-05
-1.94420963617624e-05
-3.84210405365217e-05
-1.77165670368627e-05
-2.98546212010022e-05
-9.18032736524901e-06
-6.16884989476007e-05
-1.62233700936035e-05
-4.07887840898929e-05
-2.65789713643161e-06
-4.87702361132939e-05
-6.78282782844128e-06
-1.02566666796008e-05
-3.02635661999775e-05
-2.74989227892617e-05
-1.44464517646502e-05
-6.31789210200246e-06
-4.03673846261951e-05
-1.05536343336708e-05
-1.67117888397129e-05
-1.29335099118519e-05
-2.85204130560216e-05
-4.24141757728815e-05
-5.09254726123738e-05
-5.08455437644507e-05
-3.11971672084073e-05
-9.31758510851418e-06
-4.97876797907207e-05
-3.86094948316414e-05
-1.82296765793101e-05
-2.603198623204e-05
-3.22103330684791e-05
-4.62667262685799e-05
-6.77933571697501e-05
-3.66556431387441e-05
5.48393076619794e-06
-7.73580751878779e-05
-4.5058683763509e-05
-4.53785738944356e-05
-1.50912528161237e-05
-5.96024940691009e-05
-4.99047239712909e-05
-4.48888265222322e-05
-4.44176666452455e-05
-3.33562605105274e-05
-3.39688346217843e-05
-4.44319332975575e-05
-3.21753376252341e-05
-2.3600106150331e-05
-5.66625749152116e-05
-2.3560399140139e-05
-3.6978209007656e-05
-3.10634137628554e-05
-2.50429885667111e-05
-2.53647768328291e-05
-2.97355344384305e-05
-3.0045101535731e-05
-1.61139841326098e-05
-3.02863022918962e-05
-5.99148823756579e-05
-4.63991981100041e-05
-1.81969583382852e-05
-4.66502182043149e-05
-1.67108645037223e-05
-1.90954937332462e-05
-4.95860330074109e-05
-5.85653693563209e-05
-1.50856432635933e-05
4.35029252116806e-06
-5.26858221765454e-06
-4.00654895272311e-05
-3.92480293074894e-05
-1.1901971666578e-05
-1.15315119603796e-06
-2.16949622754316e-05
-2.6080034360437e-05
-6.27719553857372e-06
-6.43286126777077e-05
-4.16117186556846e-05
-2.79420193912313e-05
1.65503724766225e-06
-4.54113883794225e-05
-2.65072806570861e-05
-1.98491765231748e-05
-2.75311566782673e-05
-3.04214170970247e-05
-2.98180206099346e-05
-1.06403570189331e-05
-2.03846564256529e-05
-1.90773544139795e-05
-1.35949156638317e-05
-9.36987630312281e-06
-4.03069667607584e-05
-4.57809606911991e-05
-1.20522080286024e-05
-3.34249099065265e-05
-4.86702631312027e-05
-5.21450830015724e-05
-8.68016185563673e-06
-5.21470009715608e-05
-7.1920233689521e-05
-2.23428304928757e-05
-3.25798749512707e-05
-1.58608841026725e-05
-3.94776574028348e-05
-3.5064678529212e-05
-3.55765682071764e-05
-3.68175270071811e-05
-2.12178186198149e-05
-9.2153322174127e-06
-1.74436754429467e-05
-3.9289245328529e-05
-2.87721642949997e-05
-3.13405727037628e-05
-1.64774109505104e-05
-3.80372401445978e-05
-3.40708680914205e-05
-3.49349099708398e-05
-3.04291852729153e-05
-1.81577507200481e-05
-1.69113905936323e-05
-3.39857213062695e-05
-4.29712851871336e-05
-4.02535100136121e-05
-1.60783748667881e-05
-7.68086503327804e-06
-3.42633951352696e-05
-6.5412440461991e-06
-2.73531979852281e-06
-5.78749770594599e-05
-5.36486329405007e-05
-2.60431491934636e-05
-3.34725505976526e-05
-1.46270002439254e-05
-1.44417079975666e-05
-3.55596353352986e-05
-1.80504684428709e-05
-1.60172042820432e-05
-3.63911457603262e-05
-4.0731021083118e-05
-2.39496181246709e-05
-3.24980670000311e-05
-3.41250330812814e-05
6.87191746325948e-06
-1.20392055985879e-05
-1.8741152566873e-05
-3.16590228686964e-05
-1.07610887407993e-05
-4.18922991108886e-05
-2.80696366507744e-05
-1.26112006716687e-06
-1.98693537598968e-05
-3.63587141078647e-05
-2.83110615137334e-05
-2.81404661498788e-05
-2.99632151677756e-05
-3.31470930689292e-05
-2.33129799662921e-05
-3.3481984604138e-06
-2.66121746992371e-05
-3.97064501205606e-05
-4.61707307586698e-05
-1.85949610179472e-05
-2.35615893387836e-05
-1.03629798827992e-05
-4.12264398218514e-05
-1.46365618244476e-07
-3.41735248704453e-05
-4.25954688906554e-05
-4.37012258278415e-05
1.9018499052694e-06
-3.80471161593142e-05
-3.58934247668207e-05
-1.83586953090938e-06
-3.98871380341294e-05
-3.6186306081681e-05
-4.95166350293937e-06
-3.21456684051396e-05
-4.21369703318194e-05
-4.52585702123019e-05
-2.70541488992679e-05
-3.6411007981159e-05
-3.70241007420591e-05
-8.07158048484721e-06
-3.10376207940556e-05
-3.49540403864148e-05
2.32347518078706e-06
-3.11447142447511e-05
-8.66977363769851e-06
-2.86044965678715e-05
-2.11461128649291e-05
-4.97321665136053e-05
-3.26699676354161e-05
-3.97437649675113e-05
-2.73854303855604e-05
-1.26159484854392e-06
-2.23454570341771e-05
-4.18031289919898e-05
-3.1251232467147e-05
-4.39044604713137e-05
-1.98559569928864e-05
-4.11104485458179e-05
-5.83700165851056e-05
-2.27647121007971e-05
-4.42555997620606e-05
-3.75354627404809e-05
-4.03369643858925e-05
-2.46280714869114e-05
-1.94606444531251e-05
-2.86763160544784e-05
-4.74745087739324e-05
-2.87397671629784e-05
-1.71863672683619e-05
-4.55696692549248e-05
-9.5718766232672e-06
-4.05968976053503e-05
-4.43340483848575e-05
-4.99151185281051e-05
-2.61052417550893e-05
-2.47897013215073e-05
-3.54969820816157e-05
-4.32813957933711e-05
-2.16661987522171e-05
-2.28615589674503e-05
-4.85259178609432e-05
-2.31518237382782e-05
-3.35954643103366e-05
-2.24296779945917e-05
-4.20297525867388e-05
-3.47500040677241e-05
1.08418066098977e-05
-2.66849511009689e-05
2.39079791793191e-06
-3.85797097041259e-05
-1.84648969613718e-05
-2.82810288830233e-05
-2.2910947069567e-05
-1.57294679377833e-05
-3.43358106774274e-05
-3.8926627819818e-05
-3.93059072943113e-05
-4.15939283244294e-05
-4.78581362317193e-05
-1.82057616010719e-05
-6.97340782470993e-06
-1.54724624551005e-05
-2.87201166599871e-05
-8.94915765803762e-06
-9.83537483885729e-06
-2.66939214256672e-05
-4.68713721597644e-05
-2.33133389416914e-05
-3.39348736170176e-05
-4.23221605109354e-05
-3.63227964474383e-05
-1.57696352186234e-05
-4.74500129671304e-05
-3.12523177602629e-05
-4.58918708913787e-05
-2.3969869180039e-05
1.01190241530396e-05
-8.13849343927104e-06
-5.32956493064232e-05
-2.3235965844554e-05
-3.03988318683625e-05
-2.91017679351742e-05
-2.29394056490789e-05
-1.24657938617656e-05
-6.04637825183114e-06
-1.45866195182575e-05
-3.36406914121772e-06
-3.92387255471173e-05
-3.29047715920404e-05
-3.5112923633764e-05
-2.34141006579508e-05
-3.06401932514119e-05
-2.2296671292278e-05
-1.96602787439913e-05
-2.54886609396649e-05
-8.0939463933789e-06
-1.19018024548253e-05
-2.90262918685626e-05
-4.10727838757619e-05
-3.34551842752824e-05
-4.60478594707891e-06
-1.61637901661447e-05
-7.25561966701714e-06
-2.74619771857339e-05
-1.80522512698038e-05
-3.47309641521409e-05
-5.549861155213e-05
-3.09709033056549e-05
-1.35028746555652e-05
-1.08829989234669e-06
-9.15643331649125e-06
-4.06031152319061e-05
-4.45782503432781e-05
-2.93255316076737e-05
-4.05189527834218e-05
-3.42974031705591e-06
-6.94664331607376e-05
-3.03945467483755e-05
-2.49013376253665e-05
-1.96146318550663e-05
-4.75845711087721e-05
-3.85838140738519e-05
-2.03488007104673e-05
-4.41167811139986e-05
-5.09765906700363e-05
-2.65195175087891e-05
-2.08904811195591e-05
-4.29230593783797e-05
-2.66573544802657e-05
-3.37183355602465e-05
-4.62245205598194e-05
-2.4741192930462e-05
-1.76245108873215e-05
-4.4732245757023e-05
-2.71441371679051e-05
-3.14765846013752e-06
-1.21284597254401e-05
-2.96188138080931e-05
-5.33210470922521e-05
-3.27643370727283e-05
-1.81112251209793e-05
-2.31759875947412e-05
-2.89929583373898e-05
-3.17897802461367e-05
-1.82574377269906e-05
-4.20337251863317e-05
-3.28314607814941e-05
4.47433869368514e-06
-5.20838092507797e-05
-6.17837160781869e-05
-3.97859861138791e-05
-4.48188678881249e-05
-3.39308186213416e-05
-4.71574181326979e-05
-4.80335283957117e-06
-3.69728767862933e-05
-3.11457043727369e-05
-4.54857816299701e-06
-6.34282821828226e-06
-5.25687533540699e-05
-8.50064948346404e-06
1.25494887358011e-05
-3.14244063120995e-05
-5.12028397889778e-05
-2.96027726404413e-05
-2.4932106384956e-06
-3.20260417294494e-05
-3.03347906179415e-05
-2.43677252185582e-06
-4.15770670483517e-05
-2.58649001326238e-05
5.91951841430671e-06
-2.15995564353498e-05
-3.93657886865215e-05
-2.98155895049889e-05
-3.04093863302748e-05
-4.30478253030714e-05
-4.34855212534149e-05
-3.34281899209106e-05
-6.10935981325214e-05
1.11308735476362e-05
-3.79353059128143e-05
-6.85099520906552e-06
-4.20414473631853e-05
-2.57899152461266e-05
-2.92719997891992e-05
-2.06486787049812e-05
-3.2826728404142e-05
-2.87760483361872e-05
-2.06136536438731e-05
-2.42266673158508e-05
-3.41573237389628e-05
-3.87691932314294e-05
7.29649051226216e-07
-2.02155288439279e-05
-4.69903556927724e-05
-6.00662533645703e-05
-3.45495918663218e-05
3.24218874798022e-05
-8.95627530710035e-06
-3.45723946069029e-05
-7.95272602031719e-06
-5.03436303586433e-05
-3.74892945248371e-05
5.15786060210474e-07
-2.47074026471383e-05
-5.13380584104693e-05
-1.33547941374842e-05
-4.65381394789632e-05
-1.57637415443486e-05
-2.76635971041117e-05
-2.23493625059549e-05
-3.77641539763153e-05
-2.62356229986382e-05
-1.69257915488036e-05
-2.18302552593656e-05
-2.07955899425447e-05
-2.70934755936773e-05
-6.14401124369892e-05
-2.44192111684018e-05
-2.55407844426675e-05
-1.69333821968742e-05
-4.43254232223535e-05
-2.24651086273468e-05
-5.16516506646397e-05
-1.14134847229919e-05
-2.62657484858832e-05
-5.37031186096836e-06
-1.34706123064437e-05
-3.84173391271368e-05
-1.60837769736068e-05
-7.36252369803657e-05
-2.37840928632408e-05
-4.4241089311479e-05
-2.71832123968891e-05
-3.86016928281263e-05
-2.87417612653256e-05
-1.96522962243001e-05
-2.30191999099938e-05
-3.81214355115483e-05
-2.08564146737417e-05
-2.92557567310528e-05
-7.61636421060615e-06
-2.59224443112427e-05
-2.97289163570154e-05
-3.76429727857866e-05
-3.80271136587897e-05
-2.54113672358066e-05
-4.9971413714684e-05
-1.88642833882873e-05
-4.45206558917872e-05
-1.3060963282485e-05
-1.06280296559524e-05
-5.04640148767603e-05
-1.48604458231135e-05
-3.00377041147086e-05
-2.59951297169763e-05
-5.44633392581126e-05
-9.04170793611759e-05
-2.79203707958638e-05
-2.26992321218061e-05
-5.10194645142399e-05
-2.24059788332544e-05
-3.0485577590446e-05
-1.65692143123473e-05
-2.42793640946697e-05
-3.09442146350877e-05
-3.99716521367332e-05
-1.65031026093449e-05
-5.07594874091824e-05
-1.57746656719729e-05
-6.96187139800806e-06
-2.44774861004165e-05
-2.86941450023654e-05
-3.98550419620691e-05
-3.94008607473072e-05
-3.90363418422609e-05
-9.27929944431771e-06
-3.97475872014229e-05
-4.05570547301852e-06
-2.26537433659109e-05
3.77182037982661e-06
-2.81117135089471e-05
-1.00975127254485e-05
-4.40216385649434e-05
-2.90501117048513e-05
-3.45779272663307e-05
-1.8134157567598e-05
-3.44314976975589e-05
-7.79821356862667e-06
-3.08939764123512e-05
-1.95396389846956e-05
-2.43283362405446e-05
-3.27684842753145e-05
-4.12527414684684e-05
-5.17005639732346e-05
-2.83073879909401e-05
-4.26402878959616e-05
-1.14979888773074e-05
-1.42639277200094e-05
-4.87306136151333e-05
-1.66942394353668e-05
-4.89285160729885e-05
-2.75923496131335e-05
-3.80002892070056e-05
-2.40655099156807e-05
-4.07673310093272e-05
-3.82498971891462e-05
-2.26134421730877e-05
-1.78990536060214e-05
-3.46361855534534e-05
-3.44263189444798e-05
-6.94112121912288e-05
-3.3757711501782e-05
-5.4727547351161e-05
-2.23707606437789e-05
-1.95360712678627e-05
-2.22450767254978e-05
-5.04982514200523e-05
-5.1449107760509e-06
-2.04715213941467e-05
-1.8685036361038e-05
-5.51541209267327e-05
-4.29974509805939e-05
-5.10810488930001e-05
-5.09294779658497e-05
-3.65673045168194e-05
-4.31624080905055e-05
-5.15814519065168e-05
-2.22749691578866e-05
-1.40857152221503e-05
-3.6910817373123e-05
-4.50286495240144e-06
-6.35850575759563e-05
-3.57337220760819e-06
-5.16258707593637e-05
-8.72229842837157e-06
-3.60278282686406e-05
-1.93382254124296e-05
-3.05550389625756e-05
-3.28463293325042e-05
-3.87749706834352e-05
-1.32129797016847e-05
-2.96272441840214e-05
-2.83417858617594e-06
-4.15247329142773e-05
-1.38040233705958e-05
-2.06373535496511e-05
-2.80796843342267e-05
-2.23035604940525e-05
3.98953914066158e-06
-4.23040033681968e-05
-3.64724045697346e-05
-3.40697371135008e-05
-1.98581001648899e-05
-1.67250629237379e-05
-2.92541833956864e-05
-3.50194814496961e-05
-2.13664082385047e-05
-2.44863741631136e-07
-3.37470947145002e-05
-3.95604423118273e-05
-4.09843822969355e-05
-2.98608521065136e-05
-4.85503142038221e-05
-2.87673614953989e-05
-2.94035966374878e-06
-4.22642534489342e-05
-1.37355469394748e-05
-2.86767195088313e-05
-4.48629837017887e-05
-4.43336222652309e-05
-2.58166945156553e-05
-8.64242420422853e-06
-3.4045155033143e-05
-1.50524916952101e-05
-2.09828519203588e-05
-8.79295843961009e-06
-3.84761765754196e-05
-3.42297500048161e-05
-2.90684100068199e-05
-4.6150258782075e-05
-2.51012694957241e-05
-2.34295024800638e-05
-3.6705562764792e-06
-1.21836647123606e-05
-3.71345129666997e-05
-5.02026378938219e-05
-6.09363578838815e-05
-4.26791727717188e-05
-4.85852169972146e-05
-2.98401260305763e-05
-4.83272152522826e-05
-2.79977637139551e-05
-2.70890476111669e-05
-1.48040798863131e-06
-5.018184599349e-05
-1.59435006664494e-05
-1.69407092749011e-05
-3.37767988210095e-05
1.58731745495472e-05
-6.31971916312614e-05
-1.82226519009298e-05
-5.32221404325664e-06
-4.93710648822108e-05
-3.49980760840241e-05
-2.66066249209229e-05
-8.35916749562911e-06
-4.09929788942464e-05
-4.6042669516592e-05
-3.84366645268635e-05
-2.42829145884438e-05
-2.32116825916938e-05
1.04004115478353e-05
1.67008486778057e-06
-3.71436785786459e-05
-2.71852120558009e-05
-2.57925653163828e-05
-5.66579128515116e-05
-2.07606525659466e-05
-2.30112995507806e-05
-3.13349885386981e-05
-4.03195459712217e-05
-5.93994219889721e-07
-7.64906949731933e-05
-1.82943757404884e-05
-2.93349839222473e-05
-3.49869303749677e-05
-2.97096669486909e-05
-4.87852213971724e-05
-9.79491856746962e-06
-4.20800614048386e-05
3.74284951228131e-07
-1.17380170324776e-05
2.0655059030029e-06
6.12157981243238e-06
-5.26357257807105e-05
-4.76222882068681e-05
-3.893638303208e-05
-3.60681980800791e-05
-1.72162024239927e-05
-1.60150797423866e-05
-6.30459372590897e-05
-4.45599599065486e-05
-1.26277646895484e-05
-3.35423633899617e-06
-1.5654298488798e-05
-9.85388447762487e-06
-3.50758606014772e-05
-3.99619476727875e-05
-2.93634511503996e-05
-4.3091005628242e-05
-4.25762389153151e-05
-1.08830985683272e-05
-2.63513437866474e-05
-7.11518755530348e-06
4.85365776025438e-06
-1.54049322292749e-05
8.82782473205766e-06
-6.79817146419252e-05
-2.03644188216636e-05
-9.49455110987306e-06
-2.1070277926202e-05
-3.16147335684181e-05
-4.16747159708909e-05
-2.7959484057935e-06
-3.49113614135538e-05
-6.01991706883515e-05
-3.97125587899781e-05
-5.4311014382871e-05
-1.4713766211547e-05
-1.06753093527181e-05
1.00428462719333e-05
-2.92893728918619e-05
-3.49196238801131e-05
-2.24950739887462e-05
-9.71445593225129e-06
-2.14414941397542e-05
-3.50643803050657e-05
-3.9018406880272e-05
-3.20541797552452e-05
-5.07078871016781e-05
-2.49124976808597e-05
-2.83584162386102e-05
-1.90185661310978e-05
-3.32710401914627e-05
-4.82259672739909e-05
-3.1395885914072e-05
-2.59146451315748e-05
-1.83267121015506e-05
2.85250343872898e-06
2.97160108279311e-06
-1.87328097325832e-05
-5.03773277303272e-05
-2.27701289642646e-05
-4.50113939015443e-05
-4.50813358472392e-05
-1.16520041080849e-05
-5.3509166435784e-05
-4.23900348658472e-05
-3.43360067660644e-05
-2.48222021915464e-05
-1.82525524559697e-05
-4.87024038668314e-05
-3.47059652757932e-05
-3.69408393464811e-05
-3.0354441695864e-05
-1.83163261097081e-05
-1.62132226447905e-05
-2.15477827838583e-05
-8.13021562036672e-06
-6.24671883859074e-05
-2.22242880009063e-05
-3.3749245340945e-05
-2.40090048529044e-05
-2.80942843384085e-05
-4.62243670867412e-06
-1.69302434937785e-05
-3.14665508827763e-05
-2.89504784492037e-05
-2.93966580761255e-05
