# Supplementary material for: Research on computational propagation and identification of mine microseismic signals based on deep learning
Source: PLoS One. 2025 Oct 22;20(10):e0334641. doi: 10.1371/journal.pone.0334641 (PMC12543183; doi:10.1371/journal.pone.0334641)
Supplement: S7 Data — (ZIP) [file pone.0334641.s007.zip › 000100900001590.xlsx_0.txt_24.txt.txt]

-2.86334660123757e-05
-1.6884689375305e-05
-2.00647257749499e-05
-6.31029124617898e-05
-5.24564656237101e-05
-2.97505338819393e-05
-1.71935697940523e-05
-2.08500603595801e-05
-1.98445673277055e-05
-5.44090926207378e-05
-1.16928544263483e-05
-3.95666066130302e-05
-4.69425591475131e-05
-3.17385843493143e-05
-2.61185323164068e-05
-8.75559160433014e-06
-3.75782589157391e-05
-2.53428897212767e-05
-3.88111964391638e-05
-5.15114013271473e-05
-4.06418911843897e-05
-3.02496871240038e-05
-1.74338370262712e-05
-3.09022781532852e-05
-2.19037203487666e-06
-3.24247013407166e-05
-3.99037735174526e-05
-4.68714280158901e-05
-1.3694712746877e-05
-7.10457355137335e-05
-2.01024230240238e-05
-4.68378033028155e-05
-2.33629949560182e-05
-8.43530950905357e-06
-2.76290535702744e-05
-7.01436769415921e-05
-2.32032827541964e-05
-3.78922325019942e-05
-2.83886754723258e-05
-1.23494491067248e-05
-7.7937899951369e-06
-2.08132346798036e-05
-3.18693980252485e-05
-4.53541558214023e-05
2.48876430036283e-05
1.4612824801544e-06
-2.0222794741567e-05
-4.51991746186617e-05
-3.53879817324814e-05
-2.02582822206493e-05
-3.42984631235163e-05
-3.41045487247413e-05
-1.77511242082237e-05
-4.43835690165283e-05
-4.24834843886223e-05
-2.53916600864829e-05
-2.37710456027771e-05
6.5248177845852e-06
-8.4834795905897e-06
-3.07191786966631e-05
-1.17265232968621e-05
-3.05163160293793e-05
-1.60190871610576e-05
-3.31621815308848e-05
-4.13914986275191e-05
-2.42239923479647e-05
-2.56338052658955e-05
-1.40229432143903e-05
-2.00255556890862e-05
-3.10838054768538e-05
-2.22114134572503e-05
-3.85785331014853e-05
-1.9808531328465e-05
-4.9649048985723e-05
-2.01505419578039e-05
-4.56372508552777e-05
-4.37251784732944e-05
-3.2187648413186e-05
-2.01433486189003e-05
-3.68496115057702e-05
-3.34903286517161e-05
-3.34036187038198e-05
-4.3180901339055e-05
-8.97978993439616e-05
-1.60476248779503e-05
-2.88438537519591e-05
-1.84279515681771e-05
-1.2279707689308e-05
1.56838605227217e-06
-2.29248299374383e-05
2.90827037077357e-07
-2.71017677927307e-05
-4.68975395556676e-06
1.52782259716581e-05
-2.72124321637972e-05
-3.08800275572452e-05
-5.12660473978959e-06
-2.24196176825623e-05
-3.34322035232636e-05
-1.81972080264432e-05
-3.88624464783815e-05
-1.07270225078115e-05
-4.17895296140562e-05
-4.16604392554165e-05
-5.66006512238078e-05
-3.28189942028408e-05
-4.82271917299954e-05
-2.54409780951014e-05
-1.29389959941897e-05
-5.61332223129478e-06
-5.66851576859563e-05
-1.63186211762614e-05
-3.38938054484982e-05
-5.14928904236553e-06
-1.76666746869797e-05
-3.9718753110237e-05
-4.33242697548872e-05
-1.86701485725883e-05
-3.55472052508257e-05
-3.01052527199599e-05
-3.93505804685959e-05
-1.5974745450382e-05
-2.80541059176364e-05
-4.60056817540405e-05
-4.13809466238368e-05
-1.31112522777886e-05
6.70172817409075e-06
-2.01994090643555e-05
-2.49783976110965e-05
-4.92431337986534e-05
-1.74374265203342e-05
-1.89014874339977e-05
-2.84838996096936e-05
-8.77619769940275e-06
-1.69630474927891e-05
-3.32647235486338e-05
1.61122055522139e-05
1.29592065872936e-06
-4.02221517349382e-05
-2.80703277785162e-05
-4.18652725662548e-05
-8.2106531321349e-06
-2.53570029574848e-06
-2.38138537540598e-05
-5.50794462544429e-05
2.2904118255552e-06
-4.02294998833753e-05
-2.01250402858049e-05
-2.54957964833289e-05
-3.80157091907392e-05
-2.21030153314974e-05
-3.08199544906053e-05
-4.11847679747367e-05
-4.0187463871544e-05
-5.4200906171444e-05
-1.89140968673578e-05
-6.81598778699285e-05
-4.06414344537638e-05
-1.47557816465304e-05
-1.21769327354127e-05
9.63764120638573e-07
-2.76679480207446e-05
-1.4920238542977e-05
-3.80537077177302e-05
-2.6102912357809e-05
-3.22049012131544e-05
-3.73723251154876e-05
-5.39649539405698e-05
-5.33585194630767e-05
-3.54357844389446e-05
-1.37008319715578e-05
-2.27869036535884e-05
-3.32982493945767e-05
-3.39538693928879e-05
-4.23188023421265e-05
-1.33452197800236e-05
-3.2517247874473e-05
-3.15082278649432e-05
-1.95657448840123e-05
-3.44980704697406e-05
-3.49127023907697e-05
-3.09160051572134e-05
-2.95219184166144e-05
-1.84017902417454e-05
-4.54848159616132e-05
-7.95147169581756e-06
-3.65536305343721e-05
-4.49958999031799e-05
-4.23267195019963e-05
-3.5143828223211e-05
-3.57523448094267e-05
-5.17232455243572e-06
-2.16003096351615e-05
-3.3411377426757e-05
-1.05553716772238e-05
-2.78372587566319e-05
-1.65724582419929e-05
-2.49437470036012e-05
-9.36688110006833e-06
-1.37254505522346e-05
-3.90300557593922e-05
-1.72256236188713e-05
-2.98722135097385e-05
-2.65228662853704e-05
-1.64520184707702e-05
-2.05550922372125e-06
-2.38692209602028e-05
-4.2865543154609e-05
-4.20810398896286e-05
2.56275886657638e-06
-4.32222308807951e-05
-1.43398694055433e-05
-5.49381954020499e-05
-2.14283662460401e-05
-2.50830288357321e-05
-4.23954664486276e-05
-9.07880986072687e-06
-2.10987918055982e-05
-2.63612152132248e-05
-3.50776866474768e-05
-3.53193435350023e-05
-1.6034910132573e-05
-3.81647185206235e-06
-4.95435746743867e-05
-4.64366572683286e-05
-2.84343736901052e-05
-2.45902989566432e-05
-4.95554538279213e-05
-3.98869037826678e-05
-4.57057766520659e-05
-4.10230776934294e-05
-1.55743612622057e-05
-2.59685945054297e-05
-3.03672092255555e-05
-4.30270805437486e-05
-3.24546275203502e-05
-3.21535414888254e-05
-2.24227597188221e-05
-1.15640350049947e-05
-4.06599761190073e-05
-2.91303892302738e-05
-2.46686739413299e-05
-1.02749308342551e-05
-5.02882116665867e-05
-3.50984823621981e-05
-3.44741909723382e-05
-4.1826849972585e-05
-2.49054930352769e-05
-5.96077707473953e-05
-4.26942021040267e-05
-1.93413756404628e-05
4.69013421526557e-06
-1.00773658532845e-05
-3.61607795266898e-05
-4.47436427155633e-06
-2.27902235102444e-05
-2.17514786957684e-05
-1.44107790166125e-05
-3.26716491942973e-05
-1.10908873875266e-05
-1.7610510981552e-05
-1.98359021626874e-05
-3.60255086452212e-05
-3.61114876709508e-05
-2.07617548373005e-05
3.07059548935812e-07
-1.03566240713203e-05
-2.36483854182593e-05
-2.08084159164894e-05
-4.4276960538853e-05
-3.1937171302952e-05
-4.19008397536047e-05
-6.80907256830363e-05
-3.78880918805711e-05
-2.89946198474613e-05
-2.79486969712359e-05
-1.22728575096615e-05
-1.75329406909358e-05
-2.11669072710517e-05
-3.70387122491149e-05
2.44544133849394e-06
7.10702088554562e-08
-1.81747997093426e-05
-2.12825900009816e-05
-3.49569367559774e-05
-6.0945178428648e-05
-2.48919978466754e-05
-4.11736176196038e-05
-2.65598014501021e-06
-3.21116942986928e-05
-1.57265204775065e-05
-3.71901082166027e-06
-3.42206226561354e-05
-2.27383115732892e-05
-3.92661715305334e-05
-1.79944431141712e-05
-2.12551526996978e-05
-4.0452222063854e-05
-2.66295699274022e-05
-2.70566730448863e-05
-3.13266751640582e-05
-4.01147081114343e-05
-9.46161110002681e-06
-5.49867634239272e-05
-3.3435167670824e-05
-2.51373341955893e-05
-3.40972917465721e-05
-2.77956940436017e-05
-2.64749325700001e-05
-1.86835861927319e-05
-4.1491292106038e-05
-5.06476314673302e-05
-2.03743454377013e-05
-2.70441903895578e-05
-1.30157477329891e-05
-4.14402988151461e-05
-2.89713978130188e-05
-4.78581725466222e-05
-2.23394003460131e-05
9.82528915850159e-07
-2.03007565273373e-05
-8.90363059723153e-06
-4.15717995412009e-06
-9.56557962280719e-06
-1.63898785632163e-05
-4.00985318122507e-05
-3.99081960141457e-05
-3.06673346774311e-05
-4.57678967313233e-05
-1.15050238360745e-05
-4.37319677212467e-05
-1.20596526899642e-05
-2.44875894919098e-05
-1.40746825137794e-05
-7.19091698828138e-05
-3.3740459877951e-05
-7.25244954301652e-06
-2.61768210398896e-05
-3.8490928992493e-05
-2.76200226991362e-05
-1.88322484259394e-05
-1.39311030614574e-05
-4.09127482643429e-05
-8.69925471864993e-06
-4.66814202079573e-05
-5.02239348604774e-05
-3.00659032407125e-05
-3.09611010143703e-05
-1.27802553405522e-05
-2.77720199320981e-05
-2.98299842911336e-05
-3.50850186332334e-05
-3.19939671291299e-05
-3.56158178968785e-05
-1.74627877780327e-05
-3.75460527776397e-05
-2.01039245697406e-05
-4.39486953827573e-05
-1.72310908402159e-05
-1.36684139384103e-05
-3.21174679199345e-05
-1.80495257514575e-05
2.01174479937582e-07
-4.42388103443489e-05
1.48589109855831e-05
-2.0901465577059e-05
-3.99059460014789e-05
-7.86277671643995e-05
-1.89568726161178e-05
-1.82720277444155e-05
-5.46980949986189e-05
-3.91204477446458e-05
-3.07368345095572e-05
-3.3576197601325e-05
-1.75038793857394e-05
-3.34042256508749e-05
-5.22646916931017e-05
-1.48951551108594e-05
-4.81468545473535e-06
-2.49458606872471e-05
-2.12605771506157e-05
-3.03261483636596e-05
-3.43151290166398e-05
3.3381010798475e-06
-4.61136100207646e-05
-2.31105468479657e-05
-2.08170066115272e-05
-3.04523108512661e-05
-2.69694682676998e-05
-7.16958805855389e-06
2.63840820265775e-06
-4.24571905966258e-05
-4.42727659531005e-05
-2.71371350858189e-05
-1.58318634198954e-06
-2.8204187710641e-05
-5.48134509927477e-05
-2.79153413352066e-05
-6.47356707395875e-05
-3.80694314835549e-05
-6.09165745687656e-05
-1.5801019807989e-05
-2.10770432950866e-05
-3.95518283714888e-05
-5.65499469740667e-05
-2.68471590436368e-05
-2.00197027998896e-05
-5.03313249536863e-05
-4.07439759058122e-05
-4.10910126309126e-05
-5.24664111774309e-05
-6.90238727579736e-06
-2.47965577252329e-05
-4.6123916304562e-05
-1.76413669492239e-05
-4.37025490419139e-05
-6.5158043619611e-05
-1.91097539704266e-05
-3.70474205235681e-05
-3.89529066665272e-05
3.15974763659318e-06
-1.46385200385132e-05
-2.71786051434342e-05
-2.88938808173769e-05
-3.35947642118393e-05
-3.60646574451359e-06
-5.92070210455517e-05
-3.85628361061367e-05
-3.88537434303603e-05
-4.9696007109042e-05
-1.63075168441429e-07
-3.58234935934327e-05
-2.40041437155239e-05
-2.20414154728986e-05
-3.24067603376303e-05
-1.72104753448768e-05
-1.47992374044895e-05
-6.49173473362683e-05
-1.53246016670774e-05
-1.7603629469165e-05
-2.47876533845128e-05
-3.06276393279093e-05
-1.59680460441028e-05
-3.01034135970251e-05
-4.34362526205889e-08
-2.20064066431186e-05
-3.06501655172571e-05
-2.58644760957312e-05
-2.39545537542143e-05
-2.9023007593155e-05
-2.77022199805268e-05
-4.35701379988161e-05
-2.24392171276402e-05
-1.18955060168632e-05
-1.50027777993798e-05
-3.90912391532688e-06
-9.08845956797613e-06
-3.01235286389979e-05
-2.00417496555764e-05
-2.71628081697766e-05
-6.8994460965172e-05
-6.54212742846539e-05
-2.95726148573575e-05
-2.90133827738999e-05
-3.91337667862767e-05
-1.3623604010035e-05
-4.08788242611887e-05
-5.03756526639657e-05
1.25023230977489e-05
-2.51304091396491e-05
-4.29644589788149e-05
-3.83140799297651e-05
-6.37096065728557e-05
-2.44955721767183e-05
-3.1439533278378e-05
-2.72563612352748e-05
-3.69859772552591e-05
-4.36922933738908e-05
-2.07628811834063e-06
-1.59380456375306e-05
-2.13419589657329e-05
-6.68825774804133e-05
-4.27471343138317e-05
-2.41092306033811e-05
-5.15355846916734e-05
8.60292697335534e-07
-1.69092036108321e-05
-5.63563975291954e-06
-3.6082248501617e-05
-4.37761531599728e-05
-3.099577182248e-05
-4.50714845354987e-05
-1.37489239968942e-05
-2.90188742594555e-05
-4.11258962187592e-05
-3.81389368562953e-05
-3.70700528121494e-05
-2.40030520584771e-05
-1.99801324146822e-05
-2.08370691234029e-05
-1.19621206492788e-05
-3.71158291758135e-05
9.38064815514165e-07
-4.15020711756343e-05
-2.00366589209183e-05
-1.25485632713727e-05
-4.29211698795559e-05
-4.97609075697993e-05
-2.6615611909431e-05
1.74985072645023e-05
-2.35854488059979e-05
-1.51159029387617e-05
-3.57542994204482e-05
-1.83528433619253e-05
-2.84324667610906e-05
-5.22724635304991e-05
-5.02482855950186e-07
-1.94778819433807e-05
-4.06080256897677e-05
-1.52679054534507e-05
-3.99527941111236e-07
-1.17853989548317e-06
-1.53561984575837e-05
-4.04032569392807e-05
-1.90626332482715e-05
-1.18156528024029e-05
7.95176177506467e-06
-4.90937424700677e-05
-1.44359967751037e-05
1.06346579901916e-06
-7.33471426053277e-06
-2.69565356116898e-05
-2.26559828310659e-05
-3.86395382239279e-05
-5.58113826415432e-05
3.83968561368224e-06
-3.69579174795098e-05
-8.86215893438555e-06
-4.07565827983762e-05
-3.00771399006407e-05
-2.72196386534506e-05
-2.17926087376092e-05
-6.49928473979084e-06
-4.85226345289112e-05
-2.30322421257464e-05
-2.61599042111761e-05
-3.75853415671741e-05
-1.23330590163574e-05
-6.4455553010754e-06
-2.06850693003613e-05
-1.52326612636312e-05
-2.26122049567972e-05
-1.77240088194283e-05
-2.72680451576182e-05
-3.15506385306435e-05
-2.18653277674821e-05
-3.46485357568027e-05
-5.48411519121257e-05
-3.9237091500018e-05
-1.33682540431767e-05
-4.46618620273239e-05
-7.93330578290961e-05
-4.88228639875129e-05
-4.02333827703971e-05
-4.34064845154278e-05
8.054740450425e-06
-3.54083841039049e-05
-2.63188941395277e-05
-1.90294572226634e-05
-5.26205251322922e-05
-1.02755926411686e-05
-3.68376918914792e-05
-5.22061377779533e-05
-4.00498022466014e-05
-3.42513796249244e-05
-3.78640115909469e-05
-4.25072674536293e-05
-6.27047374842866e-05
-1.9155972033344e-05
-3.26633098669584e-05
-2.2634056038722e-05
-5.94148188432097e-05
-1.03389045820136e-05
-2.40750057292504e-05
-5.21469047361406e-06
-7.70203248452589e-06
-3.54369206479817e-05
-4.9133419138551e-05
-3.44050452098982e-05
-5.40198505119424e-05
-3.89579566079031e-05
-6.29881771217566e-05
-2.85840368585098e-05
1.88220025740678e-05
-2.93996932976581e-05
-1.38980985797571e-05
-4.07501467517057e-05
-1.60979194392757e-05
-1.56699425038452e-05
-2.60953119312249e-05
-5.12171294420034e-05
-7.04843186444089e-07
-1.20804809322389e-05
-2.79739339547252e-05
-2.47445362208264e-05
-5.66598511876243e-05
-2.55443076236088e-05
-3.70828357530869e-05
-3.33307838296699e-05
-1.38318936070551e-05
-1.73549348759275e-05
-3.68057186893462e-05
-5.29342994447641e-06
-3.38618871295375e-05
-4.69818417216328e-05
-3.64278142177715e-05
-1.56674536724617e-05
-4.69438753722012e-05
-2.19400844170885e-06
-1.23256159791475e-05
-3.8405284019222e-05
-3.03448154594632e-05
-2.105498530655e-05
-3.67059782718266e-05
-4.19738044824218e-05
-7.5809292604478e-06
-3.29810277333633e-05
-9.19467298492061e-06
-1.52980570678318e-05
-2.80012240734788e-05
-2.34817680539421e-06
-2.73181706601649e-05
-5.17711212230552e-05
-4.84275963786743e-06
-4.04242445397672e-05
-6.12736882956115e-05
-6.22154310250762e-05
-2.53416593912938e-05
-4.37119195313654e-05
-4.93574381588282e-05
-4.09378415592918e-05
-1.82174201419107e-05
-3.46777478844859e-05
-3.65432758149899e-05
-2.47393561669207e-05
-4.91570171184372e-05
-7.01822643094086e-07
-1.08556543689771e-05
-2.51028880217039e-05
-4.45119826615145e-05
-2.1245021274777e-05
-2.80616313349332e-05
-4.55128372452201e-05
2.1492247766557e-05
-4.13790868431853e-05
-4.10329326306753e-05
-1.63292586694845e-05
-5.05285360010253e-05
-2.66930338997131e-05
-5.71889240605091e-05
-7.01040878607796e-05
-1.24007247701252e-05
-3.37208728960576e-05
-3.92667501530481e-05
-4.1772280329203e-05
-5.15632591583783e-05
-4.9170572258376e-05
-3.78012317794541e-05
-1.61490129070297e-05
-2.10287468507376e-05
-3.41209555553908e-05
-3.15057429825537e-05
-3.81567353615919e-05
-1.16019543143479e-05
-1.05495739564894e-05
-3.85313697528953e-05
-1.02403754434714e-05
-2.60136183884346e-05
-3.67021885343775e-05
-3.8001604984078e-05
-2.78361775835527e-05
-3.81922201453847e-05
-3.21113697194138e-05
-4.56538481385546e-05
-3.5900332794954e-05
-1.8102963805639e-05
-3.64810108703799e-05
-1.87503279128552e-05
-2.00551265335689e-05
-4.16761384238549e-06
-2.65840272715061e-06
-3.61701599290049e-05
-5.10763005467328e-05
-1.90079864354257e-05
-2.75703559413406e-06
-2.6969063999502e-05
-6.49890629101472e-05
-2.85705599609323e-05
-4.09083148787638e-05
2.69889204390346e-06
-4.68701691448099e-06
-2.01117882082492e-05
1.02231960204633e-06
-3.36154671078203e-06
-1.48817202830281e-05
-1.94812240250427e-05
-6.54302518286197e-05
-3.00049815244062e-05
-2.68830595386439e-05
-2.60616620661696e-05
-3.97976080285075e-05
-2.71750589467267e-05
-3.06332464907798e-06
-9.75187112543165e-06
-3.0118910106867e-05
-4.57312450343806e-05
-3.80555009219824e-05
3.14324317378803e-06
-8.13023193782071e-06
-4.2794704198471e-05
-6.68752204791285e-06
-2.65625390124101e-05
-2.82656600460022e-05
-8.81760074123787e-06
-4.90602448745496e-05
-1.22396849419837e-05
-3.64859693524651e-05
-3.70958636429803e-05
-2.74526646750335e-05
-4.76380711345136e-05
-6.29734894841618e-05
-3.43348349917219e-05
-3.94945191385043e-05
-1.20109507165245e-05
-3.04782331956282e-05
-1.50385605653201e-05
-2.14625534632726e-05
-4.44601798657106e-05
-9.85482352543516e-06
-2.32172751758108e-05
-4.00942280199523e-05
-4.11511911163934e-05
-4.80407890765669e-05
-6.47916065706318e-05
-5.18987978094922e-05
-3.24953490919294e-05
-7.85455070260089e-06
-2.77788252649056e-05
-2.0167551192764e-05
-5.85216298127856e-05
-1.14298474772249e-05
-4.24930291489827e-05
-3.39186334866937e-05
-2.45639942216186e-05
-2.22494270633753e-05
-2.04317010309836e-05
-2.00128940927946e-06
-3.74137674762164e-05
-1.66467771488707e-05
-3.65845017702148e-05
-1.79007829077748e-05
-1.19529934441617e-05
-3.01491046385829e-06
-2.21801658520293e-05
-2.62773171858243e-05
-2.42530753598511e-05
-2.84120148049734e-05
-4.8384153853651e-05
-2.44046627172622e-05
-2.03987384520448e-05
-3.34908248226369e-05
-2.75004520616195e-05
-2.36193310822011e-05
-4.03167577218392e-05
-4.81260879658886e-05
-1.21359605456196e-05
-3.19997769804965e-05
-2.0672265429839e-05
-4.03293711940191e-06
-4.64533653179074e-05
-2.42060168672974e-05
-2.19981588400112e-05
-1.57310367315205e-05
-6.20336466729906e-06
-2.73142026193612e-05
-2.72706453996339e-05
-3.33193376374976e-05
-3.52408212125037e-05
-2.41765148010012e-05
-3.44921506566815e-05
-2.59513086179709e-05
-2.56947253922055e-05
-2.01089761099292e-05
-3.87888909014279e-05
-2.82252696185835e-05
-5.53591670140104e-05
-4.44330667228765e-06
-6.70724080395646e-05
-5.4694570536132e-05
-8.19474458595211e-06
-5.052698509213e-05
-2.87554040238122e-05
-4.11362127418338e-05
-4.24267631164702e-05
-5.30592105219812e-05
-4.50864793150336e-05
-3.35283737868785e-05
-4.30608290242833e-05
-7.73508576240896e-06
-2.74530336096124e-05
-2.13203218823445e-05
-3.79723156488239e-05
-4.58565466246682e-05
-4.06381222377362e-05
-2.92295527434374e-05
-3.44388347455986e-05
-2.35728464748454e-05
-3.53524349067224e-05
-1.76292049294601e-05
-4.95677858721733e-05
-6.96752796963271e-05
-2.75767652228354e-05
-5.87117334453859e-05
-1.00030020249728e-05
-2.81781600140003e-05
-2.15037350872865e-05
-2.07175212619986e-05
-1.24351510488886e-05
-2.99182590004441e-05
-1.92864120247683e-05
-5.64453216050516e-05
-3.38370647635052e-05
-2.7414689732086e-05
-2.02284641686403e-05
-2.44221900356113e-05
-3.05063854886485e-05
-2.55792998404731e-05
9.81004457238497e-06
-1.86771817409843e-05
-5.52293295370588e-05
-3.78740892512078e-05
-2.77132894813786e-05
-3.9099787216282e-05
-2.68259389482789e-05
-1.78603153936769e-05
-1.7413306267778e-05
-2.95224274625512e-05
-2.65305107776431e-05
-1.1971645735102e-05
-1.74880093738605e-05
-1.65942788269516e-05
-3.2024827605279e-05
-2.33705012142638e-05
-1.7804033901119e-05
-2.51968363023862e-05
-3.0507438054098e-05
-3.83531048916881e-05
-4.58198104352378e-05
-3.75041254888903e-05
-3.40061007256645e-05
-4.29713913471445e-05
-2.37122659714085e-05
-4.22262484297813e-05
-3.64732527003536e-05
-2.56893183999312e-05
-3.60493367893889e-05
-2.63119646500499e-05
-1.87899565624976e-05
-2.3737209104539e-05
-2.83561046748424e-05
-5.39348591430717e-05
-2.48435882838601e-05
-2.55392143592594e-05
-5.9220483363974e-05
-3.2000790969979e-05
-1.16987394054972e-05
-2.91019294106463e-05
-5.63789950325134e-05
-5.50117311857875e-05
-2.59832482093397e-05
-4.25934126663689e-05
-3.52399013654383e-05
-4.0112998865783e-05
-1.29930871716129e-05
-6.87746109641983e-05
-5.95518563842096e-05
-4.29438468322277e-05
-2.94149530517149e-05
-4.60285732788688e-05
-3.52429488779795e-05
-4.47585225571246e-05
-4.15787156490129e-05
-1.26412898569236e-05
-2.71088011934873e-05
-1.89224261474378e-05
-3.12458164889616e-05
-5.79670694178323e-05
-5.32466755316146e-05
-3.47367588547437e-05
-2.64103743990657e-05
-1.18784147555509e-05
-2.26330919893519e-05
-1.69417931612132e-05
1.42582708389046e-05
-3.87357236318888e-05
-1.34324251062156e-05
-9.94391774520314e-06
-2.21555308789528e-05
-4.21872614139011e-06
-2.62408962921292e-05
-1.8777904278287e-05
-3.51359129433308e-05
-3.02471274142038e-05
-3.35611015169444e-05
-3.58949495408735e-05
-1.08095209806764e-05
-7.86045886812121e-06
-4.29404665511209e-05
7.79711871795872e-06
-4.26502941693252e-05
-1.42438666332917e-05
-6.75736257652244e-06
-4.67618300249184e-05
-3.60150512090203e-05
-2.90672771363834e-05
-4.45294090367551e-05
1.86453961849087e-05
-2.40711389062267e-05
-1.74631278320659e-05
-4.14382610545433e-05
-3.65441548076113e-05
-4.3877494078276e-05
-4.73724071993413e-05
-6.40270611328112e-06
-2.09931637512592e-05
1.39058487756575e-06
-5.54021299282232e-07
-5.10679465842309e-05
-1.43265526205293e-05
-4.02907967988367e-05
-3.91608838330047e-05
-3.15452902232893e-05
5.24666641712149e-06
-1.66461293622112e-05
-7.09214688190826e-05
-6.32201737397643e-05
-2.13282765725527e-05
-3.95273563526981e-05
-9.24781163657414e-06
-3.61684797323079e-05
-2.71963397203796e-05
-8.52519045542464e-06
-5.61642843958547e-05
-4.0119055597443e-05
-1.29501433141046e-05
-5.22704211851049e-05
-1.28088394616943e-05
-5.32861498553603e-05
-2.79742029277297e-05
7.48034750695918e-06
-5.76569750352431e-05
-3.74731774532346e-05
-1.22828284063856e-05
-3.85140794533899e-05
-4.11464450400283e-05
-3.90627061248141e-05
-3.26762396944052e-05
-3.49296448238974e-05
-1.30848553462294e-05
-3.59732972096963e-05
-2.05856393489649e-05
-4.59631725241278e-05
-2.1211174301221e-05
-4.90405258678694e-05
-1.68640740656597e-05
-6.83740884231894e-05
-2.76407387461976e-05
-3.40992676874299e-05
-3.375742997992e-05
-3.95485999465075e-05
-5.41300239177704e-05
-3.48511397021202e-05
-1.77034443555518e-05
-2.66316921223778e-05
-2.28116441397983e-05
-3.50569254127264e-05
-3.0748768463599e-05
-2.23742152818745e-05
-2.56478562094976e-05
-4.06840133137593e-05
-3.30980198296418e-05
-1.65303258383409e-05
-3.2394711084567e-05
-2.5474099735599e-05
-6.23874801689425e-05
-8.83447897581388e-06
5.01839779066859e-06
-4.8675615180653e-06
-2.56552811073653e-05
-4.01357252513196e-05
-4.29536814986208e-06
-4.41307491646767e-05
-1.09444766910112e-05
-3.94203436020522e-05
-4.1265508769366e-05
-5.11409752874596e-05
-4.01349744664177e-05
-2.90760072550549e-05
-5.05891386850635e-05
-4.41701873488025e-05
1.61388828021073e-05
-7.48050040588379e-06
-4.15581450898161e-05
-3.87740661507871e-05
-1.42972824253395e-05
-2.80619278092773e-05
-5.30961998615831e-05
-5.07570871062148e-06
-1.69896744638475e-05
-2.79276755455344e-05
-2.47518331240232e-05
-2.65137233916263e-05
-2.20438020024067e-05
-3.28557766549452e-05
-6.0845685628703e-05
-1.88521409405218e-05
-2.76545550837043e-05
-3.50035257824972e-05
-4.46678407608083e-05
2.94947235777421e-05
-3.36083624567255e-05
-3.05883081814468e-05
-2.47081848512827e-05
-5.20907525072946e-05
-3.9033149021494e-05
-4.7620688636024e-05
-1.49591871591212e-05
-3.05568104683861e-05
-4.13128260051772e-05
-4.25872363090151e-06
-2.9556005585988e-05
-2.87446351979531e-05
-2.95124108140573e-05
-4.91462035565919e-05
-1.79320273413566e-05
-4.14230779640359e-05
-1.83021808626433e-05
-2.43558025114243e-05
-3.67553975019583e-05
-3.23699333951421e-05
-3.82244120810153e-05
-1.83054307711968e-05
-2.25938630438414e-05
-2.70696123829041e-05
-3.98724874726354e-05
-1.57027448246164e-05
-3.84373152429193e-05
-1.36424079466325e-05
1.22317573923598e-05
-6.18003310995659e-05
-3.36848248912654e-05
-2.84235920193669e-05
-4.54579049556389e-05
-1.81028138255725e-05
-1.14997155353564e-05
-1.3633600228259e-05
-3.12288730936558e-05
-3.48610657373772e-05
-2.81127015954661e-05
-2.83848059325075e-05
-1.6590025187796e-05
-1.66479479699064e-05
-2.82957221978912e-05
-2.92565260237996e-05
-2.31831785199746e-06
-4.19357731305844e-05
-4.22182508321994e-05
-2.15199620583057e-05
-4.17788321600019e-05
-1.34566265217563e-05
-3.13643036709111e-05
-1.8369761352483e-05
1.10675796545922e-05
-2.63370988450962e-05
-3.40806798176119e-05
-9.34259476237112e-06
-2.19855272722276e-05
-6.72926891913446e-06
-3.96981373306976e-05
-2.58814698261717e-05
-5.71669203611524e-06
-2.39705357855191e-05
-5.77505949241623e-06
-3.44876223593778e-05
-3.33592261073693e-05
-2.07850536405062e-05
-3.47599970458306e-05
-5.44683982444073e-05
-4.66793312030223e-05
-5.92689762168422e-05
-2.07504630922181e-05
-5.13994501901764e-05
-2.74324321144293e-05
-4.18835193381446e-05
-2.7961733319951e-05
-3.43259513136223e-05
-3.58815027660866e-05
-4.17702790255505e-05
-9.63680367001377e-06
-1.90949080708723e-05
-1.55149869208407e-05
9.42672978915208e-07
-3.06204117564149e-05
-4.15479508239114e-05
-5.46225848180195e-05
-6.12019853414535e-05
-2.27261734562528e-05
-2.8507359495564e-06
-2.57062531532315e-05
-3.44622576357875e-05
-4.97228640089819e-05
-4.03706497167163e-05
-4.07689796996296e-05
-1.75105071046997e-05
-4.67187957147676e-05
-2.1860041597255e-05
-3.38565843622254e-05
-5.23243904317713e-05
-2.5630586052959e-05
-2.15577797696333e-05
-5.74067914257189e-05
-3.02422219486922e-05
-1.57646393336947e-05
-3.79307686364709e-05
-5.02467581231473e-06
-3.6185941968154e-05
-6.74193251411015e-05
-5.51630184318327e-05
-3.97569177301188e-06
-4.04964209193212e-05
-6.91071346239624e-06
-3.50886346253063e-05
-2.00851862976291e-05
-9.97517550592292e-06
-2.18359063459389e-05
-1.99069655355861e-05
-2.62643840010149e-05
-4.62445733620187e-05
1.73391110176683e-05
-1.86321600957986e-05
-4.09849844433542e-05
-4.83365627703618e-05
-5.3497482823131e-05
-6.52655894630349e-07
-1.73979928361173e-05
-3.20559908897476e-05
-5.7768462173023e-05
-7.35048397995116e-06
-2.91706699972206e-05
-3.37578155195076e-05
-2.56111790935918e-05
-3.29625111354821e-05
-9.86997183626983e-06
-2.90098713895143e-05
-1.06710813791108e-05
-3.48091289831507e-05
-3.33842495659182e-05
-1.48141737727119e-05
-5.45973153913055e-05
-2.5281907907946e-05
-3.56992844325846e-06
-4.24002096897604e-05
-6.64564033208848e-06
-3.96941221329214e-05
-3.27307917019111e-05
-4.93024939117032e-05
-2.74476796053755e-05
-3.01040702462081e-05
-2.96397171875173e-05
-1.13832693031922e-05
-3.36223665121894e-05
-3.01776405827518e-05
-1.24575544221493e-05
-2.58864019349766e-05
-8.27464491399884e-05
-8.72442961410796e-06
-2.12727362530801e-05
-2.99001426639947e-06
-4.25352746061964e-05
-5.70445283115555e-07
-3.85535202724724e-05
-7.41913935901946e-05
-4.10653771860647e-05
-3.94338650575124e-05
-2.84655059809521e-05
-2.22096802751851e-05
-7.52818845668869e-06
-1.76926031006844e-05
-3.23722684061537e-05
-4.61039051483591e-05
-2.5103895369725e-05
-5.08166625316145e-05
-4.55858463891882e-05
-1.00488046055596e-05
-2.64008992931163e-05
-2.2859052755216e-05
-2.5034941492279e-05
-9.50504989101402e-06
-2.16412761299559e-05
-1.89197384440433e-05
-3.79451220935801e-05
-4.12093333636489e-05
-1.41240862381574e-05
-3.14953307327129e-05
1.74178564140958e-06
-5.41046991523599e-05
-4.66426284166122e-06
-4.56839989750635e-05
-2.64701560389229e-05
-4.50052247262551e-05
-1.55142631936696e-05
-9.95755559478673e-06
-3.9616327133231e-05
-8.83592602630441e-06
-3.59136759565398e-05
-4.00428266221717e-05
1.65670016601233e-06
-4.05234338826954e-05
-2.86149248777607e-05
-4.19164538825672e-05
-4.06220774667848e-05
-4.29711847459268e-05
-1.87438603951625e-05
-4.07648235097153e-05
-2.45274873056035e-05
-4.78100398899788e-05
-2.57582469862466e-05
-2.12207236199239e-05
1.18176352076514e-05
-1.67932311733349e-05
-2.28316678187115e-05
-4.40577933365215e-05
-3.31824206948728e-05
-4.39159913934934e-05
-3.5398961849469e-05
-4.10969270733048e-05
-2.94825384651975e-05
-3.4103667386648e-05
-3.09847912708088e-05
-4.84277758797437e-06
-3.74352287060588e-05
-6.2988209341525e-05
-3.58309149822241e-05
-5.74625505550401e-05
-2.80668202373837e-05
3.72609424683011e-06
-2.64270394082546e-05
-2.7275136115857e-05
-1.43330736817378e-05
-3.43024136456899e-05
-2.83717915419092e-05
-3.80361112816159e-05
-3.03151683220805e-05
-3.40738488741164e-05
-7.4713580553621e-06
-3.04045537340832e-05
-1.52283699237085e-05
-4.36021066345693e-05
-4.40217796451055e-05
-4.83483410462491e-05
-1.97570886839369e-05
-2.97612073613566e-05
-2.14808042313277e-06
-5.3705506300923e-05
-2.10861628835043e-05
-1.5388729254957e-05
-2.14509225340682e-05
-4.53795445126242e-05
-3.55302653550163e-05
-1.51759578822741e-05
-2.82508548395109e-05
-1.88011573054468e-05
-2.86983870570538e-05
-3.42052560507223e-05
-3.79145707751647e-05
-4.26063193380222e-05
-2.31443411010117e-05
-2.23964765969584e-05
-2.77431819500882e-05
-3.27650005658288e-05
-2.1450800284616e-05
-2.62895134985831e-05
-4.00291579822705e-05
-4.75983268812082e-05
-2.32397663472892e-05
9.53696617558996e-07
-2.04470497842662e-05
-5.67422538863272e-05
-3.1206427484704e-05
3.68439074647442e-06
-1.12924742571945e-05
-3.77611394386201e-05
-4.74578387356006e-05
-2.69424287541837e-05
-4.73476548427285e-05
-5.53709339556412e-05
-2.35764324046431e-05
-2.5121524113729e-05
-4.54299789739097e-06
-3.54493178809655e-05
-6.13860061336373e-05
-3.69435326680089e-05
-5.3892284528593e-05
-3.77332379971297e-05
-3.83971899395837e-05
-3.97666792027501e-05
-2.87830588552815e-05
-9.08662836126494e-06
-2.95382737875088e-05
-1.05847300460197e-05
-1.55026259351888e-05
5.32654312287481e-06
-1.64339737554269e-05
-4.31463302360155e-05
-6.36981489490485e-05
-2.27365041797851e-05
-5.06900964162366e-06
-3.13065496634744e-05
-4.07862305614064e-05
-3.79703727946304e-05
-2.83031013064707e-05
-3.85778728271959e-05
-4.96398966674601e-05
-4.06823860730817e-05
-4.46395898239382e-05
-1.32976340610102e-05
-2.12953092469206e-05
-3.73487975632895e-05
-3.10850505969893e-05
-5.71577441949575e-05
-3.62193776698057e-05
-3.58468376335902e-05
-2.85603403431044e-05
2.76376235857472e-06
-3.36301323150102e-05
-3.65987540321531e-05
-3.18375286247591e-05
-1.07204925039336e-05
-6.817712689393e-05
-5.95140459237555e-05
-3.98920550128527e-05
-1.67007627436611e-05
-4.76847873036467e-06
-2.3962248359685e-05
-5.49843105576026e-05
-2.25191315552052e-05
-2.482786326891e-05
-7.84525439962253e-06
2.97260719220752e-06
-3.62300495442678e-05
3.82193802091001e-07
5.9649031060835e-07
-3.13398108524001e-05
-6.24397046271738e-05
-5.13978722521438e-05
-2.20376717529518e-06
-2.77765813226218e-05
-4.48508331516953e-05
-2.31332054083731e-05
7.05979029061889e-08
-1.29855718304112e-05
-4.90691863640833e-05
-2.094850694651e-05
-1.8499436272212e-05
-2.92542790977652e-05
-2.47699575239412e-05
-1.09755267329175e-07
-5.63283719073725e-05
-2.66835380856463e-05
-3.73058777578492e-05
-3.78751755030462e-05
-9.54671312049976e-06
-4.52323009357582e-05
-2.15241492070637e-06
-2.64308759950336e-05
-2.82599932412423e-05
-1.34652209512236e-05
-3.51313844067461e-05
-3.12619911797097e-05
-9.1145480325215e-06
-3.02449689586201e-05
-2.16146764141179e-05
-3.02423506741018e-05
-3.21893399098742e-05
-6.20373814835941e-05
-3.76546260518081e-05
-1.34434320938184e-05
-1.34039325909941e-05
-4.80210903922141e-05
-3.09898370405508e-05
-3.94054555303016e-05
-2.43457205712699e-05
-1.41741251167918e-06
-3.40845551968833e-05
-3.8674051099286e-05
-3.57782974097541e-05
-3.50191892442739e-05
1.18645427273481e-06
-1.19989699005619e-05
-1.29354144127797e-05
8.91994445450418e-06
-3.39650892623998e-05
3.24971620921195e-06
-4.24210188216228e-05
-3.28069862361158e-05
2.01448128824643e-06
1.1828899905752e-06
-2.42711350403747e-05
-2.18449418663075e-05
-4.42808736495927e-05
-3.65476166517512e-05
-1.42186204725755e-05
-6.197990362356e-05
-4.32620832625304e-05
-5.15139436095178e-05
-1.45781427037455e-05
-4.84664457669964e-05
-2.49539039545654e-05
-2.84687321367672e-05
-4.58663968820166e-05
-4.98436055793562e-05
-6.026769867444e-05
-2.82985511564358e-05
-9.34861919970511e-06
-2.93281097211014e-05
-3.72987561426705e-05
-7.11530904603227e-05
-3.23862220806074e-05
-1.78417242969601e-05
-1.13153068871377e-05
-3.04575517105793e-05
-2.67058900969475e-05
-4.4639164999225e-05
-3.23605382499152e-05
-3.34996015104614e-05
8.0460575889139e-06
-3.38564979137972e-05
-1.90014157999501e-05
-1.35658137537643e-05
-5.33582703061013e-05
1.69694566077472e-05
-3.97727034075817e-05
-2.68705942446054e-05
-2.33014119364559e-05
-4.10904167457159e-05
-4.59043562221208e-05
-2.74626062750965e-05
-1.35194917621559e-05
-2.76046974975499e-05
-2.93549263279649e-05
-3.49191579660012e-05
-1.67392089797751e-05
-3.58698585541687e-05
-1.9920204228802e-05
-4.74241639669703e-05
-1.94288617883248e-05
-3.96400787537805e-05
-5.99831132543927e-05
-3.09390239216172e-05
-2.393511726035e-05
-2.29680818207682e-06
-5.57259087415068e-06
-5.07459805118817e-05
-2.7286870130352e-05
2.64398193585521e-06
-5.82494262177783e-05
-4.52843260684965e-05
-3.8415209654579e-05
-3.00503821120261e-05
-2.72264991724951e-06
-3.18839798208645e-06
2.48021696263552e-06
-1.14910743084777e-05
-2.09898559064685e-05
-3.57915128019388e-05
-2.35256511099127e-05
-4.09655784544016e-05
-2.76778935613296e-05
-5.46038620209437e-06
-4.01084100026247e-05
-1.86333410032064e-05
-2.34136091978219e-05
-3.36121707132223e-05
-4.64447310810749e-05
-1.63026962230292e-05
-2.26843899314386e-05
-3.28572118088522e-05
-3.14378632962434e-05
-1.75308431288445e-05
-1.30077217822096e-05
-3.75297372899243e-05
-5.00710251823629e-05
-9.77679971732733e-06
-4.65762984181987e-06
-3.11554747888314e-05
-2.22379540770002e-05
-1.3441682210571e-05
-1.72379414775941e-05
-1.33481954294466e-05
-9.10867912530188e-06
-2.61254029479479e-05
-4.99776622882037e-05
-2.57763224892089e-05
-8.50332779958142e-06
-2.07216658884925e-05
-1.08052524736763e-05
-1.34635384710756e-05
-1.7919631655873e-05
-1.34731461459482e-05
-3.3144194814962e-06
-3.76528757257798e-05
-1.40257305064906e-05
-1.69888978917939e-05
-2.24628413039281e-05
-2.918572941033e-05
-4.68331099657567e-05
-9.1588194211502e-06
-4.37591704790896e-05
5.33361351085518e-06
-4.98691571561534e-05
-1.2361450727948e-06
1.58962409249593e-06
-3.18546602014595e-05
-4.31366367474545e-05
-2.13587697269286e-05
-5.6502650254855e-05
-4.37631729191919e-05
-1.38137687259442e-05
-6.5744319150516e-05
-2.57696707996682e-05
-3.04651036046751e-05
-3.81450175015979e-05
-2.34128594378963e-05
-3.67497056885135e-05
-2.88284503822689e-05
-2.23727693373782e-05
-3.03069163499716e-05
-3.51479652320143e-05
-4.01382371406451e-05
-6.81282613059194e-06
-4.03701420611943e-05
-2.95395143706173e-05
-3.6534111190625e-05
-5.31013563368759e-05
-3.67330565251356e-06
-2.02745989725039e-05
-3.23886131341546e-05
-1.51006765548826e-05
-3.35960044464161e-05
-3.1866412265053e-05
-4.34530625415274e-05
-1.40346392187295e-05
-2.01881182461993e-05
9.25906607585367e-06
-3.07778267616301e-05
-1.79973878367452e-05
-4.25795843867051e-05
-2.88207743675164e-05
-3.67301725792187e-05
-8.23609537714584e-06
2.3498924014558e-06
-4.34543795441389e-05
-3.51539704138115e-05
-3.48650387849213e-05
-2.37328455494109e-06
-3.45702204312206e-05
-5.28415369115288e-05
-3.08307168501617e-05
-2.90546355097238e-05
-2.76924741257102e-05
-9.43776039893881e-06
-4.66185111216602e-06
-4.46043322330823e-06
-2.50387896947263e-05
-5.88681467180466e-06
-1.53215238666459e-05
-3.73494517064115e-05
-2.00285377776349e-05
-1.96847038983527e-05
-2.9167552444521e-05
8.8052616935809e-06
-1.11956684226212e-05
-3.44650209999107e-05
6.5099738316911e-06
-5.328878237955e-05
-3.19945476546609e-05
-4.22449659849048e-05
-1.35458593974227e-05
-4.20318702401354e-05
-1.7159913785423e-05
-3.65562218674658e-05
-2.8403586414055e-05
2.06287686076893e-07
-5.67626631665227e-05
-4.13974496624422e-05
-2.75598339613498e-05
-4.38109307119868e-05
-2.39494733932176e-05
-1.74936756784214e-05
-2.49532343573311e-05
-2.07981433071026e-05
-1.28937444181698e-05
-5.99990258871946e-06
-3.37915286171781e-05
-3.66970237747581e-05
-4.00087339857862e-05
-5.03911632453654e-05
-1.9565883435372e-05
-2.09560570052127e-06
-4.0257910848052e-05
-2.03227601631232e-05
-3.62883781051232e-05
-3.12712861450088e-05
-1.73522156410498e-05
-2.71921733412571e-05
-4.23887470293001e-05
-4.35840901575013e-05
-3.96859408370207e-05
-2.05305368574706e-05
-4.85181379507777e-05
-3.42064579531875e-05
-4.30841154831929e-05
-4.16372224279745e-05
-2.1199878961189e-05
-5.29996189663581e-07
-4.74950068151348e-06
-4.64140096019551e-05
-2.28897859457878e-05
-4.03263693154044e-05
-4.97548760943056e-05
-5.12817559466949e-06
-2.42244246801635e-05
-4.75895018794207e-05
-1.5857751044482e-05
-4.21964979933262e-05
-1.14648743194702e-05
-1.96565244226781e-05
-2.25436353577273e-05
-8.49547980829434e-06
-1.79506685107351e-05
-3.53514039828682e-05
-5.69027842825302e-07
-2.06679921207422e-05
-2.29772981149245e-05
5.08837596999239e-07
-4.43172353311341e-05
9.43102613573191e-07
-2.19341626860121e-05
-1.15633605115054e-05
-3.29818162898149e-05
-5.03770173687613e-05
-3.18957324448496e-05
-1.24567069432965e-05
-5.60984305819535e-05
-6.81688285947701e-06
-6.27644294540215e-05
-6.93916835686295e-05
-2.7385098403832e-05
-5.76660113425015e-05
-2.10285482338118e-05
-2.28870733546826e-05
-1.38766149266666e-05
-3.62335580878275e-05
-3.43763737373078e-05
-1.26597726965924e-05
-5.10114364882048e-05
-4.56494455530621e-05
-4.05648813756454e-05
-1.3138973586818e-05
-2.39796430681584e-05
-1.00116848731356e-05
-2.91803441223907e-05
-1.68954471418816e-05
1.416912580178e-05
-2.39573568434388e-05
-5.09591333913691e-05
-2.78558877500483e-05
-1.16239583002088e-05
-3.15313535265646e-05
-5.03294422901345e-05
-2.7098573515646e-05
-3.82430381155628e-05
-2.95910873282673e-05
-3.18998754921676e-05
-6.57722072563244e-05
-4.27112942576571e-05
-3.59929148644083e-05
-1.8370986184947e-05
-1.08884973037263e-05
-4.08872383866331e-05
-7.85392638626736e-05
-2.57681884529501e-05
-3.17905649375076e-05
-6.06039525531269e-05
-1.02116098617528e-05
-5.63834343322127e-05
-5.54470543559215e-05
-8.33126405592694e-05
-2.77476502163767e-05
-3.42772125975439e-05
-6.1687092988723e-06
-3.04287664044709e-05
-3.67662028321714e-05
-4.17386540480668e-05
-3.58522069518459e-05
-2.90881734069226e-05
-6.38279760042625e-05
-3.41833761494446e-05
-2.54028995136035e-05
-2.44069458939777e-05
-2.48181760826393e-05
1.39112324316076e-06
-6.84983663715327e-05
-2.44055236317408e-05
-4.83532133784095e-05
-3.0383674821564e-05
-2.30195599164688e-05
-3.49313121286225e-05
-6.24000669725658e-05
-2.61464008438514e-05
-2.54355884480357e-05
-1.2809191051519e-05
-2.54482653707898e-05
-1.38756132471316e-05
-3.32758601837627e-05
-1.91718569521853e-05
-3.59917811620373e-05
-2.92896653637059e-05
-2.69022864457196e-05
-2.15027334598361e-05
-3.78820348108826e-05
-2.20336858165317e-05
-2.66416461173846e-05
-4.91741048967349e-05
-2.92489693933556e-05
-1.62869516643925e-05
-3.44082228000161e-05
-1.395716652849e-05
-1.85750363261988e-05
-2.65432154507468e-05
-3.76023826492124e-05
-3.71389291980508e-05
-9.09337612377542e-06
-3.36231516492102e-05
-5.7035936179486e-06
-4.98522348940514e-05
-3.33420674600792e-05
-5.40212320134271e-05
-4.44079057314402e-05
-3.06595797583025e-05
-2.74463772920423e-05
-5.40260623685103e-05
-3.45628078328493e-05
-4.41930756625691e-05
-2.44848556766932e-05
-2.5969103448469e-05
-2.68480114647213e-05
-3.45241502161155e-05
-5.94419822837467e-05
-4.89649317166627e-05
-3.76329206608929e-05
-5.82100277970525e-05
-5.55395613013191e-05
-2.60017660180195e-05
-6.99282000026651e-06
-1.74096340247839e-05
-6.18332539829373e-05
-3.55880834848392e-05
-4.78273462948732e-05
-1.75860191541553e-05
-1.24603306171219e-05
-3.62600589142418e-05
-3.05719630788645e-05
-3.7316199308891e-05
-2.35688273010066e-05
-2.3409668509728e-05
-3.95195150756541e-05
-3.41655133197797e-05
-1.25734858596404e-05
-7.60026317422863e-05
-4.95518480612058e-05
-7.55915139745217e-05
-6.14547164302251e-05
-1.1720841451569e-05
6.93244485097252e-06
-1.40080882873806e-05
-1.86749192808275e-05
5.96190591737247e-06
-4.74112980281313e-05
-2.89482502433218e-05
-6.26475605565777e-05
-3.13547261647871e-05
-4.00247148026531e-05
-3.20349948671051e-05
-2.31484867630489e-05
-2.25537475348169e-05
-2.09488291416054e-05
-3.35949255372858e-06
-2.80976484634255e-05
-9.74679714390682e-06
-4.62629051327394e-05
-2.11651504425571e-05
-4.62420172565535e-05
-5.13280631541368e-05
-4.14232693588687e-05
-1.37030165755085e-05
-5.59736469077932e-05
-3.77984445534779e-05
-3.90369054034801e-05
-3.15546033915015e-05
-1.06158127074988e-05
-2.36554472388673e-05
-3.17445176418406e-05
-1.03820369036229e-05
-1.70223898517128e-05
-1.01489919626771e-05
-1.62630406682014e-05
-2.60976426712929e-05
-1.59442853470456e-05
-5.18811865712501e-05
-5.80729607549596e-05
-4.69939193690948e-05
-4.52054810146514e-05
-5.68029677155646e-05
-2.42759341508597e-05
-3.93891302575946e-05
-9.15341607727631e-06
-3.31588872185157e-05
-5.21750799501892e-05
-6.33028207037304e-06
-3.08958859210493e-05
-1.70830572966154e-05
-1.46870213239758e-05
-2.92125548649629e-05
-1.62466789235306e-05
-3.06712919997798e-05
-4.81527377051171e-05
-1.76283422476168e-05
-1.85317067244148e-05
-4.33913294352677e-05
-3.7719524082434e-05
-3.69453824914502e-05
-6.30420754776954e-05
-2.87028905144806e-05
-2.75886198527361e-05
-4.25305279481305e-05
-4.58448729162719e-05
-3.69186626426958e-05
-3.09188053924035e-05
-4.33766749148158e-05
1.87923540932982e-05
-2.4002388496622e-05
-3.12850819412918e-05
-3.52378455807945e-05
-7.54372069141004e-05
3.4863782449278e-06
-3.7601523201419e-05
-1.12507662889984e-05
-1.3081380428881e-05
-2.09173689558238e-05
-1.90911587766645e-05
-4.29801413738607e-05
-5.20512634119992e-05
-4.88260720396803e-05
-4.90911736664979e-05
-3.40764726086742e-05
-3.5594582301578e-05
-2.23103742679943e-05
-2.46914154219655e-05
-1.06007322990699e-05
-1.71173813507287e-05
3.261753758564e-06
-2.38110948143118e-05
-1.69932717384543e-05
-1.66158809735086e-06
-4.53799558381147e-05
-4.87923611447092e-05
3.62566316415044e-06
-1.49980370571517e-05
-3.2166658611506e-05
-4.10925637520678e-05
-2.57068316594737e-05
-4.25681013853844e-05
-3.1913601856154e-05
-1.3456874052379e-05
-1.25512306576858e-05
-3.71994245759417e-05
-3.11712672999015e-05
-5.62008394404864e-05
-2.19362685788732e-05
-2.07220664316187e-05
-2.99355132566757e-05
-4.04580391217814e-05
-4.36548145417827e-05
-4.81589469333596e-05
-3.05728601222013e-05
-9.17929245751697e-06
-3.51734487524192e-05
-5.76082946619852e-05
-3.85546903165984e-05
-5.36248335786778e-05
-1.8252649217056e-05
-3.03939630347784e-05
-2.16002928028419e-05
-1.63929278157806e-05
2.35857525551795e-07
-4.52435946652176e-05
-2.46713530043783e-05
-3.65930044221237e-05
-3.05618283238323e-05
-6.21387757009703e-05
-3.81332803966645e-05
-3.03702957374586e-05
-3.90657577765282e-05
-2.06034336683247e-05
-3.05763055554913e-05
-4.28876291770828e-05
-1.68044555277705e-05
-2.17869253954787e-05
-3.87472542367752e-05
-3.94929542957402e-05
-3.24778886931412e-06
-3.00992336251314e-05
-2.90633664204409e-05
-3.78051850867e-05
-5.2295769666978e-05
-3.73285059290458e-05
-3.39819732994841e-05
-4.28332882716723e-05
-8.87308304272951e-06
-2.69791554161736e-05
-1.99641512369674e-05
-2.11953729045114e-05
-5.46049945861209e-05
-5.39631882672709e-05
-3.1897287064786e-05
-1.70566028796344e-05
-4.32656828330488e-05
-3.24798999295273e-05
-5.29028389635275e-05
-3.62280928673753e-05
-3.03728088618862e-05
-4.58390003080891e-05
6.10926829934167e-06
-1.53194013914686e-05
-3.01736588788373e-05
-2.4211215491632e-06
-1.78067834248777e-05
-2.2538443204924e-05
-4.20448780328237e-05
-7.8849216907814e-06
-9.38450849481744e-06
4.98303166284946e-06
-3.10350926387316e-05
-2.17923112343505e-05
-8.80832143641958e-06
1.15011437278658e-06
-1.04926715597895e-05
-2.8208729028949e-05
4.66916664690174e-06
-5.46326319734167e-06
-6.03959148989612e-05
-4.33540160520953e-05
-5.04696756095384e-05
-6.31599260185063e-05
-3.55007882179177e-05
-2.06603903075225e-05
-9.61018264960894e-06
-6.2648496440487e-05
-1.85967051525663e-05
-3.04563381722074e-05
-2.43295323082139e-05
-2.07801886152531e-05
-3.8498756991749e-05
1.30625528743022e-05
-3.54705572967185e-05
-1.05296641534721e-05
-2.51352433263906e-05
-6.29374433046306e-05
-2.21768735086826e-05
2.98464496502179e-06
-5.50767247895883e-05
-2.64647178069651e-05
-1.17258501824078e-05
-5.28876423427493e-05
-2.00733676236234e-07
-3.81753003046493e-05
-1.10426693179968e-05
-4.05314281186245e-05
-3.16649476095203e-05
-6.52804660612045e-05
-3.2155218353977e-05
-4.21198322696033e-05
-9.2902049248989e-06
-1.30232557465564e-05
2.78204048351209e-05
-4.92464132590531e-05
-2.18287077410366e-05
-3.76262783558935e-06
-1.95889878847366e-05
-9.16603905310907e-06
-3.03787063767932e-05
-3.96270824373317e-05
-5.37454432828478e-05
-5.26297341594389e-05
-1.80973603325788e-05
-1.88502430962346e-05
-4.23901863696414e-05
-5.34753421515244e-05
-1.19408510018279e-05
-2.7347280749705e-05
-4.616041205131e-05
-4.92259427587948e-06
-3.90491406657602e-05
-1.80992510538654e-05
-3.79690009980288e-05
-3.86049235007591e-05
-3.67940176104726e-05
3.96304206418962e-06
-2.63404983674904e-05
-4.84668764669256e-05
-1.7645751870196e-05
3.5821809607615e-06
-8.07590210546774e-06
-4.27043359726229e-06
-2.48982708047119e-05
-3.2754804822199e-05
-3.73781959095219e-05
-4.19745352250918e-05
-1.9506061043301e-05
-4.44983768471445e-05
3.20186827422232e-06
-2.05291810571467e-05
-2.5684488787073e-05
-3.11850222548521e-05
-4.265569728702e-05
-3.0471438117568e-05
-4.1645862346018e-05
-5.80474607834961e-05
-3.7688597364001e-05
-2.32313077390431e-05
-3.07207801373876e-05
-4.59622766686278e-05
-1.34029994144806e-05
-2.58828029712609e-05
-6.84657825909362e-05
-1.84372719087111e-05
-1.72955079454602e-05
2.32161892623601e-06
-1.46604496750935e-05
-7.870648854082e-06
-2.62517642371896e-05
-3.25829659876879e-05
-1.73656868522739e-05
-3.44890774271707e-05
-4.95073935322953e-05
-3.09122272245896e-05
-3.21059313821902e-05
-4.91280526039258e-05
-4.93252511712491e-05
-4.05808374112981e-05
-8.13882977232531e-06
-2.40728814229798e-05
-2.17578421069308e-06
-1.73729323631099e-05
-1.7497544807306e-05
-5.1397960406949e-05
-4.13011045584637e-05
-1.24553518419382e-05
-1.15005163859417e-05
-4.91374176724232e-06
-1.8204544157883e-06
-3.40111352097085e-05
-3.06110684681753e-05
-2.87192707817166e-05
-4.54343220999549e-05
-3.05031453431806e-05
-5.31159571161492e-05
-4.13185029021341e-05
-7.15453074777418e-05
-2.40526624626825e-05
-3.97607198077093e-06
-6.67553153387399e-05
-3.43221062098133e-05
-3.24054135295763e-05
-2.86916477296483e-05
-2.54955943190665e-05
-9.8004672998092e-06
-5.46724052094079e-05
-2.08008052504212e-05
-1.86488824745292e-05
-8.01617016618376e-06
7.30209035232338e-06
-4.44037992790961e-05
-4.01875147756456e-05
-4.0096779574159e-06
-3.37375191220323e-05
-3.22782972169244e-05
-1.49686888322687e-05
-1.83869514378073e-05
-3.73332854889309e-05
-5.04865231692242e-05
4.43090585302096e-07
-1.78685664435252e-05
5.54004671816825e-06
-2.84673780639624e-05
-3.04591376189366e-05
-3.53273839430746e-05
-3.61473104604069e-05
-2.14744665991446e-05
-1.08362939573637e-05
-1.6875111828226e-05
-3.48920804629459e-05
-9.48829812915469e-06
-1.72369760614562e-05
-4.72094530013583e-05
-3.06451161296955e-06
-2.58913608498729e-05
-4.31073673104098e-05
-3.97749703049676e-05
-1.26929891347794e-05
-3.99485409255138e-05
-2.95751245417865e-05
-4.47237933291682e-05
-1.60173382307218e-05
-1.4295946531907e-05
-6.40058731035986e-05
1.03713711286942e-05
-4.32426471105389e-05
-2.33238127479111e-05
-3.65107024869406e-05
-6.35515451091269e-05
-5.29568843794614e-05
-4.3339462710802e-05
-3.99623443619841e-05
-5.41103375026757e-05
-2.62997095699233e-05
-6.16484572194246e-06
-1.76534514298501e-05
-2.57258424389415e-05
-1.58757011184062e-05
-3.52783810679938e-05
-1.08241328590285e-05
-3.78370695975977e-05
-3.53004218464697e-05
-2.95814038258628e-05
-3.46288080680875e-05
-4.22345181855519e-05
-5.24714318609188e-05
-3.51692306773221e-05
-5.29660337616379e-05
-1.11321243180799e-05
-5.64437680110645e-05
-1.30851885015539e-05
-2.80678011375156e-05
-3.43574980042493e-05
-3.13005552150568e-06
-6.97795519291582e-05
-3.06611359543397e-06
-5.92120029026018e-05
-5.01842413587435e-05
-2.71285494676044e-05
-4.72958539933728e-05
-3.27089411913117e-05
-9.66756104244288e-06
-4.93647699758855e-05
-5.11211507084757e-07
3.37479682490512e-06
-3.65322260467268e-05
-4.35032595417103e-05
-1.93948424293072e-05
-2.49453977070206e-05
-1.98477944240741e-05
4.56566660389257e-06
-2.38705759863684e-05
-3.59202405197523e-05
-2.15515699577327e-05
-2.21603845971481e-05
-4.31865031730545e-05
-4.27691885869102e-05
-2.16008197462043e-05
-2.209291790535e-05
-2.77764920804129e-05
2.85723617222551e-05
-2.7461574954204e-05
-1.71810651287962e-05
-1.08398870067757e-05
2.22501192079594e-07
-4.73920502394849e-05
-2.69876735269641e-05
-1.25303114718087e-05
-9.64674781766467e-06
-1.99223967402981e-05
-3.70846149088575e-05
-6.48282345521061e-06
-1.219124332826e-05
-4.892328839194e-05
-1.58857317381486e-05
-3.70868410993e-05
-3.56739510517825e-05
-4.73304208740108e-05
-4.44901866113821e-05
-2.74338264275002e-05
-1.22086533164594e-05
-1.30148166866334e-05
-4.67263330685711e-05
1.21896653867202e-05
-5.11061366693491e-05
-2.29728591719254e-05
-2.82766205020138e-05
-1.11044793715241e-05
3.38216310470127e-05
-3.60745879828546e-05
-8.20477392979948e-06
2.11814153153041e-06
-5.33348869736381e-05
-5.45485401330726e-05
-4.71219529872623e-05
-1.98991250765712e-05
-1.88951006186885e-05
-2.15814216316618e-05
-3.30842558468711e-05
-3.56024064239574e-06
-3.01982831231223e-05
-3.51960212537222e-05
-1.24877335576364e-05
-7.97671980553504e-05
-5.13913244494993e-05
-3.24804664944828e-06
-4.94908435775706e-05
-3.43488288051579e-05
-1.479318498915e-05
-3.99835012766362e-06
-9.85089911964129e-06
-4.62662185379699e-05
-3.59986355454133e-05
-2.72244176341452e-05
-1.55854485457509e-05
-3.6259195528226e-05
-3.40611762226258e-05
-3.63849222061354e-05
-1.20166460959881e-05
-6.72436218174665e-05
-4.00969228200009e-05
-4.15192512359761e-05
-2.09621520094689e-05
3.81322046743493e-06
-1.65809786967771e-05
-4.48233105904549e-05
-2.32812926474195e-05
-4.42963296487788e-05
-2.58086455617297e-05
-2.39252893134207e-05
4.4835570228493e-06
-5.83924091666696e-05
-2.9199329217334e-05
-1.69502030134688e-05
-2.00175104126927e-05
-2.90308952480986e-05
-2.83866124482525e-05
-3.23224353459329e-05
-2.23245773660263e-05
-1.22963326467844e-05
-2.9445169722453e-05
7.49135011554729e-06
1.35471715876402e-05
-2.25251993115578e-05
-1.92188811659787e-05
-1.51334169517958e-05
-5.48099624558973e-05
-1.31298600771742e-05
-3.0131404314459e-05
-1.87109377443191e-05
-2.40627705885338e-05
1.42408723092733e-05
-6.0184845278173e-05
-3.31735702563551e-05
-3.80864700908154e-05
-2.35489300545806e-05
-4.20075360843539e-05
-2.35824983671125e-05
-3.84055179843322e-05
-3.41862854912535e-05
-1.79955698633957e-05
-3.54602049429564e-05
-5.74475096254093e-06
-5.29872747550368e-05
-5.87752695058782e-05
-9.27216004550214e-07
-2.89748601811815e-06
-1.12190171268429e-05
-2.50675467772122e-05
-2.51231499127424e-05
-3.27729554482399e-05
-2.50004476280709e-05
-5.14038913928566e-05
-2.81406950600575e-05
-5.12621559648481e-05
-1.57336397443993e-05
-1.81160205196199e-06
-3.66956133836514e-05
-3.15369322215447e-05
-1.06379581695326e-05
-3.02053529388268e-05
-4.8320596191998e-05
-1.21644877856504e-05
-2.93438989493328e-05
-4.85288255041118e-05
-3.77393570949853e-05
-2.21774275836589e-05
-2.48817531793653e-05
-4.9089388331816e-05
-3.3960233576885e-05
-4.06818187537224e-05
-2.92261706443108e-05
-3.50777398713921e-05
-5.21173492307566e-05
-5.20182285013311e-06
-6.52647785438693e-05
-7.04711070266904e-06
-1.73490578930547e-05
-1.48129015555155e-05
-4.65789414861343e-05
-2.33161840325398e-05
-2.54014243320042e-05
-1.86983202535056e-05
-2.82108016292856e-05
-5.48916946387907e-05
-1.59569779790344e-05
-3.71115493544119e-05
-2.51968130872552e-05
-7.52063799160716e-05
-2.03800634381013e-05
-2.37744368401454e-05
-1.80060665102737e-06
-2.1445259150927e-05
4.55501778813705e-06
-2.8048988439005e-05
-2.16964327891629e-05
-6.99466716254923e-05
-6.95624831228546e-06
-2.8707831576615e-05
-3.98556579834808e-06
-3.00629811093954e-05
-6.13945385798486e-06
-6.66333826916893e-06
-7.77268319809919e-06
-2.2959529446585e-05
-2.84856283696113e-05
-5.45750229242875e-06
-1.88627337342975e-05
-1.9995785345033e-05
-9.64035627904121e-06
-4.05442356301145e-05
-3.46331119513047e-05
-4.32026233490341e-05
-3.42373715918384e-05
-2.58639970838993e-05
-1.07153746724908e-05
-9.11180675229254e-06
-1.50137868714865e-05
-1.74677484092734e-05
-3.42061499938146e-05
-4.21899949421389e-05
-1.55316683071066e-05
-1.38676935499902e-05
-1.29318261841558e-05
-2.82799644924182e-05
-3.43482497419187e-05
-2.79720339146904e-05
-5.87388271796048e-05
-3.68834952620924e-05
-2.69122249984395e-05
-3.94357298628208e-05
-2.95883679214629e-05
-5.90051856548036e-05
-2.75154833962038e-05
7.40914718796943e-06
-1.37332513839387e-05
-1.22441651870629e-05
-3.67164123139321e-05
-3.57360822167522e-05
-2.87128610352383e-05
-4.50203660786871e-05
-1.22976780812736e-05
-3.29069113695199e-05
-3.85706651798535e-06
-4.03396559863271e-05
-3.25160298391729e-05
-5.46866438253876e-05
-1.10216755340998e-05
-5.36719240193428e-05
-2.9653663651294e-05
-2.83866450192905e-05
-2.34213213343345e-05
-5.91034542135474e-05
-2.62920315887451e-05
-4.88533618720675e-05
-3.41749626496851e-05
-4.68297481664665e-05
-5.26056419844851e-05
-3.42649911414586e-05
-3.16721388510426e-05
-1.27806722009533e-05
-2.02654806613323e-05
-1.64161670762896e-05
-3.46650560777982e-05
-5.75046553861602e-05
-6.23057751723458e-05
-4.52455269966637e-05
-2.40661511593803e-05
-4.73196304629517e-05
-1.36746036288658e-05
-3.10068655651352e-05
-2.18861493607593e-05
-1.74462839675787e-05
-1.0993007558461e-05
-2.91201165746269e-05
-4.29482901973648e-05
-3.63040261977089e-05
-2.4456997876832e-05
-1.98074090768745e-05
-1.33682381687919e-05
-2.22811191128845e-05
-4.22047073070744e-05
-2.47782928975428e-05
-5.6562643007714e-05
-3.75728547160843e-05
-3.22304962872086e-05
-3.99743080617957e-05
-3.18477714592709e-05
-4.64047075687653e-05
-4.90920516368503e-05
-2.67746190420008e-05
-1.7950311688101e-05
-2.75891187321529e-05
-2.49974929164026e-05
-3.19825301668578e-05
1.79319412298837e-06
-2.48452738945207e-05
-4.58972236727793e-05
-1.91149129385153e-05
-3.93971030507351e-05
-5.15205106359363e-05
7.34435008567861e-06
-1.93834108840129e-05
-3.74687794165842e-05
-1.43372842823848e-05
-4.34702983501871e-05
-3.38741489184352e-05
-5.71224034376916e-06
-3.14101476995174e-05
-3.60301202933495e-05
-1.63060365881478e-05
-1.17365170629973e-05
-4.12690196552289e-05
-1.85146097698749e-05
-3.24760914233144e-05
4.40929606623912e-06
-1.46435938855817e-05
-3.3829849758815e-05
-4.20841238979801e-05
-2.9042476389351e-05
1.52796468574038e-06
-3.22829811706786e-05
-4.14440209303384e-05
2.35359271030846e-06
-4.37470985245318e-05
-4.24546551632702e-05
-5.98008371718136e-05
-3.81134720755846e-05
-2.80084873192639e-05
-3.6655786854613e-05
-4.00114376108103e-05
-3.63170436351826e-05
-3.76322463498774e-05
-4.3443361537874e-05
-2.50233942042723e-05
-4.66006671212297e-06
-1.81470537046016e-05
-3.56585442947707e-05
-2.12177454607205e-05
-4.30603591682577e-05
-4.15379402591099e-05
-2.09638100810314e-05
-7.04113429674917e-06
-1.31690731798156e-05
-1.8362476190758e-05
-2.50604286775267e-05
9.64674667705427e-06
-2.44196230072795e-05
-2.9263828196215e-05
-2.6425424617716e-05
-4.85435670347492e-05
-3.925824022291e-05
2.99116795571303e-06
-2.81230659469657e-05
-3.8277437591728e-05
-2.02829517764135e-05
-2.51071797104625e-05
-2.81295763457648e-05
-1.46643228048888e-05
-2.12856730010967e-05
-2.18523383400637e-05
-6.01012889490816e-05
-1.01839230377463e-05
-4.6903926682075e-05
-5.89887818491078e-06
-4.72166928977628e-05
-3.64999900594455e-05
-2.68820783659315e-05
-4.59317377545981e-05
-3.30462229515944e-05
6.06072042377229e-06
-1.68345545429581e-05
-4.6389328034492e-05
-2.82790402819194e-05
-2.79954185747741e-05
-4.78914455825571e-05
-8.17028492695317e-06
-8.18074416586312e-06
-4.21407651484611e-05
-4.52354898643137e-05
-1.86585867121275e-05
-2.2803481719352e-05
-4.57687204379452e-05
-2.1140845097207e-05
-4.49478679098634e-05
-3.26727059156164e-05
-1.99869489317855e-05
-3.06493543556143e-05
-5.50240063615129e-05
-2.90035337698945e-05
1.37340310475534e-06
-1.98860619948718e-06
-4.19013282159549e-05
-4.90002316554647e-05
-2.52916900277679e-05
-2.69758625417698e-05
-4.01037476802829e-05
-5.22958039896661e-05
-1.06946753923612e-05
-5.3655979267791e-05
-3.85980009802063e-05
-1.89128134264348e-05
-1.76069226330051e-05
-3.9903148486992e-05
-2.80712445454952e-05
-4.29439327098402e-06
-9.41399997812701e-07
-5.63866352560929e-05
4.08182920605897e-06
-4.24417085898341e-05
-1.4040363466949e-05
-2.35605080422798e-05
-4.02508139481474e-05
-3.34500596412086e-05
-6.50345698273984e-06
-2.49182759311225e-05
-2.32500884575417e-05
-5.5342996898607e-05
-3.150459039351e-05
-4.0073902866657e-05
-2.843551895961e-05
-1.79805794782276e-05
-3.27178148494502e-05
-3.83568666162825e-05
-1.33486855731663e-05
-2.30542356721143e-05
-4.450866164433e-05
-4.12502455574453e-05
-1.35181486271617e-05
-8.94935087565473e-06
-3.2321293267893e-05
-2.76424609993554e-05
-7.65570903182787e-06
-2.76687574586256e-05
-6.34479270734311e-06
-4.23664444481779e-05
-3.34181734012403e-05
-9.5278614407672e-06
-2.2609517146064e-05
-1.76492429678471e-05
-3.62769241925935e-05
-4.60813860215402e-05
-1.37347266795981e-05
-4.11703708050985e-05
-2.5709640281495e-05
-1.78338399339785e-05
-2.77798181577211e-05
-2.15487425643225e-05
-2.50563558191538e-05
-6.4046271081251e-05
-4.18038913455829e-05
-1.59235134033285e-05
-2.9885493501173e-05
-2.65196064881683e-05
-5.29986927174441e-05
-2.40160046986996e-05
-1.09456490450958e-05
-3.31846644711102e-05
-2.44894006000969e-05
-3.00784276820201e-05
-6.46651697472893e-05
-3.78550365007758e-05
-3.22693056004595e-05
-2.36740665328479e-05
-4.74048088522807e-05
-4.26930832939471e-05
-2.90980780663958e-05
-2.42634200683473e-05
-5.35511309587913e-05
-5.63891276956812e-05
-5.1527196624243e-05
-1.20942530250235e-05
-6.18807720305958e-05
-5.38294645359075e-05
-3.29027475356488e-05
-9.87661613848857e-06
3.11495245252743e-06
-2.55473783885427e-05
-3.77653961899421e-05
-4.21822521749887e-05
-3.48005632126082e-05
-9.37332485710423e-06
7.11552605247491e-06
9.02778150185236e-06
-2.51819948942441e-05
-1.24922182655812e-05
1.94945175656428e-06
-3.50398991075956e-05
-3.44539449601493e-05
-1.1445644177686e-05
-3.14610588035703e-05
-3.58566759644081e-05
-2.59865953380594e-05
-3.76371611661278e-05
-4.30458263214245e-05
-2.90456917510047e-05
-2.33567153847549e-05
-2.63861485883148e-05
-1.84877505889015e-05
-1.44122019400329e-05
-6.2507266492201e-05
-2.41680302958724e-05
-1.66488298209886e-05
-4.71244662936635e-05
2.40544006438694e-06
-4.29436483729825e-05
-2.4030085715965e-06
-4.28929595428462e-05
1.10065129462643e-05
-2.05103180463078e-05
-2.38315378960111e-05
-3.13143596724698e-05
-3.83861656497196e-05
-1.62461245646688e-05
-2.8158624621871e-05
-9.63782518498738e-06
7.85862972088538e-06
-8.33432026382682e-06
-1.31804437450867e-05
-4.71789789064277e-05
-2.57644194966735e-05
-4.16430969492996e-05
-3.16366780847165e-05
-5.88674439688341e-05
-3.6344483442578e-05
-3.33176558268458e-05
-1.4128894340076e-05
-2.8818687666448e-05
-3.93512709152391e-05
-2.55123628974764e-05
-2.59900284127457e-05
-1.00321547142264e-05
-5.44035315933033e-05
-3.68746103477953e-05
-4.07928676540631e-06
-2.97493553501347e-05
-3.70872628171251e-05
-5.38107664351945e-05
-1.87436343535123e-05
-5.25017920761189e-05
-2.50412095834933e-05
-3.46820145303729e-05
-3.63739750310765e-05
-1.03685759975423e-05
-4.30379874334629e-05
-4.94221431860501e-05
-4.40009579250568e-05
-1.95901294501366e-05
-1.50118735749771e-05
-3.97738761526303e-05
-2.37846491181965e-05
-3.8421463755624e-05
-3.48845115548542e-05
-9.71774392186407e-06
-3.16493689300415e-05
-1.04303188655052e-05
-2.06944316195597e-05
-3.70392747195722e-05
-2.37753331136242e-05
-3.73012803137548e-05
-2.31590464726208e-05
-3.77404925215594e-05
-4.85622991712697e-05
-4.77407274836416e-06
-1.88211671780871e-05
-2.50331883234297e-05
-3.60425456991529e-05
-4.52202076795962e-05
-2.18895748705064e-05
-2.50700001125865e-05
-3.76618325613535e-05
-2.59626605565991e-05
-4.43480225040843e-05
-4.64911663909458e-06
-4.43485283104499e-05
-1.71500663775189e-05
-5.88638904497641e-05
-3.16442632403398e-05
-2.87769629735798e-05
-1.89453680452088e-05
-2.90408992280839e-05
-2.91120081372121e-05
-1.50736833105408e-05
-4.64880213646427e-05
-2.01793147508219e-05
-1.88788290691356e-05
-5.7609477685397e-05
6.19177312604281e-06
-4.06391789261265e-05
-2.34684383979244e-05
-5.91353969436986e-05
-1.99936602732973e-05
-3.84942599118817e-05
-1.67500075320886e-05
-3.02953161802888e-05
-4.46913010829003e-05
-1.9749674218202e-05
-3.04091747880888e-05
-2.40112072477675e-05
-1.29655305437039e-05
1.85102800753362e-07
-3.10857305853468e-05
-2.22652917704725e-05
-1.57656164557361e-05
1.25120431315706e-06
-5.20138283515005e-05
-2.22606977508524e-05
-1.95188561050107e-05
-3.27505248554924e-05
-4.29334672186087e-05
-4.76582383111314e-05
-1.95562925759727e-05
-1.27009634427956e-05
-7.35483511155711e-06
-2.43481749241435e-05
-3.70637343205394e-05
-2.11861546671079e-05
-3.55826829467823e-05
-1.95509515324587e-06
-4.64646788195425e-05
-6.28212487090362e-05
-3.36292336764949e-05
-4.94275494175701e-05
-2.83890145372197e-05
-4.31006674578868e-05
-1.72394472022579e-05
-2.28842952802293e-05
-2.96643671165217e-05
-4.87464276256642e-05
-3.81958608517121e-05
-2.79413527951375e-05
-2.15776266829245e-05
-2.69743616151461e-05
-4.60671285412595e-06
-1.82558054496277e-05
-3.68835077373382e-05
-2.99775363033608e-05
1.05296938341338e-05
-3.57740497760379e-05
-5.93848946478092e-05
-3.5544808103718e-06
-2.70902268455673e-05
-1.64024582851348e-05
-2.72911218095843e-05
-2.57567622964594e-05
-2.87937443005273e-05
-3.98364485262094e-05
-3.99613095535228e-05
-4.27669028952184e-05
-3.00216970271542e-05
6.66148299227833e-06
-2.59692040621043e-05
-4.01746052514367e-05
-1.70744979258164e-05
-4.37369142944343e-05
-5.96764515101878e-05
-4.0515817734851e-05
-4.57142026377849e-05
-1.80008445922928e-05
-3.26822812806356e-05
-3.97931282240146e-05
-2.73370089201731e-05
-3.30885497469953e-05
-7.22341629979084e-05
-2.23775180257913e-05
-3.31139210576589e-05
-3.79154952587749e-05
-1.41661218182249e-05
-2.94970235406108e-05
-3.8892571301723e-05
-4.06441773053854e-05
-1.51916941770374e-05
-3.28221711744713e-05
-2.08481083052395e-05
-1.55928464254329e-05
-3.41793807737446e-05
-2.33114511530812e-05
-7.0881055236883e-05
-4.50900738050196e-05
-4.24320224791298e-05
-2.61490537391316e-05
-5.80905438694244e-05
-6.02143417606941e-05
-8.38234242442472e-06
-2.47924814061532e-05
-3.66234773272869e-05
-4.45448172719004e-05
-2.92461804292238e-05
-3.19944357613806e-05
-5.86149602623757e-07
-2.86183187171206e-05
-1.68671725669402e-05
-3.46552157237831e-05
-3.00486218865712e-05
-4.05509266748226e-05
-1.3630796018401e-05
-1.89236247894312e-05
-4.01984476478129e-05
-4.01729267320464e-05
-4.06495061564705e-05
-1.75570561692475e-05
-1.47690278242661e-05
-3.89083831906689e-05
-1.85406465899326e-05
-7.54585718002346e-06
-3.01198132157761e-05
-1.82558754816106e-05
-3.18891791154859e-05
-4.87643009741127e-05
9.81557267394319e-07
-9.16487875009619e-06
-8.94363066969022e-06
-3.68110007340863e-05
4.44438313104822e-06
-1.88142883875398e-05
-2.04173263151485e-05
-4.59930918648704e-05
-5.34603936515171e-05
-2.10344785305911e-05
-3.3448315720644e-05
-3.58693406929494e-05
-3.67887860426094e-05
-4.0835190395661e-05
-1.52833399111766e-05
-4.62826638062538e-05
-3.1963926629788e-05
-3.69303987795559e-05
-3.18316882104952e-05
-7.61354489282156e-06
-4.12714118049803e-05
-3.01870098450056e-05
-6.42044361367783e-05
-3.27419859997458e-05
-4.96160623290219e-05
-2.67198840624596e-05
-4.1165099523903e-05
-7.69295423725496e-06
-5.29935406877044e-05
-5.55891082041754e-05
-3.81189577525728e-05
-2.72572709600697e-05
-5.22447473821309e-05
-2.72178035029479e-05
-5.18603279161532e-05
-4.59613713096888e-05
-1.99961983969989e-06
-3.80214915214825e-05
-2.8873593728589e-05
-5.96775312431186e-05
-5.11048986308997e-05
-4.36200447201206e-05
-1.05476818959516e-05
-1.07755726245857e-05
-2.75933320002355e-05
-2.05155821926196e-05
-2.58268690549265e-05
-4.15348943418264e-06
-2.70193012812193e-05
-1.91128375475444e-05
-1.86840200128472e-05
-1.98462526939792e-05
-2.69679402319964e-05
-4.96602559638578e-05
-3.41730610690455e-05
-2.05914577489601e-05
-1.48299423390034e-05
-2.31811821742927e-05
3.51238895736133e-06
-8.74156937558642e-06
9.29682183738642e-06
8.77135070743907e-06
-1.44769591561473e-05
-1.26581353823022e-05
-6.01652621020742e-05
-3.02678994638561e-05
-2.50478336280988e-05
-4.8855314702952e-05
-5.62216713100326e-05
-3.14903584054725e-05
-3.16431186788089e-05
5.71548082457242e-06
-2.43132921948157e-05
-1.22599524112671e-06
-2.44326906992364e-05
-3.21995666957281e-05
-1.72892497132495e-05
-3.52526955417159e-05
-4.87910980429404e-05
-3.7141253227517e-05
-2.31583213355329e-05
-3.24713623106102e-05
2.62571558809019e-06
-2.77045673686125e-05
-1.50970642018361e-05
-6.41897034929245e-05
-1.80781413381927e-05
-1.73811401175468e-05
-5.17199959599043e-05
-4.32739548781284e-05
-2.70301445292249e-05
-3.12926380423875e-05
-2.5081964735419e-05
-1.10322142804671e-05
-4.97037777495726e-05
-1.81731407229464e-05
-4.43479798482402e-05
-3.76123675246838e-05
-3.25415816771728e-05
-2.08792061242504e-05
-1.02243034156545e-05
-1.97477971154485e-05
-2.17191158385547e-05
-4.35324474107552e-05
-6.27051406273281e-05
-3.84399043228331e-05
-3.46620651783164e-05
-3.90740208898864e-05
2.02189354479189e-05
-2.46476781316689e-05
-5.17034873963549e-05
-3.40729658172084e-05
-3.84076660893068e-05
-2.29907306658827e-05
-2.19275722385254e-05
-4.67422360448699e-05
-2.96076797146242e-05
-2.45996755235008e-05
-6.15269502687648e-05
-3.22902817845816e-05
-4.67279837353002e-05
-3.50709408387969e-05
-1.470869406349e-05
-2.16906621333536e-05
-1.27434065845141e-05
-4.37603000198966e-05
-2.14170283914947e-05
-1.2928346761278e-05
-5.2777527698326e-05
-3.26048904399154e-05
-7.73440982648376e-06
-4.702267723278e-05
-2.37863496628094e-05
-4.51893519685317e-05
-4.68692863303067e-05
-2.96673327575369e-05
-3.90065241423109e-05
-2.35977907819998e-05
-1.88309290563447e-05
-1.02271338361836e-05
-1.91776604295711e-05
-1.55878750582864e-05
-1.26360076209456e-05
-2.50288157720255e-05
-2.93154885496568e-05
-4.28499907359631e-05
-2.50947849224332e-06
-4.03250388100662e-05
-3.63736164088697e-05
-3.48417242585747e-05
-1.9837758031568e-05
-2.11080938040752e-05
-3.83503187994836e-05
-3.73131104644556e-05
-3.13943354079518e-05
-1.70230616709502e-05
3.19379997806616e-06
-2.49833916188335e-05
-3.84787899606528e-05
-1.64901950690614e-05
-1.04541875595524e-05
-4.94606211624284e-05
-3.86428638977748e-05
-5.352414303954e-05
-3.31293650430775e-05
-3.41295927487406e-05
-4.06861063543179e-05
-5.12735121269113e-05
-2.02199598685664e-05
-3.81609178828013e-05
-2.51523974892784e-05
-3.74915852992452e-05
-5.57415022032982e-05
-5.64914063949798e-05
-1.23501209001139e-05
-1.60223519661072e-05
-1.33459385013535e-05
-3.66406856794441e-05
-5.25041208538253e-05
-3.33881288393456e-05
-1.13514312010356e-05
-3.56952656915346e-05
-6.063202337972e-05
-6.5811148614453e-06
-2.05023631315098e-05
-4.0948895917158e-05
-3.53958968893639e-05
-2.78156269926246e-05
-2.28510195171235e-05
-5.37903068125774e-05
-4.74143946864431e-05
-2.38330670224591e-05
-4.85679995912408e-05
-4.39057653238763e-05
-2.8686157019823e-05
-6.37672335379919e-05
-3.3351879662296e-05
-6.00661215878133e-05
-1.66501854950741e-06
-3.33171587806825e-05
-4.24105930445539e-05
-3.81701317152739e-05
-4.20818099786048e-05
-5.88624644911156e-05
-3.62313271769343e-05
-3.98594669794195e-05
-4.18920607100028e-05
-3.18154998350216e-05
-3.10680411125094e-05
-1.79595289021787e-07
-2.65325535432336e-05
-4.13338705316166e-05
-2.88410465502256e-05
-1.57098329742548e-05
-2.53264105694564e-05
-2.06948923944614e-05
-5.18647658297649e-05
-2.23500988900181e-05
-7.53843531215143e-06
-4.73114868089419e-05
-3.79897077539106e-05
7.8768886828877e-06
-1.7069460883849e-05
-3.28083339726729e-05
-4.17032263096881e-05
-2.85847923187721e-05
-3.85456969123179e-05
-3.19789567457877e-05
-2.2036188291278e-05
-1.89989794475361e-05
-1.42266427949796e-05
-1.57544859034153e-05
-3.33027993365377e-05
-4.47676922499496e-05
-1.77935655600664e-05
-2.79164228401599e-05
-3.77462768731151e-05
-1.07416326925391e-05
-2.59405910905599e-05
1.43576130930046e-05
-1.48573985482234e-05
-1.93800035572629e-05
-1.55889459981388e-05
-7.18448342357772e-05
-2.93055362185728e-05
-1.97024545259039e-05
-2.48799211347957e-05
-4.98856920653796e-05
-4.0454131758869e-05
-4.16459846985357e-05
-9.40822297601376e-06
-5.29232795197613e-05
-4.10110963241297e-05
-4.13799802278364e-05
-3.42429583734229e-05
-2.2914828668992e-05
-2.69203581145544e-05
-1.74762639975214e-05
-3.79938749170713e-05
-1.85436286687795e-05
-2.69006458811267e-05
-2.36272289780248e-05
-5.90423350594208e-05
-1.83853146450608e-05
-6.01719020146946e-05
-3.24850762154356e-05
-3.64014031344985e-05
-3.1873269179122e-05
-1.40597740300692e-05
-3.43983363324991e-05
-7.6272780214054e-06
-2.35636853029404e-05
-2.342186083346e-05
-1.20526622677015e-05
-9.2380770000216e-06
-2.21175005070966e-05
-1.78241402130453e-05
-3.44647267283737e-05
-1.79102112057975e-05
-2.1829519728892e-05
-1.45900011000495e-05
-1.97778633169458e-05
-1.81234269969535e-05
-4.53776116718287e-05
-3.08644356703562e-05
-1.79704085321739e-05
-4.83093275277715e-05
-4.03492573523154e-05
-4.13974890285761e-06
-8.1365282694873e-06
-1.82954953315376e-05
-2.27445552401824e-05
-3.30019026602474e-05
-3.70114216322113e-05
-3.40279311537724e-05
-3.04055574907745e-05
-2.8051143366894e-05
-1.977440668032e-05
-1.35407939781527e-05
-1.60915304068283e-05
-2.17720277609985e-05
-5.84724189554187e-05
-1.08958218504448e-05
-2.03315437367836e-05
-3.70722315708452e-05
-2.90371886734737e-05
-5.51392369520485e-05
-1.86264623339432e-05
4.26063855914111e-06
-8.86249638855066e-06
-4.98581117948976e-05
-3.77587620554771e-05
-1.75281688032253e-05
-3.45486704095846e-05
-1.35192527125582e-05
-1.72677447533435e-05
-2.84251158273274e-05
-9.09387244641308e-06
-2.97676055236365e-05
-3.40734370138603e-05
-1.28623055822014e-05
-4.74118607496161e-05
-4.26551604993707e-05
-2.69149067936063e-05
-1.54553093806918e-05
-1.12486078089903e-05
-3.07381391780269e-05
-2.95708551553179e-05
-1.82884362642912e-05
-3.93626758103797e-05
-3.87032887279923e-05
-4.12773059164431e-05
-3.29543073673842e-05
-6.19788211154943e-05
-4.35259284098734e-06
-2.10915954008609e-05
-2.64156654201329e-05
-2.85450214032515e-05
-3.50624878886608e-05
-3.37165113197955e-05
-3.34076505504322e-05
-2.0180988624046e-05
-4.17682739527432e-05
-3.96537649939166e-05
-4.14223035711267e-05
-4.50365631612766e-05
-1.24761058789931e-05
-6.04668717143141e-05
-2.88791671342241e-05
-2.40580596862801e-05
-3.49768789296632e-05
-2.23364153553153e-05
-1.18860320973407e-05
-4.41914164543407e-05
-4.65909970857281e-05
-4.66801563015723e-05
-2.80279446743038e-05
-6.27306876866188e-05
-2.92812661481149e-05
-2.131781910457e-05
-5.35471837151766e-06
-4.04265124884058e-06
-4.91812534322375e-05
-2.90484012262606e-05
-3.7068648560375e-05
-4.21876906513196e-05
-2.62800227138943e-05
-3.71536452861292e-05
-2.60411908060827e-05
-5.80630601973505e-05
-3.70236613666561e-06
-3.21291988604452e-05
-1.7912836093748e-05
-6.59357859532329e-06
-6.04457015235028e-05
-1.09676631473741e-05
-2.33625616818171e-05
-9.37993132361719e-06
-4.81456978763615e-05
-2.15995443245261e-05
-1.62284569853547e-06
-1.39349012346962e-05
-2.66655181689455e-05
-7.46029585610592e-05
-9.29482639186159e-06
-3.69931923447002e-05
-3.85576090012319e-05
-2.88924430533638e-05
-4.32734951711809e-05
1.56485983549669e-05
-1.34420790386463e-05
-5.88298651409152e-06
-4.85154682071609e-05
-9.47376328267477e-06
-4.7189284720732e-05
-4.17422409275734e-05
-3.78272729238921e-05
-4.38389697252673e-05
-5.31115244454e-05
-5.67505446504467e-05
-2.1781630697685e-05
-3.11877684685376e-05
-6.40903971028008e-06
-1.86263447360513e-06
-3.70251875235081e-05
-3.05622024356412e-05
-2.13003687527745e-05
-2.33714831765545e-05
-4.01552948525246e-05
-2.11493259938625e-05
-1.85905186671012e-05
-2.99648654893231e-05
-2.2487588982716e-05
-4.99849998273881e-05
-6.6832067773221e-05
-1.90242844081386e-05
-2.54147537592015e-05
-2.59886794891406e-05
-4.49924238312974e-05
-5.6063128727999e-05
-1.83462338351041e-05
-2.91862975742359e-05
-5.24449358760448e-05
-4.87284039242052e-05
-3.85249074560569e-05
-3.07541645547914e-05
-3.07772632739506e-05
-6.76370206290697e-05
-1.23618813290207e-05
-3.85891699305753e-05
-1.8990609385094e-05
-4.32007947479747e-05
-1.74284643424404e-05
-1.76570681082561e-05
-2.17282983376656e-05
-1.83315885004332e-05
-2.63223909869009e-05
-2.79774000027516e-05
-5.70399555931139e-05
-3.08997533152244e-05
-4.99793483310779e-05
-1.59883784788663e-05
-1.86325235501332e-05
-3.76211851749788e-05
-2.06590776807903e-05
-3.28893039284094e-05
-3.73415743016771e-05
-2.70863128964777e-05
-4.8209909862974e-05
-2.18976278598229e-05
-3.24896597372913e-05
-3.96997828455841e-05
-1.89800460602159e-05
-6.56374237837245e-05
-2.59580613968144e-05
-1.992834937684e-05
-2.12710085512097e-05
-5.69806136849921e-05
-2.59388464215698e-05
-6.18374142421294e-06
-3.24254934827731e-05
-1.90825266731272e-05
-4.42089895776706e-06
-4.12993123327351e-05
-9.37946357575206e-06
-2.20546796275408e-05
-4.02462636652938e-05
-2.2123838014957e-05
3.41725955539948e-06
-3.93491208136453e-05
2.67630525221969e-05
-1.82916490480212e-05
-4.93490278941096e-05
-2.69628007256301e-05
-2.88286426970539e-05
-6.04276460318371e-05
-3.07089511170741e-05
-4.05582036525762e-05
-2.1074445538447e-05
-4.18464009185839e-06
-3.22609879830205e-05
-2.715986533899e-05
-5.81718379193199e-06
-3.0284623940082e-05
-2.16987695398074e-05
8.9279284664686e-07
-5.41176323358209e-05
-3.92604468209773e-05
-3.56030660671212e-05
-9.29424919288725e-06
-5.14337177194646e-05
-3.52003926039248e-05
-3.88298434422294e-05
-5.27056504600296e-05
-3.50395772998144e-05
-1.68980005102242e-05
-4.47946943705111e-05
-3.27988782632163e-05
-3.10081603108021e-05
-5.21093979270773e-05
-3.21217412179724e-05
-6.02285845905718e-05
-3.75202193269648e-05
-1.94035918496834e-05
-8.27742048876953e-06
-2.9288736903284e-05
-1.39041755455626e-05
-1.00979707249374e-05
-3.79890056031571e-05
-3.92189209654237e-05
-3.62342309526078e-05
-4.37450702653253e-05
-5.74800144681573e-05
-3.47394630627083e-05
-2.98654996475473e-05
-5.55696450254303e-05
-1.71140536758063e-05
-3.39438686754402e-05
-2.75859151793577e-05
-1.99171373109754e-05
-4.23708783710178e-05
-1.34557855271849e-05
-2.93283015021754e-05
-2.38095748628644e-05
-2.71717624436811e-05
-8.86829289803142e-06
-4.36125228505307e-05
-3.50683575348416e-05
-3.10600887986929e-05
-4.86099445169354e-05
-1.77125373504828e-05
-2.44006387226957e-05
-4.22268565989905e-06
-3.67677562179036e-05
-2.08561713538708e-05
-2.53089182034861e-05
-1.40207397036188e-05
-2.95224242983527e-05
-7.4412357181297e-06
-2.86639392896895e-05
-5.09056574761722e-05
-3.31818699893443e-05
-1.78553639792042e-05
-2.33416598180038e-05
-2.69583262527001e-05
-2.62680749168075e-05
-1.06291951203878e-05
-4.52625914082738e-05
-1.65687038251382e-05
-3.06001450269151e-05
-3.12820221751669e-05
-6.826667421387e-05
-5.55596490086991e-05
-3.07636067042149e-05
-5.30389800913221e-05
-2.72994743194166e-05
-2.10181172567948e-05
-2.81593010429306e-05
-3.18840613299181e-05
-1.78253841716861e-05
-2.48481970973936e-05
-4.74031462009047e-05
-2.10027477251698e-05
-4.82120487939437e-05
-3.35640048975232e-05
-2.95067671763299e-05
-5.47224125845818e-05
-4.70576758446229e-05
-6.1016861383921e-05
-1.71504600385344e-05
-4.39702805555879e-05
-4.99280582991635e-05
-2.48570040066544e-05
-1.51941225696799e-05
-3.96830036451357e-05
-3.55536051854971e-05
-2.30284039192133e-05
9.91107167523346e-06
5.78528127848613e-07
-3.31786578946997e-05
-2.65951517009807e-05
-3.67889182150401e-05
-3.67405319658936e-05
-2.29590331187979e-05
-7.29950843174675e-06
-2.98703279456014e-05
4.09382571929364e-06
-4.78264348617258e-05
-4.01922305759565e-05
-1.6462898540456e-05
-1.65283144662937e-05
-3.58946443925386e-05
-2.50369980776325e-05
-3.01831185441194e-05
2.33163363279871e-05
-3.4305355164302e-05
-2.05830211532551e-05
-3.00561302448842e-05
-3.09944759756528e-05
-3.00251152850598e-05
-2.47909305333432e-05
-4.37949509257925e-05
-4.67847588060724e-05
-4.7711883778313e-05
-4.00665814064706e-05
-2.26761739121153e-05
-5.2286463981881e-05
-3.61989318929989e-05
-5.16066398576868e-05
-3.52534810242714e-05
-4.28700992844235e-05
-2.31861117010286e-05
1.47783083980738e-05
-4.15360196566032e-05
-5.69927393506043e-05
-3.62389460455176e-05
-1.22259485996224e-05
-2.54061056915669e-05
-2.30509209315766e-05
-2.10534289758352e-05
-3.43936596685271e-05
8.90722119474616e-07
-3.33690255679291e-05
-2.61882213939728e-05
-3.67732927335984e-05
-3.11993003061162e-05
-3.35509615270697e-05
-5.11607673389455e-05
-5.33927181251453e-05
-3.48280747674822e-06
-4.48356638621371e-06
-2.21714866462986e-05
-5.22624460208916e-05
-4.58920307594656e-05
-3.27222917354567e-05
-6.39351061044089e-05
-1.15594869067638e-05
-3.94934601567478e-05
-5.54760921874176e-05
-1.61062949401294e-05
-1.688713363464e-05
-9.33607179696751e-06
-4.29112696724197e-05
-4.60815607547836e-05
-8.27139454367401e-06
-2.31709981430356e-05
-2.22465952571735e-05
-2.27405302870911e-05
-4.17015444005795e-05
-3.08468327929106e-05
-3.34046342896722e-05
-1.12137916005999e-05
-4.70819790049932e-05
-2.9032849559533e-05
-1.99022395804052e-05
-2.46100849945713e-05
-4.31554065100546e-05
-1.4270794797774e-05
-1.29011707097735e-05
-2.41762296723264e-05
-1.93338300344224e-05
-1.98976768908722e-05
-7.966532064555e-05
-1.72817115756813e-05
-2.54671072193811e-05
-6.52168033377031e-06
-3.65871674099543e-05
-1.90737029343227e-05
-3.81692995257818e-05
-3.94904626036924e-05
-4.74847603774295e-05
-3.5291228394675e-05
-3.12856732090617e-05
-3.96119950785137e-05
-7.14675906094569e-05
-3.61570972091919e-05
-3.54702378559556e-05
-2.90312392168248e-05
-4.3460535673787e-05
-2.84513997640703e-05
-6.07294773396359e-05
-1.11704995265584e-06
-1.10576566726108e-05
-2.57890099350019e-05
-2.40582693518966e-05
-2.82204334589792e-05
-2.27839582979503e-05
-2.85411918567642e-05
-2.42498105070114e-05
-3.11817185152494e-05
-7.25771723915038e-06
-3.11053900079391e-05
-2.80827358264031e-05
-2.91019064510956e-05
-3.20075739557442e-05
-3.58139701177484e-05
-2.14340799687004e-05
-2.65132603520089e-05
-4.59476786267581e-05
-5.51781345393067e-05
-3.33589557871046e-05
-5.10450557630409e-05
-1.93699453118149e-05
-2.02380116457022e-06
-2.83954953797856e-06
-5.34488329847725e-05
-1.05066540742331e-05
-2.71287649577027e-05
-3.88625973591586e-05
-2.89060077982714e-05
-4.06847509835264e-05
-9.39078062675271e-06
-2.70296792653965e-06
-5.74756587606178e-06
-2.37820271461053e-05
-3.52642184370356e-05
-1.70690675453668e-05
-2.43647752261337e-05
-2.94425667912264e-05
-4.2839144395131e-05
1.89086084756069e-06
-5.43605660395126e-06
-1.13124573702558e-05
-3.01061032802829e-05
-3.90101594982283e-05
-5.49445708135289e-05
-1.49489039492536e-05
-1.83844048190006e-05
-3.08234898074835e-05
-3.56364854717972e-05
-5.59520403791156e-05
-3.64023441849058e-05
-1.03422746497588e-05
-5.45685550476059e-05
-2.30273989359659e-05
-4.75140639563438e-05
-4.46861861316457e-05
-3.20528761317322e-05
-7.78419546760439e-06
-3.94270033727664e-05
-3.3518976888586e-05
-1.87352390037419e-05
-2.99480933328169e-05
-5.5178823269154e-05
-1.28958403297552e-05
-4.52144795764024e-05
-2.0870850324413e-05
-5.1545376565472e-05
-3.99051350132323e-05
-1.24385525522563e-05
-4.47444600731872e-07
-3.56062980490276e-05
-4.00532391768011e-05
-1.99487189360383e-05
-2.2254527207722e-05
-1.95883597186388e-05
-5.67011995211205e-05
-3.05887887807365e-05
-2.37267952419611e-05
-6.75861557603634e-06
-3.52476425240181e-05
-2.75628924408313e-05
-5.20295247537586e-05
-3.77166626963401e-05
-3.56002776117306e-05
-3.39119417382536e-05
-1.02586809344192e-05
-2.49611321546039e-05
-2.75141276335342e-05
-1.81539394213446e-05
-1.90302509375953e-05
-2.87820816058886e-05
-1.41037515718389e-05
-5.95197939704448e-05
-2.91589577940411e-05
-5.76726933523657e-05
-2.3596984218161e-05
-3.51647574675963e-05
-8.75086406222835e-06
-4.38892426062478e-05
-3.97982041375407e-05
-1.8582497262951e-05
-2.51203445052255e-05
-2.66248249401794e-05
-5.47103801665438e-05
-3.22380360955793e-05
-7.78676634089201e-06
-3.60752299700218e-05
-4.30103880023772e-05
-3.52037996345773e-05
-1.73856687194386e-05
-2.5201364786165e-05
-9.61169475775867e-06
-1.85746742376811e-05
-5.0195859988496e-05
4.01298145253897e-06
-2.14293945417361e-05
-2.26336001934642e-05
-1.12507466265172e-05
-3.35400371073386e-05
-2.03446624057672e-05
-9.02661712521657e-06
-2.00956480209762e-05
-2.18104136434432e-05
-3.02705348295571e-05
-4.91936433661168e-05
-3.60016587522246e-05
-1.84018362940269e-05
-3.7424485530318e-05
-2.08296988716888e-05
-7.89101697628074e-05
-1.11150111466386e-05
-1.59822587835272e-05
-2.34910913998656e-05
-4.01547455932737e-05
-2.48954415934732e-05
-4.09610493022183e-05
-3.80581378447183e-05
-2.30901271982992e-05
-4.85454652178227e-05
-4.0231827747107e-05
-3.37258606546243e-05
-2.67154942388518e-05
-4.59639182019376e-05
-3.82557960339618e-05
-2.66805711515028e-06
-4.62913230149746e-05
-3.27080825917716e-05
-3.83446185290802e-05
-4.52815487662119e-05
-3.35277374649363e-05
-1.76841649408911e-05
-4.6483090089761e-05
-3.25558756495251e-05
-2.50256420413394e-05
-3.81539164555999e-05
-2.75594493489428e-05
-2.60352112265389e-05
-6.12230144500915e-05
-2.17545819783757e-05
-3.36208240881673e-05
-2.6511677635999e-05
-2.348291458215e-05
-3.11971121119336e-05
-5.57283778940574e-05
1.01287768094071e-05
-6.13218372344108e-05
-2.3324398333779e-05
-5.04150060610804e-05
-5.21279274043564e-05
-7.4767555352258e-05
-4.97634011922105e-05
-3.21396193838706e-05
-4.31384554531952e-05
-2.43853294524862e-05
-5.66049469467814e-06
-6.91014888746325e-06
-4.18493741063911e-05
-1.7682105987947e-05
-8.50941170471629e-07
-1.09883969591197e-05
-5.43140277517483e-05
-2.89366839920008e-05
-1.5987396280539e-05
-3.1179940054224e-05
-9.38161533853362e-06
-2.32254007155641e-05
-9.43981295035648e-06
-3.06704444236067e-05
-2.85964981985116e-05
-4.66881099173257e-05
-2.67408539646817e-05
-4.83757989825071e-05
-3.40317651045303e-05
-5.58356511590262e-05
-5.74369573031325e-05
-3.99317460392442e-05
-4.5555559461092e-05
-3.09266450001532e-05
-3.14541471672692e-06
-3.57978257388723e-05
-2.65139325637372e-05
-5.26795895629873e-05
-1.58354567316521e-05
-4.9927120483078e-05
-4.47071891645858e-05
-3.31221211917317e-05
-4.39840158123639e-05
5.15075242036107e-07
-4.74828669188118e-05
-3.74723257145227e-05
-2.56455831024436e-05
-1.64788035927519e-05
-2.98707755141733e-05
-2.34118353756934e-05
-2.68122193402887e-05
-4.88856327357521e-05
-1.39677327197441e-05
-2.63224760679258e-05
-2.27246482757104e-05
-1.79593201518719e-05
-3.30082182333928e-05
-2.6160962364985e-05
-3.61395485971261e-05
-1.93945579145891e-05
-3.10514269619586e-05
-4.56680970103865e-05
-1.91116125562311e-05
-3.54181037900752e-05
-4.34657796357707e-05
-3.77630086044364e-05
-3.70660305671492e-05
-4.49366269923778e-05
-1.74165984127757e-05
-2.26054734124162e-05
-3.58388632069096e-05
-5.39773505556251e-05
-3.11635787722156e-05
-1.57928812131006e-05
-3.71937430072385e-05
-3.56873213921345e-06
-2.94924511203791e-05
-2.09207114254348e-05
-2.599263466137e-05
-4.24527347841554e-05
-4.27505078778854e-05
-1.27333971500533e-05
-3.39696344551173e-05
-3.47826777833524e-05
-2.85444530442767e-05
-2.65289975131471e-05
-2.64075594216497e-05
-5.01485643841644e-05
-2.84324901081105e-06
-5.60735054900799e-05
-3.35567348362728e-05
-4.33781674212613e-05
-3.88153077307965e-05
-3.60539107567047e-05
-4.12916220489242e-05
-5.68043769902364e-05
-4.11358600791893e-05
-4.11872900804206e-05
-5.71109545453946e-05
6.30761177836025e-06
-3.57003087501309e-05
-3.62232551920055e-05
-3.0217624187544e-05
-2.1352739295738e-05
-2.87333573770611e-05
-3.02695647521734e-05
-3.08904539861875e-05
-3.70293309091124e-05
-1.29273098497592e-05
-2.85993152791415e-05
-1.28930470301774e-05
-2.38197759801423e-05
-1.67304363297954e-05
-3.56505062130145e-05
-3.18878953387716e-05
-2.28328810413913e-05
-2.55401075204767e-05
-8.42606434921531e-06
-4.43934842591768e-05
-7.33594746239151e-06
-2.64528904844204e-05
-4.26627721942835e-05
-3.14207807382309e-06
-4.22607730227691e-05
-2.38824166434792e-05
-2.72474003617655e-05
-4.1937617375487e-05
-1.60717939698247e-05
-9.96271686696498e-06
-2.18032732631528e-05
-1.51642555779304e-05
-2.75221099393141e-05
-4.42665379074449e-05
-2.16061277383369e-05
9.24299954583589e-06
-4.92748625604995e-05
-4.9750932384811e-05
-3.28272938658996e-05
-8.06339102421512e-06
-1.11054396570262e-05
-1.9744672977341e-05
-1.74029558920267e-05
-3.16577023405325e-05
-4.41744089676575e-05
-2.43798542206086e-05
-2.6863592610574e-05
-4.51754580026038e-05
-2.57799064899255e-05
-5.97271123714791e-05
-2.54063309904518e-05
-5.5569922966174e-05
-4.45415530677639e-05
-3.64218804137484e-05
-5.55496133064044e-05
-1.55640305689558e-05
-3.84795566177139e-05
-2.34942796200413e-05
-2.3081176666195e-05
-7.95759283117584e-06
-4.59755461674656e-05
-3.41981860246833e-05
-1.3420367980339e-05
-5.66281622218054e-05
-3.7925254720375e-05
-3.77910672324371e-05
-2.14431232540593e-05
-5.03907326165582e-05
-4.89067980089647e-05
-2.74719286852606e-05
-1.02689044044907e-05
-2.10635874835865e-05
-4.46856256177073e-06
-1.93261081904242e-05
-2.50498010265712e-05
-3.44248571902925e-05
-3.59656734717641e-05
-1.66581972026099e-05
-6.05384527959416e-05
-1.53170080271093e-05
-2.64273315693839e-05
-3.63754262925297e-05
-3.38354275714001e-05
-2.01240532427717e-05
-3.52472898203716e-05
-1.67155360533688e-05
-4.57958368166335e-05
-2.09311816501245e-05
-3.4410415909624e-05
-4.50581374586913e-05
-1.91857631813854e-05
-3.70491907911943e-05
-5.04065018528755e-05
-2.94650824308013e-05
-2.65175345762525e-05
-2.4890338498547e-05
-4.08428353191377e-05
-3.89165181375327e-05
-4.17990507755917e-05
-3.50988505491687e-05
-3.99607337161954e-05
-3.19582927386032e-05
-5.50938031741019e-05
-1.89023683988431e-05
-2.01105573790417e-05
-4.65091072950857e-05
-4.11389872164439e-05
-3.22605616601647e-05
-1.54471111555617e-05
-2.93374619477409e-05
-3.08315959475015e-05
-6.51954160132725e-05
-2.58459039370196e-05
-3.36306909996652e-05
-3.72667343004481e-05
-4.36532291484619e-05
-5.63573903312207e-05
-3.45547461634279e-05
-7.11398201617592e-06
-5.53634393209269e-05
-2.52123334987995e-05
-9.43942421921578e-06
-6.60740039438016e-05
-1.91002880497776e-05
-4.48250470732085e-05
-4.06740059942498e-05
-1.42758962967996e-05
-1.44443253489182e-05
-3.37969168175862e-05
-3.9530448437697e-05
-1.38959540392679e-05
-2.81355600040917e-06
-1.44060551387726e-05
-6.94775951529462e-05
-4.06381470327352e-05
-3.39402315462177e-05
9.43616459387716e-06
-1.48992836527011e-05
-3.86438343689525e-05
-4.20703738482875e-05
-2.79025405474058e-05
-3.00745066170271e-05
-2.96913293443423e-05
-2.37134759282034e-05
-4.72091551437292e-06
-7.2734049880513e-06
-2.89549812293133e-05
-1.45387543673733e-05
-1.01726387545465e-05
-3.28712908335259e-05
-5.01233697712377e-05
-1.89250598121057e-05
-1.61166359485965e-05
-3.13148109354714e-05
-2.83908951454076e-05
-3.5902072495401e-05
-3.63492588018137e-05
-2.38434330991611e-05
-2.77480533128014e-05
-3.80151596278189e-05
-3.67970614850098e-05
-1.76506574630529e-05
-2.27708256953536e-05
-1.69543973608419e-05
-6.45676320862012e-06
-2.98949954873459e-05
-1.80823221797356e-05
-5.06593288417021e-05
-1.51246159444299e-05
-2.55683853778167e-05
-8.82203721521678e-06
-5.66701193616614e-05
-1.54913409643625e-05
-5.27166756227888e-05
-3.17348584149947e-05
-4.14542336880045e-07
-2.686012544638e-05
-2.47980932739412e-05
-3.44931053534347e-05
-9.34254879699826e-07
-2.84115734968866e-05
-2.17403545270923e-05
-5.20158024591089e-06
-8.94292787672202e-06
-2.93653826709774e-05
-1.95260183504478e-05
-8.78344483117534e-06
-4.62690296614468e-05
-2.69008580240226e-05
-3.85127268538646e-05
-3.4980263226545e-05
-2.88192477167026e-05
-4.10120564768552e-05
-4.09383489989442e-05
-4.70914833283483e-05
-4.37060525270785e-05
-3.05564556131703e-05
-1.0527952536888e-05
-5.54119159809283e-05
-1.35873686131883e-05
-4.00876476636644e-05
-5.78540242505967e-05
-3.26046015217956e-05
-6.45666346822616e-06
-1.36554792294533e-05
-1.46202699060661e-05
-3.4157664978057e-05
-2.29731665760854e-05
-3.70475695157437e-05
-5.28340272580766e-05
-4.72075204043697e-05
9.99659440784874e-07
-1.84482482147262e-05
-1.38222465192677e-05
-2.01792878469068e-05
-2.29066313892215e-05
-1.9885937705124e-05
-2.11661653117023e-05
-9.91206542465546e-06
-3.1184266049304e-05
-2.51858332554507e-05
-1.53837898256736e-05
-1.42201530072351e-05
1.7656329135963e-06
-2.9594468922694e-05
-5.96545315984234e-06
-2.16791911876277e-05
-4.53065111620226e-05
-3.89875617325122e-05
-2.75122340287901e-05
-2.84929939601256e-05
-2.31116795223735e-05
-3.40815878502097e-05
-1.47330921099224e-05
-7.87109822548739e-06
-2.40837888491721e-05
-6.50755524592575e-06
-4.80519183027013e-05
-2.82515014105033e-05
-3.87442017976694e-05
-2.09344498846654e-05
-4.75839299830292e-05
-2.37112575505165e-05
-1.90879250932844e-05
-5.2286167404786e-05
-4.81769279943225e-06
-2.83265664477654e-05
-3.02192523021457e-05
-3.91015682986677e-05
-6.65971039761005e-06
-5.23243071810756e-05
-2.56872414526333e-05
-2.65563853704184e-05
-1.26644363301794e-05
-2.18617204746627e-05
-1.81056841143812e-05
-1.75155214802203e-05
-4.79606633251124e-05
-1.39980340423332e-05
-2.61274906638593e-05
-3.67979214073606e-05
-3.94169633920584e-05
-1.1108274542839e-06
-4.360257658956e-05
-1.59151566466869e-05
-3.7400700829575e-05
-5.06868439769149e-05
-2.55416175730039e-05
-3.68985752038565e-05
-7.23715441830342e-05
-3.01777285404805e-05
-4.49907031835953e-05
-2.96907036130992e-05
-1.72471105900537e-05
-5.6756419974716e-05
-1.11627221948501e-05
-3.52069837755969e-05
5.24021906503725e-06
-3.58004217435697e-05
-1.51733721394202e-05
-5.57984882251401e-05
-2.23183731627766e-05
-6.80549185942585e-06
-1.66219480533351e-05
-9.62414741437351e-06
-2.65134005912154e-05
-3.53462578984129e-05
-1.50589385224633e-05
-2.05330766376371e-05
-3.47139760590613e-05
-4.15345818659483e-05
-4.31014160237629e-05
-1.33349809343101e-05
-5.20100412340724e-05
-1.86159305272674e-05
-2.39544282617079e-05
-5.40454003312167e-05
-8.11389098758776e-06
-3.97881726717388e-05
-2.27577159485856e-05
-4.82256773146228e-05
-5.46280513167064e-05
-4.82521815525681e-05
-9.18363151231217e-06
-3.19089631930132e-05
-4.93292138008753e-06
-4.76024087104601e-05
-2.92329912259953e-05
-2.36430821132845e-05
-4.43274692248619e-05
-1.65123087557603e-05
-1.43130298502602e-05
-6.43859603803254e-05
-2.89062141334387e-05
-3.78345226252216e-05
-4.07878988014092e-05
-3.83492206228563e-05
-5.2307939685021e-05
-1.90638066346964e-05
-3.80872497908018e-05
-2.54269389893658e-05
-5.59779060717564e-05
-3.05239915018672e-05
-1.25616606807379e-05
-2.80324062545099e-05
-1.4475461062398e-05
-4.07584251198422e-05
-1.94060748524319e-05
-6.6869927906054e-05
-1.0757533084107e-05
-5.26905231638037e-05
-3.8813220369895e-05
-2.30426330636551e-05
-2.34210529808857e-05
-2.72398454720419e-05
-1.27864396540395e-05
-3.00934732764958e-05
-3.98266885424129e-06
-7.02993713827539e-05
-2.92312262062244e-05
-1.16163430110895e-05
-3.23027941431079e-05
-5.0435084379752e-05
-1.57842668594429e-05
-3.66695798487322e-05
-3.64192967918363e-05
-1.55705416291072e-06
-1.83741507634449e-05
-3.85678187745407e-05
-3.19990905679567e-05
-3.5371960874042e-05
-2.12859772693327e-05
-3.32262142338236e-05
-2.36749359678465e-05
-3.78209577103979e-05
-3.99370854248242e-05
-7.44456836831787e-05
-5.09451774451173e-05
-2.78610010508673e-05
-2.14080800003154e-05
-2.94657166849051e-05
-5.20462680524807e-05
-3.69688944796354e-05
-3.3961998491847e-05
-1.93548106224754e-06
-1.36939080176443e-05
-1.83168892282384e-05
-3.42345688453177e-05
-3.59375420967451e-05
-3.41278782567096e-06
-1.8297302348987e-05
-1.04380007593709e-05
-1.96149938793594e-05
-2.44887717305853e-05
-3.1822071929862e-05
-1.0787119027235e-05
-2.3969729450155e-05
-5.23934309069495e-05
-3.09162129570699e-05
-2.95697642540407e-05
-3.43334415018894e-05
-1.58509851285692e-05
-2.50087167414145e-05
-3.3842385900936e-05
-4.74658747699695e-05
-1.29606100749625e-05
-3.67487324882976e-05
-3.90868956837318e-06
-2.28321092118172e-05
-6.67389626205983e-05
-2.56116768812772e-05
-6.75574973167866e-06
-1.72280445275128e-05
1.19212652188818e-06
-1.85805933907856e-05
-1.81093696150149e-05
-3.18554883368536e-05
-6.76793072710427e-07
-2.24435959914239e-05
-2.51146013342354e-05
-4.14638255769905e-05
-3.43750944337885e-05
-2.35652335657754e-05
-3.89205300079394e-05
-2.06917834448223e-05
-1.17480157829327e-05
-3.66731397604618e-05
-2.52759940293615e-05
-3.48690588510706e-05
-5.29523123602854e-06
-3.57758357153455e-05
-3.09374709141845e-05
-2.75628411163741e-05
-2.08006815541584e-05
-4.84369351273784e-05
-9.00842283479725e-06
-1.72905362064395e-05
-2.16883320397346e-05
-1.95751292605495e-05
-3.41943490548102e-05
-5.06632202971293e-05
-4.36316184925295e-05
-6.0460860140067e-05
-7.57562477600482e-06
-3.71906495530164e-05
-2.18478343387085e-05
-4.35804660939414e-05
-2.16211769298754e-05
-5.15613144871057e-05
-4.08769484081248e-05
-2.38902680732808e-05
-2.53349939252355e-05
-3.2689953206007e-05
-3.66794388117722e-05
-2.39537387587152e-05
-4.31089606585811e-05
-5.33746951105069e-06
-2.17036019805251e-05
-5.91828671564788e-05
-3.88663324225278e-05
-2.49766412159139e-05
-4.46432643323196e-05
-2.43883477936064e-05
-2.85482321420933e-05
-5.35850468743792e-05
-4.25133597777619e-05
-1.93671149097339e-05
-6.09600267402118e-05
-5.93099967079519e-05
-4.17691813353373e-05
-4.39143859986128e-05
-4.0971547773374e-05
-2.7430400523146e-05
-3.27440157185495e-05
-5.08106055148064e-05
-2.37482022417069e-05
-3.44214020710268e-05
-4.5513048079406e-05
-2.31359628610835e-05
-1.9084876616919e-05
-3.41942576259808e-05
-3.70215637422618e-05
-1.28864376850993e-05
-3.30589298224719e-05
-5.34685894603074e-05
-2.25894776397282e-06
-1.83049313776875e-05
-1.69992813326195e-05
-1.63742355895159e-05
-1.18577957697513e-05
-4.89504846599583e-05
-1.90141098632564e-05
-8.55955734403147e-06
-1.4683877164759e-05
-9.52146278650333e-06
-4.46134878137934e-05
3.91406566081024e-06
-9.30448891823988e-06
-1.5836221307589e-05
-3.03352818929077e-05
-7.27425918028242e-06
-2.62655966346137e-05
-4.53175152366875e-05
-1.70576955632701e-05
-3.1255078388007e-05
-4.09551168352995e-05
-3.05804578638737e-05
-3.22593374438043e-05
-4.83292860950851e-05
1.19337963380064e-06
-1.60046945327481e-05
-2.89811412404659e-05
-2.69088535755061e-05
-4.76677768974267e-05
-2.03938141580379e-05
-3.2687710892576e-05
-2.51773425642544e-05
-1.7913375042871e-05
-7.01252851880264e-05
2.19507088450423e-05
-3.26962940053652e-05
-2.98192997884267e-05
-3.22984471795535e-05
-1.39563006932329e-05
-2.88708892509723e-05
-2.6310245090849e-05
-6.15867509541596e-05
-4.00595953132824e-05
-1.75643221060857e-05
-3.89756327057648e-05
-4.15437205196534e-07
-3.68441981820329e-05
-2.46280390541404e-05
-3.69991268599593e-05
-4.72660376625841e-05
-2.75172599741322e-06
-4.25887626604181e-05
-7.47225972190321e-05
-3.70540483347514e-05
-2.32936037590787e-06
-3.49965213940636e-05
1.39592374978656e-05
-3.06936873038842e-05
-1.29502098331811e-05
-1.83665605048533e-05
3.39300654061224e-06
-1.59108254043606e-05
-5.27954163451763e-05
-4.36610826848212e-05
-1.71987188744084e-05
-4.70523964849231e-05
-3.33751505845308e-05
-2.67975442765375e-05
-3.45778025414626e-05
-1.73249275152333e-05
-3.88435761499174e-05
-1.39111570304659e-05
-1.89605472730345e-05
-1.72432634974822e-05
-3.77201543994688e-05
-2.75853165729414e-05
-1.5419650206454e-05
-3.42330164743269e-05
-6.80395258323961e-06
-1.26209035234526e-05
2.55957462653663e-07
-3.8423218903942e-05
-4.31813055099282e-06
-2.40928844392742e-05
-1.41379032892693e-05
-3.99955636562412e-05
-1.21654529641455e-05
-8.12957073058963e-06
-2.33053889530884e-05
-5.19246114229652e-05
-2.64084526450931e-05
-4.34990590534005e-05
1.46188014323981e-05
-6.21243470148797e-06
-2.76793771638996e-05
-4.43080619586562e-05
-2.56059114619804e-06
-1.38776932301281e-05
-4.32398321933461e-05
-3.00015209961791e-05
-6.1378723035771e-05
-2.12465261476148e-05
-2.28767129567075e-05
-2.95808450345181e-05
-4.93178538106445e-05
-1.64389211811429e-05
1.72237750423644e-05
-3.95658479242738e-05
-5.0350436113833e-05
-2.09926460797864e-05
-3.81558137954161e-05
-2.28995809511892e-05
-4.94223782086864e-05
-2.40470868249707e-05
-4.79645036600608e-05
-2.03879661883461e-05
-2.31017969913663e-05
-3.2258892768145e-06
-1.94128865839312e-05
-1.29782885959777e-06
-3.33615495335991e-05
-3.79445395392131e-05
-2.54679502797845e-05
-3.92515876208277e-05
-5.80019706205935e-05
-3.8075013408474e-05
-4.4918905725004e-05
-3.70202063351862e-05
-3.89565943376972e-05
-2.53150810649192e-05
-2.12532459887908e-05
-1.88077505818061e-05
-2.61133624944293e-05
-4.47629873974227e-05
-3.9469455089441e-05
-4.34767796025871e-05
-4.75181906505545e-05
-4.71187230205535e-05
-2.10366475293758e-05
-1.12209135359499e-05
-4.2271753349423e-05
-4.89986329860149e-05
-1.90434412926063e-05
-9.77559453478273e-06
-2.48717594702701e-05
-4.87198971231611e-05
-5.1095830172115e-05
-2.34888321053347e-05
-2.8538520395601e-05
-6.45610559327036e-05
-3.36273794999222e-05
-2.95177990345969e-05
-3.79804385758226e-05
-2.13503403428416e-05
-3.36593366305032e-05
5.09566667684365e-06
-1.27240385515358e-05
-2.52409368851356e-05
-5.54356776554417e-05
-8.92130618739658e-06
-5.47687606336565e-05
-3.39266605952682e-05
-5.68768173635821e-05
-1.87829708069388e-05
-5.04710704155344e-05
1.4978266057429e-05
-4.1978086261133e-05
-1.30225637164586e-05
-9.89437955794382e-06
-1.57511461111312e-06
-3.4859541643381e-05
-5.43127091372853e-05
-1.49074188873339e-05
-2.36864605121661e-05
-5.15328680698624e-05
-1.92658892483921e-05
-4.17379183182435e-06
-3.11392937063237e-06
-3.45475984664974e-05
-1.52567131445856e-05
-3.2722841147804e-05
-5.82853433214304e-06
-6.56376253966339e-05
-4.3730784387568e-05
-8.31766024971199e-06
-4.82510483274243e-05
-2.88108778607288e-05
-5.31645613072143e-05
-4.38696001387995e-05
-3.48957192832883e-05
1.12040915819651e-05
-5.34733310311835e-06
-2.67843525839237e-05
-5.23181158555739e-05
-5.2176463956429e-05
-5.11167846793727e-05
-4.33405095134898e-05
-3.21042619687607e-05
-4.87000582829315e-05
-2.83723870473272e-05
-2.23056059198874e-05
-3.88041681308024e-05
-3.63707530705085e-05
-1.12532247697746e-05
-5.47291420607582e-05
-2.72391956056868e-05
-1.33847204016099e-06
-3.46755771515784e-05
-3.18870146648356e-05
-3.790183912963e-05
-4.02780849318553e-05
-2.39162470374453e-05
-5.81274715216005e-05
-1.29751027105764e-05
-3.31246804374739e-05
-3.79196881813372e-05
-5.25732361962239e-05
-2.62098191430411e-05
-5.6137451810477e-05
-3.59341022274125e-05
-2.10692196590654e-05
-2.02845552926284e-05
-2.76373523828346e-05
-2.84962955770311e-05
9.32185333944461e-07
-3.12765206490749e-05
-4.08557819084559e-06
-3.78630389285339e-05
-8.43789117048674e-06
-3.9224090291341e-05
-4.05907051226843e-05
-1.58558997865227e-05
-4.88325780116707e-06
-5.88767181743493e-05
-1.53057659032372e-05
-4.97776423217251e-05
-6.40039865085653e-05
-8.96955514252065e-06
5.54741015581553e-06
-2.01162052973394e-05
-2.00485776755628e-05
-3.07971868926945e-05
-2.09029983520595e-05
-4.68529196809319e-05
-4.5215326069121e-05
-2.888632937345e-05
-1.35739560846909e-05
-2.68678456816042e-05
-2.95251302933563e-05
-1.43729694437505e-05
-1.09362640203973e-05
-2.17217752421796e-05
-3.17049833747702e-05
-4.73735058468168e-05
-4.46189491769253e-05
-5.78382356999185e-05
-1.54658474191035e-05
-5.04586582445969e-05
-3.89389558580659e-05
-2.53691345880446e-05
-1.72326673390484e-05
-6.65985913939109e-06
-4.26146576529719e-05
-3.52606922674863e-05
-3.64501681215485e-05
-5.76339761958339e-05
-2.01204184125491e-05
-3.87781484310095e-05
-2.85088045031093e-05
-5.514738609999e-05
-2.39203901945371e-05
-1.30527305230894e-05
-2.48902217539954e-05
-1.82251678067116e-05
-3.03284529103068e-05
-3.65914921421795e-05
4.06880073944569e-06
-1.26580459553694e-05
-6.09784302142327e-05
-4.83774314759875e-05
-1.42569108847563e-05
-1.49372165425718e-05
-4.85504378360276e-05
-2.17697121523712e-05
-1.91797110842686e-05
-3.10276168472319e-05
-3.39714228466482e-05
-3.68202508817587e-05
-5.86996370896545e-05
-2.57515964147132e-05
-3.59193513808014e-05
-5.06726982680716e-05
-3.12229175639407e-05
-3.03920127002295e-05
-1.38681762541306e-05
-5.37977412775647e-05
-1.03771722564739e-05
-5.02434688523316e-05
-5.76794479218501e-05
-1.913624839869e-05
-2.06972299053969e-05
-3.48891420293296e-05
-2.42692814796394e-05
-3.2193057451097e-05
-3.08903635964577e-05
-1.11848684029116e-05
-7.00664140578292e-05
-2.12648199827381e-05
-4.0816039760922e-05
-2.58943711317212e-05
-2.24115958966233e-05
-4.00467948298972e-05
-1.22273066585989e-05
-1.02415910054246e-05
8.4083551058162e-06
-3.79600386611584e-05
-2.84424234915573e-05
-5.32663376298599e-05
-5.86628200272502e-05
-2.82608780122255e-05
2.88571881026167e-05
-2.99616659285413e-05
-3.229398739373e-05
-3.88117918745431e-05
-1.89711326848569e-05
-1.84408385113266e-05
-1.7165541381066e-05
-4.15282682563826e-05
4.3090983260862e-06
-3.03292399900157e-05
-2.72566577515471e-05
-3.8572236212588e-06
-1.01385804150211e-05
-2.77972511939465e-05
-2.24482108001432e-05
-2.23783227107591e-05
-3.2439561911008e-05
-1.89707965749258e-06
3.00529688776513e-06
1.22673539604537e-06
-7.09287709065899e-05
-2.85276648469805e-05
-3.89780219945454e-05
-3.66811771741487e-05
-1.53065302415785e-05
-3.18889342814836e-05
-5.00322266489431e-05
-1.57413087550524e-05
-1.14534223814965e-05
-2.1325206050926e-05
8.83778200977767e-06
-3.52913087534048e-05
-4.70594165922429e-05
-4.73727024386334e-05
-1.91525345258397e-05
-3.82391203879796e-05
-3.71832593651014e-05
-1.3020409518744e-05
-2.14218212837505e-05
-4.09556544252217e-05
-3.11019810050327e-05
-4.70859805004044e-05
-3.02509017764193e-05
-3.47793047652824e-05
-2.84034780628079e-06
-2.97775625554029e-06
-4.44025136159869e-05
-2.28279914929649e-05
-1.63274982904851e-05
-3.47085724058446e-05
-3.72230870569241e-05
-6.77663672069183e-06
-1.85893583291083e-05
-4.12427427174826e-05
-1.35712137547346e-05
-1.80266748331858e-05
-7.40183808811416e-05
-1.80771356982879e-05
1.92141699937243e-06
-7.78820682788442e-06
-3.54714280568765e-05
-3.79346383242104e-05
-5.64367473156956e-05
-4.99254571961899e-05
-4.52367628847924e-05
-6.15656783193601e-05
-4.88811693993329e-05
-4.37249608655719e-05
-1.57306302782945e-05
-3.55010873698313e-05
8.8445938965479e-06
-1.96463886385566e-05
-3.60643315197365e-05
-3.38632073795548e-05
-1.75126993478545e-05
-2.74036496670186e-05
-4.62415257564021e-05
-1.07901780805889e-05
-1.1134231427455e-05
-1.35247346302241e-05
-2.90270938936095e-05
1.34715524572056e-05
-4.12919839769882e-05
-3.17688647546962e-05
-6.03132130893763e-06
-2.75613953635143e-05
-2.83884191235406e-05
-3.72244332142371e-05
-2.34053257634516e-05
-4.30083549539648e-05
-3.63964167550398e-05
6.3804714286189e-06
-3.42048175874808e-05
-4.41839400631075e-05
-2.8248937193812e-06
-2.53594045093406e-05
-3.38136195651492e-05
-6.67034889065263e-05
-2.20266986071991e-05
-5.53731470072313e-05
-2.87619290553685e-05
-4.0517073479854e-05
-3.16504527210044e-05
-3.57040813526133e-05
-1.49541429607448e-05
-2.98913143653452e-05
-2.82340804751609e-05
-6.37802173958409e-05
-1.49771564831205e-05
-2.59967909922697e-05
-3.79992244417198e-05
-2.37113988654364e-05
-3.13568148694912e-05
-2.22837102670541e-05
1.05209348037922e-06
-4.63706259817938e-05
1.4917947393514e-06
-1.2867230870904e-05
-9.20337175196994e-06
-3.21236284588766e-05
-2.74520009445251e-05
-3.59377174214319e-05
-2.4036647729589e-05
-5.45997429278592e-05
-2.45840293363419e-05
-4.07425585950646e-05
-3.39770560119924e-05
-2.58285793807641e-05
-1.88308891370779e-05
-3.57402900093148e-06
-2.70863699282823e-05
-1.40480959176133e-05
-2.52306418785944e-05
-2.23775357964444e-05
-4.59229230955007e-05
-4.29968865255795e-05
-3.21577647155041e-05
-1.22193091398433e-05
-1.33285480451872e-05
-2.75969664678837e-05
-3.17304255064007e-05
-3.33909586452538e-05
-4.5645820475259e-05
-2.64991212351393e-05
-5.83189255298751e-05
1.9871309319562e-05
-2.86468128020586e-05
-6.54055650386051e-06
-4.17151124122388e-05
-1.26153930460518e-05
-1.08776286061174e-05
-1.21369835907267e-05
-3.55989874120495e-05
-6.03917902847028e-05
8.27394812006139e-06
-6.17304404071935e-06
-5.4380315989435e-05
-3.25226439848283e-05
-1.57004963241124e-05
-2.6697656168923e-05
-5.27129373154046e-05
-3.07614420537661e-05
-5.20674867996246e-05
1.1092443385864e-06
-3.29415704005245e-05
-2.02933552527464e-05
7.61578897394337e-06
-4.43128606780565e-06
-1.86961871980178e-05
-4.02141545872957e-05
-1.89545889493543e-05
-4.20401783945763e-05
-3.99524335853875e-05
-3.16475043768603e-05
-5.28505580255275e-06
-5.66672701829931e-06
-3.37227264396332e-05
-1.30088951271533e-05
-2.82700851964851e-05
-4.39590030321612e-05
-3.56907607927453e-05
-2.91649416167667e-05
-2.68374624163439e-05
-3.71410135690371e-05
-7.46610885107977e-06
-5.56593844707325e-05
-4.3573824412745e-05
-2.73132778407506e-05
8.97653480397781e-06
-2.40346448073292e-05
-2.96988590918979e-05
-3.5292328233348e-05
-1.8781998847063e-05
-1.36615637740165e-05
1.74950798867731e-06
-2.91381164097396e-05
-1.15520073415793e-05
-6.3451846659457e-05
-2.99648757803432e-05
-2.4708303595281e-05
-4.81526358059964e-05
-3.34762411526355e-05
-3.10554104825579e-05
-1.77928753971831e-05
-3.93006157084599e-05
-5.46153372935523e-05
-1.24270685352369e-05
-4.4567245810964e-05
6.06232167281683e-06
-1.31554113723204e-05
-1.18661907615369e-05
-5.03543292551815e-05
-4.66898456721781e-05
-1.45823893581023e-05
-2.73296475679923e-05
-2.32739228051692e-05
-1.59894736306555e-05
-4.26092181004793e-05
-6.09827066124406e-05
-4.61323024468332e-05
-3.90075028522353e-05
-3.86070885105426e-05
-3.83236431287952e-05
-1.62794836021906e-05
-3.24734203074292e-05
-4.3018233704307e-05
-1.46863186676105e-05
-2.13524954688624e-06
-4.74805216681885e-05
-1.81549432216759e-05
-1.83619811365617e-05
-4.34615704172549e-05
-1.57758738782218e-05
-5.12161605376938e-05
-2.42715998557617e-05
-8.18486063979556e-06
-6.38720044481118e-05
-5.6619366475127e-05
-3.98619500633801e-05
-6.59340441642802e-05
-4.19678847377192e-05
1.12271962557225e-05
-3.11505023050741e-05
-2.72784582239714e-05
-5.48544496104274e-05
-3.63860042702233e-05
-3.83241176451038e-05
-1.97546788096538e-05
-2.1677350235187e-05
-2.44120335930997e-05
-1.38559314748659e-05
-2.88125503128322e-05
-5.08332681133803e-05
-5.92023022605705e-06
-3.43217249342536e-05
-4.68654071197986e-05
-9.29968019077423e-06
-4.66530400287882e-05
-2.59124133202338e-05
-2.61272387972184e-05
-1.59801169905101e-05
-5.29572069931672e-05
-5.5443374221573e-05
-1.29944563343283e-05
-3.50249767029727e-05
-2.43340074786853e-05
-4.48988428940786e-05
-4.94792601892269e-05
-4.32190079883411e-05
-2.575073100353e-05
-1.90614585629049e-05
-4.15942694057225e-05
-2.1369847900682e-05
-2.40246882879736e-05
-1.90927136808927e-05
-2.92532926199847e-05
-3.87890338448941e-05
-2.48925133075956e-05
-4.06711563442914e-05
-2.8177439844911e-05
-4.42012340738825e-05
-1.05184568863743e-05
-3.59492536637063e-05
-3.11483521340102e-05
-4.57751747671857e-05
-2.39286822341669e-05
-1.69929163381469e-06
-3.30082041802384e-05
-4.05710625254029e-05
-9.91823150547495e-06
-4.44340842774565e-05
-4.24900410049979e-05
-3.4777838758481e-05
-3.64314001978754e-05
-3.14461147810327e-05
-3.41086349620631e-05
-3.48578175571936e-05
-3.02064630265052e-05
-3.25021172527648e-05
-3.60425144278425e-05
-2.93499378309693e-05
-6.5467286598951e-06
-2.44547378192312e-05
-2.74500262863015e-05
-2.43506156810935e-05
-2.9076779173817e-05
-4.46868550460571e-05
-5.73371819907977e-05
-2.45279233741884e-05
-2.01073880031336e-05
-1.73326543197536e-05
-4.21269197077191e-05
-2.24402574535393e-05
-4.08300314545532e-05
-3.29085983493248e-05
-8.92989267144011e-06
-2.76502515236293e-05
-3.74315327677091e-05
-3.81858133716427e-06
-1.37115296466276e-05
-6.18991853360898e-05
-1.26422015131406e-05
-5.12121221117074e-05
-9.88052582393505e-06
-2.7921151825779e-05
-3.1445621968354e-05
-2.44093729979368e-05
-4.92931088316589e-05
-3.84690799941907e-05
-2.42684579647783e-05
-5.28226369693268e-05
-4.36208080024731e-05
-1.71992373284673e-05
1.02530181682992e-05
3.86175476650255e-05
3.39780049379105e-06
-2.2944424728734e-05
-3.70327151168481e-05
-1.53094414032603e-05
-3.57165724341629e-05
-3.08680332319308e-05
-2.99334218491983e-05
-4.1897105786842e-05
-3.57758618967408e-05
-2.22864799928281e-05
-2.89620286725893e-05
-5.16030389403166e-05
-2.41198557770925e-05
-1.55038663855641e-05
-1.12775714787932e-05
-1.15474552923193e-05
-2.17224184069638e-05
-2.35874236717387e-05
-3.08006601373703e-05
-3.59164490544876e-05
-3.29439332893328e-05
-3.26339075048962e-05
-1.49268091668618e-05
-3.11373715860702e-05
-6.67196589848654e-06
-3.86982898355217e-05
-3.56922423675104e-05
-4.77966233744679e-05
-1.7547078836364e-05
-4.76928641646864e-05
-3.89858711133666e-05
-3.53139358948188e-05
6.06199316695991e-06
-1.18262944795339e-05
-4.27459962050358e-05
-3.83224932455026e-05
-4.40404660953655e-05
-1.67798268446914e-06
-3.75707974728421e-05
-3.39576769196514e-05
-2.94870414217065e-05
-3.65935145371568e-05
-7.69392500753176e-06
-1.63361058390409e-05
1.89060081694058e-06
-2.61584496516759e-05
1.24519810193227e-05
-3.63415586371504e-05
-5.51519504516104e-05
-8.97668890012889e-06
-3.65787987789649e-05
-2.3371808264687e-06
-2.45610805485311e-05
-3.27997188689549e-05
-2.32900040186093e-05
-2.01685148139588e-05
-5.49851542387579e-05
-2.41965399139343e-05
-3.22239460718578e-05
-3.6100585052587e-05
-2.82892987797216e-05
-5.27035470553767e-05
-2.87665859106338e-05
-4.64310996678686e-06
-4.83195256995664e-05
2.25772459764167e-06
-5.09740419649231e-05
-3.01757080469912e-05
-4.26677921016195e-05
-2.88591837480595e-05
-3.00626510931293e-05
-3.32545758758518e-07
-4.86349666167675e-06
-2.6901095294901e-05
