# Supplementary material for: Research on computational propagation and identification of mine microseismic signals based on deep learning
Source: PLoS One. 2025 Oct 22;20(10):e0334641. doi: 10.1371/journal.pone.0334641 (PMC12543183; doi:10.1371/journal.pone.0334641)
Supplement: S7 Data — (ZIP) [file pone.0334641.s007.zip › 000100900001591.xlsx_0.txt_24.txt.txt]

-2.2952893437003e-06
-3.13368322830939e-05
-1.93790444598016e-05
-3.04692878025579e-05
-4.94772955009349e-05
9.72039654336906e-07
-3.80912557087253e-05
-1.97815087808799e-05
-7.41834180079913e-06
-5.45610427500636e-05
-3.94095238689838e-05
-2.21947538533833e-05
-3.0200574284563e-05
-9.96007689146419e-06
-2.70671925756499e-05
-1.38945217951663e-05
-3.76807908724481e-05
-1.69530655355767e-05
-4.65215636893731e-05
-1.51336897816087e-05
-1.62322641517507e-05
-5.89053952002329e-05
-3.82125168459034e-05
-2.77537466347805e-05
-4.75529197176039e-05
-2.17402400646526e-05
-5.02518876148878e-05
-1.8824434441594e-05
-1.76928530072966e-05
-3.87452067974481e-05
-2.91571759316518e-05
-5.12757868421129e-05
-3.44928408002884e-05
-2.4722151416063e-05
-2.2088787462228e-05
2.33048874728115e-05
-2.34883420230729e-05
-2.13751488193005e-05
-4.37847000600473e-05
-1.36105209528125e-05
-2.75390062480648e-05
-2.13517710257213e-05
-1.56370574953315e-05
-2.28853974169644e-05
-1.67444464449796e-07
7.19249105002021e-06
-1.92992811095298e-05
-4.36956269089116e-05
-3.98940778902633e-05
1.99651637039682e-05
-1.37726526603142e-05
-2.51146874094309e-05
-2.1901220996901e-05
-3.12155351411553e-05
-8.13813671993685e-06
-2.32365245941193e-05
-2.63626673366916e-05
-1.523158304573e-05
-4.84498562339469e-05
-4.42029087227667e-05
-4.15309938134713e-05
-6.30079179643667e-05
-2.47229864374497e-05
-6.6959189701178e-05
-3.85661469273004e-05
-9.97257932677379e-06
-5.16717847904208e-05
-3.56975149787462e-05
-2.22628928525253e-05
-3.31023749481826e-05
-1.65542866303756e-05
-4.86308293737849e-05
-3.27590854864704e-05
-2.23149906906909e-05
-1.59091309565619e-05
-1.8872709428299e-05
-4.33896788750778e-05
-3.95849280064661e-05
-2.36201771087868e-05
-2.86301859538514e-05
-2.45503455974917e-05
-1.88177304725211e-05
-6.03161275165919e-06
-3.90682405324563e-05
-2.0237341982909e-05
-4.17025219531645e-05
-4.71643474658679e-05
-5.02666225974341e-05
-1.17205448143305e-05
-3.66891802331556e-05
-1.75389427454814e-05
-1.38879651732884e-05
-2.48736397984514e-05
-1.81537118682576e-05
-2.430509606674e-05
-4.72788666376452e-05
-5.57149286547463e-06
-2.07840578746947e-05
-8.43533470788985e-06
-2.76282337703676e-05
-1.05081953565982e-05
-3.81934171630123e-05
1.77034477686949e-06
-6.15378012581676e-05
-4.35011934403905e-05
-2.02163019144793e-05
-2.6064719658562e-05
-2.19162811185197e-05
-2.21289017652596e-05
-3.51493331536972e-05
-4.312079445136e-05
-1.89822597030405e-05
-5.5009119412859e-05
-2.18457611124987e-05
-5.24789286313533e-05
-6.14360539690719e-05
-1.73171318222544e-05
-1.75424679747302e-05
3.60112952874897e-06
-1.55216609009102e-05
2.81553992385497e-05
-3.16127778581587e-05
-5.65002369015116e-05
-3.73537794078349e-05
1.61623756861397e-05
-4.23106748978726e-05
-3.2274631069688e-05
-2.43577275639384e-05
-4.57494520875286e-05
-3.66204611660581e-05
2.35184609765975e-07
-4.13545871472413e-05
-1.30118117969545e-05
-4.65779816696318e-05
-3.58747800125948e-05
-4.85553152135968e-05
7.07097417222897e-07
-1.39585355032151e-05
-4.15598238166019e-05
-4.26430136549545e-05
-3.79918962596282e-05
-3.01379267472375e-05
-4.22006680580071e-06
-3.62348000149163e-05
-2.50005985127102e-05
-3.77394815144782e-05
-2.8725641938239e-05
-2.74966813579907e-05
-4.00246840428169e-05
-4.37654139457348e-05
1.11504628405656e-06
-2.31358145041406e-05
-3.50062616453118e-05
-2.17186246460899e-05
-4.10716412829367e-05
-2.15249881241543e-05
-5.2315058273836e-06
-3.39512421310514e-05
-2.03179538761506e-05
-2.28440475974158e-05
-1.96932082993748e-05
-1.95839034772035e-05
-4.70948549023426e-05
-4.45460820745533e-05
-1.1057112311558e-05
-6.00526021280513e-05
-2.20221236489731e-05
-3.17052436823024e-05
-3.53505721010071e-05
-4.52048339739639e-05
5.27675929778163e-06
-1.19789727066357e-05
-2.11528927663391e-05
-2.350638243698e-05
1.12512574105151e-06
-5.12421247410777e-05
-3.30205416669587e-05
-2.3931427205853e-05
-9.82044800206803e-06
-4.26959590031059e-05
-2.35572744607792e-05
-1.65299401200143e-05
-1.74285493499136e-05
-4.59726446088447e-05
-6.87534139506905e-05
-3.57523763811002e-05
-4.07518680747335e-05
-5.29459112604284e-05
-1.31742233923345e-05
-1.96640527625472e-05
-4.74606347842177e-05
-3.25528092882132e-05
-3.30450199079724e-05
-5.21491185098973e-05
-3.99452850511386e-05
-2.89439410487506e-05
-2.22606489968658e-05
-2.81448524494515e-05
-1.87684454906925e-05
-4.27472969296393e-05
-2.41756768682052e-05
-5.98299883329463e-06
-3.82606827398495e-05
-5.94553757409696e-05
-2.96899130917477e-05
-3.77932191568197e-05
-1.47450141279034e-05
-3.43108450035697e-05
-3.461926846466e-05
-1.66245562208768e-05
-1.56842095226145e-05
-2.04389995166649e-05
-1.52782391327641e-05
-4.10895358513929e-06
-1.98363726255163e-05
-1.68080217841416e-05
-1.92518513289023e-05
-3.83781577725957e-05
-2.15575876658911e-05
-2.1398267487204e-05
-4.02961892163956e-05
-2.08769037075556e-05
-4.71677709493231e-05
-2.63814182725566e-05
-1.35882353499556e-05
-3.44521498907811e-05
-3.07180035722898e-05
-2.47765265930876e-05
-6.84708161809608e-05
-4.24823546200887e-05
-4.05825765737592e-05
4.30408085921838e-06
1.98882948474177e-05
-2.83456763267842e-05
-1.04684231564095e-05
-4.06575704504505e-05
-5.90450192474625e-06
-3.26963259388059e-05
-1.65780966684535e-05
-2.13278718693816e-05
-3.87175267534331e-05
-4.03020388375547e-05
-3.06086674540407e-05
-4.86655370530745e-05
-1.43112051306509e-05
-1.33755642458004e-05
-3.33654550845678e-05
-3.54741041325846e-05
-4.38627038688411e-05
-6.14735425910725e-06
-4.13075535977053e-05
-9.30423721217493e-06
-2.57345993330533e-05
-1.7653900969831e-05
-3.04048634463808e-05
-4.16198972137326e-05
-4.61866936866014e-05
-5.70517804002569e-05
-3.29107213332465e-05
-3.28288331786525e-05
-3.08677974426055e-05
-1.20400507762955e-05
-5.5368768272943e-06
-1.68093329515492e-05
-4.46483308025147e-05
-1.45543136062865e-05
-3.08561774670894e-05
-4.35984627575234e-05
-1.86902220999221e-05
-3.0090473612183e-05
-2.16076298879358e-05
-4.1740071724925e-05
-2.67131173482434e-05
-2.39817381289539e-05
1.03137523947603e-05
-5.22108590649843e-06
-4.87712156543466e-05
-7.49714489427599e-05
7.77006235996897e-07
-6.2473694520084e-06
-2.62480416541232e-05
-5.19938143931509e-05
2.17144748434228e-06
-1.36076456565047e-06
-3.81889471244241e-05
-3.26591131292888e-05
-4.68613528833662e-05
-5.5024135963056e-06
-3.67865991118944e-05
-3.12175637900913e-05
-6.3912662152734e-05
-4.61836756571666e-05
-2.35863702500577e-05
-3.02045254319383e-05
-3.30408918541022e-05
-3.04236476595472e-05
-1.74153514084531e-05
-4.39970802671639e-05
-1.50711805958059e-05
-2.47694449279487e-05
-1.03605761908726e-05
-5.09344520503725e-05
3.20146298658225e-06
-3.33230961149786e-05
-4.80338845589199e-05
-1.10545593266981e-05
-2.33611138387649e-05
-3.11268176558016e-05
-1.88314724649873e-05
-1.98581468210633e-05
-4.86108487585481e-05
-1.76392002841017e-05
-1.30819191326218e-05
-5.74715735797959e-05
-3.86331593720359e-05
-4.06245743190799e-06
-2.72530482348909e-05
-3.55439538871866e-05
-2.87242269547026e-05
-1.72284827993475e-05
-1.58354347128583e-05
-4.46554782342612e-05
-5.80392130862258e-05
-1.82332936353996e-05
-3.77567725268439e-05
-3.60780023474379e-05
-2.28177807065242e-05
-1.6719315804836e-05
-3.48512865547149e-05
-1.98341835513238e-05
-1.24795992111176e-05
-4.90031940675632e-05
-1.09686694928713e-05
-4.29728015714716e-05
-4.15496067502516e-05
-6.55575906493605e-05
-3.97072653975465e-05
-1.99668461971821e-05
-3.91291757991719e-05
-3.91578300175652e-05
-3.40780157629023e-05
-2.76543541928078e-05
-1.42415376922744e-05
-3.97222562710529e-05
-5.18302256782625e-06
-1.94257615418598e-05
-3.0992665670157e-05
-3.43665893117197e-05
-5.19038357359802e-05
1.90227852268223e-05
-1.09809226313869e-05
-1.98368509849203e-05
4.74613724361892e-06
-3.22327840255984e-05
-2.35278363336268e-05
-4.48167680894367e-05
-1.65675810120088e-05
-6.00455042506729e-05
-1.10735740290554e-05
-8.47610747265906e-07
-2.38033878558762e-05
-1.45036634487553e-05
-1.36885220385912e-06
-6.08473836123143e-05
-3.95012112563135e-05
-3.26054455653851e-05
-2.68382640159344e-05
1.3549661704937e-05
-2.84661621827142e-05
-1.85051675152504e-05
-2.96910416190973e-05
-7.26908729871931e-06
-1.73781823086529e-05
-4.35828392525273e-06
-2.00349198215161e-05
-4.53339927796663e-05
-1.94324545213947e-05
-3.12904558371181e-05
-4.54414527667557e-05
-3.21585903978821e-05
5.33724552940537e-06
6.38152418371804e-06
-3.96604292242569e-05
-2.91763510586274e-05
-2.61989657211549e-05
-4.66201995785281e-06
-6.96128491682628e-05
-3.76850227629327e-05
-3.02133036623004e-05
-2.02440416799437e-05
-2.07536329481041e-05
-2.03549165077098e-06
-1.93778005712048e-05
-2.28389687422806e-05
-3.12251229413807e-05
-2.67881202335146e-05
-2.13223870866736e-05
-1.92047090702693e-05
-2.27435485443638e-05
-2.83205729127345e-05
-2.89910525843291e-05
-7.98165081653248e-06
-4.38199338444512e-05
-1.96845242549311e-05
-1.87122614322138e-05
-2.22215014070373e-05
-6.19963032842534e-05
-2.53731399182026e-05
-2.50904534563988e-05
-4.05074730515665e-05
-3.02964460653997e-05
-1.71643162311479e-05
-4.26301975748491e-05
-9.12380728736196e-06
-2.32371448615808e-05
-2.51707565114393e-05
-3.63515119035073e-05
-2.2694160741091e-05
-2.36407243246697e-05
-3.70444053556942e-05
-4.43261540048056e-05
-2.03621907732894e-05
-6.68330891416714e-05
-3.79976887432936e-05
-2.04451512487234e-05
-3.35256124870063e-05
-4.95859883564246e-05
9.5400539701029e-07
-3.91377357818616e-05
-7.45654565251108e-06
-4.19918484733706e-05
-4.6608806583097e-05
-1.78907989990443e-05
-1.22680385859427e-05
-3.35240677997135e-05
-4.59778834969569e-05
-3.35244209388648e-05
-1.7303700370126e-05
-3.17959752943036e-05
-2.0300855623217e-05
-9.22222368316837e-06
-2.76946502955766e-05
-1.42440491188713e-05
-3.14468232654037e-05
-1.84773495825218e-06
-5.866530418749e-06
-3.53793366201889e-05
-3.04670030459892e-05
-1.15490534912732e-05
-3.21730244826992e-05
1.28759165734679e-06
-1.28323273793063e-05
-3.57410053307509e-05
-3.67224806321472e-05
-3.89406878193376e-05
-3.62548254852424e-05
-7.44952824765509e-06
-2.39648175844818e-05
-3.11768049520234e-05
-3.94569840208538e-05
-2.74687833882084e-05
-3.32155145561206e-05
-8.73376087806834e-06
-3.57222748729049e-05
-3.38653077892157e-05
-4.06495791553635e-05
-7.32446023210608e-06
-3.13117861195162e-05
-3.051231421827e-05
-4.32103069452107e-05
-5.22892681735446e-05
-3.35750339621332e-05
-2.83446312278823e-05
-6.19245725815375e-05
-3.48285199413447e-05
-9.14234904262467e-06
-3.32696885306718e-05
-1.76069315309601e-05
-6.39060348605271e-05
-2.16715199515795e-05
-3.99145177576845e-05
-4.55262717954126e-05
-3.82847951454804e-05
-4.4247520356397e-05
-2.67842864820634e-05
-7.63086540961131e-05
-2.11008363414747e-05
-4.68207388502842e-05
-5.93596747048073e-06
-1.89776427322682e-05
-4.78475486314798e-05
-1.26664918378637e-05
-4.80018208469747e-05
-2.66585847780328e-05
-5.49356600631283e-05
-4.37633963531071e-05
1.22575701700048e-05
-5.82438953989516e-06
-3.4095359805497e-05
-2.70425259797842e-05
-1.10736870462674e-05
-3.01382282837922e-05
-2.8962139077577e-05
-2.35104056637793e-06
-3.13392726326302e-05
-4.235030270321e-05
-4.61705587179755e-05
-2.6547070787799e-05
-2.05154406227254e-05
-3.7737949873971e-05
-7.29058912230964e-06
-1.71048153850657e-05
-5.20259513614404e-06
-1.24790336229219e-05
-5.45752070634e-06
-2.41802838165616e-05
-3.93470005301865e-05
-2.32962704127746e-05
-3.01859468028019e-05
-2.32928224658483e-05
-1.96029360592223e-05
-4.06166291136851e-05
-2.57100557515677e-05
-9.53905283473526e-07
5.39041783711264e-06
-6.87145954882781e-06
-4.13572503775053e-05
-4.28298763723801e-05
-2.56542219248713e-05
-3.62439176604721e-05
-4.40181706508651e-05
-5.75466429525365e-05
-4.5737542929204e-05
-3.62633887482346e-05
-1.59062590339091e-06
-4.18492837998314e-05
-2.74375418384974e-05
-3.26292326230523e-05
-3.29584804672545e-05
-3.28102761045161e-05
-2.715118608549e-05
-2.38412476568061e-05
-3.15094215079432e-05
-2.8248094395427e-05
-4.50783141097925e-05
-1.62298473160147e-05
-3.44442213482575e-05
-1.45835664720109e-05
-1.94374079443936e-05
-2.34108408885186e-05
-4.06181396895552e-05
-1.28881625385674e-05
-2.66623859468565e-05
-3.28296208595807e-05
-4.35033810405505e-05
-2.87221200332484e-05
-1.40009182449505e-05
-2.23952769373025e-05
-4.70873392826968e-05
-2.66255925821846e-05
-5.61435690197785e-05
-4.99771928583854e-05
-6.80381527604479e-05
-1.33044074593464e-05
-2.08439892418548e-05
-3.43700709000138e-05
-2.63411918220655e-05
-5.36788137611602e-05
-1.38114125752694e-05
-3.09640953551372e-05
-3.90379115413039e-05
-4.07059141371246e-05
-2.69002099573438e-05
-5.87107852095032e-05
-3.66715517157846e-05
-1.33806346312861e-05
-5.05380618431175e-05
-3.43642936130441e-05
-4.09746388344373e-05
-4.59666205731628e-05
-2.75165805081072e-05
-2.78356378143688e-05
-5.81342324625123e-06
-2.27531169507257e-05
-4.31990485275227e-05
-3.90671921353284e-05
-1.44620971881868e-05
-3.7627063975329e-05
-2.64443531834642e-05
-5.62731280869421e-05
-5.64295036919536e-05
-6.33362674290267e-05
-7.76187438479792e-06
-2.34091148357004e-05
-5.21684249987962e-05
-2.23386402363139e-05
-2.72288419646e-05
-3.84625646074486e-05
-2.31332932381838e-05
1.32021173526806e-05
-3.88310688079906e-05
-2.89800596711324e-05
-3.57663259083821e-05
-3.60555558987474e-05
-1.92427018920338e-05
-1.22786403486354e-05
-2.27463908054191e-05
-2.42748626910989e-05
-3.03063777117352e-05
-1.54135737866045e-05
-1.87935244156945e-05
-5.12868492307011e-05
-4.19388206333753e-05
-3.06341663106738e-05
-2.20357137742953e-05
-5.08326261698628e-05
-1.79853298318924e-05
3.05855157859282e-05
3.39644628631278e-06
-2.62387010201124e-05
-8.72999969354488e-06
-3.92237262741474e-05
-2.47854409326439e-05
-6.00806545844175e-05
-3.76828299127492e-05
-2.8616496094179e-05
-3.69807730583156e-05
-3.35370508553998e-05
-3.21468096352075e-05
-2.99969729365359e-05
-3.66911786117618e-05
-3.30320363757776e-05
-4.18649925737028e-05
-3.27287244404226e-05
-2.01843463945989e-05
-4.81423403042466e-05
-3.19508035219424e-07
-4.14968121155478e-05
-5.1556157483777e-05
-4.20333362064864e-05
-4.00100713886773e-05
-1.10883265156762e-05
-3.29012065563035e-05
-1.35596299200899e-05
-3.04188086896327e-05
-3.44439503115628e-05
-2.70512889435684e-05
-4.54016036797446e-06
-6.13852564994767e-05
-3.32765142602107e-05
-4.31503663991469e-05
-3.61553618786033e-05
-2.88370099572777e-05
-4.12504608790098e-05
-3.10366193484239e-05
-3.05038968423311e-05
-2.71804315687405e-05
-2.25923440375224e-05
-2.56556261907159e-05
-5.3955044435286e-05
-3.83567170289725e-05
-3.95980586412389e-05
-4.30325534628803e-05
-3.89813107113946e-05
-3.26233816666647e-05
-3.84538372720552e-05
-1.3023398214514e-05
-2.95972747291475e-05
-5.09785151467002e-05
-1.52407948795632e-05
-1.15336392761951e-05
-1.87649042822425e-05
-1.75612412929064e-05
-2.80019950662711e-05
-3.09237346295767e-05
-2.79307066393851e-05
-1.27628186482669e-05
-2.57745373389534e-05
-3.45903106170592e-05
1.57240205048732e-05
-1.34252686768111e-05
-3.28795933276107e-05
-3.60624219341055e-05
-1.21774283397835e-05
-7.64845725404229e-06
-3.07325461249175e-06
-2.37746120475703e-05
-6.03242861684598e-05
-5.26418442738478e-05
-2.84501101800168e-05
-4.28591122649804e-05
-4.76824876854323e-05
-2.75611301930588e-05
-1.85735896653341e-05
-2.3549017830116e-05
-4.31371344614985e-05
-1.44169948965082e-05
-8.24757786043602e-06
-3.23613089047073e-05
-2.5775682707854e-05
-3.07632939066382e-05
1.81252577071603e-06
-5.68935151092015e-05
-4.96933416702939e-05
-2.54479019731972e-05
-1.16338428741259e-05
-3.72692001414558e-05
-3.28466472161681e-05
-1.62410371390109e-05
-1.72133565814016e-05
-3.4442460185888e-05
-2.81598900088212e-05
-5.98537991906435e-05
-2.20520994707442e-06
-2.65644056790337e-05
-3.56840284599489e-05
-4.17625311128592e-05
-6.83694142334622e-05
-4.08902732797275e-05
-3.14617170959187e-05
-3.2231382297453e-05
-4.35771425281058e-05
-5.11806875335662e-06
-4.26956250929712e-05
-1.49419717326776e-05
-6.63188093054599e-05
-2.88231241529542e-05
-3.11284222332993e-05
-4.26510577154377e-05
-4.93108899894454e-05
-2.46568137741596e-05
-4.38390927840613e-05
-3.98472904632334e-05
4.09712567331445e-06
-3.96599831478164e-05
-2.03729408853175e-05
-2.78717093520218e-05
-3.54305176456304e-05
-2.27745440251731e-05
-2.9005091734731e-05
-2.6798112272374e-05
-6.10633270411658e-05
-4.6431661094097e-05
-3.09896415014018e-05
-2.36118590086598e-05
-3.69683404894743e-05
-3.959434481136e-05
-2.34669118180343e-05
-4.03208955490309e-05
-2.54815721354517e-06
-8.82289269376959e-06
-1.62681822414291e-05
-5.29580005951038e-07
-9.88727517136975e-06
-2.30891227101398e-05
-4.49197248724387e-05
-8.61750132328796e-06
-2.93523569556796e-05
-1.76645099399794e-05
-3.41771579322984e-05
-3.19497760736232e-05
-1.18360158015509e-05
-3.0927287786328e-05
-4.68495724326402e-05
-2.13123554524944e-05
-3.48665506209451e-05
-2.29637798765042e-05
-2.89236958327829e-05
-2.63192085927025e-05
-4.05671574175435e-05
-3.01530698184188e-05
-2.45705670779345e-05
-3.10333343220247e-05
-3.85322771374032e-05
-9.51536294270909e-06
-4.11288733737338e-05
-3.15604516197119e-05
-1.87108809682062e-05
-2.49584208661297e-05
-6.39074555572999e-05
-5.5236609071926e-05
-3.37101601674543e-05
-2.75251122955713e-05
-3.0426137798118e-05
-4.75216584760875e-05
-4.54692643681227e-05
-3.91854857084893e-05
-4.12306794847241e-05
1.2132017413556e-06
4.52850471046277e-06
-4.97782615866886e-06
-3.78688182451632e-05
-2.05981566347419e-05
-5.15477752312412e-05
-2.83680967315784e-05
-6.23277766502925e-07
-3.96248565849594e-05
-3.72392278583915e-05
-4.12741618931645e-05
-3.42912295421542e-05
-2.99765818066141e-05
-3.01965408739555e-05
-1.27332630974142e-05
-2.79632381925821e-05
-4.13489036679706e-05
-4.55885218004374e-05
-4.31407745821736e-05
-3.32575317783074e-05
-3.47738299818353e-05
-1.12458081093851e-05
-5.4909509111433e-05
-5.00332152303663e-05
-3.39951180977234e-05
-2.33339585937023e-05
-5.26178674070652e-05
-3.05632780697615e-05
-1.41702573349346e-05
-5.09366991252263e-05
-2.72844063257188e-05
-2.77665769166879e-06
-3.4082724155107e-05
-3.7649037184218e-05
-4.85276728271424e-05
-7.61346894032362e-05
-8.22555898384675e-06
-2.0593624979812e-05
-2.3418161650683e-05
-2.24181884599633e-05
-1.04582348435105e-05
-5.22547298269548e-05
-3.59536524428241e-05
-1.5611930451832e-05
-2.36184565798546e-05
-5.62789222966307e-05
-4.92201756759628e-05
-2.77397076317226e-05
-3.83555530240118e-05
-1.2990283969607e-05
-4.33432005035424e-06
-2.90704589061827e-06
-1.69013622451278e-05
-5.39143029184154e-05
-4.22897384344192e-06
-4.0104570025784e-05
-1.03083882255639e-05
5.0601553147439e-07
-1.38116387839279e-05
-4.60327605893765e-05
-1.52111935300501e-05
5.48890330729476e-07
-4.96506973847045e-05
-8.11426204690406e-07
-1.63216298516866e-05
-3.51984063917162e-05
1.33668963426879e-06
-3.77113033618648e-05
-3.11533031213332e-05
-2.84361697464494e-05
-4.51457030432e-05
-4.87456934057875e-05
-2.25397421284842e-05
-2.47947856600999e-05
-2.52045938812207e-05
-3.54474257036582e-05
2.0531467980356e-06
-9.30534818284112e-06
-3.15464407918829e-05
-5.36141076572923e-05
-3.64886982320078e-05
-8.64569781091612e-06
-4.29479150898305e-05
-2.58831715212047e-05
-1.64423272820204e-05
-2.08348866951362e-05
-5.52705653015954e-05
-1.61053712645344e-05
-4.90981212320499e-05
-3.14894262678458e-05
-3.9016192763652e-05
-2.20324691737391e-05
-4.87973349495986e-05
-1.94177227291447e-05
-1.1706617613019e-05
-3.495453205233e-05
-3.43664532043286e-05
-5.71546148999045e-06
-3.17081150376484e-05
-2.82682828202422e-05
-4.42457221054861e-05
-3.20181563205032e-05
-2.59738018438882e-05
5.57598271515852e-06
-1.86802280396104e-05
-2.55802247176436e-05
-3.43582073504342e-05
-4.00648659798173e-05
-4.42685038899048e-05
-4.73197023128484e-05
-4.75597397777833e-05
-4.05597069023155e-05
-1.32765355484848e-05
-4.17352892201664e-05
-2.19189206272312e-05
-6.16302976243765e-05
-1.70500480192791e-06
-8.68831331359752e-07
-2.86152988632353e-05
-3.82708243725415e-05
-7.48100415615464e-06
-2.76479859625074e-05
-4.76351634014618e-05
-2.24053892676442e-05
-1.4697195578528e-05
-2.69898154731668e-05
-1.52378783914804e-05
-2.29950282840659e-05
-8.43160437881216e-05
-4.1146472261835e-05
-5.43028481511983e-06
-2.99077128699526e-05
-1.95208821960609e-05
-5.43523434657847e-05
-3.1059025852789e-05
-2.82620091954658e-05
-4.34845188316461e-05
-5.4173441517218e-05
-3.68363261382189e-05
-3.74482157598478e-05
-2.43041314784317e-05
-1.68229622455535e-05
-3.61138640519573e-05
-3.32890929839799e-05
-1.05989642779339e-05
-4.13129192630219e-05
-2.39762613059123e-05
-1.76053777610357e-05
-2.14390119768291e-05
-5.13232080459226e-05
-1.55037721648196e-05
-3.64510024462878e-05
-3.65304863336463e-05
-3.94479019492674e-05
-3.99298243886765e-05
-4.15723261717247e-05
-3.3624237711097e-05
-3.51510399576122e-05
-3.15039263467517e-05
-3.28636664421587e-05
-5.13052008881387e-08
-2.66088711298917e-05
-4.17655371974941e-05
-1.4248603834497e-05
-4.08708685803186e-05
-2.61446486649231e-05
-3.10166044710525e-05
-5.41830606431127e-05
-2.05663308033462e-05
-8.43349985264761e-06
-1.79562280180508e-05
-2.73978230601823e-05
-2.66526710166515e-05
-2.41420962612698e-06
-4.39448913092732e-05
-4.36451687288515e-05
-1.38825652482327e-05
-1.56483955888973e-05
-4.46271248410671e-05
-1.50417623632825e-05
-6.5306483475517e-05
-2.42980434841339e-05
-3.52547478732712e-05
-1.1046306425791e-05
-5.61923873793915e-06
-4.03192068915299e-05
-2.91813050472084e-05
-1.15333040683982e-05
-3.67829786580977e-05
-2.20212647521768e-05
-2.64732736252565e-05
-3.37654422588307e-05
-1.73505121206768e-05
-1.98054905091904e-05
-3.55243703236063e-05
-1.63069223503473e-05
-3.94191294285948e-05
-3.41302324376541e-05
-3.35047866384961e-05
-9.07882850902691e-06
-3.38379851129474e-05
-2.22308077824473e-05
-3.25570530070554e-05
-2.50719653753702e-05
-2.72694344086527e-05
2.93938695669791e-07
-4.04930227084193e-05
-3.70023293212415e-05
1.03587348807478e-06
-4.01126148604357e-05
-4.68153838305203e-06
-1.92247142019846e-05
-1.753479934277e-05
-3.13008199675035e-05
-3.24338005956647e-05
-2.93251072491515e-05
-3.83838319951276e-05
-3.02156069968459e-05
-1.60753742726661e-05
-1.18866600498828e-07
-5.22276335751272e-05
-2.34942560785767e-05
-1.55355952543764e-05
-1.83946280693399e-05
-1.73055980172514e-05
-1.53872241882815e-05
-2.65428966897484e-05
-1.64577945661063e-05
-3.73309036627651e-05
-3.59817414838633e-06
-3.72689090959425e-05
-3.44778002624276e-05
-7.05454089224012e-06
-3.95137768523448e-05
-4.11886083346165e-05
-4.86941982937044e-05
-4.07383328662098e-05
-1.66473521464417e-05
-1.95956975444311e-05
-3.48987055746625e-05
-1.77699064805335e-05
-3.38156960681067e-05
-4.461327628549e-05
-8.13609797742474e-06
-2.54803237664224e-06
-3.43426368629833e-05
-4.91056150025353e-05
-4.36339487718786e-06
-5.44608660426737e-05
-3.20617323269334e-05
-5.35790829662172e-05
-1.58879742339022e-05
-4.90252262823264e-05
-3.02120718541362e-05
-5.06971124921544e-06
-5.06245043527319e-06
-3.6193140207247e-05
-2.69223395461593e-05
-2.65112129894033e-05
-5.03374587336649e-05
-3.64525329799296e-05
-2.68971160505607e-05
-1.68397206961972e-05
-1.85073055375225e-05
-6.82070432579555e-05
-3.28837976144405e-05
-4.07045259642773e-05
-2.85447382075463e-05
-5.95995130778345e-05
-2.49154385356419e-05
-2.78754789503817e-05
-2.77327724208538e-05
-1.12407991903875e-05
-2.74481401521284e-05
-1.82166316372632e-05
-3.77372255578371e-05
-5.77536374717957e-05
-2.01576456094849e-05
-2.19944546763966e-05
-2.12240901529613e-05
-1.0014810386204e-05
-7.89181087893584e-05
1.56339767420276e-05
-1.64796977934654e-05
-3.50185103112924e-05
-2.10781763671342e-05
-2.57291411627934e-05
-8.67151981811707e-06
-3.10536782136099e-05
-2.65421702811416e-05
-4.98795712446016e-05
-1.37228133121e-05
-4.40140795596057e-05
-1.69719624773508e-05
-3.02666949616609e-05
-2.55079636562182e-05
-3.80951727582809e-05
-3.72862878624112e-05
-1.83999699014496e-05
-1.94757841006057e-05
-3.64269862989619e-05
-3.63235972212773e-05
-1.88718107631324e-05
-1.46362318249724e-05
-3.35102976784979e-05
-2.32552212703194e-05
-1.99432461579895e-05
-1.78074141687345e-05
-1.45878170673054e-05
-2.14335895978378e-05
-4.44187587996914e-05
-3.69159767783327e-05
-3.80100033774038e-05
-2.2610506398581e-05
-1.37493007809985e-05
9.46478924360609e-07
-2.05085483001213e-05
-4.17992391118813e-05
-2.56487826957495e-05
-2.86813916285083e-05
-4.06248559488025e-05
-2.82432191160758e-05
-4.49487045061744e-05
-2.82948677468719e-05
-4.48862207978189e-05
-3.46017750823961e-05
-4.0916740562221e-05
-3.43754958316914e-05
-3.61331606898384e-05
-4.57717978985851e-05
-5.54303873047372e-05
-3.20165307501006e-06
-3.32331800508281e-05
-3.59629012415846e-05
-2.94144668234322e-05
-8.44821079978683e-06
-3.75832116277631e-05
-5.56559530958925e-05
-3.51966412754161e-05
-3.05381718790362e-05
-5.48971061422222e-05
-4.79342779313223e-05
-3.22856284640706e-05
-4.0170696246437e-05
-8.60031723100591e-06
-1.44489420388032e-05
-5.24066865831969e-05
-5.98894379664936e-05
-5.20724903093467e-05
-3.40216714291021e-05
-1.02047141320965e-05
-1.68050075537376e-05
-1.35350933460813e-05
-2.41504604139803e-05
2.03600461555513e-06
-2.75955423292238e-05
-3.66374480752499e-05
-3.24194053197699e-05
-3.15093464157937e-05
-3.60852523754596e-05
-3.58841049520848e-05
-9.64546038203855e-06
-3.4257779628167e-05
-3.40492780072693e-05
-8.00821736106213e-06
-4.00534936377763e-05
-2.91273620392405e-05
-2.36613956577763e-05
-2.91884655493927e-05
-3.5091495826826e-05
-1.35349716630492e-05
-4.64078895067969e-05
-3.47566243945001e-05
-1.75684787082454e-05
-2.78544757190947e-05
-5.43705110200729e-05
-5.50312178718067e-05
-3.62313724636519e-05
-1.64284695552452e-05
-4.5772840489596e-05
-3.64392840459794e-05
-2.05692489223322e-05
-4.58740756333442e-05
-1.48945620627222e-05
-5.96683859097592e-05
-5.33311229112336e-05
-2.01028535882087e-05
-3.53832351050296e-05
-1.39126878038037e-05
-3.30454225173381e-05
-6.2398802528898e-05
-1.94117376694856e-05
-2.92298455992831e-05
-3.94056611983527e-05
-1.95459431298963e-05
-5.42714447529443e-05
-4.30180285537828e-05
5.61198364983937e-06
-2.82792568769858e-05
-2.18089107758001e-05
-5.55292028535684e-05
-2.75096478996722e-05
-3.80369822566461e-05
-2.61837320196421e-05
-2.95936504530286e-05
-5.61631123218141e-06
-1.45258592457176e-05
-4.16040263810659e-05
-3.09319485647135e-05
-1.47616404924006e-05
-3.01698623934522e-05
-2.95756223861091e-05
-4.14949665023599e-05
-2.48322535053651e-05
-1.99519451185768e-05
-3.84452044785108e-05
-2.76659406095309e-05
-3.56520366142966e-05
-3.90709277106248e-05
-3.8373185092775e-05
-1.89644912673832e-05
-5.47012043363634e-05
-2.69360161970625e-05
-1.38237026073818e-05
-1.56944492067665e-05
-1.47084554203163e-05
-2.50054325931942e-05
-2.27408186490827e-05
-2.90765498317481e-05
-4.14419586582004e-05
-5.93655612369429e-05
-3.13654906135117e-05
-1.68038371345921e-05
-5.95833738838609e-05
-3.41190847341438e-05
-6.39842829229067e-05
1.85515009803483e-06
-3.10427338050314e-05
-1.54500714601303e-05
-7.69281054279036e-06
-9.59066374055595e-06
-5.59978216925613e-05
-2.87344135669769e-05
-4.07136273246694e-05
-3.32389738904868e-05
-3.8224729603916e-05
-3.15326476265868e-05
-8.64140327544639e-09
-1.95866870819806e-05
-2.80717179883707e-05
-6.54236509294167e-05
-1.89139597934002e-05
-3.46165559132612e-05
-2.37193296022935e-05
-3.43741471438512e-05
-2.62306078716984e-05
-7.83587859369185e-05
-2.60587364749221e-05
-1.89875938947895e-05
-3.01815814495834e-05
-2.8717881401611e-05
-1.36775981988762e-05
-1.55081829960536e-05
-4.90798341479865e-05
-2.04767974345194e-05
-3.91190604261941e-05
-3.41413513119358e-05
-3.43453741563132e-06
-4.40073361309118e-05
-2.18749850568349e-05
-1.69992468896342e-05
-3.59634613458822e-05
-3.40752381549079e-05
-2.81943574490924e-05
-2.47856466695641e-05
-7.59932667922522e-05
-4.23743597623622e-05
-6.4581095244378e-06
-2.12259833688391e-05
-4.28048487111269e-05
-6.47354176285089e-06
-1.91459697061423e-05
-2.50607551222509e-05
-6.35443199092885e-05
-3.0432697685016e-05
-5.11683164604083e-05
-2.27978999017532e-05
-3.19087696607487e-05
-2.45707417717264e-05
-2.45031554006236e-05
-2.0075240987808e-05
-1.30035376550054e-05
-3.36544099379732e-05
-4.46016969512252e-05
-1.65477314865729e-05
-2.22797431121933e-05
-2.91274001655333e-05
-3.80796112487497e-05
-2.73053037391296e-05
-4.57665380701032e-05
-4.35634326057387e-05
-2.55381794366572e-05
-2.50993862033963e-05
-2.12727455359868e-05
7.68705976718545e-06
-2.09929300676459e-05
-3.95534552098664e-05
-1.72765254710459e-05
-2.179458907268e-05
-3.23149963118191e-06
-3.23373269050734e-06
-1.100154237943e-05
-2.70681814626083e-05
-1.01027987423614e-05
-1.75624713142659e-05
-2.54772841584528e-05
-3.27422672077468e-05
-2.67187464358769e-05
-2.28489300023292e-05
-1.67336637682561e-05
-3.5269507222492e-05
-1.22871744090155e-05
-3.13831168448689e-05
-3.01530909773958e-05
-1.82822337267584e-05
-4.6096401326134e-05
-2.34197737728701e-05
-3.22181824794449e-05
-2.86986644937385e-05
-2.62906392405964e-05
2.11601542224309e-06
-4.57427056702789e-05
-1.09531778514746e-05
-1.50876901224942e-05
-2.23150488644993e-05
-2.33800295176734e-05
-4.12059026760744e-06
-3.08431341506093e-05
-3.72611051103419e-05
-3.66959181909288e-05
-3.79794283870437e-05
-6.19630086544602e-05
-3.25979525373424e-05
-3.55694113969077e-05
-3.33984810915713e-05
-6.60435892098351e-05
-3.84000540509798e-05
-3.81649756054348e-05
-3.14388766155065e-05
5.57365708447417e-07
-2.67654737142855e-05
-4.40061185726985e-05
-5.85344478118163e-06
-2.96325425854801e-05
-2.23342211410088e-05
-3.31336562280379e-05
-4.97020341799938e-05
-3.91564241437657e-05
-4.21184708747291e-05
9.67264661624992e-06
-3.87468199655439e-05
-6.50794091735156e-05
-6.2627894328896e-05
-3.21472208782733e-05
-5.13632820184522e-05
-1.68733436843848e-05
-3.46734191933699e-05
-4.80009005200705e-05
-3.00667324344975e-05
-3.06430105220479e-05
-4.51109080101843e-05
-8.62519624899111e-06
-4.83338691037643e-05
-2.70139907522851e-05
3.3118686816944e-06
-1.14994920879927e-05
-2.13325870359456e-05
-2.04126737948313e-05
-1.44225015881729e-05
-2.2420634356491e-05
-4.76149701880845e-05
-4.29311695121986e-05
-2.63749605411386e-05
-4.8045274158705e-05
-4.34214377205312e-05
-3.21106324426829e-05
-3.91414501246855e-05
-1.48694817652712e-05
-3.88953257773518e-05
-2.5945638380429e-05
-1.41636952127615e-05
-2.36344492158927e-05
-1.05557629239e-05
-4.24322872975782e-05
5.69401091328626e-06
-3.36482467401502e-05
-1.89446685808725e-05
-2.43360435500708e-05
-3.83857732644645e-05
-4.04032659561955e-05
-1.68823868247051e-05
-3.85023828902459e-05
-3.21744206894782e-05
-4.32246636378795e-05
-2.08629026580932e-05
-4.66237462363522e-05
-1.47106326135434e-05
-2.04771791761472e-05
-2.29378660729673e-05
-3.40260882408291e-05
-3.70902150679873e-05
-5.65179438896147e-05
-2.96355315820508e-05
-5.12010787674741e-05
-2.44202071283828e-05
-1.3886299054938e-05
-3.14868582564214e-05
-5.19762570703918e-05
-2.77785330188547e-05
-3.24409331089861e-06
-3.37586863007778e-05
-3.49391059726955e-05
-2.96447519671038e-05
-3.18055113752016e-05
-6.73380813727359e-06
-8.90882518637191e-06
-3.41850344317893e-05
-3.26354500231138e-05
-1.35665348016527e-05
-2.13920855108984e-05
-4.68852093020857e-05
-5.09536338733482e-05
-5.24239368510987e-06
-1.6784147125318e-05
-3.00545799226959e-05
-3.00251750796059e-05
-4.81663284025212e-05
-3.16813094601159e-05
-3.43827969012504e-05
-2.8505222799238e-05
-9.67134733837748e-06
-9.95548420715861e-06
-3.90243384816349e-05
-3.5502315078794e-05
-2.21898228090957e-05
-2.84109450166538e-05
-4.19216589378439e-05
-4.15044079010259e-05
-4.25301098871295e-05
-2.6377043466428e-05
-5.2789791403707e-05
-1.57026707132685e-05
-1.61044577013295e-05
-3.64299856594777e-06
-3.19183057584452e-05
-1.80395245077409e-05
-5.9127003361787e-06
-1.58675883135662e-05
-1.57744256347117e-05
-3.10265450158328e-05
-5.08306438290433e-06
5.18450423514119e-06
-2.67694820527561e-05
-3.59324363604383e-05
4.8924010239263e-06
-1.85353341132055e-05
-2.29538601646423e-05
-1.39891993424482e-05
-1.72257058161088e-05
-4.90627431012371e-05
-2.81465672526723e-05
-4.13374324985339e-05
-1.84446748326301e-05
-3.2589310067264e-05
-2.93094338370228e-05
-2.20279662406529e-05
-5.76150706515088e-05
-4.01203318362944e-05
-2.13086257289819e-05
-7.58633395238862e-06
-4.51014614314166e-05
-3.98112988124648e-05
-1.67638269823595e-05
-4.4121085406504e-05
-2.99312411159358e-05
-2.1233679623287e-06
-3.69733034174438e-05
-1.13763246087356e-05
-2.93869794126844e-05
-1.52975770613908e-05
-4.14923129528619e-05
-4.6140916486628e-05
-2.23947507135722e-05
-8.04308135011663e-06
-3.11663009538964e-05
-2.12449863170892e-05
-5.23612349233066e-05
-2.3725204567901e-05
-2.09704417401362e-05
-2.96402016416917e-05
-2.99124280237566e-05
-1.51927894099512e-05
-8.32342458264961e-06
-5.55480642727016e-05
-3.75173576348689e-05
-3.10833763418382e-05
-3.82091240999903e-05
-3.43083291727747e-05
-7.67209692527489e-05
-3.36559318183763e-05
-3.37288743680987e-05
-2.69111229678768e-05
-3.1862709222197e-05
-4.9033694599477e-05
-2.87670321915042e-05
-3.42803267709509e-05
-4.30531940360615e-05
-4.67573180976199e-05
-2.15470061325448e-05
-2.37750729186934e-05
-2.07671297674271e-05
-3.87039392225803e-05
-3.34302530678728e-05
-5.27922362995689e-05
-6.05491753860123e-05
2.20228639124926e-05
-2.02839074840705e-05
-3.79523210985927e-05
-5.04157103584099e-05
-3.29007636660965e-05
-3.0229022135852e-05
-4.00336819623236e-06
-4.34224432536515e-05
-4.40702926097889e-05
-2.94052951780154e-05
-1.02361156036705e-05
-4.9456606383304e-05
-4.72034447346573e-05
-1.78578901347227e-05
-3.29849715408878e-05
-1.93921680093158e-05
-2.17150933259226e-05
-3.73682165382554e-05
-3.51804874339896e-05
-2.91301236437454e-05
-2.43765654294142e-05
-3.78407833943564e-05
-3.91154156920813e-05
-1.28441070965076e-05
-3.78562306493627e-05
-3.23155958856156e-05
-2.50567051621626e-05
-1.10143478455789e-05
-5.17818958957643e-05
-3.67815694971311e-05
1.25499832367975e-05
-2.61525625270388e-05
-5.5176432797867e-05
-2.19133258086658e-05
-4.26226938113502e-05
-1.06751098924411e-05
-4.13407611314551e-06
-3.13724241896801e-05
-2.86370127724881e-05
-1.3381101883927e-05
-3.91375471518958e-05
-3.4931618755177e-05
-5.14828982450197e-05
2.07491156360337e-07
-2.22658961002758e-05
-1.67262399590775e-05
7.43950035393145e-06
-3.08637707849686e-05
-3.41196416652229e-05
-3.31406382305951e-05
-3.68579593305229e-05
-3.10828676287731e-05
-5.32285684028536e-05
-7.46522982989069e-05
-4.31224715942176e-05
-4.50681663306196e-05
-3.93005159596536e-05
-1.47329125377839e-05
-2.43140356316936e-05
-4.52803695115619e-05
-4.09827057789553e-05
-3.32547574816983e-05
2.51807311766091e-06
-4.70833146868262e-05
-1.0813662509745e-05
-1.77689019603685e-05
-3.55281943542515e-05
-2.96353989591309e-05
-3.42699347415976e-05
-3.57961907004895e-05
1.72999195323783e-06
-2.86480791602996e-05
-3.32046284251352e-05
-1.93640291589932e-05
-1.29029860939072e-05
-5.21663926688536e-05
-1.14823876491286e-05
-3.34780412984929e-05
-3.05961698144286e-05
-2.69995692473085e-05
-1.68627610548056e-05
-3.89185282390028e-05
-3.02854308536174e-05
-4.82881856736211e-05
-4.20567614248217e-05
-4.50326232466472e-05
-2.84385095481724e-06
-5.41409431811598e-05
-2.55752648298683e-05
-4.92032980909535e-05
-9.73021340161698e-06
-3.1940480416463e-05
-4.19865614412419e-05
-3.83332928290242e-05
-4.33190290235834e-05
-2.45117296299705e-05
-1.4333324948067e-05
-1.15905509023726e-05
-1.8450056225902e-05
-2.9134957794088e-05
-1.24101642061628e-05
-2.97811463719236e-05
-3.65578653227097e-05
-3.44126525060568e-05
-5.12319651039868e-05
-5.87914013577026e-05
-3.25654717457884e-05
-5.45390228495998e-05
-1.84442333239102e-05
1.3446171574196e-05
-3.47713344132747e-05
-3.09312697663075e-05
-3.30907006366371e-05
-2.5171528029779e-06
-1.44753609168972e-05
-1.94247669074204e-05
1.63872090542064e-06
-2.39307096710019e-05
-3.06021072812587e-05
-1.13534233336398e-05
-5.03101105303835e-07
-2.71491712053315e-05
4.85828556606157e-06
-2.91642162338985e-05
-3.43095413431754e-05
-2.11358692491024e-05
-4.32841286097496e-05
-3.07053457378336e-05
-2.11652510304216e-05
-4.29523356495972e-05
-5.38032781285537e-05
-9.16090319888577e-06
-1.64457725447676e-05
-1.96559783395968e-05
-1.62342386122695e-05
-2.6173266481615e-05
-6.27516925452735e-06
-2.48274151343803e-05
-1.78643467228145e-05
-2.26945700127279e-05
-2.11853524190871e-05
-1.89417184408126e-05
-4.26130134532962e-05
-1.29184166334171e-05
-4.47998288717569e-05
-3.35164428824601e-05
-6.39974704802731e-06
-5.29407713605105e-05
-2.43875610902588e-05
-2.34947055588486e-05
-1.75522709842225e-05
-3.14685382653966e-05
-1.34811806274148e-05
-1.07017026860939e-05
-9.10506076590827e-06
-2.97182930625987e-05
-4.72383872166322e-05
-1.56766707291558e-05
-3.29002470455148e-06
-4.06625949916523e-05
-1.64921932822375e-05
-4.78023824671407e-05
-1.6630495022883e-05
-2.22218820673275e-05
-2.23916990920562e-05
-2.70548289135294e-05
-4.53183353848873e-06
-3.30183577526176e-05
-3.52887053897938e-05
2.11162376182777e-07
-2.19549910630388e-05
-4.36875586472957e-05
-4.63203234565108e-05
-2.37633856735829e-05
-1.35403214627755e-05
-2.82846147792309e-05
-6.3221982124829e-05
-4.63599712804946e-05
-5.81041616640219e-05
-3.19741006342987e-05
-4.88515579907045e-05
-6.58197575320585e-08
8.41770532218673e-06
-2.06516515992625e-05
-2.44009877178631e-05
-4.89356503567425e-05
-4.85689994288501e-05
-4.28671604979405e-05
-1.72389492901787e-05
-5.69512481238129e-06
-3.46042777777876e-05
-3.91850136114479e-05
-2.90899341893629e-05
-4.25598864811e-05
-5.17073122919213e-05
-5.21396360827552e-05
-2.76522892090451e-05
-1.60444784086968e-05
-1.48257485586424e-05
-2.40989410689742e-05
-3.97715524982852e-05
-9.21596291196417e-06
6.76688824570898e-06
-3.42393847370604e-05
-3.08896708474356e-05
-3.96269495404299e-05
1.27017325902717e-06
-1.97490639720749e-05
-3.9263065287165e-05
-3.74422856117811e-05
-1.9621196700194e-05
-2.12592300254051e-05
-3.81811302938113e-05
-2.77894209076694e-05
-1.401305912004e-05
-6.62383836173288e-05
-2.01171927915939e-05
-3.3108434085581e-05
-4.69586619200904e-05
-1.64702456000012e-05
-1.18945168843818e-05
-4.04589840541051e-05
-9.80419072612152e-06
-1.63123883425733e-05
-3.66733235321657e-05
-1.72048959605066e-05
-4.96357530148672e-05
-4.07308265948968e-05
8.92411159544614e-06
-3.38569045443472e-05
-3.00118424867266e-05
-1.55822301345584e-05
-2.81320921491166e-05
-2.90602743353352e-05
-3.38514152383269e-05
-4.85839332026565e-05
-9.95649139664596e-06
-3.2441377761137e-05
-4.21080976234812e-05
-1.60546440898997e-05
-3.06994034698534e-05
-2.65624685526282e-05
2.1154442023578e-05
-3.46977465193103e-05
-1.94573147001995e-06
-1.9375336535398e-06
-4.42059242033342e-05
-6.62450554533866e-05
-4.48506903628064e-05
-1.62264148151197e-05
-3.17743887626143e-05
-3.06339211368036e-05
-5.53774242958635e-05
-2.1460699943189e-05
-1.44208807005229e-05
-2.76907664692929e-05
-4.22052352847066e-05
-2.81875279584982e-05
-3.04095903335959e-05
-2.32979627240794e-05
-1.65528465251812e-05
-4.26712850637502e-05
-3.49107889589072e-05
-1.34097917716418e-07
-5.5510489513105e-05
-4.88674335700344e-05
1.54439439463372e-06
-4.50553185187648e-05
-2.23937146070991e-05
-2.92853796176018e-05
-1.94085524062048e-05
-3.04062996701872e-05
-1.88329267822916e-05
-7.22370589819104e-05
-9.32278351294756e-06
-8.07690092766643e-06
-2.36860993050591e-05
-9.67440857749371e-06
-1.08201191656844e-05
-3.38262782254868e-05
-2.26270537923859e-05
-3.27807789788534e-05
-2.50111413913437e-05
-3.723096022096e-05
-2.06737029087086e-05
-4.66604458867748e-05
-9.32875018836782e-06
-5.26238773148691e-05
-2.02542701536568e-05
-4.19428840462829e-05
-2.49266123825322e-05
9.06696811413461e-06
-2.6322927890769e-05
-2.56315773630345e-05
-3.94111854519678e-05
-4.49947870403249e-05
-6.29482435196526e-05
-2.00821994704419e-05
-2.54405515340861e-05
-9.68816404077248e-06
2.90341793233861e-06
-3.39374188271217e-05
-7.24980266015618e-05
-4.05910845586738e-05
-1.13593539144794e-05
-3.22430100719918e-05
-3.2043893631396e-05
-1.49770517945011e-05
-1.74625605755374e-05
-5.16750958798239e-05
-3.97306541984072e-05
-1.56462811703087e-05
-3.5011716342288e-05
-2.87424104242719e-05
-2.39448790232633e-05
-3.92902769562227e-05
-3.11596621124949e-05
-4.52071110921562e-06
-3.65527385919995e-05
-3.29623014007308e-05
-1.19536065518832e-05
-2.13941834712722e-05
-4.11569868051589e-05
-2.032599003446e-05
-3.46894276006982e-05
-2.47065039865504e-05
-6.78223440227806e-05
-9.82786408991259e-05
-4.17899488747118e-05
-4.17709324199288e-05
-4.1992111381889e-05
-1.63248815710441e-06
-4.41896639866565e-05
-4.7997982498703e-05
-7.21189430197849e-06
-4.85806775086602e-05
3.75499629733962e-06
-1.3334080034756e-05
-4.3966734571314e-05
-4.1055764278085e-05
-3.97580714197952e-05
-3.31102678749418e-05
1.04957053616493e-05
-1.89183750049655e-05
-4.25852632680189e-05
-2.58083719223658e-05
-5.06876111736285e-05
-5.53388627799247e-05
-2.68890690829784e-05
-7.48083559129332e-06
-1.87244173684277e-05
-2.85284441773329e-05
-4.1846804138175e-06
-1.16327279226761e-05
-4.72040267772197e-05
-5.34140229899585e-05
-4.08497107662385e-05
-4.83809539046029e-05
-1.42334159243304e-05
2.01057996480328e-06
-4.94426609455551e-06
-2.9962195488709e-05
-4.41852001623304e-06
-2.81150878372088e-05
-2.44298023787711e-05
-3.9251413017912e-07
5.7099244618384e-06
3.78865143929985e-07
-2.80980104815957e-05
-2.43733860997373e-05
-2.6859622723989e-05
-4.93688160742453e-05
-4.24360848464382e-05
-1.05770252287134e-05
-3.2292473529552e-05
-4.95501632934857e-05
-2.714896476288e-05
-1.23152319378392e-05
-2.02375090136001e-05
-2.32913799717805e-05
-2.48561998283154e-05
-1.83731878537366e-05
-2.66115155847285e-05
-9.17715206119894e-06
-4.73135810850345e-05
-5.75223599144144e-05
-5.45098008247097e-05
-3.93463020435615e-05
-4.11344153581669e-05
-7.45862098481376e-06
-2.53764678899843e-05
3.93166686325493e-06
-9.66124118861662e-06
-4.15207520022806e-05
-1.66713199348013e-05
-3.70833324518509e-05
-1.6615535260159e-05
-3.76091263091355e-05
-6.97254640564899e-06
-6.75942435466158e-06
-5.85567854338404e-05
-2.14211617873993e-05
9.16897973832034e-06
-2.84485796050695e-05
-3.86724674309596e-05
-4.38981950148573e-05
-2.55623341593254e-05
-3.42276860503405e-05
2.63801250950034e-06
-4.11476165296235e-05
-3.5512380614515e-05
-3.30277624793959e-05
-2.8437949299425e-05
-2.76357195678984e-05
-3.02854493232605e-05
-3.47755822749811e-05
7.05534058035221e-06
-2.40465910173654e-05
-5.85905141029877e-05
-2.55016204351684e-05
-3.27920231381239e-05
-8.4130562160794e-06
-2.60511829297405e-05
-2.4527648930034e-05
-4.16341500799284e-05
-4.07996264364335e-05
1.57237695031814e-05
-5.48181554244518e-05
-3.88424510911315e-05
-2.86906213224779e-05
-2.61689602186108e-05
-4.24756476804257e-05
-3.43462620584125e-05
-4.36743097747795e-05
-3.62502066376471e-05
-4.34738463817741e-05
-4.32662953937286e-05
-2.20223419415049e-05
-1.48919414174712e-05
-3.98333652904663e-05
-5.52289116056257e-05
-2.2862023664151e-05
-3.75563489986358e-05
5.23355209348653e-06
-3.65634645906861e-05
-9.17537077569224e-06
-5.74865571432155e-05
-2.09777070008911e-05
-2.53515292508188e-05
-5.93967511996215e-05
-1.24707226669716e-05
-1.14736813661373e-05
-1.05981479318374e-05
-2.53085469776614e-05
-1.46480570642889e-05
1.34163765771847e-05
-3.90080390223287e-05
-4.44539272430579e-05
-3.52012168788217e-05
-4.06814451041107e-05
-2.3633508007599e-05
-1.00273739800303e-05
-4.34081704498769e-05
-3.68135763340407e-05
-1.76176351683361e-05
-3.67430833969718e-05
-2.73682235032829e-05
-2.30795350270373e-05
-1.64964662953922e-05
-6.31669994141524e-06
-3.33507128219328e-05
-3.29078763230648e-05
-4.75220419536811e-05
-1.63265527451338e-05
-2.41256427654617e-05
-4.18223368893895e-05
-4.69530951665611e-05
-4.9402700128364e-05
-2.18425679168945e-05
-4.96158670715685e-05
-5.36695203390435e-05
-5.86569558747568e-05
-5.30660258694296e-05
-2.46272176840514e-05
-4.38585294777259e-05
-3.5310355630747e-05
-1.42078322924316e-05
-5.3515672484301e-06
-4.3300234110088e-05
-1.43984374247305e-05
-2.20403929663469e-05
-2.46666209320127e-05
-2.26617010243459e-05
-3.95370907279498e-05
-3.5028393121612e-05
-2.1136825616521e-05
-2.42247657264019e-05
-3.18459629586115e-05
-5.92608290283353e-05
-7.17422891972161e-05
-7.56837941227336e-05
-3.5162049937258e-05
-1.87799667388146e-05
-1.67153338150439e-05
-3.83467408483182e-05
-1.77564575247805e-05
-1.59850795312925e-05
-3.09536967171848e-05
-1.18517445976828e-05
-2.41905659893164e-05
-3.36400433648554e-05
-2.67111412422079e-05
-4.87450063009331e-05
-4.07744909282776e-05
-2.41610591186411e-05
-3.07417500504948e-05
-1.73226158259917e-05
-4.79749318714279e-05
-8.97932815850052e-06
-1.60344262729778e-05
-2.26155616044903e-05
-4.92206138473955e-05
-2.2400941860085e-05
-3.26114659506658e-05
-3.15529705793698e-05
-2.0233804899182e-05
-2.99234023880181e-05
-4.57402355286522e-05
-2.47371225937043e-05
-1.88979207710191e-05
-4.15906001924643e-05
-3.2633772033431e-05
-7.78981244513586e-08
-3.89322761989916e-05
-6.70279975594366e-06
-3.03844090779829e-06
-3.63676381271723e-05
-2.93427119880303e-05
-2.92584089305759e-05
-2.56400631659178e-05
-4.20745603062914e-05
-1.14811803418816e-05
-5.63335264980529e-05
-3.71775218753755e-05
-2.60850048134688e-05
-3.46071581034505e-05
-3.83774604019892e-05
-4.2899478439281e-05
-3.53884477832212e-05
-1.28199892785049e-05
-4.98997285252664e-06
-3.82404182716379e-05
-4.82400858392422e-05
-3.88627568048874e-05
-3.16309079322687e-05
-5.0255132482063e-05
-9.5129096117744e-06
-3.68839734009232e-05
-1.86798993179919e-05
-3.42710164771421e-05
-1.41116597087282e-05
-5.79121065377267e-05
-3.44560213290181e-05
-2.69751248016779e-05
-9.35796766486472e-06
-3.43053276793989e-05
-4.40321415405143e-05
-1.51949454750697e-05
-4.53536993255042e-05
-1.48023723101492e-05
-2.07952934840622e-05
-2.82700367889078e-05
-6.19156250111568e-05
-9.54544479672727e-06
-3.14864493935277e-05
-1.16926879221856e-05
-2.55404537953616e-05
-4.95340717177158e-05
-2.03290683727093e-05
-4.53581910244789e-05
-1.59551473467816e-05
-4.69849843412859e-05
-3.94929801556683e-05
-3.79583369762654e-05
-3.44809998107949e-05
-8.42669435700439e-06
-2.17716224386449e-05
-1.24222914692464e-05
-3.11974733894138e-05
-2.19654250706155e-05
-5.73146520163352e-06
-1.07136922009827e-05
-3.70916916916341e-05
-2.85690133272395e-05
-1.18996077240654e-05
-4.98811628204613e-05
1.51684265534527e-06
-5.36521039262402e-06
-1.78264054655488e-05
-1.74049464899464e-05
-1.73799944699103e-05
-5.7436405566798e-05
-2.76439757009046e-06
-4.86572102150269e-05
-4.42521669867912e-05
-2.32612393244964e-05
-4.32439916206871e-05
-3.69359856247166e-05
-2.29135003003226e-05
-4.19681674794281e-05
-1.25232012019952e-05
-2.25893980346562e-05
-3.28003955137576e-05
-4.42384888368377e-05
-4.56713731962574e-05
-1.53408386128787e-05
-2.21233885351255e-05
-4.90726201645327e-05
-8.71456135495088e-06
-3.38658704159945e-05
-5.21632335260351e-05
-3.26294781605731e-05
-1.66624192733848e-05
-9.64909219140812e-06
-8.35420085842314e-07
-4.03308190114843e-05
-1.43455519615743e-05
-3.11291318057284e-05
-2.21271275209443e-05
-2.30481295062524e-05
-4.00012205781572e-05
-4.14669692925385e-05
-2.77403337337602e-05
-2.92483190064182e-05
-1.48613147297979e-06
-4.28711153449035e-06
-2.38933820397493e-05
5.38956595807803e-06
-2.65910024746996e-05
-4.15008604768428e-05
-3.97401733194184e-05
-2.64026235007599e-05
-8.65251386287812e-06
-2.82886702697455e-05
-1.69235250507019e-05
-3.72623742516642e-05
-1.48894896071115e-05
-5.17045762980698e-05
-4.47334172010789e-05
-1.1211769771884e-05
-2.29087317568038e-05
-3.8929324137535e-05
-1.92739459319138e-05
-7.09277088096561e-05
-1.56891304899143e-05
-2.3908902089127e-05
-4.92178514276412e-05
-4.18909888544208e-05
-1.16331766443429e-05
-2.92246684432533e-05
-1.67300279469314e-05
-2.67318721777729e-05
-4.30115255206863e-05
-2.42297902475908e-05
-3.87114178062023e-05
-2.13482170459524e-05
-1.38311190928043e-05
-4.38787279207036e-05
-7.81579374273191e-06
-1.4606702824956e-05
-3.2996409987307e-05
-2.63171543754493e-05
-4.24300087150101e-05
-2.51705758975403e-05
-2.47318486483153e-05
-2.30090873242637e-05
4.45783446905153e-06
-2.54215306955237e-05
-2.59199153189829e-05
-2.3082970780463e-05
-2.93846975989417e-05
-1.07740666456933e-05
-3.12236721981119e-05
-8.28924281136114e-06
-2.9297691389416e-05
-4.61641887824091e-05
3.80044480347203e-06
-2.17430250938823e-05
-2.97842226855658e-05
-3.17362910186543e-05
-2.00219644151616e-05
-3.96745193952096e-05
-3.78920445040261e-05
-8.73689899796783e-06
-1.79175723499202e-05
-1.44028285807176e-05
-4.18853024138533e-05
-2.55704981146206e-05
-3.14118748094951e-05
-3.14906321512609e-05
-2.18027092230069e-05
-4.54127890734591e-05
-2.85500734854535e-05
-1.48126410450451e-05
1.36513062477747e-05
-3.65753297765144e-05
-4.46358667196167e-05
-2.05545429997368e-05
-1.52304769245605e-06
-3.83603346030804e-05
-1.98723686317974e-05
-2.81067076540633e-05
-2.72736104330831e-05
-8.06627612540636e-06
-3.74548711752543e-05
-4.08595533940151e-05
-3.57881088554228e-05
-4.57784742039703e-05
-1.92593774038529e-05
-1.43514876607534e-05
-2.94649969117691e-05
-2.34284558355766e-05
-5.11149491684132e-05
-5.10440687715711e-05
-2.66155213335558e-05
-6.01655853352262e-06
-1.57944665463312e-05
-2.49162835669652e-05
-2.25402831307792e-05
-4.46097100489005e-05
-1.97012124660873e-05
-7.35400142198036e-06
-2.54474874929126e-05
-3.79958357600658e-05
-1.3040843984786e-05
-3.56035965564857e-05
1.7575156623196e-06
-1.71102856973592e-05
-5.44090665854952e-05
-1.93001477079947e-05
-4.88891721770382e-05
-3.29880199758052e-05
-2.63799829630412e-05
-5.53364468333706e-05
-3.98156286315114e-05
-1.03303419065889e-05
-4.34978797904935e-05
-2.8153614506227e-05
-4.10741509270828e-05
-1.875301010617e-05
-3.96841898366352e-05
-2.75767492559046e-05
-4.78271031876187e-05
8.50577663904886e-06
-3.28677880253976e-05
-6.32096770128173e-05
-3.74276704795703e-05
-4.59870945498425e-05
-1.37095000212898e-05
-3.11282413771054e-05
-2.19989262038353e-05
-3.08281866339072e-05
-3.99946317408602e-05
-2.66964771253912e-05
-3.93118510442794e-05
-7.91587214487973e-05
-2.19266320749003e-05
-4.59682828444891e-05
-1.34656594705157e-05
-3.78557682597542e-05
-3.93648554758579e-05
-4.16425827992696e-05
-4.52250849111566e-05
-4.13766620521285e-06
-1.9978832507754e-05
-3.50504315491395e-05
-8.88928898304181e-06
-4.27216541402224e-05
-4.0985684472303e-05
-3.69825770458748e-05
-2.86459688818382e-05
-3.78507708734414e-05
-3.89222044469753e-05
-3.38210998828544e-05
-6.17467446175075e-05
-4.15122096518207e-05
-3.44710660421658e-05
-2.73909468279624e-05
-1.39849743777654e-05
-1.92739998650071e-06
-2.75559964104335e-05
-1.88737316841172e-05
-3.63311393402571e-05
-1.05152374515065e-05
-4.76423625801725e-05
-3.13383680523228e-05
-8.75941591503644e-06
-2.4894413497642e-05
-4.76142862956172e-06
-2.45594596459712e-05
-1.16214367697723e-05
-4.41267563939715e-05
-4.65300999846344e-05
-2.89059391027374e-05
-1.02455779719277e-05
-3.78135485754915e-05
4.7621671149844e-06
-2.22997022421669e-05
-3.48563025790184e-05
-1.52888602389769e-05
-1.81482870505531e-05
-4.21515637868929e-05
-3.19053270248626e-05
-1.17862203185509e-05
-5.5798952503431e-05
-1.81463350855348e-05
-5.82176002109878e-05
-2.001299006361e-05
-3.70023924411492e-05
-3.78177477791133e-05
-3.26857762990598e-05
-7.73324593679334e-06
-3.65332104001636e-05
-3.49844434605905e-05
-3.51107375516737e-05
-3.29629811258149e-05
-2.37168627493409e-05
-1.84576412884644e-05
-3.53168665027433e-05
-4.07701355024791e-05
-3.624442192827e-05
-9.96560637075702e-06
-1.51412673309046e-05
-2.43782756371122e-05
-5.57784632836812e-05
-6.67106813512932e-06
-6.78648730846042e-05
6.53194893756805e-07
-4.26063937951247e-05
-8.07111495394319e-06
-2.54926172724336e-05
-3.62642899951244e-05
-3.92434243466888e-05
-6.29805517454238e-05
-5.76730890150145e-05
-2.9816624736049e-05
-3.28640706138434e-05
-4.97666948778053e-06
-1.98135140955927e-05
-1.50433009497289e-05
-2.4214451700765e-05
-6.54699870511688e-05
-3.27273987826453e-05
-3.05356467032413e-05
-3.02094530125964e-05
8.04504890041359e-06
-5.74170915772469e-05
-3.20302594264424e-05
1.04474288973868e-05
-2.87836592645719e-05
-4.90497104621382e-05
-2.6924480234867e-05
-1.11184247821991e-05
-3.97566226988248e-05
-4.58627180005736e-05
-3.87719350292764e-05
-2.88572532562011e-05
-3.60092264294312e-05
-3.98552307720222e-05
-4.38114401365134e-05
-5.12293726443317e-05
-3.26833184825482e-05
-1.41617022628999e-05
-3.93196694760993e-05
-1.53325810622211e-05
-3.39555959117115e-05
-3.30658829074699e-05
-2.22627659208149e-05
-3.86133959436743e-05
-3.5977357305513e-05
-2.98520408559783e-05
-7.61711168309016e-06
-2.7347194837807e-05
-3.48006514412786e-05
-3.32465923515601e-05
-1.47733713709681e-05
-4.49287942262309e-05
-2.23827998555129e-05
-4.60424252239148e-05
-4.50672699295723e-05
-5.65856968500676e-05
-2.35818569895181e-05
-3.04042505674697e-05
-4.38165800536441e-05
-3.64308554986041e-05
-3.77825664593862e-05
-4.88254647983855e-05
-5.94765400043015e-05
-3.53274476853015e-05
-5.86760858743248e-05
-7.10449806508019e-06
-1.53920421390715e-05
-4.71684985209472e-05
-2.13431558576101e-05
-3.68622093664965e-05
-1.61367631974032e-05
-1.39737790389128e-05
-5.06040778615621e-05
-5.02268067409003e-05
-2.47122875408882e-05
-3.85914843464167e-05
-1.81984036272166e-05
-3.67275867339705e-05
-3.05369992018229e-05
-2.48845364948206e-05
-3.75947895175407e-05
-1.86370022303055e-05
-5.71351961861214e-05
-4.0383372035712e-05
-2.57541111441053e-05
-4.10068827599805e-05
-5.35119824849016e-05
-4.16952328119921e-05
-3.92539553585625e-05
-9.75137126305293e-06
-3.73892600741783e-05
-5.54416752832624e-05
-1.26236440989666e-05
-5.71914955022901e-06
-2.60592280488277e-05
-5.66756781508154e-05
-2.93615879489022e-05
6.09926710872879e-06
-1.913694845866e-05
-1.59379953098034e-05
-9.08699813996215e-06
-2.13400857104992e-05
-1.28092364170506e-05
-2.83351051954031e-05
-4.46727273144011e-05
-1.7889474571111e-05
-3.63712787709165e-05
-4.87925430898569e-05
-4.4412217952989e-05
-4.42576197459457e-05
-3.86801298507746e-05
-3.06479293858635e-05
-3.00638998948283e-05
2.55935681097499e-06
-1.01035915380469e-05
-4.05337600467424e-05
-3.17252050331119e-05
-1.28156431703356e-05
-2.52716765384772e-05
-2.52581433180381e-05
-3.44946588699604e-05
2.88990259220047e-06
-2.52890145283803e-05
-2.57125766959595e-05
-6.01974990567873e-05
-2.32867690760989e-05
-2.23981419052031e-05
-5.26331685025533e-05
-1.53688174449688e-05
-3.95244261142428e-05
-3.90904016590122e-05
-1.62179002129395e-05
-1.58531293946463e-05
-4.45000230483532e-05
-2.41560554666381e-05
-4.48461346519941e-05
-4.14785576406543e-05
-3.87523634910791e-05
-4.22502454138032e-05
-4.84755852309355e-05
-1.58513784475929e-05
-4.92182622445013e-05
-4.43834593457162e-05
-2.8252631805423e-05
-3.75870121302395e-05
-2.81584661629957e-06
-1.30647492525053e-05
-1.82735087759486e-05
-6.26186461686815e-05
-3.19739241822849e-06
-4.25592957015837e-05
-5.3958193674256e-05
-5.48578177506345e-05
-3.92868862315866e-05
-2.78015409235191e-05
-4.81863478819315e-05
-9.83566134066649e-07
-1.7014640297594e-05
-1.81370999153713e-05
-5.54388040820101e-06
-1.50164331109094e-05
9.96894420360426e-07
4.80496899070458e-06
-3.37473299720998e-05
-2.46247802332213e-05
-5.46723649288306e-05
-3.37451484885489e-05
9.11715433618427e-07
-2.18332950748596e-05
-5.21958225825269e-06
-1.32980323205102e-05
-1.42032311694902e-05
-1.88225309051177e-05
9.99072586320826e-08
-3.12620973363336e-05
-1.47499128272097e-05
-5.23321328096792e-06
-1.55844386405166e-05
-3.7315154784109e-05
-1.68288778300107e-05
-2.49735464475571e-05
-3.36378092065848e-05
-3.69556060831171e-05
-2.038481950874e-05
5.7870363514013e-07
-3.7807682991713e-06
-1.51737828045372e-05
1.45035708222221e-06
-2.89108105763179e-05
-3.06173445838536e-05
-3.9281704577329e-05
-4.61438426093514e-05
-3.82737098352026e-05
-4.05722392068599e-05
-5.4565924094069e-05
-1.10317476475096e-05
-6.9988998815645e-06
-3.61533479970853e-05
-6.29742094952738e-05
-2.7859072566974e-05
-1.98700448576203e-05
-3.48672540324675e-05
-3.50337842652434e-05
-2.83420687797894e-05
-2.82724013409925e-05
-6.23441613490081e-05
-5.87397828031924e-05
-4.58318979598606e-05
-1.47312169865189e-05
-3.66630282742051e-05
-3.82806045694206e-05
-4.36574515161904e-05
-9.2109353380335e-06
-1.85783357573082e-05
-4.36364918421703e-05
-2.09371029626458e-05
-2.26278708454355e-05
-2.30719314611285e-05
-6.49467023452215e-05
-3.65518357865761e-05
7.9280925691367e-06
-2.0369928109742e-05
-2.79560366217012e-05
-6.3095039091791e-05
-2.86337847709556e-05
-1.53384060932926e-05
5.83292420292782e-06
-3.36618673637418e-05
-2.56166249646563e-05
-3.50138507094745e-05
-4.99204855835312e-05
-6.45962383206376e-05
-3.75026674480984e-05
-3.32696877920241e-05
-1.1706154325201e-06
-9.80370827281967e-06
-3.55641894717983e-05
-1.76088867197474e-05
-3.74240926874242e-05
-3.98565126877114e-05
7.19066579724354e-06
-4.44914811465978e-05
-6.47953855283189e-06
-8.09267927850955e-06
-9.54983840807955e-06
-3.55255949217363e-05
-2.01923394405865e-05
-2.47781279276169e-05
-3.45312950368382e-05
-3.16518016345416e-05
-9.707725847304e-06
-2.67203147623164e-05
-2.58046148113259e-05
-1.59222312356645e-05
-7.99827530427508e-06
-3.78936019627656e-05
-4.17337638368792e-05
-2.26958523221685e-05
-1.84039005104942e-05
3.01976033127688e-07
-5.11782917092892e-05
-3.48676970630523e-05
-2.69472395328902e-05
-1.14145380495457e-06
-4.40051851345587e-05
-1.37969301716562e-05
-2.33591525742106e-05
-3.816205792543e-05
-3.50887319382603e-05
-3.24196046054037e-05
-2.35536319181694e-05
-4.67315648700637e-05
-4.78193877180666e-05
-3.5095491349509e-05
-3.00075727751152e-05
-2.27354179687527e-05
-3.73518031650459e-05
-1.48357217640381e-05
-2.87912812618666e-05
-9.78340161706283e-06
-4.94677054603088e-05
-4.01065150904746e-05
-1.03350944183106e-05
-5.42376424730917e-05
1.19313958996545e-05
-3.88673254021125e-05
-2.3382643652879e-05
-2.77397071971522e-05
-3.53143939637329e-05
-5.86363291679812e-05
-1.29504068982461e-05
-3.88787052554652e-05
-5.05171656613651e-05
-1.35305154542299e-05
-1.49952564587619e-05
-5.32968322330651e-05
-3.91685711130871e-05
-2.61746059500453e-05
-2.94477470850595e-05
-1.79409631667727e-05
-2.29823104004439e-06
-3.29159954413991e-05
-1.03854708085317e-05
-5.21287052121123e-05
-3.78613921030706e-05
-1.8687400272461e-06
-1.02606004358714e-05
-5.82177326332437e-06
-2.74370223760261e-05
-8.491196114962e-06
-5.83652454798103e-06
-2.49973291627791e-05
-1.02906927300285e-05
-1.29895569541221e-05
2.06724049883994e-06
-4.34787727917326e-05
-3.23774219727978e-06
-6.289591597588e-05
-5.34227010902492e-05
-3.33870652217632e-05
-2.72015456285212e-05
-1.81464925495578e-05
-3.80531227265302e-05
-1.48337594968266e-05
-2.17730949113176e-05
-3.88564241551446e-05
-5.54001484414586e-05
-4.12061785287273e-05
-3.47158727282874e-05
-1.23989149636919e-05
-5.99765710736088e-06
-3.52133938962092e-05
-3.10323406621994e-05
-3.31166032163052e-05
-4.94951660822763e-05
2.88146281008683e-06
-6.45306234541379e-06
-2.50019134513635e-05
-2.47551629756414e-05
-3.07294390050817e-06
5.15494310400528e-06
-2.64188377673602e-05
-9.04690257200447e-06
-4.08803474147782e-05
-3.77607394735984e-05
-3.72649322683207e-05
-1.3712362718657e-05
-1.66374678067264e-05
-2.05251195188248e-05
-1.74163121002027e-05
-4.45834541493805e-05
-5.16161907540478e-05
-3.47238315911035e-05
-3.4310216740471e-05
4.32049307064127e-06
-1.76031967299194e-05
-5.97047701848139e-05
-5.35971943967282e-05
-1.10236696786333e-05
-4.44802199863393e-05
-5.31226078674179e-05
-1.22441056139997e-05
-5.0011171589191e-05
-3.47986146428004e-05
-3.58632584417385e-05
-2.37177505701216e-05
-2.22952623988445e-05
-1.38027748449888e-05
-5.79129790264844e-05
-4.88027391350481e-05
-2.93734129287714e-05
-1.77371609097909e-05
-5.1471440767545e-05
-1.79394779769048e-05
-4.44580005167171e-05
-2.70889288150466e-05
-4.665628175812e-05
-4.07879688123861e-05
-4.81146637310015e-05
-5.19544729392473e-05
-5.32585665085728e-05
-3.21958573346854e-05
-1.93244838817499e-05
-4.37949759895869e-05
-4.03456522609902e-05
-2.1068265500141e-05
-1.67458738517459e-05
-3.24174644355784e-05
-3.07974214933675e-05
-2.61852809185562e-05
-2.75546510625531e-05
-3.41448918233661e-05
-3.48011877004993e-05
-3.61400147212779e-05
-4.69814171624654e-05
-2.47231350111482e-05
-5.1756467432457e-05
-2.13724397682909e-05
-1.8246555218653e-05
-5.16673044353481e-05
-4.18392215033674e-05
-1.79562490027374e-05
-4.07574946597665e-05
8.43574374708139e-06
-3.22364064416642e-05
-5.28005689440436e-05
-4.19343146616212e-05
-4.09663452588761e-05
-2.11100191542671e-05
-1.30612650414328e-05
-5.43935411538169e-05
-3.21612707089133e-05
-4.26830629948191e-05
-3.96746858380358e-05
-1.62052053889154e-05
-7.91339926468982e-06
-5.97769422600158e-05
5.50986881797684e-08
-3.49015034399816e-05
-4.48589256007106e-05
-1.46977121780714e-05
-1.11249749807227e-05
-5.85752771237621e-05
-7.31168500083782e-06
-4.37134327660775e-05
-1.12087523071528e-05
5.34560563206349e-06
-7.33072235083589e-06
-1.15895759150925e-05
-4.31674926595918e-05
-3.45863911073778e-05
-3.57337128641591e-05
-2.29067818424616e-05
-2.21836910172155e-05
-2.39830533235903e-05
-5.92375574714875e-05
-6.14380155704301e-05
-3.95513042269124e-05
-2.62440338211252e-05
-1.47509091807354e-05
-2.76597952267979e-05
-1.79512393564276e-05
-3.12380047054802e-05
-4.24626590972454e-05
-2.7767375495001e-05
-5.91995737747684e-05
-1.29329918516319e-05
-3.58682529078631e-05
6.42978990868558e-07
-5.1043131814161e-05
-4.64782855813262e-05
-3.89249336234779e-05
-2.1470951049141e-05
-5.26801354523801e-05
-4.03690588438537e-05
-2.92096234138732e-05
-3.90165018905156e-05
-1.96410544166673e-05
-3.05372305778157e-05
-6.27967689816084e-05
-3.23864352823257e-05
-4.2303176238498e-05
-1.41199245077946e-05
-5.0357430670974e-05
-1.04857034807242e-05
-2.41764315166601e-05
-4.46824767594127e-05
-2.08509211813585e-05
-2.33594669245092e-05
-3.05610455247264e-05
-4.40997139237586e-05
-7.68144027039292e-06
-3.81164938787301e-05
-3.38914765548842e-05
-4.52445633742265e-05
-2.31245244800023e-05
-3.50248367332522e-05
-4.54754165708674e-05
-3.02605746643582e-05
-2.69377509136652e-05
-3.29487391521878e-05
-2.85393778177673e-05
-3.44227708935938e-05
-3.31102190433974e-05
-3.77680312811279e-05
3.76991067674205e-06
-4.8784060036779e-05
-2.08443401141979e-06
-6.2033153389684e-05
-3.75218531509222e-05
2.96726640368826e-06
-1.43623313376929e-05
-3.56225839839078e-06
-3.91591188183874e-05
-3.25383747572964e-05
-1.11369976958468e-05
-3.21129319807271e-05
-2.48641211216245e-06
-2.17816439046816e-05
-2.80037540753316e-05
-4.43763547272887e-05
-2.10726029762348e-05
-1.91328964660664e-05
-3.66773591917872e-05
-1.36421271814262e-05
-3.7320820345605e-05
-2.89519223359425e-05
-2.99587607349183e-05
-4.40307504469044e-05
-3.41496699778977e-05
-2.65896928195487e-05
-2.94724769476526e-05
-6.76540620013708e-05
-3.17000975271179e-06
-2.48831573720908e-05
-2.32229253850482e-05
-2.42919430813514e-05
-1.74822271719106e-05
-5.55762294660316e-05
-5.22174262847087e-05
1.02008354757332e-06
-3.16581852011755e-05
-3.45912420713273e-05
-8.16559053901659e-06
-7.97641056669371e-06
-3.09503509380939e-05
-2.09107572707426e-05
-3.52006205175525e-05
-4.61164135073875e-06
-1.46141019274855e-05
-3.17630320923015e-05
-1.86353004519849e-05
-7.90125737767933e-06
-2.91759472196495e-05
-4.77986694377317e-05
-2.14225077947236e-05
-9.72713828064666e-06
-3.18106349590087e-05
-6.68862316729498e-06
-2.07093807373053e-05
-4.09017088887462e-05
-2.87513769455124e-05
-4.07468803567731e-05
-5.71007672933711e-05
-4.49033816796404e-05
-3.67265667201389e-05
-3.05927527930117e-05
-1.56241230565035e-05
-5.95090030783601e-05
-2.53802370651354e-05
-3.08700137290337e-05
-4.68487620667831e-06
-4.47984644229297e-05
7.14834716035585e-06
-3.95398554106663e-05
3.11432820752357e-07
-2.11898030215136e-05
-4.02329461788092e-05
-2.6034840914369e-06
-4.44815091638566e-05
-4.61248972915438e-05
-5.70988603977619e-05
-1.61015171095145e-06
-1.08968560628965e-05
-4.5005481516627e-05
-6.7303379521145e-05
-3.88617009540091e-05
-2.7943217026011e-05
-8.36821649062222e-06
4.49519993789952e-06
-3.67963202769242e-05
-4.45554744787399e-05
-4.53821901407394e-05
-3.50874696713989e-05
-3.41831596741368e-05
-2.34404881311936e-05
-4.51257159652171e-05
-1.60167683607547e-05
-4.75439505348013e-05
-5.32112595991988e-05
-1.47440417812015e-05
-2.89878051882368e-05
-7.94942163173195e-06
-2.52954687058907e-05
-2.81635676487436e-05
-1.25951890414134e-05
-4.01519062369429e-05
-2.05709159596091e-05
-5.45753528015887e-05
-2.50993558349981e-05
-2.91480721888217e-05
-1.15703858861017e-05
-4.0612836611868e-05
-1.84040919860438e-05
-2.50651949813154e-05
-1.87715149912208e-06
-2.99596704705013e-05
-1.87908791051551e-05
-2.87576295865137e-05
-2.24341242644858e-05
-4.55589308582695e-05
-4.10386765839365e-05
-1.99311936591331e-05
-3.14665078300682e-05
-2.20447146523205e-05
-8.62220813214393e-05
-2.62720963268254e-05
-2.9480997026184e-05
-4.42504876355511e-05
-3.70818016310136e-05
-7.92457485891816e-07
-1.11742897136601e-05
-1.44608949426524e-05
-5.06000214522705e-05
-6.25148840996672e-06
-3.77747398809802e-05
-2.51537740707247e-05
-1.42179172533336e-05
-4.16577381833076e-05
-4.16731399956951e-05
-1.90160028093152e-05
-3.29072305627179e-05
-4.73839340526804e-05
1.24165594936097e-05
-4.37944266768545e-06
-2.48463150880685e-05
-3.49589718519978e-05
-1.40633665923744e-05
-4.03364098882175e-05
-3.04963004140144e-05
-6.08488872257501e-05
-3.10934632057815e-05
-2.64312080818888e-05
-1.55475812929633e-05
-3.25036689829939e-05
-9.12555562220815e-06
-2.11608168549636e-05
-4.25717618162309e-05
-4.49698230125266e-05
-2.97546127892401e-05
-3.78133416764604e-05
-5.03242578117252e-05
-3.38470262638185e-05
-7.36354379443702e-06
-1.68293458250933e-05
-2.89833404620325e-05
-2.55273213068912e-05
-3.06275306893001e-05
-2.79340644369512e-05
-2.72366417666403e-05
-2.26671886290598e-05
-4.323482317772e-05
-2.68837222965787e-05
-2.46824060649407e-05
-1.13973107651574e-05
-3.51349662508756e-05
-3.02186407851322e-05
-3.6020361487418e-06
-4.2425087069464e-05
-2.94676546927735e-05
-1.45722864819694e-05
-3.67869371557669e-06
-3.32730001463262e-05
-2.80666926488014e-05
-4.58428313593328e-05
-2.30401743843498e-05
-2.99121234717509e-05
-5.50604314730805e-05
-1.50001170577217e-06
-2.31283100736997e-06
-2.09219441419096e-05
-3.21697497594136e-05
-5.55111386754465e-05
-4.5945548620595e-05
-1.0360427069285e-05
-2.15168640857009e-05
1.91495691288301e-05
-3.92962173392076e-05
-3.08955954819407e-05
-1.37079648142079e-05
-2.79062003803749e-05
-1.35295401040143e-05
5.66586403218079e-08
-4.66097732661129e-05
-4.64262148979201e-05
-5.94211266285323e-05
-2.99815021124827e-05
-6.64350460361691e-05
-3.82429163048598e-05
-2.38624456300333e-05
-3.6717844261943e-05
-2.8385670282086e-05
-1.94074602478938e-05
-2.14304485662405e-05
-9.4699522836855e-06
-6.93941967925221e-06
-2.81796373120126e-05
-2.52359696674635e-05
-2.39665836758731e-05
-2.61728312302231e-05
-9.26201675684685e-07
-2.19116278979e-05
-2.94941756712298e-05
-3.34904348043301e-05
-3.35582468015655e-05
-5.00668677314576e-05
-4.64954712244872e-05
-1.66020804402434e-05
-2.86918775978055e-05
-2.85411698824053e-05
-1.74753885970945e-05
-1.42883167130194e-05
-2.44654580407492e-05
-4.16103467223142e-05
-1.50643821310337e-05
-2.6314487815057e-05
-4.06319317617548e-05
2.56098828686535e-06
-4.25871523374017e-05
-2.59608061570149e-05
5.85463525268897e-07
-6.87648514445612e-06
-3.53738745144636e-05
-3.35839628303382e-05
-3.4195509168544e-05
-1.00369687819791e-07
-2.37331148712553e-05
-3.46750934282303e-05
-4.47118602373841e-05
-2.49401140744958e-05
-2.71484736866307e-05
-1.29745425728585e-05
-1.91772802048584e-05
-1.98102449582916e-05
-1.7651124906488e-05
-3.03587195927247e-05
-3.86521130795794e-05
-4.30076362344311e-05
-3.88959942896367e-05
-2.53887837265607e-05
-1.081793320492e-05
-4.00933106915072e-06
-4.3502740220072e-05
-2.19770964785202e-05
-4.71517884373646e-05
-3.43130230792264e-05
-8.02766257793087e-06
-2.66167067582088e-05
-7.35823788241871e-05
-5.65061797299297e-05
-6.54249051396687e-05
-9.62615406865673e-06
-1.0844704359868e-05
-6.39024054179929e-06
-4.41771689405677e-06
-8.7679211042289e-06
-5.04412312484266e-05
-1.86073333065614e-05
-5.1757176852583e-05
-5.53828711949957e-05
-3.40295937816165e-05
-5.76374340716994e-05
-1.87139535458618e-05
-4.86765180180251e-05
-1.64753428353345e-05
-3.00478007153106e-05
-2.9231185951062e-05
-4.47432094718069e-05
-4.68980711133055e-05
-5.75522239714804e-05
-2.83205991793103e-05
-2.35913208669335e-05
-2.04391360828631e-05
-1.2740831796062e-05
-8.79240591212203e-06
-3.243931163711e-05
-2.94638535028599e-05
-1.16930260255389e-05
-6.39021821750562e-06
-3.95462555696063e-05
-3.37419731455864e-05
1.51891315986037e-06
-2.71757727515168e-05
-6.46137566277423e-06
-1.14722844791504e-05
-3.59441457653151e-05
-2.67072102500932e-05
-3.7686131316111e-05
-1.54511396978243e-05
-1.98428333170871e-05
-3.55936028687475e-06
-3.97624450904858e-05
2.18332706295965e-05
-3.08919678883118e-05
-4.80044915712154e-05
-3.31797440970829e-05
-3.58170902229386e-05
-4.85691859962083e-05
-1.16236275797196e-05
-2.65454105041833e-05
-4.01215886999853e-05
-1.31833835663742e-05
-1.71177311427497e-05
-2.78816447094409e-05
-2.63618565342385e-05
-2.68289077935821e-05
-2.60638018717951e-05
-1.53152880303145e-05
-1.44486746287722e-05
-3.15687000669639e-05
-5.47591481466646e-05
-1.08514999170412e-05
-5.89784758950638e-05
-9.27065674428509e-06
-4.07909131212901e-05
-5.76871153754239e-05
-4.20495398449e-05
-2.53307701112135e-05
-5.49725421831168e-06
-3.00152313824859e-05
-5.19766529431081e-06
-3.91875256862425e-05
-1.91993023069929e-05
-3.94256656585563e-05
-1.188841984746e-05
-1.03669034835322e-05
-2.0035501980913e-05
-2.30736692869165e-05
-4.93509894869929e-05
-5.41680418732582e-05
-1.3142293502351e-05
-2.17553845054927e-05
-2.97462981778925e-05
-3.89141598944858e-05
-4.12903102676905e-05
-3.50933033777099e-05
-5.76306864204043e-05
-2.58209158237019e-05
-4.05667605159939e-05
-3.55069199237053e-05
-1.94356546641389e-05
-3.4636407270488e-05
-4.42837667156711e-05
-2.3128159381675e-05
-1.30173468336078e-05
-3.68032788743542e-05
-5.12222545210818e-05
-2.50215663810607e-06
-2.36559630025274e-05
-2.99519770961034e-05
-3.77484794054467e-06
-2.87989705442578e-05
-3.19313660414293e-05
-2.89702789183646e-05
-3.48992825545655e-05
-3.99881170576491e-05
-3.9996847449507e-05
-1.4044279671652e-05
-2.81914872340649e-05
-2.97811691648333e-06
-3.07393391388555e-05
-4.79718535876378e-05
-1.73454909564435e-05
-3.81090409368219e-05
-4.92979053676668e-05
-2.84136408276555e-05
-3.61616270032068e-05
-6.6071532615051e-06
-5.29696041488892e-05
-2.589820367202e-06
-3.38504173550393e-05
-4.20928718221813e-05
-2.72271847734386e-05
-1.85023106419878e-05
-2.35109444210081e-05
-2.49469055769075e-05
-3.86872376027756e-05
-4.24941190425242e-05
-6.87738793980765e-06
-3.7187401005066e-05
-3.67451879474045e-05
-7.93157450205384e-06
-2.58105028075798e-05
-1.10081609557248e-05
-2.4007890674674e-05
-4.78206119351225e-05
8.70500253074965e-06
-4.7954496181108e-05
-3.7080506286362e-05
-2.78368349728421e-05
-2.09344418380444e-05
-3.32550379054975e-05
-1.33681763462685e-05
-1.20334421748149e-05
-2.08469342362964e-05
-8.06371152635678e-06
2.08153486612722e-05
-1.32922667012302e-05
-3.19499856150219e-05
-2.04672732185225e-07
-1.47252627055592e-05
-2.80996746085042e-06
-4.73923324516872e-05
-3.1619146569991e-05
-4.57199326237851e-05
-6.63652793468868e-06
-4.61917546366398e-05
-8.90960841264491e-06
-3.9436108237791e-05
1.27617681195773e-05
-4.09076515323539e-05
-2.34460718393062e-05
1.97522725115559e-05
-2.77878579538195e-06
-1.86441337173352e-05
-2.54938559777614e-05
-2.96042561065647e-05
-4.10817991342254e-05
-1.47904401807538e-05
-2.14834263933302e-05
-1.85917230689529e-05
-1.26056415179797e-05
-4.37817318713995e-05
-3.96077232892583e-05
8.98017237613264e-07
-3.88832651978577e-05
-2.59702353553426e-05
-3.27614676996277e-05
-3.02256321418397e-05
-2.57316616431695e-05
-4.85426991341519e-05
-3.40289315752747e-05
-1.97630327540218e-05
-3.27469170294829e-05
1.03505338496242e-05
-3.39132900111175e-05
-2.55723888569354e-05
-5.30655684330267e-05
-4.22108390928836e-06
-1.9442556956781e-05
-2.18045393392847e-05
-3.50439574485882e-05
-2.47509810700156e-05
-4.66721104235994e-05
-7.12961355636571e-05
-3.07841756971235e-05
-3.44282036838509e-05
-1.82249984372878e-05
-2.08596832029435e-05
-3.45502132116988e-05
-3.42755913288175e-05
-2.52830545660986e-05
-3.40855325261165e-05
-3.07121711091946e-05
-3.11029107396041e-05
-3.89847390706067e-05
-5.27970960650872e-05
-6.07194679601788e-05
-5.17787758859886e-05
-3.55862474274274e-05
-2.55681020900527e-05
-3.38732741747727e-05
-1.43851990428242e-05
-5.89547118909581e-05
-1.49253930298983e-05
-1.6419215314324e-05
-1.1515199644545e-05
-2.67638947410816e-05
-4.21669166474671e-05
-2.79919296210774e-05
-1.14367024856838e-05
-1.38647022887936e-05
6.57952734910034e-06
-4.0451087720135e-05
-2.09752088922535e-05
-3.77249895115742e-05
-1.47774652411625e-05
-4.95293981055709e-05
-4.06801019146992e-05
-3.741344620245e-05
-4.15802850136992e-05
-3.54197410882101e-05
1.56848194803196e-05
-3.1534337375349e-05
-6.0975787274618e-06
-1.5471948719988e-05
-1.79007769130987e-05
-2.19380937438848e-05
-2.21652566967828e-05
-4.11913179778433e-05
-1.32741606370887e-05
-3.1087899017719e-05
-1.07489496316969e-06
-4.57563769688367e-05
-3.05743332906131e-05
-2.48454468740387e-05
-3.17105400357554e-05
-1.08428965229602e-05
-3.56588750007473e-05
-4.27362169423001e-05
-6.51597095520078e-06
-1.72715333765233e-05
-1.85527187653102e-05
-3.31239063682262e-05
-4.45230558149239e-05
-2.94758663996044e-05
-4.30606249342715e-05
-2.56226103793365e-05
-3.45890313018872e-05
-1.24630268733752e-05
-1.78730259589717e-05
-4.81174833101726e-05
-2.9899163680264e-05
-3.23365649731904e-05
-6.2000399167865e-06
-3.27215781741313e-05
-3.23796459512521e-05
-4.45229576920231e-05
-3.58912011359933e-05
-5.356984435624e-06
-1.43016772121268e-05
-2.27404187913323e-05
-2.78258538291656e-06
-8.54954664122421e-05
-3.32991081910749e-05
-3.18452330738999e-05
-1.70764558717334e-05
-4.37019419583672e-05
-8.19469402065085e-06
-2.02822175676995e-05
-1.17128641776368e-05
-2.13601899446455e-05
-7.56733443350477e-06
-5.43060108431094e-05
-3.16384831327103e-05
-3.76814966343319e-05
-4.3865243664394e-05
-7.8338044951606e-06
-6.64967070444054e-05
-4.70596832676281e-05
-1.87507743826677e-05
-1.97494130252105e-05
-1.16580877995186e-05
-1.79957215010417e-05
1.40439939013115e-05
-4.06735486116851e-05
-6.11467550268583e-05
-5.18256847839996e-06
-1.4464489992142e-05
-2.89548695684679e-05
-3.20693129895827e-05
-4.66286934863329e-05
-2.53688544584152e-06
-2.56331113020662e-05
-1.81208233011493e-05
-2.11697079706053e-05
-4.50424941117084e-05
-5.10394021353088e-05
-3.52514525177828e-05
5.09612095068186e-06
-3.26273205399032e-05
-5.50304628773512e-05
-3.12598554873232e-05
-3.57654139541776e-05
-1.96522551906736e-05
-4.30084796622965e-05
-2.7245270701684e-05
-3.38141050753497e-05
-5.08092216586881e-05
-5.26950193115143e-05
-3.04020190196773e-05
-2.01381372623227e-05
-3.26320524309528e-05
-2.53958126099759e-05
-4.92259542035577e-05
-5.37063104915406e-06
-3.04382671667202e-05
-1.5235486944455e-05
-1.35184981135608e-05
-2.98949924120218e-05
-3.62553156291475e-05
-2.40768564716427e-05
-1.12433080367048e-05
-1.9575451871154e-05
-1.07740803097068e-05
-5.63025077003219e-05
-4.28245567271229e-05
-1.12342725980812e-05
-4.68661832377195e-05
4.47339303779067e-06
-1.02572584241802e-05
-4.73695661212882e-05
-2.14191861435596e-05
-1.89333038430621e-05
-2.04427577337419e-05
-2.67115255251341e-05
-4.83005682149748e-06
-2.88965126419118e-05
-3.6164831334195e-05
-2.55146122656949e-05
-9.28680984579076e-07
-4.35662411503775e-05
-1.93713486300652e-05
-5.35496827698896e-05
-3.10956946159729e-05
-1.34631580040545e-05
-5.75957018295692e-06
-4.31099557627212e-05
-4.85287265385564e-07
3.74605339140612e-06
-5.2525006323924e-05
-2.87870635786456e-07
-1.74960636380623e-05
-3.04810214866198e-05
-5.66308187588541e-05
-1.50365887940202e-05
-1.83694077415214e-05
-7.5693113670333e-06
-2.10899331835053e-05
-6.56409573246226e-05
-2.61315715923298e-05
-5.51731503774288e-05
-3.24312910323081e-05
-3.07849000891788e-06
-3.06844114672897e-06
1.43372490759514e-05
-3.98736985161862e-05
1.13667901308397e-05
-1.25848571837247e-05
-3.35610293330521e-05
-6.19921222523291e-05
-3.23039193981247e-05
3.17761120585179e-06
-3.8078535214062e-05
-1.11570730517786e-05
-3.47867557292743e-05
-3.20195823918204e-05
-3.5933428732124e-05
-2.5531476304438e-05
-6.19290431577595e-06
-1.83204512162548e-05
-1.78577207091478e-05
-2.94118622591188e-05
-6.20488845865835e-06
1.1284876228668e-05
-2.8196512392674e-05
-1.44573899869658e-05
-3.90564888377254e-05
-2.97550679873402e-05
-8.64433755564305e-06
-2.34829869264048e-05
-1.99812114015805e-05
-2.13862991206121e-05
-3.82161740913815e-05
-2.3429738056328e-05
-2.67076531079827e-06
-1.47378230158378e-05
-4.79096536930728e-05
-3.57226926327218e-05
-6.8909443449859e-06
3.54103521198978e-06
-3.56826298877708e-05
-3.83558644060383e-05
-1.15051838573662e-05
-3.18940147464302e-05
-3.96321917580491e-05
-4.97837604389913e-05
-2.10667910069422e-06
-3.74692461644419e-05
-1.32347057736649e-05
-4.81098235258253e-05
-2.79917434605572e-05
-2.97830202584379e-05
-3.41834596617181e-05
-4.11101696513825e-06
5.18877834916737e-06
-3.31081382720419e-05
1.09600483962558e-06
-4.26509812471049e-05
-2.80685882268872e-05
-1.31932383868016e-06
-2.98398042244614e-05
-2.99172557826887e-05
-8.95564444646277e-06
-3.89159617457259e-05
-4.8489274171323e-05
-9.82056303240758e-06
-2.15902385167382e-05
-2.31059635622568e-05
-1.99293562487184e-05
-2.07751497923605e-05
-4.69573866764786e-06
-2.48183263447074e-05
-1.49895104970656e-05
-1.69979728563473e-05
-2.92298906330878e-05
-3.72481612328728e-07
-2.61418278750749e-05
5.3018164315815e-06
-5.35785394753867e-05
-4.6903996772601e-05
-1.74565925741055e-06
5.02528408386326e-06
-4.00549208468323e-05
-2.66455545988408e-05
1.26805284477811e-05
-3.08814267502917e-05
-3.14688962463397e-05
-3.01795012692963e-05
4.07230050163755e-06
-3.47228081620723e-05
-2.37552120680102e-05
-6.34643803482601e-05
-2.7675635630103e-05
-1.53001513833533e-05
-3.10789754846816e-05
-4.56129205408192e-05
-3.65854752981516e-05
-3.78349386719766e-05
-3.40656053338325e-05
-2.84994902118025e-05
-3.28038729582682e-05
-5.56731072184487e-05
-4.99888362316782e-05
-1.40151975710481e-05
-3.57472190293036e-05
-2.69110275256677e-05
-1.19343336016762e-05
-9.2284875245549e-06
-1.99756627009317e-05
-2.72989531454577e-05
-4.50964424427617e-05
7.14170940702292e-06
-1.1068745777748e-06
-8.48498980440964e-06
-3.39016867351431e-05
-1.78394185676423e-05
-2.25270093464401e-05
-3.07335723333289e-06
-1.47694422672961e-05
-7.86540952250266e-06
-5.68305244117431e-05
-4.67946552044977e-05
-6.11799805639493e-06
-2.90261946441127e-05
-3.91105394061114e-05
-2.07993639456143e-05
-1.7116380908822e-05
-2.52192821036971e-05
-2.42561365318996e-05
-5.01598571656665e-05
-2.05428685343257e-05
-3.71436814840485e-05
-5.30290417569805e-05
-1.83415003917032e-05
-1.79965911279332e-05
-5.7622252321972e-05
-8.99750262411068e-06
-3.67098576325032e-05
-8.45638082331393e-05
-3.61213871083596e-05
1.98545646186031e-05
3.69555738227557e-06
-4.1551629864011e-05
-2.25128000985952e-05
-5.59882266408196e-05
-3.67795853294872e-06
-1.28807490432707e-05
2.03965468695867e-05
-3.41198935544039e-05
-2.94934365130853e-05
-4.61665546011701e-05
-3.58778401041278e-05
-3.91315946171886e-05
-3.40721888737913e-05
-3.40235713652584e-05
-1.63770680619997e-05
-3.80879950467108e-05
-7.76917917455724e-06
-2.20545680936029e-05
-3.66887309465936e-05
-2.19389103455967e-05
-3.45709637927381e-05
-4.33514514258258e-05
-2.96209759159676e-05
-1.94231957857693e-05
-3.58056489903473e-05
-9.84975837271331e-06
-1.45559208521944e-05
-4.11360019531319e-05
-3.52113653445691e-05
8.29510653536906e-06
-8.77810048603116e-06
-3.07764083649098e-05
-8.62183176047968e-06
-1.93344911505433e-05
-4.35097607542569e-05
-2.22801077584634e-05
-1.81925071521699e-05
-3.99928184184026e-05
-1.75225504119714e-05
-4.46699211069972e-05
-2.09539532621742e-05
-2.79767905214528e-05
7.85939323825099e-06
-2.8387370295081e-05
-2.53225181916856e-05
-2.4718898404918e-05
1.55519892321841e-06
-5.67376400449816e-05
-5.3622660219829e-05
-2.24279105923656e-05
-1.93439507721545e-05
-4.21480048961602e-05
-2.28398254935213e-05
-5.18370273603132e-05
-3.05806413871724e-05
7.22423029440214e-06
-3.7845046052647e-05
-1.37608598943125e-05
-3.23612141954386e-05
-3.9480226623811e-05
-6.36243958646756e-06
-4.25849254318337e-05
-4.02876817090871e-05
-2.41098878028941e-05
-2.9874691238628e-05
-4.10926098056295e-05
-3.86237659086992e-05
-1.67736412788855e-05
-6.49973987332586e-06
-5.81744524919097e-05
-5.00186515385713e-05
-4.58751127906138e-05
-3.31214738243686e-05
-4.08639141100763e-05
-1.64536222097949e-05
-6.31679732776794e-05
-4.24268778127766e-05
-3.69445052420988e-05
-2.93680481597718e-05
-4.19486038221406e-06
-1.50815197202472e-05
-3.18945446551645e-05
8.94402906020783e-06
-3.83596593061843e-05
-3.11078280930664e-05
-2.28242532851103e-05
-1.68704825349593e-07
-3.86944331633928e-05
-1.70572637144434e-05
-3.23597241890063e-05
2.63859390979147e-07
-3.85606026069663e-05
7.03642421762746e-06
-3.53554930790799e-05
-5.80141087708636e-05
-2.56885609940388e-05
-1.2882055110915e-05
-2.19372246354534e-05
-3.75020410213755e-05
-2.64891496658527e-05
-2.62152345380932e-05
-8.92267361257602e-05
-6.98532196550521e-05
-1.82539108048318e-05
-1.87998321932659e-05
-2.81211993132615e-05
-3.67335142167361e-05
-1.44440967707251e-05
-3.82142303919981e-06
-5.52786712885188e-05
-3.44170907328221e-05
-2.0898926859534e-05
-4.30650724924086e-05
-1.90037776838331e-05
-4.05806720043846e-05
8.20094068075005e-06
-3.66819273355314e-05
-1.75612791319074e-06
-3.26193602576427e-05
-6.05294256429223e-06
-4.50642710448399e-06
-6.3452499119811e-06
-4.43089387116446e-05
-1.31301335766253e-05
-3.04984657779397e-05
-5.47907172893643e-05
-3.79935230894917e-05
-3.10919905994774e-05
-3.43996348543736e-05
-4.93258125860941e-05
-2.31204909237985e-05
-4.07865523586186e-05
-3.75857821579188e-05
-6.98222146806476e-06
-8.59763527710549e-07
-6.57039352619848e-06
-2.75368443730706e-05
-3.83411206596236e-05
-3.52524976682739e-05
-2.72746585468172e-05
-2.51485123112701e-05
-4.265785693504e-05
-1.1649296048409e-05
-2.38884980353239e-05
-2.5481403446275e-05
-5.08492082430075e-05
-5.10803344846961e-05
-3.05270452218032e-05
-2.20489007795101e-05
-1.3959957991775e-05
-2.02388371036401e-05
-6.41325746992531e-05
-1.37742058746995e-05
-1.07534299968533e-05
-4.64707373247185e-05
-3.26021836834004e-05
-2.92755902887223e-05
-4.69588812470004e-05
-3.41351445509637e-05
-2.59848031080078e-05
-7.61540189341314e-06
-4.76680558434052e-05
-1.13501839768797e-05
-2.9069268888134e-05
-2.69983232902315e-05
-4.43073353553203e-05
-3.00753916460653e-05
-5.36366552400408e-05
8.51227840676282e-06
-1.4632483556982e-05
-2.22164061474727e-05
-3.85047425384869e-05
-3.99188345525666e-05
-2.9671457498364e-05
-2.01604338268306e-05
-2.77339677879477e-05
-1.65497465353521e-05
-2.28003287447175e-05
-3.95442284790051e-05
-4.26536898516076e-05
-3.13534988486004e-05
-2.4914029068998e-05
-2.0117688414902e-05
-4.4178411255205e-05
-2.67350984009695e-05
-2.77292741428894e-05
-3.50774303798932e-05
-3.9585754293691e-05
-4.81991947805374e-05
-1.7990597386379e-05
-2.00707376854313e-05
-3.83336056639298e-05
-3.27015880060685e-05
-1.6328726991531e-05
-2.48084785227245e-05
-4.9345971142328e-05
-6.02929974906596e-05
-6.48785674973805e-05
-3.86625598344023e-05
-2.28205385819421e-05
-1.08272454893225e-05
-3.3320558159301e-05
-2.6810084328046e-05
-5.03546580956075e-05
-4.45745794383005e-05
-4.36114577411635e-05
-2.7194540421205e-05
-2.56488789777255e-05
-4.39066164245855e-06
-2.49687814104739e-05
-5.46344951131771e-05
-4.03466259747556e-05
-6.34691170288892e-05
-2.46798432487727e-05
-3.46332771530757e-05
-3.21649086091811e-05
3.22081461750059e-06
-1.62668647961507e-05
-3.59942720054648e-05
-3.67604736606171e-05
-4.24424307737515e-05
-3.03918119658051e-05
-4.10079895915357e-05
-5.37086394294044e-05
-2.54444770850066e-05
-4.12342907916344e-05
-1.06419726052383e-05
-3.25870389512696e-05
-3.84202685193985e-05
-1.40773943034346e-05
-2.38100699380651e-05
-6.03295266627161e-05
-4.64519756889393e-05
-1.74931888339543e-05
-2.37843631617797e-05
-2.72468680390713e-05
-7.07503550024499e-06
-3.14248808105338e-05
-1.36954404930326e-05
-2.89459363575974e-05
-2.29828016241296e-05
-3.53844044928617e-05
-2.93985624829357e-05
-2.70918708543755e-05
-5.72028458313921e-06
-3.93586495848195e-05
-3.62605457083583e-05
-3.84557436856934e-05
-1.90242564268729e-05
-1.93269548122412e-05
-1.66698193348013e-05
-3.04064833076753e-05
-3.32967439046496e-05
-3.38188249616825e-05
-4.34265533092467e-05
-4.3752022097232e-05
-3.62603520290413e-05
-2.91045788608687e-05
-3.82973015836771e-05
-2.18270831000327e-05
-3.44926293796002e-05
-2.38578117705664e-05
-4.55425090234909e-05
-7.40363102004176e-05
-3.9969671734126e-05
-2.05814883810784e-05
-3.3948481329722e-05
-1.26237528540044e-05
-1.93378397007076e-05
-3.73329944205382e-05
-2.69498093743551e-05
-1.62171214259665e-06
-2.42951513099604e-05
-5.39968514192479e-05
-5.35073604303012e-06
-2.33107437843208e-05
-3.11347541585939e-05
-3.69107566065907e-05
-4.96655476210519e-05
-2.683440884297e-05
-1.11156714044112e-05
2.08698246374765e-05
-5.83981035562329e-05
-3.52913765913019e-05
-2.75453098629937e-05
-1.50163004816097e-05
-3.31186842773589e-05
-3.30163600330804e-05
-2.40646486705546e-05
-2.63911934237085e-05
-1.87738644645155e-05
-1.58408072988134e-05
-1.84249078567313e-06
-3.04904533915986e-05
3.25108295149826e-06
-3.86484023439442e-05
-5.82883999791757e-05
-3.95623308361337e-05
-3.52837433341909e-05
-2.69851205200723e-05
-4.53747869596317e-05
-2.22488136686228e-05
-2.15846823271058e-05
-1.3651983734617e-05
-4.55868756593533e-05
-3.92359756032088e-05
-1.61654998731188e-05
-1.85600341970599e-05
-1.77296343265478e-05
-3.70931624690724e-05
-3.2330222243934e-05
-4.30269850708318e-05
-2.85600817001654e-05
-1.65028916573323e-05
-6.34761820492213e-06
-4.0647572566333e-05
-9.02768288249854e-05
-1.23195240462252e-05
-3.21097024267751e-05
-3.11397228687916e-05
-2.12844484787452e-05
-6.7288731982312e-05
-3.47537820191358e-05
-1.96740433915992e-05
-5.08170321553269e-05
-3.39404355726173e-05
-2.78150902889702e-05
-2.48681990556113e-05
-1.47941159530386e-05
-3.25605345314291e-05
-4.90738273210092e-05
2.37008609004772e-06
-6.60186660332531e-05
-1.7913423896385e-05
-4.91281785830767e-05
-2.66721666642691e-05
-3.00828524079816e-05
-2.62024065302881e-05
-3.58477707042849e-06
-1.95796909933327e-05
2.11088914773104e-06
-3.96447096671477e-05
-2.89928866317019e-05
-1.70849774413033e-05
-1.65902352750367e-05
-3.88149664471159e-05
-4.55634837036871e-05
-1.62883649685494e-05
-4.89850806024237e-05
-3.14392404075573e-06
-2.4921684019373e-05
-3.60299692730591e-05
-1.28083974175791e-05
-4.32282887903561e-05
-2.01767926951667e-05
-4.90031156926114e-05
-6.66056499300396e-06
7.78641215200128e-06
-3.65078984746098e-05
-2.01737023073018e-05
-3.19140054924768e-05
-1.85455702785293e-05
-4.10798454883741e-05
-6.45106602227876e-06
-4.17821444480748e-05
-3.60977625022558e-05
-1.67013809735022e-05
-3.42097598706952e-05
-4.42414683460809e-05
-1.44080905816052e-05
-5.42126332756388e-06
-2.00307961747282e-05
-4.12765634238831e-05
-3.72459291240345e-05
-1.9107038620795e-05
-2.02648941068157e-05
-3.04034383011832e-05
-7.75637623314404e-06
-4.58253249188971e-05
6.87876142194856e-06
-2.46800006358789e-05
-5.3884533196291e-05
-3.91627279031262e-05
-1.79842020620749e-05
-4.8952465099635e-05
-5.08423748090632e-06
-3.21669697401036e-05
-1.29107629982933e-05
-2.79953331866432e-05
-1.67293376264047e-05
-1.71610619877111e-05
-4.15973705036215e-05
-3.16863165365214e-05
-2.21307695954874e-05
-6.20847055540866e-05
-2.12829938224482e-05
-4.57316911983917e-06
-5.67298447619989e-05
-3.43217326199135e-05
-1.97382756586804e-05
-4.56230759956798e-05
-3.65724630063473e-05
-2.0284020495703e-05
-2.07537883158994e-05
1.05502171341883e-06
-3.51916480645451e-05
-3.86486188104541e-05
-1.49461128727513e-05
-5.00169492333939e-05
-1.57988995232194e-05
-5.45001166567092e-05
-5.20497868193885e-05
-3.06335606309261e-05
-3.42828572647656e-05
-1.05089242521613e-05
-3.11096838626771e-05
-2.07410149088469e-05
-2.14701099061769e-05
-2.38632324848395e-05
-2.15985051076035e-05
-5.34322898680932e-06
-3.71677361387822e-06
-6.49016453824554e-06
-2.46154222117836e-05
-1.68201088483964e-05
-3.67754949918858e-05
-1.00156160993335e-05
-2.47277671826978e-05
-4.5784595693847e-05
-4.116321665611e-05
-4.82774476173679e-05
-3.77860082814972e-05
-1.08986118780536e-05
-8.34152883851281e-06
-1.07379810001293e-05
-2.05420577176715e-05
-1.69453759790891e-05
-1.9438316614026e-05
-1.00174348257528e-05
-3.59280640549471e-05
-3.32020509043336e-05
-5.31366644997049e-05
-5.26378956614679e-05
-2.28361180162387e-05
-2.62468935689373e-05
1.30525959485085e-05
-1.6010035117738e-05
-1.42102434252361e-05
-2.82001168616888e-05
-4.23329161278271e-05
-4.12390888464922e-05
-2.92897918371326e-05
-3.82670492385334e-06
-1.0523960252766e-05
-2.48473134575626e-05
-2.1527883207323e-05
-1.99826787036092e-05
-2.07660911580259e-05
-2.34819044400806e-05
-1.65806158918027e-05
-3.35162305317872e-05
-3.8655478773621e-05
-3.05514526315439e-05
-2.12325615951634e-05
-2.26756333181594e-05
-2.95320516755925e-05
-1.40962196137544e-05
-2.77297011527442e-05
-2.25797697827508e-05
-6.9208097850902e-06
-2.83838475404206e-05
-4.6202378115379e-05
-4.79836386574822e-05
-4.3630907422497e-05
-1.30125910795202e-06
-1.74102129271674e-05
-4.30962128139748e-05
-4.34949486206973e-05
5.20131638492949e-06
-3.74805568422991e-05
-4.11891255148841e-05
-1.7005802060036e-05
-4.69121212008954e-05
-4.77557376294155e-05
-3.40170256022891e-05
-3.19679842361022e-05
-4.6844105503712e-05
-2.79498030884667e-05
-3.39675991169207e-05
-6.40323364285188e-07
-4.53954844195398e-05
-7.01161804746575e-05
-4.46355195341088e-05
-1.97641677617204e-05
-2.56411605791139e-05
-4.99064862913851e-05
-4.39236060059466e-05
-3.32472182056711e-05
-5.39866857419936e-05
-1.29625513669528e-05
-2.96834250428661e-05
-3.25520015061069e-05
1.5406752645832e-06
-8.0688868377658e-06
-1.81853547322054e-05
-1.72774000571353e-05
-2.32730499108647e-05
-3.98483447848268e-05
-3.83838118547341e-05
-1.09940535464759e-05
-2.09748018212564e-05
-1.45934069025123e-05
-3.24851857862365e-05
5.71123622961322e-06
-4.01060308621026e-05
-3.67329553957819e-05
-4.6385020290806e-05
-5.29081658177577e-05
-4.1068859598216e-05
-2.10710153382722e-05
-3.08139168879582e-05
-1.95270715853512e-05
-2.62861483728687e-05
-1.64854074878155e-05
-1.42025996322175e-05
-1.81592060974778e-05
-3.13733187370171e-05
-2.4468410813281e-05
-4.14498203163296e-05
-4.98855791840289e-05
-3.46485150823274e-05
-1.56201934325538e-05
-2.71294080728789e-05
-3.12385197815518e-05
-3.27822528162966e-05
-5.13190140536532e-05
-4.13934763407498e-05
-6.12643990573736e-06
-2.02725259522197e-05
-4.50999524120659e-05
-3.32079830376665e-05
7.90033696482268e-07
-1.60005390463355e-05
-6.3536128617542e-05
-5.45331198096439e-05
-1.11795966196644e-05
-5.73612466447077e-05
-5.42303650713133e-05
-4.21852128327329e-05
-5.76170284392481e-05
-4.44386272937796e-05
-1.79931878575122e-05
-1.03932196994846e-05
-5.56794160148631e-05
-3.22997282528936e-05
-4.95423529250195e-06
-3.364993927215e-05
-1.77702876691143e-05
-5.36501739340863e-05
-4.1553688440262e-06
-1.81636827500423e-05
-3.58030856195583e-05
-1.81987649452019e-05
-6.80523706113671e-05
-2.96739538065441e-05
-7.13913423962502e-05
-3.93464452458122e-05
-8.66696047567922e-06
-2.83227644376765e-05
-1.89376236710887e-05
-3.71067767007866e-05
-2.15459104102753e-05
-1.20462555343093e-05
-9.30105788264009e-06
-8.9914089237111e-06
-1.43860113142126e-05
-2.32663340556331e-05
-2.19781540917836e-05
-2.99835277326765e-05
-5.14456072502079e-07
-3.12949952410563e-05
-5.4345548984963e-05
-3.82195076222589e-05
-2.40123313051266e-05
-4.8910019598942e-05
-2.79724911727514e-05
-3.78439821572372e-05
-3.19166781172906e-05
-1.50391629260746e-05
-2.57946870494139e-05
-3.99928857605105e-05
-4.31624342135215e-05
-2.68778943399666e-05
-1.38537541345077e-05
-2.33848376562499e-05
-3.50650691257804e-05
-6.62199304162331e-07
-8.54915889702856e-06
-5.07013817998739e-05
-3.39234499834174e-05
-5.20508702650182e-05
-4.36766808241814e-05
-2.71102881613091e-05
-1.67389866603971e-05
-3.3229488500877e-05
-2.80247031230601e-05
-5.15559142219508e-05
-5.11067003312887e-05
-4.44432601901808e-06
-4.20566472331363e-05
-1.25845539781509e-05
-2.54117961959258e-05
-2.61672078445877e-05
-1.95897586619967e-05
-1.43489098897987e-05
-1.76595077333818e-05
-3.37883364357288e-05
-7.90055376442183e-06
-6.63811676271904e-05
-3.47349879546952e-05
-1.74413941194708e-05
-2.21511359809409e-05
-4.43480603554042e-05
-3.84193418854021e-05
-2.5583113689559e-05
-4.10198940479666e-05
4.32406123988881e-06
-3.23791956967649e-06
-3.14120121209164e-05
-2.77477305297083e-05
-3.28380171560771e-05
-1.84572311444576e-05
-1.22518709512909e-06
-2.10462163363753e-05
-6.8045196480721e-05
-3.24403085620921e-06
-3.15288049236611e-05
-3.63403935683072e-05
-3.48355049541552e-05
-3.74994237727452e-05
-3.55975570851992e-05
-4.02329072826088e-05
-6.72180257718573e-05
-9.57094169886985e-06
-1.62629960724644e-05
-3.38557092898945e-05
-3.95517918091283e-05
-1.01295114209175e-05
-4.89450467099273e-05
-2.71579752324896e-05
-5.45365823795e-05
-4.88953420549249e-06
-1.96865493381048e-05
-4.83683515885316e-05
-5.64426748095815e-05
-2.38394973328924e-05
-4.9360129474517e-05
-1.92105334906119e-05
-2.20161497325695e-05
-1.24306103900042e-05
-3.25223960137033e-05
-1.02092226726132e-05
1.95616766152155e-06
-5.94911662146985e-05
-1.48727762018021e-05
-1.83935717081806e-05
-3.24288280038299e-05
-2.66198056189577e-05
-5.12937224679272e-06
7.37823423791557e-07
-2.32569304878974e-05
-4.3261084948949e-05
-1.763663926744e-05
-3.44817918852089e-05
-2.03724090584179e-05
-2.6384914039045e-05
-9.99798735023932e-06
-3.18737267582834e-05
-1.71995166034133e-05
-3.05281943521518e-05
-3.07090622377753e-05
-3.3516625940146e-05
-3.28636950260147e-05
-3.05043306913963e-05
-1.61965515218599e-05
-9.35792991389026e-06
-9.79632700151707e-06
-9.28783100873125e-06
-1.79356662023543e-05
-3.22822526501219e-05
-5.04623558762777e-05
-1.86041316480676e-05
-2.03246512895148e-05
-2.19025927240384e-05
-1.33296496456191e-05
-2.76996446696044e-05
-2.90693942247332e-05
-1.89179835722453e-05
-3.81542729701752e-05
-7.04278469134239e-06
-3.91190732950004e-05
-4.01606850466444e-05
-1.18858504880241e-05
-2.46120511276534e-05
-3.76890621015504e-05
-3.86607354254676e-05
-5.83334625529254e-05
-5.39044935139229e-05
-2.02757874756515e-05
-4.41892076262202e-05
-2.24143958016592e-05
-1.32643214392242e-05
5.79371532018105e-07
-4.0838634398379e-05
-3.9734761560352e-05
-2.24257998295901e-06
-2.30603528105728e-05
-3.30817372040335e-05
-2.48684253436019e-05
-8.92680498985878e-06
-1.35926481922735e-05
-7.45849590946031e-06
-5.03070664968883e-05
-4.85218630741432e-05
-1.61271424220711e-05
-4.54783043721437e-05
-2.62170382356667e-05
-5.79203089719366e-05
-5.71877795038308e-06
-3.25980660486036e-05
-3.76678718642767e-05
-2.982575724275e-05
7.56661406376806e-06
-6.33017685602633e-05
-4.87905809413067e-05
-2.53818203245563e-05
-1.33082451050246e-05
2.33583835623916e-07
-3.81921886126373e-05
-3.25226878859219e-05
-2.70356653510312e-05
-4.72143468465547e-06
3.54646121098838e-07
-4.26068344238566e-05
-4.33478471672116e-05
-1.57041513572066e-05
-5.08725619954129e-05
-2.3093396605177e-05
1.12685720964757e-05
9.41589010936632e-06
-2.06219233594407e-05
-4.10871873950531e-05
-7.94779462087436e-06
-1.50954432529849e-05
6.89315607062804e-06
-5.44049216188168e-05
-4.25514694930888e-05
-4.99919605505721e-05
-4.71961989045866e-05
-2.71251311809321e-05
-4.33177153265597e-05
-2.92866422743029e-05
-5.02252489170224e-05
-6.04998610241645e-06
-2.93872305287617e-05
-2.98917322817195e-05
-4.99629053566421e-05
4.72969585638484e-06
-3.94897438958449e-05
-3.44500062498834e-05
-4.08232436366946e-05
-3.99939102259212e-05
-3.30817303818496e-05
-2.05092211942707e-05
-2.70603571570934e-06
-1.67834303538274e-05
-4.24146427314419e-05
-2.91228159932176e-05
-5.20665622985872e-05
-4.74661373948565e-05
-2.76532683158914e-05
-2.56297423848799e-05
-3.95291703135156e-05
-2.4761325919984e-05
-1.20544238729596e-05
-5.48307635030322e-05
-2.36368304665635e-05
-4.43573861609271e-05
-2.14377740444966e-05
-6.88602975071908e-06
-1.62569242101109e-05
-4.81362250331616e-05
-3.50804535422849e-05
-5.6641779636627e-05
-2.15419006616765e-05
-4.89285308446657e-05
-4.2840628380323e-05
-2.4141683240291e-05
-3.94006702795387e-05
-1.37498268575636e-05
-5.63444789970998e-05
-1.2629958319096e-05
-1.19720861047452e-05
3.13060060471519e-06
-2.67822210523179e-05
-3.83810033239249e-05
6.04923434804341e-08
-1.89668078506182e-05
-1.70963929987207e-05
-4.24591846311854e-05
-2.60412719156713e-05
-3.39614273019184e-05
-1.11402221233033e-05
-3.64314932224416e-05
-6.41585317281335e-05
-1.30285034965238e-05
-2.97191776589723e-05
-3.42467894730147e-05
-3.87913332754458e-05
-4.78771323249066e-05
-2.53285341516554e-05
-3.67181302984707e-05
-3.56165480852702e-07
-2.95618468562313e-05
-2.35360227311586e-05
-5.72234526905732e-05
-3.42767330377296e-05
-3.31149160694608e-05
-2.67708191435607e-05
-2.90177904044663e-05
-2.32029067164795e-05
-2.66886494332409e-05
-2.9249162705833e-05
-3.17109681573591e-05
-3.8543328910001e-05
-4.13912746485815e-05
-5.04494228797357e-05
-2.16955484478764e-05
-3.02665691086809e-05
-5.99028304876619e-05
-3.7947793882952e-05
-4.73253805446786e-05
-4.71944689271077e-05
-2.75467479710647e-05
-1.46288225139311e-05
-6.04437586233154e-05
-2.51673782829988e-05
-4.55168882559641e-05
-1.04125927308773e-05
-3.907424735172e-05
-3.6334222599308e-05
-1.80768211431929e-05
-2.6212690151255e-05
-5.55747638625124e-06
-5.58972114412382e-05
-4.97543485685678e-05
-4.39015226287583e-05
-4.43795287006267e-05
-4.50351471538029e-05
-3.06305991787903e-05
-3.25855049899206e-05
-3.44911245701092e-05
2.66119989717867e-06
-2.2913973673186e-05
-2.54729667520184e-05
-3.97696139051773e-05
-3.80106781101699e-05
-1.97286249054728e-05
-1.66563712574059e-05
-3.9083276291972e-06
-1.78609885405152e-05
-2.33377119514223e-05
-6.54494314190989e-05
-2.94922854800937e-05
-5.50397887967989e-05
-3.40002832099019e-05
-5.39589624550842e-05
-3.87585995888656e-05
-6.11259301958923e-06
-1.57607759946038e-05
-4.77820990396255e-05
-3.78335872551241e-05
-4.06976490565743e-05
-4.69980513485311e-05
-2.19062092389772e-05
-1.99976779351658e-05
-2.38102746320508e-05
-4.37832419435802e-05
-1.96274189222798e-06
-1.8768635292502e-05
-3.21159617166613e-05
-1.80041814052706e-05
-2.86474899290339e-05
-2.34898743955213e-05
-2.72313710925804e-05
-5.29625448616924e-05
-5.76217673322808e-05
-2.15214388375195e-05
-4.15378143673666e-05
-9.42631916818029e-06
-9.01926465697836e-06
-3.8674407225923e-05
-3.37076953749494e-05
-7.68391537831701e-06
-1.76713066752286e-05
-3.74034258100289e-05
-1.90177526703073e-05
3.51282636043528e-06
-3.11798577678516e-05
-2.97065113547636e-05
-5.52907343269932e-05
-3.85564971915718e-05
-1.35424077530979e-05
-1.92196495819274e-05
-3.35237514664615e-05
-2.9506077434773e-05
-1.48855369151928e-06
-2.9582785989895e-05
-2.80650012542728e-05
-4.21279566867619e-05
-1.35272375954793e-05
-2.03896463819421e-05
-4.97997135613609e-06
-2.3215183852433e-05
-3.7912713317129e-05
-5.02612663080826e-05
-6.87060001906803e-05
-2.74971151864499e-05
-5.93337293445232e-05
-1.900192908829e-05
-2.82259517369428e-05
-7.95110764593016e-06
-2.41259423709163e-05
-8.51032643449793e-06
-2.46439097460515e-05
-2.54114923672979e-05
-4.10204085843836e-05
-1.50572418731373e-05
-3.08986390320525e-05
-3.05789520198467e-05
-5.14261956534817e-05
-3.21392040489989e-05
-1.54965343034844e-05
-3.27182468653878e-05
-2.10837354373306e-05
-5.51941819966639e-05
-2.74435084854643e-05
-1.38216063213704e-05
-3.00292050276691e-05
-5.71911715605969e-05
-2.77475352524223e-05
-1.12955329702094e-05
-7.76214143053965e-06
-2.93147438951772e-05
-4.08730442607867e-05
-5.04738441545694e-05
-5.89037011112131e-05
-3.37874884993448e-05
-4.07817409326489e-05
-5.75183177353186e-05
-4.44996490313898e-05
4.8955411416226e-06
-1.62327584421787e-05
-4.59387785213494e-05
-3.06729713505001e-05
-4.04091093598821e-05
-3.89487769184256e-05
-2.99147738136264e-06
-4.78477212974397e-05
8.24882729839458e-06
-3.45432862423837e-06
-2.06205981168328e-05
-2.92207561578689e-05
-1.70029316261923e-06
-4.84866249643221e-05
-2.74020703617998e-05
-1.66303394522552e-05
-3.4482072169277e-05
-1.14147491023077e-05
-3.09662786834849e-05
-4.08520641054088e-05
-2.4624096169967e-05
-3.31211830517614e-05
-2.34249945938476e-05
-5.07172814372961e-05
-4.81974082349083e-05
-7.70042847749806e-06
1.03287619291686e-06
-5.00352575941628e-05
-6.06772561290698e-05
-2.27907506898969e-05
-4.77667615377977e-05
-2.27536020875915e-05
-2.22521044869307e-05
1.50835316622947e-05
-6.11242446268286e-05
-5.94189293612676e-05
-2.43949074157968e-05
-2.94423688464771e-05
-1.78036619208584e-05
-1.24804327348071e-05
-1.54594819035758e-05
-2.80487085642008e-05
-1.7552258226946e-05
-3.060935048589e-05
-1.4194845701394e-05
-3.11805129882755e-05
-2.59180638472675e-05
-2.65500258600158e-05
-3.69425341721676e-05
-2.61859079923339e-05
-4.25073554309891e-05
-3.78151340897765e-05
-2.21146981266495e-05
-2.02083707157267e-05
-3.94631888461067e-05
-2.55241265602962e-05
-3.08900519399013e-05
-4.01964105305737e-05
-3.04371814574984e-05
-5.8607338701142e-05
-6.83096943681717e-05
-3.2973144559181e-05
-2.00414993694608e-05
-3.13991822512002e-05
-2.23582687629053e-05
-2.95271478487305e-05
-4.92420514174145e-05
-1.70661705441455e-05
-2.41318712903293e-05
-2.49023548665664e-05
-1.28541833614103e-05
-1.96967662558985e-05
-9.10139226943783e-06
-2.52829304493887e-05
-4.95357795877112e-05
-2.12387827237092e-05
-2.96374588842233e-05
-2.89521197115445e-05
-6.55519948054315e-06
-7.71224481275639e-06
-1.02066752091457e-05
-2.05751581617097e-05
-4.19428184822692e-05
-1.36237613760779e-06
-2.5469212591544e-05
-3.54505414876932e-05
-2.91526099271016e-05
-2.9410954094737e-05
-1.96709923422521e-05
-3.59212063981742e-05
1.13926015468647e-05
-7.83815960395323e-06
-2.53922356124503e-05
-2.08174620230279e-05
-4.27350349913064e-05
-2.26693629333665e-05
-2.73430385242004e-05
-2.78533492292277e-05
-2.98299777321623e-05
-4.4497758382752e-05
-3.70059539491972e-05
-5.24147411216318e-05
-3.84251161970992e-05
-1.68081937562183e-05
-1.86529494307524e-05
-2.72613158855504e-05
-5.20677663961083e-05
-4.21045381894551e-05
-4.01342632214624e-05
-4.79027747282055e-05
-4.63847993555749e-05
-3.31716596498327e-05
-3.80507762286823e-05
-2.95414504489693e-05
-5.53729664231089e-06
-1.62631962830079e-05
-8.25635657608615e-05
-1.74837346625973e-05
-3.85979845928127e-05
-4.04884064752086e-05
-2.89208855580798e-06
-4.61241281450283e-05
-8.63745409580636e-06
-1.78452215112507e-05
-1.92704824157543e-05
-3.01196660811491e-05
-4.42182329718606e-05
-1.90904935352768e-05
-2.62461549952605e-05
-3.17219733208174e-05
-1.75983342101091e-05
-3.67725098102663e-05
-3.58015059900579e-05
-2.91425739572091e-05
-5.03995892248123e-05
-4.62631754116018e-05
-4.17972979406636e-05
-3.62546188666244e-05
-2.95087422380685e-05
-3.65526078767245e-05
-2.92547393450872e-05
-5.43179804908786e-05
-2.55508196309526e-05
-4.43212414184419e-05
-4.24596354517098e-05
-4.100394801736e-05
-1.60291418867159e-05
-4.86176842998441e-05
-6.12785526460187e-05
-2.82624357687929e-05
-4.85200035482025e-05
-2.53374550314764e-05
-3.60582040442416e-06
-3.51440399930176e-05
-3.23263753929324e-05
-4.19139916212553e-05
-2.22967601906472e-05
-4.13233735501993e-05
-3.19743105073416e-05
-7.74623891442554e-06
-4.1224243114449e-05
-3.89014340975078e-05
-1.77758160942388e-05
-3.50324465488614e-05
-2.66923304346084e-05
-5.75687461369267e-06
-1.6293593004349e-05
-3.66381278316655e-05
-2.60633441265848e-05
-3.61039814139011e-06
-2.13746890202867e-05
-1.65756727808264e-05
-9.57586834970359e-06
-2.59259966416277e-05
-3.76139689253227e-05
2.57886495870105e-05
-4.74351096580936e-05
-6.12419915767732e-06
-1.61538043203343e-05
-3.23972158396017e-05
-3.24551424713501e-05
-2.93935739000183e-05
-1.30251578824396e-05
-1.47957187453909e-05
-5.43803648482856e-05
7.62539391217723e-07
-3.33318055657743e-05
-1.77183721392296e-05
-5.0460514939781e-05
-1.19887797799335e-06
-3.93353094569427e-05
-2.3327923136518e-05
-1.3178502826001e-05
5.75065126882864e-06
-3.20922136758635e-05
-1.14980958970385e-05
-5.02306379327337e-05
-4.80687633675673e-05
3.53051503798431e-06
-3.18144409989545e-05
-4.83622533122827e-05
-1.16193798627503e-05
-4.28989034576777e-05
-2.39087979255667e-05
-4.0303967170025e-05
-2.45999642802269e-05
-5.65220555993378e-05
-5.85572264923394e-05
6.05834188205167e-06
-2.26337328362323e-05
-2.65337330627353e-05
-2.72048996677248e-05
-1.20321629490663e-06
-6.5067223806444e-05
-1.67650977096513e-05
-4.96683904448994e-05
-4.47487236171773e-05
-2.01103509077442e-05
-7.13933789779948e-05
-2.56470223117057e-05
-2.59694679140074e-05
1.66680743466652e-05
-3.24874564342429e-05
-4.14427010523608e-05
-3.9707691746688e-05
-2.27189585595746e-05
-2.02195362561913e-05
-4.31146722030012e-05
-1.77366709719817e-05
-6.49258717537237e-06
-2.03672253975527e-05
-1.65558066177261e-05
-3.09152874385476e-05
-2.43872632304734e-05
-1.49476224675724e-05
-4.23987329448013e-05
-2.9496061388477e-05
-3.80680744297026e-05
-3.62011848969039e-05
-1.87447959180219e-05
-2.36233844611691e-05
-2.21637038558026e-05
-3.66426637847129e-05
-3.99933436102994e-05
-4.81909349088258e-05
-1.85344771154438e-05
-1.90442187278683e-05
-4.53126285939545e-07
-1.21801541016845e-05
-2.77603826659133e-05
-4.9793791587362e-06
-4.13621974781205e-05
-7.9910132976773e-06
-4.4971171675955e-05
-1.97668743587606e-05
-3.47432966398551e-05
-1.65795695952737e-05
-2.2455868514316e-05
-4.84027983823035e-05
-1.61763485571626e-05
-7.43694867278886e-09
-1.44969632147988e-05
-1.89022363555087e-05
-1.52837091959108e-05
-3.25901097946094e-05
6.60502843188805e-06
-4.6722533224392e-05
-8.41856608016187e-06
-1.81302034795757e-05
-1.54560018035599e-05
-3.96521802647826e-05
-3.67391144571684e-05
-1.73732339788131e-05
-6.14817331752787e-05
2.22434535341571e-06
-3.78558651375573e-06
-1.69751770210773e-05
-4.2411828313137e-05
-3.13176562746321e-05
-3.74649091103637e-05
-5.45009405020997e-05
-2.76892224085103e-05
-5.47651557287366e-05
-2.7163263691089e-05
-2.22892501590672e-06
-2.53206177077658e-05
-4.4468275060566e-05
-3.36795839456884e-05
-2.37239869195821e-05
-1.47381490333961e-05
-5.24197915649402e-05
-3.82664424135929e-05
-3.08564086936963e-05
-6.70242772224279e-05
-1.86554898147539e-05
-4.39129103422851e-05
-6.79135508952303e-05
-1.84397928290707e-05
-3.16619820106759e-05
-5.35670029110072e-06
-1.39647651703644e-05
-3.22510760723704e-05
-4.16813689001401e-05
-2.79053018005405e-05
-6.66081558650009e-06
-4.64287196673169e-05
-1.33325164273482e-05
-3.24409866761298e-05
-1.70268641268614e-05
-4.21373563447449e-05
-4.91146532937266e-05
-1.85914150652418e-05
-8.95406354732302e-06
-2.66104477608199e-05
-4.27150047405148e-05
-1.61804865715392e-05
-1.5995944278922e-05
-4.20853352607496e-05
-4.11293609957885e-06
-2.90191208471328e-05
-5.06287426471877e-05
-1.30617851635052e-05
-8.2507676273546e-06
-9.14955804920767e-07
-3.20212075953515e-05
-2.25068773403352e-05
-2.5272505542259e-05
-1.66584320621609e-05
1.49652745968123e-05
-2.14030644899536e-05
-3.05910841213773e-05
-1.96108611706034e-05
-1.45895436140233e-05
-4.28384476998885e-05
-2.51944284512064e-05
-4.80935765223872e-05
-3.10674519359339e-05
-4.36064512821177e-05
-1.0358324191966e-05
-3.08314814633324e-05
-1.09218106787321e-05
-1.79629795384659e-05
-4.19145913996234e-05
-5.04370305156913e-05
-4.95693049994325e-06
-3.3948814785702e-05
-6.09735053691339e-06
-4.0968736520353e-05
-6.46529111644573e-05
-7.96848839543287e-06
-4.19206659300574e-06
-2.22090494323938e-05
-3.96588944524608e-05
-5.47903324476235e-06
-4.71686895205467e-05
-3.43434918915156e-05
-1.73454063928723e-05
-1.49528678470238e-05
-1.05054635671363e-05
-1.23568894291504e-05
-5.05441267318596e-05
-3.84653201162837e-05
-8.06652089319975e-06
-3.12729189928903e-05
-5.48272110375441e-05
-2.02418060238016e-05
-5.9195916948174e-06
-2.15623138510817e-05
-3.85138910138018e-05
-2.94609280884475e-05
-5.66340525129789e-05
-5.38657721450841e-05
-3.33793278488896e-05
-3.56121582663709e-05
-2.61344365430196e-05
-3.12208229013301e-05
-2.47843152089989e-05
-2.06920154067836e-05
-2.24032613495056e-05
-1.55619771573117e-05
-1.42639551674957e-05
-5.26042098335466e-05
-3.71880904430635e-05
-4.33137100229688e-05
-2.55027644472065e-05
-3.38505585410829e-05
-5.81086468023879e-05
-2.76923125162827e-05
-3.42305263960061e-05
-3.62106047719608e-05
-3.83307532604972e-05
-5.72559044924056e-06
-5.81162946335626e-05
-4.12125580545949e-05
-2.66375443741246e-05
-6.57523393483162e-05
-6.50474641577235e-05
-4.97317065817002e-05
-2.15245489778016e-05
-3.58520092183232e-05
-6.54076370932543e-05
-2.258642102184e-05
-3.35962975689392e-05
-2.14530251666864e-05
-4.22186757147129e-05
-2.80289448163994e-05
-6.62973622265933e-06
2.9081142408039e-06
6.19513692355355e-07
-2.23771894782855e-05
-4.49464098316301e-05
-3.60056590733359e-05
-4.15317972911951e-05
-4.93381887079949e-05
-1.86571592017122e-05
-4.10998122667547e-05
-5.11589847473911e-05
-5.2140813142453e-05
-3.9195137167016e-05
3.62158936501378e-06
-2.14084537590781e-05
-4.33432402891257e-05
-3.28466243340033e-05
-1.71964350643023e-05
-2.68756283802527e-05
7.44834982259805e-06
-1.42463017687192e-05
-3.10270641909256e-05
-6.69956876777315e-05
