# Supplementary material for: Research on computational propagation and identification of mine microseismic signals based on deep learning
Source: PLoS One. 2025 Oct 22;20(10):e0334641. doi: 10.1371/journal.pone.0334641 (PMC12543183; doi:10.1371/journal.pone.0334641)
Supplement: S7 Data — (ZIP) [file pone.0334641.s007.zip › 000100900001592.xlsx_0.txt_24.txt.txt]

6.41442645473464e-06
-5.4479408359665e-05
-1.52937515171238e-05
-3.35695880740445e-05
-3.84829518638943e-05
-1.35345921104739e-05
-3.26646414267195e-05
-3.24524379305821e-05
-2.30378380313843e-05
-5.16219671890794e-05
-5.08755493664967e-05
-3.47543621900344e-05
-4.38876437665171e-05
-6.15992457769959e-05
-2.89801523215471e-05
-6.4046399025992e-05
-4.81883336956395e-05
-4.32870280216473e-05
-2.106960656582e-05
1.40042245060971e-05
-3.90408650904354e-05
-5.72654743684621e-05
-2.54264595211179e-05
-4.53963745993095e-05
-3.24175286109115e-05
-1.64732090342679e-05
-4.16366849637642e-05
-2.83884317577842e-05
-1.95041712255487e-05
-4.45614140428847e-05
-3.40472433490024e-05
-1.8078394103438e-05
-1.10343110924622e-05
-1.3259661997426e-05
-1.90614306766028e-05
-3.38997045288468e-05
-2.9659445180748e-05
-4.63076941271165e-05
-1.20387201870246e-05
-2.74060363526594e-05
-2.17438153923443e-05
-2.92029025414811e-05
-2.15706251191055e-05
-2.93345644696866e-05
-5.65683958863899e-05
-3.22367077339354e-05
-4.17078698835876e-05
-5.95241468990389e-05
-1.12299235346985e-05
-3.10902125033483e-05
-1.07538448233493e-05
-2.93038393911493e-05
-4.42025848451881e-05
-3.5534365829155e-05
-1.37124074480484e-05
-4.34977000307362e-05
-3.32389200313223e-05
-2.10550942170597e-05
-2.19172384175191e-05
-5.75334542098157e-05
-2.60765388652533e-05
-4.4562067005238e-05
-2.61140236739457e-05
-4.43658404090583e-05
-1.79804617030164e-05
-2.5088019587698e-05
-5.8352583777787e-06
-4.33905574650658e-05
-6.04240067931469e-05
-1.79156469587361e-05
-8.61391996856583e-07
-2.85983836719885e-05
-1.23731808075818e-05
-3.36788378259693e-05
-2.81888844764146e-05
-2.17552215067762e-05
-1.48845172941736e-05
-2.58518922827164e-05
-1.59137382643325e-05
-2.81112264839955e-05
-2.43237009728897e-05
-4.1431266465554e-05
-5.53286171220772e-05
-2.98590167471014e-05
-2.69265074309545e-06
-4.69885584159257e-05
-5.94023366171559e-05
-3.34421129237546e-05
-4.86624127660307e-05
-2.1690314012837e-05
-4.98526943848142e-05
-2.74573725355734e-05
4.61305948646827e-06
-4.61590159229436e-05
-2.2691389504478e-05
-5.63455488693838e-05
-8.01539919359537e-06
-1.60873937407562e-05
-2.83566885989114e-05
-4.71813589848755e-05
-1.61448521732151e-05
-2.43231825577402e-05
-4.31503408052902e-05
-5.06290466145565e-05
-4.4304194620247e-05
-7.26254577112607e-06
-2.8519880278119e-05
-4.18977804356882e-05
-3.85346681134664e-05
-1.34541204533569e-05
-2.5214150043168e-05
-3.15238144450153e-05
-1.17643168139122e-06
-3.21367004716118e-05
-5.00199175475985e-05
-3.25701175930101e-05
-4.1363989618311e-05
-2.97637123477109e-05
-4.53111863483488e-05
-3.1934986000095e-05
-3.71873533380459e-05
-1.52730763047151e-06
-3.36444248760499e-05
-1.84278847497629e-05
-3.5903722498931e-05
-5.03849468195011e-05
-2.54811858951053e-05
-2.31185588604834e-05
-6.06365510720919e-05
-1.71808435760396e-05
-2.53215501658693e-05
-1.26707070884056e-05
-1.90241584694175e-05
-1.55660578720418e-05
-5.73571240189433e-05
-4.7394166579997e-05
3.22111897285503e-06
-3.34718887919244e-05
-3.45098028936898e-05
-1.74706653847406e-05
-2.03097642882839e-05
-3.21943854028382e-05
-4.68972946318478e-05
-2.48883911795222e-05
-3.9064063561553e-05
-4.38252451747652e-05
-4.05400609362638e-06
-4.07392215138521e-05
-3.07589576151665e-05
-4.06646263430803e-05
-5.50866466953167e-05
-3.96907121397749e-05
-3.27884248832676e-05
-2.90908990525767e-05
1.70129190672944e-05
-1.71469656715698e-05
-5.31802025795566e-05
-4.17233200582585e-05
-4.01302512299024e-05
9.51990708898187e-07
-4.59965013591786e-05
-1.24769480433015e-05
-3.37568147514384e-05
-4.99244214284776e-05
-2.02477619272875e-05
-2.44414286841077e-05
-1.23534130999377e-05
-2.7778819243718e-05
-3.05084539199755e-05
-4.86280328419277e-05
-3.01862406618265e-05
-2.3127945394777e-05
-4.95631374268672e-05
-2.00060241987107e-05
-3.15521812900038e-05
-2.8861731398264e-05
-1.28485434719036e-06
-2.01677090150616e-05
-1.47454526968938e-05
-2.25482703338199e-05
-1.21414180096289e-05
-2.29185678349289e-05
-2.7045599840317e-05
-4.79984775489397e-05
-4.56863710271665e-05
-2.66080301311441e-05
-3.17352778457002e-05
-2.48107455084165e-05
-2.45935000892573e-05
-3.40892352083799e-05
-3.8580783573418e-05
-3.64646031249599e-05
-3.66662247083493e-05
-2.67660947893382e-05
-2.43065825633964e-05
3.94495197385447e-07
-2.19325735655242e-05
-3.38155301932524e-05
-5.01565016177145e-05
-2.65112930549426e-05
-4.01142591008249e-05
-5.85786645239388e-05
-1.83102480964055e-05
-3.77006350878841e-05
-3.33703496605459e-05
-2.48820530948097e-05
-1.54504870061117e-05
-1.76096901867063e-05
-7.51372072514492e-05
-2.76498568478385e-05
-6.36691135294834e-06
-3.14064992436613e-05
-4.81623046805934e-05
-2.8026066858474e-05
-1.24993934416947e-05
-1.88368748068029e-05
-2.83652083527461e-05
-2.19940000537934e-05
-5.3523600317431e-06
8.27250263898463e-06
8.16004840082907e-06
-2.51998906542767e-05
-3.65180579489076e-05
-1.30749108792374e-05
-2.25989172142862e-05
-4.05940187750472e-05
-2.78557841600404e-05
-3.79907131251903e-05
-2.17664201112718e-05
-3.61104756586075e-05
-7.78535034720287e-06
-4.17916105304968e-05
-3.12076955106213e-05
-2.30005481636467e-05
-2.67209081136593e-05
-2.29055894122659e-05
-3.77611818247347e-05
-4.46091211674548e-05
-3.04728872477269e-05
-2.16679645721503e-05
-2.04005641912863e-05
-3.41714690985272e-05
-4.56325676957478e-05
-3.52299429096486e-05
-3.42211622229338e-05
-3.72526043376436e-05
-1.95888364786372e-05
-1.89727258500772e-05
-5.18992507746866e-05
-2.21955153079617e-05
-4.77166422894718e-05
-2.39442265091758e-05
-2.24524408841457e-05
-2.91164571007639e-05
-3.14242612843699e-05
-8.83621610561441e-06
-8.95793790401895e-06
-6.6531685115052e-05
-4.10460393542126e-05
-3.30482628398993e-05
-2.70974066667851e-05
-2.86207763540891e-05
3.46505486823542e-06
-7.06671966125332e-05
6.77393647596186e-06
-2.46861087419674e-05
-1.14716499028479e-06
-3.81018962044112e-05
-1.84763544024637e-05
-2.89239795814258e-05
-1.55043355694117e-05
-1.63248063930993e-05
-3.34842950086934e-05
-2.59881748073004e-05
-2.59436651445375e-05
-2.79200301241056e-05
4.70929142428444e-06
-3.05529969166562e-05
-2.92462114012518e-06
-1.21005237584819e-05
-3.04634016668897e-05
-2.49757664407519e-05
-9.96845367626319e-06
-7.58331167463391e-07
-3.93346931756311e-05
-2.47887801930488e-05
4.89784020091685e-06
-2.53001004868931e-05
-6.47367809072038e-05
-1.17063941328737e-05
-5.41538286333324e-05
-5.24536177819607e-05
-1.26633481536211e-05
-4.11379272756254e-05
-9.89265074386805e-06
-1.74841124837868e-05
-2.86750702581003e-05
-3.24531500262481e-05
-2.88852459230436e-05
-7.71874724839999e-05
-1.13308302672372e-05
-6.43807149452887e-05
-4.26899828310972e-05
-9.86673682672889e-06
-4.23122568372333e-05
-2.10841591456865e-05
-4.56280323468336e-05
-3.46150964322031e-05
1.25223028505812e-06
-3.71511534741137e-05
-2.06152577644103e-05
-2.23689024649741e-05
-6.10371881513648e-05
-1.92041395295778e-05
-6.25340465752386e-05
-2.46348595213243e-05
-5.10574461523443e-05
-4.03222318470152e-05
-4.67386844654248e-05
-2.75700919919742e-05
-2.32191640967743e-05
-5.50953863561859e-05
-2.5226623177995e-05
-3.30020663455641e-05
-1.67282051894747e-05
-2.9201927641138e-05
-1.35031525087497e-05
-3.18491146390691e-05
-3.14739721195833e-05
-9.85198726176374e-06
-3.53939216124944e-05
-2.17095321717309e-05
-2.31075267845145e-05
-3.91371973124581e-05
-6.06798272249432e-05
-2.64127901579727e-05
-2.82895214703022e-05
-3.52231484767265e-05
-4.05587468846175e-05
-1.45889344640646e-05
-4.38892821619263e-05
-1.10955383433989e-05
-7.53399674213804e-05
-2.9682814341335e-05
-1.07036931960328e-05
-3.6351209603127e-05
-4.18627143885135e-05
-5.23295035789417e-05
-3.70563995448507e-05
-1.76830794959185e-05
-1.39180020358086e-05
-3.33149596738899e-05
-5.83219840164385e-05
-4.15102074901748e-05
-2.62380911987279e-05
-1.59060635472627e-05
5.69332407655254e-06
-2.54702687363119e-06
-3.89927368659652e-05
-3.92883441897464e-06
-1.62280411163889e-06
-1.35787018686032e-05
-4.28177855860397e-05
-4.92250667414183e-05
-7.47599033967369e-05
-5.90706964199855e-05
-1.75762046310666e-05
-1.33334226420849e-05
6.45591407533147e-06
-3.14153710725721e-05
-7.08244268023849e-05
-4.30219253756552e-05
-1.65591961299642e-05
-2.1826783579666e-05
-4.94074550285701e-05
-4.24202829622409e-05
-1.69885308718943e-05
-1.33538785981345e-05
-4.84511806293605e-05
-1.01409099019586e-05
-3.61289452260788e-05
-3.58824218451208e-05
-4.07100867694552e-05
9.44334112834187e-06
-2.47342866613625e-05
-4.00939326889332e-05
4.65824629190647e-06
-4.2934355350366e-05
-1.76917525938592e-05
-6.50156225564839e-06
-4.22543957681356e-05
-3.53284907893816e-05
-7.32279713036415e-05
-1.89714139462221e-05
-3.41739632158588e-05
-4.24751147198422e-05
-1.88164407544065e-05
-2.37298781424263e-05
-1.30670251980667e-05
-9.21341745306395e-06
-1.30602899596051e-05
-3.21757501987451e-05
-2.16095787468594e-05
-3.33669605040044e-05
-3.41058825152957e-05
-1.29980652085859e-05
-2.30593978176308e-05
-3.67613835956097e-05
-4.45541733512299e-05
-2.37702101820927e-05
-7.59347234410541e-06
-4.21599170424037e-05
-9.58048802877305e-06
-1.55923600620473e-05
-4.50980688076969e-05
-1.58058255809485e-05
4.81658645086023e-07
-3.25807890000944e-05
6.07500110387561e-06
-5.75354399897379e-05
-2.28112889195856e-05
-4.43518442678561e-05
-6.62576645480072e-06
-1.62075220926067e-05
-1.18826494198058e-05
4.31132321305097e-07
-2.02811849965803e-05
-3.3022368444151e-05
-4.67567070956964e-05
-4.92609007851777e-05
-3.47645609061658e-05
-5.32268704593372e-05
-2.09682343745641e-05
-3.84671901721536e-05
-2.24695495778752e-05
-4.20374372200607e-05
-1.57874551600212e-05
-5.41177443673004e-05
-5.32535297452827e-05
-3.97848462264452e-05
-4.31646037156083e-05
-9.98298500544401e-06
-4.2810802503495e-06
-5.04556014422402e-05
-5.26728130028169e-05
-2.17819727934526e-05
-2.18522322358407e-05
-3.07578993032903e-05
-2.20300282464013e-05
-3.12900298024428e-05
-7.8660399481851e-06
-1.7151238816759e-05
-2.17791102996068e-05
-4.63054450553548e-05
-1.74419570891797e-05
-1.74671155896695e-05
-3.47926182202656e-05
-2.52891855909592e-05
-4.86070548298238e-05
-2.14836000233716e-05
-2.72132652660459e-05
-3.79973605235097e-05
-4.15806710022631e-05
-2.13970226160434e-05
-4.20049684219144e-05
-3.49427070803102e-05
-1.85557757863297e-05
-2.1691793468942e-05
-2.8633375362972e-05
-2.48577445086113e-05
-4.36842143098729e-05
-1.76959770306249e-05
-3.61977815691121e-05
-5.8109595482723e-05
-2.49052333435307e-05
-4.11894928869009e-05
-2.26066773298111e-05
-2.38975387481738e-05
-5.58976100894312e-05
-2.65892039537322e-05
-3.20738008397635e-05
-2.5923618024857e-05
-2.74025372166632e-05
-3.17099762201553e-05
-3.62894878099911e-05
-2.66930258656362e-05
-3.82144511928267e-05
-3.43088707311068e-05
-4.05271764539236e-06
-4.43045758114149e-05
-2.0177534608776e-05
-2.63955797701873e-06
-3.97228566415969e-05
1.29036665718018e-05
-4.18305487306295e-05
-5.47725268521131e-05
-3.79551113269309e-05
-2.02829676552012e-05
-4.91074686081872e-05
-3.9525789722545e-05
6.79456422615143e-06
-2.05050007046445e-05
-3.02316472947479e-05
-3.8805086530931e-05
-1.55391171308995e-05
-1.68921425010379e-05
-1.73972276622412e-05
-1.55956844886485e-05
-3.88253209980549e-05
-4.93739599398995e-05
-3.21700853118275e-05
-3.57354356117083e-05
-9.13420475138046e-06
-5.08024471534464e-05
-2.88686097739384e-05
-4.45857661931188e-05
-3.38001374047593e-05
-4.11253999340749e-05
-1.85682289759653e-05
-5.82583795419364e-06
7.78277789746408e-07
-1.51230990582805e-05
-5.02330491034001e-05
-5.01922671571248e-06
-3.49397882838336e-05
-2.30231266278707e-05
-2.24955641755695e-05
-3.07731792012152e-05
-5.24644698765606e-05
-2.61603250483328e-05
6.19463324078383e-06
-2.40762047780329e-05
-2.64087836067798e-05
-3.3750549296902e-05
-5.8301416140766e-06
-2.32099180946822e-05
-3.69833555265554e-05
-6.59118238328655e-05
-2.1265608646243e-05
-4.28877631705052e-06
-3.32948869336482e-05
-4.15184212776891e-05
-5.25061610168527e-05
-5.05367291616576e-05
-3.31225173226173e-05
-2.77197427696537e-05
-6.60368400047443e-05
-1.77219849091538e-05
-3.3771819546929e-05
-7.42052482530595e-05
-4.94680727889682e-05
-3.62262468761504e-05
-7.88530036199901e-06
-3.43719959847513e-05
-3.22469556024039e-05
-6.8446948649218e-06
-2.04049377564591e-05
-2.26432444333038e-05
-4.69382644971254e-05
-2.13108070377481e-05
-1.77762277598919e-05
-3.82815787560009e-05
-2.19802802640322e-05
-1.366796112457e-05
-2.3451792491286e-05
-3.6287028590016e-05
4.94724978352554e-06
-1.07178968697731e-05
-1.97186349464991e-05
-2.59903999830468e-05
-4.8757822908029e-06
7.34495314168962e-06
-1.77396015919606e-05
-3.34917835142155e-05
-4.85654559431188e-05
-2.63805891312544e-05
-2.50892702950709e-05
-2.71721252536155e-05
-2.36204069487909e-05
-6.27409233996676e-05
-3.43792145739378e-05
-3.46084467219969e-05
-2.65957606479128e-05
-3.84788927676773e-05
-2.23775763519104e-05
-3.60976697797217e-05
-9.72455630222727e-06
2.88560954514544e-06
-2.17237996038032e-05
-3.98895655492827e-05
-3.59591861413983e-05
-5.47173752939269e-05
-1.38701207488474e-05
-3.52992776787362e-05
-1.84619501893784e-06
-5.15466219387807e-05
-1.7965279155944e-05
-1.77126398143632e-05
-2.83780932397942e-05
-2.73990115253444e-05
-3.13158833114753e-05
-2.53718884587633e-05
-2.39321239605346e-05
-5.19993973117814e-05
-6.2636630963514e-05
-3.83156149293676e-05
-1.66032298763191e-05
-1.51621239529325e-05
-2.50291662730618e-05
-3.27097222709071e-05
-2.28948753630931e-05
-1.45659382642978e-05
-1.5172573391347e-06
1.507435002611e-07
-2.10035171184283e-05
-6.97163020690379e-06
-1.31731424551388e-06
-4.54111302954617e-06
-6.63486970773524e-06
-2.92008492070302e-05
7.81896899705941e-06
-1.57429870817345e-05
-3.2915916542931e-05
-3.65888493939705e-05
-3.16328461781918e-05
-5.20073316038714e-05
-4.12108789464412e-05
-4.01374404580964e-05
-1.60816642944935e-05
-1.8117854452097e-05
-3.05215947641741e-05
-4.96222164562906e-05
-1.17293329673233e-05
-2.44635471700028e-05
-2.49385844476346e-05
-2.99200400096133e-05
-3.33436625775568e-05
-2.72455299736081e-05
-2.98015239230086e-05
-4.02373485942869e-05
-5.53197707549139e-05
-3.19051587764575e-05
-2.34827978749512e-08
-3.94271830673001e-05
-4.74652334514278e-05
-6.08081675900477e-06
-1.0377927299624e-05
-3.44457738775905e-05
-4.13279354135475e-06
-4.23673658506817e-05
-3.20886188175897e-05
-8.49741205373344e-06
-3.16297375141008e-05
-1.96005363049388e-05
-8.92318568879389e-06
-3.52573909770798e-05
-2.87438990490473e-05
-2.75406985419603e-05
-5.09776875064079e-05
-3.3355572740706e-05
-1.51232181307751e-05
-4.27083350826035e-05
-3.186664735266e-05
-7.19345769304954e-06
-1.75916172730331e-05
-2.72289258047966e-05
-1.86945990111214e-05
-1.0687615086471e-05
-3.15206475063827e-05
-9.7568540078493e-06
-1.32190697193399e-05
-9.81985808662573e-06
-1.98993829568094e-05
-3.58273602555338e-05
-1.7495429237383e-05
-2.91233806338706e-05
-9.38743409315926e-06
-1.98684329224564e-05
-1.70036853444146e-05
-6.40889174604544e-05
-3.08003212193287e-05
-5.02870292993627e-05
-4.08469063451915e-05
-1.09291047462093e-05
-3.16241191262532e-05
-3.98884886148479e-05
-1.47966011013324e-05
-3.87487882962561e-05
-3.88386780316819e-05
-3.92486403691018e-05
-3.64465489973826e-05
-3.54587670897203e-05
-5.39457328991422e-05
-3.57806041363137e-05
-6.02175940840378e-05
-3.36890323425761e-05
-8.32794665744876e-06
-8.98926137134292e-06
-1.56436084582209e-05
-3.56692256787779e-06
-5.78130603660334e-05
1.05954464669053e-05
-3.81784568820222e-05
-3.32019100564054e-05
-1.60705219147264e-05
-5.06171942057508e-05
-6.21814940319014e-05
-2.19329324072759e-05
-2.88317538476845e-05
-2.17430513058677e-05
-6.24412935351797e-06
-3.60906320723584e-05
-2.84607440655484e-05
-2.43364542272342e-05
-6.97592496619896e-05
-1.9141475718266e-05
-1.73460549475516e-05
-5.4758270558122e-05
-1.42542296047381e-05
-2.10809177026037e-05
-3.08178926546682e-05
-6.02976897610098e-06
4.56908826076031e-06
-4.67399159045793e-05
-2.07139961878533e-05
-2.08673101971551e-05
-1.76590339200066e-05
-7.86836152142364e-06
-3.09023555303506e-05
-9.55335807797799e-06
-3.14825583843611e-05
-5.73061378207338e-05
-1.11325711537135e-05
-5.01477240916913e-05
-2.09863725999142e-05
-1.28334393930191e-05
-1.24421076140823e-05
-2.63951509581242e-05
-2.60148567132185e-05
-3.12953613702098e-05
-2.92118113153866e-05
-4.02648611297198e-06
-1.65765020783025e-06
-3.32426818615319e-05
-3.85236813402093e-05
-2.02427977109875e-05
-4.6988963491359e-05
-2.47660305336437e-05
-2.20754543191923e-05
-2.15919879091321e-05
-5.21256947052229e-06
-4.34597363124778e-05
-3.34547834827878e-05
-3.02271999445547e-05
-5.16144302070078e-05
-2.61749567330076e-05
-1.61438383241047e-05
-4.03960002378992e-05
-3.96757587208495e-05
-3.68335288019491e-05
-3.93650432414675e-05
-3.51661805269503e-05
-3.02556075399699e-05
-2.91925182445858e-05
-1.79183324307522e-05
-3.507202373089e-05
-1.77819190639729e-05
-4.59638257091812e-05
-1.66124311990649e-05
-1.30659329312829e-05
-1.94461827971717e-05
-2.34466691877064e-05
-1.60237415467548e-06
-5.32957772832966e-06
-4.17183495577466e-05
-2.41545163588629e-05
-3.06924990956386e-05
-4.48417701560322e-05
-4.61672983094543e-05
-3.56625839094783e-05
-3.95363286707447e-05
-6.48894163010663e-05
-1.4306809216337e-06
-1.4723589539408e-05
3.12112814659374e-05
-8.30567366764679e-06
-4.80568694328854e-05
-6.33847184582073e-05
-2.96214796684719e-05
-2.78171339567304e-05
-2.05177024074087e-05
-3.65413942019514e-05
-6.17087455704624e-05
-5.86268492299158e-05
-2.8673200656865e-05
-4.3939033154018e-05
3.69253572529736e-06
-1.57725790036301e-05
-3.91711352834813e-05
-2.90852549000119e-06
2.42381957698052e-05
-1.16111225035388e-05
-3.40914291758362e-05
-1.50496743815672e-05
-4.971679176261e-05
-4.79326259174079e-05
-2.77380815157825e-05
-2.46862758823175e-05
-1.78185655051757e-05
-3.14043051592244e-05
-5.11671833002742e-05
1.68073884229664e-05
-4.71493278310345e-05
-2.19183245973024e-05
8.08627275134129e-06
-3.05573753172406e-05
-9.05510321747113e-05
-2.27477309290524e-05
-2.82223830365375e-05
-9.68777281942137e-06
-2.6142923582572e-05
-3.28845481294523e-05
-3.87944040839741e-05
-3.04995182151206e-05
-2.77036666121601e-05
-4.44259981356461e-05
-2.49459643982951e-06
-3.7927583890157e-05
-2.3459987130785e-05
-2.8526490541349e-05
-3.41762446897456e-05
-1.87655309814901e-05
-4.22090371971911e-05
-4.74876795666899e-05
-6.54744586404192e-06
-1.91883153945423e-05
-4.05483572793571e-05
-4.38581709901777e-06
-2.03619280592941e-05
-4.38760530114972e-05
-4.22467614652679e-05
-3.30558638750589e-05
-1.03050213921221e-05
-1.01383563228306e-05
-5.50268362699363e-05
-1.38741178157474e-05
-7.03682099701515e-05
-2.974556245982e-05
1.05840977645803e-05
-4.72635474611309e-06
-2.65960995147084e-05
-3.60727195941674e-05
-2.79815044490505e-05
-6.13936884780185e-06
-2.91986306716077e-05
-1.16149908774344e-05
-3.72633633679572e-05
-1.47907826145001e-05
-1.92893127727968e-05
-3.3140720610221e-05
4.00781999471146e-06
-2.3500266405505e-05
-1.70115135564715e-05
-3.64020158815418e-05
-3.92462039593399e-05
-3.5433441396278e-05
-2.38381418781962e-05
-4.26268729007702e-05
-2.54215457721216e-05
-3.53858517368146e-05
-3.94311187011734e-05
-1.77173686947193e-05
-6.59920342170618e-05
-5.12207972870217e-05
-3.62683219114663e-05
-3.26086784095174e-05
-2.8408206612848e-05
-4.25626249396511e-05
-3.89373986082384e-05
-6.15189617129938e-05
-3.79987840314126e-05
-1.72216604428763e-05
-2.52545774116011e-05
-4.92276447808142e-05
1.36772258213677e-05
-3.34909708719068e-05
-2.63489482451348e-05
-3.1304058342289e-05
-2.24559190108317e-05
-2.03633041907094e-05
-2.04896132106925e-05
5.16956196358062e-06
-1.7425748965252e-05
-3.55827349549237e-05
-4.91387925765695e-05
-6.06897327850033e-05
-3.79784839070832e-05
-1.40402103286254e-05
-1.90066850975034e-05
-3.53462213039795e-05
-4.89084938144413e-05
-5.73889672112458e-05
-1.86819640285445e-05
-4.53904289215009e-05
-2.55007064099797e-05
-2.1651329036044e-05
-4.99305166319287e-05
-4.66202282420453e-06
-4.05366101876697e-05
-1.86116256567541e-05
-1.67308737455347e-05
-3.69005445271722e-05
-6.51253805472441e-06
-5.54209291488399e-05
-4.32201227916558e-05
-3.7395054895766e-05
2.29234712218086e-06
-3.02562670290129e-05
-3.41149421109955e-05
-3.98336231388696e-05
-3.43528403317518e-05
-6.97529458786717e-06
-3.87293586664108e-05
-3.24137211627975e-05
-4.43498216568075e-05
-5.63913953047724e-06
-2.48892789863101e-05
-4.63351152421537e-05
-2.72420433215132e-05
-4.36415627372425e-05
-1.82846908001683e-05
-3.58807582275541e-05
-3.06296708393581e-05
-4.02334100118373e-05
-3.53931242084314e-05
-2.91494148889547e-05
-3.18468505220819e-05
-4.40226722228664e-06
-3.54832553854886e-05
-2.8074621462961e-05
-2.06958901027624e-05
-1.44199561129255e-05
-2.19539859199335e-05
-3.11317126264875e-05
-7.41756365443384e-06
-7.56219654165539e-05
-2.51121071617544e-05
-2.13601440550542e-05
-3.12150955644334e-05
-2.77545923436186e-05
-1.5188065432809e-05
-2.96717497484685e-05
-3.96496642622118e-05
5.19880642692228e-06
-2.64283545763056e-05
-1.63068031872636e-05
-3.581686932497e-05
-2.04893020741978e-05
-9.71216605421762e-06
-2.00118625698698e-05
-3.38473729812419e-05
-5.58827991749593e-05
-9.32973422718726e-06
-2.40341489915876e-05
-1.96416868296748e-05
-3.29700362008623e-05
-7.20333120414144e-05
-5.40500358300795e-05
-2.11822105991475e-05
-1.72219211832998e-05
-2.08646171755061e-05
-4.57912987803253e-06
-2.0912429947992e-05
-3.71699814783523e-05
-2.05427736686899e-05
5.19321017536263e-06
-6.63827405307063e-06
-6.64444075969137e-06
-2.26700992865493e-05
-3.08865853778009e-05
-1.69496537086995e-05
-2.911118883579e-05
-1.71378918171094e-05
-1.78638112085846e-07
-3.20256835701833e-05
-3.29143584209438e-05
-2.46550681419841e-05
-5.30775541919507e-05
-1.37865053786688e-05
-2.93762021124734e-05
-4.2568578063186e-05
-3.09401321444615e-05
-4.0684079733557e-05
-3.05330445073401e-05
-2.3685785535647e-05
-1.29942457189345e-05
-2.25101611785503e-05
-4.17215942536786e-05
-3.34442074131216e-05
-1.78062793581054e-05
-3.87218540212503e-05
1.71169652323193e-05
-1.63977564431611e-05
-3.29036796580826e-05
-2.49533960229941e-05
-2.85631438198143e-05
-4.40814917599239e-05
-3.16371409786062e-05
-2.04424950017143e-05
-3.77709802008605e-06
-6.812730612696e-06
-2.18791574377068e-05
-2.2156062079574e-06
-3.54295754234449e-06
-4.20879336802492e-05
-2.89283468807377e-05
-4.77401585810129e-05
-2.61281013443954e-05
-4.14052463016904e-05
-3.06097668399082e-05
-1.3588863980774e-05
-2.24778446498528e-05
-1.26334597861511e-05
-5.48445112231613e-05
3.82240339360391e-06
-3.1010482247513e-05
-8.24484372281102e-06
-4.93257115097091e-05
-4.95041262610952e-05
-2.08732646519519e-05
-4.54824611818721e-05
-5.19894211807719e-05
-9.99427655955572e-06
-3.33099320382567e-05
-2.67409374716456e-05
-3.99601909086435e-05
-1.38277554923644e-05
-3.80910261192441e-05
-1.85958599200397e-05
-2.07115858471759e-05
-7.48857447244674e-06
-5.64814440131797e-05
-5.78978901777511e-05
-1.89480740774473e-05
-2.373769384121e-05
-1.81764119957927e-05
-1.23681892227686e-05
-4.25969252760797e-06
-2.01485287000495e-05
-3.48966197461879e-05
-2.61487661982325e-05
-1.06403214795836e-05
-2.78368510561783e-05
-3.90950451319977e-05
-2.06895283921789e-05
-1.82395437930908e-05
-2.78738011617689e-05
-3.27176471932572e-05
-2.87649425856393e-05
-4.67882661978996e-05
-3.47613501737028e-05
-4.53050782894474e-05
-4.16446567159873e-05
-3.20076660309306e-05
-3.97901787397994e-05
-2.4757981766827e-05
-1.31053757958736e-05
1.22848065717609e-06
-2.72990688212666e-05
-3.51706636280217e-06
-2.36502476488668e-05
-3.50575789373245e-05
4.8416600244587e-08
-2.57146081032409e-05
-1.77572747345394e-05
-2.0147648663115e-05
-2.68847367359964e-05
-4.86506205045583e-05
-5.06350044852973e-05
-2.92613877857205e-05
-1.80511489387991e-05
-3.52555820419479e-05
3.66718691028507e-06
-4.77455710690017e-05
-2.98693246605001e-06
-2.84877178408427e-05
-2.58789774119259e-05
1.2180833256921e-06
-2.82194715247625e-05
-2.28217322620275e-05
-4.43463582189273e-05
-3.96344580019654e-05
-2.75514760997247e-05
-3.45848885831403e-05
-3.07419053904848e-05
-3.2831369974416e-05
-3.01356443966611e-05
-4.97540318808734e-05
-1.77005372461921e-05
-4.10217114060405e-05
-3.54546833195183e-05
-5.03860501725881e-05
-1.60696281033556e-05
-3.12322100690089e-05
-2.71292566339481e-05
-3.62860039282035e-05
-3.76944900214939e-05
-5.40730446898179e-05
-6.45513454784551e-05
-1.37535398470789e-05
-2.96221230843968e-05
-4.33148146126994e-05
-4.87474284515365e-05
-2.32860238145526e-05
-3.7582995478324e-05
-2.95455697178948e-05
-5.2522370338151e-05
-4.11564815633638e-05
-2.12151285513332e-06
-1.87417118316886e-05
-2.27162925175749e-05
-4.46410551807882e-05
-5.89532634326552e-06
-3.76989216639644e-05
-4.87027895629133e-05
-1.83870447861821e-05
-2.08256487814289e-05
-6.41343396472506e-05
-2.54432585139994e-05
-3.74002247332639e-05
-4.74044374088223e-05
-2.81001724241783e-05
-3.0812078282099e-05
-1.80775571252476e-05
-4.51905353207562e-05
-3.48498082636735e-05
-1.41227919022129e-05
-2.57351592905222e-05
-2.7677577764206e-05
-4.24222606657363e-05
-1.74035489685636e-05
-4.36841405745609e-05
-3.19640804132718e-05
-2.82183261910631e-05
-3.32379389829055e-05
-4.10664435304924e-05
-6.80845855936065e-05
-2.9004405014237e-05
-1.25884337481785e-05
-1.85171376960607e-05
-2.04406085972093e-05
-1.57319461245994e-05
-3.86047750252864e-05
-2.5522403356521e-05
-4.81389326189372e-05
-4.04490896442928e-05
-1.46325016962641e-05
-3.08155859913564e-05
-3.30419191992968e-05
-2.30137574921111e-05
-2.49925243391584e-05
-3.2252355490219e-05
-2.86045007320305e-05
-3.76933328518504e-05
-1.9565690014087e-05
-1.59733681558467e-05
-5.19639799039027e-05
-2.50605016837933e-05
-3.03661752962137e-05
-3.31368570947163e-05
-2.46403436273738e-05
-5.53128857557629e-05
-2.81142309474946e-05
-1.54688476057013e-05
-8.38385321888662e-06
-1.90403180334599e-05
-4.17066334913172e-05
-2.48068932223396e-05
-3.29581028687387e-05
-2.06319380904244e-05
-3.70148543461578e-05
-7.04048939297349e-06
-5.82689609283492e-05
-5.43202106029111e-05
-1.48790572834864e-06
-5.05648844844024e-05
-1.39877829908497e-05
-3.20627937533447e-05
-3.28268554612687e-05
-1.69741807687201e-05
-2.81605361136846e-05
4.23962991970241e-06
-1.91582174611665e-05
-2.56067781756811e-05
-2.25162166293482e-05
-3.93711622835142e-05
-5.46883090763097e-07
-4.82510349675878e-05
-3.32816982668515e-05
-6.01414005596001e-06
-3.20211247445806e-05
-3.2493295719357e-05
-2.71882240687013e-05
-9.7160251931825e-06
-3.83646996665925e-05
-3.36661093839132e-05
-2.9899197128535e-05
-4.15657414594334e-05
-3.8745953905957e-05
-2.81607082213133e-05
-2.42371423512613e-05
-6.00309863825582e-05
-1.75503633534561e-05
-6.71101408380087e-07
-2.44896018840747e-05
-4.68226647561829e-05
-3.33268815076761e-05
-2.37092437638541e-05
-3.395009560188e-05
4.75855056507301e-06
-1.82809750779171e-05
-1.7696658138767e-05
-2.55935377404544e-05
-3.71840493013659e-05
-2.01828340379488e-05
-3.78663638240547e-05
-1.95388831006649e-05
-1.92563723764946e-05
-5.56985294319939e-05
-6.68374529421267e-05
-1.78794745286349e-05
-3.92056699977013e-05
-1.31210911816332e-05
-3.44344600273693e-05
-1.35403313179383e-05
-3.87705292291248e-05
-4.40569086988397e-05
-4.32796142434285e-05
-4.97694002947312e-05
-1.70022716118167e-05
-3.4847857207286e-05
-5.34478653566021e-05
-2.84784892881198e-05
-3.77626422316911e-05
-1.93667763374669e-05
-1.97660024185331e-05
-3.07537074311955e-05
-9.96439853066376e-06
-2.8363241056181e-05
-4.25732541387479e-05
-3.08553612879161e-06
-6.5347955682503e-05
-5.69548784106203e-05
-2.07250639352525e-05
-4.02641039998118e-05
-3.33802176418947e-05
-1.26167460407665e-05
-3.91991610583031e-05
-2.7507602675368e-05
-3.84414377107678e-05
-7.8589152093814e-05
-4.17242553220711e-05
-8.21189307342831e-06
-5.3699476731231e-06
-3.01926486402536e-05
-4.7114693655047e-05
-3.07073119843991e-05
-5.09339067808284e-05
-4.63727391520697e-05
-3.70311372011626e-05
-2.85020496963184e-05
-1.8156123408059e-05
-3.84823571071435e-05
-2.89359781564189e-05
-3.68342968403853e-05
-1.99942192196423e-05
-1.57059041974782e-05
-4.71160686667984e-05
-2.21063084150171e-05
-2.2236398492578e-05
-4.23991360808055e-05
-2.07385842637768e-05
-2.15431198709126e-05
-1.20566313766407e-05
-2.81108863883282e-05
-1.59078643785678e-05
-3.54693701769105e-05
-4.91371232667855e-05
-3.1692360644239e-05
-1.61667846899389e-05
-2.66671622545993e-05
-6.41189475039738e-06
-4.35572445555571e-05
-4.07108799546109e-05
-5.94655513291182e-05
-5.35232652824289e-05
-3.19968884514296e-05
-6.06059802022434e-05
-4.15640268509687e-05
-1.12251470048559e-05
-2.19748523342742e-05
-3.85933121840795e-05
-4.04859353042613e-05
-2.41863286959926e-05
-1.83086217533921e-05
-2.15090376872366e-05
-3.37387067178822e-05
-3.8323211433667e-05
-1.79331281502151e-05
-2.34442154232561e-05
-1.42074170004451e-05
-2.49671677482798e-05
-3.53211768722731e-05
-1.37119647202819e-05
-4.66185538235618e-05
-4.46312770160011e-05
-1.74080464446808e-05
-3.06178191124307e-05
-4.20742421304048e-05
-3.67056723517291e-05
-5.22684171535314e-06
-4.38086169670923e-05
-3.37264549474361e-06
-1.82039970878354e-05
-2.98750729145468e-05
-2.59128782486831e-05
-6.34611137742211e-05
-2.97327733217451e-05
-3.06732570291076e-05
-1.10900925128577e-05
-4.06033453166654e-05
-4.8300666471191e-05
-4.12732216706149e-05
-4.33486515878034e-05
-1.13358096222207e-05
-4.2903027501859e-05
-4.59769367020851e-05
-5.94841590684535e-05
-2.29912796138991e-05
-4.38665290030297e-05
-3.46658039006118e-05
-4.675414263944e-05
-2.84258612814077e-05
-2.90079023386628e-05
-4.35969368966308e-05
-5.36283717838959e-05
-1.64972264153721e-05
-3.56728478067648e-05
-3.07308450092857e-06
-1.42980530243013e-05
-1.81438572386253e-05
-5.48287676470842e-05
-4.30959082087116e-05
-4.27406568328039e-05
-3.71977053595391e-05
-1.61955611529644e-05
-2.85481382901531e-05
-4.61386614180054e-05
-1.96228189827145e-05
-6.67268597619946e-05
-1.86799494261761e-05
-4.80144460170262e-05
-2.25770363542533e-05
-5.0554372911453e-05
-1.28931301089632e-05
-1.39456589832961e-05
-2.9006532938115e-05
-4.8558199871162e-05
-4.46673268811116e-05
-3.32449553560152e-05
-6.13834627260251e-05
-2.26372756394755e-05
-2.28073587842093e-05
-3.74661081443763e-05
-3.90239543046607e-05
-8.72317241577955e-06
-4.76008281543728e-05
-3.2672063963006e-05
-2.68084509991577e-05
-3.54510435145441e-05
-4.68656701490529e-05
-3.79388987161932e-05
-4.88428925051431e-05
-2.89142253673445e-05
-4.00247806715728e-05
-1.18892628757818e-05
-1.65861565484106e-05
-3.73770254815427e-06
-2.89171035419215e-05
-5.75027777817823e-06
-3.60552475168759e-05
-2.59690947047912e-05
-4.56459013408899e-05
-2.67722693474279e-06
1.64679595960207e-05
-8.24311909564567e-06
-4.57095312740141e-05
-4.08956244098535e-05
-1.96713249807831e-05
-3.42463003756632e-05
-3.98625366763645e-06
-9.89541543952343e-06
-2.77535143508889e-05
-4.03899206819863e-05
-6.33099792820157e-05
-2.99259488546936e-05
-3.10261786532548e-05
7.50330965018492e-06
-2.85680836053299e-05
-3.5866025347986e-05
-2.46149302218058e-05
-2.39552475136871e-05
-2.68092564198606e-05
-1.92325856856407e-05
-4.78684018744469e-05
-1.1972248372064e-05
-5.31272224544812e-05
-2.31560057203138e-05
-4.03163528568938e-05
-6.25228390192156e-05
8.82748060087168e-07
-1.31994874001578e-05
-2.0075000900858e-05
7.24879759610268e-06
-2.58821488572306e-05
-3.18664654249422e-05
-1.29895095212327e-05
-1.82404629918476e-05
-1.66059735023816e-05
-4.65134083293606e-05
-3.02900574257612e-05
-1.24120125550566e-05
-3.71914741737849e-05
-4.04496670325966e-05
-4.35464757773541e-05
-2.53345259170264e-05
-3.59638564830334e-05
-2.24068039375235e-05
-3.05428421001546e-05
-3.09538950480346e-05
-5.47053676011623e-05
-3.77618483338797e-05
-2.91443689812077e-05
-1.5394762163921e-05
-3.66229652923215e-05
-1.6343222412493e-05
-4.09495299215133e-05
-3.99399901832451e-05
-9.82776025279422e-06
-7.44651261607016e-06
-5.55410324358506e-05
-4.89938047966543e-05
-2.75771464902307e-05
-1.28072780234815e-05
-2.44414755282409e-06
-4.60753560427408e-05
-1.92024200209734e-05
-4.25124603276627e-05
-4.90665554303859e-05
-2.30356599162717e-05
5.82131051228468e-06
-5.15909249225532e-05
-3.22283466048125e-05
-4.47611755984115e-05
-3.40477891521333e-05
-3.47171062440509e-05
-3.68386579174587e-06
-5.46914820338857e-05
-3.24043703699911e-05
-2.44087584067039e-05
-3.24396639990008e-05
-3.60154520444804e-05
-3.54350153372184e-05
2.18837608692544e-05
-2.12474081046863e-05
-2.6284312503724e-05
-1.46934219027637e-05
-2.98626311186529e-05
-7.38631829197551e-06
-3.87830549725228e-06
-3.56624783921899e-05
-1.7255158507624e-05
-2.67499778726982e-05
-3.23451813777547e-05
1.32835317333076e-05
-1.57593950641527e-05
-3.11926265792765e-05
-3.08217019845381e-05
-2.8950395040182e-05
-1.49161729938657e-05
-4.5533576255187e-06
-3.33242223908623e-05
-3.68739044110542e-05
-2.6199866957365e-05
-2.69795235753841e-05
-3.26589113276649e-05
-2.05353096480324e-05
-5.40721307325874e-06
-4.05425198654478e-05
-8.34785018211671e-06
-3.57406142755709e-05
-4.94640312628699e-05
-3.03874872718816e-06
-2.36352284905629e-05
-2.96526866721088e-05
-3.84577158372298e-05
2.98302966302279e-06
-2.42836034352524e-05
-3.77645688825368e-05
-7.27215771119903e-07
-2.80565942272728e-05
-4.14904240954026e-06
-4.39606713703144e-05
5.3012773001967e-06
-1.2911768698231e-06
-3.61844865308288e-05
-5.20869865777243e-05
1.5851244553545e-05
-3.68674613484103e-05
-3.24845472114919e-05
-1.72428011004337e-05
-6.01973702983037e-05
-1.10468997384988e-06
-3.02379196804179e-05
-6.02616647445704e-05
-3.56393668136045e-05
-3.33028784526429e-05
-6.00020693905261e-06
-2.72151053963266e-05
-3.07456542269953e-05
-5.41789046826939e-05
-4.04411107362835e-05
-2.28784713600688e-05
3.06795956288344e-07
-2.88878561666315e-05
-2.78658822180275e-05
-2.40246066767602e-05
-4.33346500656403e-05
-3.79929830860896e-05
-1.22886482457836e-05
-2.4613680844691e-05
-2.97748579960254e-05
-1.54633293313006e-05
-1.61064133569253e-05
-4.15946027975429e-05
-3.33241159038046e-05
-3.58926827479702e-05
-2.37704763884434e-05
-4.62973680442939e-05
-5.07244831149405e-05
-9.98086113358247e-06
-2.08351112846533e-05
-2.12398375810524e-05
-2.02956209654032e-05
-4.60789273097443e-05
-1.49062495420648e-05
-2.22455544200686e-05
-3.42393368088911e-05
-2.31449871600646e-05
-3.25937493762229e-05
-1.88751592102174e-05
-2.38861232612314e-05
-1.21799854419603e-05
-1.05370716128011e-05
-1.21798559229514e-05
-2.46563373501475e-05
-3.57253643099061e-07
-3.03582831263503e-05
-2.10346920784121e-05
-9.60080322054641e-06
-1.47856296679507e-05
-3.20896982843263e-05
-1.27032545917679e-05
-2.62781114013847e-05
-2.20875344020989e-05
-2.66318086475822e-05
-2.93076438914468e-05
-3.72052756234583e-05
3.20067135571041e-06
-8.83401402151075e-06
-1.72324711601933e-05
-1.5101021148697e-05
-6.3531341785302e-05
-3.70131032161737e-06
-4.23474692089877e-05
-4.00102998867068e-07
-1.87153440407925e-05
-3.63730048759251e-05
-2.37935992703137e-05
-2.48614163105622e-05
-1.97991387671514e-05
-3.11282462718441e-05
-3.34249418277987e-05
-3.34346699607031e-05
-2.4252709204142e-05
-2.37009094743793e-05
-1.83846917099991e-05
-4.26644198284527e-05
-4.44332145199864e-05
-4.02248772522549e-05
-3.00923026914704e-05
-1.98195485992021e-05
-2.63369135905032e-05
-2.37850839414952e-05
3.62717335323652e-06
-6.04015090624921e-05
-3.39834848656557e-05
-2.59932752191224e-05
-2.01393674684223e-05
-1.73443604991243e-05
-2.14995705042925e-05
-5.04501785218248e-05
6.03155719117591e-06
-2.69925473366381e-05
-3.95559483752977e-05
-3.64084966291562e-05
-4.49554182276739e-05
-3.28238120280627e-05
-2.12073081106174e-05
-3.0650093891207e-05
-3.55192234071725e-05
-3.085063995188e-05
-2.75969007928402e-05
-1.59037547891416e-05
-4.20780954692058e-05
-4.16308343848849e-05
-8.47833394752624e-06
-4.90202505094315e-05
-1.35285722884265e-05
-2.60106710291528e-05
-3.55596094669571e-05
-3.59984926281234e-05
-9.39960653783395e-06
-1.89367106020547e-07
-3.07305062611665e-05
-5.26466378866e-05
-3.08172739495728e-05
-3.48546854116069e-05
-5.13779004854252e-05
-1.82818542944397e-05
-2.07782557013607e-05
-3.04469062492844e-05
-7.85854688320175e-06
-3.28209809186482e-05
-5.19611704830645e-05
-4.19953487964916e-05
-3.90811935658581e-06
-5.18974158290786e-05
-4.47244469631077e-05
-3.08173493916345e-05
-1.11065031735194e-05
-8.22838783204319e-06
-1.28371846634939e-05
-3.04631251635033e-05
-7.95588176657812e-06
1.17201903653341e-05
-4.97888400088613e-05
-5.76059547835407e-05
-5.92551966057446e-06
4.32791654537418e-06
-1.54303963841216e-05
-2.45498373765187e-05
-7.3284331821858e-06
-2.3876362536745e-05
-5.52289584966762e-05
-3.05855636500937e-05
-8.95845990404031e-06
-3.69803905265018e-05
-4.42510464373565e-05
-4.09531508953048e-05
-4.94948788614147e-05
-3.18909527530519e-05
-3.59084903266819e-05
-1.78418744442541e-05
-1.36755864445227e-05
-4.01846333328782e-05
-2.16385571715544e-05
-2.07362419008374e-05
-3.26965688962492e-05
-3.90145675500118e-05
2.22341023702085e-05
-3.18907797529142e-05
-4.60729774578922e-05
-3.13209443785075e-05
-4.0766604473204e-05
-2.05450031111563e-05
-2.9493962017681e-05
-8.75677779281134e-06
-3.60246686356323e-05
-2.17072679248868e-05
-3.53877232189164e-05
-4.00804349143063e-05
-1.22522538527463e-05
-4.17396188606491e-05
-3.70899288460957e-05
-3.40568456466494e-05
8.14567020864879e-06
-1.52309626712757e-05
-2.07233582644565e-05
-2.09420819963312e-05
-3.0517853555506e-05
-3.89391258941352e-05
-3.05298323986666e-05
-1.92148975498828e-05
2.12568789868573e-05
-3.82155332107159e-05
-3.64104321583891e-05
-2.20003744514594e-05
-6.92404237090012e-05
-1.97480852050206e-05
-3.1985331301787e-05
-2.71952783329508e-05
-1.98104220114903e-05
-6.14827221223443e-05
-1.3471860807816e-05
-3.10847350579017e-05
-3.02516702737357e-05
-2.54820564254912e-05
-1.74352271260147e-05
-2.78097841218793e-05
-1.07708180479217e-05
-3.36817694929119e-05
-3.79126409388583e-05
-3.87070941277913e-05
-2.77454141095717e-05
-4.66516676460367e-05
-2.77656013560071e-05
-1.34911614867748e-05
-3.08568736828882e-05
-3.37826618882779e-05
-4.96657320923994e-05
1.56099396536907e-06
-3.48221403185595e-05
-3.45967917775661e-05
-1.60645909052373e-05
-2.89737701560213e-05
-2.53384501904845e-05
-2.59252533360524e-05
-1.58508278144877e-05
-2.42523896354318e-05
-4.00415683755678e-05
-2.42269244844147e-05
-2.50602002502291e-05
-1.9797815503142e-05
-6.25804325128653e-05
-4.53543919583004e-05
-4.59338159140235e-05
-3.53994734236623e-05
-5.92067143308925e-05
-8.25711336048506e-06
-4.61119038173629e-05
-6.42849550920372e-05
-3.55255621991074e-05
-3.30477219376804e-05
-5.20368944693664e-05
-2.0885505064273e-05
-5.24210429662508e-05
-4.18156498609866e-05
-3.01217561789859e-05
-2.84585493299278e-05
-1.37700309224895e-05
-2.382163911125e-05
-2.02429168958947e-05
-5.1730606509922e-05
-4.97573476306878e-05
-1.49417444093167e-05
-2.36960461369875e-06
-4.71113807157168e-05
-2.55313305390043e-05
-3.67901624285137e-05
-5.75290819293665e-05
-6.08243415897101e-05
-2.67109467480592e-05
-3.96450337436845e-06
-7.4416831782864e-06
-5.90313761645456e-05
-3.1741725364134e-05
-1.72352425014598e-05
-5.01923692256047e-05
-1.18350037326826e-05
-1.58744647698295e-05
-3.11678255488735e-05
-4.03783275827235e-05
-2.72421975075711e-05
-2.26584074485076e-05
2.02411054396763e-05
-3.69765671516098e-06
-3.31982071957422e-05
-4.18100806292077e-05
-1.45909251769153e-05
-1.15057888220703e-05
-3.31091433922846e-06
-6.15349647198324e-06
-4.68000067818133e-05
-1.82400071191819e-05
-7.13585896008557e-06
-1.40977011689939e-05
-2.82479955029272e-05
-3.3785488221075e-05
-3.71274306161088e-05
-4.18761552065685e-05
-2.64985324379371e-06
-4.24532274436393e-05
-3.85455569036279e-05
-4.46457932626104e-05
-7.37242140256914e-06
-2.84707449143583e-05
-1.28670987578274e-05
-5.04299888860611e-05
-2.80757448982806e-05
-5.51785145882489e-05
-4.33882895010161e-05
-4.36518077197672e-05
-3.18887772235903e-05
-2.28433614568479e-05
-3.18225364909966e-05
-2.34933670127372e-05
-2.28649567886882e-05
-2.20243563456441e-05
-4.2132207601561e-05
-1.97466151119429e-05
-6.07501377618575e-05
-3.03834093896229e-05
-5.55127043271204e-05
-4.25375438368517e-05
-7.33503327418995e-06
-2.6311441068702e-05
-3.60942813527993e-05
-3.95103980059728e-05
-4.90632163289435e-05
-1.11946250890055e-05
-3.75428227757753e-05
-2.33010097083394e-05
-2.96834882433893e-05
-5.69326623510196e-06
-2.71961852665958e-05
-9.13534799172937e-06
-4.27877214146991e-05
-2.21713719689735e-05
-4.60727521405235e-05
-3.49231361436761e-05
2.10187951195213e-06
-4.51661065076922e-05
-2.39180187143135e-05
-6.2146589719482e-06
-4.19625965689714e-05
-5.04054182563973e-05
-2.5356642847493e-05
-3.28350261703499e-05
-2.97690429808334e-05
-3.93952432842739e-05
-2.50926245404157e-05
-1.25021605080317e-05
-3.90212731027611e-05
-1.42548756298364e-05
-5.06939882939967e-05
-3.09701526634661e-05
-6.53644903944068e-05
-3.59284243876208e-05
-4.06421404291917e-05
-4.32156829481712e-05
-1.01090254731334e-05
-5.63049232895363e-05
-2.67911985541527e-05
-5.1828306202871e-05
-9.8472575317163e-06
-3.64228109110363e-05
-1.95718285421674e-05
-1.93719748323213e-05
-2.4646374578496e-05
-3.43373422683502e-05
-1.02356587158941e-05
-3.74700104752985e-05
-3.22281416581603e-05
-3.44621091410862e-05
-4.88954479660234e-05
-3.95247552681692e-05
-2.93123930306291e-05
-3.25680245956035e-05
-4.8373153774894e-05
-2.70623069262431e-05
-3.9667598758804e-05
-2.82841002967015e-05
-5.23704503478483e-05
-2.25672698887884e-05
-2.32873357746503e-05
-5.63826720245626e-05
-1.00736588371791e-05
-8.05199069624691e-06
-2.73800058600732e-05
-1.29329163903575e-05
-3.75303496860095e-05
-1.43350942911312e-05
-2.17979688346144e-05
-6.19824940840198e-05
-4.77707514096093e-05
-2.29380268281943e-05
-1.32516359460122e-05
-3.94025682203756e-05
-4.03416520901976e-05
-1.96191179620491e-05
-3.5993917880395e-05
-5.5237248243128e-05
-2.8304487969979e-05
-3.46819549159951e-05
-3.92797688426298e-05
-2.43829383532342e-05
-4.62583868300015e-05
-4.63740462727867e-05
-1.56120906342135e-05
-3.68340037077102e-05
-3.47930520087728e-05
-5.38257714837027e-05
-2.77149046757771e-05
-3.39182763317153e-05
-4.63010602541991e-05
-5.24418921615484e-05
-1.91496931434742e-05
-3.44062287511769e-05
-4.02714477404257e-05
-5.0257905858221e-05
-2.73339483894001e-05
-3.71769057266904e-05
-2.31199074171635e-05
-2.36604558915251e-05
-2.06807084413175e-05
-1.47555976365958e-05
-2.84690408587586e-05
-3.82294417161042e-05
-2.39982481072591e-05
-8.53783568843356e-06
-3.47167266127927e-05
-8.11464999651654e-07
-3.53330067255519e-05
-2.53072330417438e-05
-4.38676276767248e-05
-6.03356156704577e-05
-2.41110043337201e-05
-4.41816366444077e-05
-4.89673289570881e-05
-2.78969937065065e-05
1.22289643616167e-05
-1.35844841276736e-05
-3.83498164590366e-05
-3.35622627719444e-05
-4.59741648899862e-05
-3.03444616936101e-05
-3.95611149033449e-05
-4.20302091167892e-05
-2.76827462903598e-05
-4.8734164766896e-06
-3.31090661271592e-05
-2.1008393917973e-05
-1.94770278975068e-05
-6.87802286335998e-06
-1.64452444560767e-05
1.73027647552898e-05
-2.56286078990184e-05
-4.68527563058668e-05
-1.34345593336026e-05
-3.87836332562306e-05
-1.60255663328803e-05
-3.15689743695415e-05
-3.3488887499376e-05
-3.84647465027661e-05
-1.66014000073377e-05
-1.230789112525e-05
-8.94860657381701e-06
-1.86809866851871e-06
-4.49518286549541e-06
-1.22811784422062e-05
-3.40930734208134e-06
-2.56274695993071e-05
-1.53309853156387e-05
-3.99251468768609e-05
-1.78875868931963e-05
-2.96481057715365e-05
-2.18987869509195e-05
-2.24748831802389e-05
-1.5944206962447e-05
-1.63320827765515e-05
8.51315315374035e-06
-4.93758239937671e-05
-3.55489651208582e-05
-5.17499340142874e-05
-2.53940523499932e-05
-3.45396620691512e-05
-3.35273572193868e-05
-2.11837598484734e-05
-3.8976567139298e-05
-2.15908433678127e-05
-7.76906180992212e-06
-4.37531184318106e-05
-1.76733706056162e-05
-4.82129535666991e-05
-5.90135483967386e-05
-2.96335805448092e-05
-1.67762602979552e-05
-7.54372997231555e-05
-3.19709273869847e-05
-2.35473560981912e-05
-2.89935794950889e-05
-3.85641805479075e-05
-5.41524517403458e-05
-2.99851082930335e-05
-1.00600140712256e-05
-2.47960103775068e-05
-9.76149310279429e-06
-3.17759548249205e-05
-8.01371387996075e-06
-3.91601889640322e-05
-1.25741179348113e-06
-1.23166399211172e-05
-5.9579242517329e-05
-4.12183347360932e-05
-2.11139477251178e-05
-3.76249333273086e-05
-1.97980953542796e-05
-5.72873682301722e-05
-1.49252363345914e-05
-3.68952380222205e-05
-4.18602824011044e-05
-1.5095246783736e-05
1.39930108143084e-06
1.21383043211235e-05
1.39077062627379e-06
-9.96037906391543e-06
-8.88704749932025e-06
-3.5249813032012e-05
-2.94863393209461e-05
1.47187630977532e-05
-3.91303011869118e-05
-2.26004756346886e-06
-4.81030866177447e-05
-3.67110046073055e-05
-5.25739500284498e-05
-2.43193111554088e-05
-3.39795131445454e-05
-2.17911025228694e-05
-2.00420553095666e-05
-3.06752113965617e-05
-3.96144161499408e-05
-2.97991263476086e-05
-2.81384575587942e-05
-3.89340177126295e-05
-6.14098898092243e-06
-1.31136474759984e-05
-4.0031207167163e-05
-3.66150511228816e-05
-5.32020335876678e-06
-3.31184989653775e-05
-3.55524703809663e-05
-2.20142266279016e-05
-2.85545564873741e-05
-5.62895648332473e-05
-4.85669570973618e-05
-2.18869802826369e-05
-5.51122348882082e-05
-6.82702649383064e-05
-2.57395278348359e-05
-3.32975527947171e-05
-4.17340302209784e-05
-3.24287317127544e-05
-6.00133391462599e-06
-4.17656556129205e-05
-2.62502983290259e-05
-2.09827562332064e-05
-4.60213276955866e-05
-5.00539066285129e-05
-2.98414285535828e-05
-1.79751050012788e-05
-2.29596852508093e-05
-3.35374168111734e-05
5.90963504186824e-06
-4.66106799252691e-05
-4.16526451661951e-05
-5.15881423246924e-05
-4.97431081595331e-05
-3.22050172916599e-05
-3.30051835153463e-05
-2.29959012107734e-05
-4.43432817930535e-05
-1.51817864355484e-05
-7.11867917211784e-05
-2.7594930651496e-05
-1.65538313138985e-05
-7.61110562242194e-05
-2.44270331818085e-05
-1.3686320295106e-06
-4.06583359524503e-05
-3.17399076627404e-05
-3.16500638757378e-05
-9.67579666535167e-06
-3.13446525767842e-05
-3.72529036132408e-05
-8.8958026689978e-06
-5.2597504956768e-05
-3.11815461316789e-05
-1.43808945806572e-05
-3.23763215601248e-05
-2.00388088360448e-05
-1.48226434438561e-05
-8.11262286612306e-05
-1.61740001559496e-05
-3.86738575829631e-05
-3.86021670311133e-05
-2.30637187519297e-05
-3.06091115334047e-05
-1.7304026953652e-05
-1.84136252789606e-05
-3.422305994422e-05
-3.51420429617744e-05
4.696063907883e-06
-3.02097772043303e-05
-2.54258397476727e-05
-3.94977816776878e-05
-2.59010628628422e-05
-3.66240807524039e-05
-5.2480669859266e-05
-2.63909541198483e-05
-4.12907987128835e-05
-3.33265649054334e-05
-5.86396683445385e-05
-2.64640288815736e-05
-2.11391504451049e-05
-2.02726060940323e-05
-3.31909488080779e-05
-3.02921872023814e-05
-1.90793295078143e-06
-1.36811887896789e-05
-3.28087423710706e-05
-2.81824089209354e-05
2.11184833561523e-06
8.17082865960752e-07
-2.57483671448041e-05
-3.43668660829756e-05
-3.31944374320963e-05
-5.79040183788783e-05
-1.85853448709683e-05
1.37307598264579e-05
-5.04264672178112e-05
-3.6281855848392e-05
-1.38187152326673e-05
-1.21376836075706e-05
-6.83726091912344e-05
-3.1353098957014e-05
-2.47925460976916e-05
-1.76476479894257e-05
-1.09559739299885e-05
-3.7177071903671e-05
-3.05771154810159e-05
-2.86240070810311e-05
-2.07062426083386e-05
-2.3910038447546e-05
-9.09062460926407e-06
-1.91682561667321e-05
-2.45182941158715e-05
-1.5935866317486e-07
-6.07845724239971e-05
-5.70597297078083e-05
-4.24546256591387e-05
-2.32502189938465e-05
-7.14086689905275e-07
-3.73342953373241e-06
-4.73747331332254e-05
-3.02631040895485e-05
2.57326516199555e-05
-2.16242270727745e-05
-3.62210130348041e-05
-1.80068463603416e-05
-6.29890467215031e-05
-5.00881788290202e-05
-2.17388007961599e-05
-1.08315986898844e-05
-3.63724130891905e-05
-3.45365426628155e-05
-3.43970945875918e-05
-2.98218944374708e-05
-2.2513544395487e-05
-2.00923307761858e-05
-6.89323531657764e-05
-3.10687123965249e-05
-1.7947077835311e-05
-1.94741621698797e-05
-2.19125401707294e-05
-1.69251147562836e-05
-3.12969145790745e-05
-2.03462509679582e-05
-2.56241048785467e-05
-2.38798871442051e-05
-2.73337311439477e-05
-2.0341997498181e-05
-3.15622079952345e-05
-1.2622319413581e-05
-3.55080824660854e-05
-1.53261786839148e-05
-2.36478216902254e-06
-3.12563453325502e-05
-2.73498289968722e-05
-9.44787658811336e-07
-5.09188604918989e-05
-3.45273275468487e-06
-1.563144009492e-05
-2.37327550602226e-05
-2.75390696444639e-05
-3.26587095279353e-05
-1.24135349363918e-05
-1.65449648230835e-05
-3.30165925981557e-05
-4.4773169295339e-05
-8.9788177865635e-06
-2.77571188947247e-06
-1.03687495342969e-05
-3.75146745851986e-05
-2.94930387303635e-05
-1.75761196959393e-05
-4.68435923797961e-05
-4.89118269591362e-05
-3.15004949259229e-06
-2.4732984498844e-05
-2.96668126668539e-05
-1.10206476675851e-05
-2.0450770279022e-05
-6.0346395038285e-05
-1.828402918118e-05
-4.55758755125251e-05
-1.23773031068382e-06
-1.58319295717391e-05
-2.86175393877466e-05
-4.82186512663975e-05
-3.99828517991937e-05
-4.71104890927076e-05
-1.23862949468433e-05
-2.53786411178825e-05
-2.52295396899925e-05
-2.35038702751477e-05
-7.740122311155e-05
-1.85195941333687e-05
-6.30611071649085e-05
-3.64311665817597e-05
-3.65698252592604e-05
-2.21727249520463e-05
-1.72007406506401e-05
-6.06671985607614e-06
-3.77427533374619e-05
-4.93002326765004e-05
-4.3415302496522e-05
-2.60049041473516e-05
-2.33385417339021e-05
-2.1176326682216e-05
-1.87205064613869e-05
-6.50742000179652e-05
-1.0183671395156e-05
-7.71965925256324e-07
-2.50135157522671e-05
-2.1557978517036e-05
-2.34217871922316e-05
-1.62187889824676e-05
-4.84624150232974e-06
-2.29879656927543e-05
-7.90189678859679e-06
1.04331501381138e-05
-1.43000298543191e-06
-3.1837189082448e-05
-1.45979292636547e-06
-4.80799919756706e-05
-5.90425527486145e-05
-1.57996742842566e-05
-2.55130145287612e-05
-1.81379146162622e-06
-2.2532287748914e-05
-4.07021720717433e-05
-3.58770278497789e-05
-3.78998853712963e-05
-2.10719939135549e-05
-2.45681276307615e-05
-8.63681087581554e-06
9.55072651394432e-07
-5.59642579764776e-05
-1.68846701295757e-05
-3.86770084659609e-05
-1.73744706512108e-05
-2.14945791670546e-05
-3.16112183375288e-05
-9.17845429775983e-06
-4.5765190639608e-06
-3.72424644690453e-05
-1.94983966242194e-06
-1.47753799634465e-05
1.42574009751129e-06
-2.47311941622062e-05
-3.20064813401029e-05
-1.2362877936743e-05
-2.67013734736318e-05
-2.55046478644295e-05
-2.47774166843381e-05
-7.68021391569905e-06
-2.09021616708112e-05
-1.49699962477337e-05
-3.78897129417402e-05
-1.14044151684034e-05
-2.48371473440675e-05
-2.66614211836881e-05
-2.71043691045788e-05
-3.75261139464066e-05
-2.6438312631574e-06
-2.22512840032612e-05
-1.56943340336403e-06
-1.1028967210299e-05
-2.85760572814322e-05
-3.24233489205075e-05
-3.18234711660646e-05
-4.83826859252618e-05
-1.95297100890964e-05
5.31080036522841e-06
-2.87680904463937e-05
-4.16018443051828e-07
-1.55708264470524e-05
-2.19924437641504e-05
-1.45187687389594e-05
-2.75725017582787e-05
-1.26498414250658e-05
-3.54859477092034e-06
-8.01588853485898e-06
-5.24482949857379e-05
-4.12811899444447e-05
2.97083159516874e-06
-3.30647636654259e-06
-5.80662386314598e-05
-3.11086725506026e-05
-2.95272411534508e-05
-3.56663235942529e-05
-1.19130387233992e-05
-2.73523244409418e-05
-8.82983843227611e-06
-2.98614611503408e-05
-6.97474137817944e-06
-1.29671133593092e-05
-2.97857007749801e-05
-5.00776154660407e-05
-3.90310590019289e-05
-2.42829347347265e-05
-2.68323977692218e-05
-3.59614164266102e-05
-2.2883420490828e-05
-1.99376969049915e-05
-3.6186423477171e-05
-3.93848455066306e-05
-1.75463275762731e-05
-3.60678912449863e-05
-2.80329669886968e-05
-1.84733229048396e-05
-5.8405552588092e-05
-2.6997145891051e-05
-4.61141002482123e-05
-2.48149995174878e-05
-2.39249565415435e-05
-1.75503410169393e-05
-2.58278780453776e-05
-3.32598667074181e-06
-2.28895947258472e-05
-1.32415186824182e-05
-1.17695235187031e-05
-4.17439677054522e-05
-3.90530889200323e-05
-2.3747594166117e-05
-2.95078256374134e-05
-5.22054127372822e-05
-2.81541191853167e-06
-3.18744884910514e-05
-4.15152204153062e-05
-2.24481337168091e-05
-5.09445495777325e-05
-3.17871791084507e-05
-4.0222976757197e-05
-5.06204209665519e-05
-4.88919839058826e-05
-1.46516819196149e-05
-2.42417953831127e-05
-2.58979130798976e-05
-3.64780250528602e-05
-1.81528400693504e-05
-2.73026473201813e-05
-2.11730438901649e-05
-2.77591908920911e-05
-2.58426681650691e-05
-3.21745104520956e-05
-4.33876200746278e-05
-5.49592233518065e-05
-2.40385529509225e-05
-2.76782278641073e-05
-1.12525943684575e-05
-4.55020272543258e-05
-5.03584792171021e-05
-3.90604667295971e-06
-1.87392449275996e-05
-1.80090910738479e-05
-3.02472357404002e-05
-3.96654515083784e-05
4.26777849057352e-06
-5.51401143718736e-06
-4.05831630326858e-05
-3.90340532373346e-05
-1.56366814057373e-05
-2.70248632858444e-05
1.3392496053469e-06
-4.52361307309911e-05
-4.66110352593952e-05
-4.42273031284692e-05
-1.09565346043044e-05
-8.1710164727223e-06
-3.86217168090278e-05
-2.38989924502384e-05
-1.64096702265347e-05
-2.85660375504897e-05
-3.47349083115934e-05
-2.05508205577874e-05
-1.44807706862667e-05
-2.22053617847297e-05
-1.47025734447895e-05
-2.712090196403e-05
-1.08035102358547e-05
6.70079563701147e-06
-4.05258796439506e-05
-3.43032204955328e-05
-2.59213049191406e-05
-3.52782594802482e-05
-2.96054004183904e-05
-1.75203361429498e-05
-4.40167630576321e-05
-3.02137130107456e-05
-1.84613681829366e-07
-2.08492890501857e-05
-1.09634518397564e-05
-3.30965575134588e-05
-4.90022273993165e-05
-1.1435736889352e-05
-2.92221722512802e-05
-1.96446639537917e-05
-3.51525019929925e-05
-3.28551421781384e-05
-4.82163528041431e-05
-4.16900509643665e-05
-1.79092729643117e-05
1.53297556264338e-05
-1.95502708397827e-05
-2.36352480112956e-05
-4.56579338841201e-05
-1.1605698259529e-05
-1.5774230791651e-05
-5.05159163355004e-05
-6.18127674351979e-06
-2.31737026961002e-05
-2.47337572005449e-05
-1.03110230292604e-05
-5.77423314521835e-05
-4.45455848907691e-05
-1.62599879123675e-05
-3.65200352183857e-05
-1.0586192211249e-05
-5.08823435736681e-05
-3.83987910263364e-05
-2.10773631952467e-05
-5.01140706830992e-05
-5.49047598529377e-05
-2.081261160434e-05
-2.51617930765616e-05
-4.35527809622573e-05
-1.14574575523109e-05
-3.71007232036448e-05
-4.63918590920329e-05
-3.28396144652748e-05
-3.72524744215149e-05
-2.36317932318054e-05
-4.16312813356956e-05
-4.37357035437843e-05
-2.14193495702768e-05
-1.02199570920909e-05
-3.20716821847109e-05
-2.32961845050581e-05
-1.4892205575648e-05
-5.09396171016449e-05
-8.63084747231216e-06
-2.90677831161522e-06
-1.16314198593711e-05
-2.96686436735487e-05
-2.82022574382014e-05
-2.78248832327551e-05
-3.58534780828557e-05
-3.33588139220332e-05
-1.16401764056509e-05
-3.60993180167568e-05
-5.53038531335672e-05
-2.59754369222962e-05
-1.57167867821651e-05
-4.81204870970666e-05
-2.87842285143384e-05
-2.70364155720197e-05
-2.78088200321616e-05
-2.57465007920222e-05
-1.0698352199688e-05
-1.52315741695487e-05
-1.06077329439472e-05
-4.72591317809061e-05
-1.11305237996561e-05
-2.75916709282693e-05
-2.11221356983301e-05
-5.82469786802766e-05
-1.1386915977177e-05
7.94421509162154e-06
-2.84828363498277e-05
-2.44637067901785e-05
-2.5945146005083e-05
-5.54257201855256e-06
1.49641584601142e-06
-3.43068801879294e-05
-5.53433042509603e-05
-3.80252173211342e-05
1.26064303615714e-06
-1.32173206899642e-05
-1.01171961267806e-05
-2.31434885491224e-05
-5.55284226594338e-05
-4.19227545151358e-06
-3.19528113765549e-05
-2.27308386621701e-05
-3.36342568019151e-05
-1.03378853270047e-05
-5.15619518317245e-05
-3.31597790145698e-05
-2.35382773955063e-05
-1.76879767136675e-05
-5.21662598400742e-05
-4.17429812943784e-05
-4.16524112645018e-05
-1.66155059797665e-05
-2.81165188325975e-05
-3.96308105174248e-05
-3.8716648150998e-05
1.24823081918717e-05
-3.21119533204356e-05
-5.30815598212406e-05
-2.09889286073783e-05
-2.27403537287593e-05
-1.51487083703386e-05
-2.05551322316897e-05
-1.27276054548137e-06
-5.12288200097697e-05
8.72045835094473e-06
-3.04757598945725e-05
-1.88626512985248e-06
-8.34327163484383e-05
-3.02815598398797e-05
-2.0847870013758e-05
-3.79964467755937e-05
-2.60429757878946e-05
5.09139307331466e-06
-5.95012870184817e-05
-4.97401982607417e-05
-5.51161447756448e-05
-2.84076927929299e-06
-4.48469699859306e-05
-2.80319186079463e-05
-1.68311895807004e-05
-1.74716797572242e-05
-9.7398438747055e-06
-1.28552413486503e-05
-5.5602202304537e-05
-9.30756750510221e-06
-2.58629737512026e-05
-2.78455423894613e-05
-5.95368258654438e-05
-2.93971215701601e-05
-1.40957821094389e-05
-3.50287442318597e-05
-3.30969699868238e-05
7.29588066855058e-07
-8.75979658418826e-06
-5.53471475600562e-05
-3.85503979741293e-05
-2.75087646270517e-05
-2.59457298578155e-05
-1.5262181609889e-06
-2.91571502591227e-05
1.20888103945305e-06
-4.01831735995828e-05
-3.55040409551323e-05
-1.86265424887731e-05
1.15021227402158e-05
-1.11775977509742e-05
-3.93261630817483e-05
-3.67184178958433e-05
-1.98290182738759e-05
-2.63880746795907e-05
-6.21041580701426e-06
-3.82086827860328e-05
-2.25429759410771e-05
-3.96548946820805e-05
-3.14083703154971e-05
-2.99023289278989e-05
-2.63526558959985e-05
-3.08790873867534e-05
7.12030006019748e-06
-4.92892984222268e-05
-4.00372070064044e-06
-5.63172729629154e-05
-4.66505811877506e-05
-3.95106702377293e-05
-3.30493027539767e-05
-3.2883220388241e-05
-3.48386822472618e-05
-2.60536238372971e-05
-3.03333981594859e-05
-3.01319274643354e-05
-5.25320174425927e-05
-4.68569104011576e-05
-2.63326173321463e-05
-1.974341936042e-05
-1.99445345873271e-05
-4.91092686130496e-06
-2.52789342256973e-05
-3.03825250986719e-05
-2.72199050455963e-05
-4.55194090789966e-05
-2.45033030830488e-05
-4.71696694749164e-05
-2.49445718072969e-05
-3.38970369348462e-06
-1.83132945228874e-05
-4.7031210827136e-05
-1.66929216774536e-05
-1.24449979212258e-05
-3.02793334631798e-05
-4.76296952806674e-05
-4.01973098489823e-05
-2.26494171298004e-05
-1.40395268207686e-05
-4.15822020989641e-05
-3.21428377547866e-05
-3.76209732085368e-05
-2.69521468744993e-05
3.98285028875857e-06
-4.1747663013642e-05
-2.56046611322638e-05
-6.0521947848702e-05
-4.22849879433247e-05
-4.34685048442626e-05
-3.14952555295555e-05
-1.17948103563733e-05
-3.94023886260722e-05
-2.99591981039071e-05
-1.64703270200388e-05
-7.49035643273986e-06
-2.91647534337853e-05
-5.12816325836497e-05
-1.91762514058634e-05
-2.66773967182978e-05
-2.06263040600532e-05
-2.66478914561982e-05
-2.58627845532348e-05
-2.2854172081362e-05
-1.50966992154489e-05
-1.47123923458044e-05
-3.76307030680416e-05
-3.56402009822157e-05
-3.20112980767904e-05
-2.43041160319396e-05
-7.75114407419388e-06
-1.30233437853536e-05
-2.57625556579345e-05
-3.69637245015439e-05
-1.06444892515234e-05
-2.89596489034026e-05
-4.39760382322398e-05
2.35508077960708e-06
-2.15865787604293e-05
-7.68996317362684e-06
-2.38516328090013e-05
-2.84945492189442e-05
-4.68006581853876e-05
-3.25920002834915e-05
-1.81428390527121e-05
-3.25217209636031e-05
-9.20778936858991e-06
-4.74514996626587e-05
-2.49705389710383e-05
-7.36251316145763e-05
-3.75113404330471e-05
-3.93533864001502e-05
-3.76888290339834e-05
-2.71031684571779e-05
-1.69652031613166e-05
-2.52218329679863e-05
-2.41013600544941e-05
-3.80396678983986e-05
-4.21339156065643e-05
-4.6489567459724e-05
-2.99401383205027e-05
-2.41699549470341e-05
-3.13201500111614e-05
-3.42978140017115e-05
-1.50882349544193e-05
-1.00247129095e-05
-3.77905102653632e-05
-1.25470367952459e-05
-3.50339473628055e-05
-3.25832601574975e-05
-5.62698928470833e-05
-3.08046920157606e-05
-2.64599340404827e-05
-3.0557932204553e-05
-2.57444693994342e-05
-2.95485485970441e-05
-4.55403397427826e-05
-2.16037334590034e-05
-3.34566513119413e-05
-3.18413903638927e-05
-2.57061613958646e-05
-1.91544094287055e-05
-1.94639181442905e-05
2.00471601595843e-06
-3.50152399756632e-05
7.92541347791967e-06
-2.10614077062297e-05
-2.64838236941379e-05
-2.20757286921564e-05
-2.79804387132074e-05
-3.44687978757192e-05
-2.92175951801322e-05
-2.95109353764778e-05
-3.21043907522938e-05
-2.64832004732315e-05
-3.88612304691424e-05
-4.07229634954644e-05
-2.75052653065501e-05
-4.80360726020267e-05
-4.04499925110429e-05
-2.81759947687366e-05
-3.47351774130227e-05
-2.24601898935623e-05
6.10702724061815e-06
-3.27428824196648e-05
-5.46655629276307e-05
-3.05094978016065e-05
-2.84757499526599e-05
-1.92341712914728e-05
-1.65886840194726e-05
-4.40081134265758e-05
-3.49664715525691e-05
-2.93840035801435e-05
-2.55193501067055e-05
-1.55680819210565e-05
-4.18965754575199e-05
-2.52490679374761e-05
-2.78276832659177e-05
-2.86672472985824e-05
-2.79755630234537e-05
-1.65949450859409e-05
-4.55043794894845e-05
-3.65323669319032e-05
-1.47090754742235e-05
-2.03657484537166e-05
-2.95002921563799e-05
5.59497146851358e-07
-4.46746902640088e-05
-5.3212917952401e-06
-1.81232207532501e-05
-1.92134504122447e-05
-4.87797697393336e-05
-5.07722972686828e-05
-5.36539170585629e-05
-3.72306990941391e-05
-3.99593084663228e-05
-2.9257999415149e-05
-5.36946561316474e-06
-2.09590639380214e-05
-1.75140135437509e-05
-5.07617888314849e-05
-2.90865481036195e-05
-3.22054207716187e-05
-9.60826008747865e-06
-3.2145910219853e-05
-3.16746080164136e-05
-4.76164184729782e-05
-2.64854566544549e-05
-1.26216355970727e-05
-2.6375814058598e-05
-4.48835980852882e-05
-2.62028032543469e-05
-7.84990820878597e-06
-2.84994431572748e-05
-3.23129237251278e-05
-3.10343568632968e-05
-3.05668760171643e-05
-4.40474360459776e-05
-3.39204950716367e-05
-2.3654915533201e-05
-1.79366331639057e-05
-4.11026477460719e-05
-3.55019383970822e-05
3.55545060376975e-06
7.80000598529795e-06
-3.19134563127485e-05
-2.81088110029693e-05
-6.45680506775272e-05
-6.2519554951013e-05
-1.53062957405863e-05
-1.96338231640741e-05
-4.69355875247046e-05
-4.00433889132704e-05
1.80056731577433e-06
-3.19667516022414e-05
-3.2196030290874e-05
-1.94191931482598e-05
-2.59604312447278e-05
-1.07379384181787e-05
-1.58556650446726e-05
-3.44014567901363e-05
-1.09185974342908e-05
-3.94268821331826e-05
-2.90501925327483e-05
-2.98675682555939e-05
-4.54747781361241e-05
-3.25919805889723e-05
-2.2449159971599e-05
-2.39920111975434e-05
-9.37199565551613e-06
-1.334039423926e-05
-2.361493390119e-05
-2.72752857709109e-05
-1.53874674238578e-05
4.38972467228415e-06
-1.92466992183437e-05
-1.78047370235802e-05
-8.43358001621711e-06
7.10005356692761e-06
-8.83255843979808e-06
-1.33047465113806e-05
-3.18709563922686e-05
-3.67062323233813e-05
-4.76651664965657e-06
-1.17957504195281e-05
-3.1585948995574e-05
-5.55492705328671e-05
-4.11419808431532e-05
-2.3316745422224e-05
-3.95398805386774e-05
-3.81553529308657e-05
-2.06081771675309e-06
-4.52672163235248e-05
-2.30075686441855e-05
-6.85670638088731e-05
1.37242214813512e-05
-3.12547959022914e-05
-7.10375592877492e-06
-4.54830791863027e-05
1.77380064552174e-05
-3.65024598898973e-05
3.52908807276876e-06
-2.14382230659713e-05
-1.06185019092778e-05
-5.05375975565172e-05
-2.64001633195954e-05
-2.14572683851003e-07
-4.99132569098081e-05
-3.65423497138688e-05
-2.23966156507109e-05
-7.76337422900681e-05
-1.60478947051573e-05
-3.17073580594617e-05
-6.48041208181436e-05
-2.1508388479878e-05
-4.56598365182599e-05
-5.54718738265739e-05
-4.27631913714044e-05
-1.81569785116388e-05
-2.01204068347313e-05
-2.01338556545555e-05
-3.65104209053086e-05
-4.47628172084802e-05
-3.95007540455444e-05
-4.23818309252693e-05
-2.23457090998477e-05
-4.44518617576594e-05
-2.54638611498119e-05
-4.23360918683647e-05
-2.07563037815343e-05
-4.75054681852956e-05
-4.60330169355096e-05
-3.22294530954479e-05
-1.51581008970817e-05
-3.04853747938059e-05
-3.42233968326242e-05
-3.48134829939945e-05
-4.5377149523693e-05
-1.96284185716784e-05
-4.15578741114687e-05
-1.97909580535906e-05
-3.18768313270659e-05
-2.24259910275974e-05
4.11066581057507e-06
-3.48456785874643e-05
-1.82897253666872e-05
-3.04663429460882e-05
-2.26583661904768e-05
-3.3785157720953e-05
-2.31141168440508e-05
-6.12505404703562e-06
1.85717865649172e-06
-4.01777165239068e-05
-2.67543891523111e-05
-5.38060858366141e-05
-2.68469235107867e-05
-1.75523653316119e-05
-2.56856887374868e-05
-1.09506251029396e-05
-5.6513179981472e-06
-1.53108627734278e-05
1.9576999246888e-05
-5.21828129969049e-05
-4.34500569154832e-05
-4.02796635460945e-05
-6.48849114135393e-05
-3.65629468933326e-05
-2.00809753432667e-05
-3.19267108702114e-05
-4.10060074362259e-06
2.51182145380711e-06
-5.50801616151997e-07
-6.59698088439182e-05
-3.59485717297911e-05
-3.23982847741071e-05
-2.87920803301299e-05
-1.87411540287697e-05
-4.73128351589233e-05
-3.73392660295222e-05
-1.19187809866405e-05
-3.59648159856947e-05
-4.99543096121714e-05
-3.28296647383286e-05
-3.24578568750019e-05
-6.51531989347273e-05
-3.27758794860652e-05
-3.29100818113923e-05
-2.4221347700261e-05
-3.16025745922833e-05
-5.3152572075277e-05
-2.86906539157171e-05
-3.39548318636461e-05
-1.47198508569941e-05
-2.85529597368678e-05
-3.60317811104712e-05
-3.03040121619053e-05
-2.88942086123146e-05
-3.36832548246263e-05
-4.01958783475991e-05
-5.07520031285294e-05
-1.3093232481538e-05
-1.23533081251916e-05
3.88102865134796e-07
-4.01966527105952e-05
-3.95519684428842e-05
-3.09439910129524e-05
-7.68276522693962e-06
-7.12062012258029e-06
-4.41947724736362e-05
-1.39531868494211e-05
-1.91625996988172e-05
-5.7164540974704e-05
-2.25452659045874e-05
-4.30250843682383e-05
-4.9541287939733e-05
-9.74326574822937e-06
-3.49100933166934e-05
-5.75707298709636e-05
-4.55436053512954e-05
-3.76334000114418e-05
-2.24348754812959e-05
6.00350636957749e-06
-2.6128851926414e-05
-2.72391520978771e-05
-5.60665123760253e-05
-5.48481033610718e-05
-1.7542699656848e-05
-5.99257898665042e-05
-5.10014220368554e-05
-3.22352543667276e-05
-3.01816615806074e-05
-3.06735982927285e-05
-4.97682069429923e-05
-1.51601317993777e-05
-3.22662188348064e-05
-4.48375023580083e-05
-3.62311940118924e-05
-2.68464172647468e-05
-1.99947912721623e-05
-2.423228972988e-05
-4.07558150042658e-05
-3.93726959402383e-05
-2.32809499108941e-05
-1.25263652548447e-05
-4.30373753799253e-05
-4.00748950916385e-05
-4.81838269588266e-06
-2.16880896024053e-05
-9.84564796202469e-06
-4.73133944991446e-05
-3.69932874146312e-05
-6.74656488054122e-06
-1.5375736574596e-05
-5.49730480462938e-05
-2.35645353672365e-05
-1.5002004233335e-06
-3.33120932911639e-05
-4.51675684083083e-06
-4.01790550157302e-05
-2.78775880319904e-05
-2.86971821661776e-05
-2.38781444673364e-05
-1.70126531909653e-05
-1.48082168630748e-05
-5.26629394872255e-05
-5.43307093908524e-05
-3.88944948269214e-05
-3.25575999720486e-05
-5.56185905245416e-05
-2.05659129058707e-05
-1.96213423995817e-05
-1.16234134368464e-06
-3.99611069029858e-05
-3.1990550312381e-05
-2.5232657608449e-05
-5.46687124135111e-06
-2.47306674597947e-05
-1.67611624047987e-05
-5.039463821703e-05
-2.3477749015646e-05
-2.45822939986302e-05
-1.28264412034518e-05
-4.2615646334851e-05
-2.74361804380901e-05
-4.43373527985087e-05
-2.59059672211372e-05
-3.34831827134153e-05
-3.49890407720552e-05
-7.64554529996443e-06
-2.78776805543559e-05
-6.37963566511532e-05
-3.27987053603848e-05
-5.09725570725544e-06
-5.70128365387758e-06
-6.00184595274871e-05
-3.81912395105117e-05
-3.37123530810268e-05
-9.06961049414299e-06
-3.01381535490708e-05
-3.39450002692056e-05
-3.34722752365039e-05
-1.16247144974653e-05
-3.17787892623474e-05
-3.30873148764174e-05
-7.48217413991748e-06
-2.38007677689534e-05
-4.77870055165803e-05
-5.17731457001443e-05
-3.27794567838593e-05
-3.25599633682004e-05
-1.39507178042662e-05
-3.49306940000592e-05
-4.27604284040631e-05
-3.6281776588683e-05
-3.19626960885025e-05
-3.8599393216705e-05
-3.34942320658764e-05
-9.77953587213812e-07
3.04244728688385e-06
-4.37701055157231e-05
8.85502727656708e-06
-3.14668431266657e-05
-4.7047390951169e-05
-4.9134264182205e-05
-1.48334157569606e-05
-3.27131272980519e-05
-3.85617872289594e-05
-1.32980763958464e-05
-2.49189966745266e-05
-1.88856391030045e-05
-2.11053058458679e-06
-2.86602343781066e-05
-2.05913143276106e-05
-8.35721381539218e-06
-2.71100359282723e-05
-4.22880573121623e-05
5.88663087077567e-06
-2.76965328302172e-05
-1.79990766275923e-05
-2.87018557565003e-05
-2.5312825167245e-05
-2.36348543679032e-05
-4.69682246663592e-05
-2.74222110496274e-05
-3.42067827751611e-05
-3.71814884982031e-05
-1.84189409668686e-05
-2.75008821227961e-05
-3.9420632170165e-05
-2.89109870740352e-05
-6.02249027442931e-05
-9.29855698194978e-06
-2.00234525132057e-05
-3.49052045914538e-05
-5.60022718701184e-05
1.05612652012568e-05
-2.22362511565407e-05
-4.79207753440713e-06
-4.14330932110952e-05
-6.3139978861085e-05
-4.83680361291104e-05
-1.93254229614178e-05
-2.71121472070429e-05
-2.13756503559478e-05
-2.27422660192029e-05
-3.8583536831373e-05
1.45969625028855e-05
-2.52782167902057e-05
-5.38972206675307e-07
-3.0532141577918e-05
-2.40541951634953e-05
-5.67745827934495e-05
-6.81502090916911e-05
-5.58607345708604e-05
-2.98244623161992e-05
-2.60811591341849e-05
2.1589271675084e-06
-3.74125438802706e-05
-2.80924111071222e-05
-5.94640408066898e-05
-4.59185743911758e-05
-3.15076621712456e-05
-4.07936713080489e-05
-3.29481521302484e-05
-5.66452183276414e-05
-3.67870054076621e-05
-3.06210271860561e-05
-3.20971561489596e-05
-2.28213260263125e-05
-2.61373895585241e-05
-2.56617904269276e-05
-2.59089897277103e-05
-1.87932504413687e-05
-4.78837437392921e-06
-4.84371439751824e-05
-5.25172637068746e-06
-2.29668050028827e-05
-1.58273492967957e-05
-2.34633078543641e-05
-5.15972476433956e-06
-3.12695882410037e-05
-3.88688990378054e-05
-5.59668024051067e-05
9.43305511971689e-06
-2.95612827069044e-05
-3.88206560328478e-05
-4.52479011633578e-06
-1.66441126262736e-05
-2.98020667123843e-05
-2.48428270740539e-05
-3.94980015230041e-05
-4.63199094859654e-05
-4.83271314571426e-05
-3.75231590956138e-05
-3.11477680107657e-05
-2.08428793624841e-05
-2.54406392938564e-05
-4.58622474739547e-05
-4.17619310965187e-05
-3.88583964400415e-05
-5.92137814209732e-06
-2.19774935180362e-05
-1.6340334101417e-05
-2.87661008469883e-05
8.64769127613686e-06
-4.58956713717982e-05
-3.07272112225e-05
-6.80413472504381e-06
-2.24459186061536e-05
-5.51710489505574e-05
-4.36458958131796e-05
-4.23728640825326e-05
-3.39701294553505e-05
-2.18250586439663e-05
-4.5199244240677e-05
-3.63467497744487e-05
-4.23525877806211e-05
-3.93922874953611e-06
-2.53303783535077e-05
-2.69584042874927e-05
-1.6064848460429e-05
2.0041095993515e-05
-4.21716308953264e-05
-3.26430708699275e-05
-2.085848730605e-05
-2.67638191887883e-05
-2.50707604757622e-05
-1.96732602675676e-05
-2.04564552116379e-05
-5.81740404903257e-05
-1.15578033493746e-05
-5.29681705504635e-05
-8.62183716936969e-06
-3.69906186272833e-05
-2.41852775246839e-05
-2.79718366754194e-05
2.95019973476534e-06
-1.36725159504372e-05
-2.79670075038366e-05
-2.30677057791158e-05
-4.14201067633927e-05
-1.4114094367305e-05
-1.57365374248982e-05
-1.4485662649889e-05
-2.6237443027127e-05
-5.5641072288839e-05
-2.89830357728655e-05
-2.05144115277696e-05
-1.27215585807683e-05
-7.90540731914367e-06
-3.81226407240456e-05
-2.94132493909298e-05
-2.64676693645241e-05
-6.01587701143246e-05
-5.40167977032654e-05
-3.86562440157331e-05
-3.53756460645036e-05
5.11513238997236e-06
-4.05250701178991e-05
-9.86290422469337e-06
-3.6934992642054e-05
-1.35697662851696e-05
-1.31290165516182e-05
-2.18020251136504e-05
-3.85556179290323e-05
9.54709418661182e-06
-2.63207518703806e-05
-4.19464614386965e-05
1.51447673356818e-05
-3.09253529305999e-05
-4.46597141201139e-05
-3.94867005504009e-05
-1.67733381332141e-05
-4.17457958101341e-05
6.66868801698769e-06
-3.19887331036161e-05
-3.48245272143202e-05
3.91719351296854e-06
-9.85888832902841e-06
-2.99747140545161e-05
-4.54796884799354e-05
-4.44573356823977e-05
-3.89352969893624e-05
-1.65475095683922e-05
-4.61249590720477e-05
-6.27446128171486e-05
-3.55359651873212e-05
-1.00324603610702e-05
8.42387339720592e-06
-1.89450673434803e-05
-3.37775969147212e-05
-4.35152766637526e-05
-8.77014837099798e-06
-5.46870641825877e-05
-4.08877348953786e-05
-5.59179055480143e-05
-6.68624701607066e-06
-7.97095278775971e-05
-4.28834641266435e-05
-2.24157565273861e-05
-4.97020538847684e-05
-3.10436003204064e-05
-3.6949126557036e-05
-3.37298309591579e-05
-2.68296630182396e-05
-1.46907020194594e-05
-4.8904335796844e-05
-6.07594784635924e-05
-3.484500700731e-05
-3.35533710862462e-05
8.36087034476676e-06
-2.02212180138502e-05
-1.01896402199871e-05
-3.96023681104142e-05
-9.96554398479784e-06
-3.81695490243773e-05
-2.04222492543498e-05
-3.65822579585123e-05
-2.14439121692584e-05
-2.8361861364986e-05
-5.1568859464141e-05
-2.69167498999246e-05
1.59593957612773e-06
-2.9902872931155e-05
-2.59470114763901e-05
-1.75623298751303e-05
-2.92076445543494e-05
7.92397101108136e-06
-3.78695733917995e-05
-7.37730400892045e-06
3.25864969383753e-06
-3.15399121070669e-05
-2.87752388924356e-05
-1.64906874236036e-05
-2.46406949996015e-05
-4.89806742094025e-05
-4.47067944224843e-05
-9.0845990557891e-07
5.49158044986952e-06
-4.36734157042605e-05
-4.61737988817792e-05
-1.34541069616794e-05
-2.41929377029998e-05
-4.06710284248412e-05
-2.75574837575117e-05
-7.87103686034993e-06
-2.1736925191144e-05
-3.87829096028206e-05
-2.89608062191109e-05
-3.95614893147116e-06
-3.81344613957648e-05
-1.48535292639075e-05
-3.60857448280646e-05
-2.24394621648124e-05
-3.00433287715335e-05
-4.27575342179681e-05
-3.88011514908009e-05
-3.41603456491991e-05
-4.50735590780049e-05
-3.76641570396876e-05
-3.07173879473582e-05
-2.47295330542279e-05
-5.34631165327403e-05
-1.48574083117139e-05
-4.54783869691509e-05
-5.60400712012697e-05
-4.64460978055479e-05
-2.63462255300738e-05
-4.92747349299106e-05
-5.42808669479373e-05
-4.63627709683864e-05
-4.24095188464914e-05
-1.64127447755274e-05
-3.94915827853289e-05
-4.40564820088979e-05
-2.39713959788419e-05
-5.84107907148934e-05
-1.01915288895429e-05
-4.28403556867183e-05
-7.08451480423154e-05
-1.10143162677402e-05
-3.57033229764233e-05
-3.47841769877288e-05
-5.20836296009138e-05
-5.26842183968551e-05
-6.25407032659773e-05
-2.74286881753703e-05
-3.08941235853434e-05
-4.32642820599642e-05
-4.6693285434977e-05
-6.04439450882779e-06
-3.23693266663493e-05
-4.04744530266601e-05
-5.40123164155053e-05
-3.81685102784334e-05
-2.39014686501609e-05
-5.68422189519886e-05
-3.38616274714882e-05
-1.90576599992573e-05
-1.64784566701802e-05
-5.04111982129621e-05
-5.08141688251375e-05
-6.84232938855238e-05
-2.30071620592526e-05
-6.32825072207205e-05
-3.89382697139358e-05
-1.8719618874769e-05
-1.95105485559349e-05
-7.2383213410657e-06
-2.80378703294968e-05
6.26653934171308e-06
-7.30488116954598e-06
8.19254499151984e-07
-1.52482132185471e-05
-5.50571990024014e-05
-1.25387882184561e-05
-7.86041923898899e-06
-3.58425856210476e-05
-5.15479997109511e-05
1.35342941659165e-05
-2.21149220240961e-05
-1.84656587452463e-05
-3.72673468509175e-05
1.743123445624e-05
-5.71517983854086e-05
-2.01005979288412e-05
-3.72824339935188e-05
-3.56073866924224e-05
-1.30982068901142e-05
-4.2817246388046e-05
-1.59698297639829e-05
-2.39976027135108e-06
-3.7777705359219e-05
-1.68152843790254e-05
8.76833249373824e-06
-2.75312440803936e-05
-1.91324993966055e-05
-2.66993262919841e-05
-2.01444834776906e-05
-1.81645661493768e-05
5.77674134625379e-06
-7.14186478070631e-06
-5.85302654796127e-05
-6.07200259929708e-05
-1.02313658777759e-05
-2.2208655396852e-05
-1.14469536323727e-05
-1.109117180855e-05
-4.31468255653132e-05
-1.07711874879981e-05
-3.14130621968393e-05
-4.80104721090092e-05
-3.57238360210496e-05
-2.41365492011578e-05
-5.01509962045156e-05
-1.86014708732388e-06
-4.29017284908172e-05
-1.83940481643142e-05
-1.98422114755163e-05
-3.52481052026914e-05
-1.71301033008724e-05
-3.87869099550963e-05
-4.60073898660215e-05
-1.38401811557979e-05
-1.7123588610489e-05
-6.17788273555106e-06
-4.45657754603323e-05
-2.48578505877753e-05
-3.71038694933917e-05
-2.59543617080522e-05
-2.07114184255772e-05
-4.64618446384208e-05
-3.50831366028543e-05
-3.42609812147872e-05
-3.99076520538114e-05
-4.08076879338962e-05
-3.73974112087706e-05
-5.78657816274275e-05
1.23300525398297e-05
-4.52067597699469e-05
-4.91190247025093e-05
-1.1373197849925e-05
2.64535514029641e-06
-3.99788372890651e-05
-2.253839723783e-05
-1.54132075929078e-05
-1.1959496713813e-05
-1.4096180170655e-05
-3.01990047044916e-05
-2.35122541810844e-05
-3.21415588248449e-05
-1.53703334451711e-05
-1.52956224190116e-05
-3.00167993118999e-05
-1.36463769258471e-05
-2.72640316635341e-05
-8.59050332028252e-06
2.19344013248298e-06
-7.1876885234634e-06
-2.48215268495249e-05
-4.79806692875682e-05
-4.4405742429303e-05
-1.69581653661692e-05
-1.56143044876968e-05
-5.12178552524989e-05
-2.77264618326271e-05
-2.87951475004447e-05
-4.08378275000694e-05
-2.88131638620545e-05
-1.33969548807517e-05
-2.75359239879887e-05
-9.62883532516422e-06
-3.55636733029167e-05
-3.40039440691072e-05
-2.70683532229993e-05
-3.62018540695715e-05
-4.42659473408821e-05
-5.42740879288544e-05
-2.25629171926291e-05
-5.41158201279339e-05
-2.81157122652694e-05
-3.71548364666666e-05
-1.12637403651607e-05
-3.08674791895172e-05
-2.46204398721302e-05
-3.43636085297189e-05
-4.621749508633e-05
-1.33199652462269e-05
-2.90051557765661e-05
-5.5606310926781e-05
-1.34274994216286e-05
-4.16133046506034e-05
-2.66161046688998e-05
-3.59470227133684e-05
-3.42076332638651e-05
-2.62305613886824e-05
-2.16862593821772e-05
-4.53276687441737e-05
-2.97003331542487e-05
-3.79003056586422e-06
-2.46010288454218e-05
-3.43982713758533e-05
-3.23526699507627e-05
-5.30769926647955e-05
-1.60550485956511e-05
-3.633163651755e-05
-2.81675042408613e-05
-2.73142521258367e-05
-2.07583884184832e-06
-2.9651046592821e-05
2.61335042533928e-06
-2.33013043682374e-05
-4.7264734842241e-05
-2.35221341368318e-05
-5.29806696985549e-05
1.04389109941571e-05
-5.1113646571174e-05
-3.95651988754893e-05
-3.04139597843446e-05
-3.60928847237334e-05
-1.58811429214567e-05
-1.40011798784601e-05
-2.75192580585976e-05
-3.67370925894408e-05
2.53942142256295e-06
-4.6474168833215e-05
-3.40755823312422e-05
-1.20731570755199e-05
-4.0947231901471e-05
-3.26449489900972e-05
-2.9917067174563e-05
-4.88402028794259e-05
-2.1250076490673e-05
-3.52124141689929e-05
-2.77856894994434e-05
-1.17937704724905e-05
-2.64108409388213e-06
-2.52553585693903e-05
-2.5188995021456e-05
-6.42492200718493e-05
-3.52965760690785e-05
-3.59301675561598e-05
-2.58602688896838e-05
-1.68830854919844e-05
-5.74064890706654e-05
-1.31730702023556e-05
8.47941867255219e-06
-3.07171436701456e-05
-4.08202678166099e-05
-3.69509910150889e-05
-1.24102722371223e-05
1.29057253239662e-06
-3.38412603549667e-05
-1.85316278900351e-05
-4.9837622988056e-05
-9.92428156514192e-06
-6.17756667232013e-05
-1.14470610465626e-06
-2.53138918263555e-05
-2.219426232371e-05
-4.1223209146312e-05
-1.54593055700815e-05
-3.54190678372612e-05
-2.44653528441925e-05
-2.97318745080889e-05
-3.22137757901495e-05
-2.06901389664293e-05
-3.1974980631162e-05
-3.68482428216593e-05
-7.29500673749768e-06
-3.21699576784619e-05
-2.63771648573603e-05
-2.24005344570927e-05
-5.47217918429972e-05
-2.74274048517005e-05
-1.66998842539116e-05
-3.94533992565011e-05
-2.47631402233335e-05
-9.11732567880151e-06
-2.82397258739326e-05
-3.30679810517807e-05
-4.05305172798149e-05
-2.55444752036824e-05
-4.01209640005351e-05
-5.54815697336238e-05
-2.63638496223349e-05
-3.495226547424e-05
-2.68359800295935e-05
-3.07172037703184e-05
2.69458988890012e-06
-2.70074927656889e-06
-2.7165514706907e-05
-3.58143419333885e-05
-1.20163789639904e-05
-3.81467796797495e-05
-4.11916112732045e-05
-5.39755301555061e-05
-2.46203184156926e-05
-4.86730350869553e-05
-4.20989224516909e-05
-5.33914661600246e-05
-5.21881991279889e-05
-1.85426379534249e-05
-4.17181229297145e-05
-2.67774464227984e-05
-4.01828137714898e-05
-3.44733869034785e-05
-1.78038552414871e-05
-4.39313515613166e-05
-4.35397306858082e-05
-6.75320401665596e-05
-1.31430799191381e-05
-2.97120549733356e-05
2.03172973014495e-05
-2.01110077650556e-05
-2.23199335928781e-05
-2.05841845991302e-05
-3.17772915207854e-05
-1.74107213014853e-05
-3.6663649957146e-05
-2.53567536674329e-05
-5.52876409363901e-05
-1.91682166848337e-05
-2.09367438721197e-05
-2.82879940553149e-05
-6.90510893059112e-06
-2.4487559422763e-05
-2.31050372897808e-05
-2.84205792502885e-05
-4.09648609757733e-05
-4.06413352590886e-05
-3.91979819370232e-05
1.96757662851451e-06
-5.16835621406956e-05
-4.79517983814107e-05
-2.00711570372697e-05
-5.17435977647835e-05
-3.17277586702292e-05
-5.56524793580802e-05
-2.69822880530216e-05
-2.54959449377701e-05
-2.24582797008954e-05
-4.3414189567926e-05
-2.4872086097721e-05
-1.44453831263509e-05
-3.50675680918998e-05
-2.98054053275973e-05
-4.65157065387564e-05
-2.34804824983028e-05
-1.41201400016103e-05
-2.73733666523604e-05
-2.29638991253449e-05
-1.24815548490337e-05
-7.26541412327812e-05
-3.24824211009342e-05
-1.30926663780006e-05
-3.8456219804176e-05
-8.51296506284322e-06
-4.90992388016589e-05
-1.50291810233165e-05
-1.08568309543657e-05
-2.83518481700306e-05
-5.05346802194748e-05
-8.98428361120388e-06
-2.46461330294865e-05
-3.56234049198092e-05
-3.11925649194813e-05
-1.73952755791857e-05
-2.38416102353284e-05
-3.47037846143576e-05
-3.25506866488014e-05
-3.28821630542066e-05
-1.71829214525864e-05
-6.14965688703718e-05
-2.25496084298991e-05
-7.91009748870702e-06
-3.54194330014367e-05
-6.21297717385252e-06
-3.02900604028654e-05
-9.6907303750395e-06
-1.97678810296521e-05
-6.01567277419602e-05
-2.30153450536289e-05
-1.69236221827311e-05
-3.15421780247107e-05
1.31690494406837e-05
-2.42528915480507e-05
-3.9742478517152e-05
-2.55260061724702e-05
-2.97930330600578e-05
-4.23964112863491e-05
-3.01379127563217e-05
-3.37984806073238e-05
-3.54414377445835e-05
-3.86823274925136e-05
-6.53407927820035e-06
-3.21550309977446e-05
-2.90691858889132e-05
-1.12849199373619e-05
-2.57195941137496e-05
-2.38454703697433e-05
1.87163184709969e-06
-2.10503751411075e-05
-1.55697790333959e-05
-9.10775350179674e-06
-2.21032819389257e-05
-5.37971665727511e-05
-3.28708887788934e-06
-3.93995056141492e-05
-6.14848106328162e-05
-5.22221714323482e-06
-5.05953962056411e-05
-1.71893151514554e-05
5.02977000775227e-06
-2.33940456496779e-05
-4.07613236236232e-05
-1.66698727491806e-05
-1.25807956769974e-05
-1.89529268740081e-05
-3.92540367191587e-05
-5.6736491949961e-06
-4.54006532202751e-05
-2.30211166581842e-05
-4.54799499840955e-05
6.43565739097886e-07
-4.84005342081253e-05
-4.07083430861998e-05
-3.41324204403128e-05
-4.17642930462322e-05
-1.5797186763678e-05
-2.10358934395794e-05
-4.07762244671204e-05
-1.56014815106089e-05
-3.67812946727603e-05
-6.80424794911754e-05
-4.03067992730373e-05
-4.6050015003462e-05
-1.85108444425749e-05
-3.54920326348146e-05
-6.63514172047628e-05
-4.61151200174978e-05
-5.17000064379457e-05
-2.39986817494378e-05
-2.82025573796914e-05
-6.44741986403123e-05
-2.22387219313459e-05
-2.69844521740515e-05
-3.27408939855439e-05
-4.2660098387144e-05
-2.21405750746039e-05
-2.46911673944922e-05
1.17547841019508e-05
-2.14534807252847e-05
-1.71379153145919e-05
-4.61325809924503e-05
-3.17210902435776e-05
-2.07741184824956e-05
-3.15560243699863e-05
-2.3023935413679e-05
-3.25773314073185e-05
-4.8897133782623e-05
-2.27117404585892e-05
-2.55721654731305e-05
8.57253964678565e-06
-4.07099135840178e-05
-3.66820666616555e-05
-3.08428539669551e-05
-1.92832092121536e-05
-3.47708139395548e-06
-3.15344135659313e-05
5.9865541436011e-06
-2.61767415656058e-05
-1.48441658176525e-05
-6.64857312330393e-05
-1.53762002463684e-05
-3.42347251123454e-05
-1.40104426415181e-05
-2.83750026103673e-05
-2.79735191248557e-05
-4.29949718851726e-05
-2.91080306160778e-05
-3.1758450430607e-05
-1.89411925019822e-05
-3.54348248473374e-05
-5.11531279627985e-05
-1.30873491862524e-05
-1.33098135592033e-05
-1.83404857018933e-05
-1.46770560608897e-05
-2.21268751287989e-05
-4.85927440433131e-05
-2.15233351547184e-05
-6.86884259908622e-06
-5.59023732714543e-05
-3.68567553330811e-05
-3.19389800665233e-05
-5.83695973689052e-05
-2.42194918730361e-05
-4.0430087343499e-05
-2.18882334558994e-05
-4.10358820592674e-05
-4.44467603941625e-05
-3.37820617567881e-05
-1.06348011525715e-05
-3.7809693239494e-05
-1.84756278418009e-05
-3.35913306463089e-05
-4.14856263384676e-05
-1.05932395613279e-05
-3.38795243834624e-05
-3.24696794287302e-05
-1.4077283946892e-05
-2.56138151001148e-05
-4.77888310277963e-05
-1.26253828023488e-05
-1.66162289091424e-05
-1.73418317699565e-05
-2.09810946318159e-05
-4.55947190761204e-05
-1.87339962524325e-05
-5.84219189657066e-05
-4.64397877418347e-05
-2.53901343264203e-05
-3.39636694985093e-06
-1.49425490244855e-05
-2.98937414538259e-05
-1.7436976104818e-05
-1.22899285734581e-05
-1.37443546751851e-05
-5.10280348461087e-05
-3.44951056226166e-05
-3.20530714288635e-05
-3.41808595500898e-05
-4.69331326479219e-05
-1.17130105983002e-05
-3.53862633416358e-05
-3.18856650023507e-05
-1.68869964317723e-05
-3.1880611514613e-05
-3.06802695928394e-05
-1.31242589542757e-05
-1.68096340413406e-05
-1.05774351828675e-05
-4.8920894189048e-05
-1.70666664034189e-05
-1.91759845571117e-05
-1.03331382431863e-05
-2.18222256676688e-05
-1.91549292737307e-05
-3.51324025616003e-05
-2.53458694992543e-05
2.02258903374687e-06
-2.16528194446588e-05
-1.83544970416275e-06
-2.49542093109126e-05
-1.19355385921249e-05
-4.05967755489124e-06
-3.40981144702683e-05
-5.66339313250608e-05
-4.2113705308133e-05
-1.01100023056638e-05
-3.70855278136048e-05
-7.01729400886755e-06
-2.66890178786073e-05
-1.99505968819145e-05
9.10301832338317e-06
1.12221166342178e-05
-4.24643152088219e-05
-4.19096345849868e-05
9.32384931357013e-06
-1.93835362723837e-05
-1.85964133754759e-05
-2.90949897964681e-05
-1.03178036908274e-05
-1.25726872712223e-05
-4.66360561497739e-05
-1.96713575578574e-05
-2.74545225593396e-05
-4.0126990790079e-05
-3.8691940667388e-05
-7.015385618889e-05
-5.26903714655654e-06
-1.2395952203336e-05
-1.29284465036914e-05
-9.07806455996494e-06
-1.70979551431784e-05
-3.96965217197731e-05
-2.59855959194557e-05
-5.46039533256598e-05
-1.08481946771498e-05
-3.3193930167318e-05
-2.85159391825824e-05
-1.85293618060847e-05
-5.55928183000754e-05
-3.48793958401873e-05
-3.10736817471691e-05
-2.71918854597899e-05
-2.6483106007527e-05
-4.27164866245563e-05
3.93765647986047e-06
-4.10333337602372e-05
-1.62032401959811e-05
-3.68968879898121e-05
-3.36457444593283e-05
-3.55955462963374e-05
-1.42522497241415e-05
-3.30663587365432e-05
-3.80994312014953e-05
-2.62148370359455e-05
-2.81187729119321e-05
-2.63661952037475e-05
-3.89849702781676e-05
-3.6775047467089e-05
-3.7223343114206e-05
-1.37305388364871e-05
-2.00785747508202e-05
-4.38605751240639e-05
-1.53858282384066e-05
-6.52441352468718e-05
-4.40210776814342e-05
-6.13297346902092e-05
-2.67408165823e-05
5.52703744502627e-06
-2.2668147999852e-05
-7.82204360387582e-06
-4.98075200223102e-05
-2.82016414206948e-05
-3.71380384953747e-05
-6.56908883716261e-06
-3.43968147891111e-05
-5.12036416181773e-05
-3.84450874265668e-05
-2.93661082102115e-05
-1.51139547771642e-05
-2.86025164404069e-05
-1.79151948406488e-05
-3.0179844422732e-05
-2.8213051830749e-05
2.20873622200121e-06
-2.47910330968929e-05
-3.03029502805183e-05
-4.12405158841961e-05
-1.69717066290032e-05
-3.14068961797804e-05
-2.62625783217601e-05
-3.798888151525e-05
-1.68232791656233e-05
-1.12427079722745e-05
-4.36749160754055e-05
-2.73101117430557e-05
-3.82678874467173e-05
-4.52868558101875e-05
-2.86051970043769e-05
-2.01366548484704e-05
-4.83459188774543e-05
-9.86841347642251e-06
-4.1303438442306e-05
-3.76200498835801e-05
-3.08075687105869e-05
-1.48105800697063e-05
-2.47952768073401e-05
-1.9253382456404e-05
-2.40762663791945e-05
-4.66188508892615e-05
-2.13992824073677e-05
-3.61504703007611e-05
-6.41247818373961e-05
-1.87134215591333e-05
-3.70650642068961e-05
-2.85871243121659e-05
-3.40961038373765e-05
-8.17178914817617e-06
-4.20972506906206e-05
-7.60766993943048e-07
-3.40817573711802e-05
-5.86451972710167e-05
-3.98689137383123e-05
-2.27550522719047e-05
-2.59711473028119e-05
-2.41522849284342e-05
-2.41759157778076e-05
-4.13217360075232e-05
-1.03352077240852e-05
-2.10046730570934e-05
-2.83003565692167e-05
-3.14562588403974e-05
-2.51815802333653e-05
-3.33377855094334e-05
-1.6388155646205e-05
-9.87141642475655e-06
-5.54903155002366e-05
-2.10401324090828e-05
-4.53006488480029e-05
-6.65649761678458e-06
-3.34880265987686e-05
-2.85092084585666e-05
-1.83018019527137e-05
-2.5934357562969e-05
-1.7876349333111e-05
-1.08949091044233e-05
-4.76446381185128e-05
-2.48672766554077e-05
-4.77876305073779e-05
-3.74321332417707e-05
-3.15047921530489e-05
-4.1770768995138e-05
2.38555425122769e-06
-4.61490797305988e-05
-5.16758716693994e-05
-3.26028497071981e-05
-4.27842649050596e-05
-3.09714720689253e-05
-2.25275264950184e-05
-3.36205531110993e-05
-3.15614114653092e-05
-3.40160013300626e-05
-2.52339410487371e-05
-2.36379604660831e-05
-3.05635232887974e-05
-4.02818315222825e-05
-2.09290021274535e-05
-3.89277077815462e-05
-3.24986615967546e-05
-9.50747788861685e-06
-6.50480152390261e-05
-2.72608466070981e-05
-6.21106540347009e-05
-8.05353850058043e-06
-2.00444825740791e-05
-2.75078294426097e-05
7.6980661254903e-08
-3.4859359795632e-05
-2.1364467055787e-05
-3.42078504601773e-05
-2.79055944574653e-05
-4.81822376306939e-05
-3.81484880153845e-05
-3.63524861740771e-05
-5.61808627885319e-05
-3.6467947364708e-05
-1.08683222075147e-05
-2.39532419772693e-05
-6.73641290993357e-05
-1.52494094061272e-05
-1.50283923824784e-05
-3.59761030747624e-05
-2.8673419061161e-05
-3.21636940360895e-05
-4.45235551147485e-05
-2.80065001127548e-05
-1.98090915547827e-05
-3.45335014084439e-05
-4.46092816908009e-05
-3.59035453422161e-05
-3.48522919569014e-05
-4.68475182957516e-05
-2.57057133875224e-05
-3.26228779266538e-05
-4.69598417088659e-05
-1.07564533322486e-05
-3.01013217066736e-05
-2.67321997761229e-05
-3.94252465835419e-05
-3.02399190780103e-05
-1.56943731849349e-05
-3.30605248990852e-05
-2.47262702023269e-05
-4.61659553363527e-05
-3.2727721402309e-05
-9.10309695726905e-06
-3.5138443218973e-05
-4.84334526578311e-05
-3.26043359680563e-05
-2.47229897694431e-05
-4.13451117314556e-05
-1.4943580417618e-06
-2.38238976897136e-05
-3.05083198459745e-05
-1.45084902755688e-05
-5.88213997524465e-05
-2.61511873813001e-05
-3.3543043018413e-05
-1.19482028563042e-05
-4.62567455963856e-05
-3.64614303830824e-05
-3.19056242565119e-05
-3.6799091949268e-05
-1.30915873010347e-05
-4.2473875419553e-06
-7.79656211148436e-06
-8.34757516078191e-06
-4.68313613077363e-05
-3.90343054121533e-05
-1.65118488892552e-05
-3.6723575728686e-05
-2.02143965745774e-05
-2.76789993365071e-05
-5.46760511103442e-06
-5.22348890470003e-05
-3.14905960022582e-05
-1.73170986224662e-05
-4.23297615681298e-05
-4.03441604799929e-05
-1.84961879818509e-05
-1.28228301069519e-05
-3.72383130276993e-05
-4.35696449557555e-05
-1.18757488291542e-05
-1.68599842231016e-06
-2.04488330472987e-05
-6.31698543463859e-05
4.7043827099525e-06
-4.03708107679195e-05
-3.69412880558957e-05
-3.47057743367312e-05
-4.82279585097853e-05
-3.22420192466784e-05
5.12190660390868e-07
-4.32852460661195e-05
-1.7717999235058e-05
-2.09191917850193e-05
-6.82681553759829e-05
-1.14019165652456e-05
-5.34638743243598e-05
-3.22488185668632e-05
-1.64268197608256e-05
-3.14799057867959e-05
-2.04020643232585e-06
8.20851847560259e-06
-1.41344151854756e-05
-6.38104429427626e-05
-4.86594494565416e-05
-3.43313111723998e-05
-1.8622177368826e-05
-2.0755887297229e-05
-2.10096870767713e-06
-9.45531301846792e-06
-3.69408801608628e-05
-7.98517822840454e-06
-3.26207751317387e-05
-4.5446131857547e-05
-1.93111126280208e-05
-3.61777241313158e-05
-1.40652983389535e-05
-2.9975616932827e-05
-4.61182995104625e-05
-5.48857043222244e-05
-3.46888736773797e-05
-7.06661060767139e-05
-1.84160233886206e-05
-6.96800764954556e-05
-2.21780494864068e-05
-1.12079929050554e-05
-2.0972008722545e-05
-4.56879057207684e-05
-4.06083753407296e-05
-2.91008583907293e-05
-1.42449814541169e-06
-2.73080725040395e-05
-2.77500378194014e-05
-3.09461651636155e-05
-2.17756209169415e-05
2.88425829943561e-06
-2.46491320933928e-05
-6.03391500273866e-06
-1.21982902671224e-05
-1.79494859429906e-05
-4.24865818388818e-05
-7.67548419983594e-06
-1.2844072809756e-05
-2.22074555671529e-05
-3.50063470532932e-05
-3.98137526079884e-05
-1.01301086030466e-05
-1.56830604836552e-05
-3.71153544353895e-05
-3.17886347687364e-05
-1.57027656426413e-05
-6.59911071652747e-07
-1.15072152996127e-05
-6.43583204222698e-06
-1.7489835335215e-05
-4.51188389940488e-05
-5.07391070162324e-05
-2.55585252689725e-05
1.08499119824978e-05
-3.842510566623e-05
-1.9165711079446e-05
-1.50414404446983e-05
-2.96463838043243e-05
-1.48068998275443e-05
7.922194825752e-06
-1.39230106873612e-06
-4.93060246669505e-05
-4.73882818657498e-05
-7.15964074081468e-05
-9.41040899763058e-06
6.24490971418966e-06
-2.40524399495052e-05
-2.37495232935978e-05
-1.4366666107946e-05
-5.19051730700074e-05
-2.97912625566373e-05
-4.65653018186927e-05
-2.38516820546702e-05
-1.26708455302434e-05
-3.2041231014797e-05
-6.17955150799129e-06
-5.39652523275223e-05
-4.32688630519374e-05
-3.15024712952141e-05
-5.09213407296895e-05
-2.3628449339759e-05
-1.43902763531014e-05
-3.38849816652754e-05
-2.82999558734126e-05
-3.7670072451882e-05
-3.3833632968528e-05
-4.34527406855461e-05
-3.80327217048342e-05
-3.81451912686117e-05
-4.68905178636443e-05
-1.66065712723898e-05
-1.03116649509129e-05
-2.23705358974172e-05
-2.88060962937179e-05
-1.32554602478731e-05
-2.99555501734196e-05
-3.20076532431417e-05
-2.68839528217023e-05
-4.26300714173777e-05
-2.22144812363027e-05
-4.36279521794582e-05
-2.25336357159432e-05
-1.29379189962892e-05
-3.88209978917913e-05
-2.69052149020571e-05
-9.92342436836452e-07
-3.26499480069974e-05
-1.93839221530047e-05
-4.08075458557787e-05
4.02488754527068e-06
-3.89908461749635e-05
-3.81259293718096e-05
-1.55761508384396e-05
-4.09644332903305e-05
-2.13452295519448e-05
-7.0117257539706e-06
-1.28233154710424e-05
-7.28106677493986e-05
-2.75616268470874e-05
-1.1913391534586e-05
-3.7959631859253e-05
-1.30631598324421e-05
-4.90761405953463e-06
-3.41439480836972e-05
-3.79718010054534e-05
-2.63276970980001e-05
6.19703440362641e-06
-2.37630933100608e-05
-2.51576355799475e-05
-2.08354888049175e-05
-2.65056025828174e-05
-4.73012494064082e-05
-5.05704592431526e-05
-1.28162167581123e-05
-3.71974565681906e-05
1.30564476105244e-06
-7.00835855956105e-05
-6.60817178345519e-05
-4.47464859405997e-05
-2.45287403113041e-05
-4.74544682109727e-05
-4.6907787979588e-05
-4.76697099188522e-05
-3.75334190524868e-05
-2.01969992097812e-05
-4.34528046456959e-05
-1.2560048911643e-05
-2.25474102089631e-05
-5.84524992430159e-05
-5.34566605046962e-05
-2.35571393109257e-05
-2.79030466923337e-05
-4.98958751836048e-05
-4.07579679560025e-05
-4.18089582660079e-05
-3.06686835741005e-05
-3.69751210351845e-05
-3.08559802594708e-05
-2.22664543945756e-05
-2.82433122005603e-05
3.58905884999438e-06
-2.15942021066533e-05
-2.53335224241243e-05
-3.79098920139932e-05
-3.99644984052425e-05
-3.37737768291969e-05
-5.05290487392675e-05
-7.99908855337344e-06
-3.10585524982076e-05
-4.49799917665686e-05
-5.02736381941284e-05
-3.30746540364402e-05
-2.72017366851337e-05
-4.59549314513341e-05
-3.71743129379121e-05
-2.81013509778858e-05
-2.60054585657642e-05
-1.7042484480955e-05
-2.83339432163301e-05
-5.49505321908897e-05
-2.72361414831012e-05
-2.46723837490754e-05
-2.15080005548439e-05
-4.98959795219843e-06
-3.53290295403867e-05
-6.35558216629145e-05
-2.36052797251609e-05
-3.06175284269593e-05
-3.59774625148413e-05
-2.94831651906362e-05
-3.43082243844918e-05
-4.24930729337585e-05
-1.20128259667235e-05
-2.94528018923596e-05
-2.85089886752485e-05
-2.31755302389424e-05
-2.9859818856688e-05
-4.07136417579245e-05
-3.31519503321371e-05
1.54169831502267e-05
-3.32448835525166e-05
-2.27888685903518e-05
-3.46928113544691e-05
4.24208170202155e-06
-1.94200737889805e-05
-3.00482845626786e-05
-4.21833296818338e-06
-4.64008882935228e-05
-5.51279088776371e-06
-1.92125372172006e-05
-2.25170666949206e-05
-1.8326480854628e-05
6.28601220157655e-07
-2.87585730404983e-05
-6.5074371858157e-05
-1.73988548081491e-05
-4.20669837891555e-05
-5.29252616670751e-06
-1.42135985845484e-05
-5.68194453381834e-05
-2.47000109096731e-05
-1.74074862181062e-05
-5.1754351356319e-05
-3.56350477803768e-05
-9.82432890432538e-06
-1.85930678565719e-05
-2.78662405334214e-05
-2.0766022689662e-05
1.61795797476109e-05
-4.75656276209783e-05
-3.90485880616018e-05
-3.57702870571751e-05
-8.60423337869929e-06
-8.86949639618502e-06
-3.63067630732659e-05
-4.05935322955631e-05
-2.21585290364571e-05
-4.51301898187146e-05
-4.00707485230093e-05
-1.43273753481652e-05
-3.58998599010109e-05
1.00222192393182e-05
-4.82542367045386e-05
-1.63631926088351e-05
-3.72360638062748e-05
-1.71896202725707e-05
-4.09388099739789e-05
-2.15961311004981e-05
-2.44770108815145e-05
-2.82262489523405e-05
-2.41585060756609e-05
1.56312296498549e-06
-2.7874055689853e-05
-1.88707263316751e-05
-2.91399080467924e-05
-1.71973283959803e-05
-7.02825680500333e-06
-1.98521613095705e-05
-4.17797523589912e-05
-2.1686758330702e-05
6.06698174915238e-07
-1.83221059466541e-05
-2.82303622427369e-05
-1.38834526383301e-05
-4.67388163753486e-05
-3.66936088458228e-05
-3.46448630142455e-06
-3.87452228111455e-05
-2.95784012514245e-05
1.50557400805356e-06
-2.45818367109955e-05
-4.40212919494285e-05
-4.56280768489683e-05
-2.36913616486342e-05
-4.23366158476335e-05
-3.07507777670054e-05
-1.26741555616812e-05
-1.37646310298883e-05
-3.11055409331321e-05
-1.62959241449174e-05
-4.18718389499114e-05
-3.60958393375917e-05
-2.58893056182534e-05
-5.3664102802147e-05
-1.40359528203084e-05
-5.04242425952257e-05
-2.83518685871182e-05
-5.65281581870286e-05
-1.79818639689323e-05
-3.90099845017205e-05
-1.11215241888199e-05
-7.90417388068756e-07
-2.82923512600409e-05
-3.56912616562811e-05
-4.77518028878718e-05
-3.25124006137182e-05
-1.79528084122159e-06
-1.02306273230179e-05
-2.20657560593921e-05
-2.2155307864166e-05
-3.68180130253161e-05
5.61540988366467e-07
-3.84150324231813e-05
-9.90602004502999e-06
-2.76467250865138e-05
5.33213011545053e-06
-2.05514522865775e-05
-8.88471813763388e-06
6.73018169531254e-06
-4.29088754992162e-05
-3.15217389797148e-05
-2.76742925552763e-05
-3.49680898637061e-05
-3.75214877736399e-05
-1.70453962761545e-05
-6.9084293766759e-06
-2.37232662813897e-05
-4.1848354674824e-05
-5.08379643433812e-05
-1.53761880580716e-05
-4.16818677143579e-05
-7.51398548796333e-05
-5.70097015796034e-05
-2.72226873672093e-05
-8.12496497345515e-06
-3.06565266678856e-05
-4.23197246515925e-05
-4.04183965225908e-05
-2.64221010954929e-05
-4.65385928024435e-05
-7.95627139574527e-06
-5.88562516316547e-06
-3.69620749103634e-05
-1.85460756860718e-05
-3.58605880169386e-05
-1.30966846036169e-05
-5.18284986062021e-06
-1.92796527868743e-05
-4.17438602193454e-05
-2.06431642815035e-05
-3.32448707617561e-05
-4.57132747838605e-05
-3.99035622981048e-05
-4.08077715297489e-05
-2.66353776871425e-05
-4.90132666086312e-05
-2.15116966033289e-05
-1.44365971249036e-05
-4.12586486168105e-05
-5.81033404739658e-06
-3.15605428831125e-05
-3.20911213243978e-05
-4.40117430495624e-05
-2.42348737147001e-05
-3.46320703446519e-05
-4.80051749997397e-05
-1.29439569833367e-05
-2.72348682643984e-05
-5.13427406482979e-05
-2.9446532989667e-05
-2.31088999548739e-05
-3.27404233045161e-05
-4.00263792741426e-05
-4.96418602711496e-05
1.40155310189361e-06
-9.45187205497241e-06
-8.91296919682608e-06
-2.12095982739737e-05
-2.19819809819392e-05
2.4581542642948e-06
-2.48361867141675e-05
-3.59723216501254e-05
-6.93483336065903e-05
-2.42661234908072e-05
-3.02634746512973e-05
-2.54180400224116e-05
-4.08211183685321e-05
-2.00349619575846e-05
-1.48321457043184e-05
-2.66311076495553e-05
-1.05233741320442e-05
-1.491168567384e-05
-2.27763344782126e-05
-2.79090584926826e-05
-6.3967224955559e-06
-2.13549905355684e-05
-3.58715637305298e-05
-3.0074627081991e-05
-2.72013371954976e-05
-3.13665347926202e-05
-6.04282412878263e-05
-1.78395214697974e-05
-2.73881120572639e-05
-4.97862992455095e-05
-3.64439485841424e-05
-9.84682696984226e-06
-5.72679364496718e-06
-2.84426349580567e-05
-3.0980323372674e-05
-4.49580410870643e-05
-3.02106722545233e-05
-1.57630762768653e-06
-1.68356590518233e-05
-6.04811631967047e-05
-4.24012090015186e-05
-4.93499954564568e-05
-1.74823014873079e-05
-1.39634096134252e-05
-2.89425055515009e-05
-2.55483832256538e-05
-3.64226028574435e-05
-3.88025313088168e-05
-2.25801200770787e-05
-6.03535643808414e-05
-4.06830941322882e-05
-5.7144807932647e-05
-4.5140949010958e-05
-3.65192379204011e-05
-1.60537093526268e-05
-4.06853128025159e-05
-2.1745845445715e-05
-3.45332225050276e-05
-2.2870885908487e-05
-4.56522926222122e-06
-4.55459426234139e-06
-1.31318662697379e-05
-3.90081675375382e-05
-5.6760251202927e-05
-7.01115925015667e-06
1.17647863409906e-05
-3.66324847247632e-05
-2.0877053932318e-05
-2.07436477566666e-05
-3.05457601083787e-05
-2.89120560734305e-05
-6.62182486170325e-06
-5.0297316160765e-05
1.93775956423713e-06
-3.28050092584678e-05
-1.59171384212225e-05
-4.50168241188102e-05
-3.96406792591956e-05
-2.37313710146501e-05
-2.71701020635397e-05
-2.75962347044505e-05
-2.8776611581283e-05
-3.28774432646718e-05
-3.91393553928884e-05
-2.95762549305138e-05
-4.17859749676153e-06
-2.72870131053688e-05
-2.68781017531398e-05
-2.09595967012326e-05
-3.5426034951715e-05
-3.9089976969106e-05
1.57241723459864e-05
-4.1041612895931e-05
3.48530982264865e-06
-4.89720784365201e-05
-3.41099413914623e-05
-3.30289896180619e-06
-2.8075453654619e-05
-1.64738194512178e-05
1.71507981364713e-05
-4.21402480649109e-05
-9.60257306703146e-06
-4.67494030629883e-05
-2.62942748154271e-05
-4.91758551632146e-05
-4.73914726287228e-05
-3.40106634931968e-05
-2.09782077180338e-05
-2.74893318604361e-05
-5.02624147320876e-05
-3.42615438497441e-05
-1.70101771084584e-05
1.93869717971331e-05
-1.32456850614825e-05
-2.46266344662555e-05
-2.3847549826548e-05
-3.62531663492811e-05
-1.68500157993637e-05
-1.64612466058865e-06
-5.0123346579724e-06
-3.73002819093029e-05
-2.899735856174e-05
-3.31160536013665e-05
-2.46335076628812e-05
-3.55772724400095e-05
-3.06178433426044e-05
-2.79857257510283e-05
-3.05036279415322e-05
-3.25838967714267e-05
-2.06296814862524e-05
-3.31628292844872e-05
-2.38064547242339e-05
-1.09784144662406e-05
-2.78877114420322e-05
-9.6041183560365e-06
-8.33991986581e-06
-4.7523533998063e-05
-9.25433088910559e-06
-2.3669682351091e-05
-2.30906761176583e-05
-1.13531582965238e-05
-2.03191805643527e-05
-3.38049006616852e-05
-2.31177680730741e-05
-2.51385021729795e-05
-4.06408859303222e-05
-5.98845534453072e-05
-3.73005308139589e-05
-1.73666277670133e-05
-4.1084890507612e-05
-6.54383054080346e-06
-7.02661417364344e-06
-3.6702815576255e-05
-4.97579196419409e-06
-1.51949691493081e-05
-4.42418413920507e-05
-3.17794042679544e-05
-2.36550864924705e-05
-3.39265997592394e-05
-3.82869980502353e-05
2.96284498282402e-06
-2.27933637979245e-05
-1.08617359848545e-05
-3.82434081200666e-05
-7.82819064255497e-06
-1.77671468030904e-05
-1.96385812313177e-05
-5.85289721268431e-05
-4.08590562597583e-05
-2.42504158668064e-05
-3.22837361376862e-05
-2.53320745382456e-05
-5.41289355318042e-06
-2.0153677609327e-05
-1.2738227069957e-05
-2.39080389751793e-05
-7.17202776243009e-05
-4.05425286230745e-05
-4.34720854137528e-05
-3.76441017637107e-05
-3.86414626861828e-05
-1.18667976206775e-05
-3.3204496217254e-05
-3.13504081514631e-05
-1.19772855522106e-05
-3.98973331872363e-05
-5.19657247789933e-05
-2.88899564975789e-05
-5.28729422665329e-05
-2.76614829391332e-05
-2.62852194597116e-05
-4.16494477327758e-05
-2.00069540545128e-05
-5.00283150863763e-05
-4.62850752859165e-05
-1.63575157476443e-05
-7.17740932390712e-06
-1.52212659977581e-05
-4.23863981062834e-05
-5.12181644862607e-05
-4.4822022926276e-05
-2.26191994254411e-05
-3.46686247969009e-05
-4.62594297345152e-05
-8.29368814114873e-06
-7.04367056760709e-05
-1.48309149353333e-05
-2.93864999155584e-05
-5.12494289765851e-05
-3.03064279201173e-05
-6.78953161705585e-06
-2.64233789147361e-05
-5.5181664440202e-05
-1.18079348795961e-05
-4.1840092808916e-05
-2.2944699682554e-05
-2.90021084164218e-05
-1.87684558258358e-05
-3.7122155478442e-05
-5.33032723812305e-05
-9.60202411139682e-06
-6.29500374087989e-05
-4.8445948103778e-05
1.07693184342993e-05
-3.25518338003442e-05
-2.77784608191226e-05
-1.53781780926747e-05
-3.11091793865285e-06
-2.49880289084367e-06
-1.58321569963428e-05
-3.78349037711714e-05
-1.80315927188324e-05
-5.86238185882373e-06
-2.55319246335821e-05
-1.1755855137629e-05
-5.28777522924552e-05
-6.42745193253126e-05
-2.14237661340006e-05
-4.36219741127908e-05
-2.57889905320404e-05
-3.22367623227169e-05
-3.59774698445001e-05
-2.21893969716473e-06
-1.02695079264028e-05
-3.06970614403953e-05
-3.74172700220641e-05
-5.57712298753978e-05
-1.21924824791097e-05
-3.93120083481953e-05
-3.91181057734332e-05
-4.66151913010178e-05
-4.1913852130412e-05
-1.92602672226929e-05
-2.91831439536167e-05
-3.3408551703873e-05
-1.72670088339294e-05
-1.75169240247065e-05
-5.16398528187511e-05
-4.64196575817268e-05
-3.21098338453634e-05
-1.09539617838579e-05
-1.72622018431841e-05
-5.26276286406368e-05
-1.52321880615641e-05
-2.77483475082135e-05
-1.96720993392619e-05
-1.98051977393272e-05
-4.62254925674913e-05
-2.75243177837022e-05
-4.86642742414555e-05
-1.6708598688816e-05
-2.16426605866436e-05
-4.99577475405944e-05
-2.23408558184608e-05
-4.44927209677302e-05
-8.15715487259042e-05
-3.77497202988601e-05
-3.48519156236477e-05
-1.05985077765603e-05
-2.36047418249551e-05
-4.48083935007636e-05
-2.75130139935592e-05
-1.71913679121403e-05
-2.67860786685576e-05
1.20463372720197e-05
-3.29273529631832e-05
-4.22878207915287e-05
-2.76453698833166e-05
-3.4613730292606e-05
-1.48824058439153e-05
-1.79551999242843e-05
-3.12466144723364e-05
-3.82210632208544e-05
1.11220715776109e-05
-2.89416484566277e-05
-6.55354333167289e-06
-2.36156294789519e-05
-2.20626347376066e-05
-3.33828753980617e-05
-3.45810583159656e-05
-3.30858191107342e-05
2.44535646036647e-06
-4.19970481222649e-05
-3.60140796674783e-05
-4.28873603333023e-05
-2.81038010113231e-05
-3.72849701484313e-05
-1.85556797049118e-05
-3.30139955708973e-05
-3.26268839420466e-05
-3.94328525533159e-05
-2.50237079515713e-05
-1.83807161432231e-05
-4.67163224109632e-05
-3.41788060787376e-05
8.07159171677142e-07
-3.74110881021257e-05
-6.76412958692905e-07
-1.19096791023791e-05
-3.55757717604284e-05
-2.6485908955447e-05
-3.07232683283424e-06
-3.79252271651116e-05
-1.4722471986035e-05
-4.59951849665706e-05
-4.8652202568855e-05
-1.35959028043135e-05
-1.29562076122458e-05
-1.93880669158495e-05
-4.20565803991867e-05
-3.23533916363444e-05
-1.24670584849081e-05
-2.26253531489796e-05
-3.24550150708864e-05
6.95039259143555e-06
-2.36303390948586e-05
-5.07329700612917e-06
-3.86377166174204e-05
-1.59867958968449e-05
-3.27244928754738e-05
-1.99505660475797e-05
-5.19406245798769e-05
-3.49780075016942e-05
4.09876605206782e-06
-3.18807662499682e-05
-1.87959277209264e-05
-4.08415508738785e-05
-2.80864021944871e-05
-4.74033372053101e-05
-1.66365736197057e-05
-5.43969709007734e-06
-4.15173668576104e-05
-2.04730111135918e-05
-2.04927607435427e-05
-5.31955154102137e-05
-3.24010276628279e-05
-1.98950099955693e-05
-3.6372115585112e-05
-1.01114844701813e-05
-3.90882128977047e-05
-4.08741171158406e-05
-7.26399268659195e-05
-4.00494312850929e-05
-1.94233949730381e-05
-1.8497250431464e-05
-9.25986409526354e-06
-3.35137002826372e-05
-3.49448897554405e-05
1.18367264661374e-05
-2.85631136394174e-05
-2.90338185901828e-05
-3.00410872903167e-05
-3.63398088329519e-05
-5.93336953137771e-05
-3.09633986052742e-05
-3.04150769292308e-05
-2.62019801127507e-05
-4.89833433494785e-05
-5.13123233277311e-06
-2.3915046855976e-05
-2.35211556024767e-05
-4.6144517050533e-05
-4.52309152864431e-05
-5.77754345030101e-05
-3.28088008119048e-05
-2.96927288617874e-05
7.38447343421096e-06
-3.82761081298334e-05
-5.44631848483951e-05
-2.2172882367598e-05
-4.76847270431879e-05
2.02796598530313e-08
-1.49558052780836e-05
-1.51453150748254e-05
-1.07147352840011e-05
-8.46176350140455e-06
-6.90465815459977e-06
-1.15714316995753e-05
-2.51578280139841e-05
-2.04604326385654e-05
-3.72975189870683e-05
-1.77754645719472e-05
-5.94613265430233e-06
-1.15204528755992e-05
-1.01706111206588e-05
-2.55452218034395e-05
-2.49610004286236e-05
-2.53268518323405e-05
-3.71356796831119e-05
-8.86582994535921e-06
-1.93196575248694e-05
-1.9594091255587e-05
-2.65162911358609e-05
-7.18460198610228e-06
-2.63826093766721e-05
-1.50288050038841e-05
-7.56068969947912e-06
-3.52780462667716e-05
-1.26135057170776e-05
-1.44967083003696e-05
-9.11822099615216e-06
-6.11675943651952e-05
-3.71782554592652e-05
-3.06198823532379e-05
-1.6281126045268e-06
-3.32014372439383e-05
-2.71589237037614e-05
-2.1772414528144e-05
-3.46861071286106e-05
-1.6962141109891e-05
-3.20184010592126e-05
-4.15965635593911e-05
-6.39856132468566e-05
-1.2638409216852e-05
-3.45503922593347e-05
-5.95346908256283e-06
-2.27388512802926e-05
-2.86270641984292e-05
-4.16876059241752e-06
-4.91404697630052e-05
-3.74607909802525e-05
-4.96701629590524e-05
-3.12206762788311e-05
-3.06639861486543e-05
-3.4366179305636e-05
1.45261900841278e-06
-3.0501287743899e-05
-2.03024424923113e-05
-5.85609613393073e-06
-4.37937960737944e-05
-2.72799497214254e-05
-2.7725524058346e-05
-1.96972305571621e-05
-3.20237473119659e-05
-1.16447330250933e-06
-5.84253332525319e-05
-1.10453992269754e-05
-3.35668516476536e-05
-3.68079068332105e-05
-5.03567540858588e-05
-2.62933331503571e-05
-3.77089478120749e-05
-3.65141431255939e-05
-4.1261593248564e-05
-3.12112770756986e-05
-1.25336428562424e-05
-6.54244152882431e-06
-3.26758399788478e-05
-7.07326739753652e-05
-2.99545235722624e-06
-7.03635330554391e-06
-5.38045073069871e-05
-1.60269773396201e-05
-2.82453554467994e-05
-3.87118646842574e-05
-3.95078478986369e-05
-1.83597338734034e-05
-9.39906235133645e-06
-1.92152986686939e-05
-2.16621480593804e-05
-8.59707756729079e-06
-3.16685451350515e-05
-3.90715113207438e-05
-2.74193958322907e-05
-2.98011007269514e-05
-2.02650559544681e-05
-3.4038392235244e-05
