# Supplementary material for: Research on computational propagation and identification of mine microseismic signals based on deep learning
Source: PLoS One. 2025 Oct 22;20(10):e0334641. doi: 10.1371/journal.pone.0334641 (PMC12543183; doi:10.1371/journal.pone.0334641)
Supplement: S7 Data — (ZIP) [file pone.0334641.s007.zip › 000100900001593.xlsx_0.txt_24.txt.txt]

-5.43396721562158e-05
-4.39392181843221e-05
-2.991879155888e-05
-5.33949030370743e-06
-4.97207209489784e-05
-9.88643879181607e-06
-3.80117189894452e-05
-1.01009780911359e-05
-5.07123290227103e-06
-3.8911801636765e-05
-3.03462177214327e-05
-4.12700309914992e-05
-4.28788866297884e-05
-2.5344036135198e-05
-3.40906489505958e-05
-1.22825242591441e-06
-1.08443473676601e-05
-1.75879012206424e-05
-4.67427939371517e-05
-3.42453919101971e-05
-2.18295554083495e-05
-1.61080997786168e-05
8.44423956700832e-06
-3.79462850495067e-05
-1.19231887685659e-05
-4.46331506580381e-05
-4.76851814058458e-05
-1.92727113901584e-05
-5.00495782739953e-05
-4.54179231956268e-05
-1.87257657233927e-05
-4.08378764628669e-05
-1.59324445682164e-05
-3.17702600652459e-05
-1.69613513887849e-05
1.20874356259243e-05
-2.97578914924534e-05
-4.11818711252245e-06
-4.51859727395516e-05
-2.1480156902383e-05
-9.82022951245927e-06
-4.61606386238881e-05
-2.40771102861368e-05
-2.50230369661234e-05
-1.84408061555608e-05
-8.15341466559784e-06
-1.76367473465405e-05
-1.39679809125945e-05
-3.99254460236432e-05
-3.32405046070524e-05
-3.17357528887748e-05
-1.3388039483676e-05
-2.18158697835864e-06
-1.61961023460483e-05
-3.22547930954165e-05
-3.57132986551523e-05
-2.4765309262363e-05
-2.92937417772202e-05
-9.96351259399268e-06
-4.82098123220801e-05
-3.2007620655663e-05
-1.4290788624549e-05
-1.07245112516563e-05
1.24260700202781e-06
-2.66263814855027e-05
-4.94990355965359e-05
-3.81522056115459e-05
-2.37406804571266e-05
-2.75470502573938e-05
-6.8151332553617e-05
-5.26618024578815e-06
-5.60317838279262e-05
-2.82759393643987e-05
-2.65029532492656e-05
-4.3078681218403e-05
-3.43627319665786e-05
-2.91044387147309e-05
-1.36994822875197e-06
-2.01396565625316e-05
-4.48624404792786e-05
-1.2000193009173e-06
-4.78973352052787e-05
-4.11612589911373e-05
-1.90100289611761e-05
-2.57506342136595e-06
-5.28078339147483e-05
-2.48502492521838e-05
-6.24826429568307e-06
-3.22901546368656e-05
-3.69188464556678e-05
-1.60956903745734e-05
-2.65745072952414e-05
-2.81242655205793e-05
-2.31103433803959e-06
-1.97240822679411e-05
-4.36726731598631e-05
-3.86346488100334e-05
-2.33787565266426e-05
-1.33396190482765e-05
-3.65914965027983e-05
-1.05693498950374e-05
-2.45144585977784e-05
-1.95056353112742e-05
-1.62226518149076e-06
-3.82761664731991e-05
-4.28032475230307e-05
-6.31745950900253e-05
-1.73052159744267e-05
-6.44101032448032e-05
-4.09161250520945e-06
-1.58636025271134e-05
-2.96560109365356e-05
-3.19738512307012e-06
-3.57173105856754e-05
-1.92043201291816e-05
-8.94098327519038e-06
-2.09293462862126e-05
-1.26441250363031e-05
-2.99726687523653e-05
-4.58953453796524e-05
-3.83516830808982e-05
-2.31591740543591e-05
-3.31907118541432e-05
-3.11545573544652e-05
4.19367969451177e-06
-2.36456076201296e-05
-4.57167159709537e-05
-1.14073166419037e-05
-2.97286662328661e-06
-2.64094548012405e-05
-5.41550769117965e-05
-3.87730569350195e-05
-3.11131157290332e-05
-1.07095926148409e-05
-9.59052939241234e-06
-1.66147363952672e-05
-2.12712232547715e-05
1.77557300665052e-06
-2.92077821347589e-05
-1.72456268731671e-05
-4.20984204928717e-06
-2.88179427453847e-06
-1.81926718694982e-05
-3.25361422203812e-06
-4.30062398540514e-05
-2.34707916003492e-05
-6.37778341884232e-05
-4.51654365141083e-05
-3.25354686699531e-05
-4.70909933363686e-05
-1.34557491833129e-05
-2.62611341612343e-05
-3.66692474017366e-05
-1.97046812826991e-05
-4.47864272045276e-05
-4.37066725055168e-05
-5.29719670266974e-06
-8.32573821626318e-06
-2.06806602731492e-05
-4.70294858772186e-05
-4.59704841785218e-05
-4.08624163786336e-06
-2.89219197752793e-05
-5.44994791292198e-05
-1.65448372938746e-05
-4.77400804970412e-05
-3.92674664555021e-05
-4.482507917551e-05
-2.28213570217968e-05
-4.05208237658003e-05
-9.21410583468961e-06
2.54331702962516e-06
-3.23976644261237e-05
-4.94902588149018e-05
-3.0914966918499e-05
-3.47986351032827e-05
-3.36411266370014e-05
-5.56964590140509e-05
-3.83558695496006e-06
-5.05604260571804e-05
-2.20037452215889e-05
-1.82672741735502e-05
-3.58939421331853e-05
-4.4010594446625e-05
-3.03033278359796e-05
-6.25755640957479e-05
-1.70911608942582e-05
-2.66292301482619e-05
-1.32121407175556e-05
-6.88455709447476e-05
-3.98795344221112e-05
-3.57632189681351e-05
-1.69355725297644e-05
-2.86249688790712e-05
-1.90637662653284e-06
-2.77020884020567e-05
-3.35282971713487e-05
-1.36876692398433e-05
-3.62754574001293e-05
-4.17610786366438e-05
-1.98568056449639e-05
-2.40604218154168e-05
-4.20597128177451e-05
-2.22850131895582e-05
-2.02725407711545e-05
-3.28274096889702e-05
-1.11556237658555e-05
-2.65841626890142e-05
1.58513699926179e-05
-2.31950752553712e-05
-1.47786217035386e-05
-4.22383967552675e-05
-1.56673360607716e-05
-2.63238292472156e-06
-3.2174583152641e-05
-3.39205792343719e-05
-3.35862224290471e-05
-4.34651966869368e-05
-5.08516891318481e-05
-5.0954799076182e-05
-4.8611163548211e-05
-6.06165347284166e-06
-2.97192512631135e-05
-4.91300727012891e-05
-4.49916704940265e-05
-3.3369952059974e-05
-8.55250395194684e-06
-3.82330558728415e-05
-4.13849905072144e-05
-2.678205418001e-05
-1.81112385323079e-05
-3.01141662019009e-05
-1.44796373812319e-05
-3.93264052070235e-05
-2.68301973064858e-05
-1.36235346810605e-05
-5.15575300962582e-05
-2.07651466562756e-05
-1.55154867845603e-05
-5.54805802207218e-05
-3.58450571947549e-05
-1.24508526570438e-05
-4.41115286548903e-05
-6.76757189383028e-06
-1.65180063769036e-05
-4.87211513590857e-05
-1.40678371924367e-05
-3.85178027898377e-05
-1.7361026102042e-05
-4.85715157418175e-05
-3.42821743975399e-05
-1.9841824026849e-05
-4.25670217906125e-05
-2.03252153806648e-05
-1.46451273582779e-05
-2.38291277241455e-05
-2.31720878427777e-05
-3.65527037455182e-05
-1.26787965563708e-05
-1.13355884179633e-05
-1.68333092947804e-05
-1.69005373449234e-05
-1.31918519445638e-05
-1.47669550803924e-05
-2.80614774971279e-05
-2.3626426945022e-05
-3.57853755308604e-05
-9.70413152028936e-06
-3.07617743607003e-05
-1.32224057613859e-05
1.08448776905083e-05
-4.78127158890975e-05
-4.85117866893738e-05
-2.37153156428654e-05
-2.36791152379314e-05
3.6595331054259e-05
-3.22281861387467e-05
-1.23984223440299e-05
-3.46193071269344e-05
3.67286338980679e-06
-3.84109696625808e-05
-4.63899336553098e-05
-2.74601707944168e-05
-4.02907617257136e-05
-6.05025343396377e-05
-2.16158792716961e-05
-2.03811651476384e-05
-4.10348525471772e-05
-5.71674963537609e-05
-2.11764196622856e-05
-3.36219224034923e-05
-4.10102101243793e-05
-3.01586875546103e-05
-2.93298361873016e-05
-2.1320264172983e-05
-5.25609248622915e-06
-2.1198853210265e-05
-2.98768114760708e-05
-6.72289069491366e-05
-3.15475655889641e-05
-7.55450746966356e-06
-4.36108911272453e-05
-5.60027308723382e-05
-5.56804198227565e-06
3.94440192925929e-06
-4.86977076204884e-05
-2.32513426465019e-05
-2.37753931800238e-05
-3.70980688275127e-05
-3.43096707998643e-05
-2.40123006822972e-05
-3.20612695203552e-05
-6.19059241247745e-05
-2.80616640262752e-05
-5.70856136884164e-05
-4.14526182494038e-05
-3.38729826861873e-05
-5.72791341299955e-05
-3.63179817069491e-05
-3.23474162050087e-05
-4.5634191612353e-05
-2.61591543069406e-05
-1.30702731661647e-05
-1.56610587639687e-05
-9.61800586846429e-06
-3.39945640640299e-05
-5.69044157686557e-06
-5.674373420882e-05
-4.00105205868018e-05
-4.41907239739507e-05
-4.54779642283676e-05
-3.12145610840583e-05
-4.64173585584817e-05
-3.34744365061279e-05
-6.1083898689272e-05
-2.32825152873492e-05
-3.1293025582846e-05
-3.66519610387193e-05
-3.50816668898735e-05
-3.64896593721481e-05
-4.21708012074894e-06
-1.64385559444309e-05
-3.3134851297383e-05
-2.45582107360262e-05
-1.86806177322655e-05
-1.57262045392686e-05
-2.73287303650189e-05
-2.87655061819472e-06
-1.11550588609259e-05
-2.29643124174339e-05
-2.99868418637778e-05
-4.99247460883959e-05
-1.52588655432323e-05
-2.9627495744091e-05
-9.71730870430587e-06
-5.50827061682012e-05
-5.47839704878472e-05
-8.01636446189629e-06
-4.17607181925796e-05
-3.07097657842106e-05
-4.39021230270104e-05
-1.29195819774539e-05
-2.19956746049205e-05
-1.52834873637187e-05
-3.21570035003713e-05
-4.03884382303894e-05
-3.84095514256205e-05
-4.47427871454233e-05
-5.1779655543486e-06
-4.41500086755861e-05
-3.63831543845726e-05
-3.62383137898642e-05
-1.61644709529028e-05
-1.47562458679327e-05
-4.18140961827262e-05
-2.87967198783652e-05
-3.41877987665018e-05
-4.58431451218409e-05
-1.90542828823883e-05
-3.66259935527975e-05
-1.95749818302187e-05
-1.20022797963883e-05
-3.05044636955913e-05
-3.24668827142862e-05
-4.25852642987091e-05
-5.7322332980393e-05
1.57017944670996e-06
-1.91237579896125e-05
-3.63032279366655e-05
-4.76875976892078e-05
-1.20097685434171e-05
-3.20183133850907e-05
-6.37394748042748e-05
-5.97726678183686e-05
-5.29179511251876e-05
-3.06001459595382e-05
-2.06834399679315e-05
-4.26842697362489e-05
-2.95201235899833e-05
-1.93214185608953e-05
-2.34133388730769e-05
-3.06154558700529e-05
-2.747295160854e-05
-2.0863930951231e-05
-3.30832849550238e-05
-1.73273934015865e-07
-4.88571486976409e-05
-2.71932971534921e-05
5.4671771584849e-06
-4.00727184915696e-05
-6.04826836241378e-05
-2.41621901068339e-06
-3.22803108832118e-05
-3.09753955545733e-05
-4.25898751675192e-05
2.93737258968182e-06
-3.34483751021749e-05
-2.81876766938898e-05
-1.8993091318203e-05
-5.0230393068616e-05
-3.21245121616115e-05
-6.37065303536564e-06
-2.34422401652031e-05
-1.69331052219075e-05
-2.7080019973813e-05
-3.23710795232487e-05
-4.08830291060757e-05
-6.04402959333364e-05
-7.31412081080564e-06
-5.31399516465034e-05
3.42620041288196e-06
-3.9513286622639e-05
-3.29438799471341e-05
-2.50012360160158e-05
-4.67633059768471e-05
-1.27135195172981e-05
-3.0279951090066e-05
-1.43010649201395e-05
-1.76964286034195e-05
-2.83379418620521e-05
7.79231484715954e-06
-3.05714173881681e-05
-1.45949809834248e-05
-5.95327182197825e-05
-2.28579459081669e-05
-3.74167012390723e-05
-5.32374518920934e-05
-9.23601388690529e-06
-2.95724814638484e-05
-8.52086607520476e-06
-5.26102145892832e-05
-3.20475552170457e-05
-7.10540580276607e-05
-3.6618289353253e-05
-2.09535371544603e-05
-2.24873905933218e-05
-2.55399246877389e-05
-1.41396193578479e-05
-4.81528144647316e-05
-4.50882150418731e-05
-4.16565947311142e-05
-1.31374080902406e-05
-4.27375762110065e-05
-3.74698084723523e-05
-5.14833414989932e-05
-2.14225219653811e-05
-2.85011979490901e-05
-4.22575830743603e-05
-1.59743959401972e-05
-3.55630701157429e-05
-2.85870557307038e-06
-2.13091980978085e-05
-2.1835092510518e-05
-3.2267403352572e-05
-4.39824067788456e-05
-2.94885382621977e-05
-2.38215886362529e-05
-2.68642572588351e-05
-1.11895889780268e-05
-3.06253315366109e-05
-1.51154224222809e-05
-2.40164603822384e-05
-3.5201359198982e-05
-1.01469607386981e-05
-1.7185808915256e-05
-2.51140251609579e-05
-5.7218357189593e-05
-1.64915250251045e-05
-1.31768523026333e-05
-1.90978305895105e-05
-1.213465729044e-05
-3.12317725062106e-05
-4.39208248271122e-05
-3.69559662775104e-05
-1.68347486268251e-05
-3.35988834803686e-05
-1.16042791424277e-05
-1.82812866669118e-05
-2.80957681581113e-05
1.44167889677053e-05
-3.51583935369364e-05
-3.00956330386189e-05
-2.93136559496184e-05
-1.39036754627144e-05
-6.81310398546543e-06
1.86468938692819e-06
9.14552968274043e-07
-4.09858681084904e-05
-4.17101293586315e-05
-2.37330519400187e-05
-4.33950505705081e-05
-8.10766463329331e-06
-2.76618106295645e-05
-4.74188024329318e-05
-3.79418917753395e-05
-5.0732250080675e-05
-1.22331731084064e-05
-5.69722439611779e-06
3.22237767823188e-06
-4.12399195189996e-06
-4.97378981319906e-05
-3.86346058845928e-05
-3.62681247199565e-05
-5.09319647637895e-05
-3.50977749817895e-05
-6.18872854709586e-06
-2.30502585900088e-05
-2.62405082815492e-05
-5.35879136397103e-05
-3.09007058166001e-05
-4.05613762498506e-06
-7.87481642225314e-05
-3.07651930800789e-05
-4.93076822488166e-05
-2.36964223800351e-05
-4.4177489544817e-05
-2.96282629878013e-05
-3.1097523204029e-05
-4.71109266581309e-05
-2.22417022902062e-05
-2.43447442749355e-05
-2.64994891427247e-06
-2.43792177833615e-05
-5.49163764046538e-05
-1.72103017641461e-05
-3.53878957566828e-05
-6.89194777593173e-05
-2.19007993617422e-05
-4.08906182109235e-05
-4.32331857009255e-05
-5.8287356824236e-05
-3.95871918649309e-05
-4.99464339810893e-05
-2.71846571805678e-05
-2.26888265575005e-05
-2.7394875297174e-06
-1.23730400684293e-05
-4.03882958949748e-05
-2.80232324542895e-05
-3.78985601047268e-05
-4.39228222981151e-05
-2.87359138830172e-05
-2.04581064847044e-05
-1.0851335703159e-05
-1.53829056167901e-05
-3.44729299927816e-06
-2.24586649822683e-05
-2.43140245237927e-05
-1.32412027451835e-05
-5.34347837279637e-05
-1.65431626112594e-05
-2.59511351079357e-05
-4.98196362083999e-05
-2.61269958297706e-05
-5.82509398067807e-05
-3.30126411869307e-05
-4.13537666985501e-05
-5.20949306279768e-05
-4.33350249865884e-05
1.96204849736243e-05
-2.03275231606836e-05
-2.58038560468573e-05
-4.43942695911821e-05
-1.252856149587e-05
-3.5687894635664e-05
-3.43126039469075e-05
-3.25100696152923e-05
1.07446333150522e-05
-2.66514736929063e-05
-1.08314156289072e-05
-1.34776988749556e-05
-4.79964427554773e-05
-4.60344564746231e-05
-9.17779160721966e-06
5.47778852960964e-06
-9.27586786758546e-06
-5.22415752775936e-05
-1.89440245853964e-05
-3.51069835851296e-05
-3.10199428889458e-05
-2.33738326380071e-05
-3.50476697170733e-05
-2.57378133442297e-05
-5.5214250979677e-05
-1.95105924831334e-05
-2.91952591691979e-05
-3.87971751193931e-05
-2.58751018021311e-05
-4.57381341532453e-05
-1.5536235802876e-05
-4.37758605228535e-05
-3.86637214765392e-05
-3.83135486528531e-05
-2.3252119398634e-05
-5.56942146666294e-05
-4.29110987353455e-05
-4.76948384927007e-05
-6.17295264782549e-06
-1.91809962495482e-05
-3.57229695548539e-05
-2.80227351651381e-05
-3.55496020911458e-05
-3.45556707400894e-05
3.51530935714505e-07
-1.94950611402229e-05
-2.42913074504207e-05
-2.59113832600395e-05
-4.33153229795222e-05
-3.29989318703745e-05
-2.27865982428152e-05
-2.93952374646616e-05
-4.45966193244066e-05
-1.64275906506683e-05
-3.8202397750683e-05
-1.91541152777036e-05
-2.47950067603792e-05
-2.86285828023743e-05
-4.6450499678618e-05
-1.70246212261296e-05
-3.09896760717577e-05
-4.33041608853179e-05
-2.14182081010709e-05
-3.63628852144892e-06
-3.8704432916411e-05
-4.75133326540442e-05
-4.15493802064532e-05
-7.31050770938069e-06
-4.20042523256734e-05
5.13787260231465e-06
-4.02425051920505e-05
-3.16778685755079e-05
-2.30904034200164e-05
-2.65642171250296e-05
-2.20422594459276e-05
-2.81401452748821e-05
-2.73001926811694e-05
-3.75696267987327e-06
-4.56340275696658e-05
-1.54601061523947e-05
-6.89155314551631e-07
-2.12104541850154e-05
-9.68592956242452e-06
-1.81306189128225e-05
-2.13935163458037e-05
-1.60460705252909e-05
-7.68669861946306e-06
-5.06143809544049e-05
-8.62942026378377e-06
-1.28772388102174e-05
-1.10898924932812e-05
-2.59525556482325e-05
-4.97619720291153e-05
-2.49525893241234e-05
-1.66032425047755e-05
-3.89228617287521e-05
-9.47921453314808e-06
-2.57030526223783e-05
-3.98432065939027e-05
-2.95967541360315e-05
-4.0565728775782e-05
-1.03056631769293e-05
-6.41703573380502e-05
-3.29671004241285e-05
-2.34981964657309e-05
-1.31087519499939e-05
-2.27836210389466e-05
-4.66939930187263e-05
-2.56206143790068e-05
-1.05070644487275e-05
-4.82678267411417e-05
-3.25177046841059e-05
-3.31957335157265e-05
-4.06245406249752e-05
-1.79096320707444e-05
-1.40665606037159e-05
-2.5517517613253e-05
-3.00884642682302e-05
-4.16531091290103e-05
-4.50228464989204e-05
-2.05966735194523e-05
-2.89402647632932e-05
-3.90372039294598e-05
-4.14545028473203e-05
-6.2303453447897e-05
-2.36405569801609e-05
-2.16710326348285e-05
-3.1329847753587e-05
-3.27366433461732e-05
-3.76066285732387e-05
-3.59956018815783e-05
-3.48259497988754e-05
-4.17351025911151e-05
-1.89685074420943e-05
-5.50493444431736e-05
-2.95908654965679e-05
-3.56852309491243e-05
-3.29184081448454e-05
-5.69583843932191e-05
-6.33764790895605e-05
-1.5008361927035e-05
-3.73330619086546e-05
-1.35445213674031e-05
-1.34504806190289e-05
-3.06564211283147e-05
-3.35794731569573e-05
-4.09294376156864e-05
-2.14191100176635e-05
-4.1348400681922e-05
-2.13695249024469e-05
-4.08824194061987e-05
-3.72898596212002e-05
-1.69611396202524e-05
-3.67172230271486e-05
-1.00039212961803e-05
-1.81985814951606e-05
-1.01785473952339e-05
-2.83783362888588e-06
-3.58481034562257e-05
-4.40103230388968e-05
-3.61724138134275e-05
-5.04126971193583e-05
-1.71687612886723e-05
-3.54231860693267e-05
-2.41499339574401e-05
-4.9634016010368e-05
-1.97685880080263e-05
-4.32352986015374e-05
-3.401745610401e-06
-3.75005577557439e-05
-9.00594038053412e-06
-3.70132164429437e-05
-5.45356452651282e-06
5.69997387430839e-06
-4.99111844103622e-06
-3.29074640149978e-05
-1.29823956245671e-05
-1.64275385175501e-05
-1.60051017662615e-05
-1.98204025259965e-06
-5.09467991372206e-05
-3.71230387221018e-05
-1.1617756274199e-05
-1.4363005841806e-05
-4.72815630654871e-05
-7.66817518287101e-07
-2.06541749690669e-05
-6.38781546732517e-05
-3.68998438752194e-05
-4.62418176006469e-05
-3.82992528281779e-05
-4.17008093756055e-05
-8.0221926771525e-06
-1.91572898544966e-05
-3.89306732111918e-05
-2.03002998746701e-05
-4.3789569271531e-05
-1.87433379082146e-05
-2.65597301839845e-05
-5.14014037835393e-05
-2.20568049581952e-05
-7.15893925016926e-05
-4.534087179638e-05
-1.72056767070618e-05
-1.84602936330171e-05
-4.62904388490431e-05
-4.48315944626917e-05
-4.24078567365062e-05
-1.77668357759301e-05
-2.11913523015764e-05
-4.57130665464574e-05
-3.59320000145693e-05
-4.03314254357583e-05
-4.001136553064e-05
-4.34420974833356e-05
-2.08072469118826e-05
-2.8112472128053e-05
-1.78772942891355e-05
1.5651459136277e-05
4.80548920093748e-06
-2.36333985579166e-05
-7.81024532624271e-06
-2.71666850820467e-05
-4.87527295854232e-05
-3.74331888159437e-05
-1.36731605447089e-05
-3.55469509481729e-05
-2.58045044852765e-05
-9.0606874515297e-06
-1.3675092610954e-05
-1.71700882514718e-05
-6.5890447294932e-05
1.36238884311972e-06
-3.59777943393401e-05
-3.00649477644185e-05
-1.18373352883728e-05
-1.33592990440241e-05
-1.55237992452364e-06
-1.99408115494286e-05
-3.13844669399629e-05
-2.37142547605118e-05
-2.78391009444203e-05
-2.75065404046157e-05
-3.1517205010827e-05
-2.28355359911088e-05
-1.14584567637975e-05
-3.71280316250737e-05
-2.15367688050703e-05
-2.08277929240675e-06
-5.39593938410612e-05
-3.68449050134351e-05
-3.69384851801899e-05
-2.37157798643678e-05
-3.35075277876503e-05
-4.0985823951474e-06
-2.49843224949231e-05
-4.66760820162346e-05
-4.47649319142686e-05
-1.96335969267512e-05
-5.36147168734678e-05
-4.3680398022997e-05
7.32957858040554e-06
-1.8799970733428e-05
1.0539615882312e-05
-3.11456651510026e-07
-3.39101219099056e-05
-2.58935133718746e-05
-2.24846778042132e-05
-3.3250803179858e-05
-2.7914331668837e-05
-3.44411000922993e-05
-2.12855837568234e-05
-1.87147856938523e-05
-4.64350602101868e-05
-2.56689321447975e-05
-3.66227714398026e-05
-4.13902337747185e-06
-5.74432670959773e-05
5.9841517642562e-06
-5.00457511236784e-05
-4.51902875134651e-05
-4.44769905542812e-05
-3.48151991227625e-05
-1.90172221396705e-05
-1.28685247576841e-05
-5.67660977206078e-05
-3.19188508653701e-05
2.44171478767118e-06
-4.73504873724216e-05
-3.36765230434406e-05
-4.19377908115034e-05
-3.98099346637532e-05
-3.95459958807652e-05
-2.09547285135681e-05
2.43246043613504e-05
-1.54989798821567e-05
-4.42225365686007e-05
-3.96108352913681e-05
-3.02561327350434e-05
-2.64557309834648e-05
-2.92029268997623e-05
-4.30713252417948e-05
-2.07294358114921e-05
-4.67680889527205e-06
-1.43797087675458e-05
-3.95516160814024e-05
-2.38063325837483e-05
-2.32362284669135e-05
-1.83334684726153e-06
-6.38763579545375e-05
-4.84171315899666e-05
-1.80005857462697e-05
-1.94908537601302e-05
-1.84230179410392e-05
-3.97572736561799e-05
-3.47239449407165e-05
-2.50612464443731e-05
-2.07409157702385e-05
-3.44942890847991e-05
-2.35840949815697e-05
-2.74798986365592e-05
-2.68909413172871e-05
-2.30065786130957e-05
-3.23716961203637e-05
-3.43742344439786e-05
-2.85014944442568e-05
-2.53117180211778e-05
-1.1719561042176e-05
8.50729958585794e-06
-2.81775075160193e-05
-5.09349601041022e-06
-1.78836075544982e-05
-3.59677118304618e-05
-8.5623617513203e-06
-2.68918776967779e-05
-2.08635353806736e-05
-4.36650627902739e-05
1.5568006384676e-06
-1.68903184280425e-05
-4.19341409070029e-05
-1.3943061831537e-05
-4.42384411176019e-06
-3.13255476453246e-05
-6.503858586783e-06
-2.75431388554488e-05
-2.07672032358388e-05
-4.16785188526261e-05
-5.17684102338345e-05
-1.90726429817957e-05
-1.35570437637809e-05
-2.89682927382956e-05
-1.89663088408681e-05
-5.24302634094671e-05
-2.91654807736171e-05
-4.47877796011113e-05
-3.01864654826368e-05
-1.09982307743688e-05
-4.00187241386454e-05
-3.95731664783238e-05
-3.17811981306539e-05
-4.8202829495423e-05
-2.37213011853161e-05
-1.60123332542588e-05
2.00006720193058e-05
8.10990295136849e-06
-2.49788070389867e-05
-3.49687314619108e-05
-5.09719340666205e-05
-5.19986789751391e-05
-2.80317227346808e-05
-2.59985346559988e-05
-5.42101009353632e-05
-2.19088176639179e-05
-2.10839134777337e-05
-3.72481771334168e-05
-1.70791404337555e-05
-1.76039055266827e-05
-1.78345598018599e-05
-2.58100938446438e-05
-3.98949898180669e-05
-5.96722438515346e-06
-3.84865270596061e-05
-1.63539132012189e-05
-2.68167416943121e-05
-2.6319553203463e-05
-2.34503872325197e-05
-1.75488207020882e-05
-1.1483486342169e-05
-2.95820600028143e-05
-3.83392003519008e-05
-3.16612674318187e-06
-3.59498825994304e-05
-2.61075129243503e-05
-4.54111880249157e-05
-2.86581320234333e-05
-4.47842298747552e-05
-4.75577785356233e-05
-4.85357028287612e-06
-9.12241814475111e-06
4.21700568229882e-06
-2.90860837550062e-05
-1.74702694260478e-05
-2.58405899264794e-05
-2.81195884299766e-05
-2.82707394503875e-05
-1.86327073193033e-06
-1.03620125212578e-05
-2.49004405460548e-05
-4.60165738813672e-05
-3.22385851000107e-05
-5.0721952255375e-06
-3.96852378063283e-05
-2.85880854493168e-05
-3.2851603696675e-05
-1.79972986082805e-05
1.07771391955487e-06
-4.32640690054131e-05
-2.59383741991181e-05
-1.30940793627645e-05
-1.50272180607517e-05
-8.40842841127982e-06
-2.77717053538028e-05
-3.99330666854946e-05
-1.7907715731129e-05
-2.6485030754001e-05
-3.64567204328408e-05
-3.56408367414662e-05
-1.86104907226837e-05
-3.75587851319879e-05
-3.927852413885e-05
-2.81701107360556e-05
-3.27305571260581e-05
-2.59716251696827e-07
-2.62242569724246e-05
-2.31449560451859e-05
-3.29515342229514e-06
-3.74523025776039e-05
-4.78748787564352e-05
-4.06844412945245e-05
-2.58099209038292e-05
-1.32528685893733e-05
-5.03919716946871e-06
-5.95581018832736e-05
-2.43190814991661e-05
-4.80600518072471e-05
-2.86147121383827e-05
-4.86577311987195e-05
-1.22165023602673e-05
-3.7847301116736e-05
-1.71635197060971e-05
-1.55083100034035e-05
-1.3089424947916e-05
-3.06154517489865e-05
-4.8995817568385e-05
-2.62510306100238e-05
-2.89480808195683e-05
-2.01274192528879e-05
-3.23420935024044e-05
-1.29528992560594e-05
-1.58900814926884e-05
-3.3048415824298e-05
-1.14782588760816e-05
-5.60986602615331e-05
-2.9571685897725e-05
-1.57600700457283e-05
-6.49924535183283e-06
-1.32762652908892e-05
-3.34204115465672e-05
-2.73573747919774e-05
-2.98543365756337e-05
-2.22201494286536e-05
1.40991578926679e-05
-2.59317223235474e-05
-3.06503626432619e-05
-4.09168361673646e-05
-5.42233886518482e-06
-1.16533831229398e-05
-9.49897721481778e-06
-1.9179779905194e-05
-4.86038088859615e-05
-2.12541852464739e-05
-3.93895748874595e-05
-2.84063582226037e-05
-5.25712698203041e-05
-1.00027905169019e-05
-9.26852264161353e-06
-2.95482268708564e-05
-4.36723871153553e-05
-3.71994812999494e-05
-5.03703172899435e-05
-8.6526998311246e-06
-8.41235939760783e-06
-3.5874972761743e-06
-2.8745383990979e-05
-2.53829701769763e-05
-2.0417380655309e-05
-3.25766491278111e-05
-3.03825483615305e-05
-5.23550328599387e-05
-1.16266809043378e-05
-1.21128066745594e-05
-4.01367325423507e-06
-1.64986664383624e-05
-4.82099556841744e-05
-1.37545150454766e-05
-4.57617562558864e-05
-5.36081892355554e-05
-1.87160297766959e-05
-5.81165000065901e-06
-4.02229785555949e-05
-3.91000357008203e-06
-5.96424379102735e-05
-1.24717172505805e-05
-4.23187675205186e-05
-1.81551449123232e-05
-1.52780624202404e-05
-5.170139310208e-05
-1.83947533930658e-05
-2.43565465960424e-05
-2.11459047485971e-05
5.03216547439042e-06
-2.2466275467719e-05
-6.16969148540158e-05
-5.49627924250881e-05
-1.02056513104539e-05
-1.20716407344774e-05
-1.11825242423822e-05
-6.6919294464355e-05
-4.25739744793119e-05
-5.00076962992731e-05
-3.40857965366043e-05
-4.90459297417064e-05
-3.42224295213444e-05
-1.69373939048349e-06
-3.76984958222066e-05
-4.31651892495363e-05
-5.54795282134753e-05
-3.82936870381882e-05
-2.43824164398126e-05
-3.24692831894457e-05
-9.00151830506918e-06
-3.75778573216389e-05
-5.19848693103591e-05
-2.47214190568025e-05
-2.22920579732278e-05
-3.90093577654174e-05
-2.40286858286468e-05
-3.45314842315562e-05
-1.73436974260783e-05
-5.20919063209456e-05
-5.42775430981689e-05
-2.8420046939602e-05
-5.32415158326909e-05
-3.71264553233568e-05
-3.49147891103734e-05
-3.59229019508659e-05
-2.3200967807162e-05
-3.83843043234563e-06
-2.0038604199685e-05
-3.11324421130146e-05
-2.51511656197612e-05
-3.11990871518121e-05
-3.04782706524868e-05
-4.17080655129519e-05
-2.90907720911455e-05
-4.86678325023885e-05
-5.87677135452397e-05
-1.63504972704295e-05
-2.55897678789083e-05
-3.12025785921356e-05
-1.7612382639204e-05
-3.09875074566078e-05
1.09363792321333e-05
-2.33391642554228e-05
-4.21099838964034e-05
-3.52861272228716e-05
-4.81130095251921e-05
-3.06541303230704e-05
2.15630008284544e-05
2.20727756107003e-06
-2.48333753056456e-05
-2.47894389178827e-05
-2.15143846629903e-05
-3.55625828392253e-05
-4.17817693306414e-05
-3.00308868800263e-05
-3.22788306435503e-05
-5.25314932551986e-05
-1.6599977345694e-05
-2.6070152494071e-05
-3.66082085502022e-05
-4.55055853709419e-05
-4.5565577461879e-05
2.38882280935994e-06
-3.65278460889729e-06
-3.94349344842292e-05
-1.9068052043747e-05
-2.34692277354228e-05
-2.25495169556727e-05
-2.13823465358808e-05
-3.33173975632657e-05
-2.15325315895782e-05
-4.76046239683013e-06
-2.94144625608871e-05
-3.65795249005919e-05
-5.51253183841318e-05
-5.99366855412615e-05
-3.74162031568165e-05
-5.6977118165836e-05
-4.00902691473724e-05
-5.14005311587206e-05
-2.92053632746997e-05
-3.00692445073799e-05
-5.38789648331519e-05
-2.91445000139579e-05
-1.03839735050158e-05
-4.90020865603738e-05
-2.51964650281117e-05
-5.37863099530734e-06
-1.6343397415697e-05
-2.3072211632782e-05
-3.54670301004309e-05
-2.44412081610568e-05
-2.83634401810137e-05
-3.44923128629856e-05
-3.76857885994462e-05
-1.79409106658618e-05
-2.49252893730234e-05
-4.07739543419944e-05
-2.51488747264385e-05
-3.24734563103443e-05
-3.41897113988033e-05
-7.6006003614718e-06
-4.27982683215081e-05
-3.62153369899421e-05
-2.06511903227218e-05
-7.27441688322174e-06
-4.56361693951677e-06
-1.19589876888081e-05
-3.06257209072827e-05
-3.7889010480686e-05
-5.1771954645105e-05
-3.3731335052753e-05
-1.32954173803819e-05
-4.10966659613321e-05
-3.32252142043051e-05
-1.46666159567255e-05
-2.91069117930042e-05
-4.56746653019184e-05
-1.52636863269983e-05
2.22755736930839e-05
-3.25436908869045e-05
-3.15827423376923e-05
-4.2910610065469e-05
-3.51130923398326e-05
-3.17559516150034e-05
-3.88816243065345e-05
-2.67537086146347e-05
-4.54217010629928e-05
-4.80111568664378e-05
-2.73717952996249e-05
-9.4550389892957e-06
-3.78990290799191e-05
-4.20400829092087e-05
-4.52852720026698e-05
-3.7762293359631e-05
-4.69889042891701e-05
-4.24245980735412e-05
-1.41044362419388e-05
-4.3216086826043e-05
1.51140838060124e-05
-3.12358985410829e-05
-4.29441911092661e-05
-6.68105059536084e-06
-3.06902355249744e-05
-5.14256166711406e-05
-1.84893096415823e-05
3.05287466367992e-06
-4.22850410313574e-05
-1.52281594470461e-05
-4.3754423535433e-05
-1.32510609479569e-05
-7.80664455897985e-06
-1.84421421937194e-05
-1.04378106536167e-05
-2.01223248437081e-05
-5.87032104368776e-05
-8.85096937146052e-06
-2.5654839759798e-05
-7.0287725705499e-05
-2.09287646466239e-05
-5.52406410486635e-05
-4.10937020005413e-05
-2.50727266643702e-05
-5.29009600503485e-05
-2.24324298314196e-05
-4.4268724107851e-05
-3.18775573272379e-05
-2.60217875514427e-05
-3.22770439381408e-05
-1.35700545460062e-05
-1.97815042662674e-05
-3.27294031364055e-05
-2.67921931934466e-05
-4.31095345969513e-05
-5.85186958391418e-05
-3.69934417490889e-05
-4.30368119214774e-05
-8.97992273856356e-06
-2.04434437285133e-05
-5.07868897222047e-05
-5.87304142764734e-05
-5.96270674392721e-05
-3.86541492753274e-05
-3.89850617231735e-05
-2.74829556339249e-05
-7.2578922449936e-05
-5.41259772889348e-06
-3.42013698563692e-05
-4.34475490661926e-05
-4.38763381837534e-05
-1.09115842436609e-05
-2.43160918571136e-05
-1.48000407904147e-05
-4.42976938483736e-05
-2.41454136276439e-05
-3.41511445135223e-05
-3.88277202948261e-05
-1.62645133787631e-05
-1.29618278983422e-05
-3.2150012835005e-05
-5.42302135657254e-05
-4.20635680454534e-06
-2.75869357717996e-05
-2.42890506958094e-05
-3.56942507752123e-05
-3.30768982837536e-05
-2.35182366681934e-05
-1.18056262047935e-05
-2.66072718552236e-05
-3.56851996128433e-05
-4.10275659955377e-05
-3.41258328073829e-05
-3.18015254003261e-05
-9.3804764653641e-06
-1.018414368236e-05
-5.78035991071235e-05
-4.1406359342287e-05
-1.17962664147609e-05
-4.17062364131599e-05
-1.55257015171942e-05
-1.98913899017373e-05
-2.19213055118574e-05
-5.65786661305999e-05
-3.89406107105194e-05
-4.15322623246296e-05
-3.83051775961194e-05
-5.50043858284695e-05
-3.27718842177932e-05
-2.69368010908776e-05
-2.21502775129713e-05
-3.76187498697288e-05
-4.06650007510719e-05
-5.68914930982223e-05
-1.87184866088213e-05
-1.35439673786123e-05
-2.20619058209047e-05
-3.10937968102263e-05
-1.80672911304469e-05
-1.01557658068241e-05
-2.5730585172927e-05
-3.55593959045297e-05
2.31804696158467e-05
-2.9051920023851e-05
-1.5738206967715e-05
-3.67305911298162e-05
-3.10054763586966e-05
-2.70655526102313e-05
-3.49281555779961e-05
-1.89984721501922e-05
-3.21413102134333e-05
-4.31955481958046e-05
-1.61213908180316e-05
-3.15569286129082e-05
-4.5931048455658e-05
-9.37942071540988e-06
-6.53112902706513e-06
-2.62226698559896e-05
-2.82425803030807e-05
-1.98461666931698e-05
-4.13765762035989e-05
-3.0109599711991e-05
-4.26826918537133e-05
-1.51763697813526e-05
-2.54767567748537e-05
-3.19261425259088e-05
-1.47901677898462e-05
-4.54656836574499e-05
-2.37345120227534e-05
-2.5545166614847e-05
-2.14663568879717e-05
-3.66025224315157e-05
-2.59192551751393e-05
-2.19994205598767e-05
-4.17367332608087e-07
-3.06162915713227e-05
-3.82038944315399e-05
-2.28404836934138e-05
-8.85694408547765e-06
-2.94527754338497e-05
-1.76033759154839e-05
-3.87869283856493e-05
-4.55051027723492e-05
-3.086454153731e-05
1.0719768008098e-06
-6.54913501521644e-06
-2.54953937174478e-05
-2.01929799482855e-05
2.26986891227967e-06
-4.83101463954283e-05
-3.45848428057266e-05
-3.70380210057904e-05
-4.22229681489391e-05
-1.46205322217359e-05
-3.28080815330561e-05
-2.47713050844236e-05
-1.02570134238237e-05
-5.24002115008267e-05
-2.93409338819161e-05
-4.41826336268621e-05
-4.91112921900895e-05
-5.26758885048454e-05
-4.66348545004474e-06
-1.14553346410571e-05
-1.88008615472984e-05
-9.97264415694803e-06
-2.58274514129357e-07
-2.46162021759944e-05
-2.74412086117961e-05
-1.95332739522182e-05
-1.25356229143184e-05
-1.4560611894246e-05
-3.57412380141078e-05
-3.52676701516518e-05
-1.08879431655241e-05
-1.85705160879862e-05
-3.13138077871416e-05
-1.82299143848373e-05
-2.74483898301628e-05
-1.50799533530387e-05
-2.18286111712334e-05
-4.88960435633823e-05
-2.04396893082405e-05
-2.29079721981994e-05
-4.69733695030376e-05
-2.89123758100064e-05
-5.27743613788369e-05
-2.20019904762532e-05
-1.90891074842945e-05
-2.10985572154615e-05
-2.04398982890674e-05
-3.19964189392183e-05
-3.43160072723143e-05
3.68631665276331e-06
-1.02047967683541e-05
-1.43454723548039e-05
-2.31210212362619e-05
-2.53097805101403e-05
-3.40376545036224e-05
-3.50219639201761e-05
-1.7459861817292e-05
-2.89201320836089e-05
-4.70548828896324e-05
-4.5975983929926e-05
-1.34772852105437e-05
-2.66639217247312e-05
-1.10540982366768e-05
-4.70439377503694e-05
-5.19507772380565e-06
-3.54356390229805e-05
-1.47855868306768e-05
5.18132016615924e-06
-3.16813265013641e-05
-5.16829932535623e-05
-7.9995713827602e-06
-2.52130133704276e-05
-1.56502950214948e-05
-2.31271000527202e-05
-2.00818479536543e-05
-1.58679152814958e-05
-2.96704262348998e-05
-5.86090783274064e-05
-3.47833381894884e-05
-2.26114346355311e-05
-1.07516785380242e-05
-1.88172477210507e-05
-2.11895807251279e-05
-3.68527184983619e-05
-3.3453943375117e-05
-3.27930561453068e-05
-2.46955730841333e-05
-2.02883438714291e-05
-2.96173715141191e-05
-2.44520883716719e-05
-1.58393072432117e-05
-2.60060017506349e-05
-3.70507214775958e-05
-5.09869434364603e-05
-3.25284380584798e-05
-4.58883009931834e-05
-2.52717751622956e-05
-7.17514335959529e-06
-3.07435240352238e-05
-2.36497866871856e-05
-4.84759625782461e-05
-4.04530609086558e-05
-5.12604528434111e-05
-4.13231014698271e-05
-2.45364773590491e-05
-3.48803994674291e-05
-2.91678871329314e-05
-2.15866570459105e-05
-3.61848935165998e-05
-4.53397130794349e-05
-2.13361002839464e-05
-3.68907873248906e-05
-3.20060106309627e-05
-3.49267970269513e-06
-3.61928521113085e-05
-3.41165098773604e-05
-8.969744451594e-06
-2.25274181057966e-05
-2.37540939461856e-06
-2.04811974618443e-05
-3.11789991582117e-05
-2.49220558961955e-05
6.58445297426068e-06
-1.53239650115781e-05
-9.66342708450567e-06
-3.99813830122885e-05
-3.91939539143065e-05
-3.35206500119555e-05
-1.48444401000046e-05
-3.73896952301874e-05
-4.43623581422636e-05
-2.13411200936302e-05
-2.70526246384724e-05
4.20482152743415e-06
-1.83747440896837e-05
-2.55207648176981e-05
-2.98280347218314e-05
-2.15906486162167e-05
-3.17176993522293e-05
-4.77917770348524e-05
-4.75264527337154e-06
-1.38792577768293e-05
-4.03291595431343e-05
-4.94147305917428e-05
-3.46615074127809e-05
-3.42794821985074e-05
-7.92807450965363e-06
-3.25588771840179e-05
-2.6653390520697e-05
-3.16149272856982e-05
-3.4678433694345e-05
-2.5891158341315e-05
-2.69706736825326e-05
-5.3185001246264e-05
-4.06868836651053e-05
-3.49823134459404e-06
-4.21983227857977e-05
-1.67600269746058e-05
-2.30623045710695e-05
-1.96283581276918e-05
-2.89071725052017e-05
-4.79308993444501e-05
-5.72913841444532e-05
-3.39357289840587e-05
6.76036824760786e-06
-3.80665427907136e-05
-1.19186079933544e-05
-3.32991435756496e-05
-1.0960047230564e-05
-2.07357267502478e-05
-2.1193313801057e-05
-1.85275871007468e-06
-1.10660204931478e-05
-3.89447825411396e-05
-2.20246017103245e-05
-2.84002637486194e-05
-5.07412452335757e-06
-2.38152092339662e-05
-1.83676885620485e-05
-7.572321654742e-06
-2.97015971616801e-05
-3.52993067613591e-05
-2.15233665967375e-05
-3.19358977145603e-05
-4.12026964850826e-05
-2.82013779520073e-05
-6.17578344593057e-05
-2.01425301401658e-05
-1.72756037038206e-05
-2.75876934700642e-05
-3.61777021429867e-05
-9.68676176763454e-07
-3.22237725171811e-05
-3.15292783172601e-05
-5.73330386189833e-05
-3.90451819856476e-05
-2.70245215225961e-05
-3.11227499623401e-05
-1.04192994179944e-05
-2.39023471428293e-05
-2.62632941104317e-05
6.07153301407864e-06
-1.46194096041734e-05
-4.40882337080821e-05
-3.96892498932123e-05
-3.66950179305636e-05
-2.49563009653445e-05
-4.55033811093305e-05
6.24831624557717e-06
-9.04097292465333e-06
-2.59400996517106e-05
-1.13604378704914e-05
-2.57893450923142e-05
-2.44067267078538e-05
-1.0509754004639e-05
-6.58271036756362e-05
7.87457915301472e-06
-4.51864656917168e-06
-3.27382735798823e-07
-2.78271440596957e-05
-3.31856823239121e-05
-1.48589576861656e-05
-2.81661774354836e-05
-2.55594015780056e-05
-4.53508236821543e-05
-2.02781557530409e-05
-3.16343061192966e-05
-2.60535167907633e-05
-2.05870856746764e-05
1.77261250654259e-05
-3.2916293559553e-05
-3.00907504521416e-06
-3.11089761108362e-05
-1.16653543556736e-05
-5.39689022259144e-05
-6.22247051142391e-05
-3.60123686429957e-05
-2.79122469350706e-05
-2.56502302670152e-05
-2.05352874718752e-05
-5.9061904114737e-06
-4.18129034854823e-05
-2.9799742631167e-05
2.40761824803316e-06
-3.16101537553074e-05
-3.58284288275101e-05
-5.72341189966694e-06
-1.35765254533556e-05
-1.28165501367205e-05
-3.050871378005e-05
-2.84899525688578e-05
-4.07047967087201e-06
-3.43207098828352e-05
1.89461352175429e-05
-3.65954030147663e-05
-3.34407596906601e-05
-2.52818280979999e-05
-5.58739133343056e-08
-6.97100194900903e-05
-1.89339178537896e-05
-3.06874300732717e-05
-6.13458170532922e-05
-1.92447004094266e-05
-4.92815405419149e-05
-3.25201343325445e-05
-2.92331936842335e-05
-1.64620532998095e-06
-1.50771019648455e-05
-2.73052975545472e-05
-2.93023554193993e-05
-2.29042666222141e-05
-3.04616197175714e-05
-4.16146105015531e-05
-3.08445686997966e-06
-5.01578471860948e-05
-6.39860463293152e-05
-1.55884458284501e-05
-1.15598771389086e-05
-1.96195078793953e-05
-2.65104928374666e-05
-3.20035171880563e-05
-5.85409541687893e-05
-7.37748011310217e-07
-4.746110476365e-05
-5.59557974792346e-05
-2.32522968048834e-05
8.17832505749592e-07
-5.77005803814306e-05
-3.933975391642e-05
-2.2294467076873e-05
-2.38361671325762e-05
-3.3647339086104e-05
-2.57840708828237e-05
-5.87197452278068e-05
-2.03880147577827e-05
-3.04068167582078e-05
-1.71634952836388e-05
-2.13635846745386e-05
-4.50915483714257e-05
-4.13742090138968e-05
-1.41693607135083e-05
-6.90174148403998e-06
-5.26165553521028e-05
-1.7748806140507e-05
-2.01919895001789e-05
-5.23275191375111e-05
-2.18698833751934e-05
-2.29890607319834e-05
-2.52121832916888e-06
8.40236511673502e-06
-2.54364278053458e-05
-8.92057194798866e-06
-2.93589738463172e-05
-2.03203009233768e-05
6.22132983641534e-06
-2.87734197903638e-05
-5.24030257115132e-05
-5.32070303636702e-05
-4.41299789268384e-05
-2.11500358660041e-05
-2.44849961043848e-05
-2.45044560595788e-05
-3.84337652832327e-05
-2.14954829962866e-06
9.90325053841454e-07
-2.75062733816614e-05
-3.30956222008007e-05
-3.75052004192737e-05
-4.55097646735086e-05
-2.55630534344336e-05
-2.60606198169234e-05
1.401572944688e-05
-2.52935179749744e-09
-3.90139025686137e-05
-3.74201611652962e-05
-6.97788130938456e-05
-3.62486822099781e-05
-4.57957999472892e-05
-1.93889649267691e-05
-4.90475885937129e-05
-1.31000342136277e-05
-5.36098306566121e-05
-2.10491963348229e-05
-3.6270294499303e-05
-5.81139367363199e-05
-3.2722649933409e-05
-1.51465674804721e-05
-6.09222929149227e-05
-4.90304054874909e-05
-6.29190991295987e-05
-4.74673544760394e-05
-2.30493732045406e-05
-3.60327987033861e-05
-4.43271974325833e-05
-5.95325478563698e-05
-5.05756805585812e-05
-4.64267159386394e-05
-3.57145725993824e-05
-3.30243522897945e-05
-6.51575728310493e-06
-2.14294149607894e-05
-3.14237036730127e-05
-3.50955381684101e-05
2.70175123228689e-06
-1.36315812204461e-05
-3.94685779840049e-05
-1.85604651766516e-05
-3.41141463682787e-05
-1.58069716942114e-05
-3.04278014076262e-05
-4.08827491846736e-05
-1.56694481370894e-05
-3.081999908119e-05
-4.26797203679965e-05
-3.75310976834942e-05
-2.73882367943614e-05
-1.91544993334427e-05
-6.11611390863609e-05
-3.46376274441995e-05
-3.60474098679221e-05
-4.00496391527314e-05
-1.52767661463312e-05
-5.86103672864005e-05
-4.40303967853915e-05
-3.16098876438619e-05
-1.82359396822934e-05
-3.08095058169777e-05
-8.59555971645266e-06
-1.58822758533729e-05
-4.79586659173981e-06
-1.76825750006879e-05
-1.09894453350444e-05
-2.68704240499739e-05
2.4218768958661e-05
-2.91604122042773e-05
-1.1310445084524e-05
-3.5899063351725e-05
-4.01570258497602e-05
-3.09101154087857e-05
-5.04414623823504e-05
-3.75635559290404e-05
-4.99001051864897e-05
-6.43723094077601e-06
-5.49274386557963e-05
-1.81071031050196e-05
-1.7724544776475e-05
-3.3390380934924e-05
-3.16165438175842e-05
-3.2356365240596e-05
-5.03766167661484e-06
-5.12582598197913e-05
-2.35236029575987e-05
-5.66115472103441e-05
-5.89562194738991e-05
-2.7620410655097e-05
-1.92587105449215e-05
-3.36417139336065e-05
-4.24182974463067e-05
-1.98379608861345e-05
-2.75944225756454e-05
-1.04699031262075e-05
-7.7602807075676e-06
-5.7171437122681e-05
-2.68689390804579e-05
-1.85041113631806e-05
-3.79258767892487e-05
-4.55631480907214e-05
-2.40989270674514e-05
-3.1251289320098e-06
-1.46337929876686e-05
-4.07195058409391e-05
-4.64412764661785e-05
-1.65247715376584e-05
-4.47110347530602e-05
-2.94224293197901e-05
-3.66696925977862e-05
-3.42306682163864e-05
-4.75921923209554e-05
-1.52450903523654e-05
-4.76325057818092e-07
-3.55116183766298e-05
-3.95875108767837e-05
-2.23405057223437e-06
-6.18370269197511e-05
-4.23963521267193e-05
-2.87981922549575e-05
-4.04133291447375e-05
-4.25829749828846e-05
-4.15228923201975e-05
-8.52346865763786e-06
-1.44893172442568e-05
4.36463995952165e-07
-7.10289906622694e-06
-1.47903737845154e-05
-6.31304867470951e-05
-2.91771836216073e-05
-9.81446713568858e-06
-3.49437544930846e-05
-4.19551587785815e-05
-4.09869172737842e-05
-1.20088719145659e-05
-3.12052484182708e-05
-4.51363711051444e-05
-5.93107017069356e-05
-1.9263026173294e-05
-4.02381184964118e-05
-1.73306030841411e-05
-3.10179055797462e-05
-3.20337761151764e-05
-4.61890190061182e-05
-1.38280413445454e-05
-4.60080283727208e-05
-2.2352531380391e-05
-7.03232136076488e-07
-3.09015254974496e-05
-1.29588044033866e-05
-2.82962022715185e-05
-5.61082416399516e-05
-2.6887778011258e-05
-3.62551445605618e-05
-3.7441262607844e-05
-3.38046815917261e-05
-3.17810829871397e-05
-1.15037140356191e-05
-3.82220834750827e-05
-3.10919640390725e-05
-4.77577034756641e-05
-2.85826860941618e-05
-3.70608730008728e-05
-2.70644529111208e-05
-1.38177152367505e-05
-6.69286096862597e-06
-2.65583858761253e-05
-4.67164786800124e-05
-3.96589485122989e-05
-1.53348022686722e-05
-3.36207081479563e-05
-1.08585879083971e-05
-1.02751178373387e-05
-4.49203858021119e-05
-2.65643096042224e-05
-1.73653165794982e-05
-2.8006534363932e-05
-2.51635266976526e-05
-2.57897076866919e-05
-2.56055702324294e-05
-4.62832049924895e-05
-3.1760609908363e-05
-2.94005326849498e-05
-3.37890453015381e-05
-1.64270696980412e-05
-6.86514572598282e-05
-4.20028727420626e-05
-3.47430507891987e-05
6.50381693175542e-06
-4.80525204264926e-05
-5.51681425458939e-05
-5.01381120136968e-05
-2.52616787576278e-05
-3.17679643870246e-05
-2.59207993462572e-05
-1.73785997691411e-05
-2.08488273046058e-05
-1.7562859173249e-05
-4.82654034745157e-06
-2.77945659465903e-05
-2.0277207778879e-05
-2.12491298654578e-06
-2.80614774251974e-05
-4.50974510165415e-05
-3.64208093581073e-05
-3.58691328665596e-05
-4.45477173967182e-05
-1.55469719879927e-05
-1.79984548559104e-05
-3.47386757093576e-05
-2.08835691806919e-05
5.62690367102097e-07
-2.6365171864613e-05
-7.66915801722125e-07
-6.51257435081459e-05
-4.81524559068436e-05
-2.98091979104089e-05
-2.26807005489146e-05
-3.59360391237145e-05
-3.02464418172029e-05
-4.57059648164551e-06
-6.32691861320542e-06
1.15839509515096e-05
-4.3138051249232e-07
-4.01808216460673e-05
-2.94811724861603e-05
-4.66684492009764e-05
-2.292965668285e-05
-2.00732823451588e-05
-4.26506413568334e-05
-3.84489068007797e-05
-6.27648931399047e-06
-3.13037848847895e-05
-1.72581854408061e-05
-2.6859515955032e-05
-4.10157969585271e-05
-2.16040400497653e-05
-3.79377900220561e-05
-3.6034859449606e-05
-1.12628298893919e-05
-4.55451146415407e-05
-1.40957415256419e-05
-1.76533899950228e-05
-1.77147033335041e-05
-1.55919925519716e-05
-2.81576959060115e-05
-7.69698896259063e-05
-6.29008522180811e-06
-6.57102850912757e-05
-2.54022798294589e-05
-1.5134528349485e-05
-1.6021977255325e-05
-2.93099418931953e-05
-2.28393190192092e-05
-7.44385419682111e-06
-5.24414581588956e-05
4.11076170673118e-06
-4.67606454813696e-05
-8.46594430664783e-06
-3.71401437445266e-05
-4.50966747801125e-05
-1.66463658694643e-05
-4.1806625298623e-05
-2.5933949246629e-05
-3.58604840413836e-05
-9.40624718029612e-06
-2.81230857793251e-05
-3.94163830054446e-05
-3.40844621063401e-05
-2.4623582227594e-05
-4.14261666302251e-05
-4.41225831769126e-05
-4.50263085165538e-05
-2.16472394961836e-05
-4.04947295951955e-05
-3.47987426304569e-05
1.17872975335521e-06
-1.68207926455918e-06
9.36376875984214e-06
-2.97533242679419e-05
-7.4630532238624e-06
-4.08141191294421e-05
-4.17455560361396e-05
-4.05363455831881e-05
-2.58310965698956e-05
-3.12889308218271e-05
-4.67223592630244e-05
-8.92277453133081e-06
-4.64067105539541e-05
-2.53134032446183e-05
-4.17551890319663e-05
-2.78663921234584e-05
-7.31933075082578e-05
-2.36401552285415e-05
-3.26888728601538e-05
-1.99265465510852e-05
-2.4923674778933e-05
-2.20548485284408e-05
-5.99597338483117e-05
-1.65985929170897e-05
-3.90429947702652e-05
-4.30890109949559e-05
-1.60140383726155e-05
-1.87047963231025e-05
-9.06709877633106e-06
-5.76261481556266e-05
-3.9025390445343e-05
-3.76222258124761e-05
-1.11488376723945e-05
1.37085976340363e-05
1.21331333287749e-05
-2.96706740633806e-05
-5.32531075053531e-05
-3.42633256729495e-05
-2.25537675650069e-05
-3.56005416575727e-05
-4.55559124394027e-05
-1.41282094781329e-05
-3.83723766441006e-05
-4.14435812041816e-05
-3.09123215856292e-05
-3.67373842499883e-05
-5.74193741142165e-05
-4.90052847039483e-05
-3.68188320444947e-05
-4.5383717995984e-05
-2.88088003739584e-05
-2.33395619314461e-05
-5.65247518552282e-05
-1.78573948644762e-05
-3.66621824587453e-05
-3.41430089460781e-05
3.97006450438434e-06
-1.77248929536176e-05
-8.15583404230761e-06
-3.3002768691608e-05
-3.0500954292373e-05
-1.6222613022141e-05
-2.82922765382943e-05
-5.64843774772862e-05
-4.87804283759911e-05
-2.32972120338115e-05
-2.89095424880556e-05
-2.88262932763106e-05
-2.81081555196587e-05
-1.43944272090655e-05
-5.01193693717193e-05
-2.83118220225122e-05
-5.07482657391617e-05
-3.03646705831983e-05
-1.53106362930103e-05
-1.20980093629493e-05
-2.21480187097276e-05
-3.04239559844443e-05
-2.08042621501256e-05
-4.73447581475814e-05
-4.06668420212574e-05
-2.60036066306017e-05
-1.09190839112732e-06
-3.77779752600348e-05
-4.01033859423095e-05
-2.51970698931976e-05
-2.82595347830698e-05
-1.34748369866354e-05
-3.2016622858496e-05
-1.87439723393566e-05
-2.90909161838439e-05
-3.00663469615059e-05
-4.26434104937893e-05
-6.82972463649203e-07
-4.03419134091385e-05
-2.26595357072769e-05
-8.37438002738964e-05
-1.86042879820941e-05
-5.86063313125274e-05
-1.02604166136852e-05
-6.05075245462716e-05
-3.83164823790822e-05
-4.29092440387137e-05
-1.37277421057502e-05
-5.29412840401668e-05
-4.77852982913472e-05
-1.55820058916781e-05
-3.9793847395045e-05
-6.55745424934374e-05
-6.5303732368614e-06
-3.04505074471606e-05
-3.20641161105801e-05
-2.54861516752018e-05
-2.59578403724155e-05
-1.69802834127457e-05
-8.01030671270132e-06
-2.35077755726299e-05
-2.92844846604833e-05
-2.23590073709565e-05
-1.97321693309659e-05
-3.6713389591348e-05
-5.06625433026749e-06
-2.10696440952447e-05
-3.35977092937035e-05
-3.09372174602119e-05
7.56870705977781e-06
-2.88074411777227e-05
-3.96346895156897e-05
-2.54114778418312e-05
-1.64058660510058e-05
-2.46782952274749e-05
-2.83752132658653e-05
-2.17855141248714e-05
-1.90010854048003e-05
-3.77181554260843e-05
-4.34876618229215e-05
-4.10585535068772e-05
-4.20939847179677e-05
-5.05791430878882e-05
-2.0295951715325e-05
-1.14396123400858e-05
-2.11504325467012e-05
-4.34190146442646e-05
-1.2767195547503e-05
-4.16778344333129e-05
-4.60581260752142e-05
-3.14840300302022e-05
-2.16068307772702e-05
-5.39867208902043e-06
-2.29553426479383e-05
-2.51094659829383e-05
-1.26528845548918e-05
-2.92060619046581e-05
-6.06979559162216e-05
-1.20751838171335e-05
-2.71870815446633e-05
-5.62748448994444e-05
-6.92743814563774e-05
-2.77960576497162e-05
-2.57019304183099e-05
-2.16249292015709e-05
-4.25160167820693e-05
-4.74967839884209e-05
-2.18487739858736e-05
-2.91259008621495e-05
-4.58427135261765e-05
-1.23326627927222e-05
-1.84450376152447e-05
-1.05849656539081e-05
-7.62743662472534e-06
-2.08605578101146e-05
-5.13500813986315e-05
-3.37158265024134e-05
-5.35252282625203e-05
-1.0946902322274e-05
-1.47155348191018e-05
-2.32420173556697e-05
-3.32027324231715e-05
-4.04646035908758e-05
-1.18843038170908e-05
-2.13175819100577e-05
2.64026361350922e-05
-2.98181554686492e-05
-2.73892935021021e-05
3.58043590368718e-06
-3.63612409366791e-05
-3.38370543521112e-05
-9.14501959966606e-06
-3.72784825320114e-05
-1.78950639864854e-05
-4.78291374946505e-05
-2.96737604571955e-05
-3.78298561660866e-05
-2.11812048869245e-05
-1.11328055870446e-05
-2.87819780414191e-05
-1.81286999917049e-05
-5.79660319155158e-06
-4.07901025800029e-05
-2.82819236875317e-05
-5.00366651594178e-05
-3.3816531615932e-05
-4.12525957018536e-05
-2.00376707925494e-05
-2.20258253357767e-05
-3.68332163494303e-05
-3.02556697884821e-05
-6.78406016751738e-06
-1.60177970337839e-05
-1.18103366362446e-05
-2.24147547662608e-05
-2.69423363042603e-05
-4.33710357565397e-05
-3.66636996755227e-06
-5.03929429788789e-05
-3.47360030426291e-05
-2.07866563117963e-05
-3.76701637950025e-05
-6.23466642561967e-05
-2.51830522583495e-05
-4.69581417336022e-05
-6.47935529886231e-05
-3.63485738031938e-05
-1.95254380169287e-05
1.20625374472974e-05
-4.25611628303358e-05
-6.87916084086979e-06
-1.19070658781414e-05
-1.33044439499966e-05
-2.50911076023073e-05
-1.46239263742889e-05
-5.28353133609287e-05
-4.79728183975889e-05
-5.96392013210575e-05
-2.6929555496365e-05
-2.71162093856613e-05
-3.81058862648375e-05
-5.10427720634779e-05
-1.80882282022137e-05
-3.29074544736223e-05
-3.21023173501764e-05
-4.50654080123849e-05
-3.61095897558716e-05
-4.23438430848439e-05
-3.75733293754223e-05
-5.19637304891028e-05
-2.61567828832238e-05
-2.68532181826581e-05
-2.23120102978473e-05
-3.56012576682971e-05
-5.04931637539906e-05
-4.93299534907915e-05
-2.89375997436498e-05
-2.61145756596847e-05
-1.82685195491844e-05
-4.58802956572891e-05
-4.17487428615089e-05
-4.25370608047007e-05
-2.62825490639241e-05
-2.84351194369944e-05
-1.29924519230781e-05
-4.83533871689659e-05
-9.15666827352907e-06
-2.82389233858511e-05
-3.42131712939537e-05
-4.94989621719433e-05
-9.80125999786302e-06
-1.90639658362197e-05
-2.50446641054397e-05
-4.02764568670901e-05
-1.28076371563967e-05
-3.09410870492366e-05
-2.56204836260687e-05
-9.93266640924196e-07
-6.19039429278516e-06
-2.54082616752384e-05
-2.93999383122741e-05
-2.8286935235212e-05
-1.45228151510832e-05
-3.43769835132532e-05
-4.88389967787435e-05
-3.3509501308964e-05
-5.43182066138806e-06
-4.38296849982271e-06
-9.52366458746177e-06
2.54927292477061e-06
-3.65219059646304e-05
-2.29058033921714e-05
-1.43488002499687e-06
-3.96833981488927e-05
-4.34148168021757e-05
-3.565804971218e-05
-1.6502416364639e-05
-2.44665811111872e-05
-4.71502038389826e-05
-3.63216253306772e-05
-1.73541921539793e-05
-3.23801936430097e-05
-3.68985512296686e-05
-4.57241036472455e-05
-4.23787592037595e-05
-6.13805951498139e-05
-2.53098001246498e-05
-1.40956948220588e-05
-9.72037014574234e-06
-3.59289708276742e-05
-2.6112817698567e-05
-3.6792684756834e-05
-4.34589969175074e-06
-5.77299820590544e-05
-4.54835898693847e-05
-4.13628652529692e-05
-3.45670238361833e-05
-2.09757397736305e-05
-3.38472986077676e-05
-2.95187498843858e-05
-3.11786390307121e-05
-4.83946457344153e-05
-3.04399593172952e-05
-1.85364604576258e-05
-1.02144930260016e-05
-1.41064438677998e-05
-3.56668652194471e-05
-1.10167945156725e-05
-5.86212210876302e-05
-3.96869333081484e-05
-2.36644147990064e-05
-3.21980602883487e-05
-2.93683633586134e-05
-3.24562861850038e-05
-1.4538107579073e-05
-2.99748212993305e-05
-1.52336303137577e-05
-1.98105079754371e-05
-2.96066634245192e-05
1.35858978998072e-06
7.55453788325404e-06
2.6828938615201e-05
-5.39450625648101e-05
-1.99267158435283e-05
-3.66725371046237e-05
-1.82772118444344e-05
-3.10504451246064e-05
-6.27825525733928e-05
-4.27268000771028e-05
-5.15696762880163e-05
-8.49773394676104e-06
-7.08460697507207e-06
-2.65647853041838e-05
-2.75163848027698e-05
-3.90478782423611e-05
-3.78474253891197e-05
-2.79588411526054e-05
-2.38599244106983e-05
-8.19683230225264e-06
-3.64650634781805e-05
5.6152360962977e-06
-6.23473605364065e-05
-9.39304938998855e-06
-3.05580565743508e-05
-4.13166239859087e-05
-3.70431399142361e-05
-2.95485809274046e-05
-3.35926231876946e-05
-4.6201910447416e-05
2.77078604225407e-06
-1.85385539235095e-05
-2.07907435781778e-05
-1.65838375813014e-05
-1.62179670325688e-05
-5.07253407423393e-05
-2.31183033296935e-05
-2.77523467884924e-05
-3.54445421600323e-05
-3.89398694567495e-05
-3.0838961724333e-05
-3.46590069733898e-05
-2.86180958536754e-05
-3.34321762405956e-05
-2.92757504241728e-05
-3.81991029547179e-05
-2.37966899335969e-05
-9.32766473411243e-06
-3.50767031735434e-05
-3.52842620866943e-05
-3.98528790601753e-05
-2.81179075857849e-05
-2.99109711871879e-05
-5.61240678631634e-05
-1.42182559092851e-06
-6.33790034218103e-05
-1.13713923619564e-05
-2.6038169719402e-05
-2.8614704620409e-05
-2.40435189731257e-05
-9.12714273207006e-06
-4.2737037104213e-05
-1.57626035405011e-05
-3.92140919668064e-05
-9.55495792646733e-06
-1.55956028695565e-05
-1.79110361443236e-05
-3.02536915247227e-05
-4.23025934922463e-05
-3.84228251109149e-05
-2.88923179568513e-05
-1.79801056109659e-05
-2.10809836946146e-05
-3.88265272952626e-05
-2.67820481972407e-06
-2.48289045275536e-05
-3.67116146876887e-05
-1.63884605479555e-05
3.9143590401027e-06
-1.65225581051732e-05
-3.7159138273846e-05
-3.63481342279338e-05
-1.0957437200468e-05
-2.68048184663962e-05
-2.46050970700108e-05
-1.50862712205255e-05
-3.75868942492032e-05
-3.03530840888731e-05
-2.00588717128584e-05
-2.56521036074582e-05
3.6050502847158e-06
-1.99741798419361e-05
-4.78673630696186e-05
-7.68879447027229e-06
-5.38915005908248e-05
-2.85523638757993e-05
-3.24757117093671e-05
-3.08587562318561e-05
-1.72142193493079e-05
-4.26623750851284e-05
-4.41581560632356e-05
-4.27624871861278e-05
-2.57732530263776e-05
-1.70929950543034e-05
-3.72875716897345e-05
-4.39830487250628e-05
-1.10806607527735e-05
-8.48324163165449e-06
-3.13650984107939e-05
-4.94215237343716e-05
-2.6713580765106e-05
-3.14976477397473e-05
-1.52368331430612e-05
-3.64559105360794e-05
-3.57281186983037e-05
-2.19139135436387e-05
-3.94016738620756e-05
-1.49413759824362e-05
-3.63425052750633e-05
-2.92623001841246e-05
2.39345556061246e-05
1.01450001226059e-05
-1.4053369827428e-05
-3.86323087063821e-05
-3.78218886809663e-05
-4.70841884444851e-05
-1.31403642913194e-05
-3.05670843495934e-05
-1.78466954051821e-05
-3.30211573899137e-05
-5.82070248882115e-05
-8.86312082854776e-06
-3.73673910138272e-05
-2.26919228578933e-05
-4.18977549658515e-05
-8.2670128725904e-06
-5.67803660076595e-05
-2.76052311522203e-05
-4.15022871914101e-05
-3.84664467634178e-06
-3.46494506372504e-05
1.29034779236015e-06
-2.78278900963236e-05
-4.8956694364332e-05
-1.69810021229726e-05
-5.4010280953677e-05
-5.99904423597921e-06
-2.7956787602386e-05
-2.43464313095366e-05
-2.13242527554236e-05
-3.06374337844003e-05
-2.17899576786746e-05
-2.46645276521715e-05
3.02656683572854e-06
-3.35366670199126e-05
-9.60275103027479e-06
-1.17720131863835e-05
-3.91507478122269e-05
-1.06853780394269e-05
-4.57206861724516e-05
-3.24673875458855e-05
-3.06769745645325e-05
-1.51968964079893e-05
-2.36819193858349e-05
-4.72333753501683e-05
-1.50092551802308e-05
-3.70000911491354e-05
-1.24628998328886e-05
-3.32541664855641e-05
-2.14312719432422e-05
6.4956258909645e-06
-2.31542932617082e-05
-1.34512612982809e-05
-2.61637958181307e-05
4.18851021853489e-06
-4.59813520351049e-05
-3.77481119389685e-05
-2.78623849003006e-05
-2.70933923057863e-05
-3.69726975243793e-05
-4.9037614828496e-05
-8.26216746209579e-06
1.26521622479517e-05
-2.40684692959191e-05
-2.78445624397318e-05
-2.18405272163614e-07
-4.20334086824028e-05
-1.82486538548994e-05
-2.9105354084034e-05
-2.67865464960117e-05
-5.33536574425213e-05
-1.72268867866996e-05
-7.16442165123358e-05
-4.29725383730774e-05
-2.63216778532883e-05
-3.12887174388063e-05
-3.04546860780367e-05
-3.58701064142054e-05
-5.09723858172184e-05
-4.16777201536023e-08
4.26673145559538e-06
-5.23052025073298e-05
-2.42042316453934e-05
-1.48516856952742e-05
-1.78055529867292e-05
-6.0103891478158e-05
8.66615823460688e-07
-2.18255479449781e-05
-4.91570778021598e-05
-1.85562310694071e-05
-4.14591170970911e-05
-1.57846996656237e-05
-4.49807889706702e-05
-2.12504197951003e-05
-5.07510317956553e-05
-2.87537487415942e-05
-1.15595621757634e-05
-2.19740672151729e-05
-4.63134879848026e-05
-3.78858333905614e-05
-2.82371962700088e-05
-4.49059393063707e-05
-4.39714662685682e-05
-2.09204526733467e-05
-2.45538745916208e-05
-1.74877242781198e-05
-2.53590530948215e-05
-3.91363571361282e-05
-4.877268135293e-05
-2.19235534882698e-05
-3.94311027799046e-05
-4.42588500354568e-05
-2.04411820401091e-05
-1.4536063694013e-05
-4.35105006206523e-05
-3.66049203684304e-05
-3.71590339838094e-05
-1.43610596612755e-05
-4.07517362448462e-05
-3.64966037048716e-05
-1.19574175075406e-05
-2.65145858685628e-05
-2.79814530393879e-05
-3.89235287543595e-05
-2.59819309591766e-05
-3.54440975055404e-05
-1.75910454489481e-05
1.66257106084002e-06
-2.21498659626579e-05
-3.40350204396008e-05
-1.52406385721454e-05
-9.08462535969166e-06
-8.39977255918128e-06
-3.93698836385606e-06
-1.4114376336772e-05
-4.95973719541562e-05
-5.08005235510216e-07
-3.39213784738149e-05
-1.91280004339203e-05
-3.65229642985847e-05
-3.28506444585284e-05
-2.45939201514438e-05
-4.99799628266001e-05
-2.23976421724332e-05
-5.69034769471712e-05
-3.60747491661336e-05
-2.57756473028942e-05
-4.07963019038332e-05
-1.01343068725026e-05
-3.24832583068182e-05
-2.93249157629578e-05
-1.79623923778127e-05
-1.212330209904e-05
-2.11532983273203e-05
-9.95327454975905e-06
-2.37356128543724e-05
-3.59102043833011e-05
-2.97674453206215e-06
-2.77391435196534e-05
-4.9510596360509e-05
-2.5661967662714e-05
-1.25367022045544e-05
-3.24690211875484e-05
-2.92763055477993e-05
-1.2036594390472e-05
-4.76405277906889e-05
-2.69338893057973e-05
-1.36820768926488e-05
-2.72982415696828e-05
-1.1728167295583e-05
-2.42630108094323e-05
-6.73982712996645e-05
-5.13632470486866e-05
-2.92953059455434e-05
-4.09703546250284e-05
-4.11066553017006e-05
-2.59810895887326e-05
2.11492436066245e-05
-2.42250295685537e-05
-3.31430721204542e-05
-4.46534381752313e-05
-3.64766730075277e-05
-2.72844691625181e-05
-3.84782657525714e-05
-4.21529961361804e-05
-7.64718517995682e-05
-1.7440360456553e-05
-5.2436176245913e-05
-3.07584538119444e-05
-3.10423304659865e-05
-5.43323728687336e-05
-2.5284118907406e-05
-1.80249486350383e-05
-2.87653465802288e-05
-5.9108835097374e-05
-3.24313451115943e-05
-3.76532023671811e-05
-4.96554938462547e-05
-2.11638912171038e-05
-1.28526252423666e-05
-1.7705931090146e-05
-2.95095870268821e-05
-2.05938087689177e-05
-3.3322855928181e-05
-1.84050476223097e-05
-2.85624127439976e-05
8.40975918807496e-07
-6.67677119872812e-05
-2.39782405888067e-05
-1.8664600655416e-05
2.66835862075623e-06
-4.49399886681906e-05
-3.21015956372973e-05
-3.74849019563448e-05
-3.6058349525497e-05
-4.11051983061306e-05
-3.31933652230256e-05
-1.83074068376254e-05
-1.15620572768648e-05
-2.02281466190804e-05
-1.76063139835267e-05
-1.54010481082357e-05
-1.27946807520185e-05
-2.21914080739176e-05
-5.54649116784567e-05
-1.02490955542646e-05
-4.81691210083513e-05
5.083360710933e-08
-4.27207207487206e-05
-3.41852464695255e-05
-2.20706056616193e-05
-1.67256945999477e-05
-5.1683467356777e-05
-2.01572674713532e-05
-5.49671018266236e-06
-2.66891323281744e-05
-5.07092930157751e-05
-5.27060781896989e-05
-3.2669580263681e-05
-4.69863583570481e-05
-8.84261026043485e-06
-1.31447659632905e-06
-3.51962389526645e-05
-4.08015788282675e-05
-2.72554212336262e-05
-4.6547331941107e-05
-1.97004986689971e-05
-3.55078951007753e-05
-3.61181949990326e-05
-7.2787807261858e-05
-3.43400211350837e-05
-3.258193863259e-05
-1.73948645289774e-05
-1.19855182562789e-05
-4.09147955499533e-05
-4.24302683085355e-05
-2.60590381552468e-05
-3.41577837597155e-05
-2.46173299438058e-05
-4.62195131539182e-05
-5.4029341806992e-05
-6.35632605231686e-05
-3.58366444963528e-05
-1.15353969753424e-05
-3.5106492707524e-06
-8.90507270949773e-06
-7.46717414576687e-06
-6.43879837061627e-05
-4.67049250641384e-05
-3.05335954157532e-05
-4.74168656268463e-05
-6.60052570679613e-05
-3.82647686458071e-05
-3.17859403968709e-05
-6.08365069788337e-06
-2.65248904518732e-05
-5.16233499961371e-06
-6.84544234194544e-05
-2.25822423536915e-05
-6.31362617916985e-05
-5.05706704619337e-05
-4.34056802294261e-06
-1.75794453511328e-05
-2.96892356580659e-05
-2.14945198664427e-05
-2.72986164190078e-05
-2.13100235778998e-05
-8.13262251751433e-06
-5.72191519851894e-05
-1.95009645386624e-05
-2.66101267787981e-05
-4.57093794248538e-05
-2.4235600771602e-06
-4.39069573572548e-05
-1.72020718394235e-05
-2.7974743754747e-05
-3.67695701886425e-05
-3.78539076504679e-05
-1.6960693541853e-05
-2.40201866458839e-05
-1.22444065214659e-05
2.3004658725287e-06
-2.58323509298756e-05
-1.34064346230173e-05
-2.60028589376025e-05
-1.70070622376492e-05
-2.25984892038132e-05
-3.78937823163394e-05
-2.43915344292309e-05
-3.34357734665989e-05
-1.69054264089258e-05
-3.47066875336802e-05
-1.95612576971198e-05
-2.81113384589527e-05
-4.36734740324911e-05
-2.2625138038078e-05
-3.91287568284145e-05
-1.81799837652137e-05
-3.00482462725268e-05
-4.65242155419631e-05
-3.36597816639192e-05
1.30360157264348e-06
-2.73225266705554e-05
-5.08131943782659e-05
-2.98558592508045e-05
-1.68617477533127e-05
-3.76421127789973e-05
-2.56182991962274e-05
-3.91620215004239e-05
-2.3821097143964e-05
-4.27460566508191e-05
-2.66601155511901e-05
-1.60363619808508e-05
-4.53963233857882e-05
-3.08019649546997e-05
-1.45156340693391e-05
-5.1624163365522e-06
-6.23724166290446e-05
-2.54744183763328e-05
-2.02717973391019e-05
-3.22579243399026e-05
-1.33244811938158e-05
8.61695763114324e-06
-5.61690095921197e-05
-2.23900942626072e-05
-1.11558024364629e-05
-3.23670109550627e-05
-2.97539813932798e-05
-2.02290480439889e-05
-3.00931989071381e-05
-2.11928673131561e-05
-2.13582469627576e-05
-1.70818706840917e-05
-1.31138455055658e-05
-3.7831068966797e-05
-7.44386353617458e-06
-1.13926298386415e-05
-5.25675049739015e-05
-3.5192820886105e-05
-1.93259552477136e-05
-2.4334163378106e-05
-2.35156222458559e-05
-3.24900995715475e-06
-3.24016790007371e-05
-3.4332114141875e-05
4.09454766080896e-06
-4.7713896273863e-05
-3.2904275693927e-05
-4.47357412833491e-05
-6.79375214380764e-05
-4.17162760742194e-06
1.36445222331263e-06
-2.51385021398685e-05
-4.51504897988292e-05
-1.01568862182679e-05
9.55763424410733e-06
-3.76756371730568e-05
-1.03621776238056e-05
-2.01496107568048e-05
-1.35390341130088e-05
-9.78868899628581e-06
-4.91353569642774e-05
-2.84092714788205e-05
1.00080959090788e-05
-2.5676804510608e-05
-5.2797425343153e-05
-2.7761845001602e-05
-4.25055352698129e-05
-2.5960964826606e-05
-2.79277711896312e-05
-6.2860642851183e-06
-2.78161652458812e-05
-4.08065272403165e-05
-4.23403627336919e-05
-4.32558774656381e-05
1.18712972413223e-05
-5.40852556634255e-05
-5.49677479206458e-06
-1.6930584588847e-05
-1.53545642669366e-05
-7.35810687287326e-06
-2.70290112021305e-05
-2.60575803276619e-05
-4.61559670489426e-06
-6.52961259807706e-05
-1.81374135383761e-05
-1.63220487758867e-05
-4.69531194712545e-05
6.84489199338755e-07
-1.65593744223419e-05
-4.49530132665911e-05
-3.09966730317686e-05
-6.38569165657998e-05
-1.91312346293015e-05
-2.72900009137248e-05
-3.37924131287336e-05
-2.00371472337796e-05
-4.17975180297887e-05
-3.04968391592602e-05
-2.33734631668719e-05
-5.37301868832903e-05
-1.38899192513131e-05
-1.35717021360766e-06
-3.02810156450438e-05
-1.64687121318796e-05
-1.48390460445362e-05
-4.59089869833378e-05
-1.53759072674363e-05
-9.30889899076626e-06
-1.22455153736721e-05
-3.97585667479712e-05
-3.01681201217654e-05
-2.01966927355077e-05
-3.23051144611716e-05
-2.76085457702717e-05
-1.51457469378735e-05
-4.3446755501013e-05
-3.65491913854988e-06
-1.035454357726e-05
-4.17868873086805e-05
-3.88382085000789e-05
-1.98459799068519e-05
-3.86128852664414e-05
-4.73505799031888e-05
-4.63649928046391e-05
-1.46203090241115e-05
-2.70561261019448e-05
-2.32570054803252e-05
-4.00664266661539e-05
-2.20318318782347e-05
-3.87673433623876e-05
-5.50901226726346e-05
3.83253064170565e-06
-1.8236766446492e-05
-3.87575697423435e-05
-3.82468034654042e-05
-3.62609687085593e-05
-3.26710521311847e-05
2.40551083165641e-06
-3.43888074426864e-05
8.17976412650592e-06
-1.11184798412177e-05
-2.79804700093537e-05
-1.0274127174517e-05
-2.41573736554734e-05
-1.04618020572889e-05
-3.01770834114e-05
-2.54449532931576e-05
-2.96053500033206e-05
-2.22810753558955e-05
-2.79646235391676e-05
-3.04613418480973e-05
-1.70743342831573e-05
-7.20675870851824e-05
-8.80943820243922e-06
-2.10071701805317e-05
-3.25357617413629e-05
-2.81881398197503e-05
-3.92798106729554e-05
-2.79120314871106e-05
-1.12049521654347e-05
-8.59966969923469e-06
-1.06068281364615e-05
-2.80257780685137e-05
-1.55287689753865e-05
-3.60613463043924e-05
-2.52369546691184e-05
6.30198234520433e-06
-4.821499720165e-05
-5.16818139136828e-05
-3.55427932596815e-05
-3.07185094558572e-05
-3.41588593984732e-05
-5.56767448275851e-05
-1.8192090119327e-05
-5.36105515303932e-05
-2.06098098266105e-05
-5.0270993379839e-06
-3.80189819607436e-05
-2.6383989622942e-05
3.20519595564665e-06
-1.10172522057189e-05
-1.59799852144607e-05
-1.07605531382054e-05
-3.31841091974434e-05
-4.61038176725352e-05
-4.5257781939838e-05
-1.92535657132771e-05
-6.05593399846164e-05
-2.25633484283003e-05
-1.86066085413448e-05
-2.44936767921776e-05
-7.52260872203713e-06
2.54983181948017e-06
-4.95411055481386e-06
1.02440112655833e-07
-3.98354049301087e-05
-5.53158806828867e-05
-4.96176268043831e-05
-1.07630390339919e-05
-2.26310827760416e-05
-5.30234777152007e-05
-2.10059632941313e-05
-2.94369679174894e-05
-2.71215568120293e-05
-1.89436974105178e-05
-4.79569816995584e-05
-4.78732573506176e-06
-3.17916301973556e-05
-2.28701899434309e-05
-2.88257758717901e-05
-4.58491111315328e-05
-1.15516980319133e-05
-5.33747285339403e-07
-1.38880453987297e-05
-1.963344490895e-06
-3.59405182218666e-05
1.12545972925941e-05
-2.00783177894575e-05
-2.56692016316204e-05
-1.25403285913004e-05
-9.64814687042817e-06
-3.40606840385358e-05
-2.84395039053095e-05
-1.69892441342403e-05
-4.36226033657544e-06
-4.34652345427891e-05
-2.63587034501034e-05
-2.97656979021238e-05
-5.86113536371192e-05
-4.51029948176205e-05
-3.97862156671334e-05
-4.18443725633758e-05
-1.60408818945763e-05
-4.4918862296144e-06
-5.21268648137348e-05
-2.75927953750576e-05
-1.08889543222631e-05
-3.79391928741565e-05
-3.48707746103286e-05
-1.9638610207839e-05
-3.78355079170719e-05
-1.24211843722206e-05
-2.97002752814644e-05
-1.71882731265503e-05
-3.04955389965164e-05
1.19923744216178e-06
-1.61794370633282e-05
-3.00760502906259e-05
-4.7673136058939e-05
-2.45654081503947e-05
-3.94170836676246e-05
-2.1381297346852e-06
-5.80980866092841e-05
-8.82820992128189e-07
-5.64622909547991e-05
-3.91742576748847e-05
-6.28102815426648e-05
-4.86680308763677e-05
-3.2357968370266e-05
-5.05386622916177e-05
-2.7337021811945e-05
-1.10379398014955e-05
-1.75566415142137e-05
-3.85213110903421e-05
-6.96331160253915e-05
-3.26889095009303e-05
-6.94576227050669e-06
-1.69969134232758e-05
1.0006251883696e-05
-3.84510338308656e-05
-1.20925998960668e-05
-2.62708831252239e-05
-8.82269307253808e-06
-3.88082898118296e-05
-4.57545240032304e-05
-4.14687879135131e-05
-6.15099725883573e-05
-2.11035669121128e-05
-3.55751032462042e-05
-2.4020513186665e-05
-6.86155120803617e-05
-5.3653115404602e-05
-2.62503045439441e-05
-1.40601040749673e-05
-3.54113146794168e-05
-9.3864033286165e-06
-4.48882673701975e-05
-3.77582248410505e-05
-3.30538230657228e-05
6.52113484633391e-06
-2.57148023117346e-05
-2.60858319164125e-05
-7.400310027285e-06
6.20618747967683e-06
-2.76383417629811e-05
-5.08539353845339e-05
-3.08567727020263e-05
-2.77114453199854e-05
-7.83739934843626e-06
-2.24830248846414e-05
-5.95704395570014e-05
-3.0001751234311e-05
-3.40375924022692e-05
-1.00210961339035e-05
-4.26249242901206e-05
-6.7406981736234e-05
-1.52887283573743e-05
-2.59561970528967e-05
-7.09088996404538e-06
-1.3122636630217e-05
-3.2982868676547e-05
-2.17368451871075e-05
-5.22298444073327e-05
-5.99707622143853e-05
-7.24270801102441e-06
-1.95548941587589e-05
-2.65205355017289e-05
-1.07634137638066e-05
-1.1712244004431e-05
-2.51842790661895e-05
-2.29360235027339e-05
-4.06333644031533e-05
2.22540734743201e-06
-4.97089646119318e-05
-4.0539881807532e-05
-2.71939301587328e-05
-3.60852474335507e-05
-6.04166329927038e-05
-2.61069601931471e-05
-4.62490549043028e-05
-2.18870312539705e-05
-9.22392016309206e-06
-1.05975162058202e-05
-1.56045835746122e-05
-7.54423402611541e-05
-5.36894501255757e-05
-3.80834375878529e-05
-2.3219408777743e-06
-2.12052777273501e-05
-2.82637319818776e-05
-3.43518546933231e-05
-3.83551910513586e-05
-1.82581502188738e-05
-5.34099594713897e-05
-3.06648147707726e-05
-3.06998529313667e-05
-2.0884334821007e-05
5.78848986744759e-06
-3.27366192378963e-05
-3.79018777474407e-05
-2.8827573349116e-05
-1.04022068099076e-06
1.55524098507174e-06
-3.58905211549952e-05
-1.5488012621406e-05
-5.33643368849454e-05
-4.04502536410737e-05
-9.56668094397544e-06
-9.61504293884657e-06
-3.14496884474477e-05
-2.33529227282929e-05
-4.56370274310287e-05
-3.68837446270721e-05
-3.81712726606126e-05
-3.61718744068701e-05
-1.23555937212055e-05
-1.8618075109991e-05
-1.97654473418083e-05
-3.15348513347146e-05
-3.26344192087335e-05
-1.33429594889337e-05
-2.51977317015224e-05
-5.61384395439352e-05
-4.42701922682308e-05
-2.10028033628246e-05
-2.57374155888102e-05
-1.82382000390093e-07
-1.74651352248946e-05
-3.93368459484585e-05
-4.1865453135405e-05
-1.51255386368478e-05
-3.4372065284797e-05
-3.41425732057648e-05
-6.65603253110922e-06
-6.53209430407467e-06
-2.72996841639461e-05
-2.46346343889427e-05
-3.1875501544331e-05
-4.14761566343061e-05
-2.05165728727877e-05
-2.6034998436399e-05
-1.62106806454478e-05
3.72901074299603e-07
-1.59541232294932e-05
-1.95936611915792e-05
-1.88477128906664e-05
-1.69563354910078e-05
-3.42319487848e-05
-4.13654909970398e-05
-1.76052246411545e-05
-2.90818421727377e-05
-3.70273406594621e-05
-2.55052643457623e-05
-1.34723920471349e-05
-3.90313137524029e-05
-3.48918061141845e-05
-3.72622165410386e-05
-1.56314206246477e-05
-3.56038215765044e-05
-1.56745829688982e-05
-6.0666493430571e-06
-2.60525165037466e-05
-3.01970830633227e-05
-5.32968835695031e-05
-4.75501231326316e-05
-6.45346454470056e-06
-3.36967344934463e-05
-1.85634373248044e-05
-2.35654940915591e-05
-4.24329155133973e-05
-1.75524828380672e-05
-5.16542960638425e-05
-1.32251315820181e-05
-3.37879367413509e-05
-3.14347898545259e-05
-5.54704263977558e-05
-3.33892305614361e-05
-4.50801257367798e-05
-4.65624264137008e-05
-2.29872868237305e-05
-2.56320624082256e-05
-4.36840386296661e-05
-9.69870214783295e-06
2.33018359173141e-06
-2.86074579965481e-05
-4.5261039202277e-05
-4.1635994095609e-05
-1.90512193982572e-05
-2.60608548924013e-05
-3.64590335075351e-05
-3.52402524191812e-05
-1.23757233155677e-05
-4.05939794262035e-05
-1.92675074364981e-05
-9.16526520746856e-06
-3.17812628015749e-05
-9.60931677523018e-06
-8.64566794011896e-06
-1.12402879297889e-05
-3.24604895453972e-05
-3.31693659976982e-05
5.15814255779209e-06
-1.03822373333283e-05
-4.80648056960982e-05
-2.69072168365304e-05
-3.71995698753585e-05
-7.69227731854739e-06
-3.81307728191878e-05
-4.4751990204093e-05
-4.12195659069481e-05
-2.62232759950875e-05
-1.47248813109464e-05
-6.08244469327946e-05
-3.39668406588402e-05
-2.52413528231306e-05
-5.44638497458107e-06
-3.35606142372383e-05
-2.97477544475265e-05
-3.39244074910564e-05
-2.45444589602684e-05
-4.59978170449067e-05
-4.28743824270589e-05
-2.487866890986e-05
3.62269898593181e-07
-2.85544451801158e-06
-3.88122709496452e-05
-4.23119443666058e-05
-2.27379961394322e-05
-3.41040690952295e-06
-2.67004566171173e-05
-2.79602651430906e-05
-3.24630242481998e-05
-2.40858235139479e-05
-5.92758205216924e-05
-3.4479278491254e-05
-3.36699117570301e-05
-2.66436606474424e-05
-3.29870672840065e-05
-5.50738742311505e-05
-4.14487217582514e-05
-3.16091807249791e-05
-5.31860622756826e-05
-1.42191100674047e-05
-5.38015272520808e-05
-3.5334805644478e-05
-3.98862791759496e-05
-2.25359079248688e-05
-3.46339238054186e-05
-1.72159970095216e-05
-2.42232441874276e-05
-2.40602889527465e-05
-3.70935080409046e-05
-1.74164294186653e-05
-2.56383056814872e-05
-5.73818703377882e-05
-5.33445595691495e-05
-3.17956935431133e-05
-3.69529989171805e-05
-2.69235994877964e-05
-3.01988570274821e-05
-3.95558568452396e-05
-4.29462351763412e-05
-1.59776895780486e-05
-3.45607517722997e-05
-3.9810364118033e-05
-1.74393337229586e-05
-3.73314626080118e-05
-2.91025569611746e-05
-9.79451360247913e-06
-4.61546009919171e-05
-1.50283884596327e-05
-1.69481237094106e-05
-2.88292524359282e-05
-2.47705374375367e-05
-2.43553027075198e-05
-3.96602578642422e-05
-3.4673985319031e-05
-3.69689548157937e-05
-3.38218588985309e-05
-4.59638787984189e-05
-2.10172691329147e-05
-2.76155772984175e-05
-2.63996640939941e-05
-3.57537851550145e-05
-2.93123188397468e-05
-4.33396505603686e-05
-2.80757467244236e-05
-8.2234428993475e-06
-4.44893164423723e-05
-3.58847695858202e-05
-1.9809733442086e-05
-3.60885914763055e-05
-1.78320450138086e-05
-3.7200078414574e-05
-1.26603176861449e-05
-3.14345077834916e-05
-7.90412024806991e-06
-1.4576880088161e-05
-2.71684312651974e-05
2.67818290375418e-05
-8.80816326781108e-06
-1.40230595433392e-05
-5.31889648879435e-05
-1.1082661302364e-05
-2.63904271148441e-05
1.40321466096599e-05
-4.99574884242534e-06
-3.78408823833691e-05
-1.30478401056515e-05
-8.06723105813819e-06
-1.01705725226451e-07
-3.22080565905776e-05
-1.62915631185901e-05
-3.15915158209197e-05
-4.73037710234578e-05
-3.03005097768496e-05
-3.66854452701899e-05
-2.87747526730527e-05
-2.93364162834894e-05
-3.15752789029365e-05
-3.10416433175624e-05
-1.75252033122386e-05
-2.21259990062315e-05
-3.42197596750932e-05
-3.52157671942097e-05
-4.05741982368345e-05
-3.30880247995868e-05
-5.16528219260174e-05
-1.35404817358006e-05
-1.74140513494124e-05
-2.86182776229174e-05
-1.08535637429492e-05
-6.18440472131865e-05
-1.51327661108189e-05
-1.56422929351807e-05
-9.94884630071756e-06
-9.00995551460485e-06
-3.4943106622816e-05
-1.35591232348191e-05
-5.57286091272518e-05
-1.86203483975625e-05
-2.27482351823285e-05
-2.37676906367398e-05
-3.14122483262136e-05
-1.61258352565387e-05
-1.64469596337107e-05
-5.02617981879915e-05
-3.89816314988934e-05
-1.87750418406834e-05
-5.18194736662409e-05
-1.84748789261427e-05
-5.68073837725114e-05
-2.78658141316389e-05
-5.44760459219823e-05
-4.9765419896428e-05
-1.6564825820961e-05
-3.56400512963069e-05
-4.17498621103751e-05
-1.4255501152728e-05
-6.32848076687576e-05
-7.53851178561858e-06
-3.6687265871499e-05
-2.17763803982992e-05
-1.32833623937038e-05
-1.79527527645294e-05
-3.39167024339678e-05
1.3431221870998e-06
-1.37153845205134e-05
-1.32907184602577e-05
-2.09782467336305e-05
1.69851515458512e-06
-2.86418011845709e-05
-3.49939299405594e-05
-3.23213407825783e-05
-3.19162480543171e-05
-1.66131192146267e-05
-3.71637231206215e-05
-1.09869317801633e-05
-2.15474949082639e-05
-9.14635362799671e-06
-2.70278918182456e-05
-2.12488928084758e-05
-2.34216132723025e-05
-3.36875156410595e-05
3.91061381709061e-06
-1.39791099022482e-05
-2.23272402494065e-06
-2.31202208971736e-05
-2.61969429600548e-05
-3.21764628114197e-05
1.10447495202419e-05
-3.50145374025733e-05
-4.26147252310808e-05
-2.75625928263181e-05
-4.41113580344078e-05
-3.22685729090671e-05
-4.54874851634059e-05
-3.46253902229639e-05
-4.37509029618299e-05
-2.0729666961637e-05
-1.00602062568629e-05
-1.33534536497406e-05
-2.88439555053001e-05
-3.63195961864982e-05
-2.61209185018796e-05
-4.48100377396653e-05
-3.26392115602779e-05
-4.98229410722934e-05
-2.18587778542099e-05
-4.93095973321701e-05
-3.59490613006939e-05
-6.08394792505994e-05
-2.69748303425284e-05
-4.97691433611611e-05
-6.39846684925437e-06
-4.53850322229975e-05
-1.19476368699705e-05
-5.04427307053126e-05
-6.27951362460013e-05
-3.07962630634346e-05
-1.42314215355942e-05
-1.0853421879358e-05
-2.57426255236383e-05
-5.00934976382808e-05
-1.73436776891131e-05
-1.46095574981845e-05
-2.78948742067397e-05
-5.75250899030477e-05
-2.65264437025585e-05
-4.26115643955482e-05
-3.52414091031872e-05
-3.22815940656794e-05
-2.71144924891632e-05
-2.46939224054618e-05
-1.68430268340106e-05
-1.98613708907994e-05
-2.02424110443594e-05
-1.84705758382458e-05
-6.9403432470606e-06
-3.95542701036156e-05
-1.2246134212721e-05
-3.14375635554677e-05
-4.73476406188582e-05
-9.59772964365173e-06
-7.9373904811605e-06
-4.26753585397594e-05
-1.36816364970327e-05
-8.76378011839673e-06
-3.86601464916867e-05
-2.29260090137907e-05
-1.87499121065856e-05
-5.6650371593959e-05
-3.07418260461665e-05
-2.41870354269554e-05
-3.64360713513106e-06
-5.73515020963136e-05
-9.42303285775641e-05
-4.02214794696649e-05
-5.75655231209985e-06
-8.36888768417198e-06
-2.20478854485832e-05
-2.73752590815053e-05
-2.50226518195649e-05
-1.26296430120064e-05
-2.92493068836101e-05
-3.2692122072346e-05
-3.39287314451754e-05
-3.93243626886752e-05
-1.49710437066769e-05
-1.74543267551823e-05
-5.63884758224628e-06
-3.28038908652125e-05
-5.30009227531706e-05
-4.29246796151263e-05
-3.82791244254099e-05
-3.37388136824445e-05
-2.89215962905899e-05
-2.94818842814491e-05
-3.15318654338519e-05
-5.31281928742994e-05
-2.08656105411139e-05
-4.6588938726739e-05
-2.87975727750893e-05
-2.30049002524425e-05
-8.42810220091067e-06
-4.12895366630142e-05
-2.96187295539458e-05
-1.37512492425476e-05
-1.18092497272432e-05
-3.09162215132269e-05
-2.4460505502192e-05
-1.64346884423139e-05
-2.20541818084762e-05
-2.43631240813612e-05
-1.93921579344203e-05
-3.87881788749335e-05
-2.07995053425504e-05
-1.55606608634483e-05
-2.88053863233861e-05
-5.25212971377721e-05
-3.47104305624362e-05
-2.55814252553663e-05
-1.83332566344469e-05
-2.44226998020191e-05
-3.04409066662001e-05
-1.18849247412048e-05
-1.08923141790732e-05
-4.01527006778755e-05
-4.19337831843861e-05
-3.97071504528261e-05
-4.59522417012018e-05
-2.66459601207531e-05
-3.08376802822212e-05
-1.93997116506162e-05
-1.11504614449451e-05
-1.72909865096214e-05
-3.15385382262969e-05
-3.57034713703785e-05
-1.58410620295044e-05
-1.37962140408431e-05
-3.50633532622342e-05
-2.672422524349e-05
1.08693028203782e-06
-7.08219112960446e-05
-2.73376390047834e-05
-3.82748251829452e-05
-2.85633176674751e-05
-3.17747906065512e-05
-2.08195901799469e-05
-4.60295032188445e-05
-6.70442994441053e-06
-3.5565447396066e-05
-2.84707050536386e-05
-4.50094267728557e-05
-3.48670458389798e-05
-2.38782837150125e-05
-3.05834100911222e-05
-2.10645434690653e-05
-4.13475802161923e-05
-1.3682928222808e-05
-3.12687825585126e-05
-3.318588835785e-05
-7.62214093930171e-06
-3.34951208904506e-05
-2.38015560108168e-05
-4.60070800407658e-05
-1.28581654422853e-05
-5.09806400218492e-05
-4.42380166689977e-05
-2.99762304302005e-05
-2.80198607678663e-05
-5.50568527466926e-06
-4.21993142543202e-05
2.88995395107564e-05
-2.04840084934029e-05
-2.53300463649427e-05
-4.60780296666779e-05
-5.97176785981151e-05
-4.56174744042156e-05
-4.12209320270749e-05
-1.74883391000369e-05
-3.07116708288968e-05
-6.90292717310411e-05
-4.49447666001809e-05
-3.14111277790478e-05
-4.59668582516997e-05
-2.86726932351793e-05
-3.77605994773501e-05
-4.74223308745099e-05
-3.40466280931691e-05
-3.79147876776533e-05
-1.67298384210925e-05
-6.33822830232749e-05
-3.18547791615286e-05
-8.67490529941069e-06
-3.64948754303206e-05
-2.4793290866488e-05
-2.25989566134162e-05
-2.68228067792469e-05
-1.45412713174592e-05
-1.77085911645718e-05
-4.83204121235001e-05
-2.24905716923206e-05
-2.75469914949356e-05
-3.24540025627302e-05
-3.26687715344848e-05
-2.68098510833222e-05
-3.89082425190652e-06
-1.60865434588532e-05
3.67143072512793e-07
-2.353780572809e-05
-3.73059213967933e-06
-4.43003056419361e-06
-2.89900399238061e-05
-3.70389981811699e-05
-6.77095338648895e-06
-1.7544521738524e-05
-6.31156843024802e-05
-2.08990798419048e-05
-2.69147801907331e-05
-1.87482014102256e-05
-3.65531295547246e-05
-4.21699890217497e-05
-2.97736080969237e-05
-2.49072832853626e-05
-5.33107818245172e-05
-3.71460375613198e-05
-4.06096296315684e-05
-3.62805555467826e-05
-3.93301126201915e-05
-3.27058462363986e-05
1.08376591059817e-05
-1.41260309567522e-06
-2.3820816438124e-05
-3.55012751415913e-05
7.28258776596211e-08
-5.32526502582882e-06
-1.95520975717847e-05
-2.10147744991771e-05
-2.37295244324456e-05
-4.8513529791328e-05
-3.08008078288637e-05
-5.30313675898813e-05
-3.18198364472644e-05
-5.1849621309776e-05
-7.49408691445566e-06
-5.48916369817829e-05
-4.31754151623394e-05
-4.75030574933342e-05
-2.80553275598356e-05
-1.01377365188098e-05
-2.01088939743821e-05
-3.97543821920072e-05
-3.53637202954472e-05
3.73774850104158e-06
-3.37436182123443e-05
-3.68121167510813e-05
-2.91145407004934e-05
-4.62070872196996e-06
-2.92629237933369e-05
-1.5011556253613e-05
-5.79939553640086e-05
-2.28177109292882e-05
-4.82175637150511e-05
-5.0790159144274e-05
-4.40398571963357e-05
-2.67835934809277e-05
-4.91174261857701e-05
-3.19425591111704e-05
-4.28863397996044e-05
-4.28668278036803e-05
-1.93700685149539e-05
-3.28268643996213e-05
-5.54288245017569e-05
-4.14532650383062e-05
-5.13712501444452e-05
-3.70517118484672e-05
-3.19457241282459e-05
-5.54502661659507e-05
-2.87083322795135e-05
-2.00053433414939e-05
-2.86750694810362e-05
-1.50749699486986e-05
-3.809679012687e-05
1.35547372986763e-05
-2.93136205312682e-05
-4.37971141570691e-05
-2.47398179471765e-05
-6.88841728224517e-05
-4.34546215024321e-05
-2.72775355267081e-05
-8.38739590366618e-06
-3.4495903266531e-05
-1.97646206173499e-05
-5.33192132912825e-05
-4.19372931378827e-05
-2.46756545497272e-05
-5.53967469460144e-05
-2.46185871677377e-05
-5.23367343555439e-05
-1.69724819884757e-05
-3.28979464212078e-05
-4.68447319202255e-05
-3.22550678858808e-05
-1.28931842810671e-05
7.02387671790658e-06
-4.64914632799528e-06
-5.06081368453989e-05
-2.81371206065951e-05
-3.05773696375054e-05
-1.89750432287194e-05
-2.60764651391303e-05
-2.79553603749561e-05
-3.61455532796937e-05
-2.59688761344654e-05
-4.28838872100101e-05
-5.01172717040614e-05
-1.50060883890289e-05
-2.66500884196537e-05
-4.27276998853678e-05
-2.7374507382839e-05
-2.59294781348147e-05
-1.60728850304058e-05
-3.58104263864855e-05
-4.96989781760947e-06
-2.09751993010226e-05
-1.148352095077e-05
-3.4059241060657e-05
-2.50654539831049e-05
-1.49719658020389e-06
-4.96481321497755e-05
-1.86826720095115e-05
-1.65712562829936e-05
-3.01808248621715e-05
-1.93033483274825e-05
-2.53837693714135e-05
-3.49050726452612e-05
-1.77751604126679e-05
-3.67075101902311e-05
-4.0691010782993e-05
-4.72304799701838e-05
-5.21815094420057e-05
-2.88933991278101e-05
-2.27280111059023e-05
-2.31804528592519e-05
-3.80998128258914e-05
-6.6461729949192e-05
-1.6396302025467e-05
-2.92667404831552e-05
-4.85376592058065e-05
-3.51950245476161e-05
-1.80810461836125e-05
-3.03993267312159e-05
-3.48262914223751e-05
-5.82576151562398e-05
-2.96395057619239e-05
-2.51517311297543e-05
-4.1531509538819e-05
-2.23159862120553e-05
-3.99202629868955e-05
-1.29987284826916e-05
-5.94928998560226e-05
-3.54188021890758e-05
-2.78903739910494e-05
-2.37357389898796e-05
-6.95755245732209e-05
-2.08135444005968e-05
-4.79668067509618e-05
-2.86610177883414e-05
-4.71641795634439e-05
-1.64141413946973e-05
-4.17396762350992e-05
-3.23781709474554e-05
-2.24566286192477e-05
-1.8579873621869e-05
-4.19129550470973e-05
-5.00959581626859e-06
-4.17568749439814e-05
-4.62974672304707e-05
-5.13491525527443e-05
-3.54035727594534e-05
-1.08907925917103e-05
-2.15450953894328e-05
-6.86463682659025e-05
-1.71873144290699e-05
-4.62818953920437e-05
-1.91479490718126e-05
-2.53191019085668e-05
-7.14300118759731e-05
-3.9355745070944e-05
-1.02051156427304e-05
-9.92888698769929e-06
-2.14451083885174e-05
-1.86561485136178e-05
-6.14377955353046e-05
-3.55527984507189e-05
-1.53335417905515e-05
-1.60689434310055e-05
-1.95374955726281e-05
-4.22958596378196e-06
-4.18588465525972e-05
-4.12752737187871e-05
-6.34915978070218e-05
-4.14101943341154e-05
-3.88608870569155e-05
-2.31016846328804e-05
-3.42583927693067e-05
-3.97554927858486e-05
-4.95828598649156e-06
-1.37367787209954e-05
-3.33523446720224e-05
-1.33675311099947e-05
-1.49990690292155e-05
-7.80300705997414e-05
-4.03185947284432e-05
-3.27963059149506e-05
-8.93979983145949e-06
-1.73762497422264e-05
-2.00276852860554e-05
-2.94291646820174e-05
-1.14718429268149e-05
-2.50689853928576e-05
-2.19802136575808e-05
-2.08151800872288e-05
-2.43130409030808e-05
-3.04537493276762e-05
-4.38643415062225e-05
-3.71055123030231e-05
-2.59558934201669e-05
-4.64420086197732e-05
-1.0145006882549e-05
-3.60042011780731e-05
-1.84934784920018e-05
-6.54907962067691e-05
-3.47593765790884e-05
-1.58288236893329e-05
-4.14141744912263e-05
-3.65876365762935e-05
6.8932124447444e-06
-2.24005642509639e-05
-8.39174932129959e-06
-2.83089279222981e-06
-2.89650182033954e-05
-4.51971617405306e-05
-3.44797431424428e-05
-5.4814721753047e-05
-1.45583754606103e-05
2.11538495185902e-06
-2.62086692276106e-05
-8.0253610459551e-06
-1.64399008633155e-05
-1.71915557196879e-05
-3.18700990261429e-05
-4.06674453514252e-05
-1.83236209385418e-05
-3.99933388671586e-05
-2.03923518939009e-05
6.57477925205633e-06
-1.23938772197951e-05
-2.69817338796025e-05
3.33796673112615e-06
-3.3232817641315e-05
-2.17923257454717e-05
-1.37953755439645e-05
-4.31436114630853e-05
-1.48916640918407e-05
-1.23394159996462e-05
-6.4393027743889e-06
-5.45278547025566e-06
-4.51069564193938e-05
-2.67890831434634e-05
-2.91452134000795e-05
-3.77841571893198e-05
-4.65930840329853e-06
4.94808240735444e-06
-1.15904638802677e-05
-2.64536962446128e-05
-3.57550285966976e-05
-8.87331510403809e-06
-2.98684889610158e-05
-2.24895125727345e-05
-5.08871137516656e-05
-2.64719052323304e-05
-3.92953638868212e-05
-2.78112766956409e-05
-2.72293144968985e-05
-2.35819286978535e-05
-3.33362071777207e-05
-5.67416064370005e-06
-3.94959950351978e-05
-3.29204562776827e-05
-2.8207232297796e-05
-2.92625563146546e-05
-2.40873733313579e-05
-2.63880181833569e-05
-2.78754924548597e-06
-9.71444509859501e-06
-3.18515880645785e-05
-3.97616760678012e-05
-3.36025192934421e-05
-1.78334723659956e-05
-4.93492586198397e-05
-3.79777279372029e-05
-1.19678805553052e-05
-4.4052473414102e-05
-4.55936041293414e-05
-2.37631312601889e-05
-3.67482261343046e-05
-1.42077657100178e-05
-3.38165160372271e-05
-2.77548975606597e-05
-1.18334359726999e-06
-4.19503435334179e-05
-1.67574417458828e-05
-5.11523932198667e-05
-2.21739863950158e-05
-1.48727387975864e-05
-2.3850396519006e-05
-2.74715795756726e-05
-3.29718897016441e-05
-2.74920011735474e-05
-3.14482423951214e-05
-1.3354162421084e-05
4.08437781807058e-06
-2.71902906752478e-05
-3.23864905669417e-05
-3.95424713350616e-05
-5.85712238681472e-05
-4.38318277084956e-05
-4.08424409091307e-05
-3.52928881582412e-05
-4.05801367888185e-05
-4.34115205123076e-05
-1.39528669548075e-05
-3.52281006088252e-05
-2.66732925540044e-05
-1.41883606983073e-05
-3.13923643225466e-05
-1.30742754946918e-05
-1.58973081277169e-05
-1.56198814221208e-05
-4.49054938051091e-05
-4.25951809666222e-05
-1.92160673910736e-05
-2.7867701879645e-05
8.79026834831979e-06
-2.49893630937217e-05
-2.46429192112191e-05
-2.45004806864158e-05
-2.69969525396436e-05
-1.62988194415673e-05
-9.53630341607702e-06
-1.70704380683405e-05
-1.58220877541003e-05
-9.10607392344541e-06
4.61105272623639e-06
-1.92220470395737e-05
-1.5134159179507e-05
2.72296105246627e-05
-4.21372942159924e-06
-2.23121802841201e-05
-5.3020913655098e-05
-3.86859187326663e-05
-4.33867641619211e-06
-1.47158498699412e-05
-3.27453828406638e-05
-2.63508863371915e-05
-3.37267266133163e-05
1.91951284108465e-06
-2.10844478818596e-05
-1.95601818755779e-05
-3.33901375104623e-05
-3.39987933492431e-05
-3.36384061069853e-05
-1.62584256760249e-05
-2.49665275760691e-05
-2.12223496609261e-05
-1.5302483415741e-05
-9.91220914322033e-06
-1.46523584453473e-05
-3.839791917162e-05
-1.24489891504206e-06
-5.74687531037181e-06
-1.48074869060444e-05
-1.86911784059276e-05
-1.62563914629543e-05
-2.72061677078429e-05
-1.70211243756667e-05
-6.24082646580525e-05
-3.44079964426541e-05
-2.18062279440198e-05
-1.28952853680511e-05
-3.95285956950207e-05
-3.57156716716285e-05
-1.86986991523709e-05
-1.2101375392939e-05
-4.22359997476627e-05
-2.9815267982006e-05
-3.20740599446515e-05
-4.14173304960936e-05
-3.5746777548847e-05
-2.7520548916696e-05
-4.59500932995198e-05
-3.08394114918161e-05
-2.85683529861464e-05
-4.01132881414997e-05
-3.34189888087949e-05
-3.73743994113401e-05
-6.98504953817475e-06
-1.50329859087177e-05
-3.43185106246217e-05
-2.40541106013253e-05
-2.76777688998679e-05
-1.45655418062459e-05
-1.2171926522976e-05
-2.06140931448261e-05
-5.14100536905586e-05
-3.53012861813808e-05
-1.47355133580411e-05
-1.55447979428234e-05
-3.81787165032597e-05
-1.38727624622269e-05
-5.81189338766164e-05
-2.40217463340282e-05
-2.02502835027894e-05
-1.65009297183765e-05
-2.10723237937401e-05
-2.42056691712786e-05
-5.10983132360218e-05
-1.31442590159251e-05
-3.10652863685518e-06
-6.33349735828023e-05
-3.50317795148892e-05
-7.97162509021403e-06
-2.83138645655199e-05
-3.60211704501505e-05
-1.34137505677167e-05
-2.91432915645877e-05
-1.46854883760176e-05
-4.23350958583155e-05
-3.07212498736335e-05
-2.69253083854309e-05
-2.96157768323271e-05
-1.49806960114852e-05
-4.18470836753329e-05
-1.89248518184978e-06
-2.61004119687698e-05
-2.72420315036675e-05
-9.38644558592416e-06
8.48401477600248e-06
-1.09287139322104e-05
-1.93248424051608e-05
-1.90902212390997e-05
-2.68788346286994e-05
-3.21141165692991e-06
-5.30946202811795e-05
-4.75551959984543e-05
-6.38650629206837e-05
-2.68684083242588e-05
-3.14776771872004e-05
-5.1763940138398e-05
-2.98379165589837e-05
-2.14122637718314e-05
-6.15410854139952e-06
-3.6909303980213e-05
-2.49240346372827e-05
-3.58612554269231e-05
-3.49796859196507e-05
-2.13622942623799e-05
-4.04304256253898e-05
-1.38257768597074e-05
-3.73331172228083e-05
-2.94626712547143e-05
-2.77329880877373e-05
-6.49272137632117e-05
-2.34067323728927e-05
-5.97304424259397e-05
-1.19147170507673e-05
-3.33143073608095e-05
-3.09730596033093e-05
-4.03223433298032e-05
-6.14162060684566e-05
-1.52549120440986e-05
-3.61479690879149e-05
-3.01417446093712e-05
-3.28621512361695e-05
-2.11721252999899e-05
-4.02175495736682e-05
-1.60255864070427e-05
-4.5034027794869e-05
-1.69161215364862e-05
-2.1667528452151e-05
1.84967414818034e-05
-1.16254514839462e-05
-1.33464657819867e-05
-8.63042888588839e-06
-2.41988838996523e-05
-1.07579858807032e-05
-2.22452736981958e-05
-1.84380834168297e-05
-2.96193057635897e-05
3.12674881553967e-06
-4.22124101546311e-06
-1.26062086233564e-05
-3.16677540886529e-05
-1.06563491904779e-05
-4.24398188218214e-05
-1.58349443048806e-05
-3.17055755484592e-05
-1.27487557562367e-05
-3.06177412042775e-05
-3.10772944476092e-05
-4.25934324512329e-05
-3.36684871114761e-05
-5.56529682816246e-06
-6.81283494316519e-08
-5.43413341943658e-05
-2.66030223971948e-05
-4.51299816352063e-05
-3.85886366494465e-05
-1.29091178133215e-05
-1.20911763383946e-05
5.84347536404104e-06
-1.50476997108142e-05
1.51726956329561e-05
-4.25567958005911e-05
-4.97204038148713e-05
-5.17659550190859e-05
1.0183055419075e-05
-4.50230167959809e-05
-4.15341758769844e-05
-3.8900590600129e-05
-2.51969093419115e-05
-9.87200424250454e-06
-2.94752358179952e-05
-5.30624686448141e-05
-3.65922253028899e-05
-2.0655097260278e-05
-2.29370525641336e-05
-4.24991103044998e-05
-3.40291777836306e-05
-3.88716107479257e-05
-4.55405879144632e-05
-3.59437685453743e-05
-3.07918591054288e-05
-3.76959851123655e-05
-4.84286803156046e-05
-3.29745402071981e-05
-3.74058513911847e-05
5.55949115896784e-06
-2.40379415684262e-05
-4.7294451521883e-05
-3.78124278091323e-05
-7.38629379231543e-06
-1.60476156241024e-05
7.42325396386669e-07
-2.53158277545957e-05
-3.75176829650902e-05
-3.81466560514893e-05
-2.44921037623334e-05
-4.32589378903317e-05
-8.9891367494405e-07
-2.07571524096797e-05
-2.9809898475265e-05
-2.82005450732032e-05
-1.62289463458651e-05
-6.25123180903965e-05
-4.55778854827255e-05
-6.05484798303424e-05
-3.24865604975442e-05
-1.51236427230475e-05
-3.75904469312617e-05
-1.82891293091734e-05
-5.09355520881003e-05
-3.98278934409148e-05
-4.98527458418023e-05
-4.50214777295973e-05
-1.16194675874695e-05
-5.66542079005434e-05
-1.00231307018989e-06
-3.30532774814373e-05
-4.4913380298664e-05
-3.14838130942116e-05
-3.7342658175325e-05
-2.89756524503739e-05
-1.39819616203842e-06
-4.34384409468931e-05
-1.10734599431855e-05
-3.60408798625257e-05
-2.85509959676046e-05
1.03891299423562e-05
-2.55770454960711e-05
-2.14540923679806e-05
-6.62536726962822e-05
-3.45713690312858e-05
-4.42389081721267e-05
-2.80804967790602e-05
-5.46087770160871e-05
-4.9045486122009e-05
-2.29552329816553e-05
-3.40894132698059e-05
-3.033249883489e-05
-9.33550423531397e-06
-3.52323697803479e-05
-2.93366755291378e-05
-2.44169222224082e-05
-3.56078539438865e-05
-1.07528820733484e-05
-3.87265218917006e-05
-5.67482953620561e-05
-3.87891359509187e-05
-1.07110947340747e-05
-2.58060562434542e-05
-4.97855036507459e-05
-9.6598215433786e-05
-1.92795697230151e-05
-5.21243933297275e-05
-7.09488304694212e-06
-2.01649855453118e-05
-3.26483600049965e-05
-3.89862387351951e-05
-5.78793424135774e-05
-2.10225722169877e-05
-3.35068348931439e-05
-1.37900094264866e-05
-3.31654543817984e-05
-8.34411734096791e-06
-2.45644315928589e-05
-4.1214129903572e-05
-1.21410272600382e-05
-3.23606414086917e-05
-3.04892059005099e-05
-2.72560122859051e-05
-2.80282047698232e-05
-1.97374896201563e-05
8.28444475583732e-06
-2.58123772140119e-05
-3.93415588678166e-06
-3.77056794422276e-05
-4.33530970874839e-05
-1.37574045367478e-05
-2.27457495116647e-05
-1.73780205985185e-05
-2.1145624680138e-05
-4.09088727511256e-05
-3.07346057336689e-05
-8.59539101246211e-06
-3.68429784603593e-05
-3.21372850423688e-05
-2.05684368842258e-05
-2.61302871864738e-05
-3.95710836026364e-05
3.5885767731151e-06
-1.89862675564639e-05
-2.98007752350775e-05
-1.7658202865583e-05
-2.461910695482e-05
-2.91594154296828e-05
-3.44662294578478e-05
-2.97284843542056e-05
-3.74988107757726e-05
-5.10136854692657e-06
-1.03520034513039e-05
-3.05004379920638e-05
-1.2274415922488e-05
-3.7939458074133e-05
-3.27767766327941e-05
-3.1762588449825e-05
-3.75635409615341e-05
-4.7089033348517e-05
-2.20639628387445e-05
-6.2908326389168e-05
-1.06363160783581e-05
-3.04125155954058e-05
-1.92699306077403e-05
-3.72197700546237e-05
-7.23967827712585e-05
-8.46164169812635e-05
-3.20256084354499e-05
-6.45209370941281e-05
-1.86307674639942e-05
-3.54848710416658e-05
-3.19588367691689e-05
-4.68839867025762e-05
-2.65100145870543e-05
-3.32562560714614e-05
-2.85617937929534e-05
-3.07865166732217e-05
-2.80853040670314e-05
-5.9576767490782e-05
-1.61455480165037e-05
-2.51925436493372e-05
-3.15962816410759e-05
-3.61327328980431e-05
-1.87105053400609e-05
-3.76115805311361e-05
-2.41002885757698e-05
-2.45386602580327e-05
-2.59225972241804e-05
-4.22927666294635e-05
-1.40574436269236e-05
1.85967877900355e-05
-2.34033243628909e-05
-3.3868289059652e-05
-2.47352946085717e-05
-3.67312461440332e-05
-5.99028059223141e-05
-1.76756230933337e-05
1.1877997879491e-05
-3.20125458245858e-05
-1.47569665401963e-05
-1.48244356589647e-05
1.26955121406103e-05
-4.30024279218913e-05
-3.10328075539314e-05
-1.13271016556927e-05
-2.34282076309799e-06
-1.46804117219948e-06
-1.98510503316251e-05
-2.73387001333384e-05
-5.54443205365152e-05
-1.51335465878783e-05
-1.8967597689568e-05
-2.7213197199973e-05
-3.32563121103914e-05
-4.57250782787465e-05
-1.38079955591053e-05
3.79148556088645e-08
-5.10920383239912e-05
-2.81876397116289e-05
-3.52809737135526e-05
-2.28180179020057e-05
-3.495209337977e-05
-3.28662223815031e-05
-2.12336827751277e-05
-5.0604779326474e-05
-1.61952084345233e-05
-5.42949342750663e-05
-1.52659048285667e-05
-1.86887912205493e-05
-3.01474153513574e-05
-2.21502180557804e-05
-2.63312652666365e-05
-2.58507555658035e-05
-4.77295752387067e-05
-4.19257905731801e-05
-2.38636965653494e-05
-2.5833519766202e-05
-1.9503672393007e-05
-2.12690126749027e-05
7.67948952243426e-06
-5.00312024067865e-05
-1.13950525871713e-05
-2.00712185752932e-05
-3.53210870155817e-06
-4.11636079182136e-05
-1.97384566377074e-05
-3.14878216266195e-05
-2.1551467741573e-05
-4.42586165174549e-05
-2.33907449846804e-05
-3.1097153864891e-05
-1.213695046735e-05
-3.07778772749468e-05
-3.78390967679011e-05
-2.27752927300678e-05
-2.76573017898203e-05
-2.65762912506713e-05
-2.03063802008376e-05
-3.2670845747965e-05
-1.79873444011233e-07
-2.74163989549273e-05
-5.80571181055564e-05
-3.8333885780858e-05
-4.23950590027671e-05
-2.89408939724328e-05
-3.02121978448073e-05
-3.59112048932558e-05
-5.65481037862793e-05
-3.22249922349805e-05
-1.31574233525441e-05
-5.09254023867648e-06
-2.21960187126286e-05
-2.95879264143258e-05
-1.67432701814987e-05
-7.66260774637245e-06
-1.13189428060005e-05
-3.45699948032172e-05
-2.51754976844514e-05
-2.07253373273556e-05
-6.6731656004329e-05
-4.37602489569017e-05
-1.97936693071757e-05
-2.44749626674954e-05
-2.63031887711453e-05
-4.75034630831096e-05
-7.48633247718085e-06
-4.52460443738068e-05
-1.96223326173878e-05
-2.18424855299632e-05
-3.58998748247132e-05
-1.74450995224101e-05
-5.47355045386267e-05
-2.19942821605915e-05
-6.07886303577637e-05
-1.49413455667613e-05
-6.49357939457733e-06
-5.00719484850383e-05
-4.3128819423996e-05
-4.35838189542091e-05
-2.43683035347144e-05
-5.88194244566487e-05
-2.76970157584534e-05
-2.55650992695873e-05
-2.34075082029503e-05
-2.79382251262253e-06
-2.8983900854781e-05
-3.03101690625215e-06
1.51316090972895e-05
-4.05518757157563e-05
-2.29463272591383e-05
-2.78509140054691e-05
-7.48533010001132e-06
-5.25643058017991e-05
-2.24440671161495e-05
-2.85642642555463e-05
-1.53681662723587e-05
-3.60193354432753e-05
-3.71266435546353e-05
-4.37351244480768e-05
-3.21945261360722e-05
-4.40884476911789e-05
-1.64565285364234e-05
-4.92355217219562e-05
-3.53281972480169e-05
-5.54514233625987e-05
-2.43328640504844e-05
-5.58767818375592e-05
-7.25044276153311e-06
-1.00046126723817e-05
-9.61997339296839e-06
-3.75761494225185e-05
-3.33451756715276e-05
-3.27560540897783e-05
-2.99790024609109e-05
-7.35419911763473e-06
-3.24141694789255e-05
-2.27903322160689e-05
-2.8416076664229e-05
-1.23164720230071e-05
-4.47821494429534e-05
-1.59303852454629e-05
-3.34332960082908e-05
-4.60545262928945e-06
-3.31072565557458e-05
-4.06746434717117e-05
-2.18531199581329e-05
-5.00837880538186e-05
-2.44863078580318e-05
-1.92269245862416e-05
-2.83216087694899e-05
-4.6503011605628e-06
-2.72952838840134e-05
-3.73081123750169e-05
-2.04504600176927e-05
-4.50357896047903e-05
-3.72357749297528e-05
-7.08980387451296e-07
-3.19530955761187e-05
-3.3639704411376e-05
-5.77381516686608e-05
-3.74723722193912e-05
-3.92469757332981e-05
-1.07033759532093e-05
-2.41969964887208e-05
-3.99916909036153e-05
-4.04689029905171e-05
-1.11592128810871e-05
-4.11813443407743e-05
2.77537942465967e-07
-1.67399163598995e-05
-1.57089828678588e-05
-1.75039891595707e-05
1.25149139847179e-05
-1.53508579023466e-05
-3.41720553278667e-05
-2.70883795588936e-05
-6.62049574957861e-05
-4.96087953295235e-05
-2.12635397676262e-05
-1.82173338767075e-06
-1.78916851808977e-05
-3.51292713458986e-05
-2.55971062171342e-05
-4.5845540841404e-05
-3.15584278987226e-05
-4.48713645673632e-05
-2.48022283480766e-05
-3.84653986249365e-05
-3.25289174121761e-05
-2.6657961158801e-06
-3.10993045451547e-05
-3.07228239677563e-05
-4.82377641812283e-05
-3.15878881702272e-05
-3.11592810830675e-05
-3.7848823538298e-05
8.63807786404974e-07
-1.07114534742325e-06
-2.33173874599407e-05
-3.04532518392936e-05
-4.95922624087332e-05
6.81026059905702e-06
-7.71910098088506e-06
-2.59894279303537e-05
-4.30312073062393e-05
-3.49290502841696e-05
-3.95393305236773e-05
7.71206268340536e-07
-1.85668653946861e-05
-2.53741097722924e-05
-3.4343684921648e-05
-3.59868947034566e-05
-3.31932183813786e-05
-3.02438507486193e-05
-4.23557399929865e-05
-4.12124686736953e-05
1.12400346545584e-06
-2.50643301205297e-05
-2.06423008434265e-05
-2.87128203699091e-05
3.72211231209251e-06
-4.44102339146216e-05
-2.38066162627063e-05
-2.9797868906683e-05
-2.83706642348372e-06
-3.0086809524621e-05
-4.47012065914565e-05
-4.13924866981374e-05
-5.77541225798833e-05
-3.296434669692e-05
-4.43591918309692e-05
-4.23491614982667e-05
-3.3754635338635e-05
-4.81759048159019e-05
-3.66902013764358e-05
-2.76485471486762e-05
-2.44468107007895e-05
-7.55580864039986e-06
-3.62449285564846e-05
-6.06319565304371e-05
-3.7222016942417e-05
-1.13065842394176e-05
-2.24795476138123e-05
-6.22200345570669e-05
-4.71002723437593e-05
-4.0404660079107e-05
-2.4262330031091e-05
-1.90112675650251e-05
-4.32682983856855e-05
-8.48796987522519e-06
-2.47145638663091e-05
-3.55831020368447e-05
-3.79275577414978e-05
-3.34798789861884e-05
-1.79736369104808e-05
-3.07270311430228e-05
-2.05531383258773e-05
-4.04843485644512e-05
-1.91313210717356e-05
-7.90280493062199e-05
-2.42378721886081e-05
-4.38937811918251e-05
-2.89743823261651e-05
-3.70876011833166e-05
-2.02517160247147e-05
-2.78497974571152e-05
-4.38238497971453e-05
-4.50547736396728e-05
-4.78118962641168e-05
-2.34008367455541e-05
-3.84732646655742e-05
-2.77530770844263e-05
-3.64047154809259e-05
-5.63873553282113e-06
-1.59880544154584e-05
-1.24919506087654e-05
-2.89022997818056e-05
-2.05824143194941e-05
-3.19202279280199e-05
9.58303102429331e-06
-2.34592478697003e-05
-1.19899176174652e-05
-4.94026913267484e-06
-3.86777316751875e-05
-4.29778940303802e-05
-1.74436042472575e-06
-5.52426096612179e-05
-3.0727333503288e-05
-1.58947350698562e-05
-2.21807905129997e-05
-2.93439651445772e-05
2.79843939998824e-05
-2.28039439873725e-05
-7.25973448653171e-06
-3.03541904418309e-05
-4.25390874710869e-05
1.25241575830441e-05
-1.03586007883112e-05
-4.60041823346113e-05
9.83093881606422e-06
-2.37046296636625e-05
-3.65111278301762e-05
-4.23283276526911e-05
-1.32050769277926e-05
-2.99926581624498e-05
-2.06961134606214e-05
-8.20942032644043e-06
-3.60681533402508e-05
-2.53742250500799e-05
-1.65721364489773e-05
-1.89120844075816e-05
-3.38044500885996e-05
-6.69532612779175e-05
-1.15926912992029e-05
-2.36877074087169e-05
-1.61307978694961e-05
-4.36742117586778e-05
-1.75440321400096e-05
-3.42265851092422e-05
-1.49256654079243e-05
-3.17719949804542e-05
-2.26126918762055e-05
-6.71641977352261e-05
-2.85628778962015e-05
-3.76359620106116e-05
-3.74088986130603e-05
-1.83530763780927e-05
-1.80810597512543e-05
-4.48568138884006e-05
-2.33749653817061e-05
-1.25485484123394e-05
1.99120568808589e-05
-3.12243527178849e-05
-1.92235972316581e-05
-2.40199397843555e-05
-1.9417694654374e-05
-3.13905618798604e-05
-2.40484350503205e-05
-1.26589242610865e-05
-2.90259956009221e-05
-2.83174812759829e-05
-1.54662966770578e-06
-4.42117561557378e-05
-2.16320084180702e-05
-2.1217002664661e-05
-9.16711701366856e-07
-4.56002903651502e-05
-3.17683585300385e-05
-4.82299610079476e-05
-4.96543255560601e-05
-1.3652953547504e-05
-3.80888721104149e-05
-3.81847788033134e-05
-2.97709335223668e-05
-4.87673994871998e-05
-3.90249645290326e-05
-8.9119042135175e-06
-9.97692437571517e-06
-2.0497646754092e-05
-5.88933268195384e-05
-1.09140281826685e-05
-3.08387379322582e-05
-5.48479659131531e-06
-8.68751264922613e-06
-2.19633691823119e-05
-5.02745712010048e-05
-2.59190147243017e-05
-5.69141138532955e-05
-2.38140495618691e-05
-5.30422889509865e-06
-3.08649387581274e-05
-6.34425616110422e-05
-1.36460468667914e-05
-1.61379554723214e-05
-1.98747354465202e-05
-2.00839231889984e-05
-5.88643364069175e-05
-2.58057982765511e-05
-3.50509853798588e-05
-2.1390615049592e-05
-3.64227933639861e-06
-4.29701232389339e-05
-4.87929804018172e-05
-5.69867501382538e-05
-1.53766132728982e-06
-5.17700303060463e-05
-2.19751799234362e-05
-4.16635854266475e-05
1.15860956582035e-05
-4.57864399294754e-05
-2.0121020318691e-05
-3.92149677386165e-05
-4.70710277614431e-05
-3.80397418664379e-05
-5.92377664001786e-05
7.54205581543053e-06
-1.04334415123557e-05
-3.70640140696536e-05
-1.66315010793499e-05
-1.1095864755959e-05
-5.02546973118343e-05
-2.99691300199483e-05
-2.27035323002303e-05
-6.49041022907228e-06
4.67005108120997e-06
-3.30770153703875e-05
-1.3579132646968e-05
-1.98739516931121e-05
-6.92688975044294e-05
-2.52677522906908e-05
-1.00780602663601e-05
-4.5644656928045e-05
-4.7058487264793e-05
-4.79568449596906e-05
-3.09914240836577e-05
-2.60313406011408e-05
-3.26032185567668e-05
-1.7400274827753e-05
-1.86026398915643e-05
-2.97905830295361e-05
-1.87023783762307e-05
-2.23453489852964e-05
-3.00640960047794e-05
-1.57259486929965e-05
-2.82452102478733e-05
-2.45116482672222e-05
-4.9332109486225e-05
-2.03301367117084e-05
-6.70050520255894e-05
-2.50117778831439e-05
-3.00381950702408e-05
-5.00015931777403e-05
-4.42426474697279e-06
-1.67420308999525e-05
-2.21957263000274e-05
-1.2964432983227e-05
-2.78319425644602e-05
-2.16012322112594e-05
-3.48149722694495e-05
-8.60604881178356e-06
-3.47518189039577e-05
-3.88550223480051e-05
-1.28524787302294e-05
-2.9363683288494e-05
-7.617894361523e-06
-3.18625679498569e-05
-4.37319157809215e-05
5.16516302362496e-06
-1.88801513658219e-05
-7.28660278234562e-06
-2.94113851674214e-05
-3.33602049494828e-05
-1.43930438666981e-05
-2.68993410566605e-05
-8.5152555431668e-06
-3.66000495087965e-05
-4.41931757611655e-05
-2.26253682125307e-05
-4.58896121841794e-05
-2.65655406043645e-05
-3.00883172075792e-05
-4.05861163770456e-05
-4.5170268210754e-05
-3.95675718019203e-05
-2.78697310681337e-05
-4.45719761592182e-05
-1.33438263654782e-05
-3.09887041822427e-05
-1.18755891355691e-05
-6.09969276371446e-05
-1.25821566292522e-05
-3.48449390504188e-05
-1.75512362761179e-05
-5.44582491811732e-05
-7.51165293859663e-06
-4.59295257901921e-05
-4.17484959912658e-05
-3.98311378930248e-05
-2.32428873487805e-05
-2.77799132367323e-05
-1.79601949748067e-05
-2.79628458646259e-05
-5.45488667824706e-05
-2.59226277759215e-05
-3.54822478890972e-05
-2.28189123925902e-05
-3.07135991319326e-05
-8.63710553993581e-06
-5.36135704987492e-05
-2.03248090491033e-05
-2.95601164607154e-05
-3.33488582279122e-05
-4.91592593322716e-06
-4.0227421021666e-05
-7.23177610686889e-06
-4.22460499425482e-05
-4.28612719470034e-05
-5.42225326140784e-05
-2.16285547962121e-05
-5.88793640588851e-05
-4.14317901866352e-05
-1.56820062610572e-05
-2.48489517131726e-05
-3.06619116745444e-05
-3.0461268935917e-05
-1.88608279596027e-05
-2.57662377672591e-05
-3.74325472748347e-05
-4.20898987522366e-05
-3.22843714723607e-05
-2.5524872643276e-05
4.47110947271747e-06
-4.08150676408197e-05
-3.95554788671542e-06
-1.0349930761177e-05
-4.6257495901495e-06
-2.01749639923929e-05
-6.53521413039251e-06
-4.79125517524769e-05
-2.95662045156322e-05
-4.51539900151575e-05
-1.28860151855883e-05
-2.5950923866379e-05
-2.08997457246119e-05
-2.60276158426187e-05
-6.9065101746441e-06
-6.12628902102989e-06
-3.07795127235785e-05
-3.12867744912252e-05
-2.56254611742248e-05
-6.88815203188314e-05
-4.98649754865073e-05
-3.81947722317538e-05
-1.25764932490488e-05
-2.02122984317164e-05
-4.31154192361951e-05
-5.39600056145408e-05
-9.69213406679075e-06
-3.94464897633331e-05
-3.97541424579071e-05
-2.38059859425485e-05
-1.7300407540851e-05
-5.69452181212712e-05
-2.05043907456647e-05
-3.59769260680422e-05
-3.76484516872473e-05
-4.53705847304889e-05
-1.35397897416915e-05
-1.44548102952122e-05
6.19872781435127e-06
-2.85091046717184e-05
-2.81920944564652e-05
-1.24622378315665e-05
-5.08526506795941e-05
-4.15562567530113e-05
-4.35882196405823e-05
-3.75266442662234e-05
-2.65478779240354e-05
-8.91030200640796e-06
-1.49776401816897e-05
-1.77237087777244e-05
-1.31906159211837e-05
-3.63801037376981e-05
-1.37044316703212e-05
-4.19187659692333e-05
-8.1764340220707e-06
-1.4801011690779e-05
-2.11190229246672e-05
-3.91127051051435e-05
-5.35402105885006e-06
-2.91833295094893e-05
-3.32195724018714e-05
-1.71050428717089e-05
-3.09000412669915e-05
-1.69631994786388e-05
-2.04120594652876e-05
-4.11444832314087e-05
-3.43937364126038e-05
-2.31419711253892e-05
-6.80499148604664e-05
-1.68094479019283e-05
-2.75238244263568e-05
-7.41916942774819e-05
-3.24466009296937e-05
-4.77889411689794e-05
-2.57771700329546e-05
-1.47819396698791e-05
-1.18309254389153e-05
-5.21524535301749e-05
-1.86362801034478e-05
-4.34328975617428e-05
-3.93070903461102e-05
-3.00566635679704e-05
-6.3020098370719e-05
-4.12248359908796e-05
-3.44337326891664e-05
-3.39320273857965e-05
-7.74695540346775e-06
-1.19574176199896e-05
-2.43161971806968e-05
-3.39718465340708e-05
-3.96220283751231e-05
-2.10623368303619e-05
-3.63324597489407e-05
-1.47852626013826e-05
2.17722426630198e-05
-3.96102928966151e-05
-1.97269764065685e-05
4.70700877560984e-06
-1.75094357876994e-05
-2.72635230640718e-05
-3.09360190813285e-05
-4.47613070531452e-05
-1.32453833875381e-05
-2.85103211508084e-05
-3.71359569722034e-05
-3.97770763608313e-05
-1.87314390506719e-05
-4.72529650369511e-05
-4.90180022642781e-06
-5.70093422178058e-05
-1.60669047393459e-05
-1.16505746305439e-05
-4.48821220757085e-05
-2.70446360768172e-05
-1.8958986220667e-05
-2.8780157532018e-05
-3.2269162031506e-05
-2.99023399444256e-05
-1.50531639559147e-05
-1.02817199087237e-05
-2.64243037464845e-05
-2.08663964717514e-05
-3.74439129779448e-05
-3.65099013428885e-05
-5.28654231449764e-05
-4.36798517095493e-05
-3.83114118516562e-05
-2.95459956776829e-05
-3.08673466330227e-05
-5.08979116000852e-05
-1.72483388771382e-05
-4.35097536539272e-05
-3.87967412307628e-05
-2.70150734527346e-05
-7.41032226303935e-05
-4.69272286928043e-05
-2.66514944957003e-05
-3.00088182731257e-05
-6.73307041622069e-05
-5.57255594248959e-05
-4.02733076347367e-05
-2.34256274438156e-05
-7.31469730611192e-05
-2.53670230549821e-05
-1.2340493514569e-05
-2.37899808826917e-05
-1.29617598251997e-05
-2.29324502121676e-05
-2.54058918369735e-05
-3.36693869391638e-05
-1.09744568605839e-05
-5.41887765621043e-06
-3.82188383379872e-05
-2.23492716801164e-05
-2.69158274675857e-05
-1.87701859416726e-05
-3.37670378512723e-05
2.33735757395543e-07
-1.2530421267901e-05
-1.54201031748648e-05
5.66418260511068e-06
-1.15976103894462e-05
4.8801227833744e-06
-1.62170199433719e-06
-8.16593453842169e-06
5.18188387498228e-06
1.75150344738855e-06
-8.04682358404262e-07
-4.77998197007508e-05
-5.34264140630151e-05
-3.48628214624853e-05
-5.71421275109203e-06
-2.35699020995522e-05
-1.13954136525045e-05
-2.68469562137812e-05
-1.24600021197102e-05
-2.44773722307214e-05
