# Supplementary material for: Research on computational propagation and identification of mine microseismic signals based on deep learning
Source: PLoS One. 2025 Oct 22;20(10):e0334641. doi: 10.1371/journal.pone.0334641 (PMC12543183; doi:10.1371/journal.pone.0334641)
Supplement: S7 Data — (ZIP) [file pone.0334641.s007.zip › 000100900001594.xlsx_0.txt_24.txt.txt]

-4.63666320933445e-05
-3.92572454414903e-05
-5.60307042490341e-06
-1.68247895054395e-05
-2.74193478477377e-05
-2.74260020340456e-05
-3.4373771275709e-05
-3.28638818245568e-05
-1.70367125201585e-05
-3.46125645820723e-05
-4.83772342917371e-05
-4.82502665671971e-05
-1.51846559403697e-05
-2.97816759924988e-05
-3.57864416353139e-05
-2.27961182881632e-05
-7.68742881875681e-06
-4.03900461505204e-05
-4.43888944586318e-06
-4.01640659994531e-05
-3.00444982714024e-05
-3.23392637251674e-05
-4.00863330619477e-06
-1.74675024730881e-05
-1.79017001482022e-05
-5.52593359983267e-05
-4.57201041053111e-05
6.23938331587753e-06
-1.31607356891957e-05
-2.48625810655793e-06
-1.41284466754429e-05
7.33391893710082e-06
-1.3722805831834e-05
-2.58343232634302e-05
-4.38459748957759e-05
-4.48849034380365e-05
-1.08213490105246e-05
-5.46320902050839e-05
-4.56849855127576e-05
-5.09299462884822e-05
-4.36529404017385e-05
-3.48552740078897e-05
-2.62763026696982e-05
-3.05989117115326e-05
-4.02175784104164e-05
-1.70503143532524e-05
-2.05131223673287e-05
-3.4306552241004e-05
-1.49902582108719e-05
-2.59539480525461e-05
-3.80383034718848e-05
-3.99870962172441e-05
-1.81487371361678e-05
-5.82887369057459e-05
-2.55627775124833e-05
-3.15902733532515e-05
-6.46886242422536e-05
-3.69636738928838e-05
-3.10186478508463e-05
-1.56485541517787e-05
-7.38626253037799e-05
-2.7369533810967e-05
-5.10167575029347e-05
-2.72122854879403e-05
-6.00734235869294e-06
-3.15756005796024e-05
-4.01864534807527e-05
-4.30603986096397e-05
6.48540213444993e-08
-1.89576270762858e-05
-4.14111342307054e-05
-3.84842116998577e-05
-2.32785808017899e-05
-3.01771300480638e-05
-1.12800130501421e-05
-2.90776991944871e-05
-4.21415307661967e-05
-4.9357968686201e-05
-3.88714574466829e-05
-3.46255605783198e-05
-3.82205184093948e-05
-2.11090914812141e-05
-9.98789990182559e-06
-3.65726708575695e-06
-6.63723652280459e-06
-5.0322745712616e-05
-4.43424728938721e-06
-2.34664439827269e-05
-1.36895705484006e-05
-1.03104446710522e-05
-5.23429329467047e-05
-1.18737542934438e-05
-4.15511360374192e-05
-3.11507440216553e-05
-1.91344457922114e-05
-4.37774996570926e-05
1.67604455184723e-06
-3.81431524893286e-05
-3.98994932671171e-05
-4.15195567933089e-05
-3.60009409818452e-05
-2.74598664157416e-05
-3.56383312595191e-05
-1.60441529374382e-06
-4.91925967810941e-05
-1.73151903641133e-05
-2.6506081552199e-05
-4.3812140748498e-05
-6.52762286017244e-06
-3.69033827329576e-05
-5.00710816506973e-05
-3.69056245464459e-05
1.1100865499099e-05
9.31384117729059e-06
-3.89167320532944e-05
-7.1127671982661e-06
-3.36591185677244e-05
-4.04885124745227e-05
-2.95927558756535e-05
6.1414962219131e-06
-8.66093957890584e-06
-3.70932977554401e-05
-1.39909931969252e-05
-2.30408915388851e-05
-2.90399357237403e-05
-1.59004503391332e-05
-1.43680570646014e-05
-1.1593397595357e-05
-4.80820317293394e-05
-3.15332241112603e-06
-3.19388834379624e-05
-1.57278721023043e-05
-2.9901993492346e-05
-4.7319937591214e-05
-1.29703112663333e-06
-3.99272723375385e-05
-3.73158334558687e-05
-3.54970135850407e-05
-1.90386668122246e-05
-3.20484087706358e-05
-3.5402207445554e-05
-4.03386148938792e-05
-4.45715352057258e-05
-5.37486534443448e-05
-1.41146434182214e-05
-1.8290660735729e-05
-4.35799688454673e-05
-6.19381690301895e-05
-2.85195856669591e-05
-2.97979275137564e-05
-4.72841506028744e-05
-4.61465266758039e-05
-5.43136984655689e-05
-5.0531982312831e-06
-6.54333125483708e-05
-1.50624440334613e-05
-2.32864881805931e-05
1.30662323581052e-05
-4.59538474129203e-05
-4.66916470815009e-05
-1.3690952178481e-05
-2.89561947814324e-05
-5.55283159266273e-05
-4.11053583018299e-05
-2.69961379665877e-05
-5.35640450921646e-05
-1.24378689714455e-05
-1.05192008839196e-05
-4.874726124755e-05
-2.47380215615882e-05
-5.06250720647563e-05
-3.03979904029998e-05
-3.23927843245114e-06
-4.40838783246167e-05
-1.0370131673315e-05
-5.55134486585781e-05
-2.88387302634532e-05
-3.30241586343505e-05
-1.78159021879567e-05
-5.45998316522439e-06
-2.50955598156538e-05
-3.12573207605393e-05
-2.93041655703079e-05
-1.64120308361399e-05
-3.24697307463312e-05
-2.97653372611621e-05
-1.90828425675555e-05
-2.80803401920603e-05
-8.41037503641512e-06
-2.29544715103763e-05
-1.33719129731789e-05
-1.50601366224141e-05
-5.15080986054267e-05
-4.35085303840656e-05
-3.18734625362379e-05
-3.45335177933115e-05
-2.91180055497733e-05
-6.83197382237618e-05
-3.31490210936829e-06
3.13407949844835e-06
-4.00248173011179e-05
-2.65229072635995e-05
-4.88677258246949e-05
4.42456108098576e-07
-3.75443074524883e-05
-4.34431049322375e-05
-3.63802455771335e-05
-4.4695045844613e-05
-4.41773514813124e-05
-1.63799030842566e-05
-3.47212322013126e-05
-3.09173842380568e-05
5.98842440058237e-06
-1.89291546658283e-05
-2.09949018575152e-05
-3.62637112783863e-05
-1.15384501514236e-05
-2.35725804107279e-05
7.99144626574842e-06
-2.54819785948333e-05
1.06860246542632e-07
-4.04421838232224e-05
-3.12634811879375e-05
-4.6763338204225e-05
-2.06304050780238e-05
-2.87546723790735e-05
-5.23467456935434e-05
-3.86567146443678e-05
-1.91635923107866e-05
-3.44486933712803e-05
-2.6560927012957e-05
-3.11774150845513e-05
-4.39098934372224e-05
-3.30090250891724e-05
-2.7612058823245e-05
-1.40399400990052e-05
-4.72949158475987e-05
-3.48060624206122e-05
-3.24945962044111e-05
-3.04553252693063e-05
-4.10416860932946e-05
-7.90289167043605e-05
1.65616631410393e-05
-1.9205182052171e-05
-1.61849902095111e-05
6.21050499140399e-06
-2.9165247172709e-05
-3.32696595574521e-05
-4.00047580581204e-05
-3.00338603803161e-05
-1.83227281867356e-05
-2.51302913321843e-05
-1.41648349553962e-06
-7.09064658571397e-05
3.98851888687078e-06
-4.96813085580144e-05
-2.74709251642755e-05
-1.83246803773764e-05
-4.24644023617185e-05
-3.13481471009683e-05
-4.15986046912302e-05
-1.46095948041962e-05
-5.20896834959553e-06
-2.32228575918406e-06
-2.09826749184974e-05
-1.48175272987061e-05
-2.07636049185056e-05
-1.69342243312886e-05
-3.51349944540516e-05
-1.29083437720195e-05
-5.03022858736321e-06
-4.80131010722932e-05
-2.93871156404147e-05
-2.56442017469278e-05
-2.07184547875193e-05
-4.07868390680332e-05
-1.32769625949303e-05
-4.06098646852139e-06
-7.36954543472379e-06
-2.02312868164069e-05
-2.02435371399987e-05
-1.62548041071972e-05
-5.60237371945442e-05
-4.89650518650407e-05
-4.23717816278593e-05
-5.17433139525603e-06
-1.50612050471336e-05
-3.67527020295793e-05
-5.27475785865882e-05
-3.28677906390499e-05
-4.51676092087545e-05
-4.33981362333773e-05
-3.13455879606268e-05
-3.00865876588304e-05
-3.25871543824494e-05
-4.04229235413469e-05
-4.39356927105847e-05
-4.17268464279942e-05
-2.75146938462064e-05
-4.18613201002338e-05
-2.9929207325763e-05
-4.41518848972908e-05
-1.40795225593045e-05
-1.73145083723481e-05
-3.72713817219168e-05
-1.03926040407039e-05
-7.45420111801744e-06
-4.43063871409141e-05
-4.21944223210097e-05
-6.19640664380578e-05
-2.67694611043743e-05
-9.8783645741507e-06
5.20733052275015e-06
-6.15449963859275e-05
-2.92218568349132e-05
-2.60615922153122e-05
-2.96047366469054e-05
-6.53916542765087e-05
-3.39292063075144e-05
-2.29060111350124e-05
1.10652937082073e-05
-3.46801965809316e-05
-1.16113632045383e-05
-3.9059328636903e-05
-1.43907861866934e-05
-5.39491541979115e-05
-2.67069595993705e-05
-1.97584788744229e-05
-4.49484245527697e-05
-4.28640268791056e-05
-4.03499543176391e-05
-3.83920706897935e-05
-1.69983226789814e-05
-2.26019069954114e-05
-3.08411976814756e-05
-3.13726247744241e-05
-5.00355341819582e-05
-4.60907367830385e-05
-3.31422874973908e-05
-1.81456579743985e-05
-3.39884458865451e-05
-2.22732683953957e-05
-2.75752486243527e-05
-4.843126316652e-05
-4.57031586132394e-05
-3.36644746361686e-05
-1.26106822619168e-05
-4.32128909989939e-05
-3.08155588765004e-05
-4.71388517102423e-05
-2.49484975230976e-05
-4.8424688415209e-05
-1.95979582894626e-05
1.43440407399133e-05
-2.26323599483168e-05
-4.13521758912899e-05
-1.72480129535645e-05
-2.41220890654359e-05
-3.28725026090285e-05
-1.10489998697577e-05
-5.36167532963106e-05
-2.25840059987391e-05
-9.21228236058704e-06
-2.75122785907217e-05
-1.76224416874144e-05
-2.07416854178572e-05
-2.82322526648832e-05
-1.3512631649199e-05
-3.83008430234557e-05
-2.95090180541578e-05
-5.65340174645483e-05
1.29879038883368e-06
-2.59889835495181e-06
-3.75119153814319e-05
-2.88216648586366e-05
-7.24996576294962e-06
-3.68260452518085e-05
-3.91350693597446e-05
-4.02317899374445e-05
-2.79531424490057e-05
-2.45337977598276e-05
-7.76281883568487e-06
-1.89626245040024e-05
-4.02622203960627e-05
5.02972904266279e-06
-1.58680852609263e-05
-4.99626064755393e-06
-5.46532283673267e-05
-4.66897825832873e-06
-2.85746680873697e-05
-3.67636769731313e-05
-3.38745481329325e-05
-7.34216762121768e-05
-2.30031206944611e-05
-3.83404968521435e-05
-2.97134706103224e-05
-4.9695620382347e-05
-2.93627629873064e-05
-4.03060880787864e-05
-1.60514984298615e-05
-6.90423740525505e-05
-2.71760320397716e-05
-9.15279486070789e-06
-5.52385442382736e-05
-2.59735858125448e-05
-4.62842470139127e-05
-1.83187356332168e-05
-5.10673069971334e-05
-4.64592071029089e-05
-3.57922971208957e-05
-2.28742776143221e-05
-3.77100166483822e-05
-4.27959163133849e-05
-4.30393186957594e-05
-2.08889277337561e-05
-1.67262158247574e-05
-2.26064542541335e-05
-3.9395306421029e-05
-2.99908074242806e-05
-1.3385443783336e-06
-4.2135102212906e-05
-4.62843718661311e-05
-1.5294217026258e-05
-1.28675460547268e-05
-1.40751979593166e-05
-4.76693019938325e-05
-1.63748278762543e-05
-7.23748564094207e-06
-2.1200619027413e-05
-4.72783107142333e-05
-4.2014445648235e-05
-5.42263535302735e-06
-4.04090660388398e-05
-1.44288489698166e-05
-1.46552602815215e-05
-2.99309160477824e-05
-2.23733823660343e-05
-7.60239436240486e-06
-2.77152202414634e-05
-2.44211185646009e-05
-4.67614041117617e-05
-1.42734588591945e-05
-3.67800885864786e-05
-7.13622686637054e-06
-2.6971830320025e-05
-2.25521575125787e-05
-2.1919861006158e-05
-2.26982887053995e-05
-2.26390818646032e-07
-2.78377937938587e-05
-1.41318680992718e-05
-5.34865025304948e-05
-2.86846466968927e-05
-1.29558014942021e-05
-1.07768833453213e-05
-8.45395130341231e-06
-3.84234668308803e-05
-1.56226438530882e-05
-2.67501598152036e-05
-5.40115684402992e-05
-3.44147978076826e-05
-1.6620035372992e-05
-8.5189294793999e-06
-3.93734669657397e-05
-4.15001976858227e-05
-2.5332738821957e-05
-2.27171263521707e-05
-1.63831431399113e-05
-4.91886159332163e-05
-1.68977315737749e-05
-4.44897529328514e-05
8.12706780326731e-06
-3.1516914125001e-05
-5.48591720504311e-06
-2.82551454512129e-05
-7.99476575906899e-06
-2.90258093247395e-05
-3.81786322373957e-05
-1.88466016031436e-05
-3.92070196038427e-06
-3.03449278320639e-05
-4.93699418647886e-05
-3.82664098440084e-05
1.56370910988354e-05
-2.20240058970543e-05
-4.76707475831939e-05
1.83717048254196e-05
-2.45722379677097e-05
-3.5322656116392e-05
-8.19591600875956e-06
-3.53224010066291e-05
-2.10368775431663e-05
-2.83509733322324e-05
1.64577139014067e-06
-4.89225484825104e-05
-3.29450100337548e-05
-5.37680805590007e-05
-1.87095177501163e-05
-2.5279773104376e-05
-2.12188548453573e-05
-3.73157501603329e-05
-4.05282970204568e-05
-2.36246580129251e-05
-7.44869175527784e-06
-1.34953236709334e-05
8.45741181261478e-06
4.8294710795143e-06
-3.95571398667155e-05
-2.05157023937475e-05
-3.33340742892436e-05
-4.56402217241131e-05
-3.87065948326441e-05
-1.83991276767748e-05
-1.18098873517514e-05
2.54862124036625e-06
-3.93454086801054e-05
-4.31384623694877e-05
7.65133458306763e-06
-6.14621994637618e-05
-3.27824691545238e-05
-2.34670461169478e-05
-2.29853877967306e-05
-3.30615721313031e-05
-1.79907717555586e-05
-2.19231517332781e-05
-2.01318631286468e-05
-2.66212145477087e-05
-1.02535045922008e-05
-2.37914098789933e-05
1.2637743046704e-05
-1.71851017319238e-05
-4.21000842706248e-05
-1.78241566694115e-05
-2.75251360663808e-05
-3.33636599406824e-05
-3.8066774348502e-05
-3.90873899863181e-05
-4.77345402112211e-05
-9.85012119760518e-06
-3.20546730793481e-05
-3.66368502194681e-05
-1.22716349903095e-05
-5.57509076051449e-05
-3.26793250484684e-05
-4.03167107077205e-05
-3.94963324396724e-05
-3.34389532489909e-05
-5.79945171896411e-05
-5.41549405928967e-05
-1.32763816630583e-05
-1.38327487224635e-05
-2.61815688511874e-05
8.39997237121006e-06
-4.12645744048853e-05
-5.3269220516676e-05
-3.85191096148663e-05
-1.99359013713613e-05
-3.09280643216811e-05
-4.18208771506132e-05
-5.6944672973187e-06
-9.00485763569755e-06
-4.4993563938532e-05
-3.21484887575912e-05
-3.99579671319411e-05
-3.91513834048551e-05
-2.09016406905836e-05
-4.11041397209395e-05
-3.21279085957304e-06
-3.55355779766535e-05
-3.14303446603587e-05
-3.84954043179733e-05
-3.97317914713403e-05
-2.13373579654662e-05
-9.43593412669758e-06
2.3800734063534e-05
-2.89594257296859e-05
-2.3309949607586e-05
-3.11800724490029e-05
-3.42398411768077e-05
-1.17980642917681e-05
-1.56443401677756e-05
-2.52931278319874e-05
-2.8960489373842e-05
-2.99651164638586e-05
-2.45482674267893e-06
-1.7834372804407e-05
-4.92717845616991e-05
3.88712290271923e-06
-7.59822670385762e-06
-5.83437682587359e-05
-2.81293389430347e-05
-2.25930262959905e-05
-2.08532005116793e-05
-3.17438304896562e-05
-3.65770956212254e-05
-4.05137224872279e-05
-2.44730320927443e-05
-3.6730746964998e-05
-5.07257325426816e-06
-2.50152917150959e-05
-5.14104625570353e-05
-3.50712288220615e-06
-3.46433264115112e-05
-5.79215810659781e-05
-6.15265216381314e-05
-1.59559219638256e-05
-2.82137567957103e-05
-2.98189314738656e-05
-3.33257316854078e-05
-1.81777137660915e-05
-9.51425241942405e-06
-4.1139784442747e-05
-1.43329779383374e-05
-3.87153608052799e-05
-1.83357730132418e-05
-5.70303306477738e-05
-3.60534095038727e-05
-3.16752178909326e-05
-2.64967383796468e-05
-4.48935871371571e-05
-4.30062515554632e-05
-1.20524547001651e-05
-2.23051186269571e-05
-1.33280592168019e-05
-3.91687127798843e-05
-3.74267199516394e-05
-3.85318525703711e-05
-2.16498866558344e-05
-1.49762708281444e-05
-5.19050260098924e-05
-5.27024380428762e-05
-2.44556572953634e-05
-1.21825936501685e-05
-3.01055271711449e-05
-6.42922520554985e-05
-3.05284939812612e-05
-2.23415454106216e-05
-4.59204017998231e-05
-3.16752610492012e-05
-2.63623254325193e-05
-2.47694677123385e-05
-5.12234894195488e-06
-3.46675171808347e-06
-3.19332035358188e-05
-5.48719046333113e-05
-3.52413588385436e-05
-2.70732114627476e-05
-1.52115131500135e-05
-1.40864359034486e-05
-2.02369624655238e-05
-1.79367479565583e-05
-2.95527914024559e-05
-4.7436670382129e-05
-2.63790994541954e-05
-4.01671183331054e-05
-2.29803225151716e-05
-1.13960615212312e-05
-3.64578972605726e-05
-1.48932865699406e-05
-3.22243559885943e-05
-4.39187825538016e-05
-1.30524940475897e-05
-1.92911785912326e-05
-2.14209242307708e-05
-3.66267196042362e-05
-2.57694860736227e-05
-3.58782013442308e-05
-9.01876278862089e-06
-3.67872150423702e-05
-4.72510449535535e-05
2.82687675048856e-06
-1.9663196371084e-05
-1.04809901999416e-05
-4.64443182305716e-05
-2.57370130530006e-05
-2.29295982557495e-05
-1.76852054345919e-05
-4.3837467324327e-05
-2.77667938833455e-05
-5.76315990907019e-05
-1.68110125179925e-05
-1.7707220161264e-05
-1.8363082500213e-05
-1.63728015784888e-05
-3.8089218071265e-07
-2.09438221071155e-05
-7.72494474999282e-06
-2.77879195676445e-05
-2.56563753202256e-05
-1.73339107797021e-05
-1.16016738542429e-05
-4.39171135982538e-05
-3.21623256975733e-05
-2.25333900816884e-05
-3.23510738914506e-05
-3.75310251492973e-05
-1.66091297615293e-05
-2.967476637666e-05
-3.98165272892532e-05
-3.20643639481243e-05
-1.51825236826091e-05
-3.20432765953784e-05
-1.70395830017269e-05
-4.35732968787073e-05
-2.39569860478197e-05
-4.43718342530338e-05
-4.10204789397639e-05
-4.45632881304964e-05
-4.62560777465401e-05
-5.47579627389513e-05
-3.28171413460637e-05
-3.77453028469716e-05
-4.28133885125793e-05
-4.55428605710117e-05
-3.04864196087733e-05
-4.33253354802959e-05
-2.84294033704538e-05
-2.544601886319e-05
-4.59725299055901e-05
-1.2727702034655e-05
-3.07725799635959e-06
-3.92678397274713e-05
-8.12538353134878e-06
1.61195109589195e-05
-2.03782825702622e-05
-2.83840140645911e-05
-2.14039446164595e-05
-3.14635065304031e-05
-1.63103898475675e-05
-3.65767407176833e-05
-1.88899552912769e-05
-2.93707269904373e-05
-2.21572107883453e-06
-1.35665867020949e-05
-3.9632357233684e-05
-3.71781358834106e-05
-3.84668933396828e-05
-3.61667732186845e-05
-3.39641586098754e-05
-2.79042961574613e-05
-2.62410724291349e-05
-4.23336711969296e-05
-1.53313432037828e-05
-1.63483924663451e-05
-1.55911847235069e-05
-2.20245656703861e-05
-3.88737111940758e-05
-4.22941108777762e-05
-2.06315594951612e-05
-1.79889813944937e-05
-1.94009666356313e-05
-1.64792018977037e-05
-1.35732517692515e-05
-7.65529279081344e-06
-3.47618318550178e-05
-1.48469841335026e-05
-2.89297373450295e-05
-2.9357855537578e-05
1.03283927769774e-06
-2.04490689551576e-05
-4.16968731453323e-05
-4.0969372985521e-05
-2.3711962990996e-05
-1.90762321133536e-05
-3.69551276282907e-06
-2.8914276676361e-05
-9.27250137356535e-06
-5.51978827132809e-05
-1.98679873369604e-05
-1.44901699189099e-05
-1.77929007833884e-05
-5.03420915002198e-05
-1.9624865420901e-05
-2.47259052398764e-05
-4.87414500325483e-05
-2.54560848291179e-05
-5.89901767585442e-05
-2.86373968780709e-05
-6.61810109999525e-05
-4.29410119602141e-05
-3.59346196729418e-05
-1.90956904338394e-05
-4.0097950752856e-05
-1.15676879755656e-05
-9.57405925275312e-06
8.24558547979572e-06
-1.94244259480468e-05
-6.26118164031121e-05
-3.78402281257012e-05
-3.2960125874726e-05
-3.90867416276407e-05
-4.34848086843012e-05
-2.72481600665398e-05
-4.49660024134614e-05
-6.86726585814893e-05
1.78871239235673e-06
-4.98909901586351e-05
-2.1567338714475e-05
-3.47708645786083e-05
6.5960029044424e-06
-5.58535902402836e-05
-2.2036563462197e-05
-3.18669942186143e-05
-4.50269474003635e-05
-3.76967307918953e-05
-1.59154157073996e-05
-2.38680962596413e-05
-4.1783641668203e-05
-1.90797627906908e-05
-2.67358833897863e-05
-1.33939946128382e-05
-3.26063846062894e-05
-1.75596192869867e-05
-3.25397565973352e-06
-3.80837080162199e-05
-2.13216365148188e-05
-5.83119685945003e-06
-1.48841163169158e-05
-4.32263241244357e-05
-3.38744555796397e-05
-3.88716550408733e-05
-2.29865270043656e-05
-2.8425804902858e-05
-1.26783184644803e-05
-2.73136689218997e-05
-1.35741820810187e-05
-3.902711248814e-05
-2.95003964325659e-05
-2.74386085467957e-05
-4.15091687487154e-05
-3.46847520437875e-05
-1.76798544854422e-05
-3.55672412256467e-05
-2.15424721128496e-05
-3.34977692616745e-05
-3.00387263598214e-05
-3.67985984493507e-05
-2.09845420374943e-05
2.4975767696828e-06
-3.88092142797917e-05
-5.09331626358179e-05
-6.64122711214571e-05
-3.62789617523216e-05
-5.16666902990443e-05
-3.28696014899796e-05
-4.2191917636968e-05
-2.37839272314811e-05
-3.71121846287988e-05
-4.45928095120836e-05
-5.31126139797072e-05
-3.92305589022818e-05
-3.75538178505349e-05
-4.19522890498375e-05
-4.17107908776199e-05
-3.16815088939073e-05
-1.50454012959892e-05
-3.52900430651265e-05
-4.6644463512278e-05
-2.82055658021093e-05
1.00313201430094e-05
-3.42339658430829e-05
-4.46271158840073e-05
-3.81261158493893e-05
-2.04893847066202e-05
-3.02340760306561e-05
-2.51595378641307e-05
-4.96352010204422e-05
-3.68531026679096e-05
-3.50921310106166e-05
-2.50664875654493e-05
-5.68416848402099e-05
-4.64021979371883e-05
-1.55290066962879e-05
-2.47721542235923e-05
-3.13869222175036e-05
-2.33792648748851e-05
-3.69243053803659e-05
-6.49846669030743e-06
-5.52392248514624e-05
-1.76377729355741e-05
-3.73781243416401e-05
-5.37207008453745e-05
-3.61795729178039e-05
-2.99278692420234e-05
-3.40332783860973e-05
-3.67808606081986e-05
-2.5968951355921e-06
-2.89748665194984e-05
-8.87717558602849e-05
-2.63658202784002e-05
-1.5450518206512e-05
-2.94405355037724e-05
-5.90641656166208e-07
-4.1414191343413e-05
-3.42676583798947e-05
-2.05455473393925e-05
-2.12825794066367e-05
-3.67581291802525e-05
-4.20247924176124e-05
-2.41050175334347e-05
-2.36690047650536e-05
-2.45118568667099e-05
-2.22934813073928e-05
-1.18672477027171e-05
-3.12394398890742e-05
-4.54777904995745e-05
-1.38740724806127e-05
-3.29082688228933e-05
-3.97655025208961e-05
-1.44337572096266e-05
-2.78780853489736e-05
-4.81848072727364e-05
-4.9223405313417e-05
-3.47641135484993e-05
-2.25742965723515e-05
-1.38226093732793e-05
8.4912426594264e-06
-5.17559366720654e-06
-3.48672270410698e-05
-3.7909959814286e-05
-2.92438015569429e-05
-2.81271995455124e-05
-1.49353856200026e-05
-8.99490994018533e-06
-1.6184973413269e-05
-2.34276130175264e-05
-4.18012219717311e-05
-4.94634131288689e-06
-3.07702719025082e-05
-7.38172292621743e-06
-2.26752639087558e-05
-1.51976928405609e-05
-2.02086255097346e-05
-4.66905469553349e-05
-2.42184017290517e-05
-2.97101900679501e-05
-8.05112965356482e-06
-2.13837193802941e-05
-3.05254832000696e-05
-2.75060215417938e-05
-3.9188351552657e-05
-2.29862044158806e-05
-3.36900059565942e-05
-1.0963034491597e-05
-2.32632707758322e-05
-1.27497575176838e-06
-2.74714960353832e-05
-2.60336310469642e-05
-3.74864231563174e-05
-2.89329744970401e-06
-3.25754149731571e-05
-2.60428868195068e-05
-2.9943090754386e-05
-3.7592537143742e-05
-5.72197099583603e-05
-1.99902060417006e-05
-2.97309888016242e-06
-2.35076820329774e-05
-1.53678425504167e-05
-4.18343914894914e-05
-2.98394852019887e-05
-5.23982194614621e-05
-4.61566186560562e-05
-5.36089122812483e-05
-5.11286892928157e-05
-1.84739439856809e-05
-1.25974245450352e-05
-1.38403948590737e-05
-4.56061886098505e-05
-1.70763923792198e-05
-2.7808086749343e-06
-3.0085683735626e-05
-3.2861508082212e-05
-3.09239273098969e-05
-3.94664597132022e-05
-6.52947984451575e-06
-1.21528660250442e-05
-3.45041474583526e-05
-2.72150772334098e-05
-5.38056679016947e-05
-2.26143746375615e-05
-1.98991776802496e-05
-2.3148316918783e-05
-3.68603624753356e-05
-4.63428867746132e-05
-1.44536836653105e-05
4.01373107791422e-06
-2.02364058022531e-05
-2.76768122430552e-05
6.87602109898082e-06
-6.26996044199844e-05
-1.88712053253315e-05
-3.25592563406906e-05
-3.66304364560835e-05
-3.84236593121199e-05
-1.70486685242415e-05
-1.4190862837366e-05
-1.48182289835421e-05
-2.64870508846516e-05
-1.61304093981329e-05
-3.76551266377111e-06
-1.38437193917267e-05
-1.93175577909965e-05
-1.74434803816275e-05
-2.11423773596615e-06
-2.49669269009434e-05
-4.52963881414781e-05
-3.53520414654357e-05
-3.07275008795254e-05
-1.5070322371593e-05
-3.97079187042657e-05
-4.49101280302258e-05
-4.12840909499872e-06
-3.07418601365078e-05
-3.09698034986368e-05
-9.93371045077287e-06
-2.3471703099169e-05
-4.89942339926934e-05
-5.56248925675572e-05
-4.2531041681341e-05
-4.98225358458175e-05
-1.47722787754342e-05
-2.80471131037267e-05
-3.24330108711037e-05
-4.51920168704991e-05
-3.09315863434907e-05
-1.87151147983844e-05
-1.26585915835984e-05
-3.44531784658342e-05
-2.21552894213715e-05
-2.62443804028082e-05
-3.27618484753102e-05
-1.33933292539448e-05
-2.85712160652314e-05
-3.27380131479244e-05
-1.35830332263986e-06
-1.25475524743359e-05
-3.20176635474595e-05
-2.86629108582165e-05
-3.49013921601044e-05
-3.01680231426709e-05
-6.47273232266402e-05
-3.6852241320128e-05
-5.44651656284079e-05
-4.71437868493264e-05
-3.88473880968485e-05
-1.81520786145413e-05
-2.13757080517829e-05
-3.32015502060775e-05
-3.46860617162176e-05
-2.67833413293448e-05
-5.06765468494768e-05
-5.79826387840583e-05
-1.29218477798746e-05
-1.1203308271533e-05
-3.70248725854961e-05
-2.6144180577173e-05
-2.49275533952073e-05
-5.03405525004169e-05
-1.72964385752516e-05
-1.11675225040912e-05
-4.09016713375864e-05
-4.15927733125047e-05
-4.22993040919788e-05
-2.73100358768885e-05
-2.83583003789647e-05
-9.28364904476807e-06
-3.90878094505482e-05
-5.47277836048181e-06
-3.10722917306781e-05
-4.69564085655359e-05
-2.9487947112318e-05
-4.09041939390931e-05
-2.74496994311138e-05
-3.74092843324804e-05
-1.99216345147657e-05
-2.49178120319201e-05
-4.90997375428865e-05
-2.67910020733117e-05
-1.83636269510163e-05
-4.33279625652127e-05
-2.53154791022708e-05
-4.73106114077491e-05
-2.92223024417951e-05
-3.70054009200899e-06
-2.93188026762115e-05
-2.84878752711932e-05
-6.50873904559161e-06
-3.35341670256224e-05
-3.73149342455559e-05
-6.51614243069111e-05
-8.3867546307966e-06
-3.40895004344857e-05
-1.08001720909463e-05
-3.5589728730079e-05
-2.1387337989426e-05
-3.04492311301192e-05
-1.73452091125368e-05
-1.41227815863657e-05
-1.2297332246881e-05
-2.61428684286247e-05
-4.20707220080942e-05
9.75206673741951e-06
-5.22940024638753e-05
-6.1143872066715e-05
-4.4449035330971e-05
-1.61201981757418e-05
-4.57112420130792e-05
-3.95663826677898e-05
-4.72583082807854e-05
-3.76656664545141e-05
-2.95347227304361e-05
-3.55093663532738e-05
-1.41892729409342e-05
-3.1990817531249e-05
-4.8681657518099e-05
-3.27578887655895e-05
-2.0591964368771e-05
-3.02089388195769e-05
-3.56573751871559e-05
-3.12461001505744e-05
-1.53192342292147e-05
-4.70900697743079e-05
-5.21711195306659e-05
1.37929120440883e-05
-2.18711755980955e-05
-3.77402211882846e-05
3.13367157299872e-07
-1.35516934032543e-05
-4.80545515558001e-05
-1.05033013786838e-05
-3.1858203216534e-05
-2.88538503413844e-05
-6.68144477846036e-06
-7.90675094652315e-06
-4.02704314378732e-05
-1.14004763431408e-05
-3.42338272488783e-05
-2.56998335534218e-05
-3.21126623677467e-05
-1.37558306854773e-05
-5.97386734911018e-06
-4.46527389442503e-05
-3.17794238172165e-05
-2.44242454970584e-05
-2.84816124565578e-05
-2.69040173455384e-05
-2.1988621219127e-05
-8.92712407565323e-06
-3.23115280501271e-05
-2.86073865547644e-05
-5.51854469660528e-06
-2.49743593893219e-05
-1.53577856416632e-05
-2.76429691919354e-05
-2.88561231102529e-05
-1.21518166029174e-05
-2.53402721916495e-05
6.75508334967626e-06
-6.40722252443241e-05
-5.3558766273918e-05
-2.50011248491598e-05
-1.22294522468755e-05
-2.93541284980139e-05
-1.19480958246888e-05
-5.91686884818043e-05
-2.40634246553796e-05
-5.03277795703011e-05
-3.04933985413446e-05
1.28988729347325e-05
-1.82449104456825e-05
-2.38466536557336e-05
-1.14263119934966e-05
-3.783830495716e-05
-3.99205577690747e-05
-2.22051179830637e-05
1.04083491292747e-06
-2.87038482236422e-05
-3.73004521260365e-05
-3.14696439764521e-05
-3.9487209417121e-05
-2.56974680455143e-05
9.10161384170028e-06
-4.13396017625546e-05
-2.97103810558422e-05
-2.40418952043593e-05
-2.49466131574956e-05
-1.17538129336698e-05
-1.62463158340732e-05
-2.9953712744166e-05
-3.08553642995992e-07
-5.20502609144698e-05
-3.60366711490236e-05
-2.63821109150186e-05
-2.5770466778406e-05
-4.28634687506954e-05
1.75268545822939e-06
-3.36544829226523e-05
-1.77514685430238e-05
-4.55009166355762e-05
-2.43318239916485e-05
-1.9718996877916e-05
-2.5046765449995e-05
-3.29162338162241e-05
-8.22545686653413e-06
-2.22741639848968e-05
-5.5682031240671e-05
-4.11266452775744e-05
-1.37849048149059e-05
-1.91382396218412e-05
-1.82154684158701e-05
-4.07298118095747e-05
-5.59612033465154e-07
-1.14964272490191e-05
-1.46442524584846e-05
-3.92310034504405e-05
-3.91825297112554e-05
-4.34714885742934e-05
-4.91563283592095e-05
-3.65880094460547e-05
-8.29769603731609e-06
-3.61064849131034e-05
-2.99157574157848e-05
-3.4403867269243e-05
-4.50906308412033e-05
-4.42366140722911e-05
-3.28642640977635e-05
-1.08351422488592e-05
-2.39239527260502e-05
-8.11193167436291e-06
-1.27903037179734e-05
-2.91698043241198e-05
-2.38871014482132e-05
-3.39090167543599e-05
-2.70123875056333e-05
-3.67462043415464e-05
-3.51269636367369e-05
-3.63363942026774e-05
-1.24213095546783e-05
-2.28939182749266e-05
-2.40417059557806e-05
-1.72759933543747e-05
-2.9630095724887e-05
-3.6924517528599e-06
-3.77053515472455e-05
-4.06430555233656e-05
-1.31526020020517e-05
-3.07361104025608e-05
-2.18312848644133e-05
-5.05124713104551e-05
-1.36908765179448e-05
-6.66235298128125e-05
-3.16442594752877e-05
-3.31384708062792e-05
-9.67534469743342e-06
-1.05791666807395e-05
-1.39623004957479e-05
-3.18227406345213e-05
-2.76689522994801e-05
-3.08680555223538e-05
-5.28170138300513e-05
-3.36348245126478e-05
-3.9173792165375e-05
-3.29864945937694e-05
-1.235596577534e-05
-1.0568262627864e-07
-2.87959600625614e-05
-3.43164102229741e-05
-1.18557718926163e-05
-4.37806994725345e-05
-7.70576224060897e-06
-4.99882196375685e-05
-4.25741470170703e-05
-4.4259080527257e-05
-3.33561333058192e-05
-2.51647064980953e-05
-6.5809143592565e-05
-1.46546495794983e-05
-1.22012611568525e-05
-3.11444918370148e-05
-3.48612160955443e-05
-2.22440047597745e-05
-2.52385541676021e-05
-2.39204944839814e-05
-2.54471513715033e-05
-2.50336636576789e-05
-2.8031118142803e-05
-3.87584424357313e-05
-2.00773658532944e-05
-7.014710640016e-06
-3.12944349297973e-05
-3.90796941529052e-05
-3.34890748943919e-05
1.02540319843842e-06
-2.45019351740582e-05
-3.97753710819492e-05
-3.55431378178468e-05
-3.24675288098978e-05
-4.22039193514346e-05
-5.51498974029222e-05
-2.73474030914638e-05
-3.39523837196213e-05
-3.97337573047911e-05
-2.85286986891257e-05
-6.19793621576725e-05
-5.60587068655854e-05
-2.58873387655365e-05
-2.50185178410076e-05
-1.69402717724928e-05
-1.55381655445567e-05
-2.22851577205797e-05
-3.27903613826838e-05
-6.2672187943578e-05
-5.06949966317487e-06
-1.08770319438776e-05
-4.07351580703336e-05
-3.59133351608808e-05
-7.15438033144537e-06
-3.18368225552039e-05
-2.97536767018887e-05
-2.24297648415923e-05
-3.50313282948284e-05
-1.89369049030946e-05
-5.30872437236937e-05
-2.6744278763002e-05
-2.28669602623888e-05
-2.99488266417834e-05
-2.91053235410424e-05
-2.54999951497453e-05
-4.88804443365023e-05
-3.22166185918794e-05
-3.62605599723033e-05
-5.87263991634223e-06
-1.60308243442972e-05
-3.21493075934777e-05
-3.59054822561229e-05
-6.72302190373745e-06
-7.13698361540428e-06
-3.82889016107929e-05
-3.92583176440531e-05
-4.77146036900567e-05
-5.90888746907322e-05
-8.69956640106281e-06
-2.03709252346984e-05
-5.49670035389814e-05
-2.64906076377478e-05
-2.65172726716291e-05
-2.96259476206483e-05
-2.42826020189213e-05
-3.97591339869744e-05
-1.88165258171872e-05
-6.79708641509093e-06
1.8544407816125e-06
-7.6150539596085e-06
-5.0185403550769e-06
-6.93326951674997e-06
-3.61352301300554e-05
-2.37122310995038e-05
-2.2607424237313e-05
-4.29679313642374e-05
-1.40931091891088e-05
-3.68580138969275e-05
-5.06936968376743e-05
-1.51343047540944e-05
-2.6151349249413e-05
-4.18501791571037e-05
-6.83864729092898e-05
-1.89385974955666e-05
-2.81881200385207e-05
-2.27700217250486e-05
-5.96657310456367e-05
-4.28783634264499e-05
-1.32767403002036e-05
-2.27421844885355e-05
-4.04980517738523e-05
-2.29893435876781e-05
-1.4769825459191e-06
-5.39620867168673e-05
-3.95945044277972e-05
-2.21449632282768e-05
2.59644013183262e-09
-2.17275326431105e-05
-2.08183830743057e-05
-3.54123688865603e-05
-6.36115465272339e-06
9.92895357963215e-06
-1.35930143314141e-05
-1.19281736559334e-05
-4.97005685381198e-05
-2.22838102362581e-05
-1.15691187923502e-05
-1.05944977416414e-05
-1.82606890321091e-05
-3.03490114405773e-05
-5.32779310811678e-05
-6.76731154472287e-05
-4.66676210533389e-05
1.43657321726289e-05
-1.21951741659615e-05
-6.69910019799361e-05
-1.10084958863518e-05
-3.55066286550285e-05
-6.22542836423839e-05
1.1104698594025e-06
-1.91341351036134e-05
-2.18933697655828e-05
-8.31114572167436e-06
-1.92447164888387e-05
-2.07782528258143e-05
-3.49401194072581e-05
-1.63849470768191e-05
-3.70216086224509e-05
-6.57423765275612e-05
-8.62085327499347e-06
-4.83275513387149e-05
-1.62785726190215e-05
-1.25285518801071e-05
-1.5555911901532e-05
-3.25004306604918e-05
-3.64775784145844e-05
-2.91274109059867e-05
-3.08460323300026e-05
-4.59514308368436e-05
-3.35404339172792e-05
-2.26651772827073e-05
-4.68569168412046e-05
-3.1573635669784e-05
-2.18818438665143e-05
-2.56021993424752e-05
-2.43170553017027e-05
-3.7451547703842e-05
-3.80498736149529e-05
-5.40650759005645e-05
-3.8760055036267e-05
-3.25264689219006e-05
-2.16136880794118e-05
-3.28589576034902e-05
-1.65721575341615e-05
-6.15383571444966e-06
-7.50811744854652e-05
-4.44340109226919e-05
-2.13700764973488e-05
8.01553262423883e-07
-1.99069109270311e-05
-4.72173530143339e-05
-5.82176941397298e-05
-4.67310658658441e-05
-4.89791808325182e-05
-3.02169131839103e-05
-1.76272531138256e-05
-1.8698238107989e-05
-1.16721109733849e-05
-3.81005333619267e-05
-2.30610325980395e-05
-5.64758857941061e-06
-3.18566269540981e-05
-2.4600352491038e-05
-4.74163540402996e-05
-2.04940836868261e-05
-3.60424646686159e-05
-7.81595458800918e-07
-1.9207463206961e-05
-4.32616247406237e-05
-2.76226378477999e-05
6.95122792730708e-06
-4.47806804199796e-05
-3.28133158177671e-05
-1.98645462051284e-05
-2.17042686100957e-05
-1.02869004544613e-05
-9.02515386648072e-06
-2.90741643819184e-05
-1.13674742952719e-05
-5.19079107455367e-06
-2.40578057236239e-05
-2.73135535971164e-06
-1.42094649533272e-05
-5.30123794393304e-05
-2.76338742405842e-05
-2.45110749776643e-05
-3.25385252096432e-05
-2.2359041885361e-05
-1.02345741964802e-05
-1.14239571572267e-05
-1.83612601721603e-05
-3.47069908517387e-06
-1.97449575841331e-05
-1.66432105050956e-06
-3.74200573200349e-05
-7.02034096250221e-06
-1.12723330507416e-05
-4.19843857375666e-05
-3.30908851082665e-05
-4.24308686690379e-05
-1.07649859796075e-05
-3.15095545935352e-05
-3.33690941147758e-05
-6.26118286645124e-05
-1.40225203275738e-05
-2.60761647165274e-05
-4.02047882741184e-05
-2.89004357048793e-05
-4.12894249437645e-05
-2.98659473649246e-05
-9.75712853046381e-06
-9.92359626728162e-06
-4.76005485768025e-05
-5.22121389695165e-05
-3.52803128364103e-05
-4.4712502509064e-05
-2.9907302222695e-05
-3.48043790087919e-05
-1.84081204892879e-05
-3.13469898187883e-05
-3.72355912974958e-05
-2.74718052594088e-05
-1.59611343008075e-05
-2.61441080987499e-05
-2.19261030768174e-05
-1.0140779617771e-05
-2.83837395939025e-05
-4.49486376454962e-05
1.34605465078196e-06
-2.38965518751072e-05
-2.00431969034287e-05
-1.52670621785454e-05
-1.8590774083408e-05
-4.16793996386078e-05
-3.46428431270617e-05
-5.82309467770385e-05
-2.29068640448359e-05
-4.93341095918131e-05
-7.56216900235653e-06
-4.45046374149248e-05
-2.66573797849456e-05
-2.49887011327287e-05
-4.20731223450652e-06
-2.96037592498709e-05
-2.69036218627122e-05
-4.69367265330609e-05
-4.84969974639461e-05
-2.96806863046993e-06
-2.43468434098489e-05
-1.33892761110401e-05
-1.91235085107331e-05
-1.67608286018527e-05
-1.21833635412734e-05
1.22718484618008e-05
-1.58802373343219e-05
-3.20664693200112e-05
-6.40519391772617e-06
-1.46006062288468e-05
-4.7285796138273e-05
-1.24970733701251e-05
-3.62931137175133e-05
-8.26916056697661e-06
5.44902467775793e-07
-3.66730136044503e-05
-3.77077928181784e-05
-5.93562818929655e-05
-2.4573794567465e-05
-4.39160618632595e-05
-4.19328435685986e-05
-2.90753242156716e-05
-5.25016267191571e-05
-3.18146306238091e-05
-3.8048532968129e-05
-4.00116905185156e-05
-3.94011379307616e-06
-3.78760918902429e-05
-1.55580057100615e-05
-2.66537876559504e-05
-2.88520442080271e-05
-2.68374653127729e-05
-5.82112282228299e-05
-4.02068900999045e-05
-3.42010559791793e-05
-7.79427991825599e-06
-5.65649576814163e-05
-2.58637867336046e-05
-3.06589116696501e-05
-4.32781034847924e-05
-1.27247018065469e-05
-3.74394403412082e-05
-1.48439879035896e-05
-2.69395023385783e-05
-4.65923672761136e-05
-1.62711141530254e-05
-4.1048696924111e-05
-1.48540976613478e-05
-4.00200010032407e-05
-9.76372623065523e-06
-2.60941294224105e-05
-2.30666964126109e-05
-2.34574019825783e-05
-2.59395764285231e-05
-1.85960178450602e-05
-2.10514986203676e-05
-4.22795358157325e-05
-1.84595625650694e-05
-1.33279621404997e-05
-3.3561745647513e-05
-1.80748271321666e-05
1.09053677221533e-05
-2.97835169439798e-05
-2.1738220666405e-05
-4.4353707715634e-05
-1.99819332491663e-05
-4.41533579614692e-05
-5.93007976137601e-05
-4.40492919361237e-05
-1.58278599886023e-05
-4.6030174382206e-05
-5.37036424054341e-05
-3.72371289426869e-05
-1.67807603377826e-05
-2.4568265647779e-05
-2.23176911441308e-05
-2.82260278793338e-05
-2.06945500952899e-05
-4.41027348617728e-05
-9.82247726004378e-06
-2.50541049904317e-05
-1.35375943209272e-05
-2.96408888697955e-05
-1.27821607152486e-05
-2.21523219739233e-05
-5.28401273418176e-05
-1.73864294648495e-05
-1.70730149094196e-05
-9.4882991029744e-06
-4.27043613177779e-05
-2.81139509084038e-05
-2.46880532459939e-05
-3.85186779911576e-05
-1.09895569391799e-05
-3.94473881944079e-05
5.63969780930172e-06
-1.68267029977204e-05
-1.91369633452459e-05
-2.59934421900785e-05
-8.65641494791435e-06
-3.12377462660395e-05
-3.61939322331157e-05
-4.39207522725979e-05
-3.82655192553756e-05
-1.17384035727395e-05
-5.98478847293396e-05
-1.85056884464494e-05
-2.87199472870736e-05
-2.96072552136655e-05
-2.30802508334176e-05
-5.03301248966353e-05
-3.28968247559973e-05
-1.42844213155971e-05
-1.17854483919634e-05
-5.34882810712389e-05
-7.27867703065271e-06
6.29036644578842e-06
-5.72870584105085e-05
-1.59739956443244e-05
-4.8714342449705e-05
-4.77245222253539e-06
-1.09819834852804e-05
-3.00602584746052e-05
-3.76724365619705e-05
-2.24202680274946e-05
3.05309980782865e-07
-1.56814656142466e-05
-6.02412430643574e-05
-4.64424881125452e-05
-2.13563195812464e-05
-2.72968872033653e-05
-1.96523167693955e-05
-3.95543317735658e-05
-3.02641553529246e-05
-3.36567738352045e-05
-4.15437383418317e-05
-3.12179915908061e-05
-2.865055011425e-05
-3.50924650378105e-05
1.61091123319168e-05
-3.80082114673739e-05
-3.25685500217511e-05
2.28510108750848e-05
-6.4433034187714e-05
-9.60669482891565e-06
-2.43149942639893e-05
-3.56790315930898e-05
-2.65285223875686e-05
-2.72407353257631e-05
-2.88569429813339e-05
-1.36285538183283e-05
-2.41731645740184e-05
-4.27950775837681e-05
-4.28648818945435e-05
-3.43801062775364e-05
-3.05590695702439e-05
-7.24174562869996e-06
-2.76625530995324e-05
-2.73743240239274e-05
-2.50329443723303e-05
-5.38784323007736e-05
9.75085267997467e-06
-5.95313080146997e-05
-3.01505308770246e-05
-1.85482806467058e-05
-4.5505430824756e-05
-1.46009307852413e-05
-2.88173360409336e-05
-2.14883367515824e-05
-2.72733699003868e-05
-3.30267396557693e-06
-4.41458195550353e-05
-5.38095019360521e-05
-4.0512191669592e-05
-2.00316975658031e-05
-3.51521506120136e-05
-1.58464607252722e-05
-2.44828058655921e-05
-5.17131508848236e-05
-4.27801724381544e-05
-4.85751842050236e-05
-1.62876171357017e-05
-2.60654732888963e-05
-3.57356607213087e-05
-6.00325159076003e-05
8.92060954960691e-06
-4.2736748314716e-05
-5.09091467963073e-05
-3.07822794503314e-05
-2.5098178202289e-05
2.58302232577643e-05
-3.06922176298457e-05
-5.62067446780726e-05
-4.10521521988487e-05
-4.37568955034768e-06
-4.51541131648236e-05
-3.49785398210918e-05
-4.09461206611826e-05
-2.8550777939682e-05
-4.96184605284437e-05
-2.41594926452735e-05
-3.72276103226414e-05
9.77772137945305e-07
-4.16579686789204e-05
-3.1867649904706e-05
-1.5979367469076e-05
-2.85168685439376e-05
-3.51016485214372e-05
-5.0803266756938e-05
-3.50823416620557e-05
-1.16239920989858e-05
1.38799662732683e-06
-9.01141373986408e-06
-4.15506793509186e-05
-2.23316575451906e-05
-2.04296896367269e-05
-1.98673211887009e-05
-1.95999349044812e-05
-4.55963614468985e-05
-2.40272372043072e-05
1.56603251171728e-05
-1.10693307452488e-05
-3.01863380484786e-05
-6.90579209620681e-05
-1.83951520969912e-05
-6.09941580895953e-06
-6.15816597502959e-05
-1.42465338733716e-05
-3.52660109102085e-05
-2.85722720456602e-05
-1.73336204037243e-05
-5.10668526173392e-05
-4.75463802193695e-05
-1.87570612926234e-05
-2.34898356453485e-05
-1.95671925192118e-05
-4.00424243055752e-05
-3.91088120091182e-05
-1.87096095836047e-05
-3.74974201376256e-05
-2.96741570263472e-05
-2.26430934514952e-05
-2.85664519946802e-05
-2.88158159108892e-05
-8.94722529291898e-06
-3.96681930190681e-05
-4.53340624460757e-05
-2.61974138812554e-05
2.49250981943134e-05
-2.94349204723372e-05
-3.75501810037108e-05
-3.1722252369634e-05
-3.88418700084929e-05
-2.70809484645369e-05
-4.91477883679238e-05
-3.42006113401102e-05
-2.1876892998635e-05
-2.99669823461383e-05
-3.92920335333125e-05
-1.87835850603918e-05
-3.08818268372837e-06
-1.54886539291391e-05
-3.08162748050716e-05
-2.12855868561593e-05
-4.21612798581671e-05
-2.66771334840861e-05
-5.25856885228426e-05
-2.59181155270188e-05
-2.62838779399052e-05
-1.74205849794838e-05
-4.06303589083346e-05
-2.87961116992499e-05
-5.01119012933794e-05
-3.19798021119787e-05
-5.04716244737553e-05
-2.40859309627358e-05
-4.57233446779805e-06
-2.51403522762409e-05
-6.05625632781658e-05
-2.67243427846816e-05
-2.78510795737575e-05
-1.53233852027786e-05
-2.17147137346089e-05
-2.94192570818655e-05
-7.57787775828139e-06
-4.03568822692942e-05
-2.74795271150093e-05
-1.57875283957237e-05
-1.58379618534533e-05
-5.55110783744524e-06
-1.52822187683993e-05
-2.74373263990168e-05
-1.27717369710028e-05
-3.03614676914782e-05
-3.93227241739362e-05
-2.24966547167337e-05
-8.49898151356124e-06
-1.71277244227119e-05
-7.91070713698069e-06
-1.42601304174386e-05
-1.29501219649498e-05
-6.53913859612569e-05
-5.88118543650324e-05
-2.65158090746035e-05
-1.35211759367739e-05
-2.20772133151232e-05
-3.12755714850295e-05
-3.6699034830106e-05
-3.02241632999572e-05
-1.80096022360321e-05
-3.89237057861396e-05
-7.95903168146834e-06
-4.10266670936565e-05
-4.90925730497775e-05
-3.55812720005645e-05
-3.61269883953008e-05
-2.59044665254581e-05
-2.16133196485284e-05
-3.55502261642641e-05
-3.7613291871353e-05
1.19822201288119e-05
-2.80386576331009e-05
-4.56327104105181e-05
-2.55960221255165e-05
-1.74424039699876e-05
-3.37183305220559e-05
-3.33807022473688e-05
-1.54008545668352e-06
-6.53428697569283e-06
-3.08505675515423e-05
-3.6947226606505e-05
-2.92093948276484e-05
-3.40687544680065e-05
-2.94980815676545e-05
-1.85650977089028e-05
-2.95704684732861e-05
-4.60377244223615e-05
-3.51861131646561e-05
5.1424570558802e-06
-3.24906941090694e-05
-2.62263181035781e-05
-1.40792518987047e-05
-4.46209830709809e-05
-6.3622960588675e-05
9.51941371964236e-06
-5.49599437795073e-05
-3.45853234614586e-05
-1.57796523955176e-05
-4.85065206502371e-05
-7.48487816321585e-06
-3.99738360988737e-05
-2.88723339532028e-05
-8.66892058337693e-06
-5.72532589494471e-06
-2.85738826270482e-05
-5.06276909200199e-05
-1.78903732963873e-05
-2.83423358087085e-05
-3.58078100489615e-05
-5.23900689757764e-05
-4.12750672226651e-05
-5.24442048494969e-06
-3.9792729747162e-05
-4.34445914317212e-05
-3.91663761007144e-05
-3.10932856987993e-05
-5.76569452829753e-05
-3.669727591841e-05
-2.15713574036515e-05
-2.88994563001945e-05
-2.39395707362123e-05
-3.74240702539973e-05
-4.90306759351212e-05
-4.94008219653745e-05
-2.79561336790286e-05
-5.62693244730664e-06
-3.80256250778784e-05
1.38986414381142e-05
-6.99340999844154e-05
-4.8031851093332e-05
-3.65759882927918e-05
-2.71414772988479e-05
-8.72336291156423e-06
-1.71723009404003e-05
-4.69375524138568e-05
-1.74323176096687e-05
-4.62726041022761e-05
-2.09234319406553e-05
-3.63882077968918e-05
-2.90654100080049e-05
-1.74177653674556e-05
-1.15481751920075e-05
-2.52854731766879e-05
-1.90413197215335e-05
-5.1563173237637e-06
-6.46932584566625e-06
-2.97240119777604e-05
-1.3843636482159e-05
-3.74575857107823e-05
-5.38272693895952e-05
-4.95181857915133e-05
-2.52700685611608e-05
-2.0193284750582e-05
-2.60207142557319e-05
-4.871797524992e-05
9.03683716746898e-06
-6.26908932918865e-06
-4.12507076361422e-05
-3.43366777570773e-05
-2.67829559472099e-05
-4.79633025965541e-05
-2.19675775081851e-05
-2.49279632300918e-05
-4.13431868730603e-05
-6.06291650005205e-05
-4.82721698382868e-05
-3.64953809593049e-05
-4.19276537081209e-05
-2.80883777596549e-05
-2.35186319616693e-05
-2.80579942595744e-06
-4.82481919173025e-05
-3.77748735372009e-05
-4.67369272575466e-06
-3.41593357542425e-05
-4.96454610366834e-05
-2.42090705556523e-05
-2.54306237903897e-05
-3.66120506743542e-05
-6.51574062104952e-05
-2.18769335714555e-05
-4.32193832426394e-05
-2.36755700767694e-06
-3.92579967158559e-05
-1.82264204972073e-05
-4.48648717753207e-06
-4.54315483151169e-05
-3.01755182351352e-05
-5.1355025793489e-05
-2.65448253739957e-05
-3.43744202240719e-05
-4.06790817681051e-05
-4.81394003803084e-05
-3.77668855134382e-05
-3.15822148041582e-05
-2.77633704244426e-05
-2.90849535360495e-05
-3.34931226902067e-05
-1.45359593426643e-05
-3.80322266298961e-05
-4.0061016548663e-05
-3.09042540140394e-05
-4.71427002076976e-05
-2.61510259875145e-05
-3.14133936221764e-05
-1.66622494572815e-05
-2.31540901132124e-05
-1.64316026299362e-05
-2.28777586594855e-05
-2.88116868880823e-06
-2.57849355592321e-05
-1.93583422134953e-05
1.60650949259422e-06
-2.07185165323004e-05
-6.42974025462326e-05
-4.8104230806925e-05
-2.60422502846346e-05
-4.28300510967241e-05
-4.88891746285614e-05
-1.64769003603173e-05
-5.6585450351888e-05
-1.67316712756529e-05
-2.52211448804533e-05
-3.2493610381137e-05
-7.78427749064177e-06
-3.00107000566071e-05
-3.32603866397896e-05
-7.18708368453971e-06
-2.74411785479185e-06
-2.85463861882049e-05
-4.26612497262889e-05
-1.59861167203283e-05
-8.02214939013727e-06
-2.01458044151191e-05
-3.44802329324447e-05
-2.28701569655962e-06
-5.37262050459143e-05
-9.72494142835253e-06
-4.32495263649882e-05
-5.7661293724156e-07
-3.69517792657488e-05
-6.12783114196713e-05
-2.54634472323659e-05
-1.81038528781204e-05
-2.51488492159798e-05
-1.78380148888569e-05
-2.52015624817176e-05
-2.20186879155158e-05
-6.05374719961326e-05
-2.00665747947546e-05
-3.99024137919189e-05
-1.94750698823833e-05
-3.96640429129812e-06
-1.44520853596357e-05
-2.71590705745152e-05
-3.54660313567469e-05
-3.86355308447377e-05
-3.09942504599727e-05
-4.05012376488688e-05
-6.54609548177116e-05
-3.82401053805868e-05
-3.21866800538095e-05
-2.56749643957322e-05
-5.05529549959354e-05
-1.33124193446931e-05
-4.5231717683583e-05
-2.43888474440077e-05
-1.79882953842171e-05
-4.51526239856893e-06
-3.34440721168949e-05
-3.40061378697274e-05
-3.51553371283733e-05
-8.12150181258761e-06
-3.45491237383968e-05
-3.4615039705391e-05
-2.47229120352887e-05
-2.25550153821548e-05
-1.67945584725093e-05
-2.71674939526994e-05
-3.47901455103874e-05
-3.54404199234825e-05
-3.57120490815343e-05
-4.74664670330649e-05
-1.45259519201439e-05
-3.16616375647497e-05
-2.95121653024119e-05
-2.19393418626283e-05
-2.44500716282547e-05
-2.08739063701098e-05
-1.21363080248281e-05
-1.9134032136049e-05
-2.24815875916636e-05
-5.11583732645644e-05
-1.56856159826708e-05
-2.42228274593474e-05
-4.51096140872987e-06
-3.89551120651427e-05
-4.30905046012403e-05
-2.31903006924063e-05
-4.26923532342033e-05
-3.64647061925256e-05
-2.5611345612987e-05
-2.78292841228732e-05
-5.32957367156106e-06
-2.71665043682581e-05
-3.40405397888056e-05
-3.22943130352962e-05
-2.22717698679471e-05
-1.99189822769673e-05
-2.42316069943066e-05
-3.45513247931383e-05
-3.59361537646194e-05
-2.56970468944417e-06
-4.79146503165027e-05
-2.57043387414876e-05
-4.55962829500113e-05
-3.66352681509641e-05
-4.14291241935288e-05
-4.49008985246693e-05
-4.49871804693589e-05
-5.6021904575913e-05
-4.24767047765351e-05
-3.43672494486429e-05
-3.72511195511271e-05
-4.57778475147719e-05
-7.88751799165791e-06
-5.24401050462828e-05
-1.1056518366048e-05
-3.82904237044791e-05
-1.77247447746581e-05
-4.89561157908911e-05
-5.27367252414355e-05
-5.53107640697674e-05
-2.89914792260407e-05
-1.95774844411539e-05
-1.90402642354884e-05
-3.13103373036588e-05
-2.78306203805491e-05
-2.55150508660954e-05
-6.99888672898795e-05
-2.9241233180336e-05
-8.90032021755969e-06
-3.82584589909251e-05
-3.87968385805971e-05
-4.36516124630035e-05
-2.33044872103982e-06
-1.82144687290386e-05
-4.08078784224768e-05
-4.8172464517333e-05
-2.30278593514228e-05
-2.42588445028556e-05
-3.64537600924653e-05
-4.15730985946039e-05
-3.65210373696118e-05
-4.29149794866583e-05
-5.26503225167147e-05
-3.3052980929046e-05
-7.98954001598822e-06
-6.59879350673746e-06
-3.76594238714932e-05
-4.62314119292718e-05
-5.35554919714651e-05
-1.68608812418705e-05
-2.95427069547499e-05
-3.94526271420577e-05
-4.81292720534074e-05
-4.27582276938529e-05
-3.77199619490694e-05
-2.86225941753453e-05
-5.35715107474574e-06
-1.96606828815367e-05
-2.36369067110903e-05
-3.54908232551053e-05
-4.81156045975804e-05
-1.1067622452471e-05
-1.71935288396063e-05
-1.953661791365e-05
-2.53288416529897e-05
-4.31255486690486e-05
-1.17536534805342e-05
-3.87906658016775e-05
-4.76338135835332e-05
-2.23400071254403e-05
-2.71613096831735e-05
-3.54282230494216e-05
-1.30914778702524e-05
-4.74662293656447e-05
-1.41252134062017e-05
-4.07819297372585e-05
-3.82270750321356e-05
-4.02784299166399e-05
-1.42956552937629e-05
-2.5657516365947e-06
-3.52682212621135e-05
-1.60830054220802e-05
-1.76889248095405e-05
-4.16289047065542e-05
-5.34016334257217e-05
-2.04572230225676e-05
-8.04450553778517e-06
-3.76007965399106e-05
-3.68391912005836e-05
-1.85015391937235e-05
-4.50191931671966e-06
-2.8997337406135e-05
-2.5204672910153e-05
-6.02489746413129e-06
-4.84976903094309e-05
-4.68387121766826e-06
-2.61825578649441e-05
-1.5482587551529e-05
-6.30100125633477e-05
-1.53312420506567e-05
-3.31748571405578e-05
-6.36443373702695e-05
-4.10016519945142e-05
-1.32226403511456e-05
-4.37386709273891e-05
-2.58418493942432e-05
-4.78971790899826e-05
-4.00457709469766e-05
-4.26545344059808e-05
-3.25987386637037e-05
-3.88286915276692e-05
-5.12746117747263e-05
-2.9397652077857e-05
-1.08297140483595e-05
-5.82340420463814e-05
-1.29486178720502e-05
-2.57545844462919e-05
-2.63152536122341e-05
-4.55509477429936e-05
-1.04428319098425e-05
-3.0857955825297e-05
-6.19846351424257e-05
-4.26936097900482e-05
-8.56585458686345e-06
-4.28391462175622e-05
-2.36411886742673e-05
-3.05499081412844e-05
-1.09315988654618e-05
-5.44470710986423e-05
-1.83370377532606e-05
-3.35871877075238e-05
-1.46290151796903e-05
-1.48747236942809e-06
-4.5600773788638e-05
-5.08942910835623e-06
-5.46193031460659e-05
-2.13297383709139e-05
-1.69126958147117e-05
-1.3544350765926e-05
-2.69701534929731e-05
2.0611932848716e-06
-4.46756799444974e-05
-3.20462716215835e-05
-2.79618608813298e-05
-3.92165226602346e-05
-2.24179516534883e-05
2.03629926509261e-06
-2.52297269418425e-05
-3.44907933630363e-05
-7.07887096768209e-05
-2.29509816646549e-05
-2.81264500725871e-05
-7.44319726580059e-07
-9.81649233745173e-06
-3.23944115413992e-05
-3.14642813715774e-05
-1.51993149631272e-05
-3.93677801018324e-05
-2.32130367299315e-05
-4.5123912878817e-05
-1.04288783414182e-05
-4.70379081647542e-05
-3.08071870566299e-05
-3.28675863329151e-05
-3.69592036834088e-05
-1.78469806144856e-05
-2.86831090093915e-05
-8.89719071106503e-06
-1.1360063814277e-05
-1.56241571073401e-05
-1.0061511737231e-05
-2.69189771756772e-05
-5.52472296099789e-05
-1.02063530661083e-05
-2.96633027748259e-05
-9.35884812821959e-06
-4.80266932566522e-05
-4.16285682829548e-05
-2.98254250944772e-05
-2.16757322419323e-05
8.09001842275513e-07
-1.67042500983657e-05
-2.74856642673334e-05
-4.18476467024158e-05
-2.81862283108756e-05
-5.29737122411292e-05
-1.60499678144102e-05
-3.37710398663361e-05
-5.13542224773297e-05
-3.98387820273231e-05
-1.71822016085807e-05
-5.71283555716022e-05
1.49800621234193e-05
-2.33575541817601e-05
-6.72916094587934e-05
4.09218674611697e-06
-4.21582358477651e-05
-2.12216222983922e-05
-4.2905242755251e-05
-1.35989960942642e-05
-3.85230992903763e-05
-2.49364302600028e-05
-2.99707289145825e-05
-3.52130673166211e-05
-3.77418086266151e-05
-2.76729923212675e-05
6.1137032671297e-06
2.60570325663043e-06
-4.10293684466269e-05
-1.22032615580344e-05
-3.18614408078346e-05
-2.55364263125924e-05
-1.60267750244587e-05
-3.15086218330812e-05
-2.43436405113011e-05
-4.59214337216546e-05
-4.75257420687116e-05
-2.82015135800563e-05
-1.80269987732416e-05
-3.51578771719983e-05
-4.57220055666917e-05
-3.09605077995452e-05
-2.47858536526846e-05
-7.82322845429545e-06
-9.02697255061492e-06
-2.31157031819722e-05
-2.35187085736338e-05
-2.71617297573104e-05
-2.23559990910711e-05
-2.31285362186062e-05
6.9191210240701e-06
-2.53948929032364e-05
-4.89171692549474e-05
-2.65036948668657e-05
-6.08022577527079e-05
-2.98860173442381e-05
-2.5139455642333e-05
-2.22353278438468e-05
-3.82487138534409e-05
-5.45170846636447e-05
-1.61896505817143e-05
-4.57654373048152e-05
-2.42231067945313e-05
-2.00292800207791e-05
-4.23755265922581e-05
-1.22316854449586e-05
-3.14391620642604e-05
-6.39294970856885e-05
-4.32837456899137e-05
-2.61750194351826e-05
-4.10198243993439e-05
-2.80406042330588e-05
-3.1921258352482e-05
-3.2268694171236e-05
-4.06367217576315e-05
-3.46343858045086e-05
-5.71484834126338e-05
-5.70356179325144e-05
-2.46981754870691e-05
-1.48308966173565e-05
3.67248832363396e-06
3.42803566840514e-06
-9.22716528230743e-06
-2.80234325228114e-05
-3.83000880858785e-05
-5.89204810542485e-05
-2.88779227664211e-05
-3.96564537019448e-05
-3.87263558543766e-05
-3.71729350411969e-05
-3.0250044086476e-05
-2.95392241897139e-05
-4.21805981141492e-05
-3.19800716225379e-05
-3.72744365068823e-05
-2.17401912397595e-05
-5.53263810836833e-06
-3.54387586248011e-05
-4.7298991853601e-05
-4.56228852234202e-05
-4.33367414456247e-05
-9.25814123285475e-06
-1.86394235076236e-05
-4.12003335536853e-05
-1.75571428007999e-05
-1.11918647055582e-05
-3.9332525825194e-06
-2.07420001265302e-05
-4.44237019794871e-05
-2.68764608173989e-05
-2.95064317819441e-05
-4.56693375975784e-05
-4.60418666153002e-05
-4.4086623298488e-05
-4.77291691719646e-05
-9.88672414409849e-06
-3.01931315331453e-05
2.27755879655237e-06
-1.76677481241609e-05
-1.43577114135155e-05
-4.60619630036359e-05
-1.11650455538149e-05
-1.40808779717038e-05
-5.0752905764918e-05
5.38642597525779e-06
-2.65967639361948e-05
-1.9715940432009e-05
-2.32928707035079e-05
-4.06537645713568e-05
-2.29574133914203e-05
-5.43403314573001e-05
-1.3819651138726e-06
-1.48156745956538e-05
-7.15559994076504e-06
-2.69059018885519e-05
-5.75230772317926e-05
-5.1699268574394e-05
-9.43667020145232e-06
-3.59364707291372e-05
-2.10939587654233e-05
-3.05091296319485e-05
-4.00093464202982e-05
-2.80549883492265e-05
-6.86623280892891e-06
-2.72383334657551e-05
-2.37405717828072e-05
-6.34642602513586e-06
-5.17423790280668e-06
-5.20230875963484e-05
-4.42787471551785e-05
3.12954493903183e-06
-4.02399087007772e-05
-3.93554252070171e-05
-1.37617276570767e-05
-3.61898772101578e-05
-3.33240964937525e-05
-3.51414398934272e-05
-3.94467949851984e-05
-4.79730406297801e-05
-2.03129673136175e-05
-2.10044230721161e-05
-2.74197498675161e-05
-4.6044667047777e-05
-5.47087983472374e-05
-3.02677437645096e-05
-4.43632819642843e-05
-5.76524010678641e-05
-4.19760400235256e-05
-1.80974231823372e-05
-3.34311149720966e-05
-1.26811835599189e-05
-1.25949600877935e-05
-3.54513773591801e-05
-3.20529919677155e-05
-2.62412768956078e-05
-3.69852476515803e-05
-3.41237280818835e-05
-4.44646095749471e-05
-5.20375296738369e-05
-2.13179059837105e-05
-2.46583641934984e-05
-6.3887369567076e-06
-3.96244970320289e-05
-1.45923282453344e-05
2.23896166656434e-06
-3.81153194365262e-05
-2.69604780636159e-05
-3.0461974846512e-05
-2.95093885941703e-05
-3.63757089742675e-05
-1.88993938518341e-05
-2.86137153577947e-06
-2.17730846960075e-05
-2.90403126661223e-05
-3.11904859541282e-05
-2.60922163415344e-05
-4.38520530462276e-05
-2.72321528997637e-05
-3.09223302556673e-05
-3.78272671023846e-05
-1.17619673954967e-05
9.30193153910076e-06
-4.35291972367896e-05
-3.6097210663571e-05
-3.68305329856481e-05
-7.80748478897725e-06
-2.72732767682421e-05
-1.99057423773987e-05
-1.5624860927504e-05
-1.13436160948224e-05
-4.83460678703185e-05
-3.21509882527056e-05
-3.42106201265885e-05
-2.71468475976493e-05
-3.70605016592653e-05
-4.90320678640809e-05
-3.26128204546499e-05
-2.55529092265539e-05
-2.80312471471561e-05
5.8629827109489e-06
-8.96733624031422e-06
-2.37141905392541e-05
-1.81880085566363e-05
-3.95777322643016e-05
-3.38614290078473e-05
-2.31006833812089e-05
-3.8992191060359e-05
-1.13966680283138e-05
-2.34541041976409e-05
-2.29370355066828e-05
-2.85350227018812e-05
-8.45747504668615e-06
-3.46161220737314e-05
-6.51798135823129e-05
-4.23734938427792e-05
-3.09834393309025e-05
-2.49013216605044e-05
-2.86340256054454e-05
-4.27145044950626e-05
9.06393085501479e-06
-4.84225156878633e-05
-2.0161885556476e-05
-1.48712137326225e-05
-4.35212214625225e-05
-8.47084751041413e-06
-2.77574534448953e-05
-2.79744138727403e-05
-5.22614569014137e-05
-4.68930297931508e-05
-3.08842460130426e-05
-3.28818334172245e-05
-1.48701006936672e-05
-4.02092766409393e-05
-1.11494964390146e-05
-4.91321948224766e-06
-2.79252309338244e-05
-3.12448613977777e-05
-3.3409882582496e-05
-2.94278544747279e-05
-3.49179741817969e-05
-6.58300334851567e-06
-2.25076261483135e-05
-3.9835346407409e-05
-1.1583171534177e-05
-9.43654412132735e-06
-1.26674465531142e-05
-4.63949137990985e-05
-4.93915342000061e-05
-3.8733947125687e-05
-2.86181135858233e-05
-3.83562794234713e-05
4.63843907343928e-06
3.67301525121064e-06
9.71743315500934e-06
-3.04376478908076e-06
-6.05582028336031e-06
-4.36477095542033e-05
-2.12853069151684e-05
-4.0564818871038e-05
-1.23635559391497e-05
-4.07846554786971e-05
-6.85426809734492e-05
-3.68805374719539e-05
-4.55851665980075e-05
-2.14641694389933e-05
-3.27648316430795e-05
-2.50821469365087e-05
1.14359981138794e-05
-5.56010352007639e-06
-1.90246819495992e-05
8.316926205046e-06
-2.87621056121355e-05
-3.13753465793611e-05
-7.15737537676353e-05
-4.38550613923373e-05
-1.75859818405674e-05
-2.21782100288811e-05
-1.82321088548882e-05
-2.90330009056462e-05
-2.32751640581675e-05
-1.89288573170072e-05
-4.86237412791332e-05
-1.62878853159121e-05
1.131303469052e-06
-3.79467518165572e-06
-5.27245660756322e-05
-4.20479823225329e-05
-4.16006576882736e-05
-3.21730429714959e-05
-1.85327618338183e-05
-2.54465981665979e-05
-3.59520628606888e-05
-4.40558805196662e-05
-3.28403780699581e-05
-3.97094422833673e-05
-3.49645392394142e-05
9.28896709288284e-06
-2.56267553219158e-05
-4.80964553450781e-05
-4.08198066422711e-05
-3.30010290291301e-05
-1.58940163368267e-06
-3.46979264829317e-05
-2.47715438455975e-05
-6.39957064362894e-06
-5.85211735542397e-06
-7.11333785356772e-05
-3.32495862236124e-05
-5.02389500773645e-05
-3.3595494847107e-05
-3.07143069363695e-05
-2.75006355385823e-05
-4.24748654351242e-05
-4.95365592979745e-05
-8.16730867221322e-06
-2.35669473686123e-05
-2.49632245886417e-05
7.76890248403878e-06
-1.72040220616798e-05
-7.04210787343819e-05
-1.72374925471281e-06
-2.22129126927729e-05
-4.27881747410395e-06
-2.94339649938176e-05
-3.41482116219126e-05
9.54169354460493e-08
-5.67234294547272e-06
-5.69228962504142e-05
-3.97725158947394e-05
-3.37309455629744e-05
-1.59812367720625e-05
-3.65861278826546e-05
-2.81952329136905e-05
-1.90963832409499e-05
-2.15661108183935e-05
-2.06619786438679e-05
-1.37937703447965e-05
-3.31578231496341e-05
-3.5224980678848e-05
-2.61571433320042e-05
-1.89501388965752e-05
-3.44561996983393e-05
-2.62479169964297e-05
-3.37348148236063e-05
-4.08531329309377e-05
-3.40113417406094e-05
-1.61216022311973e-05
-1.18225237689809e-05
-4.01948232522841e-05
-2.3299453593836e-05
-4.42156101599288e-05
-3.06802554864364e-05
-4.61037017395022e-05
-4.18644782545272e-05
-2.83667233813634e-05
-8.91742502249679e-07
-1.80416019292324e-06
-1.60035258280781e-05
-9.72581061651502e-06
-3.80639755110729e-05
-3.29408104205812e-05
-4.13761440427617e-05
-4.44135091826659e-05
-5.22044264607813e-05
-2.64735049492356e-05
-2.92986086929217e-05
-4.78314282426135e-05
-4.02389786150059e-05
-5.13572264923961e-05
-1.82362503788086e-05
-9.83437802983037e-06
-1.9584187881477e-05
-3.06393345123506e-05
-1.26264633839294e-05
-4.73169175241283e-06
-1.90834485834365e-05
-2.97557112729666e-05
-1.41733934784382e-05
1.03650919663315e-05
-2.40654396007945e-05
-4.14484958890189e-05
-3.46261300891128e-05
-4.77499134715794e-05
-3.99875503663431e-05
-3.09842597845056e-05
-6.02533925326597e-05
-3.15701817255656e-05
-4.4384510738924e-07
-2.831221626229e-05
1.28045315022909e-05
-6.44530149518701e-05
-1.26007380434316e-05
-2.44117515750353e-06
-4.13820591008083e-05
-3.33702929182512e-05
-2.45495021389627e-05
-6.98296565735182e-05
-4.78852661654418e-05
-2.11513244434503e-05
-3.71240554415696e-05
-6.37701363928366e-05
-3.1818818056954e-05
-3.74596315462225e-05
-2.36438399677247e-05
-4.46090227047082e-05
-1.33754062203506e-05
-9.67848790271143e-06
-2.58482109862214e-05
-2.81714651193343e-05
-2.76844343845381e-05
-2.02336936375714e-05
-5.14101234794192e-05
-5.11703626961364e-05
-7.82536399538803e-05
2.78463791713982e-06
-5.3082520083255e-05
-2.71902252681104e-05
-5.86119378077289e-05
-3.94742646689736e-05
8.68350774919339e-06
-5.09949696004183e-05
-2.52954838637532e-05
-3.12512495234605e-05
-3.58847171606858e-05
-3.76034984673751e-05
-2.41280479868471e-06
-1.17215074648027e-05
-2.28129201116483e-05
-1.82688679351188e-05
-6.0012599875292e-05
-3.71158205972854e-05
-2.83968199880242e-05
-2.13869549585189e-05
-3.28898761590495e-05
-3.96158298137576e-05
-4.9033447579506e-05
-3.50260218413151e-05
-4.61823150320145e-05
-1.38312958936646e-05
-4.58217897144592e-05
-3.2869378684287e-05
-4.4905670984679e-05
-1.61931503608822e-06
-3.32368522765091e-05
-1.11840563020736e-05
-5.13701514733866e-05
-4.8775702303219e-05
-1.38156866170504e-05
-3.77972020599804e-05
-1.37560676009702e-06
-4.10506261270562e-05
-1.64803558432841e-05
-3.31396405751529e-05
-2.9390404090766e-05
-3.19315158097055e-05
-3.42860710311211e-05
-4.17057993655557e-05
-4.19331197437346e-05
-4.62350971916348e-05
-2.3530060213047e-05
-3.8130679159053e-05
-3.3508688954914e-05
-4.70286834264346e-05
-5.47764612816419e-05
-2.48781687388097e-05
-2.3798859146292e-05
-3.80807891137716e-05
-5.05799312705878e-05
-2.41780194822441e-05
-3.92146046847078e-05
-1.40814487700198e-05
-4.33444373310046e-05
-9.80974048612321e-06
-3.14487871945375e-06
-2.88090201060245e-05
-1.22392949462947e-06
-2.83151167225375e-06
-2.97750721835226e-05
1.03633982138575e-05
-2.21105620532533e-05
-5.86859929453228e-05
-8.999244761433e-06
-2.34992849957995e-05
-3.90177719812006e-05
-2.86106423171231e-05
-1.10037439917826e-05
-4.23930916357423e-05
-6.1005304704446e-05
-8.54825201382767e-06
-2.56757644300369e-05
-7.37422865156055e-06
-4.0888682111254e-05
-4.72777543123798e-05
-3.53324537838083e-05
-1.39809391095756e-05
-5.47546095938159e-05
-3.0776079968974e-05
-2.6789751806872e-05
-2.14721340825238e-05
-1.58269171223104e-05
-4.9417088898353e-05
-8.75610504238568e-06
-2.23311186789731e-05
-3.65010142390333e-05
-2.71107246730535e-05
-1.61668300150026e-05
-2.34276312217597e-05
2.44008267686668e-06
-2.23279166735965e-05
-3.03721134304489e-05
-1.29402579083858e-05
-2.04228100718366e-05
-3.30627351174048e-05
-5.53059996924417e-05
-5.20849699999363e-05
-5.24044111497076e-05
1.72062020351513e-05
-2.0933203840975e-05
-1.39012334738351e-05
-1.33395531136218e-05
9.46958359723922e-06
-1.721927879341e-05
-6.86770238993864e-05
-1.75386913073128e-05
-1.72611942570422e-05
-3.09554791627345e-05
-1.22279136370519e-05
-4.36993919416793e-05
-4.81279306569103e-06
-2.20032213016321e-05
-2.3543362405271e-05
-1.0459629653351e-05
-4.64505330554978e-05
-4.91669454994293e-05
-3.81093220082373e-05
-3.08279599149476e-05
-3.58806353691461e-05
-3.52355403816734e-05
-3.60063051510091e-05
-1.48037630797534e-05
-4.84823578320828e-06
-3.05566979179353e-05
-1.86259956611215e-05
-4.76424759251283e-05
-4.39011158957523e-05
-2.21081023053004e-05
-2.23562005815229e-05
-1.12877867469408e-05
-3.79455736727647e-05
-2.29647712064759e-05
-4.50492782579653e-05
-2.69704904675091e-05
-1.62410649414716e-05
-5.83857389595756e-05
-2.9453688986107e-05
-4.65593896218393e-05
-2.85124226739363e-05
-1.88980346982538e-05
-2.49286775976811e-05
-2.94457972301837e-05
-4.13511342875069e-05
-3.38802276297233e-05
-2.98246061197343e-05
-4.40721280293288e-05
-4.67336927038886e-05
3.05992293496057e-06
-4.07123745838482e-05
-6.62552077784164e-05
-3.37335489494396e-05
-1.13896500613618e-05
-2.98611812878935e-05
-2.8260990288187e-05
-2.73942344226993e-05
-1.71932399153559e-05
-1.12008484947494e-05
-4.60634093250795e-05
-3.65350985661954e-05
-1.69973836086196e-05
-2.71165383840009e-05
-6.66404350987928e-06
-4.40519386482112e-05
-5.86193300412953e-05
-1.50897858401997e-05
-3.98776035912653e-05
-2.79528980179611e-05
-3.19075369227462e-05
-2.52192765670409e-05
-2.20927046461556e-05
-4.97063028941142e-05
-3.08192615631807e-05
9.24550636085821e-06
-2.82122562146707e-05
-4.01876988108176e-05
-1.73807058152915e-05
-2.52956534799047e-05
-5.15322314501112e-05
-1.57928708553963e-05
-3.63756879274649e-05
-2.2221125607185e-05
-5.24747323467135e-05
-7.7322766203623e-06
-3.66613999890496e-06
-1.12447250388368e-05
-2.07887097536875e-05
-3.22328455463272e-05
-1.39129236003253e-05
-1.42414742432176e-05
-2.2250088313143e-05
-2.784854139597e-05
1.3367770087765e-05
-4.31441425384981e-05
-6.55542689439491e-05
-5.17789451452183e-07
-2.89789094879433e-05
-2.48766259818874e-05
-1.3992508370538e-05
-3.18537585895791e-05
-4.07272458007727e-05
-1.19565547024975e-06
-2.56572744225443e-05
-4.2373624768261e-05
-2.13702109976754e-05
-3.53125090848309e-05
-2.84163623333704e-05
-3.95821737791846e-05
-4.08692444662568e-05
-1.36465131087612e-05
-2.24496243948338e-05
-3.56829286719013e-05
-4.77624192837687e-05
-3.07762924537667e-05
-2.40029592364826e-05
-6.09173906816092e-05
-5.52932511345561e-05
-4.93986118676327e-05
-3.11220387010221e-05
2.8201098142068e-05
-2.57123071819075e-05
-3.3610118945536e-05
-1.49439182996936e-05
-4.6996854150344e-05
-3.35253764073172e-05
-5.7963005325551e-05
-4.15450755859303e-05
-1.39518853287804e-05
-4.89488463830886e-05
-1.26852787737426e-05
-2.73418986398801e-05
-3.4627860542258e-05
1.01098635399306e-05
-2.11702069410872e-05
-6.35868525479812e-05
-2.65338694164915e-06
-4.61585604933899e-05
-1.44030373990739e-05
1.78811299730282e-05
-3.59142986506805e-05
-4.92752508805175e-05
-4.4244963081997e-06
-2.6605596468385e-05
-9.57585483648864e-06
-3.57996606759193e-06
-2.16221327253168e-05
-1.84055207195242e-05
-6.89557536455284e-05
-2.66048839787567e-05
-3.0305570936841e-05
-2.2384365294988e-05
-4.4743567039022e-05
-3.83457288682799e-05
-3.6186991547775e-05
-2.9779217321436e-05
-1.38878978786693e-05
-1.42826207520132e-05
-1.63832210048354e-05
-2.13561443460613e-05
-5.53940206538579e-05
-1.74134122661986e-05
-3.45803260865509e-05
-5.61027023198987e-06
-3.96147960695004e-05
-1.04625300952727e-05
-4.18635693835442e-05
-1.69326830351138e-05
-2.3231070959282e-05
-2.77216044758279e-05
2.34854683624599e-08
-2.26650221158724e-05
-8.5710071082629e-06
-1.32473716304022e-05
1.73555244621893e-06
-9.97506408400628e-06
-7.27746591177453e-06
-2.01700071552127e-05
-7.06134479359288e-06
-1.18324029451502e-06
-2.93462702843322e-05
-1.82178113169222e-05
-6.60885391580574e-05
-3.04483657114261e-05
-2.2116216314689e-05
-6.36889263171989e-06
-2.4397818828833e-05
-1.27080069512474e-06
-3.80619974899325e-05
1.06020809339864e-05
1.27235676554534e-06
-3.22452774111184e-05
-3.71152277791411e-05
-2.42888870345166e-05
-3.20745656821024e-05
-3.10224141522308e-05
-4.14404711160311e-05
-1.95705105947935e-05
-5.44782348880104e-05
-1.7505450461575e-05
-3.2459807384082e-05
-1.67829317760785e-05
-3.576354796059e-05
-5.71650584289894e-05
-3.7527367747892e-05
-3.41703067139858e-05
-2.7487273805674e-05
-1.28748730665354e-05
-3.55172636777142e-05
3.17558948332776e-06
-1.68303036360696e-05
-4.19510028845973e-05
-1.8844133937814e-05
-4.34525366895273e-05
-4.03949065727148e-05
-4.08542922436112e-05
-4.32564534492171e-05
-2.97082041750428e-05
-4.00112794333234e-05
-2.53260350858047e-05
-4.4514222350029e-05
-2.42671748687524e-05
-3.10721263975258e-05
-1.94826474743176e-05
5.91543031161932e-06
-2.59695586211164e-05
-3.52756404696345e-05
-3.63461786684806e-05
-3.14914887721705e-05
-3.31898261319532e-05
-3.45229065760908e-05
-4.69561075436795e-05
-5.1327580026282e-05
-2.05420198386688e-05
-1.41239934011811e-05
-4.14911169735683e-05
-1.95430987998033e-05
-2.72455521082845e-05
-2.35155010182866e-05
1.41348574353225e-05
1.17423440938599e-05
-1.63559769813432e-05
-1.44951111563314e-05
-2.96405895706498e-05
-2.08320902785875e-05
-3.075783126885e-05
-3.20995512618246e-05
-1.22608919447878e-05
-1.74474719087093e-05
-9.16268949504883e-06
-5.14787393972345e-05
-3.90397299532912e-05
-1.48847783710329e-05
-3.6796347811368e-05
-2.58686356713782e-05
-9.97035810613355e-06
-6.16402823759133e-06
-4.56409541761486e-05
-6.41559889599188e-06
-9.00258566978464e-06
-3.56713095757297e-05
-8.31158142168572e-06
-3.19824976506905e-05
-5.20552037283907e-05
-6.71705894104029e-06
-3.55956074597885e-05
-1.82650683386697e-05
-1.00507676955109e-05
-3.48230773262536e-05
-1.93875638092318e-05
-3.89951798143965e-05
-3.25444734458592e-05
-1.4318720451813e-05
-3.37867606880573e-05
-5.18771046763134e-05
-5.74897299118491e-05
-5.86486312244662e-05
-3.77261254147739e-05
-4.72532770578472e-05
-2.98440075553296e-05
-2.90740436037445e-05
-3.60516116758221e-05
-7.1080866152137e-05
-4.29900247774461e-05
-3.40991374256336e-05
-5.49182871800967e-05
1.19209437776438e-05
-3.47032663988224e-05
-3.13627794000546e-05
-4.22402814975275e-05
-3.27497878897897e-05
-2.28665970654236e-05
-5.29000481176192e-05
-1.28006038907836e-05
-1.6370201747042e-05
-4.6636813678155e-05
-4.06586185118507e-05
-4.80291607541127e-05
-2.91956984164833e-05
-4.97967232997313e-05
-6.68408030360941e-05
-3.41957023613321e-05
-3.79822168228909e-05
-2.42043294265972e-05
-7.21959745964451e-06
-2.6964499355301e-05
-3.02834297029886e-05
-2.09624836553786e-05
-4.87713732325873e-05
-8.83968970710471e-06
-4.222974913052e-05
-4.22766018295592e-05
-2.37270898194734e-05
-2.60006158312071e-05
-4.26655734467994e-05
-2.01873465717011e-05
-4.47972313101785e-05
-3.03803359496164e-05
-5.66723725130179e-05
-7.50921477659554e-05
-1.66268637084955e-05
-3.23533523857962e-05
-1.9267913027094e-05
-1.4480292736245e-05
-2.53958778671187e-05
-2.75693361154207e-05
-3.22604592648084e-05
-1.01493857410758e-05
-1.34002022574598e-05
-2.86235166620513e-05
-3.77508491626822e-05
-3.13051209054124e-05
-1.69192607220948e-05
-2.64386427320723e-06
-1.82893054202072e-05
-1.73788583665286e-05
-1.96932546947931e-05
-3.60506000802524e-05
-2.31688223928505e-05
-2.34415457139571e-05
-2.76750583836039e-05
-2.17316521445982e-06
-2.54367306815582e-05
-7.66890153368999e-06
-2.313138371129e-05
-3.51088333573416e-05
1.53051078134726e-06
-5.137498825591e-05
-1.28733238469867e-05
-2.33535749696197e-05
-3.80462320047581e-05
-4.79649893178868e-05
-5.63870476982243e-05
-2.03086074166906e-05
-5.65730758945834e-05
-3.30794366324551e-05
-3.65880878202697e-05
-1.16203908262186e-05
2.56189684139743e-06
-2.40424682247694e-05
-3.98998113437113e-05
-1.94692123572888e-05
-2.30964984502846e-05
-3.01914016559323e-05
-4.23245834377156e-05
-2.26257959376943e-05
-1.66912466584158e-05
-2.74139046408394e-05
-2.52101440200072e-05
-4.15279184421068e-05
-6.20230074317679e-05
-5.84711583967005e-05
-2.34510945510626e-05
-3.24877789856243e-05
-7.32994032346852e-06
-9.49702752993188e-06
-3.13044598039121e-05
-5.34914722352044e-05
-4.17896781847995e-05
-4.12331529386009e-05
-1.99542710458315e-05
-2.65537502802313e-05
-4.22021534777493e-05
-1.75410166390891e-05
-2.09615809810125e-05
-3.28472449578842e-05
1.66410744021591e-07
-3.92096330377206e-05
-4.46272849919445e-05
-2.42115754895131e-05
-2.63202695129673e-05
-2.03558232004374e-05
-7.00192358564445e-06
-3.11704784868574e-05
-1.5114506724664e-05
-2.29577187844774e-05
-3.57021887666057e-05
-2.02017737167915e-05
-1.60606510020583e-05
-1.98656411951106e-06
-3.18306168189282e-05
-2.22355021131317e-05
-1.61515139345757e-05
5.06139120336669e-06
-1.7618155498338e-06
-3.09858363898209e-05
-4.55985945892723e-05
-3.11948762816663e-05
-1.8613183322783e-05
-2.28297145349921e-06
-3.37226292098001e-05
-2.57387995201518e-05
-5.27163946817746e-05
1.38475968892742e-05
-4.22066173920871e-06
-3.81951789278777e-05
-1.63237823876888e-05
-1.88908502138235e-05
-4.3864264996296e-05
-4.21512969508394e-05
-3.42099974709588e-05
-1.71690475982251e-05
-2.57453646626512e-05
-2.77409543274698e-05
-1.56059027236156e-05
-3.62494421385185e-05
-5.2891739587076e-05
-5.89651741625189e-05
-4.69963801771289e-05
-1.96644400492928e-05
-9.74460948994369e-06
-1.21988666443568e-05
-3.68409110481845e-05
-6.14139913895885e-05
-2.31123298403978e-05
-4.05659966802818e-05
-6.60345199065633e-05
-5.46976605163725e-05
-4.12476106189479e-05
-3.34435782912363e-05
-1.34850258797286e-05
-1.9356337870493e-05
-1.42648932455711e-07
-5.37064374908326e-05
-2.76210234561113e-05
-3.1020920436938e-05
-1.16784494355136e-05
-1.29647393196868e-05
-5.67770271073832e-05
-3.69111094955148e-05
-1.39364152768996e-05
-4.39338426950436e-05
-2.31454841148232e-05
-4.28374357056136e-05
-3.20926347837385e-05
-4.05522114382864e-05
-4.54978638663297e-06
-2.53643902144432e-05
5.35105364597767e-06
-8.81056806949764e-06
-2.68563608848964e-05
-4.16263293796786e-05
-3.02243567185858e-05
-3.42652032733598e-05
-4.35129766173693e-05
-3.32834123980158e-05
-2.1320341907213e-05
-2.41017456459984e-05
-3.76590197397921e-05
-1.12669866232629e-05
-1.26113525454676e-05
-7.73169543343111e-07
-1.1654543581128e-05
5.95759542018306e-06
-5.88771121483327e-05
-1.72831600338938e-05
-2.93154255393573e-05
-2.15922331196182e-05
-4.39630487420503e-05
-2.08622427812217e-05
-5.23582529630208e-06
-1.08079856957891e-05
-4.4403597566444e-05
-2.2497392663014e-05
-2.12574058364792e-05
-1.30527653030567e-05
-2.84426412708278e-05
-2.40308885196801e-05
-1.5903669073239e-05
-1.53618159299257e-05
-4.62442972542224e-05
-4.55424895808487e-05
-2.6175758385475e-05
-4.72861765547734e-05
-1.0977447417048e-05
-3.37000175411905e-05
-3.36339630227678e-05
-1.20208333167592e-05
-1.80552791283676e-05
-4.28464270438763e-05
-1.7065332991953e-05
-3.01149520501295e-05
-2.37692297476243e-05
-1.60313453453095e-05
-1.71168244772592e-05
-3.79599399238825e-05
-1.14320664728788e-05
-1.74390830121367e-05
-5.95773048635534e-05
-3.26944842246325e-05
-3.22396603993333e-05
-3.86276834044484e-05
-4.00080199201587e-05
-2.73128081105957e-05
-5.10803588210088e-05
-9.67694779729254e-06
-5.47891037021887e-05
-4.59550951171313e-05
-2.8146201205344e-05
-4.3469224312833e-05
-2.87209279223439e-05
-4.09315624102525e-05
-7.65516414769654e-07
-2.81576863257651e-05
-4.02012916995903e-05
-3.15128088332414e-05
-5.12951338902019e-05
-2.62809596147028e-05
-4.02936265843923e-05
-2.31898175201082e-05
-1.6365662234331e-05
-2.18164057783549e-06
-2.19157686383837e-07
-4.87050262435934e-05
-6.04689278066818e-06
-2.29739743151304e-05
-8.25827349737729e-06
-1.13269542279777e-05
-3.7172372064382e-05
-2.93841238570122e-05
-6.29492577615549e-05
5.48847634639672e-07
-2.85010963139295e-05
-1.27614330296699e-05
-5.43855055495594e-05
-1.35618132403617e-05
-4.41512443706725e-05
-6.19029501053412e-05
-3.32759860738498e-05
-3.00706877150112e-05
4.45669546025464e-06
-2.19481932101164e-05
-5.14781691406787e-05
-2.90577574039982e-05
-5.56061497547056e-05
-2.05340337227325e-05
-4.87002127895348e-05
-4.98674697153024e-05
-1.30087234524448e-05
2.00439152949702e-06
-4.95891247132505e-05
-2.70011127267821e-05
-5.26931983042353e-05
-3.63281638272006e-05
-1.30296683609663e-05
-2.55087133729143e-05
-5.12531625899152e-05
-2.33284321608871e-05
-2.30711348366e-05
-4.15420625548948e-05
-2.18259690931179e-05
-1.24582593416489e-05
-4.87042411023539e-05
-6.33949312817128e-05
-2.17865206991392e-05
-2.24638886088063e-05
-2.37648470435021e-05
-4.42554062167187e-05
-4.45924302319097e-05
-3.52251675903992e-05
-1.14249343270283e-05
-5.61547361919014e-05
-2.7103459721937e-05
-3.55787517165525e-05
-1.84295315510849e-05
-2.94997736732734e-05
-4.9381418266006e-05
-1.22525542993329e-05
-4.6300342319861e-05
-6.27860915102868e-05
-4.66256684572161e-05
-2.62931634847263e-05
-1.1634624310909e-05
-2.42560524668129e-05
-4.50527097313851e-05
-7.29833157727732e-05
-5.23187689062123e-05
-4.63003586947018e-06
-3.18895183112375e-05
-8.88826231351708e-06
-5.10114625472487e-05
-2.84769235916012e-06
-1.9382703152864e-05
-4.5297797070479e-05
-4.2720449950107e-05
1.92204961509528e-05
-2.04378096981737e-05
-4.28116505064824e-06
-3.49967597839781e-05
-3.28087225319019e-05
-5.1606299256222e-05
-3.2054268743821e-05
-2.11371122884608e-05
-1.27091714822158e-05
-2.68083785729019e-05
-4.76618541241429e-05
-4.65788890282734e-05
-5.08327341230567e-05
-2.96340851079796e-05
-4.29354550493011e-05
-3.53090329055894e-05
-2.18793597931113e-05
-3.95220544485325e-05
-2.62467092747176e-05
-3.69733912474672e-05
-2.59788696982152e-05
-2.6941079651781e-05
-2.6564489556545e-05
-4.82602332059783e-05
-3.15841475072089e-05
-1.04765678810234e-05
4.81627837570362e-06
-3.15415615026974e-05
-3.55091391833603e-05
-3.42852749135156e-05
-1.77637822253047e-05
-4.8005550391676e-06
-5.13376315637469e-05
-4.22295351058962e-05
-5.40175157006975e-05
-9.89256150955117e-06
-4.08137874933507e-05
-2.66876433325432e-05
-2.92402175126607e-05
-6.24508015307907e-05
-3.4558803540938e-05
-2.06876254291166e-05
-3.64426438056621e-05
-8.49800490688281e-06
-3.53780490731811e-05
-2.53090394849168e-05
-3.61431945504783e-05
-1.7629135414957e-05
-9.35773696863698e-06
-2.46704102368462e-05
-3.05370383440689e-05
-2.40228425303873e-05
-3.05014556455808e-05
-4.27124298158378e-05
-2.77146552280709e-05
-3.51848833171914e-05
-2.65100513925848e-05
1.39234633120151e-05
2.05968414694108e-05
-2.29498520491168e-05
-3.68709871058519e-05
5.93291878726144e-06
-1.72996978472528e-05
-1.60404631403969e-05
-4.6712137408881e-05
-5.46352267705634e-05
-2.51755430259832e-05
-6.79497073698515e-05
-4.80241578112015e-05
-7.14021740330321e-05
-2.20193761720781e-05
-2.33276914573818e-05
-3.35343788376739e-05
1.05866028062766e-05
-4.28821642246564e-05
-1.72310394420211e-05
-5.52027515715608e-05
-2.58732536014786e-05
-4.47875592122475e-05
-2.03492050310096e-06
-2.57511448256076e-05
-1.68680253278437e-05
-4.42662140590491e-05
-3.6231459802159e-05
-3.13029267181097e-05
-2.56239349512997e-05
-1.78945008819821e-05
-2.04456027464255e-05
-1.84237541691084e-05
-1.02941165755335e-05
-2.67715951386465e-06
-3.82347059011064e-05
-2.90967666320251e-06
-4.69986906946297e-05
-2.46859674647886e-05
-3.23943611110945e-05
-4.68968366759647e-05
-5.27586060940569e-05
-1.54990963254965e-05
-7.39162315277675e-06
-2.61898696692773e-05
-5.15297439997266e-05
-3.57362673401077e-05
-1.38725361730425e-06
-4.14617593331628e-06
-2.70464184663941e-05
-5.78781015345953e-05
-3.26300803952438e-05
-3.16774601654203e-05
-3.19738198333612e-05
-3.00911490543185e-05
-5.07311013951891e-06
-9.50419824324717e-06
-2.71098629232531e-05
-4.32329181877143e-05
-5.44423337249071e-05
-3.32778274607822e-05
-2.58072071827463e-05
-3.74067330959353e-05
-3.7927925258877e-05
-1.12404275785235e-05
-5.86835990772384e-05
-1.49522571085841e-05
-3.83964828432874e-06
-3.05577016822322e-05
-1.03225579788748e-05
-2.93830979011211e-05
-2.72825978674496e-05
-3.41700814751561e-05
-2.76979991412322e-05
-3.24262693858683e-06
-1.90647644689852e-05
-4.61379796621195e-05
-3.02387128016742e-05
-1.13526242842734e-05
-4.84503321949805e-05
-7.31965682926097e-06
-2.763208279826e-05
-1.07999447209392e-05
-2.83822097478309e-05
-2.59176172288145e-05
-3.53044273591373e-05
-1.13426780587811e-05
-5.59601085948803e-05
-2.41845323717682e-05
-3.77952495434547e-05
-2.71061192082063e-05
-1.14359823489206e-05
-2.46875940238772e-05
-1.73865722699362e-05
-3.05368384028487e-05
-3.95674692319657e-05
-7.35198919697358e-06
-1.51968362431784e-05
-8.15113244190195e-06
-3.76600711482082e-05
-4.28830398708962e-05
-4.27020885536432e-05
-3.59297696927608e-05
-7.28518750825855e-05
-1.02830871199788e-05
-1.04779039099719e-05
-4.69597973760452e-05
-2.69831396984165e-05
-3.24703946710914e-05
-2.7773288261499e-05
-9.05011596931645e-06
-3.6371249067807e-05
-1.14207618586589e-05
-3.85472500888631e-05
-2.35913354974054e-05
-2.64982699927065e-05
-5.68289625470362e-05
-2.8917944581694e-05
-4.29504731199751e-05
-4.78095484061265e-05
-9.37109695718291e-06
-1.04736047266443e-05
-5.8618890918237e-05
-4.32067592092362e-05
-1.77981228454913e-05
-3.92247763813059e-05
-4.15593083260591e-05
-1.6021273053169e-05
-2.24379772281718e-05
-1.56448742935263e-05
-2.6001440457206e-05
-9.8039106315946e-06
7.71757752892248e-06
-9.90970322931876e-06
-3.78007885739436e-05
-6.23556375987633e-05
-2.25189511940487e-05
-3.40604700212014e-05
-1.20212099476436e-05
-2.15088388408052e-05
-3.60527009887184e-05
1.14504699544476e-06
-3.16146887233363e-05
-2.18998081305736e-05
-1.36669217898074e-05
-2.6816704412164e-05
-1.66400898550772e-05
-3.84975547311188e-05
-5.58868627985705e-05
-1.11134384216699e-05
-4.62193635661524e-05
-2.20912286646611e-05
-1.15652221971754e-05
-2.96079213972533e-05
-4.16075449980558e-05
-5.30839734503605e-05
-2.85585092208302e-05
-4.6244357815245e-05
-2.28573277323511e-05
-3.18427254519536e-05
-2.83903381757091e-05
-3.14394561205027e-05
-7.46051018074606e-06
-2.35041601515347e-05
-4.1098871194028e-05
-3.5181102223278e-05
-1.74704350116434e-05
-4.60975995830196e-05
-4.03833892436408e-05
-4.77511372840918e-05
-1.24794292212302e-05
-4.36697955925805e-05
-4.45340373412494e-05
-2.59330497869146e-05
-1.85978572238652e-05
-3.39892165109464e-05
-6.31669175364121e-06
-3.26204390998018e-05
-4.32940300643149e-05
-2.34704305063224e-05
-5.60492164607638e-05
-5.35402090585518e-05
-3.01702620046704e-05
-1.90939111781506e-05
-1.50667345111898e-05
-2.73431142605527e-05
-3.63778653987838e-05
-1.91362585910551e-05
-2.0633844346782e-05
-1.70957456528766e-05
-7.30172104723486e-06
-1.4689219351846e-05
4.94169150589017e-06
-1.31808055816852e-05
-2.21416714689606e-05
-2.3616940265524e-05
-3.72321805807961e-05
-7.1935182464942e-06
-4.26880314715217e-05
-2.69533335277154e-05
-5.21038850303299e-05
-4.68904916865004e-05
-4.34118551802028e-05
-3.58418645160171e-05
-1.96280540916809e-05
-1.36090893362669e-05
-2.65916346143058e-05
-8.22163674139535e-06
-3.0646197928616e-05
-6.7974190326127e-07
-1.82229530036632e-05
-3.30658518190662e-05
-3.84299187896891e-05
-1.9226663196894e-05
-3.30359446801496e-05
-1.17007600987586e-05
-3.53045031062174e-05
-2.04459130818024e-05
-2.67652345190548e-05
-3.4028902011195e-05
-2.71515758021484e-05
-6.60007075930499e-06
-2.32099073644026e-05
-2.67946577370053e-05
-3.70159460970279e-05
-1.09079728351439e-05
-2.6491887437263e-05
-2.1625815498799e-05
-3.35336241366698e-06
-1.69401293277667e-05
-6.59028218074104e-06
-3.31971992201092e-05
-2.85863174766652e-05
-4.71789592311539e-05
-4.21217413744374e-05
-2.70623335902468e-05
-4.60764723836693e-05
-4.36466088633741e-05
-5.91675542046105e-05
-2.8307056301862e-05
-4.7081928949441e-05
-3.06068698245319e-05
-3.20396767913866e-05
-2.7048001485719e-05
-3.9656141771074e-05
-5.63713445358392e-05
-4.73665517397042e-05
-1.08603265253985e-05
-3.30053708875445e-05
-3.30406289656306e-05
-1.56988846388561e-05
-4.35927632181677e-05
7.08874357943467e-07
-2.72166245087909e-05
-2.77343544386993e-05
-3.93958371322201e-06
-4.84632531889517e-05
-2.52394665795945e-05
-2.45944122068155e-05
-4.04238538679987e-05
-3.23666957780061e-05
-6.63071814899961e-06
-2.42027776044509e-05
-1.55999842945358e-05
-4.40328072698654e-05
-4.5706118805026e-05
-4.88291247985352e-05
-2.11639386555341e-05
-2.96709426265893e-05
-1.99206094068414e-05
-3.76397025161421e-05
-2.63060518436863e-06
-2.07248845608648e-05
-2.61494094898442e-05
-4.79059576107346e-05
-3.70890312780259e-05
2.65580403287059e-06
-4.88690713126115e-05
-3.11371830539232e-05
-3.17995940556118e-05
-3.65513781778916e-05
-2.54644795583163e-05
-4.18851739689834e-05
-1.69360567860378e-05
-1.5878413467181e-05
-9.61851468756511e-07
-2.32352875753747e-05
-2.86346194526424e-05
1.29948802204413e-05
-1.26879766869791e-05
7.45038476089065e-06
-3.22615334716802e-05
-3.86353495652572e-05
3.38357706851088e-06
1.01065755108561e-05
-3.43121959900855e-05
1.04478191703785e-07
-1.49964577175998e-05
-2.66392643350781e-05
-1.5534720355842e-05
-3.05464789067074e-05
-1.39589416611444e-05
-3.12841120376193e-05
-2.16477212561218e-05
-9.24869276629891e-06
-3.48098858907984e-05
-5.9733670648495e-06
-2.7991999068884e-05
-8.46662466983978e-06
-8.84253494868744e-06
1.15344875352649e-05
-3.13805085229056e-05
-3.15581853112635e-05
-1.8041048667905e-05
-2.1013075051434e-05
-4.70350265653497e-05
-2.34653264395613e-05
-2.93088089638546e-05
-2.31689189185157e-05
-3.36423817063439e-05
-1.62845683102861e-05
-2.67620254043047e-05
-2.59514145741895e-05
-2.97476748632256e-05
-1.20668181996959e-05
-2.13505768184244e-05
-2.25401308909926e-05
-1.79091529768983e-05
-2.01548653429458e-06
-2.34721469202524e-05
-3.61410772401874e-05
-2.22137420108138e-05
-1.28607971412984e-05
-1.70229707434863e-05
-3.20468959882556e-05
-7.20070224725165e-05
-2.13688659540685e-06
-1.0444386142494e-05
-3.48947858047446e-05
-4.03687854954762e-05
-5.95913287457393e-05
-8.38280634422589e-06
-1.2873939605443e-05
-3.59094034489019e-05
-5.13156355132997e-05
-1.69209031684729e-05
-3.59860478203588e-05
-5.43150846214552e-05
-3.20758714940152e-05
-2.29971338259543e-05
-4.28034631456272e-05
-2.88116587427007e-05
-6.13081292142704e-05
-3.1181471381896e-05
-6.49425532531021e-05
-5.16958140966125e-05
-1.70582662062802e-05
-8.54548910614477e-05
-4.31588130151368e-05
-9.99906576407757e-07
-2.57634500881935e-05
-5.16288595248564e-05
-3.69098253293639e-05
-3.04186703456288e-06
-3.99985518667001e-05
-4.81821327558352e-05
-3.02328967877096e-05
7.87438020087452e-06
-3.54248424716253e-05
-2.69431359977638e-05
-6.3562223589629e-06
-3.12955200825875e-05
-1.92194077347583e-05
-1.22061042897841e-05
-5.23228383759001e-05
-1.51029225341765e-05
-3.30980669357123e-05
-1.40732156160358e-05
-1.92779642317455e-05
-1.64284660101052e-05
-3.31546913649542e-05
5.75472527033527e-06
-2.12702441265361e-05
-5.50016315577768e-05
-1.9506272425895e-05
-1.97429397112366e-05
-1.32183633508581e-05
-3.54959368115492e-05
-2.70675902191955e-05
-3.07132256403061e-05
-5.54302338744366e-06
-1.36635824423391e-05
-2.82575576252885e-05
-2.77802495010647e-05
-1.59281224043668e-05
-1.02178985587472e-05
-3.39505707454065e-05
-3.88831857782438e-05
-2.47573678970601e-05
-2.27497223977271e-05
-2.64598721697773e-05
-3.317183246218e-05
-1.14923136362176e-05
-1.06005827279178e-05
-2.43508788093131e-05
-2.63233865348399e-05
-2.27660816113431e-07
-7.78382874523353e-06
-2.12244567930229e-05
-3.36421978432858e-05
-3.58349584332643e-05
-4.77613025744601e-05
-2.50764927288547e-05
-3.08116184661851e-05
-1.29456776231992e-05
-3.21253302678237e-05
-1.63438794667467e-05
-2.64033113508094e-05
-3.13468517287842e-05
-2.32478696302823e-05
-1.11323898005034e-05
-2.87624022797386e-05
-2.69154217951626e-05
-4.14317852304586e-05
-4.81344191384966e-05
-1.5744100219453e-05
-3.41099698701883e-05
-1.89104793841968e-05
-2.04361225028757e-05
-4.61878879242225e-05
-2.39841994481433e-05
1.50916670568122e-06
-5.82279853720438e-05
-4.61949411226936e-05
-1.91497084782529e-05
-3.63014084668706e-06
-3.31840999802285e-05
-3.52972103650655e-05
-2.90374389548426e-05
-1.73236855684511e-05
-4.957287100951e-05
-4.39558362182072e-05
-1.64120451083065e-05
-1.13320291405514e-05
-4.9144341396151e-05
-1.44168036856356e-05
-3.81926112548392e-05
-2.41896094779615e-05
-2.26118059288758e-05
-2.42500636316618e-05
-1.51898726335616e-05
-3.55820370655649e-05
1.57350102400516e-05
-2.9703061429828e-05
-2.56289998906823e-05
-1.28286055774155e-05
4.31626681170346e-06
-3.03419163293903e-05
-3.36884124960031e-05
-1.23777148670027e-05
-3.08978616734959e-05
-3.67436539082421e-06
-1.85012149727116e-05
1.02135426437741e-06
-3.69343117136618e-05
-1.50491083778875e-05
-1.04222283260635e-05
-1.0056530458585e-05
-3.71524022315764e-05
-3.18207868880976e-05
-3.23173838482807e-05
-1.42915049276951e-05
1.49268172911465e-05
-1.68842372556554e-05
-2.28729593278182e-05
-2.98584335048686e-05
-1.93400594063072e-05
-2.55034307875941e-05
-3.63917804125229e-05
-3.56968876283977e-05
-2.77830380790894e-05
-6.08672222216672e-05
-5.97478822266844e-06
-3.15954184371172e-05
-2.43714059944594e-05
-3.55411200478112e-05
-2.83991519064762e-05
-2.42383006597388e-05
-2.08599326008756e-05
-3.0286492901857e-05
-1.12062151503112e-06
-2.87301269872372e-05
-9.98317875000139e-06
-3.01210449491131e-05
-5.22541904971151e-05
-1.20453758528206e-05
-4.82164308836317e-05
-5.28432403906813e-05
-2.49774070097142e-05
-3.18508767269687e-06
-1.19182716295732e-05
-2.83252636353489e-05
4.76903591588854e-07
-4.03888394983234e-05
-3.29947719816822e-05
-2.21081842808179e-05
-2.83961049954392e-05
-3.71882667048316e-05
2.06749651006848e-06
-5.36777354254605e-05
-4.01136438444702e-05
-2.43189403516213e-05
-8.52861749685487e-06
-3.63488650124175e-05
-3.19639842798884e-05
-3.55728486791092e-05
-3.76570683435233e-05
-8.81411719516473e-06
-1.58329205361432e-05
-3.80354099956575e-05
-2.47474520110325e-05
-1.89620197624846e-05
-4.96990503339272e-05
-2.35002189655238e-05
-5.12734640581222e-05
-2.41653808476408e-05
-5.69910628296266e-05
-1.62167857209134e-05
-1.85844388185027e-05
1.43222081707042e-05
-2.9481652918551e-05
-1.01244905632185e-05
-4.00337932102672e-05
-3.73457904797854e-05
-3.79168507210234e-05
-2.14857618488934e-05
-7.40768220999675e-06
-9.12668406263345e-06
-1.99456727944005e-05
-2.91666976070559e-05
-4.99510867940709e-05
-2.77980766061648e-05
-2.16007873375663e-05
-6.7760283308078e-06
-2.00506957842897e-05
-2.30803208410689e-05
-2.23011413111874e-05
-3.99372244596719e-05
1.94105545322842e-05
-2.80344554985637e-05
-2.99516656984675e-05
-6.99045459531107e-06
-1.9639402818922e-05
-3.32098232232358e-05
-4.16480771680691e-05
-3.58519129701563e-05
-3.98235798543039e-05
4.6461110698915e-06
-2.68627052379373e-05
-4.07847495363543e-05
-2.84217443093917e-05
-2.86236763896715e-05
-4.31603961654909e-05
-2.89123179274367e-05
-2.18595874926273e-05
-3.49817713480184e-05
-1.59869793212805e-05
-1.23882387878369e-05
-2.59664151608602e-05
-3.23321059305954e-05
-3.47454256639485e-05
-3.94580481671711e-05
-4.28937159979442e-05
-9.98615911251077e-07
-4.02005976541099e-05
-4.02086657866903e-05
-2.20126169374844e-05
-3.3163376998161e-05
-3.11768963530973e-05
-3.56952543956266e-05
-4.48706943432569e-05
-4.33442926702027e-05
-2.91572146938993e-05
-3.46860652157176e-05
-3.7571557150405e-05
-3.19392672491264e-05
-3.66845333527476e-05
-2.72370068419727e-05
-2.26106837797633e-05
-4.17568878606647e-05
-1.56484523714442e-05
7.58106566298978e-06
-1.53053197736425e-05
-4.7066302253364e-05
-5.85521758361896e-05
-4.63694474113284e-05
-2.80778764988101e-05
-2.03264794428171e-05
-3.62372853160057e-05
-1.70782194670756e-05
-3.97028293284069e-05
-4.45626127714369e-05
-4.57667409190455e-05
-1.69987352634864e-05
-2.82984288037605e-05
-1.99858017929168e-05
-4.65541252074242e-05
-8.93691510711907e-06
-1.40394605292867e-06
-4.37574072825707e-06
-1.74428310635606e-05
-5.18401631738048e-05
-2.86472646227642e-05
-9.94519111097817e-05
-3.59034406410093e-05
-3.73215110461428e-05
-5.30986376664237e-05
-3.85407655587583e-05
-2.23724868794503e-05
-1.49023192297501e-05
-1.52040139894615e-05
-4.10257446281516e-05
-6.76149712588742e-05
-1.18325791856772e-05
-3.49471708751357e-05
-3.47738820309246e-05
-1.91817898248399e-05
-4.22336886121032e-06
-3.93505164368446e-05
-2.2869111922901e-05
-2.52518456529612e-05
-4.34620845326808e-05
-2.79409222032788e-05
5.82044952819404e-06
-3.63018223830824e-05
-2.58475599243697e-05
-7.18883690734312e-06
-1.02571078582165e-05
-4.87967664951706e-05
-4.26644610172616e-05
-4.94292332291056e-05
-2.31050923605337e-05
-4.42154081945755e-05
-6.29530405097626e-05
-3.81691170453772e-05
-3.54709448631196e-05
-4.50517829483987e-05
-1.38810378203324e-05
-2.88555986663646e-05
-3.43631402656126e-05
-2.12121898607629e-05
-3.13936928821896e-05
-3.9753315632801e-05
-1.80641361674352e-05
-3.91221885513918e-05
3.68324841876482e-06
-1.20707491289134e-05
-5.73405508439238e-05
-2.02559686789258e-05
-1.30446932701348e-05
-2.48434730950331e-05
-4.38289384914321e-05
-1.05877058325027e-05
7.44301089515669e-06
-4.92842821649178e-05
-2.05761627612491e-05
-4.42986408750912e-05
-6.64919620990397e-06
-2.46784016468998e-05
-4.24040530567708e-05
-4.38688813792551e-05
-3.24315606375682e-05
-3.84654102232541e-05
-3.91819837099724e-05
-4.49825142776711e-05
-4.00327881283909e-05
-1.91384183140007e-05
-2.60174126888579e-05
-2.13559242557763e-05
-2.98926814372541e-05
-4.40558490302554e-05
-2.86243557861015e-05
-2.95012498628471e-05
1.03578531024894e-07
-4.96005989051651e-05
-1.46749640158271e-05
-3.33595516138747e-05
2.49220370293069e-06
-1.71331795822411e-05
-5.86532353565511e-05
-1.4164552420572e-06
-4.10032449392091e-05
-1.2108895150043e-05
-1.57955659629834e-05
-1.84500686689105e-05
-2.05566180689871e-05
-4.07448768921869e-05
-5.93783536066119e-06
-1.81887242100466e-05
-4.48876317179298e-05
-2.36343177301219e-05
-1.28823898261525e-05
-4.89592343551967e-05
-2.61223567547704e-05
-7.84907483922892e-06
-1.75029300525658e-05
-2.31560339505637e-05
-2.35990324677489e-05
-4.21460392088503e-05
-4.22573388879164e-05
-5.68343187764908e-05
-3.94668153676395e-05
3.27891055576507e-06
-5.78789011641405e-05
-2.50632765768382e-05
-2.90556654993668e-05
-3.03093290699496e-05
-1.34472359555431e-05
-2.36037868878673e-05
-3.87872550415609e-05
-4.01926282747267e-05
-2.45809980846256e-05
-4.31164932544069e-05
-6.30819895131499e-06
-2.13360713020455e-05
-2.21102536484886e-05
-3.77814594395544e-05
-7.98559181835606e-05
-3.23619889816339e-05
-4.07036893506233e-06
-8.16470518586873e-06
-1.82073285556449e-05
-4.03589706108093e-05
-3.53660962454056e-05
-2.2575763042076e-05
-1.49420582961288e-05
-5.16029236346003e-05
-2.1582706309714e-05
2.48058663877402e-06
-2.48886165302149e-05
-5.03352996517882e-05
-6.32128534086215e-06
-3.36773594162387e-05
-4.24698458739707e-05
-4.81146478467072e-05
-1.92553054038521e-05
-9.99065165459883e-06
-1.41294804213619e-05
-1.64872852452346e-05
-4.03248147433204e-05
-2.74397304584415e-05
-3.64284625896996e-05
-1.47599635167269e-05
-5.35100385826045e-05
-2.36979157842598e-05
3.56449561304508e-06
-5.93419587146725e-05
-1.95387475714185e-05
-3.03958995101536e-05
-8.2611770604044e-06
-3.45334325452952e-05
-3.99793171827301e-05
-2.47351819362814e-05
4.64414828766454e-06
-1.70276956059481e-05
-2.39806090217137e-05
-1.60919714348483e-05
-3.35162841313886e-05
-2.29692236044128e-05
-2.80581138346263e-05
-3.02511074698337e-05
-3.21879984145079e-05
-2.40263994753984e-05
-1.67284441131513e-05
-7.81519982431956e-06
-6.10643099504442e-06
-2.40998505368574e-05
-2.80974809589012e-05
-2.65930533929398e-06
-2.07863892268854e-06
-2.38122472612541e-05
-2.30627735643001e-05
-3.77151273227671e-05
1.45495603325509e-08
-1.58830705892403e-05
-1.03542428991382e-05
-1.61635125117017e-05
4.65016313666749e-06
-3.17100782075962e-05
-3.23915404082805e-05
-6.18430383839968e-05
-1.42012151078291e-05
-2.11443864191764e-05
-4.87275513616954e-05
-4.31157209649074e-05
-1.50616802392116e-05
-4.56182558651517e-05
-1.75303393465457e-05
-3.32049147922182e-05
-3.29258600077292e-05
-1.70017996361937e-05
-4.9314329153628e-06
-4.32310847415937e-05
-1.56107574058213e-05
-2.35842196058597e-05
-3.41678767267538e-05
-2.31184457914944e-06
-2.85936536823313e-06
-2.92685964010045e-05
2.42484086263295e-05
-4.78889302604891e-05
-5.11670129942467e-05
-2.23979723767982e-05
-5.84365903922337e-05
3.99881142978416e-06
-3.08963335044364e-05
-2.65937376473467e-05
1.68154907566782e-06
-4.7407529093684e-05
-4.45733217345091e-05
-3.03681737315675e-05
-3.57756343387947e-05
-1.52731765132175e-05
-3.89715104272245e-06
-1.63725530750541e-05
-4.70185777975277e-05
-3.56539156498855e-05
-1.86959474029772e-05
-1.4368064033416e-05
-3.79182400143021e-05
-4.96183410425277e-05
-4.36997190064673e-05
-4.67206978908963e-05
-4.2066925151475e-06
-1.68924336578911e-05
-8.63494381993366e-06
-4.35791454502825e-05
-2.18904711506732e-06
-2.44673653989291e-05
-4.34482505467836e-05
-4.51545781146264e-05
-3.84656307929094e-05
1.70040570695932e-05
-7.08869933232245e-06
-2.92049733474444e-05
-2.21320082272903e-05
-3.45608073020347e-05
-2.62821108945785e-05
-4.64412105624835e-05
-3.78010424337196e-05
-3.17169420364926e-05
-2.32960353866387e-05
-3.33431634635336e-05
-2.79680911618948e-05
-1.70335660368654e-05
-3.68199493160797e-05
-3.28654789629162e-05
-1.40197741484427e-05
6.79739626134279e-06
-2.86142308570037e-05
-6.02682654166563e-05
-1.35856521353267e-05
4.66263534383008e-06
-2.91041736979555e-05
-2.94747940200316e-05
-2.27030808072372e-05
-2.94979431140399e-05
-1.29011295831191e-05
-1.45108796988484e-05
-1.43666411011376e-05
-4.15627401188463e-05
-5.7188444289498e-05
-2.75375986215964e-05
-2.90453647476084e-05
-1.86294857388557e-05
-3.67395252547323e-05
-3.73016573670055e-05
-4.61936660550235e-05
-4.02578203152041e-05
-9.52475574194528e-06
-2.57587866397401e-05
-3.9248801623542e-05
-2.21625317455846e-05
-2.14074422368082e-05
-2.44721513598069e-05
-2.82761647025624e-05
-1.79584617562225e-05
-1.08654770949957e-05
-2.5407948703279e-05
-2.09606478149283e-05
-1.84322582311012e-05
-2.12449847208083e-05
-2.92759632208644e-07
-5.80367987295671e-05
-3.07530656753456e-05
-5.92577643399497e-05
-2.86703630146309e-05
-1.44669568171091e-05
-2.39385413662233e-05
-1.40693867652338e-05
-3.30748903352461e-05
-1.50260616023774e-05
-3.08852990571253e-05
-6.22895315968492e-05
-2.08297604690077e-05
-5.39772827368276e-05
-1.40454553797841e-05
-3.37749364156574e-05
-8.91045232484697e-06
-4.25718386047679e-05
-4.14462654566271e-05
-4.0517236013324e-05
-1.88402739377554e-05
-2.10742963724785e-05
-1.5617944207512e-05
-3.52279908840284e-05
-2.31336056718723e-05
-3.41629599511924e-05
-2.8033542826197e-05
-3.06220837649141e-06
-4.43879398851082e-05
-3.98576687878036e-05
-6.0832515738316e-05
-3.52305139291107e-05
-2.18086655560766e-05
-3.27871175778477e-05
-3.96590747870778e-05
-3.42389129864097e-05
-1.74687098551669e-05
-3.35333365116807e-05
-2.22066695046645e-05
-1.50492212241408e-05
-1.06975484979667e-05
-6.03396425653662e-05
-2.32029653178673e-05
-5.49228992277754e-05
-3.33510817114751e-05
-9.25469900645951e-06
-6.70443366595609e-07
-2.2926990643204e-05
-2.3478372731342e-05
-1.15618103497148e-05
-1.47127931648631e-05
-2.74492718512178e-05
-3.32224333279061e-05
-3.1949239813624e-05
-1.98421047766997e-05
-6.0190556224057e-05
-1.70024897744506e-05
-9.22262007405584e-06
-7.59241414822148e-06
-2.12869422361042e-05
-6.34564515323009e-06
-7.38616977463298e-06
-1.01032389780134e-05
-1.81260114876033e-05
-2.64252059941743e-05
-6.7812718096221e-05
-2.90010746445401e-05
-5.69071361743991e-05
-2.58579584584143e-05
-2.2817434473213e-05
-1.73609460659496e-05
-3.86517079726544e-05
-2.40466594718276e-05
-1.12121286803752e-05
-5.46651072033381e-05
-2.91997342071024e-05
-3.10570839115516e-05
-3.67564986529066e-05
-2.91737055202885e-05
-3.35459141269833e-05
-2.50468027416966e-06
-3.16162117149231e-05
-3.974420160026e-05
-8.10275238154415e-06
-6.41731081532437e-05
-4.16362239410618e-05
-4.47850914715044e-05
1.09431255054452e-05
-2.93888823218582e-05
-2.42334033959992e-05
-1.46521889890874e-05
-1.17196827492885e-05
-4.28801207144343e-05
-2.3125329513946e-05
-1.71625480141185e-05
-1.60840787270955e-05
-4.06572761158271e-05
-2.04112827295707e-05
-2.84783971972909e-05
-3.16742721443262e-05
-1.16198411467621e-05
-8.2924215199947e-06
-3.47602974241932e-05
-3.5591995525259e-05
-4.27546640801014e-05
-4.7123675655828e-05
-2.976294863595e-06
-2.52060508852374e-05
-3.92395813621112e-05
-3.71756276501251e-05
-5.56400226263259e-05
-2.35700434832002e-05
-3.9256191030881e-05
-4.26300977425034e-05
-3.16218066985463e-05
-1.81580825629596e-05
-3.3963538823702e-05
-2.63809389210223e-05
-1.71923714981242e-05
-2.25030096188855e-05
-2.64175037613739e-05
-7.29703019638263e-05
-5.47877753544735e-05
-3.09849963359299e-05
-1.25871516927511e-05
-7.21896041341238e-06
-3.35970510957959e-05
-3.19095796461669e-05
-3.62097352684105e-05
-2.09931165970338e-05
-5.26056512104119e-05
-4.01261424019009e-05
-1.8049592879483e-05
-5.17896256378074e-05
-1.4355108574971e-05
-3.11810628691522e-05
-6.98415218507297e-05
-2.57998835235559e-05
-3.50665525596389e-07
-2.01240411842229e-05
-4.49016074687603e-06
1.62823945223785e-05
-2.1397553030226e-05
-3.79251018226909e-05
-1.97425865695016e-05
-3.16614545225622e-05
-3.56094615633182e-06
-6.44013487830997e-06
-3.23434853504022e-05
-2.11960841695355e-05
-4.15532193865525e-05
-2.59981516494379e-06
-2.50434325202311e-05
-2.94380464643331e-05
-2.57325864613863e-05
-5.1789590366448e-05
-3.72986837809348e-05
-3.5634547816855e-05
-1.4547762230885e-05
-3.45836918039211e-05
-2.77813799982813e-05
-6.53936943828623e-06
-3.98670353577888e-05
-5.51247423563048e-05
-4.2344611713014e-05
-4.43447382737929e-05
4.29538020600542e-06
-3.56732297800541e-05
-3.34209692685249e-05
-4.1496497541037e-05
-2.22288288571559e-05
-5.74442245781705e-05
-3.19570181070653e-05
-3.98623296971329e-05
1.274949862065e-06
-4.9079705054442e-05
-8.4097467306453e-05
-4.18160314798085e-05
-4.40897432390297e-05
-8.04347364951981e-06
-2.45976614000279e-05
-2.51211663320445e-05
-4.58108925343914e-05
-3.59533088704929e-05
-3.15234505009701e-05
-5.92308676214405e-05
-1.89400895233959e-05
-4.04401426192354e-05
-5.61315484847388e-05
-5.0454503324543e-05
-1.68923799365377e-05
-2.92198990807833e-05
-5.8878495370279e-05
-4.90373531010521e-05
-2.93448341008313e-05
-1.5336005330593e-05
1.81834074224852e-06
-1.37157458224693e-05
-2.36772918184161e-05
-2.12252864270952e-05
-3.48745994179731e-05
-2.50566517734152e-05
-3.75896740572913e-05
-5.87471848133774e-05
-1.49185610230236e-05
-4.67263003157137e-05
-4.61005564221e-06
-1.94153009735482e-05
-2.9630216649637e-05
-3.476528396432e-05
-2.27824782650806e-05
-1.48574950768011e-05
7.89847621793123e-07
-3.9354184089957e-05
-3.2864081276898e-05
-2.99914314132686e-05
-2.63921544371975e-05
-4.54719373707236e-05
-4.09598352106321e-05
-3.39866088453958e-05
-4.2098215190646e-05
-4.76769317397001e-05
-8.87895723737485e-06
-5.79072284224768e-06
-2.1144224115294e-05
-1.78894439132796e-05
-1.79924748324367e-05
-4.59745463975297e-05
-4.72766744892628e-05
-4.45249594114474e-05
-3.56242680634882e-06
-4.61658973116353e-05
-2.40538821605228e-05
-2.53976078185826e-05
-2.84512268408925e-05
-2.97457969204228e-05
4.40566809951478e-06
-1.25288346924907e-05
-1.9456091132627e-05
-2.78086394772346e-05
-1.52352862773464e-05
-3.13279357083101e-05
-2.1892466656592e-05
-4.27241811887443e-05
-4.50367629914916e-05
-3.28714621688982e-05
-5.80998352326712e-05
-7.04431986575567e-05
-1.24290279443677e-05
-1.42167696091736e-05
-2.12940137893711e-05
-4.57987481302051e-05
-4.4708123865152e-05
-2.68307227451748e-05
-1.71567734075463e-05
-2.80627234301631e-05
-1.85405918112738e-05
-4.85857043062549e-05
-2.52233609039314e-05
-2.90547899395032e-05
-2.53776489627179e-05
-2.63489072664954e-05
-5.45916704860867e-05
-4.05797410864945e-05
-1.80160022623075e-05
-3.81688603460648e-05
-5.29239667714202e-05
-3.71048166509361e-05
9.4210717474079e-06
-5.07251905384927e-05
-6.31037569814441e-05
-5.29939288814819e-06
-2.70003161530251e-05
-5.00279140989128e-05
-3.666019341769e-05
-4.73374264690345e-05
-2.06707048094108e-06
2.40404198655841e-06
-2.53276864943591e-05
-2.7890120995611e-05
-4.45288869933437e-05
-4.16857560072872e-05
1.77654675188631e-06
-1.68141227703532e-05
5.84489136690475e-06
-1.98504109919134e-05
-2.79991853403502e-06
-1.67028855456176e-05
-2.03853855694466e-05
-5.72869975784154e-05
-6.40546599899212e-05
-1.18388886734301e-05
-1.52841452463787e-05
-3.1289942699505e-05
-7.40462726021909e-06
-3.62916514021448e-05
-5.25472444720215e-05
-1.20854609630131e-05
-2.84091927973853e-05
-2.26723482162545e-05
-8.83331397832709e-06
-5.38849376073949e-05
-8.4791904160611e-06
-1.73216220519927e-05
-3.03937231922517e-05
-2.39265945825626e-05
-3.43213025658092e-05
2.01506689940987e-06
-3.96849139509277e-05
-4.37899173037814e-05
-9.8025963390854e-06
-4.90362743433049e-05
-1.91919175510477e-05
-4.43610433658802e-05
-5.35836150061064e-05
-2.59072857506317e-05
-2.03793163176339e-05
-5.23946407321704e-05
-1.13650491031555e-05
-4.51407981971017e-05
-4.54648958504443e-05
-4.75417422749042e-05
-2.60465485804324e-05
-4.29805643999122e-05
-6.03781744179969e-05
-6.81821223058058e-05
-2.92855256897513e-05
-3.70368428825788e-05
-7.54191233753066e-06
-8.41638265702605e-06
-3.08596930820704e-05
-1.14421871500304e-05
-2.0340025595137e-05
-4.32950699371025e-05
-2.23638251914516e-05
-2.22013446481054e-05
-2.01343284780053e-05
-4.86138516514327e-06
-2.66087532404529e-05
-1.86572849774169e-05
-2.85765917207019e-05
-4.04376898758274e-05
-6.64794140466942e-05
-2.22748239408065e-05
-4.13024121639269e-05
-3.65271154931882e-05
-1.57184260464523e-05
-9.20402121754516e-06
-3.82173556307898e-05
-1.89303886665482e-05
-1.13186741178235e-05
-6.29080457951759e-06
-2.87915947478331e-05
-1.83409249988085e-05
-3.33528567542652e-06
-2.24567983642264e-05
-3.34148126149704e-05
-2.06878568627468e-05
-2.94187557099624e-05
-3.2628872811752e-05
-3.11030959042643e-05
-2.69131202602204e-05
-1.57972777635803e-05
-5.71927410013347e-05
-2.47509697426179e-05
-1.89562882588535e-05
-3.93697037599617e-05
-1.2158798810909e-05
-4.07744099477877e-05
-1.51409604045488e-05
-3.234695752197e-05
-4.96276232502875e-05
-2.5652486215161e-05
-3.82505520511547e-05
-3.04297403769626e-05
-1.37052607652494e-05
-1.90706502196458e-05
-1.49704458553333e-05
-2.23543397196375e-05
-3.6562577776802e-05
-2.37893581247879e-05
-1.01881943506317e-05
-3.39045347037191e-05
-3.28756410245257e-05
-5.37754539181249e-05
-3.29275998671365e-05
5.04821953747546e-06
-1.09538384878825e-05
-5.13885283409282e-05
-3.34712284773435e-05
-1.74874682506655e-05
-4.34635814876305e-05
-3.2712230118197e-05
-3.2485407222781e-05
-3.41044161071644e-05
-2.25222667990105e-05
-1.07495531831975e-05
-8.34914187087642e-06
-3.01459170052043e-05
-2.60917418999968e-05
-3.7651730609943e-05
-3.89894831739936e-05
-3.12485450433306e-05
-2.55693260708192e-05
-1.36770075610518e-05
-2.09295741062122e-05
-2.77408735368043e-05
-1.98954948935438e-05
-2.86596410529528e-05
-8.19815212296651e-06
-3.24366260566608e-05
-5.1588787448118e-05
-4.61590033654509e-05
-3.93845563337016e-05
-2.87596933472421e-05
-2.95924766926942e-05
-5.42269585416572e-05
-1.79964610112666e-05
-2.57429193292581e-05
-3.34523682832065e-05
1.02796287325888e-06
-4.11306737954799e-05
-3.44693919771564e-05
-2.79747212024467e-05
-3.21411826201161e-05
-4.18386068223909e-05
-5.37801173466531e-05
-2.14864324394909e-06
-2.15607711588879e-05
-4.78929331491382e-05
-3.48334154378824e-05
-1.66672298520102e-05
1.99093694740007e-06
-3.36354562093972e-05
1.0873625523128e-05
-2.87934962367881e-05
-2.45739619803602e-05
-1.73266898395163e-05
-2.11563015545116e-05
-2.15673680706766e-05
-3.66627957572345e-05
-3.55525111429932e-05
-2.38776574423585e-05
-5.72330378327221e-05
-2.43794350863095e-05
-1.79787688325701e-05
-3.7672539512278e-05
-1.47228506191118e-05
-2.93338685411896e-05
-4.05642191345873e-05
-3.78114381510803e-05
-2.28288078411306e-05
-7.03336060757884e-06
-2.72608450457875e-05
-3.2350053987885e-05
-3.95160465833367e-05
-3.82779766180761e-05
-2.95382705933814e-05
-7.42503112657539e-06
-1.41052736578964e-06
-3.9221705252031e-05
-3.31444617350041e-05
-9.74097153400893e-06
-4.28195334957428e-05
-4.2943922112966e-05
-3.83375311082282e-05
-3.44758226454266e-05
-4.35472231597302e-05
-2.29905906528546e-05
-2.12925726970089e-05
-3.71826104792417e-05
-3.38310709451832e-05
-1.70019241240459e-06
-3.15623189555834e-05
-4.54108857474943e-05
-4.30433704548506e-05
3.38248637743883e-05
9.40890993716743e-06
-4.62698165787082e-05
-4.24103216335856e-05
-2.05374172677486e-05
-4.58066273699365e-05
-4.60277351376206e-05
-5.69295196869818e-05
-5.77792415700075e-05
-1.23208197454999e-05
-2.18575872222298e-05
-2.19456274289208e-05
-1.72411184734181e-05
6.84392250223703e-06
-2.14337461252957e-06
-1.23977921129656e-05
-1.46418338062925e-05
-4.13069605398516e-05
-3.89711302285307e-05
-2.71323301453807e-05
-3.49842087141354e-05
-3.40484404177226e-05
-3.46232325486594e-05
-4.29398516571737e-05
-6.88140135961907e-06
-4.094241254091e-05
-1.80523736196579e-05
-2.36319553513161e-05
-3.65543754153584e-05
-1.4059970593757e-05
-2.60428629976833e-05
-2.43060268571421e-06
-1.35078123737211e-05
-4.37187446253495e-05
-1.43637004428377e-05
-2.34231554470527e-05
-3.14902836642025e-05
-1.58812243810116e-05
-1.71732021134259e-05
-1.27503842124611e-05
-3.17273497610723e-05
-2.41057338557465e-05
-3.36717216479681e-05
4.4294851923531e-07
2.83181471959857e-06
-3.74263114535558e-05
-1.63775736135406e-05
-1.9284480678254e-05
-1.42938020348052e-05
-1.21878884367817e-05
-5.46352751621618e-05
-2.84953468698584e-05
-3.46268943726058e-05
-4.26377247089564e-06
-1.65549568656651e-05
-3.04434558765021e-05
-2.69978108977793e-05
-5.16108462688348e-05
-3.50727832234763e-05
-4.40985822396603e-05
-2.49655038443626e-05
-1.55775670349695e-05
7.14554499311189e-06
-3.97779028748534e-05
-2.1341012512788e-05
-4.00829347546488e-05
-5.29011847218235e-06
-3.33117664586092e-05
-4.58475796763293e-05
-2.28498863654265e-05
-2.70044862302968e-05
-1.08415184361246e-05
-4.15846024450157e-05
-4.64659374122946e-05
-3.79815447028388e-05
-1.65789148660882e-05
-6.87186426110309e-06
-2.24015071869636e-05
-3.8649691621048e-05
-2.92271322366068e-05
-2.57497789940544e-05
-3.9379182716351e-05
-5.05711580969883e-05
-3.53763210946699e-05
-2.14685470128301e-05
1.09391939545395e-05
-1.87147202608594e-05
-3.37991689441262e-05
-3.446974163993e-05
-4.09563830199181e-05
3.17245963171442e-06
-1.04829834569912e-06
-2.31078001996562e-06
-3.97478514053903e-05
-3.1630598186093e-05
-4.19315153494407e-05
-1.83054708490562e-05
-4.85614884919983e-05
-3.23436321325784e-05
-2.45073444087554e-05
-3.296323980204e-05
-2.00261579671971e-05
-8.53010907301064e-06
-3.84118031127045e-05
1.54555612389471e-06
-2.755017654366e-05
-4.16881240008636e-06
-3.31978589599595e-05
-3.4834060420078e-05
-1.32833031894481e-05
-3.12978201629695e-05
-3.6890707319654e-05
-3.46827717361074e-05
-9.556427890565e-06
-4.36712747065137e-05
-1.6322116478851e-05
-3.63536011517779e-05
-2.956292010431e-05
-2.23923062856101e-05
-1.06598749833263e-05
-4.40488551628286e-05
-3.17413529719764e-05
-2.69034283201653e-05
-3.61345284954196e-05
-2.13618023701765e-05
-4.53487406959632e-05
-4.21343659483126e-05
-2.42120839302101e-05
-5.14192039467059e-05
-3.75529414566077e-05
-3.4093507265486e-05
-3.57883724962487e-05
-3.48361170088875e-05
-6.31117415224019e-05
-3.1120141131496e-05
-2.10455966070799e-05
-4.86841713208703e-05
-1.52020653888522e-05
-3.13325270744081e-05
-6.970082960502e-06
-4.07703709644392e-05
-3.64590487937379e-05
-2.39273694739922e-05
-1.499375408618e-05
-2.23679179912773e-05
-2.44601953399528e-05
-3.47162893739154e-05
-3.30179481303204e-05
-1.78510729501184e-05
-5.04836767060819e-05
