# Supplementary material for: Research on computational propagation and identification of mine microseismic signals based on deep learning
Source: PLoS One. 2025 Oct 22;20(10):e0334641. doi: 10.1371/journal.pone.0334641 (PMC12543183; doi:10.1371/journal.pone.0334641)
Supplement: S7 Data — (ZIP) [file pone.0334641.s007.zip › 000100900001595.xlsx_0.txt_24.txt.txt]

-1.83197610988004e-05
-4.43861541187179e-05
-2.3468698130835e-05
-1.84087536976638e-05
-1.94516959699826e-05
-1.80003527252169e-05
1.46044884719726e-06
-2.62001950313056e-05
-1.74243757277243e-05
-2.64957263925095e-05
-3.01091183164979e-05
-3.20012433685586e-05
-1.57861447043858e-05
-6.26043638012434e-06
-3.63466687495958e-05
-4.28237630613759e-05
-1.95560567636927e-05
-8.95815226690749e-06
-1.74002493586512e-05
-5.81561895125935e-05
-1.93501207770325e-05
-1.81725152932804e-05
-5.49284505044381e-05
-3.28626542642907e-05
-9.33769880190126e-06
-3.91483794174383e-05
-3.07055404207415e-05
-9.97194036145543e-06
-2.27719383737305e-05
-4.53322476818498e-05
-4.70684007842841e-05
1.27305265503139e-06
-2.25358177284667e-05
-2.73267281728757e-05
3.85650590558753e-06
-2.36043208432197e-05
-7.19627309216114e-05
-9.28139827097977e-06
-2.83988739530145e-05
-1.46289538809955e-05
-4.37742038925851e-05
-3.77519586779809e-05
-4.04650223923423e-05
-5.36595300990539e-05
-8.12017533986905e-06
-5.18136519417631e-05
-5.70539212007552e-05
-3.63647239919261e-05
-3.20395542890467e-05
-9.62770779001909e-07
-2.49859295418611e-05
-1.58480704452335e-05
-4.19895564598525e-05
-2.16791835068788e-05
-4.46321792961294e-05
-3.19479683878431e-05
-1.80808183475519e-05
-2.45949006171088e-05
-2.48870412210407e-05
-1.30449359236245e-05
-8.4709850389813e-06
-2.83528201260269e-05
6.98516783873126e-07
-9.12779859623636e-06
-5.46298301966281e-06
-3.96840242971592e-05
-6.22455294644065e-05
-1.49964615299134e-05
-3.58576431944652e-05
-2.55617364560547e-05
-3.2068266517391e-05
-2.36798487104631e-05
-2.59142032555254e-05
-2.59092639084936e-05
-2.65023375672063e-05
-3.16819838159337e-05
-3.45163716772565e-05
-5.06807179008781e-05
-2.51051451455464e-05
-3.08097122722207e-05
-9.6909128799703e-06
-2.3224538162813e-05
-3.5110338562698e-05
-2.7265310776659e-05
-4.14507996236125e-05
-4.39707029511761e-05
-1.71952996347181e-05
-7.38575750993412e-06
-1.2938853107819e-05
1.22039134505347e-05
-5.50659640350204e-05
-3.85142967432233e-05
-1.15049371794054e-05
-1.41268000421312e-05
-7.22480550901715e-07
-3.42057955730804e-05
-7.1662504994066e-06
-4.18541588413661e-05
-2.15346468016962e-05
-4.24627597904549e-05
-7.06483871152877e-06
-1.5960053427759e-05
-4.7893732248334e-05
-2.11933685511395e-05
-4.57116100180928e-05
-3.46782517920577e-05
-2.03631263536534e-05
-7.96049019462516e-06
-2.20014081827137e-06
-4.3051377950795e-05
-5.24923844984461e-05
-3.53117557245503e-05
-2.60697328311101e-05
-2.15516834130627e-05
-1.57073959300658e-05
-2.4079227523679e-05
-4.81782993760921e-05
-3.72440610780356e-05
-5.26997977060048e-05
-1.17811713698851e-05
-4.76436390665415e-05
-1.91808958461549e-05
-2.98347318617571e-05
-1.58770039992329e-05
-2.49581175489883e-05
-3.28212772915174e-05
-4.83758898872966e-05
-2.59372282589303e-05
-1.89283440290802e-05
-4.92125522306209e-05
-5.4737989427799e-06
-3.67109579789048e-05
-2.28409570224295e-05
-2.82274794469808e-05
-3.02708722221189e-05
-4.14486326584274e-05
-1.2566890854864e-05
-2.19647785302555e-05
-2.32126915072186e-05
-1.8981414375279e-05
-4.98994360174365e-05
-2.69604248223846e-05
-4.17033782061243e-05
-2.292757166498e-05
-6.87224133644578e-05
-2.85821329147384e-05
-2.84550003415671e-05
-1.21369921745672e-05
-4.19907207112309e-05
-3.44862668853807e-05
-1.22327448837937e-05
-2.19145644332326e-05
-2.99997337753079e-05
-3.26934387124785e-05
-2.67712949548632e-05
-2.64130974097478e-05
-4.92076784796953e-05
-4.73242468924203e-05
-1.80112774422946e-05
-3.44211846861119e-05
-3.81898501507073e-05
-3.15798710485565e-05
-4.29598237522389e-05
-2.07861871689958e-05
-2.37258533981825e-05
-4.40068472437316e-05
-2.9685937738683e-05
-1.4925412423593e-05
-2.86070232151173e-05
-1.54001901951265e-05
-2.94263313047791e-05
-2.75381509751894e-05
-4.48889077029563e-05
-1.57694710945939e-05
-9.53020728945761e-06
-1.71942246209822e-05
-2.73477605582674e-05
-4.52248986666977e-05
-2.38947495395106e-05
-2.69530853716615e-05
-2.29827634006658e-05
-1.56557004467856e-05
-2.85604526719085e-05
-3.35797012482578e-05
-3.31322162956705e-05
-3.46879442750652e-05
-1.84905095364332e-05
5.66183512494477e-06
-1.25552981062959e-05
-1.61539062602718e-05
-1.64933838687335e-05
-2.31802745089013e-05
-7.38674345133695e-06
-3.18829672777101e-05
-5.33942761178221e-05
-4.64028087731426e-05
-1.9985972119733e-05
-2.41040419968051e-05
-1.49293675652874e-05
-3.48842166557739e-05
-1.85511188979648e-05
-3.4306506126664e-05
-3.5235508399235e-05
-4.96931193427634e-05
-5.91495619572774e-05
-2.92184459898554e-05
-5.25692448093469e-05
-2.19132635519986e-05
-8.92648238776652e-06
-2.61520742696502e-05
-4.54179624749203e-05
-1.05645205916182e-05
-2.80692951448155e-05
-3.1662774991889e-05
-3.67139449552954e-05
-5.18202302526728e-05
-1.73409775744108e-05
-3.03907747124624e-05
-1.04214135473023e-05
-5.10883849697903e-05
-3.18825268052812e-05
5.09714815272605e-06
-2.5072940563012e-05
-2.34136618343139e-05
-1.90373299179775e-05
-4.01329612512244e-05
-2.99859609499468e-05
-4.43015275747367e-05
-3.30959098859467e-05
-2.27303970943182e-05
-2.92940349126802e-05
-1.71249910187791e-05
-3.56933349087225e-06
-6.43060871841084e-05
-3.27575752910737e-05
-3.45907587114469e-06
-8.6256252165579e-06
-5.30827091698614e-05
-2.43925951406128e-05
-1.11324264164835e-05
-2.31961149437202e-05
-3.53914026997976e-05
-2.866606445492e-05
-9.51264955675356e-06
-7.5467318904834e-06
-2.84067551316264e-05
-4.88230389056112e-05
-2.72765174820558e-05
-3.40596626259801e-05
-3.93102269645008e-05
-4.75775804022521e-05
-4.14616812876855e-05
-1.28383629603393e-05
-2.82412167694667e-06
-2.36088383624845e-05
-1.65354899063083e-05
-4.85822832316023e-05
-2.88508565780442e-05
-3.65358253499836e-06
-7.66449760600098e-06
-3.12941422259323e-05
-3.44115881690215e-05
-2.61359833696792e-05
-6.93495762363945e-05
-1.28918203257142e-05
-1.31379732274565e-05
-4.32259737455276e-05
-4.49983600741066e-05
-3.04640905480316e-05
-3.03381954068393e-05
-5.3269623737867e-05
-2.43995924088182e-06
-2.43434145746904e-05
-1.23784801590603e-05
-5.33001607126958e-08
-6.17628502824891e-06
-1.78552206857038e-05
-5.18054213820396e-05
-2.9705403742896e-05
-2.67132918202059e-05
-2.88646435065265e-05
-4.32263332452459e-05
-1.60316536322343e-05
-4.2765902704072e-05
-5.01677418614211e-05
-1.64613271545865e-05
-3.58278705399231e-05
1.0879135458027e-05
-5.82270486124814e-05
-1.56883641789979e-05
-3.98305648002283e-05
-3.43081326892247e-05
-4.78000531547781e-05
-4.84664149038748e-05
-4.08745110651108e-05
-4.4306194009527e-05
-4.06874394442625e-05
-5.60951405782329e-05
-1.23863620305619e-05
-2.5439190895817e-05
-2.5037835424508e-06
-1.28216686715324e-05
-4.96584409431742e-05
-2.82368451165125e-05
-3.82756507566711e-05
-2.21722999976515e-05
-3.66706535994532e-05
-2.35263543752626e-05
-2.53101202859614e-05
-2.7786453336818e-05
-1.4003115829131e-06
-1.8652918003096e-05
-4.82427815054547e-05
-5.35941006721444e-05
-3.19016179341347e-05
-3.96068707112624e-05
-6.20063513018362e-08
-3.36675865575026e-05
-1.65950869619764e-05
-5.46111308557472e-05
-1.02650295789164e-05
-1.76165115210647e-05
-3.29401804386443e-05
-7.59705624835955e-05
-1.59007444275597e-05
-4.57389156036319e-06
-4.54551583728415e-05
-3.32168460936367e-05
-3.00837869443191e-05
-3.01707027413542e-05
-2.82312992175078e-05
-1.64821469834208e-05
-3.07868903224524e-06
-2.82458672047078e-05
-6.45815159474951e-06
-1.84900999393896e-05
-2.49664068838567e-05
-6.82754532125698e-06
-5.42943806818939e-05
-3.2603370507866e-05
-1.5328830055058e-05
-4.97939249334048e-05
-2.57461828431435e-05
1.68423543197719e-06
-2.19446176232889e-05
-3.94750358262033e-05
-1.12990179492357e-05
-7.57585568797095e-07
-3.01566605728891e-05
-1.93597225165351e-05
-1.01705718860913e-05
-3.57557237521524e-05
-2.66715991015959e-05
-6.23277952059627e-05
-3.81070642987467e-05
-4.95895084573683e-05
-2.62317282852201e-05
-3.88176098795719e-06
-1.72599408855326e-05
-3.4038599197823e-05
-1.17662844665881e-05
-1.61562413946987e-05
-2.56537406965531e-05
-2.92411366686713e-05
-2.48314837965991e-05
-2.1776495269617e-05
1.54713696724871e-06
-2.60560798380078e-05
-3.12933069852409e-05
-1.31703754771972e-05
-4.33564953992623e-05
-6.55140428227891e-06
-4.99785097592027e-05
-4.89445696177896e-05
-2.96729209178564e-05
-4.62975350966728e-05
-2.21650358017283e-05
-2.11297668419588e-05
-4.84148185323542e-05
-2.69648174739832e-05
-4.31357398351511e-05
-2.5390307437449e-05
-3.6865373623263e-05
2.5738411026577e-06
-3.1523327027984e-05
-2.30845877855863e-05
-2.58044739479624e-05
-1.54435315051526e-05
-5.22375011455399e-05
7.68870746433102e-06
-1.08994427978524e-05
-4.36525317351885e-05
-4.41815355702732e-05
-3.59219854528882e-05
-4.06536691770209e-05
-2.98609072454118e-05
-3.62443669072383e-05
-5.06909824571017e-05
-3.66890727927344e-05
-3.13944930831327e-05
-4.26301924964865e-05
-3.53218082350299e-05
-5.97043176631461e-06
-7.26103405156126e-06
-4.35827991159238e-05
-1.31460316767137e-05
-4.50235060522852e-05
-4.34597267435196e-06
-3.68841037634704e-05
-3.40912140713419e-05
-2.72148482848662e-05
-5.1627937725685e-05
-9.54594200199176e-06
-2.24941092430179e-05
-4.6461603527397e-05
1.16916350987695e-05
-3.39364586173556e-05
-3.3766142963067e-05
-1.71041781284755e-05
-3.15588580320734e-05
-8.73121651448934e-06
-4.7064019380105e-05
-2.40227611717008e-05
-1.87902873191829e-05
3.77195201222851e-06
-8.59146737797783e-06
-2.7481465879065e-05
-2.08660177558272e-05
-3.49590739772793e-05
-2.05922451407507e-05
-3.60386778426005e-05
-3.56179490657e-05
-4.02978139821312e-05
-1.27005628643966e-05
-3.35956232573539e-05
-4.58475456900004e-05
-1.81909659139987e-05
-4.53362903381323e-05
-2.73207124696813e-05
-5.88578836160904e-05
1.80644589244607e-06
-4.10807844804449e-05
-1.31585572311797e-05
-9.03171461137826e-06
-3.76804354870519e-05
-1.92279829577173e-05
-2.91583245174128e-05
-4.17054629789072e-05
-2.59496892722294e-05
-6.93085547984382e-06
-3.55088732263779e-05
-2.46511678934288e-05
-2.99032109230834e-05
-2.00401990991825e-05
-3.79160098340882e-05
-3.65518133423074e-05
-6.75529471380388e-06
-5.31117705960137e-07
-3.02766630353174e-05
-3.62397974656822e-05
-2.8250163900636e-05
-3.05638345558822e-05
-1.79508477518384e-05
-2.07519852912111e-05
-4.10557489867924e-05
-4.43793246161214e-05
-3.4560901674802e-05
-2.37288131004949e-05
-3.46576055155503e-05
-2.56363040938555e-05
2.17819691718908e-06
-2.87025192880847e-05
-2.90940156153838e-05
-5.04078913466503e-05
-2.90931787713844e-05
-1.98072323731959e-05
-3.88203825016405e-05
-1.08597785316669e-05
-2.26144850293071e-05
-3.9179675994087e-05
-5.12579872021594e-05
7.58432220154249e-06
-2.26774844729984e-05
-1.40713618839786e-05
-1.72212492923624e-05
-2.41592226201504e-05
-2.14076075518913e-05
-1.93844673488182e-05
-1.41470755954526e-05
-2.10284116173885e-05
-3.93523186162774e-05
-5.23785462758124e-05
-4.67485179336257e-06
-1.15781033428505e-06
-5.26693469668771e-05
-1.7054436712563e-05
-2.96132299709453e-05
-3.10097732374931e-05
-2.64024484757391e-05
-5.03161622999054e-05
-3.64416361782157e-05
-1.94867532491458e-05
-4.53664696310283e-05
-5.05694970325899e-05
-2.32452156778482e-05
-8.20343679614155e-06
-3.56920500020952e-05
-3.4191816320679e-05
-1.47595521362055e-05
-2.45496818467556e-05
-3.49662255608603e-05
2.0269344163248e-08
-2.47144757497078e-05
-9.80471734368805e-06
-1.77193695267733e-05
-1.85866111000801e-05
-3.44276111597835e-05
-4.67625101952588e-05
-2.63368705865726e-05
-2.21855719009174e-05
-1.65709039636267e-05
-4.18546390353741e-05
-3.62836692067895e-05
-1.55408720697892e-05
-3.25682212804108e-05
7.08731563286336e-07
-2.0846493141815e-05
-2.94911329766163e-05
-1.01073768441211e-05
-4.23278391777935e-05
-3.16298312989328e-05
-3.59198779003633e-06
-4.83358353041287e-05
-1.3046716323521e-05
-4.80842049469539e-05
-2.91901966493857e-05
-1.26046464957141e-05
-2.47157238874438e-05
-1.5257208577854e-05
-2.82159718707535e-05
-2.1396359226003e-05
-4.27943854659185e-05
-3.70691340652168e-05
-3.82052994933398e-05
-1.54041240801089e-05
-3.19806722829586e-05
-2.89658373193312e-05
-2.62953232507788e-05
-3.22931041510462e-05
-4.12760749900017e-05
-4.91357863756443e-05
-2.21113837210511e-05
-2.72532254372636e-05
-1.56936577427985e-05
-2.65550337788845e-05
-3.17334318972448e-05
-2.29733163650299e-05
1.28460789407092e-05
-5.17033984820975e-05
-2.50154504679867e-05
-5.20389367944923e-05
-2.68087023960655e-06
-2.19675830652087e-05
-2.44390418964381e-05
-4.59567419523773e-05
-3.07562913361852e-05
-2.77740264096325e-05
-2.58919430180243e-05
-3.91750917376359e-05
-4.6681019043775e-05
-1.89258983221427e-05
-1.06802576164939e-05
-5.306422005282e-06
-1.53317494723765e-05
-1.17917603511268e-05
-4.82636608649326e-05
-2.54134932033046e-05
-2.74423005080639e-05
6.56220040716825e-06
-1.74188472462751e-05
-1.56682956425462e-05
-4.08048926756041e-05
-2.30757703367119e-05
-5.67424851767127e-05
-4.35768982016167e-05
-3.11784542041428e-05
-1.61762180611993e-05
-2.80187372131013e-05
-5.06597456622526e-05
-4.71524474915061e-05
-3.4896761966921e-06
-2.46366065816929e-05
-2.17108780423027e-05
-1.66496859192809e-05
-3.99289593706878e-05
-1.22111131895796e-05
-1.78612944177165e-05
-5.43232110167469e-05
-4.21791315139679e-05
-2.21211997086961e-05
1.36056313792418e-05
-3.55426882590321e-05
-4.85766155982745e-05
-1.98547912778853e-05
-3.87358781058514e-05
-4.80831100214751e-05
-4.50214591401717e-05
-3.55764322257272e-05
-3.944959957085e-05
-1.22519888916408e-05
-3.62468627176997e-05
-2.39316389940683e-05
-9.46276245059199e-06
-3.98834389573869e-05
-4.24993326722679e-05
-2.37555061395897e-05
-4.31945263885658e-05
7.20353456571111e-06
-3.91625184576219e-05
-2.35143587115874e-05
-4.02717189620713e-05
-3.87727640054445e-06
6.89913549133572e-06
-1.17657080807273e-05
-7.29654116697029e-05
-1.76833568827596e-05
-3.03486154907053e-05
-3.39280288508667e-05
3.11203301201325e-06
-7.60016624414279e-06
-2.02896533788238e-05
1.46615208125425e-06
-2.68816216688905e-05
-1.48353775984264e-05
-3.26460268289614e-05
-4.89998726091683e-05
-3.65636424871433e-05
-4.36445120481595e-05
-2.70260474219583e-05
-3.82554618549137e-05
-2.35350755634988e-05
-3.42619674284624e-05
1.33919382401119e-06
-3.4801242161328e-05
-5.57485341711513e-05
-4.78183360623504e-05
-2.80214627593035e-05
-3.24528744681769e-05
-1.44377164860377e-05
-3.58592892695388e-05
-1.54990380693289e-05
-2.53011500719868e-05
-3.53341848709144e-05
-2.85359453431637e-05
-2.56710246162054e-05
-3.57398493998213e-05
7.16640894715967e-06
-2.0314546965674e-05
-1.16267743723323e-05
-4.76793560503178e-05
-2.43233415647267e-05
-4.16253244046635e-05
-2.24899774928869e-05
-1.06920153431212e-05
-5.01259580182163e-05
3.65064473622313e-06
-3.98066876444766e-05
-1.17684327354357e-05
-2.9276082053184e-05
-1.76068095021188e-05
-1.15162783734785e-05
-3.88998325734443e-05
-5.52676990477608e-05
-1.75339930853172e-06
-1.74535049372363e-05
-7.84764847811279e-06
-2.75625190222652e-05
-2.14578725430025e-05
-4.0241872684438e-05
-3.94860438267441e-05
-4.76094278879731e-05
-1.2611185096242e-05
-1.72779035419152e-05
-8.21011029956616e-05
-3.2438340440421e-05
-4.57221192271185e-05
-5.51619430166653e-05
-2.68607461711829e-05
-6.65493483096007e-05
-4.12007309373567e-05
-3.39794475213398e-05
-2.34340132422162e-05
-5.24535341394425e-05
-3.31246344842304e-05
-4.97932916155114e-06
-6.59566088063416e-06
-4.27446210561102e-05
-2.27826575971469e-05
-4.09780273068468e-05
-4.06781766631149e-05
-4.58669925658158e-05
-1.26482428201723e-05
-3.73109297980859e-05
-1.51392557387382e-05
-1.15237180973238e-05
-3.17806752330296e-05
-6.32027336185419e-05
-3.65491678106365e-05
-4.10545371503549e-05
-3.10173518459937e-06
-2.50513853143185e-05
-3.46239716222356e-05
-3.36189997813831e-05
-2.19062220496395e-05
-2.45865927886947e-05
-4.44401213519978e-05
-2.74602351220029e-05
-3.38956498704971e-05
-4.60056063264848e-05
-2.91164610617021e-05
1.11802871784597e-05
-3.51100765064001e-05
-8.07669012039654e-06
-4.42050664138061e-05
7.16996739234792e-06
-6.22207126830283e-05
-2.03590641174645e-05
-2.42350153886926e-05
-4.3530826793681e-05
-4.37286960901704e-05
-4.1913640101731e-05
-3.19471488670543e-06
-3.20858777160673e-05
-7.8952553242772e-06
-4.99538819492444e-05
-3.48850298242943e-05
-2.524790897072e-05
-1.73332633964326e-05
-2.4122168310015e-05
-3.11023268929647e-05
-3.88331029955647e-05
-2.77598679509286e-05
-2.75188363557373e-05
-3.73704187390082e-05
-2.94961606236975e-05
-3.95386694378203e-05
-2.35455665440878e-05
-5.55692154361361e-05
-2.70478751382699e-05
-3.91342756233286e-05
-1.22618683692122e-05
-4.16942501755296e-06
-3.32594932818823e-05
-3.51069859266732e-05
-4.94895108201326e-06
-1.98886712075735e-05
-5.15727999501906e-05
-2.85436867028585e-05
-3.71514870553454e-05
-2.57516127655762e-05
-3.03911640446241e-05
-9.43364467827592e-06
-3.18080688420423e-05
-1.9122459742496e-05
-2.37745716201271e-05
-3.75220763256354e-05
-9.03901229674796e-06
-2.14291744796469e-05
-2.53434059771512e-05
-1.70615959507172e-05
-4.5572382265781e-05
-2.32915924858144e-05
-7.7404243761937e-06
-3.06009775854121e-05
-1.14725754665988e-05
-1.84424449668039e-05
-5.22648516751892e-05
-2.13100232991194e-05
-8.62869330383487e-06
-2.46279046675074e-05
-4.55016299116239e-05
-4.67763061867419e-05
-1.47269557035804e-05
-2.99183275125635e-05
-4.80888481235124e-05
-5.18383079967641e-05
-3.13664141268621e-05
-4.43437020557883e-05
-2.68004135828165e-05
-2.98554322224904e-05
1.98500211102673e-06
-9.98700197424854e-06
-1.33564818733262e-05
-1.94322130494348e-05
-7.93038491236061e-05
-2.7745590209553e-05
-6.47713553393237e-06
-1.53386098569918e-05
-1.93979893622281e-05
-3.14308357997272e-05
-5.60900055454958e-05
-3.71883392254088e-05
-1.74928845205875e-05
-5.62470772293644e-05
-1.95728032933146e-05
-4.03935860653023e-05
-4.15289251731695e-05
-1.12646997498671e-06
-4.6817493918308e-05
-2.96412675657876e-05
-2.45443474637055e-05
-5.24125355026495e-05
-6.81779050563373e-05
-2.08551756462016e-05
-6.07545985586874e-06
-3.47734260529212e-05
2.17629275669471e-05
-2.35579059730896e-05
8.71311549829218e-06
-1.89954242617573e-05
-4.37927795446857e-06
-3.43331554463437e-05
-7.74121854487102e-06
-3.38282361639905e-05
1.06399608770809e-07
-5.35339643552032e-05
2.57434528174162e-07
-8.30246335030629e-06
-9.32367969311366e-06
-3.68269989390932e-05
-2.94839033755108e-05
-3.36217789194731e-05
-2.27100676544926e-05
-2.18002997350958e-05
-4.35676419147203e-05
-4.65175670270889e-05
-2.15901561757306e-05
-1.24682198474757e-05
-4.06194241998921e-05
-2.6653374427422e-05
-5.56519823925237e-05
-5.75396833826318e-05
-1.19659106248627e-05
-2.15595698220807e-05
-4.23806000930904e-05
-4.01862966362041e-05
-7.61771522902852e-05
-5.96603133345212e-05
-5.58887947267724e-05
-4.29844624310359e-05
-3.21402598814963e-05
-5.44701073894651e-05
-2.41509613159632e-05
-3.39583564421472e-05
-3.18346823597289e-05
-2.58220018228683e-05
-4.58555984404912e-05
-2.01663099399674e-05
-3.21025159364485e-05
-2.2819709099327e-05
-2.7812166770689e-05
-1.9047055228387e-05
-3.86579892221556e-05
-4.08176174657184e-05
-2.43319049123923e-05
-3.45992902761262e-05
-3.69120840155984e-05
-1.7643967648397e-05
-4.50537874618764e-05
-3.0833041621979e-05
-1.54273669576298e-05
-2.32802133011985e-05
-9.42565159373932e-06
-1.723421489719e-05
-2.49611058092032e-05
-8.78236396715635e-06
-3.33281235436304e-05
-2.80835003063576e-05
-4.98111386994579e-05
-9.15453992401582e-06
-3.76550383906451e-05
-4.95228718929182e-05
-2.6496523536107e-05
-1.97028416363835e-05
-4.14212928780308e-05
1.17538796355241e-07
-6.6746304553385e-06
-3.52504115508672e-05
-2.89053716599575e-05
-1.97396571538323e-05
-3.07505064245416e-05
-3.36346632888582e-05
-1.20613578976221e-05
-3.50109175814956e-05
-1.39996653635089e-05
-3.40971585270187e-05
-1.3303772545502e-05
-1.7880253963735e-05
4.96125342235996e-06
-7.42615391093865e-06
-3.47830489140324e-05
-1.31982394412249e-05
-2.30154140554316e-05
-6.13154665759254e-05
-2.16837879167025e-05
-1.96513591437643e-05
-2.3322621911616e-05
-2.87847051646732e-05
-1.16301151600551e-05
-3.08712962840983e-05
-3.89078643581566e-05
-4.00186806605897e-06
-8.55844811958995e-06
3.38177419598151e-06
-2.46007166186982e-05
-4.09752322264854e-05
3.82441970861711e-06
-4.93861935964261e-05
-4.25861653373959e-05
-3.21571716054587e-05
-3.73601375499025e-05
-4.12569727709066e-05
-3.69289669202784e-05
-7.18210380124239e-06
-2.97245863959154e-05
-1.18816597900557e-05
-3.6185237953299e-05
-4.72160377382932e-05
-4.47313254637998e-05
-5.13933623258917e-05
-1.18566082690151e-05
-3.30511405203853e-05
-2.17879548815464e-05
-1.53208071817836e-05
-3.5461085127074e-05
-4.54836447753685e-05
-1.14165972021387e-05
-1.44197262339453e-05
-4.86948550161947e-05
-2.96361900559968e-05
-1.49209618219954e-05
-2.38638571691999e-05
-1.52757903395503e-05
-3.78264014248337e-05
-3.21175475602896e-05
-3.85660683531219e-05
-1.78438442864765e-05
-3.19137048669326e-05
-5.72873424723625e-05
-1.34079720579311e-05
-4.9622139011522e-05
-4.62639681062228e-05
-3.20134018724744e-05
-2.43207361073252e-05
-3.67590139601338e-05
-5.6320443342945e-05
-2.2423467800115e-05
-4.34228420095574e-05
-2.25216679668549e-05
3.31188308265977e-06
-2.90972761282403e-05
-2.56783744904475e-05
-2.68717036168684e-05
-4.10070187164365e-05
-1.06105998246734e-05
-1.2156626199205e-05
-2.15713383089549e-05
-2.90772148111713e-06
-6.40236919784338e-05
-3.82699729248183e-05
-7.01049161983541e-06
-5.03758074522629e-06
9.32761752192921e-06
-1.49770405144671e-05
-1.14790876269015e-05
-2.76455400013116e-05
-2.39587385183049e-05
-5.45926373015334e-05
-5.75562361015211e-05
-7.70240474902978e-06
-4.13520068467403e-05
-2.72479983928561e-05
-2.38778278776139e-05
-4.33150359606087e-05
-3.92415999986486e-05
-4.34412914212045e-05
-9.91206864782072e-06
-1.42178428916383e-05
-1.41728877126207e-05
-4.29350025184966e-05
-1.10959434208414e-06
-2.77857160271439e-05
-2.25052315224151e-05
-3.62941912473787e-05
-5.52856440934524e-05
-4.10446713303227e-05
-3.10166634623365e-05
-9.65227506249928e-06
-3.11846432889358e-05
-1.71073116818605e-05
-3.72148318017266e-05
-4.33715146733185e-05
-1.70162519068313e-05
-5.5341468862828e-05
-5.30483728775047e-06
-3.75318936011406e-05
-4.90145182288982e-05
-2.49624851075543e-05
-4.65728781869449e-05
-2.4260968927894e-05
-3.1379763817417e-05
-4.64414914217675e-05
-5.58168138512642e-06
-2.11855859984915e-05
-7.43004144993876e-06
-5.81051890936866e-05
-3.69382136731648e-05
-5.0585175836379e-06
-3.61708553003929e-05
-3.81146699591293e-05
-2.37219981277264e-05
-2.12861807845865e-06
-1.40915055993712e-05
-9.34047131626331e-06
-3.99433355912313e-05
-3.53976395218475e-05
-4.85027397990137e-05
-3.70729721267969e-05
-1.20066184155938e-05
-2.51858206928199e-05
-2.01959833111295e-05
-4.85231126286763e-06
-3.42796038273864e-05
-1.33292446261394e-05
-4.09049445080565e-05
-3.90965007558226e-06
-1.33635907201007e-05
-2.49986897256695e-05
-2.49678174332601e-05
-2.56780347767902e-05
-2.40432477639938e-05
-2.76976890383176e-05
-5.30131706194112e-05
-4.02797710210974e-06
-4.50354007828588e-05
-5.12983941805212e-05
-3.46420011808945e-05
-3.5325373138197e-05
-4.58950677240342e-05
-2.98915135933836e-05
-2.17747841686832e-05
-2.63396761628071e-05
-7.91359580459413e-06
-4.71536794351075e-05
-2.47729307873091e-05
-1.63505887496526e-05
-2.71943759016336e-05
-8.26545937742604e-06
-1.8367882903611e-05
-2.92585888392509e-05
-1.4469093264192e-05
-1.83427082378593e-05
-3.02492184248061e-05
-3.31010748684496e-05
7.37495183219329e-06
-2.30064933078304e-05
-5.31755381035958e-06
-5.02048836322303e-05
-4.59210906445485e-05
-4.06842315306952e-05
-4.65338005716762e-05
-3.73447403398758e-05
-3.72482074760222e-05
-4.45158152192741e-05
-1.53476939747315e-05
-2.53727333510054e-05
2.64317144628633e-07
-4.1303979599367e-05
-1.79336811062939e-05
-1.91250500315868e-05
-8.45401809235528e-06
-1.06300503452018e-05
-1.50110701342072e-05
-4.70967011875065e-05
-2.6745732147113e-05
-3.11272211344604e-05
-4.55395498857559e-05
6.2644283273201e-06
-1.88987602807614e-05
-4.18292665785126e-05
-4.43235993563611e-05
-4.97925412403546e-05
-5.27157509819139e-05
-1.66952052436645e-05
-2.37610827865974e-05
-2.67257640727698e-05
-2.96713721598827e-05
-2.03237635231818e-05
-3.05431102280717e-05
4.56853018446862e-05
-2.37571040280318e-06
-3.43660965999946e-05
-4.47667517907126e-05
-1.06347893725449e-05
-2.5633891981115e-05
-3.29904074072646e-05
-2.66867305156193e-05
-1.12277231287791e-05
-4.36731952584534e-06
-2.2658537796439e-05
-4.25327872809846e-05
-2.5561823881797e-05
-5.28295327981728e-05
-1.3141155938768e-05
-2.80152534286129e-05
-2.91723874401701e-05
-4.73555040327044e-05
-1.26896377224267e-05
-2.92827514519534e-05
-1.5558902161868e-05
-2.13527072464528e-05
-2.27287080742812e-05
-3.35558586419009e-05
-2.12256377097819e-05
-5.56056661977837e-05
-8.50792958706056e-06
-2.56726479624119e-05
-4.11956675978419e-05
-1.74933202743022e-05
-5.08550543222012e-05
-3.46672267849475e-05
2.87550989416894e-06
-1.72410426160095e-05
-2.19351852723597e-05
-2.20062551955015e-05
-7.74319713745003e-06
-2.10829834541521e-05
-3.57999712859083e-05
-1.07291940637241e-05
-2.35951640744708e-05
-3.63592712550631e-05
-3.53471357441222e-06
-1.15917785764924e-05
-2.90115777435354e-05
-2.84874036936566e-05
-1.94677575246923e-05
-4.258239924372e-05
-5.4880908356715e-06
-3.15084869666436e-05
-2.80168146160283e-05
-4.85989958249525e-05
-3.52310229633519e-05
-2.55394835509967e-06
-1.6272598393324e-05
-2.55291389124463e-05
-1.6213911888286e-05
-4.86140297880251e-05
-1.05524433775274e-05
-5.51506423211821e-06
-4.21188173258005e-05
-5.18635850632214e-05
-3.38093992934348e-05
-4.5875638552272e-05
-1.0093934857195e-05
-1.70055347202439e-05
-4.57407570797214e-05
-3.42463997754405e-05
-1.14279493641445e-05
-5.83065335821316e-05
-3.17059373855776e-05
-3.4869926100232e-05
-2.37358432689409e-05
-5.70393594856134e-05
-1.58674850121527e-05
-3.93813031326304e-05
-2.9564270772304e-05
-3.41976907305302e-05
-3.62386914542796e-05
-3.0663905373717e-05
-4.29478946833877e-05
-1.23261634675865e-05
-4.78252481043541e-05
-2.70310297747952e-05
-4.45077024385658e-05
-1.26177011702345e-05
-4.72433582093362e-06
-3.15510401071178e-05
8.39387616806315e-06
-1.17263414780317e-05
-5.43667513650834e-05
-5.75226710511881e-05
-4.70336112827178e-05
-3.73265161121416e-05
-1.50978754664095e-06
-2.42882595476831e-05
-6.38593231311977e-05
-1.0053503995917e-05
-2.2359069525606e-05
-4.40733282266347e-05
-4.12008538776766e-05
-4.16782099142393e-05
-3.69396418565327e-05
-1.4930808677518e-05
-1.21370550696759e-05
-1.82429612177288e-05
-9.69245381178749e-06
-1.66974676437101e-05
-2.40045952464639e-05
-2.50170954776306e-05
-3.57280062188744e-05
-4.5481215336546e-05
-4.66923968548135e-05
-4.06741042531972e-05
-9.87222322368993e-07
-1.70071378514814e-05
-2.48889340913072e-06
-1.89446702067971e-05
-3.70809334878265e-05
-2.2011534318834e-05
-2.28686858346291e-05
-7.44149726683847e-06
-2.76423237403778e-05
-3.72181416922857e-05
1.21824823819355e-05
-9.65414168606888e-06
-8.42307801629644e-06
-5.56111439742606e-06
-2.49525754957849e-05
-4.60826983980984e-06
-2.74270281815146e-05
-1.42052616094282e-05
2.15340817922797e-05
-4.34113671020542e-05
-7.88039077961345e-06
-4.40741426090612e-05
-3.40291752536828e-05
-3.01173842475066e-05
-1.39754484151564e-05
-5.52971190738797e-05
-8.10777883154954e-06
-1.55816372257099e-05
-1.25102557840307e-05
-3.34159328822266e-05
-3.75201577297069e-05
-2.06493848663015e-05
-4.37047017979107e-05
-4.9428372063125e-05
-5.75821482989821e-05
-7.0055935797863e-06
-5.05615161940595e-05
-4.32389176101051e-05
-4.06951514019144e-05
-3.89231784694986e-06
-2.23118503735632e-05
-1.15515087641214e-05
-4.87738908869741e-05
-1.39218932713196e-05
-7.64753489551908e-05
-1.33135158769631e-05
-5.22385876678048e-05
-2.67277331454276e-05
-2.63278360142343e-05
-1.47886662429379e-05
-2.28798474004836e-05
-1.35316165647953e-05
-4.13874414121286e-05
-7.46045768511016e-06
-3.89479875215195e-05
-1.36871822358186e-05
-4.29280875671477e-05
-2.1985321020068e-05
-2.76631703161813e-05
-2.49043895407845e-05
-5.49894143543955e-06
-4.39593696987699e-05
-2.87725825245757e-05
-5.12534700167475e-06
-5.75279516974686e-05
-1.32473817235388e-05
-3.13852035528862e-05
-1.42517733175369e-06
-1.72699486579175e-05
5.32337583248127e-06
-2.86587779634737e-05
-3.26567689777958e-05
-1.55899979465747e-05
-2.40408341502305e-05
-1.83602921144857e-06
-4.53045002181252e-05
-3.46994073461865e-05
-1.53113888577625e-05
-2.02137431852412e-05
-2.5798033307237e-05
-1.55725203817795e-05
-3.11716455888451e-05
-3.70757045190408e-05
-2.07694956658864e-05
-2.13861023104102e-05
-2.16048961819269e-05
-9.9724086147955e-06
-2.82660033109624e-06
-1.52707036838431e-05
-6.98055820925247e-06
-3.4834930411019e-05
-1.03632509475462e-05
-3.03005728669645e-06
-9.89996526617983e-06
-4.07745785437461e-05
-1.27741165397766e-05
-1.59726731877107e-05
-1.41672135591992e-05
-6.97614058171133e-06
-3.40953154299696e-05
-2.97842976476981e-05
-3.28810567180845e-05
-3.97818383469144e-05
-1.84270723764283e-05
-3.86806133678998e-05
-4.92405388501683e-05
-4.52848565760515e-05
-3.31498192820383e-05
-3.24463760844555e-05
-1.52493643235313e-05
-5.45036484093042e-05
-2.23713095910545e-05
-5.33004553361707e-05
-2.26865672692959e-05
-1.75222610229593e-05
-1.16308993864468e-05
-8.82196096341501e-06
-4.6854193544849e-05
-4.96407927548818e-05
-3.82622070996028e-05
-3.15835859682117e-05
-3.24130647287143e-05
-9.43567755090996e-06
-6.07496573850721e-06
-2.37891374382943e-06
-2.16336762770834e-05
-2.57928725815873e-05
-4.94392237428828e-05
-4.48149443562321e-05
-3.90373230237557e-07
-2.69294291665298e-05
-4.59493593522857e-05
-4.06904042983775e-06
-1.76363189364501e-05
-1.90722602447257e-05
-2.10321219732674e-05
-7.2966888434095e-06
-8.92184538112243e-06
-5.09329828016866e-05
-6.20770032984754e-05
-2.24439003003079e-05
-9.50622400919702e-06
-3.68654308109638e-05
-1.9244782322025e-05
-4.87678689040069e-05
-1.08063698872102e-05
-3.91399846226265e-05
-2.85752298480696e-05
-3.06699298931239e-05
-2.80890662851436e-05
-1.2472480119349e-05
-4.16383548617767e-05
-2.80356032987071e-05
-5.18156971306659e-06
-2.09039748903692e-05
-2.33842119212015e-05
-2.52977856955629e-05
-3.92314887268035e-05
-2.46426568734308e-05
-1.96361857850469e-05
1.07424133232633e-05
-4.48724465180481e-06
-2.37688671063217e-05
-4.270828519016e-05
-2.19976980008969e-05
-2.57432471833368e-05
-7.32422418580049e-06
-2.80014251448293e-05
-1.16557520815273e-05
-1.2732917268906e-05
-1.73309624689792e-05
-1.98415039453924e-05
-2.10100076920873e-05
-3.94931338988322e-05
-1.71509007799975e-05
-3.44375687480556e-05
-1.62260178831003e-05
-3.91574461612038e-05
-4.39078889624068e-05
-3.69872899502172e-05
-2.60216121838281e-05
-2.75461837084951e-05
-1.52341287527471e-05
-5.75180101789462e-05
-2.09009445069948e-05
-1.45993046679717e-05
2.16476591171201e-06
-2.47105353033578e-06
-2.33008805465779e-07
-5.05214865556058e-05
-3.38318202915793e-05
-5.90051621868294e-05
-2.89483021758947e-05
-2.91960217108357e-05
-3.64226824809431e-05
-4.32197160860111e-05
-3.02481350694528e-05
-5.06986309080023e-05
-4.29492665192783e-05
-7.31295669407761e-06
-5.16902435933338e-05
-3.16336604455824e-05
-1.76744219755153e-05
-2.06588389067876e-05
-2.33956723504055e-05
-4.12780525589737e-05
2.0389509090259e-05
-3.68901174823923e-05
-2.23080900610313e-05
-4.66048728590018e-05
-5.92133354111674e-05
-5.02238899917167e-05
-1.91156269747129e-05
-2.56035166106336e-05
-4.23251329579361e-05
-4.51397721115526e-05
-3.57241058442883e-05
-5.02056239553333e-05
-3.78990291922271e-05
-4.89747054748331e-05
-2.96647337397204e-05
-5.80018750302127e-05
-2.84942369438469e-05
-3.28060099407364e-05
-2.00870028001486e-05
-3.05731641875557e-05
-1.94702682229832e-05
-1.47508610091467e-05
-4.08372782450384e-05
-1.78807032973877e-05
-2.90959486666298e-05
-2.20438273099616e-05
-5.8955085913268e-05
-4.45716225169411e-05
-4.54326471706637e-05
-4.19481114065212e-05
-3.49668013097937e-05
-2.26685329670865e-06
-2.03066289583816e-05
-1.44646282424126e-05
-2.57417007239937e-05
-1.9448533915195e-05
-4.67430602979529e-05
-2.15935363938546e-05
-4.75983463917806e-06
-1.67642907672048e-05
-1.7617836193054e-05
-1.37236846724359e-05
-1.5209497195733e-05
-4.39900798715043e-05
-2.87570446925164e-05
-2.96694835913322e-05
-3.13738627050232e-05
-3.14054745161398e-05
-4.2781999188731e-05
-3.14442769751361e-05
-6.23399042937022e-05
-1.03517674636949e-05
-5.18494385367789e-05
-2.36415055401544e-05
-5.30400117248101e-05
-1.9124794340238e-05
-1.17704374552881e-05
-2.71833281447205e-05
-8.00089050052465e-06
-2.33779921273556e-05
-1.89442366448324e-05
-3.98729220419633e-06
-3.44558680376929e-05
-3.13114551820344e-05
-3.34983476048804e-05
-2.47143963574977e-05
-4.59412724624606e-05
-2.76341680540862e-05
-4.15566035207363e-05
-3.3813065808536e-05
-3.34639449054845e-05
-3.90260877108879e-05
-1.86770401622386e-05
-1.68700761555207e-05
-1.77720738265375e-05
-1.88427952233566e-05
-3.24007961817993e-05
-2.15707230480987e-05
-4.99526011907454e-05
-2.12278978320511e-05
-3.72097556330402e-05
-3.33862967046174e-05
-4.76458372326395e-05
-3.48084644432686e-05
-2.54439771146847e-05
-1.96115470893598e-05
-1.42914300119035e-05
-2.06879733494362e-05
-3.3230038667955e-05
-2.86913322194162e-05
-3.00595065659594e-05
-2.35093969841466e-05
-1.48081803168761e-05
-3.30223541668227e-05
-2.90440197066397e-05
-1.12607873112325e-05
-1.97148249162641e-05
-3.11780824290855e-05
-1.01976134580058e-05
1.40679151264399e-05
-2.84086725423236e-05
-3.84680132902661e-05
-2.14235685212589e-05
-4.58554378332376e-05
-3.5778331764747e-05
-2.05454943658232e-05
-3.95654314393735e-05
-1.28434664483295e-05
-2.81899857785894e-05
-5.64772060414599e-05
-1.18162455969845e-05
-1.90166936391762e-05
-2.30833538346369e-05
-3.60769612834485e-05
5.84296524659179e-06
-4.26922458994893e-05
-3.27940932694287e-05
-2.44146718416057e-05
-3.7690609083944e-05
-3.03275462707097e-05
-1.87011134838499e-05
-2.99268489913866e-05
-4.0498362190777e-05
-1.20925492994898e-06
-3.35725589871289e-05
-4.32513764544562e-05
-3.69859097308145e-05
-2.46594613870087e-05
-4.23084070243075e-05
-3.58837420335501e-05
-5.78588724521098e-05
-3.28261759271867e-05
-2.36348819813378e-05
-5.61720504609066e-05
-3.6378380636911e-05
-1.1883158398329e-05
-4.63273424263717e-05
-2.48615285421739e-05
-2.0625563577046e-05
-2.20718693310986e-05
3.81212648517684e-06
-2.14576024866457e-05
-5.27207864391664e-05
1.4155526358765e-06
-4.47839378188467e-05
-4.72310895990031e-05
-1.88916170781781e-05
-3.70583056989286e-06
-3.09425801402724e-05
-3.50840259371464e-05
-2.154697646039e-05
-3.55529974577452e-05
-2.05038012282666e-05
-1.74593732704438e-05
-1.45786694832011e-05
-2.47592213405632e-05
-1.86072069698941e-05
-5.55158801313217e-05
-6.46570484403058e-05
-4.73537171685247e-05
-1.54802802730877e-05
-5.97543092500333e-05
-4.91863299887623e-05
-2.4650804623483e-05
-2.48107583197565e-05
-3.76341131742251e-05
-2.78379383508363e-05
-3.42918185316081e-05
-3.24217950005457e-05
-3.66017984844994e-05
-3.60203933563964e-05
-3.39069567602955e-05
-3.10022324995053e-05
-4.56670505546279e-05
-2.59912627606143e-05
-2.849090843284e-05
1.06658696698144e-05
-4.03163304404642e-05
-2.2654352902016e-05
-2.17670313278529e-05
-5.0153848265906e-05
-2.95257892401275e-05
-5.52712694595209e-05
-1.16378857407172e-05
-3.67223906204727e-05
-3.29604898814376e-05
-1.82777363714374e-07
4.12889716057772e-06
-4.19613516261274e-05
-2.86921902563202e-05
-3.14772460382809e-05
-1.25063986856854e-05
-2.37122930095475e-05
-3.79625246262851e-06
-4.34868300352235e-05
-6.14205962379589e-05
-4.35041203349533e-05
-1.5103829679574e-05
-6.79915733487754e-05
-5.67877396451093e-05
-3.69598625927268e-05
1.3472894060825e-05
-1.37854996401719e-05
-1.66418788882258e-05
-4.50360725159108e-05
-2.58075260185477e-05
-1.11322164391571e-05
-4.79152408723537e-05
8.17835642725682e-06
-3.77585196782199e-05
-4.51396175520163e-05
-2.55249238968475e-05
-2.06641787259845e-05
-9.90152104029576e-07
-2.5952401516772e-07
-1.45553047706885e-05
6.76129433904336e-06
-3.49586813983921e-05
-6.65691969161265e-05
-2.84631661664555e-05
-4.82389079827307e-05
-3.76167520866729e-05
-2.95458030840212e-05
-2.79689560924457e-05
-5.67403901279077e-05
-2.94343202401534e-05
-4.33580692683295e-05
-2.83527393930184e-05
-1.9505408284879e-05
-1.89519092899733e-05
-3.54233533186183e-05
-8.65079855978219e-06
-4.56574348317362e-06
-2.33666225866215e-05
-1.32887069032412e-05
-3.03333225928103e-05
-1.01690298377263e-05
-3.39048788362665e-05
-2.90596870326971e-05
-4.14525736726139e-05
-3.03911800575606e-05
-1.72010218769165e-05
-3.48578465431203e-05
-4.24146194687282e-05
-3.43917462524668e-05
-2.79833799786512e-05
-4.37468456457094e-05
-4.14577902834449e-05
-2.23043735989811e-05
-5.46642321504443e-05
-4.4098900759675e-05
-5.37827662462602e-05
-2.2204385431176e-05
-2.27080090839834e-05
-2.0367012987594e-05
-3.14491494204805e-05
-1.31034636145698e-05
-1.68168572691228e-05
-1.5002717143736e-05
-2.39034817210321e-05
-2.69934817664898e-05
-2.15359787589389e-05
-1.60496126095518e-05
-3.55509135169587e-05
-2.82291407530082e-05
-4.13248263777227e-05
-6.57991850909458e-05
-2.76239394790315e-05
-5.59966117778506e-05
-1.75173949294771e-05
-1.72321475337351e-05
-1.93664371332716e-05
-2.75914942134062e-05
-2.90311946408226e-05
-1.98242781437014e-06
-2.10368345398595e-05
-3.9641836615837e-05
-6.47433373691755e-06
-2.44106183905927e-05
-2.48765690750348e-05
-2.97820437335286e-05
-4.51684374889389e-05
-6.29214663938741e-07
-4.47607935202693e-05
-2.4769510409287e-05
-9.51406003240207e-06
-2.60272510251209e-05
-2.50743313976028e-05
-3.97128619237706e-05
-1.49476135247422e-05
-3.72188966845399e-06
2.26778517159212e-05
-1.69937423606177e-05
-1.0041438702564e-05
-6.92902962683717e-05
-4.39533218261814e-05
-1.97188730708978e-05
-2.72586485432237e-05
-3.50714055520615e-05
-2.85115738262086e-05
-1.69571821342165e-05
-2.93825327843779e-05
-3.27159692308684e-05
-2.0615837065639e-05
-1.08581985268461e-05
-4.39479324179167e-05
-1.60313113933466e-05
2.64544407132108e-06
-4.50089294189024e-05
-4.25357290907627e-05
-3.71635990405915e-05
-3.27203602664401e-05
1.39214824435391e-06
-4.42486089846515e-05
-3.24546353434628e-05
-4.59549940008986e-05
-3.93162184377618e-05
3.41951007965214e-06
-3.03647764129801e-05
-3.27463462479918e-05
-2.31232424468768e-05
-3.22368325272915e-05
-9.20675085031266e-06
-5.40378015519918e-05
-4.19251294834844e-05
-5.81538864835092e-05
-1.56945145379953e-05
-9.85305877910439e-06
-5.27609768633967e-05
-3.54325343693049e-05
-2.26804627199142e-06
1.78155086497525e-07
-3.15367186361066e-05
-2.40540362184905e-05
-2.47901136997521e-05
-3.00331542520209e-05
5.44684486808057e-06
-3.55878598992698e-05
-3.89903205248838e-05
-1.91159264092961e-05
-2.93426106576594e-05
-3.48204966880685e-05
-3.80339427534083e-05
-2.07367849461533e-05
-4.33145705158409e-05
-1.1914719812628e-05
-4.51357043840619e-05
-2.43819661238946e-05
-3.70250666565965e-05
-2.64270971970529e-05
-2.97763860240069e-05
-8.72003181899919e-06
-3.03516607067346e-05
-3.24078130111895e-05
-1.01611530960574e-05
-2.05301142223123e-05
-2.13493969823125e-05
-3.56673096293014e-05
-3.8300976077846e-05
-7.23503990039446e-06
2.17399285153365e-05
-2.94115913928224e-05
-5.17684405337824e-05
-5.65421803503783e-05
-8.16192973821157e-06
-2.96119482203862e-05
-3.13859608295926e-05
3.54825718802427e-06
-1.75516998097669e-05
-3.35549931005401e-05
-5.80365265191613e-05
-3.7344013716993e-05
-8.79681155224409e-06
-2.68665341569478e-05
-3.46244338938823e-05
-1.26989107441846e-05
-2.05379836313735e-06
-3.88554848751092e-05
-3.0253657324518e-05
-8.58968888564227e-06
-3.54849275308388e-05
-3.05476338405506e-06
-2.89628422910264e-05
-5.73286069885206e-05
-3.24773727477123e-05
-5.17932357809056e-05
-4.93548410403716e-05
-4.94528281550919e-05
-3.49780903536491e-05
-1.04627980779446e-05
4.73467212877936e-06
-4.06074999192266e-05
-6.50031139119607e-05
-6.5088163222843e-05
-4.03036157480971e-05
-3.48755257957304e-05
-4.35307420512222e-05
-3.34112230243394e-05
-1.96032244777075e-05
-6.65036547765214e-06
-3.03793882784849e-05
-5.94487288768538e-05
-1.98354077590715e-05
-1.17137653474917e-05
-4.05508496049795e-05
-4.08884131689302e-05
-3.96573617201504e-05
-5.69519173154402e-05
-2.75112423092746e-05
1.7127628822751e-05
-3.26113313152199e-05
-6.5810658173534e-07
-1.19444977209076e-05
-4.02687758844282e-05
-3.30487844340682e-05
-3.05573971077106e-05
-3.84116167566367e-05
-2.33614795946773e-05
-3.50953595631316e-05
-4.02556375698914e-05
-5.58604539677686e-05
-2.39172754177936e-05
-1.69105877726415e-05
-3.3562203480308e-05
-4.06610166506822e-05
-2.10962911802622e-05
-2.82595821973949e-05
-1.31538395454554e-05
-4.63298954257281e-05
-3.17399495562401e-05
-2.12556357071508e-05
-5.59384989545508e-07
-2.63076860555995e-05
-9.04614953259749e-06
-2.75741775307182e-05
1.81515225879017e-05
-1.95258279188904e-05
-1.43244458611043e-05
-5.33833167303063e-05
-4.37455647702705e-05
-6.82897129937948e-05
-2.66251780979483e-06
-4.35316045983323e-05
-4.70600979302046e-05
4.25577316217701e-06
-2.43489134720955e-05
-2.19473882775961e-05
-3.49814350886661e-05
1.84706023625526e-05
-3.88755322182486e-05
-5.46068951000069e-05
-2.73689147235934e-05
-2.20198162576355e-05
-5.17680260765206e-06
-3.98230497800455e-05
-3.39507582556263e-05
-6.04878313269611e-05
-2.59797111102099e-05
-5.02020344449871e-05
-2.978202976688e-05
5.33287199873315e-06
-1.41748511439142e-05
-3.63654444305187e-05
-1.98979798689487e-05
1.65096740798123e-06
-7.02516475998502e-05
-1.44131207331708e-05
-2.02765861202689e-05
-4.30363989892566e-05
-1.81404080512731e-05
-3.39348082936227e-05
-2.34005563921577e-05
-5.18864618993068e-05
-2.58311265695313e-05
-2.58010081110223e-05
-2.56672799315257e-05
-5.18125492989433e-05
-1.87479473391421e-05
-5.32998804340386e-05
-3.90350012147888e-05
-5.12663624440377e-05
-3.08080735390019e-05
-3.57537391213412e-05
-4.57193072540622e-06
-3.66834237417269e-05
-1.57581587335474e-05
-4.28784662005038e-05
-4.9216214115626e-05
-1.34553717787073e-05
-1.47306601291348e-05
-2.62391171206311e-05
-2.39724457648978e-05
1.26145512191248e-05
-4.51591760548997e-05
-2.78566714980359e-05
-5.28175028050706e-06
-3.2008140695204e-05
-1.81902128161063e-05
7.73228572597055e-06
-3.05751145217416e-05
-3.54553904059729e-05
-3.08272785678836e-05
-2.95943227293568e-06
-1.31929614662096e-05
-2.7348384995302e-05
-3.50008907015599e-05
-9.25236341406585e-06
-4.26543707667879e-05
-6.37337656880913e-06
-5.35124229873453e-05
-4.2082817093195e-05
-1.61062012255729e-05
-6.69536289597781e-06
-1.64816260266819e-05
-3.5989979912502e-05
-2.8375300149507e-05
-3.55082655327725e-05
-2.19400080576704e-05
-2.93670954867436e-05
-9.57570407215543e-06
-3.58603562813021e-05
-2.21539822313478e-05
-1.30394745735694e-05
-4.42183542969792e-05
-3.63683307508895e-05
-2.41434295556073e-05
-4.06394357904536e-07
-1.5710484261999e-05
-4.52156806845782e-05
-4.90054398249332e-05
-3.39096747404488e-05
-2.70861936282984e-05
-5.01381395034635e-05
-3.61771504776553e-05
-1.3101076023318e-05
-4.99347439279334e-05
-5.10100867306225e-05
-3.65014010592823e-05
-2.94442082212432e-05
-2.71407629181548e-05
-2.9581575586627e-05
-2.1099878709304e-05
-3.55061307341765e-05
-2.20680397001497e-05
-1.74366351710721e-05
-4.50905044003119e-05
-2.88172041321028e-05
-4.3980030036267e-05
-5.2614455089382e-05
-1.90486293419253e-05
-1.46985166551137e-05
-1.05381708084352e-05
-4.35027389802736e-05
-2.43499509291834e-05
-1.90806028539485e-05
-2.76043289229791e-05
-2.07300662021693e-05
-3.09831738467033e-05
-7.13343972651711e-06
-3.08092160389958e-05
-4.50899375628468e-05
-1.43837056041875e-05
-2.08772576974053e-05
-5.32451044884219e-05
-4.53892141028064e-05
-1.27667620077872e-05
-4.79161178279117e-05
-5.10553043878136e-05
-4.4539956304626e-05
-2.54888007437866e-05
-2.25913441396389e-05
-5.01260810870196e-05
-9.6931698366934e-06
1.50037862821135e-05
-1.75432780123009e-07
-3.74592551508443e-05
-1.39096984099692e-05
-2.8391958596821e-05
-2.29794293641641e-05
-2.97039544415575e-05
-3.60701262845206e-05
-5.77476898361591e-06
-1.94288193559914e-05
-2.36986157029411e-05
-2.14021188566033e-05
8.02015180789172e-07
-6.73334138538625e-05
-2.63972029207046e-05
-1.58383199252904e-05
-1.82825620298038e-05
-2.15902568203172e-05
-2.37196140697812e-05
-3.23414732491389e-05
-1.05147863157908e-05
-3.80364075105106e-05
-3.56041334804458e-05
-6.84359690648414e-06
-3.31994035097371e-05
-1.94244883525059e-05
-1.74285461029638e-05
-2.35118568809812e-05
-1.46224377065616e-05
-2.57536154454432e-05
-1.15964403013565e-05
-3.53236859980525e-05
-2.16834727010742e-05
-2.11322722767169e-05
-3.84658550103426e-06
-4.03764254720849e-05
-4.84761026768563e-05
5.13164409429438e-06
-4.26511266307955e-05
-1.54033160416921e-05
-2.98514041190713e-05
-2.76688811775455e-05
-2.87645341755612e-07
-3.30331310323478e-05
-1.76348960346908e-05
-2.07688570887574e-05
-5.12582500727633e-05
-3.61897532601426e-05
-5.01976121774687e-05
-9.06058943856653e-06
-5.25798964590858e-05
-3.04868127479366e-05
-3.37049319350051e-05
-3.57566612684641e-05
-3.95284761849723e-05
-2.17397658487634e-05
-3.96778507425231e-05
-5.01055789682371e-05
-5.08384827874194e-05
7.49601927172876e-06
-5.68477787596282e-05
-6.4434072011736e-05
-2.10074813800203e-05
-3.60775404024564e-05
2.16547068643487e-06
-4.71575047694996e-05
-1.69812354169204e-06
-2.8846470360563e-05
-2.75738059462125e-05
-2.56468517164908e-05
-3.70456521886713e-05
-2.6633779057343e-05
-4.40871731055422e-05
-4.43660737061923e-05
-5.38123156563488e-06
-5.1207418341219e-06
-2.29558371632754e-05
-4.74943931216627e-05
-2.65109577027872e-05
-1.3699429367577e-05
-3.64157341597086e-05
-5.28903653871112e-05
-1.43853418145637e-05
-4.35034819962749e-05
-2.64263435821948e-05
-2.07964538853418e-05
-4.86673761982779e-05
-2.00762990672108e-05
-6.45047090763984e-05
-2.24449583537746e-05
-1.38045666158344e-05
-3.61502251078391e-05
-2.35028298303144e-05
-1.79647433043363e-05
-1.58278615299193e-05
-4.97286516761821e-05
-3.35810632527376e-05
-4.07949682105651e-05
-1.89687888542269e-05
3.81276796217992e-06
-2.1166894021081e-05
-1.83922625808096e-05
-1.90897020589758e-05
-2.84089282440514e-05
-3.60074556056428e-05
-2.74627928155859e-05
-2.87621165481683e-05
-2.34351785290071e-05
-3.35910246538038e-05
-1.89884679071575e-05
-1.48150192438816e-05
-2.66259057270898e-05
-2.60778657154534e-05
-4.56108146905307e-05
1.75015609839228e-06
-1.42637729310422e-05
-2.1811382408472e-06
-3.88457330004676e-05
-3.40512430044525e-05
-1.04099772853141e-05
-6.11980786843528e-05
-2.28196929897061e-05
-3.40734066709898e-05
-3.43982843774624e-05
-1.48470693516267e-05
-1.23776035500097e-05
-3.77383944080033e-05
-2.41872582771731e-07
3.08673830190115e-06
-2.52934391103966e-05
-3.62005521549652e-05
-1.05617131015671e-05
-8.87290075170759e-06
-1.02438996412589e-05
-5.8584718858721e-05
-1.5366613857788e-05
5.98779554601551e-06
-4.60985296425217e-05
-2.7652012629021e-05
-2.40521455189708e-05
3.72856001901803e-07
-2.16483003639535e-06
-3.90275399953153e-05
-2.86359046999902e-05
-3.01180906343571e-05
-3.07149453596693e-05
-1.44196161695691e-05
-3.22377977530824e-05
-5.32101395279443e-05
-1.34340317875181e-05
-3.09658232934518e-05
-1.4087019129817e-05
-3.34049522919866e-05
-2.71767940164673e-07
-1.70319751734269e-07
-1.2322962201887e-05
-4.16135635258024e-05
-3.59733507213871e-05
-4.85520800550719e-07
-4.6525394109655e-05
9.87742567083325e-06
-1.16771236096538e-05
-2.21671158085039e-05
-5.08893936142687e-05
-2.73536428288523e-05
-3.30676066932042e-05
-2.37057547923835e-05
-3.91801618376229e-05
-2.28517087415348e-05
5.06421027872511e-06
-3.33546850923589e-05
-4.1764980794819e-05
-2.18808192961959e-05
-5.45309037640607e-05
-3.4120814887329e-05
-4.36193070544451e-05
-5.93758234177836e-07
-5.44677294863602e-06
-6.44335976797709e-06
-5.27498985001409e-05
-2.51596975390401e-05
-3.34525459585338e-05
-1.36688257914085e-05
-2.78684961539261e-05
-1.73233056520126e-05
-4.18828456923314e-07
-3.65220563640477e-05
-1.22927972152346e-05
-2.12534230868969e-05
-2.56642933829538e-05
-3.13633459492269e-05
-7.35582383110699e-05
-2.06492001071727e-05
-2.35300844842143e-05
-4.69269392015591e-05
-3.72032822177581e-05
-4.5523110250459e-05
-5.23978965152005e-05
-2.20144055373051e-05
-4.46317320722628e-05
-3.69605188084047e-05
-4.64635005097857e-06
-2.6068697360797e-05
-4.10242085496503e-05
-1.04664780473355e-05
-6.82370577676546e-05
-2.00855236588322e-05
-3.73622798485154e-05
-6.92650173393561e-05
-5.25781297467571e-06
-5.4563057918398e-05
-2.03958965307455e-05
-2.13277136316011e-05
-2.63760007231582e-05
-2.58612850748214e-05
-3.02402961730802e-05
-2.18892862000409e-05
-1.97596860484707e-05
-2.77134997576666e-05
-3.60672273030287e-05
-3.79067355020146e-05
1.0461075709678e-05
-1.052536102802e-05
-8.05461999408564e-06
-4.62496763745177e-05
-5.93774178727729e-05
-1.58826919694336e-05
-1.94974930485484e-05
-2.96486543724131e-05
-4.75084506062627e-05
-6.3915085105503e-05
-3.48101275784931e-05
-1.01887699042525e-05
-2.93774710673425e-05
1.19766131087411e-07
-1.08223236831539e-05
2.18386534338225e-05
-4.52919828675837e-05
-4.17715022326899e-05
-2.96496002822205e-05
-1.44898177185209e-05
-6.23024173453808e-06
-8.49723781428584e-06
-3.34349176475424e-05
-1.99309749330815e-05
-2.08736495927852e-05
-1.78970369072677e-05
-1.98416310742147e-05
-2.8376668802583e-05
-2.72179033643121e-05
-1.03721054915822e-05
-2.86715073916101e-05
-2.10345314767305e-05
-1.68504244588575e-05
-6.69967905163281e-05
-3.95789765819734e-05
-1.95711437557682e-05
-2.52358731963148e-05
-4.55742850485479e-05
-2.96680259783977e-05
-3.08351587565812e-05
-5.17717909477195e-07
-1.60888238186675e-05
-1.0982002207074e-05
-2.81165323103116e-05
-4.44058317745257e-05
-6.81287340711492e-05
-2.30821890608926e-05
-1.47922172139859e-05
-4.16578156411756e-05
-6.71156390689634e-05
-1.57346377446101e-05
-5.18870880807806e-05
-5.02071264298759e-05
-3.99875997688335e-05
-2.61780316945186e-05
-4.66047757368568e-05
-4.9833454686804e-05
-1.67848789349781e-05
1.1459832672059e-05
-3.75456823147975e-05
-1.88345988206704e-05
-4.71265967887341e-06
-2.76874275347706e-05
-1.57631740244518e-05
-2.96209062692342e-05
-5.08906873949574e-05
-4.80527220352246e-05
-3.94449280563336e-05
-4.43938263419389e-05
-8.72558804878224e-06
-2.16953281308034e-05
-3.16588361988914e-05
-2.65491032512024e-05
-1.0374564711168e-05
-2.50851103309866e-05
-4.90476761902619e-05
-2.20082376617689e-05
-2.06893604998442e-05
-5.89066979298719e-06
-2.69054109129968e-05
-3.023169169517e-05
-3.68984961689303e-05
-4.15654530840789e-05
-1.44636178742546e-05
-3.12416218417169e-05
-2.67959251129268e-05
-3.85179249184698e-05
-3.82707912760511e-05
-3.53251407473245e-05
-4.32270692148645e-05
-3.050796709437e-05
-3.33877514183989e-05
-2.65724571111058e-05
-4.65229492132885e-05
-1.35297790827781e-05
-4.03310592384411e-05
-8.1753235705144e-06
-5.17197671752479e-05
-4.15665682210677e-05
-5.12246144960741e-05
-6.72645235922764e-06
-1.95773347474268e-05
-4.80782185172464e-05
-2.10216779098611e-05
-2.1036946013016e-05
-3.59076130389258e-05
-1.94300034524388e-05
-3.45445627229002e-05
2.19150882731571e-06
-2.39980422122944e-05
-3.52200305744074e-05
-2.28951481870718e-05
-4.4141750140035e-05
1.62873182158124e-05
-4.40271739892656e-05
-5.09489486545029e-05
-2.13084329946905e-05
-3.02853445644068e-05
-3.9344865271329e-05
-2.21084572602954e-05
-9.85129733247041e-06
-1.41878382635931e-05
-4.14708970549799e-05
-3.73054430693594e-05
-2.92305162693491e-05
-2.6686827111289e-05
-1.79037424035571e-05
-3.55913569080637e-05
-2.17423997104488e-05
-2.19929576516106e-05
-2.10915271292303e-05
-2.33213141070574e-06
-2.6973217504279e-05
-2.15911367812716e-05
-3.65133281435277e-05
-1.20525181945379e-05
-5.07850903599591e-05
-1.53223991383622e-05
-7.66569012532929e-06
-8.1289988522243e-06
-1.9304329882722e-05
-2.46119186252335e-05
-4.02466398842009e-05
-3.95465781694488e-05
-3.41061646223744e-05
-4.89108976447846e-05
-4.16608674233366e-05
-1.37435042901536e-05
-1.34993285124231e-05
-1.38289889062029e-05
-4.38769428227227e-05
-3.17686057802758e-05
-4.01272541013129e-05
-1.65622080722694e-05
-4.30504975987911e-05
-4.45402489783978e-05
-3.21688444404426e-05
7.9976560045093e-06
-5.54572554789062e-05
-2.83557967016029e-05
-1.85432790202411e-05
-2.92366817425221e-05
-3.44709962150355e-05
-1.20266779920257e-05
-2.88602772581771e-05
-1.90547962886795e-05
-2.91604223465856e-05
-9.23120744090768e-06
-3.3161213659315e-05
-9.12937749284988e-06
-6.34691176013908e-05
-5.48248416486231e-05
-3.29301906490994e-05
-3.67175165279438e-05
-1.3928294265575e-05
-3.71584803926818e-05
-5.27256854234572e-06
-2.12215168717356e-05
-5.39051506519208e-05
-1.57066383861969e-05
-5.80267823394857e-05
-2.64000289788487e-05
-2.40483686741085e-05
-1.48969798292526e-05
-2.5347109521627e-05
-1.99263167442943e-05
-7.91834612575206e-06
-2.24541447272897e-05
-3.28814397100454e-05
-4.23955286632676e-05
-6.89547768770983e-06
-2.99068558997109e-05
-5.18799716936933e-06
-4.09278601578539e-05
-3.74530915699029e-05
-3.41156062358469e-05
-2.13579697142128e-05
-3.34506584243338e-05
-3.54569482454403e-05
-1.91498460175173e-06
-1.67451448294037e-05
-3.39276593696445e-05
-3.29799055042536e-05
-7.63373821914299e-06
-1.40907953068452e-05
-2.23839436630224e-07
-2.8486984543534e-05
-3.49937693388286e-05
-1.28875288739622e-05
-2.00051650683596e-05
-2.65319881415571e-05
-5.48967316249681e-06
-1.97003143210748e-05
-4.72109247806569e-05
-3.51655199992651e-05
-2.31555071878894e-05
-1.11877671392081e-05
-2.98104892291259e-05
-4.5140556793502e-05
-2.74577497175067e-05
-1.34615295833687e-05
-4.95069719908238e-05
-1.83820404559561e-05
-5.07132559467552e-05
-2.78562594211621e-05
-7.16375379833683e-05
-4.1962197984726e-05
4.88238059639344e-06
-2.48250814243172e-05
-2.57554562448741e-05
-4.32923185479638e-05
-2.04722372082663e-05
-2.46872645759772e-05
-3.00650392997357e-05
-2.00257179857613e-06
-3.37736846781892e-05
-3.74531013895447e-05
-4.53994291813582e-05
-3.88935617309256e-05
-4.36120872634898e-05
-5.56827683729277e-05
2.0831949973213e-06
-3.6505637038029e-05
-3.84149588170004e-05
-1.57144432681482e-05
-6.74153730815511e-06
-7.24915057160909e-05
-3.55043010378774e-05
-7.85764865072755e-06
-6.1857833998521e-05
-2.34293935607053e-05
-1.18577789819344e-05
-6.96097101106948e-05
-2.0769140205289e-05
-3.7796973668543e-05
-3.76940947450739e-05
-4.86761919278791e-05
-3.60628279710123e-05
5.23572144023431e-06
-4.20110609316864e-05
-2.64475061940559e-05
-4.75179760962492e-06
-1.54015722586204e-05
-4.48687951211173e-05
-1.85591595093161e-05
-2.17466558216518e-05
-4.32510144835115e-05
-1.82147139714099e-05
-3.86268197524627e-05
-3.25970582323777e-05
3.13475693303146e-06
-6.00220229912322e-06
-6.34187175513614e-05
3.43415139468601e-06
-8.31032965306629e-06
-3.79992170828614e-05
-8.27670029240998e-06
-1.1398652563985e-05
-4.70345606319824e-05
-1.47349854695078e-05
-5.28704917420849e-06
-8.88626314512165e-06
-1.89693808328843e-05
-5.06434802329838e-05
-3.13883899643486e-05
-1.78445040763603e-05
-1.78670603331721e-05
-3.24455770349264e-05
-2.55143028424212e-05
-1.57117853516097e-05
-5.46749231399813e-05
-4.38440680723134e-06
-2.72414493642594e-05
-4.12204781725694e-05
-1.50427326763977e-06
-3.24698578148953e-05
-3.42365278803141e-05
-1.9529271795366e-05
-4.34480997429588e-05
-2.09124784835092e-05
-4.54407221227027e-05
-3.16089943840177e-05
-3.99454888877465e-05
-7.60240541606924e-05
-7.08839509332112e-06
1.08590571126697e-07
-8.34877807154325e-06
-2.78961072639353e-05
-3.41613013041598e-05
-1.95557721051319e-05
-2.25134633856236e-05
-2.22352116795299e-05
-3.53511240650185e-05
-4.95886871377565e-06
-4.34193443387057e-05
-2.61070399800877e-05
-4.32917767795835e-05
-1.25902865529887e-05
-1.17041898160371e-05
-5.85924554462783e-05
-1.03337805643052e-05
-1.5246323497181e-05
-3.42152257387665e-05
-5.31205456634766e-05
-4.06759793495532e-05
-6.09267793785069e-05
-1.30917531334978e-05
-6.4604125537502e-05
-1.51131131743683e-05
-3.23504238166234e-05
-4.75131815476869e-05
-1.29188505968619e-05
-4.29563286932006e-05
-3.43949014974211e-05
-4.29126611429893e-05
-2.91719993214398e-05
-3.79193596986285e-05
-1.9474530272869e-05
-5.99734737350094e-05
-4.04259953437837e-05
-1.83408768787246e-05
-2.45237162561335e-05
-3.68555498630667e-05
-3.05032715879507e-05
-5.09914111891903e-05
-4.58894667314295e-05
-2.07757806172471e-05
-3.41650427699944e-05
-1.18768610139521e-05
-6.07239892206576e-05
-4.40858711813384e-05
-3.50923190848969e-05
-1.47991160275326e-05
-3.52101483474884e-05
-5.43051208901736e-05
-3.57317937303465e-05
-4.40806432659072e-05
-1.16307918054812e-05
-2.71469007847348e-05
-1.47424846342557e-05
-3.96154598417174e-05
-3.55093561033879e-05
-2.58938908649635e-06
-3.15407161475195e-05
-1.45244418378585e-05
-2.28850443894502e-05
-1.91129776007952e-05
-2.16499424625958e-05
-1.45219001211579e-05
-4.50685673955567e-05
-3.2829913099572e-05
-5.83267115171446e-05
-3.12832958633086e-05
-4.88303962698942e-05
-2.86254473209059e-05
-2.78764431550689e-05
-1.75498930628702e-06
-6.56963506268016e-05
-3.84844690659696e-05
-1.00316596127134e-05
-4.04661411416791e-05
-3.02836038159383e-05
-7.09749473966453e-05
-2.7097220267543e-05
-3.3993321959006e-05
-3.8982681309493e-05
-1.6476201254129e-05
-2.2457339025444e-05
-1.35228386109973e-05
-3.22969836528668e-05
-2.58011616728493e-05
1.00791246575432e-05
-2.61277431137885e-05
-3.21327393882147e-05
-4.79169402862948e-05
-1.23548623520591e-05
-1.66616310414968e-05
-4.46510535929712e-05
-6.67853410795408e-05
-3.50620284859474e-05
-1.87523769642945e-05
-1.67079414429052e-05
-2.99834510448324e-05
-7.17827037320626e-05
-9.90205006776729e-06
2.54905610875069e-06
-3.559257839286e-05
-2.58192132397667e-05
3.55940971184539e-06
-5.0558241906982e-05
-3.90454182131669e-05
-1.73331599425758e-05
-4.03737868965656e-05
-3.5247941039484e-05
-1.17618201580565e-05
-3.14505452141538e-05
-3.58265788143644e-05
-2.51131745635122e-05
-2.7929235545534e-05
-4.26302289161188e-05
-4.94376886823757e-05
-3.88272480224759e-05
-5.3528243222731e-05
-2.71151663766331e-05
-5.99862641916277e-05
-3.92921711730556e-05
-4.4640083753143e-05
-2.55799775709089e-05
-1.76601988915777e-05
-4.18819889961763e-06
-5.41704799869675e-05
-5.34950708567456e-05
-4.36355076767701e-06
-1.73798855984983e-05
-2.16739478974132e-05
-7.81155707602271e-06
-2.20285511191363e-05
-2.46251055755917e-05
-2.09558989569436e-05
-1.5776197818144e-05
-5.35089425206581e-05
-2.79043262302826e-05
-2.47193654811477e-06
-2.74780009166654e-05
-2.70401171557793e-05
-3.08585381342807e-05
-1.14692727737572e-05
-6.64480675677737e-05
-3.81418730376763e-05
-2.30266583284062e-05
-3.83884497831358e-05
-3.26780130583839e-05
-3.45944423560767e-05
-1.33756353934755e-05
-3.45618847349492e-05
-2.01195018905295e-05
-1.02898822366897e-05
-3.71382434958589e-05
-3.58421980337071e-05
-1.34853456891977e-05
-1.13374566074148e-05
-4.92836646227835e-05
-1.24899223661109e-05
-4.13191985479629e-05
-3.64067641675116e-05
-4.60037416428111e-05
-1.57709278173967e-05
-3.16418260367838e-05
-9.82771880239834e-06
-4.92425077170639e-05
-4.04134713689295e-05
-4.05386994318595e-05
-3.18117357710628e-05
-4.81184428207602e-05
-2.08218731270516e-05
-3.44525343907363e-05
-4.83996852100738e-05
-5.9559239929389e-06
-1.91903371884406e-05
-1.94889982727412e-05
-2.39418570183756e-05
-4.64527402011393e-05
-3.91109714166307e-05
9.83912678032383e-07
-2.78685713572794e-05
-4.17037955870555e-05
-4.01081514186675e-05
-1.37586957723845e-05
-8.78044329469369e-06
-5.13352653222919e-05
-1.97720888435467e-05
-2.16936794910714e-05
-2.33489917109462e-05
-5.10169734653211e-06
-1.17511151218487e-05
-2.4675457027738e-05
-5.11414496689779e-05
1.58066747573061e-06
-1.9945359634288e-05
-2.69376968012295e-05
-3.31886457337662e-05
-1.23763545072414e-05
-2.25344840141094e-05
-2.57475395030117e-05
-4.02818786281278e-05
-3.17848250998e-05
-4.91188831994966e-05
-1.94011645573181e-05
-3.52399075210087e-05
-2.68141338069079e-05
-3.71795984423349e-05
-2.86305186919021e-05
-2.33309075055077e-05
1.1523290066499e-05
-2.88909859786535e-05
8.06498458226796e-06
-3.01664965162196e-05
-3.77771937346566e-06
-1.63810919730448e-05
-1.46654130726709e-05
-6.40103952262007e-06
-1.8468633946263e-05
-4.59066033170168e-05
-1.8253845744562e-05
-1.53932620343775e-05
-2.76711801391983e-05
-3.94235702090633e-05
-2.43065957592874e-05
-8.41345110725146e-06
4.74255792677001e-06
-2.15306332891429e-05
6.02443461627893e-06
-4.66637379630257e-05
-3.5679448340271e-05
-3.39305054489662e-05
-3.06616671670094e-05
-2.31195863358223e-05
-4.96409967213624e-05
-2.49464549694757e-05
-4.93640088672472e-05
-3.20951018997388e-05
-4.73213302080121e-07
-4.15585155074496e-05
-3.31716125388744e-05
-1.67620135633367e-05
-4.00827131361092e-05
-6.67261916090783e-05
-4.63540229277803e-05
-1.68777602941221e-05
-3.01048256382551e-05
-5.30343064471742e-05
-3.6512192172688e-05
-2.65130190099301e-05
-4.27117889868519e-05
-3.2204975278733e-05
-3.12082022815776e-05
-3.69350522479144e-05
-2.94799549002748e-05
-3.23054927851307e-05
-3.77422044763927e-05
-3.86354281406592e-05
-2.95275181234397e-05
-1.81498519097069e-05
-5.00983038908102e-05
-1.5754409465733e-05
-3.62040683287901e-05
-3.82612261114327e-05
-2.3157513619215e-05
-2.24891448814309e-05
-1.69987476826175e-05
-2.62340186666839e-05
-2.89745118638487e-05
-4.72914055381751e-05
-2.09151471101689e-05
-1.84677623217846e-05
-9.34570485836865e-06
-9.01422319635165e-06
-1.95104369711953e-05
-3.33271957280127e-05
-1.18835359358349e-05
-4.08965791280245e-05
-2.48812812524426e-05
-9.43208344653037e-07
-2.10168998942534e-05
-3.19482291077003e-05
-2.83356144705861e-05
-2.02925186649298e-05
-1.98014302701921e-06
-2.92560885390511e-05
-4.16232766465166e-05
-3.99522806553177e-05
-8.9435102015705e-06
-1.56769702991027e-05
-1.97939767622465e-05
-2.4760881332237e-05
-4.60213046177747e-05
-2.39236562053591e-05
-2.35750599270332e-05
-7.95350100310217e-06
-2.93670654157406e-05
-2.3738413356205e-05
-1.51224675624063e-05
-6.72853541226721e-05
-1.01879722060279e-05
-1.07641874340283e-05
-2.93009590022252e-05
-5.32509213943038e-05
-2.06442636333427e-05
-3.85383024729315e-05
-2.84806277658616e-05
-2.71563364656307e-05
-1.69940542588275e-05
-2.32905574591373e-05
-5.53198585245463e-07
-2.07890521449455e-05
-5.55189384727176e-06
-4.04653359325196e-05
-4.63590813803119e-05
-4.62096298561401e-05
-3.57027930254577e-05
-2.70913743147029e-05
-3.13779736585528e-05
-2.88864317574988e-05
-4.2308735695424e-05
-5.82734517178623e-05
-3.02632338016591e-05
-1.46529493275428e-05
-2.90815357334082e-05
-5.50617710001376e-05
-1.57415333916726e-05
-3.21317742855533e-05
-7.77702415678866e-06
-2.51377570632214e-05
-2.41662611981773e-05
-1.92134832580307e-05
-2.45941916637464e-05
-1.1435884353021e-05
-1.3553806213426e-05
-1.04706656553373e-05
-1.10020142369597e-05
-4.45775964916281e-05
-4.05260553070159e-05
-1.84984790300628e-05
-4.34424630613383e-05
-3.16031389055843e-05
-1.90975828466447e-05
-3.86859784942639e-05
-2.21832801927659e-05
-5.98755961050298e-06
-3.90996630901579e-05
-3.54294266278861e-05
-5.75018899126141e-05
-2.25217247429831e-05
-2.8511441433991e-05
-2.04748204193915e-05
-2.71290024239196e-05
-3.88505574805735e-05
-3.90218852944656e-05
-2.90390557936067e-05
-2.34165306979683e-05
-2.08676112206993e-05
-1.52486163871649e-05
-2.29315504727194e-05
-2.64328603539503e-05
-2.75142533581908e-05
-5.95562506316795e-05
-1.75794804159862e-05
-4.36064870433533e-05
-3.56980650660247e-05
-1.94888317571609e-05
-3.29619186701957e-05
-2.26838716361621e-05
-2.90380301175292e-05
-3.70563927972715e-05
-2.83165047388103e-05
-1.99998065431546e-05
-4.41048036946039e-05
-4.18615908473875e-05
-1.48705248356333e-05
-2.00215191411573e-05
-2.98943494434153e-05
-5.512729333847e-05
-5.13363946536474e-05
-2.61443165082257e-05
-4.38985757321208e-05
-1.09733245003477e-05
-4.61155671711121e-05
-2.76777000162274e-05
-1.44463393963596e-05
-1.60759942176234e-05
-3.01297011951636e-05
-3.24977605378742e-05
-1.93320062450515e-05
-1.71618312899778e-05
-2.90034467685482e-05
-1.15380257662647e-05
-3.84643640265608e-05
-3.3745250695043e-05
-3.51876132942946e-05
-1.33656529134588e-05
-3.93736313988285e-05
-2.02562474240614e-05
-2.64016471837862e-05
-8.6501923402136e-06
-4.6996973372159e-05
-3.83744726983939e-05
-2.57342671753692e-05
-1.88179419816832e-06
-1.11602166892419e-05
-1.98265090368029e-05
-2.71323813049029e-05
-1.86352862240975e-05
-1.38565265363569e-05
-3.92945889093908e-05
-3.8736386860039e-05
-4.32492454996455e-05
-5.84860260508473e-05
-2.79144192048191e-05
-2.21353311385449e-06
-3.82528432584083e-05
-3.98301217276143e-05
-1.86157022508785e-05
-6.04826133200234e-05
-4.66008893225279e-05
-5.3805923603399e-05
-5.88926799138298e-05
-2.93498536770853e-05
-8.67323466360285e-06
-3.48811083518776e-05
-3.64381233225666e-05
-2.12487226420149e-05
-1.62163703575809e-05
-3.04413565971256e-05
-2.85154900199101e-05
1.01868804055056e-06
-1.0871361042939e-05
-2.64250448673759e-05
-3.15346877645721e-05
-1.99006645057661e-05
-1.18888197278408e-06
-1.61012647793774e-05
-2.6267239075974e-05
-1.08308396839614e-05
-3.66690603565854e-05
-3.20190279766914e-05
-3.02446375628849e-05
8.53697038053186e-07
-5.00248847971217e-05
-1.60303582827776e-05
-1.47869379440698e-05
-4.19197099163262e-05
-4.40017154843661e-05
-2.87826511977503e-08
-4.73975768501126e-05
-5.0288429055727e-06
-8.85897813905933e-06
3.40318818284964e-06
-7.43066136352731e-06
-3.08239239308735e-05
-5.56615152881986e-05
-2.63183952475387e-05
-1.84001978758712e-05
-4.24971121723513e-05
-3.59000017722998e-05
-2.97658708630623e-05
-4.29319315989354e-05
-2.75185091745284e-05
-2.8812646611857e-05
-3.95527100962742e-06
-3.31696362825931e-06
-2.83656622156234e-05
-5.31306023127315e-05
-2.48653746100564e-05
-1.86739574580448e-05
-2.7976523254731e-05
-1.20995035271436e-05
-3.4785408984334e-05
-4.2824433805413e-05
-1.42968136457407e-05
-4.68893647789815e-05
-1.38867346248163e-05
-1.91387584079829e-05
-2.26398979591343e-05
-9.54412744931617e-06
-5.47330626594743e-06
-3.50477717532346e-05
-3.61727139874208e-05
-4.97386922353526e-05
-2.93907322480659e-05
-3.51180289848163e-05
-4.84312362089624e-05
-4.79927632518616e-05
-2.01920627881417e-05
-3.66875556132557e-05
1.98977690090103e-06
-3.97742107838075e-05
-2.11335403835505e-05
-1.42888417012071e-05
-3.97280431894681e-05
-3.61729498655429e-05
-7.66896450865879e-06
-2.58147754279555e-05
-4.21605940125961e-05
-4.71944991985704e-05
-2.67483503894566e-05
-3.53923373665765e-05
-2.7694594488444e-05
-1.96878748980023e-05
-1.20858313210958e-05
-1.98965641187298e-05
-3.71876924990567e-05
-7.1331511259891e-06
-1.60008318803805e-05
-4.42748647638934e-05
-5.47021207706903e-05
-4.81030111106544e-05
-2.46158703541883e-05
-4.48774195356611e-05
-1.86716228712973e-05
-4.28542044103361e-05
1.2955566114602e-06
2.0098382390863e-06
-3.09576805928256e-05
-2.82794993068634e-05
-1.57629403823591e-05
-1.86875900683339e-05
-3.92367457636633e-05
-4.07817849359483e-05
-3.12015193864588e-05
-5.9050963067447e-05
-2.40693793912198e-05
-1.46025320212089e-05
-3.10963633128193e-05
-8.26445483390183e-06
-4.22226674563093e-05
-2.53690599266977e-06
-2.83874297455498e-05
-1.10846656643537e-05
-7.99889834545673e-06
-2.41849971028431e-05
-1.07761953745953e-05
-4.36636531173593e-05
-1.21447949539086e-05
-6.06400293315502e-05
-1.5225277790955e-05
-2.15786326053552e-05
-3.27258638531424e-05
-2.56060203138388e-05
-3.1477143764098e-05
-5.78677831203645e-06
-1.24896103618476e-06
-3.94708126399963e-05
-2.19703507879432e-05
-1.83196398794644e-05
-3.16192118904234e-05
-4.94387421260629e-05
-2.91208703249967e-05
-3.67005179022885e-05
-6.54910989330447e-06
-2.90791540351946e-05
3.76838755388442e-06
-5.13832963430605e-05
-4.86777575806989e-05
-1.51287390753447e-05
-2.92485618958356e-05
-4.68678426686677e-05
-2.71689566603242e-05
-1.65035717563503e-05
-1.30024381262292e-05
-2.24548762561831e-05
-5.24176039205591e-05
-4.87772618803699e-05
-3.59386412659865e-05
-4.38623090975273e-05
-2.42492338314244e-05
-4.99116638093662e-05
-2.21176637874322e-05
-8.89983398792362e-06
-6.29035802495435e-05
-4.10116964152242e-05
-2.93097924121671e-05
-2.27309567424118e-05
-4.0437749274799e-05
-4.09302055081394e-05
-3.32885968058416e-05
-2.53235067878083e-05
-1.2501728175218e-06
4.13817459088033e-06
-3.62634798598152e-05
-2.67955507794013e-05
-2.5950711846786e-05
-3.88702876739969e-05
-3.16350434549605e-05
-1.30578137382713e-05
-5.00254524847846e-06
-3.79561529841542e-05
-3.00773943060386e-05
-2.30562961409889e-05
-3.63164615761009e-05
-1.80016508086043e-05
-2.87078631489119e-05
-2.05988693601737e-05
-1.98694053653625e-05
-2.67267102860025e-05
-2.03926358465963e-05
-2.10808579207544e-05
-4.21566556274337e-05
-3.33787123463909e-05
-4.07262031894941e-05
-4.29578542059683e-05
-2.44867405870003e-05
-2.07700144200001e-05
-2.70935147658072e-06
-3.48212577825322e-05
-3.76088513708994e-05
-1.79252636780398e-05
-4.76742569434784e-05
-3.15606799522738e-05
-1.48112181458663e-05
-3.01550987901583e-05
-9.59989819377831e-06
-4.36455905084615e-05
1.05832270364019e-05
-2.80289681091604e-05
-5.07691081271697e-06
-2.67148846264137e-05
-5.91025032710786e-06
-3.62980419943664e-05
-2.52362074641987e-05
-4.42779455189716e-05
-1.03104743010323e-05
-2.4313798108369e-05
-4.2845491285438e-05
-4.51214341078341e-05
-3.40366383314672e-05
-1.39669627670052e-05
-7.91747953824866e-06
-1.33277147518423e-07
-3.58539010341255e-05
-4.21125673550932e-05
1.04903691538489e-06
-3.0711448757997e-05
-5.80986364486053e-05
-2.43941174803926e-05
-1.57724748310589e-05
-3.21021918678656e-05
-1.82721908648789e-05
-5.6325208033651e-05
-5.43125466624104e-05
7.76346344800561e-07
-5.7605054723399e-05
-3.06882525608805e-05
1.59910648908287e-06
-5.82880853315068e-05
-1.38406798778676e-05
-4.24084519236895e-05
-3.5847073765825e-05
-2.69580714402671e-05
-5.16316769619028e-05
-3.50166935467359e-05
-3.10028552383134e-05
-2.67291872324072e-05
-3.27280388429751e-05
-3.45888479740797e-05
-3.00160388822163e-05
-2.30416188660212e-05
-4.34858671369289e-05
-1.40743017296769e-05
-1.30889809056688e-05
-4.80744381749969e-05
1.62919529287161e-05
-2.63049074485997e-05
-3.67581141120516e-05
-5.81272009492391e-05
-3.15172332998285e-05
-3.303486397409e-05
-4.80026780100484e-05
-3.65860806198199e-05
-8.19758237199151e-06
-4.09476536377012e-05
-1.36478032032029e-05
-3.62895855110141e-05
-9.3835163668724e-06
-2.21569324205852e-05
-3.53589677122957e-05
-3.7971972147519e-06
-1.68477954367526e-05
8.61067599728368e-06
-1.64301265287368e-05
-2.80242325711068e-05
-4.56816011584676e-05
-1.75410414560061e-06
3.36378918660564e-06
-2.89575267924618e-05
-3.23838863854359e-05
-6.49936087417546e-05
-5.07657197706607e-05
-4.45225338108989e-05
-2.81814833536328e-05
-2.17343479363282e-05
-5.48472337049486e-05
-7.95218991343138e-07
-9.39853610668009e-06
-1.65228512654391e-05
-4.7107496032869e-05
-6.55789710621145e-06
-1.04355820773931e-05
-2.54039135042856e-05
-3.82247766137735e-05
-2.7765044415628e-05
9.56442156074892e-07
-2.20608720107027e-05
-8.90296962290342e-06
-4.74855249108964e-05
-2.052204797037e-05
-4.19148626734998e-05
-4.19114872390195e-05
-4.65595261227162e-05
-4.87072537131835e-05
-1.48667220141612e-05
-2.19106603614023e-05
-7.20252485630967e-06
-4.07582714652258e-05
-4.10480366629242e-05
-2.42922650257423e-05
-2.47956132371182e-05
-3.33392246650088e-05
-2.24067448466388e-05
-9.38891908705999e-06
2.66631208537967e-07
-2.37620408941777e-05
-9.74229142426237e-06
-3.41460147373109e-05
-3.24802685494868e-05
-2.29205464124373e-05
-3.92417173723766e-05
-1.33495320350323e-05
-6.02885663031197e-05
-5.7249147562645e-05
-2.90349806290485e-05
-1.40205965821122e-05
-9.13935918977492e-06
-1.43590367618289e-05
-1.7371951994574e-05
-6.64575646224444e-05
-3.39319896750225e-05
-3.5230539158323e-05
-4.38323688034287e-05
-4.30033773133355e-05
-2.33912628638143e-05
-4.1751371064865e-05
1.96601705452216e-05
-2.14340639712717e-05
-1.70071092108365e-05
-3.86009948835103e-05
-5.22221602045929e-05
-2.84276194170462e-05
-1.11727931330504e-05
-1.96950298864802e-05
-2.44100112285816e-05
-8.0101580927107e-06
-1.79545624940509e-05
-1.60762722080572e-05
-1.69464695494629e-05
-5.0029500525638e-05
-3.66833807031075e-05
-4.04177030615372e-05
-4.28929831999032e-05
4.68444985691306e-06
-1.31802629603564e-05
-4.15971803798891e-05
-5.10986176904415e-05
-3.42594785458426e-05
-3.24958721798527e-05
-4.25911143032068e-05
-1.11995256545775e-05
-6.06235245187339e-05
-3.97960886606319e-06
-1.78815348103734e-05
-3.0191519278328e-05
-5.33767799116807e-05
-5.33378556871827e-05
-1.36712421324652e-05
-7.67992931229103e-06
-2.45010757762469e-05
-3.51293426745851e-05
-3.46317577200343e-05
-3.75953945036591e-05
-2.3327242513288e-05
-9.02634089316063e-06
-3.46387079705675e-05
-9.58646506726067e-06
-2.41482112683349e-05
-3.57028593095973e-05
-2.33920254172217e-05
-4.00769749981247e-05
-2.55369489079097e-05
-6.44852234370793e-05
-2.76930956075337e-05
-2.32930974324184e-05
-4.47451834840587e-05
-3.61905021687626e-05
-3.88722154282073e-05
-2.61050667422755e-05
-1.89611919421307e-05
-2.55232850323462e-05
-4.02291098223469e-05
-4.24108898968498e-05
-2.47976831974253e-05
-2.28800011097411e-05
-1.11792268869056e-05
-1.22124254384418e-05
-3.99336959477021e-05
-4.27930037963314e-05
-3.9466287403218e-05
-3.25943897633347e-05
-8.57042134097608e-06
-3.09214131474149e-05
-6.36453707413898e-05
-4.37691317467065e-05
-1.67034708930416e-05
-2.23529199386285e-05
-7.24228360688346e-05
-1.22147295708422e-05
-1.16923322778877e-05
-1.12844490629979e-05
-6.37672668108883e-06
-2.38893651694632e-05
-5.3406449230199e-05
-2.04409993460005e-05
-4.36115947434456e-05
-1.86124313483606e-05
-2.16570188821102e-05
-3.20689412358386e-05
-2.87562891398783e-05
-2.34195702099832e-05
-5.38832567149559e-05
-3.7853003552938e-05
-1.30295184216327e-05
-6.64867452218211e-05
-2.40155621797745e-05
-4.29275781339473e-05
-2.33895050375e-05
-9.16224078548675e-06
-2.12768735876972e-05
-5.66520317016555e-05
-5.092642468567e-05
-2.79107163548488e-05
-1.41779694224759e-06
-1.35537460648393e-05
-3.94128789363204e-05
-3.57163179740886e-05
-4.30885422677237e-05
-3.96898001904101e-05
-2.97031216965709e-05
-3.96744033239042e-05
-5.15033824257119e-05
-3.54617370080891e-05
-1.74448290027572e-05
3.96343633372233e-06
-2.03315671785819e-05
-4.00460350734322e-05
-2.1175031988226e-05
-3.44467778281905e-05
-2.89402562727989e-05
-2.27042702956492e-05
-2.20032016977363e-05
-3.24846958102363e-05
-5.85698762511535e-05
-2.68063008142474e-05
-3.24480645535931e-05
-2.66718506384892e-05
-3.31280023308703e-05
-3.7421958334734e-05
-1.45415906962633e-05
-1.99994999629201e-05
-5.47498507821219e-05
-4.31892452917319e-05
-2.35094620605627e-05
-4.86784202755993e-05
-5.06596904070275e-05
-2.66452699048256e-05
2.46531922222438e-06
-3.64122090750053e-05
-2.71297350919632e-05
-1.63513683459378e-05
-2.95760469260394e-05
-3.63442580948583e-05
-2.75520530584614e-05
-4.87143786014205e-05
-3.05977640157865e-05
-1.84522335954054e-05
-5.29456757879582e-05
-5.90038730242893e-05
-2.61129751247295e-05
-4.84028502492278e-05
-3.63766457111489e-05
-5.1881880654021e-05
-2.73918398206269e-05
-2.46636048962621e-05
-2.07585415883491e-05
-5.1185433954983e-05
-1.05556496933182e-05
-2.77151477242724e-05
-4.62159652361519e-05
-3.69473293931881e-05
-7.7720632088584e-06
-9.30269619513009e-06
-2.65858204477639e-05
-4.01705418354484e-06
-2.45765925389913e-07
-2.48809108274921e-05
-5.18937835907411e-05
-4.10430325871223e-05
-6.57110628611717e-05
-4.15626311202852e-05
-3.97014563957668e-05
-2.29777835485367e-05
-1.9557691922916e-05
-3.79651868823205e-05
3.56154282037468e-07
-1.8445106631651e-05
-5.68540263567789e-05
-4.02117685080543e-05
-4.19424255043376e-05
-3.44764327967434e-05
-3.22533612703921e-05
-2.72109107763601e-05
-2.53103421873504e-05
-8.29293383391846e-06
-2.74082081998408e-05
-4.12795843010525e-05
-2.27203435273379e-05
-4.08349374724339e-05
-2.65638989426024e-05
-1.80723798569381e-05
-2.65538705828426e-05
-2.81107042316902e-05
2.56547373921868e-05
-3.38260797578948e-05
-1.52673385828402e-05
-3.82019827177258e-05
7.05167095257282e-06
-1.1711388122343e-05
-1.64567938209465e-05
-3.23846695171525e-05
-3.37648360975586e-05
-3.56105790088827e-05
-2.15825054664512e-05
-3.36544868860111e-05
-1.74089730285854e-05
-1.17396016313487e-05
-2.26322735112125e-05
-3.73647875275495e-06
-3.85850802348365e-05
1.51429816021525e-05
-1.80174923118094e-05
-1.86682128736378e-05
-2.7744365933003e-05
-2.75582851322311e-05
-3.22235955719681e-05
-2.99212259496639e-05
-3.45655728539984e-05
-2.83375184299673e-05
-1.06418068046517e-05
-2.23281227373979e-05
-3.84330976003504e-05
-2.16886172447126e-05
-8.98197427582625e-06
-4.47914086517434e-05
-2.49848240901091e-05
-2.47947398082188e-05
-5.3579785213304e-05
-1.96977097133438e-05
-1.91619300626404e-05
-1.38368846487844e-05
-3.42908219404726e-05
-3.14483878470285e-05
-5.23873962186715e-05
-4.11826096098281e-05
8.29682778207672e-07
-1.93544572756594e-05
-5.76879319328997e-06
-3.39371366584664e-05
-6.53682936124894e-05
-4.01731568442899e-05
-3.59999041299216e-05
-3.18988376137893e-05
-3.36753045837444e-05
-2.04387122787444e-05
-2.72295256184453e-05
-3.39750943478578e-05
-4.71463404213543e-05
-3.42813250315414e-05
-5.65846180973755e-05
6.67381629922363e-06
-3.49677859289262e-05
-1.61468266974146e-05
-5.22205638775102e-05
2.20560490351538e-06
-4.61840001628869e-05
-4.26607195114053e-05
-2.93875051782993e-05
-4.69585111662724e-05
-2.74557264778186e-05
-5.01427641898585e-05
-5.30709473181901e-06
-3.62027495964431e-05
-1.1528249920848e-05
-2.41759288593515e-05
-2.83418715381446e-05
-2.50600060029343e-05
1.54614588631688e-06
-3.33478644605773e-05
-1.65091541709025e-05
-3.15577173643511e-05
-3.65224758304937e-05
-2.80374967796901e-05
-4.71742984295671e-05
-2.98347443623477e-05
-2.85093231443292e-05
-1.58523675006871e-05
-3.16247603867049e-05
-2.62579355949101e-05
-3.22226175990601e-06
-4.16010195113295e-05
-3.67401870477132e-05
-3.49683155475594e-05
-1.5129586949765e-05
-4.6875601650761e-05
-1.94699511309895e-05
-3.18964609578114e-05
-5.44046775548448e-05
-3.89128336654502e-05
-1.49203277849337e-05
-2.56914042606995e-05
-4.56098122146175e-05
-5.99549061423055e-05
-1.37357278309302e-05
-4.32323879341573e-05
-4.33986784445058e-05
-4.81500232883539e-05
-1.32122684100701e-05
-2.34248945477098e-05
-2.26094739574706e-05
-1.84037365654053e-05
-4.00037174710406e-05
-4.1559312467256e-05
-2.19703159263238e-05
-5.42230694038195e-05
-3.07236007080203e-05
-3.2272477017372e-05
-3.56912149837911e-05
-4.67842439144878e-05
-3.6406185943361e-05
-3.71457146158439e-05
-2.11684103465629e-05
-4.86141298018522e-05
-7.57937191777753e-06
-2.99674712752341e-05
-3.60660300017173e-05
-2.45655631573033e-05
1.09703478075348e-05
-1.48062387673533e-05
-2.49649156481432e-05
-4.35231935980372e-05
-1.37702812233059e-05
-1.7856392347316e-05
-2.63649898522598e-05
-2.54588702281444e-05
-3.77895722319562e-05
-2.98095006759426e-05
-1.15962660252511e-05
-2.60267687756086e-05
-6.60696699961694e-05
-6.20301816922153e-08
-9.37018233381089e-06
-1.74077121043641e-05
-2.54686729210322e-05
-3.60665255068278e-05
-2.31076110887946e-05
-4.3323096899827e-05
-3.87279379661972e-05
-1.70567099799628e-05
-3.12685482420234e-05
-2.97643958836068e-05
-2.10093163323505e-05
-3.16503874299227e-05
-4.46662837943727e-05
-2.80715359570818e-05
-1.80517268999037e-05
-4.57916218385008e-05
-6.4837769191846e-05
-9.1085029610508e-06
-3.19699481072939e-05
-4.24532463792387e-05
-3.31564642020673e-05
-5.03038294362268e-05
-2.53773727017298e-05
-1.7030485414925e-05
-5.84124649403693e-05
-3.02242285671339e-05
-9.526831750279e-06
-1.70448292936508e-05
-5.40154183514983e-05
-1.63742666898798e-05
5.34045752208531e-06
-1.46398883091441e-05
-2.25639205816472e-05
-4.5066251267371e-05
-3.11905227698825e-05
-2.79349072562465e-05
-2.34127142019801e-05
-4.24218353120227e-05
-4.635157823504e-05
-2.72193039068836e-06
-2.66482363473023e-05
-2.98864713470038e-05
-2.30796731893923e-05
-4.27397647770664e-05
-3.38518237221936e-05
-2.56412915256682e-05
-5.58971594604036e-05
-3.39052821337693e-05
-7.85644253760336e-07
-3.26645958563274e-05
-3.3684289240691e-06
-1.80981669798363e-05
-2.34826630434203e-05
-1.42449611717466e-05
-1.52390737913001e-05
-1.22575566103557e-05
-6.53095512344402e-05
-1.38591324333365e-05
-1.05350658766853e-05
-1.7087229148549e-05
-5.53120708783733e-05
-3.45983869769105e-05
-2.34891718810782e-05
-2.09919360588325e-05
-3.13590041663668e-05
-1.9218282557522e-06
-4.40530200516785e-05
-3.25574008577568e-05
-2.93348749060124e-05
-1.68504103829275e-05
-4.88740042555977e-05
-3.20144153666664e-05
-6.24390857767283e-05
-3.82152792651094e-05
-1.5920056678565e-05
-5.37613754159486e-05
-9.89019853740366e-07
-1.60119251990441e-05
-2.82246033293041e-05
-2.5537291028431e-05
-5.25573994552654e-05
-3.61031128204141e-06
-2.87407065134756e-05
-2.86098419760477e-05
-2.69622430572986e-05
-3.9929165096487e-05
7.58699670165162e-06
-2.4900560505495e-05
-1.3618645988533e-05
-4.51109884290951e-05
-2.17742096488993e-05
-3.60459216009653e-05
-4.27130129084664e-05
-3.49493901798858e-05
-4.00926671348662e-05
-4.78062596019102e-05
-4.76732785373773e-05
-1.85571154725992e-05
-1.14480180430906e-05
-4.39426074981026e-05
-1.29273213848641e-05
-1.31283185863991e-05
-1.09672841739059e-06
-3.37312572993879e-05
-1.05015547627443e-05
-8.0298495962954e-06
-1.67375623893421e-05
-4.47465545444419e-05
-2.41536151329289e-05
-3.30435491767107e-05
-5.78554980349834e-06
-3.34557698161976e-05
-2.77760584386249e-05
-2.96889356104959e-05
-4.18435878729607e-05
-3.61834530119006e-05
-4.10278296593387e-05
-4.08626793584446e-05
-4.43624613892248e-05
-2.65602377164015e-06
-4.69579954967163e-05
-2.62877959501545e-05
-5.67144435241248e-06
-3.9706455824476e-05
-2.6824702201081e-05
-1.70470634951535e-05
-7.19712755017193e-06
-2.91813049107342e-05
-2.65859412048083e-07
-4.2755704904484e-05
-3.84800080827493e-05
-4.71070098755761e-05
-6.53133682245864e-06
-5.68671464796847e-05
-5.11078557593729e-06
-3.25287640440192e-05
-3.86870762187853e-05
-5.10691246028269e-05
-1.98882948217991e-05
-3.36115921597248e-05
-5.24766822725396e-05
-3.45459746175266e-05
-3.23001333761059e-05
-4.50009905581827e-05
-4.83527135866676e-05
-9.57352471031547e-06
-1.35644109933588e-05
-3.32392106584947e-05
-5.19131944327765e-05
-3.54779911092876e-05
-5.72862848772214e-05
-5.59888642256583e-05
-2.59918976124479e-05
6.23028803756933e-06
-4.37153241228509e-05
-2.59560187050751e-05
-1.72847535349133e-05
-3.44291443765035e-05
-4.29995849472478e-05
-4.78155202373124e-05
-2.14566411902827e-05
-2.8293716793051e-05
-3.24204149937974e-05
-3.26385988490824e-05
-4.01622049613674e-05
-3.81820869277674e-05
-2.26470522298624e-05
-6.93470981841291e-06
-1.6296349516824e-05
-2.72528258527745e-05
-3.82406447605013e-05
-3.65611932918312e-05
-2.07659656020949e-05
-4.77640502234314e-05
-1.78501843908813e-05
-3.70013129822889e-05
-3.53591166757985e-05
-2.1830194484788e-05
-3.21012226476696e-05
-4.00939459243779e-05
-4.27968514327684e-05
-1.76468225085894e-05
-2.56147184662155e-05
-1.28441536954e-05
-1.54511645501362e-05
-2.20605893963441e-05
-2.45006758343489e-05
-2.85996662431062e-05
-8.73086596866041e-06
-3.55544123000143e-05
-1.05040535463103e-05
-3.02759889561265e-05
-2.46048067392966e-05
-1.32153295946468e-05
-1.66944245189991e-05
-1.1025638803381e-06
-8.26249199602466e-06
4.1977615350845e-06
-2.90948015262732e-05
-3.84160238386196e-05
-1.35964100742866e-05
-4.55394469093427e-05
-4.40001429626037e-05
-4.63112505995231e-05
-3.11795114584287e-05
-2.39991729503056e-05
-3.59584910185113e-05
-3.27339877419618e-05
-1.91108507857497e-05
-8.64592530059679e-07
-3.09539768348461e-05
-4.89731547022182e-05
-3.09088775199559e-05
-7.83116132151075e-06
-3.67954719492892e-05
-1.49035041995708e-05
-1.02084513994069e-05
-1.40575179344895e-05
-2.48545070874512e-05
-2.86991294590634e-05
-3.32252041803864e-05
-3.9952337078598e-05
-4.56727041066141e-05
-4.68836177079436e-05
-2.12860331276012e-05
-5.38192335949502e-05
-5.35983688741438e-05
-3.25303552320898e-05
-6.92211646771897e-06
-2.32573272688923e-05
-3.50105965891101e-05
-5.19317608878362e-05
-4.92998293510724e-05
-5.50261032661587e-05
-2.56553643961737e-05
-2.48895161010979e-05
-2.57379247989695e-05
-3.5374228384303e-06
-4.09996620164739e-05
-2.1718115332028e-05
1.32735970534449e-06
-4.0557733519751e-05
-1.4098921013786e-05
-3.12679666987697e-05
-3.37425759352877e-05
-2.77141107305806e-05
-1.42733554676408e-05
-4.64578818214721e-05
-1.11814895042574e-05
-4.02801425477223e-05
-4.37292415584263e-05
-4.24886354969021e-05
-1.57362548021922e-05
-1.40340991446822e-05
-1.32505378112875e-05
-1.89080113569218e-05
-1.41579611801033e-05
-3.35067504004407e-05
-6.72013276918923e-06
-6.63638499825994e-06
-2.12311995225125e-05
-3.901208889038e-05
-3.23466899725525e-06
-7.04261551005358e-06
-1.33369578852572e-05
1.11896851971824e-05
-3.10815264056306e-05
-5.04440050155383e-05
-1.93907595336291e-05
-4.1749624657187e-05
-1.80589856041701e-05
-3.86285041796368e-05
-6.54350610428906e-05
-1.85821625852218e-05
-1.54839823476223e-05
-1.11123402759053e-07
-2.28033097254466e-05
-2.84353509239347e-05
-3.5174875359864e-05
-1.65499789912647e-05
-5.21422636135037e-05
-9.08966980657314e-06
-4.73211615797231e-05
-2.41360383403377e-05
-3.33308413076941e-05
-3.08412762614674e-05
-4.78696930431518e-05
-2.61875423014451e-05
-4.04497636696713e-05
-4.56925508065089e-05
-3.49327556818044e-05
-1.16388144719414e-05
-2.65616424993975e-05
7.78719242757249e-07
-2.70220605070094e-05
-5.57920375566509e-07
-4.14439847392589e-05
-2.79497924022332e-05
-1.41765940464421e-05
-2.07547589684891e-05
-1.59588895901592e-05
6.18884284658563e-06
-2.93435224298235e-05
-4.88289812386151e-05
-2.48188222847873e-05
-3.45535141910664e-05
-2.4137963591389e-05
-4.45507809051735e-05
-2.45743167912752e-05
-4.42192732788502e-06
-2.72980959936242e-05
-3.39397176658716e-05
2.2283545806169e-05
-1.89092991202135e-05
-1.71797917592461e-05
6.46300862093479e-06
-2.31551650033672e-05
-4.25031734885663e-05
-2.49216195527274e-05
-3.82753500273779e-05
-2.13417842705169e-05
-4.40073870335817e-05
-3.71461414493663e-05
-5.76869706503806e-05
1.45139319114775e-06
-3.82791131405588e-05
-2.15426994384155e-05
-2.89682228725253e-05
-2.91230662783876e-05
-4.28562425189882e-05
-1.42742890004229e-05
1.48336045101571e-05
-3.76271479994503e-05
-1.57873579738907e-05
-3.45152650480348e-05
-5.17875332035389e-05
-3.53525658935507e-05
-1.20875456362975e-05
-2.38232849556288e-05
-1.64131677615253e-05
-1.66868141102658e-05
-3.4023239544529e-05
-1.66301749825958e-05
-4.06786671993025e-05
-2.50262645494932e-05
-2.61112306430484e-05
-6.85022941184276e-05
-2.54269906796187e-05
-5.15485790384477e-05
-1.79632531716012e-05
-1.51810549597922e-05
-1.03706954708866e-05
-4.45407713636789e-05
-4.3414172852875e-05
-3.901691188585e-05
-3.83115407497632e-05
-2.49858924655118e-05
-4.97566976642621e-06
-1.99548046634474e-05
-1.60039474870336e-05
-2.45047091640139e-05
-1.35586853277559e-05
-2.85666241990301e-05
-1.79712107538664e-05
-2.53761493453843e-05
-2.86337615252636e-05
-5.87996655460235e-06
-4.54218991812547e-05
-1.51273809173743e-05
-2.4922720277885e-05
1.27426707655037e-06
-4.83224077728407e-05
-5.56579535225809e-05
-3.29717336058246e-05
-4.15981658542777e-05
-4.61762364282911e-05
-1.32552141752687e-05
-3.05744723406359e-05
-4.16187514763105e-05
-3.56792981964251e-05
7.81308442070758e-06
4.9103176434814e-06
-1.42372025994319e-05
-2.33263034016995e-05
-6.85424946642025e-05
-2.63184430905515e-05
-4.28040925715481e-05
-3.71243357191113e-05
-3.14264889299472e-05
-5.41182773373627e-05
-2.5401497570546e-05
-2.23744314045861e-05
-6.70181805407201e-06
-1.80824376124453e-05
-9.24870479264072e-06
-2.16896564999261e-05
-4.58697767939298e-05
-5.27294206254647e-05
-2.13134924056348e-06
-3.48940022866331e-05
-3.23535322766602e-05
-2.23737555814535e-05
4.76643254557774e-07
-1.0443811963662e-05
-3.13527195858641e-05
-4.7186709499864e-05
-4.2519105330455e-05
-2.33228631731923e-05
-4.72153393876446e-05
-2.4741091481864e-05
-1.74959289615547e-05
-2.63131727372652e-05
-1.79185083112768e-05
-4.42942508579012e-06
-3.19193471409599e-05
-1.64571938151232e-05
-3.53788683911955e-05
-1.06161903024878e-05
-2.49710692991066e-05
-2.84743435974815e-05
-2.66075370169688e-05
-1.45381753123313e-05
-3.15760968795204e-06
-2.2737465994722e-05
-3.35110909377371e-05
-5.50057136160972e-06
-4.80535824357702e-06
-2.59215437322799e-05
-1.77572518864044e-05
-2.975213055483e-05
-3.06176553553695e-05
-5.10486902525947e-05
-2.76207481514668e-05
-3.14282252322501e-05
-1.7163869944972e-05
-2.95004671883898e-05
-3.66489369489912e-05
-2.88808783514106e-05
-3.3230189085064e-05
-4.08924097405459e-05
-4.579659129092e-05
-5.63040874871849e-05
-2.42200237399004e-05
-1.84250837039467e-05
-3.5832071214137e-05
-2.48151415306168e-05
-2.94383072026575e-05
-3.84928308982522e-05
-2.44284620388721e-05
-3.21525477978158e-05
-3.40382176882563e-05
-3.27958184826708e-05
-3.56584759609039e-05
-3.65372487445455e-05
-2.77138753479715e-05
-3.74160812179676e-05
-2.37838007238036e-05
-4.63345574230111e-05
-5.18261229380548e-05
-4.38331459351603e-05
-2.55649317287587e-05
-2.40342120903894e-05
-2.92270297073257e-05
-4.35014505653389e-05
-4.26532248240451e-05
-2.61305906920138e-05
-2.21070976054331e-06
-5.43203519437175e-05
-5.49034321362544e-05
-4.54826085053591e-05
-3.61341240053831e-05
-1.71453538934748e-05
-3.74728128920965e-05
-3.44798503778179e-05
-1.38118637960078e-05
-4.34815239302658e-05
-3.26188567818014e-05
3.66845123731027e-07
-3.14905900901573e-05
-1.8100988027287e-05
-4.24779429349201e-05
-3.76484034779122e-05
-1.23126010600438e-07
-3.17399050776086e-05
-2.40928579145421e-05
-2.42697911422827e-05
-3.18009643131395e-05
-4.02429648159986e-05
-4.31209632892278e-05
-5.6522735146255e-06
-1.73370986144824e-05
-5.53144372287758e-05
-3.71570490004486e-05
2.61811326917741e-06
-1.93839671479654e-05
-2.90776718939753e-05
-7.37958761678542e-07
-5.20429975265523e-05
-3.40054619602936e-05
-4.80581804956698e-05
-2.05061749446833e-05
-3.87988024118179e-05
-4.46358180375781e-05
-1.66767852918058e-05
-7.94123664949208e-07
-2.06787217344596e-05
-4.51363607769789e-05
-4.15496799685631e-05
-5.15070350487888e-06
-5.42005285016693e-05
-8.33495245738491e-06
-4.45481117837803e-05
-1.48688634031665e-05
1.39116267084074e-06
-3.99064059744312e-05
-1.96841309043037e-05
-6.63211371936439e-05
-2.30150243259119e-05
-3.11852985043335e-05
-3.12303125059874e-06
-1.75693978624783e-05
-2.80532895008872e-05
-3.52930197523954e-05
-4.17736960576582e-05
-2.37590133109724e-05
-6.04981977353586e-05
-3.5648041292978e-05
-4.49671094353898e-05
3.70953358435383e-07
-6.07496781636854e-05
-4.23065029362024e-05
-4.19316601495353e-05
-2.64294350085945e-05
-1.92423247592539e-05
-2.01625679174207e-05
-5.4286687607619e-06
-2.52300190842217e-05
-1.28002903863059e-05
-4.86691510728354e-05
-3.16104575601595e-05
-1.90535666275083e-05
-2.53454191267511e-05
-7.03215608096684e-07
-5.67310773392619e-05
-2.70777760997547e-05
-1.28761709310042e-05
-2.58025067319043e-05
-4.80854181571466e-05
-2.71549924617625e-05
1.60944051087394e-06
-2.33093125516681e-05
-9.25910421604849e-06
-4.22876922971255e-05
-4.59430427409917e-05
-3.95410033154223e-05
-4.71799431518922e-05
-3.17459212593031e-05
-8.17549089565736e-06
-4.33742344648302e-05
-5.80299890207246e-05
-3.53308050940764e-05
-2.74548930868957e-05
-2.3304254754263e-05
-2.54396160994916e-05
-2.96204009266065e-05
-2.228790087376e-05
-3.03933796832929e-05
-3.75186465752012e-05
-3.31915035517299e-05
-2.45407710399316e-05
-4.57916226959449e-05
1.60488451853744e-08
-3.26212266721816e-05
-1.47379569093797e-05
-7.65949749858622e-06
-3.6643792219522e-06
-2.36144284856989e-05
-4.18257853566215e-05
-2.20538713930165e-05
-2.35040835779929e-05
-1.57559723598499e-05
-2.01626220356489e-05
-1.01607299669018e-05
3.8617327314726e-06
-1.17300028819447e-05
-1.57988886014181e-05
-1.91695739952413e-05
-3.77981816897404e-05
-5.16506531769186e-05
-1.87401963000397e-05
-4.57359008564673e-05
-3.32143575319296e-05
-2.65248505376134e-05
-6.98040694862072e-05
2.82798715202536e-06
-4.73390773781382e-05
-1.47959571381907e-05
-3.71260442886214e-05
-2.80258631018389e-05
-2.89385184645164e-05
-2.3952709675143e-05
-2.55723568636139e-05
-3.93364496673457e-05
-8.97545950373287e-06
-4.30697363932428e-05
-2.02778724835923e-05
-2.76006284294427e-05
-1.10986103466606e-05
-1.64842435465533e-05
-2.66558888798914e-05
1.30843102338296e-05
-2.38150161418572e-05
1.67534417844326e-05
2.8129399274221e-06
-4.13614275445438e-05
-2.38424127722436e-05
-3.99573316818815e-05
-4.5535064957944e-05
-1.76729295055114e-05
-3.0553577808182e-05
-4.74168805626373e-05
-3.36538749387311e-05
-3.88177424816761e-05
-4.97043237170962e-05
-2.16896638129554e-05
-4.23389504240742e-05
-1.58747280084253e-05
-3.99492088681661e-05
-4.45237391599409e-05
-1.83885354638222e-05
-4.34882297360563e-05
-7.02204629981753e-05
-3.65742836973633e-05
-4.07899764658532e-05
-1.88226236267646e-05
-1.43494553676868e-05
-3.31750425964382e-05
-5.46263078881886e-05
-4.02741794726119e-05
-3.4210709480533e-05
-1.18877972005305e-05
-8.63267088079185e-06
-3.29817693561264e-05
-2.13000418077585e-05
-3.63663584797362e-05
-2.91572464606849e-05
-1.55113419222877e-05
-1.76546976084914e-05
-1.84744611407121e-06
-1.81004473981177e-05
-3.18332231362435e-05
-2.41314523173796e-05
-1.21391884302683e-05
-2.28235549568287e-05
-3.09518473955061e-05
-5.29508069280679e-05
-3.90499018881659e-05
-2.01920099309319e-05
-2.92682146004925e-05
-4.04172653292637e-05
-1.34114250539981e-05
-1.99907335242297e-05
2.93412654821405e-06
6.13171100582447e-06
-5.42906701481463e-05
-9.91246361432858e-06
-1.85624751623203e-05
-3.57857075393332e-05
-2.06128151718907e-05
-2.27648070749304e-05
-2.70437046912561e-05
-1.95773580510553e-05
-3.79921196452299e-05
-2.8432826473495e-05
-2.62804080661439e-05
-1.88597469664539e-05
-1.41529125922527e-05
-4.98589595605888e-05
-2.93027975864328e-05
-2.69776273140658e-05
-2.20350482304302e-05
-2.32847676231515e-05
-1.74720240317212e-05
-2.29985477367278e-05
-6.32237955782699e-05
8.87456162486986e-06
-3.01572812925841e-05
-1.45806497496481e-05
-1.14914544544097e-05
-2.83411426793658e-05
-1.34970355435688e-05
-4.73895722044596e-05
-4.78016188857816e-05
-1.26733687214358e-05
-5.66575139954373e-05
-3.59445088046893e-05
-3.31670657433631e-05
-2.46896620853946e-05
-7.35025588621818e-06
-4.83015058607079e-05
-5.04273320209179e-05
-1.62194858341954e-05
-1.73746727777276e-05
-4.21555902563871e-05
-3.80185163874225e-05
-2.64635194222171e-05
-4.1430989649084e-05
-6.24708570601e-05
-7.9408616247889e-05
-5.81096230762024e-06
-4.40811655773642e-05
-1.06465568115569e-05
-3.61150402790157e-05
-4.37387439613276e-05
-7.91917582779683e-06
-1.97529702515999e-05
-8.61227296408347e-06
-3.21050460602795e-05
-2.6066805051489e-05
-2.20393412196553e-05
-7.60787249757237e-06
-2.35877286988e-05
-2.41665220669406e-05
-4.38244347671094e-05
-3.59765685361343e-05
-1.93649917496265e-05
-9.50616831365861e-06
-1.80192537216716e-05
-4.93006692800698e-05
-1.47626057972703e-05
-4.55522701494713e-06
-4.97245400855854e-05
-4.36537861116627e-05
-4.04628243801224e-05
-1.81903604334191e-05
-3.01900921357526e-05
-3.66121521537784e-05
-3.73533613926369e-05
-3.45089105160351e-05
-8.7810542867158e-06
-5.14145236643341e-06
-2.57463720398201e-05
1.18558941044806e-05
1.7770776464523e-05
-2.25690347057493e-05
1.28016810044426e-06
-3.02968115234372e-05
-1.61757369337432e-05
-4.66522844477189e-05
-2.50070749119709e-05
-3.23887786967809e-05
-1.91832272944015e-05
-5.48544190344957e-05
-2.03228501482951e-05
-4.08288320344852e-05
-3.25952324397321e-05
-1.97871006554072e-05
-2.12186318892408e-05
-3.44287674291192e-05
-1.48511393699715e-05
-4.12768944019772e-05
-2.56046479008878e-05
-6.84963086726332e-05
-1.7050343065712e-05
-3.79807161627447e-05
-1.97472188180591e-05
-3.09716160100017e-05
-3.01560239078309e-05
-3.84168043756023e-05
-3.84181488433438e-05
-5.81044822348372e-05
-3.88244142657449e-05
-4.02785272524835e-05
-3.26832628271371e-05
-4.01893342822752e-05
-5.76856664912371e-05
-2.04212019847216e-05
-2.14799619886164e-05
-4.44309447707799e-05
-2.82341305421677e-05
-3.1812097284773e-05
-1.31243140653731e-05
-2.23065753574811e-05
-3.27412083390896e-05
-4.10501746174701e-05
-4.05114897323096e-05
-2.4345864003817e-05
-6.30917534342097e-05
-3.20545421249622e-05
-3.93467046732377e-05
-1.80559136771226e-05
-5.09998764889738e-05
-3.54230263229508e-05
-1.94632324652065e-05
-2.86356623735438e-05
-4.01442762940132e-05
-3.47534122421216e-05
-5.54702292257614e-06
-5.88957835076803e-05
-3.92621632164187e-05
-2.51869004276976e-05
-2.67149943077647e-05
6.91915231773361e-06
-1.87238362390178e-05
-2.24485844775542e-06
-2.2637334583599e-05
-3.07271707816457e-05
-6.97895442771866e-06
-2.57357432719197e-05
-1.17359087991734e-05
-2.83379872209733e-05
-2.30700642042888e-06
-3.34579710578841e-05
-1.57447326430259e-05
-2.93716575165457e-05
-4.50749662879339e-05
-2.66910055109865e-05
-3.538481321944e-05
-1.72832763106911e-05
-2.81307261621831e-05
-1.20675170940495e-05
-2.11265865957224e-05
-7.02944072387382e-06
-2.53660458457346e-05
-2.79645243306288e-05
-4.40441434774605e-05
-9.90005798273879e-06
-1.80566533295323e-05
-1.78080485503196e-05
-3.87275105883149e-05
-1.38336251203916e-05
-4.34254820055839e-05
-5.07762120763112e-05
-3.73515970382673e-05
-3.55734887667054e-05
-3.41725908729727e-05
-4.73222965900909e-05
-1.57953946575711e-05
-2.49177664039451e-05
-2.05240299021396e-05
-4.0520129111419e-05
-4.33558401413274e-05
-3.92323013032509e-05
-9.07551013902151e-06
-2.63408992712003e-05
-4.55935817262538e-05
-1.700862798915e-05
-3.34744778156037e-05
-1.35536584039054e-05
-1.23424986438639e-05
-5.16070388171514e-05
-4.47461407352789e-05
-3.45939504254418e-05
-1.67752931134547e-05
-2.20245182686241e-05
1.3894096489795e-06
-4.43195270992069e-05
-2.75298675951015e-05
-2.73605847027612e-06
-4.33377586164792e-06
-2.61097979817961e-05
-2.7085541508205e-05
-2.59201291196656e-05
-1.95192075261962e-05
-3.14352367097029e-05
-2.11337517807981e-05
-3.20146144280208e-05
-4.24014553671323e-05
-4.54774648559052e-06
-3.10087272617497e-05
-3.27643788546244e-05
-1.97821302502592e-05
-4.30382533946103e-05
-4.60464481826924e-05
-3.35706025055297e-05
-2.32748517786104e-05
-3.4556251521519e-05
-2.22315301137102e-05
-3.97450958187729e-05
-3.22459983154116e-05
-1.76581376607652e-05
-2.5140196017018e-05
-2.88204325555505e-05
-2.77097028581646e-05
-2.73451194587725e-05
-3.93073367608174e-05
-8.66506532218077e-06
-7.52966194399294e-06
-5.37794282929145e-05
-6.07347251043018e-05
-5.66517420017987e-05
-3.70340568174667e-05
-4.22306892663844e-05
-3.7170997676349e-05
-6.04758285848076e-06
-9.67580775447914e-06
-3.25070007707808e-05
-3.43368127742441e-05
-2.77779346564234e-05
-8.25189422004711e-06
-3.4587003172246e-05
-3.89690487011954e-05
-9.94427757950162e-06
-2.71042827679991e-05
-2.81699760622472e-05
-1.58705432577732e-05
-2.07206819236729e-05
7.22114307238016e-07
-2.19746878808007e-05
-6.59498721143411e-07
-1.20872938916441e-05
6.45691491099029e-06
-4.05576852293585e-05
-3.00673424216329e-05
-1.56777367122303e-05
-1.41014610335347e-05
-2.69311656107831e-05
-2.23111165825438e-05
-2.1241753611358e-06
-2.31980407549594e-05
-7.87321457495164e-06
-2.889782322946e-05
-1.22092032050904e-05
-2.3704058695972e-05
-2.85250741739078e-05
-2.1508204846204e-05
-3.25955654159077e-05
-3.92445665624814e-05
-3.40159359613737e-05
-6.82413202128049e-05
-2.592485489192e-05
-2.73378698933219e-05
-3.67052816026826e-09
-1.65986184256498e-05
-2.60202117543297e-05
-2.16837160554213e-05
-8.98384861483879e-06
-1.72249454890712e-05
-5.09569250147889e-05
-4.99314550024194e-05
-3.57254948632106e-05
-4.31115295096995e-06
-6.3193574110408e-06
-2.17070141017238e-05
-2.5855531710284e-05
-2.5360475454468e-05
-2.09547760673049e-05
-3.06987577715686e-05
-3.2454317776447e-05
-5.12013052199256e-05
-4.42522642974239e-05
-4.37407315486632e-05
-2.56812209418092e-05
3.95332343128936e-06
-2.2000838098567e-05
-3.31214386014383e-05
-1.74397659653965e-06
-3.25861967862602e-05
-3.42962819746477e-05
-4.78221993766566e-05
-3.9582943194806e-05
-3.21980150676889e-05
-4.84514617488346e-05
-2.98556065478698e-05
-5.16067045789725e-06
-1.4789574255801e-05
-1.1492522715577e-05
-2.39657273088506e-05
-2.86258301510436e-05
-2.69167480274463e-05
-2.71837589850534e-05
-3.11050335356584e-05
-9.8176893336968e-06
-2.59134371606067e-06
-3.6827574234218e-05
-1.58085522089226e-05
-2.51082557532933e-05
-2.83165748630157e-05
-2.44281913724116e-05
-3.97347369846887e-05
-9.16707726529382e-06
-3.82359267372686e-06
-2.29919228237577e-05
-3.96639731439266e-05
-6.62296635296395e-05
-1.34988628241987e-05
-1.4007836823522e-05
-3.37915983400562e-05
-4.42510735388564e-06
-1.13868134116779e-07
-3.72442160328007e-05
-2.25787112811166e-05
-5.59102807067039e-05
-3.07161647564828e-05
-1.89016618751284e-05
-2.38103480992972e-05
-5.21438680090915e-05
-4.24695971068263e-05
-1.91079221580219e-05
-3.40884760631727e-05
-2.54393510907414e-05
-1.31519995947706e-05
-1.86643085771031e-05
4.6382720625806e-07
-3.07885920645699e-05
-1.15451230224831e-05
-3.75404735315586e-05
1.15764278560815e-05
-3.75805092330899e-05
-2.8504343702322e-05
-3.42053938222808e-05
-3.55525020532248e-05
-4.71641819333412e-05
-2.80258980321395e-05
-3.46609104269514e-05
-6.4443940105724e-05
-3.91709397599331e-05
-1.75501855148912e-05
-2.25838767633825e-05
-2.61705201990597e-05
-3.24385363106067e-05
-3.30622941132237e-05
-4.31022091579114e-05
-2.05197838037158e-05
-4.39664994629743e-05
-2.25088917182406e-05
-2.43944354999785e-05
-2.51113556608442e-05
-4.07049457543347e-05
-3.32360813096255e-05
-3.57297560902923e-05
-1.90920249418332e-05
-4.29186805839459e-05
-4.86569006634158e-05
-1.21300645273672e-05
-6.38810290056085e-06
-4.19152170305343e-05
-3.15847594864194e-05
-2.84799666548681e-05
-2.53505523239244e-05
-4.72806288581033e-05
-4.37372044292724e-05
1.0167818831262e-05
-2.87578301020862e-05
-4.99351112183205e-05
-4.50826665344897e-05
-2.57635089285567e-05
-4.83005577656296e-05
-1.28295591194247e-05
-4.65765355758605e-05
-2.24325031445794e-05
-5.56554551009793e-05
2.36546624980101e-06
-2.44165543204292e-05
-4.82366186107358e-05
-6.68333146743737e-06
-3.62009574491021e-05
-8.11667190147688e-06
-6.59139822361241e-06
-6.24795415441845e-05
-3.53625549231306e-05
-5.56138063281608e-05
-3.09947209079661e-05
-3.07766571143299e-05
-2.69645791541433e-05
-2.51450611210888e-05
-3.31287389132158e-05
-2.14707280301454e-05
-4.27660287859485e-05
-4.42286931799538e-06
-2.80890945047375e-05
-4.86580409442828e-05
-3.80658973373944e-05
-2.94111294069121e-05
-3.62630401519597e-05
-3.52409902187641e-05
-2.02444908208172e-05
-3.25252128007386e-05
-1.71985715102993e-05
-1.44217131255452e-05
-3.62199331346763e-05
-2.68745225184696e-05
-9.91252245539623e-06
-1.18453553676639e-05
-5.82045475796143e-05
-5.39995275317576e-05
-1.83808938562767e-06
-3.08383898438305e-05
-1.265530372879e-05
-3.45431992975813e-05
-3.05471874182917e-05
-3.50841070543727e-05
-2.49888828282908e-05
-3.91286626468917e-05
-2.93950934678747e-05
-3.89477567270064e-05
-4.33024794524135e-05
-4.30322723406289e-05
-6.57230070754385e-05
-3.47878563615775e-05
-2.44146945007522e-05
-3.32056146269977e-05
-3.17536531426784e-05
-2.35850935306195e-05
-6.05725829112385e-05
-4.64518214342747e-05
1.32952509042676e-05
-3.3269867015179e-05
-1.60316815983941e-05
-3.73983997936105e-05
-2.68818489402529e-05
-4.22110457076078e-05
-1.88713371340149e-05
-2.14293333321956e-06
-3.13789507375614e-05
-2.54223768171914e-05
-1.51915467755908e-05
-1.83249842241604e-05
-2.6401040748826e-05
-3.5055984290645e-05
1.07051247149846e-05
-3.92136135424574e-05
-2.10815113758104e-05
-6.0846943783229e-05
-2.99800009214458e-05
-4.29910580910266e-05
-6.96055738662204e-05
-4.21087989428829e-05
-2.28419165566675e-05
-4.48302348427216e-05
-4.48876900831519e-05
-6.51628747142101e-05
-2.04136894989023e-05
-2.81464709430272e-05
-1.28784997724374e-05
-3.65488234156801e-05
-1.12782336288558e-05
-1.17084893309752e-05
-3.33019268912903e-05
-3.76697683538292e-05
-2.26741859494885e-05
-2.49343140453182e-05
-4.24471845702087e-05
3.92051844440605e-06
-3.51802239249111e-05
-3.70245703807641e-06
-5.57799997496506e-05
-3.18374669792331e-05
-2.6363563761656e-05
-6.08103558182455e-05
-3.45463414430659e-05
-2.97984506441213e-05
-2.35206541638862e-05
-4.92644122917241e-05
-3.12234858516068e-05
1.7673542548252e-05
-1.91054864922356e-05
-1.92327201101346e-05
-4.49613782930405e-05
-3.74705688560579e-05
-5.25856077733712e-05
-1.33721769225437e-05
-3.20100280374319e-05
-3.58638199945888e-06
1.20023790968366e-05
-3.44196284160365e-05
-4.63045161192348e-05
-1.19100086611738e-05
-1.38460659410675e-05
-2.28979333523318e-05
-2.53455097685696e-05
-5.4661896078163e-05
-1.90464314576722e-05
-5.04432202840819e-05
-1.67133302088796e-05
-2.36167374330012e-05
-5.55179985052664e-05
-4.4991110625422e-05
-2.87911052113101e-05
-4.32486500996024e-05
-1.66579749858597e-05
-4.06830276276165e-05
-2.3527609534667e-05
-6.33295949000566e-05
-2.59394917789938e-05
-1.47134861484043e-05
-1.89058757919892e-05
-3.47422123697266e-05
-5.60763239401875e-05
-2.93416485403223e-05
-5.13956487392026e-05
-5.38326523408701e-05
-2.54612378220401e-05
-3.8366219097477e-05
-4.2725388324616e-05
-2.00814659315586e-05
-1.29609359821238e-05
-8.24520591003364e-06
-3.10171513138033e-05
-2.71600540880996e-05
-3.02724358057573e-05
-6.19083556014889e-05
-2.00582514544091e-05
-3.0202085799584e-05
-5.72285142855213e-05
-3.05714726284361e-05
-1.36698179311499e-05
-1.42893841332734e-05
-5.18962280782437e-05
-2.86930644665049e-06
-8.30296104908814e-06
-3.19415848452281e-05
-5.57183820452324e-06
-2.10315455801294e-05
-2.77838098235727e-05
-5.51353362276369e-05
-3.11378783965835e-05
-7.6693465265468e-06
-7.42575766986103e-05
-2.74743207978539e-05
-2.40442556205154e-05
-4.10598189973255e-05
-2.61208908675464e-05
-8.86035224437764e-06
-1.24864755024923e-05
-2.9686931374163e-05
-5.28396325500812e-06
-3.6198216635892e-06
-5.54408137383309e-05
-4.05011987907182e-05
-4.1360201533459e-05
-4.79923084428594e-05
-4.60078622384949e-06
-2.55925554392595e-05
-1.01841319347089e-05
-5.19761222530601e-05
-1.83864714209331e-05
-2.72822904840347e-05
-2.69131475138167e-05
-2.78837147047608e-05
-3.62524755562347e-05
-3.89022847061032e-05
-8.14885222181013e-06
-1.85435078237898e-05
-1.82768176170771e-06
3.66988043862745e-05
-4.10094556010477e-05
-2.87253181420257e-05
-1.17774295384628e-05
-1.73030480798405e-05
-4.82249301728812e-05
-1.51471631399324e-05
-5.65793234706615e-05
-6.80772000155459e-05
-5.51623211677104e-05
-1.75007325232525e-05
-2.93400113795596e-05
-2.93777828009034e-05
1.50537748239158e-06
-5.20699461312789e-05
-2.18613221969846e-05
-2.61157100219154e-05
-2.92538508264386e-05
-8.39935615287333e-06
-2.33503957078228e-05
-4.7685482274158e-05
-3.28730736456959e-05
-6.62233909726387e-05
-4.18532995766514e-05
-3.27649998195149e-05
-2.38213005695044e-05
-1.60699711324328e-05
-4.80087062696078e-05
-2.30030875207221e-05
-4.32564701997356e-05
-4.03494267666507e-05
-3.24431188603547e-05
-2.08879474658208e-05
-3.1470980907011e-05
-2.06555859691017e-05
-4.61922713876275e-05
-2.86736929637873e-05
-1.85401729048892e-05
-3.34867701966936e-05
-3.86294914646184e-05
-5.10230138458091e-05
-2.84336345754006e-05
-3.4653291444786e-05
-4.75690456774325e-05
-7.39984696668062e-06
-5.46230272975363e-05
-1.81206815729997e-05
-3.23989105881845e-05
-3.52211137380382e-05
-1.33241946116337e-05
-2.75246877899895e-05
-3.23947122694207e-05
-3.33941813318414e-05
-4.6012701997082e-05
-4.02209780268436e-05
-4.2969932265238e-05
-1.04365652718657e-05
-1.81481965038531e-05
-5.08691601166967e-05
-5.844171842556e-05
-3.37266696225306e-05
-4.23332088962728e-05
-3.94132751873467e-05
-7.43193343104663e-05
-1.17110656396377e-05
-1.470484309662e-05
8.85566176463093e-07
-1.63057286578204e-06
-2.61725093427692e-05
-1.93211011503664e-05
-4.21045718725417e-06
-3.74291222012543e-05
-1.49946170471811e-05
-2.72185628912872e-05
-5.65402727415486e-05
-3.40124997527845e-05
-1.08832285132504e-05
-2.17498898351767e-05
-4.47912504065566e-05
-1.88642433600025e-05
-2.09948781282229e-05
-4.89089984932069e-05
-4.89724241384971e-05
-3.53716211561395e-05
-1.25982158439466e-05
-5.24797979380599e-06
-5.98667795113426e-05
-5.24879452469641e-05
-4.34032171528225e-05
-7.72090212442311e-06
-2.77912504873931e-05
-1.88454413575295e-05
-2.1317662639386e-05
-1.89586844070547e-05
-3.67859818074825e-05
-2.42734916589327e-05
-4.83550722502348e-05
-3.01980318955214e-05
-1.66549281884771e-05
-5.15025800330281e-05
-3.51092757566758e-05
-4.23394667077785e-05
-1.08117968938512e-05
-1.64627890197817e-05
-1.91263948793959e-05
-3.01615629718775e-05
-1.91183042407401e-05
-6.18951121522571e-05
-1.23266864794764e-05
-1.93022542326669e-05
-3.43644187439685e-05
-5.33794135576727e-05
-6.60918692695509e-05
-4.93182573737786e-05
-3.20825692866562e-05
-1.98996281360184e-05
-3.05489593907364e-05
-2.99526650952239e-05
-1.37889083229372e-05
-2.34532744647828e-05
-4.8605460141477e-05
-3.66368576378326e-05
-3.20715058088961e-05
-3.99587159456419e-05
-4.69813233667985e-05
-2.41302638040572e-05
-1.57819421170611e-05
-1.70747416925791e-05
-4.41677922755378e-05
-3.26143033563524e-06
5.6442411139297e-06
-1.03987763203352e-05
-2.32611021022389e-05
-7.437653225217e-06
-2.48137820239642e-05
-2.97760367621499e-05
-1.50235677646972e-05
-3.74888180723336e-05
-4.19481661202294e-05
-4.67530028569834e-05
-1.38080576361703e-05
-5.99888416654382e-05
-5.91602940962293e-07
-4.84601713273147e-06
-2.08296338317592e-05
-4.3721014260777e-05
-3.58664444700951e-05
-3.83929900390771e-05
-5.15402454899153e-05
-4.94971868268198e-05
-2.66277113727802e-05
-3.6272472760101e-05
-4.3680587259919e-05
-5.26767776284911e-05
-2.3524572995838e-05
-7.7351575236574e-06
-1.84583024586782e-05
-3.35525742429836e-05
-7.48207568693624e-05
-4.12887195057535e-05
-3.69670949025851e-05
-2.9204029545482e-05
-1.27797809107909e-05
-4.71564851140852e-05
-1.89924234482429e-05
-1.48038483479624e-05
