# Supplementary material for: Research on computational propagation and identification of mine microseismic signals based on deep learning
Source: PLoS One. 2025 Oct 22;20(10):e0334641. doi: 10.1371/journal.pone.0334641 (PMC12543183; doi:10.1371/journal.pone.0334641)
Supplement: S7 Data — (ZIP) [file pone.0334641.s007.zip › 000100900001596.xlsx_0.txt_24.txt.txt]

-3.66362931130788e-05
-3.6743856479272e-05
-1.85229791571897e-05
-1.88343313384746e-05
-2.06483420780028e-05
-3.11579616821972e-05
-5.03727062183027e-05
-3.25910626091418e-05
-3.64673014285053e-05
-3.86861511571994e-05
-1.52056555428716e-05
-1.17366499208314e-05
-3.95002843194342e-05
-2.185093524787e-05
-5.01210714863069e-05
-3.61485553247855e-05
-1.4374061418913e-05
-2.43764077221737e-05
-3.55245152575849e-05
-3.274287010087e-05
-6.06123551516309e-05
-3.99566015165579e-05
-2.9272253924079e-08
-2.45762305148941e-05
-7.04705508825953e-08
-2.54652356614078e-05
-2.05632374523365e-05
-5.33816289753524e-05
-3.00333295699136e-05
-8.75330463537466e-06
-9.57795978352363e-06
-3.75579778339583e-05
-5.82438275252962e-05
-2.91585129385151e-05
-3.05265510538423e-05
-1.54084648273024e-05
-2.21485862212197e-05
7.20953834793315e-06
-1.57524019592796e-05
-2.52603578598356e-05
-3.08261152773813e-05
-4.78788672177999e-05
-3.35250931589553e-05
-2.72367814756355e-05
-3.04538377437373e-05
-2.35866662649914e-05
-3.94757288410992e-05
-1.98815619591964e-05
3.22860831517151e-06
-1.46699997727609e-05
-4.08822634034379e-05
-3.84474693321705e-05
-4.60644411561851e-05
-2.50646798204083e-05
-5.68056485947731e-05
-3.94493937484932e-06
-2.3702908939873e-05
-2.35904723039814e-05
-3.37227458093102e-05
-3.46635020328497e-05
-1.40227523981251e-05
-1.25226840660002e-05
-3.57466966239223e-05
-1.28555838853255e-05
-2.82484914264038e-05
-1.15061823644005e-05
-1.13906718381482e-05
-3.456412412524e-05
-2.36435659001427e-05
-1.0990568998915e-05
-2.37548483123149e-05
3.16165186134773e-05
-1.9647826377333e-05
-4.92344509663254e-05
-4.09732353580808e-05
-8.44901287992684e-06
-3.47944799114249e-05
-4.65092292735572e-05
-2.62489672038141e-05
-2.32424193825416e-05
-6.08701692245964e-06
-2.74297825880939e-05
-3.92660549345582e-05
-3.48216801148023e-05
-1.56191051869277e-05
-4.86442908059227e-05
-3.54739948766154e-05
-2.10332698198683e-05
-2.04704041378011e-05
-4.74502230942997e-05
-2.56480184776435e-05
-3.65666594007018e-05
-1.69996184117599e-05
-2.06766211588217e-05
-1.37775494619885e-05
-3.33138032388859e-05
2.95352670531367e-06
-3.95044884554912e-05
-2.3687556360536e-05
-2.92604732309846e-05
-4.75992871191166e-05
-3.19485598026377e-05
-1.00550294605544e-05
-3.26359302499741e-05
-7.39479023454223e-05
-2.37961352874949e-05
-2.82436117732594e-05
6.971660168007e-06
-2.38832118493921e-05
-3.55722393806353e-05
-2.2677947406393e-06
-2.37614821097353e-05
-7.49670125411008e-06
-1.86054744172932e-05
-3.2875676657577e-05
-2.72985181514246e-05
-2.00806789087644e-05
-5.21574765538506e-05
-4.78127982609483e-06
-2.58069841119163e-05
-3.18829877125265e-05
-3.6361458923869e-05
-4.54012448650603e-05
-6.85150244242107e-06
-2.63546297313843e-05
-2.76008627445678e-05
-1.54706120893588e-05
-3.57250358127684e-05
-1.84402740803318e-05
-3.69269417867071e-05
-3.64060698220075e-05
-2.70767875814452e-05
-4.11523089495176e-05
-2.20952990952061e-05
-2.20633829477989e-05
-4.17516778980816e-05
-1.51227842995113e-05
-4.30855093663097e-05
-2.46579472798769e-05
-5.00427754484039e-05
-4.3212044890422e-05
-2.33101657084436e-05
-1.19825840010193e-05
-1.26962897895803e-05
8.44322503332121e-06
-3.87634951356282e-05
-5.53921413847844e-05
-2.51353663748157e-05
-4.94947339493045e-05
-6.66066154825964e-05
-1.33230101689953e-05
4.24890350702929e-06
-4.14751248801717e-05
-2.87103635383323e-05
-4.41618258137416e-05
-3.10805246685817e-05
-1.82709940457493e-05
-5.10877823117118e-06
-1.79510978662726e-05
-1.5653413241269e-05
-1.97954151659598e-05
-2.36398151389219e-05
-1.39403643773719e-05
-4.11423053303439e-05
-1.43935009320954e-05
-1.13082676393374e-05
-4.37342483694647e-05
-3.15848525137004e-05
-2.2061599292089e-05
-3.21113385890233e-05
-3.50622696958326e-05
-2.16563006006624e-05
-2.16104840613717e-05
-4.15864275402211e-05
-2.91611913747754e-05
-3.9984371528876e-05
-3.14726427642947e-05
-1.78363561764246e-05
-3.51810119002411e-05
-2.40329843958378e-05
-1.45447894548768e-05
-2.56308885561553e-05
-6.27672642773421e-06
1.08662251794563e-05
-6.09644610072331e-05
-5.10374415268999e-05
-2.59959803538754e-05
-2.84370512424697e-05
-2.29223097687445e-05
-3.48617374793302e-05
-4.78395403661602e-05
-2.4940098744932e-05
-5.6793097783963e-05
-2.60707968204624e-05
-3.67535866379751e-05
-2.49323081320684e-05
-1.89820005953441e-05
-2.08670001772921e-05
1.13903499016984e-05
-2.93710986198313e-05
-3.52813888084925e-05
-2.88671218999976e-05
-2.79760348444111e-05
-3.1579473416198e-05
-3.03943162940782e-05
-3.05861469405443e-05
-4.20297378357005e-05
-2.2762728736788e-05
-7.40944095184891e-06
-4.47400554291532e-05
-2.49131896094238e-05
-3.83496401771241e-05
-1.10026706809771e-05
-2.98416928992879e-05
-1.72526336231619e-05
-1.55877412847092e-05
-6.00987984316477e-05
-3.70133622325731e-06
-1.07291085015232e-05
-1.68685648545707e-05
-9.605050167919e-06
-3.19560696479035e-05
-3.33891004072002e-05
-1.07779805093073e-05
-3.39588869910635e-05
-2.571146597494e-05
-7.68545486892319e-06
-4.44886252775199e-05
-3.17185501122424e-05
-2.18320861450626e-05
-3.12458094867795e-06
-2.62208032883941e-05
-3.42360173713567e-05
-4.25308173585955e-05
-3.15828580722789e-05
-5.78266076001296e-05
-2.18589349616819e-05
-4.96740731678181e-05
-2.38410876902764e-05
-2.01429722676427e-05
-3.20711459031349e-05
2.22302855318102e-06
-4.23033722025394e-05
-5.00420186697154e-05
-2.01714566360766e-05
-1.39668814695253e-05
-3.96840805810354e-05
-1.23094983228828e-05
-1.88714816667636e-05
-3.80917874190996e-05
2.88256733828964e-06
-2.89444521060937e-05
-3.2675027273001e-05
-2.28250417804694e-05
4.58745603299188e-06
-1.69821150151037e-05
-3.11950276367444e-05
-4.80925748579375e-05
-4.44313161410647e-05
-6.82042883208181e-06
6.03215773321418e-08
-4.31896311905968e-05
-1.84553694736825e-05
-1.26598855250857e-05
-2.19143077317596e-05
-3.4895816723626e-06
-3.71809265037096e-05
-1.65023476156554e-05
-2.71227626412338e-05
-2.94884014031599e-05
-2.11527898597688e-05
-1.80205321386442e-05
-2.55020555798687e-05
-2.7338402305375e-05
-2.91175225331582e-05
-9.0541354371031e-06
-5.36751877922556e-05
-7.16796030159744e-06
-4.83507683134887e-06
-2.8412595967228e-05
-2.26779121021483e-05
-2.66288925902388e-05
-3.70447613888098e-05
-4.11177401182054e-05
-2.66285231759497e-05
-4.74048000319148e-05
-3.17091210341243e-05
-2.73568975670562e-05
-2.18056883057921e-05
-3.09737010162791e-05
-6.15171657010173e-06
-4.40990438078501e-05
-1.05235033456502e-05
-3.1419844586813e-05
-3.1495255704173e-05
-3.01994699111882e-05
-9.29833903579974e-06
-2.02539778834621e-05
-4.25371556616316e-05
-2.80297532518059e-05
-2.00403575395662e-05
-2.91530820950442e-05
-2.38067207997013e-05
-1.995440817126e-05
-1.95289604044206e-05
-3.57204335315277e-05
-1.16420350004353e-05
-6.54313789953278e-07
-5.55879015390083e-05
-2.23400803379927e-06
-4.89503370505598e-05
-3.91173443717634e-05
-4.71267909339617e-05
-4.43158496591301e-05
-1.06143037490271e-05
-1.795875469513e-05
-2.22996894079995e-05
6.60383744589328e-07
-3.76044160791353e-05
-1.91611728997064e-05
-3.96750001623051e-05
-3.60749125596249e-05
-5.31718419248619e-05
-3.10135964896399e-05
-5.44125443688194e-05
-2.02055779341705e-05
-3.13060232843787e-05
-3.78671034483109e-05
-2.43091782011095e-05
-2.33578734894403e-05
-4.58922636921279e-05
-1.91675161667722e-05
-5.10616293826352e-05
-7.21966011793895e-08
2.64256922818509e-07
-1.4143491059379e-05
-3.5686545988795e-05
-3.05039207116472e-05
-7.38681318563522e-06
-3.48919021534058e-05
-2.74315624289953e-05
-2.24144769070382e-05
-1.02246553274668e-05
-3.17063498228249e-05
-1.84483036919182e-05
-1.86349521289457e-05
-5.01049722039642e-05
-3.19450410485714e-05
-5.044650717052e-05
-4.02887550288011e-05
-2.27917803140305e-05
-4.54869127975281e-05
-2.87438207385981e-05
-3.15016920535412e-05
1.17637377712237e-07
-4.02657096399181e-05
-2.62410288143486e-05
-2.72292733015063e-05
-2.30581649778231e-05
-3.58861499900852e-05
-9.96748668573371e-06
-1.46937841018274e-05
-2.24424271977278e-05
-9.55833929901188e-06
-4.56453229942456e-05
-3.45866591167324e-05
-3.9077378890945e-05
-2.5223635268575e-05
-3.8398406363729e-05
-2.86262440164021e-05
-2.16380011549813e-05
-2.4089624618515e-05
-5.49779227942467e-05
-1.10816909438876e-05
-1.23688051575513e-05
-2.84164047945707e-05
-1.39355067423338e-05
-1.95490729520607e-05
-9.17218708453847e-06
-2.33736012771085e-05
-5.51857259514856e-06
-1.25314756452855e-05
-2.04347258317764e-05
-4.33831975826059e-05
-1.77871022259292e-05
-4.94126068443826e-05
-3.99664191942442e-05
-3.58940130518815e-05
-4.01322036999621e-05
-1.28373997959213e-05
-1.94299995484281e-05
-3.03620895285493e-05
-2.08846078484161e-05
-2.31160448109117e-05
-4.16639736820503e-05
-1.54864228068169e-05
-3.11775824483498e-05
-3.33232087127119e-05
-1.64132749588459e-05
-4.28204910233815e-05
-3.00262788088041e-05
-2.92591718439663e-05
-5.29701941287776e-05
-2.80157059434427e-05
-2.23633027735455e-05
-2.30743363349078e-05
4.61636357090969e-06
-2.64920423992604e-05
-3.83428193497102e-05
-2.41110381851073e-05
-6.09213412524851e-05
-3.3456883703668e-05
-1.82104867297059e-05
-3.57883428250036e-05
-3.05397114998495e-05
-8.87556975988143e-06
-1.45982460252444e-05
-1.92387368200371e-05
-7.43430211026425e-06
-3.02487457812106e-05
1.75944409117571e-07
-1.92368001220632e-05
-1.77840375857426e-05
-2.39756877641842e-05
-5.17067414337651e-05
-2.59227251082367e-05
-2.68668514647265e-05
-4.10042085810743e-05
-4.75196037037503e-05
-3.51590064764862e-05
-2.80239961859283e-05
-3.27244271779309e-05
-3.68379508710928e-05
-2.34604922068472e-05
-2.66798477656308e-05
-1.3907714800385e-05
-4.48224682207033e-05
-3.75205730467331e-05
-4.05565382935144e-06
-4.62835969685824e-05
-4.7326867006844e-05
-1.03869159696329e-05
-2.29549076062909e-05
-4.70542610583226e-05
-3.2283759830246e-05
-2.13271796121837e-05
-4.01845823261986e-05
-3.45829339275645e-05
-3.65431389970584e-05
-1.88404795363248e-05
-3.2713701604644e-05
-5.25830977835608e-05
-2.05298171010056e-05
-2.24014267614317e-05
-3.24551545251351e-05
-4.94293286706679e-05
-2.30807553650241e-05
-7.10007822920298e-05
-1.94410679298218e-05
-3.7115293906642e-05
-2.73363741817876e-05
-5.4583986918166e-05
-4.43546253547615e-05
-1.61387326043457e-05
-3.12117740718796e-06
-3.58535246396285e-05
-1.38705800440804e-05
-1.81285511762655e-05
-1.87899003164917e-05
-4.71021410162653e-05
-3.46929596040952e-05
-1.13418439819889e-05
-4.84648080235338e-06
-5.066625324076e-05
-3.12305664786898e-05
-1.58907362505059e-05
-5.72660983610526e-05
-1.98873575796588e-05
-4.13115048173096e-05
-6.02211020231505e-05
-1.770052234547e-05
-8.03632437694361e-06
-2.99902250739874e-06
-3.81675520548113e-05
-2.63484569173292e-05
-1.62986152462574e-05
-3.11173888321421e-05
-1.68319831264827e-05
-9.5791042814272e-06
-4.80907967017782e-06
-3.05804549702422e-05
-3.38642220121381e-05
-7.43812543994701e-06
-3.44532107940603e-05
-6.41273388853777e-06
-1.83856463231688e-05
-2.45885895366658e-05
-1.41855897686518e-05
-1.68739825809335e-05
-1.57470007421157e-05
-1.03731009855996e-05
-2.03468882847818e-05
8.25547392804847e-06
7.22533539642398e-06
-2.75897620333925e-05
-8.8066487971239e-06
-1.75580755775433e-05
-2.5857777787221e-05
-8.62794557127391e-06
-1.87464467413332e-05
-9.56092547026892e-07
-1.20007320693011e-06
-1.66452037252342e-05
-1.86703186000161e-05
-1.59246681735183e-05
-2.86509848103312e-05
-5.09555236548304e-05
-7.91898897953942e-07
-2.36491649630234e-05
-1.30407086328897e-05
-3.1784375321827e-05
2.08972079646803e-06
-3.18976840256564e-05
-3.63616469424031e-05
-2.44745063623281e-05
-3.81414172613479e-05
-1.63090816592392e-05
-1.02699706738996e-05
-2.02601601269656e-05
-3.61439967400599e-05
-2.55282137672098e-05
-2.92302409069143e-05
-3.82861822659314e-05
-3.82942333102635e-05
-2.47441994804882e-05
-4.21502245866336e-05
-2.97141140149709e-05
-3.58225378821229e-05
-3.49442559723376e-05
-3.60017088294807e-05
-3.14387026013968e-05
-1.27985047585441e-05
-3.01389961441456e-05
-1.49974667039012e-05
-1.79523184470733e-05
-2.86200550727326e-05
-1.85027150958045e-05
-2.82053351084467e-05
-5.00254225907108e-05
-7.45248782651148e-05
-1.09485435697661e-05
-1.78701813433839e-05
-7.30558355697832e-06
-4.18123943373972e-05
-4.21515534969218e-05
2.59800227264115e-06
-2.16359570274536e-05
-2.25579688323923e-06
-1.20676842046978e-05
-5.07307652482335e-05
-4.54292854291816e-05
-5.39928131316351e-05
-4.84760285541012e-05
-3.4307048343615e-05
-4.65910455437908e-06
-2.53930265344166e-05
-2.56328084703714e-05
-7.15798467208092e-06
-1.30541107780169e-05
-2.02362350136169e-05
-4.95266745656132e-05
-3.08642494446416e-05
-5.93137916292758e-05
-6.47230632887579e-06
-3.81832076718507e-05
-3.07263130975604e-05
-2.25764681309752e-05
-3.28079547328214e-05
-5.6735722601767e-05
-4.71058875881409e-05
-2.56962134387193e-05
-2.64416081114203e-05
-4.18709753246798e-05
-9.34050571147778e-06
-1.72837849506612e-05
-2.87382120705408e-05
6.0126029664657e-06
-2.07000947697844e-05
-3.86923244532647e-05
-4.60145948703986e-05
-4.36231750707156e-05
-4.57213388681306e-05
-3.56392293303258e-05
-4.17677008813898e-05
-2.18862288297642e-05
1.13801614029549e-05
-4.50078858538303e-05
-4.4565553690873e-05
-3.57020895934527e-05
-4.45607129318385e-05
-2.17580505696529e-05
-3.14989516892706e-05
-6.08069980510156e-05
-2.31639699716897e-05
-1.20765496465047e-05
-2.69695014035543e-05
-4.53695948506572e-05
-4.85582937362755e-05
-3.69932162204743e-05
-3.31157681937155e-05
-4.42252773664407e-05
-1.66537205555684e-05
-2.052838147505e-05
-2.11580009897819e-05
-4.4843153245315e-05
-3.63014412239163e-05
-2.99227865415922e-05
-2.39162440636126e-06
6.25637800938522e-06
-5.62562798315471e-05
-2.24675423639665e-05
-3.78400601817982e-05
-5.54538195632213e-05
-2.62175689766173e-05
-5.52089228087377e-06
-3.19438669311268e-05
-2.06062364027263e-05
-8.31659276555357e-06
-4.09138902074048e-05
-1.84576872039046e-05
-2.69225220205858e-05
-1.85940292645851e-05
-2.44625920550674e-05
-3.46950034728988e-05
-2.08951323975569e-05
-2.62836211573236e-05
-4.21607958004918e-05
-3.07828501182678e-05
-3.05358169526476e-05
-3.22266537814371e-05
-4.30116128564264e-05
-3.18985038936383e-05
-4.20869974432714e-05
-4.52481648187665e-05
-1.61029265835114e-05
-3.10533260854868e-05
-2.44512668730597e-05
-1.64687444586874e-06
-2.11830397425482e-05
-6.84339853650699e-06
-2.51137198113183e-05
-2.00324533154559e-05
-3.53160594947183e-05
-3.63564078901201e-05
-2.27846184828353e-05
-7.54200909880818e-06
-1.7617973510885e-05
-1.83472771147991e-05
-2.04771536849678e-05
-2.87526956528822e-05
-3.25111606046553e-05
-1.56952750122848e-05
-3.22861957490966e-05
-4.0796294436421e-05
-4.11881225314693e-05
-4.83127932827205e-05
1.04846737515728e-05
-2.70696986854321e-05
-3.17040839469355e-05
-2.04875099290859e-05
-5.03375959810275e-05
3.37440254718428e-06
-3.01662014025227e-05
-1.13878824506674e-05
-1.72870758745925e-05
-1.98605686398774e-06
-8.20199508373071e-07
-2.03998348763501e-05
-1.77197936012577e-05
-6.08886483887543e-05
-5.6680562337511e-06
-8.1214110054091e-06
-2.77988853646921e-05
-1.46899029344206e-05
-2.40269047639444e-05
-2.18505949036757e-05
-3.65680112345143e-05
-3.15755574401985e-05
-2.07163900646682e-05
-2.58416949618981e-05
-4.38191219735009e-05
-2.32114675492222e-05
-3.49983849554386e-05
-2.87928263317836e-05
-9.39989370889194e-06
-2.31999274218703e-05
-3.73576309347407e-05
-1.18398993994631e-05
-3.3529601062658e-05
-4.79269433270902e-05
-4.09125367450087e-05
-2.27960225319524e-05
-3.24058827994818e-05
-3.40058565992069e-05
1.358450691705e-05
-5.38747002834289e-05
-4.09662198278044e-05
-4.77078053112365e-05
-2.35884595288391e-05
-5.94636714321503e-05
-1.37429959018606e-06
-2.51701735639025e-05
-4.26435744191118e-05
-3.23254601108493e-05
-1.61877355993749e-05
-3.0219920090774e-05
-2.55803962017631e-05
-8.34688526804954e-06
-3.16719847004353e-05
-3.16493594014248e-05
-1.06490409329467e-05
-1.71598635416834e-05
-3.71003673577446e-05
-6.08020068254807e-06
-2.94421422402839e-05
-3.75583599904865e-05
-4.18816987548126e-05
-3.10759263803857e-05
-3.19175114502268e-05
-2.18688491292643e-05
-5.10754710700451e-05
-1.70101828218713e-05
-4.37055091695556e-05
-3.27086944327576e-05
-1.55031119244123e-05
-2.1745061223763e-05
-1.57249152668614e-06
-2.66540650782403e-05
-2.67537580894619e-05
-1.48331997703008e-05
-2.21751266904737e-05
-2.36586273306903e-05
-3.84277387563882e-05
-3.83061190014985e-05
-5.0010639817677e-07
-3.71511880069576e-05
-3.65899929902084e-05
-1.82396623255974e-05
-2.56727944980896e-05
-3.36431410782239e-05
-2.74749158771409e-05
-4.92077835856253e-05
-3.23546911103899e-05
-2.97194333376281e-05
-2.83954469692235e-05
-2.33325633078947e-05
-2.77971740104616e-05
-4.25428125251539e-05
-1.43414144536825e-06
-3.36559421243502e-05
-4.37674901965314e-05
-4.08994603295761e-05
-2.81932563129319e-05
-4.00239575949405e-05
-1.16784436869944e-05
-2.62788794876143e-05
-2.07865128392434e-05
-3.57336941109459e-05
-1.89681018440651e-05
-2.09818520647256e-05
-2.94290414042487e-05
-2.33407497710076e-05
-1.72186739399599e-05
-4.73990994834966e-05
-2.65792732420375e-05
-6.6266953115381e-06
-1.91932868163599e-05
-4.41865821329988e-05
-5.05138776175983e-05
-1.69775871562079e-05
-3.07758072561504e-05
-3.8792911552665e-05
-1.98515638248144e-05
-3.32643118896871e-05
-2.76839696521748e-05
-4.86969405830868e-05
-3.98149559708702e-05
-3.24909259719362e-05
-4.33425618265523e-05
-3.83233028266923e-05
-2.25465064794738e-05
-2.68974548571918e-05
-4.43342538002062e-05
-1.49365891432655e-05
-2.25119869048728e-05
-2.68737215518109e-05
-3.99935879141803e-05
-1.61325678677229e-05
-2.86494522446033e-05
-2.27446232601804e-05
-1.63405186937337e-05
-8.53052972199304e-06
-2.08820422954187e-05
-3.20963425937723e-05
-2.15582752135883e-05
-4.41517545291245e-05
-3.54958070210118e-05
-2.68876392004259e-05
-1.67997792891741e-05
-3.09440028623966e-05
-3.36633778035543e-05
-2.7083499484769e-05
-2.53594183819507e-05
-4.30072553227438e-05
-2.96790166974556e-05
-4.03422986861738e-05
-2.19371098445437e-05
-7.70960127790442e-06
-2.79890599634111e-05
-3.66986491855171e-05
-3.05247059622e-05
-3.60326406980317e-05
-5.12458256075335e-05
-3.74765038816876e-05
-4.591298451335e-06
-4.06486696878664e-05
-4.83646585301113e-05
-3.61383167382928e-05
-2.65616462466789e-05
-1.6935959741016e-05
-2.64155017972373e-06
-5.33513882116637e-06
-4.16767909063537e-05
-4.12586847615415e-05
-3.17698099663749e-05
-2.87989434543813e-05
-2.31044488683879e-05
-1.39633250646073e-05
-3.42414294389749e-05
-3.26532105568239e-05
-4.1357004691579e-05
-4.49697292925886e-05
-2.2902581807213e-05
-4.54613615966871e-05
-3.58343005339761e-05
-9.85653521690421e-06
-2.47238296494822e-05
-1.93596262539017e-05
-3.97919617847846e-05
-1.99248230816916e-05
-1.37708431632815e-05
-2.80737989148292e-05
-1.83974541107376e-05
-3.08528627692918e-05
-3.85976268150517e-05
-3.03562486585941e-05
-5.2816764437925e-05
-4.09899903732796e-05
-1.43304888116037e-05
-4.27048335027251e-05
-1.52351125344441e-05
-2.0616935234167e-05
-2.3133653112663e-05
3.68335219708253e-06
-3.25676075441681e-05
-3.55654496500948e-05
-4.3842443854846e-05
-2.16481878653804e-05
9.2272846596551e-06
-3.36174757867045e-05
-2.82222835807736e-05
-2.81486369371578e-05
-7.06559302505359e-06
-4.02428690484809e-05
-2.45588566974591e-05
-2.40628283332437e-05
-8.0108603451951e-06
1.35163456415039e-05
7.66158954732786e-06
-1.89682565979431e-05
-2.88214498209995e-05
-3.45868758726157e-05
-2.57694009931389e-05
-4.44244879397015e-05
-1.99205574661646e-05
-9.88260700641691e-06
-3.88649018237041e-05
-2.66276583859374e-05
-3.00104557722492e-05
-3.56413532495568e-05
-2.74121492928416e-05
-4.52750329255319e-05
-1.64667291158341e-05
-4.07369105393022e-05
-1.39797569687222e-05
-6.092957932256e-05
-4.36821592859071e-05
-2.62860298065937e-05
-1.43328074945254e-05
-3.53906447742831e-05
-8.64459681446841e-06
-1.17782965450851e-05
-2.13085464751885e-05
-4.13616010997068e-05
-2.12310757810476e-05
-3.34741137786254e-05
-3.40498860996789e-05
-1.83274222496221e-05
-2.9784353754796e-05
-1.40148528960479e-05
-2.56755872104767e-05
-3.64161072874265e-05
-8.89222914232616e-06
-2.42796231586339e-05
-6.01871200285896e-05
-4.14261197409216e-05
-1.87242572025487e-05
-4.7374329540324e-05
-3.95854864012798e-05
-2.97948676913393e-05
-5.10435618791827e-05
-5.43651198626335e-05
-2.41319046235745e-05
-3.85405672183362e-05
-2.66899789127941e-05
-2.80633802238759e-05
-2.45549327410572e-05
-2.00258691613608e-05
1.75579040316916e-06
-4.47479310095878e-05
-2.65850341083724e-05
-3.35660361588963e-05
-5.14176611750804e-05
-4.50882240411265e-05
-3.12922780880191e-05
-3.05794833494597e-05
-2.52785150833236e-05
-2.63982987940755e-05
-2.80379231361934e-05
-6.61977755331542e-05
-2.52956297293967e-05
-1.84976239408795e-05
-3.43528655300783e-05
-2.66469127695971e-05
-4.52966915148323e-05
-3.69097203541427e-05
-3.00112281855173e-06
-5.31187777873117e-05
2.74867659440728e-06
-5.57381115039958e-05
-2.88051329015803e-05
-1.42611597695127e-05
-1.51173771605583e-05
-2.26162081120948e-05
-3.81749111545969e-05
-1.11422825516917e-05
-4.14411982169634e-05
-1.78926621868758e-05
-2.64173970498159e-05
-6.31203716334106e-06
-3.40450391090895e-05
-4.00136894188208e-05
-2.31859426135083e-05
-2.40463785035492e-05
-4.40633236227037e-05
-1.63088838262415e-05
-2.81673537391279e-05
-2.41917175395957e-05
-3.26691954224936e-05
-3.27657517789278e-05
1.00218008857896e-05
-2.89771182149863e-05
-2.71960568411633e-05
-4.37713261892514e-05
-4.88995462383907e-05
-5.72925229911134e-05
-2.10852764095577e-05
-2.73482658716256e-05
-2.79145665905228e-05
-2.94486548324843e-05
-2.31496642401392e-05
-1.13452744614589e-05
-1.00026887907738e-05
-1.52687425951384e-05
-1.60697451614991e-05
-2.49409486666303e-05
-2.3780136848871e-05
-7.56870498858446e-06
-2.26523101229389e-05
-3.75286298976638e-05
-1.62560183988802e-05
-2.60158333593241e-05
-6.91678040061217e-06
-3.64625110581764e-05
-2.00352687091695e-05
2.02292484914935e-06
-3.62171319549942e-05
-2.72055274143113e-05
-1.99820031874766e-05
-2.34312913484981e-05
-3.6845610831994e-05
-1.83813814975842e-05
-5.24505568145516e-05
-1.80958713235204e-06
-3.56526287851282e-05
-5.28298088900264e-05
-4.01272391851063e-05
-2.18148431944101e-05
-2.85667708662429e-05
-2.33958194610282e-05
-3.19266380485038e-05
-3.98986352962922e-05
-2.19067903947665e-05
-3.95021262384779e-05
-2.6091190396867e-05
-4.3007650078473e-05
-4.96009787911412e-05
-2.2418708390696e-05
-4.11900025433409e-05
-3.25745294700122e-05
-2.88387111695532e-05
-2.03811963421011e-05
-5.88538267707918e-05
-2.09957591018724e-05
-4.73403164785261e-05
-1.46646394958959e-05
-2.36702187361926e-05
-1.03921136916893e-05
-4.58572612404476e-05
-1.36454413413951e-05
-3.54344846680486e-05
-1.06131140245376e-05
-8.81780594555404e-06
-2.20113014129209e-05
-2.43841997234027e-05
-2.2926221992194e-05
-1.91992085721101e-05
-9.75228902265775e-06
-1.70013391036401e-05
1.2724275562825e-06
-3.16460101596537e-05
-1.4070801872883e-05
-4.8637977209065e-05
-3.46839871526229e-05
-4.76748209056804e-05
-2.40616435749311e-05
-2.93243754306845e-05
-5.44249486569923e-05
-3.96705021796414e-05
-1.01161602647831e-05
-1.84159453891794e-05
-4.97946972533531e-05
-2.77326321277548e-05
-3.74170507453412e-05
-3.92762311113879e-05
-3.09937619787316e-05
-3.35430872227939e-05
-2.01507916711395e-06
-4.69341184015197e-06
-3.35879718484667e-05
-2.56143337390913e-05
-4.04156686375795e-05
-6.72652506615856e-06
-2.48046035602069e-05
-4.4735037700248e-05
-2.57378815657414e-05
-3.42837046544383e-05
-5.36104850581025e-05
-4.29760749777658e-05
-4.6355117116802e-05
-4.95980363113943e-05
-1.03346362547994e-05
1.41704341464964e-05
-4.48235861506332e-05
-2.95451324486102e-05
-3.29910567373739e-05
-3.9450530927402e-05
-3.23133823560491e-05
-2.60492585315451e-05
-5.34238886361549e-05
-5.79949509387041e-05
-3.56390146292961e-05
-3.33053820974256e-05
-4.32986601080705e-05
-3.31456349293765e-05
-4.13018326261135e-05
-2.80063476593605e-05
-5.92547220033847e-05
-1.8188230173035e-05
-2.03668716215986e-05
-2.46946801375953e-05
-3.02544231417961e-05
-3.60338806957234e-05
-3.71407464024692e-05
-3.17639127754098e-05
-3.80532446061481e-05
-3.04296126243459e-05
-2.17659369443028e-05
-3.2566259082242e-05
-6.07255202443119e-05
-4.05121750703542e-05
-4.35458142911514e-05
-2.0762906821722e-05
-3.91284582887787e-05
-3.47237971880373e-05
-4.80240841351343e-05
-2.5158318201385e-05
-2.14720768351244e-05
-3.26705260934006e-05
-4.95794669392363e-05
-2.76848039491381e-05
-1.29431443626792e-05
-4.28144173954493e-05
-1.23028471823553e-05
-2.47110179611106e-05
-4.07206934587028e-05
-1.0066214663887e-05
-4.87005296620394e-05
-5.32741962158985e-06
-1.93892825850121e-05
-1.95797242504234e-05
-1.50772273620899e-05
-2.99167612860056e-05
-2.88325754888982e-05
-1.6199867923499e-05
-3.82903525007276e-06
-2.12460787778784e-05
-2.89682950055835e-05
-1.6260400644205e-05
-4.66336835376595e-05
9.51853307820048e-06
-3.45707356552592e-05
-2.75265158820172e-05
-2.61770922526317e-05
-8.88483634597611e-06
-3.76845344075095e-05
-1.40606905395974e-05
-4.13335107252073e-05
-4.60758290115783e-05
-4.48780522089947e-05
-4.46306276879076e-05
-1.70702938019165e-05
-1.11220245521242e-05
-2.75963836710087e-05
-6.73725544770634e-05
-7.72476261304215e-06
-1.88870888473281e-05
-4.07500302935987e-05
-1.75933488758317e-05
-2.07663322719536e-05
-3.50021322596925e-05
-1.20686922446001e-05
-3.23736885619964e-05
-4.19301521318195e-05
-2.01281025331322e-05
-2.37952102674364e-05
-1.29313488848986e-05
-2.81971486120337e-05
-3.68420240991882e-05
-4.17672177183422e-06
-3.25120716157088e-05
-1.25637317398374e-05
-3.50046119175753e-05
-3.47925036599947e-05
-4.72790479849355e-05
-2.02738074441117e-05
-2.71010041585606e-05
-6.14418364062889e-06
-2.68208391909616e-05
-3.49213344196296e-05
-2.71648073309977e-05
-2.20256690299745e-05
-2.27422013193509e-05
-2.92514622023706e-05
-2.59521217521199e-05
-3.69672749469886e-05
-4.25831860100595e-05
-2.05951338176779e-05
3.06266095892982e-06
-8.43871231651419e-06
-2.79348284279196e-05
-2.35540155999249e-05
-1.24802656610279e-05
-2.59511178181045e-05
-5.72840060131054e-05
-3.284937487946e-05
-2.06558160975219e-05
-2.26768423775081e-05
-9.82531307335532e-06
-8.00077874686568e-05
-1.34280158953791e-05
-3.08561406238836e-05
-5.09882244548553e-05
-9.30856733368989e-06
-1.41199376789451e-05
-2.10780630772164e-05
1.46845908317121e-06
-1.02220985449003e-05
7.60323052891483e-06
-2.47918884817273e-05
-3.23350520059273e-05
-3.37514051777194e-05
-1.28094251686555e-05
3.81826897478228e-06
-2.67656540732058e-05
-1.84477807062271e-05
-3.07618861005549e-05
-1.38545799343958e-05
-2.71911183644588e-05
-1.08033631321856e-05
-3.5202264442848e-05
-1.60204187692838e-05
-3.31233118859724e-05
-1.54856173805646e-05
-3.74005066307637e-05
-2.31412619198461e-05
-3.85970738547868e-05
-4.42881892904246e-05
-9.21140829525417e-06
-1.92786709066646e-05
-3.81267786050001e-05
-1.90593139550337e-05
-4.74161973328075e-05
-1.74975231988338e-05
-1.67224664197041e-05
-4.98098377126729e-05
-3.39035473489748e-05
-8.23247930328617e-07
-1.20969638071704e-05
-3.05628720468498e-05
-3.02284791974428e-05
2.68138821651677e-06
-3.33389556008365e-05
-2.75503554904291e-05
-4.48324459789898e-05
-2.40692610555964e-05
-2.79103243227078e-05
-1.44891722808295e-05
-5.97403487784122e-05
-2.20991140656506e-05
-3.12478063557996e-05
-3.82244735689233e-05
-3.83515556298987e-05
-2.94021540699613e-05
-3.78061712470199e-05
-1.88889394174065e-05
-4.63959999629187e-05
-3.26165871836677e-05
-2.23487790041711e-05
-3.92321514816239e-05
-1.60227327791515e-05
-4.36510293147521e-05
-4.07386000794086e-05
-2.04878742356143e-05
-3.95185557422672e-05
-3.75239018009758e-05
5.48390285296582e-06
-3.70372935065286e-05
-2.69863142561901e-05
-4.7555646033481e-05
-6.41823427694419e-05
-3.82932423776455e-05
-2.77637021969582e-05
-2.56214392413732e-05
-2.54687046326393e-05
-1.20824690068957e-05
-1.2803103048445e-05
-3.09990772392985e-05
-4.75902989341863e-05
-2.30458226171399e-05
-3.28616477810125e-05
-5.77546729925589e-05
-2.9925402611035e-05
-3.69843074505184e-05
-2.58562416003795e-05
-2.58157093975485e-05
-2.18510470424905e-05
-4.0058846585434e-05
-1.08102294199711e-05
-4.19376389852599e-05
-4.12537299795816e-05
-1.45816270395881e-05
-3.59438875885158e-05
-3.02869857722922e-05
-3.74491054738941e-05
-3.54006542694339e-05
-9.73719462058363e-06
-2.27859165547295e-05
-1.51595275901925e-05
-2.44081077106777e-05
-2.1178152793198e-05
-2.05481300436152e-05
-3.22143899778185e-05
-1.65539030728098e-05
4.86383447804555e-06
-3.66967773521577e-05
-4.06525385489427e-05
-3.48621202093763e-05
-2.402190078029e-05
-3.68552139566045e-05
-4.20572269561443e-05
-3.41119860749075e-05
-2.80803659309997e-05
1.28143528520069e-05
-3.01357886650713e-05
-3.90112109570963e-05
-2.19108262554949e-05
-6.96199443179752e-06
-1.96777734178164e-05
-2.48328921126846e-05
-3.5529955537402e-05
-1.92125849131166e-05
-3.40616385362377e-05
-3.54221766324882e-05
-1.65404449778695e-05
-2.81792303616333e-05
-4.85309968382536e-05
-4.06063255604862e-05
-3.34543930112394e-05
-1.49143750372656e-05
-2.00387731712309e-05
-4.00968215975692e-05
-4.95254752813538e-05
4.97209946999579e-06
-4.52180660120752e-05
-2.2022563328102e-05
-2.69310723940091e-05
-1.93020541304458e-05
-1.47175363046465e-05
-4.36286693320412e-05
-1.56259455172975e-05
-3.61897231344372e-05
-3.00276518045697e-05
-2.11027886485282e-05
-3.57679459749731e-05
-5.11860751949485e-05
-3.78523486563771e-05
-1.16068022777775e-05
-1.99634810368931e-05
-3.45617620783164e-05
-2.43127739052063e-05
-3.43139099956957e-05
-4.82485222664321e-05
-2.54014379490678e-05
-1.40247789636184e-05
-1.3992742971148e-05
-2.49364971909908e-05
-3.66311633233809e-05
-1.86763338309918e-05
-2.791343140611e-05
-3.28241382661047e-05
-4.51332874862539e-05
-4.56176596260398e-05
-4.58876715749967e-05
-2.34085885008523e-05
-2.84315626359334e-05
1.07239049986852e-05
-4.20652124743765e-05
-8.91373737868878e-07
-2.51674469093458e-06
1.09653454016989e-06
-2.47464091832993e-05
-2.80104262881468e-05
-2.56762729971535e-05
-4.63523695555743e-05
-4.01911702721488e-05
-4.18993113712339e-05
-9.54533590365133e-06
-3.67467945969888e-05
-3.49183222912575e-05
-3.29982149766933e-05
-3.43390094658165e-05
-6.08151947010558e-05
-6.1005214343607e-06
-2.00697057251228e-05
-5.17226950053205e-05
-3.9284676542244e-05
-4.50117545143003e-05
-3.53966391556751e-05
-2.11853707091694e-05
-4.5868450459339e-05
6.52096350151425e-06
-1.57387791325837e-05
-1.0307187357607e-05
-2.23681408465229e-05
-2.73648401189924e-05
-5.33844529694326e-05
-2.66419750042839e-05
-2.37784027457592e-05
-3.32805691915424e-05
-1.69496000329459e-05
-3.41905575146077e-05
-4.31621612204922e-05
-3.32796536587478e-05
-1.95686968068479e-05
-3.54306945676407e-05
-3.9224901100089e-05
-3.87887647818815e-05
-1.6720484272049e-05
-3.90395344108761e-05
-1.09144608463038e-05
-2.66118514780638e-05
-4.77386656450727e-05
-3.23838760828504e-05
-3.28895508853503e-05
-2.55425192750782e-05
-4.66730092070137e-05
-3.86061828596494e-06
-5.48373003601731e-05
1.12005963309508e-05
-4.1645043278668e-05
-3.6038687246182e-05
-3.3471064560832e-05
-5.40663602687646e-05
-2.26107859932198e-05
-9.84136491548135e-07
-1.94808909443608e-05
8.82679039155586e-06
-6.41546070818177e-05
-4.045842691337e-05
-2.39237658424281e-05
-2.67064747145442e-05
-5.21786562126766e-06
-4.51853950298728e-05
-2.97247548693877e-05
-3.73351666520958e-05
-9.99543552565825e-06
-4.13041281784157e-05
-4.15388463713711e-05
-2.46125732092935e-05
-2.72797865620009e-05
-5.71280317779058e-05
-2.62279876255171e-05
-3.48131518096301e-05
-9.45309988019056e-06
7.83859047666978e-07
-2.85942426775847e-05
-2.4012831779077e-05
-4.64773743620725e-06
-4.68817044892924e-05
-4.46540011272611e-05
-2.44378903133207e-05
-2.25493856789518e-05
3.28886362816786e-06
-1.88139866255915e-05
-3.46715119060891e-05
-5.51384401745236e-06
-1.15524370566642e-05
-2.4980970421902e-05
-2.00204882778301e-05
-2.79920480838503e-05
-3.59162345370987e-05
-1.66035070682271e-05
-3.9937280144907e-05
-3.89908122346334e-05
-8.04168350194488e-06
-2.70044210882446e-05
-2.23104692042344e-05
-2.04042489429427e-05
-1.5108358209084e-05
-5.09870942749711e-06
-2.48385079298712e-05
-1.2601572048423e-05
4.68534118549807e-06
-1.69499577612937e-05
-2.30366864532551e-05
-1.05265923900815e-05
-4.09901699633508e-05
-1.83541651017693e-05
-2.55058847123816e-06
-9.61184294636133e-06
-4.16850514245256e-05
-3.61635125394063e-05
-5.4878262911964e-06
-5.51734580675776e-05
-5.33964007573386e-05
-3.98006879755195e-05
-3.96243393324474e-05
-3.87309938322909e-05
-3.17634080148392e-05
-1.38309600703847e-05
-1.54196374072952e-05
-4.32187262502927e-05
-1.08722789634812e-05
-5.37899982158714e-06
-2.52820856259958e-05
-3.09291455673132e-05
-3.17593884080373e-05
-2.04375372845845e-05
-2.84570271119587e-05
-3.71491774950574e-05
-1.52136923530603e-05
-2.10693670341183e-05
-2.99906010441541e-05
-1.0357546790462e-05
-2.92648130614748e-06
-2.29776151214742e-05
-5.83641676856341e-05
-2.98980937865001e-05
-6.06777446442452e-05
-2.0853753680641e-05
-2.08575754945253e-05
-1.90710726633262e-05
-1.72111045920216e-05
-4.72547069752821e-05
-1.23048180688101e-05
-4.28620780859648e-05
-2.20384769391703e-05
-4.80618824113662e-05
-3.62986166354234e-05
-9.79394242705801e-06
-2.03759779215177e-05
-4.34701468736678e-05
-2.72169619746508e-05
-2.22025472547884e-05
-2.30217830943508e-05
-4.05947186979243e-05
-3.20362072256745e-05
-3.37696322722097e-05
-6.41849559237611e-06
-5.50131095847173e-07
-2.50047186426114e-05
-4.15557236879723e-05
-3.18349137732257e-05
-3.94720803593923e-05
-8.95315512627617e-06
-3.20846215378106e-05
-2.65041870119642e-05
-3.40208269074877e-05
-3.2865859661571e-05
-4.0975509007858e-05
-1.55018919256715e-05
-1.5553398218211e-05
-3.84179761744321e-06
-2.20302105629949e-05
-3.1177554137096e-05
-4.67995670251457e-05
-1.07073882117297e-05
-3.66099646908257e-05
-5.21464422706224e-05
-1.94815771434726e-06
-3.82905811420045e-05
-2.55552625492461e-05
-1.83194659574697e-05
-4.28874518027909e-05
-1.25084820111576e-05
-2.01247594413408e-05
-4.85913904247648e-05
-4.05443764439536e-08
-4.19934457049877e-06
-3.70910861923851e-05
-2.43588081571666e-05
-4.27813103271343e-05
-1.72355125412787e-05
-2.92625208840322e-05
-1.68047424166469e-05
-2.9480891302101e-05
-3.5882474914284e-05
-3.39132518472679e-05
-2.64059168090936e-05
8.3714756753895e-07
-1.73593433966455e-05
-8.01801361276849e-05
-2.7526233154511e-05
-2.84815151122783e-05
7.53934409005383e-06
-1.23810475151613e-05
-4.08474422551823e-05
-2.83219867934117e-05
-3.53281245553601e-05
-3.09548530636376e-05
-1.56104084459827e-05
-7.61524229816704e-06
-4.28429074620494e-05
-1.53228995044869e-05
-4.02775529610177e-05
-1.14768574291505e-05
-2.50202832622591e-05
-3.86200736942556e-05
-3.35804229733615e-05
-7.10284588903161e-06
1.63425080445726e-06
-2.44471367311042e-06
-3.84460736465927e-05
-3.4306424942734e-05
-1.50442638731301e-05
8.60236025822786e-07
-3.78082478611221e-05
-3.11406299216329e-05
-3.77541705207581e-05
-1.40962159613034e-05
-2.70451189303879e-05
-5.08617976911595e-05
-2.25580692703305e-05
-1.11322519293185e-05
-1.82445855252794e-05
-4.61506227503058e-05
-2.14516526331188e-05
-3.87285669904403e-05
-2.30108873482616e-05
-1.95974213463359e-05
-1.82082971430118e-05
-4.29612930678047e-05
-1.95381221847611e-05
-1.76053033286279e-05
-2.7408113179761e-06
-2.77775904988439e-05
-2.65442964561226e-05
-2.22992287398799e-05
-2.32735755292124e-05
-2.63650942940916e-05
-1.56721744870446e-06
-2.75069426720258e-05
-1.4389029149571e-05
-3.10654907255955e-05
-1.64982714553207e-05
-4.24094445382851e-05
-3.61062295687856e-05
-6.08813276554496e-06
-4.0897510874783e-05
-1.56093727829123e-05
-2.26705772978535e-05
-1.32745048602878e-06
9.90792379932409e-07
-4.40945868433804e-05
-2.96038420950458e-05
-1.08197794142335e-05
-3.10997406617775e-05
-1.0066054154793e-05
-2.07703295282385e-05
-2.28460628993284e-05
-5.68182929118687e-05
-3.4450705615318e-06
-1.66404607061463e-05
-1.38523359636699e-05
-8.13951591588751e-07
-1.07500709094428e-05
-2.29833663924272e-05
-2.81170719597494e-05
-3.05245530107422e-05
-3.57308166353681e-05
-2.82925074049454e-05
-3.23480931611876e-05
-3.10991862420195e-05
-3.69343637424537e-05
-1.60751391084849e-05
-4.2207722930835e-05
-2.71156214217463e-05
-1.92438369022137e-05
-2.71401402189741e-05
-1.38533644382691e-05
-2.14594005495586e-05
-2.90439787093533e-05
-1.25108971892912e-06
-2.98893320209675e-05
-1.46697666198209e-05
-3.42421133105864e-05
-2.34594208625775e-05
-2.87509661289326e-05
-6.58402875925902e-06
-4.90233382970939e-05
-2.77317075575272e-05
-4.74941659978321e-05
-5.15853731618089e-05
-2.72168253659695e-05
-1.38444129253031e-05
-2.77126990520462e-05
-1.28829435005671e-05
-3.39901985232248e-05
-3.86164938133434e-05
-3.02943101049034e-05
-1.80046776541418e-05
-3.04095173321831e-05
-3.43066747820061e-05
-2.52046990126676e-05
-2.84762552048536e-05
-3.9980472901745e-05
-2.19340995401708e-05
-1.95701895999821e-05
-2.55478762886406e-05
-4.58644318725505e-06
-8.52767276300398e-06
-2.4889539808445e-05
-3.38517915240068e-05
-4.27937029494213e-05
-1.93773620344393e-05
-3.94603459506883e-05
-3.56674994054989e-05
-3.57403702270814e-05
-3.40368268297889e-05
-1.6729850786065e-05
-1.54797058764058e-05
-2.65520547371787e-05
-3.59919764421956e-05
-3.21232800250526e-05
-1.8309438967378e-05
-3.637052420305e-05
-2.56451066500088e-05
-2.70330372225799e-05
-1.39637115187903e-05
-2.04524343925268e-05
-1.42398016109593e-05
-2.28122025612255e-05
-4.37391066951972e-05
-2.25038424684198e-05
-3.94431077649721e-05
-8.88178400533733e-06
-3.14926841250938e-05
-1.54738537300271e-05
-1.83666944132012e-05
-3.96326724154064e-05
-2.04370496475647e-05
-2.28472333875001e-05
-1.25933324780649e-05
-2.95897922866656e-05
-2.37972064555313e-05
-4.19317254581737e-05
-2.92489525523983e-05
-2.53662803874536e-05
-3.12415777422917e-05
-2.31907425950065e-05
-1.834755957823e-05
-2.12518567576269e-05
-4.64355622084202e-05
-4.46815606396488e-05
-1.95540877865473e-05
-4.62805788828631e-05
-1.04763751604254e-05
-3.03967969144199e-05
-3.68820522506595e-05
-9.12710293272653e-06
-2.54063651675555e-05
-3.05447428259524e-05
-3.33139831990061e-05
-1.9393294127635e-05
-3.57378189033245e-05
6.66988224236875e-07
-4.33364343919327e-05
-2.55682048274367e-05
-3.57132598156558e-05
-3.68565318412832e-05
-2.6065181613499e-05
-3.26111061993485e-05
-1.56441123738309e-05
-2.1830103676631e-05
-3.30776509157546e-05
-4.36669463873268e-05
-2.81713028402839e-05
-2.74108341653683e-05
-1.10917198433948e-05
-1.7774989108687e-05
-3.0792997000304e-05
-1.94530349371902e-05
-1.36818113004192e-05
-2.0818763941967e-05
-5.43265233805815e-05
-1.8255844916622e-05
-1.26372903473367e-05
-3.24578424433995e-05
-3.27312080538753e-05
-1.6001011519939e-07
-1.51543015181483e-05
-1.59417911429399e-05
-2.95918520210023e-05
-2.4800146754847e-05
-4.19511623975358e-05
-2.66569668846927e-05
-1.15910370806388e-05
-4.36438990460075e-05
-5.92940975311743e-05
-3.37685083912816e-05
-1.6533846228344e-05
-4.1208996062892e-05
-4.03021596556032e-05
-1.20677442183982e-05
-5.14924935855562e-05
-4.29105240150893e-05
-3.16171389216533e-06
-9.16207537341129e-07
-2.08440075448434e-05
-4.67893607596048e-05
-2.68940533764405e-05
-1.68173086508009e-05
2.29489163712208e-06
-6.1291610198368e-05
-2.61529975379418e-05
-3.32530189186108e-05
-2.94831547946745e-05
-1.50248832529661e-05
-2.89864031867105e-05
-4.66521349553956e-05
-8.38460384936499e-06
-1.50021429483256e-06
-2.62213283375276e-05
-3.96822045479924e-05
-2.9489820828365e-05
-4.11334304034393e-05
-2.58584023164283e-06
-3.87274983107123e-05
-3.00455500447239e-05
-3.46073790929377e-05
-2.0304454846872e-05
-4.23590086760525e-05
-4.64786530753875e-05
-1.96188088668106e-05
-2.7851858110456e-05
-3.45028948455826e-05
-3.07789355797922e-05
-2.20687647145775e-06
-1.71397681021827e-05
-3.36474989848598e-05
-2.89247119102004e-05
-4.08349489741042e-05
-1.93171248148504e-05
-3.73989288171718e-05
-3.85935129853208e-05
-2.3203207893658e-05
-2.95854081110167e-05
-4.84427403892502e-05
-3.52441544650623e-05
-1.95311582921399e-05
-3.28182363300496e-06
-2.55771208606084e-05
-1.61417712214563e-05
-2.26421928576707e-05
-4.44814823911503e-06
-4.46102681524837e-05
-1.31468506176939e-05
-4.00362479425489e-06
-1.38190068410803e-05
-2.56664954339838e-05
-2.84343602334632e-05
-3.19769870382495e-05
-2.29716351583135e-05
-4.17695006869562e-05
-3.32056758328826e-05
-3.04818152481045e-05
-2.6288742481189e-05
-3.36763295387585e-05
-3.47010011648363e-05
-4.69888347635612e-05
-4.14087661472265e-05
-3.18032354211488e-05
-4.17559788744825e-05
1.68040384984291e-05
-1.83307189749467e-05
-1.9355776776511e-05
-2.38155020240712e-05
-2.23695668263854e-05
-4.36639682953196e-05
-4.46345285217233e-05
-2.68882697977419e-05
-3.55804948118467e-05
-3.5038688606487e-05
-4.04267598210132e-05
-2.76556869347625e-05
-2.52836651971636e-05
-2.93945478271308e-05
-1.71476447553432e-05
-2.96080369415674e-05
-1.14120255749602e-05
-3.56279404713182e-05
-2.76073201499989e-05
-3.97130021607644e-05
-7.94641029737718e-06
-1.2342841581305e-05
-2.79277024140107e-05
-4.87771506210211e-05
-3.9147287086e-05
-3.19952212332568e-05
-3.07724500636425e-05
-4.58854737303518e-05
-4.63673600959056e-06
-3.93789433096399e-05
-2.51417495575221e-05
-7.11908907337127e-05
-3.38581754847159e-05
-1.49752021684555e-05
-2.46808030441348e-05
-1.43935214037238e-05
-1.06469078328939e-05
-2.73993448903059e-05
-1.53232006405442e-05
9.91621609157097e-07
-5.76623156037446e-05
-3.9551163837471e-05
-3.05405395601732e-05
-4.53643343944398e-05
-1.67764545825361e-05
-3.34104344576496e-05
-2.17868887074779e-05
-2.02650963305493e-05
-4.58967551474093e-05
-2.06132959290409e-05
-3.48956849394897e-05
-4.056049334555e-05
-3.25696648205039e-05
-1.21754205093642e-05
-7.84754765400909e-06
-3.32443217220406e-05
-4.86839605475407e-05
-2.59117152353588e-05
-2.98959245140022e-05
-5.22890531074207e-05
-3.14228987862392e-05
-3.61484239536047e-06
-4.37530950244217e-05
3.53453766122294e-07
-5.71719001351389e-05
-2.36867853613446e-05
-3.52324263616056e-05
-1.61289454515976e-05
-3.91106285760735e-05
-2.49192947358179e-05
-4.3620484879632e-05
-3.30026337941488e-05
-2.5279921182996e-05
-1.20826896713432e-05
-4.5992136983428e-05
-6.21363247688626e-05
-2.11021718878263e-05
-2.06353369732953e-05
-1.94241760710926e-05
-1.42733256019341e-05
-3.26023706600306e-06
-6.31252690363904e-06
-2.35026286291728e-05
-6.21152030399269e-05
-2.49469819944178e-05
-2.8429739662064e-05
-2.12010802708427e-05
-4.19567130579834e-05
-2.85999979978885e-05
-2.51359715833574e-05
-2.40748454983489e-06
-2.04697436813727e-05
2.19660900342977e-06
-1.77242723703351e-05
9.98364284946615e-07
-2.93310702994468e-05
-2.1076865345442e-05
-1.21281247823359e-05
1.84101235527626e-05
-1.32800558502215e-05
-2.29690340718979e-05
-8.77994431049064e-06
-4.04741148419092e-05
-5.87979025968011e-06
-2.45726462550228e-05
-1.76390341400674e-05
-2.97751537227531e-05
-1.73951887719153e-05
6.02478719310095e-06
-7.38318370745506e-06
-3.60192274368044e-05
-2.63790226534075e-05
-5.45200962488738e-05
-3.56203260056388e-05
-3.03025920579511e-05
-1.77783984435802e-05
-2.41757055456535e-05
-4.27696345824028e-05
-1.73983884450241e-05
-1.72159496164594e-05
-4.85311994457135e-05
-3.59843441560289e-05
-2.48514589368962e-05
-3.45722952450554e-05
-3.99141440718773e-05
-3.91766509255021e-05
-2.1868459720516e-05
-1.87553676408118e-05
-1.53541293869723e-05
-3.979776833498e-05
-1.17707727594693e-05
-1.65326485136888e-06
-3.31881935180663e-05
-1.3269520140803e-05
1.00644067746675e-05
-7.69415852908334e-06
-4.10563135474321e-06
-3.72824998242012e-05
-2.71288580009288e-05
-1.35065876354279e-06
-2.49370203907541e-05
-2.00813340027371e-05
-5.01581369161664e-05
-2.4524221312995e-05
-4.01711557518864e-05
-3.24697980028133e-05
1.2960764125728e-06
-4.63960524651511e-05
-7.2007887045444e-06
-1.31503020823689e-05
-2.26627184052898e-05
3.9309301800044e-06
-4.11612320807395e-05
-1.8272177672703e-05
-3.73660179982764e-05
-2.11471942458369e-05
-3.27572108604754e-06
-3.69198615673291e-05
-2.51277933914423e-05
-2.22955588001395e-05
-4.21054610397526e-05
-1.30111818435825e-05
-2.89824765286854e-05
-5.75883260379288e-05
-4.66116501180294e-05
-3.01989737172195e-05
-1.32555562466154e-05
-2.79074634248441e-05
-2.2539189891166e-05
-1.85737351948042e-05
-4.20500190315113e-05
-3.50165621314252e-05
-2.93766332183691e-05
-1.88948934414784e-05
-1.44710243598336e-05
-1.55437919164616e-05
-2.26764283959545e-05
-5.40233777729435e-05
-4.16128621037509e-05
-1.0145709302181e-05
-1.55193944698185e-05
-2.86810735032503e-05
-2.76404417282257e-05
-1.95409677817075e-05
-2.90574614148172e-06
-3.87052849990212e-05
-8.41008378472217e-06
-9.1053365577926e-06
-2.40427359208459e-05
-4.43954454459169e-05
-2.29203426478342e-05
2.31743097477349e-06
-2.82035471542479e-05
-5.35539451507324e-06
-1.08991359377782e-05
-1.48337541336016e-06
-3.45187622184564e-05
-4.93948206355326e-05
-4.89314225150139e-05
-3.54463729628499e-05
-3.36439313665059e-05
-2.05761203726017e-05
4.00256742256773e-06
-3.41954748086632e-05
-3.64856259468849e-05
-1.54599540983874e-05
-2.96998232512857e-05
-2.07537175937759e-05
-3.40986716368196e-05
-2.45486894668873e-05
-3.63545309960116e-05
-5.17993976856146e-05
-3.92800600840915e-05
-2.11645102936245e-05
-5.78252463820045e-06
-3.32904571855368e-06
-1.58605660423393e-05
-2.28951427449247e-05
-2.26982408852839e-05
-2.53584933606604e-05
-3.89452607748347e-05
-1.75588425682694e-05
-1.03596531868612e-06
3.40149617858e-06
-2.17522593827318e-05
-1.96888363033485e-05
-2.20964540858998e-05
-3.64850597096901e-05
-2.29265964790611e-05
-3.48253978288311e-05
-2.46959790524369e-05
-4.26158887037113e-05
-1.46757257677835e-05
-2.19054014305398e-05
-8.10130537706931e-06
-2.64548264700742e-05
-1.86168645714514e-05
-2.3757369902648e-05
-9.6550714790493e-06
4.55984438492938e-06
-5.73178651364871e-06
-2.41447480959491e-05
-1.85470375514029e-05
-3.23567830179907e-05
-2.63998855690448e-05
-5.94329600855926e-06
-3.22059537799849e-05
-1.71265504476955e-05
-2.48115419226697e-05
-3.75259745195703e-05
-2.2775008961934e-05
-2.40578812363911e-05
-1.5234382389976e-05
-1.92150639323017e-05
-4.71579382312568e-06
3.65263360546588e-06
-3.79925552662441e-05
-4.08255498256093e-05
-3.57784203714039e-05
3.11048190562062e-05
-8.79704709804162e-06
-3.35790100544312e-05
-2.60339054028431e-05
-5.18465974138544e-05
-1.79783764790623e-05
-4.87153655410274e-06
-3.51398043318529e-05
-3.02393636673996e-05
-3.95482215755149e-05
-1.96465598576898e-05
-4.01516360963716e-05
-1.59148691906863e-06
-5.17968893935086e-06
-3.60918819199033e-05
-2.41823009789498e-05
-2.47176260897365e-05
-4.44194558420722e-05
-4.78121777057033e-05
-5.98945430102375e-06
-2.22325305140849e-05
6.97692496900883e-06
-2.52352028817783e-05
-4.14359665021895e-05
-4.70096245802535e-06
-4.22614703273297e-05
-3.7180320583715e-05
-3.03000351648636e-05
-4.33028698982719e-05
-2.9639571298838e-05
-4.40609553488757e-05
-4.22339933758899e-05
-1.7129320295617e-05
-2.43717327181513e-05
-1.34143797182638e-05
-5.36542206781898e-05
-2.50674944446208e-06
-1.39804663851712e-05
-1.93795152979045e-05
-1.43203892021819e-05
-2.79346597552689e-05
-3.88845734207143e-05
-3.51442091513838e-05
-2.39081415816324e-05
-1.58788616831428e-06
-3.08224246949282e-05
-4.34771611488916e-05
-3.81133147987635e-05
3.97896542751829e-06
-2.07284256541037e-05
-1.70330717122317e-05
-3.47799751819169e-05
-5.58075829284301e-05
-4.0220095092481e-05
-3.27487667966311e-05
9.00420349741585e-06
-1.96201596616934e-05
-4.23300482122985e-05
5.53101546218851e-06
-3.84732992380713e-05
-2.12292025815741e-05
-2.24547322350619e-05
-4.25772450351954e-05
-2.79861073461191e-05
-2.23499454543297e-05
-1.28564648943083e-05
6.74936822856752e-06
-2.68233224339048e-05
-2.16150732603044e-05
-6.42845004621077e-06
3.48985177889465e-06
-2.42436958210238e-05
-1.97570255166618e-05
-4.92422435827133e-05
-3.10978382097121e-05
-3.57897785503747e-05
-2.04910863270454e-05
-3.72584824703193e-05
-1.67377267658895e-05
-9.00400781728228e-06
-1.93984980650167e-05
-2.69889611583385e-05
-4.42920864007207e-05
-3.44811770299034e-05
-5.75225642135511e-05
-2.85699980864048e-05
-2.28881514716002e-05
-1.12755513865773e-05
-1.70897286961571e-05
-1.78283205335751e-05
8.37817696445653e-06
-1.29055413844395e-05
-2.34970953526297e-05
-3.38470539215524e-05
-1.02524224706493e-05
-7.20325956431165e-06
-2.94445215159492e-05
-1.65512100865462e-05
-4.98266310194984e-05
-2.2537724226947e-05
-1.664446780145e-05
-1.17495709178539e-05
-2.55717897833581e-05
-3.28983214627231e-05
4.88268771773948e-06
-2.17210893723643e-05
-2.48059382675243e-05
-8.69725140511085e-06
-2.68282667147823e-05
-3.38147167916564e-05
-1.50851400088073e-05
-1.2409779513641e-05
-3.35450254447796e-05
-1.92361696225476e-05
-3.42650417018718e-05
-4.38844016917804e-05
-2.17200121113896e-05
-4.11793235601538e-05
-2.90587144000214e-05
-1.07603216186868e-05
-2.51240513219057e-05
-4.79320054890082e-05
-2.1574151707879e-05
-3.09903652747746e-05
-3.17168855621385e-05
-1.65831065169903e-05
-4.55726331305307e-05
-4.53953334129491e-05
-4.35624615635413e-05
-7.30589454395285e-06
-3.41462439442439e-05
-2.39301966825853e-05
-3.85592164531065e-05
-3.87964311873221e-05
-2.09535515076809e-05
-7.0106787447495e-06
-2.91808014662142e-05
-1.35045778763893e-05
-5.12431654691543e-06
-2.08179345450788e-05
-2.45580758341218e-05
-9.25253440673215e-06
-2.32937633443502e-05
-1.49342335026064e-05
-3.53414840632317e-05
-2.54844663614344e-05
-1.87398898097415e-05
-3.23502237734866e-05
-2.45493250866263e-05
-3.64136991947094e-05
-2.73351603292704e-05
-8.66133313459286e-06
-2.48934206026352e-05
-1.96758850420078e-05
-3.28192566151924e-05
-5.38361085544593e-06
-2.90389115270336e-05
-1.9032016557966e-05
-4.21229124195565e-05
-1.74624303647565e-05
-1.03454889923559e-05
-1.84499003420014e-05
-4.61878465473318e-06
-2.16700366642687e-05
-3.12415380955939e-05
-2.93719122714234e-05
-3.95736471210503e-06
-2.33790768672276e-05
4.89345928361035e-06
-2.04875858309714e-06
-1.39209727761562e-05
-5.84462342998231e-06
-3.1877563404031e-05
-3.20534090011421e-05
-3.49705730350305e-05
-4.7594642612079e-06
6.33081060258249e-06
-3.59027761042745e-05
-3.97688516601298e-05
-2.02455666329161e-05
-1.99426434868472e-05
-2.76618568541312e-05
-4.52326370804286e-06
-3.40013568523361e-05
-4.62386521845716e-05
-4.02573323460133e-05
-1.8101898479083e-05
-3.57736720965319e-05
-1.06469195366825e-05
-2.69948247235858e-05
-2.17134664988738e-05
-5.79627609849832e-06
-1.66501468533777e-05
-4.62393869036627e-05
-3.83599531685833e-05
2.04502975317004e-06
-3.3465194741289e-05
-1.24014858739979e-05
-1.94237999055249e-05
-2.29100677650374e-05
-4.12657920142212e-05
-1.52140833177473e-05
-3.5119652209073e-05
-4.3571026152354e-05
-1.91009339626957e-05
-3.51731470823591e-05
-1.94230299683661e-05
-4.05008750056789e-05
-1.87874928906377e-05
-7.3841869253673e-06
-2.42198521697357e-05
-2.98528883680409e-05
-2.24458149374361e-05
-2.4998564312174e-05
-2.88466434003347e-05
-2.62351680329863e-05
-1.84094636040714e-05
-2.90326307071947e-05
-1.02549164957277e-05
-3.40235643816039e-05
-1.46355579004061e-05
-4.31465847678904e-05
-2.90084295687382e-05
-1.77046542433444e-05
1.06110603572975e-05
-9.18672585793898e-06
-5.30751866085904e-06
-3.53918631692742e-05
-3.29521105253245e-05
-3.51977156324741e-05
1.02117064680359e-05
-2.00893536682981e-05
-3.24361304150223e-05
-1.95267474127792e-05
-3.46866537653195e-06
-1.83289162769765e-05
-1.01931723636008e-05
-5.87967557446345e-05
-2.98002516395691e-05
-2.350472018011e-05
4.85546718658017e-06
9.95652689438922e-06
-3.98525817722642e-05
-2.48032545245122e-05
1.21730802517267e-06
-4.15851147869845e-05
-1.81367215252654e-05
-7.81665933434228e-06
-9.09130566225551e-06
-1.6522017943132e-05
-6.36032961285099e-06
-2.26807971509052e-05
-3.4580665519963e-05
-6.38513784839978e-06
-2.5159412593079e-05
-1.28008176764181e-05
-4.12447873918141e-05
-6.74354109485262e-05
-3.86949921443732e-05
-2.78275776672723e-05
-2.16638281534129e-05
-6.39955834535649e-06
-2.98417005119819e-05
-2.88386653047598e-06
-6.74777275566797e-06
-1.86935122780748e-05
-2.36911642648036e-06
-9.59059168415418e-06
-3.31781526941394e-05
-4.47418248176525e-05
-2.08570330201718e-05
-4.46449389320013e-05
-1.02868107497517e-05
-8.59802612470213e-06
-2.07164546264969e-05
-2.26397126121154e-05
-2.55056565498259e-05
-2.31296893297449e-05
-2.43612922095349e-05
-6.34296391421556e-06
1.37633459376291e-05
-1.88651521247323e-05
-3.17785588819946e-05
-1.64892472507614e-05
-1.0550266156402e-05
-6.79418869735248e-06
-5.03142302016852e-05
-2.88689425325539e-05
-8.87294949230246e-06
-2.06347746825797e-05
-1.78373277921452e-05
-2.63200717129635e-05
-5.51638272203867e-06
-3.51639550460425e-05
-2.86698524174661e-05
-3.26302035850071e-05
-3.42186009414346e-06
8.92984666973071e-07
-1.63642560699364e-06
3.42289170537409e-06
-2.08230840412509e-05
-4.14309005402546e-05
-4.56698739443453e-05
-1.28511282279124e-05
-1.09235467901763e-05
-3.77334148904873e-05
-5.10096917956054e-06
-3.4493139342988e-05
-1.08900222726966e-05
-1.64502065267753e-05
-1.6896534903825e-05
-6.04556421472447e-05
-2.41930009653498e-05
-2.1352974350524e-05
-3.54537805883838e-05
-3.44069213249733e-05
-2.76622992684461e-05
1.62899603137975e-06
-2.79305480969558e-05
-4.20600627868312e-06
-2.12477805474898e-05
-1.35956200961333e-05
-2.34673152118555e-05
-6.72971833796685e-05
-3.20807986988965e-05
-2.17854713107946e-05
-4.7850742920522e-05
-1.79782653040716e-05
-4.29366037646761e-05
-5.36359716854687e-05
-2.30201503421298e-05
-1.67496350382871e-05
-4.05504192925056e-05
-3.83744594931801e-05
-2.04832325197578e-05
-4.1018118527789e-05
-4.72681006318288e-05
-1.35606849557481e-05
-1.11543295975042e-05
-2.93469374187235e-05
-3.8547138396562e-05
-2.87341880982863e-05
-1.05840120962615e-05
-2.72623291053969e-05
-2.9288842970988e-05
-4.46320287637064e-05
-2.28106339222415e-05
-2.20439700763389e-05
-4.20653216516497e-05
-2.94258816689193e-05
-2.45031539000785e-05
-2.62343903548588e-05
-2.78048633416022e-06
-2.13524412934525e-05
-4.00680343611364e-05
-3.18794848639395e-05
-4.40279569258976e-05
-3.66653804395867e-05
-1.11452987125998e-05
-2.70312150240137e-05
-2.52148756581416e-05
-2.76798494981075e-05
-2.26809369068903e-05
-4.74909586013283e-05
-2.31566500912379e-05
-3.80129130886527e-05
-3.7978126889149e-05
-4.93766456292321e-05
-3.36710784972938e-05
-2.38127292712312e-05
-1.03575330258718e-05
-2.5996823367343e-05
-1.29260399792964e-05
-5.14776872801374e-05
1.02104846499722e-05
-2.20246632387197e-05
-1.28013524353538e-05
-1.0123472270249e-05
-3.35249797870767e-05
-2.58893708875856e-05
-4.84443815518852e-07
-1.7813622584631e-05
-3.7726347142729e-05
-1.60193276215156e-05
-1.32841092024188e-05
-1.61587751343367e-05
-1.47736805174289e-05
-3.43246752048388e-05
-2.08579120412768e-05
-3.4122182298847e-06
-3.51995530081254e-05
-4.43696359983685e-05
-2.20656461871692e-05
1.34804507015916e-06
-8.53454225436413e-06
-2.62322728649289e-05
-4.80553896754692e-06
8.73828227177409e-09
-3.1181425397016e-05
-3.65280454383619e-05
-1.89786253383164e-05
-3.36186376810023e-06
-1.01250889209403e-05
-2.02716751565681e-05
-3.37760052343804e-05
-3.53134088527269e-05
-1.78343307841845e-05
-1.38343129705159e-05
-3.23620599827626e-05
-8.91935494481557e-06
-2.13189557170387e-05
-2.21577470043214e-05
-1.27464607075796e-05
-1.88153519984607e-05
-2.97318250332591e-05
-3.11771312827633e-05
-1.22763973840592e-05
-1.88588126869159e-05
-1.59493131597593e-05
-2.49122625481378e-05
-2.1599314061046e-05
-1.77763481227202e-05
-1.65518813860647e-05
-1.11704794736956e-05
-4.91128804485744e-05
-4.9537808743834e-05
-1.66208573861498e-06
-1.05823628193023e-05
-2.05815001491759e-07
-7.11811917907945e-06
-3.42243760599355e-06
-2.98584664887118e-05
-2.70643958702201e-06
-9.09315847489113e-07
-3.04333818234835e-05
-2.00525540811534e-05
-2.26548407338558e-05
-4.1591071170947e-05
-4.17998581815966e-05
-2.65277631684926e-05
-4.83472470777965e-05
-1.06784375388986e-05
-2.57029897663187e-05
-2.89377017480102e-05
-3.43187624466886e-05
-5.8698724713588e-07
-3.76582507837508e-06
-4.88669697264402e-06
-2.72594345389284e-05
-2.87431227703216e-05
-1.84874357595663e-05
-1.98903770393446e-05
-2.4982636834695e-05
-1.03305620064183e-05
-1.130583958091e-05
-7.61951469688281e-06
-4.48183740234035e-05
-1.44444489954797e-05
-1.34720201637601e-05
-8.38466740876061e-06
-3.75186354160199e-05
-1.29084148970962e-06
-1.2542565942006e-05
8.78833405029461e-06
-3.67756978249579e-05
-1.24793440704676e-05
4.90027441218108e-07
-3.37602806951748e-06
-3.38979254479881e-05
-2.71926727895055e-05
-1.10408470434079e-06
-1.62489483369038e-05
-3.98798067364004e-05
-3.98117480874924e-05
-1.81478544249372e-05
-2.06430023757198e-05
-4.79606104967236e-05
-2.82400771873119e-05
-4.79100128296641e-05
-4.27125950579422e-05
-2.20077057034094e-05
1.55791239227436e-05
-9.413389084879e-06
-2.50514012176771e-05
-2.78641624124548e-05
-3.93599756606819e-06
-2.89045196321383e-05
-4.58734370763592e-05
-3.16134458684364e-05
-4.04962187463054e-05
-1.37474002107342e-05
-9.62418177265051e-06
-4.37131587700013e-05
-2.29012078221479e-05
-3.15582134852174e-05
-1.83771126665324e-05
-9.72490546705496e-06
-4.13224301868091e-05
-4.22781152809812e-05
-5.17458236100956e-05
-1.41805295411753e-05
-3.72124638334345e-05
-5.6635092458868e-05
-1.87388959389762e-05
-1.79662118570376e-05
-4.49718036526898e-05
-2.25503697932757e-05
-3.34505421799638e-05
-2.31413496588091e-05
-3.45268762128475e-05
-1.60840072846607e-05
-1.93246968486688e-05
-1.90483634825926e-06
-3.32275501285516e-05
-4.79689078065142e-05
-4.79012097908711e-05
-2.60622987393486e-05
-2.25058588331437e-05
-1.88378421294599e-05
-2.1436240061743e-05
-2.65743497934071e-05
-3.18272993069476e-05
-3.18373452760417e-05
-4.29448705482222e-05
-4.23929315568943e-05
-8.41890010814424e-07
-2.96178982751941e-05
-5.95727542492128e-06
-1.11930235011071e-05
-1.00617149112077e-05
-1.45038512686763e-05
-3.12086721293021e-05
3.23712982301603e-06
-2.37176512137695e-05
-3.71008578213043e-05
-2.2118599094975e-05
-3.01206204006842e-05
-1.39478603172456e-05
-2.64546367481988e-05
-1.62606616000618e-05
-3.13573349410166e-05
-3.31533204348086e-05
-4.02539806522336e-05
-1.65551549689977e-05
-1.92980669854885e-05
-2.06161012960641e-05
-2.03485233391573e-05
-2.07641664277116e-05
-1.73221391207951e-05
-2.69544356752612e-05
-2.1303164600785e-05
-2.47636184560953e-05
-2.50833316513166e-05
-2.98375702000402e-05
-1.71942682947727e-05
-2.17688146175315e-05
-3.36823993420454e-05
-2.86979272142948e-05
-2.43861719574344e-05
-4.95032881015467e-05
-5.62102792873618e-05
-2.57791417450487e-05
-2.18558123235009e-05
-3.78881434371085e-05
-2.13110481854757e-05
-2.97383737097271e-05
-3.82138934602385e-06
-2.15596421442356e-05
-7.07587228023711e-05
-2.74489144459016e-05
-2.1342844079767e-05
-3.31021849598592e-05
-1.82799987790481e-05
-3.7187845357587e-05
-1.19720876191469e-05
-1.31080709347202e-05
-4.09293918625299e-05
-3.53632295504692e-05
-1.6850707483229e-05
-1.95279965261537e-05
-3.17117334634428e-05
-5.84665686875247e-05
-4.1985107765911e-05
-2.11493328189085e-05
-1.30850926743221e-05
2.05880049797205e-05
-4.27742586640642e-05
-4.0586915854973e-05
-4.32103214445377e-05
-1.47952059934659e-05
-2.59136340919693e-05
1.87582175994697e-06
-4.09415731224379e-05
-3.43958341180915e-05
-1.56697650378342e-05
-1.95318945807951e-05
-1.49840369433415e-05
-2.33392083194236e-05
-1.19147459391158e-05
-7.92391443699579e-06
-4.39231937198322e-05
-2.9902449026043e-05
-3.48473185357096e-05
-2.94439349836518e-05
-2.59903782246726e-05
-2.37365854376289e-05
-1.79747286778031e-05
-4.15646772229135e-05
-4.609084045064e-05
-6.78603090804189e-06
-8.88915325060875e-06
-2.47229965740118e-05
-4.35162776295113e-05
-1.84812137065824e-05
-3.80464067354258e-05
-1.13564220750501e-05
-2.38529631699863e-05
-8.9055215919075e-06
-3.98120125185031e-06
-3.60023410359451e-05
1.9094096646929e-07
-1.19996803803523e-05
-4.1834017014484e-05
-2.60268588492817e-05
-1.68020013842255e-05
-2.43659722825835e-05
-1.2836564029353e-05
-3.99459716449651e-06
-1.49584206589097e-05
-1.90785193770115e-05
-5.4524589861366e-05
-5.75149930940872e-05
-2.27375764458136e-06
-4.84884937543747e-05
-3.27035671222719e-05
-2.91220742702638e-05
-1.76943498873041e-05
-6.74723051199464e-06
-1.79951314638804e-05
-3.21965962244917e-05
-2.97826422928767e-05
-1.01643285067293e-05
-1.61172800789981e-05
-1.82131700031708e-05
-2.64282456029863e-05
-5.39068258741036e-06
-3.28395736664586e-05
-2.57262683136144e-05
-2.30814620006975e-05
-4.26625227891539e-06
-5.28092417830391e-05
-3.62395125044542e-05
-1.75109828671912e-05
-3.43633587174823e-05
-2.71120014475437e-05
-2.99499906744307e-05
-1.32272498187228e-06
1.22603948384358e-06
-4.44341858975013e-05
-1.45099420548579e-05
-6.12333816265802e-05
-3.68148145701373e-05
-5.2945015250124e-05
-1.26662663445941e-05
-2.92143473583982e-05
-2.08915049536074e-05
-1.24708196198751e-05
-5.76711993625103e-05
-3.38902033505204e-05
-4.48466170335918e-07
-9.03223608521892e-06
-3.36295675993446e-05
-2.92106126841236e-05
-2.40054094909898e-05
-2.31503461259001e-05
-4.06244578806176e-05
-1.47253466284433e-05
-4.37982629565187e-05
-5.41803282782865e-05
3.04515070117189e-07
-2.37584146095349e-05
-4.16048953437698e-05
-3.53076405456391e-05
-3.01952531961951e-05
-2.61975353396573e-05
-2.17568596171441e-05
-4.27306798150341e-05
-8.84570042636186e-06
-1.13690505654827e-05
-4.30076031131512e-05
-1.05213732324027e-05
-1.8564268029772e-05
-5.80455146758874e-05
-1.64803589577391e-06
-2.66848447993777e-05
-2.33227677915368e-05
-1.29601564678893e-05
-6.5577107139229e-06
-1.85135630986466e-05
2.07740884616868e-06
-2.93605799795783e-05
-8.97636472323881e-06
-2.40999617993373e-05
-8.11426081269225e-07
-1.71018216860874e-05
-1.90167625002801e-05
-1.36534253640884e-05
-1.98034330094392e-05
-2.71746291100817e-05
-1.44007092476908e-05
-9.95881691942692e-06
-1.77751226624289e-05
-2.83089764320402e-05
-8.3157262913204e-06
-6.12300074684602e-06
-2.08915978691925e-05
-1.23018393422306e-05
-2.91224645423919e-05
-2.76859893809854e-05
-3.32412957437682e-05
-1.59091311538704e-05
-2.06451684460448e-06
-3.10587631970073e-05
-1.53319996020665e-05
-1.58412200927947e-05
-1.94009067615442e-05
-2.17174579325037e-05
-3.67702883315845e-05
-6.03655778062639e-06
-2.12502442795125e-05
-2.57646157953136e-05
-2.77277563953778e-05
-2.75084724393193e-05
-3.80037923084228e-05
-1.97142196376875e-05
-1.56024159611576e-05
-1.9469822300192e-05
-2.49668018083833e-05
-2.47071408350114e-05
-2.10915153314457e-05
-2.9598561826271e-05
-2.83835625900625e-05
-1.74700340823273e-05
-1.88253582778974e-05
-4.03089866186696e-05
-1.62108635082583e-05
-6.90518281493171e-05
-1.66361157759735e-05
-3.09131371166912e-05
-3.28475295522839e-05
-4.35523395623853e-05
-3.02489678885038e-05
-2.79338555759068e-05
-3.08829629558317e-05
-2.0349226173304e-05
-1.66734136216048e-05
-1.27071804571236e-05
1.03424607099852e-05
-1.14149278793594e-05
-4.03051355159294e-05
-4.78906746203172e-05
-1.50263361146138e-05
-4.27726122630258e-05
-3.37955748794734e-05
-1.44919930533238e-05
-3.53630839544634e-05
-9.62029800775507e-06
-1.18197963151492e-05
-1.32638349977445e-05
-9.70218393596995e-06
2.87475006869978e-06
-4.37737109601345e-05
-2.73053771152811e-05
9.55906920482916e-06
-2.87600847994713e-05
-9.50492119379683e-06
-1.07345328502902e-05
-2.92203793849718e-05
-2.44648502062465e-05
-1.17306757354704e-05
-3.98233110317702e-05
-2.91211706116702e-05
-7.83605527614306e-06
-3.99727385527478e-05
-1.33123344742311e-05
-8.92050894873373e-06
-1.13701119149355e-05
-1.89174334925685e-05
-2.21113812845728e-05
-6.12306959164075e-05
-2.20632376460041e-05
-2.83986295257416e-05
-1.85984620052417e-05
-4.38982246549023e-05
-2.35546981076717e-05
-4.22428784227382e-05
-2.12179048209914e-05
-2.55254748018018e-05
-3.42017229662206e-05
-1.77860609446505e-05
-6.67990315537003e-06
-2.75718625994914e-05
-6.40836243210887e-06
3.87549262578002e-06
-5.59045083457836e-05
-2.93425255738412e-05
-2.82058000927931e-06
-4.43207203057542e-05
-4.31145717634217e-05
-1.58224924485954e-05
-2.28907050551734e-05
-1.50418319221493e-05
-2.06997789703205e-05
-2.98715425594283e-05
1.37239299151e-05
4.84573956061329e-07
-3.28143564428337e-05
-2.84926751425302e-06
3.13533080909148e-05
-6.07779585576662e-05
-3.05600057880365e-05
-4.33284284703464e-05
-4.24912493899594e-05
-3.05310718392981e-05
-3.79905897778487e-05
-4.15939873931474e-05
-3.5311278456212e-05
-3.14912722648961e-05
-2.31013419915111e-05
-2.55685506276151e-05
-1.05766644383153e-05
-3.641658121389e-05
-1.84837038656144e-05
-3.80157451004852e-05
-5.34967089360961e-05
1.2082892043137e-05
-1.29726045593976e-05
-9.65492229048177e-06
-4.25042093252156e-05
-2.30985884477096e-05
-3.78219786247753e-05
-2.51241217700223e-05
1.0269954671728e-05
-4.15368339039998e-05
-5.69151567871104e-06
-1.44945686666515e-05
-3.4334021633571e-05
-2.38288694460092e-05
-1.24235324990277e-05
-1.15294568150959e-05
-9.08430900538211e-07
-2.36545412267108e-05
-3.86347567261511e-05
-1.60215198609991e-05
-7.51069768702303e-06
-3.79499806049789e-05
-2.03652161088474e-05
-2.45659210635458e-05
-3.6920133834827e-05
-3.56089397164611e-05
-1.35071354762103e-07
-2.00245044841267e-05
-3.92540801368156e-05
-1.43877358953112e-05
-1.91376341727996e-05
-4.24871519135499e-05
-8.84391199408511e-06
-2.1143889658838e-05
-1.74129611160411e-05
-2.18608280791177e-05
-2.41015374247931e-05
-6.7096234167759e-07
-2.39602044942345e-05
-3.81130473328358e-05
-2.7963188593296e-05
-3.7642477538788e-05
-2.14735639185939e-05
-2.60912754643035e-05
-2.47445850948317e-05
-1.47188174739477e-05
-1.0104067197925e-05
-2.36594119938969e-05
-2.93711033997279e-05
-3.68905862764962e-05
-3.62476288529871e-05
-2.4125136812485e-05
-2.34949754183091e-05
-3.35666414546567e-05
-3.5421999192889e-05
-6.51554691215006e-05
-4.71614219481335e-05
-2.22369209699842e-05
-8.80342362825483e-06
-4.1085195903379e-05
-1.06250787310966e-05
-2.18337448399281e-05
-2.01271085683313e-05
-1.69737106242229e-05
9.16165362196907e-07
-1.1263244159471e-05
-2.06668665667766e-05
-2.55690339639542e-05
-1.0781606526117e-05
-1.9879341303466e-05
-3.32952589702758e-05
-3.15767609612892e-05
-2.58428507797114e-05
1.34279980097795e-05
-2.44384630526541e-05
-4.16707458500304e-05
-4.8364235118761e-06
-2.49482550018233e-05
-6.2298746873377e-05
-2.6888300504168e-05
-3.22996281861887e-05
-3.59302240325807e-05
-1.25013760215853e-05
-4.96610928927118e-05
-3.56811241120237e-06
-1.14366988300323e-05
-9.20843675314669e-06
-9.12225795341833e-07
-2.56539784963711e-05
-3.65577799571461e-05
-2.8283990773814e-05
-2.93162111292335e-06
-3.32714323879042e-05
-3.46495127548979e-05
-3.75321174451109e-05
-1.80219300631023e-05
-2.95250528790735e-06
-1.40107210417895e-05
-2.34888143668264e-05
6.14596418025359e-06
-2.96576781158569e-06
-3.14618027052324e-05
-2.11414773921198e-07
-4.42475854234173e-05
-5.89504259648246e-05
-3.09369387348168e-05
-3.37208996097566e-05
2.74817585540432e-05
-2.9025659369574e-05
-1.88027395087781e-05
-3.88285291804535e-05
-1.52152623210218e-05
-2.02355485153143e-05
-7.82559674834831e-06
-3.41610771421375e-05
-1.95180103853774e-05
-1.70629434090319e-05
-2.80209272820861e-05
-3.71641219002476e-05
-1.80551610045512e-05
-4.82390767626522e-05
-1.45550071850557e-05
-9.39909973358508e-06
-1.65408846791911e-05
-2.90182100321387e-05
-4.14275617401317e-05
-2.80710261052878e-05
-1.83243152661772e-05
-2.97878840315741e-06
-6.86531222210156e-06
-3.5735842585156e-05
-2.77658882391119e-05
-5.25930842418029e-06
-1.55007120424382e-05
1.61980685268464e-05
-1.59715339787983e-05
-6.20223265356949e-06
-5.22018114720463e-05
-3.10590703258996e-05
-7.3733373089128e-06
-2.20151792664465e-05
-2.94255641658761e-05
-1.4392059981003e-05
-2.59576129337279e-05
-4.66407790768576e-05
-1.78367074688451e-05
-1.84276711100911e-05
-4.23274766214051e-05
-2.58014754808074e-05
-4.07662867434639e-06
1.53626521292684e-07
-6.0823444215768e-05
-4.47013249744159e-05
-3.21072007714168e-05
-1.73491604334413e-05
-5.18890938024926e-05
-1.16000751815277e-05
-3.91429488257814e-05
-5.92575314970809e-06
-3.90787417410992e-05
-6.54225833698454e-05
-1.64441874379881e-05
-3.16148676736069e-05
-3.04871915666502e-06
-5.90165568693922e-06
-1.68292832560112e-05
-3.04903405328936e-05
-2.21743521296211e-05
-1.41773190408756e-05
-2.34622673548973e-05
-1.56989937795928e-05
-2.39479204634546e-05
-3.26141631534671e-06
-5.20680507078539e-05
-3.51812162474776e-05
-3.04245820417059e-05
-1.96735305042579e-05
-7.33067709190545e-06
-7.1645608918683e-06
-4.48119330139336e-05
-6.94144354972892e-06
-1.22313234644252e-05
-9.09500355776572e-06
-1.18529298362867e-05
-1.7709567087469e-05
-3.15413762357315e-05
-3.24302972794276e-05
-1.83929658001488e-05
-3.09210139141265e-05
-2.9366431826191e-05
-1.02541072551384e-05
-2.86292444280261e-05
-2.8842780925548e-05
-2.15804623954539e-05
-3.19236876292068e-05
-1.33935019792013e-05
-4.9577783484581e-05
-1.69767022684412e-05
-3.19941759399157e-05
9.70663863766189e-06
-2.46572340504737e-06
-3.63406101954101e-05
-1.24433347567888e-05
-2.67098373672345e-05
-6.50670631677289e-06
-1.1520178219487e-05
-1.19592232258589e-05
-1.05281943751989e-06
6.70746263306205e-07
-1.34173980941962e-05
-3.57727524768735e-05
-3.21116323043657e-05
-2.2476740957745e-05
-3.81965211783349e-05
-4.2520942964653e-05
-9.80346558094295e-07
-1.42712287397817e-05
-3.11273207512077e-05
-4.39404784292366e-05
-4.17934158108526e-05
-3.73259644841157e-05
-2.37125658978066e-05
-1.04237078919759e-05
-4.82084967510849e-05
-5.05391703177122e-06
-3.58066474545455e-05
-1.20244836836789e-05
-1.78746650472527e-05
-4.89732114366313e-05
-1.08568042101754e-05
-3.38130550605352e-05
-3.66495851755991e-05
-2.3756785596184e-05
6.37598561740251e-06
9.06967486263895e-07
-3.49117149372768e-05
-2.07048234507874e-05
-1.02029987289159e-05
-2.33880631266865e-05
-2.93461032874809e-05
-3.90485602099044e-05
-3.13077158910593e-05
-4.48040104918113e-05
-4.40735899418296e-05
-3.39797383316615e-05
-3.63405653483589e-05
-9.59129591731478e-06
2.34063542281065e-05
-6.12049929562075e-05
-3.82034587209331e-05
-2.30994444235529e-05
-5.08383935859082e-05
-1.74352396312105e-05
-2.58724149195985e-05
-2.07567185269446e-05
-1.4288239327846e-05
-2.23938580495425e-05
-2.22661661089573e-05
-5.09486729679236e-05
-1.24222432064558e-05
-4.09119850318802e-06
-1.78188262180797e-05
-4.65649821430026e-05
1.68855518214713e-05
-1.66721176646631e-05
-1.96995561889774e-05
-1.62124881584159e-05
-3.94002860654236e-05
-1.24547887530005e-05
-2.09045952992207e-05
-1.79820328766188e-05
-3.57628583025412e-06
-2.98531935205555e-05
-3.11021061470916e-05
-1.90377388167663e-05
-1.88763547503478e-05
-1.34354062777636e-05
-4.70536627329646e-05
-3.30691774525562e-05
-2.96943402152125e-05
-2.28594203176605e-05
-4.76201113253038e-05
-4.13325080896046e-05
1.28368094492734e-05
-2.70841911620816e-05
-3.05040891255486e-05
-1.66435960466353e-05
-2.89107421658317e-05
-2.29555982860892e-05
-9.13961045534023e-06
-2.46802295329242e-05
-3.03926693430903e-05
-1.53228441193056e-05
-3.01203070780207e-05
-2.03251008984288e-05
-3.23310729101149e-06
-3.64549556182895e-05
-2.49273279803962e-05
-3.56976774370519e-05
-1.64061225572024e-05
-3.68680260696676e-05
-2.90169427120565e-05
-1.92739687443789e-05
-2.83747698781651e-05
-3.36840530820097e-05
-2.14368170467033e-05
-3.96135295250177e-05
-3.38062697969441e-05
-6.00920992371633e-05
-2.73073442017617e-05
-3.85964286012517e-07
-5.36238167385051e-05
-2.92384043507387e-05
-1.11647879583896e-05
-3.36063488839183e-05
-3.36762174625992e-05
-9.19121074279548e-07
-3.61518282785882e-05
-2.80775947680209e-05
-2.24565612488322e-05
-2.22575541248975e-05
-1.12225739652451e-05
-4.50055791089009e-05
-1.33167004521862e-05
-3.2866339831105e-05
-3.33256639836007e-05
-3.11719033200923e-05
-3.11974807581732e-05
-3.48849396907221e-05
-3.47659250920397e-05
-2.26923344110826e-05
-2.16441281319985e-05
-1.75904486349126e-05
-4.510208235233e-05
-1.57078227158033e-05
-1.63599505613062e-05
2.5454398683243e-06
-4.11411494466578e-05
-4.57053016665603e-06
-2.90450950230966e-05
-7.04199443791963e-06
-1.39475116662576e-05
-2.87107933559031e-05
-3.89544907026321e-06
-1.19853338011399e-05
-1.55318096864849e-05
-8.458719574288e-06
-2.44239673003496e-05
-1.64611026488048e-05
-3.0336307728894e-05
-1.76644389267547e-05
-3.49766241265575e-05
-8.89752754009737e-07
-1.72912407961147e-05
4.24710833862846e-06
-2.80408552687983e-05
-1.57601708821675e-05
-1.69032182472881e-05
-2.54585224416543e-05
-2.11977531942765e-05
-1.77762106219988e-05
-2.68367397786382e-05
-3.44567985781568e-05
-1.76559621340825e-05
-3.68574233655567e-05
-3.85941340049321e-05
-3.82848553852208e-05
-3.34515144600184e-05
-3.06797099198798e-05
-4.46281336210813e-05
-1.42983368984294e-05
-3.68808930264105e-06
-1.29701563260809e-05
-1.02422435021469e-05
-1.69526987817759e-05
6.68071470033002e-06
-1.88973946321166e-05
-1.45542122669585e-05
-1.89485718164032e-06
-4.71753656583236e-05
-2.54109076183602e-06
-1.87254447909382e-05
-1.52042522852664e-05
3.22674318663798e-07
-3.86592205481149e-06
-1.69318762607102e-05
-3.11195723488406e-05
-3.33333933035138e-05
-3.84229585159589e-05
-3.28900635476765e-05
-2.54835457980785e-05
-4.87200756629355e-05
-1.98553524786543e-05
-3.44183837169565e-05
-1.76757893937774e-05
-4.55418688681143e-05
-3.75290627052414e-05
-2.58855798031971e-05
-1.38358304154273e-05
-3.04759166833327e-05
-2.91572664874054e-05
-2.43468999124051e-05
-1.27372384140726e-05
-1.388902662957e-05
-5.67785891540789e-06
-1.44733495235896e-05
-2.78374456607979e-05
-2.6147245914568e-05
-2.50268245864103e-05
-4.33270087219283e-05
-2.8036035449958e-05
-3.9516405006801e-05
-1.96517240617675e-05
9.91375478821857e-06
-4.4288015196016e-05
-3.6021277651101e-06
-7.86512813224126e-06
-1.72229081963385e-05
-2.57303771926116e-05
-2.56332944074833e-05
-2.10352608896994e-05
-2.31751091674063e-06
-6.09405838500797e-06
-2.67697670018623e-05
-1.77185805182597e-05
-1.8766733861211e-05
-1.22467103880708e-05
-2.01158855736648e-05
-2.63122084270149e-05
-4.09632301902475e-05
-1.40257443841709e-05
-9.04892361479707e-06
-3.50647855364187e-05
-1.58609851702134e-05
-2.37426323609131e-05
-4.73974122891845e-06
-1.12633404660439e-05
-2.4219174075351e-05
-3.21616486108446e-05
-3.12979147284901e-05
-1.00076742809135e-06
-9.88243484405437e-06
-2.14420234880738e-05
-8.79932296111175e-06
-1.77081976494106e-05
-2.99665408471334e-05
-7.15099454762462e-06
-6.01545594977788e-06
-1.27612276862349e-05
-1.37319376248745e-05
-2.39819979050678e-05
-1.68652461248011e-05
-5.1585829503291e-05
-1.5817530988919e-05
-1.12694991650867e-05
-2.6081942753514e-05
1.37681421998401e-05
-1.43003669214058e-05
-3.67469467945953e-05
-6.7874220017462e-07
-6.04151147548723e-06
-3.32116497132489e-05
-1.88240018294056e-05
-1.11048627805537e-05
-2.16258036546848e-05
-1.95469339771488e-05
-5.01619342669645e-05
-3.17669735765294e-05
-1.57982375533975e-05
-2.07128703946344e-05
-2.30839259916813e-05
-1.88387645302856e-05
-3.45676169311439e-05
-3.81788810114551e-05
-7.9148673393295e-06
-1.08654904534456e-05
-4.11438379795429e-05
-4.06902121652568e-06
-2.84716721431301e-05
-3.84998661385441e-05
1.56519324812821e-05
-2.53572202147527e-05
-3.42910947617519e-05
-1.1817821161077e-05
-1.11651471670387e-05
-6.50422562120226e-05
-4.8179091861795e-05
2.97185514623145e-06
1.0022898661078e-05
-2.48765089243018e-05
-1.95736746765907e-05
-6.14683739337487e-05
-1.73006618870393e-06
-2.05062782599249e-05
-5.51242844685719e-05
-5.54257649129135e-05
-3.86626123680156e-05
6.27769150970112e-06
-1.1759460743418e-05
-2.21595646023257e-05
-1.87388884013336e-05
1.17677577043537e-05
-1.49423490470314e-05
-1.3786078174984e-05
5.92251796383604e-06
-5.31214750889254e-06
4.23033498879892e-06
-1.90666184376794e-05
-2.61067490450015e-05
-4.10477200734724e-05
-1.43128058605524e-05
1.54429523381234e-05
1.60869781024918e-06
-2.3411560517873e-05
-2.93600043800812e-05
-1.29715838631752e-05
-4.89241559274089e-05
1.22941022927037e-05
-1.44176267289483e-05
-2.57468576654287e-05
-1.71708632162852e-05
-3.72400410104994e-05
-1.92332380512214e-05
-7.49350726935532e-06
8.78490031758816e-06
-2.58406907135619e-05
-1.09115914274145e-05
-4.31884000267819e-05
-4.799807175176e-05
-1.78243910171957e-05
-8.41621852590383e-06
-3.65500219608634e-05
1.13703634642e-05
-3.59645480005163e-05
-2.62787546901682e-05
-2.95314029100905e-05
-1.55750243278902e-05
7.03559861793538e-06
-3.38299627950781e-05
-3.67425870972211e-05
-3.48250359576435e-05
-2.94393368532799e-05
-6.96309853332091e-06
-2.48258554415615e-05
-1.7558833263595e-05
-3.67534428333062e-05
-2.24791690752491e-05
-3.57367506847844e-05
-3.40624204568989e-05
-3.15503851640958e-05
-3.06807008373926e-05
-4.13139091000359e-05
-2.5890335038169e-05
-3.66436865786421e-05
-2.88585694216829e-05
-3.95742035677778e-05
-8.0084646705869e-06
-2.61017591563215e-05
9.14294291357754e-06
-2.33037583385356e-05
-3.28937975697249e-05
-2.18119325194209e-05
-4.74489907346636e-05
-4.39541919271361e-05
-3.08130098862001e-05
-4.04630707245945e-05
-3.03109741631139e-05
-2.76113499216405e-05
-1.37257276455232e-05
-5.85087578334687e-05
1.93796985127863e-07
-3.18166501578549e-05
-1.58549610849487e-05
-2.92965031136425e-05
-4.3829979996814e-05
-3.15558569026773e-05
-1.98184365480164e-05
-2.16966290859114e-05
-9.78097659638312e-06
-2.50494594469715e-05
-3.13684336495745e-05
-3.34535935776298e-05
-1.70437750945509e-05
-2.15895944239628e-05
-4.47555873720638e-05
-3.12884466272443e-05
-1.11326245989461e-06
-1.91366662892477e-05
-1.97596720296355e-05
1.8408327200549e-05
-1.62354497905706e-05
-2.20227239154969e-05
-3.22403441644669e-05
-1.35473558447191e-05
-2.3532277443735e-05
-4.21999070280415e-05
-4.39425013473885e-06
-2.8428203072723e-05
-5.2906278000288e-05
-1.25896937854417e-05
-4.23111768966081e-05
-1.53839377518341e-05
-2.9122389887263e-05
-2.86904738966854e-05
-1.94239302148069e-05
-6.5085393265388e-06
-1.6577785847626e-05
-4.56417307279828e-05
-2.79153558938354e-05
-1.55499088534397e-05
-5.23522879246969e-06
-2.23391343815426e-05
-2.7955008988593e-05
-2.5775959872831e-05
-4.56422758520698e-05
-2.42189833778756e-05
-2.30183703924541e-05
-1.10928707194362e-05
-1.67132047403596e-05
-1.68372758104108e-05
-3.3359204606544e-05
-3.41664484327409e-05
-4.12282419407635e-05
-7.20302645823617e-07
1.00867862391682e-06
-3.29073924720152e-05
-3.87987209996471e-05
-4.63316380167234e-05
-2.29935574057775e-05
-1.50981833220345e-05
-3.17029239044471e-05
-3.16105369874392e-05
-2.8257239645985e-05
-1.40530877029815e-05
-3.46404958677357e-05
2.57137224172097e-07
-1.68202247037088e-05
-2.32466044877648e-05
9.74754526617707e-07
-1.29547706478312e-05
-2.82398899530007e-05
-1.7482653783329e-05
-1.64873580480494e-05
-2.92732947637137e-05
-1.17348969203314e-05
-1.85386194284756e-05
-8.40718967641666e-06
-2.02816125200654e-05
-3.45372342700753e-05
-5.98229254952583e-05
-1.71781131350669e-05
-4.02459272200139e-05
-3.17548437588965e-05
-4.51047647951144e-05
-2.78887664884428e-05
-3.38371777111687e-05
-2.9804968127636e-05
-2.3178186768637e-05
-3.816060619714e-05
-1.87223287221085e-05
-1.94414212160923e-05
-7.7229222001987e-06
-1.11819493567423e-05
2.02042376645983e-05
-3.72055279415068e-05
-9.70035744837027e-06
-3.52684977413485e-05
-6.3496190175688e-06
-4.82872311799745e-05
-2.02682558547106e-05
-1.49364839965204e-05
-1.21325798291922e-05
-1.62875770712101e-05
-3.64961396587577e-05
-2.09287115640348e-05
-3.13890518616233e-05
-1.89836108488704e-06
-2.46738817330858e-05
-2.40480256203479e-05
-8.83241271293067e-06
-2.14898705843681e-05
-4.2523028576315e-05
-2.72060539477727e-05
-4.25421577622584e-05
-4.8267654194213e-05
-1.86983505420863e-05
-2.07823327476252e-05
-4.02801329760002e-05
-2.82354552376195e-05
-2.88859988943078e-05
-3.37172619787031e-05
-2.61602741244516e-05
-3.83136189565085e-05
-2.1936809100862e-05
3.21161586041946e-06
-2.00889805371947e-05
-2.34497209028635e-05
-2.95922639114561e-05
-2.47271019152009e-05
-1.08369825916701e-05
-2.59087983659564e-05
-1.1802330723156e-05
-2.16178356759686e-06
-2.91769665789836e-05
-2.48896280286946e-05
1.50955923022543e-06
-2.55066789696801e-05
-1.95969689862064e-05
1.25962966371785e-05
-6.691884947654e-06
-1.66286121906346e-05
-3.54582669641171e-05
-2.93190685355964e-05
-4.48209865467783e-05
-2.40167696386535e-05
-4.72933063142534e-05
-3.2161009544563e-05
-5.91815302117535e-05
-4.01185242871589e-05
-1.13820325148052e-05
-3.81047325573919e-05
-3.37371009266093e-05
-5.5374556903162e-06
-1.35516816634489e-05
-1.84522824797561e-05
-1.06391818352939e-05
-4.28706442922869e-05
-2.22620426606221e-05
-3.23797476781489e-05
-2.21353035990964e-05
-2.82971585945641e-05
-9.22093068598569e-06
-2.81717272244706e-05
-2.1517148726558e-05
-4.07601156157214e-05
-4.75951226189089e-05
-2.84084521800298e-05
-9.97029777247803e-06
-3.17076957847554e-05
-5.2028370523131e-05
-2.65869404095871e-05
-3.20082129624343e-06
7.21185436541562e-06
-1.80055558359342e-05
-2.1800064280161e-05
-2.08854207727052e-05
-1.72861415824672e-06
-3.14203701970373e-05
-1.03415866785444e-05
9.48080268639225e-06
-2.06969971349526e-05
-2.54656379642691e-05
-2.14966878128865e-05
-3.01438260989593e-05
-1.2310972202085e-05
-1.49283332983927e-05
3.50258165052595e-06
-3.19206429512598e-05
-2.00966532847015e-05
-3.53996197460705e-05
-3.12223658513483e-05
-2.93368102180869e-05
-2.30685330605652e-05
3.75245054961175e-07
-2.24247407448908e-05
-1.14170717712926e-05
2.28513683027081e-05
1.27309777140754e-05
-2.01245127171918e-05
-4.17681618901204e-05
-4.66739641420147e-05
-1.41009626189002e-05
-4.35293110398545e-05
-1.36611524877558e-05
-1.52740659486631e-05
-4.08926353057118e-05
-2.63088241255139e-05
-2.18174567540784e-05
-2.21746178184534e-05
-2.03369769340725e-05
-4.68698251140467e-05
-1.92053653420117e-05
-3.87700952281546e-05
-3.24404296319375e-05
-1.66717507551857e-05
-8.82926356897468e-06
-2.35657907110408e-05
-2.93545439645559e-05
-3.03190484615498e-05
-2.05450985881103e-05
3.27843240941722e-06
-6.15489014487541e-05
-5.52503822828456e-05
-4.56580321447751e-05
-1.84537974091299e-05
5.43645122054455e-07
6.01038556116328e-06
-3.67353818730388e-05
-1.50305687036751e-05
-2.38454729098179e-05
-2.81219866470167e-06
-2.18369755066872e-05
-3.3343468877495e-05
-9.75736780755501e-06
-4.40882226783742e-05
-3.74294862640318e-05
-2.3884431842113e-05
-2.79358185917544e-05
-1.66552396368782e-05
-1.48294445734221e-05
-2.41038022387464e-05
-4.69032351789869e-05
-9.20987492796699e-06
-1.30782763160557e-05
-5.57338512254556e-06
-3.98078172822214e-05
3.48488498127122e-07
-1.79435904064527e-05
-4.99101127414465e-05
-1.8459114163857e-06
1.2815036175366e-06
-3.50173577879346e-05
-8.12461319527181e-06
-8.21207020779515e-06
-2.21628790720247e-05
-2.29768611413846e-05
-3.03546812470543e-05
-3.39031237619866e-05
-1.43842766016279e-05
-9.93427709786977e-06
5.60716125326809e-06
-1.42801506873766e-05
-1.9297530748585e-05
3.15997872991884e-06
-3.19929827823836e-05
-1.38284795393257e-05
-1.97944851122079e-05
-3.14957678170898e-05
-3.39398871468545e-05
-2.25163951075512e-05
-8.90066664330926e-06
-3.72240085416997e-05
-1.71339742171399e-05
-1.90476700207309e-05
-3.40277733328045e-05
-1.62985276176529e-05
1.61237712194276e-05
-3.93217073913104e-05
-3.00574741092537e-05
-2.98147782161535e-05
-3.95837359836692e-05
-3.49688613527475e-05
-2.02239188087073e-05
-4.4125263601064e-05
-3.05049594612679e-05
-3.18742437750606e-05
-3.01725067229301e-05
-3.39249730127818e-05
-1.44510262364594e-05
-4.12761693504663e-05
-2.99911646391155e-05
-5.00018024713795e-05
-3.10202058848952e-05
-2.87286099153207e-05
-3.92343712527899e-05
-3.64767601763802e-05
-4.61794666005165e-05
-4.13769043404995e-05
-5.9208979454848e-06
-5.57906585995258e-05
-1.70248787184062e-05
-3.98286537577867e-05
-4.03225828940416e-05
-4.88630355156397e-06
-3.4269066842084e-05
-1.02858122208108e-05
-8.28194306297343e-06
-3.25008263155513e-05
-2.17808391269161e-05
-2.09117333691926e-05
-4.54435230697537e-06
-7.4188345225967e-06
-9.41406239875672e-06
-1.96495974948943e-05
-1.63167886376664e-05
-4.15193846966747e-06
-1.65759912098799e-05
-7.88150248594916e-06
-2.29387878105637e-05
1.9588914913218e-05
-3.81515708309063e-05
-2.35337897751747e-05
-2.73982052841228e-05
-2.67092061526609e-05
-2.19061625718967e-05
-1.65976263834016e-05
-2.82916021337531e-05
-2.15884898474825e-05
-2.2624757587506e-05
-1.20704093498062e-05
-4.63837997246028e-05
-9.75446901430054e-06
-3.39185375064107e-05
-1.59154942063924e-05
-3.44329286284243e-05
-2.07732959608694e-05
-1.99851832613292e-05
-1.82525895370285e-05
-2.44703445510639e-05
-3.25522828397768e-05
-2.87846971161072e-05
-2.56493226416901e-05
-1.37327625958652e-05
-4.31683962169603e-06
-2.67862003046489e-05
-6.24778264980151e-06
-2.38307362494265e-05
-3.39985536644302e-05
-3.96761499762133e-05
-2.18453007456433e-05
-1.83436700579085e-05
-1.83736680046283e-05
-1.8773928813902e-05
-3.75257775881417e-05
-1.72313046103396e-05
-2.55298277538776e-05
-3.6151542966894e-05
-3.19277363320535e-05
-4.53301934003858e-05
-3.97456777334097e-06
-2.82690887745324e-05
-2.83318762224153e-05
-1.58957513164463e-05
-3.55374984540237e-05
-2.51056574597626e-05
-3.17383855643817e-06
-3.30861856739798e-05
-1.45469873698929e-05
-2.38735978458798e-05
-1.57942479484156e-05
-1.66541597647028e-07
-2.29854454935733e-05
-4.15807305158459e-05
-1.12861415375306e-05
-3.07078511666761e-05
-1.85302729392517e-05
-2.266756727396e-05
-1.9281559853386e-05
-3.65925279050712e-05
-1.01683902149007e-05
-1.90413404085695e-05
-1.45883902828292e-05
-5.89301256136808e-06
-2.55729628113734e-06
-2.77814068008521e-05
-1.36318640291288e-05
-3.6388079161103e-07
-2.13280160892774e-05
-1.94161518568335e-05
-1.88318990135825e-05
-1.17031824814232e-05
-1.85593309692653e-05
-1.43682385513797e-05
-3.81513653066991e-05
-3.01178879611022e-05
-2.11205822849036e-05
-2.53123974854682e-06
-1.90778542953164e-05
-4.20872923575216e-05
-1.83071877516164e-05
-1.57583431251823e-05
-1.46133915052105e-05
-2.76651705893133e-06
-3.32038896745451e-05
-1.66727880654361e-05
-3.37577326844555e-05
-3.76746155073071e-06
-1.57658737977768e-05
-9.81211755937134e-06
-5.40724661617468e-06
-3.48828932947284e-05
-1.45126705728884e-06
-1.40506943393133e-07
-2.46286338101172e-05
-3.16697793964681e-05
-3.4407627724469e-05
-1.42166500945444e-05
-3.83995503518448e-06
-9.37156629286393e-06
-3.15809381317337e-05
-2.93634980840631e-05
-5.11335482154442e-06
-1.5817220359411e-05
-3.02580878744293e-05
-2.04300234034746e-05
-2.76718634983936e-05
-2.2799153802416e-05
-1.11128279552146e-05
-2.88850969294844e-06
-5.15941155211918e-05
-1.52613723856021e-05
-3.38306119904263e-05
-2.77586226919554e-05
-3.31779840840881e-05
-1.81301661543183e-05
-3.61393525690982e-05
-3.61494320112323e-05
-1.0963889518628e-05
-5.1907238616304e-06
-2.3875984486821e-05
-9.92721175673878e-06
-1.32668796575997e-05
1.33599192982191e-05
-1.23220812826474e-05
-1.86898441200817e-06
-1.88792189520438e-05
-2.457867109479e-05
-9.71992357248546e-06
-1.99596625637817e-05
-2.07642021979143e-05
-3.47619922489847e-05
-4.03836105002776e-05
-3.28387298846679e-05
-4.31124499951503e-05
-4.32191212277299e-05
-4.8440518721179e-05
-2.02106676249518e-05
-7.66437586059349e-06
-2.79316378183159e-05
-3.93897009975207e-05
-5.11683027983305e-05
-1.15394389488014e-05
-1.78724923234959e-05
-1.80309210683639e-05
-3.34303887073032e-05
-1.96778159211093e-05
-2.04432929898401e-05
-1.65174813693334e-05
-1.6215407225601e-05
-2.5978045394652e-05
-2.67291340607131e-05
-3.16235271677285e-05
2.93590740195745e-06
-2.8329581153287e-05
-8.54214054317553e-06
-3.90523255277668e-05
-1.52619139571107e-05
-2.3487450196956e-05
-2.39359145975084e-05
-2.69305049550734e-05
-4.00214235914298e-05
-2.15292437956984e-05
-4.12714949732471e-05
-1.50081650262092e-05
-1.48486490851367e-05
-1.50345654389649e-05
-7.48736933985496e-06
-3.94904588252392e-05
-1.35506442789991e-05
-3.00054238492996e-05
-1.70562102421022e-05
-2.98101508489081e-05
-3.22403770125757e-05
-2.77792700794656e-05
3.78024166982209e-06
-1.15322939009357e-05
-2.78139011611081e-05
-2.59639667996824e-05
-2.57576180727372e-05
-2.99978705846185e-05
-1.24345834431817e-05
-6.28489252219838e-06
-3.26238886259913e-05
-1.14440710324465e-05
-3.74130872130919e-05
-2.32559727577078e-05
-1.4332159724413e-05
-2.63069159318264e-05
-1.6218453276466e-05
-3.49135316144347e-05
-1.65770138825091e-05
-4.33644460123577e-05
-4.19890046562838e-06
-1.49445031475283e-05
-1.65589036305436e-05
-3.86936614085605e-05
-1.86946962564606e-06
-3.08676197313185e-05
-7.51049984809751e-06
-3.58838933346073e-05
-1.03748908928406e-05
-4.49235754927458e-05
-1.42322130213637e-06
-1.82723435580586e-05
-2.14695005016665e-05
-2.70445400125827e-05
-2.2525114826748e-05
-1.07957488986475e-05
-4.32112872577282e-05
-2.41198221643533e-05
-1.40001179182697e-05
-1.82014495930224e-05
6.56898941506227e-06
-3.73123499044679e-05
-2.03864973844518e-05
-3.50790515237932e-05
-3.58690058681907e-05
-3.56009549531892e-05
-9.16111590855186e-06
-2.74135920450347e-05
-3.17112598823741e-05
-3.29548396432339e-05
-1.84078141273136e-05
-2.40815695297572e-05
-1.87115601367594e-05
-1.45661183442074e-05
-4.90570482377851e-05
-4.58241551806312e-05
-2.59750011934251e-05
-3.28060568702196e-06
-2.14055301903345e-05
-2.62665339327344e-05
-3.11113080537392e-05
-8.82366621864588e-06
-2.35546005426501e-05
-2.47640135546209e-05
-3.70645001250728e-05
-2.79328399079542e-05
-1.46794773237387e-05
-2.63547587295763e-05
-4.8671574768628e-06
-1.12109256292896e-05
-2.45799097584737e-05
-2.6760652426512e-05
-1.71716464288467e-05
-4.26404659684675e-06
-1.06864966972653e-05
-1.98924540521295e-05
-2.66774712549399e-05
-8.8944596920247e-06
-1.97356778281196e-05
-1.04361269006379e-05
-2.09770550767288e-05
-2.19912384851797e-05
-1.65174777140069e-05
-3.76837769206911e-05
-3.30009740596228e-05
-2.68020092105888e-05
-4.1508009528706e-05
-2.0622842672855e-05
-2.84355924516287e-05
-5.85662314792179e-05
9.78755262274589e-06
-2.72635871333499e-05
-2.94645312632509e-05
-2.65379777852172e-05
-1.71091962514774e-05
-8.6863150962118e-07
-1.6127958943607e-05
-1.69624908852761e-05
-2.52144268398381e-05
-9.16586187810056e-06
-2.12839068339179e-05
-3.92668859520849e-05
-9.41880808273347e-07
-5.14567037055622e-05
-2.41760035828967e-05
-1.14886923591943e-05
-1.99072299427514e-05
-1.26266590584926e-05
-2.62200468843568e-05
7.08596964000484e-07
-1.60812204277265e-05
-5.58807352606945e-05
-4.23674476883879e-05
-3.61641809269438e-05
-2.32974850707291e-05
-2.75917628319402e-05
-2.83523390733572e-05
-3.47673735212333e-05
-8.75353265550471e-06
-3.47806140910886e-05
-2.99661969557487e-05
-2.12467452351619e-05
-6.19483574031216e-06
-1.48428227228142e-05
-3.18869952509198e-05
-3.70369668921268e-05
-1.7644681426991e-05
-2.83269111109366e-05
-4.76537144175829e-05
-5.41995165301797e-05
-3.11948234793143e-05
-3.42065118469191e-05
-6.7465196115044e-05
-5.23616069147025e-05
-3.52644789339423e-05
-8.65467208113739e-06
-3.10382140483261e-05
-1.16585221415668e-06
-3.97530411986053e-05
-2.30421819446053e-05
-1.32217094786e-05
-3.64810148272535e-05
-1.48737256319487e-05
-3.28514030002098e-06
-3.50472340126394e-05
-2.84007168695919e-05
-3.00285859403379e-05
-2.89691518356464e-05
-2.12499006405983e-05
-3.53973021841647e-05
-1.30882791640136e-05
-3.52851452070937e-05
-1.46060817225262e-05
-1.78160856990803e-05
-3.87134564051585e-05
-2.73925556721231e-05
-3.06082404660009e-05
2.22493442714743e-06
-1.33478170672335e-05
-1.66573067636025e-05
-4.68975563991113e-05
-1.91653458943025e-05
-1.13324965882989e-05
-2.18285563936964e-05
-3.55566992567975e-05
-1.49349095968266e-05
-7.90865680270363e-06
4.03167307230457e-06
-2.2158236663723e-05
-1.69688046357679e-05
-4.67639246066208e-05
-4.86931501555641e-05
-1.39489575838644e-05
-5.28898996967384e-05
-1.7993953874694e-05
-1.09140943181564e-05
-2.55842411906781e-05
-5.66205739534514e-05
-2.12389934079398e-05
-7.46299507762914e-06
-2.5655059032666e-05
-1.04400956990102e-05
-1.98921880057816e-05
9.32039044886292e-06
-2.5616501530861e-05
-7.67268899694391e-06
-3.24821187770374e-05
-3.01244984577082e-05
-1.17347572010222e-05
-3.30336410208552e-05
-4.46652068341556e-05
-4.34007331537896e-05
-1.77977943980425e-05
-3.38344678031799e-05
-2.64635265886665e-05
-2.84159649253965e-05
-3.50201360152659e-05
-1.85493122754334e-05
-3.85241759578818e-05
-2.94721740377938e-05
-2.84244454650643e-05
-3.18673359836926e-05
-3.5105823038681e-05
-3.49285766463164e-05
-1.09512575950295e-05
-1.21788981284968e-05
-2.8030703403786e-05
-4.99143906168986e-05
-3.69472513432708e-05
-7.45022108946069e-06
-4.12974819643495e-06
-4.63164835952848e-05
-2.57892725071482e-05
-3.55797251378975e-05
-2.40734430831638e-05
-2.58361382191375e-05
-2.87463486679613e-05
6.15569343574497e-06
-2.1634402107865e-05
-3.95176306347593e-05
-6.2842739346166e-06
-8.69972189255377e-06
-2.11539121352701e-05
-4.33178539780616e-05
-3.28802043334295e-05
-3.03240918371735e-05
-2.23244531995079e-05
-2.6399383527912e-05
-1.94309747233029e-05
-2.69677763894824e-05
-3.45884843887799e-05
-3.47228316622126e-05
-1.06741659951387e-05
-2.98708875867735e-05
-2.11215569793735e-05
-1.85328460092528e-05
-2.079177786798e-05
-8.40075347948106e-06
-4.05988153075092e-05
-2.05521290676828e-05
-2.41161573916881e-05
-1.20061149307289e-05
-1.3630992042463e-05
-3.96928906548238e-05
-1.91462459145411e-05
-4.47210057200318e-06
-1.0395329098563e-05
-1.61710507683283e-05
-1.751648098636e-05
-1.66788211235337e-06
-4.40584047285165e-05
-1.03599598477922e-05
-1.94362386669896e-05
-3.47644730147255e-05
-1.86846067391419e-05
-2.46131803139484e-05
-1.12297921667619e-05
-2.77335807475205e-05
-3.57920816609615e-05
-2.86640596512889e-05
-3.09481380535182e-05
-1.11828201294395e-05
-3.00410979368597e-05
-1.82018834648063e-05
-1.48945057666682e-05
-3.10818448124129e-07
-3.72022139041754e-05
-2.27936412096386e-05
-2.01024179466476e-05
-4.83037792136647e-05
-1.95605865142119e-05
-2.08067250696945e-05
-3.31456511693101e-05
-1.22244960219033e-05
-2.52320971983439e-06
-5.73759565019338e-05
-1.84346274800939e-06
-1.50756004665717e-05
-2.80758202470195e-05
-1.58534893018291e-06
-1.225547727063e-05
-4.2234684101571e-05
-4.21120705394343e-05
-4.24261203040025e-05
-3.03926695467343e-06
-8.38363766732245e-06
-3.16440844597123e-05
-1.38060218380042e-05
-2.04678880977817e-05
-4.7463555513828e-05
-1.48946945275744e-05
-2.70510547515527e-05
-4.91890559849792e-06
-4.77644847322406e-05
-1.67871778909449e-05
-5.74429708879899e-05
-3.19774698517444e-05
-5.29401323417953e-05
-2.87892882115573e-05
-3.11451949867935e-05
-3.96122242926411e-05
4.96731930873753e-06
-1.13149053799761e-05
-4.07310802870339e-05
-2.74477736970891e-05
-9.52279443012922e-06
-2.32250750542571e-05
-2.53762165015567e-05
9.38258895771542e-06
-2.14972463096404e-05
-2.64978307426752e-05
-3.36891780830514e-05
-1.31194250009925e-05
-2.82606894893986e-05
-1.67640372604171e-05
-3.52807515595569e-05
-1.36078509249242e-05
-1.98913046624039e-05
-2.51544994149497e-05
6.90245830802206e-06
7.21296834094193e-06
-1.97116829963666e-05
-4.11849457146547e-06
-2.21079453007805e-05
-1.96261894974755e-05
1.10975909599276e-05
-1.01450907753911e-05
-5.19840924280089e-05
-2.9499560188487e-05
-4.23581011174467e-05
-4.47926527910647e-05
-1.9921134299422e-05
-9.76481737800189e-06
-1.65856236301762e-06
-4.61214631742569e-05
-2.43142919425946e-05
-1.89274184583151e-05
-3.08647568759501e-06
-2.82369721983245e-05
-1.07765449921949e-05
-3.75432092852639e-05
-2.67258466015071e-05
-6.98471184480147e-06
-2.607285194855e-05
-1.6389746777103e-05
-5.70963709485521e-05
-3.96392148789541e-05
-2.51764969765691e-06
-7.74438549804203e-06
-1.52128908996275e-05
-4.4256411415903e-05
-2.99118819694782e-05
-8.40615702781413e-06
-2.82110776795994e-05
-3.1586530847135e-05
-3.06978157535198e-05
-9.95601264371747e-06
5.39046136768874e-06
-3.5577192458075e-05
-5.63217776846658e-05
-4.76695584070543e-05
-3.47701762916115e-05
-2.29104410863816e-05
-7.66977891437723e-06
-5.28437621201633e-05
-1.61107135062407e-05
-2.16847747790127e-05
-3.61589711267032e-05
-6.67757726539974e-06
-4.01909540098019e-05
-1.6410253528192e-05
-2.52231045885496e-05
-1.77857601125392e-05
-3.38697435913577e-05
-4.63130298509919e-05
-3.11759864972274e-05
-6.59675368982554e-06
-3.73508993993997e-05
-1.40498282211909e-05
-3.16368112861429e-05
-1.63706722127632e-05
-2.90623244717395e-05
-3.36307642404652e-05
-4.61218577518832e-05
-2.12950130049595e-05
-1.22628443843684e-05
-1.56610976620233e-05
-3.75848343448373e-05
-7.40662743614084e-07
-1.68721251030461e-05
-2.31646473411458e-05
-2.82405579121499e-05
-3.69191936233612e-05
-2.61010332968529e-05
-3.02586178570858e-05
-1.95835739580135e-05
-5.15070674251558e-05
-4.5435568068007e-05
-1.72369902926546e-05
-1.04239013870529e-05
2.49806264405172e-06
-3.5860906847829e-05
-4.17697416720801e-05
-7.64645496369536e-06
-2.89352599704069e-05
-3.77656058377732e-05
-2.06530662146628e-05
-1.26998325458455e-05
1.18966722559399e-05
-1.61895517813871e-05
-3.8050226012395e-05
-7.02485356719835e-06
-2.14860496821717e-05
-3.59382725826257e-05
-5.66030682988437e-05
-4.15027234174552e-05
-3.18585883891993e-05
-7.65908048283502e-06
-2.15672398236255e-05
2.1453966872617e-06
-4.48284854778619e-05
-1.96240330775582e-05
-1.73070591314877e-05
-3.07999254204701e-05
-1.68241354425587e-05
-4.59196293942751e-05
-3.14754412003516e-05
-5.22032288780667e-06
-4.53357446100697e-05
-2.17140933972276e-05
-1.96670123629385e-05
1.06875769821916e-05
-2.60322249615744e-05
-3.24845040447656e-05
-2.96449000613778e-06
-3.0014061197149e-05
4.19247128655662e-06
-2.0850694963992e-05
-3.76416058131085e-05
2.33374043310799e-06
-2.80807746036981e-05
-1.24854307820014e-05
-3.28522191859982e-05
-1.73031403694428e-05
-1.81181705565468e-05
-2.01259675129072e-05
-4.68095613621377e-05
-4.97501710809452e-05
-3.14553508130164e-05
-2.70809090088418e-05
-8.21255741727351e-06
-3.48518891820358e-05
-3.83540581433147e-05
-4.25197554474435e-05
-1.98916155280956e-05
-1.06230005991794e-05
-2.89180600437359e-05
-1.44793430609125e-05
-4.48375318167912e-05
-2.66035298506351e-05
-6.63187218539546e-06
-4.67118773447428e-05
-3.03601845561355e-05
-4.86097636958722e-05
-3.15483031701437e-05
-4.10838597043985e-05
-2.8229240374326e-05
-6.89561783978997e-06
-4.90050194544657e-05
-1.60600477035562e-05
-1.25212327227084e-05
-1.78571441185333e-05
-1.7233698585385e-05
-3.64956055410417e-06
-1.70896796967276e-05
-3.12583266026338e-05
-3.57875151071489e-05
-3.14610472911488e-05
-1.51412313447124e-05
-1.57647667392861e-05
-1.37747212820777e-05
-1.322235951642e-05
-1.64509498853921e-05
-2.90851700645504e-05
-3.39631783848261e-05
2.6226668140653e-06
-1.17950552822162e-05
-3.55922339679758e-05
-3.31737639469546e-05
-1.91202200556803e-05
-1.69266439546121e-05
-7.18833347557813e-06
-3.43154213662885e-05
-1.24131480550149e-05
-3.97113244603892e-05
-4.4864442751014e-05
-2.37487977022841e-05
-2.43259744866741e-05
-2.54856509929631e-05
-1.14383470407507e-05
-3.1497748051608e-05
-1.0860060916333e-05
-3.30414695719489e-05
-5.5771920791405e-05
-7.35646655791847e-06
-1.60682275184539e-05
-3.16952300186952e-05
-5.22899702167001e-05
-1.51806246814735e-05
-5.05216950426045e-06
-3.98288752998536e-05
-5.83444564880677e-05
-2.96216714930134e-05
-3.65143720180635e-05
-3.0814527342351e-05
-4.03424480233325e-05
-1.80999961493647e-05
-3.49043593445542e-05
-1.89626232302413e-05
-6.87036270709685e-06
-2.87351178530368e-05
-2.64021369800168e-05
-3.25178242703036e-05
-2.14618137207099e-05
-2.33696762090053e-05
-2.85797002896023e-05
-1.76068847614683e-05
-1.68748319213673e-05
-4.71050679376245e-05
-3.97487344459525e-05
-5.50844415215782e-05
-1.1590044513008e-05
-4.16820641823438e-05
-2.47642385848667e-05
-4.1682980817658e-05
5.81649397226592e-06
-2.13418125348422e-05
-3.30068782079654e-05
-1.29614796760026e-05
-4.01683400544922e-05
-3.93584839893438e-05
-3.72136802843345e-05
-2.87833867182863e-05
-3.39516995449525e-05
-3.49998994915078e-06
-2.20056342445831e-05
-1.84520439058715e-05
-2.33435826236091e-06
-2.21704685965172e-05
-2.2217040040444e-05
-2.22325413534876e-05
-4.26402506215116e-05
-3.95493339346883e-05
-4.30486474154993e-05
-6.05035981177187e-06
-1.99938915141976e-05
-9.28881270043732e-06
-2.28936320132083e-05
-3.04654831079235e-05
-2.31477164754604e-05
3.96417759579877e-07
-1.48433195500278e-05
-3.49119072372243e-05
-1.92002767469017e-05
-2.11359387933912e-05
-2.42683226217659e-05
-3.5707282613273e-05
-9.60093173944625e-06
-1.00199992883338e-05
1.31993502623608e-05
-4.73230353321973e-05
-3.24376990369002e-05
-3.27409967695955e-05
-2.06062257117716e-05
-3.60111578503362e-05
-4.56851691209955e-05
-4.15168189449636e-05
-1.63848970870531e-05
-5.68394573835117e-06
-7.37358800739299e-06
-5.23559153825002e-05
-2.5054764845646e-05
-3.23465269667025e-05
-7.10756511387854e-06
-4.10815332508181e-05
-1.79423193853955e-05
-1.79815624918918e-05
-9.81352929923841e-06
-4.24968750263912e-05
-1.14345258950074e-05
-3.94674483881963e-05
-1.63098302271487e-05
-1.41087899330345e-05
-4.60649650503e-06
-6.55275588858682e-06
-1.79246735545421e-05
-1.77775869375749e-05
-1.2028789320933e-05
-2.90949608622343e-05
-6.67283296261962e-06
-3.48787214740715e-05
-5.06522684313222e-05
-2.40980798806193e-05
-2.45477345420078e-05
-2.11981304549292e-05
-1.52089485216441e-05
-1.9710479789592e-05
-1.79148955420561e-05
1.49419988677523e-06
-2.18111153194139e-05
-5.05328521029091e-05
-3.29368109541021e-05
-2.49106214893506e-05
-5.7877283850163e-05
-2.45261632184032e-05
-2.69407541183146e-05
-3.83943494406364e-05
-2.9780662301242e-05
-4.16989750744409e-05
-1.63417589261356e-05
-2.56681349287664e-05
-4.02936559203529e-05
-6.02793480314145e-06
-1.51105611081066e-05
-2.99889244796639e-05
-3.59669843761952e-05
-1.43900130166061e-05
-1.16559058562492e-05
-9.2566861795358e-06
-3.04833840840474e-05
-2.54462148436012e-05
-1.37410593826323e-05
-4.35030649244296e-05
-3.53523641657259e-05
-1.90771586653466e-05
-3.81074160984351e-05
-1.48514201404972e-05
-9.56823307951883e-06
-1.09766935440718e-05
-9.23547883706893e-07
-2.17279613122317e-05
-6.33415823540603e-06
-3.60594290637032e-05
-2.54507139758926e-06
-1.07977714740843e-05
-3.23959302144642e-05
-1.90317380901437e-05
-5.20104566021989e-05
-2.46399458792766e-05
-2.94643203689248e-05
1.03282570830043e-05
-4.35127509157823e-05
-2.61040812071198e-05
-2.53768325819542e-05
-3.40102998236127e-05
-8.61432766609239e-06
-3.20086636010202e-05
-1.55892078348314e-05
-3.6549448541227e-05
-3.94735498426097e-05
-2.43865466401013e-05
-1.953358118374e-05
-2.15356591188173e-06
-4.30846960503536e-06
-3.91696472115075e-05
-7.51958220227212e-06
-8.78724236795814e-06
-1.84500004315353e-05
-1.11675002919998e-05
-3.87415149720615e-05
-9.9868535198525e-06
-1.02659572710928e-05
-2.28940762432393e-05
-3.20453891854142e-05
-2.97849152820205e-05
-2.58033990710484e-05
-3.3773122526854e-05
-5.44971247999474e-05
-2.49758553312606e-05
-2.83101904327663e-05
-3.39523269054579e-05
-1.88699410666412e-05
-1.82929725922391e-05
-8.67493665526033e-06
-9.81231762778009e-06
-1.21174604072907e-05
-1.77708628231957e-05
-3.12933067725365e-05
-5.99063259357493e-05
-2.95044119513807e-05
-4.76708634863518e-05
-2.75457881969686e-05
-1.88310727827979e-05
-1.94383974761147e-05
-5.45369257445216e-06
-9.7829178516087e-06
-2.544167870104e-05
-9.5902384712229e-06
-3.86553171094324e-05
-1.80104738747165e-05
-1.85607881226138e-05
-3.13603514302744e-05
-1.28428653014785e-05
3.58257860708967e-06
-2.61885940484417e-05
-1.80299610484678e-05
-1.75655229350649e-05
-6.79308128894402e-06
-1.54226833952539e-05
-3.60817440762981e-05
-2.46481014810275e-05
-3.18932107798959e-05
-2.13852773095318e-05
-3.62641874598355e-05
-2.45924105413222e-05
-2.59166866623036e-06
-3.24155957937349e-05
-3.53019681398945e-05
-1.96991861818275e-05
-3.01363824176479e-05
-2.08723297054155e-05
-1.78484857114902e-05
-1.2130374860337e-05
-1.21094384607592e-05
-4.1795394779083e-05
-1.871386972322e-05
-2.8948629266289e-05
-3.78814108356857e-06
-3.21826052734457e-05
-2.56443783207486e-05
1.27320617197401e-05
-9.85549666501853e-06
-7.60821628848257e-07
-4.01947551382357e-05
-2.17104234214295e-05
-3.36786198135409e-05
-1.46523257723296e-05
-1.49077280548177e-05
-3.66123512278037e-05
-2.1240239412108e-05
-2.9117496521924e-05
-3.22777643856834e-05
-1.05604331218989e-07
-2.61645444906008e-05
-9.49632725581309e-06
-1.96931652635403e-05
-3.43401861967098e-05
-3.40328610430677e-05
-2.28688705094562e-05
-5.22165468609353e-05
-2.20317887377424e-05
-2.73041122306345e-05
-2.00091596528276e-05
-2.55507226197389e-05
-2.96364905102904e-05
-4.63576225352405e-05
-5.51446680754875e-05
-5.27702140000423e-05
-1.1647604763942e-05
-1.50977170276618e-05
-3.86490258391724e-05
-4.19716120033876e-05
-3.82148946639536e-05
-3.57584692146814e-05
-3.17382279324688e-05
-2.51681012751045e-05
-4.2206937660209e-05
-2.47920617384441e-05
-2.06371976459105e-06
-2.18215441885141e-05
-1.68750276417856e-05
-2.27488634454801e-05
-2.04640511139856e-05
-2.81433832542943e-05
-2.85287177526292e-05
-9.2394068829897e-06
-2.70939944283026e-05
-3.66913730106596e-05
-2.19979827220279e-05
-2.87164695132372e-05
8.47093504511216e-06
-2.78336129385359e-05
-2.86103477888423e-05
-2.10237271301236e-05
-1.60234571904256e-05
-1.67852891667342e-05
-2.75364329248338e-05
-1.62244855459844e-05
-3.9048089818529e-05
-5.33702296287739e-06
-3.6898346602461e-05
-3.60892712846589e-05
-1.78708955390639e-05
-2.08454869998511e-05
-2.63220364425779e-05
-2.78441038943848e-05
-1.47510721430567e-05
-4.18722770710146e-05
-3.19641604023938e-05
-1.7896870437397e-05
-3.54101743164107e-05
-2.05092176388672e-05
-2.58319778866589e-05
-1.23457100129686e-05
-1.34550773209395e-05
-9.08166018705202e-06
-4.5747458550212e-05
-1.7956344987689e-05
-1.3290510668535e-05
-2.97108303755233e-05
-2.90092376951417e-05
-5.97226179464543e-05
-1.44191206849654e-05
-3.47523399566214e-05
-2.17082844146283e-05
6.22706941520325e-06
-3.06410127966326e-05
-8.90200299252878e-06
-1.46455202050481e-05
-2.62741585440457e-05
-3.40204371948081e-05
-1.89815132460997e-05
-3.04608260469012e-05
-4.43307337960054e-06
-3.06866128752451e-05
-4.626117812601e-05
-1.8813578438609e-05
-1.05858789588389e-05
-1.66658512359377e-05
-1.00761497640153e-05
-1.98836123864378e-05
-1.42966324954115e-05
-2.50801121294306e-05
5.51412390762307e-06
-1.21990137083746e-05
-9.85390658896797e-06
-3.71109299838178e-06
-3.67172475449959e-05
-3.77855269408096e-05
-2.68106187149157e-05
9.53062333807437e-06
-3.27319981810241e-05
-1.56862788270386e-05
-3.55457962312993e-05
-3.83047062846023e-05
-3.82796088929147e-05
-2.72946950889582e-05
-2.82816294031061e-05
-2.55866684280282e-05
-5.22226574591657e-05
-4.4306253534044e-05
-3.97721453952293e-05
-1.01510636941321e-05
-2.24822222870956e-05
-2.80747530881338e-05
-2.82182577876703e-05
3.14215991595401e-06
-1.64085627999184e-05
-1.39115888959156e-05
-1.37922592206627e-05
-1.49681345671119e-05
-1.80812904829986e-05
-1.9085177799394e-05
-2.55434138556465e-05
-3.32654826984121e-05
-1.6327353689807e-06
2.46374403984311e-07
-5.7008690095421e-05
1.39659912457799e-05
-2.96221494938944e-05
-9.32771955786414e-06
-3.15819312583422e-05
-7.03699142199325e-06
-1.71671702999313e-05
-2.54004144081523e-05
-1.66578264170444e-05
-2.3299368699256e-05
-5.68402573180632e-05
2.73254156079067e-06
-1.6299527272166e-05
-1.74219636399646e-05
-1.68615126352045e-05
-2.22913481696393e-05
-2.78218016019285e-05
-2.45372368882525e-05
4.44982032484964e-07
-1.93557995229905e-05
-3.63343015584936e-05
-3.04877356491119e-05
-6.90667927904228e-06
2.41512930273307e-06
-5.38972973761247e-05
-6.82192190407483e-06
-1.13099216848893e-05
-4.94776539154788e-05
-1.9927783837912e-05
-3.50907749376474e-05
-4.16208566732079e-05
-4.70321530735579e-05
-4.29911772391565e-05
-2.71776617643108e-05
-2.07795656626825e-05
-4.12933605440589e-05
-3.05395475929813e-05
-6.07455754620985e-05
-6.07756126980413e-05
-2.3534995750491e-05
-1.53314233599921e-05
-2.23632646503119e-05
-4.21177999051575e-05
-3.5942713198196e-05
-2.17856278568023e-05
-3.62326525606648e-05
-2.30133026286578e-05
-2.92872114667615e-05
-1.07411201376432e-05
-5.20638639818318e-06
-4.22039988568311e-05
-4.03215353641393e-05
-2.12017754533417e-05
1.57098065342671e-06
-3.34429646634891e-05
-4.3328444525439e-05
-5.185878269185e-05
-5.40127353455218e-05
2.68561549903078e-06
-4.24397825390364e-05
-3.09652393996729e-05
-8.45390809889663e-06
-2.96434857675863e-05
-3.06353267461731e-05
-5.63530274676258e-05
-4.17820418554842e-05
-7.70454902398994e-06
-2.3329401906307e-05
-1.57695856739827e-05
-4.42494813417654e-05
-2.6745159262866e-05
-2.71292491842869e-05
-4.98165880222594e-05
-2.10344378094533e-05
-2.5614666472989e-05
-3.00180037000736e-05
-7.23715524369402e-06
-3.29435815008051e-05
8.6283775624743e-07
-4.25645973083022e-05
-2.21974250706171e-05
-2.93933195319355e-05
-9.59113275197867e-06
-2.08892112294063e-05
-2.05166745767226e-05
-6.12136489824193e-05
-4.94575434635551e-05
-3.20736634060021e-05
-2.50318344789285e-05
-3.72511451686555e-05
-1.86087410225089e-05
-5.24143260880849e-05
-1.05127526267878e-05
-1.82317703058949e-05
-1.54797750305357e-05
-3.65904748310168e-05
-2.25016755236135e-05
-4.68076804072968e-06
-1.94297108632652e-05
-2.65659709515122e-05
-3.41107590550431e-05
-2.5269588706663e-05
-3.03677017708623e-05
-2.30155627932056e-05
-5.30109615372637e-06
-7.21344000415042e-06
-1.48175905455505e-05
-1.16724438147465e-05
-2.85326328323541e-05
-3.490218158882e-05
-2.87846622005536e-05
-1.64971839180701e-05
-1.9141638228086e-07
-3.1573148941872e-05
-3.2727734903012e-05
-1.51884423732839e-05
-2.78657251382198e-05
-3.02501348062195e-05
-3.75385466124603e-05
7.7027174929622e-06
3.96773826222797e-06
-3.35080367561352e-05
1.04633154764997e-06
-2.1579673040006e-05
-1.07312857424987e-05
-6.28172235851777e-06
-3.52577129088332e-05
-2.0227647922205e-05
-2.79620207272235e-05
-5.2383994683231e-05
-8.33658895140449e-06
-2.27412952199343e-05
-2.68726150965088e-05
-2.75560918098006e-06
