# Supplementary material for: Research on computational propagation and identification of mine microseismic signals based on deep learning
Source: PLoS One. 2025 Oct 22;20(10):e0334641. doi: 10.1371/journal.pone.0334641 (PMC12543183; doi:10.1371/journal.pone.0334641)
Supplement: S7 Data — (ZIP) [file pone.0334641.s007.zip › 000100900001597.xlsx_0.txt_24.txt.txt]

-3.17096931590961e-05
-3.351604869329e-05
-1.58520693141327e-06
-1.26739618720465e-05
-3.46284362770918e-05
-2.60628339934385e-05
-3.54129682298532e-06
-8.35196003443468e-06
-1.90026188881323e-05
-1.66636380982969e-05
-8.96446847754472e-06
-1.39992812273126e-05
-3.18438502424897e-05
-3.77316782588877e-06
-3.88070699986716e-05
-4.46246522562419e-05
-2.56247602176708e-05
-2.48708649780939e-05
-2.2895023247257e-05
-5.82548216287916e-06
-3.20040535841211e-05
-1.74588707947529e-05
-2.38689327280168e-05
-9.91324572575023e-06
-1.76492776314506e-05
-1.60052487729249e-07
-3.96493937961363e-05
-2.10199282887579e-05
-1.62844236953449e-05
-3.81509274187831e-05
-1.69791655046901e-05
-2.30775763025125e-05
-5.05236155054282e-05
-2.84208712781004e-05
-2.41694568269944e-05
-4.31943503841261e-05
-5.75676246157963e-05
-2.72002731793351e-05
-3.31044717391662e-06
-3.41709586303826e-05
-3.56457004931405e-05
-2.09988410933402e-05
-1.40063530526456e-06
-3.24739446439316e-05
-3.24925870000757e-05
-7.58157946717618e-06
-2.50673180438238e-05
-4.7610216170781e-05
-1.05442003205417e-05
-3.33712186502345e-05
-2.76801433210659e-05
-2.26265693697409e-05
-4.46517676967121e-05
-2.73673586234665e-05
-2.26491547830058e-05
-3.92821459933708e-05
-3.38782963136586e-05
-1.49273059624329e-05
-3.64993376237619e-05
-2.12161364978804e-05
-1.04892715412886e-05
-4.21263036308999e-05
-3.01521804188292e-05
-1.1460511378096e-05
-2.3549727623101e-05
-2.62939963631141e-05
-3.49123354664681e-05
-2.77670596345122e-05
-4.06589100502579e-05
-1.09279938043777e-05
-2.15835986474427e-05
8.28784891254715e-07
-7.34100871986547e-06
-6.67203508946699e-06
-1.57111890045588e-05
-2.22213923384708e-05
-2.14121287579735e-05
-4.47568183758769e-05
-1.11329173367832e-05
-2.31461122299219e-05
-6.49872666247691e-06
-4.20558444838664e-05
-1.24370498676586e-05
-4.94819796244089e-05
-3.70620813437786e-05
-2.85796116451055e-05
-3.10493437886174e-05
-2.01879485391779e-05
-3.7121268808589e-05
-8.93720094001278e-06
-3.15706814848094e-05
-1.28732243808608e-05
-3.62745908674296e-05
-1.47753555906643e-05
-1.32368420948828e-05
-2.23150793357387e-05
1.26803171180822e-06
-4.37672540928897e-05
-2.3296513991478e-06
-1.78222554398245e-05
-3.03321640610331e-05
-8.37767725453633e-06
-3.14207428598863e-05
-2.81279830426786e-05
-5.58628762812668e-05
-8.09232427770604e-06
-2.62844694858488e-05
-2.29623393333361e-05
-1.72491116353788e-05
-1.99633515314634e-05
-2.88947789800309e-05
-1.47370655355096e-05
-1.3601732462547e-05
-2.17887484618384e-05
-2.98791547939885e-06
-3.69845886302974e-05
-2.68066946237451e-05
-1.93409952991659e-05
-1.36242846648655e-05
-1.52950812361244e-05
-3.61586334214468e-05
-1.44011046236906e-05
-1.77681585346112e-05
-2.24726617124697e-05
-4.28293861037513e-05
-1.69539766346282e-05
-1.09058208994722e-06
-2.31807547260686e-05
-1.47949432022137e-05
-1.25122941142988e-05
-3.28909112542585e-05
-2.93658706036346e-05
-2.42381699380353e-05
-4.34783929523231e-05
-1.09993546422357e-05
-1.62802563605926e-05
-6.1349106277014e-05
-3.7940213510862e-05
-4.61666188639441e-05
-2.50933575479607e-05
-7.17991733468495e-06
-1.50874855091764e-05
-5.35535581960016e-05
-1.83151062206472e-05
-3.30417247728356e-05
-1.94640434834681e-05
-1.27175824357366e-05
-3.84441980348767e-05
-1.63184830288404e-05
-4.32149563795033e-05
-1.5945292507623e-05
-2.80283976972642e-05
-9.71397396307926e-06
4.7281701425364e-07
-4.33398523635097e-05
-3.47217410039582e-05
-2.834157295624e-05
-2.19253519024722e-05
-2.02412974008038e-06
-2.95947565673581e-05
-3.85286816202495e-05
-1.92796668160463e-05
-2.63163655751143e-05
-2.36289137213381e-05
-2.24856776080629e-05
1.39738925203759e-05
-2.07553612154131e-05
-3.00179161287029e-05
-3.20208703108913e-05
-3.08845504327524e-05
-4.70834757818719e-06
-2.25625124001463e-05
-8.09710738909466e-06
-1.19091327346852e-05
-1.5279182424974e-05
-2.56975366500905e-05
-1.00460000852888e-05
-3.29511040131942e-05
-1.04181499197933e-05
-3.76785660695136e-05
1.06284260919575e-05
-3.35549096423689e-05
-2.85346665142925e-05
-1.40772942027608e-05
-2.889988449681e-05
-4.92479097392266e-06
-1.96122382249352e-05
-2.39166922816756e-05
-1.19323030296601e-05
-3.42685308004083e-05
-4.3622308556406e-05
-3.56630227475017e-05
-3.35146358234898e-05
-1.44771126359202e-05
-2.89880790669178e-05
-1.86197862091471e-05
-4.50414025806308e-05
-4.33208784000652e-05
-3.37924856167166e-05
-5.84736218383561e-05
-1.38667646753883e-05
-5.28500868112358e-05
-4.87075264840183e-05
-1.02914345142896e-06
-4.09572779119059e-05
-1.75739183465505e-05
-2.69104034042885e-05
-2.96913471119281e-05
-2.24220720623125e-05
-1.80427075028885e-05
-2.31035543823494e-05
-6.44379142349352e-06
-2.79097478323113e-06
-8.97226342237832e-06
-4.3561688177323e-05
-2.62047130781176e-05
-2.42278543330672e-05
-2.60641062946592e-05
-4.23871351300981e-05
-2.22417831506984e-05
-3.30700621656466e-06
-1.05407660824505e-05
-3.7822479471599e-05
-1.92031538221685e-05
-3.64344380357049e-05
-3.09070799336523e-05
-4.15815905393333e-05
-1.34094316342212e-05
4.6827194533025e-06
-2.2956310404795e-05
-1.85232858889031e-05
-2.82123789565681e-05
-2.05581221713151e-05
-1.13851441609966e-05
1.45461240186293e-05
-4.2341581167024e-05
-3.99046816746455e-05
-2.28217671085775e-05
-9.87836403548623e-06
-2.03090552236136e-05
-1.17372142708343e-05
-8.44558189487431e-06
-7.53098154157713e-06
9.6900470598178e-06
-5.11595896453602e-05
-3.38674536742406e-05
-2.25257562407241e-05
-2.805620705936e-05
-2.83013386124894e-05
-1.44568364071692e-05
-2.92126428806703e-05
-1.29460295496515e-05
-3.69338649945873e-05
-2.73341854844394e-05
-2.65629450968048e-05
-2.55511104071873e-05
-1.7435609533022e-06
-4.29385890754322e-05
-1.9851354285489e-05
-2.16639049170639e-05
-1.6106793095181e-05
-1.53539286311801e-05
-3.21224519141757e-05
-1.63826328057585e-05
-2.78409166193193e-05
-2.72700111802306e-05
-4.81542126931168e-06
1.84835404595605e-06
-2.73767865518695e-05
-2.9005788177236e-06
-2.81721193487313e-05
7.66130862358633e-06
-3.04073798604102e-06
-2.76709358147348e-05
-4.86254784019374e-05
-2.91176880376793e-05
-2.45835114906635e-05
-2.66507791432143e-05
-2.26779306966343e-05
-4.11279762309101e-05
-2.44503137082061e-05
-4.42784950971415e-05
-3.32367120037628e-05
-3.32687266645903e-05
-2.28437988537325e-05
-1.38445331262705e-05
-1.47418011286339e-05
-7.50840916543923e-06
-3.57249523552736e-05
-2.47212772576061e-05
-1.47721452223766e-05
-3.24333017701838e-05
-5.46027019247839e-05
-2.99585236684275e-05
-3.44496655524599e-05
-4.33713131801531e-05
-2.55874872850583e-06
-1.2222461002792e-05
-3.12935465694097e-07
-2.92475532892162e-05
2.03944702648309e-06
-2.22159176810481e-05
-3.53756460580761e-05
-2.37252957149512e-05
-4.49685982603081e-05
-2.39517669295516e-05
-1.80595557777117e-05
-2.37710787173173e-05
-2.14256406927072e-05
-2.07213833396118e-05
-2.01139786294488e-05
-3.05645674701323e-05
-2.29044579819287e-05
-2.24965362483024e-05
-1.50874342197032e-05
-7.3093816537769e-06
-3.83866121847191e-05
-3.21818124326483e-05
-3.46905281075509e-06
-2.44485480711642e-05
-2.37248754928026e-05
-3.03477433774778e-05
-3.57565642786872e-05
-1.65531889750775e-05
-2.18806507058692e-05
-1.35401905106565e-06
-9.33506346863926e-06
-2.69947044070259e-05
-1.53366931521352e-05
-3.25611633227947e-05
-2.34662194511096e-05
-3.24056482659616e-05
-7.25378571137711e-06
-4.10397068452185e-06
-3.19557860031146e-05
-2.92395935302795e-05
-4.45171569045411e-05
-1.69553360865816e-05
-1.08320407943214e-05
-3.91338506904914e-05
-2.88343869641045e-05
-3.29963184661531e-05
-4.75610736611552e-05
-1.83947527684609e-05
-1.49979161432489e-05
-4.35019024591282e-05
-2.48174518657841e-05
-1.20722824062327e-05
-2.48424455149268e-05
-3.25859758377511e-05
-2.82332382215593e-05
-1.40333618171282e-05
-3.56622050649691e-05
-2.49431918004494e-05
-5.21652268111389e-05
-8.08503955217275e-06
-6.60564391053393e-06
-3.04163746375382e-05
-2.64778272994678e-05
-2.58507378572034e-05
-2.3237099397105e-05
-3.09641893395093e-05
-2.88192110807039e-05
-1.96921287800644e-05
-9.99396880751816e-06
-8.83971480426024e-06
-4.58611315049632e-05
-2.61859536619509e-05
-2.01617841753364e-05
-1.85313385498268e-05
-8.94197988055434e-06
-2.91202871582823e-05
-4.60262862782568e-05
-3.72293278381636e-05
-3.41599847129681e-05
-3.83588981012999e-05
-1.10685696511653e-05
-1.86372593920978e-05
-1.74542195256075e-05
-3.08863529941178e-05
-3.02096502036604e-05
-2.02004950061262e-05
-1.01269863637944e-05
-1.63772434228167e-05
-2.85264628447215e-05
-1.92791257284043e-05
-1.60680653995572e-05
-3.92665676288848e-05
7.92219596379362e-06
-3.05807370064545e-05
-4.18731384169613e-05
-1.27356426398616e-08
-1.41437750313228e-05
-3.79064745262572e-05
-2.21627178259378e-05
-2.48284019238784e-05
-1.80828194308776e-05
-1.15187741914686e-05
-3.81322952536974e-05
-2.02255687408623e-05
-3.53073377121584e-05
-3.31704970966075e-05
-1.57111552825952e-05
-9.57154873366278e-06
-2.41456651164959e-05
-2.72416152060004e-05
-1.14563117301571e-05
-1.18407494999609e-05
-2.38472252694868e-05
-2.10096430940299e-05
-2.32646854333989e-05
-2.24435571295053e-05
-4.18019083354049e-05
-8.72057621445769e-06
-1.83447203420418e-05
-3.11873337330087e-05
-5.94942573401079e-05
-2.93069828018923e-05
2.55831491267798e-06
-4.59956630278358e-05
-2.03585517165605e-05
-2.34940813971276e-05
-1.46803993123167e-05
-3.52872896620851e-05
-4.92986094374664e-05
-5.22288801885708e-05
-1.51632535409311e-05
-1.76727216928323e-05
-2.99693520293705e-05
-4.41228236257018e-05
-3.72438727370964e-05
-5.05935874759628e-05
-1.74471879626715e-05
-2.3803203817746e-05
-2.60931541268904e-05
-4.90493470624568e-05
-4.83446255547764e-05
-2.90317512869135e-05
-3.4776218652428e-05
-4.15815011298376e-05
-2.90806353190752e-05
6.56560354938586e-07
-2.54915345026995e-05
-5.11100332616367e-05
-3.91753151650926e-06
-2.49920117965026e-05
-1.34516134607602e-05
-7.92703339652396e-06
-3.26567336608492e-05
-3.57694277444568e-05
-6.51410270584963e-05
-2.07483612298697e-05
-3.85231215124973e-05
-2.35110345236573e-05
-4.23794614942204e-05
-3.84403876424734e-05
-3.68710139418514e-05
-2.23544319046169e-05
-2.50485217491518e-05
-2.63681532939814e-05
-1.44533784756857e-05
-1.43287223823351e-06
-2.40081613776747e-05
-3.1305103193584e-05
1.09800067789879e-06
-3.39611793627699e-05
-1.52179874859797e-05
-2.56915801739797e-05
-2.05840062236623e-05
-2.29915301879467e-05
-2.39587669760345e-05
-2.58684802656242e-05
-2.45855566188189e-06
-3.36885809814136e-05
-4.1088556879511e-05
-2.18653595207944e-05
-1.64650641554524e-05
-3.94561491664973e-05
-4.49965311487765e-05
-3.47677414555614e-05
-3.47099972623837e-05
-2.47721292018983e-05
-2.22349497879857e-05
-2.24643405616684e-05
-8.46718341768801e-07
1.18475626238908e-06
-2.93244535040138e-05
-1.97873316160434e-05
-2.27690527189325e-05
-1.73041089739851e-05
-1.32347469702691e-05
-2.86442131531354e-05
-2.35960213809158e-05
-4.4597589339388e-05
-1.85400291114356e-05
-1.16301609286683e-05
-2.1498239615351e-05
-1.71377038663409e-06
-1.18714072829248e-05
-1.6018989371272e-05
-1.42387537396017e-05
-2.37585732418088e-05
-1.94286608096711e-05
-3.90565323647869e-06
2.15819296881458e-06
-7.48014767534758e-06
-2.39697920604549e-05
-3.92835468794172e-05
-2.29107399259178e-05
-1.64124547497199e-05
-3.95492091269652e-05
-1.80979541127428e-05
-4.68492987225951e-06
-1.78716910475316e-05
-2.84311447645672e-05
-3.96490858023271e-05
-3.21262219251068e-05
3.86887863826383e-06
-3.79364635915483e-05
-2.47011599585206e-05
-6.43629931396439e-05
-4.83665398893445e-05
-3.44743423456889e-05
-2.21051892780156e-05
-1.77811810792337e-05
-1.48764658129037e-05
-2.14674510772337e-05
-1.32241110433265e-05
-4.33109920552263e-05
-2.49701305025128e-05
-1.90165106608928e-05
-5.82560789192415e-05
-2.19327986016832e-05
-7.0913684803339e-06
-2.80232619123489e-05
-3.22808138538803e-05
-3.5197139539551e-05
-4.56656779933388e-05
-2.42852310784311e-05
-1.09408973462294e-05
-2.43166556687476e-05
-3.28771676935849e-05
-2.02711527080109e-05
-3.35918431320329e-05
-5.06482853998116e-05
-2.50864647659466e-05
-3.53373843687445e-05
-4.61550276438494e-05
-2.93334234390003e-05
-1.97039182330349e-05
-3.7441562487778e-05
-2.94897839302119e-05
-1.86780204639236e-05
-2.58008739410377e-05
-7.21607512894402e-06
-1.85881151752995e-05
-3.01410416972737e-05
-2.35370910644827e-05
-3.01669573233925e-05
-2.32400384875796e-05
-3.56396471804018e-05
-1.43589332484278e-05
-2.54194787430624e-05
2.10468109303929e-06
-2.15379209959742e-05
-6.54396375370068e-06
-1.35126193428417e-05
-2.00916738800981e-05
-2.79431006510894e-05
-3.1538759652756e-05
-3.1000943225985e-05
-2.40535461517253e-05
-3.47812107486945e-05
-2.52599353408366e-05
-9.26831194256045e-06
-1.17506097198591e-05
-1.14919094983926e-05
1.79277643463377e-05
-8.2682369887084e-06
-2.81985481054151e-05
-2.33140021084461e-05
-2.54208592302004e-05
-1.16557451324718e-05
-3.35882844553919e-05
-1.54646972354758e-05
-8.36147772707682e-06
-2.1214302073052e-06
-1.52108647026717e-05
-1.88208786977165e-05
-2.74105950126569e-05
-4.87767645891973e-05
2.80185100490163e-07
-3.46603714312027e-05
-3.78725996122207e-05
-3.14928951919256e-05
-2.9667236396298e-05
-1.80012464656332e-05
-2.34061023771642e-05
-4.15731571914261e-06
-4.7348159102644e-05
-2.67636751001055e-05
-9.47047029007999e-06
-2.15066507161968e-05
-5.13100055448653e-05
-2.7600680842304e-05
-3.27201773389344e-05
-3.77096066433632e-06
-1.27826869935364e-05
-3.15396056351906e-05
-2.93302879763905e-05
7.47202204374108e-06
-6.94270176015684e-06
-1.76118221975185e-05
-7.55073548797276e-06
-3.48852476315312e-05
-2.43861505784146e-05
-1.24491633865855e-05
-3.60449159308595e-05
-2.19055370249352e-05
-3.80566587809049e-05
-2.43599374183437e-05
-6.40373910580908e-06
-2.14016012978661e-05
-2.82498527232968e-05
-6.42941535879419e-06
-5.778900954939e-05
-4.84497624838703e-05
-3.70780350334523e-05
-1.77769652160008e-05
-3.28588847585364e-05
-7.95610104445994e-06
-1.27262597969975e-05
-2.42456321695889e-05
-7.62121567771102e-06
-1.66176519448196e-05
-6.45166609078794e-06
-2.45169052115054e-05
-2.95669806473153e-05
-2.14538015517992e-06
-2.26993209118101e-05
-2.36584981233195e-05
-1.20247453708812e-05
-2.45010247190439e-05
-3.08786776174934e-05
-1.21769087105455e-05
-3.49393578545962e-05
-2.49193336400024e-05
-1.56796155577336e-05
-1.88480600523565e-05
-3.0515213395559e-05
-2.30086766801102e-05
-3.99562175005626e-05
1.37782568598817e-06
-1.37920449881988e-05
-4.55640441137933e-05
-3.23937233644483e-05
-1.32246731567354e-06
-1.90856527288812e-05
-3.02520374600866e-05
-1.77392599140989e-05
-4.63652123183389e-05
-6.55950198061634e-05
-2.3736104403668e-05
-3.19228752632294e-05
-3.36920986107154e-05
-3.75934943662101e-05
-2.76349280595536e-06
-1.2002043812096e-05
-2.37938156270142e-05
-4.20044145833944e-05
-2.01288501582296e-05
-3.35959615726304e-05
-1.48355049563034e-05
-3.60563562911142e-05
-1.4652509730956e-05
-5.040038543951e-06
-2.52670529326253e-05
-1.00063071778499e-05
-4.14464863737447e-05
-1.66349523524816e-05
-3.32799615374345e-05
-3.0566494127318e-05
-1.50531096522099e-05
-3.76294798853014e-05
-3.94504422797726e-05
-2.22916336417591e-05
-2.22313143423686e-05
-2.27487464820803e-05
-3.80366673660629e-05
-3.3915405399324e-05
-4.03953920543119e-05
-2.61506296233631e-05
-3.65702080818405e-05
-3.96421822544101e-05
-4.5771421476905e-05
-2.98820750790448e-05
-3.50384029225332e-05
-1.71412290278882e-05
-4.28973534150276e-05
-1.79719449241189e-05
-5.38238230829403e-05
-1.84247063256915e-05
-1.53434021626863e-05
-8.43448349796932e-06
-4.96125577270881e-05
-1.88929645845698e-05
-9.03574835478626e-06
-8.42941250435325e-06
-3.02367491456768e-05
-4.02786971111156e-05
-4.03893610138584e-05
-2.26530065275278e-05
-3.84497492130363e-05
-3.92939935947383e-05
-2.88907111908976e-05
5.12203824471269e-06
-1.31389425198078e-05
-1.3940217065333e-05
-1.23767340982294e-05
-3.49052719232279e-05
-3.28426620429531e-05
-2.90532306848208e-05
-4.74026847188093e-05
-2.70971639614348e-05
-3.13840243515801e-05
-4.71568786900607e-06
4.26317054441128e-07
8.31401717363815e-06
-1.95398870101045e-05
-3.18613465653688e-05
-3.24909149948756e-05
-2.02685507299577e-05
-1.01185661220905e-05
-3.15000079283136e-05
-1.67473453838397e-05
-1.62125204326661e-05
-1.74827507395544e-05
-5.88926199125545e-06
-1.08358679972623e-05
-2.76674923753393e-05
-4.77545154012589e-05
-4.97814682594621e-05
-3.87414248020536e-05
9.65421315659611e-06
-2.49561081180418e-05
-4.04067182734591e-05
-1.19765597595004e-05
-3.22886284373564e-05
-1.94092083520909e-05
-2.88525777902887e-05
-3.68001951475422e-05
-8.35897275882853e-06
-3.89934050364009e-05
-4.20752812200239e-05
-1.69936417834364e-05
-2.62842602001601e-05
-9.2719292680621e-06
-2.93736339608027e-05
-1.17514018014222e-05
-2.70317456083598e-05
-2.64103297550972e-05
-3.78165842188665e-05
-2.68332199456508e-05
-2.32636711269077e-05
-3.31115273103884e-05
-7.91577908012285e-06
2.96311143165823e-07
-8.59758035821687e-06
-3.07999764112219e-05
-3.87770673944647e-05
-3.6140847319708e-05
-2.51283253945125e-05
-2.25304257940765e-05
-1.34039553535515e-05
-3.78803748702065e-05
-1.62800373435112e-05
-1.70556049176366e-05
-1.97873008190367e-05
-3.00849770135456e-05
-4.22328705654524e-05
-1.60895385379864e-05
-3.97891437568676e-05
7.8506089350447e-06
-3.18892473256657e-05
-5.60516690267018e-05
-2.6145052988315e-05
-2.88096966030664e-05
-6.82428598719075e-06
-1.61095918053638e-05
-3.82390576329705e-05
-4.47322840576517e-05
-1.91758231547727e-05
4.44412461380579e-07
-1.10956679522288e-05
-1.74002397310272e-05
2.09872974440535e-05
-1.43896154088011e-05
-2.79554475992443e-05
-2.60360984670128e-05
5.5443856754766e-06
-3.80866787925642e-05
-4.37909798376166e-05
-6.96859292866825e-06
-1.82193697289162e-05
-3.88552961375758e-05
-2.85931806802942e-05
-1.06561621446633e-05
-1.3213103809904e-05
-2.83284985471957e-05
-1.1382449477474e-05
-1.92554386196971e-05
-3.1416640209409e-05
-2.04862806011516e-05
-4.11413915089189e-05
-1.54281204626709e-05
-6.5440268448733e-06
-2.98533664395667e-05
-6.32860100912883e-06
-2.59003304199282e-05
-2.22909409167651e-05
-2.14394651847836e-05
-3.18371872039882e-05
-2.86521729261474e-05
-2.87948114126144e-05
-3.8249335925758e-05
-4.6811872922266e-06
-4.15079486477983e-05
-2.63055137247866e-05
-3.6682316926613e-05
-8.64828514848663e-06
-3.64341663227035e-05
-3.31085883361192e-05
-1.39931155113716e-05
-8.34027439387698e-06
-1.1561709423296e-05
-5.59697046936314e-05
-3.25738705851363e-05
-2.97652352941328e-05
-2.82289804494022e-05
-2.69964596693722e-05
-3.26196506633013e-05
-4.59307841860585e-05
-1.16310677561202e-05
-2.75820821988228e-05
-4.15755531519064e-06
-2.28771460007054e-05
-5.03809496505036e-05
-1.09898949397286e-05
-5.2053801539586e-05
-3.18708175299472e-05
-1.53785939980614e-05
-2.88068314364063e-05
-3.93277308558546e-05
-3.59672608567403e-05
-8.038774648327e-06
-3.63882832994243e-05
-1.94213298235426e-05
-5.45192049662936e-05
-2.0499896831569e-05
-5.52840009243627e-06
-1.47192794702841e-05
-2.02194242158664e-05
-2.84642139495663e-05
-1.70401639420998e-05
-3.3818967912093e-05
-4.26428473450263e-05
-2.43485369231319e-05
-1.99616223321933e-05
-1.50013959777546e-05
-2.93399913925626e-05
-4.52906548769606e-05
-2.67192636077572e-05
-3.19501355351223e-05
-3.47903239475884e-05
-4.86285418325566e-05
-3.02369272901622e-05
-3.69539810080732e-05
-2.00210797103759e-06
-3.1895111187369e-05
-3.81088771008513e-05
-3.90495901277657e-05
-1.26079753100492e-05
-1.06992597567754e-05
-2.77245099738586e-05
-5.66804910849421e-06
1.45984076328692e-05
1.21734828690942e-05
-2.87321230701184e-05
-1.04435094809798e-05
-1.79230605444922e-05
1.84125491943229e-05
-1.29156571005193e-06
-4.30148495777235e-05
-2.71460548562186e-05
-2.65901568693988e-05
-2.62974661337359e-05
-2.08901389523913e-05
-5.1564040478273e-05
-2.84866021743631e-05
-9.96939189680198e-06
-6.14208997650282e-06
-2.21292417136516e-05
-2.00461271978219e-05
-1.13145574766131e-05
-3.98811189642276e-05
7.40326246962205e-06
-2.49425900370859e-05
-2.61525741897992e-05
-1.96184655849519e-05
-2.33171312786764e-05
-3.58801878506833e-05
-3.54019604764732e-05
-3.29042722834355e-05
-3.25198182369712e-05
-1.93794890209632e-05
-2.80087185581409e-05
-3.3489358281908e-05
-3.14201569804066e-05
-6.58380232669687e-06
-3.54394754804684e-05
-1.63366108214525e-05
-1.58315318194344e-05
-9.25438106028619e-06
-2.31708067683324e-05
-2.18050940658318e-05
-4.25600175521054e-05
-3.13613051339479e-05
-3.34830912405068e-05
-3.58894566939375e-05
-2.28653616603804e-05
-2.8053109535755e-05
-4.12059476837181e-05
-1.88795951994515e-05
1.16182742913405e-05
-4.47589265906431e-05
-1.05272744673043e-05
-9.29490755614619e-06
-1.98326087163593e-06
-2.61791173500257e-05
-4.46313933512316e-05
-4.22258793375107e-05
-3.38434274787567e-07
-2.58085688054287e-05
4.96173478745791e-06
-2.21765831738484e-05
-1.22917691043653e-07
-3.8677137406111e-05
-1.64861210802195e-05
-4.86806682345744e-06
-2.98680106227172e-05
-2.59454402016854e-05
-2.80325159149052e-05
1.0056180938042e-06
-4.04823352407059e-06
-1.98879265684625e-05
7.2703158055584e-07
-1.64735904134491e-05
2.2827500815183e-06
-5.97345935856695e-06
-2.12708057050478e-05
-2.01303893936715e-05
-1.18202936211254e-05
-3.60959700049233e-05
-2.86360720816579e-05
-2.84145546004323e-05
-2.21577431565843e-05
-7.92586902185601e-06
-1.6366232259729e-05
-1.09295889474535e-05
-2.80190252206903e-05
-2.10816339639139e-05
-1.10410485792211e-05
6.06647575749778e-06
-2.88069765927996e-05
-2.74366495935849e-05
-4.08569916517514e-05
-6.33639714933913e-06
-3.73314280751775e-05
-1.12946625740347e-05
-2.71369169056435e-05
-3.13915316652101e-05
-1.43548276657294e-05
-2.57616644697322e-05
-1.45985054160495e-05
8.11346995645777e-06
-3.73285359121804e-05
-2.18511005763883e-05
-1.39468976648573e-05
-2.87939392267517e-05
-3.98847669679421e-05
-3.1615969997481e-05
-3.16328235148638e-05
-2.3900503567241e-05
-1.66421015519916e-05
-2.76291112569664e-05
-3.86545039453345e-05
-1.91094308533852e-05
-5.08693201792474e-05
-1.47261015880817e-05
-3.86504675841932e-05
-3.42957162855836e-05
-2.09090606289324e-05
-1.85645992954775e-05
-2.96823706316538e-05
-3.06836610291442e-05
-4.04882736312219e-05
-2.26293715499088e-05
-1.53938528570371e-05
-2.4802538803859e-05
-1.84734396874399e-05
-2.39539227410501e-05
-1.12276126299956e-05
-3.765861503025e-05
-3.80812467539698e-05
-2.52539259819984e-05
-3.57676163500779e-05
-3.67368601736325e-05
-3.19755707364233e-05
-3.05591881248551e-05
-3.52889021763146e-05
-2.86433668625614e-05
-4.63347710156995e-05
-3.53711872582798e-05
-1.43653499617537e-05
-3.8557872185543e-05
-3.41421305140988e-05
-4.19870023146217e-05
-3.17565520925763e-05
-2.05862439255722e-05
-2.35313592117229e-05
-1.19328358700634e-05
-2.06715517234034e-05
-1.34248834076588e-05
-1.1818708091208e-05
-6.83175865158143e-05
-3.22099846729573e-05
-2.39913648882337e-05
-4.53467522409092e-05
-1.24490065993584e-05
-4.33982893934705e-05
-2.62686773491492e-05
-2.49223346293982e-05
-2.2214045074121e-05
-1.89706155098562e-05
-5.27874225795267e-05
-4.13003155855842e-05
-3.40827473259628e-05
2.67013138673904e-06
-3.55246082062381e-05
-3.49396916294815e-05
-2.91235702633293e-05
-3.62329870361421e-05
-2.29895442577617e-05
-1.4233147926614e-05
1.28600320841538e-05
-3.37061580296205e-05
-1.43969054854566e-06
-4.59607718885116e-05
-2.51189986287924e-05
-2.74785525202987e-05
-2.92309516543837e-05
-2.92673893140429e-05
-4.26956178902743e-05
-1.82258648395616e-05
-3.20224807105203e-05
-1.30843323408125e-05
1.94276101861576e-05
-1.01912145151425e-05
-2.23422042930673e-05
-2.28384519045406e-06
-3.49443783742829e-05
-2.18933605630312e-05
-5.82166456056657e-06
-4.88181601415748e-06
-3.07439259244298e-05
-4.14361104839657e-05
-1.74414785307369e-05
-2.26189143287179e-05
-9.08439901384927e-06
-2.04595742286087e-05
-3.15244781428576e-05
-1.2105738341002e-06
-3.69345206163845e-05
-4.80809797338607e-05
-7.42435812078382e-06
-9.74316460253346e-06
-2.54638477965923e-05
-1.63719761209764e-05
-1.8341202604002e-05
-4.59127653718688e-05
-7.29171470194306e-06
-1.78872427313785e-05
-1.04836074759759e-05
-4.84642339258882e-05
-5.13893531098818e-05
-6.99364451561671e-06
-8.13387517539095e-06
-3.76583338183949e-05
-3.00413516657038e-05
-3.13352583154012e-05
-2.01075147363808e-05
-6.78028637492203e-06
-2.00418925386906e-05
-2.27959158138504e-05
-2.01540238637856e-05
-2.60580024204022e-05
-1.82850260841813e-05
-3.02295996675209e-05
-3.57175027588124e-05
-4.88769619632381e-06
-4.53814474008687e-05
-3.30293758802444e-05
1.10515664302838e-05
5.72932959705117e-06
-1.55845962153466e-05
-2.94598667501878e-05
-3.50295740346837e-05
-3.47926534916629e-06
-1.22428431633805e-05
-3.80678137381042e-05
-2.8846480942172e-05
5.04138483712516e-06
-8.680345918194e-06
-2.0321489971668e-05
6.76849834463854e-06
-1.9820376453552e-05
-3.10077795025634e-05
-3.90978175512612e-05
-5.09580116052998e-06
-3.7851149888204e-05
-2.9465981451486e-05
-2.2861770110552e-05
-4.23720739291326e-05
-3.63613220090352e-05
-1.36610861722209e-05
-1.70745204154512e-05
-9.84775302823752e-06
-1.82612942236956e-05
-3.15195375402162e-05
-2.22951686122223e-05
-2.7269176849128e-05
-2.43162775321712e-05
-1.08286783010564e-05
-1.95846179330358e-05
-3.40885063666787e-05
-2.34452772033914e-05
-2.59331982339163e-05
-2.67700845810248e-05
-1.61965080237237e-05
-1.09585557756327e-05
-3.0473110188338e-05
-2.38989520232061e-05
-3.37951229341812e-05
-2.12532890775289e-05
6.5030302789356e-06
-4.13541233730283e-05
-4.23171066166405e-05
-5.19493663662732e-05
-2.15704516180669e-05
-1.49621608451017e-05
-1.05597215183843e-05
-3.0877202006189e-05
5.09965277509466e-06
-3.1263472974423e-05
-2.16654759370215e-05
-1.39701360125466e-05
-2.99014032450233e-05
-2.12034130155602e-05
-9.92856037809157e-07
-2.21368372760368e-05
-2.66327670234988e-05
-3.28137955722241e-05
5.91667881143942e-06
-1.44091892689535e-05
-5.90380543616341e-05
-2.9052678541864e-05
-2.14791939089697e-05
-9.04703267936548e-06
-1.41951638324706e-05
-3.48196629287809e-05
-5.49825844146278e-06
-2.70233935786146e-06
-7.15938014627827e-06
-6.74530162741696e-06
-1.13047792293336e-05
-3.41717916104338e-06
-2.14721839719162e-05
-3.68078464654922e-05
-1.33032388012922e-05
-3.78935396969196e-05
-2.73194956569299e-05
-5.05535466481413e-05
-4.92090149417847e-05
-1.45154801953267e-05
-1.68741137164221e-05
-2.06079036601441e-05
-4.49868400661807e-05
-4.4121120528175e-05
-1.41841596533994e-05
-1.71069706169814e-05
-4.46143454660135e-05
-3.1684816788339e-05
-1.31894252935145e-05
-1.89414492601135e-05
-2.37409982357665e-05
-1.99220467693696e-05
-3.28880077433903e-05
-2.5623654253382e-05
-2.12450126835011e-05
-4.12079707906675e-05
-2.27553064562764e-05
-2.29788571750656e-06
-4.02947881286335e-06
-2.56252765310943e-05
-4.04469303393746e-05
-2.51523865063328e-05
-3.61162510452889e-05
-2.5474279113518e-05
-2.80421207908263e-05
-2.06228597424402e-05
-2.18793975838761e-05
1.82729041998199e-05
-1.79725743750435e-05
-2.02401048878576e-05
-3.20379939821128e-05
-2.16463858377387e-05
-2.24852115030222e-05
-3.72988490166816e-05
-1.40937118379114e-05
-2.97585283571595e-05
-8.38573965896256e-06
-3.3173735152721e-05
-1.05253697148041e-05
-2.14933390588582e-05
-2.61621101679868e-05
-2.91470247712538e-05
3.67995331625925e-06
-1.77114007009409e-05
-2.8626118814969e-05
-6.1942420118242e-05
-1.40931030101362e-05
-3.06660006081802e-05
-3.25673270137196e-05
-2.77007632393428e-05
-6.25499516896751e-06
-2.68150542061775e-05
-6.8425710416909e-05
-5.64639926973243e-05
-1.85609193344794e-05
-3.3265992361379e-05
1.0927562991104e-05
-4.17303501257315e-05
8.92792797593942e-07
4.61255005574325e-06
-8.17378316408195e-07
-4.0901797039036e-05
1.00017697189394e-05
-2.4441842989002e-05
-1.46263933886095e-05
-4.22057818190465e-05
-4.05918076432678e-05
-6.10014086074158e-06
-1.10538566283758e-05
-1.06660970096091e-05
-2.81301597288785e-05
-1.98572474753204e-05
-4.72791858055674e-05
-1.17297485691663e-05
-3.66821168374935e-05
-8.89109832904808e-06
-2.9553930025396e-05
-2.33874735433644e-05
-4.44224689473932e-05
-1.53850320517751e-05
-1.48946018992228e-05
-2.25378046531768e-05
-6.25833779612445e-06
-3.02077107342502e-05
-2.77673738673353e-05
-2.64810222549704e-05
-2.52096619030098e-05
-4.35545669956242e-06
-9.21929866432327e-06
-1.02733677342686e-05
-2.79559340366102e-05
1.9210985239052e-05
-1.25911909813315e-05
-3.44834120036364e-05
1.40083761390927e-06
-3.46248193575192e-06
-1.54154877217137e-05
-1.55463611386513e-05
-2.44090211382066e-05
-3.20687717487612e-05
-4.28972075622379e-05
-3.16881749939296e-05
-1.55284393759255e-05
-1.75779479080222e-05
-1.29741284483608e-05
-1.94900701834215e-05
-2.18027804057042e-05
-2.60553256376313e-05
-4.20017849249275e-05
-1.16380124735639e-05
-2.53418282053623e-05
-3.15967433836973e-05
-4.36473290592721e-05
-1.49634944999878e-05
-1.2464498606429e-05
-3.9726844933735e-05
-4.20652172972179e-05
-8.22727072292825e-06
-1.9243445428413e-05
-1.82143197685947e-05
-2.31205144151696e-05
-5.03196266910974e-05
-1.64294856297218e-05
7.42341035268984e-06
-3.28027567822626e-05
-3.12947437697698e-05
-4.84448810190346e-05
4.93641018828699e-06
-9.01163973168755e-06
-7.34273374699488e-06
-2.10020176099773e-05
-1.16975785075009e-05
-3.18709458767222e-05
-1.37979449450372e-05
-2.74926191697501e-05
-3.53495809465022e-05
-4.24380410403064e-05
-2.57883056724977e-05
-2.04716922425686e-05
-4.15109483217045e-05
-3.86853354890742e-05
-3.31278313530165e-05
-3.14913708079673e-05
-2.57417039221213e-05
-5.07042458247249e-05
-2.52835489003247e-05
-3.32643603372335e-05
-2.01997529987726e-05
-2.22338559759902e-05
-4.38023610048591e-05
-2.05211152874863e-05
-1.02552875743427e-05
-1.31250004496521e-05
-6.19040462482534e-05
-9.34789897164155e-06
4.76926122594502e-06
-8.56679229865025e-06
-2.33898557133617e-05
-1.98951316624137e-05
-3.68316882908945e-05
-3.42042705338693e-05
-1.1643725209618e-05
-2.2964942415682e-05
-3.16791115354509e-06
-2.09744643008252e-05
-1.96030177684978e-05
-2.28454151996885e-05
-8.35982618736096e-06
-1.53182541100105e-05
-3.51486477651036e-05
-4.0482537572081e-05
-1.35426923122338e-05
-2.75738187875109e-05
-1.20798744006791e-05
-1.53380286329817e-05
-7.17776696377448e-06
-1.51347540987717e-07
-8.06454533026449e-06
2.8888602375736e-06
-1.95896438086894e-05
-4.59139914488769e-05
-8.0226203962067e-06
-2.52090845740928e-05
-2.60999537355573e-05
-1.33632683787792e-05
-3.64918195044248e-05
1.66525830827044e-05
-3.53964779179374e-05
-2.51601258451008e-05
-3.83631401090403e-05
-3.30985065738113e-05
2.19432050276016e-05
-2.72177712897416e-05
-2.39627138045414e-05
-3.89310358778071e-05
-2.16529231446023e-05
-2.20611077841282e-06
-4.02448409201086e-05
-3.69603446770903e-05
-5.05418600725341e-05
-2.17034845422446e-05
-4.06877211181762e-05
-1.70472794851796e-05
-2.75785914881362e-05
-9.65366823783294e-06
-2.55377856833051e-05
-4.75764610575677e-05
-1.36824161848462e-05
-4.55567568771688e-05
-3.60069684132999e-05
-2.5354130960838e-05
-2.81787815500207e-05
-1.10334704641191e-05
-2.4265240962467e-05
-1.00715277989927e-05
-4.0078603028106e-05
-2.67475232348778e-06
-3.6357637656854e-05
-3.10744070889148e-05
-2.30615276698952e-05
-2.64519142979988e-05
-4.74748195034065e-05
-2.28878456321335e-05
-4.40263987417777e-05
-2.88692582244789e-05
-1.23056923104926e-05
-1.87049136193837e-05
-3.46086514152432e-05
-6.65164146420143e-05
-2.57071821373731e-05
-9.90950509023169e-06
-2.12559471331704e-05
-3.53912559307532e-05
-1.78816536053123e-05
-1.1076516121998e-05
2.13498391458479e-06
-1.53924630359887e-05
9.7353987987749e-07
-2.3395313548083e-05
-2.06494385070215e-05
-3.58426421806548e-05
-1.48615984354275e-05
-2.65474930203635e-05
-2.4802627291715e-05
-8.49432212019288e-06
-2.52357791729417e-05
8.70037065945893e-06
-3.35710355623497e-05
-1.17382689735855e-05
-1.77196235827511e-05
-2.10377655027887e-05
-1.67071175513805e-05
-1.61843940506213e-05
-9.04661289569272e-06
-2.37888460732434e-05
-2.85671832694518e-05
-4.42744521097111e-05
-3.92513313348756e-05
-2.13074739810594e-05
-2.88976903358008e-05
-1.94761126447676e-05
1.6285656813729e-05
-3.73323974326009e-05
3.77335229929644e-06
-2.39930980751909e-05
-2.11493860073198e-05
-1.16664234399799e-05
-5.23575992914357e-05
-1.02000928050906e-05
-1.19991301053836e-05
-4.39024785972268e-05
-7.19852555582703e-06
-1.95178849422895e-05
-3.11598213696776e-05
-3.11158777987125e-05
-2.26787046350289e-05
-3.56295819973065e-05
-3.57096297968113e-05
-3.48180841304332e-05
-2.50956885108735e-05
1.96396667921941e-06
-3.85582583013703e-05
3.31119633091904e-06
-5.37623917977605e-05
-3.68463487800977e-06
-3.83917438837844e-05
-1.40039653123151e-05
-3.33128152111053e-05
-1.06361163675982e-05
-1.85754472211217e-05
-3.95589475229859e-05
-1.45760038330046e-05
-2.81932852945231e-05
-1.5933541287758e-05
-3.09749346966798e-05
-2.07811094679131e-05
-1.32495492447026e-05
-2.9103031735169e-05
-4.1233009081872e-05
-4.09411460636128e-05
-1.34040950654464e-05
9.01298901312741e-06
-1.56953320133028e-05
-2.94194553446533e-06
-2.84669475564547e-05
-3.52287311758181e-05
-4.45130860454134e-05
-1.67455219671471e-05
5.18835870467871e-06
-3.71806022141442e-05
-3.09561536402791e-05
-1.3888547811084e-05
-1.25516873830829e-05
-3.3859144734616e-05
-4.08275101095194e-05
-1.74860056803167e-05
-4.6958530349224e-06
-1.10765815902197e-05
-1.20558910037901e-05
-3.38276806149958e-05
-8.90681648796796e-06
-2.48375582186141e-05
-2.4876320307777e-05
-3.11067987296416e-05
-5.27383151283989e-06
-1.73429163893134e-05
-1.3405719883541e-05
-2.03029805286689e-05
-3.64716021922798e-05
-1.91205930177862e-05
-2.81495043416288e-05
-1.04016043874319e-05
-1.59004053062555e-05
-1.10503484958168e-05
-4.09939418539627e-06
-1.96129348248077e-05
-7.58745052366719e-06
-1.87542729594735e-05
-1.83676637993338e-05
-3.96776533532395e-05
-2.03352232853126e-05
-1.91857119127032e-05
-2.28524384415738e-05
-2.84951102789996e-05
-3.52025166909803e-05
-3.21807415780682e-05
-2.6116701844995e-05
-3.61833610230167e-05
-1.6432357686584e-05
-2.71641620731374e-05
-1.94645073821541e-05
-1.38317793608092e-06
-3.11757891288373e-05
-3.0241477702984e-05
-3.76237173915032e-05
-3.41348063726076e-05
-2.79977170881397e-05
-2.37192474428257e-05
-2.89409197867828e-05
-3.14630480990048e-06
-3.84406280462594e-05
2.88155634095625e-06
-3.09275482244762e-05
-3.19471483698819e-05
-4.72766730915053e-05
-1.99285985629637e-05
-1.44740187393519e-05
-1.73845303998049e-05
-2.57401204295967e-05
-5.04560400308422e-06
-4.32191970444979e-05
-2.51206231668413e-05
-7.48887800760428e-06
-2.21876447469639e-05
-2.56929375254752e-05
-1.90000495273544e-05
-3.45138974407397e-05
-3.06132885226437e-05
-3.32408756905302e-05
-5.3312482586246e-05
-5.37823546054604e-05
-1.749529557085e-07
-2.68233350157499e-05
-9.50601026473017e-06
-3.72007467084921e-05
-2.23738322480636e-05
-3.67796317124812e-05
-1.98606623712363e-05
6.20478885226891e-07
-3.87959588133394e-05
-1.52290952076758e-05
-2.68813426029957e-05
-1.8498640407696e-05
-1.30385975592319e-05
-5.40588459092533e-05
-4.87397785952156e-05
-2.33793375069387e-05
-2.29648755388756e-05
-3.15913547644302e-05
-9.14662903623251e-06
-2.12561042885471e-05
-3.09553290446146e-05
-4.77525465769963e-05
-8.9285179177629e-06
-8.30075662645784e-06
-1.34882928958263e-06
-3.63573307959152e-05
-1.68274240469785e-05
-1.24621787783815e-05
-2.67965998152747e-05
-1.60983033506123e-05
9.67958877766653e-07
-2.3539175527927e-05
-2.02081008044458e-05
-1.51813737953937e-05
3.29545879433935e-06
-8.17107865469125e-06
-2.40873562040294e-05
-1.15466013964379e-05
-4.08373352784414e-05
-1.49158370603979e-05
-4.76382746884046e-05
-2.65686916767478e-05
-8.87262658822848e-06
-3.21387926988026e-05
-2.80159192910505e-05
-3.37322963096883e-05
-1.3093243696514e-05
-1.68164386996705e-05
-1.90333106279328e-05
-1.70530534247187e-05
-2.4214338124074e-05
-2.40086671721973e-05
-1.97114593098474e-05
1.89720118925076e-07
-2.17653873861318e-05
-8.58898801322597e-06
-4.48529881283452e-05
-3.73215835573442e-05
-2.95371894727027e-05
-2.23384835368966e-05
-1.9981405997179e-05
-2.96458626591991e-05
-3.13320416271722e-05
-1.97925322670844e-05
-1.84317852737048e-05
-2.35885866028406e-05
-2.85678401646462e-05
-2.1801345135017e-05
-1.85794482503751e-05
-2.96529091457379e-05
-3.58597128383111e-05
-3.95736038081472e-05
-2.11864783922426e-05
-1.70688330139335e-05
-2.20551332260168e-05
-1.94167028314699e-05
-1.17447988124436e-05
-1.66543492673725e-05
-1.08792501815732e-05
-7.73553623258891e-06
-1.05614760939532e-05
-4.87112206944463e-05
-2.14838557798353e-05
-3.474472743307e-05
-1.38396264250743e-05
-2.92300366658441e-05
-1.93844578022967e-05
-1.54226908585274e-05
-2.49113245654533e-05
-4.08766869404238e-05
-2.6270394633931e-05
-9.95114637672081e-06
-1.08872927499555e-05
-1.75788237373191e-05
-5.61197353909728e-06
-3.67056740428548e-05
-1.41566000862317e-05
-2.54897279512878e-05
-1.30184031271103e-05
-5.11833602307834e-06
-1.83838666359397e-05
-3.11009978132768e-05
-2.29254744143219e-05
-3.92528343562773e-05
-2.21425709979603e-05
-2.42656550485668e-05
-1.79695329032078e-05
-7.87739369302745e-06
-3.71225969957011e-05
-1.613814383468e-05
-3.68015118802386e-05
-3.76817221296729e-05
-3.38265150517717e-05
-1.18532071629211e-05
-2.15378409773018e-05
-4.4742914746932e-05
-2.09236461428449e-05
-1.95723216942355e-05
-2.82055082041706e-05
-2.98468315896834e-05
-2.73534764555742e-05
-1.83615892478939e-05
-3.68180792046179e-05
-3.59544653634799e-05
-3.13155022063594e-05
-2.91603984159796e-05
-2.37944012842956e-05
-3.29129361568713e-05
3.87096174647915e-07
-1.50017338495753e-05
-4.70425071723986e-05
-1.33669951142416e-05
-2.55513394789074e-05
-3.0893913287031e-05
-3.0220498868141e-05
-2.99697767622665e-05
-3.0557850648617e-05
-1.60121678233981e-05
-3.50704585066079e-05
-3.82425186497781e-05
-2.24129408547992e-05
-3.1694513524249e-05
-3.3343669706161e-05
-2.0937648966317e-05
-2.37464774481541e-05
-3.48543136052793e-05
4.30899371368762e-08
-1.50638750395993e-05
-3.70762172784379e-05
-4.96159856887815e-07
-3.76852269224027e-05
-2.28737968434574e-05
-8.27080054589875e-06
-1.89090259814802e-05
-5.81888869231348e-05
-1.3117622804308e-05
-1.58517632128278e-05
-3.35736929485863e-05
-3.19339365226814e-05
-7.17803387794457e-06
-1.47423063425127e-05
-3.20862901914379e-05
-4.18227586918112e-05
2.8364570082321e-08
-1.45519554177433e-05
-4.01620725379975e-05
-2.26924646239e-05
1.31053252004929e-06
-2.69311674588568e-05
-2.11001579709939e-05
-1.87682485203546e-05
-6.06123558859568e-06
-1.26225406846875e-05
-1.89396221033844e-05
-3.86000794909137e-05
-3.1156613421552e-05
1.83420581755783e-06
-2.24521311059376e-05
-1.74297804520362e-05
-1.90813839034225e-05
-3.05956929271931e-05
-1.25706593254016e-05
-2.84608775103159e-05
-2.63403493831065e-05
-1.69321154486683e-05
-4.86778459252123e-05
-1.98212950079347e-05
-2.34059127740924e-05
-5.0790032850442e-05
-3.22575822036657e-05
-1.7463257890687e-05
-1.57732007123695e-05
-6.184893389397e-06
-7.02826953486817e-06
-3.95561318117901e-05
-1.98722395734127e-05
4.20882028756656e-06
-1.74587897279132e-05
-1.79311101138285e-05
-3.28698800474569e-05
-3.71193626309701e-05
-4.33026849347164e-05
-1.57323779460735e-05
-2.73123105894977e-05
-1.2592440013606e-05
-1.88723925715521e-05
-3.45020416138079e-05
-1.05867654993396e-05
-8.8336161252571e-06
-2.36399009736879e-05
-3.58472289420005e-05
-3.31857717736076e-05
-2.08699729192522e-05
-9.74674342648992e-06
-3.25422995332861e-05
-1.20578028330833e-05
-5.7137106373423e-06
-2.78898287861995e-05
-2.35172396575437e-05
-2.7146167309816e-05
-2.48128277600621e-05
-8.28954066643963e-06
-3.17303358711317e-05
-3.7970343928742e-05
-8.56264226576176e-06
-1.11469054598701e-05
-3.70824334384328e-05
-1.03680506006505e-05
-2.21585900357795e-05
-3.48150166859345e-05
-1.6760687471715e-05
-3.7245433454253e-05
-5.14332150618252e-05
-4.77162504907697e-05
-1.80561812325986e-05
-2.09030196190576e-05
-4.26078992847511e-05
-2.42446824110041e-05
-3.55932182485056e-05
-6.28317283751166e-06
-2.04468725816814e-05
-3.76030550218302e-05
-2.53721769871871e-05
-2.449946941088e-05
-4.6827040703375e-05
-2.59031787043353e-05
-3.60115731197087e-05
-3.7080899205318e-05
-1.17606025454078e-05
-1.0824758385004e-05
-4.41693937637064e-05
-6.19941277057195e-06
-1.70717753286644e-05
-4.02228509286928e-05
-1.77100579809537e-05
-4.12065381198971e-05
-1.57647384578201e-05
-4.28240573724225e-05
-3.30834968678296e-05
-2.99620049665241e-05
-3.99774721130811e-05
-2.16355351766781e-05
-2.24382697775932e-05
-3.6031210014091e-05
-1.87394909441443e-05
-4.98880105907022e-06
-1.71682440279766e-05
-2.59631360848965e-05
-2.40360678627837e-05
-2.78846439951037e-05
-1.15113612246541e-05
-3.89726118392158e-05
-3.40211897794445e-05
-1.77117985069115e-06
-2.07455646767497e-05
-2.79281205808184e-05
-3.84255288494048e-05
-4.2928636853461e-05
-1.4268753584803e-05
-1.65610578809182e-05
-2.35080368962358e-05
-3.60817100836461e-05
-2.89423402096687e-05
-1.74244059993974e-05
-2.97665932960784e-05
-4.54548551145884e-05
-2.36864379326202e-05
-3.3415725767225e-05
-6.68721339244758e-06
-1.61461609698744e-05
-3.57979344375374e-05
-3.7516195469886e-05
-3.92720578299524e-05
-4.2048879907365e-05
-1.239540231625e-05
-6.44409589840661e-06
-2.06722949522839e-05
-7.72570369600778e-06
-1.26739911677798e-05
-2.69004426277094e-05
-1.11027685985924e-05
-2.30454556312686e-05
-3.30255209243169e-05
-3.02280091917749e-05
-1.33918101391404e-05
-1.83950233369308e-06
-2.68222708346285e-05
-2.27098418036811e-05
-3.27201077256046e-06
-1.78155482566902e-05
-2.94530720813503e-05
-3.81122552392122e-05
-3.41640464895331e-05
-3.04671172771375e-05
-1.72511328690011e-05
-2.168113341607e-05
-3.27563864051058e-05
-7.20268327796376e-05
-1.06392075640599e-05
-3.63141578892201e-05
-3.9422776443569e-05
-1.75337354121026e-06
-1.90343030217336e-05
-4.21746761689957e-05
-1.30915997158641e-05
-1.19874441520874e-05
-1.85741006278425e-05
-9.75908406301037e-06
-3.71892510643604e-05
-5.67127197665913e-06
-4.99415083319849e-06
-4.45255523438514e-05
1.45000997565043e-07
-2.39273076143309e-05
-5.1474168446219e-06
-3.25755289588497e-05
-2.9713104181733e-05
-1.82829284845106e-05
9.54419975423317e-06
-3.32499886477224e-05
-2.8363154956035e-05
-1.46406204987079e-05
-1.8941524085076e-05
-4.93047535615853e-06
-4.14183608045169e-05
-3.09562972921862e-05
-1.57753571870657e-06
-3.20797776608403e-05
-6.69218428495745e-06
-1.31977798696966e-05
-2.43740211091311e-05
-4.0913197058767e-05
-3.56846822406077e-05
-3.0254577189041e-05
-2.97221872417113e-05
-2.71820998884367e-05
-1.46420841573291e-05
-9.57027398311186e-06
-4.48696786691099e-05
-2.29798183382265e-05
-2.91185649644572e-05
-4.57238982648216e-05
-2.24275529501231e-05
-1.03335477354155e-05
-5.13371363808915e-05
-1.96945183478484e-05
-4.0520207196756e-05
-2.37765712176554e-05
-2.06013305755254e-05
-2.55565724960705e-05
-1.51406112730283e-05
-1.91316841097183e-05
-3.04263147750131e-05
1.57406057059688e-06
-1.44431247638543e-05
-3.41362870977494e-05
-1.89209271349071e-05
-3.27389856979804e-05
-1.80988863395444e-05
-2.45081923004674e-05
-8.17096652142991e-06
-2.46253264644695e-05
-3.16103358688642e-05
-1.68640402512437e-05
-3.63397908953726e-05
-1.01971975904615e-05
-1.91353644898291e-05
-5.12649002755957e-05
-2.6117925021359e-05
-2.30130632604589e-05
-3.35681036588152e-05
-1.91903823084679e-05
-1.00959732320429e-05
-4.07509551574324e-05
-1.43034172777783e-05
-3.43864469695251e-05
-4.59262504647716e-05
-1.13816190566815e-05
-2.35829880253151e-05
-2.40572467054285e-05
-2.83822864806534e-05
7.85959970659946e-06
-3.20495699340776e-05
7.42973657766578e-06
-5.79870257744307e-05
-4.24340968869791e-05
-2.21232192609275e-05
-2.9101573206388e-05
-3.18838063698165e-05
-3.28660081578386e-05
5.22607243796108e-06
-2.99464709147498e-05
-7.49104372902566e-06
-3.96329869286214e-06
-1.98789889744871e-05
-9.55318040198209e-06
-2.21932714505648e-05
-3.04301172015772e-05
-2.9231757092986e-05
-3.66377863087373e-07
-3.0768023160873e-05
-4.97671467317755e-06
-3.52794974867157e-05
-2.40421000754294e-05
-1.49641786239119e-05
-1.83338168458028e-05
-2.3711634737936e-05
-8.92132353898598e-06
-2.64660384817911e-05
-1.28426220893239e-05
-3.1316162017764e-05
-1.77566650038779e-05
-3.04244342130755e-05
-2.90982466197372e-05
-1.34391586838469e-05
-3.69647763318205e-05
-1.39563324665292e-06
-1.96274245440623e-05
-9.6758480421485e-06
-2.85114119758891e-05
-5.83016368792332e-05
-1.83454313479984e-05
-3.0771405911478e-05
-1.31998158454153e-05
-1.97075355669112e-05
-2.84676949671358e-05
-2.54289100819333e-05
-4.6541126457984e-05
-2.64571552161561e-05
-3.02085233001494e-05
-4.78965052840626e-05
-9.24794740810843e-06
-1.34111770395262e-06
-2.19793147419664e-05
-3.03631244201166e-05
-1.52228566452471e-05
-1.61060895446962e-05
1.2612359391824e-05
-2.07176432267922e-05
-3.53763638501999e-05
-2.24487441415486e-05
-2.9561575768232e-05
-1.92760973900759e-05
-2.50113093527552e-05
-2.95801173752019e-05
-2.0056841298804e-05
-3.49510118944612e-05
-2.10362263373132e-05
-3.75553887213071e-05
-6.35873826844626e-05
-4.1345379104778e-05
-9.90268658962278e-06
-2.23736427887479e-05
-2.97885186848147e-05
-1.70651850275815e-05
-2.31128892022934e-05
-4.31133433703455e-05
-2.5594334781192e-05
-2.64726441423544e-05
-3.00097131043914e-05
-2.20060335064664e-05
-3.03791810925173e-05
-3.82938086931524e-05
-3.34151961991423e-05
-2.99776319461347e-05
-1.2967370699853e-05
-3.09741823176306e-05
-3.44898393664946e-05
-3.47019690136072e-06
1.6118341190508e-05
-1.16290690574171e-05
-1.47803851397089e-05
-2.18542965107966e-05
-3.07465199236572e-05
-1.14480595714853e-05
-2.69504540590493e-06
-3.44079596037075e-05
-2.99884050667357e-05
-1.39995978264017e-05
-2.62720598540632e-05
-4.7074185691244e-05
-3.4460263219135e-05
-2.83926812663621e-05
-1.34400729866691e-05
-1.189577760141e-05
-3.25189541802448e-05
-3.05369474817658e-05
-2.10968836318569e-05
-2.81688268444292e-05
-3.12035131554311e-05
-2.80066784059051e-05
-3.91376698219165e-06
-2.06988530437131e-05
-3.86117842079896e-05
-2.4504456718897e-05
-3.96370567544729e-05
-8.40934264831009e-06
-2.19586959503733e-05
-2.56726915857604e-05
-4.22190107513264e-05
-3.25784913145935e-05
-3.84065204867107e-06
7.07025852637477e-06
-3.53138608166115e-05
-2.56360009705829e-05
-3.19129159287867e-05
-3.9387095407775e-05
-2.4762715279591e-05
-3.12996862104183e-05
-1.24834042040485e-05
-3.7454756491586e-05
-1.41390987004638e-05
-1.18940143521412e-05
3.83697871913339e-06
-9.89681340054548e-06
-1.65153126392081e-06
-2.38507827360163e-05
-1.63508490207892e-05
-4.32752575837112e-05
-2.70050596953047e-05
-2.80130536928306e-05
-5.10024460638044e-05
-2.65508587828827e-05
-2.87507967475465e-05
-1.97277062897057e-05
-2.47888798851103e-05
-4.58885993466399e-05
-1.28107021208045e-05
-5.25881126753129e-05
-4.27188423237271e-05
-2.49210116453983e-05
-5.21111205258788e-05
-4.52567877829282e-05
-2.72356010830507e-05
-2.86103600003391e-05
-5.05547995961772e-06
-3.32271086125519e-05
-1.38560383627061e-05
-7.82709323307761e-06
8.67142050872736e-06
-4.94637146748006e-07
-2.61236237285502e-05
-2.80885287476443e-05
-2.89015008763341e-05
-2.92255162265783e-05
1.18654477873956e-05
-2.82317072048428e-05
-2.31764129591954e-05
-2.49939579676709e-05
-2.59939902664872e-05
-1.21961992738815e-05
-6.24200220807987e-06
-1.62989683003379e-07
3.91432165177435e-06
-1.64972318609489e-05
-1.44738639253872e-05
-3.45722756454182e-05
-3.46401570685757e-05
-3.23857964318551e-05
-3.41536474773478e-05
1.31420623253531e-05
-1.07215359484664e-05
-2.10511657677198e-05
-5.32546638568984e-06
-2.26580158269518e-05
-9.72026057904843e-06
-2.3133274861495e-05
-2.48836124804292e-05
-9.3075871255883e-08
-1.97694627903982e-06
-7.88297648271578e-06
-9.53798443164292e-06
-4.61401581338644e-05
-3.25281594814395e-05
-3.826792439334e-05
-5.80621780056769e-05
-4.25167484932143e-06
-4.85969820263084e-05
-2.69735694797263e-05
-7.89892294169369e-05
-1.43602713188163e-05
-4.78584710710273e-05
-2.37487725316117e-05
-2.74037819309702e-05
-1.5636647442817e-05
-2.97179226245017e-05
-2.83363174778533e-05
-3.95886514166597e-06
-4.33325409550478e-05
-6.87650361167968e-06
7.89492312153418e-07
-2.02624394414151e-05
-2.17364892650736e-05
-3.12567570813155e-05
-3.45156355931679e-05
-3.3852251732077e-05
-2.04832707645452e-05
-2.54678588066303e-05
-1.61163539989787e-05
-7.77717407256998e-06
-2.35831248688237e-05
-1.01036668957876e-05
-3.20653055096277e-05
-1.8186886038665e-05
-3.88800500347455e-05
-3.50575468956439e-05
-5.07807040792595e-05
-4.88195546397903e-05
-3.96528592579674e-05
-2.40292876106488e-05
-1.94994979540214e-05
-1.31803605144947e-05
-1.23814445252478e-05
-1.09397089878308e-05
7.36448166587318e-06
-2.44160021868785e-05
-2.49774133804604e-05
-2.09092541332618e-05
-3.09070193245938e-05
-1.29061673103936e-05
-1.68791518246009e-05
-1.9207237537875e-05
1.00172060810569e-05
-4.10557286226451e-07
-1.87167988644595e-05
-3.70768382030516e-05
-5.14817927336955e-05
-2.3928218463553e-05
-3.8217643454883e-05
-2.02605439960488e-05
-1.08521615588207e-05
-4.28654007643808e-05
-2.4345038245584e-05
-6.35279614986438e-07
-2.9089105193889e-05
6.66209344835104e-07
6.44386280416553e-06
-3.22461692280708e-05
-2.00985235544277e-05
6.15678242303636e-06
-4.04787053944016e-06
-2.13513113157599e-06
-2.23909644844313e-05
-1.20588220247536e-05
2.05536498077759e-06
-2.03338183142486e-05
-2.91342356443742e-05
-3.82394750784816e-05
-3.40091268544132e-05
-3.37451696582794e-05
-1.78901644898873e-05
-2.96937461255318e-05
-2.27546421259843e-05
-1.54221855733559e-05
-2.71620480193741e-05
-4.56504082202143e-05
-2.8828072164084e-05
-1.2387912339556e-05
-4.26740108658846e-05
-3.37911901939853e-05
-2.31896484307613e-05
-9.23872320143873e-06
-3.04254808668711e-05
-1.90960267353439e-05
-2.59698224960426e-05
-4.39919278167862e-05
-2.9698127554913e-05
-2.56472100956604e-05
7.08038425526219e-06
-4.02270572777299e-05
-2.70589428756694e-05
-1.87384990545221e-05
-9.42557469718057e-06
8.98575673702276e-06
-4.02521038615398e-05
-6.16645731914668e-06
-4.23501246584509e-05
-4.23858251767873e-05
-9.51075657809012e-07
-3.00951785935199e-05
-3.19684685743444e-05
-4.44493981883959e-05
-2.13058618951882e-05
-4.06194751788168e-05
-4.88694443461561e-05
-3.47921133472478e-05
-2.97891459835253e-05
-6.0046755371586e-05
-3.55804332991665e-05
-3.70110026517956e-05
-2.53140700790194e-05
-6.02986201168824e-05
-1.55539084298206e-05
-4.01936199678298e-05
-8.15836061465988e-06
-2.07142137059413e-05
-2.291453162808e-05
-2.52558516289952e-05
-2.30321185005752e-05
-4.14114817101002e-05
-2.07800502940456e-05
1.32590522088556e-06
-2.7180633695887e-05
-3.73056116776281e-05
-1.61369364843129e-05
-3.95317466269331e-05
-1.57835102534277e-05
-1.80412831545135e-05
-3.15392033719449e-05
-1.49509551450947e-05
-2.95443233095192e-05
-2.24835026390106e-05
-3.99488384016116e-05
-2.35247905323454e-05
-6.26248752927498e-06
-1.49837072388913e-05
-8.08011849908445e-06
-3.55621215273117e-05
-1.47527755060318e-05
-3.14897106354793e-05
-1.46082636181553e-05
-1.98460232068499e-06
-3.95471836857756e-05
-4.68171913881343e-06
-2.64485592167613e-05
-1.09599203749966e-05
-3.07148226561064e-05
-2.23485259975578e-05
-1.09943627560176e-05
-4.15202324723714e-05
-3.32490948507069e-05
-2.63810795514451e-05
-1.42236034994135e-05
-1.9269420437262e-05
-1.91688259927071e-05
-2.61438786544275e-05
-9.86486895075234e-06
-2.21732653694033e-05
-4.38188560606847e-05
1.33738113190133e-06
-2.07665640798846e-05
-9.63965589169747e-06
-1.87385100734865e-05
-4.372449778539e-05
-2.36005527484482e-05
-2.63661597235178e-05
-3.11870592389901e-05
-2.28876921299022e-05
-6.34542383488509e-06
-3.37444992306538e-05
-3.83768773476488e-05
-5.20627053085481e-06
-4.07195067931133e-05
-1.5543452975494e-05
-2.16422155248689e-05
-1.15196354330325e-05
-1.3331076442444e-05
-3.1190685632303e-05
-3.28913156267685e-05
-2.28939310835692e-05
-4.97759909400707e-05
-1.22164828096723e-05
-1.21659317445077e-05
-2.50222317088158e-05
-5.83423769768167e-06
-1.84902039507767e-05
-2.0313666000674e-05
-1.75066805363751e-06
7.62789764307065e-06
-4.12016333594888e-05
-1.24789094731688e-05
-4.46553051209187e-05
-3.83189835192819e-06
-4.22121545038208e-05
-5.22362807174576e-06
-2.88731314705612e-05
-9.0119791040444e-06
-2.44785426549174e-05
-8.53571134292345e-06
-2.80239547437381e-05
-1.96323088073889e-05
-1.28311221843421e-05
-2.76015341766117e-05
-1.25278667475139e-05
-1.64676738568848e-05
-1.49789333183045e-05
-1.59444945093053e-05
1.64646306204224e-05
-1.47646404835663e-05
-2.1198754145041e-05
-2.83241422265597e-05
-1.53095416018527e-05
-3.02025075278406e-05
-6.9464105721606e-06
-1.37636509938893e-05
-1.79707669222039e-05
-3.99191296229652e-05
-1.57394166164879e-05
-1.89639599857702e-05
-4.24766898709844e-05
-1.24855455138297e-05
-3.97933960413178e-05
-2.4065112037608e-05
-1.83721543612023e-05
-3.9544652529682e-05
-2.24615772133399e-05
-3.34358551206867e-05
-4.35403385052185e-06
-1.57730892184492e-05
-3.12466303709295e-05
1.68072158643819e-05
-4.52555132119041e-06
-3.35472288208192e-06
-4.37566334291151e-05
-4.29371186700591e-05
-2.97895009138505e-05
-3.12600109500464e-05
-1.71350165514678e-05
-3.75240959885536e-05
-1.57381498318836e-05
-2.51936052112958e-05
-2.14402322785985e-05
-2.73278885747464e-05
-2.01133305650289e-05
-3.47702413988016e-05
-2.54499972219631e-05
-1.6290823427953e-05
-3.97599512144833e-05
-2.92126576687531e-05
-2.82282517665206e-05
-3.75176317496472e-05
-8.59982554757468e-06
-2.70504600886912e-05
-1.80143731756329e-05
-1.95586027521152e-05
-2.25707997386623e-05
-2.3016848108966e-05
-3.28008291633542e-05
-1.63590250731056e-05
-2.78138063963163e-05
-2.08859250101721e-05
-3.86709902636325e-05
-2.94174464910831e-05
-4.5299338801642e-05
-4.05937972708013e-05
-1.82681985184387e-05
-2.27511077905626e-05
-3.03221543142973e-05
-3.67801942710061e-05
-3.37985980557867e-05
-2.09637995043406e-05
-2.5242055103954e-05
-3.67321985727546e-05
-3.12024281227325e-05
-5.10246296408866e-05
-4.48192641785281e-05
-1.89926181112328e-05
1.36745508124351e-06
-2.695300296489e-05
-1.99181870401471e-05
2.83343902891371e-06
-2.17333981111346e-05
-2.86206163343754e-05
-3.7894360141929e-05
-2.11604536071228e-05
-9.26635208136154e-06
-1.32630141936129e-05
-4.73371925807376e-05
-4.02097789630169e-05
-1.54446197318189e-05
-6.52583053885542e-06
-2.19254126204485e-05
-3.0685003133055e-05
-1.7674511454416e-05
-4.70634258837865e-05
-1.07923374067833e-06
-9.67537875191714e-06
-1.68481249462866e-05
-2.28483767062276e-05
-3.22399936727488e-05
-5.66086258994376e-05
-1.25293727992891e-05
-2.13939972704916e-05
-2.34878752287615e-05
-2.11235367810066e-05
1.63646468854695e-06
-2.29681259746421e-05
-1.51037701572666e-05
-2.02037000265019e-05
-3.6408851874523e-05
-1.49364891459594e-05
-3.72227926407961e-06
-2.91748783468552e-05
-3.05597750297284e-05
-2.46434236578507e-05
-3.00226673141505e-05
-1.77328673120444e-05
-2.62161075180969e-05
-2.78567869021551e-05
-4.86273505851312e-06
-4.87671429003192e-05
1.25392740845989e-05
-6.92292897395888e-07
-1.65232031807679e-05
-1.49863188504598e-05
-3.30905991636364e-05
-3.18352351017547e-05
6.2331848835255e-06
-1.74843060053722e-05
-1.979481305073e-05
-4.47352479743026e-05
-3.49434388974947e-05
-1.11660417170673e-05
-4.44637744276941e-05
-1.96482413323059e-05
-3.89282639324298e-05
-1.77461254559765e-05
-2.81904433070006e-05
3.3458190501285e-08
-2.74694074351098e-05
-2.28958257306629e-05
-4.63167889699176e-05
-7.37617918071742e-05
-1.95427298523348e-05
-3.16621454418284e-05
-4.53395328093761e-05
-2.08229237955602e-05
-2.33865384948701e-05
-2.0971442980226e-05
-1.75512223872086e-05
-3.53428111161992e-05
-1.66897013787891e-05
-3.90538209480751e-05
-1.99130230184162e-05
-2.66580951292309e-05
-1.44998509783216e-05
-3.86883826115586e-05
-2.72419832826495e-05
-3.3487372484155e-05
-3.39590908968719e-05
-1.70558487913282e-05
-2.18244916115391e-05
-3.98225462862877e-05
-9.18297193767731e-06
-2.61696201271674e-05
-2.13500710574877e-05
-2.14251425465276e-05
-2.05948254506274e-05
-2.54004193425915e-05
-2.80203797744999e-05
-3.5501515885429e-05
-4.01626286942578e-05
-3.26642253116153e-05
-2.88422678492806e-05
-4.07348234327883e-05
-9.19443786788615e-06
-3.74834977431291e-05
-3.09123823554515e-05
-1.68496023379343e-05
-2.32882870935474e-05
-4.50505062223038e-05
-7.26564020774221e-06
-1.52928009818784e-05
-4.02656939083449e-05
-5.81065170667979e-05
6.66275953310955e-06
-3.6684751200688e-06
-2.85748023103268e-05
-1.21843402110655e-05
-3.87130090220518e-05
-2.07896905007811e-05
-1.45853331190263e-05
-7.0984201728773e-06
-1.35974684075006e-05
-2.22054603744801e-05
-3.99328984689022e-05
-4.76732959494595e-05
-2.44377671630913e-05
-3.19570324540287e-05
-3.08113026712601e-05
-1.70414561283903e-05
-2.98524345388568e-05
-3.44956722038468e-05
-2.91343758466549e-05
-1.22168524789398e-05
-1.75226427589809e-05
-3.55949698094027e-05
-2.90119424706377e-05
-3.17128986948482e-05
-3.36410925322359e-05
-1.3359912696202e-05
-1.826754472835e-05
-2.20037899875541e-05
1.00616463788009e-06
-1.10387642829979e-05
-2.85890321963999e-05
-3.20799091531313e-05
-4.04294739395129e-05
-1.37760478053812e-05
-2.87184784403166e-05
-1.86930453038485e-05
-2.94111668273635e-05
-2.67767676194698e-05
-7.95304357663729e-06
-1.89722397578369e-05
-8.19683906124451e-07
-3.36050661444936e-05
-4.43132866051368e-05
-4.06751483796608e-05
-3.62233333137227e-05
-1.06988260075848e-05
-2.41180768795777e-05
-1.68776912030654e-05
-4.0277746626536e-05
-1.55089742588064e-05
-2.8089261362421e-05
-3.41994051286881e-05
-3.22291272432254e-05
-2.23067776028099e-05
-2.77830959963912e-05
-1.08681290101946e-05
-2.35661546775497e-05
-2.64375868230204e-05
-1.36723364755975e-05
-1.89362622804406e-05
-1.0086036407219e-05
-2.91181027122477e-05
-8.82529768611327e-07
-3.71202703869161e-05
-2.72075680564147e-05
-2.38705323032779e-05
-2.78647883812585e-05
-1.74730137334502e-05
-1.76411021664819e-05
-1.39041569214947e-05
-3.73656067207797e-05
-5.81643217554344e-06
-2.38645593032781e-05
-1.73023986050731e-05
-4.1697820065424e-05
-2.07014398923357e-05
-4.37097303573596e-05
-1.57011439313523e-05
-3.60431495492306e-05
-4.25525600176064e-05
-1.59012083348735e-05
-4.07546989432786e-06
2.75448905439286e-06
2.02231018256441e-06
-1.74609385734222e-05
-3.80945884064658e-05
-2.81489867140637e-05
-3.28030748466903e-05
-2.84571606782333e-05
-1.66735156900803e-05
-1.91240570138808e-05
-9.56120516382128e-06
-3.5292697907933e-06
-2.07195251197402e-05
-9.82834910290608e-06
-2.05257886288291e-05
-3.12312798559636e-05
-4.45743522762041e-05
-1.02824770256683e-05
-3.06171325082826e-05
-4.73852764938712e-05
-2.46393397710083e-05
-5.56261039168458e-05
-2.14618779890156e-05
-2.42435666139046e-05
-2.67801566944751e-05
-4.33675357394636e-06
-8.60744366711289e-06
-4.81100955231089e-05
-9.15620943634751e-06
-3.47529361241842e-05
-4.10532873667099e-05
-2.73360716080841e-05
-6.34917980340893e-05
-4.27320643154562e-05
-3.66715358978176e-05
-2.99463540860296e-05
-9.52215524246067e-06
-3.85870620125275e-06
-3.00736810279987e-05
-2.73387197965448e-05
-4.93369378023216e-05
-5.76619743644184e-05
-5.86970532337813e-06
-3.01315512806568e-05
-1.61851399852599e-05
-3.36125774621235e-05
-4.82158894609758e-05
-1.53387560468309e-05
-4.71840137024198e-05
-1.50526837641179e-05
-3.48043461754736e-05
-6.06794781133667e-06
-3.28174876426016e-05
-3.28631178515444e-05
-3.18606175370326e-05
-3.13636413597202e-05
-3.43273846056145e-05
-3.81773530965977e-05
-2.8732584763334e-05
-4.09206867114313e-05
-9.53399706814353e-06
-1.98352282517017e-05
-4.47107963647188e-05
-1.91210658401174e-05
-2.16804656481214e-05
-2.24327721641509e-05
-2.56111846115025e-05
-4.17152670183477e-05
-3.08612525612425e-05
-5.56672087253339e-06
-3.08986159767394e-05
-3.29971632247302e-07
-2.9145722882957e-05
-2.67795598593868e-06
-1.97800736057986e-05
-1.50043699745037e-05
-1.42407840926872e-05
-2.77287184435841e-05
-2.14829223581667e-05
-3.31954518032411e-05
-9.81179390262985e-06
-1.70238493932396e-05
5.32738459957788e-06
-1.91908807183671e-05
-4.46748385853882e-05
-1.35937808988947e-05
-2.7074096064748e-06
-1.40659804929311e-05
-2.84878655592223e-05
-8.10303840040244e-06
-1.87497154419434e-05
-1.7400131222334e-05
-2.39225500548932e-05
-4.06093768059396e-05
-3.39119397232414e-05
-8.45584701110007e-06
-2.82283284323654e-05
-1.57735691774388e-05
-1.41726389354527e-06
-2.59203293959568e-06
-2.99841336033836e-05
-4.14845791922189e-05
-4.36749582011052e-06
-3.23318114909707e-05
-5.01507585350276e-05
-1.47505191743494e-05
-2.43969379390728e-05
-4.56943055617585e-05
-4.84670781649752e-06
-2.67729373440035e-05
-1.18331508155821e-05
-1.35213483909583e-05
-3.33263901896305e-05
-3.09119401273298e-05
-3.28132593237559e-05
-3.2569710154715e-05
-3.00956154390567e-05
4.07586823671984e-06
-3.43419208179796e-05
-2.46079985176521e-05
-3.48637378076499e-05
-3.45305072313072e-05
-2.75722984960949e-05
-3.01489101963334e-05
-2.64237833406823e-05
-9.37398434399118e-06
-1.29831911289877e-05
-4.96606519634364e-06
-3.95082440722242e-05
-4.63745575184768e-05
-3.25910520261671e-05
-1.68683665808378e-05
-3.22858023676042e-05
-2.58395676883148e-05
-1.74954286620064e-05
-4.79084367895019e-05
-4.38370746783469e-05
-2.65704356926599e-05
-3.37059323747807e-05
-1.96245210613996e-05
-2.41742585315514e-05
-4.00385294625511e-05
-5.96730744110647e-06
-3.69473558939489e-05
-1.14089402187739e-05
-2.64142690820433e-05
-1.2675747533948e-05
-2.03863336497727e-05
-2.93788145140609e-05
-1.02873551702081e-05
-2.12799457069438e-05
-3.71052932617832e-05
8.60628004869343e-06
-3.71446901336751e-05
-2.90621304915472e-05
-2.86323969373418e-05
-2.63585928318353e-05
-3.25949586987415e-06
-1.53983133583586e-05
-8.41610044542045e-06
-3.26503614346948e-05
-1.80389083203125e-05
-1.57767073544315e-05
-6.09147129452683e-06
-3.52921983726206e-05
-2.84825542891927e-05
-9.11069186089027e-06
-1.86386486472723e-05
-4.58776208021755e-05
-2.25233210846745e-05
-1.41465966622277e-05
-1.72695828492973e-05
-7.4477631712385e-06
-3.8371065785308e-06
-2.85208634459939e-05
-1.36036397990454e-05
-1.78713012235207e-05
-3.27427873011335e-05
-2.61649321289247e-05
-2.11311643554524e-05
-3.66332540509867e-05
-1.04174287528073e-05
-2.01949403696434e-05
-2.1766463120827e-05
-2.56656683896769e-05
-1.91111260916417e-05
-1.68372791668133e-05
-3.59713650629445e-05
-2.16782133849004e-05
1.18457109387546e-05
-3.55393850786264e-05
-3.19242043985351e-05
-4.26255240979825e-05
-2.29263367831233e-05
-2.80474686993942e-05
-3.81639328075799e-05
-1.89822865155353e-05
-3.54932654743214e-05
-6.05666920536695e-06
-1.76680595954728e-05
-2.37547848021835e-05
-3.38421795623982e-05
-2.43794555579209e-05
-1.71288639268173e-05
-2.02088047868327e-05
-3.32964113647044e-05
-2.60368903862215e-05
-1.64634723320431e-05
-2.26922178016044e-05
-2.91803780601451e-05
-4.42042534253938e-05
-3.09830412804199e-05
3.70173567157107e-06
-1.63686856754276e-05
-3.87642319896738e-05
-4.04218743199715e-05
-6.26157623584601e-05
-2.61051124875467e-05
-1.71044855610244e-05
-2.41042088408275e-05
-3.42799813632696e-05
-3.02575875694787e-05
-2.25163556019767e-05
-2.33025283294385e-05
-4.47364138751834e-05
-1.91388322846742e-05
-3.72977228369115e-05
-2.85567067046112e-05
-3.72816252392377e-05
-3.70908645540641e-05
-6.41949955881535e-06
-2.41638709002553e-05
-9.03313305012103e-06
-2.30258671446364e-05
-6.35178970709472e-06
-4.13952821203992e-05
-3.94822909806351e-05
-6.14694450218966e-06
-4.83255211385445e-06
4.22986009514151e-06
-2.19475802336967e-05
-3.03023934024443e-05
-3.19217393389579e-05
-2.86609109380605e-05
-4.5024649827513e-05
-4.933066083382e-06
-2.27820175683485e-05
-4.38106305098583e-05
-2.40696106998467e-06
-1.80333115965001e-05
-3.56980599383386e-05
-3.55036404323216e-05
-3.15515657364307e-05
-1.83131272801101e-05
-1.58932068655785e-05
-1.99406519526929e-05
-1.81856518277074e-05
-5.34058488487021e-05
-2.42309446847806e-05
-5.00329418288349e-06
-3.47835126646464e-05
-3.74626358373377e-05
-2.47515865943859e-05
-1.61733671854585e-05
-8.77141412463489e-06
-1.43891732334425e-05
-2.20673125331358e-05
-3.55401351187638e-05
6.23262928405018e-07
-3.4441451133549e-05
-1.21709232911909e-05
-1.90825746604754e-06
-1.38137196596105e-05
-4.31110490084474e-05
-2.06996849192533e-05
-3.49060535067449e-05
-3.24041662660435e-05
-2.19409169908492e-05
-1.69804760165466e-05
-5.013024026442e-05
-3.50526454108899e-05
-1.56725119850808e-05
-3.78026994162643e-05
-2.36260035997683e-05
-2.21668456512975e-05
-4.27874826190378e-05
-2.89115796967411e-05
-3.26721359363739e-06
-3.05915093528142e-05
-4.33880597145587e-05
-2.74348659761528e-05
-2.63664054564083e-05
-3.16407783702485e-05
-3.75830779396478e-05
-4.32855950348602e-05
-3.53451215391511e-05
-2.62429495097692e-05
-2.97363408144789e-05
-1.12113016568459e-05
-2.38866078763079e-06
-9.57184461959937e-06
-7.92328848581887e-06
-2.09551141439881e-05
-2.91868734765306e-05
-1.4168473630543e-05
-2.55557265985422e-08
-2.29539798455853e-05
-1.32601778257518e-05
-5.38410179419479e-05
-3.5475769102272e-05
-4.03617859147025e-05
-1.18886901531055e-05
-4.88139237658608e-05
-4.17119681571812e-05
-4.048214694024e-05
-6.184562809416e-05
-1.80867589266554e-05
-3.000326718087e-05
-3.77324927243224e-05
-3.14043435320648e-05
-5.21060423406321e-05
-8.99993982163299e-06
-1.88441427719463e-05
-1.18484476122423e-05
-2.26880668300811e-05
-5.82205442383868e-06
-2.84812264330932e-05
-3.28138984702374e-05
-2.61121520886206e-05
1.47655793276819e-06
-3.86811128076271e-05
-4.40483258934869e-05
-1.43380682521411e-05
-1.4013128682161e-05
5.31058099739122e-06
-2.77647417074809e-05
-3.13059525990373e-05
-1.68745812868814e-05
-9.96154650487192e-06
3.85266780026505e-06
-1.8528542732946e-05
-2.19713938900282e-05
-2.07630743297691e-05
4.61042830460086e-07
-1.76615666720742e-05
-3.2126319154431e-05
-3.06626026954532e-05
-2.47610368110329e-05
-2.45138855571799e-05
-1.76163338096352e-05
-1.15380818593114e-05
1.11976018657997e-06
-1.2951952836702e-05
-2.79077127147391e-05
-8.93509983870604e-06
-2.93326064187378e-05
-3.6817745226103e-05
-3.33316687846908e-05
-4.02717135565098e-05
-5.68190411859231e-05
-2.86762129876891e-05
-2.01862808402677e-05
-1.54097872964951e-05
-4.83194285388115e-05
-3.36072693977482e-06
-8.94788747285215e-06
-3.91761257055654e-05
-3.46753513390924e-05
-4.01582565168563e-05
-1.13712887461583e-05
-6.37743359852409e-06
-9.99495592859745e-06
-1.30332482335838e-05
-1.61052689672849e-05
-2.56306007122006e-05
-3.0477373965351e-05
-2.91888971649159e-05
-1.26086043515234e-05
-4.43424499885701e-05
-1.58422864911801e-05
-2.3268677743248e-05
-2.21347633950263e-05
-3.73565905246157e-05
-1.96455325230291e-05
-1.33150764262033e-05
-1.64088050418248e-05
-1.56113159463946e-05
-1.45756532517235e-05
-5.36388042971995e-05
-2.76135181073279e-05
9.65703423150316e-07
-2.22882377561497e-05
-3.73150659273106e-05
-2.8959432766674e-05
-4.60616666552854e-05
-3.69414495712008e-05
1.21431335745958e-06
-1.34392883393384e-05
-2.59028800588916e-05
-3.97741807805778e-05
-4.35625357929361e-06
-1.34142244660914e-05
-1.79600464240754e-05
-2.81012432568262e-05
-6.12811528956735e-06
-2.11581362471552e-05
-9.07436114068182e-06
-1.44518682085968e-05
-3.63050268977456e-05
-3.49716960235042e-05
-2.33734249089117e-05
-2.84486014110417e-06
-2.21020060089208e-05
-3.20476835768171e-05
-3.9099439108189e-05
-3.07110502890917e-05
-4.24359486516722e-05
-7.7076332244048e-06
-1.47538200791667e-05
-1.23736750557667e-05
-3.70843167796766e-05
-2.53322866431417e-05
1.48475451701296e-05
-2.58068401815181e-05
-9.05629946398214e-06
-2.40175846520808e-05
-2.3863449429155e-05
-3.7213415252096e-05
-2.62631241669554e-05
-5.1699507278375e-05
1.94784929307564e-05
-1.55183262996906e-05
-3.20399170449444e-05
-1.53859887256813e-05
-2.0863146242033e-05
-3.2716203978533e-05
-1.01419089700904e-05
-1.950991218688e-06
-2.07769329595131e-05
-1.8305099754384e-05
-6.61310615023396e-06
9.96607928712032e-06
-1.17264429951698e-05
-1.8138803765801e-05
-4.50550931266385e-05
-5.35250886630865e-05
-4.86282679886238e-05
-1.47273849690505e-05
-1.99207620747712e-05
-2.55977630786567e-05
-2.81985886391135e-05
-8.54242848229475e-06
-3.04593236996949e-05
-7.78827028254233e-06
-3.00208421616994e-05
-3.9290259205326e-05
-2.85607502168048e-05
-1.4457591710377e-05
-2.11784930720514e-05
-2.83289051633394e-05
-1.2978011962959e-05
-4.67077201092693e-05
1.14878717255978e-05
-2.83359395350873e-05
-2.04329874679302e-05
4.89316133982751e-06
-3.68597034417627e-05
-4.07883438423931e-05
-2.54610518691648e-05
-2.15865289083039e-06
-1.95920207899702e-05
4.4945069593898e-06
-1.52875207786665e-05
-1.83239797767977e-05
-2.20379643066333e-05
-4.12813613274025e-05
-1.79227566792278e-05
-2.59845573367361e-05
-1.36257535979382e-07
-3.49662774791799e-05
-3.41555043872279e-05
-2.3235138295034e-05
-3.29532313675096e-05
-1.58156535808638e-05
-3.3798794347602e-05
-1.57749855163349e-05
-1.98861778124994e-05
-2.59448083107846e-05
-2.56666847335938e-05
7.9763096249703e-06
-2.53176909681031e-05
-4.23701319560716e-05
-1.11415838122987e-05
-1.78625764607948e-05
-2.54417907448092e-06
-5.52580496539973e-05
-3.78729851787132e-05
-2.18424166601256e-05
-9.30441588261089e-06
-4.02145663870394e-05
-3.02555519101366e-05
-2.97037840426854e-05
-1.09442015916717e-05
-2.16689180429794e-05
-4.00712771003113e-05
-2.68221316233038e-05
-3.43435784309234e-05
-1.49750765624366e-05
-2.71128527895675e-05
-2.78915293476581e-05
-2.67334855207007e-05
-4.27058476697001e-06
-2.7653127242502e-05
-3.4186406198191e-05
-4.16890477214022e-06
-2.1153612004635e-05
-3.42764428901039e-05
-2.07061572122622e-05
-2.73580915713891e-05
-1.10648732921075e-05
-4.74925579887999e-05
-3.71676159044965e-05
-2.25113646162079e-05
-3.25039229876023e-05
-3.31912095016301e-05
-6.87493159877349e-05
1.47461719290477e-08
-1.78298956086732e-05
-2.62746989712655e-05
-6.21310022940147e-08
-2.10977898493845e-05
-8.72800599281365e-06
-2.15124106714982e-05
-2.87704029396954e-05
-3.41034438749894e-05
-3.17316874893461e-05
-2.82217897304891e-05
-4.90520853558376e-05
-1.49894071948665e-05
-1.18454846327875e-05
-4.1978294346129e-05
-5.61822818993618e-05
-2.81896568087305e-05
-1.59485464024186e-05
-1.73910517019101e-05
-2.44573604574748e-05
-3.32849888647344e-05
-9.16573317246942e-06
-3.57757980091518e-05
-5.96085427535221e-05
-2.66129687639645e-05
-3.49119593983985e-05
-3.60399498545403e-05
-7.37238230268568e-06
1.20995635035702e-05
-3.61208617222221e-05
-3.1335980286443e-05
-3.22978716341048e-05
-3.17006071934865e-05
-3.97792202964562e-05
-1.10850726631915e-05
-3.65900516378088e-05
-4.3633881572821e-05
-1.38611304471642e-05
-1.29602978282184e-05
-5.89173099397017e-06
-3.89241925193982e-05
-2.5123129935428e-05
-7.69440350441392e-06
-3.18103318563193e-05
6.55997620526662e-06
-4.90578655430904e-05
-2.96941074962284e-05
-7.8912669234326e-06
-4.20229017316844e-05
-2.95965872277296e-05
-2.57506023255374e-05
-2.35447680823658e-05
-3.2282465668406e-05
-1.51342089275415e-05
-3.80554620352502e-05
-2.79754137961626e-05
-2.71607559404434e-05
-1.61614240902188e-05
-2.81463260804677e-06
9.11179992308767e-06
-2.87265225577796e-05
-5.96553789158791e-05
-3.36395109156539e-05
-2.22452058265906e-05
-2.81970445567591e-05
-2.91994870298096e-05
-3.97731541657475e-05
-2.97364249427068e-05
-2.78812547914937e-05
-7.16642365007337e-06
-2.6706010247774e-05
-1.98201097088403e-05
-2.5643428176424e-05
-3.58881875006015e-05
-3.93829875079204e-05
-2.82168347502615e-05
-4.30501671053669e-05
-2.92680916946642e-05
-9.76529168260834e-06
7.10700829270017e-06
-1.75309723982498e-05
9.18619092438342e-07
-3.07526783824183e-05
-6.40923903408152e-06
-1.72440551836692e-05
-3.79284861391291e-05
-3.04186786628075e-05
-3.68384157799909e-05
-5.50795922031772e-06
-1.21650771751442e-05
-3.05272485981849e-05
-6.80663715865273e-06
-3.04420745295509e-05
-4.50042835277918e-05
-3.08649061235578e-05
-2.02994214106603e-05
-4.60522050931219e-05
-3.59221766314876e-05
3.58347624488641e-06
-2.16512515092047e-05
-2.79465690309393e-05
-3.95998816827505e-05
-3.35722636346276e-05
-1.76701215104894e-05
-2.96984659819757e-07
-6.55248802306304e-06
-3.55574956437657e-05
-3.59007739873969e-05
-3.79295658245445e-05
-2.7089746210806e-05
-2.93070292509082e-05
1.10926780795678e-05
-5.34527651382068e-05
-2.81630258698017e-05
-1.04733161420789e-05
-1.81860740841703e-05
-1.54262784852105e-05
-4.52404659076559e-05
-3.87273332983317e-05
-1.9530644783139e-05
-2.24938783174868e-05
-3.53116194024298e-05
-3.46903318699755e-05
-2.50880924421162e-05
-3.4821674339652e-05
-2.78815478874285e-05
-7.90368322849725e-06
-1.62627147887911e-05
5.57027308435994e-06
1.59937640705682e-05
-3.44980737575132e-05
-2.77303836311495e-05
-1.19963262133762e-05
-2.64040967652024e-05
-6.87979829499919e-06
-1.96099513180829e-05
-1.70629865266637e-05
1.68934204777413e-06
-5.00710735419702e-05
-2.88176189712136e-05
-2.98881420818123e-05
-6.10750478721164e-06
-3.48969984423353e-05
-4.30571922734388e-05
-2.18857090656659e-05
-3.45759200299904e-05
-1.83524480689335e-06
-1.16224998073904e-05
-3.68913884378521e-05
-4.64075967154987e-05
-4.99814742565198e-05
-3.12271885695028e-05
-2.44046811455925e-05
-1.62385501752774e-05
-1.0087896557194e-05
-2.66425782894268e-06
-3.47023026535209e-05
-2.30678291851847e-05
-2.77075380962947e-05
-4.77613552122843e-05
-5.44560496192334e-05
-7.9782042430285e-06
-3.29247448513579e-05
-5.6690054809955e-05
-2.79669023035477e-05
-2.56014910400622e-05
-8.58199412224469e-06
-2.1273838393989e-05
-3.54904093047515e-05
-2.18494969446398e-05
-8.39740002506157e-06
-2.58246262713036e-05
-1.40476096395637e-05
-1.60479769037367e-05
-3.64619540032665e-05
-9.23761499873494e-06
-3.40048948372705e-05
-2.47987028660343e-05
-2.64410235599953e-05
-2.43668662934297e-05
-2.1737277242794e-05
-1.36076952862241e-05
-1.5808492081082e-05
-6.05775130299501e-06
-1.52178530543084e-05
-8.26877322361351e-06
-2.66895176789895e-05
-1.77783088745152e-05
-3.27993878225801e-05
-1.74986674305128e-05
-3.83463232696205e-05
-1.55577698109473e-05
-1.46932357628602e-05
-2.96130464244545e-05
7.29407157392409e-07
-4.53986599780279e-05
-1.8124191644377e-05
-2.8866032476673e-05
-8.96357790608311e-06
-4.93765777331889e-05
-5.2910617107956e-05
-3.75974113766288e-06
-1.40401893817995e-05
-3.90849984572416e-05
-4.30246738275862e-05
-1.82209167058458e-05
-3.76488340088003e-05
-2.39976576472028e-05
2.0937156854888e-06
-1.50708476339958e-05
-3.21194296604753e-05
-3.60659209999438e-05
-8.47133217244819e-06
-3.22281563141427e-05
-6.97202441053158e-06
-1.83984481559534e-05
-1.44977055456894e-05
-4.46984693778177e-05
-1.61108329676393e-05
-3.05736913841097e-08
-3.06973419279988e-05
-3.37415641572121e-05
-3.55598906803846e-05
-3.71847639923089e-05
-4.74528177365959e-05
-4.4522126476501e-05
-8.19496884830222e-06
-2.99441274362682e-05
-2.4846572899758e-05
-3.39948988139363e-05
-2.08809728496563e-05
-3.45160602237094e-05
-1.06612646116292e-05
-2.36601489615098e-05
-3.78887445760809e-05
-2.48631544656519e-05
-2.47866405549738e-05
-1.99801525877209e-05
-2.65382939024783e-05
-2.03867221000337e-05
-6.75446985877019e-08
-1.63187926260161e-05
-2.18753874097551e-05
-3.42794240540082e-05
-2.88331526451317e-05
-2.46169462198037e-05
4.90232826113536e-06
-1.98458973760117e-05
-2.36901176887386e-05
-4.22724013863595e-05
-2.48295026994314e-05
-2.25863690561202e-05
-3.62599685438207e-05
-2.6655025591419e-05
-2.31554474022478e-05
-2.62285238629125e-05
-2.60205542090292e-05
-2.00649137316222e-05
-1.06319200196016e-05
-3.73130762418903e-05
-4.218289445614e-05
-3.33397346443244e-05
-2.22304035872384e-05
-3.62694382101697e-05
-1.18027522318234e-05
-1.68703314458442e-05
-1.91139306900321e-05
-1.65961854578613e-05
-8.77558577487455e-06
-2.78860335982159e-05
-1.86804730100316e-05
7.14564957565647e-06
-1.18287079301513e-05
-2.43850072876817e-05
-2.18143344243745e-05
-2.70411592093487e-05
-5.79664938936048e-05
-1.20943016266541e-05
-2.68443000198438e-05
-4.45589742772001e-05
-5.0049535011411e-05
-2.12192241881775e-05
-2.37529228715534e-05
-5.70033065484055e-06
-2.3028809382505e-05
-3.96683957106661e-05
-3.14275049898648e-05
-1.20245809699974e-05
-3.3947092285772e-06
-1.27329306420104e-05
-4.21329351575745e-05
-2.77156197411884e-05
-2.26425771491289e-05
-2.31554637975687e-05
-4.38488915711341e-05
-6.62698076392995e-06
-3.97661900291216e-05
-3.96134018011189e-05
-1.7317833236069e-05
-2.46750999939783e-05
-3.76195596976469e-05
-1.98748295488053e-05
-2.65931689327225e-05
-6.66920307240905e-06
-1.36010718899259e-05
1.0849943340045e-05
-2.64517638239512e-05
-3.91424539490405e-05
-1.43894583462864e-05
-1.05786166685235e-05
-9.96822931519384e-06
-1.13365720377343e-05
-4.8365589893518e-06
-2.07827597722033e-05
-3.33652644737794e-05
-3.73323577347198e-05
-3.00469776697201e-05
-1.75851286913023e-05
-4.95976725941481e-06
-4.57566562295051e-05
-2.89737986485603e-05
-3.37690812509059e-05
-3.26462451084729e-05
-2.26432336805118e-05
-4.76346529576879e-05
-1.8703783737638e-05
-1.30579951887133e-05
-3.29404733704374e-05
-1.36899150606654e-05
-1.34087280305586e-05
-2.78042694028477e-05
-4.21059329624403e-05
-3.9350400241724e-05
-5.00877104656497e-06
-3.40381364686362e-05
-2.81402824972086e-05
-5.11273938044804e-05
-2.67423208921511e-05
-3.77903854657296e-05
-2.01620146053937e-05
-3.69673705738647e-05
-5.40179845549339e-05
-2.54507184530086e-05
-5.25395812806092e-05
-2.66513941446731e-05
-1.45815946693821e-05
-4.05676426142866e-05
-2.31095389881185e-05
-2.00719319719887e-05
-1.18818415793683e-05
-1.28598068698714e-05
-2.6865071698568e-05
-1.25277279559104e-05
-3.37748791031725e-05
-2.50930360202515e-05
-7.31388255216874e-06
-3.71334282211463e-05
-2.57376579230785e-05
-2.15065161244988e-05
-1.33608752218292e-05
-1.95446649416744e-05
-2.54624878669558e-05
-2.3302168765661e-05
-2.64152801611115e-05
-2.56022949790317e-05
-2.61090473326837e-06
-1.76701227050639e-05
-9.52914737888983e-06
-2.60035819019682e-05
-3.42279368255884e-05
-7.06174612544941e-06
-2.92489931822136e-05
-1.43101041429446e-05
-1.44771417172971e-05
-5.58614906431102e-05
-1.99512795588388e-05
-1.87384865509702e-05
-2.62628130447536e-05
-3.84145150673887e-05
-6.52453086287468e-06
-3.32305724012817e-05
-2.88626551330813e-05
-4.45579883638222e-05
-4.82252688971091e-05
-2.26487591741309e-05
-1.26423431527773e-05
-1.54369324057003e-05
-3.45926023210082e-05
-2.03740984524674e-05
-1.72680597764347e-05
-8.08458913201941e-06
-2.27791976660102e-05
-4.98648917283436e-06
-4.65254795907344e-05
-2.16872713533714e-05
-1.41331167548994e-05
-5.20136475449568e-05
-2.8207162863804e-05
-2.28179595478479e-05
-2.43253093892869e-05
-4.98125480656614e-05
-4.92745248709719e-05
-3.2407719979904e-05
-3.94126996593782e-05
-1.64750669279437e-05
-3.95714283554696e-05
-1.10889648261328e-05
7.6667328931304e-06
-6.19366109464861e-05
-2.32088347042253e-05
-3.55438021759601e-05
-1.05528046296523e-05
-3.44298454899633e-05
-1.79368327318155e-05
-1.64274978852845e-05
-2.55895063195268e-05
-2.0127383309594e-05
-3.22487975640808e-05
-4.23655825434892e-05
-3.0480537919429e-05
-1.28670494984691e-05
-3.6739487697716e-05
-2.01715913632455e-05
-1.36499776451078e-05
8.62837233096192e-06
-1.81298025469448e-05
-2.57894857621266e-05
-5.41410578101963e-05
-4.75627239225383e-05
-1.75945624996141e-05
-2.33554750626797e-05
-2.18474985502673e-05
-1.84425601963971e-05
-3.17284395814018e-05
-2.49046243095502e-05
-1.35966606113302e-05
-5.21570124444174e-05
2.49199642767514e-06
-9.98893186972692e-06
-1.09962586877083e-05
-2.45329179725212e-05
-3.55513679307517e-05
-1.97066915465109e-05
-2.37247074684821e-05
-1.50258870089627e-05
-2.31170417879194e-05
-1.37175513640792e-05
-1.57724255242867e-05
-3.20975347890431e-06
-2.52596007185629e-05
-2.24202319561695e-05
-3.36059232144484e-05
-2.55269055990832e-05
5.56248189036694e-07
-4.1859799631328e-05
-3.72309819495019e-05
-4.00057764775298e-05
-2.26378289326767e-05
-2.09199900331116e-05
-6.04821247047828e-05
-1.89538928700318e-05
-1.57513181160616e-05
-5.21667169975826e-05
-3.79045414822366e-05
-1.57468206439872e-05
-2.22653434944948e-05
-1.75786062934401e-05
-2.73527053223483e-05
-4.38965368797073e-05
-4.35687110153189e-05
-3.7018120857412e-05
-3.2458342716953e-05
-1.79146371781405e-05
-3.30299200389767e-05
2.33706583382549e-07
-5.24084976502602e-05
-1.88931997109657e-05
-7.76472646809856e-06
-4.3967956444984e-05
-3.24288184816156e-05
-1.50878373791348e-05
-3.70575168658626e-05
-3.55882589201826e-05
-3.35249593674239e-05
-3.35562720744097e-06
-3.98113919783583e-05
-1.7655153966274e-05
-2.20291186394353e-05
-7.53843547888099e-06
-1.82298515885683e-05
-2.83703548272198e-05
-2.61627745482152e-05
-2.54007710776466e-05
-2.61948460388176e-05
-4.46484797559218e-05
-2.73011896559242e-05
-5.0805299557332e-05
-2.49162463472854e-05
-3.25921432032505e-05
-1.82080130348656e-05
-3.91546085618505e-05
-2.20056706937293e-05
-2.36674566558708e-05
-3.23282708960983e-05
-1.66433770949784e-06
-1.9633857863384e-05
-9.4714225026751e-06
-2.51010733411295e-05
-3.81766918659069e-05
-5.02938848565774e-05
-1.20862989477203e-05
-3.91921367060799e-05
-3.33332279356029e-05
-2.84553828756403e-05
-2.63355241182264e-05
-2.32298120934181e-05
-8.83361218291933e-06
-4.16406997702233e-05
-1.8889223666527e-05
-2.23000580736602e-05
-5.11954098009507e-05
-9.81802963138296e-06
-1.52587994544074e-05
1.74043150600981e-06
-1.31543093477624e-05
-2.06643550097118e-05
-1.81720553174194e-05
-1.98404472802343e-05
-9.54418389933261e-06
-1.34914329246532e-05
-2.68502331273888e-05
-4.3820767576031e-05
-2.82351972860204e-05
-3.33406073268338e-05
-3.62621868850312e-05
-2.08351203446975e-05
-3.01031910720426e-05
-2.03669743274206e-05
-1.45313940545564e-05
-3.31543943309611e-05
-4.96592199877933e-05
-2.49795177028834e-05
-3.70529480350302e-05
-4.72261696318167e-05
-4.13122826245299e-05
-1.93026614647209e-05
-2.68104627556655e-05
-5.73977599746826e-06
-3.50795152874597e-05
-3.91006339539904e-05
-2.01015693346334e-05
-3.39031970616789e-05
-1.66225376333602e-05
-4.23549883862118e-05
-2.32412314756644e-05
-3.75412132448976e-05
-4.56966351818826e-05
4.76911503433529e-06
-1.68710278221626e-05
-7.76525228777115e-06
-1.06747385496296e-05
-3.38723651463167e-05
-2.09081209082787e-05
-9.24285671820815e-06
-2.17029248086782e-05
-3.79598445897318e-05
-1.50336904286831e-05
-1.86228148077954e-05
-2.42869211049154e-05
-2.78215935527086e-05
-1.91724411100597e-05
-3.57423772676076e-05
-5.84181837459499e-06
-8.95000498869612e-06
-3.57585955158735e-05
8.49528794829374e-06
-1.35984977122095e-05
-2.29521693237523e-05
-3.66607048973721e-05
-4.52817411491564e-05
-4.58602940341081e-05
-2.99320915565482e-05
-2.21883805952547e-05
-2.16726089764657e-05
-2.92446860850534e-05
-5.09018259234033e-05
-2.46320808038008e-05
-2.11804841772658e-06
-1.54046317884669e-05
-1.17816966560921e-05
-2.04274016609051e-05
-2.47746524672054e-05
-1.95819168168506e-05
-2.26418254414853e-05
-1.56235166042131e-05
-2.0007744874342e-05
-2.2166572670655e-05
-2.24931412390376e-05
-2.87747622914978e-05
-2.44893003245805e-05
-5.99959228019431e-06
-4.23960723643222e-05
-2.15728784128656e-05
-7.29981746600773e-06
-1.59029267405887e-05
-3.04961330385726e-05
-1.04151980843823e-05
-3.63277961887534e-05
-2.92485458883838e-05
-1.80798635287839e-05
-2.21424210321306e-05
-3.9851776108566e-05
-2.96481523745948e-05
-2.85982316119016e-05
-3.15450057523531e-05
6.51736453833873e-06
-1.94745767431862e-05
-4.13386159538227e-06
-1.80689379153414e-05
-2.82765704920026e-05
-3.74685811682176e-05
-6.32062890842838e-05
-3.30544435252171e-05
-6.57586329829603e-06
-1.72473999637164e-05
-2.55945277282803e-05
-3.9462642321095e-05
-3.45311569519852e-05
-1.34093934437581e-05
-5.03864888753435e-05
-1.57793959850978e-05
-3.7106898024531e-05
-1.56815832351687e-05
-1.71494556299899e-05
2.04463506789049e-06
-1.57247490394757e-05
-5.28114844648195e-05
-3.97374438315149e-06
-4.30913232302212e-05
-1.22235175191807e-05
-1.1729473439849e-05
-3.02558135570761e-05
-5.16789973553316e-05
-1.27940928992326e-05
8.28668598968241e-06
-4.02598093065417e-05
-4.18474734789349e-05
-4.12012886729792e-05
-2.28121771226464e-05
-3.2424510784581e-05
-1.25891783973773e-05
-7.82538583263212e-06
-2.26421734393909e-05
-2.24447487485981e-05
-3.99003128767691e-05
-1.92147868073793e-05
-6.52595502836786e-05
-1.43235435885713e-05
-3.13907246530797e-05
-1.09880177325499e-05
-3.19362281643682e-05
-9.06526901152803e-06
-7.22248468169976e-06
1.14463135223891e-05
-1.88019359856817e-05
-1.90828644772388e-05
-9.01447270149283e-06
-1.55805633175569e-05
-2.7099613789401e-05
-2.89689818746574e-05
-3.98581319612264e-05
-3.41300239073837e-05
-3.15776906186769e-05
-2.59393581573054e-05
-6.01292367118245e-05
-1.67003569722591e-05
-2.11509140887152e-05
-6.2024138234844e-06
-5.50207040720848e-05
-9.38947809801432e-06
-1.50286603697506e-05
-3.33381153568133e-05
-8.06830383049999e-06
-1.49143948534351e-05
-5.42876134332901e-05
-1.79341469588552e-05
-1.59623346323233e-05
-4.28114693057089e-05
-1.46893866370667e-05
-3.84380576250569e-05
-1.55287926641979e-05
-1.56343075375214e-05
-2.11085569822941e-05
-1.19833383386383e-05
-2.67400520993955e-05
-1.78890273551007e-05
-2.72662289086796e-05
-8.28221718213658e-06
-3.98400271736628e-05
-2.73017050136852e-05
-2.54958209324735e-05
-2.85845259999633e-05
-3.30367413968957e-05
-5.82860376447447e-05
-2.29793862551003e-05
-4.83514633973048e-05
3.19570645454065e-06
-1.82837866575305e-05
-1.30726442408757e-05
-2.59652224117809e-05
-4.69398793498252e-05
-6.11284571583661e-05
-3.02438755609074e-05
-1.98028854035341e-05
-2.71563964061813e-05
-4.09562830171917e-05
-2.64508078866557e-05
-9.19909019419125e-06
4.32563414313962e-06
-3.17109904881661e-05
-5.41534646695799e-05
-2.98695556331118e-05
-5.1861604318569e-05
-6.16813467465081e-06
-1.52876242217256e-05
-2.79831269570597e-06
-4.32178535689761e-05
-5.76615889743061e-05
-3.23455649649065e-05
-4.06687237978738e-05
-1.06486414063267e-05
-4.39035901948067e-06
-1.05956258668691e-05
-3.38204127677945e-05
-1.83709423997052e-05
-4.3871743979583e-05
-2.52008882620483e-05
-3.29387113814687e-05
-1.70908328661171e-05
-3.12271248739909e-05
-2.633540846418e-05
-3.42500625249734e-05
-3.83048224834085e-08
-6.5763702516387e-06
-7.4902378777787e-06
-1.30285851260456e-06
-5.97277667633323e-06
-2.78746600672551e-05
-2.06631350327531e-05
-4.65124259938174e-05
-1.60030236758706e-05
-2.4050239323628e-05
-7.03155373498343e-06
-1.79630503265697e-05
7.94799808052784e-07
-3.23667037580953e-05
-2.18995775524876e-05
-4.47625751039124e-05
-2.4289948191692e-06
-1.18471364859947e-05
-3.25915815070197e-05
-4.23740027865678e-05
-7.1740637875755e-06
-1.29250437258169e-05
-3.99247672023583e-05
-6.43480824991031e-06
-7.60755870379739e-06
-1.55778745690761e-05
-3.18804629126036e-05
-2.5599954162361e-05
-2.7021441085107e-05
-2.68338266326939e-05
-2.18285714701443e-05
-2.7705080402221e-05
-3.17280337556208e-05
-8.57903952271896e-06
-2.25395069064372e-06
-3.02121457429143e-05
-3.65199636886899e-05
-1.90640914261129e-05
-3.31022000035035e-05
-2.76856615980908e-05
-2.23929446211788e-05
-2.94237989004217e-05
-6.02258984029102e-06
-2.83415041525833e-05
2.93038722831981e-06
-2.0226077096678e-05
-2.8820309436753e-05
-3.50632013493158e-05
-3.57128294458883e-05
-2.24252606636631e-05
-2.45218140587059e-05
-7.19409979355691e-06
-1.63675179477167e-05
-6.17172253562571e-06
-2.71907472942091e-05
-2.29660651311034e-05
-2.19019598364612e-05
-9.95479180134625e-06
-1.21971486439689e-05
-3.55606949936591e-05
1.10438205832771e-05
-4.05562977466457e-05
-4.49528133559102e-05
-3.68641768823366e-05
-3.77480624039149e-06
-3.84074649633958e-05
-2.23496627067257e-05
-4.45089156244201e-05
-2.2775596122526e-05
-1.53176559758238e-05
-2.68463222082383e-05
-1.71216510151726e-06
-2.42768670285574e-05
-1.10209239739671e-05
-4.29391100257219e-05
-3.50975302407389e-05
-1.5402088203002e-06
-2.33227550367864e-05
-4.39977385421329e-05
7.8754869344971e-06
-1.65265323558896e-05
-1.35557132388961e-06
-1.39208368852067e-05
-8.29569362930145e-06
-2.01381086419467e-05
-2.78742114210648e-05
-3.22182409776388e-05
-1.28845003170902e-05
-2.75529191754722e-05
-2.7545609114917e-05
-5.27553004340925e-05
-1.694356985089e-05
-1.38409781008276e-05
-9.34788216107278e-06
-5.89401762590586e-05
-1.597605084474e-05
-2.81213863948045e-05
-2.2031582090107e-05
-3.2743600759104e-05
-5.28974512601278e-05
-3.59347968249974e-05
-1.54923177724518e-05
-2.12552287687807e-05
-2.71093178362631e-05
-1.13370053250068e-05
-2.83939071520655e-05
-1.40327654384393e-05
-5.40747095411491e-05
-3.32845640107837e-05
-4.36877617171098e-05
1.34705734306414e-05
-2.61831947586266e-05
-3.7035633570612e-05
-4.26832392053347e-05
-3.77975856166195e-05
-4.33636396567942e-05
-3.78134346617133e-05
-4.88587848386702e-05
-1.61086495306416e-05
-1.26326681760535e-05
-2.96325802878468e-05
-4.73773805204435e-05
-2.45350778880963e-05
-3.27746789413604e-05
-5.15552821536411e-05
-2.19838554850344e-05
-3.37531790854266e-05
-2.99458159630403e-05
-2.37049761069931e-05
-5.93909245673618e-05
-3.60492860544913e-05
-2.54803005594695e-05
-9.35243582783284e-06
-2.82528284276922e-05
-1.53586003796158e-05
-2.80921315976392e-05
7.10729939632006e-06
-3.66181953671238e-05
-2.25956230939838e-05
-1.28081881842471e-05
-2.70849089660867e-05
-3.23986913915108e-05
-6.10783121109327e-05
-4.30942543594278e-05
-1.71154238059581e-05
-2.84688393167757e-05
-5.1461293739003e-06
-2.47775554673933e-05
4.85517663840946e-06
-3.10191398788717e-05
-5.10658545746614e-05
-2.3900443112901e-05
6.65652742207103e-06
-4.63914751216148e-05
-8.93297301081866e-06
4.0388332968124e-06
-1.8267968953998e-05
-1.25816089585037e-05
-2.11841681275877e-05
3.74846932509982e-06
-2.12362521975254e-05
-1.2772486011525e-05
2.89494133698378e-06
-1.69086704035122e-06
-1.71172873106238e-05
-1.58411045791946e-05
-2.1183237366802e-05
-3.57407590903603e-05
1.01205452452343e-05
-1.73685176251633e-05
-1.3178777428778e-06
-2.84290023190767e-05
-3.75581748513499e-05
-9.49975245624785e-06
-4.16560387371383e-05
-2.23406219871501e-05
-2.76860897039978e-05
-2.333862449956e-05
-4.37621260593354e-05
-2.40584732168986e-05
3.94139561587683e-06
-3.0785140496536e-05
-4.01603089800467e-05
-3.13562640641395e-05
-8.72144668867643e-06
-9.51801053546919e-06
-1.95463205056003e-05
-3.16651835563455e-05
-1.54601596270772e-05
-2.16305965708248e-05
-4.72769238902412e-06
1.01995605740542e-06
-2.48246331236123e-05
-7.3616075243294e-06
1.89846186238479e-05
-1.63318783468059e-05
4.48993056315061e-06
2.61341428230845e-06
6.89708121701143e-06
-1.27758629407165e-05
-1.27216760400916e-05
-2.18543641579754e-05
-3.49011012501556e-05
-2.25631110375158e-05
-2.99710610614569e-05
3.65241120701641e-06
-2.67559771815269e-05
-1.16782071605052e-05
-3.02019193006275e-05
-2.2458070049915e-05
-1.28864463212085e-05
-2.20600092075555e-05
-2.82862676510688e-05
-5.09880043183555e-05
-2.60786329789325e-05
-2.10230619962592e-05
-1.53497923381853e-05
-2.37597854514849e-05
-2.0619195474674e-05
-4.42462605557179e-06
-2.00538856222965e-05
-2.30878914597398e-05
-2.40102796621705e-05
-4.11388150129771e-05
-1.32910360352851e-05
7.45689887688395e-06
1.27253502649382e-05
4.42545253212366e-07
-9.18520800989185e-06
-2.67697432730349e-05
-2.56248810991677e-05
-1.16792906627949e-05
-4.02037182893864e-05
-2.38688150029792e-05
-3.71345233137345e-05
-1.34063385326097e-05
-2.85943978583763e-05
-1.1439468666581e-05
-1.99035101167807e-05
-2.6289772889629e-05
-1.38683980671124e-05
-3.62098158780227e-05
-1.54611447945364e-05
-1.16137098334376e-05
-2.365937456387e-05
-2.83724703815623e-05
-8.40973019061866e-06
-1.27364079530679e-05
-7.75654232180787e-06
-1.32057733562868e-05
-2.66316576601284e-05
-4.25589677146175e-05
-1.41364923795383e-05
-3.02054552778362e-05
-1.13397072175421e-05
-2.26582452934068e-06
-2.17671751591475e-05
-2.12851456968959e-05
-3.76373738377685e-05
-1.73257540137786e-05
-2.53121382631167e-05
-4.67185838867107e-05
-2.80174476083898e-05
-2.50976103633759e-05
-2.50300499868595e-05
3.98590317123985e-07
-1.978729921482e-05
-2.44630982020105e-05
-2.14089218964178e-05
-2.36986306246681e-05
-4.18446555875663e-05
-4.07489440796572e-05
-4.10494530772717e-05
-3.80506421536665e-05
-1.46855696150334e-05
-1.00946543198156e-05
-1.75809158526259e-05
-1.34148945879294e-05
-1.26449495264419e-05
-1.62644776501166e-05
-9.77597858459798e-06
-2.9090470874686e-05
-6.03202164132523e-05
-1.99730518803503e-05
-3.55485979937116e-05
-1.21336193161068e-05
-3.75228773017587e-05
-3.55647049035111e-06
-2.77885444677309e-05
-3.00700913120391e-05
-2.39505736975249e-05
-3.5793386873232e-05
-2.13883254349706e-05
-2.46036964940355e-05
-2.72417433883948e-05
-4.66338062950041e-05
-5.20340125599551e-05
-3.39003613020971e-05
-4.30178945214117e-05
-1.66615183223213e-05
-1.33424727947966e-05
-2.08053915907044e-05
-3.02148416994022e-05
-1.55620968097701e-05
-4.009067346087e-05
-5.06860526556288e-05
-3.35728794159797e-05
-1.72672647730648e-05
-1.65455617681059e-05
-2.39643443933463e-05
-1.96167390097934e-05
-3.58811251284753e-05
-1.24321925815215e-05
-1.0269395955383e-05
-2.10476012529221e-05
-4.35834457281351e-05
-3.74314231337165e-05
9.77122086236746e-06
-3.9625240452218e-05
-3.13338134560344e-05
-2.31861317908443e-05
-3.78132528158728e-05
-3.40783327341343e-05
-2.07062361199355e-05
-2.96159764818302e-05
-3.44259888934525e-05
-3.13672970427767e-05
1.3524791357329e-05
-1.87801760486418e-05
-2.4814058818543e-05
-6.86845225473387e-06
6.26560521466671e-07
-1.92784269227789e-05
3.72853433045375e-06
-1.74615173419395e-05
-6.46906518715942e-06
-1.99666390073052e-05
-3.65256623085036e-05
-3.28132557225152e-05
-9.80709345388282e-06
-3.84756253859284e-06
-3.57673014079746e-06
-1.96881486532488e-05
-2.46792555125983e-05
-3.3082181668283e-05
5.62439924064904e-06
-4.01860409708437e-06
-8.45783645939205e-06
-2.43210557747151e-05
-3.37744567061598e-05
-2.98793184283652e-05
-4.15423127278698e-05
-1.87342851408043e-05
-2.83254116193031e-05
-2.92152335080235e-05
-4.31051061045288e-05
-2.97351998969629e-05
-4.86419273690491e-05
-3.11389323605401e-05
-2.99139620616331e-05
-3.57576911604842e-05
-4.91392684761419e-05
-2.40673497678795e-05
-1.71886048233502e-05
-1.81389417430711e-05
-2.97034404052249e-05
-2.25679173423847e-05
-1.17219802683779e-05
-3.76006969137449e-05
-2.24996689847849e-05
-2.61986321099309e-05
-5.33812360350949e-06
-1.29355260462931e-05
-4.28603266065293e-05
-2.79760361783596e-05
-2.62501694083043e-05
-2.35935899608658e-05
-3.04612281182598e-05
-2.32668830945282e-05
-2.01702406459172e-05
-5.68857467556928e-06
-3.86600717727129e-05
-2.93962403200798e-05
-3.12595146179731e-05
-3.86879563192733e-05
-3.95648047687718e-05
-2.02595439660217e-05
-1.87971254723131e-05
-2.36118961727817e-05
-3.81206096617999e-05
-3.95711242625449e-05
-2.35320478713649e-05
-9.30187040193784e-06
-3.18950234991026e-05
-2.36071055431623e-05
-3.59795707575684e-05
-1.95535615237373e-05
-2.58843126523536e-05
-1.99006304899605e-05
-2.39425943575132e-05
-1.9183487637486e-05
-1.36783653687274e-05
3.99939686492711e-06
-2.79969577776769e-05
-2.69936917957443e-05
-1.92758603178544e-05
-5.44729542355701e-06
3.23467949502179e-06
-2.68821734306018e-05
-1.62742703275705e-05
-5.2654566943164e-06
-2.15142453952748e-05
-1.72423558576705e-05
-2.30873431448094e-05
7.02165611517358e-06
-3.94498843004792e-05
-1.06831489168657e-05
-1.43776756785902e-05
-2.62202787303759e-05
-2.80273915555198e-05
-2.00352789860726e-05
-1.28587919146074e-05
-2.09960520212735e-05
-1.84931948055885e-05
-4.07787991228777e-05
-2.73507385286905e-05
-2.7767421168826e-05
-4.21898737813822e-05
-1.95202642338991e-05
-2.90544050461395e-05
-2.49666250366601e-05
-4.60664633392223e-05
-2.11982710542567e-05
-4.79659477390028e-06
-4.88064208191886e-05
-1.23649461884312e-05
-4.06563630921475e-05
-2.31407309749768e-05
5.05614700644238e-06
-1.76147014702987e-05
-2.43247702540281e-05
-1.86627643328315e-05
-1.05088006043263e-05
-2.70429301926577e-05
-2.95903263235537e-05
-2.72000864389552e-05
-1.33601256467698e-05
-5.8868851016855e-06
-3.42380258893349e-05
-3.64684031385925e-05
-2.60594373804108e-05
-1.19122796817433e-05
-4.68513170989141e-05
-3.00190654126955e-05
-2.67839850172592e-05
-3.82442355951166e-05
-4.78573865674549e-05
-5.37139662982143e-05
-2.35315533515215e-05
-3.25244589526467e-05
-3.41764967376168e-05
-6.80673914019393e-06
-1.73263597033428e-05
-2.73776106185324e-05
-3.78029497776869e-05
-1.33668477771998e-05
-3.46479787708877e-05
-2.31989404537564e-05
-6.97832023489142e-06
-3.0367041150351e-05
-8.60706205594914e-06
-1.76418093366248e-05
-3.55850535805048e-05
-3.20241860690537e-05
2.37422260126535e-06
-1.81625206277475e-05
-3.34645498316461e-05
-3.36755852367893e-05
-3.98562848974996e-06
-1.88067958504966e-05
-1.62931785058638e-05
-1.39230272079938e-05
-2.92344861510405e-05
-2.00701956286626e-06
-3.37985100646996e-05
-3.03161507434412e-05
-3.36965625199492e-05
-2.57228268671395e-05
-6.80406768608279e-06
5.94574302347054e-06
-2.55231555799831e-05
-1.3418385471671e-05
-8.30158169865253e-06
-3.95140608383557e-05
-3.97754222024446e-05
-2.30622920585241e-05
1.20955116977219e-06
8.39097027715669e-06
-1.31353685578637e-05
-3.99702790915676e-05
-1.64814438891327e-05
-2.51687181813532e-05
-3.06277610839972e-06
1.09768198958656e-05
-3.58732983743517e-05
-2.01148507975363e-05
-1.68749008421314e-05
-4.60047156726901e-05
-3.22912523865861e-05
-2.50440027884918e-05
5.76793037623505e-07
-3.72467464206516e-05
-3.60941861386597e-05
-2.85370329057488e-05
-2.24069937051724e-05
-6.32957981342376e-05
-2.80648734715196e-05
-2.52513930609345e-05
-1.18877743150324e-05
-2.67537655298987e-05
-7.36480673209799e-06
-1.80310823616891e-06
-4.79712941714616e-05
-7.41103913851688e-06
-3.88252244850295e-05
-3.7815880291318e-05
-3.03917868630147e-05
-3.17715473337838e-05
-1.87641137746609e-05
-2.77222726945947e-05
-2.42597987601918e-05
-5.35395311982021e-05
-1.94279564346253e-05
-2.08925921152665e-05
-8.91620219129488e-06
-2.56389813243637e-05
-2.52215979988383e-05
-6.00241953896941e-06
-1.83276032110863e-05
-2.73432899498742e-05
-4.52312146909588e-05
-3.92953257767454e-05
-3.46993454881982e-05
-2.25119738319756e-05
-2.08000341787312e-05
-3.11117705242653e-05
-2.69169352044188e-05
-9.55431683018104e-06
-4.66983479616016e-05
-3.39343276018597e-05
-1.86920405045454e-05
-2.14469157208883e-05
-9.46748611413112e-06
-2.26886057789609e-05
-4.53624314145503e-05
-2.19147582087123e-05
-3.11019067554543e-05
-5.33170783430056e-05
-2.79759002738486e-05
-2.56694590650429e-05
-3.19020546614958e-05
-2.90534409377399e-05
-9.68831154709396e-06
-2.3596316346284e-05
-4.25534778999269e-06
-3.22009081354243e-05
-3.47872070128695e-05
-6.62952002994156e-05
-3.03852173702187e-05
-1.42801075083381e-07
-1.98277157460787e-05
4.65944896625604e-06
-2.20838636819052e-05
-4.73304653101326e-05
-3.67377570140574e-05
-2.19943720726988e-05
-2.32390471352039e-05
-1.96208172617987e-05
-2.1746592934459e-05
-3.178572439753e-05
-2.45067292907913e-05
-2.51277869612915e-05
-1.6010174338513e-05
-3.46284703027863e-05
-2.3636348269182e-05
-1.6214496715471e-05
-2.09395693513281e-05
-1.2357347337542e-05
-3.79113892668712e-05
-2.84498689441381e-05
-2.68245426171764e-05
-1.39025451819673e-05
-3.2566455177316e-05
-1.76256587984108e-05
-2.53532426792646e-05
-1.95674659071717e-05
-3.37324216289798e-05
-4.184982687511e-05
-2.35845493459608e-05
-1.85142832795127e-05
5.99954384618503e-07
-1.71583889327351e-05
-3.36170462670242e-05
-1.52868825196123e-05
-2.60753467300692e-05
-5.32403681626039e-05
-1.87035321534113e-05
-4.208578563883e-05
-1.14675475568943e-05
-2.93109198358522e-05
-4.09348826836116e-05
-1.01086514095415e-05
-2.7429610701557e-05
-6.50041913855428e-06
-1.39072644833721e-05
-2.95055108045849e-05
-4.99654492484669e-05
-5.23031129887331e-05
-1.44330869513304e-05
-1.86649168116467e-05
-4.7754310891348e-06
-3.35822867132028e-05
-3.51927047391779e-05
6.10554328855329e-06
5.31579015939326e-06
-2.43673132383546e-05
-3.28466439699921e-05
-2.58427096206262e-05
-2.37904986490295e-05
-4.37712114854026e-06
-8.38410266882585e-06
-9.49766662768835e-06
-2.42133433296655e-05
-1.69435015912937e-05
-1.25143363851741e-05
-2.56301424464555e-05
-3.53478703684961e-05
-2.39284572628293e-05
-1.34953909258026e-05
-2.83702740893679e-05
-2.81029176036409e-05
-2.79684336919484e-07
-1.17449261228406e-05
-1.37848812000309e-05
-2.56988647430477e-05
-2.58641006193136e-05
-3.16289012563203e-05
-1.66893687069156e-05
-1.53466528721071e-05
-7.9159127240016e-06
-1.01897543769261e-05
-9.98940672669799e-06
-3.20542013022755e-05
-7.86034613853113e-06
-2.98753391500664e-05
-4.75216488435148e-05
-2.95342644614598e-05
-1.67933522160237e-05
-3.32277033873002e-05
-2.19443951694579e-05
-2.24368127074055e-05
-2.77175248384013e-05
-2.70104660277806e-05
-1.00764595773498e-05
-2.77061604862116e-05
-2.24831281680192e-05
-1.16329049689063e-05
-2.72509346849363e-05
-2.15543666269034e-05
-1.33075620969167e-05
-1.32863373236776e-06
-2.57943367676742e-05
-1.25679985197708e-05
-2.43232618632078e-05
-2.97891730588326e-05
-3.64202012800861e-05
-4.1284935471237e-05
-9.65508652424871e-06
-1.59901446854959e-05
-3.44987733430096e-05
-3.84579169977152e-05
-2.32411794826344e-05
-4.55483628568319e-05
-2.13905952515249e-05
-2.19490798705683e-06
-1.13479606162564e-05
-3.20253532970866e-05
-2.43661186239963e-05
-3.43653915798581e-05
-3.70684703587584e-05
-2.25779450146608e-05
-2.95276372950332e-05
-3.94167612961053e-05
-8.69430720721286e-06
-9.09533967426188e-06
-2.54220349946949e-05
-5.67162241296875e-05
-2.1007338629999e-05
-1.69663368301821e-05
-3.31891731680644e-05
-3.36295663838754e-05
-2.41382387012852e-05
-2.50393317374554e-05
-3.30442308385701e-05
-3.80861044864965e-05
-4.59095220134903e-05
-2.71523444507202e-05
-1.95207148305657e-05
-3.15128517109439e-05
-2.42669400498953e-05
-2.99006676113357e-05
-3.77657622703838e-05
-3.73293268452229e-05
-2.29669284694966e-05
-2.02036837817019e-05
-2.42222670689793e-05
-1.34021243403294e-05
-3.59579464407494e-05
4.96258281926577e-06
-4.56530975661251e-05
-1.75675874502133e-05
-1.61433487550686e-05
-1.23132803535818e-05
-6.31485661721464e-06
-1.41587145297377e-05
-4.12179200446528e-05
-1.87395584009805e-05
-1.17460275323776e-05
-4.65538802241268e-05
-4.84310321818969e-05
-1.1395766498971e-05
-6.44844697547529e-06
-7.16385547195655e-06
-1.05035488989485e-05
-2.11469334428725e-05
-3.33598802009542e-05
-1.28463839303789e-05
-2.07679642867462e-06
-4.4528927124373e-05
-1.71842342278782e-05
-2.66551058043236e-05
-2.5541193144307e-05
-3.4983592211814e-05
-2.22565622608743e-05
-3.21222345824818e-05
-3.92247785457492e-05
-7.34168298475963e-06
-3.09645397441937e-05
-1.17595805568298e-05
-4.20454124773025e-05
-3.33044680652066e-05
-2.75495018749997e-05
-4.10236405710842e-05
-2.70034132475108e-05
-1.49155890961445e-05
-2.89819308627883e-05
-1.10535893054168e-05
-2.63106447038909e-05
-1.48372904084621e-05
-3.39065732592939e-05
-4.89048795778714e-05
-1.08713417592926e-05
-1.51556536996977e-05
-2.07249767306342e-05
-1.59930009398457e-05
-2.90751650795157e-05
-1.52853481772932e-05
-2.56821415692713e-05
-1.31144982740283e-05
-4.31449564453087e-05
-3.86165989316504e-05
-3.66663509915515e-05
-2.90619136523433e-05
-1.70730376146877e-05
-4.34197849229577e-05
-3.12125763832469e-05
-3.80775927124182e-05
-3.53745185544666e-05
-3.72532877903909e-05
-1.20961971101542e-05
-2.45945089682828e-05
-3.7092154640262e-05
-1.03193837826971e-05
-2.27730651447377e-05
-2.10625462000626e-05
-3.55006461990011e-05
-3.35694510739541e-05
-2.33784985647475e-05
-4.05945856520489e-05
-4.37140498497354e-05
-1.02322796202265e-05
-4.04335945670179e-05
-1.17503574514357e-05
-3.69859696776152e-05
-3.77411249734286e-05
-1.6144292120469e-05
-3.92895542501453e-05
-9.64524167710055e-06
-3.23215139748876e-05
-3.02765546313358e-05
-1.75425911219512e-05
-4.70657884667553e-05
-1.83109496172947e-05
-4.86773467097868e-06
-2.44343171143464e-05
-2.00592742880931e-05
-1.34063622718115e-05
2.57820495719687e-07
-1.39773044375631e-05
-2.09462182604004e-05
-2.0935365923905e-05
-1.18618038494383e-07
-2.58485098980586e-05
-7.65832067221968e-06
-1.37737152423604e-05
-1.34710861058952e-05
-2.66371114855685e-05
-1.61468796016033e-05
-2.69565554197563e-05
-4.82681278649161e-05
-3.52052764016038e-05
-2.5115823661515e-05
-1.18983742382203e-05
-1.81821789424109e-05
-6.50499716505521e-06
-2.72647580686771e-05
-5.28352733018846e-05
-3.38151100388624e-05
-2.74966111257154e-06
-1.55684847987213e-05
-1.11252187085323e-05
-1.65073595450062e-05
-1.78685158861863e-05
-4.80413236419672e-05
-2.35107396655978e-05
-4.60146811706107e-05
-1.73997090117587e-05
-5.43696090960598e-05
-4.42664442420111e-05
-4.58983106806157e-05
-1.85000222615609e-05
7.7723635266696e-07
-3.55689273643183e-05
-2.56638398071764e-05
-2.91779350764029e-05
-2.63638967428968e-05
-3.08205842418792e-05
-3.26258295158742e-05
-1.10457047761609e-05
-5.55851036581969e-05
-2.77654977626861e-05
-1.96572426191574e-05
-3.30181967080944e-05
-2.16169923856255e-05
-3.29642954300528e-05
-1.18065501019105e-05
-3.38789479349316e-05
-2.5773779226268e-05
-3.22333853384665e-05
-1.92090220077361e-05
-1.85744986742463e-05
-4.09680291453908e-05
-3.35422281475618e-05
-1.300131829868e-05
-2.90318752946039e-05
-2.43511754598711e-05
-6.4043421433133e-06
-3.4331484425863e-05
-2.3189239694964e-05
-6.41853015663403e-05
-9.8130376883511e-06
-1.69643281179031e-05
-4.3566461621247e-05
-1.21066996761703e-05
-4.41394199059118e-05
-2.63397551372354e-05
-9.56686978938439e-06
-2.63520506404119e-05
-2.38296543297859e-05
-2.51702479943167e-05
-4.74468805102879e-05
-3.65809785285237e-05
-3.07187293186504e-05
-1.66701281546536e-05
-3.43165633875359e-05
-4.73041760035431e-06
-2.42859430616544e-05
-1.59142166976667e-05
-6.57470159336784e-06
-1.63966211241505e-05
-4.50275389442087e-05
-1.52952139782805e-05
-4.91467131205332e-05
-1.92414525285543e-05
-1.74586714422631e-05
-1.87978587069042e-05
-3.88155748714904e-05
-1.73521936544034e-05
-3.10962496589501e-05
-2.91763008198509e-05
-2.00579659083205e-05
-4.2569977206338e-05
-3.18004080292937e-05
1.33490311872255e-05
-1.58772514971853e-05
-2.91802952955268e-05
-5.03175519311443e-05
-2.75569522104222e-05
-1.9704661189391e-05
-3.32896343695452e-05
-3.75409385830071e-05
-5.49467210218024e-05
-2.25240671086672e-05
-3.22242709693612e-05
-3.79861311515686e-05
-8.18653723529205e-07
1.42340664846778e-06
-2.48152540588031e-05
-2.08065677755338e-05
-3.02492484293506e-05
-1.50064443427236e-05
-3.43431537984413e-05
-2.06130339155409e-05
-7.33428242363771e-06
-1.72869604302188e-05
-4.17036300162087e-05
-4.08845719357608e-05
-3.00347366761618e-05
-4.82126041099809e-05
-3.16661738150422e-05
-1.46655300749768e-05
-2.264015277065e-05
-3.5894485591985e-05
-1.78828336015823e-05
-3.82258957284179e-05
-5.30244303409137e-05
-4.33398253611686e-05
-2.49738150410509e-05
-4.9709975975402e-06
-3.23813442131953e-05
-2.96523948879534e-05
-2.35266036294481e-05
-2.25729108115315e-05
-1.18578151682441e-05
-3.26695866600226e-05
-4.66489071102694e-05
-2.06743854307124e-05
-2.87891097515943e-05
-2.58527907185323e-05
-9.16908997534262e-06
-1.31180924399482e-05
-8.78945318761136e-06
-2.21394150218368e-05
-2.18685098759448e-05
-3.57845320667065e-05
-6.32743894679066e-06
-2.97270758714413e-05
-3.68071167821313e-05
-3.82274702755373e-06
-3.72432057312741e-05
-4.20968258234597e-05
-2.74853097936639e-05
-3.27511033826197e-06
-1.22522232745769e-05
-2.6000882803923e-05
-1.71932045511151e-05
-4.04803099970857e-06
-4.31800145164932e-06
-2.76171567135201e-05
-1.73489373436478e-05
-2.87144839864485e-05
-4.10706076248146e-05
-4.21326542914139e-05
-2.98608481895306e-05
-2.70325022672993e-05
-1.60552424023994e-05
-2.6913130712456e-05
-1.44872640343759e-05
-1.5575448716724e-05
1.10784617632159e-05
-3.12903290595343e-05
-1.59936787552094e-05
9.15922105471192e-06
-3.44894476709667e-05
-2.68197399415966e-05
-3.72304145102747e-05
6.97852581113998e-06
-2.49231696448236e-06
-6.97503745587392e-07
-3.95414247928219e-05
-4.1045953089105e-05
-2.25384637107594e-05
-1.56866006265606e-05
-6.98252799839744e-06
-2.70003862628263e-05
-1.84744658079427e-05
-1.18756371104232e-05
-2.18558654736688e-05
-4.29438872547488e-05
-1.9807939372038e-05
-4.33999049750683e-05
-2.72093479002797e-05
-4.11163043877476e-05
-1.69065908547646e-05
-3.0194141891938e-05
-7.06196691869034e-06
7.09965753685393e-06
-4.2406349661029e-05
-1.49622089091972e-05
6.63338308235786e-06
-5.22670392224188e-05
-1.22415224311686e-05
-2.43230977734521e-05
-4.70725540545907e-05
-4.75719971380883e-05
-1.18501733437069e-05
-6.91853135914428e-06
-3.01337589185503e-05
-4.67959546017572e-05
-2.91083983887709e-05
-1.11994918358462e-05
-1.2300375137034e-05
-1.69694034842865e-05
-3.90488409614419e-05
7.33336961726654e-06
-2.17281774579312e-05
1.05112351192197e-05
-2.87300438666652e-05
-3.95129487660381e-05
-1.42609027706056e-05
-2.47831332547875e-05
-4.60510936705115e-05
-1.97685687020715e-05
-4.05927437285466e-05
-1.70117610503692e-05
-2.77517927015423e-05
-3.52214302610423e-05
-3.21511018003821e-05
-1.85800235140106e-05
-3.01432053912027e-05
-4.55694297025658e-05
-9.81699429956307e-06
-2.1427782130155e-05
-4.08242759037816e-05
-2.44725973690732e-05
-2.66248421112303e-05
-2.76564028116258e-05
-2.4183220810191e-05
-1.07145310952973e-05
-3.06036022991346e-05
-9.36922739553266e-06
7.09458531099014e-06
-3.50456937638676e-05
-2.50724101788002e-06
-1.35321837673049e-05
-2.01657860258835e-05
-2.3418150697929e-05
-1.12621349382777e-05
1.03522707472339e-05
-1.03822848246351e-05
-2.2375185899897e-05
-2.39893466661552e-05
1.77372445815269e-05
-2.07140781930397e-05
-1.01885618696242e-05
-1.56729244232864e-05
-2.7608164873557e-05
-2.36549473618529e-05
-3.68452302538104e-05
-2.81507907125112e-05
-1.63691643990641e-05
-2.94522093047496e-05
-2.24536179350739e-05
-1.72872880612055e-05
-7.093541488416e-06
-2.24063204890176e-05
-2.67763434994975e-05
-2.13443358566897e-05
-3.80856880447128e-05
-2.90525390241623e-05
-6.99292167037227e-06
-1.12448516494005e-05
-3.33300083772702e-05
-4.47554854119131e-05
-4.54519203859253e-05
-3.55400515841816e-05
-5.94216901113401e-06
-1.949587741814e-05
-4.85269974085307e-05
-2.5360768884325e-05
-3.94863495018582e-05
