# Supplementary material for: Research on computational propagation and identification of mine microseismic signals based on deep learning
Source: PLoS One. 2025 Oct 22;20(10):e0334641. doi: 10.1371/journal.pone.0334641 (PMC12543183; doi:10.1371/journal.pone.0334641)
Supplement: S7 Data — (ZIP) [file pone.0334641.s007.zip › 000100900001602.xlsx_0.txt_24.txt.txt]

-4.00221465532228e-05
-2.58056573367321e-05
-3.3106264175591e-05
-4.69027347552247e-05
-3.5288504861863e-05
-4.71796113262668e-05
-3.19307871099423e-05
-1.12491490012178e-05
-1.06490224854574e-05
-1.35648341639724e-05
-1.85023976365477e-05
-3.21129787318072e-05
-5.18029111357793e-05
-1.15033046552959e-05
-2.11167609570074e-05
-5.97948431492769e-05
-2.42774520269625e-05
-2.62084476693417e-05
-3.03130023525018e-05
-2.75608866279002e-05
6.2809300947128e-06
-1.41314652463062e-05
-3.45317236483249e-05
-1.25995468495596e-05
-1.59298526771938e-05
-3.92887534277827e-05
-2.34412550630835e-05
-2.04995322111385e-05
-3.24961480756406e-05
-4.9734493622246e-05
-3.05097001120674e-05
-1.07830473250974e-05
-2.68254065620915e-05
-8.27729835016884e-06
-4.5200854378814e-05
-3.60435870033913e-05
-1.37236930451989e-05
-4.58233711027105e-05
-5.66832226337489e-05
-1.27695544793469e-05
-3.04301905446214e-05
-3.23314060017051e-05
-3.86152469451143e-05
-6.55597851584604e-06
-2.45148945208819e-05
-4.61279170577684e-05
-1.65565516850718e-05
-2.34297463569796e-05
-4.72400450145271e-05
-4.54861129007224e-05
-3.1463548419133e-05
-3.44488700907757e-05
-6.8342044668248e-05
-1.7792995029959e-05
-2.62092920085748e-05
-5.44158278629888e-05
-4.38998197593789e-05
-3.78828302029791e-05
-6.37581984454125e-05
-3.95603172458132e-05
-7.68579233746541e-06
-3.7463831497602e-05
-1.75308370748131e-05
-3.67115730818813e-05
-3.65301490592379e-05
-1.78115521431723e-05
-1.83628978972662e-05
-3.95797078591843e-05
-2.91260739768326e-08
-1.28412984944661e-06
-3.37308988962325e-05
-1.96169198429395e-05
-1.60633402960571e-05
-2.41314063444855e-05
7.18657494121798e-06
-3.82387391969987e-05
-1.91330076249583e-05
-2.8228055440113e-05
-3.08305237192276e-05
-1.46122078896018e-05
-3.34702893269286e-05
-5.29161089705247e-05
-1.92456497819182e-05
4.95514217246372e-06
-7.35664027474299e-05
-3.24290757693377e-05
-4.5819748571032e-05
-5.14011189219944e-05
-3.49348917363155e-05
-5.12156928439933e-05
-6.11818220367807e-05
-3.93536305114509e-05
-1.35509177627654e-05
-3.88512806499484e-05
-3.47479225655244e-05
-2.14877082059679e-05
-4.21695138857544e-06
-2.53063861859229e-05
5.74218149113295e-06
-5.67557421021104e-06
-4.98496354219607e-05
-3.20561272573696e-05
-3.48961703343289e-05
-1.14384143779296e-05
-3.36891496444414e-05
-1.04264476117651e-05
-4.04482084590032e-06
-4.57574075539164e-05
-2.12938762798052e-05
-2.96304679481676e-05
-4.46397774878013e-05
-1.18565891070031e-05
-1.97205651529614e-05
-2.81743566586446e-05
-2.75811569946971e-05
-3.04311034651277e-05
-4.3184415800376e-05
-3.05338192531956e-05
-2.56069672148336e-05
-4.70225341465008e-05
-2.50459788172396e-05
-2.86680785686824e-05
-4.29218379445285e-05
-4.86210351007361e-05
-2.46406974387971e-05
-4.04292061494682e-05
-3.54879274778935e-05
-3.89566654023252e-05
-3.53734359779099e-05
-2.69485256207971e-05
-4.02828155274703e-05
-2.11470463670531e-05
-4.36472215497399e-05
-3.09495303334802e-05
-3.59179867322902e-05
-1.88377286656787e-05
-2.49613722822814e-05
-3.74590670962558e-05
-2.60881514450465e-05
-1.91122611416772e-05
-2.74728998248447e-05
-1.36462534294567e-05
-1.60607266223877e-05
-5.05463351228598e-05
-2.74573213953248e-05
-3.67464795728068e-05
-3.76242740176746e-05
-8.06750493750727e-06
-5.43088605879073e-05
-6.45207159415024e-05
-1.55519641886878e-06
-3.94437367733165e-05
-3.7420140863583e-05
-2.92066535766251e-05
-2.71817957052159e-05
-4.5810063783409e-05
-1.46090351829045e-05
-4.76278166227451e-05
1.50042892503424e-05
-2.10560806526507e-05
-3.16237204922923e-05
-3.18276592272161e-05
-2.7440561387082e-05
-2.10575200654463e-05
-3.16534073745335e-05
-5.4110366773035e-05
-5.87358955111795e-05
-3.49979620865235e-05
-3.20366775281121e-05
-3.13960683707811e-05
-4.50943460135098e-05
-3.0132290358902e-05
-1.43869272037372e-05
-3.90912814093708e-05
-5.03813642164877e-05
-1.56241318290813e-05
-5.12293139235105e-05
-1.47729103755007e-05
-4.99896638089698e-05
-2.26392825177582e-05
-2.83423129468133e-05
-1.60143599927955e-05
-4.6098596727006e-05
-2.45896523030044e-05
-3.71381095561004e-05
-3.97329536291463e-05
-2.4255671339027e-05
-3.13190962147793e-05
-2.82948556968476e-05
-4.02719731884175e-05
-3.3778972388928e-05
-2.91093909412499e-06
1.25844300963736e-05
-2.463270125886e-05
-5.22784840748711e-05
-4.0080785067335e-05
7.75183061876078e-07
-2.58384243181584e-05
-6.59483608079455e-06
-5.39783423217116e-05
-5.08135332659123e-05
-3.43160338482753e-05
-3.18998213475126e-05
-2.99009826648753e-05
-2.05198152587564e-05
-2.25668482881864e-05
-2.34376861283977e-05
-1.54710786080904e-05
-1.10229659277378e-05
-1.90174561357509e-05
-3.10196575010849e-05
-1.54966190318678e-05
-2.64322094585521e-05
-3.9915254807636e-05
-3.8840204831291e-06
-5.86163131055847e-06
-3.97746507789964e-05
-1.6037774310777e-05
-4.32830115652303e-05
-4.96461289140067e-05
-4.51524200299179e-05
-3.98887009636851e-05
-5.68022880568043e-05
-3.01471361444165e-06
-8.95535088217957e-06
-1.13993990815069e-05
-4.34700743611749e-05
-3.96814044359898e-05
7.90200525559744e-07
-1.9428934014443e-05
-3.96512647204554e-05
-2.25519520979388e-05
-1.92508774756741e-07
-2.50857261254898e-05
-1.94912144535284e-05
-7.21395506965645e-06
5.30453772284487e-06
-3.09578254777102e-05
-5.1294064198921e-05
-6.84714268755581e-05
-1.66488989017679e-05
-1.6486522473879e-05
-2.31311978554891e-05
-5.66678280834942e-05
-1.74605280685807e-05
-2.31897672757397e-05
-2.68179588327775e-05
-3.89618434645501e-05
-6.74940856668483e-05
-8.96661704674441e-06
-2.36290923747192e-05
-1.21105971532611e-05
-3.29204938633237e-05
-4.36503761407502e-05
-1.14307893952173e-05
-1.06965190320848e-05
-2.42138462777909e-05
-5.1053842746256e-05
-3.50719153063262e-05
-2.96605610408818e-06
-3.62676256036926e-05
-4.79132656117977e-05
-2.32978515177371e-05
-4.42234431421192e-05
-7.7797379436349e-06
-2.94173819696655e-05
-4.05946371119278e-05
-6.65669391958111e-06
-3.72305446425963e-05
-4.58113988466525e-05
-3.73964619846602e-05
-1.44136071651977e-05
-2.26125178911647e-05
-7.09991956167022e-05
-6.26801079048052e-05
-3.72276912345609e-05
2.27396800522753e-06
-3.3144892621624e-05
-4.59216510170936e-05
-2.84878899631258e-05
-3.40509862569726e-05
-1.32826153726465e-05
-6.17852578333943e-06
-1.41940307537481e-05
-2.14849554203201e-05
-5.02230757878124e-05
-4.66634449856639e-05
-1.57538690924967e-05
-1.48525912308564e-05
-1.0023329690416e-05
-2.37384404763916e-05
-6.83939489311055e-05
-1.81391786348347e-05
1.77026502909832e-05
-4.90703220431708e-05
-4.48770624500077e-06
-5.7392229423446e-05
-4.44173108421273e-05
-3.95742142437005e-05
-3.12935649251329e-05
-4.09868922014833e-06
-1.85163806025441e-05
5.42975059240398e-06
-1.24209458648458e-05
-5.08906432245801e-05
-5.02137302715646e-05
-1.91850819377263e-05
-3.24067750234203e-05
-2.51681675899851e-05
-6.93585980378204e-05
-4.18130968474543e-05
-1.44058659225803e-05
-3.74334156033019e-05
-3.02406136326437e-05
-4.20948514485539e-05
-3.73460162615933e-05
-5.79783193311525e-06
-4.67037405664132e-05
-3.86422091478131e-05
-4.39569638343288e-05
-3.57285507758362e-05
-2.6649301565724e-05
-6.00976978353206e-05
-2.59468418914398e-05
-6.90350584302292e-05
-1.19540075175857e-05
-5.18804366077738e-05
-5.52379203391616e-05
-5.01436369655869e-05
-5.31197965017885e-05
8.77293458779175e-06
-5.29613789133477e-05
-2.24162362226814e-05
-3.2075683530044e-05
-5.55132346381169e-05
-1.94269689598438e-05
-4.8088230119217e-05
-1.68859984088708e-05
-2.80075414928535e-05
-3.50110150697369e-05
-4.62090560173594e-05
-8.79095294386539e-06
-4.94279188436722e-05
-2.87103944706094e-05
-3.71583194793519e-05
-2.25347322768133e-05
-3.30660085588286e-05
-5.33127684161336e-05
-8.4035075524546e-06
-1.62278177033662e-05
-2.53564907952247e-05
-6.0958833738553e-05
3.31913444028799e-06
-9.77799042940207e-06
-1.48033949720555e-05
-4.96318975564773e-05
-5.76577901042931e-06
-9.28973362820187e-06
-3.14190435442986e-05
-3.32215104633755e-05
-1.65649581212236e-05
-3.17350479646448e-05
-2.33848818675143e-05
-4.79889026215928e-05
-3.95786291096372e-05
8.93335161003637e-06
-2.18903820879001e-05
-2.78436709187305e-05
-2.0065760658382e-05
-4.28797357310555e-05
-4.00516365147944e-05
-4.27468662809508e-05
-3.26151625535867e-05
-1.32894582938767e-05
-4.65847595081373e-05
-2.75575908742359e-05
-1.67029357710165e-05
6.1203849747465e-06
-1.85244196596165e-05
-9.82862584073136e-06
-1.84546113319444e-05
-3.51228450923642e-05
-1.31784460540507e-05
-3.05429973865798e-05
-4.80224487389868e-05
-3.10877277148184e-05
-2.77807245289079e-05
-1.90074407508214e-05
-4.17037167634718e-05
-2.8317532594686e-05
-3.64904296048658e-05
-2.00458520944801e-05
-3.5133991473919e-05
-3.59000856262565e-05
-1.25098487277519e-05
-7.06145155364399e-05
-5.30595728761248e-05
-4.66819902902512e-05
9.1465650447056e-06
-2.41314979532548e-05
-3.49485589868025e-05
-5.70991416051351e-05
-3.98766537235267e-05
-3.76022236939699e-05
-1.87914303014004e-05
-5.97827242778196e-05
-1.73502143097903e-06
-4.4535125751612e-05
-3.3393776484189e-05
-2.834052577853e-05
2.9324795829553e-06
-2.36312146050967e-05
-1.59292495379369e-05
-2.91245829497127e-05
-8.80600191080263e-06
-1.24914806370991e-05
-4.32544317725365e-05
-3.66481971973907e-05
-1.98421241303515e-05
-1.30548038836192e-05
-2.52545571852647e-05
-2.26589133123771e-05
-5.1867545883266e-05
-2.03315713758539e-05
-3.44207397564064e-05
-3.19907397921944e-05
-2.83785082523051e-05
-1.21487429424048e-06
-4.57259067450194e-05
-4.39213518682053e-05
-4.47401800386303e-05
-2.56550037810454e-05
-8.71884320529509e-06
4.50330622479636e-06
-2.45000797619094e-05
-3.68644970023031e-05
-5.10488735031177e-05
-3.77615033248998e-05
-2.53701928398136e-05
-4.28297624233201e-05
-4.26005540928394e-05
-2.45089246722576e-05
-2.16043962693266e-06
-7.13410638636844e-06
-3.17937755031128e-05
-4.30946598414959e-05
-3.87510518702472e-05
-5.50033008794412e-05
-4.96892734359762e-05
-6.12116119831773e-05
-1.78361121528388e-05
-3.03069754659962e-05
-2.74345020607073e-05
-2.42107698693661e-05
-4.3680561384262e-05
-3.00321420662484e-05
-1.28582091748159e-05
-2.5410614149226e-06
-3.58320458391085e-05
-1.80587389779378e-05
-8.89781638262435e-06
-1.2061886740901e-05
-2.56137984123199e-05
-3.85514866527032e-05
-3.78606368202516e-06
-2.11890351383567e-05
-2.25984328058102e-05
-2.29716570440485e-05
-2.1141395935411e-05
-3.19321408628555e-05
-2.86736771448437e-05
-2.65157981528639e-05
-5.83102518591054e-05
-3.97377867704019e-05
1.53294026592015e-06
-2.88661777487976e-05
-2.31609037730954e-05
-5.51236198047087e-06
-3.19380890823888e-05
-1.52816250343799e-05
1.37044510546946e-05
-3.07061639851766e-05
-3.20015063191208e-05
-3.66150943527176e-05
-4.89984219994531e-05
-3.98868701149124e-05
-2.71795973603952e-05
-3.68773635792801e-05
-4.07809965274518e-05
-5.01011194227547e-05
-2.53130033398468e-05
-7.25749323566832e-06
-4.81703172802677e-05
-4.08262460057667e-05
-3.11783984038236e-05
-3.37869006026817e-05
-2.97390014257191e-05
-1.32170668471926e-05
-2.64551455029942e-05
-2.15399292062835e-05
-1.96009935821388e-05
-3.6456163235169e-05
-4.33202867514669e-05
-1.23226694225258e-05
-1.80685995258902e-05
-3.0926734562271e-05
-9.67347104214118e-06
-3.11021283825099e-05
-2.11333108165154e-05
-2.52290300073375e-05
-1.55444298305866e-05
-5.05251051361032e-05
-5.31186697432913e-06
-4.46814344510788e-05
-2.32944381456501e-05
-1.88220260639957e-05
-2.34338711397129e-05
-3.32078532901783e-05
2.79936126224371e-07
-3.35765276980032e-05
-4.00122022417901e-05
1.09331803598624e-05
-4.33541317086891e-05
-5.00271034196724e-05
-3.54530457829759e-05
-4.97505730510572e-05
-7.66380799289315e-06
-3.4124376503906e-05
-4.62021047219661e-05
-2.62857358028435e-05
-6.64002918257674e-06
-3.78489007534115e-05
-2.00103515904225e-05
-4.85585337519384e-05
-2.53598624393472e-05
-1.71912701575627e-05
-3.08678430315897e-05
-1.60963784241176e-05
-2.33693602766695e-05
-4.26819605370212e-05
-1.52476326844743e-05
-3.96108339609306e-05
-3.62944067273861e-05
-3.58162027685929e-05
-3.82270298437208e-06
-2.98161279638594e-05
-2.1875439608398e-06
-3.94784285371459e-05
-2.55282632613569e-05
-2.71779577560566e-05
-4.15257926796935e-05
-3.11872927365736e-05
-2.50675189853694e-05
-3.60917060589328e-05
-2.54017589258215e-05
-3.65984337138164e-05
-2.90327164533018e-05
-3.15083036518559e-05
-1.07913543686567e-05
-5.04512018174263e-05
-5.4396244376257e-05
-1.5829101916549e-05
-2.66986704117397e-05
-2.86248704405364e-05
-3.53422095093438e-05
-4.87032125833147e-05
-4.71373165875947e-05
-2.14320270032385e-05
-3.35136622217608e-05
-2.15158140188681e-05
-1.84080670107202e-05
-1.2221959284819e-05
-2.25089846126725e-05
-7.47778551009595e-05
-1.59730328809304e-05
-2.75327743034457e-05
-6.90077870496163e-06
-7.60013165119282e-06
-3.00437281967665e-06
-5.0566312114833e-05
-2.75380758940267e-05
-4.14059805308098e-05
-4.05570990629446e-05
-1.95664003830942e-05
-1.77393008318335e-05
-2.25622164030315e-05
2.12149094838111e-06
-4.32025730340316e-05
-1.27840530859606e-05
-2.83106653912217e-05
-3.54106928366361e-05
-5.36953910911433e-05
-9.65470356939636e-06
-3.08589737043329e-05
-3.56992192949602e-05
-4.02557306435015e-05
-2.74233281152647e-05
-6.62636926038759e-05
-6.59341008020035e-05
-1.5209330151141e-05
-2.91073424300487e-05
-1.44085410061443e-05
-1.2621568355751e-05
-4.3608979900906e-05
-2.16423897662507e-05
-4.39071896516649e-06
-2.48307604935149e-05
-3.20362855829144e-05
-2.61396909073681e-05
-4.26122009054336e-05
-5.45793596886615e-05
-2.30490996828152e-05
-4.80896106128441e-05
-5.18778894343391e-05
-4.18215580892371e-05
6.7064778977127e-06
-1.88795855660605e-05
-4.6168162790761e-05
-2.76402382219166e-05
-2.49921547659012e-05
-2.63057497417889e-05
-3.58410552555952e-05
-5.17571669731755e-05
-2.15649178037481e-05
-4.00411243370028e-05
-4.40861456418999e-05
1.38418581412702e-06
4.07450459225165e-06
-1.92051829848947e-05
-3.47627591761032e-05
-3.06045337400896e-05
-2.62655196431957e-05
-3.20947590444208e-05
-1.25632786070051e-05
-6.10207638626009e-05
-1.22218998553087e-05
-1.75714708464771e-05
-1.10973773856928e-05
-2.72119509496491e-05
-4.25007604451235e-05
-1.50745573444354e-05
-2.17042205380514e-05
-4.04890480061592e-05
-3.23191182370344e-05
-4.01239703845453e-05
-6.38518912021553e-05
-4.24235833613875e-05
-2.38849843823768e-05
-3.5717795781439e-05
-3.9084879340038e-05
-2.04147915171578e-05
5.7580127656258e-06
-1.48935750584257e-05
-7.3670894231425e-06
-1.25060464470814e-05
-4.21169908154808e-05
-2.00210884604576e-05
-1.15535062417306e-05
-1.16834898377332e-05
-3.74440542416457e-05
-3.54327107567551e-05
-3.45796401822864e-05
-4.04749257263794e-05
-1.69086627234072e-05
-1.8004206702188e-05
-4.3408550387395e-05
-3.52609735167412e-05
-3.8583026939949e-05
-4.25143157908129e-05
-5.51368441419569e-05
-4.03556599257534e-05
-1.60740023582234e-05
-2.84582204533124e-06
-4.33814182622437e-05
-3.13569197991328e-05
-5.31810390349075e-06
-3.8293702288491e-06
-2.05568120287104e-05
-2.06186016400284e-05
-3.31646615038216e-05
-2.96557533485821e-06
-4.36342667769286e-05
-4.71079022372288e-05
-3.54918244917909e-05
-1.41155358747447e-05
-2.11632165686007e-05
-3.61014356268627e-05
-2.05349748715382e-05
-2.12529208071156e-05
-2.10709962139017e-05
-1.44204669471049e-05
-2.46424959786998e-05
-2.05048849061827e-05
-2.29269339746763e-05
-6.30352790854118e-05
-8.43297937446928e-06
-6.82710766032568e-06
-1.10782372558919e-05
-2.64224155645115e-05
-4.5551190683284e-05
-1.13369663602054e-05
-4.10924358362878e-05
-3.69902644647099e-05
-1.24199057040677e-05
-1.0643523423487e-05
-2.29829562629482e-05
-3.06651386481572e-05
-2.97242711957164e-05
-2.75288097428463e-06
-2.2254927390117e-05
-2.50315688853192e-05
-1.12495577555506e-05
-7.57562039164151e-06
-4.361908587253e-05
-4.76620192559703e-05
-4.0172403746724e-05
-2.88488035082419e-05
-3.30792724058057e-05
-3.68974951723972e-05
-7.95533183463644e-06
-3.87025575142433e-05
-2.04278518617657e-06
-2.73486109159609e-05
-5.90987184129249e-05
-5.62413521921157e-05
6.98314163022852e-06
-2.61006808575201e-05
-1.30229894096551e-05
-6.36857355720283e-05
-3.40556741608015e-05
-3.44206458934171e-05
-5.08817763003574e-05
-5.72330295835037e-05
-4.05350384219513e-05
-3.29259620419451e-05
-2.70565314296821e-05
-4.53346071786556e-05
-5.14222796942774e-06
-2.94671187793734e-05
-1.19743448354445e-05
-2.89371446779856e-05
-1.60819872050469e-05
-3.28438294383348e-05
-4.48992698376183e-05
-3.71115989074974e-05
-7.7341516887722e-05
-3.79862720984029e-05
-1.42107590516501e-05
-1.90079501476129e-05
-4.83374811133852e-05
-4.55226037330884e-05
-4.80452436963265e-05
-1.06979957914528e-05
-6.98856416899723e-06
8.11967579915587e-06
-5.66640976311144e-05
-1.56340642839641e-05
-4.32431632858613e-05
-2.43777979550079e-05
-3.94865163148515e-05
-4.08142306283692e-05
2.48997509885049e-05
-3.01002839422264e-05
-3.1970372342166e-05
-1.60066632758974e-05
-3.07533665572619e-05
-2.83278578833948e-05
-1.91345875098265e-05
-4.99172835049066e-05
-8.09641159752856e-06
-4.879032538289e-08
-1.69571104763953e-05
-4.29853459190461e-05
-4.19466202063411e-05
-4.52761737277849e-05
-5.25425723758285e-05
-4.96993031394742e-05
-2.06871503796719e-05
-2.3898989588791e-05
-9.21763112504571e-06
-3.67769567969171e-05
-6.92816127452425e-06
-2.01683791767604e-05
-3.25960434581434e-05
-3.36367137127384e-05
-3.13911135504763e-05
-2.88012087979188e-05
-4.62165932227603e-05
-4.84958918253905e-05
-6.22088318753514e-05
-8.98515648323947e-06
-2.92707299660161e-05
-4.62320154861704e-05
-2.29807032474334e-05
-2.24197946670918e-05
-1.53832162642172e-05
1.78770379067717e-05
-3.81840708983938e-05
-9.3520248791855e-06
-3.39394372645913e-05
-4.80578066992674e-06
-5.1298082569404e-05
-9.79948554419258e-06
-1.43713425119601e-05
-3.27119870134077e-05
-3.19995035862168e-05
-6.08080030945361e-05
-3.86647411380836e-05
-2.92901855530978e-05
-2.6369341310896e-05
-2.99332830679323e-05
-2.79357363711231e-05
-4.60097273884761e-05
-7.50644396666769e-06
-4.97150627550234e-05
-3.85397719673947e-05
-5.26467191406024e-05
-3.10667855902469e-05
-2.59920365404179e-05
-5.2184710453721e-05
4.65978829939677e-06
-6.59949785631695e-06
-4.01071459680329e-05
-3.25690031646783e-05
-2.82503511026658e-05
-5.5408938379673e-05
-2.82165735401592e-05
-3.01250872477495e-05
-3.43091342206175e-05
-4.98608728690321e-05
-5.31277015615848e-05
-2.59675111915624e-05
-2.35632824049222e-05
-6.07668999136411e-06
-4.20773493068778e-05
-3.9558796212553e-05
-2.49768528990507e-05
-3.63687898447997e-05
-4.044824931902e-05
-3.30588794773925e-05
-3.60524958286538e-05
-1.20238046777482e-06
-3.95654397265882e-05
-2.090089484222e-05
-2.48840959320251e-05
6.27382027709833e-06
-4.57462377259463e-05
-1.68013481368704e-05
-1.17544071020063e-05
-1.47752964093051e-05
-5.10408242136184e-05
-3.51815719323112e-06
-3.57996195767677e-05
-3.90588021226607e-05
-2.58023859762631e-05
-1.8315132445647e-05
-4.97863150411856e-05
-7.28248564285438e-06
2.22380198695294e-06
-4.49658759137047e-05
-4.06866489935769e-06
-5.7664904024157e-06
6.65417137300604e-06
-4.10171156804537e-05
-1.25250015648792e-05
-6.63927664112541e-05
-5.43862813394214e-05
-3.81750350164975e-05
-9.44319318839202e-06
-3.31264029614192e-05
-5.39480888315903e-05
-2.14879609154866e-05
-1.17781425256365e-05
-3.34268176709778e-05
-1.28131689264216e-05
-6.18442599900889e-06
-2.52836391654319e-05
-2.88781019076708e-05
-4.48884121867395e-05
-2.69805317238402e-05
-3.40503064341006e-05
-2.97814458037558e-05
-3.32966179195689e-05
-3.66858053599019e-05
-1.66702974220108e-05
-2.63155422505345e-05
-2.85765637084429e-05
-2.26147227824523e-05
-8.29193767562847e-06
-3.7603628705316e-05
-4.48251253948367e-05
1.25596733840931e-06
-6.58291986087831e-06
-3.48780672079638e-05
-2.43034580803132e-05
-4.06912382333028e-05
-5.69931721905223e-05
-2.5064933908207e-05
-1.59368200100524e-05
-2.55948610138807e-05
-4.76922632920516e-05
-2.59272949016674e-05
-3.38144784629793e-05
-1.72942618724558e-05
-2.92008716968241e-05
-4.05135469192121e-05
-2.58675951953783e-05
-4.29496032759096e-05
-5.93326239796337e-05
-1.96629779992787e-05
-1.84241988292211e-05
-4.83043064252145e-05
-1.53878017608858e-05
-4.3764307487176e-05
-6.58399774275844e-05
-9.09074450514719e-06
-2.14188028977915e-05
-2.11204037492808e-05
-5.16370100533842e-05
-2.11175543709542e-05
-1.59945154076988e-05
-1.72620074816378e-05
2.63021881992343e-06
-3.62667251378276e-05
-1.58352655894955e-05
-1.05231508852016e-05
-4.24047525183505e-05
-2.65138248614384e-05
-5.58928221744078e-05
-3.68870146246577e-05
-2.69807402600706e-05
-5.92426921852913e-05
-1.52835676709223e-05
-4.3337905743798e-05
-1.15497454351438e-05
-2.33091080881736e-05
-4.99916929534181e-05
-3.07442779698838e-05
-3.72553468399763e-05
-4.23652382650917e-05
-3.55928041935029e-05
-4.9209794104253e-05
-2.43781968514425e-05
-2.28269945024857e-05
-2.55335438757704e-05
-1.56537830737336e-05
-8.6981294189065e-06
-2.66218922647761e-05
-7.70877912066265e-06
-3.18758003568442e-05
-5.12519641895047e-06
-3.43213102231491e-05
-2.55000098177387e-05
-3.76402459719911e-05
-1.4682443976876e-05
-4.24087695943539e-05
-3.1249799713714e-05
-3.87394299078349e-05
-1.62813841632658e-05
-2.05373791554284e-05
-1.65874244169471e-05
-3.81737746576414e-05
-5.85731711052443e-05
-2.18956841461477e-05
-2.1425782957628e-05
-1.42024399022188e-05
-4.39642474368135e-05
-3.65490447743196e-05
-2.35153028029958e-05
-1.34852303378393e-06
-7.9970217540675e-06
-3.32900884123838e-05
-5.44680549505731e-05
-1.0676378196821e-05
-3.85424337214989e-05
-3.16043040109631e-05
-2.44317928443752e-05
-3.72620501721305e-05
-4.7066763036392e-05
-3.96870181472798e-05
-2.74842880237131e-05
-5.90204347390832e-05
-3.83154884051866e-05
-3.21776533049932e-05
-6.15031044266899e-05
-3.25003665452868e-05
-8.80329094312823e-06
-1.42967471738328e-05
-2.72786363287045e-05
-3.74778647841138e-05
-1.45678308428472e-05
-2.67300217634613e-05
-2.13170892111441e-05
-3.71618222018471e-05
-3.12383373553003e-05
-4.46738869286084e-05
-1.43475971819199e-05
-2.63177417056099e-05
-5.0272356124016e-05
-2.92325926052009e-06
-1.07762290579353e-05
-3.88576541263212e-06
-2.6219518197997e-05
-3.91488040473789e-05
-2.60536991181315e-05
-3.03396739074916e-05
-1.27655444860868e-05
7.84532761454276e-06
-1.42880139240282e-05
5.3958223331255e-07
-3.36057096888158e-05
-7.17399322977718e-06
-4.10898761240544e-05
1.89235348102522e-06
-1.16429723996083e-05
-4.50692239780758e-05
-3.54423681631357e-05
-2.49299910399693e-05
-3.58985125913101e-05
-3.17312924137114e-05
-3.94532147967607e-05
-2.2348205291295e-06
-9.48153758989464e-06
-1.82248149776205e-05
-4.02114539945172e-05
-2.06365352978999e-05
4.15639396941499e-06
-2.11317617799802e-05
-4.83569673991387e-05
-4.11254226118021e-05
-3.53007515789426e-05
-7.26118814496239e-05
-4.89835295722652e-05
-1.97894454809798e-05
-2.13684161588253e-05
-2.88832783843737e-05
-7.47894114708806e-06
-7.07235312019892e-06
-1.90936811673049e-05
-2.4844417670385e-05
-1.05506071193957e-05
-6.33973603382603e-05
-3.07521429857321e-05
-3.06670789221648e-05
-1.13458539581538e-05
-2.7410470619445e-05
-2.75440083014724e-05
-5.52490515116504e-05
-5.40721602845805e-05
-5.41655384991878e-06
-3.14897123393578e-05
-4.21541426345024e-05
-2.63493484811069e-05
-2.44146067111346e-05
-4.61736408023936e-05
-5.87275794816348e-06
-4.93800434613579e-05
-3.08351506923157e-05
-1.20338475927285e-05
-6.68329041798075e-05
-4.02191563931749e-05
-5.52212385328572e-05
-1.51668514870913e-05
2.39133499440215e-06
-3.06870727170438e-05
-2.81741137405096e-05
-1.80395087476534e-05
-2.61273426690594e-05
-2.14768615788301e-05
-3.62379890287614e-05
-4.27669630330106e-05
-4.81476031443047e-05
-1.63252082312902e-05
-9.09935429441982e-06
-8.98348311303755e-06
-1.3003409241625e-05
-5.18983333783699e-05
-4.51641616434645e-05
-3.94520239449961e-05
-4.80506276384948e-05
-3.54706449807606e-05
-1.04362543595758e-05
-3.71398263612833e-05
-2.00494147180113e-05
-2.79463535477764e-05
-2.01184531386541e-05
-2.74368388248128e-05
-3.58271172137759e-05
-3.36935638170276e-05
-3.52395142831855e-05
-1.44487977125893e-05
-1.36725040505795e-05
-2.60817630226586e-05
-1.44722894452795e-05
-2.51145222963167e-05
-3.87749903804575e-05
-3.26512747626118e-05
-1.15551793797602e-05
-1.81925334066389e-05
-2.89595015134131e-05
-2.16852161776413e-05
-3.02704158760198e-05
-1.26609019275699e-05
-6.54640442028184e-05
-6.31142317285278e-05
-1.15829608486291e-05
-4.52055157777839e-05
-2.84876780887812e-05
-4.12634948442769e-05
-5.81020370888353e-05
-1.53459740964629e-05
-1.1909209819123e-05
-3.98071220495349e-05
-2.02551099831245e-05
-6.05624445061604e-05
-3.37112188419443e-05
-5.36096875022516e-06
6.3690321628762e-06
-3.76858899952207e-05
4.63758204234691e-06
-2.66232647600819e-05
-4.24453858565067e-06
-2.09296030432885e-05
-1.40550786655476e-05
-2.68636526576576e-05
-2.89729476536589e-05
-2.30676352495212e-05
-5.66324996858387e-05
-1.42440055481796e-05
-3.74315952844708e-05
-1.52156717355345e-05
-5.0698926418493e-05
-6.46156624656169e-05
-6.04117435351152e-06
-5.26622851821476e-05
-5.83694398169584e-05
-1.21448610013692e-05
-4.42038519763024e-05
-3.0466251440035e-05
-3.62937975085981e-05
-3.92217823028645e-05
-5.50448617559548e-05
-2.7289937139707e-05
1.8402300529035e-06
-2.57008228744864e-05
-8.2256170560795e-06
-1.62604267570036e-05
-2.89210043286635e-05
-2.98600167459033e-05
-3.71610756981046e-05
-2.11840104029772e-05
-1.66191782021313e-05
-5.91229723669736e-05
-2.81006544192062e-05
-3.60822704356671e-05
-4.60913664463356e-05
-6.20478841744664e-06
-3.38790755498014e-05
-3.13849724113094e-05
-1.86896198879473e-05
-2.53559882854496e-05
-6.00580100516973e-05
-3.67303522201625e-05
-6.01660903365622e-05
-2.98513000393378e-05
-3.05121673553425e-05
-7.2785781445293e-06
-1.63958721988789e-05
-1.76002218368565e-05
-2.79794735708608e-05
-2.01503320553169e-05
1.11958434880296e-06
-1.39421656183294e-05
-3.07831394807399e-05
-2.66161911661796e-05
-3.27078626718679e-05
-1.67388636774475e-05
-2.87824290945538e-05
-5.0199498658956e-05
-2.85954096870624e-05
-4.28319632573836e-05
-5.53437138040847e-05
-5.22182992753349e-05
-4.14509762736312e-05
-4.23277284651408e-05
-2.36785785993328e-05
-6.07213468062898e-05
-8.50240691021998e-06
-1.20946901562146e-05
-9.16386151783417e-06
-3.7103910902189e-05
-6.11907328464334e-05
-5.55390062500334e-06
-2.14805699599817e-05
5.18550810855087e-06
-5.85034556235062e-05
-2.45290969708838e-05
-1.97550767140237e-05
-3.21121108279922e-05
-8.56931582493175e-06
-4.47615402263039e-05
-3.29131548665456e-05
-1.83672368600022e-05
-3.78989154369891e-05
-2.52463136658673e-05
-4.12064553174749e-05
-3.83950228678773e-05
-4.82865368957928e-05
-2.31953337870159e-05
-2.48064676613393e-05
-4.14687472548665e-05
-3.25763951566339e-05
-3.55753610656823e-05
-3.27504022244849e-05
-5.10700118534289e-06
-3.55895319938542e-05
-5.28719784753458e-05
-3.29851976477956e-05
-3.61237951852374e-06
-3.79501339356675e-05
-2.11970036473933e-05
-3.72386596900279e-05
-5.52467006744958e-05
-1.69398410294616e-05
-3.53961949279429e-05
-3.16312586909218e-05
-3.82976270400561e-05
-1.01548891646583e-05
-2.04774284880254e-05
-3.66438967060813e-05
-3.56210076041465e-05
6.70795644960723e-06
-1.63311951059781e-05
-3.24557581100578e-06
-5.72503429230358e-05
-1.45086431761834e-05
-4.28678002213484e-05
-3.72188540744985e-05
-1.59654214366803e-05
-4.53035915556737e-05
-2.40281416265666e-05
-3.32690357762016e-05
-3.07793595558056e-05
-3.81399229782472e-05
-2.76719984383364e-05
-1.86596137745414e-05
-7.618074596865e-06
-2.82995566977272e-05
-3.26811913419773e-05
-2.02738623320181e-05
-5.41734651409254e-05
-1.77209339103465e-05
1.20952708964318e-05
1.95759691737396e-05
-5.77773946086582e-05
1.05118187977093e-05
-5.61634837661539e-05
-5.21219593464712e-05
-9.63474088180592e-06
-3.25830424324951e-05
-6.45753127685922e-05
-3.7682852049968e-05
-2.52349534426126e-05
-2.95226991303592e-05
-3.5799923692641e-05
-2.11707392540451e-05
-1.70455773069031e-05
-4.20640950975319e-05
-3.09121493950934e-05
-4.6088606140953e-05
-8.43446864782684e-07
-3.59773183729574e-05
-3.72813364927501e-05
-1.2758251555883e-06
-5.66317335283466e-05
-1.89151889149229e-05
-4.31486929891608e-05
-1.94990588986084e-05
-4.42192674128825e-05
-5.46219721033271e-05
-2.49574973785982e-05
-2.59810549689917e-05
-2.58353042833025e-05
-5.3958257953535e-05
-4.74597180432486e-05
-4.44187135935219e-05
-4.5881164113592e-05
-1.63615869162793e-05
-1.78036213218218e-05
-1.69409992214051e-05
-4.84615541441669e-05
-3.75958433208527e-05
-9.89392862975997e-06
3.72821251241801e-06
-1.70762859949437e-05
-4.47952302150053e-05
-2.51596336221879e-05
-4.87560475428121e-05
-4.80295434382878e-05
-5.58858663978327e-05
-2.50587209035189e-05
-5.38418255820387e-05
-6.26598333573764e-05
-4.45432393039094e-05
-4.4797167024988e-05
-2.5717811154224e-05
-2.56656042490099e-05
-3.41928893974093e-05
-1.54634999036813e-05
-3.57122635349912e-05
-5.32389911085054e-05
-2.01226529688264e-05
-4.28771297802222e-05
-4.49397090899037e-05
-3.50172643313633e-05
-4.10454693381949e-05
-4.35486383228108e-05
-2.97435312942449e-05
-2.41840184282648e-05
-3.40813469214484e-05
-2.03529017835018e-05
-4.18284755562087e-05
-4.75042620753202e-05
-2.5286751742302e-05
-2.68753725597646e-05
-4.1524068413891e-05
-3.39263599555671e-05
-5.56850868136087e-06
-3.02805387693839e-05
-1.4983236569178e-05
-1.63014909859355e-05
-2.66930153789636e-05
-4.10955002702423e-05
2.95270773862013e-06
-8.9517187016346e-06
2.9243205068012e-06
-3.12589414529832e-05
-4.39795037523579e-05
-4.78085567480051e-05
-1.38646829842372e-05
-5.10076425500377e-05
-3.70126703305348e-05
-1.61294944546392e-05
-1.74451965852155e-05
-2.75231258359503e-05
-3.10240137014432e-05
-3.48412493670799e-05
-4.30098028041742e-05
-4.95694087651926e-05
9.82237368447413e-07
-2.2985371171184e-05
-4.07090635673814e-05
-1.86929019269314e-05
-2.30545068491872e-05
-2.78675729811527e-05
-6.16827319758609e-05
-1.37167772668273e-05
-4.95841435255106e-05
-3.01516030054873e-05
-9.67622015818049e-06
-1.70399478614488e-05
-4.36015117751826e-05
-4.68076028961979e-05
-9.70089592163912e-06
-4.48144667489572e-05
-1.74519717782929e-05
-4.67587735692631e-05
-3.50194907623343e-05
-4.08572900008321e-05
-3.33912608352487e-05
-4.78896328894491e-05
-1.76366091130457e-05
-2.23814949846965e-05
-3.3942459002244e-05
-5.18622644728237e-05
-3.44757481965554e-05
-3.65825050150983e-05
-8.2928102481633e-06
-2.89904231922431e-05
-6.17130343954365e-05
-2.30778259950933e-06
-4.75804507366355e-05
-8.31430447551867e-06
-4.46497619993948e-05
-5.749549092681e-05
-3.64651650056929e-05
-2.56041228562035e-05
-4.30562549375124e-05
-2.06066450820727e-05
-1.75628119199192e-05
-4.19235164428446e-05
-3.21701836747201e-05
-1.83673382641683e-05
-2.5830105332862e-05
-3.61499003118404e-05
-4.42676339513934e-05
-1.95458354967089e-05
-5.70873263026858e-05
-2.3256544916659e-05
-3.8174925670595e-05
-2.28066459432396e-05
-2.91056582200636e-05
-4.11126635463913e-05
-2.41529969968342e-05
-3.58460727843187e-05
-2.40561190460593e-05
-2.95569753094576e-05
-3.19540087199723e-05
-1.22060660087595e-05
-3.60267290150377e-05
-2.0337096422431e-06
-1.94661925746139e-05
-1.26828081330847e-05
-1.57509477157236e-05
-3.33909538227117e-05
-3.63858131577704e-05
-2.93490529431949e-05
-3.50268126075188e-05
-4.10270083399353e-05
-2.23582645530407e-05
-3.6803571399082e-05
-6.82724101321348e-05
-2.35200651286482e-05
-4.11290879880773e-05
-4.54334978951281e-05
-2.43242090610861e-05
8.59543049526711e-06
-1.89833513088376e-05
-3.48966876514974e-05
-2.86949140046483e-05
-2.47268358464252e-05
-1.65200384510313e-05
-2.95725755018158e-05
-7.2692823575739e-05
5.37104807229109e-06
-2.71513708552717e-05
-1.39387072980666e-05
-1.20666873496413e-05
-1.3409872574273e-05
-3.90016358811334e-05
-4.9519842785692e-05
-2.70296158741587e-05
-4.78466899563575e-05
-5.26286938201167e-05
-3.03184009941379e-05
-3.47210261202044e-05
-2.38603220312129e-05
-3.80871944648671e-05
-2.69961727535694e-05
-4.19217881005296e-05
-4.07869309116173e-05
-6.36602552485172e-05
-2.53087177070554e-05
-5.58376053199599e-05
3.05048874037282e-07
-4.53156252841615e-05
-3.1283452568e-05
-3.54081801959038e-05
-3.14515372664182e-05
-1.35695927835517e-05
-5.02139834642116e-05
-4.38599949579862e-06
-2.70748357405935e-05
-5.93819179369284e-05
-4.41186738949302e-05
-2.86615416047274e-05
-4.02847102680029e-05
-3.49082183837486e-05
-4.45442273285963e-05
-1.6102131983483e-05
-1.78748907955811e-05
-2.54899689802606e-05
-2.05376590097764e-05
-4.69198012054076e-05
-3.59051317939177e-05
-8.50484166631603e-06
-2.54565704580644e-05
-1.11475874629545e-05
6.71723239260147e-06
-4.76676428271748e-05
-3.74211122898998e-05
-4.39244219639765e-05
-2.88205745481355e-05
-1.17587829725676e-05
-3.21195629370771e-05
-6.4395424767106e-05
-1.2106735689513e-05
-3.79638892157684e-05
-4.25183417525396e-05
-5.1098151422251e-05
-4.84420420163529e-06
-2.38541381158159e-05
-1.64435072561367e-05
-2.81159369837181e-05
-1.03764981768057e-05
-3.24685679764894e-05
-1.64593895580677e-07
1.31850291701459e-06
-2.89837658406909e-05
-2.43161795010747e-05
-3.2901585820455e-05
-3.64582929190485e-05
-4.54155133106892e-05
-3.19595934968831e-05
1.68327969954496e-05
-2.33367606789371e-05
-2.18766595403907e-05
-6.74102534989371e-05
-1.17808810857147e-05
-2.64629305845268e-05
-3.4865570794096e-05
-2.97155605443624e-05
-1.84956141029162e-05
-1.37812535330773e-05
-6.16990946784576e-06
-3.85814450365744e-05
-2.16821205053759e-05
-3.60393989403994e-05
-1.47990563519512e-05
-3.37826516765173e-05
-7.88424336833373e-05
-4.13186959831153e-05
-1.02277759194191e-05
-4.39748738960019e-05
-1.15929729768141e-05
-4.61316938519959e-05
-4.81086562170943e-05
-1.29234684233603e-05
-3.97185339483124e-05
-4.8725814225339e-05
-2.00611075158959e-05
5.68110126880785e-08
-1.96446698657684e-05
-1.89099784454447e-05
-3.9219528572761e-05
-4.23650389493764e-05
-4.68082935403046e-05
-4.03700503606553e-05
-2.50903226241746e-05
-3.03997179057833e-07
-4.32658564818597e-05
-1.69837612031505e-05
-1.74966398129483e-05
-1.3581711387027e-05
-4.76252277274412e-05
-2.00828054008664e-05
-2.15304239378418e-05
-2.63648585243782e-05
-2.22645763643362e-05
-4.62969630843286e-05
-1.10401153549971e-05
-1.85981901184648e-05
-5.07199294514217e-05
-3.78891315747571e-05
-5.31774121440583e-05
-2.87461910462217e-05
-2.40716797836946e-05
-1.28808391508961e-05
-3.11017888075068e-05
-2.34063865059998e-05
-2.95440032896091e-05
-2.49945246434596e-05
-5.91118636831933e-06
-1.23749460638885e-05
2.57107396461596e-05
-5.52916138859426e-05
-3.8979017451976e-05
-3.77278306094963e-05
-1.79561778346244e-05
-5.95263312954822e-05
-3.1781096752028e-05
-3.88464655423969e-05
-2.75894551050712e-05
-3.78824009308063e-05
-1.22019329749817e-05
-2.08011421286588e-05
-2.15408449379265e-05
-4.19403024374208e-05
-1.38780814076923e-05
-3.92654646021928e-05
-4.58972590147582e-05
-2.47465587885755e-05
-2.74268968287232e-05
-5.52183153382362e-05
-2.58576075967724e-05
-5.005336376436e-05
-3.08029460137988e-05
-6.07132459662327e-06
-1.85042972622108e-05
-2.45013200117642e-05
-2.26406612853116e-05
-3.26780611534665e-05
-1.68124245350055e-05
-1.84784588421189e-05
-2.11315364109663e-05
-2.23287061222052e-05
-2.48523078644508e-05
2.68068311198964e-06
-1.25521781261209e-05
-3.86696466411148e-05
-4.03736456010878e-05
-1.57535750637935e-05
-3.63758988034155e-05
-5.5434190265729e-05
-4.16251697475602e-05
-2.65688592347578e-05
-2.28113624128801e-05
-4.29113951511631e-05
-1.72223836921625e-05
-1.66886625487133e-05
4.28951417237441e-06
-2.28558034798581e-05
-4.6560246910163e-05
-4.64937563108984e-05
-3.97224856709755e-05
-3.80910496921063e-05
-4.12406215222011e-05
-2.15974694562322e-05
-5.24575667155732e-05
-1.18834361195928e-05
-4.40767053438401e-06
-3.62538588387513e-05
-4.19387898176357e-05
-3.69597255832994e-05
-2.83182964136084e-05
-2.36156131851658e-05
7.99137716448923e-06
-2.00439672438514e-05
-2.53167223391738e-05
-1.76378713334926e-05
-2.99010898461054e-05
-1.13053943768852e-05
-2.49757921592605e-05
-2.31960424682392e-05
1.54673365058247e-05
-3.26608314728952e-05
-4.23782027564401e-05
-1.95648710626796e-05
-4.64900288069566e-05
-1.6900019997407e-05
-1.68538756328332e-05
-5.46465310643177e-05
-4.23530995403571e-05
-3.38103919097842e-05
-7.19671949484494e-06
-1.67502950684792e-05
-2.33020714933745e-05
-3.33717204555724e-05
2.47690969306681e-05
-4.69954712360673e-05
-1.44508730624918e-05
-3.34656945674508e-05
1.77754761295291e-06
-8.79634857146049e-06
-2.5199254047189e-05
-9.41023816227576e-06
-1.20081080341121e-05
-4.97386811131547e-05
-1.76560871336451e-05
-3.23921657414369e-05
-1.13423180809662e-05
-3.34083220453249e-05
-5.16391007103421e-05
-3.44822491207149e-06
-4.01129967625311e-05
-1.2930946530806e-05
-2.3737898501746e-05
-5.41387712090755e-05
-2.18565199964188e-05
-2.09986549314917e-05
-1.73532938989911e-05
-3.43883739048346e-05
-1.45385426511725e-05
-2.91215423959322e-05
-1.19789930275391e-05
-3.88295692341824e-05
-1.29286389820472e-05
-3.34450117829841e-05
-3.29615386338907e-05
-3.47400024629365e-05
-7.62391227858831e-05
-1.1431677191614e-05
-1.7919849945926e-05
-2.99590832217764e-05
-3.4509560671948e-05
-3.8616898185158e-05
-3.41744957668735e-05
-3.05891707184204e-05
-3.75503285421667e-05
-3.096315437721e-05
-2.45264445356758e-05
-1.9252948090894e-05
-4.03549547884905e-05
-3.6684549863166e-05
-3.48668131870286e-05
-3.81341507868354e-05
-3.05897519441733e-05
-1.43624298016176e-05
-3.83353014745443e-05
-6.78972441923036e-05
-3.2403162928966e-05
-3.03274533663012e-05
-1.6783517862656e-05
-1.95632818289778e-05
1.02280329061944e-05
-2.54841607028009e-05
-3.46762466594491e-05
-4.35394758404658e-05
-3.70402304523435e-06
-1.58379674666542e-05
-2.73307250300246e-05
1.43032862838247e-05
-2.02926173912294e-05
-1.4269958635625e-05
-2.25916674408883e-05
-4.78109767078618e-05
-5.27305609989472e-05
-4.85138613654612e-05
-3.01074853657919e-05
-1.221973470744e-05
-2.68562026001817e-05
-1.87675594753184e-05
-1.03876955420458e-05
-5.45892701736148e-05
-1.26926771322343e-05
-3.01786721768408e-05
-3.60944576594957e-05
-2.44619508265275e-05
-4.30643643600421e-05
-5.5802685124257e-05
-4.09449521781892e-05
-1.46719720392612e-05
-5.264813122095e-05
-2.23470336532378e-05
-3.39363718440305e-05
-4.63505912694057e-05
1.95399069357186e-05
-4.36409881558991e-05
-3.86433303813127e-05
-1.28486199271199e-05
-1.22118937580546e-05
-3.47528013979264e-05
-3.59219563406907e-05
-2.40818493166291e-05
-2.78144543458698e-05
-5.32996113715091e-05
-6.80945621024328e-05
-2.97419282479503e-05
-1.16994743968749e-05
-4.11237104817948e-05
-2.45291305357914e-05
-2.88995081318736e-05
-3.77657424672218e-06
4.90562165119429e-06
-3.27566061301804e-05
-4.24471155479438e-05
-3.3297481085984e-05
-4.87165788815415e-05
-1.61785404596636e-05
-2.79026857239021e-05
-4.93063644943248e-05
-1.97855250653437e-05
-1.20239751823691e-05
1.2869063409237e-05
-4.66006349213409e-05
-3.69203642773128e-05
-1.19787870054526e-05
-3.57369936742099e-05
-5.57566081372368e-05
-3.42315057824979e-05
-2.67480160050132e-05
-3.53364475485133e-05
-3.094759140679e-06
-3.25321480930622e-05
-3.32237413304917e-05
-4.67834690551684e-05
-2.79531028626288e-05
-4.97301817978036e-05
-3.5697150392486e-05
-2.45749344691827e-05
-1.45390295400445e-05
-2.4912928296583e-05
-5.34723171965309e-05
-6.36538498227503e-05
4.26101516936661e-06
-3.11304359904707e-05
-3.69937921402524e-05
-3.89068238554418e-05
-4.37622414258027e-05
1.27140607303206e-05
-4.10760510096153e-05
-7.26540199666543e-06
-4.54514562798382e-05
2.28409314283274e-06
2.38382095327061e-06
-4.20230451094172e-05
-1.16014440227674e-05
-3.5897493885733e-05
-1.67062519512626e-05
-1.62971899855862e-05
-5.04446868233756e-05
1.20274035683196e-05
-5.01712338648834e-05
-3.757357112287e-05
-3.9301230940914e-05
-1.45259642614816e-05
4.47509598937573e-07
-1.80623748506306e-05
1.44755860970915e-05
-1.30301761855504e-05
-4.06774653081844e-05
-3.1604809834313e-05
-4.61192003787998e-05
-3.41506563619978e-05
-1.31583978788826e-05
-3.24372992156642e-05
-3.76162970431721e-05
-4.64887270082674e-05
-3.58235017587188e-05
7.79404560102487e-06
-8.07679433817818e-06
-1.82404829858461e-05
-3.98584749033207e-05
-1.30545518766787e-05
-3.59869173827019e-06
-1.84041682651131e-05
-5.34936063500409e-05
-1.6147541121966e-05
-2.05632990773457e-05
-3.1121509679249e-05
-1.98509311054698e-05
-4.10812450654104e-05
-1.96659599410872e-05
-2.37736255751527e-05
-1.76722370307237e-05
-3.453587458341e-05
-4.58186749626869e-05
-1.26028523726769e-05
-5.06992115868856e-05
-2.97382034601932e-05
-3.16141683979947e-05
-1.69453340606946e-05
-4.37483090534715e-05
-5.41089729965276e-05
-5.55776258791137e-05
-2.69139858473985e-05
-1.77226633659071e-05
-2.66181426946674e-05
-2.62785616680516e-05
-6.90347685203874e-05
-1.66023622674398e-06
-2.0742955864775e-05
-2.18947546037496e-05
-4.11592421175731e-05
-4.75878031535047e-05
-1.7103023635973e-05
-4.83010780010436e-06
6.87187047881351e-06
-1.2784945025115e-05
-3.36258484031517e-05
-6.33729448220509e-06
-1.49032297973461e-05
-4.49780364224865e-05
-2.27329896582075e-05
-3.84177980630804e-05
-4.56999345609892e-05
-5.6203165515419e-05
-3.2172866832487e-06
-3.60827187310241e-05
-2.64923201625969e-05
-3.09905256074317e-05
-1.70836673827915e-05
-2.71195753357899e-05
-3.93592897922374e-05
-2.98301370154014e-05
-4.86404285414107e-05
-1.70349425402035e-05
-2.88657883046728e-05
3.26499698497573e-06
-3.35013893909579e-05
-2.32205617795247e-05
-1.66440599178356e-05
-7.09310389204019e-05
-2.75808587200397e-05
-5.68926926879268e-05
-3.45800072291457e-05
-2.5128284062004e-05
-2.95912839482278e-05
-3.97466971480178e-05
-1.39695854160284e-05
-2.35108844997459e-05
-2.78459155231999e-05
-1.8953863396442e-05
-3.4136213863322e-05
-1.86203025246884e-05
-9.85011409111883e-06
-3.84691841825559e-05
-2.15636786692177e-06
-2.37451439326469e-05
-1.93065546630106e-05
-3.69865624997528e-05
-2.85118867729397e-05
-5.13458977948753e-06
2.40005847358029e-06
-7.75124076605261e-06
-7.77297136306692e-05
-2.33784327437923e-05
-4.20610155012929e-05
-3.99760088637149e-05
-2.98141696204182e-05
-2.71137521700338e-05
-2.31049871249666e-05
2.67730522477856e-06
-2.3035817446495e-06
-7.37448449315797e-06
-2.24915475265167e-06
-3.01764945649873e-05
-2.46625558686163e-05
-2.80060118542677e-05
-6.57613292058064e-05
-5.18216090796132e-05
-2.55097109106829e-05
-9.25473345115408e-06
-2.43616373974864e-05
5.15748857357175e-06
-4.56314129302597e-05
-4.45167201047912e-05
-1.7011419037297e-05
-5.39396427945376e-05
-3.16450807209289e-05
-4.21873573540774e-05
-3.03537204304297e-05
4.9749835233805e-07
-1.96129396428607e-05
-3.98978528812483e-05
-2.25667758396494e-05
-4.32891049778073e-05
2.42378523798829e-06
-3.44679919972325e-05
-3.29157376844004e-05
6.44347384016e-06
-5.97692462335378e-05
-3.57816927617557e-05
-2.297766268182e-05
-4.11168243523449e-05
-5.04047663120175e-05
9.85189729429788e-06
-4.1628234718003e-05
-8.68896969868822e-08
-3.34803979202758e-05
-1.29608011890424e-05
-3.54447040447061e-05
-4.69710495760358e-05
9.09382989403707e-06
-2.34500033762984e-05
-3.92049828993329e-05
-3.02092778460665e-05
-3.75979910537729e-05
-2.10421469205884e-05
-2.58590311099883e-06
-2.53037804314641e-05
-5.42278100700513e-05
-9.19020375943001e-06
-1.6769307838468e-05
-3.12227478942912e-05
-4.02893244409114e-05
-3.92867758153124e-06
-2.46472372659061e-05
-2.6989644899392e-05
-3.05980879198504e-06
-4.02255425117715e-05
-1.43713179252889e-05
-3.12965576448684e-05
-4.79464682931754e-05
-2.43855607283557e-05
-5.69181525432255e-05
-2.37630042145049e-05
9.09791906387994e-06
-1.99003980607393e-05
-3.04270703481851e-05
-3.57308941078639e-05
-1.02081542974369e-05
-2.59581978497779e-05
-4.70669793746503e-05
-2.26224697201012e-05
-1.37493870971605e-05
-1.66832844789509e-05
-2.86402166028246e-05
-1.31614525713213e-06
-2.21441298916831e-05
-2.56247760464621e-05
-3.79245477097431e-05
-2.0610033921808e-05
-6.26184030137102e-06
-3.40821834235902e-05
-5.62318462133683e-05
-3.49219258132559e-05
-1.50974471097266e-05
-5.82288501174059e-05
-9.39215228122141e-06
-1.96073061766224e-05
-3.27583377637087e-05
4.08188068344881e-06
-1.2292298569077e-05
-6.23955334905396e-05
-4.78879215418817e-05
-4.46963637424056e-05
-2.71897397368224e-05
-2.09720426121224e-05
-3.55766472904841e-05
-5.41129918210923e-05
-4.47679523601169e-05
-6.97513013762592e-05
-3.56298822759825e-05
-3.12892718029845e-05
-5.58128701311189e-06
-3.84161851179992e-05
-2.84502890036816e-05
-2.35340347313643e-05
-2.73231911262716e-05
-4.37202084286955e-05
-3.19968477042195e-05
-5.33945555373491e-05
-3.72403398748994e-05
-3.03061451886647e-05
-5.06763878795172e-05
-4.90297680595608e-07
-7.96916535124785e-05
-6.16650690936912e-06
-2.35987043581296e-05
-2.77907381783142e-05
-5.40490048921885e-06
-1.78754089033768e-05
-3.39212573787999e-05
-3.01718767288004e-05
-4.41725683738905e-05
-1.31066649962317e-05
-2.15243808752746e-05
-2.77909881874769e-05
1.1094999712075e-06
-2.71213983630806e-05
-2.93264689848418e-05
-4.24584588180635e-05
-2.12742161920206e-05
-4.21683486169615e-05
-4.2147440694404e-05
1.85354448052859e-06
8.09387702145428e-06
-4.21731361948349e-05
-3.56004404890423e-05
-3.18957862994043e-06
-3.72451112574115e-06
-2.1224392179546e-05
-3.13765507849537e-05
-3.91789257987886e-05
-2.2500519756016e-05
-1.25448907789266e-05
-3.56145152312316e-05
-3.82678728421965e-05
-3.6318581586784e-05
-1.4967358498035e-05
-4.84550316689044e-05
-4.94550004181578e-05
-1.42205597260273e-06
-1.84876197456e-05
-2.28006200011637e-05
-4.52310689358155e-05
-2.68967481583364e-05
-4.27939886148412e-05
-2.15492599136419e-05
-4.75972538716921e-05
-1.88918701056143e-05
-6.59040688092954e-06
-2.04678455972499e-05
-2.85571112014211e-05
-2.85586218398803e-05
-2.42255077691815e-05
-4.57522735303475e-05
-3.92005011896598e-05
-2.57747614683416e-05
-2.59043669722128e-05
-2.31909447274815e-05
-1.7016772672247e-05
-2.52886616964875e-05
-4.17272322916307e-05
-5.55657909798126e-05
-2.27614563979393e-05
-3.49794809075491e-05
-4.30535621709344e-05
-7.72538792897742e-06
-2.88123148942758e-05
-5.11720189674371e-05
-3.35481085809713e-05
-3.77993553328088e-05
-6.0144884042843e-05
-2.74056779555277e-05
-3.0846602763897e-05
-2.78989931783353e-05
-2.41773697594738e-05
-3.61011927811381e-05
-4.37352728526609e-05
-1.46685402949707e-05
-2.96691339795802e-05
-2.49150676422403e-05
-2.15046877077608e-05
-1.97824539854301e-05
-3.48168447011101e-05
-1.98621042233764e-05
-2.71291905740861e-05
-1.46077916459483e-05
-4.59568079660443e-05
-2.08209442709462e-06
-6.37659722175097e-05
-4.37862087190152e-05
-5.01823501377011e-05
-4.98205586277818e-05
-2.66078929142692e-05
-2.76355518535342e-05
-4.12109391885411e-05
-2.39188472045219e-05
-2.68644007197646e-05
-2.87697043326512e-05
-3.697188753928e-05
-3.82355012541369e-05
-2.05362156983368e-05
-2.31987076042887e-05
-3.2929029024744e-05
-4.05813946807696e-06
-1.29138849247455e-05
-5.5336404098828e-05
-1.70097418645591e-05
-2.47256123515071e-05
-2.85411026632526e-05
-3.49430968075771e-05
-7.2170973806425e-06
-3.44985900988931e-05
-2.27771299514215e-05
-4.72665215425134e-05
-2.20260525403525e-05
-2.28131680338063e-05
-6.58420027718403e-07
-4.06337771533568e-05
-2.56528256707291e-05
-2.71632420449387e-05
-7.35013097085608e-05
-2.58371446991604e-05
-3.49856867701384e-05
-6.64514933989594e-05
-3.5626652158282e-05
-1.16103493059921e-05
-2.62215899767505e-05
-5.49659029435793e-05
-3.37114287701298e-05
-2.90180327097525e-05
-2.5312259453086e-05
-4.86704883682649e-05
-6.04193901758322e-06
-5.25092799747446e-05
-3.74319534081537e-06
-4.9992031537222e-05
-1.32871603632553e-05
-4.14518046284278e-05
-3.55513371420864e-05
-1.94228011118373e-05
-2.36677995077262e-05
-4.25280436605128e-05
-3.05962315027098e-05
-3.90413070020328e-05
-1.60424547668424e-05
-1.02727437199155e-05
-3.68585824395405e-05
1.01867343998457e-06
-2.99376111351849e-05
-2.57995853576088e-05
-3.78101983715015e-05
-3.44722312737681e-05
-3.59061531088878e-05
-1.28468237052445e-05
-2.35276351453512e-05
-2.79304664481924e-05
-3.69234523873787e-05
-3.19508103016197e-05
-1.37342136786428e-05
-4.46303966474319e-05
-2.4027530460071e-05
-1.81377309291878e-05
-2.54077309515891e-05
-5.04589408736081e-06
-1.11479102516594e-05
-8.67050300392417e-06
3.13588363646536e-06
-4.07456727409172e-05
-5.56019093142568e-05
-1.20264951443271e-05
-1.36833668389171e-05
-5.17086726537898e-05
-2.86254252351867e-05
4.22763221753576e-06
-4.40210619930942e-05
-4.05385742626866e-06
-1.24407977197069e-05
-1.02615143425376e-05
-4.20409841659565e-05
4.70604841550678e-06
-1.80135705753267e-05
-3.80130913813164e-05
-3.40429853135553e-05
-3.8143304968926e-05
-2.63768870908463e-06
-3.49230798475225e-05
-2.65335687823774e-05
-9.42826874028423e-06
-1.66209091719187e-05
-2.86041302674383e-05
-5.22763377239454e-05
-2.21151126753649e-05
-4.03292680481358e-05
-2.12722997184891e-06
-4.37173610710738e-05
-1.86573212467335e-05
-3.64303275700659e-05
-1.67153621548588e-05
-2.37794656690793e-05
-3.98544250706755e-05
-4.2648021784695e-05
1.83522718693645e-06
-3.05839311913926e-05
-3.95727344297597e-05
-5.51121648057991e-05
-5.61776751638013e-05
-7.95829291252865e-06
-4.64090227307831e-05
-3.19990502162699e-05
-3.7888208246208e-05
-1.74462031354738e-05
-4.96234679443776e-05
-5.41731930436858e-05
-3.24222926064521e-05
-5.17991610217929e-05
-5.69437970343339e-05
-5.48923524713404e-05
-4.82866272679151e-05
-2.39545518241568e-05
-2.48866262148766e-05
-9.83849070902893e-06
-1.5117408687523e-05
-2.87528350078412e-05
-4.64501258457391e-05
-2.2850187310027e-05
-3.62062488639064e-05
-3.39088370290247e-05
2.47126644802605e-06
-2.57304582961209e-05
-5.5336427643162e-05
-5.12387215472044e-05
-2.08362037322971e-05
-3.71252256765412e-05
-2.80044080788964e-05
-4.0544257095961e-05
-1.91250638548718e-05
-4.64232358854299e-05
-3.77809938246941e-05
-2.27457602945987e-05
-3.98396219540186e-05
-3.69922129996341e-05
-6.78043750458799e-05
-4.22841722989884e-05
-2.38673506095625e-05
-4.34070770425442e-05
-4.49166728418464e-05
-4.27381186028188e-05
-3.18663260993185e-05
-3.52510542244641e-05
-1.98354080902241e-05
-3.99414802072209e-05
-3.78619127437504e-05
-4.65126779856338e-05
-2.83348307484967e-05
-2.72185840680354e-05
-5.03892488860347e-06
-3.9672660274588e-05
-1.81541689957775e-05
-9.6095820735159e-06
-3.96696109430579e-05
-9.81665667019985e-06
-2.02996484286476e-05
2.31049865759165e-06
-5.19114313097416e-05
-4.09387503273619e-05
-5.18470389991401e-05
-2.30847250981556e-05
-4.515180287773e-05
-1.08364608183365e-05
-4.93575759102078e-05
-5.61633434440209e-05
-1.69949633926072e-05
-2.32684911400548e-05
-4.56175077783045e-05
-9.99159043178656e-06
-2.51718996874028e-05
-1.059408263032e-05
-1.59064173992497e-05
-2.93672470459963e-05
-4.61501203165738e-05
-1.86779551085292e-05
-3.84609966052495e-07
-6.49781504677417e-05
-1.89910371857276e-05
-1.59102572861435e-05
-1.28833153248067e-05
-1.61644359827787e-05
-1.81876497911257e-05
-4.1587172794332e-05
-4.43561494216088e-05
-5.995327605478e-05
-1.94055892952337e-05
-4.09509321519707e-05
-2.35103196759251e-05
-3.3903174560681e-05
-4.4494354676555e-05
-4.911674319985e-05
-3.49550293272156e-05
-2.43830084666438e-05
-4.56123639233906e-05
-5.68040576846211e-06
-3.50659650069092e-05
-4.18946005497825e-05
-2.72724076008008e-05
-4.4337500135663e-05
-5.3856784601483e-05
-1.28079698301338e-05
-1.91509124241104e-05
-3.21169611430874e-05
-2.41776819650496e-05
-5.48306801434735e-05
-2.31047411304449e-05
-4.57825633404576e-05
-4.40235860057942e-05
-2.90696646165095e-05
-5.28416467682421e-05
-4.19806914861017e-05
-2.11454666458815e-05
-3.2215803546497e-05
-3.41110072014914e-05
-3.30309135125803e-05
1.04033854022723e-06
3.59054600640928e-06
-3.22879745513774e-05
-3.86788045788353e-05
-3.73833482917176e-05
-4.33522466112189e-05
-2.99948706096563e-05
-3.43832732860904e-05
-3.97469245807704e-05
-3.17415562039921e-05
-2.10772849925512e-07
-3.71154888822664e-05
-3.34283468791845e-05
-2.69971222086039e-05
-5.27873892284784e-05
-2.78287641562686e-05
-3.75293357733117e-05
-1.78645027758317e-05
1.11721777268099e-05
-4.01101519987737e-05
2.72658294790535e-07
-3.21768524221263e-05
-2.16309754396843e-05
-1.41208760899557e-05
-3.83405177217657e-05
-3.05866802041619e-05
-6.53499534991399e-06
-8.13732414804593e-06
-2.28175397091839e-05
-8.497596787573e-06
-3.17088768728423e-05
-1.9651039237448e-05
-4.3068650917117e-05
-3.49005070392438e-05
-4.06850618778395e-05
-2.47439036110435e-05
-3.47422993880799e-05
-3.85097346474618e-05
-5.08863731932008e-05
-1.93158227479639e-05
-2.78249816708974e-05
-2.10448847729616e-05
-5.28781044426184e-05
-1.81035851207066e-05
-2.60750727289894e-05
-4.04177901107207e-05
-5.45474259406514e-05
-5.1793953529754e-05
-3.86296558972201e-05
-4.28736965781308e-06
-8.64344586962196e-06
-6.761139038716e-05
-3.49899791781206e-05
-3.91801592184445e-05
-3.03985415221465e-05
-4.93161199880588e-05
-4.79303376446761e-05
-4.79204959006979e-05
-5.87430370606009e-05
-2.98820343359561e-06
-2.20045204576098e-05
-4.0187054933401e-05
-2.12496982565949e-05
-2.55470792075418e-05
-2.34861420099466e-05
-1.14662241273912e-05
-2.50734564624232e-05
-2.66720961717127e-05
-8.79087586782096e-06
-1.02844026886195e-05
-1.8348924019617e-05
-4.99985425505495e-05
-2.95718770991131e-05
-2.44906929734225e-05
-2.68646903646287e-05
-4.47235831577733e-05
-3.86835640615737e-05
-2.99561439983616e-05
-1.34162990591504e-05
-5.67257513882421e-05
-4.62926997551073e-05
-2.39877815029354e-05
-1.88170706033717e-05
-2.82611323712131e-05
-4.21633170157607e-05
-3.64971371032757e-05
-4.9992561029518e-05
-5.30770693137047e-05
-3.59197290105528e-05
-1.41079448022344e-05
-3.85060724530776e-05
-2.04505439644316e-05
5.86898537045987e-06
-6.55650490714117e-06
-3.75637608362727e-05
-2.30260946126837e-05
-3.56573214184204e-05
-1.89557044155923e-05
-3.32454010065006e-05
-1.36516063930434e-05
2.58816188674586e-06
-1.82258087621425e-05
-2.44965161396863e-05
-3.39407556111057e-06
-7.75041678470264e-05
-5.76477179611108e-07
-3.0125714976357e-05
-1.69053203665778e-05
-2.55043296837983e-05
-1.48566595935743e-05
-1.82577698981793e-05
-2.8207764657975e-05
-3.04303836891672e-06
-3.23072598617744e-05
-3.9457587404921e-05
-1.02162382319376e-05
-3.67549926008946e-05
2.69682625497113e-06
-4.42778367384385e-05
-9.52349224605146e-06
-2.80089409853132e-05
-1.5669038182797e-05
-2.48262372752484e-05
-1.67753807062437e-05
-3.47956987013902e-05
-2.56830434017089e-05
-3.77523600776401e-05
-3.1201163178619e-05
7.17274529000902e-06
-3.86105007904733e-05
-5.0832754140662e-06
-5.98315104477182e-05
-1.9629935315106e-05
-1.18554297550735e-05
-3.51583276364163e-05
-3.56197582100219e-05
-4.79232645946009e-05
-4.02954469596448e-05
-3.35082063480334e-05
-3.84428393136237e-05
-4.71358840815912e-05
-6.55820537704125e-05
-4.56331818861875e-05
-3.7510723147323e-05
-3.1957459361614e-05
-2.21073838885778e-05
-3.33730247074546e-05
-1.81918031767732e-05
-2.3051716132964e-05
-2.73701089241828e-05
-2.46878479503013e-05
-2.91519843161502e-05
-4.1020753647277e-05
-1.28434911233314e-05
-5.24497214372132e-05
-2.35602960545712e-05
-3.19680412388657e-05
-1.58620896381021e-05
-4.97762816942199e-05
-1.81701793389202e-05
-5.8865432635153e-05
-4.14359148331458e-05
-1.42175799777951e-05
-4.68288333844726e-05
-2.86293915565018e-05
-2.74125375360324e-05
-2.9848039453963e-05
-3.95928048103905e-05
-4.09393966548232e-05
-2.1166239225227e-05
-1.09861596874346e-05
-5.88174726166798e-06
1.48112564337974e-06
-1.77251065071723e-05
-4.21511474775372e-05
-1.66393847074611e-05
-2.79273608260958e-05
-2.93810294081146e-05
-5.29437389317572e-05
-4.20802779289552e-05
-2.86777570355672e-05
-3.15477200327736e-05
-3.24127895206382e-05
-2.53057673298484e-05
-1.95479411061811e-05
-2.19715721625494e-05
-2.27663668255438e-05
-2.87768248406986e-05
-1.90433504857059e-05
-3.10268470304015e-05
-2.64599137800693e-05
-2.82016850050557e-05
-3.2533123309492e-05
-3.2399675674303e-05
-1.49992868085746e-05
-2.49632595711266e-06
-7.51404858127109e-06
-5.31763979082539e-05
-6.08170498508784e-06
-2.957368182561e-05
-1.53931304911428e-05
-1.20491898540032e-05
-3.26812713792342e-05
-1.96257476387458e-05
-3.54811431941018e-05
-2.89439067901777e-05
-1.92796687435921e-06
-3.7400622027177e-05
-1.64051824500894e-05
-5.17687425537706e-05
-1.44427019697989e-05
-6.39352020271194e-08
-2.37546943920112e-05
-2.31150455306764e-05
-4.98714692224313e-05
-2.61118930664462e-05
-3.31599687385503e-05
-6.22096774901925e-05
-2.69115326099393e-05
-4.53714969551994e-05
-2.10233827530033e-05
-7.42119558937089e-06
-2.65776261037558e-05
-3.64257769248614e-05
-3.53332986861978e-05
-2.17704148324987e-05
-3.14314798037657e-05
-3.25112130995712e-05
-4.92032516298117e-05
-1.54357613986412e-05
-2.15877293445309e-05
-2.17294627807589e-05
-3.29936427280512e-05
-4.18231079800496e-05
-2.33279540064944e-05
-4.19848857158667e-05
-4.19307606741939e-05
-3.12747855272808e-05
-5.78549336641861e-06
-3.12358370801499e-05
-3.36230136747378e-05
8.60387087504262e-06
-2.24902066551065e-05
-3.90007865395648e-05
3.77318163736955e-06
-4.11035184515669e-05
-2.39800632002466e-05
-4.47920212932608e-05
-1.37788294705695e-05
-2.68163593713402e-05
-1.41704616469553e-05
-1.0545343559588e-05
-2.69814913816089e-05
-6.08882342718569e-05
-3.33288689343719e-05
-3.62919921722835e-05
1.94955100386348e-06
-1.99088543422899e-05
-1.70192356512786e-05
-2.11202731778478e-05
2.89814604831256e-06
-1.66669283128323e-05
-3.60080044165133e-05
-6.94758181618224e-06
-3.16432017949169e-05
-3.3850573610814e-05
-2.64032806648188e-05
2.29411020556787e-07
-5.55768368127632e-05
-4.64786106978007e-05
-3.89443102212656e-05
-4.24603347923629e-05
-8.15558955115142e-06
-6.00758602942414e-05
-3.82564360838459e-05
-5.03073625947797e-05
-2.96389998733686e-05
-3.69520054236977e-05
1.58318212962803e-08
-1.05338833139215e-05
-1.2311312169932e-05
-4.94394970346594e-05
-4.16480928520829e-05
-1.24022292518028e-05
-3.12220327737556e-05
-3.68329385167568e-05
-6.7363701355387e-05
-3.06464729504411e-05
-2.55967574960097e-05
-2.41820771696346e-05
-2.24446410388241e-05
-3.5583263761774e-05
-9.44102058183359e-06
-5.00357599366093e-05
-1.91748822227096e-05
-4.6061241443323e-05
-5.14856020466401e-05
1.1753553953826e-05
-1.44467314371717e-05
-3.85473275307774e-05
-4.9381560254847e-05
-2.30742568991628e-05
-1.80727451920472e-05
-3.36369548489622e-05
-3.1780406670943e-05
-3.92743211037261e-05
-1.24439285412844e-05
-1.68239826794689e-05
-5.17407760148953e-05
-5.1504723263138e-06
-2.61799955289392e-05
-8.53966455858922e-06
-2.61936065017243e-05
-1.39676320167774e-05
-3.49509339037662e-05
-1.75634856188963e-05
-2.41943975508271e-05
-6.29444721934655e-06
-5.19842318090896e-05
-5.82738872636241e-06
-4.00609661542421e-06
-7.626483461978e-06
-2.55552528243109e-05
-1.10419174947803e-05
-1.80265534388452e-05
-1.020800202827e-05
-8.73521906790968e-06
-4.77980361303858e-05
-2.2288104574012e-05
-4.84195238200335e-05
-2.69838339940404e-05
-5.21652636946755e-06
-2.38451474149324e-05
-2.42151744394366e-05
-2.23965770384175e-05
-1.3580291040234e-05
-1.34702677763342e-05
-3.5837517044182e-05
-2.53023721781901e-05
-8.09103777668152e-06
-1.42537574077903e-05
-4.58786926384962e-05
-2.28925212979134e-05
-4.72302867061621e-06
-5.31311357912899e-05
-4.44106727610673e-05
-1.93781181662623e-05
-2.61767073329717e-05
-2.06978021831187e-05
-2.34216528995944e-05
-2.261046002664e-05
-3.80650659819837e-06
-3.79341794037927e-05
-2.85028674599902e-05
-2.12543285759363e-06
-1.47407459102931e-05
-5.94735519123543e-05
-5.77874028517993e-05
-6.55397415611709e-05
-2.70880468900965e-05
-6.10951481776797e-05
-2.32287029416421e-05
-2.87527844656315e-05
-3.88540078943913e-05
-3.67910356665926e-05
-4.02805980674205e-05
-6.57329985279813e-06
-3.42194520892881e-05
-3.76294510411386e-05
-4.50146371119319e-05
-2.71591393280376e-05
-2.19576844746334e-05
-1.10490132030814e-06
-2.08055461516736e-06
-2.85600341621393e-05
-5.42310100803241e-05
-3.79548878595519e-05
-6.06668279122643e-05
-2.63828358150607e-05
-4.01318562391157e-05
-5.83877059564076e-05
-3.06228285308178e-05
-2.8100005838552e-05
-4.45725019120933e-05
-2.48491558046119e-05
-2.01351798476569e-05
-3.2476614647577e-05
-2.59019038341976e-05
-2.97983332268369e-05
-3.12395003370711e-05
-8.63906483577342e-06
-3.94937252976993e-05
-7.6423211785875e-06
-3.31774039944285e-05
-3.82695774295595e-05
-1.28864477599541e-05
-7.14120958636906e-05
-1.9308689027694e-05
-3.01099736833238e-05
-1.19905594701897e-05
-2.48604278039858e-05
-6.80754722248648e-06
-1.59838204690494e-05
-5.29898881200175e-05
-1.33891302440655e-05
-3.39406624392869e-05
-2.0804618339317e-05
-3.23247430311652e-05
-4.01844208256671e-05
-3.30003119754698e-05
-4.89253627432008e-05
-2.44164419641829e-05
6.98430498305622e-06
-2.39288680932011e-05
-2.4557834711868e-05
-4.31213542558807e-05
-3.28148758224106e-05
-2.14094995701021e-06
-2.57558828093829e-05
-3.899030960646e-05
-6.24365056230814e-06
-2.23300133571615e-05
-1.67182835252152e-05
-2.37531954147328e-05
-2.28327720146934e-05
-6.49589892064427e-05
-3.45321995790375e-05
-1.19660579842978e-05
-2.29070244765247e-05
-1.15673235815537e-05
-1.71566532673916e-05
-4.08745052524938e-05
-1.64828063259085e-05
-4.03849054806053e-05
-1.56705849745236e-05
-4.06847707725886e-05
-4.46723282803688e-05
7.20888555410379e-06
-4.21034006015439e-05
-6.9113702991153e-06
5.79435082689287e-06
-6.73154351869897e-05
-4.44083008908439e-05
-3.51692173449351e-05
-2.92649307651245e-05
-1.14368480498929e-05
-3.35374325162228e-05
-2.58359405523675e-05
-3.02081293884318e-05
-7.00283329576593e-06
-3.19902912460983e-05
-3.45725113787917e-05
-3.47559423449703e-05
-2.48420914630315e-05
-4.4273079490526e-05
-4.51208284335003e-05
-2.75574288611346e-05
-1.47633779692007e-05
9.05330780576214e-06
-2.74997055943142e-05
-4.74471114777871e-06
-4.21183501308383e-05
-3.38428359352813e-05
1.55476108452052e-05
-4.47720530554184e-05
-5.09657168907763e-05
-5.0083797607312e-05
-3.12792403333745e-05
-3.31373801736724e-05
-4.58968091426928e-05
-3.62602250769698e-05
-3.45821762231364e-05
-2.09508818451413e-05
3.95737904767193e-06
-3.21111160802714e-05
-8.94104063806623e-06
-6.5883715215206e-05
-9.79397626011224e-06
-8.67075355200946e-06
-5.45073125092903e-05
-5.30048755133828e-05
-4.66011194962549e-05
-2.14365433497355e-05
-3.10654062254873e-05
-2.08055856871306e-05
-3.2091950960571e-06
-3.33054918302794e-05
-4.59553610542229e-05
-3.09062928519483e-05
-3.33702966787888e-05
-9.87102960423351e-06
-6.74858664785203e-05
-4.04866346667941e-05
-5.20110091448291e-05
-6.68600863520663e-06
-1.21894419041912e-05
-6.6043836137386e-06
-3.08427091615114e-05
-9.64024429117503e-06
-3.74097293995137e-05
-1.84210245513997e-05
-4.15847091396126e-05
-6.87758861184041e-06
-1.60168791964636e-05
-4.77209466309127e-05
-4.57591258385253e-05
-4.24801723153612e-05
-7.45314560421084e-06
-1.38804677539043e-06
-3.46833383877297e-05
1.9595655982923e-05
-6.17597792262311e-05
-7.99973860359886e-06
-4.42675790816316e-05
-2.56319381452072e-05
-1.86892483532456e-05
-5.4142276309207e-05
-1.7652841510359e-05
-3.56091557834832e-06
-1.51988755515727e-05
-1.88447988417135e-05
-4.07514164096327e-05
-3.8851865163109e-05
-2.54259182296411e-05
-1.03395547187303e-05
-8.80054386225533e-06
-2.22518305411418e-05
-4.40493595833381e-05
-1.02000608747414e-05
-3.42598459118653e-05
-1.47736587753633e-05
-1.69905755120444e-05
-1.23934531430009e-05
-5.03438100666755e-05
-3.1816237427853e-05
-2.92203172105793e-06
-3.27471511163363e-05
-3.9929272280287e-05
-1.69966192363528e-05
-4.81240137770589e-05
-2.74896094861766e-05
4.58948213422725e-06
-4.17356699052855e-05
-1.06382336944015e-05
-2.04137533762226e-05
-3.4847348861175e-05
-1.93850815618257e-05
-3.93132164424483e-05
-1.36442085212809e-05
-5.32319698742277e-05
-1.26417526537403e-05
-1.20541752669479e-05
-4.37301951956367e-05
-1.3661021813864e-05
-3.43961855273492e-05
-3.42922373568395e-05
-3.09625867243374e-05
-2.90904300401733e-05
-4.12117872393831e-05
-3.46276740068701e-05
-4.14115241721975e-05
-7.86459775609644e-06
-5.26988010135911e-05
-2.09927379740519e-05
-4.57315368807891e-05
-3.33986606891724e-05
-4.12143744522649e-05
-7.54521868696306e-06
-1.73053830709176e-05
-3.74778697081943e-05
-2.18766187648844e-05
-3.99797993215081e-05
-2.74878769358894e-05
-2.22086128631956e-06
-2.16543923523207e-05
-3.35051497123795e-05
-4.08323508666731e-05
-4.85785177402151e-06
-1.46718237517434e-05
-3.7489767759861e-06
-4.5878284752161e-05
-6.58348330524928e-05
1.99996005587497e-05
1.13087375113581e-05
-8.77558705581816e-06
-2.76594550115044e-05
-2.19942811599309e-05
-3.47086383669178e-05
-5.19883226932505e-05
-2.43282027332367e-05
-2.85283919993814e-05
-5.33711778162238e-05
-3.28799790257867e-05
-2.8699991055094e-05
-2.58804270403695e-05
-2.90114812701765e-05
-2.75467458957556e-05
-3.24391107158387e-05
-6.14723696360831e-06
-4.55349353536358e-05
-3.5765906304574e-05
-3.42200874375327e-05
-4.94351172002493e-05
-6.18737714102329e-06
-1.83927737556141e-05
-2.60575990787761e-05
-1.79562973965515e-05
-2.01994140935315e-05
-1.85809938641609e-05
-1.03023999203792e-05
-4.21194816636852e-05
-2.38232831773064e-05
-4.57886018021161e-05
-1.32579067856598e-05
-2.69364217496976e-05
-2.65529430149644e-05
-1.49137616462354e-05
-4.32049346949502e-05
-4.67921739024936e-05
-7.57209187543105e-05
-5.82655860337782e-05
-5.84961481279728e-05
-1.0075775116295e-05
-3.49695349053847e-05
-2.61144859980277e-05
-6.88527970268782e-05
-5.30514280757029e-05
-2.84162601288121e-05
-9.00982104411577e-05
-2.25738659926306e-05
-6.78698057577461e-05
-2.94271966597243e-05
-5.99796458532915e-06
-5.25501776118282e-05
-4.73550760630832e-05
-4.92700135200246e-05
-6.16331429420446e-05
-3.96259914882061e-05
-3.37495178796133e-05
-3.76094190257622e-06
-6.39676215409374e-06
-3.53846572454537e-05
-3.07916943076196e-05
-2.30508830766618e-05
-2.12698037745417e-05
-2.42783382900794e-05
-1.22616007387689e-05
-2.26748531811715e-05
-2.83349879476235e-05
-1.48282554702675e-05
-2.8824130426975e-05
-1.98975369648807e-05
-2.98004069970359e-05
-3.81799223685578e-05
-2.475007199552e-05
-2.14563898757565e-05
-1.01112404833584e-05
-6.11190865168562e-05
-3.87852202927292e-05
-2.43757774329095e-05
-2.54750938136546e-05
-3.19239716963652e-05
-3.46225319695137e-05
-1.9775493167159e-05
-4.2516522481428e-05
-3.84100540065111e-05
-3.65243649811032e-05
-2.91659509508382e-05
-1.99267419257289e-06
2.78312801980135e-07
-2.8508703682129e-05
-3.05586726545299e-05
2.59209545766223e-06
-3.68409511816687e-05
-1.14556039433443e-05
-2.95608400252481e-05
-3.30241225856656e-05
-3.7039791039215e-05
-3.72061122208579e-05
-1.55700861491541e-05
-4.1708393982098e-05
-2.73547330304043e-05
-1.48374248022043e-05
-1.6220308092271e-05
-1.58239655089686e-05
-4.71018580896987e-05
-6.85437814192509e-05
6.83150332829248e-06
-4.1208924800384e-05
-1.38912230116069e-06
-4.20730246740873e-05
-2.9638839273029e-05
-2.16400133402446e-05
-2.88765872265401e-05
-2.54961140936138e-05
-3.66761373602521e-05
-6.14528465485141e-05
-5.79767685864109e-05
-2.70960835028566e-05
-6.45887499703637e-05
-4.59939215618705e-05
-3.41141632302127e-05
-7.18979355230391e-06
-3.34540396474722e-05
-1.39391376284367e-05
-3.38560591087886e-06
-4.57267874082503e-05
-2.84478405199589e-05
-2.55031932546923e-05
6.13990144024702e-08
-4.90250681714801e-05
-4.45866959335728e-05
-5.69964752637548e-05
-1.08349514043626e-05
-5.93155982794673e-05
-8.36572704177831e-06
-2.08854621059361e-05
-2.95701028696767e-05
-3.87171566946193e-05
-2.44384661286458e-05
-1.70825742718568e-05
-7.07829816423686e-06
-4.25722404704038e-05
-3.34863447719611e-05
-6.54772413939789e-05
-1.8545194974647e-05
-2.9017091152238e-05
-2.53506633906152e-05
-2.45388842715954e-05
5.25651292092109e-06
-3.31924145837903e-05
-2.00618721839238e-05
-5.05973785070725e-05
-3.38418588278107e-05
1.59296447268266e-05
-3.73824627679723e-05
-4.16025066605068e-05
-1.98497291313878e-05
-3.80029523454257e-05
-5.56281399514806e-05
-3.35983790647579e-05
-1.29833635252413e-08
-1.19215254179155e-05
-2.23357111825118e-05
1.05706818271293e-05
-1.00224816479797e-05
-2.16053550853659e-05
-1.73803950306285e-05
-4.64925095886036e-05
-1.004752101249e-05
-4.3475423183193e-05
-4.4284613019791e-05
-9.30773591069465e-06
-5.29020531262778e-06
-1.22269468760707e-05
-5.11038910308558e-05
-1.02553408859239e-05
1.13265315213213e-05
-1.80155516153614e-05
-4.00834361174669e-05
-3.17355156345022e-05
-4.64877565806275e-05
-5.18782063789731e-05
-5.12948023152914e-05
-2.45980205144904e-05
-7.17048832154498e-06
-6.10491208309849e-05
-2.69290762703577e-05
-4.55955328052289e-05
-3.77357488870941e-05
-4.50364444376889e-05
-5.09814828715781e-05
-2.0247743561898e-05
-6.12145757397031e-05
-3.24781513515856e-05
-5.06835383344404e-05
-4.08308672127088e-05
-2.89509087195367e-05
-2.18855984162035e-05
-3.5942252606262e-05
-2.27326130901813e-05
-3.01505888989896e-05
-1.22754055381562e-05
-4.40540982023361e-05
-2.88849542413313e-05
-4.3187192924375e-05
-5.03429564591092e-05
-1.20602769152452e-05
-3.30845916651239e-05
-2.83962334817918e-05
-3.19284352010244e-05
-1.59183906609439e-05
-3.28663914656705e-05
-2.47668490722073e-05
-8.14157114938699e-06
-1.73003029721168e-05
1.09279028655612e-05
-5.89009037434733e-06
-4.65845171091814e-05
-5.79467038500208e-05
-4.58519427302569e-05
-5.35638666005085e-05
-6.16148913111193e-06
-5.77226393054423e-05
-4.32414371427401e-05
1.38439986315004e-05
-5.32661865805296e-05
-3.53688438851035e-05
-2.50707187320484e-05
-2.8541988053331e-05
-2.94385410763842e-05
-2.62477430700954e-05
-3.56587836143394e-05
-1.4128639405548e-05
-5.23186448200333e-05
-1.01562820481835e-05
-2.49467760514603e-05
-4.14078242131923e-05
-1.14673367635268e-07
3.46616659090086e-06
-1.44995411917435e-05
-2.05527482720849e-05
-3.51817915930756e-05
-8.84839856483097e-06
-3.76738620272082e-05
-3.55500269505414e-05
-3.20912651722005e-05
-4.692980871729e-05
-2.70527895066336e-06
-3.47475086393939e-05
-4.00096421184307e-05
-2.17557259116077e-05
-1.91994935289587e-05
-2.50615947262096e-05
-3.03054150959261e-05
-1.19347686512861e-05
-4.56016940316547e-05
-2.64197964836847e-05
1.11195357398465e-05
-3.92981163343689e-05
-4.31546550192492e-05
6.82478747523498e-06
-5.74035079287148e-05
-1.24456287711452e-05
-3.65218789629532e-05
-6.15208885195247e-06
-2.96601460512757e-05
-2.68679844213518e-05
-5.27166980954823e-05
-1.84802957735582e-05
-3.24242250438712e-05
-2.91250364685963e-05
-3.75990951687408e-05
-4.00065714964527e-05
-3.28305514314969e-05
-3.45962553521424e-05
-2.09861219729752e-05
-2.13808381689842e-05
-1.38888494488295e-05
-1.47294378293491e-06
-3.7104626070044e-05
-7.0807358766458e-05
-5.04461328479324e-05
-1.70516740796006e-05
-4.1554176859527e-05
-2.58468072547948e-05
-3.60674086766385e-05
-2.52588162368239e-05
-5.34899528704141e-05
-2.36571464360139e-05
-1.98155517552347e-05
-1.35017693518839e-05
-2.89757167759405e-05
-4.70142815949322e-05
-5.28815974816429e-05
-2.93348227491702e-05
-3.24129112367547e-05
-3.18995089348628e-05
-2.69398770207973e-05
-1.41052298530267e-05
-4.82605148254433e-05
-1.27552489500097e-07
-2.2412961784001e-05
-2.09589776738998e-05
-3.12736534608333e-05
-4.32609685161217e-05
-2.30301283927595e-05
-1.55303598012125e-05
-5.3915256654232e-05
-3.34054248429122e-05
-2.40606405415149e-05
-3.39153050220608e-06
-2.43022210566706e-05
-7.05664721453648e-05
-3.85804689215737e-05
-5.2419750637977e-05
-2.31212399204169e-05
-2.44390846964677e-05
-2.18808079710559e-05
-1.42426834445669e-05
-4.44346924657218e-05
-2.86777064462601e-05
-2.54728101787972e-05
-4.09903423962852e-05
-1.79792418148092e-05
-1.24285123237917e-05
-5.62894252695698e-05
-2.32889224730735e-05
-1.48647227374283e-05
-2.25594399718104e-05
-5.29434006400582e-05
-2.08210778152677e-05
-5.6567507356074e-05
-3.26812373592801e-05
-3.76922555207854e-05
-2.69004265781603e-05
-3.13004735855364e-05
-4.86241757660394e-05
-4.43865935275157e-05
-2.74255031421886e-05
-3.48313982770109e-06
-2.35081724399217e-05
-3.7867516470089e-05
-2.40582904920585e-06
-6.4240346981648e-05
-3.0818460882954e-06
-6.08895267803455e-05
-4.18739695159845e-05
-2.4701037705826e-05
-3.29459730420835e-05
-3.00607847802741e-05
-3.23176762013908e-05
-2.85436736085373e-05
-4.67940572307805e-05
-6.04421644943592e-05
-1.85419227775203e-05
-3.91811282551357e-05
1.36706354066117e-06
-3.4879073689095e-05
-2.46290611690244e-05
-4.6787908487686e-05
-4.27687913471329e-05
-6.05421100272252e-05
-4.16167886165742e-05
-2.54060060970375e-05
-4.46122709165467e-05
-5.1080783499559e-05
-4.87341367345582e-05
-4.50611145333759e-05
-2.79085475354371e-05
-2.33395950559238e-05
-2.03880456675422e-05
-3.38419969986202e-05
-1.27295973531125e-05
-5.17797526116564e-05
-5.12447121309463e-05
-1.69786598928614e-05
-2.6352933770939e-05
-3.40320001366144e-05
-3.17105084427e-05
-1.08320852112713e-06
-1.37647771040013e-05
-8.63736355859029e-06
-3.33531440230431e-05
-1.91771697984596e-05
-4.589977993616e-05
-4.91065480358856e-05
-1.73575132274316e-05
-3.03750768758759e-05
-2.93704130231855e-05
-2.91565906731073e-05
-1.562332939536e-05
-3.3153241868319e-05
-3.22400070274511e-05
-1.12376209248186e-06
-1.2796728306411e-05
-4.06421735982374e-05
-1.61032394522046e-05
-2.89594343322559e-05
-1.71381257135109e-06
-4.58758199353411e-05
-4.14918272566026e-06
-2.7307268944e-05
-4.39591460932031e-05
-6.28537509968188e-05
-2.53086713541662e-05
-3.51974555601571e-05
-1.07838231669431e-05
-4.21265617741832e-05
-3.90671172500261e-05
-1.67869429922623e-05
-2.64269648163091e-05
-1.18077840428566e-05
-4.71713458280387e-05
2.69078007207801e-06
-4.2897393092399e-05
-1.19047243336736e-05
-2.17732705796027e-05
-3.07975278874117e-05
-1.72781961950217e-05
-4.65884694321984e-05
-3.88591207307977e-05
-1.26969855232668e-05
-4.25578868431079e-05
-4.95302334341241e-05
-8.42190697543035e-05
-3.60447808368547e-05
-1.13267699016297e-05
-3.18023173791189e-05
-3.11934298517492e-05
-3.31481715681113e-05
-5.5075561570533e-05
-1.66383821878196e-06
-3.24303195905804e-05
-7.98145838838945e-07
-3.22842911280551e-05
-3.29701565604081e-05
-4.78360071092597e-05
-4.65657105495773e-05
1.10150077116234e-06
-4.60725074417813e-05
-3.08812983827981e-05
-1.88917944213876e-05
-1.38833590751093e-06
-2.94633726006342e-05
-4.61276519727288e-05
-1.80197090074382e-05
-4.64021082043004e-05
-4.91567957049869e-05
-8.9004408168731e-06
-7.67584027376552e-05
-4.21946771124906e-05
-2.26528509426051e-06
5.22045171027756e-06
-2.73362903074792e-05
-3.10087402414512e-05
-2.27124368993504e-05
-2.13485713206517e-05
-4.0179921283609e-05
1.2901489190201e-05
6.8323757996645e-06
-2.24960219725054e-05
-3.62136087534322e-05
-3.53154502330991e-05
-6.8018501919063e-05
-4.13238348303513e-05
-4.63227334015059e-05
-4.3692124707593e-05
-4.69348293544518e-05
-3.21296279989368e-05
-1.85575213880528e-05
-9.78157532034092e-06
-1.75635069205322e-05
-1.85467365735256e-05
-4.03349538659535e-05
-4.31567941500116e-05
-3.6457679098913e-05
-3.6052420842256e-06
-1.27259412443055e-05
-3.16222746812594e-06
-3.26331487249286e-05
-7.33144624967288e-05
-6.20021839799165e-06
-2.47836834865218e-05
-4.47542838777488e-05
-4.02261203037647e-05
-1.75623585263791e-05
-3.96871400758379e-06
-3.40122898698162e-05
-2.84821677095526e-06
-2.21581869932423e-05
-3.16147257446946e-05
-5.17930466065984e-05
-2.07868458788185e-05
-2.65125938591263e-05
-5.14886412624946e-05
-3.33946931364542e-05
-2.69712431072317e-05
-3.99725965853208e-05
-3.83472861196819e-05
-1.16179625793674e-05
-3.48129636507429e-05
8.13382361755716e-07
-3.75715884130348e-05
-2.12035913100819e-05
-3.20580933889829e-05
-3.96755212299626e-05
-2.24812905090804e-05
-3.3053770574214e-05
-1.68296992284027e-05
-2.44566088349062e-05
-2.3803131549364e-05
-7.34511479121517e-06
-5.70490087444751e-05
-6.26070212695546e-05
-4.15533083830923e-05
-4.48845225295375e-05
-6.04014204088193e-05
-2.24819135877185e-05
-4.56202804552107e-05
-3.77884612319259e-05
-1.09085620436194e-05
-4.13592349673107e-05
-8.2264673720385e-06
7.78717043818999e-07
-3.03672274851626e-05
-2.51176163464488e-05
-4.6823210441884e-05
-1.78371434230531e-05
-5.64920113809523e-05
-1.587582141633e-05
-2.57876654819522e-05
-4.0272461645667e-05
-4.87969207027242e-05
-5.58540684998831e-05
-1.217205428043e-05
-4.34331163298856e-05
-2.76588614761311e-05
-4.36907865035935e-05
-5.27413638090136e-05
-4.93641529437129e-05
-2.90082759484225e-05
-3.44175768713934e-05
-2.74582007062414e-05
-5.89902599595226e-05
-2.42455150039379e-05
-4.0641476499885e-05
-4.59068566978773e-05
-4.37514792566549e-05
-1.62057809635097e-05
-1.34516674866395e-05
-6.31238543222079e-07
-3.60989344669781e-05
-6.46000903623327e-06
-5.49343501248564e-05
-4.43164101856582e-05
-8.20220089247549e-06
-1.86066455363284e-05
-2.76526120060106e-05
-2.60045497869696e-05
-2.88566480595038e-06
-2.41331023341926e-05
-1.69403332396808e-05
-7.31601733169558e-06
-3.00074903291844e-05
-3.03224077431452e-05
-2.95283293628607e-05
-3.91936234997543e-05
-3.37249810793106e-05
-8.43366703421772e-06
-4.67765598856091e-05
-4.11920786793691e-05
-3.37902488167406e-05
-3.67452536359841e-05
-1.25772150213968e-05
-2.7890532562438e-05
-2.11535360525402e-05
-4.25134358107653e-06
1.64893419695535e-05
-3.87534064724164e-05
-2.46464351167933e-05
-6.47310881538881e-05
-2.17703766246853e-05
-3.6147274655631e-05
-3.58234015478231e-05
-1.9079099463985e-05
5.83788400730083e-06
-4.39897323126523e-05
-6.02732203791726e-05
-2.71449689341909e-05
-5.23540003893021e-05
-1.71544663221341e-05
-2.07223338339172e-05
-3.83988216906679e-05
-3.99761744418718e-05
-1.84228738174204e-05
-2.82436972182232e-05
-3.40810992047976e-05
-2.76357345282712e-05
-3.11733003562741e-05
-2.44609806770502e-05
-5.85991183487213e-05
-3.0588239965358e-05
-2.03319670935644e-05
-4.07453631107128e-05
-4.04543064133694e-05
-3.20578791504971e-05
-3.60587784889329e-05
-1.28103322100748e-05
-1.48018891438325e-05
-1.82418984538511e-06
-1.75772776926155e-05
-2.66815146513999e-05
-2.58127909812426e-05
-7.24210311654252e-05
-6.62276106527872e-05
-2.60095964643823e-05
-2.25180258390115e-05
-2.55792864913886e-05
-2.37679192542915e-05
-2.31165639013241e-05
3.70032294253666e-06
-3.40762486494665e-05
-3.30952274843042e-05
-4.63796111497721e-05
-1.79313048170797e-05
-9.29108541713057e-06
-3.2038215696226e-05
-1.49521280511573e-05
-3.24326104618983e-05
-2.09733817092787e-05
-3.87814309231396e-05
-4.66724146237838e-05
-1.52388144872226e-05
-6.1207165392654e-05
-4.12065092614619e-05
-3.9494284113837e-05
-3.68746870157356e-06
-2.22390824241977e-05
-2.16759612896889e-05
-2.8267433725227e-05
-6.4934692990896e-06
-4.14036844651965e-05
-1.601429752321e-05
-3.30418158144443e-05
-2.81660428894405e-05
-1.76302942395732e-05
-3.43237763798013e-05
-3.94827831881129e-05
-4.17643920374715e-05
-2.9573203692966e-05
-5.68231031369861e-05
-3.24881562429248e-05
-5.23470653904525e-05
-2.80046008535108e-05
-3.82167839395943e-06
-3.69659045188861e-05
-1.39253671405812e-05
-3.09964936184749e-05
-5.41508495608901e-05
-1.99321547405194e-05
-2.47767274130622e-05
-4.6782664635399e-05
-3.41981096453768e-05
-2.36833763137965e-05
5.70248937685681e-08
-2.76572278516373e-05
-2.72461450672463e-05
-5.08561356969628e-05
-4.50607980944935e-05
-3.10566226074639e-05
-1.79495190457235e-05
-3.9600125125523e-05
-1.8846244155072e-05
-2.7218979359087e-05
-1.90746633662313e-05
-4.29553648888248e-05
-3.46676117477717e-05
-1.09447008401193e-05
-4.53218582444881e-05
-3.40559544512638e-05
-1.19102916961353e-05
-1.18661806392635e-05
-9.18863145950758e-06
-5.52549561357053e-05
-4.02760756364203e-06
-4.26223566987695e-05
-4.13254567534796e-05
-4.23839383266661e-05
-6.71973168265133e-05
-2.11696071044379e-05
-2.62126320193126e-05
4.03404548278369e-06
-3.21989990065218e-05
-3.05821713296914e-05
-2.57063934196068e-05
-3.68246960752995e-05
-1.58589219989661e-05
-3.22070055398586e-05
-5.5442801570056e-06
-3.18521713040658e-05
-5.58863694359163e-05
-4.00926962223267e-05
-4.56525834474933e-05
-6.0399819797721e-05
-1.75207249122212e-05
-3.89186281560515e-05
-2.34191746447134e-05
-5.80816398057687e-05
-2.04635773389919e-05
-3.94219566237411e-05
-1.38311931515458e-05
-3.8780256604451e-06
-2.47683625297036e-05
-3.40219196011506e-05
-6.42383913206565e-05
-2.12590537004833e-05
-6.69945353874028e-05
-3.03431020004562e-05
-2.92777691834953e-05
-4.12193155406177e-05
-2.34690627574321e-05
-4.17722279860112e-05
-3.09211085699113e-05
-4.09382387434776e-05
-3.3422959865216e-05
-3.1779064083295e-05
-5.35211814627938e-05
-2.95840360211218e-05
-4.28047945886541e-05
-2.00787826616761e-06
-3.68064991759146e-05
-1.76988461520532e-05
-2.56096052953074e-05
-6.71734589955972e-06
-3.66294975462573e-05
-1.27606658595411e-05
-5.22890276431599e-05
-2.15625403327099e-05
-1.74300458375622e-05
-5.17683236599217e-05
-4.35947088001766e-05
-8.22958267419111e-06
-2.39356542132559e-06
-2.38471236913163e-05
6.19490164549585e-06
-2.07296460059744e-05
-5.48159319084316e-06
-1.50548993359147e-05
-1.04816444759499e-05
-3.51503763873908e-05
-5.92481108798022e-05
-2.88892694866303e-05
1.13828519998356e-06
-1.26974145045737e-05
-3.18030301823296e-05
-4.36464159580575e-05
-3.10103541424315e-05
-4.36478223595727e-05
-6.08124226598378e-06
-2.86285814512143e-06
1.81585105587642e-06
-3.45291600778412e-05
-3.56721830140348e-05
-4.28566384309553e-07
-2.75762036248012e-05
-8.81343488708067e-06
-2.73815287068128e-05
-5.02203920760349e-05
-3.26963950335892e-05
9.49612872815539e-06
-1.19875483497406e-05
-3.33414579984235e-05
-2.31446518681131e-05
-3.46732316766972e-05
-4.35159826934502e-05
-1.83878364657251e-05
-2.0097568179259e-05
-3.06959302557157e-05
-4.76574397221931e-05
-4.23324873531007e-05
-2.23289790513405e-05
-2.102581123533e-05
-3.28025333291779e-05
-4.18244556432422e-05
-1.83265948259671e-05
1.37004983014685e-06
-1.77699906898941e-05
-1.32416498512909e-05
-3.31315952465198e-05
-4.88601884870704e-05
-2.94208700085395e-05
-3.46276267541024e-05
-2.14194209584366e-05
-4.33838631174869e-05
-5.48552209044534e-05
-6.02579593051764e-05
1.38608652073819e-05
-1.41480459018091e-05
-3.09833297925693e-05
-5.67934632923928e-07
-1.83981016001901e-05
-2.24254605727216e-05
-1.69986607459634e-05
-1.28778794357598e-05
-4.15583665078202e-05
-1.05769724461091e-05
-4.52624379467376e-05
-4.52108907316559e-05
-5.20182766894415e-05
-2.13438406356299e-05
-4.74306520205987e-05
-4.08111118600547e-05
-2.01350644171509e-05
-2.21798292474831e-06
-3.86122052412131e-05
-1.89935708318486e-05
-3.77110267458433e-05
3.17764820887984e-06
-1.70876153488799e-05
-1.34010961855054e-05
-4.08290960594641e-05
-2.62632452610693e-05
-5.21990596834928e-05
-6.74482533192667e-05
-1.24339020063043e-05
-1.06694803260247e-05
-3.96746467036353e-05
-1.13796312239371e-05
-1.68454626483104e-05
-1.90766190937987e-05
-3.99560186415498e-06
-3.48193315949078e-05
-3.25447627113353e-05
-1.75477721171534e-05
-3.77077008464172e-05
-2.01271952983073e-05
-4.60354055932264e-05
-5.38309445365267e-05
-6.64209227659241e-05
-3.89742494795523e-05
-2.61362025823934e-05
-6.33521767727573e-05
-6.23194995660575e-05
-2.02033971297818e-05
-4.59086697604576e-05
-2.48028052633273e-05
-3.15106794424122e-05
-1.14313006981036e-05
-2.23998119087698e-05
-2.32061275971269e-05
-3.63059272310816e-05
-6.7366043535731e-05
-2.1986744798262e-05
-2.66643630645742e-05
-4.54452706600337e-05
-1.83360460771833e-05
-4.83510548792596e-05
-3.57147812944948e-05
-2.04170273842075e-05
-3.708974255948e-05
-2.51494295502306e-05
-2.99205715611096e-05
-2.99360485393782e-05
-1.99435974517302e-05
-3.28951960045957e-05
-1.07926361435288e-05
-2.01908943070897e-05
-3.97045160673161e-05
-2.50094511900511e-05
-5.06532306369424e-05
-1.90810112061339e-05
-2.73820522641368e-05
-2.73863910312031e-05
-2.46837268106216e-05
-5.16814221306167e-05
-3.49302362896409e-05
-6.01329522323653e-05
-1.98921915336961e-05
-6.01218437825419e-05
-5.0703408125666e-06
-6.13934673700832e-06
-2.78971626067007e-05
-9.25805081722851e-06
-2.3921423393072e-05
-4.42568498180198e-05
-1.93905931700688e-05
-4.21455999568966e-05
-2.66078926188793e-06
-3.29682844876421e-05
-2.0574577645915e-05
-6.17785849282938e-05
-4.41569835857187e-05
-4.02623024246458e-05
-1.62453975641197e-05
-6.40717497515577e-05
-2.0516541141761e-05
-2.99888226871805e-05
-6.55706357930488e-05
-3.83886443011823e-05
-4.50273744727331e-05
-4.30752177177563e-05
-3.27466030546824e-05
-2.82805372346125e-05
-2.16830237068536e-05
-1.26076653810028e-05
-2.51560105043216e-05
2.74310738073306e-06
-1.18090074099619e-05
-3.73135786613648e-05
-3.52446458299749e-05
-6.12064882489529e-05
-2.90442126867012e-05
-2.07275498951933e-05
-1.22435606933327e-05
-1.54788217242503e-05
-3.86767896748007e-05
-4.02315357173175e-05
-2.81470871133203e-05
-4.92253230541658e-05
-3.93410369585309e-05
-2.15496889077699e-05
-4.64890233521671e-05
-1.28437650381995e-05
-3.66412314420851e-05
-6.67705570785744e-06
-3.65268977624104e-05
-5.92645049608315e-05
-4.9713611993828e-05
-3.03885563800282e-05
-2.28894097728795e-05
-4.88785781600381e-05
-2.46549796305645e-05
-4.30638853707354e-05
-3.08668221390533e-05
-1.81599007282389e-05
-5.45189228831968e-05
-2.39849493604699e-05
-9.51580211777999e-06
-2.40861716045753e-05
-2.87654073731876e-05
-5.21380324677105e-05
-1.18003112425138e-05
-1.42742382415414e-05
-4.77988779109829e-05
-5.41841479726782e-05
-4.79428562658466e-05
-2.83468518355146e-05
-4.02140268348948e-05
-2.25924583380259e-05
-2.47340591217089e-05
-4.53952519894258e-05
-4.27363809762901e-05
-2.53253034146463e-05
-3.04608049050272e-05
-2.59080963318389e-05
-6.58965802645392e-05
-6.77492344304159e-06
-4.89593350403806e-06
-2.1880105216667e-05
-3.85145298084987e-05
-1.77583932395443e-05
-5.30190708784349e-05
2.04372691948233e-05
-2.6970993243823e-05
-2.93477890098947e-05
-3.61400159593406e-05
-2.89194152838196e-05
-5.96235691040045e-05
-1.87506762945622e-05
-4.11937572355551e-05
-2.26527401839921e-05
-2.48353945896988e-05
-1.94950997519011e-05
-4.80318117555941e-05
-3.56939563570983e-05
-3.6584088893728e-05
-6.7325581571275e-05
-1.07825507517956e-05
-2.85560140887486e-05
-2.06297742121737e-05
-3.82778985985432e-05
-5.27075798810323e-05
-2.02129713978214e-05
-7.24324063156932e-05
-1.29479169230332e-05
-6.82273221903682e-05
-3.58082478703022e-05
-3.74410946156069e-05
-4.96055547621833e-05
-2.20577594587856e-05
-7.86415517293419e-06
-2.66583384080259e-05
-2.23489141786768e-05
-3.96714006155698e-05
-3.41089274825312e-05
-1.35948734919274e-05
-2.44901422390088e-05
-4.92520239759846e-05
-3.55407873275406e-05
-1.32291487308828e-05
-4.47021368198051e-05
-2.43755397049204e-05
-3.84057264112548e-05
-1.65396693337782e-05
-2.86470707271509e-05
-3.36935195698872e-05
-5.07079008914688e-05
-4.1699427236165e-05
-2.08805960440275e-05
-2.06826642879603e-05
-7.00660749017043e-06
-1.12609813683757e-05
-3.2731431451184e-05
-1.49511383444191e-05
-2.17997699588947e-05
-3.40260652534292e-05
-5.53749987517761e-05
-2.60231318465123e-05
-5.60836317058454e-07
-5.36551890889145e-05
-1.60011734173008e-05
-1.27219172903743e-05
-3.47403806058177e-06
-2.4626304671883e-05
-1.5028345794304e-05
-3.53292181025726e-05
-1.44110000741878e-06
-4.47843751950291e-05
-1.39171883981395e-05
-1.06212040223397e-05
-2.65273529413334e-05
-4.50403291139299e-05
-6.01335971432271e-05
-2.37392218018554e-05
-6.14989249959778e-05
-2.26483033176327e-05
-2.6063673652591e-05
2.29487256146589e-06
-2.52598579673438e-05
-3.61028824228856e-06
-2.75073387801178e-05
-3.64250380450706e-05
-1.69480223796521e-05
-4.51984078835173e-06
-3.73803381275847e-05
-7.21484755213152e-09
-4.78619185810208e-05
-1.86883145722399e-05
-7.31115299702658e-06
-1.32667676490968e-05
-1.17651831980265e-05
-2.56887074910782e-05
-2.59576871953412e-05
-1.68287760955339e-05
-3.76256397028725e-05
-3.19969337678695e-06
2.6001519678831e-07
-9.55790154471197e-06
-2.13634718400358e-05
-3.47405417496404e-05
-4.01620771404037e-05
-1.34846332963806e-06
-3.20758702860593e-05
-1.44233505333774e-05
-6.38867999640671e-05
-1.99909745644885e-05
-3.70748865176162e-05
-4.41160833739061e-05
-3.59650859881526e-05
-3.30636277340756e-05
-4.939077427521e-05
-3.55188893911447e-05
-3.28106435819181e-05
-3.52939627223053e-05
-2.85431777957229e-05
-4.42399839805849e-05
-2.90215582159097e-05
-3.61525660020927e-05
-3.49652607161076e-05
-5.44096557128771e-05
-1.62296684440967e-05
-3.80018681115733e-05
-2.54020260883737e-05
-3.28140682518726e-05
-4.08032153756737e-05
-1.35123066609286e-05
-2.44804791945936e-05
-6.51639671843675e-05
-3.51117412234373e-05
-2.76694504739372e-05
-4.1939957537684e-05
-1.73246739523693e-05
-4.94844878882876e-05
-1.54549068507834e-05
-1.77034621953598e-05
-3.64786955533202e-05
-5.79740768342083e-05
-1.95338913032476e-05
-5.1291622104194e-05
-4.91806172364961e-05
-3.95066264710967e-05
-1.69805279891468e-05
-3.27378365706995e-05
-4.42196024064797e-05
-4.24707039392501e-05
-1.84672642488913e-05
-1.74563907196188e-05
-2.53467514811375e-05
-3.9063963809745e-05
-3.40352638571288e-05
-4.50287360083778e-05
-4.96067245957214e-05
-3.83944150041688e-05
-1.27812226669919e-05
-2.89044528601223e-05
-4.45688938201649e-05
-1.09265388596351e-05
-4.014355403596e-05
1.02534417996183e-05
-2.23893864058037e-05
-2.77985481672368e-05
-1.45814622689724e-05
-4.9346191549812e-05
-3.29662168609845e-06
-1.50796207855306e-05
-2.40760071423149e-05
-5.69586844654934e-05
-3.49573819207595e-05
-2.51269421395355e-05
-4.59513843191457e-05
-5.4141238999803e-05
-3.28399773781983e-05
-1.12180353984391e-05
-4.5523218598803e-05
-4.72687198493936e-05
-1.9953676212388e-05
-3.74042561188461e-05
-2.55634247859462e-05
-5.13448909735436e-05
-3.57025027314717e-05
-3.53727829167626e-05
-1.11709676826183e-05
-2.23149479456647e-05
-2.37383646877858e-05
-5.52920188241626e-05
-1.41752560519782e-05
-9.70182230895082e-06
-2.72520255127714e-05
-1.40739429619877e-05
-2.89061660509886e-05
-4.87926632953974e-06
-3.35980804867113e-05
-4.80553887898404e-05
-3.54520547920158e-05
-5.46104319044765e-05
-1.67359464357682e-05
-1.2454861479805e-05
-2.56600556216959e-05
-1.15020101575964e-05
-2.06981086374387e-05
-4.57599300153623e-05
-2.64905285596221e-05
-2.21549303948096e-05
-4.82533067851908e-05
-2.57073142371091e-05
-1.81373196220379e-06
-5.08655162148502e-05
-3.70732216013308e-05
-3.71544896138943e-05
-1.20059406125381e-05
-5.662296376764e-05
-3.86779133573015e-05
-3.79204957488852e-05
-3.36890666777858e-05
-4.17401031508182e-05
-2.95609447065993e-05
-6.12539355862341e-05
-4.36225257497469e-05
5.17800360976836e-06
-4.17004534619546e-05
-2.39336989319095e-05
-2.99820151134868e-05
-4.13788619972132e-05
-4.42078841078571e-05
-3.34988674200043e-05
-3.18879824741031e-05
-8.28627823978563e-05
-3.58148102212744e-05
4.33800047627931e-06
-3.14551985924201e-05
-1.42746221836012e-05
-1.03963361405577e-05
-3.62025574275293e-05
-1.83240135671969e-05
-7.95566981744271e-06
-4.61296344082767e-05
-3.82262973601191e-05
-9.19413308883106e-06
-2.85943770731961e-05
-1.18898930265513e-05
-2.92471690907141e-05
-3.43204151097551e-05
-2.69313570879184e-05
-2.88445339291426e-05
-2.44824718381025e-05
-4.41083564527639e-05
-6.59606315491732e-06
-2.84694015520652e-05
-4.41146615297184e-05
-4.13951733497358e-05
-3.56175687195519e-05
-4.37606170221746e-05
-2.54246955835363e-05
-7.21184931748623e-05
-3.57417512139841e-05
-1.58495377319657e-05
-4.62186756657145e-05
-4.87168453880423e-05
-1.82219814524722e-05
-2.30934663647456e-05
-2.52065414310717e-05
-4.82078546741528e-05
-2.02735840594023e-05
-2.4318936567154e-05
-4.12349879851369e-05
-3.25426561701112e-05
-6.26448263091683e-05
-3.06570712379207e-05
-3.8640164152724e-05
-2.72019947935702e-05
-4.82428612865043e-05
-3.95011835349533e-05
-2.15543295041898e-05
-2.97858054688716e-05
1.94812099925797e-06
-2.42866531177896e-05
-1.47907409462587e-05
-3.87050781595639e-05
-1.04797713134098e-05
-5.10721297849592e-05
-2.35927623609034e-05
-2.88734675713418e-05
-2.01334611265649e-05
-2.27667441311267e-05
-4.40173699602629e-05
-3.75055800882765e-05
-2.29477710449754e-05
-1.40135052193352e-05
-1.37549697727364e-06
-2.75273373372729e-05
-2.85540897713135e-05
-3.68641396814904e-05
-3.04944428259584e-05
-4.0407811448583e-05
-4.27470989172204e-05
-5.55033814782038e-05
-6.9314052330761e-05
-3.95693862397889e-05
-1.12862123538449e-05
-4.15256751589837e-05
-1.30376725395744e-05
-2.15371038111356e-05
-2.87550284015905e-05
-3.48448798423022e-05
-3.71082389167257e-05
-1.11897303661813e-05
-2.00426220449315e-05
-2.97910724086139e-05
-2.76606346957537e-05
-1.3062488681829e-05
-9.2328435525106e-06
-1.54946943304584e-05
-8.58245120992688e-07
-1.91157678026779e-05
7.39638822161772e-06
-4.23081481413429e-05
-4.93684651579501e-05
-2.97748180492057e-05
-3.00034005894979e-05
-3.00837767382185e-05
-4.02454514425354e-05
-1.98312994821914e-05
-2.64366304061686e-05
-5.31328175821971e-05
-4.4553319583634e-05
-1.44074772671063e-05
-6.00884029147137e-06
-2.07615161660919e-05
-4.8346516014762e-05
-2.6009498512209e-05
-1.15292595883416e-05
-1.80261664922222e-05
-5.06334007276741e-05
-2.19587047753889e-05
-4.47827948334615e-05
-2.7907571337638e-05
-4.72643228454922e-05
-4.34463809226275e-05
-1.55306180548631e-05
-6.23696632073074e-06
-2.41385983081432e-05
-2.72947784340215e-05
-1.64435419291574e-05
-2.15178109855505e-05
-3.06706586418972e-05
-5.3263133084423e-05
-2.29881953197778e-05
-3.87539284342195e-05
-2.3998436906736e-05
-2.03398556176231e-05
-1.56071475539198e-05
-2.91480911462759e-05
-3.83069307180311e-05
-2.78974613103847e-05
-4.31923173813048e-05
-2.205694391818e-05
-2.17652242579833e-05
-6.2290386741121e-05
-1.0747545236662e-05
-1.84651683178073e-05
-1.7540951956983e-05
-1.56922073769056e-05
-6.82412448883605e-05
-5.64291622240046e-06
-2.7059231968019e-05
-2.57388797383257e-05
-4.09996016114334e-05
-3.1054658486683e-05
-4.85020440765381e-05
-1.95920020341592e-05
-1.62635228295946e-05
-2.43605673335674e-05
-2.00992358136688e-05
-2.21096886627371e-06
-3.06852143278799e-05
-5.17216095942176e-05
-5.52465090961772e-05
-4.0062610098586e-05
-3.85964581245278e-05
-4.42076482119719e-05
-1.81308761484809e-06
-4.00934146431452e-05
-4.15897125368359e-05
-5.53259043539564e-05
-4.26903293427096e-05
-3.97593402566897e-05
-5.2981170575587e-05
-2.43164871741471e-05
-3.1192911537746e-05
-2.6020572142381e-05
-4.50173115919579e-05
-3.53348780210705e-05
-2.42990609817043e-05
-7.53072589930024e-06
-5.5217096100231e-06
-3.37415098875217e-05
-1.01116409990628e-05
-2.14787880315966e-06
-8.77014138743401e-06
-2.50095866742152e-05
-1.09677680197675e-06
-2.3772054703774e-05
-5.20703348578289e-05
-4.57719660461999e-05
-3.08733975132994e-05
-1.30875230580502e-05
-3.92291667188747e-06
-6.02772334419706e-05
-2.92463918093966e-05
-1.92017457223464e-05
-2.55719736046334e-05
-4.89348420222799e-05
-3.17182127113486e-05
-9.07802882147997e-06
-2.80884316242955e-05
-3.33266192394309e-05
-5.09117852616284e-05
-5.83271289153294e-05
-4.47730677904731e-05
-9.56536594045273e-06
-4.55751624548749e-05
-4.90051741371669e-05
-5.56190026316161e-07
-4.64021314331417e-05
-2.61864406474654e-05
-1.25581077730149e-05
-3.160487964439e-05
-3.1089889873651e-05
-1.74523544334557e-05
-5.05861648594164e-05
-4.70711989719654e-06
-3.77451428361061e-05
-8.93299689553313e-06
-5.78613454494649e-05
-1.21020091895765e-05
-4.13295234895517e-05
-2.21424531171123e-05
-1.5833939309743e-05
-3.23321903847317e-05
-4.10006536275985e-05
-7.40725134212745e-06
-1.67432931983537e-05
-2.32368165735877e-05
-3.40346265864823e-05
-3.20267420053307e-05
-1.02642396513651e-05
-3.40467445902821e-05
-9.99333108536839e-06
-3.07411576457941e-05
-4.49671620162072e-05
-4.64607772803091e-05
-1.38079221999255e-05
-3.09326285986857e-05
-2.20988651876968e-05
-1.43595509114501e-05
-2.27014511472402e-05
-5.11214058166532e-05
-5.20573754287185e-06
-4.03121996032352e-05
-3.55319472191798e-05
-6.19098353434233e-05
-3.25095743912502e-05
-1.18291972512007e-06
-4.20982399513202e-05
-1.39085291763567e-05
-9.34497120347186e-06
-7.20130026834153e-05
-1.23919070570697e-05
-3.88823273966903e-05
-2.54733793705522e-05
-1.9837268638305e-05
-2.1082032469457e-05
-5.17595569177661e-05
-2.53103498555841e-05
-2.48909802664879e-05
-5.48474855325074e-05
-1.21062030005565e-05
-1.05506950664436e-06
-2.52296159848867e-05
-3.41015825473201e-05
-4.44332055804873e-05
-4.23099758697881e-05
-3.87601735729376e-05
-1.12798215562124e-05
-1.76809690924934e-06
-2.66281137565597e-05
-3.44181923908782e-05
-2.76505656843594e-05
-4.64503723883564e-05
-3.2049119595086e-05
-1.19952211845278e-05
-7.06528646827396e-05
-2.25006996948744e-05
-9.68645889376266e-06
-6.8574977017609e-05
2.12756232462879e-05
-6.6599216428073e-07
-4.14374999537751e-05
7.02321513168486e-06
-3.115755345643e-05
-1.37348975546079e-05
-4.31499783760208e-05
-3.90200691449946e-06
-3.31243917884818e-06
-6.93158492643436e-05
-8.00211793887687e-06
-2.3753635268791e-05
-3.62155855459789e-05
-6.14407779498628e-05
-8.08299366201938e-06
-2.83652353285084e-05
-5.98215469373888e-05
-4.27468953621113e-05
-6.31920380813596e-06
-6.67767738687174e-05
-3.43968228127335e-05
-3.2570370970675e-05
-1.7749328422097e-05
-5.48563038382222e-05
-4.03264030647852e-05
-1.38033689282471e-05
-4.371846407719e-05
-4.32580889240124e-05
-1.18785628320581e-06
-4.04738810960746e-05
-4.30593191527238e-05
-4.66007793254898e-06
-2.51763248703515e-05
-3.78119456909317e-05
-2.5255228446155e-06
-5.24642522620699e-05
-3.62513629582058e-05
-6.19549188663475e-05
-8.99129160433652e-06
-3.08202871595861e-05
-3.68887496107189e-05
-1.34930910501634e-05
-1.43507616362326e-05
-1.96956835907637e-05
-4.96489959388426e-05
-2.05933098422898e-05
-2.81042077736319e-05
-1.38146252794682e-06
-3.65805955681724e-05
-9.8447224855064e-06
-4.48131352450483e-05
-2.37883224633681e-05
-9.86046018371233e-06
-2.109614525411e-05
-7.31861810370035e-05
-2.29430665795095e-05
-1.1087501326556e-05
1.53407067380165e-06
1.31617649061411e-06
-4.668328153675e-06
-2.83071333039629e-05
-2.24572313503666e-05
6.7458553999664e-06
-4.69262200349351e-05
-4.47084870622503e-05
-4.07787470599882e-05
-1.28617021831078e-05
-1.12023120892661e-05
-1.7116557012264e-05
-2.37974464222582e-05
-2.51384034905292e-05
-2.03354786699149e-05
-1.04058197405505e-05
-2.9592571433503e-05
-2.88678855774448e-05
-1.12067242642847e-05
-4.36702177282094e-05
-2.57716411310278e-05
-4.10084891507026e-05
-2.55142710697574e-05
-1.93658840144926e-05
-1.63071637170343e-05
-3.61625085829958e-05
-3.43343960859646e-05
-3.39723872540805e-05
-5.57201437807995e-05
-3.34084675063018e-05
-1.14465326137964e-05
-4.99668474758912e-05
-4.95165460634547e-05
-4.29228333498566e-05
-4.13272249405667e-05
-2.57085506383972e-05
-4.61102987735254e-05
-4.93570726995778e-05
-2.95945044211399e-05
-3.55102634114715e-05
-2.02973583113954e-05
-2.99763115355656e-05
-1.25393201649718e-05
-5.34028110879574e-05
-4.44209628273908e-05
-2.80253966369061e-06
-2.17413376016528e-05
-4.45449821276152e-05
-4.04946850334856e-05
-4.14234782428061e-05
-2.31382301351531e-05
-4.50066341197613e-05
-3.9277397197052e-05
-4.07110804377715e-05
-1.42688474110259e-05
-4.22487320619795e-05
-1.5081543240807e-05
-2.33833363447309e-05
-4.08256128761428e-05
-3.01951911746405e-05
-4.1814243878567e-05
-2.60227228049827e-05
-2.65389539592048e-05
-1.723939493999e-05
-3.27446193778337e-05
-3.12413921673879e-05
-3.7692040713383e-05
-3.54152691659225e-05
-3.990743820611e-05
-4.59105348757876e-05
-5.7158412566248e-05
-3.41149264359427e-05
-5.33882602732826e-05
-1.72490784162847e-05
-1.98087867491334e-05
-2.6941810973453e-05
-6.19047012707764e-05
-1.41049407234623e-05
-2.63935946645544e-05
-5.00997856115715e-05
-1.2465146226041e-05
-2.3273053239147e-05
-6.35691656645332e-05
-2.32941654093009e-05
-4.38498938098944e-05
-8.45346596872651e-06
-3.33358233887888e-05
4.3246178447584e-06
-3.39713163509915e-05
-6.01519550448789e-07
-9.21434207513863e-06
-5.31216497671301e-06
-4.55058183849307e-06
4.34134002677901e-08
-5.14573010264224e-05
1.59141643916967e-05
-1.74817221514435e-05
-1.82832323865612e-05
-6.30071085369147e-05
-1.93116154143482e-05
-5.20484533205022e-05
-9.05091947094139e-06
-2.42372896364545e-05
-2.21113097419198e-05
8.17652202606658e-06
-3.00033155313412e-06
-2.14018505868146e-05
-5.15521949936857e-05
-4.08575350348097e-05
-5.39082296094673e-06
-2.45311651414805e-05
-1.07156228485481e-05
-1.39610999534982e-05
-1.74242784851511e-05
-3.59289368817317e-05
-4.59410729183768e-06
-3.39912113804881e-06
-3.74378999081929e-05
-2.77934444452232e-05
-1.99273481773079e-05
-3.46282486251996e-05
-1.04540007136589e-05
-4.34523853625825e-05
-3.31102321729643e-05
-3.467755415124e-05
6.01597457361912e-06
-6.14235992765522e-05
-4.54566904291461e-05
-2.88154595080066e-05
-4.33320542999763e-05
-5.88904409124564e-05
-3.18982836467165e-05
-7.35162197285108e-06
-4.14820390185814e-05
-3.13927544689948e-05
-1.09603423859942e-05
-4.79466562747457e-05
-2.59840331242953e-05
-3.66036499307375e-05
-2.36189107893983e-05
-3.61656131630738e-05
-2.24039315286417e-05
-3.77461788231209e-05
-3.38359993586319e-05
-5.04792462165373e-05
-3.63498500686008e-05
-3.16407350671935e-05
-4.61104810775524e-05
-3.84046396020535e-05
-2.33111273526823e-05
-2.93006561977002e-05
-2.20402654579718e-05
-3.92954456918484e-05
-6.74759805350435e-06
-2.6764543470622e-05
-5.36972943470954e-06
-5.23660703353283e-05
-2.71335035351912e-05
-4.00779904307695e-05
-2.61155261241315e-05
-3.90789491439232e-05
-3.18299170966494e-05
-2.3771760112078e-05
-1.71004066060635e-05
-3.80576528230392e-06
-4.80850743632896e-05
-3.3336387556685e-05
-2.02614241384717e-05
-2.92314482454155e-05
-7.67330990364257e-06
-2.88924747766757e-05
4.98182687333542e-06
-8.66154797945205e-06
-6.77660000536023e-05
-1.41670665364587e-05
-4.97992464975362e-05
-4.66873370134146e-05
-4.34408033668244e-05
-2.08715134941863e-05
-1.38348288905552e-05
-3.15992557372996e-05
-1.0089988911303e-05
-4.1776122311033e-05
-4.02983246990411e-05
-1.19607625529878e-05
-6.12315625672443e-06
-3.78321674202205e-05
-1.98141494379514e-05
-1.43494712076493e-05
-1.70610525593154e-06
-3.0982395974822e-05
-1.26112582279711e-05
-5.21243382091659e-05
-4.24294424494803e-05
-3.55988654031057e-05
-3.51110735923212e-05
-2.95385650933675e-05
-3.84921217382809e-05
-2.48064495281147e-05
-2.0282465378391e-05
-2.3154735058247e-05
-2.91673276361609e-05
-4.2201814563083e-05
-3.35290375770636e-05
-3.30049019866323e-05
-3.93355739005811e-05
-1.42179623108499e-05
-3.42867641392444e-05
-5.21267581967307e-05
-4.03470395586415e-05
-1.18888994181093e-06
-3.49505109121781e-05
-3.81796235388184e-05
-1.28905648153265e-05
-5.41155168367958e-05
-1.00857731104363e-05
-2.00465154094307e-05
-2.63074712277008e-05
-2.97895567573996e-05
-3.40713319725788e-05
-1.14198269704931e-05
-8.66390973705727e-06
-5.06345339337554e-05
-5.69432033336373e-06
9.87567243718362e-06
-9.86908612803829e-06
-1.35250572491695e-05
-6.5819594014165e-05
-1.42064459658394e-05
-2.91455991930335e-05
-1.61113157161327e-05
-4.4472776327209e-05
-1.2233583964599e-05
2.46676850833821e-06
-1.41294809586734e-05
-3.28418893041214e-05
-5.1632644732763e-05
-1.69481682215647e-05
-2.83392244118141e-05
-2.06148965727754e-05
-2.30674805087313e-05
-7.15582397739065e-06
-2.15461639143123e-05
-2.39871992466513e-05
-3.90268335389705e-05
-1.8457209616916e-05
-3.57680498651415e-05
-2.37551247605174e-05
-2.63459961078345e-05
-5.71037046268232e-05
-9.65214104915547e-06
-4.40671926315888e-05
-2.33039003775398e-05
-1.76747335821223e-05
-3.65841116886803e-05
8.10277090043938e-08
-4.41742476753812e-05
-3.74989827657386e-05
-3.45977552662848e-05
-3.92206736880883e-05
-3.82865601561304e-05
-2.33118493981953e-05
-2.25037395795144e-05
-3.13322220768271e-05
-4.108906828064e-05
-1.21247348585542e-05
-2.58250754013563e-05
-1.94994220530426e-05
-2.98807825286876e-05
-4.0211111069239e-05
-4.97469096623918e-05
-2.42569698582823e-05
-1.34939540963014e-05
-4.92258347049683e-06
-1.02927768782558e-05
-2.07398215481623e-05
-2.28740745431123e-05
-2.79192246593125e-05
-1.91821396353605e-05
-2.94578645835231e-05
-1.30441891838574e-05
-2.0545617698272e-05
-1.29341251208507e-05
-3.46088507836751e-06
-2.05981889721599e-06
-4.39618218548145e-05
-2.66729290647027e-05
-3.83942170201965e-05
-1.57948632992708e-05
-5.77603513874943e-05
-3.66395532003721e-05
-8.55765262741911e-06
-2.1770991131153e-05
-5.80941787058074e-05
-2.17225235701562e-05
-3.13335271388953e-05
-4.73050819684219e-05
-6.89086622879126e-05
-4.64280759073367e-05
-3.91207862803778e-05
-4.66658061111128e-05
-3.41916610624341e-05
-4.10889463440717e-05
-7.68959514663729e-05
-3.04890970266031e-05
-3.58945118498566e-05
-4.19409515063255e-05
-2.82733333746506e-05
-4.13622725624165e-05
-2.01523807222662e-05
-1.08674148535376e-05
-3.95010244018786e-05
-3.2263327449382e-05
9.12787088693956e-06
-3.22723899608913e-05
-4.83725041430187e-05
-1.87102463885148e-05
-2.10872597767207e-05
-2.74268842334968e-05
-3.26145637242761e-05
-5.40084692910608e-05
-2.48956809525628e-05
1.02693702924438e-06
-2.01087781995635e-05
-2.07086054963729e-05
-3.91210701682e-06
-2.78229843256649e-05
-5.35778074630153e-06
-4.199383274111e-05
4.71039932179143e-06
-3.08059698969172e-05
-2.84273510310726e-05
-4.3053264077301e-05
-3.98725639302916e-05
-7.07011455993521e-06
6.6240500632703e-06
-3.47396376074367e-05
-2.6114706531373e-05
-2.81655935348557e-05
-4.34257758882974e-05
-2.13459580444725e-05
-3.17232194237826e-06
-2.13746019262722e-05
-2.81456384788258e-05
-3.50897538274017e-05
-3.61976913038719e-05
-1.63512108008786e-05
-5.15952686145494e-05
1.714121335651e-05
-1.38402843998462e-05
-1.75739172739216e-05
-2.39122484788792e-05
-2.76525972719234e-05
-3.12483355605173e-05
-4.71852445153174e-05
-3.40208792373783e-05
-2.55547975306745e-05
-2.94035977759601e-05
-3.0371117341793e-05
-4.49796248021935e-05
-1.52385840282694e-05
-4.81302662411638e-05
-1.82451039803796e-05
-5.8279004091458e-05
-3.21517288384288e-05
-5.32077719070577e-05
-1.38450484744698e-05
-3.81273178477777e-05
-2.28737770029659e-05
-7.7930473535933e-06
-2.82087451582105e-05
-4.69858713910205e-05
-2.84864718321904e-06
-2.15828997259616e-05
-2.61754002265116e-05
-4.11214231371708e-05
-3.9763104054403e-05
-1.31259437213092e-05
-8.67218483430202e-06
-8.66905773750571e-06
-3.30381313518629e-05
-1.88985339971366e-05
-2.48567982375925e-05
-2.31641332261539e-05
-3.38258862962582e-05
-2.95241111339606e-05
-5.39411403783006e-05
-5.48288375463772e-05
-4.1921695323889e-05
-2.28017820588548e-05
-9.80730298825461e-06
-5.46061055772472e-05
-2.5589185117708e-05
-1.95381541735234e-05
-2.6544211042818e-05
-1.76907136284439e-05
-2.23984803363572e-05
-8.64814713498611e-06
-1.22743963467497e-05
-2.40857581425545e-05
-3.15695055780396e-05
-3.53745766989483e-06
-3.70080376058647e-05
7.34099035346443e-06
-5.30182645594325e-05
-3.34428173001132e-05
-1.73289892656956e-05
-3.69271408146128e-05
-5.38288035430432e-05
6.33034146620009e-07
-2.21668627790691e-05
-5.2750689890202e-05
-1.84293766802296e-05
-3.39788238041109e-05
-9.70515558330985e-06
-3.22220325746845e-05
-9.73713559508884e-06
1.16907090089755e-05
-4.76187236939585e-05
-3.33718271496967e-05
-3.9326670791833e-05
-6.20365655789843e-05
-3.12843929363881e-05
-3.31165754175234e-05
-1.94355922561756e-05
-2.84164709070465e-05
-3.58460638311416e-05
-2.32357723549706e-05
-1.89703938707173e-05
-4.0496287591266e-05
-4.43040210705678e-06
-5.02331259706323e-05
-8.12008367985826e-06
-3.4762670234215e-05
-1.35216954457518e-05
-9.69983662100419e-06
-1.75366258072546e-05
-2.64178212020963e-05
-4.81319462895673e-05
-5.10006369935212e-05
-1.09854950855194e-05
-3.66177122051316e-05
-1.24092537595226e-05
-1.90865720285594e-05
-4.64034773820899e-05
-3.13004432100873e-05
-1.73573120265067e-05
-3.943679901101e-05
-3.09073223482364e-05
-5.41784528141817e-05
-1.70704529011692e-05
-3.20286583476808e-05
-3.82989390138249e-05
-4.66459942256716e-05
-1.53182697192702e-05
-5.81674375211306e-05
-5.85838507057019e-06
-1.3604327332331e-05
-5.08497974840519e-05
-2.04890749022904e-05
-3.13442172129149e-05
-2.24122804192288e-07
-8.78812885134524e-06
-2.50137042876806e-05
-4.81410877484695e-05
4.11714603520478e-06
-3.50943388655403e-05
-2.53012236193976e-05
-1.22078770610139e-05
-2.04787933569084e-05
-9.90053422542457e-06
-3.79394349268943e-05
-4.80822381090955e-05
-2.71883680087172e-05
-4.1131021147108e-05
-3.53527411569283e-06
-5.87064187882089e-05
-1.26207414865754e-05
-4.02719264506296e-06
-3.22178617260817e-05
-8.39609808074001e-06
-2.31572856202999e-05
-3.28374376938484e-05
-3.81799079169586e-05
-3.06349076675019e-05
-2.08189488055135e-05
-4.52060008659865e-05
-2.5399089247542e-05
-2.67323192184653e-05
-5.08292851996833e-05
-9.41752720024799e-06
-1.8952335139991e-05
-4.96599519330813e-05
-2.69823325038601e-05
-7.6903835123471e-06
-2.26209736148864e-05
-1.86925360079587e-05
-5.58739364306073e-05
-2.55304264595591e-05
-5.91778289617928e-05
-2.38920874693103e-05
-2.32404613293048e-05
-3.36900728098806e-05
-7.20686942857198e-06
-3.25535485943695e-05
-5.79266663848452e-06
-4.39937185659317e-05
-8.90894502198218e-06
-1.30194079260893e-05
-3.76232030498203e-06
-4.77459792764349e-05
-6.86359105246837e-05
-9.3226049878844e-06
-3.16532257274978e-05
-4.79380017054623e-05
-3.1872809945062e-05
-3.32928798201951e-05
-5.92171384568746e-05
-1.08088293600013e-05
-1.36801204097109e-05
-5.86836124915604e-05
7.2898564687391e-06
-3.01249595394194e-05
-4.81715596350729e-05
-1.3054453244473e-05
-5.17556539795784e-05
-1.09822621047361e-05
-2.48358554050379e-05
-3.26765193759715e-05
-4.20792122515235e-05
2.51556247921033e-06
-3.75762720481194e-05
-2.86822638196659e-05
-7.73779671046213e-06
-5.567020303031e-05
-4.25375782656107e-05
-6.4386943991136e-05
-3.0732897347353e-05
-4.83484644685868e-05
-2.29680475634736e-05
-1.47300990173416e-05
-1.48384268680514e-05
-5.23910258090887e-05
-1.26125835392555e-05
-6.58362409429112e-06
-4.39447400035179e-05
-3.07565273266135e-05
-1.95961612864309e-05
-4.91668037458876e-05
-2.08437048414253e-05
-6.39069352616417e-05
-1.61742543324938e-05
-2.79313229675826e-05
-2.7301240550577e-05
-2.13896887792356e-05
-3.01532078012323e-05
-5.36846621199069e-05
-4.00010689238416e-05
-5.80042304998369e-06
-3.70134102145805e-05
-1.2236337167859e-05
-5.2453278813847e-05
