# Supplementary material for: Research on computational propagation and identification of mine microseismic signals based on deep learning
Source: PLoS One. 2025 Oct 22;20(10):e0334641. doi: 10.1371/journal.pone.0334641 (PMC12543183; doi:10.1371/journal.pone.0334641)
Supplement: S7 Data — (ZIP) [file pone.0334641.s007.zip › 000100900001603.xlsx_0.txt_24.txt.txt]

-2.34178938360924e-05
-3.16107560099909e-05
-2.87366785373957e-05
-4.09584523962257e-05
-5.15131635488214e-05
-3.55362263934745e-05
-1.10463652162663e-05
-1.10758419854488e-05
-4.20251463548041e-05
2.45704367996999e-05
-3.8019833608191e-05
-3.0075092835094e-05
-5.00884622658189e-05
-2.1167120608607e-05
-3.37646630749397e-05
-3.29065191969204e-05
-1.04036865569193e-05
-2.04637178959563e-05
-3.87821863344166e-06
-9.13438991106864e-06
-4.76778968686186e-06
-3.16193616017485e-05
-2.76866760638062e-05
-3.94697809248121e-05
-1.17049958879573e-05
-3.67871550006024e-05
-2.03652378029386e-05
-3.71159719468964e-05
-5.06828587432024e-05
-2.84902266299456e-05
-3.27813479062846e-05
-6.07228730796539e-05
-5.37529600229725e-05
-2.50616589268474e-05
-1.62226795863955e-05
-2.14062395300725e-05
-1.36092647376831e-05
-4.28224580474646e-05
-3.12409008063147e-06
-3.88934287400711e-05
-1.42553316004986e-05
-1.39312569104758e-05
-2.5723767318663e-05
-3.84731130672117e-05
-3.76011310466877e-05
-1.81686798055783e-05
-1.10770845717218e-05
-4.35999247233519e-05
-3.88692210625498e-05
-2.07831308685147e-05
-2.46204751154864e-05
-2.69414887842004e-05
-2.37159850755643e-05
-2.75043980369005e-05
-4.99422382751498e-05
-1.0384768770159e-05
-2.71707754921817e-05
-1.47217991182462e-05
-6.45226565090271e-05
-4.35665746954766e-05
-3.08443867183322e-05
-3.71392437008881e-05
-2.30551123295113e-05
-4.99405597010806e-06
-1.64193880109812e-05
-1.78483681890671e-05
-4.72010727365264e-06
-3.07081183015966e-05
-4.77895798998652e-05
-4.84336244232086e-05
-1.24435996032888e-05
5.01665963097463e-06
-2.7286913429757e-05
-4.19272890385618e-05
-3.65820686308841e-05
-3.79074706758424e-05
-2.69067288858375e-05
-3.88397843754683e-05
-5.69157745679676e-05
-1.37777638024653e-05
-2.22763106377442e-05
-5.20678326883028e-05
-2.17711116252397e-05
-1.03118573909522e-05
-2.55548422057223e-05
-2.9261014380225e-05
-6.61433454240122e-05
-3.44980875879593e-05
-1.76879493371978e-05
-3.47211491301114e-05
-5.37090672085473e-05
-8.21693577307893e-05
-3.14605154765734e-05
-2.85569573411906e-05
-1.52781094409211e-06
-6.0826290547426e-05
-2.50996106302424e-05
-3.91519133121914e-05
-4.17104181461829e-05
-5.60561520823758e-05
-8.25287683327802e-05
-2.45180874864699e-05
-3.54516403017531e-05
5.75998037679075e-07
-2.94503291893339e-05
-3.25885593564824e-05
-3.20194607445079e-05
-2.69741128525942e-05
-3.48678713942369e-05
-2.11203070267975e-05
-3.19639723796548e-05
-1.40140243034239e-05
-5.33128429177824e-05
-2.48599565904687e-05
-3.10196069818913e-05
-5.51495839582735e-05
-3.94889445288991e-05
-5.90257074146741e-05
-4.12404647477892e-05
-3.29105040213274e-05
-1.66575747130985e-05
-3.20890374653483e-05
-1.62310180665978e-05
-3.02115709854049e-05
-1.61431663341091e-06
-3.605594024157e-05
-1.6486087637791e-05
-1.55551723245939e-05
-2.26074543380431e-05
-7.13236334613335e-05
-2.06644394569098e-06
-9.76506569676276e-06
-4.74808766223343e-05
-3.06339874199134e-05
-2.30419032092303e-05
-5.10568666983313e-05
1.77243830758515e-05
-3.99129590208407e-05
-3.74521114027196e-05
4.99445569636644e-06
-6.93894169133194e-05
-3.53378494732884e-05
-4.55433748838922e-05
-2.58675750260892e-06
-4.18984351384607e-05
-3.5458406411888e-06
-3.44484851862934e-05
2.32090776827325e-05
-1.81279903011736e-05
-3.95981663591396e-05
-1.42162491871702e-05
-2.64502863349157e-05
-3.34226281689509e-05
-1.06100246458024e-05
-3.06105742260899e-05
-6.79630115618987e-05
-2.21661637398666e-05
-1.72217681718788e-05
-4.79713423729082e-05
-4.03398128716102e-05
3.90281686963172e-06
-4.1878976266156e-05
9.64352898125845e-07
-3.13271530910616e-05
-4.8085838249495e-05
-5.2217020120869e-05
-1.4046965568073e-05
-3.97969686238644e-08
-2.60027425998063e-05
-2.00599715148451e-05
-3.02680306464847e-07
-3.90409341078944e-05
-2.87294201448065e-05
-2.34601880500106e-05
-3.00255167713245e-05
1.05824598471611e-06
-3.31926886520996e-05
-3.09951781457882e-05
-1.75537731572535e-05
-2.20762384119798e-06
-5.71048481301014e-05
-3.89979829697441e-05
-1.77627985936058e-05
-2.83501538135686e-05
-5.96113490024766e-05
-4.86652509797973e-05
-1.36031056945395e-05
2.73577138605496e-06
-7.10488356609122e-05
-3.0544491851554e-05
-2.23550677267806e-05
-1.70586675045921e-05
2.57707954108305e-06
-2.90817561880707e-05
2.50484848330046e-06
-3.55631125757959e-06
-6.43644946702594e-05
-2.75269748319442e-05
-5.13282699706971e-05
2.0509567832979e-06
-3.53339968543856e-05
-7.42564992483531e-06
-1.11778425578615e-05
8.57806954057576e-06
-5.03563782249703e-05
-2.93974125621464e-05
-1.90118284919089e-05
-3.80730378270718e-05
-3.2310971164939e-06
-5.78642461784904e-05
-1.88066465834281e-05
5.41178418363627e-07
-6.15786200487302e-05
-4.6580600141019e-05
-1.53900919147953e-06
-1.20151449366608e-05
-9.54040005965988e-06
-1.54359433694775e-07
-1.30191047188463e-05
-1.82625767790511e-05
-4.92121894989634e-05
-3.79328975473763e-05
1.01655982120322e-05
-1.46652642869117e-05
-2.10593510641166e-05
-4.26819384221226e-05
-2.12241162309015e-05
-5.77320325578879e-07
-1.63359754227926e-05
-3.76996410642364e-05
-3.07749141410714e-06
-3.95234981253433e-05
-2.8606482297171e-05
-2.60322717405643e-05
-5.21279925836695e-06
-4.32026830894447e-05
-1.53447941408708e-05
-4.35048710318938e-05
-3.36747322539887e-05
-6.34178998335107e-05
-2.61153003098947e-05
1.50464304878717e-05
3.92753080986618e-06
-2.88726392581226e-05
-3.51283753160553e-05
-3.66006625301241e-05
-3.54960874509406e-05
-3.93396207824802e-06
-2.68886936603955e-05
-2.28333076363003e-05
-2.75369024900501e-05
-3.24275997260561e-05
-4.9902622462287e-06
-5.12777353646547e-05
3.03676958204399e-06
-2.93386851020084e-05
-6.35964812195993e-06
-6.173673943359e-05
-2.82320053672304e-05
-2.79628872866853e-05
-2.55710246400604e-05
-2.57997455671368e-05
-5.21869841168733e-05
-4.04385248389986e-05
-6.82031706518738e-06
-1.99557533153159e-05
-1.5925180724986e-05
-2.42995144505924e-05
-1.64274093823376e-05
-4.01967538122847e-05
-3.60312687212655e-05
-9.3195746031565e-06
-2.61349534118846e-05
-1.61071709275046e-05
-4.72814337831962e-05
-3.79664704148987e-05
-1.68901546176293e-05
-1.99593749074617e-05
-2.54544962064772e-05
-2.12487874886469e-05
-3.63926425599639e-05
-6.34378685982555e-05
-7.15952016849173e-05
-2.33927144746297e-05
-2.85653648825337e-05
1.94951877719385e-05
-1.73114286385586e-05
-1.29906496949996e-05
-4.52228375774062e-05
-2.78041999521869e-05
-3.14642693425029e-05
-5.3057803249943e-05
-4.03429258055346e-05
-2.02141066432987e-05
-3.10216389437517e-05
-2.82214098904676e-05
-4.50787897725055e-05
-2.81988493167124e-05
-1.92632130653626e-05
-3.97921123977607e-05
-3.44606843985218e-05
-9.66145581695303e-06
-2.59822186365565e-05
-3.28326200779188e-05
-3.21756907952697e-05
-1.50548582992958e-05
-5.96821327016644e-05
-4.42376612454347e-05
-2.66249545632688e-05
-1.21516112020824e-05
-2.92981968908621e-05
1.67106304895463e-06
-4.27297544380682e-05
-2.42495767859291e-05
-4.83853663351429e-05
-3.62771858849907e-05
-2.76361339925415e-05
-1.95089764647242e-05
-3.53806402514384e-05
-9.94075458352171e-06
-2.76951173889905e-05
-2.77240572751635e-05
-2.18613271043673e-05
-3.91547301400994e-05
-1.85542754389255e-05
-1.52092887808809e-05
-1.81778574276844e-05
-2.71791700514865e-05
-4.39059232486275e-05
-2.70281198357817e-05
-4.53040856002493e-05
-4.39049588446778e-05
-7.71520936412158e-05
-1.77159661012688e-05
-1.26896994298848e-05
-3.27424531214412e-05
-2.96561555880176e-05
-3.08728459987635e-05
-2.52799657234009e-05
-4.64221165090978e-05
-3.02503445549855e-05
-9.27949597647186e-06
-4.27748639870573e-05
-2.19686413780379e-05
-4.27838398219916e-05
-6.08141796265916e-05
-8.80475226822443e-06
-6.38046054190907e-06
-5.62944000407729e-05
-3.85018465556003e-05
-2.65195446959175e-05
-3.18823163402289e-06
-4.15356608079018e-06
-1.40061346632393e-05
-2.51308590506212e-05
-1.81248759078748e-05
-2.67584578111223e-05
-1.12335886723256e-05
-1.46151242448687e-05
-5.88692645801636e-05
-2.60851573428359e-05
-4.50479031342638e-06
-3.89892763139742e-05
-6.84446402506038e-05
-2.95091904328764e-05
1.28555246600589e-05
-2.5751162432979e-05
-1.88631686388708e-05
-4.21292688740816e-05
-5.76228442819545e-06
-3.85794837723238e-05
-3.25290176985152e-05
-3.02410140973241e-05
-2.17366094570704e-05
-6.60311261523471e-05
-3.51796131445061e-05
-5.16446112819406e-05
-3.36801202032651e-05
-4.32588244102645e-05
-1.09311711843195e-05
-1.37015463775523e-05
-1.67467989786617e-05
-4.29660858927533e-05
-1.81843514803248e-05
-2.70958415572374e-05
-3.7773455342447e-05
-3.74704701985277e-05
-3.39274533290194e-05
-2.80937733101343e-05
-3.55964569515745e-05
-3.40565018812175e-05
-3.26224485085203e-05
-5.03056422452314e-05
-2.58291121677457e-05
-3.18772778822739e-05
-4.25891720967892e-05
-2.02497652146617e-05
-2.50409527790473e-05
-4.28933327941792e-05
-2.38233622555372e-05
-1.56587611512782e-05
-3.98486248098623e-05
-2.16936935748098e-05
-4.09750374783584e-05
-4.45669640468774e-05
-3.04785238587237e-05
-3.10957119851246e-05
-4.1210931196164e-05
-3.16937561901106e-05
-6.26433672929591e-05
-1.13817217838633e-05
1.19180522451948e-06
-2.73099996209914e-05
-1.63323203635895e-05
-4.96974899199182e-05
-4.01736354870964e-05
-4.26247523590366e-05
-4.05376037503898e-05
-1.67573710426855e-05
-2.36737107381266e-05
-9.77877565483809e-06
-5.68163240296581e-05
-2.39490236712837e-05
-1.71018971589506e-05
-1.47705712195262e-05
-2.1377418298948e-05
-3.42128163711797e-05
-6.24577633329739e-05
-1.62264672904035e-05
-2.39457426110205e-05
-1.80242673422746e-05
-3.90062156129727e-05
-3.43611673251082e-05
-3.86576692379492e-05
-3.69095425413465e-05
6.88314889525711e-06
-2.37700421497551e-05
-3.71112191936022e-05
-2.98543222293202e-05
2.04616457984904e-06
-5.67478671310473e-05
-2.92082747486594e-05
-4.50656512027913e-05
-1.36703264390865e-05
-1.49077117697774e-05
-4.48468652410479e-05
-3.13673438807821e-05
-3.92354105472102e-05
-1.67124113723442e-05
4.54599167396205e-07
-3.40481165988642e-05
-3.57463928388643e-05
-5.70229954980996e-05
-2.17865491089899e-05
-4.68667921010758e-05
-2.05774208028378e-05
-1.25838076093204e-06
-2.51099890930525e-05
-1.96675265502014e-05
-3.67950585469219e-05
-3.87142847820701e-05
-3.05100792994922e-05
-2.9262569508884e-05
-4.23396582171347e-05
-3.30334645601816e-05
-5.8470857215158e-06
-2.06864084754611e-05
-3.07569978744725e-05
-5.65796295625476e-06
-4.34921543990974e-05
-5.45397176367186e-05
3.23043501421564e-06
-3.6723632061532e-05
-3.20792563603171e-05
-5.95654460848959e-05
-4.15142128193662e-05
-1.19944006860647e-05
-3.84873161963891e-05
-2.53787342511615e-05
-1.33652818071979e-05
-3.47519175765302e-05
-4.78128407530791e-05
-2.48199760389204e-05
-2.03650185780763e-05
-2.14954751955761e-05
-1.28192018267493e-05
-3.29970057520834e-05
-3.38252489726162e-05
-4.76379459617386e-05
-6.81792326543932e-05
-3.96322774948264e-06
-2.23542681356717e-05
-3.78843317704316e-05
-4.55224152404477e-05
-3.35020415634462e-05
-3.32601571586465e-05
-3.76549463176371e-05
-5.33840003389144e-05
-3.73017185008239e-05
-5.13012122814186e-05
-3.58645884247926e-05
-1.52994841726844e-05
-2.40041217514646e-05
-4.04320656306299e-05
-1.81298339588736e-05
-4.71565001374971e-05
-3.31292064685534e-05
-2.38446821901698e-05
-5.38799395834113e-05
-2.9491068415672e-06
-9.14836101757729e-06
-5.40232126806979e-05
-1.110225977265e-05
-3.47740075714984e-05
-4.59807490706439e-05
7.21536867432159e-06
-2.9639508993949e-05
-1.55033797910805e-06
-2.17319661323529e-05
-1.49635040365975e-05
-1.97120908851326e-05
-2.94020950871179e-05
3.37389452391008e-06
-2.11490240409015e-05
-3.85527202572868e-05
-5.25694946770389e-05
5.08979964505949e-06
-3.34506217472461e-05
-1.36670340666547e-05
1.38862470177649e-05
-7.70083248959045e-06
-7.62456336184517e-06
-2.75811025603644e-05
-1.3052062355881e-05
1.19273808527354e-06
-3.95541690431557e-05
-2.33352823178514e-05
-1.30633615923537e-05
-4.08754012869829e-06
-2.26744394536223e-05
5.83990165135075e-06
-2.72176942999392e-06
-3.30116554643816e-05
-3.2354588339481e-05
-6.34405517172101e-05
-6.46903640048098e-05
6.14269226118257e-06
-4.86678092915286e-05
-4.77605049431167e-05
-3.11438398466527e-05
1.91586636718605e-07
-1.71056214544909e-05
-5.20087850779355e-05
-4.27572470088642e-05
-3.1780934598595e-05
-4.32947561011112e-05
-3.29283639669336e-05
-1.71757915366262e-05
-2.20455183198372e-05
-4.49596400740813e-05
-2.37725527894709e-05
-1.3839220200304e-05
-3.78229446016186e-05
-2.59969888958475e-05
-5.25932625269616e-05
-4.14128180220791e-05
-7.98832751173607e-06
-4.46530851180972e-05
-3.34326322288572e-05
-4.86471947508411e-05
-3.65753629935436e-05
-2.99764228196587e-05
-3.95845715303923e-05
-5.0264120692453e-05
-3.62978882537599e-05
-3.08505732153579e-05
-3.35179169998155e-05
-2.93842803917102e-05
-6.11080064438428e-05
-2.649310427925e-05
-5.17783461737302e-05
-4.47465907569004e-05
-4.71115648302623e-05
-2.73441099030092e-06
-1.61969472163381e-05
6.99562815008448e-06
-9.26949690129801e-07
-3.79758186924972e-05
-3.30374242875025e-05
-1.55579928035605e-05
-2.86093885947574e-05
-2.41838663219834e-05
-3.78437476450132e-05
-2.80318602361172e-05
-3.4435541625395e-05
-1.09363956510473e-05
-4.70173641349373e-05
-1.40798833633394e-05
-1.91727096710169e-05
1.77816745535831e-05
-4.60544966982646e-05
-2.31273515802012e-05
-4.13284819709298e-05
-3.20128274786415e-05
-2.42787908158213e-06
-5.08553383262201e-05
5.49246577328362e-06
-4.12398926896391e-05
-1.09977171609873e-05
-3.19529324200122e-05
-3.9699394761453e-05
-2.73948086413841e-05
-2.61888414950632e-05
-1.97669530886072e-05
-1.43675118379383e-05
-8.50385887798681e-06
-3.3076601350432e-05
-2.99594021361791e-05
-2.63001921592995e-05
-2.90823873848652e-05
-6.98890811635456e-05
-2.05052361433241e-05
-1.84481160668652e-05
5.52422185753618e-06
-4.54556685290434e-05
-2.31337710570347e-05
-1.75778631323344e-05
-7.97682554382287e-06
-1.74238181816014e-05
-2.65132004391221e-05
-6.73757954800989e-06
-4.64812781258641e-05
-5.71691340698356e-05
-4.87483055433279e-05
3.12075233093264e-06
-1.14522164574356e-05
-1.687288124146e-05
-4.19096606244011e-05
-2.66573006183439e-05
-1.75120346532622e-05
-1.50331415864173e-05
-3.48931773839813e-05
-7.7025837213499e-06
-1.5074353977164e-05
-1.1475840287439e-05
-3.65110635211374e-05
-1.27926425370736e-05
-3.59112059736963e-05
-7.99726680355404e-06
-4.35845264464435e-05
-1.112033823301e-05
-3.79951727846827e-05
-3.61795811582183e-05
-2.32094766335099e-05
-3.97178025389308e-05
-2.16407558377422e-05
-1.88862472999662e-05
-3.19407612542058e-05
-5.41481403967761e-05
-1.25258255689239e-05
-6.95938446621623e-05
-2.94435390292538e-05
-6.02692063580127e-05
-3.75979671611025e-05
-5.17437823033515e-05
-4.30369886375049e-06
-2.3311348525157e-05
-3.10100675038402e-05
-3.67668461201002e-05
-8.04265599836675e-06
-3.8890748380576e-05
-5.44255165005667e-05
-8.54887715671904e-06
-1.77613158987626e-05
-2.75320670149829e-05
-5.58620448454516e-05
-3.94144292906026e-05
1.37220982081757e-06
-6.21679531475747e-06
-2.6695453221615e-05
-2.06319197038267e-06
3.55674469160002e-06
-3.43249538158268e-05
-5.13745304689285e-05
-1.97513459738004e-05
-1.53762972540864e-05
-3.39468056921908e-05
-3.72142017249802e-05
-1.4905124308658e-05
-4.42479754575555e-05
-1.5424302177589e-05
-2.45321047750563e-05
-2.53145365402542e-05
9.17305090436383e-06
-5.68945034902409e-05
-2.43010986892883e-05
-5.82027174913367e-05
-3.8551596078606e-05
-3.05704327322174e-05
-4.93212183194102e-05
-2.01686175198939e-05
-2.68511301541879e-05
-5.53263968835532e-06
-6.45269068251856e-05
-6.69735296058611e-05
-2.72678310763606e-05
-2.14151470818322e-06
-3.28736908607345e-05
-4.00310753675339e-05
-2.76101204683749e-05
-1.05899189399069e-05
-2.02564104744538e-05
-5.29273883798264e-05
-3.25267323563607e-05
-6.76409418554339e-06
-4.97835209490867e-05
-9.41802798710356e-06
-4.9193654726899e-05
-5.63999492355726e-05
-4.81438358048171e-05
-6.65038674792219e-05
-3.50965823055061e-05
-5.5396880179869e-05
-4.15429073155599e-05
-2.50964792956648e-05
-3.59021301003119e-05
-4.23892682613837e-05
-3.44997962760699e-05
-1.47568565841788e-05
-5.10180546197622e-05
-1.58661408242144e-05
-4.72578964077591e-05
-2.28979165199038e-05
-4.71294562523942e-05
-3.76875283663231e-05
-3.61802828639009e-05
-2.43991164430944e-05
-3.45224523727842e-05
-5.5002067219831e-05
-2.41817957099724e-05
-5.42298175755263e-05
-2.75623936092153e-05
-4.39017146923453e-05
-3.61001946966887e-05
-3.83274026484107e-05
-5.3821053888093e-05
-1.16055079906517e-05
-2.84964049909235e-05
-1.21132391762246e-05
3.10633465505831e-06
-6.2915939536308e-06
-4.5314690127471e-05
-3.05430829090529e-05
-2.48435892966087e-05
-1.57573034143245e-05
-6.1048739710747e-05
-4.7002955705384e-05
-2.66663878471931e-05
-7.3416543091384e-06
-3.02111352909394e-05
-2.01224701745978e-05
-3.0019499311754e-05
-2.24194908477417e-05
-1.71664140288209e-05
-1.46166872060255e-05
-7.17507158061435e-06
-2.67266662226615e-05
-8.07701701226525e-06
3.61190134653724e-06
-3.47358735296483e-05
-4.71858335757004e-05
-1.19477272614394e-05
-4.74449160964089e-05
-2.2390351855693e-05
-1.23617157970185e-05
-4.90766325116721e-05
-2.02214828819051e-05
-2.85956617113703e-05
-4.32324357393085e-05
-2.8268302069374e-05
-4.42858692895274e-05
-7.28973640703932e-05
-2.25362996164577e-05
-3.46159350260447e-05
-4.3903421404958e-05
-1.1157563432637e-05
-3.07853323921702e-05
-5.91662215547439e-05
-3.34039135421325e-05
-1.76229660805933e-05
-4.37030726838723e-05
-4.43991910815835e-05
-8.74467026229031e-06
3.15901795626927e-06
-3.80634296297882e-05
-3.55995518949929e-05
-3.76355892298424e-05
-2.92535730263083e-05
-5.49042153593528e-05
-2.18518778807948e-05
-5.83116759475909e-06
-3.16776295230649e-05
-4.47416053283804e-06
-1.5493064527858e-05
-4.01044732368685e-05
-2.85480664485473e-05
-3.45052512912971e-05
-2.67604522261023e-05
-3.45035295978375e-05
-5.87828633027672e-06
-4.15349100847976e-05
-3.70270960877005e-05
-2.59312890312234e-05
-5.70647272811817e-05
-2.42516767249483e-05
-2.97734613043919e-05
-6.58961120704067e-06
-1.67181263094766e-05
-2.64744092075506e-05
-4.20522928072216e-05
-4.17418757340581e-05
-2.35989786342671e-05
-2.42967728789762e-05
-4.65587205693248e-05
-1.79283482799362e-05
-5.66317583060026e-05
-1.89787404903513e-05
-1.86675620977296e-05
-1.81242808904365e-05
-3.84905270569737e-05
-2.9650412424801e-05
-6.82370498410539e-05
-1.7001776165048e-05
-4.90299942508033e-05
-5.28914252550606e-05
-7.38865207993804e-05
-1.58314578347176e-05
-3.30679644705801e-05
-5.87432176935473e-05
-3.82367823114034e-05
-2.04873945403856e-05
-3.80731725762846e-06
-2.63637180413365e-05
-7.10865659394631e-06
-3.89564628498328e-05
-1.74912298306647e-05
-2.86844197397566e-05
-3.34130386755199e-05
-2.2029405693848e-05
-1.86682394602677e-05
-5.92810486581118e-05
-3.58737606651741e-05
-1.99115909877503e-05
-4.56061314205998e-05
-3.7569542486573e-05
-1.59270830547095e-05
-4.78408273991202e-05
-2.57136227624853e-05
-2.90739076953706e-05
-4.32430038405193e-05
-4.14668931487325e-05
-6.23899047675363e-05
-3.13769852213862e-05
-2.6686904975409e-05
-3.87762506745021e-05
-4.91062355263588e-05
-1.82522686883335e-05
-3.71286783597832e-05
-1.79597755705322e-05
-4.4478527649265e-05
-3.11925106890916e-05
4.8371151978035e-06
-3.28155329683205e-05
-4.99133423837095e-05
-4.79326562213731e-05
-4.13820336411512e-05
-1.60311008622664e-05
-3.64232641054096e-05
-4.60065023840872e-05
-4.43839436920469e-06
4.35375404731944e-06
-5.58632918893355e-05
-2.18154811589599e-05
-1.21243441450549e-05
-1.6918325650924e-05
-4.01811824969435e-05
-6.98184751291549e-05
-2.84581926560939e-05
-1.14429810457894e-05
-4.77277811961391e-05
-2.29441524531883e-05
-3.97425956997752e-05
-2.31507204687574e-05
-5.08436817432232e-05
-4.3499748581934e-05
-4.24020069924936e-05
-5.12014262457183e-05
-3.38194882966406e-05
-3.03786542533635e-05
-7.48641705121611e-06
-2.52847237899472e-05
-2.35113050224853e-05
-5.79832668171392e-05
-5.27006770003147e-05
-1.71849229737858e-05
-6.62066509805811e-06
-5.3653907402877e-05
-1.91874405943705e-05
-2.73419786320751e-05
-1.33447725043076e-05
-3.1583952455763e-05
-3.47872706234286e-05
-2.61413706756288e-05
-2.1084385242847e-05
1.48065700068658e-05
-2.74325833493205e-05
-5.50107030855366e-05
-4.39944619367025e-05
-3.16447614694062e-05
-2.94538051264735e-05
-9.2105314098405e-06
-3.00671953904784e-05
-9.00527315588323e-06
-1.86134478059016e-05
-4.47236642461674e-05
-5.69463119173347e-05
-4.33739567709702e-05
-3.56563962018903e-05
-1.78387821994727e-05
-2.53110947125486e-05
-7.39348852929528e-06
-3.79450415322293e-05
-5.78641250533557e-05
-6.03573885889512e-05
-5.27923522064962e-05
-3.6038874733677e-05
-1.71763177380758e-05
-2.49087524454455e-05
-2.90251070042883e-05
-2.51385558510659e-05
3.73422945914675e-06
-3.82496918037464e-05
-3.70344913742655e-05
-3.83882206732079e-05
-5.46708975086399e-05
-4.26123204178199e-05
5.83410922555495e-06
-3.16972999628422e-05
-2.52901855617682e-05
-2.15132655505609e-05
-2.56927116593356e-05
-4.43711048739037e-05
-3.81356283808824e-05
-1.86713586991146e-05
-1.90218476035667e-05
-6.03059023288305e-05
-1.67243628009148e-05
-4.87988159218126e-05
-4.8745026030619e-05
-7.15191240887195e-05
-3.12668081157044e-05
-1.90833055349674e-05
-5.19733440965745e-05
-3.30232809888066e-05
-4.34421189159273e-05
-3.56074049919517e-05
-2.6557895561523e-06
-3.34572678174599e-05
-2.11360536593382e-05
-2.34217644876091e-05
-5.68152612909791e-05
-3.61937729122184e-05
-1.06040477383147e-05
-4.5902662413415e-06
-1.14935848653992e-05
-5.27132107353704e-05
-5.6453128013455e-05
-9.84970186744083e-06
-1.9253920246197e-05
-9.67855193238134e-06
-5.61370295956471e-05
-2.83765945925764e-05
-5.31239850508116e-05
-2.90080137477147e-05
-9.50047573457253e-06
-1.96894630371956e-05
-5.13613003912547e-05
-5.60357487369322e-05
-1.18031606138683e-05
-4.6037939378721e-05
-2.63062457008317e-05
-4.40182665504122e-05
-3.73971272929048e-05
-3.9494203102376e-05
-6.06171858806395e-05
2.3747186113965e-05
1.04812333146829e-05
-5.71686316415768e-05
-3.39009933694206e-05
-4.03320233414015e-05
-2.37837341560135e-05
-3.3622679951362e-05
-4.01004914187764e-05
-3.69173429054036e-05
-1.16378528093281e-05
-2.75938704112045e-05
-3.52493171907345e-05
-3.01164473834815e-05
-3.56012312210725e-06
-2.55022065571285e-05
-2.44773925090458e-05
-7.83811530706362e-06
-6.51336956103915e-06
-4.47693645693203e-05
-1.25211148024378e-05
-2.40062478905592e-05
-3.8466290438799e-05
-2.49018884933842e-05
-9.62072718186494e-06
-1.04189693519191e-05
-2.55653791749922e-05
-2.38453396214492e-05
-1.96912382633858e-05
-3.92798248027935e-05
-1.10028735908563e-05
-1.75913970096613e-05
-6.24206632037855e-06
-2.55422530270303e-05
-3.65807021275588e-05
-1.80041930395053e-05
-4.05610585544911e-05
-1.98967534089737e-05
-5.16253956954572e-05
-4.18606056972344e-05
-1.74362286364412e-05
-2.3282726993337e-05
-2.59941202677987e-05
-4.41341337656982e-05
-1.63211748080313e-05
-4.21255834433456e-05
-5.05635933379772e-05
-2.9264536204126e-05
-4.73283517637868e-05
-4.58890707446773e-05
-4.25779913851922e-05
-2.5516959373275e-05
-1.09041965044938e-05
-4.56467031657745e-05
-2.92444392486368e-05
-5.93589554261501e-05
-1.06391201895908e-05
-6.00539269564629e-07
-2.50931417437706e-05
-4.12093605876997e-05
-4.06969295225608e-05
-5.47920572031152e-06
-2.49755453381838e-05
-2.50479875288462e-05
1.64620868785592e-06
-5.79149986595297e-05
-2.53156901694785e-05
-2.31039233014737e-05
-4.6362394062281e-05
1.50666034042198e-05
-3.50931937563076e-05
-8.50095342633415e-06
-4.1110271592635e-05
-3.02074574358798e-05
-2.33156100994899e-05
-1.23084992538227e-05
-3.14862013730931e-05
-2.33558236337065e-05
-3.49553246562381e-05
-3.49681944103361e-05
-1.94223288411585e-05
-5.81658639927874e-05
-5.77856357709648e-05
-3.80430833721627e-05
-2.74670584952987e-05
-7.69711562839152e-06
-3.17859241917922e-05
-4.99395266909834e-05
7.1742217417067e-06
-2.16140818113642e-05
-6.79734278495658e-06
-3.6613779960164e-05
-1.30989462708503e-05
7.30890304202076e-06
-3.25103903626423e-05
-1.6919543974213e-05
-2.73382900260316e-05
-2.32119628015863e-05
-4.5633462484482e-05
-1.57739142536062e-05
-1.67555237639868e-05
-6.9555310253769e-06
1.51210032992972e-05
-4.07756794714384e-06
-2.69372477360172e-05
-3.26885732558173e-06
-1.85483773805611e-05
-2.21460568112825e-05
-5.29707843171555e-05
-2.99776962674529e-05
-3.90746952811008e-05
-1.90718236293931e-05
-2.56324111362492e-05
-4.61399264219122e-05
-2.30347515463939e-05
-5.26187556893871e-05
-3.80291270941379e-05
-4.26708520525002e-05
-4.62404628523389e-05
-2.92004859615586e-05
-4.34514834155793e-05
-2.50170354816715e-05
-2.41500363759666e-05
-2.80006501337294e-05
-6.52762302193132e-05
-5.717928095279e-05
-4.08416482410772e-05
-1.99427480101564e-05
-4.36096759089701e-05
-2.4755550698541e-05
-4.207240856884e-05
-6.05531924120741e-05
-1.83075451001002e-05
-3.78165405424732e-05
-1.17125913750373e-05
-3.78295763694785e-05
-4.10360494257554e-05
-5.2961034482894e-05
-2.03584435823047e-05
-3.19352760341855e-05
-3.80901050625448e-05
-1.50388985473851e-05
-1.80807678369126e-05
-3.84511535983147e-05
-3.12266216766121e-05
-2.45051947526626e-05
-1.2116561105223e-05
-2.35303118580444e-05
-3.90197272354415e-05
-2.7961538617962e-05
-4.89999631843302e-05
-3.7275972989729e-05
-3.16183911390768e-05
-2.63508265624603e-05
-3.15985631927669e-05
-4.09425482998803e-05
-4.89545413198952e-05
-2.73110066058258e-05
-3.63060344646787e-05
-6.11790252094115e-06
-3.69139127979336e-05
-2.50314742673604e-05
-3.65408859547434e-05
-4.55239483167882e-05
-3.9433501276416e-05
-3.53909959127791e-05
-2.13478501010228e-05
-1.74395911889907e-05
-2.31977406484946e-05
-1.62978606803364e-05
-2.97416004390977e-05
-5.02089644837878e-07
-4.01006080627124e-05
-3.03795163225686e-05
-4.26512050284922e-05
-1.92196009410435e-05
-2.72594465059598e-05
-3.45482184857379e-05
-5.13382217415952e-05
-2.46639519647498e-05
-1.20335810272934e-05
-3.17182258512924e-05
-1.18164474544252e-05
-1.03769277137138e-05
7.37747148482427e-06
-3.60283215547572e-05
-2.46244073832958e-05
-3.14341420248638e-05
-3.26470854252534e-05
-2.98580521779839e-05
-3.33504709596273e-05
-1.33604114186133e-05
-4.30541431656041e-05
-4.69231264519226e-05
-3.28525509834309e-05
-3.04719809899528e-05
-3.31168876380172e-05
1.17775155225228e-05
-5.58532773295863e-05
-2.35306770091468e-05
-2.36364313289919e-05
-1.84872610970807e-05
-3.44662661013142e-05
-1.53919401038872e-05
-5.67712723026968e-05
-3.1917311124143e-05
-1.79512583045185e-05
-3.64998427082245e-05
-5.7607042031268e-05
-3.2072382083332e-05
-3.21458798791553e-05
-5.05391327185217e-05
-1.45787424338141e-05
-2.87482888882107e-05
-2.58281859648814e-05
-4.61929026037803e-05
5.66891237661966e-07
-6.25905837117176e-05
-2.74666770574589e-05
-5.74306740817963e-05
-1.5876234209623e-05
-1.64461319497127e-05
-3.6975850646853e-05
-3.92403037254538e-05
-1.47318163319111e-05
6.28463767096752e-07
-3.06291021111174e-05
-3.93963231437243e-05
-2.2964487470294e-05
-9.3411956480093e-06
-4.26703742248504e-05
-6.29410031053466e-05
-5.48881070621435e-05
-2.27679876158898e-05
-2.21446070008812e-05
-1.61296198248158e-05
-1.255991811891e-05
-3.20926610467237e-05
-5.77611378437992e-05
-3.57159745633132e-05
-2.06115514078164e-05
-4.28635615929278e-05
-2.24237313849369e-05
-3.7855709484654e-05
-2.79084588168165e-05
-4.28984794525896e-05
-9.38838212735318e-06
-1.55795396894383e-05
-2.29232760918021e-05
-1.61197159476201e-05
-4.90819577360653e-05
-1.67763677370762e-05
-1.26528640279323e-05
-7.19193531080714e-06
3.42046787154435e-06
-3.87429193689466e-05
-1.85981587298059e-05
-3.14066752841832e-05
-4.39723799053619e-05
-2.25823209950749e-05
-2.5726731456149e-05
-4.89581869971432e-05
-5.138912806617e-05
-2.08553233191661e-05
-2.7664309834636e-05
-5.89281828916706e-05
-3.81971438986276e-05
-8.93807022761466e-06
-2.632966397234e-05
-2.19536230095927e-05
-3.27671682319196e-05
-4.08101834217319e-05
-9.06073788086201e-06
-5.91440995022964e-06
-2.44276061869037e-05
-2.75701976567447e-05
-4.38302402176184e-05
-6.39540723293279e-06
-3.00772444196854e-05
-6.32737772336622e-05
-2.49022848517475e-05
-2.36717639359517e-05
-4.52881409432588e-05
-3.90049617042784e-05
-2.05230642733797e-06
-3.77147682702939e-05
-2.56098517687709e-05
-3.12040365419244e-05
-3.75526869382631e-05
-3.59171222470255e-05
-4.02726399787071e-05
-5.22582975906751e-05
-4.28715665916672e-05
-2.60628221066347e-05
-2.89453405022102e-05
-5.35543083392071e-05
-3.00477970356425e-05
-2.01814550145159e-05
-1.9759729356696e-05
-3.73932935182346e-05
-2.49314048011973e-05
-4.56908312563514e-05
-3.55527266371573e-05
-5.37922016326578e-05
-2.8434447268726e-05
-2.5054501211948e-05
-3.46100551264584e-05
-4.20583228467723e-05
-3.63143915816098e-05
-3.12770551625155e-05
-3.25371412285652e-05
-4.68208523900736e-05
-5.50014264655479e-05
-4.50441370365954e-05
-5.96392788564262e-05
-6.87914617392281e-06
-3.29118841248575e-05
-2.21634577460767e-05
4.5216027727946e-06
-4.52763762212427e-05
1.71647406194342e-06
-3.01888337868525e-05
-2.14805653695461e-05
-3.35068997800498e-05
-4.86459829200773e-05
-1.9878637847347e-05
-1.04681996367498e-05
-3.72607488218024e-05
-4.73062896552262e-05
-4.59574235063068e-05
-1.4826516189426e-05
-2.69003742267255e-05
-3.04915399929054e-05
-1.00572615858693e-05
-2.22367382067782e-05
-3.90424777984178e-05
2.30361822375617e-05
-5.11768108611946e-05
-4.09394266034226e-05
-1.81318051070185e-05
-2.00323476280382e-05
-3.50777556377075e-05
-3.62652512171624e-05
-6.85131731497427e-06
-5.80146697839915e-05
-1.59174703111343e-05
-2.56632513143747e-05
-4.46279011548095e-06
-1.33365130721302e-05
-1.03559142297551e-05
-1.90418030316952e-05
-2.48773358776647e-05
-2.54973461424948e-05
-2.70783429855482e-05
-3.03174073363652e-05
-1.22666785981669e-05
-4.73602099117552e-05
-3.05795842506755e-05
-5.56605989388371e-06
-1.99106755136391e-05
3.0622489276311e-07
-5.174046791306e-06
-5.0286144662255e-05
-2.2699084538301e-06
-4.72037773694674e-05
-4.91269559916986e-05
-4.47095739995051e-05
1.06415956950846e-05
-4.70153025323194e-05
-1.63814336223157e-05
-3.17505470259082e-05
-3.31784821502292e-05
2.01637334795059e-06
-4.74908376756257e-05
-1.58349015569045e-05
1.50690919366458e-05
-3.72058012663667e-05
-3.68795107772838e-05
-5.55524628839395e-05
-5.48988007143151e-05
-4.23959078140349e-05
-2.43504062151057e-05
-2.00663098538788e-05
-1.52519460600445e-05
-1.14760752687571e-05
-8.49837146835378e-06
-3.35195332737639e-05
-1.93411643279651e-05
-3.2704671664413e-05
-3.64927695366117e-05
-4.68908554196946e-05
-9.64900475980438e-06
-3.97323633842298e-05
-2.62789961965315e-05
-4.766560979604e-05
-6.51375263905147e-05
-2.5891972861497e-05
-4.3538072322522e-05
-1.50667720853941e-05
-3.03450739922384e-05
-5.9909752423015e-05
-6.21650559293777e-05
-2.59057856197197e-05
-5.64097857288528e-05
-3.05623912514582e-05
-2.69076552186881e-05
-5.12639452055548e-05
-2.23783173541888e-05
-5.35426878717675e-05
-3.7968675898961e-05
-6.13952137917405e-05
-1.15020306390545e-05
-4.37158112560326e-05
-1.89676073459495e-05
-2.98181882578152e-05
-4.51004380770863e-05
-1.55050216967044e-05
-3.88950830954657e-05
-5.36172138471348e-05
-2.59614114694721e-05
-1.55024347995142e-05
-2.52072888306344e-05
-3.29541467707925e-05
-2.29595346665925e-05
-3.97785209741493e-05
-3.02926020685137e-05
-4.34137289950251e-05
-2.55869253978879e-05
-1.68918786124806e-05
-2.70135565763736e-05
-2.23108643655816e-05
-3.96734697909981e-05
1.28700298306181e-05
-6.92408618359527e-05
-6.36939646104082e-05
-1.03673785928585e-05
-1.13587821475117e-05
-6.08283174666958e-05
-2.78718854411056e-05
-1.62109217786589e-05
-3.27730838224952e-05
-3.82296722483023e-05
4.65882179419113e-06
-1.91605973511916e-05
-3.50905787222142e-05
-1.56171937807692e-05
-4.31939048272836e-05
-5.44325987234152e-05
-2.67175701334851e-05
-2.07941302098805e-05
9.78485479298251e-06
-2.81225922962329e-05
-3.17613104004477e-05
-4.71757963704238e-05
-2.33595758420927e-05
-2.22601212378679e-05
-6.00465303635893e-05
-3.4806581053606e-05
-1.39732556436811e-05
-3.44780313969061e-05
-4.63633306652815e-05
-4.35162748574441e-05
-3.49605510160071e-05
-2.40072526380146e-05
-2.81203253696263e-05
-4.30470959517611e-05
-4.57351050319324e-05
-1.44419459400099e-05
-3.53767883621434e-06
-7.21068653816724e-06
-3.587409536508e-05
-2.69119520682966e-05
-3.79315235254288e-05
-4.56771249636339e-05
-2.40794924772503e-05
-1.88432017963073e-05
-1.77619711135117e-05
-7.15024326465432e-06
-4.48486509954058e-05
-2.89576294886138e-05
-1.36796948338859e-05
-2.36017192449209e-05
-1.51655787192404e-05
-1.32333827205538e-05
-4.80675535640691e-05
-3.52697574599129e-05
-2.6662550287867e-05
-4.45408873490406e-06
-3.66814693314062e-05
-3.242480284875e-05
-2.22663012288662e-05
-3.06225249790882e-05
-1.79271867948383e-05
-2.38782817093137e-05
-5.31015393803294e-05
1.37578947950259e-05
-1.80836823709448e-05
-3.49971103839538e-05
-2.8790941771754e-05
-9.472603953321e-06
2.02508533003944e-05
-1.84270179989825e-05
-2.91339964362408e-05
-2.88079717740519e-05
-6.31420006608213e-05
-1.94057121982359e-05
-4.39549002323903e-05
-3.58126701992232e-05
-2.94975526426743e-05
-2.1663958493727e-05
-1.38721459844746e-05
-3.21589126309138e-05
-3.9889071425586e-05
-3.0618876273783e-05
-6.24331004928973e-05
-2.75805518700891e-05
-2.59394749191617e-05
-3.73329788999506e-05
-4.63282804405598e-05
-1.91631113882454e-05
-4.50605527710426e-05
-4.51352836843476e-05
-1.87254613370091e-05
2.17422543426504e-06
-3.50829872071357e-05
-5.53270559327736e-05
-2.4119168636158e-05
-2.53902921399569e-05
-4.74766642205196e-05
-1.97352354859438e-05
-2.05391490114311e-05
-1.82283540004893e-05
-4.94836759366375e-05
-2.39122043792722e-05
-3.27206510184705e-05
-2.60270190155567e-05
-2.89441050430366e-06
-4.74235468344174e-05
-2.0539161057205e-05
-2.11917542610625e-05
-6.76665769745957e-05
-1.33466363310906e-05
-5.77414291559225e-05
-2.99125210203722e-05
-1.27327146203859e-05
-2.1431592176581e-05
-2.23239516683444e-05
-3.04208857191078e-05
-2.55676084576837e-05
-3.43201586516248e-05
-4.7430382859029e-05
-3.75309674579087e-05
-4.82881255163518e-05
3.3876964214515e-07
-2.89295938827105e-05
-3.78216648625964e-05
-3.50187610321989e-05
-4.56856045500795e-06
-1.92678823603835e-05
-5.37306241707187e-06
-2.29933804835055e-05
-2.36775475924527e-05
-1.2006502119451e-05
-3.18713160237773e-05
-3.86703641407182e-05
-4.71589793458319e-05
-3.4196134804436e-05
-1.55727263328021e-05
-2.50753952098364e-05
-4.44382326116602e-05
-7.50127796525658e-05
-2.84516137949611e-05
-3.07771543412046e-05
-2.18716276754643e-05
-4.1514353552808e-05
-1.570480451538e-05
-1.34363386308203e-05
-2.14635097869374e-05
-3.17061599963315e-05
-1.67861307386465e-05
-9.54484648650222e-06
-1.68609775959134e-05
-9.07124084108826e-06
-9.41222474526553e-06
-2.22585253894246e-05
-1.05992575430731e-05
-5.9816704786616e-05
-1.30719767649259e-05
-3.75170880839553e-05
-2.32509134355249e-05
-1.15885252065595e-05
-3.42245080087131e-05
-2.50211570329871e-05
-4.75586228926902e-05
-3.35201887938715e-05
-4.25175559966666e-05
-4.99822905477557e-05
-4.67132691069076e-05
-1.13184154170453e-05
-4.1455337117734e-05
-1.64194330890127e-05
-2.62783332312303e-05
-2.91510553966028e-05
-3.21621652533318e-05
-2.99214970310029e-05
-2.35320980420171e-05
-1.13817725143962e-05
-2.69927125042005e-05
-2.47943988431334e-05
-1.22560649691859e-05
-3.44052485186275e-05
-9.77046264462328e-06
-3.28132941058934e-05
-4.42798731035951e-06
-5.40442692080395e-05
-3.56646265860529e-05
-2.82914565872368e-05
-7.31319101177159e-05
-2.28633646019327e-07
-2.88426268525051e-05
-4.8881026785253e-05
-2.43298967480599e-05
-6.36770927608547e-06
-3.75380433115609e-05
-3.31932339139545e-06
-1.64284558793648e-05
-2.92605756082525e-05
-5.33688414782411e-05
-2.08938333186484e-05
-1.93011011417006e-05
-1.7543459601277e-05
-2.42407315905951e-05
-2.88705325325702e-05
-3.05677886862855e-05
-5.02342869914843e-05
-4.6861448542397e-06
8.09299789162968e-06
-2.04056214239552e-05
-1.8023780403212e-05
-1.93327604351309e-05
-2.59224436274699e-05
-2.9936875913053e-05
-3.69542499009104e-05
-3.07808890792938e-05
-4.47445604237781e-05
-3.49046811917058e-06
-4.95476431042323e-05
-3.9770136714618e-05
-1.57358392101688e-05
-2.24276301247485e-05
-6.31682264776432e-05
-1.91976702708158e-05
-2.13973894078544e-05
-3.52993146380769e-05
-4.15084645354038e-05
-3.29129311857648e-05
1.09495285413475e-05
-1.67992257228704e-05
-5.7859708662171e-06
-4.2315167597922e-05
-1.05534612393189e-05
-1.07849716708369e-05
-8.82169548952645e-06
-4.74789064570085e-05
-1.76222983958214e-05
-4.03206713827729e-05
-2.12155788347854e-05
-4.6918062363438e-05
-6.05657649177099e-05
-1.69051028499071e-05
-2.3475324340042e-05
-1.81901386839545e-05
-3.59129493382189e-05
-3.92434935928503e-05
-2.54620094100908e-05
-4.10541627081241e-05
-6.37612700526499e-05
-2.22820045062683e-05
-2.49592192328712e-05
-2.44549650576282e-05
-4.49486780899594e-05
-1.44750339084835e-05
-3.746442553235e-05
-1.63130477432355e-05
-1.75081285424176e-05
-1.75226916633659e-06
-2.70217226005439e-05
-3.76669226859809e-05
-7.1287974008708e-06
-2.52729852229671e-05
-4.61342264528915e-05
-2.21158415497815e-05
-1.23419888092813e-05
-1.20191651450945e-05
-5.68898053138811e-05
-3.5440720913509e-05
-2.95344642936514e-05
-3.42043281098932e-05
-4.32138539634556e-05
-4.94524786356353e-05
-2.88756845564571e-05
-2.62905212216939e-05
-4.34972760895482e-05
-3.49792887901132e-05
1.26848469620395e-05
-2.49105457116387e-05
-2.52712357501177e-05
-3.69992506361958e-05
-5.43569916497371e-05
-5.43396266401571e-05
-2.93597305613727e-05
-3.69736713865795e-05
-1.96500932741071e-05
-5.01821760904428e-05
-1.0163608844043e-05
-7.18973106171761e-05
-1.05638505422696e-05
-1.84643694208354e-06
-2.70370329430672e-05
-2.28216981053537e-05
-4.78695357900237e-05
-4.46048779687535e-06
-2.02602465530357e-05
-1.5717902749953e-05
-2.40109664254895e-05
4.71912527323067e-06
-4.00632547179623e-05
-2.42675446117553e-05
-3.62140705106924e-05
-1.05883346419156e-05
-6.05545494299747e-05
-3.96731848048155e-05
-1.02036505635161e-05
-4.12764639948021e-05
-3.51162874318405e-05
-3.3999462136748e-05
-9.41736996867099e-06
-3.25831218816724e-05
-3.46143026451734e-06
-1.49656454719458e-05
-5.39226709354793e-06
-4.26249588844594e-05
-4.71955108660705e-05
-3.7980124651344e-05
-3.50882710336263e-05
-2.40662950277448e-05
-4.65801097288908e-05
-3.00675245835219e-05
-4.91098532314589e-05
-4.09321337456379e-05
-3.35397793590736e-05
-4.49113065554325e-05
-4.30610596854478e-05
-1.64909441879768e-05
-3.88001760299809e-05
8.91453331508357e-06
-1.90872360261522e-05
-5.89555946250843e-05
-5.71865619778416e-05
-2.80636816979125e-05
-6.54172947050579e-05
-6.06982033823782e-05
-1.46133300642222e-05
-5.20373918952148e-05
-1.71402080043216e-05
-2.49841109404741e-05
-1.88561997627571e-05
-4.74104636741292e-05
-2.86381632727712e-05
-4.86949922038151e-05
-2.51884692903362e-05
-7.42609375815224e-06
-3.18207763957127e-05
-8.11056048135728e-06
-6.67374144479863e-05
-5.34126488624438e-05
-2.90385985453895e-05
-3.24779406819347e-05
-2.88407758491462e-05
-2.93302100981523e-05
-4.22007798710891e-05
-3.94012165672125e-05
-3.16267824635674e-05
-1.80809184839034e-05
-3.41063850806292e-05
-2.75494769547903e-05
-2.50505693093362e-05
-6.58400249444001e-05
-9.01932381612737e-06
-1.05651369768065e-05
-2.10292159825599e-05
-4.55572986321265e-05
-1.3682022850492e-05
-4.48916379755948e-05
-2.93677229845857e-05
-4.97573510283072e-05
-3.09251817939229e-05
1.09018867312605e-05
-2.62538677608821e-05
-2.70288235088102e-05
-4.3723456041332e-05
-2.87396691228915e-06
-3.09835100945668e-05
-1.87616610051878e-05
-4.17664542629404e-05
-1.05881118120534e-05
-6.54982281377792e-06
-1.6290914259034e-05
-2.90010194263788e-05
-3.69012234710185e-05
-2.70537958878917e-05
-5.73036536429212e-05
-1.3812868151634e-05
-1.21584421234002e-05
-3.87481782189875e-07
-5.26041081880947e-05
-4.8856007282503e-05
-1.33655504268981e-05
-2.23168106823356e-05
-6.90031624917834e-06
-1.14119336940266e-05
-3.30345853162308e-05
-2.51718064294704e-05
-2.04468031068276e-05
-3.04526110574976e-05
-2.33469697528442e-05
-4.15891373235202e-05
-4.8097817291033e-05
-2.10565198066848e-05
-3.07694392019218e-05
-3.42565039473584e-05
-1.64515117602405e-05
-4.83283973246391e-05
-4.63207325857141e-05
-3.20264087649041e-05
-1.17990187331343e-05
-6.14098253233072e-06
-3.37792641346377e-05
-2.86514623101312e-05
-9.03454565343478e-06
-2.3337321930686e-05
-2.69363698043127e-05
-1.89090684028321e-05
-3.74546158999897e-05
5.47347210853021e-06
-2.37492562151575e-05
-3.2756934520653e-05
-1.68315071503762e-05
-1.75018610961511e-05
-4.32167139012549e-05
-4.51201780932267e-05
-3.71071736293803e-05
1.01245854730629e-05
-2.31539947324478e-05
-2.99465070732828e-05
-8.20503147396385e-06
-2.34485110450342e-05
-1.44097606085838e-05
-5.94522265229435e-05
-2.34418573996643e-05
-5.47885008767098e-05
-5.75834218133444e-05
-5.05657428210823e-05
-3.50626031913295e-05
-1.48921811932527e-05
-1.93475941650114e-06
-3.23137665701543e-05
-3.52378556733476e-05
-2.66187470589406e-05
-8.55009855485067e-06
-3.05765581917334e-05
-1.28976925872919e-05
-3.52112327757458e-05
-5.12527340194255e-05
-5.19789649987422e-05
-3.26857767939126e-05
-9.63225524795891e-07
-2.91117325642265e-05
-1.90426582356132e-05
-3.03786024407e-05
-2.83542327916424e-05
-3.92474436733143e-05
-3.69999754228354e-05
-2.4750614631134e-05
-4.09647580164713e-05
-5.29110942525053e-05
-4.01812359373989e-05
-2.26847573140015e-05
-1.94141181036401e-05
-6.54234883355425e-05
-3.97653221252729e-05
-5.19590971821243e-05
3.89852349987871e-07
-2.80084487746695e-05
-3.75117255910942e-05
-2.06708957891339e-05
-1.81022368497124e-05
-5.11467896434556e-05
-3.2400279597059e-05
-3.83544883848272e-05
-3.22526971549096e-05
2.53039515237916e-05
-4.86057223899326e-05
-6.29915832827932e-05
-2.32232147734037e-05
3.03798078193022e-06
-3.16837554173772e-05
-2.31488470864572e-05
-3.5310177300061e-05
-2.03578746728985e-05
-2.20353169601288e-05
-3.48120573625184e-05
-5.43676792940668e-05
-4.83902713554357e-05
-3.98541715562612e-05
-3.60088183170106e-05
-3.40955711408374e-05
-2.76229680331313e-05
-5.15283531490172e-05
-7.45117433708977e-07
-1.1385048657212e-05
-3.14359243386572e-05
-3.06178112852023e-05
-3.2631941734772e-05
-3.17861161409992e-05
-1.64587514522597e-05
-4.44784370172292e-05
-2.06511280596374e-05
-3.65359231007328e-05
-2.84615827704513e-05
-1.84813786898417e-05
-5.35905670106674e-05
-3.87316302820778e-05
-1.26705031754218e-05
-2.60699368443723e-05
-4.42235565855312e-05
-2.45264185308568e-05
-2.3780816033642e-05
-2.97993557569432e-05
-6.78581333298637e-06
-8.54541114899391e-06
-1.82704031985328e-05
-9.67075148931056e-06
-5.63775070178139e-05
-9.88343838781845e-06
-2.94825258156118e-05
-8.10232517069844e-06
-1.79184149337915e-05
-3.10844772601956e-05
-3.88533379727269e-05
-3.0716360111667e-05
-2.73707978854481e-05
-3.98722943430096e-05
-1.97879743322756e-05
-4.89280977671973e-05
-3.97468374175511e-05
-2.15929170389664e-05
-4.71288901177419e-05
4.97227532459822e-06
-2.54005444166443e-05
-5.16999894573453e-05
1.7253577720757e-05
-2.73793429570165e-05
-4.07063962731671e-05
9.1925279299282e-08
-2.13269670638911e-05
-3.19290747614936e-05
-3.59724320710819e-05
-3.30027268986041e-05
-7.24382186478641e-06
-1.14229481640285e-05
-2.67771756794304e-05
-2.92355587750773e-05
-2.12636955580252e-05
-3.55610554345336e-05
-1.22648757839902e-05
-3.65659586280559e-05
-3.84627731984049e-05
-4.75364445560111e-05
-8.86420250818409e-06
-4.92339776385431e-05
-2.25036341570785e-05
-3.24558531426447e-05
-2.21499269327937e-05
-2.09800131090521e-05
-2.19732708145604e-05
-3.51792459623727e-05
-4.47911768067264e-05
-3.46149548537485e-05
-3.98454202081719e-05
-3.13963329804232e-05
-2.37902212360771e-05
-8.2974914205112e-06
-2.10349513388443e-05
-1.92248235367585e-05
-4.28524995388339e-05
-1.04321560268403e-05
-3.27953980790899e-05
-4.01811629064289e-05
-3.09593762943967e-05
-1.50936583998525e-05
-4.14335658817301e-05
-6.44983672297414e-05
-4.30418906201584e-05
-2.51203599536704e-05
-3.64839132888698e-05
-2.15069238915799e-05
-1.13628864848708e-05
-1.2037072528446e-05
-3.65858670096569e-05
-3.87862042725749e-05
-3.70846069882066e-05
-7.4580968466907e-05
-3.30594381795862e-05
-4.08546232914013e-05
-3.69562275716191e-05
-2.80499257910093e-05
-5.78013017303559e-05
-2.85602795325499e-05
-4.22588057518877e-05
-1.80209176063566e-05
-1.18455806238733e-05
-3.97404641503795e-06
-5.51034284930887e-05
-3.16553434013782e-05
-3.90636294487087e-05
-2.09534180304395e-05
-2.4677837938702e-05
-4.53557667413959e-05
-7.16800401317438e-05
-4.31004464031149e-05
-4.17779068236549e-05
-4.97956610510871e-05
-3.17443656973543e-05
-2.93283425278513e-05
-3.64502426059e-05
-1.71276298550742e-05
-1.46113998659677e-05
7.94704084886351e-07
-3.84092567697268e-05
-2.8707962381113e-05
-2.79718896448932e-05
1.01538363665768e-05
1.27920077206272e-05
-1.34714892473617e-05
4.46359624724909e-07
-1.44843823406087e-05
-4.85391167472613e-05
-5.38312905540319e-05
-3.1756524749213e-05
-2.32734341438394e-05
-4.32037842778672e-05
-2.21095929207244e-05
-2.53774083092862e-05
-3.66373934726135e-05
-3.24694563072474e-05
-4.34390041340689e-05
-1.74300243959568e-05
-4.64198280585736e-05
-1.91363727148392e-05
-1.82492853739688e-05
-5.01258867915756e-05
-1.10455993449956e-05
-3.64051376536093e-05
-1.65045207339562e-05
-3.36290672448581e-05
-1.04995577245862e-05
-6.00226221875556e-05
-2.77541278439447e-05
-3.8737341657526e-05
3.03367889939514e-07
-4.67022035922688e-05
-3.17234494434106e-05
-2.58174947700196e-05
-4.50659680324941e-06
-2.38899006928312e-05
-3.78833542116031e-05
-2.65922419933962e-05
-1.47994924844519e-05
-2.15637325189456e-05
-2.87215026018214e-05
-2.91528024969953e-06
-4.29780865095315e-05
-3.19705351051241e-05
8.36215752813724e-06
-1.22130195004247e-05
-2.56338139482449e-05
-7.91873486333677e-06
-2.7037134939214e-05
-3.73301529128044e-05
-4.10463708653383e-05
-2.08265765533714e-05
-3.01507643345432e-05
-6.84087468140362e-05
-2.84266135475022e-05
-4.5880836047981e-05
-3.87067414629657e-05
-2.40794390646209e-05
6.48581697302159e-06
-5.09233128477123e-05
-6.36712631859971e-05
-4.3496263462689e-05
-5.19160354385203e-05
-1.09225290301576e-05
-5.49544513691126e-05
-3.77659534159379e-05
-4.07860415041544e-05
-5.09481682782631e-05
-1.14816822893456e-05
-1.65252278083567e-05
-3.93916484225323e-05
-1.70898994820066e-05
-2.39712158564032e-05
-1.77116604574474e-05
-3.78594163994919e-05
-1.70519016439739e-05
-4.22597655295027e-05
-4.9643016165781e-06
-8.72082804816823e-06
-2.39763421264329e-05
-4.17926755096375e-05
-2.70342054158833e-05
-4.49347457073417e-05
-5.51845827508907e-05
-6.94993618967488e-05
-3.39785282866528e-05
-2.53203388005994e-05
-2.10103631158448e-05
-1.41734650385341e-05
-4.64006831720015e-05
-1.96223887762669e-05
-4.36358077176359e-05
-2.4616638998472e-05
-2.50338491156926e-05
-6.64499189679215e-06
-2.28785896696178e-05
-1.3620801287185e-05
-5.27596122219734e-05
-1.81325109996908e-05
-2.75602534796554e-05
-5.22633956396466e-05
-3.70389416149577e-05
-1.67461566049276e-05
-2.61473352202923e-05
-4.68677558364952e-05
-6.23910267027044e-05
-4.28900495102637e-05
-3.87097411479073e-05
2.78263320509839e-06
-2.91822832578887e-05
-3.61572136764645e-05
-2.97564909932123e-05
-6.08240305407166e-05
-2.99129348831084e-05
-3.37977578479899e-05
-8.81027280678691e-05
-2.99617653643437e-05
-2.16482429669958e-05
-2.80183988350262e-05
-1.79973052420388e-05
-3.62424094420525e-05
-1.50921147508922e-05
-2.72111885275253e-05
-4.99509992673913e-06
-4.69297675221565e-05
-3.33123064385947e-05
-4.14851795623369e-05
-4.65626870347053e-05
-2.36795717692293e-05
-4.36831219253097e-05
-2.77883515099441e-05
-4.33806123832064e-05
-1.47887467086053e-05
-2.14156877655032e-05
-5.11028640918211e-05
-1.63332846622644e-05
-4.87032456834803e-05
7.00553513231622e-06
-3.25709320234501e-05
-2.87189129446194e-06
-3.91819971525531e-05
-4.42863332727326e-05
-1.35954284679332e-05
-2.51517922038558e-05
-4.15803317689706e-05
-4.79551189112485e-05
-1.49150438006834e-05
-2.73332468839618e-05
-4.32180991550461e-05
-1.07493665789518e-05
-4.50452431982691e-06
-3.83461102342845e-05
-3.93765400506676e-05
-6.40920950503154e-05
-1.90393381327102e-05
-6.37370391977581e-05
-3.54404567346209e-05
-4.92445826164094e-05
-7.43633089087327e-06
-2.04834722008873e-05
-2.2188895675406e-05
-2.67250159407542e-05
-7.98950142052568e-06
-3.71087804365442e-05
-2.74211102451506e-05
-2.59336581448194e-05
-2.90757426657773e-05
-3.02439332108414e-05
-1.87881924599706e-05
-3.26095256520825e-06
-2.42869859189639e-05
-3.00474344157405e-05
-2.79201754813309e-05
-7.93456028281015e-05
-4.99107696602765e-05
-3.03478726611639e-05
-1.41504200682013e-05
-4.12102800851994e-05
-2.64945457102551e-05
-1.63249106411977e-05
-3.80011220149723e-05
-1.59893023757074e-05
-3.56617602416077e-05
-4.16262394531111e-05
-1.6383177705873e-05
-4.2143073355227e-05
-3.1769961745296e-05
-1.28052116822408e-05
3.13246480696329e-06
-5.34908564727484e-06
-1.28978330555099e-05
-1.91843470535706e-05
-2.53644819348127e-05
-1.01929464868901e-05
-3.81138408049894e-05
-3.21752666005686e-05
-3.62831636538e-05
-4.57470042795294e-05
-2.99341311078307e-05
-3.55845411552538e-05
-2.88607941396477e-05
-1.48681055413414e-05
-1.66019431175362e-06
-2.986735257053e-05
-2.11339914396777e-05
-4.11280480891835e-05
-3.37634994593759e-05
-4.67286183956357e-05
-2.878890190752e-05
-2.84172244495683e-05
-7.95018001627948e-06
-3.76138588288911e-05
-3.31393652705501e-05
-1.42676489602424e-05
-3.40232280106191e-05
-6.13968144634262e-05
-1.71066252413329e-05
1.85533978874833e-05
1.83301106870897e-05
-4.28280129318779e-05
-4.29697597381144e-05
-4.39408961793589e-05
-1.53525399568842e-05
-9.10890651237754e-06
-2.17834279324911e-05
-1.44909240590097e-05
-3.79576363101341e-05
-3.6909294937907e-05
-4.05908015972359e-05
-4.26579618603329e-05
-3.80819650277093e-05
-2.97342764015857e-05
-1.03007440383536e-05
-1.15340033485536e-05
-3.33733366034017e-05
-2.82047524087866e-06
-1.08418558295535e-06
-2.68803719249417e-05
-2.02124383012282e-05
-1.59907599454571e-05
-1.23036672147016e-05
-7.69101066210565e-06
-2.17425097304942e-05
-5.12571503677268e-06
-9.49861337009424e-06
-2.05425751653043e-05
-2.06511940664572e-06
-2.5520306890973e-05
-2.31050438680098e-05
-1.25340185038026e-05
-1.63494678548579e-05
-3.68440534700583e-05
-3.33371154306009e-05
-3.21829380798716e-05
-3.60233196914838e-05
-5.30901064741226e-05
-4.94105834108254e-05
2.0294960505473e-06
-3.16155143376462e-05
-4.95192528858573e-06
-1.70375638409536e-05
-2.28409501279908e-05
-4.65169235941967e-05
-2.29050700704728e-05
-5.34866463383683e-05
-1.94139716968792e-05
-6.87160079148345e-05
-6.13714152830105e-06
-8.69618734504152e-06
-1.57313714296005e-05
-5.007895835556e-05
-4.28541172803e-05
-4.21192321452921e-06
-2.05356662137728e-05
-1.97214523891913e-05
-2.84083486921087e-05
-7.15346717590791e-06
-8.76579674687956e-06
-3.77087820692605e-05
-1.83266655739428e-05
-7.03982914442732e-05
-4.23168687116348e-05
-3.28560482381276e-05
-6.80915203313399e-06
-1.95686247521905e-05
-3.14488885644865e-05
-3.74277483193758e-05
-4.90553151696614e-05
-4.09874103337175e-06
-2.15104081704778e-05
-3.20338415952363e-05
-2.56709867289035e-05
-3.64642825495112e-05
-3.34401009982582e-05
-2.29192852334944e-05
-7.30921082052847e-06
-2.86319446165883e-05
-3.62975533381999e-05
-1.53518493578636e-05
-3.59649560881198e-05
-2.24131345866047e-05
-2.6891265980103e-05
-3.24461564192258e-05
-3.04695954808595e-05
-4.94680452505901e-05
-3.88850758485511e-05
-3.73465624564699e-05
-6.6960323349531e-05
-1.00550691550735e-05
1.68559433407777e-06
-5.40830204837818e-06
-5.12307105827195e-05
-2.18014181735079e-05
-1.78311228373797e-05
-4.01666689563954e-05
-1.43569341590104e-05
-4.16243767947714e-05
-9.36218500491016e-06
-4.76165593560889e-05
-3.68494255895792e-05
-2.30999905284293e-05
-7.77672551753126e-05
9.50559040253235e-06
-2.42329385424321e-05
-3.17825368942494e-05
-2.60471079473844e-05
1.61446099372838e-05
-1.76281403697289e-05
-1.7289733136067e-05
-1.52302954144314e-05
-6.49098670359856e-05
-3.78376386524741e-05
-2.3851978789445e-05
-1.79320159990244e-05
-2.50352320315233e-05
-2.27991774546975e-05
-2.89754592251233e-05
-2.59932308397787e-05
-4.00953586540461e-06
-1.79021340473212e-05
-7.38989813678089e-06
-6.78518466396318e-05
-3.84227392660747e-05
-2.32327688525575e-06
-1.03973336656349e-07
-3.15819817399525e-05
-1.78901400559633e-05
-1.40279575719939e-05
-3.63323757684746e-05
-1.24819645515768e-05
-5.04998988980801e-05
-4.21224244438766e-05
-1.93947053979899e-05
-3.92265980974535e-05
-2.31054771632144e-05
-4.90022978081456e-05
-1.42689151146201e-05
-2.74953927342952e-06
-3.07307874111821e-05
-2.97275792620384e-05
-6.02657209376844e-07
-2.42556746157037e-05
-3.69432114894423e-05
-3.50612772581531e-05
-2.9399509937898e-05
-3.38273885920209e-05
-1.04740181917666e-05
-3.21534486280553e-05
-2.46938158080536e-05
-2.58388308063599e-05
-1.34696504108398e-05
-3.91635128886448e-05
-5.61775280404948e-05
-3.34997455219396e-05
-2.49250907305216e-05
-4.13202598832678e-05
-4.46996705241083e-05
-2.08737456424199e-05
-2.5918914526067e-05
-4.38591306786896e-05
-5.90965374862669e-05
-3.10565281822063e-05
-2.62003316794573e-05
-6.56302770736393e-05
-1.77862915680257e-05
-3.65407103851471e-05
-2.2422690805422e-05
-3.07261990204913e-05
-3.48917671157558e-05
-1.86362248527873e-05
-3.54141054904895e-05
-6.80328448885699e-05
-6.33928197570335e-06
-1.51628306717771e-05
-3.91589132842316e-05
-4.14453334255442e-05
-4.79480400165326e-05
-4.5622072794435e-05
-1.96279720162538e-05
-4.01993460243791e-05
-4.12529621989135e-05
-2.48453055541319e-05
2.80115973048939e-06
-1.72048244859811e-05
-1.46979057859432e-05
-1.53003333924227e-05
-3.12628662073548e-05
-5.9046650166775e-05
-3.64678570796061e-05
-2.38851864714571e-05
-4.04524146200411e-05
-2.94402918807407e-05
-1.43605090608942e-05
-2.5173445843288e-05
-3.70808101341297e-06
-5.18752834578879e-05
-5.10145375610114e-05
-5.54258004235744e-06
-5.33263974851766e-05
-1.79720436779581e-05
-3.57862803207199e-05
-3.6451708107819e-05
-4.07761356231369e-05
-3.5489027212676e-05
-1.90862012480895e-05
-3.01695745569123e-05
-4.00332468759943e-05
-5.5950602711527e-05
-2.45599091043648e-05
-1.04270497844636e-05
-4.9530490179971e-05
-1.75093242572003e-05
-1.35728952759811e-05
-1.71130951783336e-05
-3.11903421168137e-05
-3.33588582409961e-05
-2.56608135534366e-05
-2.44750612546453e-05
-1.08250620340699e-05
-6.56734271838052e-05
-4.1473414134766e-05
-3.51913232833874e-05
-5.8317420191663e-05
-3.04213162655866e-05
-3.20413868373256e-05
-2.95017253148622e-05
-4.13816198268394e-05
-3.73671258930811e-05
-1.49783499405997e-05
-5.7509556027416e-05
-5.42104241485637e-05
-4.40312912675694e-05
-2.43098092460079e-05
-4.79464765493712e-05
-3.45007809801372e-05
-2.72262420768043e-05
-4.01345023321856e-05
-4.97677019416458e-05
-3.61667726166605e-05
-4.59478474013179e-05
-2.04466485515745e-05
-2.09665107629513e-05
-1.47722027592541e-05
-5.01786799633553e-05
-1.48306836125705e-05
-3.84102312372517e-05
-1.22134080336771e-05
-1.11313860389066e-05
-1.8568933885033e-05
-2.36563629663603e-05
-9.77227041576182e-06
-3.54984817497572e-05
-3.89431701627718e-05
-1.72338428397011e-05
-4.01479141262387e-06
-2.78500202597236e-05
-4.77235713066349e-05
-2.27614668017191e-05
-1.07679045651676e-05
-2.08795493408113e-05
-1.90829959632759e-05
-5.48108532029972e-05
-1.7693988474945e-05
-1.99113615126015e-05
-5.2115484446807e-05
-3.99488290675918e-05
-2.59671853099983e-05
5.43344309784e-07
-2.61642793693218e-05
-1.82178302535146e-05
-6.4390504847477e-05
3.02638412744516e-06
-6.59901948342748e-06
1.68629323652484e-05
-3.05734915775786e-05
-1.43366526890959e-05
-7.17981392252622e-06
-2.23804312901155e-05
-3.38712228642797e-05
-5.22987842377156e-05
-3.43700278919996e-05
-4.32047326372171e-05
-1.71467214375115e-05
-3.89744319457708e-05
-2.05705559441313e-05
-5.5325892366401e-05
-1.60558463761019e-05
-1.60814014136555e-05
-1.50113650638423e-05
-3.15553993317296e-05
-4.04325560437242e-05
-2.34163608013642e-05
-8.6326257760693e-06
-3.12317366465971e-05
-8.83655204840401e-06
-2.77246221230374e-05
-3.72137473877139e-05
-1.6341395145711e-05
-1.92720083582947e-05
-3.58119351938993e-05
-3.48872354700104e-05
-2.33632402784949e-05
-3.79161840375673e-05
-3.27309897623043e-05
-5.53947535435753e-05
-2.46022860486854e-05
-2.7035939298215e-05
-3.23099863807949e-05
-1.77648690420633e-05
-6.76746711481836e-05
5.42815780024789e-06
5.67754358637425e-06
-2.0363961527559e-05
-2.26164557055408e-05
-1.57154581837107e-05
-4.47583101501079e-05
-3.10377222365778e-05
-2.38173674541471e-05
-5.52968343535646e-05
-4.975793893999e-05
-3.89023072339253e-05
-3.3090449578947e-05
-2.81126840173934e-05
-3.81268449325806e-05
-1.09234480713599e-05
-2.67725849810311e-05
-3.87652411316986e-05
-1.70447323635966e-05
-3.00232901177459e-05
-3.70091744385174e-05
-3.66082616607838e-05
-1.11584704262389e-05
-4.46914536283065e-05
-2.41030586136869e-05
-2.67212966570597e-05
-3.80625529765965e-05
-3.52589582088884e-05
-6.64988000280036e-05
-1.18772787474941e-05
-2.27164513567405e-05
-3.82697609377936e-05
-2.83507238451224e-05
-2.7681992553164e-05
-3.72778577964479e-05
-1.59623745825089e-05
-2.74759059640358e-06
-1.21966855882276e-05
-3.1308327161765e-05
-4.60724140194696e-05
-4.39985173419631e-05
-4.72344943515158e-05
-1.56286303798122e-05
-3.22545319489947e-05
-1.12585266929393e-05
-4.25616507097189e-05
-3.05926663033406e-05
-6.02742401828711e-06
-3.05799075052805e-06
-3.50219327936449e-05
-3.06265181585851e-05
-2.48803668089744e-05
-5.91222758193935e-06
1.55440798504775e-05
-5.71184503450862e-05
-1.60939258014104e-05
-1.17191589448763e-06
-3.58254461126057e-05
3.75195954737962e-06
-3.35136334461269e-05
-3.98038824154037e-05
-5.72484479023301e-05
-3.3199629144728e-05
-7.7446383944567e-07
-4.93244977192127e-05
-4.2167399858245e-05
-3.06741611768881e-05
-2.6158689921337e-05
-4.87541030636079e-05
-1.37288220980148e-05
-3.3093875286181e-05
-3.5717769409354e-05
-3.45526869022202e-05
-2.3835339988058e-05
-3.35815788813122e-05
-3.05040626202315e-05
-1.93704838165977e-05
-3.46052033027048e-05
-2.79417785587925e-05
-5.45214550427788e-06
-2.35123114174621e-05
-2.48734827721639e-05
-5.75159266336031e-05
-4.05306560170964e-05
-3.81386994276885e-05
-4.35701408358153e-06
-2.31030539420858e-05
-6.12818812658447e-05
-2.28595917375889e-05
-6.17525104799951e-05
-2.90458138344766e-05
-2.56818899983602e-05
-3.15489128033045e-05
-1.99470902430622e-05
-1.84124073257187e-05
-2.28258942231497e-05
-6.98756651068697e-06
-3.38378862995285e-05
-4.50504909306829e-05
-2.78927951686426e-05
-4.7065820508413e-05
-3.15565885710764e-06
-1.88406433765877e-05
-3.93610052306335e-05
-4.24497117971499e-05
-5.16435097152347e-05
-4.33938967275902e-05
-2.96705964963716e-05
-2.18243369065968e-05
-1.01781757900162e-05
-8.31345832686677e-06
-5.47364706308128e-05
-1.67795858339355e-05
-3.52770319208978e-05
-3.30027282652461e-05
-2.86641922852327e-05
-4.8557785222915e-05
-1.47838646647598e-05
-2.82689158941809e-05
5.59648209582949e-06
-3.87780653324033e-05
-2.60819262544793e-05
-2.57615832595094e-05
-3.04572000978551e-05
-2.55146174399583e-05
-4.09725688803317e-05
-2.4782762273908e-05
-3.10088670762731e-05
-3.00764360196496e-05
-5.5161613994086e-05
-2.26996466217634e-05
-2.18263817726397e-05
-4.38312779883068e-05
-4.62836138085934e-05
-4.36712162174406e-05
-6.14551228447632e-06
-2.49329699617182e-05
9.73348548509103e-06
-2.89809155894503e-05
-3.05369766388295e-05
-5.372526976741e-05
-4.84292026607168e-05
-1.87632165294121e-05
-3.17378272084975e-05
-4.42279299137193e-05
-5.61186473805442e-05
-2.51740812557437e-05
-5.75461367853171e-05
-5.21764901418524e-05
-6.60077651300755e-06
-1.67507697221413e-05
-2.18163833392355e-05
-4.92182994752224e-05
-5.09189907301902e-06
-4.6430504263088e-05
-5.97703584393673e-05
-1.83596557209025e-05
-2.01319085748986e-05
-3.99452067223941e-05
-2.85650728163582e-05
-1.71574970579036e-05
-1.11065091172803e-05
-2.92182766331705e-05
-3.88353380594564e-05
-5.43861402192363e-05
-1.81964097778788e-05
-4.40571475592042e-05
-2.47154259924096e-05
-2.21502241855426e-05
-6.26205382487578e-05
-6.02519478359913e-05
-2.65257910035767e-05
-1.79879236149827e-05
-2.3130104294006e-05
-3.68296099556218e-05
-2.6595566227654e-05
-2.59619021402422e-05
-3.80481513027319e-05
-5.70945415531784e-05
-3.61989197773967e-05
-2.97845196839306e-05
-4.27328167365591e-05
8.80667156093746e-06
-2.8247635513742e-05
-2.11142391703693e-05
-2.70982134045537e-05
-3.89944461813373e-05
-2.50986718089607e-05
-1.32256967367247e-05
7.18593085245132e-06
-2.57343589868012e-05
1.55987820641042e-06
-4.43212980398008e-05
-3.84699660683247e-05
1.74107487982223e-05
-6.73414875245292e-05
-2.42822256115189e-05
-2.34758490058308e-05
-3.57609674987283e-05
-1.11169942774184e-05
-1.85490379119722e-05
9.08019018863348e-06
-2.72200223845965e-05
-4.42488171961887e-05
-3.23867082819531e-05
1.31486911776064e-05
-1.4934476917752e-05
-4.41402980546589e-05
-4.60507586041663e-05
-1.54778308091955e-05
-3.75196712780178e-05
-3.32738370595118e-05
-4.77633288905306e-05
-2.71383295622486e-05
-4.3997522600047e-05
-2.27359195232063e-05
-3.51753208335992e-05
-3.07865887501687e-05
-2.65926158426324e-05
-1.79412090044328e-05
-3.83302748125737e-05
-1.65559775192e-05
-1.47972529080713e-05
-1.15967809869707e-05
-3.52416820993172e-05
-4.26377681312539e-05
-4.61828917832014e-06
-2.28721806926133e-05
-3.31762431229334e-05
-2.74434882532178e-06
-2.5635604025824e-05
-4.54588420377837e-05
-3.84898976680298e-05
-3.9269652506026e-05
-4.91482993672941e-05
5.82542629462183e-06
-1.8217435003549e-05
-3.06638512185025e-05
-2.00851192779762e-06
-1.17975378448326e-05
-2.40909795583356e-05
-4.02199155700148e-05
-1.54266318685284e-05
-5.41954651843519e-05
-3.13034602873898e-05
-2.34417637998906e-05
-4.81529842335121e-05
-2.20410875950575e-05
-4.1415932262795e-05
-2.66302686397585e-05
-2.21178570602493e-05
-1.70227207880177e-05
-1.68790209736484e-05
-1.59617943824904e-05
-7.8649176487143e-05
-4.49572482436729e-05
-5.02527798240231e-05
-2.06419854146332e-05
-3.44628465560392e-05
-4.21601856409804e-05
-3.7937208671715e-05
-3.17595505412827e-05
-2.7256024114363e-05
-4.09589444122771e-05
-3.26667459565449e-05
-2.79020948275846e-05
-3.09562221822852e-05
-1.53249818719602e-05
-5.09601130108072e-05
-3.96238268060818e-05
-2.34062331477523e-05
-3.49221496561069e-05
-2.92953700032651e-05
-3.66540204085806e-05
-4.28681433632623e-06
-2.12034226818856e-05
-3.44272011474501e-05
-3.58933447776308e-07
-7.15855053690271e-05
-2.8370500126375e-05
-3.96942885681122e-05
-3.3555861170973e-05
-5.67249661236006e-06
-4.22824826129973e-05
-1.51303644629149e-05
-4.13403732904798e-05
-5.68655369353244e-05
-1.75904578883449e-05
-6.11061872228913e-06
-4.512523784388e-06
-3.98639747718482e-05
-4.08479443910701e-05
-3.3295374977705e-05
-4.98262020632776e-05
-2.17192711996912e-05
-3.59180825717247e-05
1.0006399154861e-05
-4.15769739090997e-05
-3.13857430124389e-05
-3.91982317092228e-05
-2.08654043900456e-05
-2.40208601143258e-05
-3.97161136422139e-05
-5.13176781193037e-05
-4.67513131135707e-06
-3.57314243004275e-05
-2.09709461519142e-05
-3.56806569633816e-05
-4.45306353205128e-05
-3.56545783867776e-05
-5.29109347854621e-05
-4.04196335637738e-05
-2.88941598438329e-05
-1.35004628558563e-05
-2.15011746921359e-05
-4.80158631290957e-05
-7.01308576390871e-06
-5.34916469897121e-05
-2.25834593049214e-05
-2.82062849677537e-05
-3.19483752883796e-05
-1.156474307177e-05
-2.84207049642473e-05
-3.43607306779326e-05
-7.70809880445239e-06
-1.30431852816878e-05
3.41917225392615e-06
-3.79295153290783e-05
-6.72502075003447e-05
-4.73100846139203e-05
-3.95655648963123e-05
-2.99214275930787e-05
8.01562362264084e-07
-2.88775071319221e-05
-2.09701183113018e-05
-2.73025876992915e-05
-1.51145165934966e-05
-2.80668556313339e-05
-3.57006732922919e-05
-5.44894498596394e-05
-2.63107167988144e-05
-4.47675993935814e-05
-2.17301006369597e-05
-5.28479064701314e-05
-2.1348351025259e-05
-6.74130823209331e-06
-1.09549801448746e-05
-5.81229098262749e-05
-1.54137923148881e-05
-5.45108887073045e-05
-4.60508437536276e-05
-1.87630091923984e-05
-1.8084216170731e-05
-1.9905002326483e-05
-1.22826232736952e-05
-2.19800669256912e-05
-3.49796218721563e-05
-2.49997798441171e-05
-2.29149066422058e-05
-3.1173127600855e-05
-6.15105195248457e-06
-1.49486747177955e-05
-2.36599493645164e-05
-1.90348255890916e-05
6.26528953050083e-06
-1.66314075982111e-05
-5.57654730032438e-05
7.90932026517898e-06
-1.42972419899114e-05
-1.54054107707611e-05
-4.06787986723087e-05
-2.05739800628473e-05
-2.78296653998991e-05
5.93219144662766e-06
-2.17813948071505e-05
-8.19156040379838e-06
-1.46882416039036e-05
-8.01079103869445e-06
-4.32130304028327e-05
-2.97647103530176e-05
2.7726469228473e-06
-4.00810129252955e-05
-9.72216997802128e-06
-1.32817995138865e-05
-1.47564647757433e-05
-4.90544224917302e-05
-4.16009589626574e-05
-5.8532766983112e-05
-3.96925860344288e-05
-2.32818754072911e-05
-2.61782001696158e-05
-2.32362359671479e-05
-2.99537506528354e-05
-1.45442032114573e-05
-1.11754578757584e-05
-3.87227899176573e-05
-8.31343918506338e-06
-3.39670133113053e-05
-3.16110465491556e-05
-4.30687261548956e-05
-4.01980934648942e-05
-2.33485785929271e-05
-5.2321454761511e-05
-3.36900276247269e-06
-4.82959727423554e-05
-7.50794678105634e-05
-3.1984926772663e-05
-1.51490801422982e-05
-4.20615829607464e-05
-3.37839716539438e-05
-1.86215262216213e-05
-4.20920250248759e-05
-4.98363831405627e-05
-1.57626699804813e-05
-3.56862353311307e-05
-2.57572290825403e-05
-3.46051727673782e-05
-4.55491931656554e-05
-3.84906816207338e-05
-2.96367625352603e-05
-1.83706957127282e-05
-2.29589496924349e-05
-2.73306735202876e-05
-5.66005409198202e-05
-4.27430010261959e-05
-2.50608324340116e-05
-5.24630899019735e-05
-5.80430835719227e-05
-4.31286889205414e-05
-3.17976041422529e-05
-2.2963456585807e-05
-9.59239683340731e-06
-2.86938467026549e-05
-3.91129937403291e-05
-1.56641970913586e-05
-4.12687162599236e-05
-4.81009652178625e-05
-2.03091577177619e-05
-2.73070408254435e-05
-3.17990268393667e-05
-1.77606548503137e-05
-1.44871044485257e-05
-3.75692223429204e-05
-2.05455719961449e-05
-3.72432587630565e-05
-5.67361374494836e-06
-3.70429332154378e-05
-4.20587850102441e-05
-2.4891582561267e-05
-4.85524197710244e-05
-2.03340895559022e-05
-4.07125148841082e-05
-2.55647338777141e-05
-1.42122953261215e-05
-3.33916750879185e-05
-6.07691151627559e-05
-2.11949871903287e-05
-2.72059041470365e-05
-3.63714735495282e-05
-3.8112272692733e-05
-1.93398730075124e-05
-2.91121398723122e-05
-9.19476555453293e-06
-5.48115711878981e-05
-4.88778546636838e-05
-1.92935720833233e-05
-9.8242735605403e-06
-5.77730217697874e-05
-3.94528811743579e-05
-2.15465515994689e-05
-3.82946572768532e-05
-3.27050765503833e-05
-3.33294394574868e-05
-3.09878607735801e-05
-2.69684593320004e-05
-4.07709389446177e-05
-2.55433176082632e-05
-4.7681837269573e-05
-2.16427991385907e-05
1.97040658282013e-06
-3.4776974675881e-05
-3.72934842899008e-05
-4.16757799863248e-05
-7.21122007161414e-05
-2.94976983540859e-05
-6.19557636761236e-06
-3.69169720984476e-05
-4.48827230838192e-05
-1.70429386364552e-05
-1.97890153334628e-05
-4.0720243418774e-05
-6.51908457480663e-05
-3.08640560661529e-05
-3.22076341493626e-05
-3.142810043233e-05
-1.92431561329442e-05
-1.12251711315618e-05
-9.1610625467353e-06
-3.23282159728916e-05
-4.08844765647964e-05
-2.70441574419153e-05
-3.07950616530869e-05
-5.96397480162033e-05
-6.4858811030646e-05
2.45442601286562e-06
-1.99277376499126e-05
-1.04394379061329e-05
-2.34248892987332e-05
-5.14286497389528e-05
-4.74459157485769e-05
-2.78185436890868e-05
-6.75223462048137e-05
-5.51564585526743e-05
-1.77486767930286e-05
-2.89083625184701e-05
-1.03496889356832e-05
1.14297697980932e-05
-2.14698141222809e-05
-2.66257565469199e-05
-8.7180060911433e-06
4.29188868908374e-06
1.35058942966602e-06
-3.38022635674499e-05
-2.47743746648343e-05
-4.04247933917822e-05
-9.1850754068542e-06
-3.51980433916235e-05
-7.27889248125497e-06
-3.23575272723639e-05
-1.79877363143064e-05
-3.57136229394267e-05
-7.18261293465836e-07
-3.57669987534727e-05
6.29549223778472e-06
-2.74678790297359e-05
-4.18209109837497e-05
-2.07039483004402e-05
-5.34494166585999e-05
-5.01226457151515e-05
-3.3836295701534e-05
-1.66744738207773e-05
-3.14196769646222e-05
-3.700667874497e-05
-3.88289477782476e-05
-9.8700258904942e-07
-2.41708639700771e-05
-3.87378420220293e-05
-9.28577396220017e-06
-3.07187134996576e-05
-2.3115407893894e-05
1.33155377766067e-08
-2.76344568101036e-05
-2.40101137687771e-05
-2.2110664802864e-05
-3.89458755172863e-05
-3.19262845528536e-05
-3.50355627519726e-05
-4.01574869069728e-05
-3.23279899960431e-05
-2.1539795524342e-05
-1.37634710007576e-05
-3.30933915025061e-05
-2.54188804688357e-05
-3.13040292219002e-05
-3.94524034826727e-06
-2.91924648427923e-05
-3.06282521037584e-05
-3.00797841584096e-05
-4.88491792526748e-05
-5.78775325195197e-05
-2.71127238991349e-05
-5.34375476536323e-06
-1.73713900896803e-05
-1.52648389748039e-05
-8.97019879559876e-06
-6.04316461467184e-06
-1.91550246902086e-05
-5.67028118338928e-05
-2.79965307720464e-05
-1.71894804520908e-05
-4.62382418661797e-05
-9.42633051669056e-06
-4.89514564391613e-05
-5.12961806031594e-05
-4.99935281890055e-05
-3.047305905632e-05
-7.39521961540908e-06
-9.69218832699746e-06
-2.31364329208151e-05
-3.72434716714795e-05
-3.97950433079332e-05
-4.44549628982859e-05
-2.73853400643823e-05
-3.78641284096608e-05
-1.6232310732531e-05
-2.16244836592722e-05
-1.61732679807967e-05
3.50074839794513e-07
-3.73351327003709e-05
-8.05618878262804e-05
-2.83042534575551e-05
-2.06391509524964e-05
-2.38374268273811e-06
-2.47006056153819e-05
-2.64006476257764e-05
-2.43132302387284e-05
-2.48617061217074e-06
-2.8939263572495e-05
-6.44012360067501e-05
-3.24599881134151e-05
-3.88551021050763e-05
-2.91405254336078e-05
-4.21729022603686e-05
-4.84991496793953e-05
-7.26741449368745e-05
3.39937745105178e-07
-2.70071430662582e-06
-1.89744826467345e-06
-6.88067382788888e-05
-5.25268096441954e-05
-5.06496789804233e-05
-1.04232084984129e-05
-2.91354211314525e-05
-2.76268979518915e-05
-2.82480032273678e-05
-2.89167765635191e-05
-4.81613061677272e-05
-3.10390995471097e-05
-2.03500343471138e-05
-2.55647403907862e-05
-3.66376869328218e-05
-2.16309605101383e-05
-4.46085065937727e-06
-9.42544397329771e-05
-1.71076145744223e-05
-3.97586362795502e-05
-1.69351462979735e-05
-2.89335675464495e-05
-3.11102224020405e-05
1.12384900668185e-05
-4.08747358650338e-05
-2.56809844448966e-05
-5.19111714047787e-05
-1.50302452698131e-05
-5.1080360173218e-05
-5.41230928154828e-05
-1.05958553399633e-05
-3.16920409252387e-05
-6.73793962067457e-05
3.52983719763109e-06
-2.26920387032953e-05
-1.27337471553831e-05
-2.05936543489614e-05
-5.193835672906e-05
-5.34495772168886e-05
-3.09128336235125e-05
-2.06313618262751e-05
-1.36974922525099e-05
-1.90016042022045e-06
-1.60577953191694e-05
-4.6764246438083e-05
-4.85811200652645e-05
-2.88494868955983e-05
-5.79081407263426e-05
5.68627250750518e-06
-1.13761513892488e-05
-3.32081154102674e-05
-1.90133672203163e-05
-3.63780672793319e-05
-2.41396212856649e-05
-4.55489896894703e-06
-8.92543722848484e-06
-2.66858879924732e-05
-2.08654623670958e-05
-4.6616426869971e-05
-3.36151346215045e-05
-4.62840289649936e-05
-3.61530924722388e-05
-2.05786525376669e-05
-3.65854852823571e-05
-5.32453291712049e-05
-4.74569828547399e-05
-3.38653034690972e-05
3.17061814280981e-06
-5.0470227034437e-05
-1.55186223408702e-05
-3.22455103501715e-06
-4.60373437322976e-05
-3.66012039267604e-05
-1.01659129854006e-05
-3.06513169378279e-05
-3.75150506449331e-05
6.40900612070414e-06
-3.54789139128423e-05
7.11901175916291e-06
-5.26235853783833e-05
-3.60537237211217e-05
-4.8241278527723e-05
-2.77852465243194e-05
-3.71163378247821e-05
-2.23780414390603e-05
-2.87518519583476e-05
-2.05414030368406e-05
-4.21859349103132e-05
-4.0813735167176e-05
1.16777531984572e-05
-6.00106353977669e-06
-1.46094199914634e-05
-2.28436152165789e-05
-5.13523120340354e-05
-2.58900177383662e-05
-3.1474407124064e-05
-3.51842239958955e-05
3.75832558321205e-06
-4.11912483329242e-05
-4.84081835473221e-05
-2.58078840037706e-05
-3.40964958325366e-05
-8.1582967713124e-05
-6.13772183721654e-05
-3.32631655162317e-05
-3.80672767765844e-05
-2.91550461623214e-05
-4.0291052888406e-05
-4.60222601209274e-05
-2.05836242566614e-05
-3.18188475726792e-05
-4.03827399285744e-05
-2.49091396196768e-05
-1.57864788869623e-05
-3.10602287944097e-06
-3.50180955202671e-05
-1.61894901832095e-05
-5.54478213710788e-05
-6.24404091161393e-05
-2.20422866915175e-05
-1.87084575021356e-05
-1.55944914138543e-05
-5.4943363627981e-05
1.02811555512134e-06
-5.79295543725026e-05
-3.53218441856966e-05
-1.19097240792768e-05
-1.8063719657092e-05
-2.32953798075418e-05
-3.15107264643826e-05
-3.17341828453361e-05
-4.38155511160962e-05
-4.76419641956033e-05
1.73490500371798e-06
-3.55266568578316e-06
-1.8108436823751e-05
-1.42714827028938e-05
-2.52944924139467e-05
-2.60540257115591e-05
-2.47021803658302e-05
-2.76868046252178e-05
-2.86696465566409e-06
-3.09149667782604e-05
-2.01739763506368e-05
-1.47980294513261e-05
-1.96417512155524e-05
-2.92260315114395e-05
-3.36398096017766e-05
-1.77965884606161e-05
9.28896663517001e-06
-1.82496478028312e-05
-4.43507148043503e-05
-2.07697456604497e-05
-2.07483533102578e-05
-2.02795584125075e-05
-1.80551693405321e-05
-2.47887086048625e-05
-2.59050249614671e-05
-2.19029711028948e-05
-2.88433013866197e-06
-1.43678593550721e-05
-3.22880412748763e-05
-4.62998071650152e-05
-2.15772414180322e-05
-4.93693917850166e-05
-4.12770576794605e-05
-4.74798009879412e-05
-6.25274355362133e-05
-4.99445127988894e-05
-9.52326208027056e-06
-3.88911413666322e-05
8.29298552510497e-06
-2.11917405779246e-05
-2.60274005122535e-05
-3.97324754636647e-05
-2.76056251959627e-05
-7.54899767932601e-06
-6.60716664614004e-05
-2.38911539005634e-05
-2.43681275515433e-05
-6.26391040597323e-05
-5.12076745700142e-05
-4.02865940908017e-05
-1.18054011634989e-05
-2.91311174709199e-05
-2.65845137807029e-05
-2.45734653567825e-05
-2.49896878918663e-05
-2.61320219358367e-05
-5.90389993525579e-05
-3.28971954497236e-05
-3.49367011660163e-05
-4.27298152279628e-05
-3.15566378804762e-06
-3.86101902325568e-05
-3.69322211037643e-05
-3.42082985793352e-05
-2.04456871747554e-05
-3.9613276346817e-05
-3.43955573569514e-05
-9.34952699356913e-06
-3.56705969820288e-05
-2.04503176688353e-05
-4.00480864015182e-05
-3.53132274720101e-05
-1.89676909060281e-05
-6.35623994340711e-05
-2.72178452182585e-05
-3.9363279816091e-05
-1.57686372333723e-05
-2.23425070094618e-05
-4.42913251898296e-05
-2.57183059144821e-05
-1.11058308298336e-05
-5.73887047661529e-05
-5.92927319332437e-05
-4.97362209404534e-06
-4.50743455118206e-05
-5.08806357931562e-06
-5.51089202161934e-05
-2.1516381902985e-05
-3.24488232820931e-05
-2.63935459132311e-05
-2.05582016503338e-05
2.78655686118871e-09
-3.96436958252096e-05
-1.35978755903547e-05
-3.93872660822725e-05
-4.57037373978785e-05
-2.78583889304007e-05
-1.73234428587623e-05
-3.43250036677945e-05
-2.42674491684629e-05
-4.75507957795046e-05
-1.20409956668035e-05
-2.82380851580879e-05
-2.78127402158514e-05
7.91438549448925e-06
-5.68054580139362e-06
-5.49469295074995e-05
-2.74917170458799e-05
-3.03600393112523e-05
-2.3432387368702e-05
-3.27423147674926e-05
-9.48063332816125e-06
-1.61308394465964e-05
-5.54995164415895e-05
-1.20923782445366e-05
-2.91041710740145e-05
-3.56562295669374e-05
-4.36700915123281e-05
-1.6120483527606e-05
-2.30093566188273e-05
-4.90624889766332e-05
-6.69004287215979e-05
-5.26928822670536e-05
-1.22103443532636e-05
-3.2862015509449e-05
-2.36476353053475e-05
-2.36813125055982e-05
-3.49634052667943e-05
-1.20696640465279e-05
-3.48324302524358e-05
-2.41401798564439e-05
-9.54392808535729e-06
-1.97238162583699e-05
-1.06840426717701e-05
-3.14556477315341e-05
-2.44335597933834e-05
-3.80267878999897e-05
3.58971276508793e-06
-1.21931038576565e-05
-4.09294425902806e-05
-2.86491244375867e-05
-1.46609559558609e-05
-3.53348163860273e-05
-1.47527249616023e-05
-1.63535855728757e-05
-2.98798367297427e-05
-4.32637024497863e-06
-1.04066648776813e-05
-5.40623953735722e-05
-4.1939571975578e-05
-6.26763476891493e-07
-2.30645600684733e-05
-5.16231704424223e-05
-1.54887400126209e-05
-4.83889671848196e-05
-4.45897400014379e-05
-7.71967254996617e-06
-4.4410577243673e-05
-2.11987775137457e-05
-3.23548956378466e-05
-2.91512584891119e-05
-2.62578352755807e-05
-5.31745263226841e-05
-3.97354746092923e-09
-1.95378559425743e-05
-1.98755408161471e-05
-2.09655689342978e-05
-2.0813003838693e-05
-3.15002016443774e-05
-2.92480032154399e-05
-2.67943567342554e-05
-2.02995284436618e-05
-2.77916419208957e-05
-2.99764036613358e-05
-2.16378149083877e-05
-1.476286719133e-05
-1.88991045307655e-05
-3.96336326346264e-05
-4.47331750640368e-05
-1.41258690871175e-05
-2.08556366458046e-05
-8.03383644909159e-06
-6.74351625789613e-05
-4.74420163253759e-06
-1.59814691207172e-05
-5.38423318688316e-05
-7.32237577927519e-06
-4.18507286136103e-05
-9.94534634011257e-06
-6.31898959773677e-05
-5.47184226475729e-05
-3.61354983242434e-05
-1.76830578239337e-05
-6.83467408629828e-05
-4.37879498385368e-05
-4.17413314415066e-05
-1.04063304750366e-05
-2.5067556838922e-05
-2.01648815963807e-05
-3.39245870670796e-05
-1.72092607905231e-05
-4.36419436733226e-05
-4.84849281630115e-05
-3.93525513401527e-05
-3.56646863332117e-05
-5.30065175557869e-05
-2.34056552105554e-05
-4.8003729130511e-05
-3.40757053458182e-05
-2.64534727100105e-05
-3.52394303891626e-05
-2.78928589823611e-05
-1.7103713962194e-05
-1.10362232555519e-05
-4.08326023971888e-05
-7.8599980776444e-06
-1.24725654957471e-05
-1.68801021526127e-05
-3.97279205523866e-05
-4.27076465505883e-05
-2.27619486041954e-05
-8.03521384858707e-06
-3.67792465707889e-05
-9.57425020130238e-06
-4.50167950056991e-05
-4.9318204665262e-05
-6.44097009957815e-06
3.12380777553358e-06
-3.00503567844547e-05
-2.96454978331212e-05
-3.18090725656647e-05
-5.46819385532997e-05
-5.27693635771572e-06
-1.89371892347267e-05
-5.45857858375204e-05
-3.1161375973304e-05
-4.28806452754942e-05
-2.91709080907855e-06
-1.33461222555054e-05
-2.05751113708012e-05
-5.36177466812428e-05
-3.08047136495569e-05
-1.36109111712662e-05
-1.56476955249672e-05
-3.17902457107884e-05
-2.02172106527752e-05
-2.14888106658458e-05
-7.02955902931575e-05
-1.89886986121011e-05
-1.4734243912591e-05
-4.25760947415507e-05
-1.7827556640045e-05
-2.77283753489548e-05
-4.47647118728111e-05
-1.05789985565774e-05
-2.99557506957673e-06
-1.85614232043095e-05
-1.23088673177066e-05
-5.49444357812892e-05
-2.34989824360062e-05
-1.25064302985791e-05
-3.31093750373102e-05
-7.15056893961757e-05
2.99271364084491e-05
-3.89211610581326e-05
-1.23444453741529e-05
-3.24189093088534e-05
-4.61346629944498e-05
-4.31908971370132e-05
-2.34463385358675e-05
-1.70519219748244e-05
-4.98698263708148e-05
-2.371687517572e-05
-3.42389106964341e-06
-3.25880571392567e-05
-1.87617272592101e-05
-4.75503991132753e-05
-7.205188848685e-05
-4.41210469742551e-05
-3.76387584812141e-05
-6.46917641062919e-07
-4.32734228017289e-05
-3.07457916335012e-05
-3.28785598245327e-05
-1.55280552232897e-05
-5.43997648449846e-05
-5.46826548976677e-05
-4.586013985756e-06
-2.57433957343866e-05
-3.76594726912673e-05
-2.06925536433441e-05
-7.03024864607481e-05
-3.01204156914576e-05
-2.14923503774443e-05
-3.20101140940819e-05
-2.32071452112559e-05
-4.9707396938217e-05
-2.80466903902632e-05
-6.38352098341987e-06
-3.38925785224926e-05
-4.92091399647973e-05
-3.31117248818218e-05
-4.44706130602594e-05
-6.53845620430788e-05
-1.49896138111491e-05
-3.34588043947998e-05
-3.51550555753968e-05
-2.81676950155383e-05
-2.07980222317596e-05
-1.54063946161643e-06
-1.32231579770763e-05
-2.93535255711846e-05
-4.02225314146621e-05
-2.37860390631626e-05
-4.75403395353549e-05
-4.88230553767251e-05
2.02506153292862e-05
-2.60286421168937e-05
-3.71087073815015e-05
-1.83311510219289e-05
-3.3158507000026e-05
-4.92758147602925e-05
-6.72426795404441e-06
-2.06422382659039e-05
-2.10523790028627e-06
-3.35993483130003e-05
-4.00568158971208e-05
7.06130215685271e-06
-2.91571651803315e-06
-2.57992319202949e-05
-7.24428184662544e-06
-1.17271930191577e-05
-3.75374596729154e-05
-4.26425809629093e-05
-5.3479290748587e-06
-9.99208832157643e-07
-5.14606290018503e-05
-7.53972251676019e-06
-3.23955333200825e-05
-2.55150928685274e-05
-1.70803840179256e-05
-2.54196887005063e-05
-2.96821191383887e-05
-4.50918593643669e-05
-2.09070855347253e-05
-5.94730920333616e-05
-3.71804462124824e-05
-6.19808739393628e-05
-2.11925843439598e-05
-1.41649327523122e-05
-2.96686039211577e-05
-1.78608083844044e-05
-4.61863971409245e-05
-5.68757703114774e-05
-2.86990480313898e-05
-3.34318735866082e-05
-3.52969807399008e-05
-5.82507391777565e-05
-3.8939541149887e-05
-3.16979867450149e-05
-1.92706733575462e-05
-1.78040809045696e-05
-2.56598077648313e-05
-5.83218761862625e-05
-3.44287712413528e-05
-3.97265166694089e-05
-3.01554469468945e-05
-3.62470234397812e-05
-3.69475971002963e-05
-7.18374809707057e-07
-9.97906627587393e-06
-3.85925559278577e-05
-3.46828148803897e-05
-1.31945000677048e-05
-2.25888979604019e-05
-2.00914074942098e-05
-4.82226519177649e-05
-4.46900490869555e-05
-2.3305764365724e-05
-5.71618671561012e-05
-1.33913756177328e-05
-4.02384881861548e-06
-4.17293335950776e-05
-3.81412040095797e-05
-1.4401386613976e-07
-7.49513327394781e-06
-2.86478714572984e-05
-3.69240847715799e-05
1.17028743162416e-05
-1.37561248435803e-05
-1.86532105143566e-05
-1.03494677972223e-05
-6.11894956986388e-05
-2.27644205633625e-05
-1.83579323579852e-05
-4.6426420532103e-05
-4.06554125520524e-05
-1.18168454167724e-05
-2.03293578945815e-05
-6.9092324787391e-06
-4.66985537216774e-05
-6.37936943104455e-06
-5.50137177615679e-06
-1.19929150271585e-05
-2.69447635156017e-05
-3.09910335990123e-05
2.33172290053463e-07
-4.46197926162778e-05
-3.55607108306234e-05
-4.44810416480204e-05
-4.75007146702737e-05
-7.50250882070598e-05
-2.43302621885835e-05
-3.77273081448691e-05
-3.58044148302646e-05
-1.79083451794022e-05
-2.89962607690073e-05
-2.93757420052605e-05
-2.87064542813918e-05
-2.37922718680761e-05
-3.428677137204e-05
-6.05500744051763e-05
-3.05409042499419e-05
-1.03190052277969e-05
-3.0535228303114e-05
-3.69329275876724e-05
-3.79694289530992e-05
-3.20634838682283e-05
-4.18503053904855e-05
-5.03856587106663e-05
-2.11995820851429e-05
-6.05366428953209e-05
-4.87018780265242e-05
-4.66659352244101e-05
-3.45870558728239e-05
-4.37097200219599e-05
-3.64071677415605e-05
-1.36363979516719e-05
-2.55013272756942e-05
-4.84781338087781e-05
-2.3259493950939e-05
-4.94212932190226e-05
-1.17469485933445e-06
-2.92462061014838e-05
-3.75115093122683e-05
-1.6498906896219e-05
-2.56865901605643e-05
-3.71515626846301e-05
-4.38196987516324e-05
-2.28855964357411e-05
-2.95845069322683e-05
-2.35299047328897e-05
-2.42393488089656e-05
-4.74853490520904e-05
-6.72237792952358e-05
-5.16323546885239e-05
-7.49127471532955e-06
-3.25334374467065e-05
-4.77243716056801e-05
-2.77341590718115e-05
-3.21567846621732e-05
-2.61211818997591e-05
-5.71839663275242e-05
-3.17515128931614e-05
-1.48495936056171e-05
-2.59297577636079e-05
-3.68631032354265e-05
-7.24513880725684e-05
-1.55865667317045e-05
-2.85589878867926e-05
-3.83661686776675e-05
-1.88281323312555e-05
-3.5140468643908e-05
-2.80070073274175e-05
-4.01982513763897e-05
-1.44392058295216e-05
-5.14474404836904e-05
-2.08757524121059e-05
-2.75113002628371e-05
-3.63068975490403e-05
-1.73066182261962e-05
-3.62150699598559e-05
-4.09458075002454e-05
-3.41765464427369e-06
-4.01832204126428e-05
-3.0232041043246e-05
-3.86717831214112e-05
-4.60432707926153e-05
3.91056436146544e-06
-3.45853531607794e-05
-3.80213079455315e-05
-1.63611982231549e-05
-3.923743327634e-05
-5.63572773364865e-05
-1.9241844561485e-05
-2.07212971179379e-05
-2.98636755531855e-05
-2.25579950307967e-05
-3.9154926257387e-05
-3.76242906567438e-05
-2.12949001875293e-05
-2.4592457352993e-05
-2.70150471977208e-05
-3.21400762957738e-05
-2.01588313694398e-05
-3.58020598300946e-05
-4.6545303712488e-05
-2.69031154068362e-05
-1.5150326436086e-05
-6.24166678288099e-05
-6.23713217666897e-05
-1.48325072729794e-05
-3.17019451017763e-05
-4.01379799293912e-05
-3.24788608883262e-05
-1.05332992763438e-05
2.11277816669528e-05
-2.82079902426152e-05
-3.9896392030394e-05
-4.30136152586016e-05
-1.40824250553759e-05
-5.32903666718668e-06
-5.30248627335916e-06
-1.10783964777941e-05
-5.09965373041538e-05
-4.91582325541859e-05
-2.21821191385306e-05
-4.62134298030372e-05
-3.79198831880435e-05
-3.10521664300046e-05
-3.20876787713876e-05
-3.10604608593144e-05
1.28024949659204e-05
-1.37292812883637e-05
-5.51266964970885e-05
-2.64762405998341e-05
-1.09670769495526e-06
-3.22935469251276e-05
-1.93394759878026e-05
-3.87292705027132e-05
-2.60890697628792e-05
-2.18666485220414e-05
-3.89740364935817e-05
-9.40095132769295e-06
-3.50269647896972e-05
-2.85545473842233e-05
-2.35716916766136e-05
-2.85974398819574e-05
-3.32217557820433e-05
-1.76325012860683e-05
6.68684571927212e-06
-3.62873870140331e-05
-3.77224082256468e-05
-4.05072916326152e-05
-3.15750402959066e-06
-5.56156027173378e-05
2.07431608144443e-06
-4.0636418940907e-05
-5.93719752321822e-05
-1.6458648256556e-05
-3.09608751123906e-05
5.428599211534e-06
-3.42618222834551e-05
-2.73610479136347e-05
-2.94824182911486e-05
-4.97885581801452e-05
-9.0820227782988e-06
1.71095695242506e-05
-2.44330803075295e-05
-2.75504268351721e-05
-1.36977099289401e-05
-3.28843382059446e-05
-1.5711973153211e-05
-3.33092312749257e-05
-2.35025699921124e-05
-5.43235015637835e-05
-2.18237570979649e-05
-1.77627061905613e-05
-2.36977026823249e-05
-2.88417758463889e-05
-2.69253670778788e-05
-4.93384820649665e-05
-1.32754605011538e-05
-4.84740923159038e-05
-9.76256521028975e-06
-1.9719763706435e-05
-4.66966329279239e-05
-2.05392495414775e-05
-1.15277475075908e-05
-7.22171924557191e-06
-6.11325520805791e-05
-4.03566392569883e-05
-5.05689813648108e-05
-1.94015818828607e-05
-2.3314837733833e-05
-3.92158907224162e-05
-4.53523781344935e-05
-3.5173518234407e-05
-1.71560866015505e-05
-2.9995443070601e-05
-4.51911019355081e-05
-6.78072205897361e-05
-2.15084929851523e-05
-3.0766833174711e-05
-4.43105461288917e-05
-2.61616237350542e-05
-9.24111466722237e-06
-7.10774640992334e-06
-1.10748767787003e-05
-4.74642155249325e-05
-1.62054375251136e-05
-2.05273344368883e-05
-1.73140669105955e-05
-5.75324183598144e-05
-4.20112952096076e-05
-1.70127996022062e-05
-4.63423571656929e-05
-3.06208341383986e-05
-5.49303582623433e-06
-5.30491399518375e-05
1.09798578167017e-05
-5.01848328325607e-05
-1.16760795742325e-05
-4.51378847787765e-06
-3.31015489007922e-05
-2.08143590464047e-05
-5.07769664197647e-06
-2.97627950332325e-05
-1.17266219445626e-05
-3.55471166144333e-05
-4.54043846474467e-05
-7.37519794321657e-06
-1.46528772830469e-05
-1.83424554992234e-05
-8.33497758458854e-06
-1.14960156285959e-05
-3.98900705480764e-05
-4.95397394841303e-05
-2.93089450307412e-05
-5.74539565081258e-05
-3.6940743797977e-05
-1.38592204139207e-05
-3.9051450091058e-05
-4.10368950226796e-05
-2.01139801219501e-05
-1.07459677251919e-05
-3.02742357440422e-05
-1.46146164599276e-05
-1.3082990538001e-05
-3.04700049322164e-05
-8.48986608611749e-06
-2.40463238446335e-05
-2.87773114410873e-05
4.02007796694627e-06
-1.69774572419379e-05
-4.54467998273199e-05
-2.26707757576907e-05
-3.78326169852163e-05
-2.49369258485056e-05
-1.77516174390798e-05
-4.05763740055934e-05
-3.10255594392285e-05
-1.96453482788256e-05
-4.13648023310714e-05
-4.14108992095646e-05
-2.44654286255824e-05
-4.94057274637849e-05
3.44822986725063e-06
8.90627481566524e-06
-4.27550596181637e-05
-1.27181176522306e-06
-3.77274540094786e-05
-3.53801764677597e-05
-4.20534732793576e-05
-2.01340030531578e-05
-1.40651261156252e-05
-5.43119945927121e-05
-6.04102968599134e-05
1.57204556493815e-06
-2.75128951215191e-06
-2.78216691307972e-05
-2.26917558576008e-05
-2.32899096558995e-05
-1.13762990232976e-05
-5.20169458017166e-05
-3.43801660479224e-05
-8.40825985266671e-06
-2.12293671615467e-05
-5.55292351628668e-05
-1.5320852983305e-05
-3.91256740325054e-05
2.21596048185733e-07
-2.78679783019296e-05
-1.66042761772847e-05
-3.58113278277128e-05
-3.15836191250793e-05
-1.24060252313895e-05
-1.59911713880314e-05
-4.64753792583326e-06
-2.89908575068239e-05
-1.37712378850025e-05
-3.96205248029873e-05
-3.20867904919819e-05
-2.37502650641307e-05
-5.51916740383715e-05
-4.20488431509145e-05
-4.9232500743302e-05
-3.0770711036306e-05
-3.93083538049054e-05
-2.62927384422703e-05
-2.00822085587793e-05
-1.6831556543585e-05
-7.2294605570782e-05
-2.42694121111001e-05
-5.4551930629677e-05
-5.53371771935343e-05
-3.33821475095553e-05
-4.67211719614002e-06
-1.63682509518259e-05
-1.9058419607385e-05
-4.88753535714813e-05
-2.63076633994916e-05
-5.48461410390197e-05
-4.44597796027357e-05
-2.45705583829369e-05
-3.3558949946091e-05
-1.75364020174064e-05
1.68170135765475e-06
-2.46888669486259e-05
-5.98977448446114e-06
-2.14684737560262e-05
-2.64490182661879e-05
-5.24962358890711e-05
-3.94934687985879e-05
-3.75715302637055e-05
-7.06596401946714e-06
4.17237901053916e-06
-7.21269863341995e-06
1.78593017596378e-06
-4.31067374330852e-05
-4.53980244195824e-06
-4.07767970834856e-05
-5.26089621560908e-05
-4.76576670841616e-05
-3.64292319124391e-05
-3.80672830616678e-05
-5.93777832111639e-05
-5.52818031386292e-05
-2.97502432074369e-05
-7.11669757958283e-06
-7.91360309649551e-06
-2.15041249500943e-05
-2.57923048192985e-05
-3.16825980129121e-05
-3.6315176314857e-05
-5.62399768812248e-05
-6.42588297367804e-06
-5.10696494773589e-05
-3.76521500605945e-05
-2.78258213856424e-05
-3.93228710134745e-05
-3.2642057418167e-05
-3.66406494793095e-05
-3.74694902347637e-05
-1.08035028948865e-05
1.8560490024498e-05
-1.03088657542359e-05
-4.46522574582388e-05
-6.11958021823099e-05
-1.82391039269842e-05
-3.41996359380033e-05
-3.58340042439088e-05
-8.40413666172167e-06
-4.34663423573557e-05
-3.58097820490488e-05
1.03111072472218e-05
-2.33469732870652e-05
-5.42559734193104e-05
-3.22336006916587e-05
-1.74559239366213e-05
-3.17551239642367e-05
-6.07105997091877e-05
-2.36051845820407e-05
-2.50574792170369e-05
-4.21766746925187e-05
-4.27597782679359e-05
-3.56403452168145e-05
-3.808580057294e-05
-3.36218190505433e-06
-4.103627847804e-05
-2.57312346888864e-05
-2.91595399294289e-05
-3.79541850498751e-05
-5.0969444636982e-06
-3.09210860555246e-05
-2.67694228059842e-05
-2.26554738274594e-05
-2.39771402623741e-05
-4.80117753030701e-05
-4.01166799377691e-05
-2.77902229962088e-06
-5.33303494276711e-06
-1.83827207865923e-05
-5.91228116952627e-05
-4.09862497369633e-05
-2.31975289611701e-05
-6.38316399646858e-06
-2.8430273519352e-05
-2.77852206674495e-05
2.24462934345823e-05
-4.38360937074815e-05
-3.36028552017204e-05
-3.01338142612891e-05
-2.70656300813483e-05
-1.85890959485626e-05
-4.09186572250355e-05
-1.61523457456445e-05
-2.19746675384864e-05
-2.59138566495126e-05
-5.32304117677523e-05
-1.34074650412253e-05
-2.65179491562883e-05
-1.02577328019114e-05
-4.72407897651084e-05
-4.10144628811955e-05
-2.12562346769594e-05
-1.54883105425104e-05
-2.9182801477519e-05
-2.40808203620257e-05
-1.02824093655218e-05
-3.49408240206202e-05
-3.71371744079721e-05
-6.53702397432019e-05
-2.31160557459805e-05
-3.47277503801249e-05
-2.0649545698668e-05
-2.51183895915617e-05
-4.53220926431766e-05
-7.10031072178303e-06
-5.51585690603518e-05
-4.09923741242341e-05
-5.00651096243482e-05
-2.32359705880058e-05
-2.35086188704602e-05
-3.77699373960692e-05
-2.30461068237097e-05
-4.86561115529158e-05
-3.88721114288274e-05
-2.5881887803872e-05
-6.27255782421504e-05
-2.56749541611099e-05
-2.87098214753716e-05
-3.7559389649565e-05
-1.52910519854137e-05
-4.57018881029028e-05
-2.75625678508702e-05
-2.85541549711762e-05
-3.06621079800365e-05
-2.85266093988592e-05
-3.62565775903328e-05
-4.18919402717518e-05
-6.0430308514281e-05
-3.13572055315408e-05
-4.64124830939173e-05
-3.90739920644199e-05
-3.37301924272578e-05
-4.90437890954915e-05
-2.90193091364375e-05
-3.53074899752117e-05
-6.65109293623388e-07
-4.52017193966169e-05
1.24652832041625e-05
-1.29364112263448e-06
-5.56424622000166e-05
-3.93238434476949e-05
-4.98600642412922e-05
-4.92540073699238e-05
-5.87409183994468e-05
-2.94782686837525e-05
-3.75997570260625e-05
-3.84177217670853e-05
-5.57559825630551e-06
-5.18924271742378e-05
-5.77175863338466e-05
-1.26024714473412e-05
4.82565175892546e-06
-3.60103779172027e-05
-2.63557198970917e-05
-1.32305191784602e-05
-2.69101168875582e-05
-3.56516236616658e-05
-2.41868662054185e-05
-3.04104216849858e-05
-4.54238292459715e-05
-4.99042510053788e-05
-8.21149587599195e-06
-3.91650064700735e-05
-2.22581102605993e-05
-4.13362204033385e-05
-1.43041527517971e-05
-1.57216226688021e-05
-1.14247701922667e-05
-4.17084136070472e-05
-1.04954476090271e-05
-1.58095366585202e-05
-2.87468957302624e-05
-2.85043510094956e-05
-2.60607063805338e-05
-3.004906337332e-05
-2.69510987610812e-05
-4.07981320925115e-05
-2.97994401888297e-05
-3.32605776046537e-05
-2.27113248113555e-05
-2.5658276398215e-05
-2.61154452110536e-05
-6.9595603200732e-06
-9.47022587928876e-06
-3.77465271284391e-05
-3.84667268170667e-05
-4.31313440658658e-05
-1.4335813730299e-05
-3.15302095955744e-05
-2.3296794101073e-05
-3.5773325218646e-05
-4.50448231544969e-05
-4.28704387368575e-05
-6.14181955358754e-06
-3.10102112393807e-05
-2.9364670600728e-05
-3.00950366649613e-05
-1.96172583220244e-05
-1.8692116845865e-05
-2.80507456065371e-05
-1.15901724867322e-05
-3.61660447841147e-05
-5.21023138811771e-05
-3.40399247006199e-05
-3.19161245945684e-05
-3.49656537433505e-05
-1.47197669519347e-05
-2.70285203972263e-05
-5.06860897915553e-05
-1.45185278204935e-05
-1.74981532433879e-05
-5.4138155387801e-05
-1.33156736164121e-05
-2.51889573554871e-05
-6.73148942573268e-05
-5.0995128186306e-05
-6.37254142076477e-05
-1.49974233887263e-05
-2.90720272071507e-05
-1.94565851453539e-05
-3.41436775091591e-05
-2.94473153213878e-05
-4.34401262208388e-05
-1.70538830058548e-05
-4.08553980479482e-05
-3.67618153828738e-05
-2.14536180550456e-05
-2.23670279445571e-05
-2.68719392734985e-05
-9.12913763329658e-06
-4.19175161019049e-05
-1.26009544344513e-06
-2.45257893987099e-05
-1.90542214783536e-05
-2.31276931502984e-05
-2.57079319752499e-05
-4.37795794842733e-05
-4.52092944856642e-05
-1.78483825322063e-05
-3.41653550026639e-05
-4.28664452809941e-05
-2.02606920739257e-05
-2.63914067498116e-05
-3.56167124843965e-05
-2.70443926429476e-05
-1.51785506759826e-05
-3.9938786868353e-05
-3.12729291291195e-05
-3.2495613345941e-05
-2.18859785365361e-05
-2.52749634894125e-05
-4.25741524929324e-05
-2.24591391444625e-05
-2.75290431068805e-05
-4.35546838380088e-05
-1.89711522010226e-05
-3.59949993488195e-05
-3.69857808238654e-05
-2.28596573503775e-05
-2.38278437142723e-05
-1.92449362211521e-05
-4.50724943569677e-05
-7.57722722930518e-05
-1.31653577489615e-05
-5.55126223382713e-05
-2.12756274598282e-05
-5.87718729326626e-05
-5.76207017034265e-05
-2.70266391332892e-05
-4.63623867363831e-05
-4.03242652216959e-05
6.18656135459137e-06
-1.61265836862763e-05
-4.24259060367462e-05
-1.99101209094845e-05
8.86488713405331e-06
-3.08506985934011e-05
-2.84620276031877e-05
-1.72377743048634e-05
-1.92779183814424e-05
-6.14489259737719e-05
-1.64587479871981e-05
-2.12423874366825e-05
-4.54931832221551e-05
-3.86615613842674e-05
-2.27245330031548e-05
-3.73737195522394e-05
-9.99464281532207e-06
-5.70684746537734e-05
-9.50390833758226e-06
-3.90679319675013e-05
-5.12525738276506e-05
-5.07267951311051e-05
-3.11043248396635e-05
-2.96910575706211e-05
-3.57345898838672e-05
-4.7564495511089e-05
-1.10470419482293e-05
-4.17515866379899e-05
-1.15599798048371e-05
-2.74881064253109e-05
-1.86267952154537e-05
-2.80762503235256e-05
-1.14923077931138e-05
-2.2034856352861e-05
-1.6982552995597e-05
-3.26696237121894e-05
1.97077814191516e-06
-1.90233113172924e-05
-1.02484014773179e-05
-1.21644629692859e-05
-1.59177014863139e-05
-9.4566423894644e-06
-2.33586686528176e-05
-2.62214221891237e-05
-1.06912688555626e-05
-1.04010993726456e-05
-3.01001315731806e-05
-1.25198676423762e-05
6.83245277603506e-06
-2.47569808885603e-05
-2.00612013690482e-05
-1.81795645022933e-05
-2.25315199379417e-05
-2.49502302247117e-05
-4.95018441896824e-05
6.06033620078084e-06
-1.59793028783357e-05
-2.76438866432213e-05
-3.29596737718134e-05
-2.91018759320097e-05
-1.56025108252859e-05
-2.79507174796065e-05
-2.88726744692967e-05
-3.69868265858138e-05
-2.13229648208844e-05
-7.36714341462691e-06
-5.30228734458538e-05
-3.01450452949842e-05
-5.97652494705775e-05
-4.73732208602097e-05
-3.38373386782363e-05
-2.21188427906118e-05
-5.827221712715e-06
-3.64921110947496e-05
-2.81006752791795e-05
-3.83170120020732e-06
-1.57884420313857e-05
-3.95148711534833e-05
-2.0109185624839e-05
-2.43721665860496e-05
-5.15465245014332e-05
-3.68891652115973e-05
-3.93694479952147e-05
-5.49571732759827e-05
-1.11881879095327e-05
-2.64672903141686e-05
-4.10466527666392e-05
-4.06203067215657e-05
-2.76514000289712e-05
-1.66729684395161e-05
-2.40966339659193e-05
-1.82020152737017e-05
-1.60497678594133e-05
-2.93830429591347e-05
-2.62838903548979e-05
-5.03062258675856e-06
-6.64303496775673e-05
1.67561479022189e-05
-3.13150575862704e-05
-2.80870323516777e-05
-5.11259334967596e-05
-5.6734425821697e-05
-4.32059802989992e-05
-1.57178096275186e-05
-3.00643983936681e-05
-3.73640312340096e-05
-2.04159992139727e-05
-4.38036111435164e-05
-2.4535805185675e-05
-5.31329112036797e-05
-9.50782718373761e-06
9.68404165247954e-06
-4.00788796886511e-05
-2.74294253777908e-05
-2.1746125902793e-05
-3.70927457307089e-05
-3.71832737142511e-05
-4.09102932766472e-06
-3.41902799933288e-05
-2.73663733707578e-05
-2.55335159154904e-05
-1.35698672306981e-05
3.50149781168278e-07
-3.78569474903059e-05
-2.68544576997458e-05
-2.81286647489348e-06
-4.60431150517712e-05
-1.70509071564566e-05
-1.21984228261903e-05
-1.34059346131913e-05
-3.7175885429257e-05
-3.98998577427611e-05
-4.78179314070704e-05
1.24869363868252e-05
-4.90249714029951e-05
-4.21309172155833e-05
-4.79021097391205e-05
-3.30945857098092e-05
-3.67152251565271e-05
-1.62427058112228e-05
-3.92846324284089e-05
-5.39972811782504e-05
-6.22634496497324e-05
-2.28147157753726e-05
-3.98040816821985e-05
-3.12190944099843e-05
-1.2126095494889e-05
-1.86157519699439e-05
-4.59171181703263e-05
-3.3924742133039e-05
-2.32937158031677e-05
-3.21116461633112e-05
-3.36106542017642e-05
-3.61019570954737e-05
-4.78770045362924e-05
-3.87417087052717e-05
-3.62016039711377e-05
-5.75614247910476e-06
-3.82095765305274e-05
-1.44667277886266e-05
-5.4705982391714e-05
-3.26334455339405e-05
-3.56140476975045e-05
-4.84437670366669e-05
-5.30186228166879e-05
-2.81392962413731e-05
-7.01593247628214e-05
-3.02972537252027e-05
-3.75958618263987e-05
-4.3684727079591e-05
-2.79920798645164e-05
-2.28769536640132e-05
-5.5171806235542e-05
-2.45851140348495e-05
-5.32535678842271e-05
-1.38546880413078e-05
-6.22040923813749e-05
-4.8551364345356e-05
-1.18642383310614e-05
-3.51255844039956e-05
-4.23529005912254e-05
1.87205566883953e-06
-3.41072084468144e-05
-3.48428725296974e-05
-2.83188471284385e-05
-1.13290614454183e-05
-5.5695264174634e-05
-6.04557628595196e-05
-3.28916346878982e-05
-3.08006892190769e-05
-1.86040140214623e-05
-3.04967587518035e-05
-1.19626900144397e-06
-2.76132249062452e-05
-3.72126709565707e-05
-1.98296659226262e-05
-8.59558649413123e-06
-2.87728874928063e-05
-2.43979311699406e-05
-2.42484027099995e-05
-3.27245356663089e-05
-3.21582143909922e-05
-5.89715260149383e-06
-3.89518798292698e-05
-1.4297637083817e-05
-1.18406297678243e-05
-2.58367384282962e-05
-4.49960468793393e-05
-3.08174326777354e-05
-5.64302072959638e-05
-3.21747083757854e-05
-2.81181386373975e-05
-3.78622418924754e-05
-6.99219541841064e-05
-4.84914683871256e-05
-6.74854600080288e-05
-5.75921451610264e-05
-1.55455510893241e-05
-1.50239857816316e-06
-1.38546947163165e-05
-2.69117214135755e-05
-3.7128633844048e-05
-9.59840238644356e-06
-2.30161180855661e-05
-3.33473905467255e-05
-2.82160484194777e-05
-4.43084233935815e-05
-2.6338725131181e-05
-1.78375713450125e-05
-3.88609244109416e-05
-9.60409673648488e-06
-9.18243174729012e-06
-4.94160538307505e-06
-5.10959150662698e-05
-3.14315317108952e-05
-8.41006310233774e-06
-3.0737951765884e-05
-5.54107476530531e-05
-9.88398943381817e-06
-5.7920725731117e-05
-1.54725707707473e-05
-5.36958665574728e-05
-1.71139539302442e-05
-1.38425225550414e-05
-7.02642199022231e-05
-3.25879025565812e-05
-3.48178900149143e-05
-2.43469867780937e-05
-5.55661117677057e-05
5.79336613223731e-06
-3.73564645041966e-05
-1.00928712953382e-05
-4.23221317127705e-05
-3.02746326219701e-05
-4.48401639911033e-05
1.02226946863852e-05
-4.31909759436039e-05
-3.44930906089487e-05
-1.96881350596246e-05
-6.39552378129187e-05
-3.11335573361334e-05
-3.38132953983762e-05
-3.19998719884769e-05
-3.64119570245063e-05
-2.61765594897293e-05
-2.05513009171828e-05
-2.22562532439308e-05
-3.71104026621747e-05
-4.04134965473184e-05
-3.2843637067713e-05
-3.74445212217479e-05
-4.14120139020859e-05
-3.28895553957328e-05
-2.1248513067129e-05
-2.98606762087926e-05
2.5436831746695e-07
-2.55577955332043e-05
-3.17663457007841e-05
-3.84931486271538e-05
-3.65265056694965e-05
-2.80974520426661e-05
-3.94766391970124e-05
-2.88930426359238e-05
-4.42264440322993e-05
-2.79873150191642e-05
-1.59087469718753e-05
-2.34473004040338e-05
9.41358786498112e-06
-3.05342900226535e-05
-3.56113678418437e-05
-9.13205378987207e-07
-3.26382350492808e-05
-4.42185055590961e-05
-2.14114287980036e-05
-2.98335844071669e-05
-5.93335019708135e-05
-3.48569633000534e-05
5.02496188949219e-06
-2.19874064703054e-05
-4.57373183699856e-05
3.43207968212789e-06
-2.68351457396342e-05
-3.18505717904907e-05
-3.27482091118204e-05
-4.37752459237007e-05
-4.30983612929375e-05
-2.38821286333759e-05
-4.51758278771831e-05
-4.25044434410762e-05
-4.24622753613981e-05
-4.54967129006829e-05
-4.1913037005123e-05
-5.25278390030569e-05
-6.91522896260256e-06
-3.97084386550573e-05
-1.83411091755776e-05
-5.68425197720408e-05
-2.48367404723127e-05
-2.17873422585876e-05
-2.40131289017994e-05
-7.34248470728454e-06
-3.3975066931924e-05
-1.73517582689323e-05
-1.99240486408453e-05
-5.81819957948105e-05
-3.30540273336731e-05
-3.11545402586022e-05
-4.87922672221395e-05
-2.75160046388053e-05
-1.7658222956664e-05
-3.11681222120911e-05
-3.69871199819638e-05
-2.41686441567809e-05
-4.94267127006884e-05
-4.62173614779516e-05
6.35143320489809e-06
-2.51058434059596e-05
-3.68751952406112e-05
-5.0127190234831e-05
-4.75943544029743e-05
-4.95930731597624e-05
-3.7709058595855e-05
-4.09429774897145e-05
-2.46103278469866e-05
-2.22606237799508e-05
-4.19393712175735e-05
-4.94179046934869e-05
-2.41642602523598e-05
-1.54560691891576e-05
-4.01860176030561e-05
-4.60712558991657e-05
-5.78617387377238e-05
-4.99448679906527e-05
-3.73916845868087e-05
-1.81200927164881e-05
-2.37904906360611e-05
-5.66255988459303e-05
-4.46432713151545e-05
-6.4445813887959e-05
-4.88112713920248e-05
-4.82081463772657e-05
-4.31623008048647e-05
-2.04612502701061e-05
-2.62531504817956e-05
-1.27853889477185e-05
-1.47451702740152e-06
-2.18120847552932e-05
-4.17241170765736e-05
-2.24695668933685e-05
-9.55040389716963e-06
-2.05185064514097e-05
-1.91684549627148e-06
-2.10653343791176e-05
-1.14987544254076e-05
-3.6816670652202e-05
-5.31455159691672e-06
-1.89427457570441e-05
-4.47913692424021e-05
6.10861958538338e-06
-5.13566505875025e-05
-3.89335529451475e-05
-3.66025927284182e-05
-3.81165273486429e-05
-1.56569121270481e-05
-1.68875596362753e-05
-3.41054899508264e-05
-1.56465793482809e-05
-2.89518894532675e-05
-4.68580241952304e-05
-6.06238758521097e-05
-5.43005074929166e-05
-3.66756759232163e-05
-4.57402508878025e-05
-4.10631497686648e-05
-7.44629591021294e-06
-3.14782189442323e-05
-2.47382944607568e-05
-1.22807056050532e-05
-3.31314764272177e-05
-4.82856494157161e-05
-3.66111924466347e-05
-2.7499703766651e-05
-1.98809995552633e-05
-3.10580506713444e-05
-3.64879527176062e-05
-3.97402609310721e-05
-4.66347403911803e-05
-2.11567512753881e-05
-4.36505829077258e-05
-3.51264926944826e-05
-1.32556607098824e-06
-6.27252054365558e-08
-5.4968559954725e-05
3.1854923838624e-06
-4.71523829692328e-05
-4.66164596661663e-05
-2.12492055866493e-05
-4.72180011444993e-05
-3.96166757242373e-05
-8.89110080599214e-06
-7.17203198323736e-06
-3.0030585865504e-05
-1.38193688986077e-05
-1.65750076858066e-05
2.36803302778409e-05
-4.42483904622113e-05
-4.90891570556011e-05
-4.63864235498741e-05
-3.8657929955271e-05
-4.04402900067413e-05
-3.31475598959492e-05
-1.66487692600324e-05
-2.59335550489922e-05
-1.49269766738368e-05
-1.55646708147628e-05
-5.05711087588403e-05
-3.65976233472108e-05
2.55334160549524e-06
-2.43550907230602e-05
-3.06095047514257e-05
-1.51716141958544e-05
-2.74708705180742e-05
-2.83993464229729e-05
-2.20966696688744e-05
-2.44154577530897e-05
-9.49073820185119e-06
-1.31046202147124e-05
-5.59890839622251e-05
-9.95856885242083e-06
-3.79708862301715e-05
-2.26765233600816e-05
-1.69331966630349e-05
-4.60201447883773e-06
-2.35419385450436e-05
-5.76235023337945e-05
-5.46376644313083e-05
-3.12575107142015e-05
-3.15223819262401e-05
-5.285782242072e-05
1.39100021607964e-06
-5.14156530590667e-05
-1.03294579264362e-05
-3.14521415666912e-05
-3.51688592318041e-05
-1.91604914683775e-05
-1.93340822988418e-05
-5.24149571400843e-05
-4.17348418463047e-05
-3.08320750070276e-05
-2.89696493566525e-05
-3.08394422009655e-05
-3.6255699397026e-05
-4.37860103122003e-05
7.21235667962146e-06
-2.32966772304563e-05
8.65415031926431e-06
-4.6342069815845e-05
-4.00424972629596e-05
-3.96781345219247e-05
-3.20872079389973e-05
-2.72470482528413e-05
-2.63350587427855e-05
6.48598365147658e-06
-5.11704043117605e-05
-1.47633693208934e-05
-2.42109637824001e-05
-1.20389360727982e-05
-5.32161674855919e-06
-4.33242709551497e-05
-5.15859285290799e-05
-1.35223499058312e-05
-1.59929081760626e-05
-2.431282316786e-05
-9.84731034931576e-06
-1.66782451950907e-05
-8.2990245682603e-06
-4.50292229903516e-05
-6.39664513107435e-05
-4.37244984029896e-05
-1.22434419207318e-05
-1.98741704535358e-05
1.02170309564974e-07
-1.06520820351134e-05
-1.69799086248777e-05
-2.19139332654027e-05
-7.5103917009114e-06
-3.75082009822233e-05
-3.87885022224908e-05
-4.06391950609154e-05
-4.50351662094785e-05
-4.55087825446785e-06
-3.89395161700905e-05
-3.62467038605089e-05
-3.89772758260677e-07
-2.54948328301309e-05
-4.03885539774237e-05
-3.81128389471672e-05
1.61652807376941e-05
-1.94405092894508e-05
-3.76674190301352e-05
8.48931501603839e-06
-5.02138225558644e-06
-3.84392231170742e-05
-1.51009548592171e-05
-5.24806759761546e-05
-4.53266910355591e-05
-4.50609025814558e-05
-3.34669373916181e-05
-4.38031351621063e-05
-3.44239992910439e-05
-4.61015591311135e-05
-3.39472061959645e-05
-5.62992870937516e-05
-4.28032606917713e-05
-2.00427715175882e-05
-3.14601083230747e-05
-5.33809236559958e-05
-1.80098689628479e-05
-4.7119912202014e-05
-3.123756956009e-05
-4.73321171059714e-06
-2.67758867543174e-05
-2.66481714199909e-05
-1.8144495946789e-05
-5.85942405139229e-05
-4.05173720885729e-05
-2.06860458461698e-05
-3.55149566063577e-05
-2.98823343274515e-05
-1.82832060859337e-05
-2.54045420166157e-05
8.096193200474e-06
-2.4534149428576e-05
-2.43635571329787e-05
-3.0259411390139e-05
-2.95329743764763e-05
-5.18041419952816e-05
-3.24942234096604e-05
-2.16904065053568e-05
-3.50431040916341e-05
-1.53934715749587e-05
-3.10647827398921e-05
-6.01803525351812e-05
-4.65187807411679e-05
-2.01560411982756e-05
-3.19942996809747e-05
-3.60869459912767e-05
-2.97604595713027e-05
-3.68362511016506e-05
-7.19671153126739e-05
-3.25978903937232e-05
-3.78965339742412e-06
-3.86635799861264e-05
-1.54648574009548e-05
-4.39686674132019e-05
-1.26443720484786e-05
-3.14601604465413e-05
-1.82080322806084e-05
-3.11247421318656e-05
-2.24883295104765e-05
-8.65939693152677e-06
-3.13141887646164e-05
-5.00965188009104e-05
-3.57700700180161e-05
-3.3113174221122e-05
-4.40807699272842e-05
-4.70541589964304e-05
-2.1523627223256e-05
-7.32860610491529e-05
-2.29529862875014e-05
-2.80355367704388e-05
-3.80312537854786e-05
-6.30914330524608e-05
-3.25006716542969e-05
-8.3821987149307e-07
-1.86549546641867e-05
-5.75521144625538e-05
-3.19092197849757e-05
7.3272803947287e-06
-4.478935834707e-05
-3.87465452264501e-05
-8.16368992446179e-06
-3.38735199326698e-05
-2.17916197553317e-05
-4.23467258727528e-05
-4.45671422043123e-05
-4.02352003024436e-05
-5.45372094813578e-05
-2.7534872665122e-05
-1.58896217167378e-07
-6.50663850847057e-05
-1.69928469236682e-05
-2.3476076924456e-05
-2.5125990096369e-05
-3.56371591113448e-05
-4.00203055688734e-05
-5.04997383859376e-05
-1.90587169832079e-05
1.43765940312229e-05
-4.2049514749189e-05
-3.91882410492126e-05
2.29431925120112e-06
-3.80154849669356e-05
-5.02782280430782e-05
-1.8325959427575e-05
-5.79874894547261e-05
-3.69765580923684e-05
1.13765462003965e-05
-4.17915508360986e-05
-6.38090474719619e-06
-4.4169179370634e-05
-3.37701502014561e-05
-2.27980768060234e-05
-7.4516078004856e-05
-2.52189997606876e-05
-4.55509863903207e-05
-3.25105615549913e-05
-1.33953275483006e-05
-3.28528580804352e-05
-2.21794228501085e-05
-4.39636694762845e-05
-4.11022285029275e-05
-3.60195783149027e-05
-4.20365756280388e-05
-5.36085099347703e-05
-3.49611519283024e-05
-3.70085692590857e-05
-3.54719222719765e-05
-7.04465038617704e-06
-1.74775809354989e-05
-2.91400045596261e-05
-6.89544443554407e-05
-1.23786383782396e-05
-4.05530489354592e-05
-4.92222183437267e-06
-1.59388865796411e-05
-1.10166824143945e-05
-3.01569870475967e-05
-3.57210802208117e-05
-2.92166846470784e-05
-4.37612472558986e-05
-2.2348896404478e-05
-1.72672877962409e-05
-2.61171571279866e-05
-3.21690491760241e-05
-1.78164134781142e-05
-3.08665387654092e-05
-3.89907498989286e-05
-5.1304866440649e-05
-5.59156312773928e-05
-1.97271390796258e-05
-4.43266789915704e-06
-1.32767960790312e-05
-4.27046853005815e-05
-2.53361898209846e-05
-2.82980109503506e-05
-3.16750154923899e-05
-3.72751660308562e-05
-2.79479252043122e-05
-1.84286373638497e-06
-2.95641663481009e-05
-2.09827379170264e-05
-1.91927724503421e-05
