# Supplementary material for: Research on computational propagation and identification of mine microseismic signals based on deep learning
Source: PLoS One. 2025 Oct 22;20(10):e0334641. doi: 10.1371/journal.pone.0334641 (PMC12543183; doi:10.1371/journal.pone.0334641)
Supplement: S7 Data — (ZIP) [file pone.0334641.s007.zip › 000100900001605.xlsx_0.txt_24.txt.txt]

-3.53040786089265e-05
-5.74404537127518e-05
-4.98031951106553e-05
-1.11677729622141e-05
-4.59061695823777e-05
-1.63498862913767e-05
-5.58942178594324e-06
-6.50576309087915e-05
-1.2893848072928e-05
-1.09281746748834e-05
-4.53477448858708e-05
-4.52268058221379e-05
-3.99174070673478e-05
-2.47808244540354e-05
-5.19348261486295e-05
-3.6789658188024e-05
-2.15231165824408e-05
-1.35325114935004e-05
-1.59032725114405e-05
-1.2103947422085e-05
-5.05224850738843e-05
-2.6455254200226e-05
-1.8457459255373e-05
-4.45211209646895e-05
-3.68294225720608e-05
-1.03119790180086e-05
-5.21211628456124e-05
-3.27910150426215e-05
-2.5702858845836e-05
-2.66805723639437e-05
-7.13599041125725e-06
-4.03627941098919e-05
-3.27353582975393e-05
-1.15978476071141e-05
-2.87055287109657e-05
-2.77953657993562e-05
-1.15353857983622e-05
-1.29649499995988e-05
-3.41193340188519e-05
-2.84262524474205e-05
-1.63436477651217e-06
-2.26786843415794e-05
-1.05567972004283e-05
-4.42312616700482e-06
-6.17356084708329e-05
-1.81249773276008e-05
-4.83965469137281e-05
-4.50922277674202e-05
-6.7434752521925e-05
-1.13529361271535e-05
-2.10304229786948e-05
-4.65871871802437e-05
-5.35604546473677e-05
-3.83965954345624e-05
-6.40393924154107e-05
-2.64659983314238e-06
-9.10458195419453e-06
-1.71960227862129e-05
-4.1803272772964e-05
-1.92881411437506e-05
-3.04195504671214e-05
-4.19418051666665e-05
-2.130077021565e-05
-3.14762174925363e-05
-2.72651731278463e-05
-4.74692121429139e-05
-3.61834126576713e-05
-1.39155315812526e-05
-3.28196545470877e-05
-3.96781048210955e-05
-3.94917730906917e-05
-7.80908420386108e-05
9.44603303338585e-07
-4.63028365442562e-05
-3.57912228173867e-05
-3.59909841825629e-05
-4.48286401316047e-05
-1.3733928601665e-05
-3.3838013697881e-05
-4.50170934053823e-05
-3.09447564411599e-05
-1.46762740273499e-05
-2.70946187355038e-05
-2.4031132290212e-06
-3.20734680248354e-05
-3.14427282288474e-05
-1.24439016628891e-05
-6.20046914629047e-05
7.54576032080743e-06
-2.88887108601015e-05
-2.76839270528065e-05
-2.75196728209076e-05
-4.74810510425155e-05
-2.60964448660195e-05
-3.32489700943236e-05
-3.6051038654702e-05
-3.59472115881491e-05
-3.44153444325631e-05
-6.38432867448047e-06
-7.42332517260485e-07
5.33176877199039e-06
-1.96622687312611e-05
-2.81620047193463e-05
-3.50742762373087e-05
-3.35879090024877e-05
-4.20799448665984e-05
-6.40768662498172e-06
-2.27652596539029e-05
-6.22915897510363e-09
-4.32048690401993e-05
-5.06764412066096e-05
-1.92928461025417e-05
-5.99984546218594e-05
-3.28377753317599e-05
-3.77934504942307e-05
-3.88079715555583e-05
-2.57818726111287e-05
-2.52548568355326e-05
-3.24740802149137e-05
-3.26495157239162e-05
-4.12503930489196e-05
-1.69679869031999e-05
6.92945382565959e-07
-2.82844742074666e-05
-2.30198991746943e-05
-3.52838982686712e-05
-2.82322498052716e-05
-2.31678752449709e-05
-2.72955171200965e-05
-4.51443605020679e-05
-1.20420607960545e-05
-2.04036850959402e-05
-4.03106766098492e-05
-1.82963035331567e-05
-3.41170616894401e-05
-3.99617313733709e-05
-2.50387946907269e-05
-2.76777240877879e-05
-1.8602640316449e-05
-4.15945963836628e-05
-2.14678703553001e-05
-2.80901220813278e-05
-6.08370992282619e-06
-4.24849836836153e-05
-1.93568570552334e-05
-4.18698510042909e-05
-2.6081528099777e-05
-7.02503425961544e-05
-2.17395951281689e-05
-2.06106162767703e-05
-1.93732907113233e-05
-4.0083641416251e-05
-4.03567411731277e-05
-1.37364354264925e-05
-3.36280244088868e-05
-3.59676157394323e-05
-3.44570064885696e-05
-1.75953380218153e-05
-3.84263458644263e-05
-3.14722380403098e-05
-3.36569672115493e-05
-7.22925495903249e-06
-4.6574495035087e-05
-2.76297796369777e-05
-5.19900045157439e-05
-6.04831404137914e-05
-2.36565094602915e-05
1.60781140174916e-05
-2.76050455437061e-05
-2.02215046902513e-05
-3.70344873435499e-05
-4.23593433736117e-05
-3.00284854254298e-05
-4.57066748239985e-05
-2.80515350561459e-05
-3.17659842061066e-05
-3.70031530320733e-05
-4.13543814471961e-05
-4.63428201308547e-05
-3.88225140387841e-06
-4.24203158325413e-05
-3.53211312474487e-05
-2.20935099957147e-05
-2.82613789519562e-05
-3.1788526072296e-05
-2.09521567639896e-05
-3.9467765167583e-05
-2.78394570196357e-05
-5.30218730916935e-05
-3.7942489240813e-05
-2.29388845361362e-05
-4.32082319948716e-05
-2.87966487281276e-05
-3.10067764483399e-05
-2.10287017583865e-05
7.46332675426445e-07
-2.73729668704334e-05
-3.4341201474233e-05
-4.21035136821254e-05
-3.07581423773906e-05
-3.07872632507431e-05
-6.5430084522912e-06
-2.37908976690649e-05
-1.02908145008315e-05
-4.85898180059391e-05
-1.04051329760181e-05
-3.29376170053874e-05
-3.80570033431202e-05
-4.27773408337592e-05
-1.25135586635898e-05
-5.49194348064278e-05
-4.67785465518623e-05
-4.2316818478855e-05
-5.00865939321438e-05
-2.91345534432937e-05
-6.8452372364815e-05
-3.1710143608573e-05
-7.03089910825044e-06
-1.95767927548376e-05
-4.02735844057959e-05
-1.44128828303751e-05
-2.99743959943735e-05
-2.44887266800434e-05
-3.54484490173166e-05
-2.07664523896809e-05
-2.95036726202794e-05
1.11573806421134e-05
-8.74912409832107e-06
-1.24392933350553e-05
-4.38296822683714e-05
-3.30509586889976e-05
-4.31168727696705e-05
-1.83000991053346e-05
-3.63941660704374e-05
-1.89931717443085e-05
-4.97878427960132e-05
-4.67126666951016e-05
-3.75858270802763e-05
-4.4486008126749e-05
-2.3378827757111e-05
-5.38667358094529e-05
-1.90685741953631e-05
-1.25865669910315e-05
-3.09313320035549e-05
-4.5073908363798e-05
-4.43054310181336e-05
-1.39301785769569e-05
-3.4020100826938e-06
-4.18328124338474e-05
-4.18372940651059e-05
-4.20177117312349e-05
-4.08810699468736e-05
-2.7879517017588e-05
-4.4607723682428e-05
-6.58093866590113e-05
-2.88719595997268e-05
-3.15823712831678e-05
-3.29087205647135e-05
-2.15320266505742e-05
-1.2913896371925e-05
-2.88013401136822e-05
-4.16399712935891e-06
-1.60030715807473e-05
-7.03800760782364e-05
-2.77743128296967e-05
-3.65611238848099e-05
-4.20177762078148e-05
-4.02120250412849e-05
-2.31133680511956e-05
-1.03031581879311e-05
-4.38238954529736e-05
-6.96332236705455e-06
-2.24465158277081e-05
-2.99644595446185e-05
-1.6867197095632e-05
-2.24188902550807e-05
-7.99690528902605e-05
-2.33754214246899e-05
-7.5048510463206e-08
-3.61997393656051e-05
-3.7580308820981e-05
-2.49629300884309e-05
-1.14478091969664e-05
-3.99490243903955e-05
-4.85572655531415e-05
-2.05987894702673e-05
-4.16906982614722e-05
-2.0842035277996e-05
-3.4658490541558e-05
-5.14772007744863e-05
-2.01410201809986e-05
-1.48886822953452e-05
-3.41191785753686e-05
-4.97991253216222e-05
-4.0549848597958e-05
-5.14302879522857e-05
-3.51418690402322e-05
-4.89940621466379e-05
-1.09751046829144e-05
-6.44734735060346e-05
-2.81684727110793e-05
-3.76037813303494e-05
-5.92643856910792e-05
-6.27843925500065e-05
-3.38414981533366e-05
-1.30224391352577e-05
-6.60718986763769e-05
-4.94173956931564e-05
-4.6590517080812e-05
-4.36875123221824e-05
1.21973302393333e-05
-6.03011039596685e-05
-1.55274472471373e-05
-2.7927570276201e-05
-3.86081254931848e-05
-1.67742026056058e-05
-6.09233599537979e-05
-2.28156129466007e-05
-4.32253122333945e-05
3.44519196308627e-06
-3.82391505059126e-05
-4.42875772935475e-05
-2.40688708203215e-05
-3.04754079142265e-05
-5.67126859492991e-06
-3.91087777169169e-05
-2.55630900600908e-05
-2.61596367876076e-05
-4.46824310454224e-06
-2.46792367864356e-05
-1.89464010468942e-05
-4.01546259662356e-05
-4.71165486757808e-05
-1.95139343080963e-05
-3.66072397245373e-05
-2.47916647030295e-05
-3.8151635797289e-05
-2.13561346130297e-05
-2.16965387835739e-05
-3.25811071322897e-05
-1.34401549524742e-05
-3.21674296264298e-05
-3.57107493621099e-05
-3.2525845205364e-05
-2.65610792996267e-05
-1.9344904185359e-05
-3.97689288496277e-05
-2.04249088838286e-05
-4.7196712152952e-05
-7.60813069769786e-07
-1.3872903144774e-05
-6.11642130943038e-05
-4.38847115283358e-05
-2.06724683451905e-05
-8.63459905645399e-06
-9.66753538313082e-06
-4.28429204539395e-05
-2.91177946584968e-05
-4.46019275538533e-05
-3.09747866540552e-05
-2.86959680776803e-05
-2.62060231176437e-05
-4.84778056308563e-05
5.41715340242113e-07
-3.81206255400722e-05
-2.54007954530348e-05
-1.94444059345796e-05
-2.98139779667448e-05
-5.0055879471264e-06
-3.54091349841042e-05
-3.03683102854234e-05
-2.27957361467843e-05
-4.19022581579521e-05
-2.87638697383034e-05
-4.56190998009761e-05
-5.21407770244481e-05
-8.05603870175448e-06
-3.66900291340872e-05
-2.99077130094826e-05
-4.40543472970414e-05
-4.24784028097796e-05
-1.61242871751365e-05
-2.73511027775521e-05
-9.10637509808815e-07
-7.13777406834732e-05
-2.56697644400274e-05
-1.93065326638652e-05
-4.69235304280813e-05
-2.64637382279729e-05
-3.73280674721358e-05
-1.18355831881693e-05
-3.78619938123621e-05
-3.44969317260226e-05
-2.07297402453911e-05
-3.04513124255046e-05
-4.04684769141855e-05
-3.04279627905421e-05
-4.39958558075023e-05
-3.3788949732082e-05
-6.85697942849999e-06
-4.21082003843305e-05
-6.39344853768807e-06
-1.13469688785134e-05
-3.19263818583544e-05
-2.49069683231084e-05
-2.9605904880068e-05
-1.03610720891312e-05
-3.78160092834716e-05
-9.50474665067134e-06
1.01245759818155e-06
-3.71890129551432e-05
-4.88402563774766e-05
-2.97682455782821e-05
-1.81785233442298e-05
-2.35662529511877e-05
-4.63925714209192e-05
-5.32438792147779e-05
-4.32185155733487e-05
-3.54504560217861e-05
-2.15095545362513e-05
-3.16919946358957e-05
-3.68372097413593e-05
-2.52396495776642e-05
-4.04430403822627e-05
-3.52582216393798e-05
-3.16885676071414e-05
-1.87747391621264e-05
-4.78002108679653e-05
-2.33355339273276e-05
1.34952849519935e-05
-3.45223317340673e-05
-1.94468534423754e-05
-2.30954724587859e-05
-2.22589563426165e-05
-2.46708727287737e-05
-3.35895022105323e-05
-1.75959552647397e-05
-5.56014450967298e-05
-4.47127710258672e-05
-1.9339707514059e-05
-2.35832647971047e-05
-3.8255931543469e-05
-3.18603133507894e-05
-2.49124834490216e-05
-2.07188965057181e-05
-1.64697549974262e-05
-2.0128714634034e-05
-5.32543603387689e-05
-4.06763133859047e-05
-1.09149161447162e-05
-1.93801670603599e-05
-5.47911868328926e-05
-3.27091116518212e-05
-2.58591216405471e-05
-3.19427301034907e-05
-3.09771801004208e-05
-3.85466745117347e-05
-4.12777344398967e-05
-2.28834350853548e-05
-4.20193635186813e-05
-1.52823656693432e-05
-5.90237124890358e-05
-1.34152234518577e-05
-1.08669913762971e-05
-5.36443168647524e-06
-4.44797444140588e-05
-8.64924975361119e-06
-4.44436986386728e-05
-2.7788199878105e-05
-3.71146609465352e-05
-5.2884196891951e-05
-2.49592674358131e-05
-1.93807330097754e-05
-2.98253467611272e-05
-2.18177184335273e-06
2.82903899847986e-06
-3.10122202251639e-05
5.9247396133773e-07
-1.32244567933846e-05
3.62400666652466e-06
-3.71853260025185e-05
-4.88993983211447e-05
-2.34043634681796e-05
-2.33019690852703e-05
-1.15209501285532e-05
-3.04856088818959e-05
-2.81306472230914e-05
-5.03645553164955e-05
-3.18324423179812e-05
-1.43556730613674e-05
-3.52679033899325e-05
-1.30116251402248e-05
-1.29516270729283e-05
-1.44797739741862e-05
-1.45904141563829e-07
-5.60365942100495e-05
-1.87263981398372e-05
-4.45516671419229e-06
-3.36961814443061e-05
9.44978460969281e-07
-1.05701845136607e-05
-2.28912817589045e-05
-2.96269439038347e-05
-2.42499284927976e-05
-9.42759507313844e-06
-2.88640604622107e-06
-4.35443466602734e-05
-4.25464601392556e-05
-1.15134632332134e-05
-3.3982349373022e-05
-1.95285956643e-05
-6.57008679706599e-06
-3.95436501929652e-05
-3.05091901603761e-05
-7.33889616532176e-05
-4.61670824665891e-05
-1.45658296449121e-05
-2.40628801145842e-05
-1.76664229097619e-05
-5.24049605616866e-05
-4.28799615171439e-05
-7.24457128088309e-06
-8.06020970352073e-05
-2.19359755224658e-05
-5.78913012699013e-05
-3.82745419233652e-05
-3.3477251841107e-05
-3.3254699105628e-05
-1.51251595721919e-05
-2.58883351022972e-05
-4.42931877462544e-05
-3.86551994027162e-05
1.25598646621538e-05
-1.50705548235966e-05
-3.55366284970857e-05
-3.45863086173313e-05
-4.57370088581642e-05
-3.16204238322216e-05
-8.05000883418771e-06
-6.10095599523327e-05
-1.14340503502279e-05
-3.98163219578667e-05
-5.20783213284493e-05
-3.96834965441255e-05
-3.86595529101257e-05
-6.17410718524563e-05
-3.53189984852032e-05
-1.44869187527422e-05
-4.45544967363282e-05
-2.51439764115577e-05
-3.16395058472983e-05
-3.52234313105565e-05
-5.81916825753617e-05
-4.08379015755151e-05
-4.84431441555202e-05
-1.54030107467532e-05
-5.83121264412501e-05
-6.03406498391947e-05
-2.83192359008569e-05
-4.69656452561108e-05
-4.07520630415523e-05
-2.01106634004199e-05
-6.73847533253241e-06
-3.63052689301963e-05
-1.30742953792976e-05
-7.30547811775144e-06
-5.39511374564526e-05
-4.4604116936763e-05
-3.7297544379656e-05
-2.92870492793558e-05
-1.87972620026141e-05
-1.88774456166423e-05
-6.1999256236494e-05
-2.98536973871164e-05
-5.2508484712616e-05
-2.91328297205834e-05
-2.12170908314548e-06
-4.03762539596111e-05
-3.26982106355456e-05
-2.3182451226938e-05
-3.60505706407858e-05
-3.38673873759148e-05
-8.21082965568052e-06
-2.15654355791337e-06
-2.93409427939792e-05
-2.00690149990707e-05
-3.49045675053865e-05
1.11842031706706e-06
-1.04584984345427e-05
-3.38975822955989e-05
-4.33395867827939e-05
-7.07466442957266e-06
-4.69915799801691e-06
-2.57430992632653e-05
-3.29097568059732e-05
-2.24082679525327e-05
-5.78751520334057e-05
-2.40964218793941e-05
-5.16634193737553e-06
-1.65059763583964e-05
-3.24603246133451e-05
-5.98432793930384e-05
-3.00036450605335e-05
-2.23246374294294e-05
-2.49392540644473e-05
-1.54190149098452e-05
-4.05305917490144e-05
-5.32966804656366e-05
-2.22067310078451e-05
-3.52511131187242e-05
-8.01817736190707e-06
-3.50207896248326e-05
-4.19211471811268e-06
-2.8093634901179e-05
-3.00796263262356e-05
-1.79422363054534e-05
-3.57278421892343e-05
-2.39448750730738e-05
-3.45112457751115e-06
-2.4401985022509e-05
-5.52045184106646e-05
-3.3821424549766e-05
-3.86568066652187e-05
-4.73173907935961e-05
-5.98962563302657e-05
-2.37941849080954e-05
-2.56464020044492e-05
-4.59154403280557e-05
-2.29511611899614e-05
-4.23728817460054e-05
-3.74045770336885e-05
-3.9710724298654e-05
-2.52047288162417e-05
-1.35795258171655e-05
-3.69178436401592e-05
-3.84881771245072e-05
-1.44562953212306e-06
-2.38353902838084e-05
-1.41727460626509e-05
-3.53633286827038e-05
-2.16305472973732e-05
-1.80844230326761e-05
-2.08079785958161e-05
-1.85192321450814e-05
3.48113390890166e-06
-2.74944982339543e-05
-2.1443792664369e-05
-3.30082485135376e-05
-2.12681950731208e-05
-4.87592057661551e-05
-3.74069862645369e-05
-1.0755635919812e-05
-1.54046522857384e-05
-2.43603271676724e-05
-2.28080303050302e-05
-3.62289434770642e-05
-3.52243612927025e-05
-3.01646333313084e-05
-2.90255917876014e-05
7.39765290552488e-06
-7.08752209249921e-06
-2.69810514604628e-05
-8.08190138950884e-06
-1.61476792301954e-05
-2.38621324592804e-05
-1.82854401169997e-05
-1.81431601810872e-05
-3.25492736911746e-05
-3.46507225667889e-05
-1.05521222158232e-05
-2.81005249295311e-05
-1.05250845681088e-05
-3.54562711333209e-05
-1.69209656729333e-07
-3.89463349801412e-05
-7.29294946904007e-06
-5.92433608085593e-05
-5.30440372552372e-05
-3.08934587536716e-05
-2.33435587771941e-05
-4.8391765101323e-05
-2.96124142435629e-05
-2.61479504184381e-05
-2.98822214748013e-05
-4.91711327016298e-05
-2.08414354355741e-05
-3.86234953752095e-05
-1.7867773428145e-05
-1.26725377199966e-05
-2.85264317539617e-05
-1.83553576688646e-05
-3.84822459791353e-05
-2.2115622310033e-05
-5.22522722560644e-05
-2.36576471728146e-05
-1.50139323466871e-05
-8.69747368389612e-06
-2.88103342904386e-05
-2.27932641845746e-05
-2.54736715806983e-05
-4.26867789096646e-05
-2.49713268569409e-05
-4.91749595237621e-06
-1.75027750836174e-05
-5.25120382634359e-05
-2.77686389635183e-05
-3.37171354222728e-05
-1.66996027247729e-05
-4.29222104206601e-05
-3.76144648499058e-05
9.58006729796557e-07
-4.89492963510297e-05
-4.57130322642143e-05
-1.65202754261226e-05
-4.25786172697913e-05
-2.78291439988785e-05
-3.24739518908204e-05
-3.73241184669606e-05
-3.01595698184521e-05
-2.96041803966049e-05
-8.75819711643592e-07
-4.89597022118632e-05
-2.49703424494677e-05
-3.78304996821158e-05
-2.096151509118e-05
-1.61034533652724e-05
-2.71103128955528e-05
-4.26071868541949e-05
-4.73160969757203e-05
-1.59850455330653e-05
-1.96203275920186e-05
-4.24523404546778e-05
-4.20536378886641e-05
-4.33070264036632e-05
-3.85807583774991e-05
-5.32955307243126e-05
-1.51537562251884e-05
-1.87892793404026e-05
-1.19913461141284e-05
-3.88106256667704e-05
-4.7958637545097e-05
-2.88816038279155e-06
-3.32668815492403e-05
-3.19994001544046e-05
-3.10905628814209e-05
-1.65729564313397e-05
-1.21231135219642e-05
-1.19962591484719e-05
-2.05040966782321e-05
-4.47353837594887e-05
-2.73477419697723e-05
-2.76866308381762e-05
-4.03840639516832e-05
-1.70668501301151e-05
-2.95523564304451e-05
-1.84811995395477e-05
-6.53037430197971e-06
-3.06773454430401e-05
-3.02380525391935e-06
-1.3541239752981e-05
-3.48185366882482e-05
-8.05297639201692e-06
-4.1797402277712e-05
-4.2660150698924e-05
1.75560235317775e-06
-2.95908897913195e-05
-4.09773505087017e-06
-4.5574244962689e-05
-5.10956811799629e-05
-2.95573042369501e-05
-5.6431339905497e-05
-2.13070747112719e-05
-1.67993448754163e-05
-1.79529023060328e-05
-4.65817820561773e-05
-4.36180311509954e-06
-1.52849555153291e-05
-1.59298053298471e-06
-4.10129249570671e-05
-2.44293979854873e-05
-2.81730414242824e-05
-3.59558003267532e-05
-6.56297892437237e-05
-3.25394242998532e-05
-3.86356712008856e-05
-2.68606240747176e-05
-4.60031654340834e-05
-2.09912784751223e-05
-4.79395133441111e-05
-2.69210636398712e-05
-4.38502756395071e-05
-2.32326631206991e-05
-1.96531770348252e-05
-1.15901909264935e-05
-5.11478642791991e-05
-3.2356433690152e-05
6.67679474640981e-06
-1.63673266689594e-05
-4.19909266635368e-05
-3.8142219002929e-05
-1.83567553950217e-05
-3.29880458876077e-05
-3.36885077158663e-05
-1.7697232014639e-05
-2.57073652224125e-05
-2.72003013120342e-05
-4.93964938255544e-05
-1.78638002118852e-05
-2.65838036851622e-05
-4.92166509174503e-05
-4.59399281980469e-05
-3.5560588677614e-05
-5.37046182654545e-06
-5.59235182110046e-05
-4.02410213393625e-05
-3.86909497085537e-05
-5.25327651393491e-05
-3.75412960357169e-05
-2.41928988101492e-05
-3.77135817370928e-05
-3.51718805424972e-05
-1.72625913781794e-05
-3.08324398750376e-05
-5.8427236054413e-06
-2.6422551541399e-06
3.49443626012922e-07
-2.48610072236396e-06
-7.29415070761417e-05
-5.03188919879761e-05
-1.41591897501382e-05
-2.2361088963688e-05
-1.85759753106313e-05
1.3307243020155e-06
-9.73050580950904e-06
-2.9944333927438e-05
-1.8032953661758e-05
-1.85821328973475e-05
1.02770119248469e-05
-1.03815442499132e-05
7.63369461574851e-06
-4.62397744099253e-05
-3.49022091207026e-05
-3.74443076850908e-05
-1.73519043649255e-05
-2.45998085848821e-05
-2.42084813277282e-05
-2.75270425261617e-05
-2.23418686165686e-05
-9.3058767977482e-06
-7.24382707642432e-06
-4.49396544312209e-05
1.39594610844683e-05
-1.50429634246963e-05
-2.55034075959874e-05
-4.26770456012443e-05
-1.91688522180588e-05
-2.44680164083978e-05
4.80391495093788e-07
-1.37934974716002e-06
-3.6556293185804e-05
-3.61763039278785e-05
-2.75668588432043e-05
-1.70633058543434e-05
-1.45274626496091e-05
-3.11761125753355e-05
-1.82874111380972e-05
-3.2206490515649e-05
-3.62056003387339e-06
-2.55941254729664e-05
-2.78563986881476e-05
-3.32988699325357e-05
-1.25867486840153e-05
-5.13488667676425e-06
-7.02595332810253e-05
-3.4457255407849e-05
-3.39934240718132e-05
-4.93110217353322e-05
-5.21863450224121e-05
-1.20146018594288e-05
-1.81060765967004e-05
-2.55662744488511e-05
-1.64151547680609e-05
-2.91529440790679e-05
-3.96433017045598e-05
-3.69479701539944e-05
-7.10291915923039e-06
-5.64079696483025e-05
-3.11822282048657e-05
-2.20304409206456e-06
-2.95693627380107e-05
-3.09814266505499e-05
-2.82454419745589e-05
-1.82183381474141e-05
-2.69015435881331e-05
-2.18892753189447e-05
-3.62671535465084e-05
-1.86285126563401e-05
-4.20394091983485e-05
-2.58415769145214e-05
-4.99364257580165e-06
-4.56604431719507e-05
-3.08907035186794e-05
2.0957217146001e-05
-2.31942743413209e-06
-1.70698319619108e-05
-6.93314558910156e-05
-2.58712553017147e-05
-2.12199041135792e-05
-2.8310626812242e-05
-3.9080490827509e-05
-1.79184933567342e-05
-2.97879970967551e-05
-3.78467440327013e-05
-2.02092841896501e-05
-2.15746949680141e-05
-2.21181417635608e-05
-1.39683900020894e-05
-3.38173603411692e-05
-2.80828548218016e-05
-3.38318042431268e-05
-5.53088016849698e-05
-2.50266205312162e-05
-3.51940691898437e-05
-3.80192951000939e-05
-1.41150403326357e-05
-3.7514537971798e-05
-2.93140936969464e-06
-5.62123782355623e-05
-3.3287599628446e-05
-3.59451447929107e-05
-3.26772770799608e-05
-3.22821609212907e-05
-3.40211617417333e-06
-3.16554091800012e-05
-3.5553808734465e-05
-3.68036629147735e-05
-3.31797644547658e-05
-4.19360210011456e-05
-1.66250191981241e-05
-3.18524956927518e-05
-3.65158976756168e-05
-1.32346986491982e-05
-2.62389187349537e-05
-4.64515452473398e-05
-5.94151285603011e-05
-3.92943594426066e-05
-5.27586010407389e-05
-2.8308544136336e-05
-1.1438881923023e-05
-5.97309345971411e-05
-2.46765063078215e-05
-3.18708772091785e-05
-2.9655325541482e-05
-9.89204214246495e-06
-3.53527821469973e-05
-5.33086086334771e-05
8.42083289221552e-06
-3.16903545109101e-05
-4.30345461758682e-05
-5.01360635500834e-05
-2.53698618911131e-05
-2.03418972094615e-05
-1.1887382378261e-05
-2.33710521559162e-05
-2.12071815042414e-05
-4.0707015311929e-05
-3.15706411293912e-05
-4.44743914845466e-05
-4.2077165284275e-05
-6.7148897455415e-06
-1.66904360272781e-05
-3.87519059153884e-05
6.69404808364292e-07
-2.87541220304234e-05
-3.03514758917505e-05
-1.56441211878898e-05
-4.80364624056826e-05
-2.1504479172434e-05
-3.9583188117631e-05
-4.9967139112121e-05
-4.01424994233793e-05
-3.51031503024163e-05
-2.84785074870156e-05
-1.36069396108687e-05
-3.69814287804604e-05
-1.79925124466486e-05
-2.60359730605581e-05
-3.48136214220673e-05
-1.8693402890923e-05
-1.24191263113043e-06
-3.31176432825715e-05
6.84557498083473e-06
-5.32089349188109e-06
-5.217834870222e-05
-2.40206341852549e-05
-2.22097926730792e-05
-1.89823614061914e-05
-2.46539219310631e-05
-3.08632819896865e-05
-4.70368289163747e-05
-1.12404770710079e-05
-2.34577783247677e-05
-2.88500269191768e-05
-2.2746777217778e-05
-3.28717152819867e-05
-2.69313414457274e-05
-2.45593634574126e-05
-2.90232482143329e-05
-1.93520030021769e-06
-4.30480650740514e-05
-3.69465428637633e-05
-9.86219347255057e-06
-6.02779173494487e-05
-2.00960032670186e-05
-3.29902279115912e-05
-3.5215913532472e-05
-4.27993166527699e-05
-2.20636712743911e-05
-5.80894322253217e-05
3.78610017565367e-06
-4.03523964233495e-05
-1.98823298489051e-05
-4.54648533734895e-05
-3.6965539939848e-05
-1.04902602095982e-05
-1.0190182778796e-05
-4.15307456617243e-05
-4.4357082842558e-05
-2.77226428906252e-05
-3.24351620097324e-05
-2.84811893633182e-05
-5.61463114429253e-06
-3.36292511862825e-05
-6.35748552180182e-05
-3.54865062410699e-05
-2.1344234732883e-05
-5.59787303192444e-05
-3.08065652546014e-05
-1.25031736570447e-05
-5.01189808316788e-05
-6.62953671268665e-06
-3.90479355412583e-07
-1.61869652426028e-05
-1.03942550175888e-05
-2.84196714163485e-05
-1.70113557563971e-05
-5.33704240709658e-05
-9.25282887294158e-06
-2.64827364168308e-05
-4.41523100069095e-05
-4.52850581530461e-05
-4.46890495566843e-05
-4.87895260173913e-05
-3.966458750132e-05
-4.2249663104619e-05
-1.81501291595921e-05
-2.39830321664114e-05
-4.2451273709594e-05
-1.91153594326e-05
1.17426713002679e-05
-4.90442570630787e-05
-1.43712625198487e-06
-1.84422928371461e-05
-4.15695966081392e-05
-1.16417719889967e-05
-1.29100617882125e-05
-2.8595899188606e-05
-1.86948838679132e-05
-4.49399617176051e-05
-2.97576774586895e-05
-8.95654324060707e-06
-3.19787113070894e-05
-1.31536539287737e-05
-1.75650039925999e-05
-4.01142238824811e-05
-4.39323936578046e-05
-7.38092319026331e-06
-1.01299569288347e-05
-9.92588724569339e-06
-3.65549087551156e-05
-8.60210194571779e-07
5.77738555007057e-06
-1.36834812425184e-05
-2.58771771525433e-05
-8.48646747191112e-06
-3.53614909211059e-05
-2.7706724754387e-05
-4.10491899013883e-05
-2.85054219500811e-05
1.67870575924664e-06
-3.2803469856256e-05
-4.57124118663184e-05
-5.31424980453894e-05
-1.24750922934261e-05
-3.13391448434477e-05
-5.4949173205138e-06
-1.45142182749796e-05
-2.24166233654488e-05
-2.20917866308176e-05
-2.39584575289853e-06
-5.29752299270717e-05
1.3558957034771e-05
-3.79171009567731e-05
-1.71674088015641e-05
-2.83436264683792e-05
-2.56693100040612e-05
-1.18161142261034e-05
-4.69085355470908e-05
-1.76640628807708e-05
-1.72407486909422e-05
-1.22270842436851e-05
-3.94707540303552e-05
-4.64905013041734e-05
-2.81710001684299e-05
-1.84582587076883e-05
-3.73763779426386e-05
-3.0525056802219e-05
-4.29709550425435e-05
-4.21842247890195e-05
-2.18184302673128e-05
-4.98687309930868e-05
-5.17048866305414e-05
-3.64242393753881e-05
5.68046028206405e-07
-2.32297403614027e-05
-4.21713098111025e-05
-1.19642994170072e-05
-1.53252339848049e-05
-4.12681993435486e-05
-2.16468478868896e-05
-2.3548260871572e-05
-8.31489918385817e-07
-3.49751395988054e-05
5.72450484828685e-06
-2.93513021373592e-05
-5.60271916808486e-05
-5.89050573958444e-06
-1.81775663776735e-05
-1.25254337932024e-05
-3.93120426119992e-05
-4.08195292217849e-05
-3.15939871601308e-05
-1.66081066117136e-05
-1.55956653059089e-05
-2.23265953654252e-05
-3.87794323653817e-05
-3.60692820017336e-05
-2.87764950268587e-05
1.50454669477912e-05
-2.21656992493142e-05
-5.9623382875867e-05
-3.16855917060496e-05
-2.66336448298419e-05
-3.424221854497e-05
-7.11961748346049e-07
-1.04872875815391e-05
-3.04431377711904e-05
-4.04394669608622e-05
-3.81013842219988e-05
-5.53033610814587e-05
-2.47451422323426e-05
-1.49120288401012e-05
-5.35431802020728e-05
-2.93362048478008e-05
-2.43660204700811e-05
-3.87556525397683e-05
-2.562260975125e-05
-4.92835072514292e-05
-3.97297284418428e-05
-4.09515676456366e-05
-2.08528237932952e-05
-4.69643942648523e-05
-5.47697852695897e-05
-1.07723026056651e-05
-2.1766741838514e-05
-2.51278521905363e-05
-3.4204022817487e-05
-5.72753207282931e-05
-1.24016100754982e-05
-2.70752182784727e-05
-1.4561846461229e-05
-5.32963756742593e-05
-3.7667502186929e-05
1.99091777296436e-05
-3.33091532726188e-05
-1.09549528571063e-05
-4.61079065038834e-05
-1.36571672119719e-05
-4.27081976329845e-05
-1.55401517568892e-05
-5.63216141112665e-05
-6.57918180178946e-05
-2.7823499515352e-05
-3.05056306223167e-05
-5.00280956821241e-05
-2.38472660153679e-05
-1.1478467972101e-05
-1.40108435758374e-05
-3.89169933831527e-05
-3.73228637145886e-05
-4.01375378143567e-05
5.45494499569475e-06
-1.35348915059764e-05
-3.49811225020972e-05
-4.67104772196423e-05
-3.19520808668674e-05
1.89509283785907e-06
-4.56190327813137e-05
-2.33705611074538e-05
-2.13781708594923e-05
-3.03990618396395e-05
-1.43813455619795e-05
-2.84012860167117e-05
-5.80589312691998e-05
-2.4416342432101e-05
-1.82336661743998e-05
-5.07754860340879e-05
-3.94014592462159e-05
-6.66493026610235e-06
-3.69201669705104e-05
-3.50309241889087e-05
-2.69484066531965e-05
-1.90117808194678e-05
-6.66031678922335e-05
9.82016333152125e-07
-1.93932530878572e-05
-2.89159132584232e-05
-1.44606853083544e-05
-2.22929517484714e-05
-6.81985686210129e-06
-1.85426826460749e-05
-1.10999255125271e-05
-4.23362882015485e-05
-4.56663987888777e-05
-1.95884499332151e-05
-2.75873004735101e-05
2.6076643267572e-06
-4.66530964262403e-05
-3.67626090853509e-05
-2.3634524366927e-05
-5.25575207891376e-05
2.15336480377028e-05
-3.50365297359555e-05
-1.68967281099482e-05
-1.40824318769881e-05
-1.92560907372516e-05
-1.99143581482369e-05
6.1309176077719e-06
-4.69082876865604e-05
8.61772140682541e-06
-1.48333501986383e-05
-4.10752648798629e-05
-2.69474890025422e-05
-3.60899112447513e-05
-1.72971669486187e-05
-5.66421753006322e-05
2.73512671599508e-06
6.90730670834785e-06
-3.65506303039429e-05
-2.39323932849286e-05
-4.43294805793388e-05
-2.44758914691254e-05
-3.42203334048048e-05
-1.89366319897661e-05
-3.75500221446535e-05
-3.52049746826211e-05
-4.19647454502407e-05
-2.35204881515095e-05
6.41170665437286e-06
-4.3802374318121e-07
-4.89121017079319e-05
-2.94672223563509e-05
-3.56644723828321e-05
-1.91742713582982e-05
-3.6016436001927e-05
-1.29735030869572e-05
-1.44480617923456e-05
-6.43380070170605e-05
-1.95088245284559e-05
-1.90930070926359e-05
-1.35582780419526e-05
-4.86102694058118e-05
-2.91117746626101e-05
-2.00183954730073e-05
-2.85773425084043e-05
-9.92982843972571e-06
-4.2372995433697e-05
-3.08386547291217e-05
-2.62222583546799e-05
-2.62782748081849e-05
-5.5536596313669e-05
-1.00656050284072e-05
-4.460596656492e-05
-1.60722851993784e-05
-3.13157539092042e-05
-3.97832991788688e-05
-4.95904562046867e-06
-1.50233599219275e-05
-2.14276052437801e-05
-4.93382670386825e-06
-4.73564092188212e-05
-4.20704448642207e-05
-2.06701183625979e-05
-2.65133461950765e-05
-1.98461181648913e-05
-2.4525125668162e-05
-1.45445261727079e-05
-4.04890925140823e-06
-3.21958609230991e-05
-5.14704441524263e-05
3.46890578920458e-07
-3.97744015169964e-05
-2.68995133781533e-05
-1.91953996829678e-05
-5.97056467138818e-05
-2.0847254551991e-05
-6.12606055401223e-06
-4.18468030386794e-05
-2.21224238433808e-05
-5.81233895502579e-06
-2.06353494586545e-05
-2.63846315298059e-05
-4.28747796712557e-05
-2.29371859413963e-05
-4.54964848179748e-05
-1.89668913984869e-05
-3.42783194112237e-05
-9.17741654736714e-06
-4.8793004132391e-05
-2.92216157954988e-05
-1.17285140097025e-05
-1.30300408347883e-05
-1.68708035090812e-05
-6.41110849350723e-05
-3.66853624297905e-05
-2.39600514998791e-05
-4.66265295697973e-05
-2.92983809321153e-05
-4.58956689305402e-05
-4.32126474440095e-05
-4.0059320001261e-05
-6.094988554416e-05
-4.88141257458731e-05
-2.02627827982649e-05
-1.8831077020888e-05
-2.96810242989651e-05
-1.35661709292935e-05
-2.10790840001981e-05
-2.91621300071164e-05
-1.56053321633522e-05
-1.77649792055606e-05
-2.2315966948699e-05
-2.09262724857207e-05
-2.82521939816157e-05
-3.17768127029558e-06
-4.32799954445466e-05
-3.15922437780023e-05
-9.84230355838814e-06
-1.43346093478088e-05
-4.95516591535884e-05
-3.43741554413486e-05
-8.75566521219875e-06
-3.0265088803367e-05
-2.53741426225033e-05
-4.23839072513366e-05
-1.38543836502926e-05
-5.81643138016293e-05
-5.374079633032e-05
-5.10610838908162e-05
-6.73710170111428e-06
-3.7617158635769e-05
-1.40112543633699e-05
-3.45764395350423e-05
-2.75998923149297e-05
-4.08193325107126e-05
-1.3140202983714e-05
-4.32204262378716e-05
-2.97614031419075e-05
-2.82345230646682e-05
-3.44532087411109e-05
-6.53139178162198e-05
-3.23440663330202e-05
-1.79102289946912e-05
-4.65407240082204e-05
-2.04388229074155e-05
-3.62442304118762e-05
-4.01430346221772e-05
-1.0730572934723e-05
-1.33891896381393e-05
-2.71220246923437e-05
1.3241757490415e-05
-3.78039370599068e-05
-4.55375913121709e-05
-3.00376181461907e-05
-2.19164209723923e-05
-2.43295652942138e-05
-2.72921175560918e-05
-8.06195784746479e-06
-1.81954855703516e-05
-5.69734141525796e-05
4.47318849032889e-06
-1.69805202733566e-05
-4.53660094266962e-05
-2.65435170134016e-05
6.40919117505069e-06
2.99544256361992e-06
-3.44401366584576e-05
-1.66573255934865e-05
-2.36491922047237e-05
-5.08218781334867e-05
-1.58525336567941e-05
-5.37429393462215e-07
-3.24637677366389e-05
-3.81661941537928e-05
-7.78029584214879e-06
-2.25749858652638e-05
-3.47850080001774e-05
-3.67864504436064e-05
-4.26717542336317e-05
-4.77809400835563e-05
-6.15921730190931e-05
-3.97802319359456e-05
-5.42304810769716e-07
-1.95296774273455e-05
-3.53676165213047e-05
-2.72211804489227e-05
-4.64481779554887e-05
-1.02808426461232e-05
-6.96032182767643e-06
-3.79238732825285e-05
-4.21598754231563e-05
-6.30111489772966e-05
-7.17597485401574e-06
-5.14713456144238e-06
-6.45936804959039e-05
-8.88583611866971e-06
-1.19148626563358e-05
-2.62336857858924e-05
-3.15082445682033e-05
-3.37575559063219e-05
-3.82053505854813e-05
-1.92419119975401e-05
-3.9223079428284e-05
-1.54541323843846e-05
-3.49009924588324e-05
6.24029721612232e-07
-3.46179779212112e-05
-3.12272153002225e-05
-2.05896471573169e-05
-4.1524493009697e-05
-6.18612343523818e-05
-4.00336253823827e-05
-2.87627519677301e-05
-2.3457457403888e-05
-2.50471841888711e-05
-2.97223681549894e-05
-4.22277301773953e-05
-1.17354892988965e-05
-2.44259395068367e-05
-2.35326654941102e-05
-1.79658697418955e-05
-5.26057094127422e-05
-3.89541968791253e-05
-4.04444913930515e-05
-2.94640485775639e-05
-1.29471856809946e-05
-7.51673640144238e-06
-3.38173922453096e-05
-8.2882912783834e-06
6.92791427529981e-06
-3.6068723692109e-05
-3.97039568285487e-05
-3.05648031141673e-05
-3.90881420165196e-05
-4.44764547152111e-05
-2.96404464503985e-05
-3.34664658508035e-05
-3.55838343173833e-05
-1.5425412479429e-05
-1.0697653512308e-05
-3.84650994228582e-05
-3.57883062407525e-05
-3.3307489860254e-05
-2.41972639833495e-05
-4.11551912656018e-05
-4.84112384979306e-05
-3.17028774712236e-05
-4.98186679068667e-05
-4.96736870437892e-05
-8.72576027895303e-06
-1.94841965654349e-05
-9.45803875583736e-06
-2.79986430307845e-05
-2.89672938588861e-05
-8.83171701870411e-06
-3.81647644136165e-05
-2.07718692410865e-05
-2.39307710638515e-05
-3.93559880553325e-05
-9.35539461521762e-06
-3.81565724814793e-05
-6.36653995285463e-05
-2.1505231368976e-05
-1.72209492642567e-05
-3.31386067382308e-05
-1.10406174714387e-05
-1.73806917042453e-06
-5.66744952989783e-05
-3.07863735282504e-05
-2.18749623212664e-05
-4.09525911071419e-05
-4.72308050426037e-05
-5.45892255913396e-06
-3.58399950982554e-05
-4.75118968317485e-05
-2.74235058168332e-05
-6.71856311951858e-06
-4.96409625681804e-05
-2.27566575960191e-05
-4.06604737387976e-05
-4.27341322016491e-05
-1.50705971136735e-05
-1.55790606357137e-05
8.62159449019757e-06
-1.7950146321638e-05
-4.60027173517361e-05
-2.87762634697893e-06
-4.17140825456246e-05
-3.53659478763329e-05
-4.20014825299898e-05
-1.45634048967499e-05
-3.0550722157269e-05
-2.4016505100294e-05
-1.11663807038114e-05
-2.34207815315227e-05
-2.56826486147309e-05
-1.92346313593191e-05
-4.53371516106442e-05
-1.15454294271903e-05
-2.00919320773886e-05
-9.53086505453137e-05
-4.18121568914532e-05
-1.46252384342821e-05
-2.21872392583185e-05
-5.07016929584358e-05
-5.79409191749531e-06
-3.40414076703723e-05
-5.8300487080076e-06
8.26882284773331e-06
-1.15453856640928e-05
-6.1908674147521e-05
-1.43450800710897e-05
-3.2090168023936e-05
-3.41373093633001e-05
-2.10823475388978e-05
-1.48062098209642e-05
-6.825580263874e-06
-1.77761289005869e-05
-2.98464496803793e-05
-2.41853331662631e-05
-2.57672344966668e-05
-3.37896310614905e-05
-3.65825590382749e-05
-1.60993648434317e-05
-1.8530146245207e-05
-1.81654428106178e-05
-2.43797130448506e-05
-2.08729797596303e-05
-2.99622519415223e-05
-6.63803085841448e-05
-4.40679674310791e-05
-1.44761328835631e-05
-1.84416737549334e-05
1.38360376746752e-05
-4.4108525047121e-05
-3.3256825361139e-05
-5.24434630457938e-05
-2.65180420869931e-05
-1.03117172247756e-05
-2.60118913186478e-05
-2.84019974992142e-05
-3.13367023194159e-05
-3.61606178213395e-05
-1.19521019466476e-07
-3.04434403519245e-07
-2.36451355918832e-05
-4.07495602672998e-05
-2.46535318088918e-05
-4.76197374624075e-05
-1.28282671879482e-05
-2.86125885980934e-05
-3.99206436488645e-06
-5.22325413525377e-05
-2.75848793829703e-05
-2.76731549163225e-05
-3.13392028670672e-05
-2.19856060276238e-05
-4.50408512814713e-05
-2.92470301187307e-05
-2.61733124119127e-05
-5.55046225314393e-05
-1.07073128556089e-05
-5.12984391599933e-05
-2.62597811696039e-05
-3.67632577509706e-05
-3.11649710785745e-05
-2.26368098974185e-05
-3.15892344270303e-05
-4.98514196098582e-05
-2.84358982836013e-05
2.05210291222141e-06
-2.93037646136726e-05
-4.89210386901727e-05
1.27049314873939e-07
-6.91622033886621e-06
-1.48933858306012e-05
-2.82061327048014e-05
-5.80121545142884e-05
-2.58796435961295e-05
-3.04449947773373e-05
-1.57334642665702e-05
-2.30991355052792e-05
-3.86720490755531e-05
-2.74567987932345e-05
-5.00178471951053e-05
-3.63362903279342e-05
-3.52772788668729e-06
-3.1875294997499e-05
-1.99437866033586e-05
2.61462752221971e-07
-1.3254805185276e-05
-3.12388461655132e-05
-2.95950999059713e-05
-5.9028471106977e-05
-5.47436978092929e-05
-3.16693954354669e-05
-2.22324894139867e-06
-2.58423139517818e-05
-2.65176448168897e-05
-1.99050654964471e-05
-3.54115616188017e-05
-1.08830681382643e-05
-2.99726406017598e-05
-1.06449042568303e-05
-5.16166228115678e-06
-4.40954026978564e-05
-1.67452166861046e-05
-1.34689504043958e-05
-3.85792887431552e-05
-2.84267742653609e-05
-3.0133990586592e-05
-3.80986906852048e-05
-6.90690420092917e-05
-3.99227588749102e-05
-3.65131549132638e-05
-8.3280106849484e-06
-3.94281543470691e-05
-2.7554394298189e-05
-1.53576380107736e-05
-4.8041001966693e-05
-2.26244159149594e-05
-3.45170178197317e-05
-4.04838151621076e-05
-1.87350470006939e-05
-5.410122602588e-05
-4.89312269820963e-05
-1.13671934376699e-05
-1.40130465589916e-05
-4.93520228887589e-05
-4.88621902578922e-05
-3.48587512880061e-05
-4.47137291411768e-05
2.97695595753092e-06
-1.00118669827552e-05
-3.54695748347295e-05
-2.85651477599529e-05
-4.11689218269543e-05
-9.84824888584466e-06
-1.49911543629058e-05
-3.62140416436614e-05
-1.58238161309043e-05
-5.74751085242591e-05
-2.46966699333827e-05
-4.92719305519995e-05
-2.57838489584362e-05
1.57457151849592e-06
3.33663541771538e-06
-4.92604633605551e-05
-6.87407678185099e-06
-2.58595592210684e-05
-2.14960204307284e-05
-2.33722032659943e-05
-5.21850889421233e-05
-2.66962402110652e-05
-3.7911679961567e-05
3.12470276113536e-06
-3.66354823213144e-05
-2.37684902910337e-05
-4.10727340477931e-05
-3.93629156313449e-05
-3.34753435280013e-05
-1.3803520178083e-05
-4.40670592640022e-05
-4.64775515705868e-05
-2.93666019510047e-05
-3.83264247919969e-05
-8.92328611243547e-06
-2.61977271085987e-05
-6.46380321125024e-06
-3.08434677849273e-05
-4.16758660477819e-05
-4.37802565553918e-05
-4.4170750985441e-05
-3.28538767535512e-05
-6.46265015966886e-05
-2.2737775731504e-05
-2.37637327591944e-05
-6.17171483176128e-05
-2.94257141771263e-05
-3.35953330414494e-05
-1.86102357590773e-05
-2.2930150103353e-05
-1.25189429777307e-05
-3.10129639514386e-05
-5.3081619349452e-05
-1.82696249933725e-05
-3.21149293240453e-05
-2.59765046597257e-05
-2.89646833024142e-05
-3.41727233872805e-05
-4.27668720156104e-05
-4.2254117109084e-05
-3.2724926906406e-05
-1.96988835918359e-05
-4.03510424682388e-05
-2.68110189567573e-05
-3.59551643479717e-05
-1.44127468362523e-05
-3.97106820305495e-05
-7.0331372978814e-05
-4.8707766846492e-05
-4.83738374600433e-05
-1.57693738957296e-05
-7.26543598779593e-06
1.33375610156581e-06
-4.60001269761993e-05
-1.14062264677991e-05
-4.73396807635806e-05
-2.94409527720369e-05
-1.00158460198905e-05
-4.45459692704072e-05
-2.55146778577626e-05
-3.48066135667586e-05
-3.78362197944841e-05
-2.63920238791629e-06
-2.36792407230072e-05
-2.01892384323868e-05
-4.1244603729548e-05
-2.77773208777824e-05
-3.32037583727695e-05
-2.71189318340578e-05
-1.42467201570712e-05
-4.54256740189309e-05
-3.64360071186108e-05
-2.35397736595174e-05
-1.41547809798135e-06
-3.86541208530024e-05
-3.48310648957056e-05
-1.54807930132659e-05
-5.19281347031609e-05
-4.80836724412887e-05
-3.39125346939606e-05
-4.71783583226603e-05
5.04957918793513e-07
-2.7205645688209e-05
-2.49562075558737e-05
-1.77269001633074e-05
-1.49083447017686e-05
-1.95844268138091e-05
-5.18344746185369e-05
-6.04179343353537e-05
-5.76810957994981e-06
-2.16596987412753e-05
-2.85918426585318e-05
-1.80715843414716e-05
-2.58682455784587e-05
-2.9028642986267e-05
-3.18788571946299e-05
-3.1297216174171e-05
-3.29402323250379e-06
-2.44988785231078e-05
-6.1270975142614e-05
-3.85991586409284e-05
-2.82478356434472e-05
-6.87355144037914e-05
-7.46647674701779e-06
-1.18753866555501e-05
-1.88523994970316e-05
-3.59347226470057e-05
-4.27479400378321e-05
-3.46255723356318e-05
-4.53117757034789e-05
-5.46459586238642e-07
-1.55624741847538e-05
-3.21944671126006e-05
-3.26416524019531e-05
-2.54288083729956e-05
-1.23649538463601e-05
-5.70915825998319e-05
-2.18376311121675e-05
-5.53416832506094e-05
-1.90875883100644e-05
-3.58484616015246e-05
1.36497981320923e-05
-3.95923803005357e-05
-3.8365968494898e-05
4.43277538515821e-06
-3.78714091705912e-05
-1.3170501317364e-05
-2.80943414886533e-06
-2.48852655951022e-05
-4.85230370024052e-05
-8.38537640006261e-06
-2.86903388734828e-05
-1.38987982955357e-05
-1.60441128771639e-05
-5.53746314842517e-05
-3.26720437478532e-05
-3.72749607215971e-05
-1.81953035058537e-05
-2.75656388281202e-05
-4.02549715087057e-06
6.74807604707467e-06
-5.76876763237e-06
-2.0893920277374e-05
-2.98761785640627e-05
-4.43857893093175e-05
-2.23298400900597e-05
-2.51866776447211e-05
-1.1795709736064e-05
-1.06183925532794e-06
-3.92332876440157e-05
-3.14219336148591e-05
-2.86558528509922e-05
-5.4788346534029e-06
-6.03487965917096e-06
-1.05758483305794e-06
-3.03428234030679e-05
-3.46191787264511e-05
-3.46236378199213e-05
-2.96270817443234e-05
-4.12485968211495e-05
-1.90411636211661e-05
-4.03549560705216e-05
-4.71991864806352e-05
-3.03717278417935e-05
-3.38762218841602e-05
-4.26314482166221e-05
-2.92746542403573e-05
2.6361375035163e-06
-1.27784385558808e-05
-2.1367200298789e-05
-2.04890157411642e-05
-4.87815160442113e-05
-3.54436709699251e-05
-3.92473688174499e-05
-6.21715900620382e-05
-6.93784070629717e-05
-3.79357956395199e-05
-3.27965499116199e-05
-4.12813005546993e-05
-1.34294142078011e-05
-2.31935529087252e-05
-4.51831303737274e-05
-1.3027070938813e-05
-1.40444078591582e-05
-3.5267479769744e-05
-2.17880452044649e-05
1.66478658915139e-05
-4.38326696785228e-05
-9.56995863373173e-06
-4.44545314116789e-05
-3.15957447156062e-05
-4.51496466816214e-05
-7.45028482725663e-05
-2.05847191769941e-05
-3.66961518615524e-05
1.43992433188527e-05
-1.71796057178898e-05
-3.34872853211516e-05
-3.3812935053504e-05
-2.47990671622006e-05
-1.17717300826946e-05
-1.76340356123456e-05
-2.34130790640995e-05
-1.76690701634305e-05
3.60118990610506e-06
-3.41974178425511e-05
-2.26254031205841e-05
-3.28552448757201e-05
-2.4023019378128e-06
-6.42708613416447e-05
-4.74244010623841e-05
-6.25038064131931e-05
-3.9386418037344e-05
-2.71204807915804e-05
-6.12381856413915e-05
-1.08794747903059e-05
-2.19141310413503e-05
-5.71605369540689e-05
-3.96649403459029e-05
-1.77073171639792e-05
-3.72644346761235e-05
-4.30272381468088e-05
-5.16026905023493e-06
-4.28698212775791e-05
-4.27719178944101e-05
-3.22252579610277e-05
-3.65879004645681e-05
-2.38324255240746e-05
-5.03633297282504e-05
-4.57942176935188e-05
-5.21737248020215e-05
-3.53829532292744e-05
-3.72013850485058e-05
-3.17764837754244e-05
-3.28343518444934e-05
-1.20960642124196e-05
-4.08367862795746e-05
-5.94254971080188e-05
-3.33150422624759e-05
-2.30274868440392e-05
-2.09317852687797e-05
-2.33857964384157e-05
-2.6928154198645e-05
-4.45418864544787e-05
-3.10461178053306e-05
-4.04361053241788e-05
-3.63503522673028e-05
-3.12114207561928e-05
-1.73582453011433e-05
-8.1915314176498e-06
-2.7630511234951e-05
-1.01598104607673e-05
1.0606479483645e-05
-1.57969756028113e-05
-2.09840391806918e-05
-2.09301366950756e-05
-2.42054170026839e-05
-2.06758144720534e-05
-6.68891680918353e-06
-1.33469754824345e-05
-3.44718971762779e-05
-4.21623763936988e-05
-1.7056876726501e-05
-3.40126379331346e-05
-5.25026664634895e-06
3.88167462963964e-07
-3.15795034128352e-05
-2.50957062385882e-05
-2.48660833503341e-05
-1.79923379496176e-05
-2.87831293852311e-05
-3.59553364573504e-05
-2.99832980077516e-05
-3.13278966174893e-05
-4.58666471419656e-05
-1.93863420384076e-05
-5.31188185135561e-05
-7.15290122634838e-05
-4.20198984161603e-05
-4.3912636248098e-05
-1.9012329911397e-05
-1.11952169811516e-07
-1.42272849694507e-05
-5.56034324634383e-06
-5.63462211076433e-05
-1.99944497086921e-05
-2.95887417267978e-05
-2.56469097643532e-05
-1.69654219784189e-05
-1.80990177798825e-05
-9.46911398491671e-07
-4.28996569520443e-05
-3.71550629729363e-05
-3.05043575238616e-05
-5.05580187230985e-05
-2.14800386094967e-05
-2.87732056507247e-05
-4.35511972879271e-05
-4.03284624905032e-05
-7.88893547387435e-05
-1.87663118654053e-05
-2.72369192045104e-05
-4.3085983253863e-05
-2.5051531711655e-05
-1.26642474855538e-05
-2.92041383160233e-06
-2.75316614153578e-05
-3.10047312506403e-05
-5.252340992266e-06
-3.47079549348644e-05
-3.01087179444798e-05
-5.18854970435803e-05
-3.46576357856136e-05
-1.6216033168487e-05
-4.13522821797907e-05
-1.54977441923076e-05
-2.39594083985045e-05
-2.46705010158249e-05
-7.00993931260576e-06
-2.73592651721087e-05
-2.32624798580173e-05
-3.35995242880867e-05
-4.04188180569179e-05
-2.46694544217615e-05
-2.01346463685203e-05
-6.42619619700434e-06
-3.45484810287707e-05
-2.5344481248487e-05
-4.36125677713796e-05
-6.64085913578994e-05
-7.59937909077179e-07
-8.88268604659889e-06
-3.2444602295958e-05
-1.74347961244101e-05
-1.3502511455416e-05
-1.82057778471326e-05
-3.48392038061727e-05
-4.03006469939318e-05
-4.95719449594474e-06
-3.97115673812385e-05
-2.67347382749274e-05
-2.51382495936074e-05
-1.98235005945483e-05
-3.17459536130819e-05
9.26673480734524e-06
-2.25741175630591e-05
-3.81725389863683e-05
-4.83168823206112e-05
-1.06911668880694e-05
-5.50651027558925e-06
-8.87637432211636e-06
-2.78161009291092e-05
-5.70507948580916e-06
7.22902074407482e-07
-3.39564615560097e-05
9.79599293504274e-06
-2.51993019112952e-05
-2.22606244646146e-05
-1.52311421498946e-05
-2.24563822421609e-05
-2.10364538430205e-05
-4.60908470672084e-05
-9.72356118506237e-06
-4.73707072477289e-05
-5.83785666450153e-06
-5.16883112819795e-05
-3.53638982557021e-05
-5.28141659386593e-05
-2.18821228605644e-05
-2.63630700857645e-05
-3.68314186803582e-05
-4.41990307891113e-05
-2.5037647058313e-05
-4.39141785437958e-05
-4.24883534647172e-05
-1.72106471971094e-05
-2.38306658431723e-05
1.08826627689045e-05
-2.17239401677639e-05
-3.32158489927358e-05
-4.72056521315448e-05
-2.20794484057448e-05
-3.25507528115334e-05
-3.20753259311424e-05
-3.42178845110203e-05
-3.90992179944144e-05
-1.88273266564673e-05
-1.00811684899593e-07
-3.57973991018722e-05
-2.50782843612007e-05
-2.44334360011393e-05
-1.85259144992043e-06
-4.02626929314808e-05
-3.53824944335978e-05
-4.11170787709315e-05
-1.45732622288545e-05
-1.56431957341307e-06
-2.75626899327614e-05
-4.18328240592282e-05
-3.85684320434061e-05
-5.80585563163693e-05
-1.61392960813287e-05
-4.76589367751509e-05
3.36791352905045e-06
-2.734366888194e-05
-3.74989057384096e-05
1.31037089105434e-05
-1.50003847028294e-05
-2.20468637615004e-05
-6.49397026595758e-05
-6.28104183085904e-05
-2.07079164698448e-05
-3.18161620860793e-05
-1.4271285961544e-05
3.53899725469444e-06
-4.53637355084186e-05
-2.93940402211534e-05
-2.21701103459988e-05
4.46360416212733e-06
-3.39946930167386e-05
-4.48494066157486e-05
-1.2956922498608e-05
-3.23171673218847e-05
-4.78143424799181e-05
-7.37606750358688e-06
-3.90388078594712e-05
-1.48841771155074e-05
-3.94271031146413e-05
-2.84910508518399e-05
1.77427766245851e-06
-3.94583799832515e-05
-3.08595575918049e-05
-4.70537740615963e-06
-1.75558336687107e-05
-3.14660372183667e-05
1.57418635321717e-05
-2.68348108139045e-05
-1.5067448411755e-05
-1.85340185756195e-05
-3.33140034983672e-05
-9.03638000708057e-06
-2.04285655625476e-05
-3.31772738577556e-05
9.62606683980433e-07
-5.1545986042692e-05
-3.68208994497782e-05
-2.31768787828788e-05
-4.8112130731343e-05
-5.24246507065605e-05
-1.44503584462818e-05
-6.9676637106402e-06
-6.07770389822638e-05
-2.52996852571793e-05
-1.96525460556523e-05
-4.53660053761652e-05
-1.68184101599815e-05
-4.16726576571504e-05
-2.6782809896726e-05
-6.66063970615947e-06
-6.08965024100004e-05
-2.40230120624598e-05
-1.5306317246663e-05
-2.15190839505013e-05
-2.81020033391687e-05
-9.27261101172163e-06
-1.78261707920258e-05
-3.69544213018738e-05
-4.96630345646399e-05
-1.85293063756566e-05
-2.62367169526631e-05
-1.83421965066324e-05
-3.75694688786676e-05
-1.2450000745991e-05
-6.0764537772836e-05
-4.09223971536493e-05
-3.38083942894213e-05
-4.08408565493371e-05
-4.11694618040518e-05
-3.23995932115037e-05
-1.1003606351157e-05
-2.567979802843e-05
-1.23067803754889e-05
-3.37308146428522e-05
-2.67031264418464e-05
3.55469584982313e-06
-3.12951858045318e-05
-7.05044070440264e-06
-3.07427150183045e-05
-2.44145236889715e-05
-2.99697691084372e-05
-3.03997686216659e-05
-1.9428591399122e-05
-2.24674671221647e-05
-1.06041368335547e-05
-1.87535184091401e-05
-6.04046938355416e-06
-3.05348899553356e-05
-3.58392720839063e-05
-3.29887144710004e-05
-3.44840696125135e-05
-2.43637902493065e-05
-3.94356179997237e-05
-3.10076512401139e-05
-3.77332455638346e-05
-2.63973056710562e-05
-1.88342536720569e-05
-2.50846879228593e-05
-2.77137304723561e-05
-4.43228374962993e-05
-3.75457217174537e-05
-3.8244579129414e-05
-2.06671185486281e-05
-2.71597725688087e-05
-1.91698137092192e-05
1.57228613014265e-06
-4.45352447834389e-05
-1.35324929789821e-05
-3.97690257757158e-05
-5.72130676847475e-05
-9.42626838076327e-06
-2.79888695137472e-05
-2.75061980982458e-05
-2.11285513937536e-05
2.03420911592343e-05
-2.29090444315758e-05
-2.44229256455495e-05
-1.46644467189648e-05
-2.82900463748642e-05
-5.30748279224126e-05
-2.39722972837709e-05
-1.66085026771399e-05
-1.99147351165195e-05
-9.43283474951162e-07
-3.94278493646327e-05
-4.1442371284092e-06
-1.13747409089274e-05
-4.30173960228416e-05
-3.81639322358206e-05
-3.43231412631662e-05
-6.76812919202747e-05
-2.82163629151395e-05
-1.48338442173306e-05
-4.52017718563009e-06
-1.45004368520842e-05
-2.50832484758975e-05
3.01806607481356e-06
-3.28934926890149e-05
-3.55022984730224e-05
-2.48187490947825e-05
-2.72501657595973e-05
-5.36771981957882e-05
-1.11553178037876e-05
-2.12467125477556e-05
-3.22563252484872e-05
-1.81936442767207e-05
-2.64350939580694e-05
-3.08530070824969e-05
-2.83197219169285e-05
-4.68512648855058e-05
-5.10603617692808e-05
-1.89845020393659e-05
-1.44393375828644e-05
-4.63545419727874e-05
-4.90591314946343e-05
-3.85635590269269e-05
-3.49706116097741e-05
-3.18484278971005e-05
-5.07878294393084e-05
-1.12864215408875e-05
-1.19805527357346e-05
-4.56373822901942e-05
-6.02413172994521e-06
-3.31902364843264e-05
-3.60606804862701e-05
-3.34088937135371e-05
-1.4436423455841e-05
-5.52105852045818e-05
-4.44289181538607e-05
-1.08173560105223e-05
-7.71153961875637e-06
-7.53635155308264e-05
-2.42875767582096e-05
-8.95411984278101e-06
-4.35179921864476e-05
-3.60863868403831e-05
-3.14554347305951e-05
-2.90316660821301e-05
-3.78683582352265e-05
-4.29294933005769e-05
2.75085685517888e-07
-1.67539513080178e-05
-3.06876642593137e-06
-2.38372138872964e-05
-3.50925901272441e-05
-1.95872353831558e-05
-1.31158252543668e-05
-6.4740565959959e-05
-4.31070241653119e-05
-5.69821721344693e-05
-4.94536132945497e-05
-5.21728091370885e-05
-2.80276453852883e-05
-3.69741759689353e-05
-2.07309783836507e-05
-4.10998708209522e-05
-2.55392883074734e-05
-2.35131371591199e-05
-2.488734847018e-05
-1.09603117135703e-05
-2.28190622539075e-05
-3.02443256632245e-05
2.71426146906896e-06
-1.82035737922021e-05
-3.21869216025363e-05
-3.94360443043196e-05
-1.57157536919617e-05
-2.75238721607414e-05
-5.49700956898537e-05
3.36024211052894e-06
5.09716615153943e-06
1.27954082824481e-05
-1.68462938019174e-05
-2.96748214458844e-05
-8.18751046156851e-05
-3.78953673998657e-05
-4.63547445903564e-05
-2.23854314515702e-05
-3.08026456780336e-05
-1.88734893892301e-05
-1.58391152732751e-05
-4.14055759614881e-05
-2.8681366825245e-05
-3.33217914022979e-05
-2.93721903007124e-05
-5.11553661012671e-05
-1.23264168327366e-05
-4.56164530983241e-06
-5.98474724485121e-05
-2.72372871699903e-05
-3.78898310476702e-05
-1.61423978205558e-05
-2.55475698200522e-05
5.493603649255e-06
-2.60285916643189e-05
-2.96504434554011e-05
-1.43418948475031e-05
-4.02863819856101e-05
-1.99826274705484e-05
-5.02575655384305e-05
-1.83076830175209e-05
-2.8107094612434e-05
-2.88616795978776e-05
-2.58988673384098e-05
-8.27134265286331e-06
-3.61511937922505e-05
-1.8652572346453e-05
-1.67634832727863e-05
-2.03572271575016e-05
-3.52552875667477e-05
-3.04927419959207e-05
-4.41394694776464e-05
-7.97119132391451e-08
-8.83969518548663e-06
-4.16497452681309e-05
-5.77494821619897e-06
8.99461114702062e-06
-3.3986351881589e-05
-1.52844987204235e-05
-4.98516159216219e-06
-5.45787833822203e-05
-1.06129567725798e-05
-3.67818826658984e-05
-2.32877459712073e-05
-3.63335031656444e-05
-2.65588502240963e-05
-2.55903520798732e-05
-4.61928351311662e-06
-3.11642130833765e-05
-3.76434343735217e-06
-3.79715750631076e-05
-3.61765753809837e-05
-3.54635326335423e-05
-6.84626215653001e-05
-4.32905713058548e-05
-3.08910230171994e-05
-4.05112100010347e-05
-6.01879440304143e-05
-1.91865303699245e-05
-4.25652464693414e-05
-2.15448466515599e-05
-4.44969288960109e-05
-2.20966158062441e-05
-4.61448540673837e-05
-4.26471106708372e-05
-1.58156809001632e-05
-5.33841470213181e-05
-4.59151518589033e-05
-2.27485083663114e-05
-2.55692968167803e-05
-2.27766291244623e-05
-4.38061340023395e-05
-5.39644910289233e-05
-2.04834324553459e-05
-3.98461468050711e-05
-6.48622296056444e-05
-2.35319999034158e-05
-3.70161177560641e-05
-2.94466827748854e-05
-1.31821880501977e-05
-4.18222030878454e-05
-3.28180428750908e-05
-3.21009542061339e-05
-2.82923431758141e-05
-5.50029428253307e-05
-8.73380899474374e-06
-3.06092739898111e-05
-3.81834699926555e-05
-1.58141203667706e-05
-3.91324687110885e-05
-4.14308011788402e-05
-4.30840635398098e-05
-3.67774980437326e-05
-2.17939390203508e-05
-4.05179247950524e-05
-3.67251540364524e-05
-3.15429976310834e-05
-2.84519264012977e-05
-8.96397654925268e-06
-3.72535513448574e-05
2.02208660289315e-06
-3.16788213150203e-05
-2.40833366661851e-05
-3.45031524160469e-05
-2.32161214653976e-05
-4.80543002330217e-05
-2.75203715139157e-05
-2.69377847081531e-05
-3.40339593188327e-05
-2.39745308793668e-05
-9.46897288845526e-06
-2.71449407821373e-05
-1.84431626788688e-05
-3.79464310751355e-05
-1.05449925690425e-05
-4.78344323374756e-05
-2.28173662523487e-05
-1.71918582628079e-05
-3.13884095598441e-05
-4.05964452864088e-05
-3.29190205756171e-05
-1.10164957697264e-05
-2.31521532587317e-05
-3.29422938490258e-05
-2.56519483954066e-05
-3.47817813030488e-05
-4.16447989323727e-05
-1.22041579981983e-05
-3.64800336289497e-05
-2.59837877701974e-05
-2.99008092965852e-05
-4.53505717611295e-05
-1.15077253390785e-05
-2.43655927357021e-05
-2.75365365429069e-05
-1.53987494263683e-06
-3.15764231773971e-05
-4.83155927483999e-05
-2.3064469274189e-05
-2.51599501949629e-05
-4.8145520979115e-05
-2.42564369738736e-05
-2.65591626031931e-05
-3.56050121820021e-05
-1.70872399007831e-05
-3.99579557483787e-05
-4.54590759036698e-05
-5.70359823591734e-05
-1.73153746439839e-05
-1.16575797829081e-05
-3.44362966243566e-05
-1.99039382665698e-05
-3.76472690146801e-05
-4.32117150757951e-05
-2.55727405571271e-05
-6.0986918133277e-05
3.31371957024013e-06
-6.0525283579426e-05
-7.2453632161314e-05
-3.129030454782e-05
-1.19315248998428e-05
2.75548693496384e-06
-1.5573872275037e-06
-3.24644408657082e-05
-1.51518121134815e-05
-5.68802545277203e-05
-3.09932928272387e-05
-5.69711335478799e-05
-1.6078184093136e-05
-2.52845920699978e-05
-7.21008765325839e-06
-2.79200736673383e-05
-4.35223322348796e-05
-4.04352729082643e-05
-7.21493135718632e-06
-3.6015073565252e-05
-2.24481939857109e-05
-1.66142283366919e-05
-2.13233369360564e-05
-8.23179922695465e-06
-4.40808929202538e-05
-1.96131934569366e-05
-5.32541460350427e-05
-2.82222780285162e-05
-3.09974336560254e-06
-2.84929465611053e-05
-3.50547793357623e-05
-1.51180087179253e-05
-5.60394041470825e-06
-5.24382663278767e-05
-1.44594864549144e-05
-4.55505585271729e-05
-6.26503689386374e-05
-1.91146724543302e-05
-2.78477285452825e-06
-3.20235260131028e-05
-3.35799444814547e-05
-3.09441858329729e-05
-2.18466630476218e-05
-3.01403037303527e-05
-3.51140571313105e-05
-1.14950919283402e-05
-2.14866882503305e-05
-2.38271738669931e-05
-2.73987998142764e-05
-3.72890438531446e-05
1.72793927321211e-06
-2.6299989456179e-05
-2.65844355199172e-05
-4.61943869613913e-05
-7.61924387866081e-06
-4.59107548188066e-05
-5.06888747300818e-05
-1.80653669151882e-05
-5.21920972093597e-05
-2.78750362837173e-05
-4.18860414651352e-05
-4.89979340746377e-05
-3.33734130223596e-05
-3.42220795144749e-05
-2.40401735522702e-05
-4.46562395022366e-05
-2.44632261577847e-06
-1.7718895000667e-05
-1.06731332685012e-05
-3.09030475930631e-05
-2.26001297855148e-05
-3.82349645708736e-05
-2.58421250708203e-05
-3.9492489872558e-05
-4.09835999917835e-05
-3.77859292818488e-05
-2.96473618080895e-05
-1.86527923023601e-05
-2.52295165957954e-05
-4.17195035169582e-05
-2.10322126203832e-05
-5.76988685934979e-05
-5.50440927401499e-05
-3.0539743280532e-05
-2.49610145057696e-05
-2.62939605838665e-05
-2.64459861230558e-05
-1.79072771784041e-05
-3.99215683468025e-05
-1.6548771126243e-05
-4.47751546773901e-05
-5.06746056736221e-06
-1.96412345412847e-05
-1.66316495352821e-05
-2.7395022591765e-05
-1.91896222254407e-05
-4.38986846006595e-05
-2.68057669517401e-05
-1.40222626445894e-05
-3.23746759763391e-05
-1.12863804898089e-05
-3.66350541395489e-06
-6.18862569668689e-05
-2.68378043690337e-05
-2.37666509246913e-05
-3.14398550908506e-05
-1.62758239739204e-05
-1.07696961072241e-06
-6.12858240232183e-05
-1.58875169246972e-05
-1.77838721822222e-05
-1.84270802148396e-05
-2.03169498893378e-05
-2.98406658586536e-05
-2.71370558093043e-05
-1.58948037097588e-05
-5.00292535012875e-05
-3.52424003216628e-05
-2.14457603368624e-05
-1.68298482120174e-05
-5.74224538617218e-05
-3.88061236171693e-05
-9.6468319409299e-06
-4.77657117780613e-06
-1.6228853381308e-05
-5.39588558116193e-05
-1.94683194502601e-05
-2.79580135869018e-05
-3.70948850888645e-05
-2.68695685197283e-05
-2.10284325113521e-05
-1.61163674323016e-05
-3.54502503886746e-05
-2.36660769693447e-05
-2.29467264192902e-05
-9.78603796999005e-06
-2.76440357365799e-05
-2.47347996912223e-05
-3.17239669679452e-05
-1.06928296611472e-05
-3.72106999081961e-05
-5.23698012146995e-05
-1.19228907963939e-05
-5.95159822430247e-07
-4.90226211318071e-05
-2.55109943645605e-05
3.86120811386557e-06
-1.97809297244655e-05
-1.14606059681825e-05
-4.93483853323799e-05
-2.98809973101166e-05
-5.51925348751956e-05
-1.20108560315968e-05
-3.86039217213815e-05
-1.21279692849619e-05
-4.02455445672114e-05
-2.07738714911471e-05
-4.20510486849388e-05
-1.60245141454577e-05
-2.15232465705754e-05
-2.50928372423484e-05
-4.7195334645858e-05
-1.80610872548436e-05
-2.18263590416526e-05
-1.54461984672276e-05
-1.4160544975485e-05
-3.09376077049482e-05
-5.78415102483296e-05
-1.80669268342994e-05
-2.69430158971272e-05
-4.87117530040818e-06
-2.14581848073457e-05
-3.86169936811004e-05
-9.37008226802908e-06
-2.95900959344957e-05
-2.04830850709529e-05
-3.68387958600826e-05
-3.27493927446497e-05
-9.54598465292004e-06
-5.02796256481915e-06
-2.62627201551968e-05
-3.5119612350335e-07
-4.97160960969352e-05
-3.56663575999795e-05
6.56688623562722e-07
-3.09985276602238e-05
-2.15983805782283e-05
-4.80848695342893e-05
-4.47952178336259e-05
-1.22377345789832e-05
1.65871628241135e-06
-8.66709895983528e-06
-3.76400593762701e-05
1.81899018040429e-07
-1.43402570440296e-05
-2.37515321261904e-05
-4.03461955987165e-05
-1.58921187980282e-05
-5.68874255442708e-05
-2.52666053863746e-05
-4.04549695626661e-05
-2.00385454593224e-05
-2.55435978473463e-05
-4.95095779022792e-05
-2.48463436480217e-05
-3.01007061170128e-06
1.63218168492872e-06
-1.80966588198166e-05
-5.27038218969325e-05
1.20752032695735e-05
-2.50355884436439e-05
-1.1362322271816e-05
-1.45711960346249e-05
-3.38906560263269e-05
-4.82822375941152e-06
-3.89518847763245e-05
-2.37044186883389e-05
-6.52809370784939e-05
-2.97584164133077e-05
-4.70244500180019e-05
-3.5921129486441e-05
-1.3967391512895e-05
-3.89612901512501e-05
-6.06852100751214e-06
-1.30736370274401e-05
-3.58849355774484e-05
-2.95934066459334e-05
-4.04390044943195e-06
-4.08591019720267e-05
-2.26319828657422e-06
-5.08221491148974e-05
-4.78786889533759e-05
-2.61263979623375e-05
-4.71231137305434e-06
-2.48409944546579e-05
-2.01136314208415e-05
1.7791206707634e-05
-1.65311509826197e-05
-2.88865578622197e-05
1.66312048098898e-06
-1.14599511054477e-05
-3.02681662914627e-05
-4.39392615901261e-05
-3.52675784530723e-05
-1.14585885823763e-05
-2.37858637835762e-05
-5.61675735708898e-05
-1.45250758611094e-05
-3.00538507820725e-05
-1.49243881856914e-05
-1.98947505109923e-05
-5.66775646924743e-05
-4.05069404754741e-05
-1.77767019030573e-05
3.60230983998189e-06
-2.58684441494224e-05
-5.77279073378825e-06
-5.56025727746776e-05
3.82378128303197e-06
-2.4568995420567e-05
-2.58967965938277e-05
-3.05459783195111e-05
-6.09147963210702e-05
-3.38960740091546e-05
-2.8679526917034e-05
-1.8834017505739e-05
-1.50865088579034e-05
-7.48851509484234e-06
-2.71131491042242e-05
9.8690873465256e-06
-4.08476348600905e-05
-2.45605842900376e-05
-8.44583238265192e-06
-2.83972295684521e-05
-8.8290108465203e-06
-2.25432960694233e-05
-2.41627679355411e-05
-2.70956662390397e-05
-2.76143005062696e-05
-4.45490640733249e-06
5.05547037590382e-06
-3.77245196370391e-05
-4.12834335897595e-05
-1.15633590410991e-05
-5.11467947915573e-05
3.25172450577514e-06
-1.87926713428016e-05
-3.7171347919883e-05
1.68536380669748e-05
-2.24353496504066e-05
-6.30697797871941e-05
-4.5432105759039e-05
-3.51729581520279e-05
1.9003005294901e-05
-3.94182194440479e-05
-3.17227394949007e-05
-4.98720678256849e-05
-3.4157271483922e-05
-2.09239391697464e-05
-6.55156293612552e-06
-1.6632024805012e-05
-3.79485712077877e-05
-2.77600788137463e-05
-4.1781059803947e-05
-2.90048050557102e-05
-5.41541668988474e-05
-2.4402659517128e-05
-4.55264653401802e-05
-2.77863225217767e-05
-4.91761992327323e-05
-4.29150994908226e-05
-1.05669873496501e-05
-2.2417466322868e-05
-2.19109359362448e-05
-4.11508994018883e-05
-2.17610233960932e-05
-2.42066279339031e-05
-2.00863718968233e-05
-3.96992031259582e-05
-3.05039646894289e-05
-4.27392915033723e-05
4.29149038146793e-07
-2.33672008110832e-05
-4.13956138239651e-05
-5.39824524054619e-06
-2.50769310496073e-05
-2.64604333624132e-05
-2.38132148579581e-05
-2.9615765861418e-05
-2.24199053903864e-05
-3.54087159443466e-05
-2.72394073902707e-05
-3.87960285216331e-05
-3.57955579849586e-05
-6.51542997774247e-05
-2.27824679515846e-05
-1.16115144020261e-05
-1.26055879635279e-05
-3.05524114905625e-05
-3.99024848599378e-05
-2.70739039495672e-05
-2.26455853011799e-05
-1.55404593693756e-05
-4.67510465650526e-05
-4.33825930279834e-05
-3.62614807708563e-05
-3.3051790662402e-05
-3.25598567737417e-05
-2.18979616713023e-05
-3.54921257016898e-05
-4.68639735534033e-05
-2.55961389362471e-05
-2.91168131013418e-05
6.23490280682422e-06
-1.10886431045866e-05
-3.83878752077888e-05
-3.30555857515151e-05
-4.3487779041852e-05
-4.32884515171494e-05
-1.6291103242638e-05
-1.57306903481746e-05
-1.50659512422935e-05
-5.82195385953929e-05
-5.06214084192385e-05
-5.51609993576495e-05
-9.18880932495795e-06
-3.11859353988808e-05
-4.61917693949961e-05
-3.5881651358778e-05
-1.66783215207578e-05
-5.45261094922322e-05
-4.02948272364854e-05
-4.29857717594145e-05
-4.26695268528584e-05
-1.98781504231459e-06
-5.04149743277347e-05
-1.27224515859164e-05
-3.98125082727303e-05
-4.54218522499366e-05
-2.22168092662898e-05
-3.41406993028315e-05
-3.22715328816895e-05
-1.29216607611614e-05
6.95369713255401e-06
-1.92323201975746e-05
-3.91763877355077e-05
-2.91382020912623e-05
-5.77543057523674e-05
-2.58586474633619e-05
-7.62919267026981e-06
-1.69774774875933e-05
-2.30877013907806e-05
-3.28620822096127e-05
-5.04269317096712e-05
-1.91710506869163e-05
-2.56744760638822e-05
-4.75594594014017e-05
-3.34194706361932e-05
-4.76843425592405e-05
-4.18950404674978e-05
-3.16370147634288e-05
-7.41524881955957e-05
-4.39998913339666e-05
-3.2200757391778e-05
-3.88144404413723e-05
-2.73407057020929e-05
-8.16102664096086e-06
-4.17086713267387e-05
-2.79950326573806e-05
-1.93777720518772e-05
-3.72121743439235e-05
6.59071155565222e-06
-1.95666898374685e-05
-2.68824031042183e-05
-1.69330394396368e-05
-2.06200302663264e-05
-4.25187389655638e-05
-1.65385930006638e-05
-4.18147060785763e-05
5.12913709418637e-06
-1.37337028423746e-05
-5.73353105978982e-05
-2.6341431506454e-05
-5.27087868301632e-05
-2.7221771148225e-05
-4.69140960875867e-05
-2.93521173835005e-05
-4.79568878788748e-05
-2.26901188686588e-05
-3.02122132935528e-05
-2.05554272220101e-06
-2.76050364740443e-05
-3.10300781895203e-05
-2.36947498240332e-05
-4.59823665327945e-05
-3.06243523571307e-05
-5.60694126878936e-06
-2.95406993238101e-05
-1.07409826720591e-05
-4.20792778761702e-05
-5.74101576857913e-05
-3.85907503847433e-05
-3.64461212338526e-05
-1.02771959635917e-05
-3.32333890145066e-05
-7.13170500206926e-05
-2.90362393961362e-05
-2.96380892508178e-05
-1.9932035434695e-05
-4.44137384311478e-05
-5.03968137839627e-05
-3.90070924249935e-05
-3.42608019671296e-05
-4.15697130027195e-05
-4.95421760766036e-05
-2.50153860772509e-05
-2.26460247317741e-05
-4.19003335751132e-05
-7.88914407828823e-06
-9.91772919411773e-06
-2.3442817974915e-05
-3.6004509363777e-05
-3.84563347092565e-05
-3.60972255977999e-05
-3.33733273621485e-05
-2.16022561988005e-05
-4.52383604796062e-05
4.72553122470488e-06
-3.67870698871365e-05
-4.33640175616165e-05
-2.16893708988437e-05
-1.95713656077054e-05
-6.79914973029771e-06
-3.12312838137819e-05
-4.25554346822184e-05
-1.00975755291244e-05
-4.4450811568229e-05
-2.38975365035922e-05
-4.48480915798719e-05
-4.85077189860331e-06
-3.11315473590901e-05
-2.74781551122812e-05
-4.24957828171853e-05
-2.11312138198521e-05
-2.15285544040622e-05
-1.24704084090284e-05
-3.66122286558044e-05
-1.34730922608553e-05
-2.4157695513164e-05
-1.53081194245847e-05
-4.09709190654923e-05
-3.99947498610004e-05
-2.34072385674969e-05
-5.98202387560962e-05
-7.30564260580703e-05
-3.42858748136179e-05
-2.55364404911028e-05
-4.63377693582714e-05
-3.10793513516029e-05
-3.38073689473674e-05
-5.06591203544215e-05
-3.33522950692163e-05
-4.65530261743009e-05
-1.44483703273115e-05
-2.56920545814373e-05
-4.48495032490631e-05
-5.30907356244661e-06
-4.50558727153188e-05
-1.76541984264745e-05
-2.72462774685866e-05
-5.44487882455313e-05
-2.30021074293515e-05
-3.55228065056672e-05
-2.36162983788048e-06
-2.3683381280206e-05
-1.08838862450959e-05
-3.55409774518431e-05
-1.52871934308244e-05
-6.21495233024886e-06
7.79222469891299e-06
-2.5570478269659e-05
-4.32420095818779e-05
-1.27209293876178e-05
-2.2646060340997e-05
-1.9785511777523e-05
-7.63725101672449e-06
-7.57434891135803e-06
5.57904128431081e-06
-4.91175559618055e-05
-4.05149462112747e-05
-4.11072300071835e-05
-1.87547651386834e-05
9.78434959586432e-07
-1.6610040453444e-05
-3.33450164043556e-05
-2.52205700965766e-05
-4.24048547247204e-05
-2.42694818094459e-05
-1.62664894200768e-05
-3.89934205457715e-07
-3.5658145917375e-05
-3.32088789733519e-05
-3.33839738421972e-05
-2.53044723676429e-05
-3.65396123018941e-05
-1.44144459307406e-06
-4.66719656411742e-05
-2.43252516875947e-05
-3.78561145805529e-05
-1.69628346457534e-05
-4.5792058576746e-05
-6.85774590643101e-05
-1.11712543110271e-05
-3.76839479796136e-05
-2.73463256922404e-05
-1.66110627435561e-05
-3.96534712637538e-05
-2.35095906934444e-05
-1.70656033499572e-05
-2.68107520688188e-05
-2.24266335041374e-05
-2.18884330376477e-05
2.38006632160926e-05
-3.48824739854686e-05
-3.2140787494649e-05
-4.53457251911819e-05
-2.25332537830247e-05
-1.09435692789584e-05
-4.48289982959232e-05
-1.6270999768135e-05
-2.83584249245019e-05
-3.50010701872862e-05
-7.32175228299958e-05
-2.27012359076017e-05
-5.33831589363907e-05
-4.91965624808988e-05
-2.74463938620042e-06
-1.38706977994197e-05
-2.8882661857211e-05
1.39367082214142e-06
8.1386885283493e-06
-1.21613279289885e-05
-2.8556510066283e-05
-3.35798130401627e-05
-1.94988613779453e-05
-2.58800849476529e-05
-2.82146847870256e-05
-3.24870688857322e-05
-6.74327005669678e-06
-1.38526856463238e-05
-7.96485437979493e-06
6.63900390160825e-06
-1.5548981563695e-05
-5.12726592154366e-05
-3.66341911005736e-05
-2.74671446308253e-05
-1.16246256882704e-05
-2.97112928339437e-05
1.02804973844796e-05
-9.90369971044752e-07
-2.60630495960122e-05
-4.40158841229446e-05
-2.60151201152305e-05
-2.73562087745066e-05
-4.5271091463289e-05
-4.22626662168851e-05
-3.70032569733773e-05
-1.49839349587701e-05
-6.14336670171589e-05
-1.96406992787654e-05
-1.52125462598819e-05
-4.45916177097622e-05
-3.59410950725205e-05
-2.62167473945026e-05
-1.42992944182432e-05
-6.62160017972272e-05
-3.23366531651697e-06
1.19688058054401e-05
-9.22869377096781e-07
-2.00873888523339e-05
-4.72849432826336e-05
-2.26458918431173e-05
-2.25717259131865e-06
-2.15147129559272e-05
-4.35547363008152e-05
-4.38349274723364e-05
-4.34447408879647e-05
-1.7361422120923e-05
-3.60078395139348e-06
-6.16230664277407e-05
-5.57083231975554e-05
-2.85243010877032e-05
-5.04563225995079e-05
-5.32089543075723e-05
1.17223702036457e-05
-5.70933817990161e-07
-2.92207402704003e-05
-3.90019394400174e-05
-3.06371161027801e-05
-2.50209358227093e-05
-4.61376864147276e-05
-2.51645652590563e-05
-5.70431040010652e-05
-6.32969765280985e-05
-6.58518170985799e-05
-1.98933081641204e-05
-5.80914671879353e-05
-9.26462493508217e-06
-3.41666085598159e-05
-3.99684950156349e-05
-5.30954624122407e-05
-3.7630915741716e-05
-3.11428683334863e-05
-8.52222450531551e-06
-3.01784800555287e-05
-3.78475754412327e-05
-3.54492838327648e-05
-2.87951319941156e-05
2.95738172752517e-07
-2.11929706009068e-05
-4.32853475302941e-05
-2.61017179408127e-05
-2.53308170586757e-05
-5.52665641105682e-05
-4.56300136507311e-05
-5.52038087557282e-06
-6.16333104714609e-05
-2.27293601076782e-05
-3.55065116077669e-05
1.20760608965037e-05
-3.91627707869362e-05
-1.99771612679222e-05
-2.67548372965055e-05
-4.55421756450171e-05
-2.27164005661193e-05
-3.80822220656967e-05
-2.04828721395491e-05
-3.40076581017423e-05
-5.40359991580808e-06
-5.51825273967415e-05
-9.22274586550864e-06
-3.33634716782102e-05
-4.9018452488663e-05
-2.56830539439106e-05
-4.23293231127955e-05
-3.73039508137542e-06
-1.91133245977813e-05
-2.15150200656705e-05
-2.92504566946806e-05
-1.64897525914253e-05
-1.92191695636526e-06
-3.42306244120176e-05
-4.3016828883272e-05
-4.41149908111414e-05
-5.3532062248555e-05
-3.61383164525568e-05
-4.00034869094087e-05
-3.41362988260214e-05
-2.5805910180262e-05
-4.59382349071322e-05
-7.13418236942658e-06
-1.10758709625103e-05
-1.32104995697491e-06
-3.57996859815525e-05
-4.58701685991288e-05
-3.8109244072591e-05
-2.15780050880934e-05
-5.59156913191402e-05
-3.94541495090562e-05
-6.53527982457029e-06
-2.29656037575086e-05
-2.61807357473656e-05
-4.0609590459783e-05
-1.22138765122519e-05
-4.06973235405684e-05
-3.97001520692541e-05
-1.46505183159987e-05
-1.74588810691497e-05
-2.27621773299756e-05
-3.06984351109263e-05
-3.63244631262663e-05
-2.59040422548797e-05
-1.05119545160728e-05
-3.74895777932916e-05
-3.84911655741252e-05
-3.87829206872976e-05
-3.75982605686989e-05
-1.26412872627313e-05
-3.79704795816711e-05
-3.47131841407123e-05
-2.37197034232339e-05
-2.30324593356015e-05
-2.48848925434878e-05
-4.54181079100121e-05
-6.48290300251369e-06
-3.95130675644591e-05
-4.35270260933574e-05
-4.25440876756963e-05
9.70772612318249e-06
-3.80511954166068e-05
-3.01024885995205e-05
1.18915719993028e-05
-3.41204762011732e-05
-4.24195659875931e-05
-1.32819690351704e-05
-9.2990848074268e-06
-9.55175298553889e-06
-1.13678069665418e-05
-4.72529242642646e-05
-4.86006431178386e-05
-2.49608911289918e-05
-6.11164684118024e-06
-3.20012709247912e-05
6.90779751360401e-06
-6.01242177170273e-06
-1.38466908265275e-05
-2.042217928801e-05
5.69444308410994e-06
-3.70685450917474e-05
-2.25701458696987e-05
-2.49432922489018e-05
-3.97290911748731e-05
-3.83577520437567e-05
9.58445687977842e-06
-3.81525265787931e-05
-4.06387987186316e-05
-3.24881317114395e-05
-4.43451905844744e-05
-2.09096665268477e-05
-3.52066481553795e-05
-2.91073293133992e-05
-3.58485132943816e-05
-2.29081668920304e-05
6.65765113867365e-06
-4.87607929629924e-05
-4.5927934103213e-05
-2.4812702955279e-05
-4.410916430775e-05
-4.5604920063547e-05
-1.56302932628571e-05
-4.10482574981296e-05
-2.61861183176773e-05
-1.61215579392158e-05
-3.12112216844016e-05
-4.00225378573196e-05
-5.06034862211234e-05
-2.54490661615998e-05
-1.9268293545842e-05
-2.43245873668794e-05
-3.21435129533692e-05
-1.25020816073724e-05
-2.53872665757953e-05
-3.58955830818683e-05
-4.88787865297281e-05
-2.33784376725479e-05
-3.88853745022011e-06
-2.24304727919586e-05
-2.31482142827362e-05
-4.66350749126093e-05
-2.12799166049319e-05
-4.62014495374613e-05
-4.37300103682651e-05
-2.86799570644515e-05
-3.75431623350279e-05
-3.00251765278448e-05
-3.90767973503575e-05
-5.9107759714843e-05
6.4661561550535e-06
-6.04992036165587e-05
-1.56998535507709e-05
3.19428331676751e-06
-4.32438148624517e-05
-2.71214501592185e-05
-2.87800518006086e-05
-1.24274546825569e-06
-4.33046836164472e-05
-1.89984568324301e-05
-5.47193961840239e-05
7.4554772245661e-06
-3.60776155880648e-05
-5.40848757164847e-05
-3.71214614990551e-05
-4.02426184307804e-05
-2.19703108331663e-05
-1.57847665935174e-05
-6.25680462318558e-06
-3.21768401850876e-05
-4.61510220317888e-05
-2.43934974157945e-05
-1.41760055677131e-05
-3.25938123758783e-05
-2.81282857827194e-05
-2.29966716582466e-05
-3.15488564400613e-05
-3.9732111175187e-05
-1.75690122226895e-05
-4.13732630772735e-06
-2.17365669177866e-05
-4.76889524231758e-05
-4.11803135502907e-05
-4.80602578995362e-05
2.63822337697347e-06
-4.35242092569992e-05
-1.60320981625468e-05
-3.78023994570804e-05
-2.86023099207567e-05
-2.52212072494427e-05
-2.98207521716488e-05
-3.99443331265969e-05
-1.00327431473708e-05
-2.84017358055184e-05
-3.35856894586742e-05
-3.48792024206429e-05
-4.42205247344977e-05
-3.84965728423418e-05
-3.23934451797653e-05
-2.90792689408042e-06
-2.77246033064548e-05
-6.27456152407896e-05
-4.29028686668248e-05
-5.5500728148408e-05
-2.69805334521416e-05
-2.52868140509561e-05
-2.89013546451692e-05
-2.28429787977095e-05
-6.43557664836925e-05
-2.55335001047296e-05
-2.94465035569816e-05
-4.85970963099471e-05
-4.21226002663654e-05
-5.48884412206947e-05
-1.1724234583703e-05
-3.32240712205355e-05
-2.67339123420715e-05
-3.89217811156456e-05
-5.09730129353867e-05
-3.86633981629636e-05
-3.42880928375049e-05
-1.96784599803708e-05
-4.28756785053786e-05
-3.71437737840074e-05
-4.86191963904192e-05
-3.35152027764829e-05
-2.89927507634736e-05
-2.45325039105155e-05
-1.19758668450361e-05
-1.41480071335238e-05
-3.42397617854258e-05
-3.22643083880793e-05
-2.85558874704069e-05
-1.25932279510684e-05
-2.7688781794707e-05
-3.34573244418628e-05
-3.86009157555238e-05
-3.02802418991103e-05
-2.80093780107362e-05
-2.66964122075188e-05
-3.19575037606606e-05
-1.85090408873983e-05
-3.63998835017535e-05
-1.21469313736782e-05
-7.97114117764506e-06
-5.1748405148933e-05
-2.02474119881834e-05
-1.0904088941902e-05
-3.18822931432757e-05
-1.90696145548152e-05
-3.40042420218874e-05
-6.78909324114248e-06
-2.74883087045924e-05
-1.60508169837657e-05
-2.69785375149488e-06
-3.1199884400561e-05
-1.5283691450896e-05
-2.24414503727121e-05
-2.08290332396978e-05
-3.59044667182186e-05
-3.38634785038276e-05
-2.82930739855521e-05
-1.26873121326738e-05
-2.88030382281458e-05
-2.21023795384062e-05
-2.95856439528198e-05
-1.56749244046008e-05
-3.15238175667161e-05
-3.50958081562106e-05
-1.69738594594231e-05
-2.60239203391739e-05
-1.96390293345695e-05
-1.78101381826399e-05
-3.88169660895644e-05
-2.13008804123196e-05
-4.93281861676948e-05
-1.78936735390411e-05
-1.30204707556021e-05
-3.03820758997211e-05
-2.03817626539001e-05
-4.1140993953782e-06
-1.65059746929513e-05
-1.31405679373279e-05
-4.06903489119143e-05
-3.38250481992904e-05
-3.46049866587644e-06
-2.34305778179423e-05
-3.29491056758305e-05
-5.20757252863695e-05
-1.68124704185063e-05
-6.1164355218455e-05
-5.72857422845877e-05
-3.90364564063955e-05
-4.78768521759242e-05
-3.41413020698254e-05
-4.12751269772695e-05
-5.58727932590808e-05
-4.84318743890632e-05
-3.92873219201432e-05
-4.37098763851163e-05
-4.57629998670949e-05
-4.42717425361351e-05
-3.50149600274864e-05
-3.43163817338955e-05
-2.75468251020913e-05
-1.71801365328865e-05
-1.01273732600806e-05
-2.89974570176891e-05
-1.64146988008754e-05
-1.0788427693671e-05
-2.67155282805637e-05
4.50198035140906e-07
-4.91510119105992e-05
-1.46007802920236e-05
-3.19870497538459e-05
-4.36361566123606e-05
-3.18713548004935e-05
-4.19111287202929e-05
-4.03569282258689e-05
-3.4406480577402e-05
-2.18040171107732e-05
-3.51248973490158e-05
-2.7938985121606e-05
-1.09769126937107e-05
-5.44468893904279e-05
-3.48640756652374e-05
-3.79999939051051e-05
-2.73553181762818e-05
-8.14214485007297e-06
-2.10803825513241e-05
-5.7307779748767e-05
-5.33902320868889e-05
-2.87703626070236e-05
-2.99416332828308e-05
-6.80490220643642e-05
-4.78713777926497e-05
-1.91511257282549e-05
-4.62693524725656e-05
1.21270269293427e-06
-3.56975685506634e-05
-3.55655534676518e-05
-1.40012009552364e-05
-3.39275765653113e-05
-1.5634638059639e-05
-3.40138863190822e-05
-4.62659804981607e-05
-2.44326262279201e-05
2.78468708808176e-06
-3.05149151882783e-05
-3.97979843706135e-05
-4.41431273308014e-05
-1.38205172969003e-05
-2.17955324080555e-05
-8.17025772324001e-06
8.91805894553063e-06
-2.96923086668632e-05
-3.98323538837313e-05
-1.26501313097409e-05
-4.52544954827449e-05
-6.94765053266185e-05
-3.24760193415313e-05
-4.58024619603655e-05
-3.21247198896656e-05
-3.05562055122177e-05
-3.09960017212632e-05
-3.87551752513698e-05
-1.98110673528766e-05
-6.29195704614004e-06
-3.72906255464514e-05
-2.32770295147638e-05
-5.17947286352639e-05
-2.57432056107371e-05
-2.95947079023025e-05
-2.80759454777351e-05
1.47571855742829e-05
-4.35783274963579e-05
-4.33969450015864e-05
1.13518077415097e-05
-4.21580233350157e-05
-4.46382596762345e-05
-3.84595469802802e-05
-6.60711700621198e-05
-2.90776734676945e-05
-6.00447462547043e-05
-1.95868743122183e-06
-4.13072657514629e-06
-3.99296442916713e-06
-5.81588727545745e-05
-2.64552066250155e-05
1.30546929760723e-06
-2.15173405420446e-05
-2.89254814834346e-05
-3.97851708119347e-06
-3.0614848075927e-06
-2.15002778704541e-05
-2.47294173818747e-05
1.54925385859493e-05
-1.19911429323981e-05
-4.07479683680242e-05
-1.75607502214741e-05
-3.57313246427973e-05
-6.17594391153239e-05
-2.90584484209616e-05
-1.86135938647772e-05
-2.19168165734858e-05
-2.27489901864622e-05
-8.4755185087003e-06
-1.11722807567248e-05
-2.64766105148532e-05
-3.65118340819075e-05
-2.89971383716509e-05
-1.48862681911956e-05
-2.7319139306265e-05
-1.25293392613662e-05
-2.33553631497835e-05
-1.53835457529178e-05
-3.33993151381101e-05
-6.87283525800858e-07
-4.72938521915441e-05
-2.35625726760004e-05
-2.37319907271826e-05
-1.6054969393536e-05
-2.47842915723227e-05
-1.34220460360924e-05
-1.72220191698991e-05
-2.30089723256349e-05
-1.60381504559845e-05
-4.60272130735933e-05
-2.6310678609744e-05
-3.02478364324139e-05
-5.47501309481007e-05
-2.42462430595087e-05
-1.96018510848426e-05
-4.40535555237733e-05
-3.51317313519734e-05
-2.67454462508963e-05
-5.45885687731654e-06
-5.50550882592986e-05
-3.19471508530784e-05
-1.36219442273694e-05
-2.42470957978114e-05
-2.44336816226475e-05
-1.52503637575736e-05
-5.72146185394612e-05
-2.4758067139344e-05
-2.90239853882366e-05
-2.32068775382783e-05
-3.39282176745923e-05
-2.28485039757191e-05
-2.85927857637314e-05
-1.83139459098262e-05
-5.58511777074534e-05
-1.95137405018702e-05
-1.90309268475704e-05
-4.33090752975888e-05
-5.25214034913271e-05
-2.94328142764236e-05
-1.86188068246478e-05
-3.9217350392182e-05
-5.97861464071572e-06
-3.44888769539738e-05
-3.7377258373985e-05
-5.17204055486515e-05
9.46407449560166e-07
-4.71971467220397e-05
-2.99856031383381e-05
-3.17294349842296e-05
-2.22887978995035e-05
-1.51454460505503e-05
-1.74062329624298e-05
-2.7936153654781e-05
2.28357083509753e-08
-3.14591016226501e-05
-2.81533196771111e-05
-4.15240652089608e-05
-3.75239014406338e-05
-5.08591211593436e-05
-2.05102938878224e-05
-2.52951144327054e-05
-4.33085124698673e-05
-4.28768097165841e-05
-1.88935029501703e-05
-2.58923684020769e-05
-4.17784519339734e-05
-4.33267296189754e-05
-3.92496892840675e-05
-2.99405290860776e-05
-2.57345789763175e-05
-4.28163309504138e-05
-2.18948464958859e-05
-2.18953973231335e-05
-1.04775734680172e-05
-3.33116326513293e-05
-3.62329985537192e-05
-2.77041858888841e-05
-1.50909208966291e-05
-2.67488660782272e-05
-2.93673174834697e-05
-2.91820503162469e-05
-3.65803899498822e-05
-2.63086980949707e-05
-7.40234714979582e-06
-3.01749772251486e-05
-2.00765656052886e-05
-4.08039385281899e-05
-4.75698147979619e-06
-3.03475833933256e-05
-3.08016060492461e-05
-3.14508183599278e-05
-1.01967452142125e-05
-2.7582842979319e-05
-1.01375993698674e-05
-1.87363856414379e-05
-2.33700485130198e-05
-3.33441497481593e-05
-4.16116677805912e-05
-1.64090052080968e-05
-1.68164457037456e-05
1.00695176811414e-05
7.97736220863346e-06
-2.81999360439818e-05
-3.64415836118211e-05
-5.22131734009526e-06
-1.75407456071467e-05
-7.44387940962489e-06
-4.0136973272564e-05
-1.33437813667587e-05
-1.30793391982534e-05
-1.58486084161356e-05
-8.0398149612461e-06
-2.26949549561015e-05
-3.45526058630939e-05
-2.92133222682871e-05
-2.19616366202573e-05
-4.47177306354935e-05
-5.05866240286322e-05
-5.71475121406424e-05
-5.12680378812334e-05
-1.29405204566562e-05
-3.00252380388702e-05
-4.36017311619105e-05
-1.24087120957496e-05
-2.6518748239766e-05
-2.31720579625894e-05
-1.73813299734278e-05
-2.73393117804907e-05
-3.08334053214811e-05
-5.60163798863036e-05
-2.27751955879877e-05
-3.4217982317629e-05
-3.15277282427974e-05
-4.09383566034375e-06
-3.31870286405148e-05
-2.4554641472812e-05
-3.73601442308521e-06
-5.32334989414157e-05
-5.78999814959576e-05
-3.22427033314579e-05
-2.8862247670873e-05
-3.46550749286487e-05
-4.96850597736121e-05
-5.94020836558088e-05
-3.17538869711741e-05
-3.19600280734636e-05
-3.36503861809644e-05
-4.98393319578883e-05
-3.88323326439092e-05
-1.72952353187883e-05
1.85501567265584e-06
-1.74233252736662e-05
7.22124292010575e-06
-1.30651501092479e-05
-2.27401180217317e-05
-3.73668284282441e-05
-3.42302597277472e-05
-5.88721953157915e-06
2.55495485612028e-06
-2.9717196605273e-05
-3.29652421730695e-05
-3.15975422416645e-05
-3.05475952294862e-05
-5.28921693385589e-05
-2.84060438022967e-05
-4.20560853244902e-05
-8.66313463606842e-05
-3.14661692889358e-05
-2.86538180245815e-05
-4.8259775932863e-05
-8.08168391083162e-06
-2.84505315388793e-05
-3.03460882550452e-05
-3.05972723217751e-05
-9.73332746375982e-06
-5.38898950034407e-05
-5.08549736233565e-05
-2.00070609031593e-05
-7.35169041961985e-06
-8.26368797869783e-05
-2.98906663306061e-05
-6.06261473007067e-05
-2.2423175912022e-05
-1.74286687165619e-05
-3.87682940556869e-05
7.89545584311216e-06
-2.97494459782198e-05
-4.58807235988621e-05
-1.61694705046923e-05
-2.44536536011801e-05
-4.90960385679195e-05
-3.05502240980182e-05
-4.41719134220964e-05
-2.73960393376141e-05
-3.23691155281732e-05
-1.47303446384183e-05
-3.20843754146738e-05
-1.42403107431883e-05
-7.52866031545268e-06
-4.81077763741911e-05
-3.28645196453114e-05
-4.79672624234786e-05
-1.7716674578644e-05
-4.18579215827884e-05
-4.05562991812929e-05
-3.95485184869189e-05
-1.94670974604366e-05
-1.42747403850945e-05
-6.06762289108545e-05
-2.42834658763263e-05
-2.3050943024308e-05
-4.50619670448281e-05
-3.06460054530543e-05
-3.94684861296976e-05
-2.07899261224754e-05
-1.34263844869407e-05
-3.31950122631162e-05
-1.330039957174e-05
-1.6876642539085e-05
-4.03151925600477e-05
-2.58802636553812e-05
-2.79168126031199e-05
-3.43724394575302e-05
-7.66036987671479e-05
-6.39837644712436e-05
-1.77383087026557e-05
-1.41124297678588e-05
-2.59025604401431e-05
-5.97398234360564e-05
-2.46618629345924e-05
-3.72711091069926e-05
-2.14834438572451e-05
-1.65133073046079e-05
-1.48065972932775e-05
-2.34841398771435e-05
-3.54327301772464e-05
-2.66280792993985e-06
-1.04153833111452e-05
-3.54148045638939e-05
-4.48692244733851e-05
-2.65518303729553e-05
-2.71682400037191e-05
-2.54457337959657e-05
-2.73802754685018e-05
-2.61144222008439e-05
-2.47262403718927e-05
-2.58703686276612e-05
-1.00937515383171e-06
-1.78504797903214e-05
-8.67900598846643e-06
-3.2675412862787e-05
-3.06537558946242e-05
-1.0982321010005e-05
7.48168672053738e-07
-2.1401295702969e-05
-2.11777538470889e-05
-1.84638614222846e-05
-3.9068044269132e-05
-2.90403658213455e-05
-2.56774288775862e-05
-2.08690325374643e-05
-3.6493473555233e-05
-2.93801495602648e-05
-2.23144313111373e-05
-1.9431871410114e-05
1.15690040331489e-05
-3.35521301171903e-05
-4.2516406929907e-05
-4.42245455116437e-05
-3.76707455545947e-05
-2.6327702028221e-05
8.21632674988724e-07
-3.99865175936846e-05
-1.53783473363917e-05
-3.57254054734526e-05
-4.35160390892044e-05
-4.29164297846205e-05
-3.17354914463113e-05
-3.73604878757574e-05
5.44059778499032e-06
-5.13125095802028e-05
-2.50086365272481e-05
-4.81034649235957e-05
-3.50404691164185e-05
-3.84427906607501e-05
-2.81050812454779e-05
-2.88787383460212e-05
-3.84426749747896e-05
-2.56651190414341e-05
-4.94698120243785e-05
-5.41411035729376e-05
-1.9619243825204e-05
-4.53695909986045e-05
-4.92667489309932e-05
-1.24692227312711e-05
-1.60432089884292e-05
-3.25562688687167e-05
-3.08360244975388e-05
-1.73594023485777e-05
-1.88090437373104e-05
-1.4217999717883e-05
-4.39793500154383e-05
-1.70753032089792e-05
-6.97269199973987e-06
-4.5984007013582e-05
-1.52441553791821e-05
-2.50910110334808e-05
-2.25207405050677e-05
-1.24233268716466e-05
-1.52219220930309e-05
-2.30362187456583e-05
-1.20148918014286e-05
-2.39800832715934e-05
-3.72758435040576e-05
-2.56141958641576e-05
-5.37173297355697e-05
-2.87027329581574e-05
8.82272458107649e-07
-4.21917271825461e-05
-1.23248349619604e-05
-2.48456678276167e-05
-2.25971139203739e-05
-4.15575285903767e-05
-1.46910417071186e-05
-3.84672657473858e-05
-1.75453306950318e-05
-3.85635791571315e-05
-3.6956816224352e-05
-1.04060557156395e-05
-2.50719898480062e-05
-1.47768094411676e-07
-7.86624875968517e-07
-5.36553039922014e-05
-5.48064560225692e-05
2.35817678209623e-07
-2.17735242814645e-05
-3.14489631862699e-05
-3.66344431431886e-05
-2.34483535868049e-05
-3.00772464378301e-05
-3.85075870671906e-06
-1.52354580760801e-05
-4.26948817144815e-05
-2.53586590152443e-05
-9.46049174194834e-06
-2.95258462564531e-05
-3.36136375733155e-05
-5.31782959178194e-05
-2.40039758427935e-05
-4.45174922322178e-05
-1.40425988270733e-05
-4.76186383239362e-05
-4.85466949775557e-05
-2.07561218543682e-05
2.9503259540372e-06
-6.01968329192726e-06
-1.51213940413691e-05
-4.48136415247726e-06
-2.60733703726271e-05
-1.89692838031159e-05
-4.76195610719908e-05
-1.38161010266886e-05
-4.14554525232154e-05
-1.34070294519801e-06
-2.08183217831369e-05
-3.12416082849728e-06
-3.37588120202332e-05
-2.74387099584471e-05
-4.907526578077e-05
-3.73960607891664e-05
-5.98006022946917e-05
-2.05294651919595e-05
-1.35792251864035e-05
-2.15223363445797e-05
-3.80600127319816e-05
-2.08554638540569e-05
-3.28968452966345e-05
-1.63209510472338e-05
-4.57585332731451e-05
-3.56670901058782e-05
1.08957600435876e-05
-3.63342355648403e-05
-6.51327580592799e-05
-2.14122759227939e-05
-3.91804627823699e-05
-2.28735291471264e-05
-3.22797995130393e-05
-3.10919699160977e-05
-1.95721048388767e-05
-2.65470951072074e-05
7.07474585089856e-06
-2.0642467794174e-05
-4.70567358766843e-05
-3.18989448475656e-05
-2.88180283985099e-05
-1.83022364841869e-05
-1.28538711775663e-05
-2.89823543267517e-05
-4.65096529891275e-05
-5.66313315187628e-05
-1.40697919003733e-05
-2.60831885276552e-05
-3.83164310344597e-05
-5.35340962765306e-05
-1.15502880870598e-05
-3.72892955976512e-05
-2.0231081515311e-05
-1.74120512368673e-05
-1.95347033725036e-05
-4.34280996138016e-07
-2.19536072792923e-05
-5.95510081219176e-07
-2.27422648373284e-05
-5.46169185525893e-05
-3.30472729579261e-05
-2.66933043957209e-05
9.22799905857086e-07
-3.06009047150121e-05
-4.04798365196514e-05
-2.77215287241365e-05
-2.3866580854305e-05
-1.28170262151355e-05
-3.89608006355063e-05
-1.5477365075057e-05
-2.93292166036961e-05
-5.77992921890126e-05
-2.76908373997289e-05
-1.43124352646904e-05
-3.38987451732563e-05
-1.89323824331799e-05
-5.11391049009732e-05
-3.01085883011922e-05
-3.66730871854266e-05
-2.76071789108472e-05
-4.77308172239468e-05
-3.48767890218432e-05
-4.78023188874749e-05
-2.97669592787211e-05
-4.85877585387473e-05
-7.1041867300691e-05
-1.51958978562938e-05
-3.17667373318282e-05
-7.10194045837915e-05
-3.93500670885604e-05
-1.11145377822246e-05
-2.54186214612263e-05
-3.94864926425657e-05
-3.43295948082964e-05
-3.52192663295648e-05
-4.60055603068638e-05
-2.74565232596982e-05
-8.04232033310616e-06
-1.48393588646406e-05
-3.95078866693534e-05
-2.3361861331641e-05
-1.23047608147874e-05
2.57352476168882e-06
-3.27957537577753e-05
-3.09117145239574e-05
-3.29323314497915e-05
-4.43999037514013e-05
-2.36562578031515e-05
-1.8380336522622e-05
-2.00154148321407e-05
-9.31105096679274e-06
-3.53540309798464e-05
-4.77370609047939e-06
-3.35264386783913e-05
-3.58050482765584e-05
-1.95969309233355e-05
-2.70086401173454e-05
-2.1686224903272e-05
-6.3907486565598e-06
-3.93882589711641e-05
-4.11116317790131e-05
-1.93082662543857e-05
-1.23913638033338e-05
-1.01380486559486e-05
-2.60578669418388e-05
-3.0172489325229e-05
-4.57852531225128e-05
-5.89115975403573e-05
-1.81357327470028e-05
-3.44500993297504e-05
-9.97263744851331e-06
-1.95183001097313e-05
9.029798907835e-06
-1.39034215905374e-05
-2.94821373184912e-05
-5.28493067360483e-05
-2.35132952126375e-05
-4.09907615577909e-05
-1.17767969512275e-05
-2.4938555232418e-05
-1.00644568078059e-05
-5.48434083660379e-05
-2.97323329646124e-05
-3.45702902475203e-06
-3.49633125748561e-05
-5.27058535847698e-05
-2.20752418199031e-05
-3.65048763706523e-05
-2.53961754902466e-05
-4.16835176090008e-05
-4.57082808710317e-05
-4.21528250349399e-05
-2.46273527530568e-05
-1.28753885617823e-05
-7.30493254149445e-06
-4.71496136515266e-05
-2.72340028330715e-05
-1.74697452800096e-05
-3.39452468342808e-05
-5.730522552592e-05
-2.47043457116095e-05
-4.43065770735672e-05
-3.09577927645932e-05
-4.29899154262692e-05
-1.75809225743548e-05
-4.79321666475479e-05
-2.08641133006141e-05
-5.84157347421348e-05
-1.73920256879895e-05
-5.0270351104587e-05
-3.79349792707326e-05
-5.12119297799568e-05
-3.2288080105946e-05
-2.9855504315795e-05
-4.56643858273182e-06
-3.39522450928508e-05
-3.04315532215567e-05
-2.45974593733334e-05
-8.98931801603221e-06
-1.2121955605442e-05
-4.52609411043635e-05
-2.80660773142032e-05
-5.21905202138804e-05
-4.05092543876772e-05
-1.78593018314388e-05
-3.73889862448719e-05
-3.72103422906779e-05
-1.4715164676449e-05
1.85593632613596e-05
-2.19499734443678e-05
-3.690783938857e-05
-3.12673859317296e-05
-3.91465621784109e-05
-1.05611065695982e-05
-2.48852834035356e-05
-1.10635552839565e-05
-4.30766975221049e-05
-1.78369552564011e-05
-3.91155621652597e-05
-4.30755787022768e-05
-1.95547337179115e-05
6.18152416599243e-06
-7.34542114348689e-06
-1.95961198594935e-05
-2.37918363562956e-05
-4.82127903673959e-05
-2.23707501902026e-05
-2.16209153174763e-07
-1.16683896972027e-05
-6.34008499566389e-05
-4.37698214968611e-05
-3.21742078230661e-05
-1.44043830324091e-05
-1.43289819680386e-05
-1.84671475203343e-05
-1.22003051657744e-05
-2.22443277654332e-05
-7.39512562970904e-05
1.6342539852748e-06
-4.76325979381122e-05
-2.12000548880952e-05
-1.82551396266691e-05
-2.37525190661547e-05
-3.3714451359088e-05
-2.08523420125027e-05
-8.17294207026524e-06
-1.94305046588624e-05
-5.13549139840949e-05
-2.72582134295618e-05
-3.05784964074724e-05
6.53797224106226e-06
-5.78818319006694e-06
-1.27618520891382e-05
-5.16428138265113e-06
-1.48265475478421e-05
-5.12491786825133e-05
-3.36459281776588e-05
-1.72359055681407e-05
-3.34215744315853e-05
-1.34764882058308e-05
-2.91899405910294e-05
-3.02359647956937e-05
-5.14710176585616e-05
1.65196119610988e-06
-3.12127181310417e-05
-2.17260518283793e-05
-2.70158256536534e-05
-2.75477395079958e-05
-4.96665139834112e-05
-3.27405979682717e-05
-1.9991081915011e-05
-5.09279526705712e-05
-2.03324109320942e-05
-3.06642027608629e-07
-3.40358165887837e-05
-2.2411909947385e-05
-1.81962871737032e-05
-2.8325204311034e-05
-3.53177625736488e-05
-3.51544707364703e-05
-4.02027967084168e-05
-2.76825502622827e-05
-4.81996138566048e-05
-2.93699425712699e-05
-5.44336938233311e-05
-5.07005544259417e-05
-1.14175728262439e-05
-3.70382230130913e-05
-5.66406190033058e-05
-4.70166444950787e-05
-2.61434058990736e-05
-6.64884077723731e-05
-3.7557243252814e-05
-2.46519057779291e-05
-2.15221527308791e-05
-2.66319869039823e-05
-2.79366689053715e-05
-5.79509282543606e-05
-4.72659775574467e-05
-4.22940250421097e-05
-2.91111708987392e-05
5.66626308772699e-06
-2.27029853156875e-05
-1.43035810470453e-05
-3.74147126657632e-06
-1.10088493510435e-05
-1.35279013737883e-05
-2.90719900713096e-05
-4.50118463458599e-05
-2.29000978849039e-05
-1.75365542467447e-05
-3.26847343105502e-05
-1.49998440129008e-05
-1.86613556613657e-05
-3.51400666605714e-05
-4.75951338285884e-05
-2.83888867463852e-05
-3.1225118231547e-05
-1.98200717268203e-05
-3.93243254915154e-06
-4.29184951102219e-05
-1.96763174171988e-05
1.42510115609179e-05
-4.44426434818587e-05
-1.59452363035169e-05
-2.40081564728889e-05
-4.76917389465478e-05
-1.64901423654409e-05
-2.9130723796788e-05
-6.57119468898796e-05
-5.1561253342302e-05
-3.50441205758119e-05
7.14297364484076e-06
-1.32848762643011e-05
1.03256982171199e-06
1.82052803278821e-05
-1.47443336604098e-05
8.30321689610155e-06
-2.27185705149154e-05
-1.22130097881041e-05
-3.9499050893844e-05
1.69775469834729e-05
-4.41000605465425e-05
-2.91537742699798e-05
-2.42091743527238e-06
-3.21080036145075e-05
-5.31922409800884e-05
-4.37796340488196e-05
-1.74981955473798e-05
8.40621814130076e-06
-3.62051212919735e-05
-2.85726034183824e-05
-1.43956511400099e-05
-2.5227464756386e-05
-1.61071285029655e-05
-1.42472260914482e-05
-2.21956573998916e-05
-3.66002019169797e-05
-4.11742304505674e-05
-4.67932411897939e-05
-1.72636663707527e-05
-3.73560203630637e-05
-5.77074973436034e-05
-1.37599868382739e-05
-2.15815223506108e-05
-1.54948274402976e-05
-1.294872365802e-05
-2.19395453771964e-05
-2.0880167169442e-05
-2.56069182438881e-05
-4.34955449183712e-06
-1.86210281883256e-05
-1.70781458812756e-05
-2.40637342908647e-05
-2.73544669081286e-05
-2.53025040099292e-05
-7.62694724956654e-05
-3.13805731157905e-05
-1.25721175688667e-05
-2.20755889270692e-05
-4.7436035100001e-05
-3.14747631186165e-05
-1.12968673553186e-05
-3.18711305663784e-05
-2.9521134059724e-05
-2.78504201954783e-05
-1.09268310862035e-05
-2.80343071165702e-05
-2.69572362140365e-05
-2.78807721731284e-05
-3.16773823677108e-05
-4.01014270811316e-05
-2.28026909219007e-05
-2.1889459761965e-05
-5.53443294231066e-05
-3.35583704120363e-05
-3.90901143810597e-05
-5.61593498372884e-05
-4.34962522821769e-05
3.13942624971019e-06
-3.74718306697556e-05
-1.33097610450405e-05
-2.41220808815169e-05
-4.62977382268086e-05
-1.99916261105743e-05
-4.80460841217944e-05
-1.83457794887282e-05
-2.28613154666933e-05
-2.2708082929216e-05
-5.08798671577422e-05
-4.80890539071317e-05
-2.39174596593563e-05
-3.14527748252065e-05
-1.49391074514338e-05
-3.21306977215591e-05
-3.08131850636496e-05
-4.45960984707318e-05
-8.55817517035954e-05
-3.68501525366111e-05
-3.5262295879391e-05
-4.1057690674981e-05
-3.58102640066173e-05
-1.19788864940347e-05
-4.09388027490482e-05
-5.51979429933888e-05
-5.14401062009157e-05
-2.5060146007159e-05
-1.78643315015578e-05
-1.73483616083604e-05
-5.23281682312699e-05
-2.14662982369219e-05
-4.0472761962145e-05
-3.95564769311789e-05
-3.61158753742365e-05
-7.84909187405737e-06
-4.31372489859415e-05
-1.81313209725127e-05
-4.54683396032352e-06
-5.04110680929433e-05
-2.95588190249356e-05
-5.78162632024527e-05
-1.27503691134639e-05
-9.10731894354571e-06
-2.12752797090577e-05
-3.70357273306432e-05
-1.88911986188105e-05
-3.58772414492241e-05
-2.35871038602406e-05
-5.48850186661119e-06
-4.74577767100129e-05
-3.26933654548003e-05
-2.91384671729394e-05
-2.78098884004558e-05
-3.44889239570213e-05
-3.74324004747934e-05
-2.75000456540257e-05
-4.14339323760469e-05
-1.25720761049022e-05
2.95349812918448e-06
-3.44294571521428e-05
-2.1862018597703e-05
-2.28809439964129e-05
-8.07826619059395e-06
-8.10026485339212e-06
-2.40610674869137e-05
-2.82862432466366e-05
-3.30569084186109e-05
-2.78345117814135e-05
-1.85759492080952e-05
-8.46355920620893e-06
-6.19869152080562e-05
-2.60448633195383e-05
-6.10834684659079e-06
-1.56197753543486e-05
-4.02175555044215e-05
-4.02808491566854e-05
-1.87667335458006e-05
-8.17917595713642e-06
-4.21189715848503e-05
-3.57779758886266e-05
-5.91630029858509e-05
-5.97735330720127e-05
-1.10463718584445e-05
-2.68588790267271e-05
-9.77215726227546e-06
-1.69729641185233e-05
-6.25222760584186e-05
-4.73694465833992e-05
-1.33139984383367e-05
-5.81978271382104e-07
-3.4130546536149e-05
-4.55000712775375e-05
-1.69706819999502e-05
-5.44137745511513e-05
-2.20239002197265e-05
-5.42226091284519e-05
-4.62896983043152e-06
-4.53595201502881e-05
-4.32652580436028e-05
-2.98621641203564e-05
-8.27847710825176e-06
-1.24726736175562e-05
-3.08414572837189e-05
-3.34954271192471e-05
-1.79970879710403e-05
-4.71211451643904e-05
-3.5589923026421e-05
-2.06194756977363e-05
-2.77358134953979e-05
-3.37559241609973e-05
-3.48600729053215e-05
-2.95006519728497e-05
-4.5138710172191e-05
-2.01390265614833e-05
-1.37838623310423e-05
-2.77022188745153e-05
-4.52506436070474e-05
-3.05951855310264e-05
-3.57229486145525e-05
-5.74819038606109e-05
-3.07711363762271e-05
-1.91735624812213e-05
-2.70710914625935e-05
-2.24010680566671e-05
-6.11591127237201e-05
-3.7436623037013e-05
-3.74712994888723e-05
-3.70404412960131e-05
-4.25827287962229e-05
-2.27081038568981e-05
-2.26064145167322e-06
-3.22865413591658e-05
-2.30092951355464e-05
-4.04079385578605e-05
5.5777941448557e-07
-3.5046617859688e-05
-1.41209944252708e-05
-4.06275564809876e-05
-2.02216508618094e-05
-2.08250005200757e-06
-2.19199343288346e-05
-3.1390269357724e-05
-3.18139468648479e-05
-1.18363895348769e-06
-3.76583447424533e-05
-2.64006703858334e-05
-3.98487274615457e-05
-5.70055900181783e-05
-3.66737396877287e-05
-4.3703233576971e-05
-3.70847840645214e-05
1.08063917718756e-05
-2.58748982211638e-05
-4.19907935165037e-05
-2.54060962590304e-05
-2.23819329377406e-05
-4.17415688881835e-05
-1.53672803475172e-05
-5.63034556160117e-05
-1.16623071511038e-05
1.59511360627201e-05
-2.04841156387373e-05
-2.59523739519972e-05
-6.63193019685677e-06
-1.69357533887248e-05
-8.9925182042106e-06
-1.42057129343887e-05
-4.16418238335485e-07
-5.22485038734789e-05
-2.1557952471608e-05
-6.9886260613873e-06
-3.21185365142882e-05
-6.54045590810157e-05
-3.00623807517004e-05
-4.6753611014304e-05
-3.08410881603811e-05
-3.95973687746313e-05
-1.05828123551529e-05
-4.31732158933185e-05
-2.03397855536053e-05
-2.4110492064336e-05
-9.79398815972751e-07
-3.74728249863537e-05
-4.28867047422411e-05
-1.6613452805129e-05
-3.1669234367742e-05
-4.37512036422534e-05
-2.74911708540874e-05
-2.14269708053698e-05
-5.8058390813974e-05
-2.58683900032901e-05
-3.17880387548988e-05
-3.65314556399083e-05
-2.64586380529597e-05
-3.88471341307405e-06
-4.55900340118508e-05
-3.48102931823262e-05
-2.3510248506659e-05
-2.11032070561797e-05
-2.63988605368793e-05
-2.69413983794207e-05
-3.65746160400925e-05
-3.88336207673669e-05
-2.64902507042591e-05
-4.07186753391427e-05
-3.52079524870157e-05
-1.86371364677077e-05
-1.07011414257337e-05
-3.3090365542144e-05
-6.36901892716105e-05
-1.68908540833259e-05
-2.95532775123291e-05
-1.33540378951212e-05
-2.05318920590728e-05
-2.30890937829989e-05
-1.42904151803737e-05
-1.67362122895179e-05
-3.52450863785315e-05
-1.54003784218467e-05
-2.77405619854172e-05
-1.62939551488718e-05
-4.50039965805658e-05
-3.91536742910397e-05
-4.09507424148925e-05
-5.38543631909299e-06
-3.80520052197352e-05
-2.58137437445428e-05
-1.1481935201976e-05
-1.13417564956024e-05
-2.33526289179147e-05
-4.99125557677094e-05
-2.71131129142578e-05
-2.2983940121198e-05
-4.39797062377604e-05
-2.80628076150677e-05
-2.33334345130254e-05
-4.43562924724442e-05
-2.48015824456854e-05
-3.62792774138888e-05
3.45159313900926e-06
-2.25840624223975e-05
-8.32228768845568e-06
-4.38245442669579e-05
-6.11232000309681e-06
-1.32843739637776e-05
-3.28723544485107e-05
-4.05053028717871e-05
-1.55647373364099e-05
-3.0831246470622e-05
-3.23208120596106e-05
-1.31965212746019e-05
-1.30342181172552e-05
-4.27022230816522e-05
-1.91418635218747e-05
-3.9402169501707e-05
-2.61441915296172e-05
-3.52639396733962e-05
-2.70897713624766e-05
3.12123706090162e-06
-1.96329576155714e-05
1.20568073327946e-06
-2.55752008534265e-05
-4.58847548624656e-05
-2.69366981342505e-05
-2.28417830219016e-05
-1.79456414805919e-05
-5.41112435701539e-05
1.22938350352213e-05
-3.14497213894407e-05
-5.36667930833085e-05
-3.96231221694635e-05
-2.53605710688972e-05
-4.70576418109156e-05
-3.93048383057736e-05
-4.35571383181872e-05
2.12454222419608e-06
-6.27971165043164e-05
-5.16809715933543e-05
-1.32006422690262e-05
-3.31688028369674e-05
-7.4533375431596e-06
-2.23713430966022e-05
-3.09038518652448e-05
-5.2104728304929e-05
-2.40009799899747e-05
-3.11114219594387e-05
-1.2476675994231e-05
-5.50490950102824e-05
-4.10165051355581e-05
-2.01613117364032e-05
-4.62404504450716e-05
-4.14557160587381e-05
9.76845985927598e-08
-2.07376984553978e-05
-1.000513206118e-05
-3.26867434834286e-05
-3.16135866505006e-05
-1.66859660725617e-05
-4.33631680616119e-05
-3.1282820183836e-05
-5.08633482343203e-05
-1.04058728406671e-05
-5.8907248462089e-06
-1.72658905587356e-06
-1.16980786305209e-05
-4.03760698585728e-05
-4.14431979710274e-05
-1.27943465230123e-05
-5.28960881357011e-05
-2.09354410774981e-05
-1.63263746783169e-05
-2.10215797444875e-05
-2.59868573943722e-05
-3.56639382769417e-05
-5.0862463456551e-05
-2.21863716962432e-05
-1.54250823302248e-05
-4.18959681481163e-05
-2.04763104110775e-05
-3.10064902400053e-05
-3.56016013637505e-05
-5.81383077665902e-06
-4.13792299995697e-05
-4.3573938120098e-05
-2.4098281881089e-05
-1.90348246231172e-05
-3.4279151652032e-05
-6.38985841036806e-05
-5.39762187735676e-06
-4.04711763719085e-05
-1.99769186345815e-05
-3.49874279657062e-05
8.79260748438205e-06
-3.02520087866686e-05
-3.12828286567414e-05
-3.74067502041896e-05
-3.51471155926904e-05
-3.40225679595637e-05
-5.33090119582163e-05
-2.52120937797451e-05
-7.92341998482731e-06
-3.25571849477808e-05
-3.76341906594278e-05
-4.02001549135413e-05
-4.67660564887428e-05
-3.8010380984261e-05
-1.37554849564712e-05
-3.56998366629937e-05
-5.3050534772326e-05
-1.25581986465381e-05
-4.22133661725818e-05
-4.48677527196999e-05
-1.18563768684513e-06
-2.62789616673079e-05
-3.16189454781351e-05
-1.98703523715844e-05
-1.20211037153065e-05
-1.28524407668919e-05
-1.77579157607824e-05
-3.81533392671499e-05
-1.68665843861679e-05
-1.01922079943759e-05
-1.4702308107254e-05
-2.35349811722386e-05
-3.76622085261447e-05
-2.66935884081939e-05
-2.05673971091357e-05
-3.0594304768728e-05
-5.18095908964987e-05
-3.47942247859921e-05
-2.75487841702336e-05
-2.37558892484076e-05
-3.12396710230632e-05
-5.5013301933225e-05
-2.0065865117362e-05
-1.35809505029506e-05
-1.24867425041303e-05
1.7481757073757e-06
-3.37150870560202e-05
-4.83511803378455e-05
-4.78637158489445e-05
-1.47734422092157e-05
-7.86009945330869e-06
-3.44308245482135e-05
-4.35954311033621e-05
-1.70520749036828e-05
-9.16440011139364e-06
-3.61358231865296e-05
-5.66647044697386e-06
-7.51584403150969e-06
-2.24190327609007e-05
-6.56524818892201e-06
-3.49251329318834e-05
-4.82026251787719e-05
-4.96091810132129e-05
-3.89794502759064e-05
-4.0493941292114e-05
-1.44030250055504e-05
-4.37300813315138e-05
-2.61656975663286e-05
-8.01553132879807e-06
-2.91099948210399e-05
-1.52697598244717e-05
-4.10149098023898e-05
-1.96096752180793e-05
-4.03462451580344e-05
-3.15658943051812e-07
-1.28065125790878e-05
-1.93186384356509e-05
-4.08016018049399e-05
-1.27829683316725e-05
-2.60391560718834e-05
-3.40895994247478e-05
-1.41441268470797e-05
-2.57367052246365e-05
-4.2432827152514e-05
-5.17564041890158e-05
-2.90078140180496e-05
-3.55606102255397e-05
-6.32038560148427e-06
-4.27248623905588e-05
-2.33869647995212e-05
-5.89367151679258e-05
-3.24628223475743e-05
-1.61101898345685e-05
-2.67468496588177e-05
-4.43101593559855e-05
-5.52231974686288e-05
-2.08867643252459e-05
-5.21337045735876e-05
-1.88001927895952e-05
-5.2513349084687e-05
-6.09701080652883e-07
-3.52592592320479e-05
-7.05608827958085e-06
-5.0293437365737e-05
-5.26093250664871e-05
-4.76826982438426e-05
-2.17918132409925e-05
-2.47655524867688e-05
-2.1046844895217e-05
-5.1710722625111e-05
-4.42988115334343e-06
-4.64547511328395e-05
-3.25127206161127e-05
-2.37999220934607e-05
-2.10789185289777e-05
-4.09594008011634e-05
-2.85095948501207e-05
-2.95589335821679e-05
-6.09983854803469e-05
-4.21561756627495e-05
-3.14102990701651e-05
-3.00767543386877e-05
-2.47819887861495e-05
1.56567727275166e-05
-5.5303776629349e-05
-4.70419239287041e-05
-3.8521791731582e-05
-1.25778845514959e-05
-2.07322887412186e-05
-4.69621887543198e-05
-4.57705941037318e-05
-4.78000995483734e-05
7.42761591569251e-06
-4.20875797514259e-05
-1.70913692329459e-05
-3.54185782016687e-05
-1.60489613361666e-05
-8.89155281580268e-06
3.66584252517231e-06
-2.43680349285835e-05
-1.06501177422824e-05
-4.94054736236963e-05
-7.35122393020755e-05
-5.55086282755967e-05
-2.48349880674524e-05
-3.32819606105547e-05
-2.56514673925169e-05
-4.6994523954455e-05
-3.12105259546251e-05
-3.7094988674726e-05
-4.87194110341396e-05
-1.15587756966626e-05
-2.59541461980686e-05
-3.3402449878431e-05
-4.2424830640117e-05
-2.15949852445695e-05
-3.86273631790912e-05
-4.98168908032823e-05
2.90118888300687e-06
-4.34509369484794e-05
9.07983766179609e-06
-3.31709024828211e-05
-1.60573498203992e-05
-1.68080000175459e-05
-2.02056288717276e-05
-3.36795823717825e-05
-5.03920465207673e-05
-1.49823469551929e-05
-2.84671536333844e-05
-2.26371443045253e-05
-3.45876189930314e-05
-3.60908080884649e-06
-9.29863393649936e-06
-3.72815525113033e-05
-4.50804436519734e-05
-9.5979346657508e-06
-5.2392151625594e-05
-3.31507259411009e-05
-3.5957299074789e-05
-3.4883833997917e-05
-1.99523488236783e-05
-1.52358712851421e-05
-2.73934249173951e-05
-5.04439496369331e-05
-4.43578009409073e-05
-4.18854070351666e-05
1.9863120262488e-06
-7.8785059439315e-06
-3.79467059790165e-05
-2.5407206112034e-05
-4.05814181770769e-05
-2.38773119759904e-05
-4.75990017809401e-05
-1.82908431423094e-05
-3.15547657808107e-05
-7.10399497226412e-06
-4.5341387491524e-05
-3.79923370826285e-05
-2.02174507632945e-05
-4.39484712761001e-05
-4.51907206221504e-05
-1.30215364497843e-05
-3.98820643811502e-05
-9.43337903100934e-06
-7.85896852900266e-06
-2.47567747847187e-05
-8.01240473482387e-06
-2.52617863757946e-05
-3.9486336583111e-05
-8.57448117151203e-06
-4.26374195144416e-06
-2.22176336874456e-05
-1.79307841063072e-05
-6.78688371969924e-05
-2.44642344603331e-05
-4.78430928574573e-06
-3.90438596272029e-05
-1.86495982467189e-05
-1.65394469259306e-05
-5.16961856478982e-05
-2.60369099750452e-05
-3.48198005116302e-05
-2.78263008772583e-05
-5.73348097252723e-05
-1.12394292979211e-05
-2.16585046271724e-05
-4.98516377249679e-05
-2.59995536558004e-05
-9.00229954991873e-06
2.62295237795425e-06
-3.85685047398771e-05
-4.22726479905725e-05
-5.32635933329464e-05
-2.89900804814637e-05
-4.44603064570981e-05
-3.32362741573694e-05
-8.57945604309873e-06
-3.28661968671004e-05
-1.91652832269357e-06
-3.09090018761058e-05
-5.8780695762733e-05
-4.10105386190377e-05
-1.3110303680552e-06
3.63889731780267e-06
-1.45201331466448e-05
-4.21226047150923e-06
6.20165006711761e-06
-4.06437280966207e-05
-4.56549159885608e-05
-1.00369319920019e-05
-3.306226211366e-05
-2.96248858257816e-05
-3.96988542716963e-05
-1.86039356439766e-05
-3.80417958729292e-05
-6.862625382021e-05
-5.41758060053771e-06
-2.462796951807e-05
-1.73869568400844e-05
-2.66227919127321e-05
-4.56218947970342e-05
-2.4125198369697e-05
-1.86893481745973e-05
-2.67815340134754e-05
-1.88740623358421e-05
-1.17901516710588e-05
-5.30046013310126e-05
-3.21983336364755e-05
-2.24235931110531e-05
-3.63378853468513e-05
-3.03104362959311e-05
-3.77290221367635e-05
-3.71363113254287e-05
-1.15139030958299e-05
-4.60985268349437e-05
-3.26047031707614e-05
-4.69374224799928e-06
-4.30822004181447e-05
-2.6703703219368e-05
1.24822154830361e-05
-1.53365935435584e-05
-4.81610292206714e-05
-3.74011189680832e-05
-2.9034797397735e-05
-1.14009809726541e-05
-2.1282128383584e-05
-3.17955064533606e-05
-2.98330232950948e-05
-2.53760523680171e-05
-2.1644466727407e-05
-1.60228741991191e-05
-2.59328114428584e-05
-2.08847228685449e-05
-2.37275159556429e-05
-2.29319008010289e-05
-1.88524473324578e-05
-4.83283223431543e-05
-2.93705756835112e-05
-2.52779827774303e-05
-4.06364584309014e-05
-7.21008602353388e-05
-4.45406689647637e-05
-3.09706738081734e-06
-2.73856563714006e-05
-1.66118267555227e-05
2.06185244482748e-05
-4.82594630305194e-05
-2.51308252527572e-05
-1.63447279192407e-05
-1.14043252277439e-05
-3.58196498203587e-05
-1.97948200947949e-05
-2.70837121088249e-05
-4.57691764554729e-05
-2.65136576434212e-05
-6.22848929901417e-05
-2.97168059462852e-05
7.68049743364851e-06
-5.61296752337323e-05
-9.44843055811739e-06
-1.50336643738817e-05
-3.57645882889666e-05
-5.72131132711567e-05
-2.51068132064262e-05
-2.93160928907306e-05
3.63368883885296e-06
-3.4514205297833e-05
-6.78288147096586e-06
-1.95208956106552e-05
-3.32861021512703e-05
-2.28327058507201e-05
-3.12972951590437e-05
-8.57254420746781e-06
1.4994183716271e-06
-5.68592803472466e-05
-1.5317327759423e-05
-7.70904270957453e-06
-3.8829702354377e-05
-3.94453689692935e-05
8.89298239639779e-06
-5.27475166929742e-05
-3.56829709424575e-05
-2.91541710033897e-05
-1.99835048661208e-05
-2.80861579754435e-05
9.85033739480128e-06
-5.42830997261657e-05
-1.5366705866422e-05
-3.73326116146659e-06
-1.78959076173909e-05
-3.12987285527708e-05
-2.5304681097408e-05
-3.16021684028787e-05
-4.55172292180388e-05
-3.37426416203175e-05
-3.77662428863516e-05
-2.91857087534057e-05
-3.7274613765976e-05
-5.55799601419375e-05
-5.70433703012587e-06
-4.53407030263708e-05
-4.80256466356297e-05
-6.6053231171296e-06
-3.04577794124611e-05
-2.72897648185057e-05
8.46365113732162e-06
-3.89304277110404e-05
-4.35322110446166e-05
-1.7250887055758e-05
-4.24047863297366e-05
-9.01129382498632e-06
-7.46331457425655e-06
-1.62179549115341e-05
-2.35319793660056e-05
-4.54351104481877e-05
1.6985721594127e-05
-2.887058240488e-05
-1.54959605046357e-05
-3.28598534970981e-05
9.08416463833594e-06
-2.91637801497037e-05
1.21158595073386e-05
