# Supplementary material for: Research on computational propagation and identification of mine microseismic signals based on deep learning
Source: PLoS One. 2025 Oct 22;20(10):e0334641. doi: 10.1371/journal.pone.0334641 (PMC12543183; doi:10.1371/journal.pone.0334641)
Supplement: S7 Data — (ZIP) [file pone.0334641.s007.zip › 000100900001607.xlsx_0.txt_24.txt.txt]

-4.14356965814421e-05
-1.98191286063915e-05
-1.9385737900473e-05
-4.32043520709735e-05
-1.89880470315887e-05
-2.11321777028173e-05
1.62144907801521e-05
-2.79564713835856e-05
-5.08646946384625e-05
-1.41859742411241e-05
3.93041435358673e-06
-2.10883617715288e-05
-6.15285164530138e-05
-4.79214412942636e-05
-3.20140099383664e-05
-1.93013259111003e-05
-4.87719866837568e-07
-7.31151771555141e-06
8.33769621589275e-06
-1.19036428929901e-05
-5.04835896905552e-05
-3.79897988077987e-05
-3.27729197902051e-05
-5.87772493076252e-05
-1.15382259815736e-05
-5.31343241275198e-05
-1.5931368139842e-05
-3.81170843613718e-05
-2.38727847694843e-05
-2.88875714594599e-05
-9.70224320557035e-06
-1.91664007271263e-05
8.13085990897663e-06
-5.61504260254733e-05
-3.57177546218143e-05
-4.35445005337618e-05
-3.15248467100317e-05
-5.43162659809851e-05
-2.67703793688872e-05
-2.12668733745268e-05
-2.78431161480775e-05
-3.45997235768037e-05
-3.67676994730605e-05
-3.85559744418747e-05
-4.71243364845195e-05
-5.85798487675045e-05
-2.53599217576492e-05
-1.22457338114057e-05
-4.89393681996891e-05
-1.58221151393626e-05
-6.31216524084591e-06
-2.69367189741834e-05
-7.42334581763135e-05
-6.71789568823898e-05
-3.0825951726313e-05
-4.31542229381915e-05
-5.15962633279102e-05
-5.24997656434057e-05
-5.45823719704039e-06
-1.18436630055555e-05
-2.92510885583428e-05
-2.69540596870393e-05
-4.64482615361288e-05
-5.37332977527351e-05
-2.2838251854516e-05
-7.95255989162022e-05
-2.87758926317443e-05
-7.6830553980704e-06
-5.34729088771996e-05
-4.51751513651942e-05
-2.00257950004887e-05
-5.17957827437547e-05
-1.94481199459091e-05
-1.5473573161933e-06
-3.28109832050461e-05
-2.87149981103597e-05
-6.10444860462583e-05
-6.18814643546992e-05
-6.03527686432117e-06
-7.72706212524647e-06
7.02793722246875e-07
-1.14478818484704e-05
-2.64213378325476e-05
-3.72394524791407e-05
-2.42790979134808e-05
1.74193128342394e-06
-6.60470388411258e-06
-2.86280092660061e-05
-2.26233473813721e-05
-4.77643271140136e-05
-3.56580290545672e-09
-7.50669303935841e-05
-3.15656433260533e-05
9.01169750584898e-06
-3.13806327248606e-05
-5.78699174684197e-05
-1.15227003168948e-05
1.91899914615019e-05
-1.67964600635028e-05
-6.04650325663628e-06
-5.13469523718625e-05
-5.38849227709183e-05
-2.51154637033857e-05
-5.91387449838981e-05
-2.95686833721142e-05
-2.14198923967332e-06
-6.21473055092e-05
-8.48103001421972e-06
-1.88762997312745e-05
-2.10811906746398e-05
-4.67959178935053e-05
-6.22908660717699e-05
-3.11691092189046e-05
-2.38160094068048e-05
1.40119049303872e-05
-5.29075287299557e-05
-3.93171123769622e-05
-2.95968974489309e-05
-2.25731585770798e-05
-4.84952926890629e-05
-4.05706925541501e-05
-4.66021063492214e-05
-4.65473521258829e-05
-3.07310494425832e-05
-3.52596591640537e-05
-1.18874924869611e-05
1.21825720396671e-05
-3.92767106483483e-05
-5.60152710755303e-06
-5.99500063525984e-05
-3.86980847057202e-05
-6.04919381439777e-05
-2.0087575858781e-05
-2.76629319123623e-05
2.4930354441242e-06
-4.15290290450936e-05
-3.26765202313855e-05
-2.28705330054632e-05
-4.50958737380047e-05
-1.7264925525798e-05
-4.0059357476682e-05
-2.19978049095772e-05
-3.47007375186955e-05
-2.72851939514186e-05
-6.53807700831547e-05
-7.43852703077232e-06
-2.38489837241009e-05
-3.23816748006454e-05
-3.30278126796142e-05
-5.33650476659337e-05
-4.52833165025362e-05
-1.62037981158603e-05
-2.62408316652947e-05
-4.49687663434765e-05
-1.6868544466511e-05
-3.44338206468078e-05
-1.04829419306084e-05
-3.81286486319661e-05
-1.9529391843107e-05
-1.69721027168816e-05
-4.27478307911013e-05
-2.00147628139088e-05
-2.75589933308114e-05
-2.17947625269375e-05
-7.20264720435458e-06
-4.16160496655895e-05
-3.95673316580352e-05
-1.84545151395936e-05
-4.06381063275449e-05
-2.52362584001986e-05
-6.48854493171313e-05
-3.98613246639722e-05
-2.37766186791982e-05
-4.9773655704353e-05
-1.252242973963e-05
-1.74468089629577e-05
-3.98546031744552e-05
-3.53737142329832e-05
-1.70883943017348e-05
-4.52501064830814e-05
-1.14782890028869e-05
-2.10292974451224e-05
-1.29236823973978e-05
-5.42014224570641e-05
-1.11433732721704e-05
-5.61903261735337e-05
-4.14240895048459e-05
-1.39833797271121e-05
-1.08106567750045e-05
-5.78268327548881e-05
-5.92959835486479e-05
-2.50520652922347e-05
-3.92945554064247e-05
-6.88192624665522e-06
-1.96819778932252e-05
-5.7285143898997e-05
-2.06875215250658e-05
-2.4816642593662e-05
-3.30155228847973e-05
-7.0817138918432e-05
-3.52912475015508e-05
-3.53876481669792e-05
-2.97082140190778e-05
-1.22926539173334e-05
-3.70368380735014e-05
-3.34432044781814e-05
-5.89614758650352e-05
1.57984529951626e-06
-1.94943900885521e-05
-4.3132643907492e-05
-4.28958037078133e-05
-4.92079603763281e-05
1.40950596645842e-06
-6.15759024870337e-05
2.73895549029776e-06
-2.00158965282199e-05
-2.95003877307562e-05
-3.07025735995402e-05
-1.82490839707912e-05
-3.24752127352199e-05
-4.5094134109264e-05
-1.31367581767212e-05
-3.5385541038231e-05
-7.83735872046549e-06
-2.74531956161743e-05
-4.751423881692e-05
-1.42891569893659e-05
-2.75480628559375e-05
-1.0143713022393e-05
-6.71923252417943e-05
-4.23616029213021e-05
-4.20348119235696e-05
-2.06282634423959e-05
-6.1632639260343e-05
-6.82925194687216e-05
-4.96503559654326e-05
-1.22958559569842e-06
-8.16745779211058e-05
-3.09058002743104e-05
-4.07628734557212e-05
-8.55312282920052e-05
-4.65977130435247e-05
-6.48501066089573e-05
-1.15380689894977e-05
-3.05213506751735e-05
-5.74735722748184e-05
-2.12703774811167e-05
-2.79944942153896e-05
-8.39916651784288e-06
-3.42388717553519e-05
-5.75649662631114e-05
-7.89938684702583e-05
-1.56898859446472e-05
-3.1188189844441e-05
-3.39701842143015e-05
-6.84977063185841e-05
-3.04012282610469e-05
-3.90283681902512e-05
-4.8830265200155e-05
-4.93051611002087e-05
-1.13649722999642e-05
-3.86262807748662e-05
2.47362925186139e-05
-3.59806258419895e-05
-1.78875764091258e-05
-4.23929625059653e-05
-1.99878024419097e-05
-5.58856467720366e-06
-1.09462218873367e-05
1.55329414935112e-05
-2.18107570886107e-05
-8.05653264065822e-06
-4.07054580530578e-05
-2.73202653695407e-05
-3.8110214873208e-05
-5.8841745651066e-06
-2.03413544892764e-05
-3.43382093930717e-05
-1.90751783397083e-05
-5.14386702256359e-05
-3.58047810589095e-05
-4.27701686771261e-05
-7.82986471993356e-05
-5.83537421016044e-05
-4.9322519573258e-05
-8.13996112136017e-05
-2.54248111094466e-05
-7.94055643398236e-06
-3.26758298807539e-05
-5.7244018860859e-05
-4.971777116304e-06
-6.27228666046255e-06
-5.84475728470526e-05
-6.31194895719484e-05
-1.94367469630639e-05
-4.28423747410909e-05
-4.04446370142212e-05
-4.11302842178276e-05
-4.39255659211792e-05
-5.62042404341295e-05
1.11377759635311e-06
-3.4227001496701e-05
-7.22395791100712e-05
-9.80726181486295e-06
-6.52253005662106e-05
-1.71750359445607e-05
-1.06998685270645e-05
-1.49694184764333e-05
-3.34125869971634e-05
-3.72074495388118e-05
-3.19198855732126e-05
-3.77524139913215e-05
-2.40873099496379e-05
-3.16822385385702e-05
-3.4641003342924e-05
-3.2596539107126e-05
-6.9042270309402e-05
-4.81634111394814e-05
-3.02311618111298e-05
-1.44532969558701e-06
-6.0822679812683e-05
-1.76350288895396e-05
-5.82928836823867e-05
-4.59211945466679e-05
-4.43068096327423e-05
-2.23823280200374e-05
-5.46721666378563e-05
-6.4650064026373e-05
-4.44830071143317e-05
-2.19270653606081e-05
-5.26560825786355e-05
-2.21025196517309e-05
-4.8463489762197e-05
-3.26676210390815e-05
-6.35268785245406e-05
-3.99947424583742e-05
-1.97489949559867e-05
-3.94340708115943e-05
-3.09918038092401e-05
-2.43913858920897e-05
-4.79423393594879e-05
-2.67031496019284e-05
-1.10264435373527e-05
-1.30718125821118e-05
-2.36766000771906e-05
8.71022023511794e-06
-2.91012469868281e-05
-3.21768402787376e-05
-2.16935294882048e-05
-3.50504172012062e-05
-1.01500136555998e-05
2.12682604555275e-07
-1.57298871492342e-05
-2.69577654435447e-05
-3.99878952377756e-05
-4.09377487380788e-05
-2.94734817808488e-05
-2.24324280555652e-05
-1.28352035027782e-05
-2.09976075226283e-05
-3.55982179460184e-05
-4.30189889638807e-05
-3.27103539204752e-05
-2.91088205502833e-05
-3.66217739170037e-05
-4.28393045940353e-05
-4.89011240851048e-05
-3.71705568091418e-05
-5.48930748201918e-05
-5.08282003953339e-05
-5.89850430498884e-05
-2.54508301392479e-05
-4.19475811797691e-05
-2.69036632615505e-05
1.44662166925285e-06
-5.77182040535336e-05
4.32624972755869e-06
-3.5761308647303e-05
-4.52417987264157e-05
-3.425887161969e-05
-1.84536139196393e-05
-3.11163835590822e-05
-2.56488665840394e-05
-2.67543792896536e-05
-2.10324387966759e-05
-1.40124652905162e-05
-2.78798636008188e-05
-2.62060909635531e-05
-1.20173216095504e-05
-4.48828214828408e-05
-3.60786512179021e-05
-4.70141745692105e-05
-2.10612632506973e-05
-5.3164797585739e-05
-3.33714055974713e-05
-4.3541874422592e-05
-4.52861108351475e-05
-4.53318178026078e-05
-4.39456161895235e-05
-4.28391852294874e-05
-2.47797482956318e-05
-2.49171306962223e-05
-3.0761535678444e-05
-2.59312753722777e-05
-2.15704073872624e-05
-4.85509813967223e-05
-2.04716046226155e-05
-3.4352777585173e-05
-4.48561415262168e-05
-5.76509606065622e-05
-4.70196670722475e-05
-3.4787831706517e-05
-1.16682044502788e-05
-1.70465337977515e-05
-7.08365432931267e-05
-2.91100286006994e-05
-1.67034553330267e-05
-4.2853457673751e-05
-5.77137924194727e-05
-6.49078047281856e-05
-3.02787588587025e-05
-3.20972736767096e-05
-6.12424591725614e-05
-6.29190077200865e-05
-3.66618429660893e-05
-4.72242157413753e-05
-3.72358954587499e-05
-2.32652911137659e-05
6.79218482348968e-06
-7.76534204646211e-05
-4.10025610611425e-05
-2.74201702352592e-05
-9.50750170443916e-06
-4.8115199676938e-05
-3.22360711219416e-05
-2.83952485301897e-05
-4.48034584796453e-05
-3.05214114560967e-05
-2.03437069967528e-05
-5.30320330087408e-05
-2.19444551005178e-07
-4.60244650566032e-05
-1.20888067969869e-05
9.49805170510906e-06
-3.24228231114515e-05
-5.81909169614232e-05
-4.2428983343817e-05
-4.91474395249681e-05
-8.16961378250509e-06
-4.08668438968267e-05
-3.48672951749662e-05
-2.10306919505997e-05
-2.05683856629545e-05
-3.15895222830884e-05
-4.97520620198472e-05
-4.6065680154083e-05
-5.00597742932159e-05
-4.41789483776611e-05
-4.01127554165945e-05
-5.36502918201572e-05
-5.11223310327401e-05
-1.38558210443726e-05
-6.83361111972741e-05
-3.82153111067429e-05
-4.27878761665236e-05
-4.3689477552249e-05
-3.71804264516793e-05
-4.00567475455256e-05
-4.66627174527232e-05
-5.17252714502264e-05
-3.86329465809106e-05
-2.44598657533018e-05
-5.50443879332958e-05
-3.61461231226664e-05
2.74387580098293e-06
-3.2608673306895e-05
-2.33866954628714e-05
-2.27665551215381e-05
-2.55484498581118e-05
-1.55793456659346e-05
-2.75307683553243e-05
-1.68587279718634e-05
-2.28428516011665e-05
-1.73518592253721e-05
-4.99149063814465e-05
-6.05791562986338e-05
-3.17787336927039e-05
-3.34839202561372e-05
-4.16366971495861e-05
-1.57117489535611e-05
-5.19843503752322e-05
-6.8614799402028e-05
-2.30394855271181e-05
-2.42168399991345e-05
-1.78541052836726e-05
-3.07473056216451e-05
-6.1100751650459e-05
-4.16695088709389e-05
-2.69631399563627e-05
-4.38537840108641e-05
-5.32635445955695e-05
-2.72037789553767e-05
-4.76812842836601e-05
-3.24250076258402e-05
-5.18730115136433e-05
-2.19754683770412e-05
-2.86878591393847e-05
-4.77853082595974e-05
-3.95064537060899e-05
-3.17288123109043e-05
-4.27592428747254e-05
-5.38491658036694e-05
-5.77634111747091e-05
-2.46034392023849e-05
-3.33351024477907e-05
-5.273344531288e-05
-2.52909760533501e-05
-1.03956019308276e-05
-2.2173770340142e-05
-6.5936820029306e-05
-5.4629999920697e-06
-5.42988248660573e-05
-3.46027957279494e-05
-5.01366723211941e-05
-5.7370821660533e-06
-2.48616728863436e-05
-3.80542243159198e-05
-3.13308724943158e-05
-4.8415564474765e-05
-3.58419784539124e-05
-4.03204148612058e-05
-6.8009172840238e-06
-3.06061221252613e-05
-4.36002971662102e-05
-2.03978296887875e-05
-5.62865034580652e-05
-3.48644115410083e-05
-2.62848196970219e-05
5.63828702788956e-06
-5.73994623846863e-05
-8.12443098334435e-05
1.1077464951373e-05
-4.55011077320933e-05
-5.4906770330446e-05
-3.99281615123455e-05
-3.68367782628898e-05
-5.08401300712708e-05
-5.1919875816287e-05
7.17266882205635e-06
5.56321091340662e-06
-1.66710638008705e-05
-7.83257437329402e-06
-6.43802033676108e-05
-5.03348471292713e-05
-5.53919281071119e-05
-3.85844701124954e-05
-2.20735910200566e-05
-1.13267207908836e-05
-1.32181375210271e-05
-4.657069265297e-05
-2.53129957596624e-05
-4.3602868887758e-05
-5.05946751188425e-05
-4.62169103625849e-05
-3.05720946303639e-05
-7.54077063698688e-05
-4.19081038833447e-05
-5.53008987744623e-05
-1.80019517057668e-06
-2.0178931492745e-05
-3.35845016656076e-05
-2.69018334565085e-05
-3.68478554442778e-05
-2.71250490906847e-05
-4.85909423651885e-05
-2.18658191765771e-05
-5.39689269061598e-05
-4.12022996074219e-05
-2.75793238760585e-05
-2.88683949153526e-05
-4.13687324968081e-05
-5.0334359825042e-05
5.77117208724746e-07
-4.0613638266151e-05
-7.23794150850228e-05
-4.51355101389757e-05
-9.28606101158004e-06
-5.99821118578703e-05
-3.37982228983591e-05
-4.75452480800968e-05
-1.9774593745103e-05
-3.90426682926439e-05
-4.11231306174656e-05
-3.06107095698054e-05
-2.55481873837404e-05
-5.97613010192146e-05
-6.13973223807878e-05
-3.01843264445089e-05
-9.88355014827349e-06
-2.31858923973976e-05
-4.4487684268227e-05
-4.38856784164233e-05
-4.56314840179944e-05
-6.99305758398452e-05
-3.62248405917376e-05
-4.96839375508856e-05
-2.65642438112577e-05
-3.40845139052132e-05
-2.60345203956006e-05
-1.43209926729118e-05
-5.24084604781771e-05
-2.87157698329785e-05
-5.92822450709634e-05
-1.35438693647217e-05
-4.09189951796414e-05
-1.34376381677541e-05
-7.45992260345671e-06
-3.55108275278655e-05
-5.37008141033264e-05
-9.7485801069426e-06
-5.96963452600066e-05
-3.66194694357769e-05
-4.46305045183906e-05
-2.48051543561959e-05
-3.52404869544232e-05
-7.68596588965148e-05
-6.13499806660843e-05
-3.88784586561687e-05
-3.95308660908897e-05
-3.18279493414369e-05
-3.66823400644019e-05
-4.05847386494723e-05
-6.5604028768398e-05
-5.19544943341524e-05
-6.04985530195956e-05
-2.16485991778376e-05
-6.58714107532499e-05
-1.70957040381653e-05
-2.69506267934799e-05
-2.38210602750236e-05
-2.73970643011479e-05
-1.25851567448301e-05
-1.45599445495689e-05
-4.75279763905066e-05
-1.45700595228312e-05
-7.5709431907938e-06
-1.5158825554749e-05
-3.21661153751835e-05
-8.89723522376661e-06
-4.02458040122161e-05
-4.80012825673674e-05
4.0226386755937e-06
-5.90348400160788e-05
-3.02082081767418e-05
-1.12919733344269e-05
-2.32064617643973e-05
-1.55279449563578e-05
-2.64803522999984e-05
-2.18846389838251e-05
-2.12151264458049e-05
7.01822913147187e-06
-5.4885325787191e-05
-4.66888871103281e-05
-5.81404854431201e-05
-6.0736278774382e-05
-3.96793931949205e-05
-2.10252731038773e-05
-8.86326651519696e-06
-2.00084516858509e-05
-4.68894658529894e-05
-3.32511433785092e-05
-1.73300783866758e-05
-3.78077129743463e-05
-5.15816833388656e-05
-5.63889507369687e-05
-2.76376409640218e-05
-1.57086316704383e-05
-2.54499771705596e-05
-7.99439637248808e-06
-5.20407393503857e-05
-7.70536153242422e-05
-3.09617564128734e-05
-3.05149399174203e-05
-4.99377733224319e-05
-5.65557613277756e-05
-3.57325535568714e-05
-1.95570024189213e-05
-3.33958944680869e-05
-3.66127096072445e-05
-2.88236071745884e-05
-3.68341016326442e-05
-2.21081680222518e-05
-1.80687006987986e-05
-2.44459888178548e-05
-3.90627461541994e-06
-5.62999465326257e-05
-3.87443093655969e-05
-2.68567420836341e-05
-4.10027101025709e-05
-4.70376526514887e-05
-3.60715381129048e-05
-4.36828664119698e-05
-3.05489313696384e-05
-3.40305309855732e-05
-5.64442140296788e-05
-4.45494398260432e-05
-7.24072251882718e-05
-1.03240412398533e-05
-4.126608454965e-05
-7.11344931975028e-05
-2.85060385817727e-05
-6.11795206761168e-05
-1.53120295349815e-05
-4.64151154475697e-05
-1.59640027538581e-05
-4.19768976982228e-05
-4.56341254378372e-05
-7.46530416624456e-05
-3.33460930200399e-05
-6.35178041052544e-05
-2.55829573060382e-05
-2.16980611449095e-05
-1.60095872440363e-05
-4.60740102825202e-05
-1.28914239987395e-05
2.35454041222541e-07
-4.56714880855117e-05
-3.19062794656899e-05
-1.20801429590557e-05
-2.51664432226651e-05
-3.9749068000189e-05
-3.43849717841408e-05
-5.46920854681865e-05
-4.64323632522788e-05
-2.92544286623655e-05
-1.62715051218661e-05
-2.55747085656752e-05
-4.97588729613265e-06
-3.79754177705908e-05
-3.565309801575e-05
-1.38074729002015e-05
-3.79596411580277e-05
-5.45307124242695e-05
-2.20332863922468e-05
-5.44732636346233e-05
-5.35066475795613e-05
-6.11299229468917e-05
-4.1224367117384e-05
-3.14610299028144e-05
-3.18194047916844e-05
-1.09252715382986e-05
-6.12540693721194e-05
-5.93042195163011e-05
-9.75281607241115e-06
-4.77480797057123e-05
-4.91126295211753e-05
-7.35030759748668e-05
-2.80901545549326e-05
-4.13464658271477e-05
-2.62853559248112e-05
-3.35467737214177e-05
-4.51468349871941e-05
-3.62171591711485e-05
-1.61200680908917e-05
-7.22415967449032e-05
-2.67331095946305e-05
-8.70031971229955e-05
-4.05845210196478e-05
-2.19586449742627e-05
-4.88851174524649e-05
-9.55795605085948e-05
-2.64953047184023e-05
-5.73148672183247e-06
-3.85193379652929e-05
-5.94447865990486e-05
-4.41638780155286e-05
-2.02480476782004e-05
5.38628177344107e-06
-1.80155339834296e-05
-3.618446474425e-05
-5.46375309130251e-05
-3.25705136420141e-05
-1.9921941882831e-05
-1.48817957789996e-05
-5.18854525853309e-05
-7.14983435619391e-05
-4.85903607519764e-05
-2.49284502232451e-05
-3.4115428709362e-05
-4.29488959134791e-05
-4.70700576266595e-05
-3.97632975345577e-05
-5.4740659144743e-05
-5.21515019633148e-06
-3.53896334980356e-05
-2.69374399951319e-05
-2.02679851254431e-05
-4.00439752214406e-05
-5.35661717771358e-05
-7.19210373552061e-06
3.23617569495418e-06
-1.14374448893829e-05
-5.42968741229444e-05
-4.97678162095789e-05
-1.0146385512989e-05
-3.64658252048494e-05
-2.48039176096951e-05
-1.42955784169786e-06
-4.33163596406052e-05
-3.7335800743375e-05
-2.76956404179534e-05
-3.06713591582394e-05
-6.05450184404214e-05
-5.28401052243412e-05
-4.02171651514529e-05
-3.28870853165087e-05
-4.12448280071919e-05
-5.35289645926793e-05
-3.62124333809492e-05
-3.9114692781161e-05
-3.23365424275023e-06
-3.75925075329237e-05
-2.26461223158545e-05
-3.82357300473063e-05
-5.67230964321596e-05
-1.26145626405693e-05
3.77770403632674e-06
-2.9095966118078e-05
-3.25513339517614e-05
-5.36640811309632e-05
-3.17712407805516e-05
-3.35101042192846e-05
-2.17371775792462e-05
1.88290000485923e-06
-3.55799187292975e-05
-4.77518725078672e-05
6.43373319704155e-06
-1.87167810061107e-05
-4.49019856854395e-05
-4.66784474313873e-05
-1.10550389821654e-05
-4.09814679890873e-05
-2.43181289702822e-05
-4.20765520307788e-05
-1.9834853303537e-05
-4.54625653301702e-05
-7.06109073779932e-05
-2.91808388285896e-05
-4.10822130247104e-05
-7.99459059241496e-06
-3.83188007382831e-05
-2.84268394444117e-05
-5.01934679802247e-05
-5.65966564815299e-05
-4.96198638853427e-05
-4.96634964199619e-05
-7.09557204564687e-05
-7.28605464865947e-05
-4.21902043975301e-05
-3.57802956749666e-05
-5.81731998124285e-05
-3.70096481603877e-05
-9.65808650904246e-06
-1.9578702126155e-05
-3.37529049510224e-05
-3.5633511536557e-05
-2.26255637903259e-05
-6.23442841367193e-05
-1.45979166811957e-05
-6.07503413340338e-05
-8.57278466565789e-05
-6.74408828039769e-05
-3.76296261415146e-05
-1.21169270775319e-05
-2.54016514520196e-05
-2.9734987040912e-05
-7.79116715246402e-05
-3.66610081066338e-05
-6.24261442089331e-05
-7.4499053475058e-06
-1.29637346859271e-05
-4.97334309587202e-05
-6.71188402258362e-05
-2.53730216718398e-05
-2.65258599672905e-05
-4.84728060369444e-05
-2.58828058254748e-05
-2.33118685598765e-05
-1.44092803656356e-05
-1.96320968314821e-05
-1.68455021921323e-05
-1.05812420405519e-06
-1.12788665209727e-05
9.44991356442345e-06
-3.45604196581183e-05
-1.33502075974911e-05
-4.88328127930368e-05
-4.36651452632775e-05
-3.14745639114254e-05
-4.29291072807835e-05
-3.55848383869939e-05
-1.97443660002529e-05
-9.3655154554136e-06
-2.28304943860599e-05
-5.86662833714948e-05
-4.84932757253809e-06
-4.08550318327862e-05
-6.86920023681689e-06
-8.19573642346414e-05
-1.53670120101228e-05
-3.91215039873282e-05
-3.54568071620556e-05
-4.6058335184014e-05
-6.12382324511118e-05
-5.07304190510138e-05
-4.53425259157421e-05
-6.23221446408048e-05
-5.65926547901475e-05
-3.45909248633923e-05
-4.60850489118527e-05
-1.18207832454871e-05
-3.04829176987058e-05
-4.27196016766717e-05
-8.45170381221953e-06
-2.8529929871422e-05
-5.98011609169652e-05
-6.4102116045611e-05
-5.55105503293233e-05
-6.23277827441847e-05
-4.10688764589655e-05
-2.5868013783053e-05
-4.20809395261529e-05
-9.15958072182156e-05
-1.62102951112904e-05
-4.63281832270783e-05
-2.57870444672852e-05
-3.67216764608324e-05
-1.2177225867296e-05
-3.83984766914941e-05
-3.84752402348334e-05
-3.38680584978174e-05
-2.39836669140081e-05
-6.15760442498481e-05
-2.72088971583869e-05
-6.02373183054076e-05
-3.34278555928259e-05
-1.61922197503953e-05
-2.86317836441697e-05
-4.81100845380769e-05
-3.42247854439305e-05
-6.71552501986685e-05
-1.35025695286663e-05
-2.11405561722225e-06
-2.66929167314401e-05
-2.33773607776879e-05
-3.61836275172832e-05
-6.28437253711495e-05
-6.47940554675692e-05
-4.83536576868374e-05
-4.0899604531229e-05
-2.84090550377657e-05
-3.99944238214956e-05
-7.103950320542e-05
-1.85122160800461e-05
-3.7538618294705e-05
-4.82838581158446e-05
-3.28728799289626e-05
3.77964538177776e-07
-2.07293622445871e-05
-2.94915641119787e-05
1.4680376179415e-05
2.35555649176601e-06
-1.5135716627794e-05
-1.1880494865661e-05
-3.33617250209734e-05
1.62978729258167e-05
-9.42570794410589e-06
-4.1183658915692e-05
-1.27880820183733e-05
-4.1719518806716e-05
9.06705859338698e-06
-4.15721264801473e-05
-2.66297551880709e-05
-1.41131871513822e-05
-4.79717335689234e-06
-4.93448746894248e-05
-1.39736684783155e-05
-3.9034065645699e-05
-6.47155058567768e-06
-3.27965581195474e-05
-3.87086258694981e-05
-3.88955723037947e-05
-3.95474380268678e-05
-4.62353453520874e-05
-5.38333342445537e-05
-2.84186475955104e-05
-2.1681356758406e-05
-5.42279820690708e-05
-5.43776168160902e-05
-2.52337634220305e-05
-1.84039208619303e-05
-6.22800965017658e-05
-5.50069353609916e-05
-5.91264599081032e-05
-4.23439406637158e-05
-3.33064854045019e-05
-1.41996580607362e-05
-4.28119870738388e-05
-5.87116872326672e-05
-6.79481158994549e-05
-3.87363522665826e-05
-2.26307635953905e-05
-3.08090545470831e-05
-4.11434824417659e-05
-4.04240108601862e-05
-8.37027124925959e-06
-3.84851866277486e-05
-4.81466955429656e-05
-3.01272038125871e-05
-2.66399641530936e-05
-3.87111541485909e-05
-5.55920666275197e-05
-4.31635053293383e-05
-3.40854797811555e-05
-5.20041951606006e-05
-5.31076178188858e-05
-3.39392896042341e-05
-4.79948985269101e-05
-6.85686228011054e-05
-1.03338232860126e-05
-7.8648076108167e-06
-8.7529176349933e-05
-2.68367506104492e-05
-3.11618241484103e-05
-3.71041885471573e-05
-5.67427147270195e-06
-4.01830779468941e-05
-3.27463516448553e-05
-2.57078179101582e-05
-3.85011075773185e-05
-6.07242770179809e-05
-3.19735625023592e-05
-6.63939952706008e-05
-5.85097059978913e-05
-3.41682035877589e-06
-2.1815372376066e-05
-6.04146321334755e-05
-5.8700536464386e-05
-4.09327566184147e-05
-1.94712643980313e-05
-3.17585865422463e-05
-5.18675319500904e-05
-5.37824646224346e-05
-0.000103179515585137
-2.11122633978483e-05
-2.35777107689945e-05
-5.61624459283251e-05
-1.30459060821969e-05
-3.50366776915143e-05
-1.93625450257726e-05
-1.45505400407506e-05
-3.77661605508237e-05
-3.11314711432507e-05
-8.1342238976389e-06
-5.31734496285217e-05
-3.48689053228076e-05
-2.59007123912572e-05
-5.69822607368743e-05
-3.47320172286784e-05
-1.7199748474005e-06
-5.03585774273718e-05
-2.18084252977889e-05
-3.23554397571337e-05
-6.44675006345004e-05
-3.61736494386596e-06
-2.81333181503793e-05
-2.4534682161109e-05
-4.70030719469973e-05
-1.48030177879469e-05
-2.81780784151273e-05
-2.28413447017731e-05
-4.06596940153982e-05
-5.01157281694886e-05
-4.34898129551685e-05
-3.22019744082981e-05
-2.63363866925055e-05
2.25990167508818e-05
-1.81461767368951e-05
-1.70826700763762e-05
-3.23268398723809e-05
-3.71421716163511e-05
-6.08704193197269e-05
-3.21868634470341e-05
-2.45572663944805e-05
-5.59511420014943e-06
-2.74167799659099e-05
-4.8486130659677e-05
-2.71323203381156e-06
-4.70786218107506e-05
-4.5377562504731e-05
-1.74604811419001e-05
-7.28782296838911e-05
-4.14951991785007e-05
-3.85358119349874e-05
-1.67314587420581e-05
-1.48556946593345e-05
-4.99691751443377e-05
-3.57870227390656e-05
-3.62438438859867e-05
-4.75221755860963e-05
-1.27906401626679e-05
-7.63975774904984e-06
5.59444788432064e-07
-1.46174287375872e-05
-3.31630494918504e-05
-9.22138423856419e-06
-4.46940065521521e-05
-1.67506275094574e-05
-2.58864276654249e-05
-5.65643639149764e-05
-3.11945736925858e-05
-4.22437954565329e-05
-6.9776633829738e-05
-3.86712323677491e-05
-2.67931003327332e-05
-2.73521527237473e-05
-4.10548870714233e-05
6.46162085051387e-06
-4.44999237426842e-05
-1.07713481748757e-05
-6.34643819051749e-05
-2.00762779262665e-05
-2.6813538435405e-05
-3.06025312131864e-05
-6.14644103679373e-06
4.74884847196634e-06
-2.44194986906598e-05
-3.13052458128238e-06
-4.93427735053438e-05
-3.64039957608773e-05
-2.73595808817759e-05
1.08730375225828e-05
-3.97477844987549e-05
-6.43375254420936e-05
-2.20856783136907e-06
-4.77767150276369e-05
7.81204963959122e-06
-1.82839124757833e-05
-3.7269220342219e-05
9.78561652465235e-06
-2.32509467375775e-05
-2.5263415659633e-05
-4.66072661244265e-05
-2.91628511053434e-05
-1.00975228708815e-05
-3.62208088318848e-05
-1.32564743674758e-05
-5.66664471898158e-05
-3.76775776507406e-05
-2.4153172605019e-05
-3.35412681620069e-05
-4.8183455988921e-05
1.3552873991326e-05
-3.41532975538117e-05
-3.35562266347888e-05
-1.6586508301786e-06
-3.9222461051676e-05
-1.70975475985884e-05
-1.57537473207943e-05
-7.81789978340638e-05
-1.74904035729278e-05
-3.19840027439947e-05
2.3613645038886e-05
-3.95621295176931e-05
-5.50528598615927e-05
-7.58353949315335e-05
-1.99097575273805e-05
-5.90457816568981e-05
-2.14401426566271e-05
-2.32973147935035e-05
-3.63556322140385e-05
-1.4018207086829e-05
-5.55992522121081e-06
-3.9121267995255e-05
-7.21850908243364e-05
-3.88363733188538e-05
-4.13693241907756e-05
-3.9487322895176e-05
-3.80984428967694e-05
-1.29336683450793e-05
-5.27607997638567e-05
-2.28207095344918e-05
-1.93162772494142e-07
-3.38768075697702e-05
-3.56116285680773e-05
-2.20225098137539e-05
-4.16659372090067e-05
-3.61246710771399e-05
-2.44586706489871e-05
-3.8058218805737e-05
-5.25846929353691e-05
-4.58653907432095e-05
-2.16330158307406e-05
-3.63779038022606e-05
-3.86268265570898e-05
-5.64388604850565e-05
-4.78475706392362e-05
-9.30804013080031e-06
-2.73466379503088e-05
-2.62575868335084e-05
-4.9137539939874e-05
-3.54637132024517e-06
-2.5063920301973e-05
-5.23334772003282e-05
-2.85908404797779e-05
-6.21054117476533e-05
-3.37879792684319e-05
-1.7093179646718e-05
-1.09899979393134e-06
-5.37840434164154e-05
-1.2635911610884e-05
-2.21083030221447e-05
-5.95054143188307e-05
-2.34274946077765e-05
-5.58032198709117e-05
-2.93780867521736e-05
-4.72694251176475e-05
-3.9704280700209e-05
-2.47699408398349e-05
-3.81056775911024e-05
-4.30706518320469e-05
-4.86105480568438e-05
-4.90709481160971e-06
-2.47083606352446e-05
-1.87315501745785e-05
-2.60226255693417e-05
-8.07579368089744e-06
-5.9107163467286e-05
-4.87478911058314e-05
-9.74410956909657e-06
-4.36475938539605e-05
-1.20240439068564e-05
-6.17019093084526e-05
-3.32907552581416e-05
-7.0537350090715e-06
2.56390116722995e-06
-2.91174891818172e-05
9.33123763098754e-06
-2.31573331075807e-05
-5.7269820365148e-05
2.1019502362067e-06
-8.33606706424656e-05
-4.31978753638509e-05
-3.55758694350476e-05
-1.09380034037999e-05
-6.07957029240408e-05
-1.90151578882982e-05
-4.1979709467204e-05
-5.35835077030859e-05
-2.56898181556397e-05
-4.8605374096466e-05
-3.76635077303523e-05
-4.15308553820446e-05
-5.06263758550764e-05
-6.35091749415075e-05
-1.72635840105671e-05
-1.09878735020413e-07
-6.0385095342409e-05
-5.45388608767264e-05
-6.86334494365126e-05
-1.85530874006804e-05
-2.34255839944858e-05
-1.4154100270468e-05
-5.23765820568837e-05
-7.32993364261201e-05
-4.76908205654166e-06
-6.85990173836418e-06
-4.42233725135044e-05
7.46278672486853e-06
-5.77506363733406e-05
-2.63003956929244e-06
-3.99802184712683e-05
-1.84874588927881e-05
-3.6318570782163e-05
-2.76052542310122e-05
-3.66255051423903e-05
-2.32640227759834e-05
-2.61868831822404e-05
-7.07538732751503e-05
-1.84081799249637e-05
1.36401776901886e-05
-4.62113659840985e-05
-5.10024778228548e-05
-2.85488572620685e-05
-1.06921300644016e-06
-2.80840972043718e-05
-1.62705765750447e-05
-6.89041775251279e-06
-1.90331447409034e-05
-5.02389333671e-05
-2.86828202608292e-05
-4.54618566987601e-05
-2.01614189863824e-05
-2.03241771311486e-05
-4.19176181919874e-05
-3.53187790591867e-05
-4.65843194983463e-05
-6.51790203292397e-06
-3.34983262865987e-05
-2.37972821098383e-05
-3.62265388193461e-05
-1.72585732717965e-05
-4.334677522162e-05
-4.1158504706674e-05
-3.95901451063849e-05
-2.1677612187924e-05
-3.56806411994327e-05
-3.31026799304977e-05
9.7091140637493e-08
-2.19479128939983e-05
-3.19215596895517e-05
-4.33240032138491e-05
-1.46298425239353e-05
-1.00263086419185e-05
-3.00996150094102e-05
-4.74840900750163e-05
-4.5473154252266e-05
-4.76409883244208e-07
-3.49305810552176e-05
-3.43155125331367e-05
-2.3527070642392e-05
-2.1980588558423e-05
-4.40688129421961e-05
-1.70104698828723e-05
-2.80529538916035e-05
4.93245209881198e-06
-2.94540790547198e-05
-3.94685006638678e-05
-2.15447976612032e-05
-7.05665162850617e-06
-2.97971101608434e-05
-3.64120608848508e-05
-6.78030646106821e-05
-5.96828211390623e-05
-1.90938702551692e-05
-4.29384838678947e-05
-2.72768213031167e-05
-2.05353851706212e-05
-4.61151884753885e-05
-5.51199811910541e-05
-4.63293470732189e-05
-4.07705387631269e-05
-7.44099548997904e-05
-5.37177365712292e-05
-1.31559467919813e-05
-3.77997124870614e-06
-5.07600893130407e-05
-1.34732098951852e-05
-1.06531057431737e-05
-1.37166066227849e-05
-2.7129683770534e-05
-2.83844339401448e-05
-2.32162325140694e-05
-4.06518082476395e-05
-2.72792797552054e-05
-2.96821052439789e-05
-3.44600723695109e-05
-2.6537143050969e-05
8.90165211055931e-06
-1.23777072058558e-05
-1.55593099672874e-05
-3.15624959250613e-05
-5.11567430314794e-05
-2.21581603342527e-05
-2.20628502294412e-05
-1.68473938096767e-05
-3.39952615135332e-05
-7.55818565163363e-06
-2.20611440390961e-05
-7.6754793801463e-06
-6.90964017606794e-05
-5.12972671434021e-05
-4.73226983064144e-05
-7.64072823541374e-05
-3.14271567657572e-05
-5.74348886410109e-05
-9.68170474582159e-06
-3.10378287840108e-05
-4.49651784031645e-05
-6.88703118277442e-05
-7.95814261910879e-06
-4.08068323503804e-06
-1.72449230100123e-05
-1.46593405223286e-05
-1.41686215340705e-05
-2.2558484239952e-05
-4.36195193362802e-05
-3.10149205364812e-05
-6.06903175777625e-05
-7.05568651526241e-05
-1.55656789414215e-05
-4.41867538497547e-05
5.13480221481539e-06
-1.91512664202886e-05
-2.61940521539223e-05
-1.75488854384903e-06
-5.63158600455721e-05
-3.19188269703124e-05
-4.19221571566572e-05
-3.89831633235859e-05
-5.13805180731745e-05
-5.86879299056488e-05
-4.20001621872177e-05
-6.59222390932147e-05
-3.98228784235185e-05
-4.47234682364639e-05
-5.93404292104756e-05
-1.37388934886357e-05
-4.94178754130427e-05
-3.83688627443213e-05
-4.84055226025481e-05
-3.11769268488748e-05
-4.45009248255119e-05
-3.00296478361716e-05
-4.51542707647317e-05
-3.95656651154927e-05
-2.12957131590288e-05
-2.65139428362867e-05
-2.94646860269401e-05
-2.39667038451799e-05
-2.23082735373514e-05
-7.64065003167555e-05
-4.82378211686687e-05
-1.53935774410329e-05
-8.8172877866274e-05
-2.18903016838954e-06
-2.6745313385886e-05
-2.45894244507326e-06
-4.07051672776164e-05
-3.77889464201348e-05
-3.88689080760828e-05
-3.15787395191179e-05
-3.74341473112034e-05
-3.38935762360825e-05
-2.67870713185837e-05
-5.73813923366791e-05
-4.0185239295188e-05
4.98939888419548e-06
-5.47506546096918e-05
-3.80285795759221e-05
-1.70579715754799e-05
-1.17956919749649e-05
-6.32577694889418e-05
9.88176548774346e-06
-1.19971598278506e-05
-1.08846650901491e-05
-1.24791773681987e-05
-2.46257205463739e-05
-6.82014285803544e-05
-5.82891566541988e-05
-2.24995303923378e-05
-2.86283643713587e-06
-4.78258094593197e-05
-2.75866289334102e-05
-2.02055094251238e-05
-8.58278930142716e-06
-3.60405433775098e-05
-1.87372366120198e-05
-1.13020051351989e-05
-1.67467697211721e-05
-5.36308065293673e-05
-6.83326833542096e-06
-4.59468303197692e-05
-3.82449483721433e-05
-3.75954827609218e-05
-7.09708472471189e-06
-4.64585765062729e-05
-5.16322567174887e-05
-5.67732215957664e-05
-3.8029984796321e-05
-3.51278921986312e-05
-1.81412941919343e-05
-3.22223825683274e-05
-1.58619585407993e-06
-6.85072585842615e-06
-2.59284197314193e-05
-4.74991419111557e-05
-6.59782279847991e-05
-1.56730203388504e-05
-1.31447102222715e-05
-6.15940394554012e-05
-7.08432869087487e-05
-2.82000211892223e-05
-1.4368916448523e-05
-2.22471496820894e-05
-6.74531860953879e-05
-1.46459154818051e-05
-5.87276641475642e-05
2.25528388653449e-05
-9.07188520148511e-05
-2.31355754367375e-05
-1.1736346283248e-05
-3.88762033224734e-05
-4.39416109879046e-05
-1.84721309988359e-05
-7.8337001701463e-05
-2.05472850544906e-05
-5.65251382229322e-05
-5.47030416519652e-05
-2.96758915491164e-05
-2.59301024610551e-05
-3.44663219928664e-05
-6.06331808906085e-05
-7.38265083739677e-06
-3.90721282212734e-05
-1.22138439698274e-05
-6.30938402154865e-05
-4.92390084178694e-05
-5.01668250254635e-05
-3.12715285946242e-05
-2.29631400329728e-05
-2.34782818375738e-05
-1.64082309591158e-05
-3.13963227185386e-05
9.01459281664615e-06
-5.1010479435566e-05
-5.54969089257397e-05
-3.35587427146114e-05
-3.9982625735451e-05
-1.39400564224424e-05
-2.22373199227534e-05
-1.58543789286553e-05
-6.04626713833489e-06
-2.35959524616802e-05
-1.50399716965941e-05
-2.65888761490237e-05
-4.12231693292648e-05
-2.55605236003287e-05
-2.3961979990091e-05
-6.93245049519542e-06
-3.04132428803081e-05
-3.07544969216338e-05
-2.86664073784273e-05
-3.07392285158233e-05
-1.62792951477181e-05
-3.74064442825723e-05
5.45747135238459e-06
-1.87003237386044e-05
-1.84044422684128e-05
-5.82772451394074e-05
-1.82474273107843e-05
-1.53476935179225e-05
-2.37299577590611e-05
-4.53288562430397e-05
-2.66628214146521e-05
-2.14403768708997e-05
-4.00007317811338e-05
-4.41599705727785e-05
-3.86069170674571e-05
-4.11278157400481e-05
-4.8137045007974e-05
-1.71046209878917e-05
-2.49854228941291e-05
-3.4539758071787e-05
-5.06775325009417e-05
-2.16897628246227e-05
-3.28569944668293e-05
-5.20972332897661e-05
-4.39908605163208e-05
-2.01113966731309e-05
-1.42023123359328e-05
-1.79714021610429e-05
-3.90311120799031e-05
-2.67582874663996e-05
-2.06652184420331e-05
-2.26931462460502e-05
-3.13071895588668e-05
-2.70892141709597e-05
-6.38525613909568e-05
-2.73935849659087e-05
-1.84710206280659e-05
-2.47485421931885e-05
-5.91453358832246e-05
-2.42622668841968e-05
-2.6374962234115e-05
-4.22041228491859e-05
-4.34260404984988e-05
-1.22643699514412e-05
-2.99461284557287e-05
-3.65240580744295e-05
-6.08063386528456e-05
-7.33684492561721e-05
-3.19234583331136e-05
-1.98192889641717e-05
-2.14331900953023e-05
3.14213722387469e-06
-4.09220640197284e-05
-3.66148289356725e-05
-4.48667534041436e-05
-2.65112540319488e-05
-2.02360415146748e-05
-7.23433431820377e-06
-2.40426868196883e-05
-3.12247071475318e-05
-3.15644426858156e-05
-3.12015208188533e-05
-2.24495071610202e-05
-3.75575725204395e-05
-7.60075531899067e-06
-1.55237460768171e-05
-3.10778094192541e-05
-2.85764197706706e-05
-3.78750596633133e-05
-2.93287245721463e-05
-5.05412551182146e-05
-3.07396599230902e-05
-5.79674997859647e-05
-5.5887969945288e-05
-1.53353099595287e-05
1.18678682713882e-05
-3.27474010955716e-05
-1.21623417069357e-05
-4.59659273738428e-05
-2.83991186954645e-05
-2.19330241063049e-05
-2.46707256584013e-05
-3.90577768962704e-05
-3.9477250305141e-05
3.07814293379736e-06
-2.40883980542032e-05
-6.5550785456867e-05
1.20516446163822e-05
-1.59686376322764e-05
-3.58228224314074e-05
-3.94587204769626e-05
-7.21754593159837e-05
-8.08293352204784e-05
-6.10446474986673e-05
-5.58495265523302e-06
-3.86438808885923e-05
-3.6144729895749e-05
-4.23961430548001e-05
-2.44522906622258e-05
-4.79502416672919e-05
-3.46988061873095e-05
-3.45547202199728e-05
-2.74399012782657e-05
-1.24576898272685e-05
-4.55854959469803e-05
-6.18194990033348e-05
-3.33192456851526e-05
-1.79832876795904e-05
-5.34172607484146e-05
-4.89664293760638e-05
-2.84525822465968e-05
-4.54411274814929e-05
-6.71036443061596e-05
-4.3815549195807e-05
-2.0129109481733e-05
-3.57663604139515e-05
-5.68630669630673e-05
-2.59716589315128e-05
-2.67587849070134e-05
-3.2817782005809e-05
-8.20574517876485e-05
-3.21380911110645e-05
-2.88923196663632e-05
-4.36183186682747e-05
-1.25056698120029e-05
-3.27932748602554e-05
-3.14671277303942e-05
-3.80143798683893e-05
-4.29995036453138e-05
-1.96662815143079e-06
-4.13622394087715e-05
-8.5610379086343e-05
-6.69804052512152e-05
-1.4963711160425e-05
-2.33328176255624e-05
2.57540424662724e-05
-2.75210026770184e-05
-2.68586515885213e-05
-2.01931769708336e-05
-6.0890438157736e-06
-4.24067677380601e-05
-3.3453756910564e-05
-2.37120102181475e-05
-3.61255943003384e-05
-3.69271715300462e-05
-1.1963836897871e-05
-2.23339835378722e-05
-2.10716773467641e-05
4.11837160499005e-06
-4.64388904271332e-05
-4.95957924107143e-06
-2.28263573577063e-05
-5.67466382171744e-05
-2.67620888878728e-05
-2.04127179457138e-05
-3.00742282803612e-05
-1.56307608618713e-05
-2.6502162210335e-05
-2.48019673612495e-05
-2.56525732379316e-05
-3.14478114935187e-05
-7.59238699654774e-06
-2.02496043376543e-05
-4.08325538355605e-05
-4.87342724752087e-05
-2.71873574538749e-05
-5.69922993801931e-05
-5.06576910905444e-05
-1.6386966169741e-05
-6.01536244016422e-05
-5.44977053502155e-05
-6.4139423711975e-05
-1.84719987342975e-05
-1.40772330170595e-05
-5.1089336359782e-05
-4.8758198050899e-06
-4.83435699581506e-05
-1.02018394923572e-05
-2.72324169300681e-05
-5.61707680365994e-05
-3.34530046000779e-05
-2.03431538948784e-05
-2.07576892142607e-05
-3.82797186526977e-05
-7.04458748229202e-05
-3.43103334390233e-05
-5.71040766079074e-05
-4.58550715632828e-05
-1.88995108652468e-05
-3.25156235764932e-05
-3.45961657397435e-05
-3.3324403080191e-05
-5.28690962538478e-05
-8.21806772587447e-05
-1.71670060494142e-05
-5.78488719213735e-05
-6.13867152312521e-06
-4.77682979724113e-05
-4.76166759846031e-05
-2.30634663672326e-06
-5.35765947701631e-05
-4.41158438403346e-05
-4.69993586117062e-05
-3.2774662370832e-05
-4.16200001345232e-05
-4.03124216550144e-05
-1.49194005769056e-05
-2.04389515946084e-06
-4.69655397292427e-05
-4.39323415000306e-05
-4.98036627592749e-05
-3.65554076966253e-05
-2.30322072031827e-05
-4.91082053543886e-05
-4.95571682285413e-05
-3.75579393644719e-05
-2.35064130234341e-05
-3.22262564875256e-05
-3.69713221897118e-05
-5.76903992243072e-05
-1.632742104402e-05
-4.85160092104574e-05
-3.21026049465239e-05
-4.69461533892095e-05
-1.0053419088914e-05
-3.08235519488775e-05
-3.65126067707293e-05
-1.09492125190878e-05
-3.84489076974801e-05
-3.26272787578466e-05
-6.75015539646718e-05
-3.19610450837452e-05
-1.15936732091294e-05
-3.16695768065551e-05
-5.09091876103753e-05
-3.36149670647344e-05
-3.95327518549377e-05
-4.25326012562195e-05
-5.08660529619679e-05
-2.41168142921048e-05
-3.7536718581911e-05
-6.32684035838165e-05
-3.28807826432166e-05
-1.84482157271122e-05
-3.27553586077894e-05
-4.58911632840154e-05
-2.88213017903049e-05
-3.2627991132256e-05
-3.64073250325991e-05
-3.95790134197085e-05
-5.28229483927658e-05
-3.14022077029847e-05
5.1810750571043e-06
-2.67510427930125e-05
-7.19464174067962e-05
-5.95680250561443e-05
-2.72927439287633e-05
-1.94033837960734e-05
-4.80972789471081e-05
-1.50828537480434e-05
-4.29019423563618e-05
-4.94748098560242e-05
-1.86301474062501e-05
-2.60041943519495e-05
-2.02733259344895e-05
-3.16532475215585e-05
-5.33742796307955e-05
-3.69551808475018e-05
-3.70385976660685e-05
-3.09154338795484e-05
-9.05138923565816e-06
-9.48444349606076e-06
1.45592907406242e-05
-3.28817913924898e-05
-7.83158331772109e-06
-3.28828292204922e-05
-6.94939776355299e-05
-5.40227307856862e-05
-3.64750202282873e-05
3.52772674788984e-06
-2.85319678212563e-05
-2.11915642512215e-05
-2.31740258560981e-05
-2.61665724243613e-05
-4.68064340897423e-05
-9.57869897123056e-06
-5.58564136091224e-05
-2.33883578726299e-05
-4.62984944945033e-05
-2.7110476814543e-05
-6.15305187811608e-05
-3.17881598140685e-05
-2.46226607380839e-05
-2.2643621885984e-05
-4.18961659771139e-05
-4.21671180533965e-05
-3.05271713209286e-05
-5.28271065216226e-05
-4.76695807685746e-05
-6.18024619061207e-05
-5.66858163120728e-05
-3.60492072850944e-05
-4.13710623785972e-05
-2.53777729077034e-05
-6.37828679632725e-05
-4.58311611475732e-05
-2.21625626263046e-05
-1.66652357389692e-05
-4.41980953406061e-05
-5.17137982623493e-05
-9.12375712068316e-06
-3.26197754116337e-06
-1.27425162457722e-05
-1.50777896810807e-05
-3.48024264305174e-05
-2.91702704632746e-05
-5.3140167365924e-05
-4.74847007972628e-05
-3.0816866459786e-05
-4.13750739746699e-05
-4.00171183315967e-05
-5.00116181204909e-05
-1.39969926713361e-05
-1.60756207948251e-05
-4.99026596161274e-05
-4.45845620126912e-05
-2.92769436041289e-05
-2.90947806853647e-05
-2.02514834502873e-05
-2.99795239861297e-05
-1.90013972566119e-05
-2.91209624373604e-05
5.21161428752688e-06
-5.01787969870891e-05
-4.59192721222769e-05
-5.4192918489343e-05
-3.58606259087941e-05
-1.08849685478893e-05
2.92977238516041e-07
-5.62697550448181e-05
-7.11549826914276e-05
-2.57560722773225e-05
-3.34073557518871e-05
-2.38185293441157e-05
-1.90739105563579e-05
-3.95972548485805e-05
-3.23158560775674e-05
-5.43503829344527e-06
-3.46009554871318e-05
-2.5382044233743e-05
-3.33353553301547e-05
-3.14852700050692e-05
-5.36508973747082e-05
-7.39182291621073e-05
-3.28836619220931e-05
-0.000100197868220311
-4.65735444305773e-05
-3.73698637158223e-05
-3.03055690939025e-06
-5.18489215389861e-05
-5.50856446277078e-05
-5.50758872974509e-05
-2.38899714779863e-05
-2.97953731219649e-05
-3.33936889429495e-05
-5.7803716294329e-05
-3.63525496123485e-05
-1.24987966572828e-05
-1.71225250076607e-05
-3.54365672036838e-05
2.72129270631585e-06
6.61318831155471e-06
-1.98019762796312e-05
-2.0015497971676e-05
-4.43795221919866e-05
-5.00425455802265e-05
3.26766439237626e-06
-4.39028976006258e-05
-4.44993487705214e-05
-3.52921726521779e-05
-8.95915903994567e-05
-2.58575552571364e-05
-1.78934860719972e-05
-2.82073919035899e-05
-2.27873023706111e-05
-2.83482550088931e-05
-3.45275612494254e-05
-2.98622571077883e-05
-3.82385111859684e-05
-4.00628385834444e-05
-3.81681776426781e-05
-4.38481955190303e-05
-6.89024147546068e-06
-4.58238973108477e-05
-4.52759368964177e-05
4.40541944345691e-06
-5.65848776120768e-05
-6.20271807607149e-05
-1.72180886577835e-05
-3.01432979779628e-05
-6.53936193785882e-05
-5.3585642902848e-05
-2.93358334428302e-05
-4.69562125660788e-05
-9.56104872476236e-06
-5.4525681378266e-05
-1.79862355143279e-05
-2.6298485638292e-05
-3.8232751842588e-05
-1.95211577404722e-05
-1.8019803105599e-05
-6.02135087323908e-06
-4.32505907223622e-05
-5.15444121520325e-05
-3.93572594645754e-05
-4.83107978751024e-05
-5.81149366864645e-05
-2.85504298479026e-05
-3.55425318495188e-05
-2.20932782963239e-05
-4.497658254115e-05
-2.8780257189084e-05
-5.16059854935972e-05
-3.56973249822503e-05
-1.67934397918994e-05
-4.88008148884884e-05
-4.76351221429238e-05
-2.18478152212238e-05
-2.11648932951555e-05
-2.53813275494158e-05
1.84695787025279e-05
-6.89926805687107e-05
-4.71726572719275e-05
-5.61601147107206e-05
-3.33014963169807e-05
-2.45892953704614e-05
-4.36876685237083e-05
-2.83337258723189e-05
-3.57885560303724e-05
-3.78996356188209e-05
-1.45375452176358e-05
-2.3997216123109e-05
-1.27894591889486e-05
-4.22103338490824e-05
-5.8861658065194e-05
-4.6483721954961e-05
-2.89231219941778e-05
-6.05409273886679e-05
-5.2715411280288e-05
-1.14445220105212e-05
-4.04339480955425e-05
-3.21236425166327e-05
-2.58304854189648e-05
-5.54408710808888e-05
-4.56758182466554e-05
-5.73617231958436e-05
9.98040787739854e-07
-2.94954272503939e-05
-3.28785596934563e-05
3.87640302650861e-06
-6.86814036123838e-05
-5.34771413967369e-05
-3.65623573114877e-05
-5.51668764806036e-05
-5.23884638105889e-05
-2.88914752078588e-05
-2.26455973808709e-05
-4.06871561733258e-05
-4.59575864812008e-05
-1.62433913041854e-05
-3.25684690063287e-05
-1.47454859044181e-05
-2.23222410158523e-05
-3.03850322818534e-05
7.41718991793656e-06
-3.4613883161028e-05
-2.76750107539454e-05
-6.01781642282463e-05
-5.01840870689291e-05
-4.07724598309971e-05
1.65305526067863e-05
-4.62665413795125e-05
-1.68480755568398e-05
-4.73136195381981e-05
-3.63550394506553e-05
-1.31133602421579e-05
-2.52432104845478e-05
-1.63383426296147e-05
-8.8984026960085e-06
-3.1040952765924e-05
-3.16089841418784e-05
-6.06170247473136e-05
-2.75261695079545e-05
-3.91384792508846e-06
-3.31587337263064e-05
-2.87669354512781e-05
-2.84932919682482e-05
-3.7944048308154e-05
-2.78523416656748e-05
-2.56944916478661e-05
-2.43499277733872e-05
-5.43336325516606e-05
-6.07323557956299e-05
-4.62188410927733e-05
-3.574153320085e-05
-3.04007274985525e-05
-2.81798847639875e-05
-7.18967339193813e-05
-3.49423147867255e-05
-3.1858667868796e-05
-2.20664487798593e-05
-5.88484223362366e-05
-3.26374421880473e-05
-5.87847491007802e-05
-3.16907555399158e-05
-1.90544818690126e-05
-3.88444736416573e-05
-2.48572534719082e-05
-5.88359897268766e-05
-2.42558626695797e-05
-3.68224489332967e-06
-2.85754452339335e-06
-5.97170988954711e-06
-2.66372840960667e-05
-2.92161021300119e-05
-2.32751800090446e-05
-3.76921269901941e-05
-6.15737299213231e-05
1.08524066458286e-06
-5.7666853650594e-05
-8.04419448292298e-06
-4.38947229564169e-05
-3.39873109810036e-05
-5.21392658127095e-05
-3.69677346385672e-05
-2.24775894146639e-05
-2.67779417488696e-05
-2.98769383104146e-05
-3.49039098511398e-05
-1.72305796604376e-05
-3.21547709708468e-05
-2.68249734275962e-05
-2.828964726951e-05
-4.31278621371897e-05
-1.96916805857225e-05
-5.85670000638234e-05
-5.71212668825677e-05
7.26143677596474e-06
-1.36223532213291e-05
-5.40947284202295e-05
-4.0553082953532e-05
-4.5238187612607e-05
-3.08225491532489e-05
-4.8226887435543e-05
-4.52060871780403e-05
-2.02012691728804e-05
-3.02397945908137e-05
-7.24335465689913e-05
-5.17315235082955e-06
-1.50724429042589e-05
-3.41842264858661e-05
-3.83343631032118e-05
-4.48284155016444e-05
-4.81213555565189e-05
-7.12833964107703e-05
-6.93710971852301e-06
-6.50019039251833e-05
-2.43728138784974e-05
1.97862454933974e-05
-2.96346592603255e-05
-1.20765033392787e-05
-5.12386134118072e-05
-3.94850613555239e-05
-6.26770981729693e-06
-1.7938638392441e-05
-1.97986514292439e-05
-4.14044572598852e-05
-7.2452255126992e-05
-9.10060093640622e-06
-3.13456988386425e-05
-3.37169835295511e-05
7.82842875804319e-06
-5.59847050858206e-05
-4.69996896332377e-05
-3.19350634437255e-05
-6.18249665971283e-05
-5.99429123866017e-05
-2.07523600309255e-05
-5.59803444799185e-05
-2.56665693548823e-05
-2.65644146544918e-05
-3.09279615316192e-05
-5.83153711729138e-05
-5.5045845645949e-05
-4.88487419764152e-05
-2.62220838362264e-05
-2.78060360849434e-05
-2.39526393690729e-05
-2.52527350304302e-05
-4.6503547081207e-05
5.70727857473883e-06
-3.203043154101e-05
-3.19383271931463e-05
-4.77879495065936e-06
-1.46492937665608e-05
-2.23506206378513e-05
-7.61008614746845e-05
-1.97039241043516e-05
-5.92155498417557e-05
-2.55207797204976e-05
-4.11464712261303e-05
-3.87309422585036e-05
-6.81101790104157e-05
-1.35077135647377e-05
-3.04721144716862e-05
-2.57838397719973e-05
-2.74357824791244e-05
-3.92946274018951e-05
-2.13003223685863e-05
-2.13551874581161e-05
-4.31753626136338e-05
-1.18819371390917e-05
-2.5619747487975e-05
-4.01152196268362e-05
-1.87830935694216e-05
-1.49616182456415e-05
-4.42976743360341e-05
-3.63725976951339e-05
-4.12982043512093e-05
-4.66718975646972e-05
1.02364473273227e-05
-1.47844698181499e-05
-2.03306623850733e-05
-2.09785419809581e-05
-5.32193392452624e-05
-4.43059601321651e-05
-4.23083463008514e-05
-5.61007675335782e-05
-2.78510110100272e-06
-2.48343104366941e-05
-2.19009921628763e-05
-1.3864075587474e-05
-2.47819741625548e-05
-6.51808674672925e-05
-5.54129858782487e-05
-1.38399793631951e-05
-1.81896313993958e-05
-1.03227663110311e-05
-6.98032888731664e-06
-4.21009093374496e-05
-5.71323858369669e-05
-5.92350551770334e-05
-4.29024753908643e-05
-9.68355992780966e-06
-2.84823475052083e-06
-4.38777607172087e-05
-2.24160095857157e-05
-3.62593675414751e-05
-1.63205745116582e-05
-4.98765469859894e-05
-3.13797916573671e-05
-5.23640070253456e-06
-1.98649282673799e-05
-4.79503256479946e-05
-3.37863864951916e-05
-7.07601588982064e-05
-5.07868016548664e-05
-4.25431162643019e-05
-4.02818085132327e-05
-5.80310271036311e-05
-3.34121088566301e-05
-1.75790846128207e-05
-5.58260975531945e-05
-3.00186593544881e-05
-7.02097331515896e-05
-4.9004361741715e-05
-4.13212820849561e-05
-3.80688818188498e-05
-5.12628974606176e-06
-8.29450190929947e-05
-9.25846366464829e-05
-4.70837721558745e-05
-1.3976959740498e-05
-4.25686858254946e-05
-4.26405864198819e-05
-7.02312139974205e-05
-4.79241330194734e-05
-3.16290839018221e-05
-3.8053600328131e-05
-2.92018123627402e-05
-3.38936822889887e-05
-3.32220962420442e-05
-3.07729844604152e-05
-3.59979507436875e-05
-6.45425081218689e-05
-6.42645418206963e-05
-1.24513714925197e-05
-5.28336673277675e-05
-2.77931585222794e-05
-2.18074046440214e-05
-2.45731099639609e-05
-1.0833137020303e-05
-4.07722230403607e-05
-5.25748709800634e-05
-5.3382234975865e-05
-1.58465842874032e-05
-7.01046114620535e-06
-7.55376856682922e-05
-6.05181466106647e-05
1.56811661419196e-06
-5.9766548314911e-05
-4.04019345919273e-05
-2.16279502045244e-05
-5.06906128449138e-05
-1.32164809447009e-05
-3.1264471571147e-05
-1.92547726051651e-05
-3.52336946429434e-06
-2.97597621745946e-05
-1.34671548897407e-05
-1.91462247569275e-05
-1.06083142924934e-05
-4.46032319201022e-05
-5.15325909043646e-05
-1.12482886696821e-05
-1.60194248473924e-05
-1.45372489376288e-05
-5.72129362342971e-05
-3.41545562270082e-05
-5.88885273818797e-05
-2.29910036267503e-05
-1.97209895937497e-05
-4.31122291959392e-05
-3.31661105023306e-05
-4.97139810565981e-05
-1.24543480220372e-05
-1.20983317536549e-05
-2.1083284888718e-05
-6.68320532123343e-05
-4.6967344780085e-05
-3.65837239946771e-05
-7.02752904916973e-05
-4.03544655916493e-05
-3.97894406035835e-05
-2.58190377293341e-05
-3.18707832927498e-05
-2.76129577302505e-05
-2.18605151068561e-05
-2.44146819180155e-05
-2.65700544727041e-05
-5.29426163695835e-05
-2.21581418117536e-05
-1.60962997922261e-05
-1.60510202945041e-05
-2.82962530737532e-05
-3.95560945527529e-05
-8.88954081178496e-06
1.30230553361944e-05
-7.40921153558809e-05
-3.98995449526681e-05
-1.25358906742661e-05
-4.03290600295315e-06
-3.73460875870903e-05
-5.61430747706543e-05
-4.87631754453181e-05
-5.25708071039008e-05
-4.12746740674673e-06
-1.25545496841208e-05
-4.66392767883063e-05
-5.2870877155376e-05
-2.50033491839279e-05
-3.03830357086901e-05
-6.59839599694816e-05
-4.68722746319529e-05
-4.79610763863099e-05
-5.79652340633115e-05
-7.29866084677396e-05
1.7847047922494e-06
-1.46932841473356e-05
-5.33958111370163e-05
-1.23130196000443e-05
8.17384278049887e-06
-2.8682844129723e-05
-4.68896157731013e-05
-6.33730179090961e-05
-5.56183044008096e-05
6.86443948613859e-06
-3.6104977957043e-05
-3.11542880838296e-05
-2.6508179025767e-05
-1.52810356139225e-06
2.01610633771884e-06
-2.38309071553474e-05
-5.44036503870739e-05
-3.19166925072226e-05
-4.7359018349344e-05
-6.78790853445873e-05
4.49592703260199e-06
-6.13424945484984e-05
-3.73123078301525e-05
-2.91554734988332e-05
-4.40017603276951e-05
-3.24072762091418e-06
1.38739031588955e-05
-3.18663828784464e-05
-1.74654239481674e-05
-5.14463630650653e-05
-4.18952460268105e-05
-4.3790828293357e-06
-5.63328691828676e-05
-6.27745035950261e-05
-4.07298703403627e-05
-4.3831055671055e-06
-2.85562828190059e-05
-5.54213530675313e-05
-7.41626789035365e-06
-3.11840182876258e-05
-3.4798491473483e-05
-3.77755522879693e-05
-2.66572327948234e-05
-4.45805367855921e-05
-8.89975978333748e-06
-1.73246217890578e-05
-2.406910046621e-05
-6.07665956610946e-05
-2.48254865192249e-05
-2.07775819031849e-05
-4.55860675983174e-05
-3.6234150824044e-05
-5.70643854017635e-05
-4.1179802222537e-05
-5.99654378904891e-05
-3.72093533609323e-05
-7.67414691321102e-06
-4.52595527606842e-05
-1.01679423722239e-05
-1.94796095673927e-05
-2.68201583461141e-05
-3.56056292323806e-05
-4.1462986798729e-05
-6.44492089439246e-05
-5.14168705082966e-05
-1.91695976094698e-05
-3.04712215406404e-05
-2.1370539738018e-06
-6.10693672888655e-05
-2.47023609412753e-05
-5.42255475975825e-05
-1.60553988460833e-05
-5.13072901646759e-05
-1.50727530995557e-05
-2.07473240236061e-05
-3.18210746019153e-05
-4.08550805724026e-05
2.62348487667256e-07
-5.80196095214726e-05
-4.47187694572789e-05
-3.12088331098395e-05
-4.87699617729836e-05
-2.17014092783085e-05
-3.31422248428869e-05
-1.44031185161744e-05
-1.09363815042084e-05
-4.90817226664333e-05
6.11892523162494e-06
-3.4885128195489e-05
-5.71858347781485e-05
-6.59890794669001e-05
-2.63740285909947e-05
-3.87485148066105e-05
-4.75367390795293e-05
-1.82634943113756e-05
-4.17096947038418e-05
-4.61389146382726e-05
-9.759315043792e-06
-5.82043755792752e-06
-4.883957016035e-05
-4.39914290320556e-05
-2.93612689466004e-05
-5.78570796214597e-05
-5.03447227134551e-05
-4.45631203282185e-05
-3.77517732661601e-05
-2.24934471422768e-05
-1.85777587839777e-05
-2.31266151536232e-05
-1.65349624305849e-05
-4.17951935749984e-05
-3.88159284817989e-05
-5.04926129843836e-05
-1.55064692433016e-05
-2.30635320994573e-05
-5.89536906797445e-05
-2.60419713249839e-05
-4.83990781760117e-05
-2.18294009154001e-05
-3.22790134185255e-05
-4.44862225527489e-05
-6.30225928380042e-05
-3.8547752938177e-05
-1.25333560672979e-05
-8.53682869223868e-05
-3.33897494461699e-05
-5.23543071036362e-05
-5.93327876518081e-05
-5.7356555477178e-05
-4.45244986318148e-06
-5.87949306450023e-05
-1.72388272214923e-05
-1.94049365154703e-05
-7.57614621106458e-05
-3.85937838579004e-05
3.46239132588369e-06
-3.54890832865782e-05
-4.97441387226664e-05
-4.34003914896872e-05
-1.3302732097958e-05
-3.0193406141914e-05
-5.46198379660971e-05
-1.01393459309575e-05
-4.03427911168014e-05
-2.15880040616443e-05
-3.21971180626131e-05
-4.25843925205567e-05
-2.02663839825047e-05
-2.92714057148436e-05
-5.50476493208552e-05
-3.62565052540271e-05
-2.21053011667222e-05
-4.01594473913131e-05
-5.4592806677707e-05
-5.15209153840169e-05
-5.07526416597848e-05
-3.34064933497405e-05
-5.67018270260426e-05
-5.3936826353762e-05
-2.64106017851118e-05
-6.32358378582599e-06
-3.95129654928702e-05
-3.60403254817672e-05
-4.10156819589142e-05
-1.0952177488138e-05
-2.17241844661805e-05
-5.1843947671652e-05
-1.69271532657732e-05
-4.80457636653279e-05
-9.25477280573724e-06
-3.74064339959171e-05
-2.86854589090922e-06
3.6981520056242e-06
-5.25848536218719e-05
-1.65720070483872e-05
-2.44380597228698e-05
-5.32907419270523e-05
-4.38263566750018e-05
-4.08392845131556e-05
-4.06702222181968e-05
-1.39509225512622e-05
-1.32240615231433e-05
-4.56243176898995e-05
-4.30616588346182e-06
-1.22642829578812e-05
-2.90355580804873e-05
-5.0029944785326e-05
-2.07875828663952e-05
-4.72321647217979e-05
-6.49096497739005e-05
-2.95467178541671e-05
-7.11983220074391e-05
-8.17056148318806e-06
-3.42743589411441e-05
-5.44209256652726e-06
-2.74214504671622e-05
-3.32708785366856e-05
-5.24480825269996e-05
-5.42526830649487e-06
-3.97064789506469e-05
-3.54207872995849e-05
-5.2623492383168e-05
-2.46645063244337e-05
3.5420437246624e-07
-1.48532447500355e-05
-1.74281768451968e-05
-2.53971524403142e-05
-4.69673579258855e-05
-5.34355275863237e-06
-3.61866882321193e-05
-8.35506065670192e-06
-2.72744332496807e-05
-6.29954029263731e-05
-2.00132828655141e-05
-6.42146167625016e-05
-7.56896242175511e-06
-7.21531232207778e-05
-1.24791622845738e-05
-3.03294191213144e-05
-4.62804479161559e-05
-7.16208577474755e-06
3.08351653244077e-06
-3.24762667546154e-05
-2.69185138051124e-05
-3.54606816095463e-05
-3.13121082416572e-05
-8.14808517574584e-05
-1.63620165823855e-06
-1.68032767573671e-05
-2.74307309352612e-05
-3.08310542127832e-05
-1.78532093086017e-05
-8.80697403249494e-06
-5.15924720066033e-05
-1.90432542120778e-05
-4.04688145404556e-06
-2.5317541844928e-05
-4.00577374166988e-05
8.21830344482169e-07
-4.41662990346663e-05
-6.75117590913189e-06
-1.92288348991307e-05
-2.29939708122287e-05
-1.97282472780075e-05
-2.31924359044031e-05
-7.07234637625966e-06
-2.26777059297098e-05
-1.70303739426866e-07
-1.3608532579488e-05
-1.53230198788018e-05
-5.54491605811649e-06
-1.14174431570828e-05
-5.02395929698028e-05
-1.68456037790578e-05
-3.5193109853176e-05
-5.08874637349888e-05
-6.5058720724095e-05
-4.43415556062607e-05
8.93879331043734e-06
-5.89628836539292e-05
-3.37391311671648e-05
-5.33127568009475e-05
-3.06301022187033e-05
-3.60790346254584e-05
-3.32043274969829e-05
-1.23925739757499e-05
-2.62387740299373e-05
-4.65592230783823e-05
-2.04858733739753e-06
-1.78587265397276e-05
-4.01013786217026e-05
-4.06820517693602e-05
-3.46772369592163e-05
-6.31728868129971e-05
-3.26039595128676e-05
-1.51598311717121e-05
-1.4422417099984e-05
-3.21029945275805e-05
-1.41974470611129e-05
-6.45517951827655e-05
-2.75252875770236e-05
-3.9716775106107e-05
-5.07254586497359e-05
-5.9183231846694e-05
-1.94355840466807e-05
-7.65901242123595e-06
-1.88676691719978e-05
-5.54222699439919e-05
-3.77911522067351e-05
-4.98514072400086e-05
-2.83919771936686e-05
-4.11095818995712e-05
-3.41133677108164e-05
-3.47533440337058e-05
-3.36677740130542e-05
-3.85933857228617e-05
-6.2210109364016e-05
-4.37751615361259e-05
-7.78521017108794e-05
-4.14590585906292e-05
-4.64432815070951e-05
-4.82292760983153e-05
-3.60372222929763e-05
-5.74459295284735e-06
-2.32762469632274e-05
-5.39052810383065e-05
-4.72961676584228e-05
-4.59026727283668e-05
-7.35089431683957e-05
-2.77706021199314e-06
-2.5800397795124e-05
-5.58700692219909e-05
-1.71118742052528e-05
-2.15620134465251e-05
-2.48843060937545e-06
-3.91647125206591e-05
-1.43690595750433e-05
-6.60244145799907e-05
-2.81314472918017e-05
-2.00820208921104e-05
-2.79076064095382e-05
-3.03039596339115e-05
-4.4752382839992e-05
-2.02568270399366e-05
1.10971921722192e-06
-1.36224690607947e-05
-3.11177548284642e-05
9.67161007538315e-07
-7.09710329244048e-05
-3.50369290234463e-05
1.08103771597277e-05
-1.71618334434547e-05
-2.0239851352441e-06
-2.91809281663473e-05
-5.84841431619018e-05
-3.88067158148317e-05
-3.95181145315052e-05
-1.82042474964126e-05
-5.48354110451226e-05
-1.90808798934603e-05
-1.82021056360836e-05
-3.98114935414043e-05
-4.891987596156e-05
-1.4770735852142e-05
-6.19291479124666e-05
-3.92184488417513e-05
-4.10192252087172e-05
-6.83217960005757e-05
-1.27028279256154e-05
1.47713718423072e-05
-4.78070784840163e-05
-1.5213885565849e-05
-5.12475277967487e-05
-2.17887107112144e-05
-2.02863327154452e-05
-4.08061886704615e-05
-6.31075033722908e-05
-3.15305503438867e-05
-1.23432511565633e-05
-3.63402777730782e-05
-2.00989650646569e-05
-4.26020550276526e-05
-2.09876838527438e-05
-5.48328958761864e-05
-5.36524308527817e-05
-1.14399551493698e-05
-3.78511228116583e-05
-2.59759117420985e-05
-2.34264967814335e-05
-2.20387543892312e-05
-5.979490814128e-05
-3.51136950870023e-05
-2.7381875896756e-05
-3.33369201198118e-05
-5.12682052643125e-05
-7.48981830522219e-07
-1.64053396567308e-05
-2.41852695862084e-05
-3.72984516198418e-05
-6.59908549845123e-05
1.0693568524774e-05
-5.40047240177534e-05
-9.00828829075867e-06
-3.29297019153674e-05
-6.40658760299427e-05
-4.17574133323936e-05
-3.05097552439584e-05
-5.56380162814687e-05
-9.38360437518734e-05
-4.85312663218319e-05
-2.71979923807406e-05
-2.20076852216242e-05
-5.95205052283665e-05
-1.92223821467156e-05
-1.33078560845165e-05
-3.4176137092466e-05
1.20906122137064e-05
-1.42488820513383e-05
-6.25780365579848e-05
-5.44951059644137e-05
-6.16214452926819e-05
-4.00615666784322e-05
-4.19600630659961e-05
-5.68141806950016e-05
-3.86450013577037e-05
-1.2654284183012e-05
-5.69785619065326e-05
-4.33691526494345e-05
4.07389327744016e-06
-1.79251275576486e-05
-1.07316512181234e-05
-2.34577264041233e-05
-3.29566628135604e-05
-4.05062804938838e-05
-5.88959512827391e-06
-4.57472882779707e-06
-4.86077849500875e-05
-5.92885912361059e-05
-3.58276713363024e-05
-3.4809841085062e-05
-1.04839671165267e-06
-4.71206557596087e-05
-7.31237983465324e-06
-5.92562524277402e-06
-1.13489952840775e-05
-5.32140120010449e-05
-2.50429015081053e-05
-1.73796678168003e-05
-7.12808955064085e-05
-1.33515282620156e-05
-6.51789366306903e-05
-6.58684784064494e-05
-4.04299040253519e-05
-1.43115354510343e-06
-2.93822404535223e-05
-3.63425740742134e-05
-5.00918226171057e-05
-2.64427750356882e-05
-2.66127750492188e-05
-1.70141515609197e-05
-1.92389382648606e-05
-5.16066547757756e-05
-1.26662636685248e-05
-4.46423781884638e-05
-4.89599876003473e-05
-5.51856302472119e-05
-4.79793267412733e-05
-4.98918911800038e-05
-3.46480793395075e-05
-5.57997846684394e-05
-2.51203870856942e-05
-1.5474726926161e-05
-4.54384832616352e-05
-1.11268297641507e-05
-3.29933825259508e-05
-3.8015467250079e-05
-2.04854069986246e-05
-3.23307119769204e-05
-1.91913216368241e-05
-1.74893139278418e-05
-1.83512897158192e-05
-2.66178862968461e-05
-2.10733014648779e-05
-2.62775816236981e-05
-2.31494399795473e-05
-1.77887125827205e-05
-5.32526382165537e-05
-3.95506368922552e-05
-1.57428093011944e-05
-4.23604808261645e-05
-5.504087640003e-05
-2.27454608280182e-05
-2.29604659705255e-05
-1.03193943384456e-05
-5.38344406578655e-05
-3.84754546994527e-05
-2.57993009659466e-05
-2.85145519958983e-05
-1.7748750093776e-05
-1.45225923254727e-05
-7.15142086561221e-06
-1.449823596906e-05
-1.5524881528715e-05
-1.86385260381326e-05
-2.54462003302225e-05
-3.15496711162993e-05
-6.04646164779796e-05
-1.41612941618709e-05
-6.21735222291157e-06
-3.24784409980994e-05
-4.65006066360228e-05
-6.70929845042931e-05
-2.07128341235182e-05
-4.64961020134911e-06
-1.41130537232459e-05
-2.46184606309763e-05
-1.46810979018351e-05
-2.85248244502879e-05
-2.68509833967033e-05
-3.63598174235634e-05
-5.44204793128544e-05
-1.86879634506342e-05
-2.57252589017932e-05
-4.13966322931794e-05
-4.1082884066449e-05
-3.11243704140011e-05
-3.03183192213085e-05
-3.28788301311919e-05
-2.85483482412034e-05
-1.01042152676172e-05
-3.16772394734585e-05
-6.4950056425859e-05
-1.64950691055899e-05
8.95490797013759e-09
-4.50815177794225e-05
1.21635615377008e-06
-4.24308754593507e-05
-1.42268391341875e-05
-4.73106796959505e-05
-4.26915310782336e-05
-6.39795865431624e-05
-4.29697214319487e-05
-4.67895193163778e-05
-6.13575420781361e-06
-2.90075707073226e-05
-6.71244402577148e-05
-1.94668391693095e-05
-2.72553005373243e-05
-4.24166813387303e-05
-3.49076197081609e-05
-1.94134135424675e-05
-3.45001308674252e-05
-4.72902777122428e-05
-2.14767669140928e-05
-3.36722044754843e-05
-3.87118237398369e-05
-9.10215244954895e-06
-7.02402988546988e-05
-4.16073443060283e-05
-1.33383156551463e-05
-4.01465862035853e-05
-3.56556341044699e-05
-2.11466401591259e-05
-4.13723709895817e-05
-2.78095857905357e-05
-3.07466648501771e-05
-2.64014407261409e-05
-4.2332069112995e-05
-1.51966350447171e-05
-1.85557421276998e-05
-3.5522173863675e-05
-1.41404607558207e-05
-2.79200744545161e-05
-6.00287521907398e-05
-4.54632399407036e-05
-5.76361256626047e-05
-5.5610058967441e-05
-3.25876866976423e-05
-2.95017026570703e-05
1.46232063080334e-06
-5.6609077146728e-05
-1.1212948098793e-05
-6.11746648740715e-06
-2.21610838502175e-05
-2.49438845575821e-05
-1.51982879034935e-05
-1.27950719947589e-05
1.86466695646517e-05
-2.71337440361414e-05
-3.38748067893113e-05
-2.38334801635173e-05
-4.69987631757689e-05
-4.01405794041735e-05
-5.25095286423556e-05
-4.74715163069763e-05
-5.56964677476357e-05
-4.50258574531911e-05
-2.84795466674129e-05
-4.53904353822705e-05
-1.49306717471294e-05
-1.38695508902923e-05
-6.91746169176944e-06
-3.24147626858147e-05
-5.01571748644967e-05
-3.91988001717748e-05
1.15043362172171e-07
-2.77094008047636e-05
-1.44916241637012e-05
-3.77294599518365e-05
-3.26063146043373e-05
-6.32952147215594e-07
-4.46774749381076e-05
-3.07684773475653e-05
-2.80678767933692e-05
-5.08369116853266e-05
-3.06161630397794e-05
-6.01664409869212e-05
-7.02145269548449e-05
-1.98169616442143e-05
-3.66532988402021e-05
-2.42120091915235e-06
4.55966749384897e-06
-2.4276585234339e-05
2.81993411484575e-06
-7.0317481169926e-05
-6.25627943203595e-05
-7.48734180651159e-05
-4.1742900188308e-05
-5.93952595059615e-05
-1.79335602855572e-06
-4.20145336569299e-05
-2.08743533014138e-05
-4.19118297207992e-06
-5.51381197240122e-05
-2.80167969672137e-05
-6.54270222301713e-06
-6.33444993471684e-05
-3.12392330861823e-05
-2.35096794928849e-05
-3.39980813623555e-05
-2.85253993433459e-05
-4.91299788983326e-05
-3.52170464230947e-05
-7.67380863542613e-05
-2.99845899498669e-05
-6.42441940100904e-05
-3.06300407290271e-05
-2.15432217032226e-05
-4.85321920307531e-05
-1.24455173597889e-05
-4.06844410956708e-05
-5.56889998649688e-05
-3.80925659560896e-05
-3.80851354727268e-05
-6.88830330442177e-05
-1.36741101380352e-05
-1.76460737474982e-05
-1.42467766289229e-05
-2.42423329235444e-05
-6.30673714619223e-05
-3.19241566822108e-05
-1.9778194925234e-05
-2.70100319662586e-05
-4.60294706225538e-05
-6.30271290583701e-05
-4.79897128521157e-05
-7.01914506136013e-05
-4.01486372961921e-05
-1.92135405950478e-05
-2.77348596698663e-05
-2.453664097887e-05
-2.42471624500813e-05
6.64389099233254e-06
-2.10561459394172e-05
-3.60549590955256e-05
4.64705269726051e-06
2.4144700848406e-05
-3.44009159238116e-05
-3.82434213652229e-05
-2.4765507403555e-05
-2.40141888292902e-05
-7.78891724401052e-05
-4.05692938013642e-05
-2.74456275508141e-05
-5.19908968207795e-05
-3.85866206367774e-05
-3.54036238959732e-05
-3.35380828752786e-05
-2.49364842881767e-05
-3.60796375940283e-05
-2.71402758191251e-05
-1.56982408755865e-05
1.09684005351275e-06
-1.13841448040854e-05
-3.43781514234741e-05
-2.3308885528247e-05
-4.02786549888855e-05
-2.93315562158949e-05
-8.50021086701884e-05
-3.69287528363874e-05
-1.78358860732732e-05
-4.95376594333803e-05
-2.19673298239796e-05
-7.54458938097143e-06
-3.92182154925837e-05
-3.11182754289977e-05
-5.08358067874083e-05
-1.77737247309738e-05
-4.40506658592789e-05
-4.51673667404855e-05
-6.53462493816518e-05
-3.5097218066449e-05
-3.96108277003503e-05
-3.29439356305378e-05
-4.9517624056384e-05
-3.74131548583652e-05
-2.51735228769436e-05
-4.88177433575829e-05
-5.65939381984967e-05
-2.30224740864159e-05
-3.93997797128822e-05
-9.86783942782783e-06
3.70709334854952e-06
-6.84483202213672e-05
-3.13252476891224e-05
-4.6702724075628e-05
-5.95203516402381e-05
-1.7248782343857e-05
-2.58075309212615e-05
-4.85292428253204e-05
-3.27508763007675e-05
-3.04948642286396e-05
-1.27042589732452e-05
-4.44674578351515e-05
-1.4514544540356e-05
-1.14166490278226e-05
-5.57798492039375e-05
-8.38719356082875e-06
-1.5269676339612e-05
-5.21976632379603e-05
-2.84363789424985e-05
-6.64878919408281e-05
-3.92334814642514e-05
-1.823872196097e-05
-2.55469028522261e-05
-4.77571393721875e-05
-3.79405432974173e-05
-4.01683118813605e-05
-6.75131578669919e-05
-2.62987027923712e-05
-2.16932909164927e-05
-3.4643301908797e-05
-9.34768827575301e-05
-1.99834856286775e-05
-3.87031069652551e-05
-4.19364011576692e-05
-4.79790960437246e-05
-5.22852222911842e-05
-3.58917387391985e-05
-4.21327134340077e-05
-3.28004053096921e-05
-2.00178331713339e-05
-3.72267570354966e-05
-3.17708393877685e-05
-8.43810084150242e-06
-2.47902231130347e-05
-8.4858135642647e-06
-6.95556021105228e-05
-1.08218448607544e-05
-6.92771432729394e-05
-2.66134461884946e-05
-4.52665789898344e-05
-1.81055772278717e-05
-4.06767150181631e-05
-2.04321171149794e-06
-4.72657767990248e-05
-3.16454739183404e-05
-2.77765323136552e-05
-4.72981532770002e-05
-4.79920251654743e-05
-4.45217075134132e-05
-3.37801742774024e-05
4.13016400816731e-07
-2.11046083143487e-05
-2.28987407351272e-05
-1.38594242696039e-05
-3.01480822693203e-05
-2.50563645259948e-05
-1.34868005533619e-05
-5.27454794913097e-05
-5.02162598408288e-05
-2.97492748337041e-05
-5.5458902346267e-05
-2.58732054850536e-05
-2.02258772691971e-05
-5.31816791719138e-05
-5.37322307615741e-05
-2.25244941700953e-05
-4.50823462121092e-05
-2.83551494682835e-05
-3.09512671257948e-05
-3.9902609051124e-05
-2.50916355445289e-05
-4.64179224273163e-05
-3.89356184426502e-05
-6.35594934212611e-05
-1.96281495138846e-05
-6.01321710638552e-05
-2.68170981407267e-05
-3.42277933116677e-05
-4.29990042254097e-05
-5.75631377730801e-05
-4.78832392228731e-05
-4.53064649923522e-05
-6.24107009545042e-05
-3.23163586757618e-05
-2.50032849332672e-05
-1.59161249287146e-05
-4.41611893730723e-05
-2.75263712103464e-05
-5.88323398782094e-05
-3.4142663140609e-05
2.81543440794754e-06
-3.68121294341515e-05
-6.40787475346146e-05
-4.73753106695122e-05
-2.41622397719462e-05
-2.5066428848887e-05
-9.29739379678179e-06
-2.84172459963284e-05
-1.22713045407575e-05
-3.23579911991802e-05
-3.26129648281653e-05
-3.40739160223847e-05
-2.51916684997517e-05
-1.20595341572949e-05
-1.19847733963574e-05
-3.35628390070281e-05
-5.3915640382221e-05
-3.28181480049815e-05
7.8511580781428e-06
-3.07295675924592e-05
-3.5545934286655e-05
-3.70750321146613e-05
-2.33482613081355e-05
-4.83774689443396e-05
-4.87816925979841e-05
-1.45802413929895e-05
-5.33850428807132e-05
-6.44803426277532e-05
-1.77630737356704e-05
-3.86268984563648e-05
-3.29464306598692e-05
-6.8844395821519e-05
-7.9566251774799e-06
-2.52464927225641e-05
-4.14227693391256e-05
-4.25348635328713e-05
-4.79587897618183e-05
-7.16835454755201e-05
-5.58462836458871e-05
-4.81505820692542e-05
-1.70752178877328e-05
-3.92285511630675e-05
-4.55784280949502e-05
-5.08604813895397e-05
-3.94266711978128e-05
-6.10913596829448e-05
-8.87742698149201e-05
-0.000113569838196866
-6.48981173022287e-05
-2.50575939899317e-05
-2.12522657009632e-05
-4.31349229606298e-05
-2.74373025726056e-05
8.03373212293059e-07
-2.36377401213522e-05
-4.27909770186801e-05
-2.25563939737641e-05
-6.39758433965497e-05
-5.2208941122222e-05
-7.43944564376402e-05
-2.42905471141139e-05
-4.5869118458394e-05
-6.3080230491823e-05
-1.01376787055495e-05
-1.29187317424779e-05
-7.25107364677043e-05
-2.35857070984038e-05
-3.7316848964327e-05
-4.46550447650728e-05
-2.34524392818927e-05
-4.45292849276895e-05
-3.12086921901937e-05
-3.03261276696965e-05
-1.69791840356461e-05
-4.66321586434808e-06
-3.42916598513025e-05
-4.54072064474469e-05
1.02321872585139e-05
-1.62804509183337e-05
-3.65395147749146e-05
-2.5796832663157e-05
-2.73982209506823e-05
-4.73950778469119e-05
-4.44974396244499e-05
-1.3509990516681e-05
-1.16643448466483e-05
-4.1200173625818e-05
-5.75356846017515e-05
-1.99883294563831e-05
-1.77521996881325e-05
-4.01669892490079e-05
-3.23306710894025e-05
-1.79703671823381e-05
-3.12598398698298e-05
-2.67331189664134e-05
-2.91433919472332e-05
-1.56356701182952e-05
-4.64011569802435e-05
-2.61328805092814e-05
-2.29586694925359e-05
-2.36461471250806e-05
-2.50690181036363e-05
-6.93335888064188e-05
-2.55085863381792e-05
-2.39175117925598e-05
-1.41350684432597e-06
-2.88965763907063e-05
-4.87519611124752e-05
-5.56044696417176e-05
-3.82293849549382e-05
-5.73262733832855e-05
-1.69921824173353e-05
-2.60030118284258e-05
-5.41979414185632e-05
-2.94076552849439e-05
-3.10757083168103e-05
-2.59810292033054e-05
-1.14774906270301e-05
-6.47069631166181e-06
-5.03006683358174e-05
-6.7222746222253e-05
-3.60069066013906e-05
-5.70985471055351e-05
-3.85251829951038e-05
-3.30255286957248e-05
-3.92187752383468e-05
-2.26624128098594e-06
-3.49423617952459e-05
-5.62896967121899e-05
-6.28583299788775e-05
-5.63946846493034e-05
-6.06732078674661e-05
-3.02756866818876e-05
-2.19432762077292e-05
-9.56934664451276e-06
-6.30732058928518e-06
-3.55980002727503e-05
-4.93042436414685e-05
-4.90807289462638e-05
-4.83126448323293e-05
-2.87184776223165e-05
-5.96597137512991e-05
-4.47948708235129e-05
-3.96470201391485e-05
-1.40889890401108e-05
-5.77252681360884e-05
-3.00418808866279e-05
-6.5800211198407e-06
-3.72765477953202e-05
-3.00101813824267e-06
-4.26931730963524e-05
-2.00911783649992e-05
-4.06875803562337e-05
-3.05232128293106e-05
-2.41760514647555e-05
-1.3811685688648e-05
-3.64260206920023e-05
-4.85040191233851e-05
-2.26971568358599e-05
-2.76509193953449e-05
-5.01023005836574e-05
-4.78630526426695e-05
-2.16033295453898e-05
-1.3465406650098e-05
-6.37315696923961e-05
-2.19833977473984e-05
-4.45885866237732e-05
-2.62734105081191e-05
-4.71211412563884e-05
-7.0911695863888e-05
-7.22340942085347e-05
-3.8506034994805e-05
-2.30854518302083e-05
-5.22061706630096e-05
-1.47561658383831e-05
-2.97711466477808e-05
-1.73256018140205e-05
-5.32006488599954e-05
-1.25691155404395e-05
-4.42636874362535e-05
-3.34409222881019e-05
-4.70136620935892e-05
-1.8025665539601e-05
-3.05902017229892e-05
-3.34052990511565e-05
-4.8511363588518e-05
-3.4919443051152e-05
-1.61974460761579e-05
-4.5248205959527e-05
-3.55856142231003e-05
-7.04472973199358e-05
-4.79970180075448e-05
-4.75067544109005e-05
-2.70287763997809e-05
-7.00726409134961e-05
-3.76423511261149e-05
-9.44556479845092e-06
-4.09015824212957e-05
-1.61974263084003e-05
-2.43206066771313e-06
-4.18275260773488e-05
-4.4841737292033e-05
-1.46245899831163e-05
-5.62306311419917e-05
-1.2573655042362e-05
-5.70740606309509e-05
6.3121216991193e-07
-1.19606682653577e-05
-1.75360290483214e-05
-3.33735035392116e-05
-4.00489894218203e-05
-3.6178535847797e-05
-4.04823978948576e-05
-2.63478543209718e-05
-7.84722517534076e-05
-5.25965867882115e-05
-3.83649601164103e-05
-4.83300748842706e-05
-1.45822454836099e-05
-3.39973559304413e-05
-8.46802929638781e-06
-5.61202752472172e-05
-1.80441316786678e-05
-2.01446512391967e-05
5.03321995210897e-06
-2.34527752429831e-05
-3.84470782665838e-05
-1.63082311787146e-05
-4.35858746807435e-05
-3.58537297957252e-05
-1.23768144368323e-05
-3.84933375602756e-05
-2.32333024118109e-07
-1.86168197609949e-05
-2.62015333682174e-05
-4.37698182940249e-05
3.56243579805736e-06
-4.69491287842991e-05
-4.10011597650343e-05
-6.66091872429275e-05
-1.03947898124061e-05
-1.9999039197563e-05
-4.36412954720633e-05
-3.1724401611878e-05
-4.04098135149574e-05
-6.73765866324381e-05
-1.3914399318152e-05
-5.86478130801516e-05
-2.42891025813842e-05
-3.64915949531859e-05
-2.62982579007447e-05
-2.91194592945502e-05
-5.11488896254614e-05
-3.81305447489164e-05
-1.4006059877372e-05
-5.61022407659584e-05
-3.85747941261381e-05
-2.67139734716357e-05
-1.80109988041858e-06
-3.54540430799445e-05
-3.94595699096029e-05
-5.07366931962709e-06
-3.63717117619176e-05
-6.76904512571782e-05
9.42871517072676e-06
-6.50545149448209e-05
-4.64933000691094e-05
-2.92264585787196e-05
-3.48165496117123e-05
-3.59475216486386e-05
-8.7348575356862e-06
-3.87354344058022e-05
-3.23935362172803e-05
-1.68925739952896e-05
-6.83237019334961e-05
-4.06877189217473e-05
-2.26165518723881e-05
-1.32786951273359e-05
-5.16814143521161e-05
-3.06997220106022e-05
-3.92547367106029e-05
-5.31795765449757e-05
-1.93716678695545e-06
-4.74792707054162e-05
-2.27573882395511e-05
-2.87884575417854e-05
-3.41173449115087e-05
-4.3059785096353e-05
-2.58006912382871e-05
-3.24955125055297e-05
-1.60938695264392e-05
-6.41045988078458e-05
-1.82455578460795e-05
-5.32783699292404e-05
-2.40168726792211e-05
-2.67127009168847e-05
-3.89278758456223e-06
-3.8940322441607e-05
-4.48336484772536e-05
-4.83956503744877e-05
-2.50651416298857e-05
-3.13743575997082e-05
-6.50206710732247e-05
-1.18696236677445e-05
-4.7492906180732e-05
-3.970263598773e-05
-3.7855378676241e-05
-4.50340371870704e-05
-2.0981041874755e-05
-5.05743896233356e-05
-3.38239096206653e-05
-6.41418271863371e-05
-3.21550947693702e-05
-4.71772705836758e-05
-6.54204023723058e-05
-4.00131589634316e-05
-2.54570084790286e-05
-1.13277946552876e-05
-5.13150202759095e-05
-7.33396544518333e-06
-2.24407300804871e-05
-4.48804555836527e-05
-4.36648019319255e-05
2.96320882594854e-06
-4.18866528189512e-05
-3.5649517782132e-05
-5.15551276720186e-05
-4.88550165727366e-05
-2.691439931282e-05
-3.7190087890736e-05
1.27893511436107e-05
-2.57509313858467e-05
-5.49499611440871e-05
-4.55654634474161e-05
-5.81639917716886e-05
-3.63060966778349e-05
-3.20162746043271e-06
-4.50980558373664e-05
-4.5700542713636e-05
-5.56342982439668e-05
-3.68364259330405e-05
-1.90842228401396e-05
-4.9709847644851e-05
-4.20630600283581e-05
-3.63812597102471e-05
-3.90237901921897e-05
-2.74890304328395e-05
-2.91100095267613e-05
-2.50047154485549e-05
-7.82911029161702e-06
-5.39018134073836e-05
-2.95174267207634e-05
-6.32574662921009e-05
-4.49165755934072e-05
-2.04535490161722e-05
-5.34105827005462e-07
-4.8637995801588e-05
-3.50335474423834e-05
-4.14243393082218e-05
-3.04963056319444e-05
-4.38618794292038e-05
-3.36797006136951e-05
-2.68488706646602e-05
-2.31384661718981e-05
-4.88581435569611e-05
-4.35488484232397e-05
-2.75461246222885e-05
-3.86662024816773e-05
-1.95685804434016e-05
-4.08817565985132e-05
-3.89125573241454e-05
-4.94160145176584e-05
-3.60294118044681e-05
-3.76581153501438e-05
-3.7680859110461e-05
-3.52572497865538e-05
-3.39615609554874e-05
-3.13517765779196e-05
-4.260803134249e-05
-1.94045417495478e-05
-2.25092788935073e-05
-4.20225814190319e-05
-5.73844204456597e-05
-6.91215890610466e-05
-3.21346529214171e-05
-1.26112881173954e-05
-5.85544368319413e-06
-3.01978870750864e-05
-2.55578579854476e-05
-1.46821186049567e-05
-2.24475959802335e-05
-2.2920054546575e-05
-5.78998391292191e-05
-3.26931106915487e-05
-1.30877819258171e-05
-3.54996058882789e-05
-4.06464912633213e-05
-3.93137584696263e-05
-2.3769614668864e-05
-6.59484678000161e-05
-4.08386268953974e-05
-1.30785940798971e-05
-3.37077751875837e-05
-9.38419464045013e-06
-7.75245594340124e-06
-2.47310077978e-05
-2.3575161649906e-05
1.31516612367227e-06
-2.03151948940561e-05
-7.10392197271141e-05
-3.29224257279896e-05
-2.52868148146348e-05
-5.41215405233611e-06
-1.482994876034e-05
-1.87204898227387e-05
-3.42687537036438e-05
-4.34690984190716e-05
-1.89829174496811e-05
-4.48187919332107e-05
-4.03403063318082e-05
-4.51472293501449e-05
-2.08491514005386e-05
-2.08848172550712e-05
-2.42217084443202e-05
-4.56254077161053e-05
-4.14349106690874e-05
-3.87391367560564e-05
-6.54523179632183e-06
-6.73540909224879e-05
-1.17133222774963e-06
-4.49094194247503e-05
-2.84048167440728e-05
-4.35313269192508e-05
-6.84118809051341e-06
-2.1214915678958e-05
-3.42759960984135e-06
-4.05546175430926e-05
-2.61575145733463e-05
-2.35773101835288e-05
-1.59778298471855e-06
-1.47572007516009e-05
-4.2414270856094e-05
-2.91354128362958e-05
-7.96326630904273e-05
-7.12378192403957e-05
-4.41305554988433e-05
-4.66732100987302e-05
-4.46693025328168e-05
-4.52270563703491e-05
-2.78162821350393e-05
-6.988208759616e-05
-3.22903834510213e-05
-2.76060961678737e-05
-1.33183299940192e-05
-3.33583827206824e-05
-2.57754491676381e-05
-1.28954468036877e-05
-1.86020405176885e-05
-2.29867734952731e-05
-2.32512036715835e-05
-2.15011582012409e-05
-4.1988157862843e-05
-1.77520862601967e-05
-1.84508195268514e-05
-5.78473745138823e-05
-1.42888006682615e-05
-4.74890481189865e-05
-4.26092867934894e-05
-3.23033643119185e-05
-7.10575152606594e-05
-6.17724745891731e-05
-1.99294435197953e-05
-5.33555559323302e-05
-4.87722120925141e-05
-3.76892418364404e-05
-9.93697047789907e-06
-2.24161007438279e-05
-3.48972178219453e-05
-3.86687311271096e-05
-2.63119384849144e-05
-4.81476431037531e-05
-2.88024497867706e-05
-2.65328154167833e-05
-3.73350796785806e-05
-2.98047304376915e-05
-2.79100676512437e-05
-6.10236481021869e-05
-5.20112350189187e-05
-2.68786037900898e-05
-6.05687650042631e-05
-1.73260168958547e-05
-5.71667614180749e-06
-5.36673461524926e-05
-4.92724250624275e-05
-1.682758731474e-05
-3.49068045244571e-05
-1.47215216114561e-05
-3.7703085054178e-05
-1.0916625799672e-05
-5.3732345024733e-05
-2.35615152866129e-05
-3.0513554009412e-05
-4.50405855053959e-05
-4.9413809198031e-05
-1.06294300633027e-05
-7.27965132539457e-06
-3.58358496287814e-05
-4.03751825153295e-05
-3.66585804416107e-05
-1.76989288474693e-05
-1.465579392842e-05
-3.04476067841868e-05
-3.51430097069764e-05
-1.31255556631491e-05
-3.83161893732426e-05
-3.4637604207279e-05
-1.29314746507855e-05
-2.20181337089956e-05
-4.59298003612166e-05
-2.09990071306192e-05
-2.15572993448845e-05
-1.27949130630501e-05
-4.66563631537203e-05
-5.92911013944679e-05
-3.2395112843052e-05
-4.02659661331654e-05
-1.7033335301613e-05
-1.92811697599383e-05
-3.97965079740621e-05
-2.64236657477995e-05
-5.41237874705634e-06
-4.06010129141062e-05
-3.75032292005697e-05
-6.47615588646035e-05
-2.84436666495596e-05
-5.20147616815692e-06
-4.92479273534019e-05
-3.91037390356324e-05
-2.45289724525547e-05
-2.23641785937866e-05
-4.24738204216694e-05
-2.99335379777597e-05
-4.00608900564981e-05
-3.52011459328354e-05
-9.29176982317406e-06
-6.22894089179029e-05
-2.30737840131124e-05
-1.03077975036054e-06
-3.39309726845586e-05
-5.01734795177859e-05
-2.73137188077814e-05
-2.30495237255207e-05
-3.03971480866808e-05
-3.90859909115383e-05
-4.24512951893753e-05
-1.80320362107745e-05
-6.6203214092072e-05
-4.00323971398649e-06
-5.16847530519019e-05
-2.91277472288974e-05
2.24853923150408e-05
-4.68291194437867e-05
-4.50479632128152e-06
-3.50301506197824e-05
-2.4715788944889e-06
-5.24657577634689e-05
-2.14910264673734e-05
-2.21373629320906e-05
-3.13739326089192e-05
-7.77547681827305e-06
-2.12959807114387e-05
-5.26539618225881e-05
-1.85678808380654e-05
-1.21336452054744e-05
-1.59197182277152e-05
-7.69625407234958e-05
-4.72181622767346e-05
-3.61605791149827e-05
-2.9187695412647e-05
-3.06236239113619e-05
-5.23239673571138e-05
-2.07168492697069e-05
-2.14827123970369e-05
1.66127496440562e-06
-2.1775251765475e-05
-3.2258180164407e-05
-4.30142163180827e-05
-1.08633618485187e-05
-3.30581207653419e-05
-6.19899093217964e-05
-2.16927597952444e-05
-2.21950258414116e-05
-2.72359564072855e-05
-5.81688712830256e-05
5.77979639748507e-06
-2.63032285700227e-06
-3.30458041500164e-05
-3.52629399604984e-05
-1.70490585485805e-05
-4.77737107008923e-05
-2.02523975467367e-05
-5.18027423891528e-05
-4.6401829526931e-05
-2.39107108776725e-05
-4.48375116297684e-05
-2.30808193300998e-05
-1.70200719422107e-05
-2.00824314218273e-05
-5.61097624612899e-06
-3.71092128251174e-05
-6.48227617475762e-05
-5.96838255771357e-05
-9.64645623834077e-05
1.0753873985845e-05
-3.85935317596948e-05
-2.47401675867915e-05
-3.20904710285487e-05
-5.37342197118308e-05
-2.57196951406123e-05
-3.87550027748941e-05
-3.10206680814563e-05
-1.69713959465432e-06
-5.85099402873849e-05
-6.08239757381006e-05
-1.44505268416525e-05
-4.33081676122411e-05
-6.43469825510352e-05
-1.2145684886973e-05
-2.11277755962089e-05
-9.43067668129788e-06
-3.52747379301951e-05
-4.11519860726126e-05
-2.51083165143138e-05
-7.30581014123952e-05
-1.43709856444521e-05
-3.95675361007555e-05
-3.71992126344966e-05
-4.44022149442802e-05
-1.93942981493834e-06
-1.74212034679888e-05
-4.15970822091282e-05
-6.54554864930953e-05
-9.37446916487883e-06
-1.27189519848056e-05
-3.62601696165131e-05
-3.38482169465671e-05
-1.44733257772127e-05
-7.12815481646509e-05
-1.44415399197683e-06
-1.0060324429677e-05
-3.24072021754978e-05
-2.66140112983584e-05
-3.49880387234803e-05
-5.79575810626748e-05
-5.17698692530815e-05
-2.8685339263889e-05
-4.22501153927995e-05
-4.08104403756965e-05
-2.42470161102387e-06
-5.21064867602686e-05
-4.3477658546032e-05
-5.35623440354331e-05
-2.57034890184706e-05
-4.28232335577178e-06
-6.12569106546847e-05
-6.82319413792585e-06
5.0865870089317e-07
-1.77136358119982e-05
-5.89637019549741e-05
-2.1496178244906e-05
-4.1353144140241e-05
-3.68327598524757e-05
-4.85861062837097e-05
-2.77539927075144e-05
-6.67812514977861e-05
-3.96825465163046e-05
-3.73848322752458e-05
-5.95775771363067e-06
-4.38626303383963e-05
-3.15349708376241e-05
-2.8265053314489e-05
-1.83277780150443e-05
-3.84693036119736e-05
-3.50302451146353e-05
-2.06497388917586e-05
-1.24373061883491e-05
-2.39947354369265e-05
-6.35209171871077e-05
-2.29674007724027e-05
-5.7329642047626e-05
-4.58323371462271e-05
-1.70767573893842e-05
-1.38432994564964e-05
-4.39048193160306e-06
-5.20374708911181e-05
-9.22033165900741e-06
-3.76599047290615e-05
-9.14464052212273e-06
-6.0490617145118e-05
-1.54270908457734e-05
-4.69750905053538e-05
-4.98145628668892e-05
-5.13538274082735e-06
-1.40416924958625e-05
-1.99959717365675e-05
-2.49901938295046e-05
-1.80016900672216e-06
-4.87112013408322e-05
-3.33261578848413e-05
-4.89973205776971e-05
-2.08226682660464e-05
-4.16846343364202e-05
-4.12049780781074e-06
-4.55632240776655e-05
-4.17370427580047e-05
-1.21185583267421e-05
-5.33988005717725e-05
-6.94412483985107e-05
-1.93625182563221e-05
-7.65866380387789e-05
-2.76048700174006e-05
-3.70927122707445e-05
-9.36403001019483e-06
-5.56536795078054e-05
-4.89128350236072e-05
-4.13902201566608e-05
-2.52129661829114e-05
-3.341983043374e-05
-2.79069009568626e-05
-4.31755736605168e-05
-5.83705948208547e-05
-1.58100111809587e-05
-3.50879321956563e-05
-3.44021864571344e-05
-2.35184349864267e-05
-2.5388871839954e-05
-1.75874410468012e-05
-2.21087599558333e-05
-2.16618493177317e-05
-3.35517860021998e-05
-3.48514335268074e-05
-2.44063007305869e-05
-1.52290263844731e-05
-3.4213255019693e-05
-4.77055603479826e-05
-2.66576686410189e-05
-4.35342466939704e-05
7.41994669733092e-06
-1.06458814275357e-05
-5.03872124211758e-05
-4.44508797734085e-05
-4.02221868004332e-05
-3.67206929166873e-05
-2.0551244198433e-05
-2.21859193118075e-05
-3.39004851611693e-05
-7.02295532214112e-05
-6.05815958980943e-05
-2.79958852187082e-05
-3.32790002840429e-05
-4.80561848892221e-05
-5.97313276507553e-05
-3.56495479524078e-05
-1.87008543540715e-05
-1.47021017452904e-06
-3.63080326868765e-05
-5.25727399680291e-05
-3.46203793937128e-05
-1.18351480740473e-05
-5.87355753932382e-05
-1.9443715709204e-05
-1.72583153442487e-05
-8.3689892243307e-06
-2.19582557701381e-05
-5.6250398500632e-05
-4.76856428162661e-05
-2.03754724465737e-05
8.29507581074041e-06
-3.25718587335999e-05
-5.75563752417962e-05
-1.9014393707121e-05
-2.89232204197e-05
-4.84469603542452e-05
-4.59631712261434e-05
-5.81043239561889e-05
-6.35159487769608e-05
-1.03943040257219e-05
-5.64771615272307e-05
-2.07512733997939e-05
-5.37203232726273e-06
-5.66350581231974e-05
-4.41273024699406e-05
-3.50678534286775e-05
-8.48097244749467e-05
-2.66426424528529e-05
4.09207528639225e-06
-5.65884696124894e-05
-1.29399233135696e-05
-6.13678488149913e-05
-4.98579726268528e-05
-1.98393317934046e-05
-2.14900982257689e-05
-2.80557927855646e-05
8.87958838389618e-06
-2.86876237141984e-05
-3.09943147620774e-05
-7.24367652931536e-05
-4.66231811916348e-06
-3.3766367925708e-05
-1.2984540780689e-05
-3.46539721013659e-05
-1.71998928181732e-05
-3.29364397761261e-05
-3.08896298390082e-05
-1.84558017440144e-05
-2.262056006011e-05
-4.33692975261673e-05
-3.79169313741856e-05
-3.2493268346865e-06
-2.04567445907598e-05
1.30378260182472e-05
-4.49178820337456e-05
-1.06897106202741e-06
-2.67520198459799e-05
-2.17688025905857e-05
-4.13806463967657e-05
-5.12416203121047e-05
-3.97030827906759e-05
-6.88846838694174e-06
-2.05901219189878e-05
-6.60459328286824e-05
-5.17936404654067e-05
-3.42048129381453e-05
-3.87566250182719e-05
-2.61804395087599e-05
-6.01316629347925e-05
-4.18936732787356e-05
-1.30923650760599e-05
-1.95321541988844e-05
-3.80323277710666e-05
-2.41656231413272e-05
-4.25545742367061e-05
-1.9763511752574e-05
-5.8879780087683e-05
-1.99302515436399e-05
-4.94132408383435e-05
-4.14512315270466e-05
-4.67032299474555e-05
-4.77274075542102e-05
-3.70923545259855e-05
-3.5514728305122e-05
-2.78237789848027e-05
-7.74259952629371e-06
-4.9425344373411e-05
-4.4312815201908e-05
-5.73070767621775e-05
-6.16879680855451e-06
-6.63995259138977e-05
-6.19390816974062e-05
-4.24757872295474e-05
-5.19256443405398e-05
-2.70605373327303e-05
-4.83553633658677e-05
-5.56685716114612e-05
-2.57325581814725e-05
-3.11884426506814e-05
-4.89873010372416e-05
-2.89834349153496e-05
-6.25875026870482e-05
-1.98343862786282e-05
-3.48541485793133e-05
-3.47920285421933e-05
-3.97093933265496e-05
-5.76955071163628e-05
-4.24205984676383e-05
-2.66739622139891e-05
-2.49916934530454e-05
-5.40798780684065e-05
-9.71019448113396e-08
-3.3948123320264e-05
-1.21996597177666e-05
-6.29736262313549e-05
-1.65937638020115e-05
-1.57061450011666e-05
-3.72860507037523e-05
-2.40125186030322e-05
-6.50065055256663e-05
-3.77823587542992e-05
-3.60036193433783e-05
-3.87593106807056e-05
-4.44915242487514e-05
-2.46727198176454e-05
-6.77153121390445e-05
-6.29717942111523e-05
-3.32690720676241e-05
-4.15986384536161e-05
-4.81244777629869e-05
-2.86269096539005e-05
-1.66540392211341e-05
-2.50625587923683e-05
-1.67736397855979e-05
-2.75710093471244e-05
-5.06105610898104e-05
-8.40882517197915e-06
-9.95173341292911e-06
-1.79690701405825e-05
-1.99451322751482e-05
-4.71015380440868e-05
-4.49695703945859e-05
-1.70552725068246e-05
-9.77572532140958e-06
-7.11997211158703e-05
-3.97100503834233e-05
-2.09546329831754e-05
-3.3046582521262e-05
-6.78324848777108e-05
-3.70318439976096e-05
-4.46663347966155e-05
-8.54589311738164e-06
2.39988923391478e-06
-1.80113663895511e-05
-3.19845936579694e-05
-4.71645066562968e-05
-2.25533128411088e-05
-1.76986228188183e-05
-3.55010660651935e-05
-2.95115743155138e-05
-1.17530416455348e-05
-6.159802439089e-05
-1.96981660885486e-05
-2.10299776385164e-05
-3.39755064897344e-05
-2.48687301207462e-05
-3.2854753994723e-05
-4.25651939172747e-05
-6.19655910768251e-05
-5.84973312950644e-05
-2.51548389140495e-05
-2.71756627089451e-05
-2.19100027104837e-05
-4.01847810833098e-05
-4.07005907458132e-05
-3.92331780650177e-05
-1.33130741347803e-05
-5.93471620562745e-05
-3.55398942438406e-05
-3.54611145551938e-05
-5.73693058686917e-05
-1.98388827127248e-05
-1.95685827588914e-05
-4.64991298775155e-05
-3.15227037439691e-05
-1.65590075134832e-05
-7.79643129633778e-05
-1.97031095301128e-05
-5.29929084728838e-05
-6.41723437778314e-05
-4.91610975277382e-05
-5.797185853108e-05
2.84698101409638e-06
-4.51397689741523e-05
-6.81657523279067e-05
-1.79709313487491e-05
-3.06450815046226e-05
-3.18229990467959e-05
-3.60251186699438e-05
-1.60149695490599e-05
-1.1657690498069e-05
-3.06040849717388e-05
-5.37963206537722e-05
-3.89457371690018e-05
-1.1080509614699e-05
-6.24591038690292e-06
1.07016171650766e-06
-5.69711682665952e-06
-4.45146598923432e-06
-3.36528634729076e-05
-7.99605027569639e-06
-3.15798810444461e-05
-6.36610605419151e-05
3.22072892533135e-06
-1.89331796437703e-05
-5.51126655767014e-05
-3.17953305462327e-06
-2.91695800410293e-05
-5.615300991703e-05
-3.49129698296278e-05
-3.27783864001593e-05
-2.87070887740019e-06
-3.97969687799351e-05
-3.65984822180081e-05
-2.90341884128254e-05
-5.0677878408145e-05
-6.47843844466519e-05
-4.83019685106491e-05
-2.29591313061592e-05
-2.22899759530006e-05
-3.44017908383325e-05
5.37945540423445e-06
-3.37533880763601e-05
-2.06696744312394e-05
-3.89440126495244e-05
-3.71777001009051e-05
-1.97026614441675e-05
-1.44511537083169e-05
-7.60302617756828e-06
-2.9043256137614e-05
-3.18811839801508e-05
-5.67528612819784e-05
-6.45253833325135e-05
-5.39058352646977e-05
-3.15861640957222e-05
-1.38358845257108e-05
-3.59765558553628e-05
-3.85568761129839e-05
-4.64438860007018e-05
-2.35060755932681e-05
-5.93316229621322e-05
-3.53875030932532e-05
-3.20705587867105e-05
-6.94731380873671e-05
-3.74396242567282e-05
-1.76927177281056e-05
-3.60381770566197e-05
-3.51345755658191e-05
-9.20290294764164e-06
5.56935036183571e-06
-6.43414984029804e-05
-3.43363705716808e-05
-6.12763776830615e-05
-3.87083656828463e-05
-3.78210757912091e-05
-1.43719581883642e-05
-4.80895055281785e-05
-4.09345790611636e-05
-4.01929436598223e-05
-2.05587845378135e-05
-5.2837625438043e-05
-3.14268285614557e-05
-2.2668232780057e-05
-5.96498687467205e-05
-3.80853737936895e-05
-4.36013689628821e-05
-3.76011001144433e-05
-2.81755413816308e-06
-2.95959237278174e-05
-7.72129256862563e-06
-3.72174895263936e-05
-1.21703541350712e-05
-1.80707496847876e-05
-3.83310724311436e-06
-4.73035898191964e-05
-2.33742373670596e-05
-2.23528673013268e-05
-5.29661164109197e-05
-5.57560662127164e-06
-5.647494299059e-05
-1.01132423881444e-05
-2.2471065978613e-05
-4.50317512553906e-05
-1.32815774575501e-05
-4.04180224173427e-06
-1.86058722622889e-05
-5.40696158616715e-05
-3.35974541235019e-05
-2.99301370902728e-05
-3.33050883043819e-05
-2.84902438898344e-05
-3.34543126240675e-05
-3.49681600371967e-05
-2.19133443451405e-05
-1.21290170959316e-05
-4.71759227285213e-05
-2.50253790301754e-05
-6.46743830164894e-05
-3.40295186111075e-05
-7.00289215625234e-06
-3.35983847610355e-05
-6.07242426014938e-05
-5.30928304505185e-05
-3.50460168709583e-05
-2.13181375776217e-05
-5.92037060018687e-05
-6.45200321776338e-05
-3.32692810784126e-05
-4.11851301791214e-05
-2.61961883144332e-05
-4.13897136542868e-05
-4.42026525519206e-05
-5.71752479717482e-05
-5.12280810346457e-05
-2.88748770344295e-05
-5.0218311813414e-05
-4.86787946746309e-05
-3.53387579820097e-05
-2.96520070622353e-05
-3.51062931861355e-05
-1.06838970668627e-05
-5.48214041413619e-05
-3.34397631598817e-05
-4.32285516135544e-05
-6.1936563566082e-05
-1.34802616093518e-05
-2.89875228588916e-05
-1.00144016859037e-05
-3.03661237743638e-05
-4.46447164949772e-05
-3.33422188826947e-05
-3.11515326803001e-05
-5.65094728259524e-05
-3.57521922137253e-05
-2.75532646188729e-05
-5.17991483406897e-05
-1.80933451433362e-05
-4.78038375155204e-05
-5.22376662389554e-05
-1.53547394538522e-05
-4.09157048420043e-05
-2.6681851585374e-05
-8.36458675396275e-06
-3.91494500822521e-05
-3.8238870728944e-05
-3.98436326874025e-05
-2.53515598692245e-05
-3.26387517097377e-05
-3.03671428369399e-05
-3.16457618567753e-05
-2.57181528888194e-05
-3.09536228187618e-05
-4.4658286006415e-05
-2.8653773694429e-05
8.98396687368332e-06
-1.50727686248997e-05
-3.94080361122723e-05
-6.808527188968e-05
-4.48575255923778e-05
-1.70767251562603e-05
-3.89843118476029e-05
-4.14437291394372e-05
-7.03779866309371e-06
-2.51501267033286e-05
-5.53429334714892e-05
-4.26466418810734e-05
-1.65519313305401e-05
-3.14944893942715e-05
-2.602549395101e-06
-8.76489796104011e-06
-4.97758787755344e-05
-4.5257487828107e-05
-2.40652989790389e-05
-2.4110623533324e-05
-9.41149774261773e-06
-3.37673455378096e-05
-4.14398511895089e-05
-5.54497512938786e-05
-4.9077423174192e-05
-4.04510943592012e-05
-5.3097360653272e-05
-5.0319503451361e-05
-4.81468361753908e-05
-4.6329303951487e-05
-5.16695361212899e-05
-3.48945126881818e-05
-1.46683015207765e-05
-2.14678898690029e-05
-3.13212052973855e-05
-5.19898036115208e-05
-1.92912089433671e-05
-5.4862302863771e-05
-4.85251509281519e-05
-8.64055233101857e-05
-5.7517279200008e-05
-5.48823423915479e-05
-1.5617353761877e-05
-3.32805007058217e-05
-2.90891624423442e-05
-5.58396227700205e-05
-3.78136317881425e-05
-3.94659008776749e-05
-1.32535099053219e-05
-5.46337134772363e-06
-3.72786916333801e-05
-3.90596293906075e-05
-6.70291128530571e-05
-1.78129802642792e-05
-6.35600018125461e-05
-3.06698570859147e-05
-3.81650633606488e-05
-5.43276812409832e-05
-2.93336393510916e-05
-4.00701543375333e-06
-2.71254232807198e-05
-2.75299536183337e-05
-3.54071987164767e-05
-1.00733539167725e-05
-5.33648470076545e-05
-4.2512363472096e-05
-2.266946119915e-05
-3.1472029408717e-05
-5.03862991598225e-06
-1.80031045692812e-05
-2.42481859412459e-05
-1.35923898649425e-05
-3.73454759145002e-05
-3.32900242468475e-05
-3.28509038884661e-06
-2.35865783701527e-05
-2.59679599537249e-05
-6.30183825145735e-05
-5.02011711606973e-05
-3.04267226504424e-05
-6.06696850292099e-05
-3.88347030022017e-05
-1.45865371171786e-05
-2.70359167135454e-05
-2.73131912151411e-05
-2.77667685484542e-05
-3.62363427337497e-05
-4.03762342920629e-05
-3.10359789303815e-05
-1.62806312177458e-05
-1.94067342704448e-05
-3.05704392044395e-05
-2.61907256919884e-05
-3.02556838980259e-05
-1.54272715083628e-05
-4.39321390827917e-05
-4.95814493587517e-05
-1.63266796453283e-05
-4.00702929233242e-05
-1.5812796697887e-05
-4.00134450762101e-05
-3.4459531891019e-05
-6.7565594500677e-06
-1.19760710399299e-05
-3.12563796198061e-05
-3.65742182608556e-05
-1.74633071686333e-05
-6.87429388015835e-05
-5.84879153811005e-06
-1.60420769209064e-05
-3.04822929533367e-05
-9.23633296363039e-06
-4.02277027838226e-05
-2.10849216242038e-05
-8.54968691264768e-07
-4.27200274268539e-06
-1.04955932687461e-05
-1.31000867255052e-05
-3.19088278236183e-05
-4.17267261946823e-05
-3.08148536355969e-05
-5.09199410430028e-05
-2.90812706668322e-05
-3.04111344403593e-05
-4.21509335240642e-05
-3.49389294846928e-05
-1.82380963114745e-05
-5.86239267675617e-05
-2.94804518309485e-05
-4.96523983433581e-05
-2.61119911548937e-05
-4.90399691485474e-05
-3.87796407828328e-05
-4.01414718070174e-05
-3.34726844065836e-05
-1.59723493518125e-05
-4.3970015457134e-05
-3.74350519164838e-05
-4.03137618664928e-06
-4.6518637918233e-06
-3.75780835788108e-05
-1.92741732213838e-05
-3.60282089873e-05
-4.46297148532044e-05
-2.58291016817256e-05
-2.40663897421785e-05
-6.894511034449e-06
-3.56358196361369e-05
-2.99474795247222e-05
-3.32934484808001e-05
-9.44636707002959e-06
-3.37702614832893e-05
-4.67325628773839e-05
-4.25393353010123e-05
-1.14201824816825e-05
-3.17730149434423e-05
-5.62198674704096e-05
-2.96888426103835e-05
-5.56686644307555e-05
-5.71276819269785e-05
-3.04065545001598e-05
3.8826949644664e-06
1.20901356252774e-05
-1.9066312870043e-06
-7.93827413308782e-05
-1.99069556238673e-05
-3.49397480044813e-05
-6.46165438223089e-05
-1.43507514140427e-05
-5.05429180117996e-05
-2.50705084715555e-05
-4.90616013293559e-05
-3.34701362593624e-05
-4.72404056903122e-05
6.8236302477423e-06
-1.34068515619896e-05
-5.03034097912468e-05
-3.63973530848418e-05
1.64930454355445e-06
-2.69682987028841e-05
-3.37990667018553e-05
-3.37407803515316e-05
-3.28542415800724e-05
3.04798106270876e-05
-4.61008215157426e-05
-3.5996104547542e-05
-5.87151353042476e-06
-1.05463455811534e-05
-3.54790903823879e-05
-4.56086659861267e-05
-1.81213802405499e-05
-2.35815011092197e-05
-3.90651360402175e-05
-6.10606608473326e-05
-7.73108200097157e-05
-2.73830581596763e-05
-1.59571364988666e-05
-3.94014517567416e-06
-4.46437999564828e-05
-3.38748458450282e-05
-3.02470871688121e-05
-3.54110649008867e-05
-2.62348603865517e-05
-2.29397006792046e-05
-4.46045388970754e-05
-1.07405279192082e-05
-5.08357078168132e-06
-2.48368265428788e-05
-2.27603573100372e-05
-2.47945756281296e-05
-5.56873948787097e-06
-6.78230773625192e-05
-1.44246496992641e-05
-3.89392498292389e-05
-4.4657251567733e-05
-4.15326312475523e-05
-1.7431363779031e-06
-4.80611267801113e-05
-6.63082517158318e-05
-3.25303114362866e-05
-3.76370163197943e-05
-6.28622358263515e-05
-1.39970552143954e-05
-2.59235095801687e-06
-3.84465869464947e-05
-1.3676982620007e-05
-4.12228723932687e-05
-1.93738147257831e-05
-3.72048719270692e-05
-5.1631257507151e-05
-4.49518595191237e-05
-2.68647362104874e-05
2.55185159007152e-05
-4.07034627252425e-05
-3.47866103039661e-05
-4.73370694260984e-05
-3.07496998009472e-05
-2.67180999070616e-05
-5.47178419761205e-05
-1.37636565840906e-05
-6.57064638387699e-06
-2.70697724312925e-05
-6.01520747747559e-05
-3.05317042884262e-05
-3.29210389329407e-05
-4.94501153053869e-06
-1.65020749142037e-05
-4.00450564399582e-05
-2.68405085122293e-05
-6.80601153980213e-05
-9.01415132180637e-06
-3.1335600624391e-05
-2.43234425616003e-05
-1.692908452213e-05
-2.12902821949502e-05
-3.11890357345738e-05
-6.69689213912722e-05
-1.90939141345277e-05
-3.68619109414598e-05
-6.91770382863378e-05
-4.14144547711027e-05
-3.33304480593747e-05
-3.97717391914745e-05
-5.35339976213862e-05
-4.50977276625084e-05
-5.30409629408525e-05
-2.75640046824909e-05
-1.31650721278566e-05
-4.89173211660426e-05
-1.48300606605867e-05
-2.55273003090817e-05
-5.25494509673141e-05
-1.27750237281266e-05
-5.70977591614264e-05
2.43286063070087e-07
3.74895900206565e-06
-2.14658219321833e-05
-3.56639760492427e-05
-4.91185831834271e-05
-3.60983583600871e-05
-5.07073877707391e-06
-4.53882329192683e-05
-3.75051861896308e-05
-1.67513891278225e-05
-2.24719468494124e-05
-6.67210546324427e-05
-2.56945974951416e-05
-5.33671377528906e-05
-4.22059337638941e-05
-2.95672621056691e-05
-3.51277661812869e-05
-4.00079424289219e-05
-4.37641357629033e-05
-1.5559034144171e-05
-3.27098457020438e-05
-7.71769739913535e-06
-1.46361153129267e-05
-4.80095559133494e-05
-2.95528250594911e-05
-3.39362439818758e-05
-2.58561879300825e-05
4.58511997394695e-07
-1.97865793126052e-05
-5.67579163207388e-05
-5.0443728455462e-05
-3.37241698275764e-05
-4.58515366848659e-05
-2.79114097051257e-05
-3.16924579181193e-05
-3.48355516804162e-05
-6.4632560289353e-05
-2.27651452339909e-05
-3.4749196577538e-05
-5.04307337040453e-05
-4.73333244966395e-05
-4.96359688436115e-05
-3.52595841506401e-05
8.99810597896537e-06
-4.0297884207546e-05
-4.38402224731249e-05
-3.93687279366376e-05
-3.63276522161152e-05
-5.39613960204961e-05
-9.89491810577369e-06
-3.37935459017734e-05
-1.56499811473318e-05
-3.11701946438677e-05
-9.14222838635142e-06
-2.39261940768089e-05
-2.91829325676339e-05
-2.81552209144934e-05
-1.23199167083421e-05
-1.66354313634091e-05
-1.44967399897943e-05
-2.13363647998731e-05
-3.57383159872598e-05
-2.97822007443901e-05
-3.96359919895908e-06
-2.72584087497967e-05
-6.54020683267318e-05
-7.43552183013592e-05
-3.03604241942605e-05
-1.74988692335196e-05
-8.63819402189587e-05
-2.05910734081922e-05
-3.80739730406035e-05
-1.33599589602094e-05
-2.5265368053076e-05
-3.09242978361287e-05
-1.2800626812396e-05
-4.09598008491175e-05
-3.35137483664478e-05
-1.22426467178741e-05
-1.92925378840598e-05
-2.36341571076662e-05
-4.46948469765867e-05
-1.03139894004881e-06
-6.91116361785516e-06
-4.42341049154849e-05
-1.21448144134521e-05
-6.06200141288605e-05
-2.05805547671955e-05
-2.33899748793601e-05
-1.94503158479009e-05
-3.90554509686714e-05
-4.11797992646586e-05
-2.51976751345788e-05
-4.11774081425581e-05
-1.85643139382004e-05
-7.00671869371101e-05
-2.76447200913625e-05
-2.54545467999637e-05
-3.43533771520888e-05
-5.2829449317924e-05
-3.41712490374965e-05
-2.4642722693056e-05
-2.62553625592292e-05
-5.16977977492014e-05
-4.19196039003692e-05
-2.58302064863823e-05
-2.30121648755967e-05
2.90233837024116e-06
-6.09223447449708e-05
-6.91429001824976e-05
-2.29883749658501e-05
-5.01268090096847e-05
-3.61211833775846e-05
-3.73520328989783e-05
-3.74234554518923e-05
-3.00633862980162e-05
-4.3188482321112e-05
-4.79903343814037e-05
-2.40194724974328e-05
-5.34010074884173e-05
-4.93195038263909e-05
-6.19795442876769e-05
-1.01668479033027e-05
-9.40412267250606e-06
-1.4498284628839e-05
-1.07225844509887e-05
-4.41138183439086e-05
-3.93893570314083e-05
-3.35509571808215e-05
-2.26904288841541e-05
-2.58893836980141e-05
-2.11504722561049e-05
-2.41562385679802e-05
2.54227160291108e-05
-2.70498528411057e-05
-5.74898194230829e-05
-4.96825392252115e-05
-2.60662349669676e-05
-4.18915585273364e-05
-3.85985537977665e-05
-1.97517714608109e-05
-3.97776317037323e-05
-6.75215282497294e-05
-2.90800542817661e-05
-3.7409132547352e-05
-3.36275387973082e-05
-2.54062758718276e-05
-1.28818185909624e-05
-2.66600720742487e-05
-3.97440809196584e-05
-5.78568899402311e-05
-5.0151321195244e-05
-5.56516880307192e-05
-4.44762608288518e-05
-3.68046360373423e-05
-2.95222363213649e-05
-2.36122468139728e-05
-3.55932464361641e-05
-4.09177288706574e-05
-5.91682735096129e-05
-3.87869182148051e-05
-2.5236204333964e-05
-2.51888690379563e-05
-9.30354085142681e-06
-4.22385491009251e-05
-6.56218389618034e-05
1.28073109859609e-05
-4.98187244435649e-06
-4.69383260714193e-05
-4.45191662117456e-05
-3.70024081989358e-05
-6.15608488574244e-05
-3.40667813003581e-05
-5.39589206912051e-05
-3.0304095465788e-05
-5.69034491893422e-05
-4.71167360894281e-05
-6.12217237210319e-05
-4.00320617770018e-05
-3.16797307369033e-05
-4.22664207643181e-05
-3.94109714074147e-05
-3.70223488091989e-05
2.39765458627653e-06
9.10403943131603e-06
-3.53876208409224e-05
2.24345709905041e-05
-6.64836115480684e-06
-6.72649511228546e-06
7.63086278479915e-06
-1.27407796183907e-05
-1.44903305198298e-05
-3.01563962004172e-05
-6.70049672572694e-05
-2.78625716410184e-05
-3.02523068695746e-05
-2.1041521964531e-05
-2.17729877220934e-05
-2.4809785467879e-05
-6.13987387404077e-06
8.72596246986084e-06
-3.25258919023553e-05
-3.70304627106163e-05
-3.14761744600458e-05
-4.50069865536633e-05
-6.57464363221062e-05
-2.78582561377448e-05
-4.67973309669217e-05
-2.81016474231338e-05
-5.79214445479626e-06
-4.38575836143918e-05
-3.56034936626135e-05
-3.36545716851029e-05
-3.83767451400633e-05
-2.72807525174887e-05
-3.87981601195436e-05
-2.52979081297231e-05
-3.81866404208185e-05
-8.51369189675848e-05
-4.76054716986742e-05
-1.21982356631701e-05
-1.66633495838458e-05
-2.31379054590284e-05
-4.84862108499515e-05
-3.15311287565825e-05
-3.11595228270357e-05
-3.83481708819663e-05
-5.14144228031334e-05
-4.62880690026618e-05
-3.23872279929519e-05
-3.02345483770567e-05
-7.20088542166273e-05
-4.29605859166281e-05
-4.75949568346234e-06
-6.560395756433e-05
-2.06848401840478e-05
-3.69130155189625e-05
-2.53068910995448e-05
-2.21659392590378e-05
-4.88912682712872e-05
-4.10930812023554e-05
-5.01915235048448e-05
-3.85152828142666e-05
-4.75133231030333e-05
-3.31389067862424e-05
-2.52919688627602e-05
-7.41311271763077e-06
-1.29369074257407e-06
-5.73509207929197e-05
-1.39674609013679e-05
-9.57770471923607e-06
-5.52363009674906e-05
-4.18206882534465e-05
-3.12540823097937e-05
-5.46989402405213e-05
-5.15210260918266e-05
-3.45221859070316e-05
-3.79335638201301e-05
-3.10383310181002e-05
-2.3318817963195e-06
-3.34254629305794e-05
-8.29908796928024e-06
-1.56499776837873e-06
-3.9987431922727e-05
-3.05275345601749e-05
-1.39353480069943e-05
-1.34280022957809e-05
-3.04790784647728e-05
-9.01085328164749e-06
-2.16696329954426e-05
-5.94171018823597e-05
-3.2724677298305e-05
-5.54833551114042e-05
-2.95105410122997e-05
-5.79231742732967e-06
-2.95603886152916e-05
-9.98424110545781e-07
5.67872076777227e-06
-2.51551938607334e-05
-1.70911859320326e-05
-4.96400792446576e-05
-3.12673104134059e-05
-3.31737936193851e-05
-2.67223503551423e-05
-1.47001440982432e-05
-7.19982234548736e-05
-3.52549501191855e-05
-1.38234641943554e-05
-4.35338792404228e-05
-6.12490812637367e-05
9.71903021840878e-07
-4.13517072284958e-05
-3.0239677052147e-05
-3.37058060778694e-05
-5.69825566044503e-05
-4.78896203978935e-05
-6.62229988231365e-05
-4.41907647526463e-05
-3.27377533175539e-05
-2.35203416796162e-05
-3.9724543540262e-05
-8.51881196547876e-05
-8.00516380833387e-05
-2.28539848505366e-05
8.54921021005375e-06
1.34450901461812e-05
-1.4549882619822e-05
-4.85622886165853e-05
-3.55749927003774e-05
-3.25077583062303e-05
-2.19132256634359e-05
-1.54408767233872e-05
-6.37726190510374e-05
-4.14484917852405e-05
-5.22249530680141e-05
-1.94794068962484e-05
-5.17553910035416e-05
-1.50947438816178e-05
-2.09425543430904e-05
-2.84750999727833e-05
-8.27452331437554e-05
-1.35549720246001e-05
-4.08097768101221e-06
-3.21023298977412e-05
-3.95040497753296e-05
-6.39165457420563e-05
-2.74295190672919e-05
-4.81452946418408e-05
-3.63412768062873e-05
-3.22426050839894e-05
-1.10760684307319e-05
-5.61009150297487e-05
-8.28223513102883e-05
-3.95455913255412e-05
-5.57349704661673e-05
-7.57329994141515e-05
-1.42945506526381e-05
-4.70297514043967e-06
-5.10887021892926e-05
-5.59341467935638e-06
-5.20100301515148e-05
-1.73072025008012e-05
-4.03350941066307e-05
-4.69222819600433e-05
-3.66255907999878e-05
-4.31433499766361e-05
-4.42840291698739e-05
-3.44001671651169e-05
1.14404658368689e-06
-5.72091380599529e-05
-8.0846970978132e-07
-3.51847399268556e-05
-8.06947381763141e-05
-3.20187687179527e-05
-3.12057266444366e-05
-3.87063379787577e-05
-4.49304243903384e-05
-5.59045058468345e-05
-1.95643383254036e-05
-1.62787001718404e-05
-2.73812344621131e-05
-2.41644775364941e-05
-4.43291737995679e-05
-4.13047507270126e-05
-2.73773724085192e-05
-5.64557256736806e-05
-5.48363147111994e-05
-2.07883122141289e-05
-5.95139937477694e-05
-2.8077631555917e-05
-3.85549629363358e-05
-4.40964752938757e-05
-2.90845775066781e-05
-3.97460547682189e-05
-2.76482690458947e-05
-7.68134751182011e-05
-1.2604413334661e-05
-5.2829016701891e-05
-6.2674031748181e-05
-3.96882979575176e-05
-1.76073775612632e-05
-2.9227259339886e-05
-2.61323571785674e-05
-1.60508609448047e-05
-3.40014168538356e-05
-3.35795988184146e-05
2.59132526281804e-05
-2.65348188772834e-05
8.23935615637011e-06
-2.97339672543094e-05
-3.54816849648481e-05
-4.61542253882112e-05
-4.39702471466101e-05
-7.85259571792702e-05
-4.62892414139323e-05
-2.33240627182957e-05
-2.86147685070271e-05
-4.6083681784528e-05
-3.41752567571107e-05
-5.55088516979034e-05
-1.04840679945552e-05
-7.91182869274336e-06
-2.3434109610694e-05
-1.8313643429765e-05
-3.08904200759246e-05
-4.28258269986104e-05
-4.90259375915381e-05
-3.81950512309127e-05
-8.06475465904496e-06
-1.725392256036e-06
-4.26908236702935e-06
-4.95922494407156e-05
-4.98121618103631e-05
-4.95992113694541e-05
-5.79494052313703e-05
-2.3096184594331e-05
-2.12962745689903e-05
-4.10081560590053e-05
-3.91576103744705e-05
-1.83116599251012e-05
-2.16429588530665e-05
-3.55836859916652e-05
-7.20050930057684e-05
-6.17366620041349e-05
-2.75610056275983e-05
-2.57700185067661e-05
-4.20814642835103e-05
-1.63872422084143e-05
-1.89517682663326e-05
-5.48129124827281e-05
-2.33275176630712e-05
-1.25111770779567e-05
-1.11558804486904e-05
-5.33945156501738e-05
-5.28536555465564e-05
-8.67895193010986e-06
-4.14912170742275e-05
1.02187742130732e-05
-1.72306293231454e-05
-1.40028911007052e-05
-1.62325786158041e-05
-2.60996299908079e-05
-5.80347742114724e-05
-1.59916036853353e-05
-3.67486308934488e-05
-2.54109630011122e-05
-5.00832062416284e-05
-3.51721021183651e-05
-3.96702762530793e-05
-1.05825981533726e-05
-3.45737281758072e-05
1.38180666544232e-05
-4.82821018944961e-05
-1.61081399618508e-05
-2.32358403994016e-05
-5.80498951846966e-05
-1.28117018676021e-05
-2.13998134737109e-05
-1.16997323274798e-05
-2.25767263509365e-05
-4.98776719321838e-05
-4.01670764330841e-05
-8.30390655425192e-05
-2.35301945825224e-05
-1.13171092425919e-05
-1.20377894586149e-05
-2.15404116470871e-05
-5.64751991555885e-07
-5.27027310031005e-05
-8.25701920342639e-05
-2.3820592741577e-05
-6.22722573177339e-05
