# Supplementary material for: Research on computational propagation and identification of mine microseismic signals based on deep learning
Source: PLoS One. 2025 Oct 22;20(10):e0334641. doi: 10.1371/journal.pone.0334641 (PMC12543183; doi:10.1371/journal.pone.0334641)
Supplement: S7 Data — (ZIP) [file pone.0334641.s007.zip › 000100900001608.xlsx_0.txt_24.txt.txt]

-3.34511790011961e-05
-2.54279870784254e-05
-6.92508765786817e-05
-1.39970093250984e-05
-2.28623346946871e-05
-7.90246229129134e-06
-1.8740126084003e-05
-4.15653802306834e-06
-8.04842800547894e-06
-4.02457650078417e-05
-4.03071655780535e-05
-2.06805280272252e-06
-1.89905298574736e-05
-2.25047174764579e-05
-2.71542575285311e-05
-5.74554105500311e-05
-3.1471942339387e-05
-5.22825617998479e-05
-3.02395745742574e-05
-2.13629058190771e-05
-3.03366775356967e-05
-3.28870583683739e-05
-1.87282497273483e-05
-2.95625138773444e-06
-2.40931539372696e-05
-5.46877901654984e-05
-7.20441756022428e-07
-5.91125784418553e-05
-4.99136643066541e-05
-4.09011754546045e-05
-4.8056408001147e-06
-5.23748733552442e-05
-3.19885422856694e-05
-2.49507138215294e-05
-2.0384026042202e-05
-2.89567187213347e-05
-2.80114572620573e-05
-2.42290055956172e-05
-4.07460909480128e-05
-2.51315404354208e-05
-5.64719135460636e-05
-2.3457533729558e-05
-1.1672669377093e-05
-2.05048807620214e-05
-4.35835033559987e-05
-4.36474689145862e-05
-3.21615942111469e-05
-2.36600966565775e-05
-6.51510255666006e-05
-5.55315480786141e-05
-3.93922186072202e-05
-1.59476391085256e-05
-1.34466657165712e-05
-4.10771667663667e-05
-3.0956396902517e-05
-4.05660400564492e-05
-1.10401685118952e-05
-1.37681491093392e-05
-5.33600682699028e-05
-1.51804578030267e-05
-1.88522762698324e-05
-7.19341222309633e-05
-5.72117383734259e-05
-6.71199538917131e-05
-3.88618384576541e-05
-2.7949026380077e-05
-5.12237975261002e-05
-9.19364475410801e-06
-4.61531253359759e-05
-3.0904148002016e-05
-8.32572734874103e-06
-1.57626188935296e-05
-4.07910528787032e-05
-4.1889975206727e-05
-3.11383378267664e-05
-5.17920958083841e-05
-2.57621999139808e-05
-4.68645694430501e-05
-5.46770640072375e-05
-4.97799923252147e-05
-4.68834845003972e-05
-2.13353622528956e-05
-1.19207849056136e-05
-2.35445187703744e-05
-5.10662989874636e-05
-7.16288876721151e-06
-2.16521644733948e-05
-4.24615257685357e-05
-5.60648983805544e-05
-1.43870897862551e-05
-2.91005466248759e-06
-2.11843217334099e-05
-3.75714730879718e-05
-3.76064182795408e-05
-2.71957918227497e-05
-5.32314047578534e-06
-3.1500756472841e-05
-3.16547249067926e-05
-2.80967292017765e-05
-1.95155736759975e-05
-3.26627489924331e-05
-3.29118872144239e-05
-1.99598663169651e-05
-4.51724000407149e-05
-1.24133953083895e-05
-3.2048206564889e-05
-2.54748141663505e-05
-2.42215822314483e-05
-4.75393861650825e-05
2.69267687498544e-07
-3.63265545396425e-05
-1.18893549054545e-06
-4.83324435135152e-05
-5.48377445851309e-05
-5.3317881238733e-05
-1.66312515059314e-05
-3.83903641682268e-05
-2.01447450106189e-05
-5.69120911663621e-05
-5.767692026601e-05
-3.37072043644403e-05
-3.46794647175446e-05
-2.81997591099459e-05
-3.42361507341099e-05
-4.04845935177933e-05
-3.83350297977303e-05
-3.37131172748888e-05
-1.71450346583488e-05
-3.8471644474594e-05
-2.64762570908502e-05
-5.16165736832756e-05
-4.98468378284518e-05
-5.26289229319655e-05
-4.44948007785102e-05
-2.06078537747513e-05
-2.71811468641908e-05
-5.95916196362512e-05
-4.34368091896026e-05
-3.38855759212177e-05
-4.86372400688071e-05
-2.48240062038838e-05
-2.55525677160786e-05
-6.90324002912312e-05
-4.27578461558739e-05
-2.21573998608255e-06
-2.95133595604625e-05
-4.82771978407135e-05
-3.38636906465839e-05
8.18614317113165e-07
-2.76621570234494e-05
1.06578429475769e-05
-1.14968996823027e-05
-2.05970867953204e-05
-2.35815522516693e-05
5.71395132064127e-06
-2.44255148385846e-05
-3.37831886888442e-05
-3.64785246287061e-05
-9.56696055216727e-06
-4.01697529088889e-05
-3.71663558455029e-05
-2.9852500305261e-05
-5.89754653857629e-05
-3.25361493868028e-05
4.53387898999537e-06
2.01203952595574e-06
-5.18568391692076e-05
-4.96597124807958e-05
7.96373651323737e-06
-3.57976105269029e-05
-3.6073859560656e-05
-3.58251603181852e-05
6.02336707193252e-06
-3.15637703556952e-05
-2.92501156158104e-05
-6.74221624330033e-05
-2.50420910148303e-05
-3.44741517503496e-05
-2.73132180455627e-05
-2.56547109480965e-05
-3.43944337060686e-05
-6.28991957835329e-05
-4.47769335243863e-05
1.04009141038909e-05
-4.43851232559977e-05
-5.41733457451824e-06
-3.80652386459435e-05
-5.3336850080928e-05
-2.687992097946e-05
-3.17683620962898e-05
-2.07218383424385e-05
-2.9323959888755e-07
-3.10782723679797e-05
-4.78622924857468e-05
-4.89577176440126e-06
-4.41762251812429e-05
-5.58380272061382e-05
-2.56227627333995e-05
-6.33667472157332e-05
-2.49112784497968e-05
-2.84209500945165e-05
-4.15274592940561e-05
-3.24115877432466e-06
-3.29080091765147e-06
-3.06998917308078e-05
-1.41129101969683e-05
-3.33522676660988e-05
-3.73313746355371e-05
-2.11803936719294e-05
-2.93583313158993e-05
-3.32663888984082e-05
-3.57671807765212e-05
-2.81366542467056e-05
-2.49012433758427e-05
-7.20351212927509e-05
-1.76122056618308e-05
-3.32029870009868e-05
-4.82238062158661e-05
-3.81560812702768e-05
-5.39826719990736e-05
-1.50562958061482e-05
-5.8122197857031e-05
-4.27394115209919e-05
-1.25347535818698e-05
-4.85645546543747e-05
-5.22932399778959e-05
-2.98917290101212e-05
-1.18306478645195e-05
-1.07933625567433e-05
-2.65539943676159e-05
-1.81780185176355e-05
-5.64188055356575e-07
-4.60988462896399e-05
3.18754546018104e-06
-3.03799628200276e-05
-1.82444601286148e-05
-6.35162544286934e-05
-2.49296589274982e-05
-3.15996812484374e-05
-4.52199374296614e-05
-1.81775486829909e-05
-3.34602727362658e-05
-1.90206076446543e-05
-3.12327236732634e-05
-2.36310369560762e-05
-3.2121667888677e-05
-5.49220685422043e-05
-6.46476850291881e-05
-2.45817784086607e-05
-3.05769037022789e-05
-3.98264263573841e-05
-2.70075101600502e-05
-1.85280400565115e-05
-3.35872802286197e-05
-1.69334878007133e-05
-1.78476399543492e-05
-2.91249931591017e-05
-2.61266668341336e-05
-2.31325431556377e-05
-1.33934240155907e-05
-3.84880202409938e-05
-5.10900813251371e-05
-5.62711099573456e-05
-5.08730027077459e-05
-4.89148065637545e-06
-3.31265590181396e-05
-2.01015760704025e-05
-3.77705666401048e-05
-3.17075394030668e-05
-3.0551914548171e-05
-3.75553002460537e-05
-6.0842778611948e-05
-2.38402186578942e-05
-2.70814891593949e-05
-3.34896854975628e-05
-5.94532451449431e-05
-3.35490815892613e-05
-2.15227519511324e-05
-5.43413683139043e-05
-2.5182902530118e-05
-4.71407350134748e-05
-4.39252700640854e-05
-6.82521391015637e-05
-8.10693670427099e-06
-3.00078789219634e-05
-3.10233223406001e-05
-3.46629342425835e-05
-1.35024300164936e-05
-1.28668684377422e-05
-3.53258547872819e-05
-4.5788768953268e-05
-1.9439043355557e-05
-4.0261152892672e-05
-4.30396289313232e-05
-3.67110073323834e-05
-4.61827237912383e-05
-4.14992678715495e-05
-2.64546164029749e-05
-4.68939094910849e-05
-3.86127803012635e-05
-3.29058782867591e-05
1.2837896890737e-06
-4.25366650539474e-05
-3.78980398186764e-05
-3.14452231541095e-05
-2.82724689362033e-05
-6.3603138064129e-05
-1.8837674054057e-05
-2.24288950519636e-05
-3.90261730839067e-05
-5.79804063684515e-05
-3.81769750280723e-05
-2.31625981803409e-05
-1.93828535653432e-05
-2.63337879040808e-05
4.35106176074543e-09
-5.16939159852882e-05
-6.35732411298752e-05
-3.05438351950394e-05
-3.59707009407942e-05
-2.46286447424446e-06
-4.46798755293318e-05
-1.45853345139679e-05
3.59004337380629e-06
4.57590160719212e-06
-2.20634424739484e-05
-4.52549593393057e-05
-3.23091104606672e-05
-4.63027915141938e-05
-5.53753099261042e-05
-5.21541889590898e-05
4.05675664125202e-06
-3.24916950994798e-05
-3.43636846685733e-05
-5.85371703487871e-05
-1.63209965485424e-05
-5.67862100304202e-05
-2.85353478821289e-05
-2.07843485967793e-05
-3.92697670019944e-05
-1.86228739584506e-05
-2.08676204936853e-05
-7.19674002265147e-06
-2.32410321798866e-05
-3.80128534092162e-05
-3.54374619538647e-05
-2.86995093935141e-05
-3.68401375996065e-05
-6.41908351128894e-06
-6.79800617393356e-05
-3.53662177510603e-05
-2.81406719261801e-05
-4.76277592201337e-05
-1.91936227211945e-05
-4.29180362386047e-05
-2.27772208811524e-05
-3.71889560437083e-05
-5.14874898514887e-05
-3.60010757480722e-05
-4.21144913781366e-06
-3.51774839594763e-05
-3.61025792797315e-05
-2.88138630288437e-05
-1.26706826469509e-05
-3.79041619810778e-05
-1.63091432245474e-05
-2.90199783508856e-05
-2.95131191335119e-05
-3.40215665275642e-05
-2.13365342865706e-05
-4.2237880292217e-05
-3.52370832525549e-05
-4.33966684473063e-05
-2.02489653400651e-05
-4.53675984124623e-05
-2.39789214407237e-05
-2.05522841073487e-05
-2.26591230447509e-05
-2.77617541590454e-05
-4.81671864524419e-05
-1.74935019693313e-05
-3.87324641949616e-07
-3.69069052930291e-05
-5.4678851921997e-05
-2.24469283273552e-05
-4.36336738251126e-05
-1.74689537058179e-05
-4.77399111511997e-05
-2.2534582056914e-05
-4.76332876769661e-05
-3.8196799876335e-05
-2.66064936411095e-05
-7.26070948177798e-05
-5.71024817692482e-05
-2.85722946607899e-05
-3.04920485082009e-05
-3.99204056301468e-05
-1.10347726721612e-05
-5.95158399189108e-05
-3.45706821407271e-05
-4.10947008027199e-05
-1.64708486314226e-05
-2.7505294807938e-05
-3.37984553389638e-05
-2.79298018897489e-05
-3.31172687971511e-05
-4.78063845322113e-05
-4.77864786882593e-05
-1.45728017083691e-05
-3.16706741102963e-05
-2.18853563267198e-05
-4.19840072489275e-05
-2.21941527390658e-05
-4.95529858539911e-05
-2.23595060677977e-05
-3.85944115676205e-05
1.35347670309384e-06
-1.84724450464174e-05
-1.60160304057291e-05
-4.67367707257007e-05
-2.351947312225e-05
-1.16366576730867e-05
-3.38701973790299e-05
-2.82151922260665e-05
-1.1183386130278e-05
-3.38773967755824e-05
-2.74471459547054e-05
-4.07559028738527e-05
-7.2012714393347e-05
-3.79254303407079e-05
-3.09803379661632e-05
-5.25563272241505e-05
-1.40010585424018e-05
-3.04438328685945e-05
-3.04500575504217e-05
-2.04647105600314e-05
-2.74210159854388e-05
-5.16814828359876e-05
-5.2275400661508e-05
-3.72577520293657e-06
-2.05504522319503e-05
-4.67262495099508e-05
-4.13421038074439e-05
-4.14252170944497e-06
-1.52437549793263e-05
-6.11775315664859e-05
-4.30531791309749e-05
-4.02115025241954e-05
-5.80354054425322e-05
-4.33652707600261e-05
-6.03796894682566e-05
-1.89257316919667e-05
-2.02293104075108e-05
-3.34736998031553e-05
-3.66858422221323e-05
-4.41585713029666e-05
-3.13060188613378e-05
-2.019512349733e-05
-2.22580525366414e-05
-4.43805432418543e-05
-1.50144308485984e-05
-5.81427698410558e-05
-6.59820363458845e-05
-3.37011795872905e-05
-2.68098061269364e-05
-6.5017045975335e-06
-4.46598212918151e-05
-4.42156017210682e-05
-4.77217698525033e-05
-4.7442068136727e-05
-4.1684658056819e-05
-4.38249385359231e-05
-4.18098096628407e-05
-4.1496761331809e-05
-1.91204777830127e-06
-4.67290876010933e-05
-4.08182232456574e-05
-2.6036246483845e-05
-1.78680067258598e-05
-5.65282867113179e-06
-7.34625085963723e-05
-1.12070887767391e-05
-6.58397549409204e-05
-7.57830341228494e-05
-2.22277158001852e-05
-3.14012734204463e-05
-1.65099782571979e-05
-3.02472882890197e-05
-4.07630292141965e-05
1.15395315927918e-06
-5.8399442695743e-05
-4.66830569189769e-05
-1.9893713267237e-05
-2.49332092976486e-05
-2.48152976252205e-05
-3.35934961024243e-05
-4.17088362000648e-05
-1.78111521840813e-05
-3.68772268652838e-05
-3.64329939067761e-05
-2.42280389475087e-05
-3.90885031555701e-05
-2.2970747664147e-05
-9.69141634283706e-06
-4.70960224089611e-05
-5.14369551438557e-05
-4.12282483487262e-05
-4.90008472829189e-05
-3.24331286159018e-05
-4.07267016291084e-05
-2.36882315718075e-05
-3.28223773683601e-05
-4.96300307158419e-05
-5.00703702706397e-05
-4.15137408578995e-05
-1.66413430839026e-05
-3.73491390484036e-05
-3.01796512134915e-05
-3.30188565140203e-05
-2.5243034342089e-05
-1.93956764649617e-06
-4.71360847773069e-05
-3.21347761260392e-05
-1.54711789417046e-05
-2.42378274469347e-05
-4.24492893763505e-05
-4.66119228856997e-05
-3.34275034822642e-05
-3.15777771152561e-05
-4.27811891900449e-05
-8.17064881523155e-06
-5.84587413804759e-05
-2.71480484664971e-05
-4.84063802272131e-05
-3.57878631982324e-05
-7.09235343906908e-05
-2.16442230656699e-06
-1.57358838145052e-05
-1.19037620985978e-06
-5.85879271851657e-05
-5.5500232537376e-05
-1.62654912411544e-05
-1.81863342390393e-05
-6.62506614237617e-05
-5.52909351234333e-05
-8.37185725882392e-06
-6.72836092013533e-05
-5.03322493338099e-05
-4.2255145421975e-05
-2.93336114088952e-05
-3.73983017599195e-05
-5.17186313925515e-05
-2.5753847396944e-05
-3.2461354869411e-05
-3.88526433781226e-05
-2.2108356229728e-05
-4.47577909297723e-05
-4.3851408925815e-05
-4.02227472081714e-05
-1.28875510967492e-05
-3.9043006933558e-05
-2.63157841152036e-05
-4.34974186035774e-05
-4.97488133249675e-05
-2.79012524386743e-05
-1.08076943075532e-05
-1.59629299873448e-05
-3.23941401951288e-05
-2.18024678594299e-05
-5.6385854392574e-05
-6.37127628553697e-05
-3.45166704989208e-05
-8.10840304204542e-06
1.69734224911794e-05
-2.48706724477068e-05
-3.27920727758643e-05
-3.35621839274717e-05
-3.87553406323543e-05
-3.99646277756317e-05
-4.06147235104993e-05
-1.95885159731868e-05
-2.09643429979416e-05
-5.02480687703658e-05
-4.20498159236948e-05
-8.37935839900984e-06
-1.52130372298155e-05
-9.72577664631601e-06
-3.30679722083404e-05
-4.88157193254039e-05
-1.49777677114066e-05
-1.11334021717253e-06
-2.10328171018963e-05
-3.15612347680912e-05
-3.60191286044404e-05
-2.94721718934085e-05
-2.5428307336627e-05
-5.12307953094795e-05
1.1329528514887e-05
-4.67020211059532e-05
-1.20223921222983e-05
-1.99084524269871e-05
-1.66014216998513e-05
-1.8740150721407e-05
-2.08151940599116e-05
-4.7558816371116e-05
-6.08755291123073e-05
-1.07485820761899e-05
-2.7745240909784e-05
-5.73021613789673e-05
-3.62803100154277e-05
-3.33963731431459e-05
-3.06986791759201e-05
-2.64537202459754e-05
-4.55832009712575e-05
-4.03936772497071e-05
-3.94162644204265e-05
-5.22707164837083e-05
-5.30598490907956e-05
-3.68708905634417e-05
-1.92395430785864e-05
-2.71929734428898e-05
-2.77451002061289e-05
-5.37426960687859e-05
-4.49742802607826e-05
-3.99402705270984e-05
-5.32007221661933e-05
-4.832304583536e-05
-6.80293214226285e-05
-3.36660998398382e-05
-4.43541012981051e-05
-2.65987263480104e-05
-5.15787884994713e-05
-6.98757154573777e-05
-4.4303615839429e-05
6.86017517753242e-06
-1.42050074525768e-05
-4.96759980994817e-05
-5.05225260949993e-05
-2.3806843473021e-05
-1.68094967566328e-05
-5.18067899285e-05
-4.32388411544218e-05
-3.69900405759466e-05
-2.78627427430391e-05
-4.0759712955785e-05
-1.58596105893443e-05
-4.67757156603354e-05
-3.33994781874857e-05
-4.42951367702738e-05
-2.98045131834108e-05
-3.93669023656739e-05
-1.49450214421186e-05
-1.93524961399616e-05
-2.54304996526412e-05
-1.78570182937849e-05
-2.70207066242244e-05
-3.49774007779431e-05
-5.64709830208071e-05
-2.41145247137001e-05
-1.2717932601288e-05
-5.09991914027144e-05
-2.03618856490297e-05
-3.3271971052965e-05
-1.74203034321496e-05
-2.56307972483992e-05
-6.70949292333618e-05
-1.06984252397636e-05
-6.18187468852947e-05
-4.39457396122641e-05
-4.50794050679617e-05
-4.85014486447406e-05
-4.15756107453007e-05
-3.50274815628725e-05
-2.78443372832166e-05
-2.33846184441447e-05
-2.97633015320547e-05
-2.09226361279491e-06
-4.35750727302983e-05
-3.09505943851642e-05
-4.4775721207684e-05
-3.20001977805083e-05
-2.66129007492354e-05
-3.75696474602458e-05
-3.54835647664993e-05
-3.91219813152116e-05
1.97226344046069e-05
-3.39749429983087e-05
-3.8162580695462e-05
-1.15828746492909e-05
-5.22309946634118e-06
-5.55039233700332e-05
-4.52809966819678e-05
-2.63489330988182e-05
-3.52337641016417e-05
-1.55325096142736e-05
-2.58837383612161e-05
-3.9659022761069e-05
-2.56862712675731e-05
-6.23324315195473e-05
-8.15340448617576e-05
-4.71352080454371e-05
-5.384852248718e-05
-5.20698695767896e-05
-3.79680694820398e-05
-4.99120754951786e-05
-4.07749018098881e-05
-2.67948654274052e-05
-3.42507944651593e-05
-4.70336157549895e-05
-5.85229275542267e-05
-4.44773889829169e-05
-2.76737818571215e-05
-1.72271450111581e-05
-1.87570588394735e-05
-1.68913589416004e-05
-1.66591268711024e-05
-6.94731819062054e-05
-5.10182301251648e-05
-6.10236640677578e-05
-5.19921980659046e-05
-6.34977614293292e-05
-4.90546024618992e-05
-2.44077517968405e-05
-3.39507338850749e-05
-2.40895957195381e-05
-2.07366226900332e-06
-1.7405340805619e-05
-3.22741142606624e-05
-2.26151420593185e-05
-3.06276338220465e-05
-2.09300555611885e-05
-4.10829677254906e-05
-3.63246061140564e-06
-2.48462851991981e-05
-4.61189858270518e-05
-4.03755372283404e-05
-2.79811125009788e-05
-2.56569402238396e-05
-5.16969981734791e-05
-2.88761482248608e-05
-2.06910153781123e-05
-3.29065720539592e-06
-2.43777285728655e-05
-4.96270460457307e-05
-3.11074822031356e-05
-2.54250023335249e-05
8.14061249842683e-06
-3.1096259524744e-05
-3.59132427222039e-05
-2.82689223047601e-05
-1.61467142712864e-05
-3.94105136207311e-05
-4.2060170494774e-05
-6.8643902706996e-05
-8.52888315347983e-06
-7.20943677678914e-05
-4.66470946113003e-05
5.75441680665945e-06
-5.09416986400072e-05
-2.5614637415337e-05
-5.13731723175711e-05
-4.08575759919511e-05
-2.07187122814947e-05
-4.83872653357402e-05
4.89227305632443e-06
7.61894092656871e-06
-4.49499073290287e-05
-9.71184842728959e-06
-4.19433326169247e-05
-5.7398130447395e-05
-2.81565641860431e-05
-1.70792408175084e-05
-2.9500581004045e-05
-2.08809190508489e-05
-2.41112043511186e-05
-3.19821195499299e-05
-2.5681941305e-05
-6.687125672486e-05
-3.36662963908293e-05
-2.34971527640985e-05
-3.89135508029445e-05
-2.28134043076348e-05
-2.26393226480532e-05
-3.93908133727708e-05
-1.75738983236358e-05
-3.94511096427482e-05
-1.89682235580777e-05
-2.52737869185156e-05
-4.90141646828667e-05
-6.65501104774335e-05
-4.71417454488711e-05
-2.99066412923905e-05
-2.88274054485452e-05
-6.46101158934588e-05
-6.63101018174825e-05
-6.07440964708625e-05
-2.22215039341907e-05
-5.22682313211086e-05
-5.50300576786979e-05
-8.82279821421086e-06
-5.79875248220782e-06
-6.78095594054023e-05
-3.22283508424681e-05
-4.32839353366822e-05
-3.8776297508602e-05
-2.70154294704065e-05
-2.82750879755e-05
-2.46605840277216e-05
-8.4303971054991e-06
-5.00399511696954e-05
-8.19571383404286e-06
-3.78041323369962e-05
-2.89630086890374e-05
1.09448957982562e-05
-3.95688883698222e-05
6.66238455649313e-06
-4.4618957722322e-05
-3.62058513818228e-05
-4.22305648690394e-05
-1.6141285322071e-05
-2.06671228460108e-05
-2.34373145504006e-05
-6.05798384640641e-05
-2.97396394666475e-05
-5.34195788900505e-05
-4.98002330995691e-05
-5.43778076457096e-05
1.30445357011307e-05
-3.53613543844766e-05
-5.28833143686189e-05
-1.2222503392027e-05
-6.43306615651277e-05
-3.8334282759734e-05
-4.27832445730138e-05
-3.38544173223075e-05
-2.71375495313718e-06
-7.13959925667834e-06
-6.66788334411033e-05
-4.93540646658817e-05
-6.6315474779678e-05
-2.92459079200974e-05
-5.00796183427366e-05
-3.48960310899544e-05
-2.37759596854516e-05
-2.68797468837379e-05
-3.9793752125542e-05
-4.11057044880976e-05
-3.19423051528244e-05
-2.96243013413826e-05
-1.9325875259775e-05
-2.22150541382556e-05
-2.14774861257719e-05
-1.26535169337547e-05
-3.66062019306775e-05
-5.05149203408881e-05
-6.02563963017798e-05
-3.31356587773952e-05
-2.73110267325085e-05
-4.73064435027838e-05
-3.89883520565494e-05
-4.03797296336465e-05
-2.8832753404472e-05
-2.29939513739123e-05
-5.27873276763519e-05
-2.79075617647161e-05
-1.21906268841337e-05
-4.19282762447257e-05
-4.15305016046466e-05
-4.53948916865049e-05
-3.92546605760512e-05
-2.97172081795552e-05
-1.58867065167076e-05
-6.70154101943254e-05
-2.24396396197407e-05
-4.42410014400005e-05
-6.14569815714442e-05
-4.61768710715797e-05
-4.11822363634233e-05
-1.69803757554273e-05
-3.57405181925753e-05
-3.14823891678792e-05
-2.18151626919487e-05
-4.09937072360785e-05
-5.48603935302757e-05
-3.18664060112853e-05
-3.44721721352527e-05
-3.08128220242071e-05
-5.70498350279918e-05
-1.17945451737639e-06
-1.83357609651726e-05
-5.93027554285255e-05
-4.87243518433082e-05
-5.06737865500357e-05
-3.76820837611332e-05
-3.51027708383799e-05
-4.62681695668289e-05
-1.26307149032939e-05
-3.86139888862582e-05
-7.57167513541187e-05
-4.76636574651673e-05
-2.56088120042316e-05
-5.08920597814192e-05
-3.38145734944162e-07
-3.08963455810299e-05
-1.86763191554822e-05
-2.45096917278131e-05
-5.85980130172107e-05
-1.74180733876966e-05
-2.14033694192775e-05
-4.02507520450713e-05
-1.13043298921092e-05
-4.99157289459771e-05
-1.26720533816092e-06
-2.82693971855872e-05
-3.00955805122542e-05
-4.84016872046459e-05
-1.25110136777925e-05
-3.66356278341873e-05
-4.26889917920282e-05
-2.64411300933189e-05
-5.12323688307298e-05
-3.57626740568043e-05
-5.77823677973283e-05
-2.10674356163466e-05
-5.08194322363833e-05
-3.51812819378724e-05
-3.891697107004e-05
-2.29590231903628e-05
-4.46347579119053e-05
-5.27666191856062e-05
-5.58823418718671e-05
-3.98771457873446e-05
-1.86260041374633e-05
-2.19995944875522e-05
-3.77689411612788e-05
-3.7649210557584e-05
-1.66279655133694e-05
-3.61274848999973e-05
-3.4118421754591e-05
-3.11170383299702e-05
-5.62868404984966e-05
-3.00425651804161e-05
-2.76297439364479e-05
-5.88379166781235e-06
-1.29312583566566e-05
-3.10917396649221e-05
-3.37980037931165e-05
-2.63597670972808e-05
-1.45465267315523e-05
-5.90145544269958e-05
-4.67048297085754e-05
-5.10810020843371e-05
-4.74966216536335e-05
-3.90273672818389e-05
-1.98673735079209e-05
-2.94860558152682e-05
-4.00688975634617e-05
-5.43808948726793e-05
-1.27726135958872e-05
-3.18393701088966e-05
-4.84133742976021e-05
-4.60279145989849e-05
-5.03252415246543e-05
-9.97770800493076e-06
-9.43325393636581e-06
-4.78712492194577e-05
-4.87208357532689e-05
-1.41327743789295e-05
-6.5810804035644e-05
-9.13628518346266e-06
-4.65984330439837e-05
-2.91863171803578e-05
-7.14380630515591e-07
-2.18238137597709e-05
-1.96763274008265e-05
-3.94560888443737e-05
-2.86265447283094e-05
-4.1691405391283e-05
-3.19829391642889e-05
-3.53155183373152e-05
-3.07375078000831e-05
-4.7400601807637e-06
-3.18484362785227e-05
-2.03717715698253e-05
-7.1727284633762e-06
-2.53508472463099e-05
-6.06129603635163e-06
-7.02298077879553e-06
-2.14669817720356e-05
-4.4915054128352e-05
-2.54085212873098e-05
-1.72145800710417e-05
-2.37039246123806e-05
-4.08738002681576e-05
-4.968881241583e-05
-5.42994722699442e-05
-4.72263180185516e-05
-1.31883198249608e-05
-4.90750262668498e-05
-4.50056731321324e-05
-3.43469612971362e-05
-3.67400470324651e-05
-2.73550540153547e-05
-3.95918893278187e-05
-3.7799751606839e-05
-6.71164546515563e-05
-4.80082859540602e-05
-2.61881129769025e-05
-6.41990863356431e-05
-3.84032947706784e-05
-4.25715746550744e-05
-4.49515882557905e-05
-7.78713543632909e-06
-5.35935165967549e-05
-4.70916299857838e-05
-4.86961066708434e-05
-3.44216574700491e-05
-2.31919339982533e-05
-4.06305295649616e-05
-2.8618667193823e-05
-4.90871227900366e-05
-6.22951800625175e-05
-1.43871847833119e-05
-3.61922168123376e-05
-3.15533282826531e-05
-3.45914690765988e-05
-1.58912001823742e-05
-2.27681103250448e-05
-2.45949608688779e-05
-2.47372381855227e-05
-1.91892474867909e-05
-3.05965846965686e-05
-2.10837798278465e-05
-4.84197361339513e-05
-3.94742386151445e-05
-1.31312202935336e-05
-1.09550548754111e-05
-5.66156336814595e-05
-4.55977509271196e-05
-4.80739228658469e-05
-3.00023584133675e-05
-5.33980383538757e-05
-4.83287810507909e-05
-2.05233778053582e-05
-8.99785670322935e-06
-2.19335513749068e-05
-1.01073094124532e-05
-4.02874651356797e-05
-4.94359675793767e-06
-3.10137575882874e-05
-1.83095856410433e-05
-2.03685333428675e-05
-4.16635055724326e-05
-4.7849172349684e-05
-1.97863698764667e-05
-1.98657459165293e-05
-3.3830090309616e-05
-2.58963987313811e-05
-4.82109967883277e-05
-3.12436121790807e-05
2.31175720136156e-05
-3.64646741350108e-05
-3.64631990928602e-05
-3.16871174315639e-05
-2.51032357890347e-05
-4.24541615864583e-05
-7.0109229188146e-06
-2.87775680481187e-05
-2.7071210686882e-05
-3.26102562013078e-05
-3.65426455189821e-05
-2.06643101692729e-05
-4.26067830355657e-05
-8.81548365551584e-06
-5.33577106136875e-05
-4.02299555853048e-05
-2.69036377098777e-05
-6.24336201687133e-05
-5.28468876163608e-05
-2.53854303904978e-05
-2.04744279455906e-05
-7.01888580310281e-05
-2.33225203817376e-05
-1.90190536058129e-07
-4.4381167047365e-05
-1.65514838931877e-05
-3.70578369052956e-05
-3.4900924166063e-05
-5.16646690123127e-05
-6.107615273743e-06
-1.69167875957632e-05
-3.08044642407513e-05
-2.2254553675453e-06
-3.01176185815616e-05
-4.93532556456482e-05
-3.17977675311484e-07
-8.66389924105126e-05
-2.27474978605351e-05
-2.81146840105071e-05
-4.12789583939679e-05
-3.9911351120465e-05
-2.58782997977697e-05
-2.15393795239163e-05
-4.42757295527838e-05
2.76114296423719e-06
-3.78173057534139e-05
-2.75554502599402e-05
-2.92535360554269e-05
-2.13425362009655e-05
-2.9407414792614e-05
-3.7409654954958e-05
-2.87916255881152e-05
-3.46066325559237e-05
-6.09825397335702e-05
-4.4909478447425e-05
-4.19778578510771e-05
-2.04015296729823e-05
-2.0362028611847e-05
-3.49148720688739e-05
2.25759725432388e-06
-5.51482227015027e-05
-1.22517896935621e-05
-3.69923672890733e-05
1.56759496268392e-05
-5.24214882654988e-05
-2.52246842565123e-05
-8.14602981432215e-06
1.06718572900285e-05
-3.59389225735039e-05
-2.4736243116187e-05
-1.13717963755172e-05
-2.42486738858598e-05
-1.93803089590465e-05
-4.06933577117668e-05
-2.183642893489e-05
-3.04024803977885e-05
-3.07519047656458e-05
-2.05176811452838e-05
-2.26979909300522e-05
-2.52867650026513e-05
-3.43083995402718e-05
-4.31068763879751e-05
-5.49338776167982e-05
-1.97164014207243e-05
-5.44884072989122e-05
-3.16157735109127e-05
-2.26578684986924e-05
-2.973620383435e-05
-5.98957711448527e-05
-7.37792213955594e-05
-1.7516018382382e-05
-4.59981629664418e-05
5.93017132888784e-06
-8.90839074917097e-06
-2.44202237469091e-05
-4.63760130271788e-05
1.18343795160193e-05
-1.3947827123995e-05
-2.63042680348164e-05
-1.91772739597828e-05
-5.03640808788251e-05
-3.28642074392006e-05
-6.91987420162474e-05
-1.05416835446834e-05
-2.7639244589877e-05
-3.91273251348508e-05
1.31399325207326e-05
-3.13013295130397e-05
-3.12394389918974e-05
-3.3092447930426e-05
-2.51087082625101e-05
-4.92728511113015e-05
-4.03524286032336e-05
-2.58732099989584e-05
-2.1606197886757e-05
-4.19117029738309e-05
-2.63581139400241e-05
-6.02275574802663e-05
-5.62169186963702e-06
-3.85040828411531e-05
-2.7128037682118e-05
-2.64606968605454e-05
-4.80254096496228e-05
-3.28643163717341e-06
-6.38263375790736e-05
-6.63857113156779e-07
-2.7811219837234e-05
-3.05637386734193e-05
-2.19470328333813e-05
-2.89370555655657e-05
-3.37215297943569e-05
-3.13064082088513e-05
-3.1266409708767e-05
2.70090252182793e-06
-2.93547120148296e-05
-4.72452693345771e-05
6.67835939087461e-07
-3.1871043755619e-05
-1.578708903749e-06
-5.80299827218023e-05
-2.92258729494257e-05
-6.98101851139692e-05
-3.27069940570897e-05
-2.29602278753345e-05
-1.58032935181011e-05
-5.82551341250335e-05
-2.91249880524639e-06
-2.48772029045294e-05
-3.72089776329334e-05
-1.55666516198897e-05
-4.34525836775878e-05
-1.44178471264852e-05
-3.59467786456888e-05
-4.06218005473877e-05
-3.24978072303711e-05
-4.15994879100337e-05
-3.55461711738975e-05
-1.02836945639761e-05
-3.58214400116293e-05
-2.58118731725462e-05
-2.9273521108177e-05
-1.33718528553985e-05
-2.90470484780046e-05
-3.67452734511715e-05
-2.05754743695686e-05
-3.18466489292682e-05
-4.23094074903557e-05
-3.20222551279134e-05
-2.1460574165911e-05
-4.33228666595296e-05
-3.32259432009369e-05
-4.23594208961658e-05
-5.27537622158879e-05
-2.16350195060161e-05
-4.15658739696941e-05
-2.81575474553815e-05
-4.80160427418525e-05
-3.27470917019471e-05
-1.61384215441347e-05
-1.42367373042771e-05
-5.25040869899673e-05
-4.48152974674187e-05
-3.54570181117402e-05
-1.26528924779669e-05
-2.98027782095247e-05
-3.96961756404145e-05
5.16608984575394e-08
-1.56582203802492e-05
-3.52145395496319e-05
-3.17174701317521e-05
-2.33809133365826e-05
-3.00811083536075e-05
-4.2705669010476e-05
-1.23129728154973e-05
2.16687012145086e-06
-2.24815823556436e-05
-3.91304976942186e-05
-4.63412172682674e-05
-3.49179901632653e-05
-7.07982331515225e-05
-3.70011680666249e-05
-3.70701230919366e-05
-3.78527009969457e-05
-2.15865536389394e-05
-6.70252471835688e-05
-6.84858160253859e-05
3.62241505253289e-06
7.16819995169498e-07
1.20593390609094e-06
-5.08788791250257e-05
-5.29185853953964e-05
-1.50235644185001e-05
-1.21926084034119e-05
-3.54927409727076e-05
-3.55639945013072e-05
-1.69301205600234e-05
-4.44848678568301e-05
-3.63671608538375e-05
-2.64128913989233e-05
-1.65280093654796e-05
-5.76544176778712e-05
-9.99250842889307e-06
-2.42927886705908e-05
-1.57900350542729e-05
-3.92833417513572e-05
-4.41774577898053e-05
-7.08689578002825e-06
-4.69038568447872e-05
5.62060600398524e-06
-2.9748678506998e-05
-2.61822804877351e-05
-2.54961990943443e-05
-1.47802472763664e-05
2.35661425093331e-06
-3.65687413969666e-05
-9.30938380136315e-06
-2.39494365450794e-05
-1.87558222831677e-06
-3.39650649023382e-05
-1.87699999635302e-05
-1.74127824802093e-05
-2.17378878219956e-05
-7.07249523773981e-05
-1.38114757904213e-06
-2.22192643645181e-05
-1.93850320648821e-05
1.87495364781772e-06
-3.27877434429168e-05
7.9597456101494e-06
-3.33761081111399e-05
-3.22488474790349e-05
-2.09043815215014e-05
-7.5066151435606e-06
-3.81373110132296e-05
-8.33103195321409e-06
-3.88928322410578e-05
-1.33971437467108e-05
-4.57886945144335e-05
-3.61947084278277e-05
-3.28128742031505e-05
-6.65686141067201e-06
-2.32289626910185e-06
-1.80277166534222e-05
-2.21495196788104e-05
-4.27989343130546e-05
-4.09048922452659e-05
-1.89466110110278e-05
-3.66420170356881e-05
-4.9515710387506e-05
-4.22898635860658e-05
-2.67755861184557e-05
-2.77477561460496e-05
-1.82193429689791e-05
-1.15489173383703e-05
-4.12156513198469e-05
-3.49561984828752e-05
-1.65272528262412e-05
-2.19935249566777e-05
-2.79737491365583e-05
-1.91609227182053e-05
-1.76191394135727e-05
-3.13709270671963e-05
-1.88449534039261e-05
-2.17701666378761e-05
-4.36846646681884e-05
-2.17003726615837e-05
-3.40490301878714e-05
-1.78266780227335e-05
-4.29588712527242e-05
-3.44973456177605e-05
-4.02547928515208e-05
-4.36536485015196e-05
-1.24316641962852e-05
-2.7830905203279e-05
-1.9604584434244e-05
-4.9468700878851e-05
-2.16581742147284e-05
-2.8885540910778e-05
-4.88209257619418e-05
-2.33868747297957e-05
-1.9617784199814e-05
-5.45503804033902e-05
-2.59294023704947e-05
-1.47125821975285e-05
-3.0723312028738e-05
-9.761029258132e-06
-2.30659945761828e-05
-4.17929303265622e-05
-8.85431549209871e-06
-6.6366085552433e-06
-2.10865032127331e-05
-2.53869261724037e-05
-4.60938606880025e-05
-2.09664087501576e-05
-3.23052598893078e-05
1.60674979371168e-06
-2.92747472943822e-05
-6.09930823369299e-05
-1.06486979019742e-05
-4.70776312994358e-05
-3.12452020754415e-05
-1.62788776224608e-05
3.84765932921129e-06
-3.82189165095802e-05
-1.97656559622492e-05
-1.39958183415841e-05
-1.67108565140995e-05
-2.42991315871854e-05
-4.57161515544846e-05
-5.25611922250131e-05
-5.31545922191457e-05
-1.34992541101194e-05
-6.40016820393592e-06
-2.88303583538531e-05
-3.35367355355653e-05
-7.26857971615802e-05
-9.05642242229944e-06
-1.77037730449087e-06
-1.17917426516734e-05
-5.33382428544437e-05
-7.53707692406062e-06
-7.79169850165097e-06
-5.56826584394754e-05
-2.83815828476359e-05
-2.15618537517815e-05
-2.82283318888097e-05
-3.16648123147993e-05
-1.57993114902823e-05
-2.92861892017848e-05
-3.45812573284737e-05
-1.55454048413435e-05
-4.93543596976287e-05
-4.7150868986157e-05
-3.83848086833051e-05
-5.9221252299467e-05
-5.4981514476708e-05
2.3249578387775e-05
-3.38942884549881e-05
-4.60917523307329e-05
-4.00493530325467e-05
-4.41717315409347e-05
-4.18789309599869e-05
-1.8179153563202e-05
-1.48543715756708e-05
-7.32685715488669e-05
-3.32320712751893e-05
-3.19255105740991e-05
-2.32578621144045e-05
-3.49543830831707e-05
-1.44211984632881e-05
-1.17198837229949e-05
-1.64693494780382e-05
-4.54134510224701e-05
-3.02709867213526e-05
-8.22642606369865e-06
-3.13516246097115e-05
-1.87350025747036e-05
-2.36901322982128e-05
-5.18524287817881e-05
9.33532397272623e-06
-1.779987089849e-05
9.62040866977712e-08
-4.9965582021891e-05
-3.54622224766041e-05
-5.24918376845742e-05
-5.21343687807059e-05
-4.4636723325443e-05
-5.2545927161834e-05
6.67679780320226e-06
-3.87500741395709e-05
-3.59732502123162e-05
-3.33281434035466e-05
-6.62926423342973e-05
-9.30795898711152e-06
-5.55006885238315e-05
-7.38229967697851e-05
-1.5870600671632e-05
-1.8816273914286e-05
-3.65301356222561e-05
-4.01661959697514e-05
-2.26807831734822e-05
-4.26987938136643e-05
-2.3510738094708e-05
-3.04219149074497e-05
-4.19898439831846e-05
-1.884413921141e-05
-1.77015686350687e-05
-3.82516661676856e-05
7.92708940713011e-07
-2.29321567150596e-05
-2.27804728073271e-05
-2.19605644838884e-05
-2.97626794405088e-05
-2.14783839824033e-05
-5.28718155218625e-05
-2.27881116244455e-05
-4.70011185902761e-05
-3.45196572509528e-05
-3.70684462809533e-05
-5.96881404466088e-06
-7.79423898651148e-06
-1.80202148739858e-05
-3.11994397371226e-05
-3.44469881072207e-05
-1.68617811486762e-05
-2.19804018952239e-05
-9.13223655938352e-06
-4.11890474027833e-05
-5.87201236979741e-05
-7.56577027948428e-06
-1.13099774314909e-05
-1.41076273695274e-05
-3.12441302002341e-05
-4.6640148143155e-05
-2.19920621486439e-05
-3.00075129101841e-05
-3.45893915281096e-05
-1.43192745663193e-05
-3.99194007728596e-05
-3.3240428668866e-05
-3.7167822132833e-05
-2.57676332801642e-05
-3.35132997460245e-05
-1.94457631155333e-05
-2.04569285277128e-05
-3.43693800094578e-07
-4.11491628767782e-05
-1.91201957012505e-05
-9.84847165812278e-06
-5.50598763975479e-05
-2.3412725596489e-05
-2.67676508471235e-05
-5.03630582867369e-05
-3.3208387597988e-05
-2.33260608397823e-05
-1.98036143051391e-05
-4.67876676434197e-05
-2.52263471126155e-05
-3.41389682225488e-05
-2.52237058642035e-05
-2.82378906508659e-05
-3.27788814633397e-05
-2.7071910670092e-05
1.62907980567004e-06
-1.37434968982916e-05
1.00566858815065e-05
-2.31081902939409e-05
-2.25150079079812e-05
-1.27125472943611e-05
-1.10080817996465e-05
-3.30646493261285e-05
4.2900877445496e-06
-3.70103318600267e-05
-2.1638979487415e-05
-3.60859355006983e-05
-2.43776220139156e-05
-4.31216662226342e-05
9.09019178236413e-06
-3.70154393304827e-05
-4.11727348724029e-06
-3.72006971881694e-05
-1.74233454408986e-05
-9.76209931432335e-06
-1.47229160741116e-05
-2.63368861822419e-05
-2.81569334398147e-05
-4.24569592742182e-05
-4.17204951686629e-05
-2.87315242980223e-05
-2.86436994588068e-05
-2.4920189496015e-05
-2.92752227114789e-05
-4.91328415461612e-05
-2.87903702458273e-06
-5.47531763086951e-05
-2.85067055577902e-05
-1.66859237652433e-05
-1.03001433046935e-05
-1.08693312992099e-05
5.13626059914375e-06
-3.82620925271785e-05
-3.82244286749366e-06
-1.91661301006367e-05
-1.49738548063031e-05
-4.9430167019855e-06
-2.63039694842256e-05
-3.59459933895825e-05
-5.24348787908308e-07
-3.05606202700875e-07
-3.83226221311148e-05
-1.6378929788227e-05
-2.3164731916751e-05
-8.33068488991063e-06
-3.72350898894347e-05
-4.093178013846e-05
-2.15698646927802e-05
-2.86834600127748e-05
-2.8114710365645e-05
-2.85827991977009e-05
-2.90245641902591e-05
-3.57877681264202e-05
-3.81471169868613e-05
-2.0808150222157e-05
-2.40683807773734e-05
-3.08550966567212e-05
-3.09728148066532e-05
-2.79940648538488e-05
-4.27221485078465e-05
-5.90384424816989e-05
-2.36091177417956e-05
-4.34668975133479e-05
-3.9792393775969e-05
-3.68139456556545e-05
-1.63265670746464e-05
-3.53037327324536e-05
-5.93726796116661e-05
-6.37191338463779e-05
-2.22264617357269e-05
-3.93714063125491e-05
-2.17377147491555e-05
-9.22220969725206e-06
-5.36423955432469e-05
-1.94181956502041e-05
-1.45373150482167e-05
-8.68123908122654e-06
-2.26498718210007e-05
-1.90208674596967e-05
-4.6443195004644e-05
-1.06949517947861e-05
-3.31373022562296e-05
-3.65888229404798e-05
-3.42194213094028e-05
-9.17283466899031e-06
-2.03193501960343e-05
-4.48810153444784e-05
-3.81450074355853e-05
-2.33716589588774e-05
-1.86117082575503e-05
-6.26029422965671e-06
-1.15993274134666e-05
-4.43411317598723e-05
-3.16244922573065e-05
-1.29107666808057e-05
-3.51013392700692e-05
-5.39328877338753e-05
-4.18920252196271e-05
-3.2374294086785e-05
-3.85679492053373e-06
-1.32996792060024e-05
-3.18543843915936e-05
-7.54567962589053e-05
2.66161488340435e-07
-4.36495931453233e-05
-3.62837041294644e-05
-1.27713934118071e-05
-1.15811424031842e-05
-3.98917806810921e-05
-1.21447666550131e-05
-2.058924091696e-05
-8.85381754038077e-06
-1.01836999117966e-05
-4.94286513928225e-05
-3.53991460103953e-05
-1.92975678982335e-05
-3.32599350239593e-05
-2.03895210874507e-05
-4.04957925866903e-05
-2.22876122129304e-05
-3.53204071668506e-05
-2.36997405687919e-05
-6.15025295988551e-05
-1.65051898600016e-05
-4.59708231305108e-05
-3.15299410433573e-05
-1.82151751192084e-05
-4.83288841508156e-05
-5.25607713664564e-05
-3.21340880441543e-05
-2.5172904530894e-05
-4.76675356726064e-05
-7.96418611693079e-05
-4.84975408424735e-05
1.55465624632151e-05
-5.09905557820113e-05
-4.00656499728384e-05
5.36537243810243e-06
-4.99202558300483e-05
-2.80933284930845e-05
-1.49582080146502e-05
-4.31126575551244e-05
-1.37665248047519e-05
-1.635693192504e-05
-3.03683042586948e-05
-4.36725082238699e-05
-6.89982526316805e-05
-4.99743731309842e-05
-1.53421900967736e-05
-3.37744169137558e-05
-3.04633444101807e-05
-5.14998554041543e-05
-2.63389277544331e-05
-5.49663962469256e-05
-6.91410990629711e-05
-4.28525295670476e-05
-7.96268171893626e-06
-3.390919740178e-06
-3.07842853637706e-05
-3.05968954772149e-05
-4.60451710432935e-05
-2.81207903703712e-05
-2.21220265593075e-05
-4.08732401602989e-05
-2.5881812587175e-07
-2.53995338746583e-05
-3.76709062656887e-05
-2.09217265246077e-05
-1.56198064838344e-05
-2.72950699477682e-05
-3.56532322892957e-05
1.82849051841086e-06
-2.70944355768002e-05
-3.29661459782869e-05
-1.02067487475735e-05
1.24737931458117e-05
-4.17833469376164e-05
-2.18740701854059e-05
-1.89988945354618e-05
-5.76087829898766e-05
-4.14279804209874e-05
-1.23126341365499e-06
-6.36700642965482e-05
-3.27296864759572e-05
-2.76765851683471e-05
-2.78079454457048e-05
-7.34579244490953e-06
-5.19554106927883e-05
-3.71655044081859e-05
-5.73050614227485e-05
-3.64311334864938e-05
-1.01597350345039e-05
-1.18537160868023e-05
-2.64230053059399e-05
-6.63939464928787e-05
-1.88620753702747e-05
-6.63293963965045e-05
-4.44506835910156e-05
-2.69935226570312e-05
-3.75988752130157e-05
-2.48974377751457e-05
-3.41027163564209e-05
-3.01920207201057e-05
-4.94566110682824e-05
-3.19506935487575e-05
-1.91404288602723e-05
-3.55244705950611e-05
9.96146389345841e-07
-1.46361093440281e-05
-2.8917859447391e-05
-3.04703062813433e-05
-3.41283231474889e-06
-3.33977296850097e-05
-1.093435518115e-05
-2.44480814627898e-05
-1.58372140004288e-05
-2.98464966963796e-05
-1.25178597725654e-05
-2.37955066591532e-05
-3.31393440520926e-05
-8.93987951493512e-06
-2.32907245589866e-05
-3.34165660109875e-05
-4.61532571987829e-05
-5.27669214581282e-05
-2.29412430806829e-05
-2.32782272009487e-05
-3.25696738746573e-05
-2.28797603362921e-05
-5.49040344354575e-05
-3.47762259402394e-05
-2.79322547123695e-05
-1.94081334943108e-05
-1.98419959098889e-05
-2.92787632601029e-05
-2.06512296965353e-05
-3.92135089958558e-05
-5.36686434499192e-05
-5.2312630427457e-05
-3.51072524042008e-05
-2.90923293926774e-05
-3.00257426086223e-05
-4.42151915750436e-05
-6.47025812383509e-06
-1.80611873753089e-05
-6.20412825576722e-06
1.37336779843595e-06
-9.59545633957342e-06
-3.1326338597347e-05
-2.21534524509761e-05
-1.6738328149033e-05
-3.93701313297212e-05
-1.92892978278367e-05
-2.5711834199855e-05
-3.58797103990423e-05
-2.05899630204206e-05
-2.17953883155975e-05
-2.69495803512416e-05
-4.2386947708546e-05
-3.74780198066942e-05
-2.26980573691104e-05
-3.63752267007541e-05
-5.47397471332124e-06
-3.18494557130511e-05
-3.68912924676803e-05
-3.46808818872452e-05
-2.05679939801079e-05
-7.76855937045526e-05
-1.19888252149006e-05
2.41814998612822e-06
-2.84070759067417e-05
-1.89831048670693e-05
-5.98915056238673e-06
-1.68737034746475e-05
-1.52310187486733e-05
-2.48002167266381e-05
-2.88225639444085e-05
-5.0658732805852e-05
-3.18217919316927e-05
-1.82598078316562e-05
-2.31554254339773e-05
-2.60263923378743e-05
-1.51444365818325e-05
-4.78963141591874e-05
-2.66578274014573e-05
-3.40635714922253e-05
-3.29029492537896e-05
-2.7254475878289e-05
-4.21016944021193e-05
-1.77340924566672e-05
-5.42037155243965e-05
-2.96528207575469e-05
-3.18012753686405e-05
-1.87063643459043e-05
-1.16509614673761e-05
-1.73353722607605e-05
-4.45314213545252e-05
-1.18463258494645e-05
-3.10621799976133e-05
-2.79799721292907e-05
-1.46991513467485e-05
-4.59995296163474e-05
3.22258110328664e-05
-1.1319417902625e-05
-1.99604277587686e-05
-1.58852559962886e-05
-1.71400001817653e-05
-3.99429018794724e-05
-3.89477048496551e-05
-1.51184646784849e-05
-4.32192682139416e-06
-3.87819988855714e-05
-4.268163670483e-05
-1.16146564148689e-05
-6.04485043500732e-05
-1.73575861557713e-05
-3.07603614512741e-05
-3.61089822193594e-05
-1.72605523814212e-05
2.5022294393499e-05
-3.200992490731e-05
-3.85121318067862e-05
-4.08477547502872e-05
-2.60057905739553e-05
-1.17341116194158e-05
-2.53262992047814e-05
-6.98199129757093e-06
-2.56727980640982e-05
-3.71468576286794e-05
-3.18508127409591e-05
-1.95441200494077e-05
-2.01344828560308e-05
-1.50985474010338e-07
-1.32139663018604e-05
-2.01896183676438e-05
2.41013790042106e-06
-2.60255474483506e-05
-7.21328138273107e-05
-1.92396649271601e-05
-3.71609764443569e-05
-4.75994304030558e-05
-3.0560989972399e-05
-2.89220122441442e-05
-4.61045997835672e-05
-3.23481180637772e-05
-1.47284190677388e-05
-3.7837850007884e-05
-2.4940476955187e-05
-6.59593705227119e-05
-4.71878074712471e-05
-4.13753877635711e-05
-5.53997641565934e-05
-1.63248782533062e-06
-2.90123710541463e-05
-2.92291538996154e-05
-6.34867655015695e-05
-3.54418899597771e-05
-2.60437732734305e-05
-4.09892573510775e-05
-2.73113937574569e-05
-2.68576607466204e-05
-2.07254030468093e-05
-2.72637604621146e-05
-4.82234793850276e-05
-3.793473446987e-05
-1.15564542091032e-05
-1.38348533863885e-05
-1.9392297947609e-05
-2.54228146454582e-05
-5.4063048650408e-05
-3.60012506777394e-05
8.51267989544783e-06
-9.28327751262015e-06
-3.71195955671965e-05
-5.5720308146775e-05
6.62311377546453e-06
-4.92247611701635e-05
-3.03476780501827e-05
-1.21883115080646e-05
-4.99307556885587e-05
-6.24162943808886e-06
-1.47913856150458e-05
-7.74629275881817e-06
-3.09251507401368e-05
-3.93007190167066e-05
-4.7367184386151e-06
-4.16671808335017e-05
-9.82524045878471e-07
-2.7032379289734e-05
-3.51564045161112e-05
-7.67981125658915e-06
-3.39282979726186e-05
-4.55132976329195e-05
-3.81599017862917e-06
-3.58543358507943e-05
-6.1600175807393e-05
-2.29914374416117e-05
-4.12921633150453e-05
-5.15804600372781e-05
-5.3333891799314e-05
-3.20387010157823e-05
-1.15243303608643e-05
-4.87423115415137e-05
-4.85718195800803e-05
-2.27077704391183e-05
-4.17246045512646e-05
-1.9952968406778e-05
-2.06069044201476e-05
-2.37676900588505e-05
-3.34951172980538e-05
-5.66001113478817e-06
-3.66129208227448e-05
-3.99773233297526e-05
-3.42621494079525e-05
1.13910222062446e-05
-3.37320978909776e-05
-1.85341865662085e-05
-5.49620334116124e-05
-3.36455248087613e-05
-2.98225762341399e-05
-3.67432167679052e-05
-3.25997717488438e-05
-4.61349227489938e-05
-4.69620804016863e-05
-2.54508597973247e-05
-2.92520195021854e-05
-5.04427991829732e-05
-1.6100364535244e-05
-3.18239558631002e-05
-4.476073885682e-05
-4.17850287819092e-05
-1.2026090864805e-05
-1.29291415386681e-05
-3.55187102908338e-05
-5.59493774479758e-05
-4.35324111630676e-05
-4.63611775562912e-05
-4.40890880951051e-05
-2.837082370753e-05
-2.53384216281327e-05
-8.38225423328052e-06
-3.01938079478287e-05
-2.20332852432973e-05
-1.48702422875354e-05
-3.87400566680229e-05
-5.52764251522254e-05
-3.2111298439732e-05
-3.73224326634325e-05
-4.09161693873731e-05
-4.15183474314309e-05
-1.85709480548159e-05
-1.48895048020151e-05
-3.17783216109395e-05
-4.43861355336827e-05
-2.7867507724388e-05
-4.04844850291237e-05
-4.25138938735589e-05
-4.79270387672311e-05
-6.16394608603574e-05
-5.11186968863265e-05
-1.41079779594628e-05
-5.05425683235142e-05
-3.01024532315559e-05
-1.28376188140384e-05
-6.09829113468107e-05
-2.96018153173326e-05
-6.80902132471929e-05
-3.6683865792202e-05
-1.5818433727535e-05
-2.09920708232761e-05
-3.88653748196532e-05
-5.84586236121717e-05
-3.72359778448657e-05
-2.72297089960878e-05
-3.85835066423211e-05
-5.04331592089339e-05
-9.99422575468471e-06
-3.93973478148591e-05
-1.27866405309122e-05
-1.69017060746216e-05
-1.42431738006263e-05
-4.88678640407994e-05
-1.30937260882844e-05
-3.58527652868662e-05
-4.97714345852281e-05
-1.08416171077579e-05
-3.14508146899067e-05
2.23083942662392e-06
-7.14161697205668e-06
6.91943567880172e-08
-5.23789262876587e-05
-2.30320112437051e-05
-5.43678019193839e-05
-3.49591004277174e-05
-2.68526959444624e-05
6.77802206141293e-06
1.01418615175584e-05
-2.99205464778868e-05
-2.21462918029609e-05
-6.50904583931038e-05
-3.90686713153347e-05
-2.2639950969365e-05
-4.47568459271475e-05
-5.36219890803204e-05
-4.48779243805389e-05
-1.62298161358958e-05
-2.10992047525763e-05
-4.17588187612574e-05
-2.0885405598132e-05
-5.23915956575152e-05
1.38600446133894e-06
-2.15110514619635e-06
-1.32078192138836e-05
-5.67495654746823e-05
-2.40215526282128e-05
-1.59195640033631e-05
-5.93595720007202e-05
-4.35603435858801e-05
-4.01689450010779e-05
-4.34513746533909e-05
-3.31865897837824e-05
-5.56489951804978e-05
-4.7861006925548e-05
-3.73613834968232e-06
-3.61210875963936e-05
-3.91106696807819e-05
-2.46746904562886e-05
-4.23181579215888e-05
-4.62677587977481e-05
-1.31964595259697e-05
-3.94130322895118e-05
-2.09960517525226e-05
-1.01139989873001e-06
-3.40373295243795e-05
-1.7985635133027e-05
-3.86210827407025e-05
-2.73602365941583e-05
-3.58325433191709e-05
-6.75534371146161e-05
-3.76761914106163e-05
-2.01124185782451e-05
-2.97796929373257e-05
-2.35136021765851e-05
-2.53323778620624e-05
-1.93928005514945e-05
2.1139187205652e-05
1.03726849925284e-06
-6.08986406219256e-05
-4.55255668011142e-05
-3.33338356354476e-05
-6.1571489462977e-06
-3.90507787217868e-05
-4.01471414035261e-05
-6.43061127672034e-05
-3.98750234065335e-05
-1.34809705283639e-05
-3.06007555493889e-05
-4.41006166631437e-05
-1.29628101562992e-05
-1.68433746490216e-05
-3.18277005904001e-05
-7.75546201789977e-06
-3.30890990464866e-05
-2.44346966151728e-05
-3.09159336778609e-05
-2.12601750102391e-05
-4.2207992328703e-05
1.35245888308467e-05
-4.63228037531112e-05
-1.65311347902936e-05
-1.28202527625751e-05
-7.4729689415947e-06
-5.05880210177801e-05
-5.49848365103211e-05
-4.38827875892189e-05
-3.07641778918814e-05
-4.25395576616117e-05
-4.31284268749264e-05
-4.12901210952181e-05
-1.99967235710864e-05
-3.03252129959343e-05
-3.65709192904254e-05
-2.91571095423948e-05
-2.50679234841573e-05
-3.00386018189217e-06
-1.73503948327241e-05
-2.11866580922578e-05
-3.61106223710068e-05
-1.8887178220131e-05
-1.06408291766539e-05
-3.1135124182529e-05
-2.19220728585979e-05
-2.21747515609849e-05
-2.3626004015689e-05
-4.2766271527272e-05
-1.28689989786522e-05
-3.36053817817957e-05
-1.50614401496366e-05
-3.42832187039298e-05
-3.40904365067935e-05
-1.43597053327616e-05
-6.45761899485589e-05
-2.43910682546936e-05
-1.97542033760765e-05
-3.78370467205983e-05
-2.23722513497584e-05
-1.55857996811957e-05
-6.2452747226437e-06
-3.64808002209532e-05
9.10556196586573e-06
1.674208075015e-05
-2.77856427273327e-05
-1.1644934385204e-05
-3.05171356710529e-05
-2.58748911951701e-06
-4.33653616999998e-05
-3.46694414626151e-05
-3.99106653707014e-05
-3.48449683479751e-05
-2.64766216658059e-05
-3.82360880686724e-05
-4.09910333483104e-05
-1.4550423042514e-05
-5.71707136012648e-05
-2.29617221114829e-05
-2.00944518590464e-06
-3.09879118251765e-05
-6.0935035421463e-05
-1.03797300041325e-05
-3.81265279606712e-05
-4.36203687776735e-05
-1.44520357665265e-05
-1.26289649939424e-05
-5.4194832690933e-05
-1.7414908905124e-05
-4.73427624983314e-05
-3.54674375097725e-05
-4.89577700391844e-05
-1.39594110342263e-05
-6.22119610282042e-05
-3.9123236793363e-05
-3.64272907162553e-05
-1.87481485821236e-05
-4.95824575326159e-05
-3.82393261996598e-05
1.81245803318726e-06
-1.53404469374379e-05
1.52879202347326e-05
-5.03430199481256e-05
-3.57268753370882e-05
-2.31804847922876e-05
-2.93639212646658e-05
-1.99915295225914e-05
-3.61445792580601e-05
-2.26749503929596e-05
-6.5684976428094e-06
-8.12528775728285e-06
-4.80666790618968e-05
-2.164422443272e-05
-2.08359929385253e-05
-4.932723374671e-05
-5.49167970176087e-05
-5.30290029834846e-05
-4.70607345031745e-05
-4.95362294426545e-05
-3.46340999515711e-05
-3.81222114573143e-06
-1.69501106572455e-05
-7.18893097056558e-06
-4.05874426705516e-05
-1.4506151192412e-05
-3.35901191899792e-05
-2.98624422290914e-05
2.66215780392776e-06
-5.18580481026351e-05
-6.11923824606318e-05
-7.14688418616915e-05
-1.1340834008159e-05
-3.00129183045198e-05
-3.74561504517425e-05
-4.18913900431148e-05
-4.83577065533711e-05
-1.64742603662103e-05
-1.29408933607386e-05
-6.41608213061085e-05
-5.12015751720881e-05
-3.59917522443145e-05
-7.04521252110463e-07
-5.91224629949502e-05
-1.58781817116585e-06
-2.1189867771629e-05
-2.99108564749254e-05
-2.5641177971156e-05
5.43574164533093e-06
-8.17589980829944e-06
-2.09189808430879e-05
-4.49213759853854e-05
-1.12313997540663e-05
-1.09064079674913e-05
-2.70532123912047e-05
-1.90549386690365e-05
-4.29331590203264e-05
-9.46894050018794e-06
-3.76217372684997e-05
-2.93960425128392e-05
-2.26093084066557e-05
-4.01072891048386e-05
-3.2795580691709e-05
-4.03633662918637e-05
2.07921483821611e-05
-3.04908639275821e-05
-2.8742077919561e-05
1.68275104293804e-06
-1.25800519151201e-05
-3.82545801854093e-05
-6.69595053172607e-05
-5.11418846549237e-05
-3.05560780699321e-05
-2.3752586809163e-05
-8.85953021096584e-06
-1.76592888629023e-05
-1.17258457849226e-05
3.08230565321993e-06
-4.3257180790453e-06
-1.60494671825178e-05
-1.45607747480823e-05
-2.38668098545262e-05
-3.8125561375221e-05
-3.22818216867257e-05
-4.92047303974435e-05
-4.22093420208262e-05
-5.01704249415454e-05
-5.58118084271311e-05
-1.39420065553862e-05
-1.51327985256316e-05
7.72001853865125e-06
-3.93469139610653e-05
-1.0719992827742e-05
-2.30607496531318e-05
-4.19860218864689e-05
-1.17213937480188e-05
-3.25953911316908e-05
-2.12176049960331e-05
-4.84382895252174e-05
-2.94613008984102e-05
-7.98761368482912e-06
-5.14481654914204e-06
-5.99181075958858e-06
-1.17006046630655e-06
-9.06825764289962e-06
-5.08687993352648e-05
-3.75137155517241e-05
-1.41251179653798e-05
-2.89317747301706e-05
-5.55606164545016e-05
-4.5982738321377e-05
-3.62408424841646e-05
-6.6406484639167e-05
-2.71515144498753e-05
-2.16681818884454e-05
-1.55753796856428e-05
-4.07856309938206e-05
-2.12869803010487e-05
-1.94700678245129e-05
-5.91201666986195e-05
-1.96424039289891e-05
-7.93350889161735e-05
-4.23397518186834e-05
-2.34629553745493e-05
-6.65878273145805e-06
-4.87548224263742e-06
-3.6609762686451e-05
-1.49961126248902e-05
-5.71263422581041e-05
-1.93059384597263e-05
-3.14537813112471e-05
-4.1503576079635e-05
-5.32743776748962e-05
-3.46112974288693e-05
-1.31630492987902e-05
-2.77933218902343e-05
-1.48707293301039e-05
-1.77925740017969e-05
-3.62081121976229e-05
4.19088205023085e-06
-6.638471038744e-05
-2.18502766862185e-05
-5.28034250916519e-05
3.3951459513615e-06
-3.07527143673187e-05
-4.84450250149365e-05
-3.25881935984235e-05
-3.34139993374564e-05
-2.00912513662693e-05
-1.79185114604437e-05
-4.09579955970821e-05
-1.36051160649083e-05
-3.69693545435397e-05
-5.04006609503899e-05
-1.06337911373305e-05
-3.63362651871069e-05
-4.07945515987264e-05
-2.00703823381564e-05
-1.03813675650357e-05
-2.13107953383809e-05
-2.38709279822176e-05
-3.27258146281862e-05
-1.89370715266484e-05
-1.92549945248816e-05
-5.26121726230188e-05
-1.31105909413111e-05
-4.07526171296897e-05
-3.69152451633067e-05
-2.77665525968348e-05
-2.53589923096299e-05
-3.44526311621636e-05
-3.0000831538242e-05
9.08198532969022e-06
-4.96947638458011e-05
-3.58846777208134e-05
1.58458103390246e-05
-4.52458609205119e-05
7.09039683469724e-06
-4.24180910353401e-05
-4.34569253829041e-05
-4.96094961388494e-06
-2.54773393431798e-05
-2.31144386784511e-06
-4.07151312749114e-05
-5.29752914384331e-05
-7.8022044030714e-06
-4.23232263204509e-05
-5.51638660764616e-05
-3.05996238438621e-05
-3.91831241536951e-05
-6.65024307674367e-05
-3.13749031596422e-05
-3.12006011237659e-05
-1.44215110875098e-05
-5.51618783406806e-05
-4.80428600267554e-05
2.42181729903224e-06
-3.88290344420206e-05
-2.99614483846324e-05
-2.58676294343106e-05
-6.58623311722152e-05
-1.49055475221704e-05
-2.57555974272927e-05
-9.08167689060968e-06
-9.52599393178599e-06
-3.96487815963934e-05
-2.75991510639014e-05
-6.09231994873368e-05
-5.99023474933446e-05
-4.02744398334604e-05
-1.42953633714225e-05
-2.8170206578019e-05
-5.05257704032735e-06
-4.62586468166807e-05
-3.36764487646947e-05
-2.99503260918375e-05
-1.35497028344305e-05
-4.40955931987915e-05
-8.28573206280069e-06
9.10514405493791e-06
-3.00308428939689e-05
-2.2856845353998e-05
-3.0354580808398e-05
-3.16923567060511e-05
5.47946467997788e-06
-1.79933340902595e-05
-4.94606755025412e-05
-5.76907638940747e-05
-3.52530307713411e-05
-5.36121882047186e-05
-1.03246232312476e-07
-2.27575815279505e-05
-3.8566151957441e-05
-1.97951948347252e-05
-1.95712510590689e-05
-4.61220072920816e-05
-2.44683641179813e-05
-1.19703681745778e-05
-1.41381749685365e-05
-5.58390705504448e-05
-5.77726701619544e-05
-2.26063350696296e-05
-3.89012367566039e-05
-2.29345060291398e-05
-1.8802857439689e-05
-2.15782457044725e-05
-3.50222592380887e-05
-5.72040597251229e-05
-5.46725453701023e-05
-1.88966659657397e-05
-3.52228301751474e-05
-2.35183854730332e-05
-2.65040269040892e-05
-3.63894972217036e-05
-2.3300081196035e-05
-3.53880902110566e-05
-4.44949345990209e-05
-1.92110166753028e-05
-5.31065072029754e-07
-4.32600961778318e-05
-3.29785980251474e-05
5.6440253771389e-06
-3.28676484080527e-05
-2.42850281331486e-05
-3.68721004595287e-05
-7.01514864373138e-05
-3.38755158975842e-05
-2.36860759605758e-05
-3.57297926911239e-05
-2.70472622374429e-05
-1.66707931814488e-05
-3.47581811734211e-05
-1.16331488223154e-05
-2.39888401106669e-06
-6.57983225879171e-05
-7.56203736509604e-06
3.64726253213212e-06
-4.19457759285053e-05
4.44446950611751e-06
-1.29446387455248e-05
-2.25131762550406e-05
-2.32118312081003e-05
-4.27056221584236e-05
-2.6674571597122e-05
-2.95551533627343e-05
-3.25821459230469e-05
-5.04955296483211e-05
-4.0460805778594e-05
-1.15007627084194e-05
-4.24828132033285e-05
-3.0529221253166e-05
-4.73441529379276e-05
-1.9712851009628e-05
-1.34194960424528e-05
-1.13501561492386e-05
-2.00943408571201e-05
-2.71756964562206e-06
-4.26850540251412e-05
-2.87201117097133e-05
-4.85749966933007e-05
-2.22957469152069e-05
-3.70407828615129e-05
-8.0750475259846e-05
-3.76781592811934e-05
-1.60412642306481e-05
-2.47434132985681e-05
-5.69269809906623e-05
-4.2384982762624e-05
-4.80970814813382e-05
-9.31622605456452e-06
-3.81987997571651e-05
-3.53146089344457e-05
-1.10514139000947e-05
-8.16420095509084e-06
-2.30755544346685e-05
-5.71032773445253e-05
6.47199305284046e-06
-4.29259427409852e-05
-2.22928788671326e-05
-2.65287948811555e-05
-2.16933686473932e-05
-5.86228857034038e-05
-4.83315091727847e-05
-2.91664249373661e-05
-3.81668992183285e-05
-2.85638541629017e-05
-3.79459959691313e-05
-1.68034269180721e-05
-1.37489682493116e-05
-5.26775539425392e-06
-7.89543170148721e-06
-1.75910502756007e-05
-1.45740830643678e-05
-2.32826580924163e-05
-5.8479637302571e-05
-5.97828758417237e-06
-5.33804713386733e-05
-2.39595176286975e-05
-6.03533051844786e-06
-1.30678981969569e-05
-3.27159105981263e-05
-9.90626012050031e-06
-4.86745043578764e-05
-2.22794698468843e-05
1.90915597442947e-06
-2.79173149904943e-05
-3.21082176315603e-05
-4.61249310662323e-05
-4.62427025825207e-05
-3.09149547229753e-05
-4.187469636255e-05
-4.21609681889927e-05
-1.31617609145801e-05
-4.32838126655072e-05
-1.90362976592795e-05
-6.0401616983882e-05
-5.58937926899282e-05
-3.17357155306062e-05
-4.63028706602179e-05
-5.72770227060566e-05
-1.87228769228525e-05
-3.54759090154535e-05
-5.55513534543441e-05
-6.24044960631398e-05
-2.50301692620671e-05
-3.24759802462959e-05
-1.74771438660592e-05
-1.45708391946824e-05
-2.62112433041439e-05
-3.71435212118849e-05
-5.02477643053091e-05
-6.56303052730457e-05
-4.89200153449438e-05
-5.78401352338068e-05
-1.71075841805825e-05
-2.89158011006901e-05
-3.41286885058349e-05
-4.31595177794788e-05
-1.79523899129381e-05
-3.80348786380645e-05
-5.46186723072511e-05
-2.69198451618334e-05
-2.48673506876391e-05
-5.22626379216736e-05
-2.05986785081535e-05
-3.50707415070539e-05
-8.41818427841381e-06
-3.52153316968384e-05
-5.02742440576734e-05
-1.98917858421774e-05
-1.24406856142506e-05
-4.07729015318815e-05
-6.36693204194607e-05
-2.62925265553401e-05
-5.0158750651294e-06
-6.41738918540862e-06
-1.37862100175724e-05
-1.89078153847597e-05
-5.6013899753861e-05
-5.71137675298998e-05
-3.07537359399899e-05
-6.2229255934721e-05
-2.21043557366189e-05
-2.28474883405668e-05
-4.80369145709993e-05
-2.68926922404472e-05
-2.69554276877221e-05
-2.55033238233755e-05
-5.10535435508603e-05
-4.42830310829712e-05
-1.27116115382809e-05
-4.00252996680021e-05
-3.2053175153195e-05
-3.51683529393342e-05
-3.33727835464292e-05
-2.94994050097109e-05
-2.85326115037662e-05
-2.07299895618713e-05
-1.23225123308495e-05
-1.03380966736041e-05
-8.08595603621716e-06
-3.5125973970845e-05
-1.17806896807278e-05
-4.82412483405909e-05
-4.83725150356764e-05
-2.53149530448839e-05
-2.73520571076767e-05
-4.36087970879014e-05
-1.86222342882272e-05
-1.60006693077391e-05
-3.2802982611601e-05
-2.88921503420405e-05
-5.43782543064703e-05
-2.95999420989243e-05
-3.51493166983664e-05
-4.80674420286116e-05
-4.25470494367536e-05
-4.45378582954142e-05
-3.84187227070183e-05
-4.7627902275467e-05
-5.16457446514646e-05
-3.08849478333888e-05
-5.18610226331999e-05
-3.01793127226782e-05
-3.37389125260049e-05
-4.19723720409302e-05
-2.40417217002851e-05
-4.64318312513373e-05
3.08574529340066e-06
-4.47466250166421e-05
-2.49694825652223e-05
-3.36246055449369e-05
-4.93598174322286e-06
-3.31998085865355e-06
-2.80534835926754e-05
-2.01157595641632e-05
-2.571826713272e-05
-2.17402925945778e-05
-2.32631862113404e-05
-3.78168395028252e-06
-2.20059304324031e-06
-3.46363622056533e-05
-4.8311674402685e-05
-4.83994527052934e-05
-4.29635123644946e-05
-1.06436140211163e-06
-2.75575399568397e-05
-4.50593702002953e-05
-1.04702936617586e-05
-2.63295006792822e-05
-3.89923041251567e-05
-3.88975905444889e-05
-4.83840522077528e-05
-2.47462773894576e-05
-1.80350455994103e-05
-2.35263518854161e-05
-1.17295376316734e-05
-3.05993177412909e-05
-1.70120217224595e-05
9.93014582997447e-06
-3.78049328006563e-06
-3.96107954170657e-05
-2.92312621227064e-05
-2.22111817832604e-05
-1.92110126283371e-05
-2.95517296601653e-05
-5.31735656403812e-05
-4.02711049780248e-05
-3.44900003587767e-05
-3.31065893414058e-05
1.3073499693416e-05
-4.31608291496503e-05
-2.47553075796921e-05
-3.08205984189491e-05
-5.23162360472912e-05
-4.36886313483265e-06
-8.34509021031992e-06
-5.42919875278638e-05
-2.78346369651396e-05
-3.17238643300565e-05
-4.23329717578944e-06
-2.26925850228422e-05
-2.97311712790376e-05
-4.1195240725369e-06
-5.75192982685735e-05
-2.05408960057175e-05
-7.98728938062591e-06
-1.50459788783202e-05
-3.43243215191718e-05
-3.09402331068111e-05
-2.57413870982724e-05
-1.93764290809403e-05
-1.92031596724765e-05
-3.6712300788365e-05
-4.19597114799715e-05
-1.33791808342257e-05
-1.99403729732531e-05
-3.49092699062086e-05
-4.02498074714089e-05
-2.2542549240034e-05
-5.69476602193927e-05
-3.75418421058873e-05
-1.4447937985442e-05
-9.12209457821912e-06
-1.60107465479087e-05
-3.76296978531044e-05
-3.86091147362227e-05
-3.85397274681845e-05
-2.91227615586699e-05
-3.68370857961706e-05
-8.75620074743205e-05
-3.38710196743637e-05
-4.46297641599047e-05
-3.54080646151595e-05
-9.94328733525358e-06
-3.42021033273487e-05
-5.43760729172839e-06
-3.54908544876083e-05
-2.83039174721505e-05
-4.35787761928278e-05
-1.96336253317809e-05
-5.77724921647513e-05
-3.12413630234883e-05
-3.31149851047625e-05
-3.6029037535459e-05
9.94352830520054e-06
-4.47378223195743e-05
-1.19985014526869e-05
-2.16478312759985e-05
-3.30250947532331e-05
-1.24536539636137e-05
-3.20966734870404e-05
-4.52433993387401e-05
-1.07905985543693e-05
-3.39116155435699e-05
-1.45677245988975e-05
-6.95309808917946e-05
-2.70326203840728e-05
-3.07587505561192e-05
-3.79648912900754e-05
-2.34168741622545e-05
-4.45611418140415e-05
-2.48200627950593e-05
-4.98127634835393e-05
-4.01951178351048e-05
-2.51960999493448e-05
-2.86812217423316e-05
-4.15705387932495e-05
-2.02745812975154e-05
-5.02627990102135e-05
-1.30482112753899e-05
-3.95639067410282e-05
-3.19102317269237e-05
-2.75054592080833e-05
-2.06846275262906e-05
2.08657914493304e-06
-2.837749349102e-05
-3.80327642472275e-05
-6.87714924967123e-06
-1.28926476581393e-05
-6.41274965470649e-05
-1.36623303562031e-05
-2.85196264053244e-05
-1.51042923288756e-05
-2.07706321277086e-05
-1.28714851687893e-05
-4.6733370421623e-05
-5.91530471366225e-05
-4.80158808320564e-05
-2.30566629069857e-05
-3.04832730580192e-05
-3.94292152402484e-05
-1.92844602033134e-05
9.24082016319517e-06
-1.21335367273089e-05
-3.92847156519466e-05
-3.18169378083275e-05
-5.20338769642704e-05
-8.06045575377998e-06
-1.83328193169792e-05
-4.27820136062221e-05
-3.81813962628619e-05
-5.07419328054656e-05
-2.67075019158769e-05
-3.01781617298378e-05
-4.78832242831837e-05
-8.84605095800519e-06
-3.58359172917093e-05
-3.27299500891629e-05
-4.66393303256772e-05
-3.82911633202684e-05
-2.18296876128399e-05
-4.78901267519001e-05
-1.43630479398431e-05
-1.99131994930624e-05
-2.90594270850198e-05
-4.07318198780514e-05
-3.04245280464663e-05
-1.55830507638185e-05
-2.1395911258863e-05
-2.69527450243464e-05
-1.35325204636985e-05
-6.83078663807999e-05
-2.5653170252928e-05
-2.25226679636061e-05
-3.03134805911164e-05
-1.21286113341737e-05
-7.47005987591099e-05
-2.4310556946935e-05
-1.844835099624e-05
-3.72165805343755e-06
-2.17376057043113e-05
6.95150620249233e-06
-2.73813190874225e-05
-1.66093751614739e-05
-4.60515610955568e-05
-3.18257981848452e-05
-1.80022064677669e-05
1.18938123357662e-05
-5.21211635919333e-05
-3.32934056574962e-05
-1.26549044163203e-05
4.05921786379646e-06
-2.6256386945222e-05
-5.93690807455255e-05
-9.99160548098471e-06
-3.93538249094394e-05
-4.6850124101622e-05
-4.27172122519727e-06
-1.02974175373234e-05
-2.6146255995981e-05
-2.20295606783669e-05
-3.67052619790934e-05
-4.57741670551384e-05
-5.39310409713101e-05
-1.85032872900711e-05
1.78020179646361e-05
-2.82426432662408e-05
-9.92467127068604e-06
-2.48963264959711e-05
-6.07234901959527e-06
-1.91379641916048e-05
-3.03826522970369e-05
-5.39985809776828e-05
-3.0514212627178e-05
-1.77190082009598e-05
-2.04407815988122e-05
-2.64251618880616e-05
-1.78087872899378e-05
-1.29228287852766e-05
2.03065293305606e-06
-1.30989185720975e-05
-1.99086620613288e-05
-2.88639776831651e-05
-6.03979547593454e-05
-1.91307725930159e-05
-7.26474179792264e-05
-1.03953475547157e-05
-5.05800040823476e-08
-9.58421531091962e-06
-4.94467558826322e-05
-7.86694477965685e-06
-3.46977711922599e-05
-4.17672277824922e-05
-2.06791667603112e-05
-3.77367293604953e-05
-1.21128562877399e-05
-3.49625503896037e-05
-1.76341238819285e-05
-3.28085406613181e-05
-2.82735608562194e-05
3.47280922384745e-07
-1.81205893817237e-05
-7.39789544476441e-06
-3.13575895079448e-05
-3.28903741685677e-05
1.06887731958414e-05
-4.83623100735413e-05
-2.1684167412664e-05
-9.45010015423059e-06
-1.43369250680078e-05
-1.41594836842736e-05
-4.20164139023432e-05
-4.57638421823989e-05
-3.3951944060702e-05
-1.33685168860096e-05
-3.98921202364192e-05
-3.64759969897644e-05
-2.06750065073555e-05
-3.00437277003165e-05
-1.57164807802061e-05
-2.47103422295017e-05
-2.46083790157047e-05
-6.86188183140163e-05
-1.93143680580484e-05
-2.95529177015264e-05
-3.36192655900117e-05
-2.99171831031873e-05
-3.76135062686893e-05
-1.05451156877114e-05
-8.24083813608682e-05
-3.25210290148713e-05
-5.70834750878581e-06
-2.42811508363071e-05
-2.18401488994123e-05
-3.15658200166862e-06
-4.19032672353955e-05
-3.23834518106652e-05
-2.53013887127826e-05
-3.40316313520139e-05
-5.76273115877268e-06
-3.62612726070657e-05
-2.65436503487755e-05
-2.82257203771314e-05
-3.6254623273448e-05
-2.06113191973003e-05
-1.83761498218752e-05
-1.19610320585608e-05
-4.47812245655183e-05
-3.82792643294141e-05
6.72441730747513e-07
-5.28223693797498e-05
-2.74315272484989e-05
-3.68607350034965e-05
-3.830719259052e-05
-6.5475693254687e-06
-4.00788466181314e-05
-6.3088489590178e-05
-1.28144472314755e-05
3.49989005994611e-06
-1.52030363341963e-05
-1.55472158410016e-05
-4.85786353177141e-06
-3.04597139457539e-05
-4.08936637820463e-05
-3.19927348839427e-05
-2.7703702907169e-05
-2.16831580715154e-05
-3.12362508492445e-05
-3.07678332696673e-05
-1.56482357636146e-05
-2.44341875107738e-05
-3.59111500351077e-05
-4.75363444144391e-05
-3.2861590405117e-06
-2.72194318398216e-05
-3.30805046795499e-05
-2.93451193721117e-05
-4.36543625194144e-05
-1.0318856937793e-05
2.44032972368555e-06
3.23818964800768e-06
-1.38209636639511e-05
-5.66000725220427e-05
-4.39001238114027e-05
-3.30727868571326e-05
-2.5854278105196e-05
-2.5842612183582e-05
-4.97210625879964e-05
-1.41951913722007e-05
-3.38317629517548e-05
-8.48766407843085e-06
-5.04726899533343e-05
-5.31818403451177e-05
-6.59478414863649e-05
-2.69602529793217e-05
-3.02490034478343e-05
-1.20856392643971e-05
-3.61274091965269e-05
-1.47610226135478e-05
-3.72362842799045e-05
-1.8730956943517e-05
-1.4828940549463e-05
-3.10990688722596e-05
-1.98740519520238e-05
-2.45528497839332e-05
-1.36302436941429e-05
-4.26325760629745e-05
-4.97043402205007e-05
-4.57712307995994e-05
-5.76293335462688e-05
-1.4543830477592e-05
2.83364274719733e-05
-7.19012503752341e-05
-1.64451117734483e-06
-2.40790905015966e-05
-3.44912986677158e-05
-5.81248011346729e-05
-4.75619305151529e-05
-3.09634381325249e-05
-3.07119341286083e-05
-1.94502375454726e-05
-8.66386552552716e-06
-3.03988543006386e-05
7.70580944041254e-06
-3.98752006954812e-05
-1.44975003741501e-05
-3.16169228916632e-05
-4.11969085378621e-05
-3.82287453237151e-05
-1.76222076638131e-05
-1.30086528981037e-05
-2.27644532152885e-05
-2.04306267565527e-05
-3.2825656849826e-05
-1.29394256755595e-05
-2.13741135772339e-05
-8.44405779897101e-06
-3.84299436228605e-05
-1.89242017110562e-05
-3.2874777725039e-05
-6.80318804735322e-06
-1.77597508732731e-05
4.66400190967397e-06
-7.04916314228507e-05
-2.5901984960534e-05
-5.21315230876902e-05
-8.92644209992631e-06
-3.26403166164002e-05
-6.35891756923246e-05
-3.38333805355042e-05
2.1938733174476e-06
-4.42053395595851e-05
-1.94163829187319e-05
-4.34847724884901e-05
-3.93671451122027e-05
-2.67927126451392e-05
-3.21194557437545e-05
-3.60512096146481e-05
-4.45986737833776e-05
-2.53162090958541e-05
-5.37517173172208e-05
-5.90983605660478e-05
-5.32834459889783e-05
-3.47003348601515e-05
-1.80665802729967e-05
-3.13846153080649e-05
-5.66071970922434e-05
-6.19261609504904e-05
-2.49010718328152e-05
-1.31151106129498e-05
-3.42064045701411e-05
-9.09516949560834e-06
-1.96435985718272e-05
-3.32817501598008e-05
-3.42805082753222e-05
-4.08305068290623e-05
-1.52745743080472e-05
-9.44561520959242e-06
-2.93639428864807e-05
-1.16799943641742e-05
-3.67674000455476e-05
-3.141983673771e-05
-4.61577478188639e-05
-2.80164613689855e-05
-2.88398143948083e-05
-3.19854842308816e-05
-2.78455512653009e-05
-1.71539799573297e-05
-1.98552125663351e-05
-3.70542191341014e-05
-4.32712612208443e-05
-1.38272209641424e-05
-3.53343497320121e-05
-1.13450224641614e-05
-4.35613196894859e-05
-3.07221466455668e-05
-4.72783619680933e-05
-3.56253078804188e-05
-4.98736112328124e-05
-4.31415946845605e-05
-3.52931721107162e-05
-2.67226604738837e-05
-2.53425504429358e-05
-8.16067899753609e-05
-3.7832019533635e-05
-2.65688725895995e-05
-1.81845543604494e-05
-1.83158950295319e-05
-2.98143628579436e-05
-4.98742616219803e-05
-1.22346933093008e-05
-3.60716489363931e-05
-1.94093790833836e-05
-5.00421616402902e-05
-3.08396202139006e-05
-4.25900954737146e-05
-9.1642824385574e-06
-2.83087661301968e-05
-8.24699768533205e-06
-8.93912646360901e-06
-3.20114569957157e-05
-2.12609080325001e-05
-4.17569693698764e-05
-3.52019533458075e-05
-5.5652142903302e-05
-2.35268024311041e-05
-2.03323908746717e-05
-2.74980613748506e-05
-5.52636907211517e-05
-5.45795766707975e-06
-2.99839622137742e-05
-3.31864904067938e-05
-4.37005325804432e-05
-2.84116664361561e-05
-4.67443609888357e-05
-2.88576957132545e-05
-5.6433027000824e-05
-3.55372058858645e-05
-1.18074253628378e-05
-4.71308633862384e-05
2.57322016007595e-06
1.47842453263308e-05
8.45630166444124e-06
-9.84022974509126e-06
-2.38999951024055e-05
-7.64691141228409e-06
-3.43832965571428e-05
-1.69962172059321e-05
-7.55356314721225e-05
-1.81369611738208e-05
-5.86586598659746e-05
-2.57182130855221e-05
-5.30097921072426e-05
-3.50463564024489e-05
-5.14437161442901e-05
-2.97163177143912e-05
-2.1932207385346e-05
-1.46622231385059e-05
-1.68737540029461e-05
-2.27912038304015e-05
-2.30169679974054e-05
-2.64245931205844e-05
-5.62886098429976e-05
-5.07834315334247e-05
-4.37769786409759e-05
2.21151361091744e-06
-1.20501183394002e-05
-2.68942838624826e-05
-3.4931105499235e-05
-2.97345669290062e-05
-4.08834058238757e-05
-8.29359512128855e-06
-1.27668835905351e-05
-4.04919964643855e-05
-2.16861913025972e-05
-3.27660883912306e-05
-2.68688535201289e-05
-2.68214684000556e-05
-1.26076312604302e-05
-4.5185875705943e-05
-4.33179946647005e-05
-2.50669668907264e-05
-1.68169040671849e-05
-3.62667828976741e-05
-2.51645828597885e-05
-3.1659863103695e-05
-2.97940324134189e-05
-5.99364718178882e-05
3.83016040609533e-06
-2.79994888761636e-05
-9.015760269735e-06
-3.78428056312519e-05
-3.79877304814904e-05
6.10149682382402e-06
-3.71911395098431e-05
-3.97165115927074e-05
-5.6613924729352e-05
-3.83887052875224e-05
-5.75407524398545e-05
-4.99581679915118e-05
-1.17741432530647e-05
-4.81553029863623e-05
-1.78376127136388e-05
-1.90342663419244e-05
-4.07436250253542e-05
-1.79058716461208e-05
-2.76810740241359e-05
-6.84212861612427e-06
-2.58030130339269e-05
-2.25264363161959e-05
-2.18689071205991e-05
-1.36154109087969e-05
-1.7046097527661e-05
-3.90262519114082e-05
-7.49522438371255e-05
-2.81429911081243e-05
-5.00553062755246e-05
-2.97554994139712e-05
-5.80361124229643e-05
-3.54794364914165e-06
-2.35871998275498e-05
-3.07688955877311e-05
-9.77680962982933e-06
-3.80803537229887e-05
-4.56411376852093e-05
-2.23062667712553e-05
-4.9058698302357e-05
-5.06624804616542e-05
-2.01765001571125e-05
-3.56388348665536e-05
-2.09517621627609e-05
-6.47631910807979e-05
-4.51286320290908e-05
-2.71750770575192e-05
-3.26345330506453e-06
-1.92079428856606e-05
-4.07835652473664e-05
-3.91455214879972e-05
1.17607746990166e-06
-1.9289408125602e-05
-3.97881363312566e-05
-2.80532246666072e-05
-1.73639606915136e-05
-3.50987537271301e-05
-5.24440654019659e-05
-3.14986942305724e-05
-3.62415153041772e-05
-2.6572473096497e-05
-1.57687250923592e-05
-1.25673663938112e-05
-3.4314026974681e-05
-4.10769465197635e-05
-5.34608929765383e-05
-1.78101144256149e-05
-2.44936859869536e-05
5.98791085657309e-06
-2.46623738131659e-05
-2.80017693269408e-05
-2.50284533494524e-05
-6.1230436123145e-05
-3.79690862500446e-05
-5.54867901824149e-06
-1.94072813010531e-05
-4.20729271457806e-05
-3.27106083306729e-05
-2.06625356151087e-05
-3.62094514763804e-05
-1.56204280011765e-05
-1.85221215421774e-05
-3.12649489305075e-05
-3.166604557963e-05
-4.38959405905831e-05
-4.89961385660282e-05
-3.31124627528653e-05
-2.56144530466651e-05
-7.28525612460482e-06
-3.69601230091969e-05
-4.67693938019068e-05
-4.05084024572173e-05
-3.82016529310825e-05
-2.26782444060153e-05
-1.63047423588173e-05
-4.8276890734701e-05
-2.75182291935874e-05
-3.82141359406886e-05
-1.51072459221744e-05
-3.643620204875e-05
-4.56535165916376e-05
-3.5286887437703e-05
-5.19325849268864e-05
-1.36739345502691e-05
-5.19073765333402e-05
-3.72073336712587e-06
-5.78884630203264e-06
-3.6875836651655e-05
-6.09115911061691e-05
-5.02854232069486e-05
-1.29749608386788e-05
3.00962332620247e-06
-1.30254795931872e-05
-1.0122538617895e-05
1.35332003627427e-05
-3.02493515051383e-05
-3.05563550378854e-05
-7.09890263706374e-06
-1.83072084879728e-05
-3.85545228265104e-05
-4.37810796540054e-05
-1.85892502075626e-05
-2.89152350034214e-05
-5.38869497792784e-05
-3.4362081188488e-05
-4.51080018859168e-05
-1.4543921719059e-05
-6.39193551667628e-05
-2.93903785043399e-05
-4.09259815032588e-05
-1.70984035209956e-05
-2.69533134638926e-05
-1.45292068962817e-05
-1.08892596471992e-05
-1.87063412886347e-05
-1.76031894935075e-05
-8.3249211914102e-06
-4.15876051197373e-05
-2.18623178640945e-05
-1.01505622639721e-05
-6.06715172865002e-06
-1.62924180757527e-05
-6.50978483732542e-06
-2.93757878683744e-05
-1.49326051707655e-05
-1.7698095527857e-05
-1.15859862351399e-05
-1.09986292717569e-05
-5.2109405605002e-05
-3.83668217347779e-05
-1.96940916309759e-05
2.69227391806426e-06
-4.06840068350073e-05
-1.06455884806557e-05
-3.46198369704754e-05
-5.69299105621149e-05
-2.35869563320714e-05
-2.09804387581911e-05
-1.86104874700435e-05
-4.17834273885306e-05
-2.23252966378939e-05
-3.48865157424462e-05
-1.45997142414293e-05
-2.17792366836564e-05
-3.32466339418465e-05
-2.77910845697152e-05
-3.18009366908936e-05
-3.89666433015788e-05
-1.44383102215116e-05
-3.688498179502e-05
-2.11818277824704e-05
-4.46665308782586e-05
-1.85560983313428e-05
-4.6161929913377e-05
-2.96321298846597e-05
-1.66025119552895e-06
-3.48765316842245e-05
-1.18591128173038e-05
-3.01145057693619e-05
-5.07152127600064e-05
-2.19757880852517e-05
-3.98397092950506e-05
1.2331165441807e-05
-4.40099074158324e-05
-2.5518761941024e-05
-5.74184690991965e-05
-3.51354081049592e-05
-2.43681815331989e-05
-2.25948411432856e-05
-5.64130889243655e-05
-5.3995477238316e-05
-4.52103197353963e-05
-3.06184908667874e-05
-1.98649721888564e-05
-1.20748082919702e-05
-3.23835347932579e-05
-2.25035860117404e-05
4.77227524166583e-06
4.19336467718967e-06
-1.80231829261616e-05
-4.88488154899403e-05
-3.61034815462221e-05
-6.11880496629854e-05
-2.55549173140635e-05
-3.81554637577503e-05
-3.80089841280707e-05
-8.72235907175606e-06
-3.31713317335376e-05
-2.55007441539846e-05
-5.79417217834167e-06
-2.13173086628686e-05
-4.57409834300062e-05
-5.47143106230483e-06
-2.33137486191425e-05
-8.62114000084626e-06
-1.18328405140982e-05
-5.05874782066342e-05
-3.86944779153147e-05
-2.0615593606558e-05
-4.70756589400694e-06
-1.16981880590082e-05
-4.51443763137881e-05
-1.00458886790762e-06
3.77575315838793e-06
-1.44212555906624e-05
-1.98679492777803e-05
-5.50069225389179e-05
-2.62122604107267e-06
-2.71973798916495e-05
-1.33727791284231e-05
-2.01887230311428e-05
-5.21473995776351e-05
-3.15049949513607e-05
-4.00180462687052e-05
-3.21721982150581e-05
-3.0300427865849e-06
-3.68461146042728e-05
-3.34133028655624e-05
-1.34170590918763e-05
-5.43120982202987e-05
-1.95558849711393e-05
1.40125438090219e-06
-4.41439268837772e-05
-5.08412577727146e-05
-3.57671498655013e-05
-5.28517868344569e-05
-4.99886512040498e-05
-2.60597663662183e-05
-2.58379659382199e-05
-2.90880213353912e-05
-2.14944507043701e-05
-1.68450134261405e-05
-1.11388270386285e-05
-4.25859254882058e-05
-1.50630146504274e-05
-3.2160041520992e-05
-4.28644049607639e-05
-1.18114083981456e-05
-3.27465706822306e-05
-2.1969761583132e-05
-2.18185648370282e-05
-1.61198691595808e-05
-2.81131595055694e-05
-4.83549439082803e-05
-6.90434044154836e-05
-3.79823411594939e-05
-1.21554641935978e-05
-3.55435214541797e-05
-3.96276314613935e-05
-2.40893017000818e-05
-2.42442277254523e-05
-5.13293644736547e-05
-4.47123436950759e-05
-1.48934402991024e-05
-1.02936543462834e-05
-3.27660884281864e-05
-5.93332549603406e-05
-3.13990962494215e-05
-3.48140965562199e-05
-3.92209272094505e-05
-4.69236438953686e-05
-7.01866230222887e-06
-1.30682034127259e-05
-2.6862567452545e-05
-3.27905104502387e-05
-2.06209445350343e-05
-2.00669033625378e-05
-1.3072517274472e-05
-1.61610718478993e-05
-4.22742022011185e-05
-3.12331796332906e-05
-2.29165806064552e-05
-1.49447571036952e-05
-3.03661478142961e-05
-4.96356088859479e-05
-5.69572263550698e-05
-2.50051602011739e-05
-6.19587830430591e-05
-2.82400852678945e-05
-2.85148665272112e-05
-3.14464960081178e-05
-3.92167613551737e-06
8.24075373484986e-06
-2.53700756817832e-05
-4.90415737506616e-05
-2.60738547138565e-05
-1.09514136290558e-05
-2.40105426732034e-05
-1.65534075819707e-05
-3.54669814702041e-05
-4.22837636796523e-05
-1.5153865650833e-05
-4.44993299121621e-05
-3.7853711082995e-05
-3.08814139405481e-05
-4.79530784532516e-05
-3.99635551811021e-05
-4.72824324047104e-05
-1.33831970222259e-05
-1.3304224172818e-05
-4.66904607950014e-05
-2.81745677602924e-05
-5.04021543304965e-05
-3.91703638934758e-05
-2.17025692340227e-05
-5.34216259497776e-05
-1.01248844728596e-05
-5.22816345625993e-05
-2.51934244216765e-05
-4.20933633932781e-05
-3.02234842157926e-05
-3.04238397495146e-05
2.06142741858628e-07
-3.45373956022703e-05
-4.57842876033931e-05
-3.30422697955868e-05
-4.92647443588309e-05
-4.75659178058039e-05
-5.47093837325119e-05
-5.38814321162404e-05
-3.34616808376913e-05
-1.94186584843154e-05
-6.10232919444251e-05
-1.66363671671317e-05
-4.13825010626012e-05
-6.20400980588761e-05
-6.90020862799905e-06
-2.36041769492347e-05
-8.01934161769333e-06
-1.28396698316788e-05
-2.0164798836815e-05
-2.56356145791401e-05
-2.11295194347359e-05
-1.94806417862027e-06
-3.2574439325637e-05
-2.15645679642271e-05
-2.87739110194734e-05
-4.89401645233254e-05
-8.54250920851309e-05
-1.00201011116423e-05
-1.6242685111459e-05
-1.37346144595997e-05
-1.52230661837441e-05
-4.56793073067444e-05
-3.85186233194927e-05
-5.019798785336e-05
-2.05691122497566e-05
-2.58266791468719e-05
-6.71481644472622e-05
-2.45642822039594e-05
-3.32307636957971e-05
1.65720784770746e-06
-2.7409598493883e-06
-2.28076895305345e-05
-3.09817456011748e-05
-2.61357574985207e-05
7.99789158389378e-06
-7.674699893596e-06
-2.6982223513008e-05
-3.59023674032727e-05
-3.31176203789248e-05
-4.75681675556304e-05
-2.92106914072342e-05
-2.01417370617624e-05
-6.3018252319311e-05
-3.80111680292725e-05
-2.30456475925488e-05
1.56361167266244e-06
-1.82854989841026e-05
-9.46276416599019e-06
-2.7553580963611e-05
-2.31262287038366e-05
-4.6643369896771e-05
-2.28285707838938e-05
-4.92813822675516e-05
-2.49309469025843e-05
-3.05610993174963e-05
-2.96871519616861e-05
-3.76765382913577e-05
-5.34435520734328e-06
-4.15636505974207e-05
-1.07261746686502e-05
-6.31859519335012e-05
-3.62849145086299e-05
-2.61467063709772e-05
-3.67952455756575e-05
-3.5722426275025e-05
-1.13401261464516e-05
-4.22876351083203e-05
-2.74602857919564e-05
-3.0275496712278e-05
-6.17132975597816e-05
-2.1362463148523e-06
-4.2279770545061e-05
-3.95529146518372e-05
-2.94290732000487e-05
-5.10054993184262e-06
-6.74893852330501e-05
-3.22109248932048e-05
-2.6936203515075e-05
-3.13632021855452e-05
-4.92253677621085e-05
-6.87761917827522e-06
-4.42179032543255e-05
-1.05781053825566e-05
-1.7801226813425e-05
-3.32194499339759e-05
-3.09497245009552e-05
-1.90837552155042e-05
-4.35424403036904e-05
-3.79043578800984e-05
-5.78661182483607e-05
-4.29750759796168e-05
-6.25739645963496e-05
-4.51106790945262e-05
-3.29708464393003e-05
-1.15401066122372e-06
-1.72468614045373e-05
-4.09662695458685e-05
-1.6150559302996e-05
-2.95993895862323e-05
-2.63069371234208e-05
-1.63933777061369e-05
-2.68753781424997e-05
-3.17515772390599e-05
-3.01008677816016e-05
-2.5067311986064e-05
-3.62584562920399e-05
3.3245659495365e-06
-3.10991935471768e-05
-4.19282380783957e-05
-2.01386486991366e-05
-4.04900661972765e-05
-6.73631150004021e-05
-2.53398822420865e-05
-6.05703312367118e-05
-4.96142332170601e-06
-3.85393479328699e-05
-3.31257094468208e-05
-2.24983793519846e-05
-5.01540194183032e-05
-2.62263989988288e-05
-3.09457312752864e-05
-3.34397909447398e-05
-3.51467517598148e-05
-1.50239217708894e-05
-1.94272055542669e-05
-3.09850976450184e-05
6.08810013808198e-06
-2.60769458241919e-05
-7.31920289518611e-06
-1.40003932130486e-05
-2.82029668966464e-05
-3.11011962211132e-05
-9.20807706188058e-06
-4.17539338872195e-05
-2.93149116104682e-05
-2.60665128197611e-05
-4.13846111025699e-05
-4.65906499260993e-05
-3.11316017406809e-05
-8.99112358229044e-06
-4.05266660014743e-05
-6.87228809377896e-05
-7.18524145736427e-06
-2.44210466204852e-05
-4.246743377369e-05
-7.34872633042829e-05
-6.4763275545468e-06
-1.25562362457909e-05
-3.86635881428882e-05
-4.58379704681919e-05
1.78068122638828e-06
-2.55189249088043e-05
2.27421835226949e-06
-4.18459755485526e-05
-3.39782917609804e-05
-9.43411183995125e-06
-6.26243879732982e-05
-3.98117466618759e-05
-5.3942673028142e-05
-7.16397402586798e-05
-6.96106528715905e-05
-2.67465366367325e-05
-3.99685662650018e-05
-2.57360863328761e-05
-2.78296789815157e-05
-1.5774825768555e-05
-4.68999036948351e-05
-2.38272087080619e-05
-3.88674230744536e-05
-2.09522576509444e-05
-6.42720620347467e-05
-4.36544339360892e-05
-1.02399139959049e-05
-3.06096777328509e-05
-2.64043643605864e-05
-1.9025923497736e-05
-6.59540136313248e-06
-2.79753449732237e-05
-1.32086861073317e-05
-4.67641858091907e-06
-1.27581982264802e-05
-6.63283817320975e-06
-8.23071185402661e-05
-6.25532243242623e-06
-5.88097021401551e-05
-1.90268596399807e-05
-4.85161719687879e-05
-4.12988707023287e-05
-1.66190836443905e-05
-3.94303398072049e-05
-5.55240130444031e-05
-1.44693270782255e-05
-2.01837497149716e-05
-4.29232490491364e-05
-2.83939569875257e-05
-6.67714162527122e-05
-1.0917109393851e-05
-4.24313743951469e-05
-1.68345230600928e-05
4.11336521089702e-06
-4.57904107772955e-05
-6.6767140806081e-05
-2.89905227252086e-05
-3.80348775706948e-05
-4.15484518090593e-05
-6.11876878692947e-05
-3.21917024279367e-05
-1.70513430039707e-05
-4.2117905856071e-05
-3.61751953285879e-05
-4.632560966746e-05
-1.36382199599332e-05
2.75420317401389e-05
-1.99510729800518e-05
2.3497695102346e-06
5.83926220003236e-07
-1.11855668081455e-05
1.01520909758351e-05
-1.16106092033663e-05
-2.34150267633453e-06
-2.23636971138743e-05
-5.72947295964941e-05
-2.63110038479407e-05
-3.51595997744328e-05
-3.09442054807585e-05
-1.7265290461724e-05
-3.90016117399756e-05
-2.45293113905566e-05
-2.3193074857698e-05
-4.10983949039062e-05
-1.63886628638436e-05
-4.0209512244153e-05
-1.93606807326715e-05
-3.93983697467229e-05
-1.48537290470802e-05
-2.3031985182989e-05
-3.24185817965827e-05
-2.92497388263628e-05
-4.2894687997961e-05
-4.56599610440951e-05
-4.56253957608161e-05
-1.91007421358807e-05
-5.52753823692075e-05
-6.42726151993879e-05
-2.86882214094289e-05
-2.24599807387672e-05
-1.46245561293889e-05
-4.14061502007074e-05
-2.13476181444772e-05
-2.31829660635713e-05
-2.95847055043562e-05
-3.86697366847834e-05
-1.98889713542247e-05
-2.88786780897747e-05
-3.59364609077438e-05
-3.69312519417405e-05
-3.32523394260537e-05
-1.48214527611267e-05
-5.04918648308205e-05
-3.93339785813797e-05
-5.58368454522546e-05
-1.57308291798151e-05
-4.75382977939521e-05
-3.24466672765312e-05
-4.12568660386779e-05
-3.87496270941499e-05
-1.87771656974147e-05
-4.38816292180966e-05
-1.83030905098547e-05
-2.20600499492379e-05
2.10811592007854e-05
-3.96595519127777e-05
-2.33747147420118e-05
-3.84522388009777e-05
-3.72024330168852e-05
-1.89826078517688e-05
-5.05416017801087e-05
-5.500683922652e-05
-1.92729949537479e-05
-3.48403799767307e-05
-6.46557983748861e-05
-8.50194470940151e-06
-1.57316053179471e-05
-2.31646609058796e-05
-6.00142658249432e-06
-1.24451123458694e-05
-3.91208845158068e-06
-1.89089631192413e-05
-2.18114095327804e-05
-2.80968709627958e-06
-4.75175582547009e-05
-1.90132394035845e-05
-1.82124809715423e-05
-4.82380050327712e-05
-2.90160261380659e-05
1.92811718117591e-05
-4.25620810525015e-05
-6.03854397418435e-05
-2.52772308821799e-05
-4.29734546019502e-05
-1.28199678346064e-05
-2.42944580628687e-05
-4.13097591734966e-05
-2.09099111617761e-05
-4.69316520211811e-06
-2.74718870271879e-05
-7.14872038049047e-05
-2.84654059432971e-05
-4.34333034069105e-05
4.08243406688794e-08
-1.98977473118564e-05
-3.45122535662879e-05
-1.71114343563553e-05
-6.81999890216946e-05
-3.02940201030053e-05
-2.99423547988445e-05
-1.30659045853551e-05
-1.38944062838731e-05
-2.60624706530635e-05
1.96066080368816e-06
-5.09088040053849e-05
-4.26303554791496e-05
-2.75604641757562e-05
-2.07852844370982e-05
-4.60239317619454e-05
-3.75722460745627e-05
-3.62303568968484e-05
-2.98166882013548e-05
-3.17956023859233e-05
-1.29927547282716e-05
-2.24468843485837e-05
-5.87886208088838e-06
-3.4752222870177e-05
7.37183261627236e-06
-1.73701304431975e-05
-1.97336627120057e-05
-1.67098430086571e-05
-1.99377917257278e-05
-3.10534998851321e-05
-2.99101435206532e-05
3.30617230471153e-07
-1.35304431356875e-05
-1.10742804262733e-05
-3.51938370931047e-05
-8.38451640034372e-06
-3.88871299837162e-05
6.35809096926353e-06
-2.41114842440318e-05
2.15804954863208e-06
-4.15916285770952e-05
-2.7839767619511e-05
-4.42596480813716e-05
-9.93092433698486e-06
-5.14031827596982e-05
-3.85888340626276e-05
-2.30331529275089e-05
-9.99364644966919e-06
-3.70202130036168e-06
-1.81282825174103e-05
-2.11182008808343e-05
-1.82183645919853e-05
-2.47190263197862e-05
-3.18941150751696e-05
-2.12786430385489e-05
-3.78760041540172e-05
-2.30029433390088e-05
-3.02325627333403e-05
-3.08159490666846e-05
-2.16612024096076e-05
-4.77705741231402e-05
-4.19415216711733e-05
1.0519746281461e-07
-9.64476718557464e-06
-1.44157415782607e-05
-1.30424607202748e-05
-2.10236312031517e-05
-4.44827113693561e-05
2.26420987040513e-06
-4.187932247755e-05
-4.80821425308628e-05
-2.13568884301741e-05
-1.92050299017902e-05
-2.59233834162964e-05
-2.23719701805335e-05
-3.08765092330816e-05
-2.85200392297682e-05
-3.06673966157594e-05
-1.52190434490625e-05
-2.06558057455583e-05
-6.45102024878916e-05
-2.44318386463704e-05
-5.21639454295427e-06
-3.77712656484549e-05
-4.71230299499887e-05
-2.62685476217619e-05
-3.2509223148914e-05
-4.73866837883746e-05
-4.33924189611977e-05
-2.54553515360982e-05
-2.16065158678173e-05
-1.44019491975857e-05
-8.31799065720206e-06
-2.48677190634082e-05
-1.85783608923489e-07
-3.61676665240064e-05
-4.97078809022362e-06
-4.83371503489582e-05
-1.81583434070835e-05
-2.2093730622532e-05
-2.74542900680998e-05
-2.62962903046119e-05
-6.62072119020898e-05
-8.73110643358471e-06
-3.10722686553236e-05
-1.36238731001265e-06
-2.65481451542623e-05
-3.73030431561451e-05
-2.05061750724738e-05
-5.76163990442566e-05
-3.7100834097295e-05
-2.95601828436255e-05
-1.5144738503924e-05
-2.43127209595304e-05
-3.44076015570868e-05
-3.71357168790574e-05
-2.90112648938687e-05
-1.52308872155198e-05
-3.09500800699181e-05
-4.81490775990715e-05
-2.39015305728145e-05
-9.62574900160025e-06
-2.78538455967041e-05
-3.03521937965717e-05
-3.08297923838962e-05
-3.97031493319635e-05
-2.23509211489903e-05
-3.88535789864532e-05
-2.99176311254566e-05
-5.3498071406231e-05
-4.43845326899364e-05
-4.36870716095686e-05
-2.7565422884528e-05
-3.64690864776572e-05
-4.88637703044949e-05
-1.80103027982992e-05
-1.73756827042529e-05
-2.549475161405e-05
-4.06737401721048e-05
-3.0351461172608e-05
-2.21814935810038e-05
-3.91953979242585e-05
-8.29078205928187e-06
-1.79967636587766e-05
-3.2834770827792e-05
-3.87130856001128e-05
-6.35162135195491e-06
-5.02844192515134e-05
-3.80032691699232e-05
-2.45660592757876e-05
-1.5816315714384e-05
-1.83087282731484e-05
-4.89384523870645e-05
-5.93771588230601e-05
-2.02860555103542e-05
-2.87163787526302e-05
-4.3366148100025e-05
-4.51138847135126e-05
-1.73607189683651e-05
-2.67437248948741e-05
-7.19094253616589e-06
-2.94413516611003e-05
-3.38248346339241e-05
-2.56069157669015e-05
-4.1884026365896e-05
-1.84215905574494e-05
-5.92022900404021e-05
-1.01836069044439e-05
-3.08536440207953e-05
-1.88245172499622e-05
-1.80591108356819e-05
-2.89126674109951e-05
9.58557172915201e-06
-8.48585138181049e-06
-3.06848651359531e-05
-2.94166736117546e-05
-6.75830371159739e-05
-2.67075899695541e-05
-3.92407333424358e-05
-4.68916460877029e-05
-4.19397979466878e-05
-1.94398094202473e-05
-4.16130962926482e-05
-4.36177799380062e-05
-3.21309200152064e-05
-1.67065938033062e-05
-6.75477714014978e-06
-2.40234962000326e-05
-2.99459122258159e-05
-4.05007652714736e-05
-6.03291052511544e-05
-1.66821854102212e-05
-2.32184827194036e-05
-2.95952422423411e-05
-6.48756726188396e-05
-2.94527650648009e-05
-2.23350778969615e-06
-1.87741550800308e-05
-4.54506756076192e-05
-1.5654047429884e-05
-2.17684604799237e-05
-5.05839308027897e-05
-5.58038898211143e-05
-3.09484175981759e-05
-2.49892935282227e-05
7.38933168713521e-07
-3.63645983206899e-05
-4.64381405732526e-05
-3.75733280596725e-05
-2.9033224767209e-05
-1.74661207987958e-05
-4.24190525997355e-05
-3.68406471751659e-05
-3.50744453543199e-05
-6.6458646977677e-05
-5.00841043194874e-05
-2.00437648502425e-05
-2.60743554608123e-05
-3.1285394158016e-05
-3.58112448570846e-05
-4.83185979394371e-05
-5.05063460857314e-05
-4.09967568415804e-05
-4.64792506147284e-06
-1.41966872480201e-05
-2.86505066529767e-05
-4.14521995484851e-05
-2.10984007721697e-05
-2.45071290062724e-05
4.83771575882863e-06
-3.59036313720564e-05
-4.28308468093437e-05
-1.78173002335732e-05
-2.63258133358968e-05
-5.73888083352568e-05
-4.52947047110797e-05
-6.00511904306212e-05
-4.15975416840181e-05
-3.64588909705246e-05
-5.1587485959406e-05
-2.73488803708427e-05
-1.84893519552469e-05
-1.92430198718194e-05
-1.03359222620854e-05
-5.04322397260589e-05
-1.9952354717025e-05
-1.93511662561197e-05
-2.05351152863125e-05
-1.99816034734591e-05
-6.47558781160006e-06
-3.01065397265647e-05
3.33867246178317e-06
-4.60965351209791e-05
-3.55413086645041e-06
-2.54072354299545e-05
-1.77310361847585e-05
-6.99123562144093e-05
-5.09098492671518e-05
-2.56742737844335e-05
-2.20061092847928e-05
-6.02754868665894e-05
-3.93318390543997e-05
-4.14229374315922e-05
-1.79322412062105e-05
-1.77857932742304e-05
-2.68597178896566e-05
-2.01960208768572e-05
-4.59408830690521e-05
-3.44529035131674e-05
-2.04075228341144e-05
-7.47218090491701e-06
-4.59443003057062e-05
-4.52443497044783e-05
-5.94073341935122e-05
-1.58361940422674e-05
-8.8470964989269e-06
-5.89554644793889e-06
-3.01182168306043e-05
-3.74119268640539e-05
1.62811093220448e-06
-5.98259743556076e-05
-1.80061470002784e-05
-4.37146050146e-05
-5.61446435857539e-05
-2.49209134546898e-05
-1.72669075201443e-05
-9.83148415256025e-06
-3.41057112317819e-05
-6.86281172627426e-06
-4.43082398961183e-05
-5.09469752929049e-05
-1.2557440684058e-05
-4.11328392985116e-05
-5.07972315947444e-05
-3.24621909818332e-05
-3.84891579491498e-05
-2.85288389520877e-05
-8.40144425455126e-06
-3.60574794253861e-05
-3.38860160640159e-05
-1.75836308838306e-05
-1.26873187524972e-05
-3.02204596530564e-05
-3.20560349230526e-05
3.38471562898951e-07
-5.0015025288061e-05
-3.14292669245188e-05
-6.39119668160179e-05
-5.24811005094162e-05
-1.07977899030746e-05
-2.52183370415692e-05
-4.00041512353718e-05
-3.74200473865395e-05
-9.55428128278562e-06
-3.84245557773266e-05
-3.63499146932451e-05
-3.65423257071892e-05
-1.75012524127377e-05
-1.29028869970305e-05
-2.59854110214377e-05
-3.3417550048062e-05
-2.72166763516439e-05
-7.0817848087812e-05
-1.44720020345848e-05
-1.00276910070629e-05
-5.49978110562451e-05
-3.15689605484723e-05
-3.63317870762604e-05
-3.88608913180423e-05
-3.66083305415371e-05
-2.47404793085522e-05
-4.30287582054268e-05
-3.67646767804025e-05
-4.17209213678415e-05
-4.55198936287825e-05
-2.71444089371764e-05
-3.80788870132263e-05
-2.86954939276738e-05
-3.23400102622727e-06
-2.0745749514294e-05
-2.17437508592229e-05
-4.84614867522418e-06
-2.58986379144031e-05
-4.07863628477045e-05
-1.96462806175665e-05
-2.3934091169395e-05
-1.51250981924845e-05
-2.09843138342454e-05
-2.1920406942523e-05
-3.06252829283995e-05
-7.42413604090725e-06
-1.87721089851711e-05
-1.41715586480151e-05
-4.88897655903006e-05
-1.57090567845467e-05
-2.04245902513311e-05
-2.27892959892742e-05
-3.50851315266881e-05
-5.11082858901915e-05
-5.03080488522485e-05
-2.49322988862161e-05
-4.53500398100361e-05
-3.29316293416475e-05
-4.96430376162644e-05
-4.60184049911074e-06
-3.2881083489011e-05
-2.2426006789497e-05
-4.23452780091673e-05
-4.77064000160637e-05
-2.1602845293465e-05
-2.81423661015937e-06
-2.10941345997282e-05
-4.02750416846085e-05
-3.63197278282593e-05
-1.07318305168589e-05
-3.41361804167635e-05
-3.34090071757852e-05
-2.51760012473622e-05
-2.89037326004969e-05
-1.42882613877322e-05
-2.46963469903028e-05
-3.44791362042711e-05
-2.17664625896798e-05
-1.60189065310788e-05
-2.0784583379701e-05
-4.1422407163215e-05
2.31753567804412e-06
-2.2902088930994e-06
-2.72816723818393e-05
-2.67090478897297e-05
-6.65539189385404e-06
-3.85501974385579e-05
-2.11607087250169e-05
-4.5355651359059e-05
-1.68098876591355e-05
-3.47722252120688e-05
-3.72837445345846e-05
-6.18975908014961e-05
-3.91058227610439e-05
-1.47960786736746e-05
-2.81242495043317e-05
-4.131477021613e-05
-5.55096563303972e-05
-1.86733500476423e-06
-4.02883352348569e-05
-3.72305923993674e-05
-3.18937049772392e-05
-3.73981763486605e-05
-2.71482794180819e-05
-1.70283499158698e-05
-2.0129996180804e-05
-3.20256277791784e-05
-4.03166169503321e-05
-1.32204583913814e-05
-3.28675791746088e-05
7.52666986112064e-06
-4.6352434090185e-05
-2.75293063845468e-05
-5.33492432470659e-05
-3.33644903757209e-05
-5.49148494781674e-05
-2.36313277580411e-05
-3.05607497066719e-05
-3.85016144995634e-05
-6.67496170345512e-05
-3.74313925466243e-05
-1.07669693504485e-05
-3.13572508716312e-05
-2.24117255235248e-05
-2.07406360875612e-05
-4.77374048283085e-05
-2.95091891133579e-05
-1.78000454697125e-05
-1.85001759788704e-05
-1.49499188984716e-05
-6.84401559120183e-06
-4.01763802162713e-05
-2.50408709348861e-05
-1.23098099661227e-05
-4.2826074051841e-05
-3.18605686474013e-05
5.68521345723406e-06
-2.9959599871844e-05
-1.69146944103915e-05
-3.09016976993634e-05
-4.54712639499066e-05
-5.86544197027826e-05
-3.7463906298896e-05
-3.0136012824029e-05
-4.9953206254967e-05
-2.0935001172697e-05
-3.57563538857755e-05
-2.4514239745238e-06
-1.97312927724594e-05
-5.73760348041486e-05
-5.08563163871993e-05
-4.54604967890978e-05
-2.46019397112474e-05
-2.00451814508104e-06
-9.79595088285807e-06
-4.37378272905101e-05
-3.03454050900984e-05
-1.1859071682439e-05
-2.82118266264956e-05
-6.69612626336347e-06
-1.23333997904614e-05
-3.32166004496455e-05
-4.32333718166066e-05
-2.50314397010338e-05
-9.26915945710989e-06
-5.70498695526954e-05
-2.36781676017568e-05
-2.29617427106133e-05
-3.3764210550858e-05
2.01800550738075e-05
-1.61324971342503e-05
-4.88623474694659e-05
-1.89507647328113e-05
-3.16390948358058e-05
-3.25534436680228e-05
-4.661470054741e-05
-5.83869347885477e-05
-3.64564255749533e-05
-4.30828153851657e-05
-3.07568319415302e-05
-1.45833883774171e-05
-3.61958803642532e-05
-6.7362279778e-05
-2.82575594352644e-05
-3.43521034420592e-06
-1.37295457498677e-05
-4.37403792065064e-05
-5.79341778469349e-05
-4.7747535573288e-05
-2.85076891073672e-05
-5.9006292610366e-06
-1.60027111486629e-05
-9.21096432556176e-06
-1.3198519006048e-05
-2.24598797736465e-05
-3.39309038768554e-05
-7.31065551611292e-05
-1.40038210886531e-05
-1.45512583255671e-05
-1.94023757077518e-05
-4.10519965620469e-05
-5.05875299601361e-06
-3.72661760393897e-05
-3.95610074958468e-05
-2.7246876315097e-05
-2.98449689574865e-05
-1.53263557864161e-05
-4.24878594314849e-05
-1.90093400717768e-05
-3.65569417802463e-05
-4.00616159184718e-05
-1.31741670452989e-05
-4.97474638830604e-05
-3.12107611515859e-05
-1.76918082354688e-05
-1.37959221384714e-05
-5.05951665619388e-05
-1.80732851850137e-05
-3.81206166166686e-05
-2.18014906186628e-05
-2.92137789439675e-05
-2.84686827284091e-05
-3.27973319297779e-05
-2.01431508321567e-05
-1.88288900235384e-05
-3.78649998198435e-05
-2.81980900798512e-05
8.29636662576438e-06
-1.36115181714235e-05
-1.26900326996702e-05
-5.70478784587488e-05
-2.45095312056512e-05
-4.04094505705724e-05
-3.7176000868394e-05
-1.67773084279487e-05
-1.34872006197249e-05
8.11167152445595e-07
-3.61156497683459e-05
6.87458331996534e-06
-2.76636700072947e-05
-2.86184213248591e-05
-3.95800664462868e-05
-1.42347381095364e-05
-3.12104267790618e-05
-1.9113131592764e-05
-2.30018380246673e-05
-3.75459139339243e-05
-3.08313679322641e-05
-2.35308166098294e-05
-8.60775545831671e-06
-4.8491620039783e-05
-2.02360888011054e-05
-2.82243694812033e-05
-2.69393350881364e-05
-4.5529239503241e-05
-1.02952858552856e-06
-4.81073085014829e-05
3.28528922292153e-06
-3.5653688467643e-05
-1.2321082372321e-06
-2.40569609820076e-05
-3.74457030991304e-05
-6.03742189794763e-05
-1.5249661085169e-05
-7.73728013628192e-05
-4.12409694167814e-05
-1.63816923487051e-05
-6.24057192829086e-05
-2.75301384443007e-05
-2.2724500546274e-05
-3.35312850460393e-05
-3.45124453018781e-05
-3.89708329602148e-05
-2.68820788698407e-05
-4.97122090066324e-05
-6.20867533486949e-06
-4.19541246568579e-05
-1.70792913938329e-05
-2.63978549345442e-05
-3.34003358846453e-05
-1.95469522743688e-05
-5.28266513695813e-06
-9.41929756174353e-06
-1.83189275001084e-05
-1.22972284814722e-05
-2.35591464310296e-05
-3.53230510680948e-05
-2.02454619062756e-05
-5.34797548504801e-05
-1.38853468757885e-05
2.44897070182299e-06
-4.41040745577024e-05
-4.20878600949205e-05
-1.62727854208877e-05
-4.44665223618503e-06
-1.24776717884446e-05
-2.60167182131879e-05
-4.27859289166115e-06
-1.60567522786068e-05
-2.65056806903295e-05
-4.71034247891357e-05
-2.22913476718292e-05
-3.28438705328556e-05
-4.51332460945757e-05
-8.79550206477272e-06
-1.21559033198632e-05
-1.1856920334353e-05
-2.6559195964124e-05
-2.09315159719763e-05
-1.51816329148146e-05
-3.3745093033265e-05
5.241945952927e-06
-2.4908915595301e-05
-4.74020028614728e-05
-8.6758775075638e-06
1.44533639189459e-05
-4.90419464814774e-05
-9.30042680354384e-06
-4.72849859681269e-05
-1.84210718736591e-05
-3.40950205299607e-05
-1.15701729748854e-05
-3.13003917321625e-05
-2.91981262454161e-05
-3.44024662714709e-05
-3.88911278476694e-05
-4.63140311970562e-05
-3.02106211073493e-05
-2.14977378918525e-05
-3.96990587365358e-05
-4.75683699348001e-06
-5.05495001035785e-05
-3.09467562783409e-05
-5.37980888822986e-05
-5.34581148746909e-05
-2.63904358849475e-05
-3.76666022895199e-05
-6.0890205281557e-05
-2.98011724799817e-05
2.5101262347522e-05
-4.81403495735222e-05
-1.20542370853582e-05
-1.70763611456341e-05
-4.60944327786521e-05
-1.40665239985569e-05
-1.08226477890735e-05
-4.84000808660903e-05
-3.03155326111921e-05
-2.21706185030273e-05
-2.04280706079575e-05
-4.01081230647326e-05
7.17769957490032e-07
1.22389472343348e-06
7.89447997858205e-06
-1.46705260087319e-05
-4.06924898402691e-05
-4.55891563225662e-05
-3.86952225067977e-05
-2.84384517229827e-05
-2.0447178239735e-05
-3.64149829200897e-05
3.76096474510877e-06
-5.19849089460254e-05
-4.39336470114679e-05
-3.59840328954452e-05
-1.7952276717597e-05
-3.423192275732e-05
1.74707849257331e-05
-2.54642791317043e-05
-3.79437992023994e-05
-1.79960581927135e-05
-2.15918716114557e-05
-2.49027976773169e-05
-4.84559279588684e-05
-1.17167878067583e-05
-3.13712459957289e-05
-1.77382489905245e-05
-1.55078080090588e-05
-3.6677575924709e-05
-1.38385958902465e-05
-1.50210082427919e-05
-3.76535716373007e-05
-2.76828720035603e-05
-2.8707739812632e-05
-4.00893471321966e-05
-1.33592941514176e-05
-1.65235526709038e-05
-1.91284523912289e-05
-3.18295473572239e-05
-2.74149414116183e-05
-5.95890445815026e-05
-1.4250828674213e-05
-4.11336676962366e-05
-2.32857947132511e-05
-5.22980522642037e-05
-1.41184077166684e-05
-2.98419005436741e-05
-4.17185323442037e-05
-2.84125317575526e-05
-1.71511718573398e-05
-8.0323015648717e-06
-9.55130838307033e-07
-3.30218602189503e-05
-3.07394641939042e-06
-3.14886609812053e-05
-3.82303584849189e-05
-4.05359941311154e-05
-1.54449130693441e-05
-2.66980361941571e-05
-6.18869680058115e-06
8.11993620180568e-06
-7.47341384958336e-06
-6.54346022744401e-06
-3.96593610252876e-05
-2.66431181621093e-05
-6.27093664891733e-06
-3.47335184979163e-05
-3.2409316164313e-05
-3.57392304706345e-05
-9.33379838325173e-06
-1.80914760927204e-05
-3.51396293332127e-05
-4.87682494190117e-05
-5.5965801763987e-05
-3.89889868881126e-05
-1.53483626772183e-05
-2.51116373949785e-05
-9.60254422365581e-06
-3.82265454043322e-05
-2.8357020248872e-05
-2.17983047896163e-05
-2.55210269731455e-05
-3.03204344270304e-05
-5.13906292860457e-05
-1.4365722166383e-05
-6.09733559790332e-05
-4.20878397180167e-05
-1.52447341597453e-05
-2.32252447397637e-05
-6.37010130336587e-05
-5.71508609323359e-05
-1.53240481633725e-05
-3.84975088779223e-07
-4.00955789436201e-05
-2.78704440616765e-05
-6.28627767787194e-05
-3.8921239716341e-05
-2.82414317570391e-05
-4.78794368951228e-05
-1.1479964146058e-07
-0.00010561702166018
-8.22739270436173e-06
-5.34050516491467e-05
-2.357288543101e-05
-1.09717376308642e-05
-6.00256786722557e-05
-1.36196378615781e-05
-5.00656495715352e-05
-5.50750427542141e-05
-2.70829008092816e-05
-8.8202447778207e-06
1.59292786086129e-06
-3.25104453070493e-05
-4.65965895697796e-05
8.03659912675881e-06
-3.18834619252263e-05
-2.34717063593513e-05
-3.37103233729648e-05
3.21930094295379e-06
-2.03002227924407e-05
-3.31988074769219e-05
-5.30886505553318e-06
-4.36825655218012e-05
1.17266184260695e-06
-2.09885261918606e-05
-1.91550980629951e-05
-4.56060135005409e-06
-2.20574910848474e-05
-1.63037631569036e-05
-1.79535778372748e-05
-8.79250189641664e-06
-5.04982858624864e-05
-3.77784149485009e-05
-5.70221937828642e-05
-3.11643372410336e-05
-4.62918392074293e-05
-8.07106736517688e-05
-3.74986689146286e-05
-3.74686090307121e-05
-4.5626869754076e-05
-3.78207604981861e-05
-6.28285252556496e-05
-2.90526849413981e-05
-4.90166344301975e-05
-4.51147246578986e-05
-3.2307919383824e-06
-1.81392539354759e-05
-4.48783755130361e-05
-1.06641874984462e-05
-2.55378911769669e-05
-4.37781579386634e-05
-3.95028213504926e-05
-4.48938956212432e-05
-3.47876797440617e-05
-5.3550886032366e-05
-3.11338001134202e-05
-2.19407109286619e-05
-2.42435249192339e-05
1.46312323422261e-06
-5.58847164464733e-05
-3.25299420236418e-05
-4.88359962593463e-05
-3.61393790747419e-05
-2.78702053947894e-05
-5.20656921827461e-05
-4.37628366069389e-05
-2.06935238664574e-05
-6.1859657011506e-05
-2.26746335338699e-05
-8.74066950845132e-07
-4.15973728809648e-05
-4.67525038552049e-05
-4.95333391387506e-05
-2.02226187155837e-05
-1.60390138618342e-05
-1.89863628566842e-05
-3.6604492302778e-05
-1.62136229850787e-05
-1.5725425829765e-05
-2.29742029906627e-05
-1.92641662361873e-05
-3.65286505693131e-05
-1.01147988428178e-06
1.65406426697404e-05
3.55543921535071e-06
-2.62057533358888e-05
-2.79921492728371e-05
-2.76048571988804e-05
-6.26578680772261e-05
-3.73645612485857e-05
-2.28427846267361e-05
-3.0938884925509e-05
-2.28602847424741e-05
-1.17816579783958e-05
-1.3207399836741e-05
-3.86503730880062e-06
-3.82094717116223e-05
-4.7242164820144e-05
-3.929305300169e-05
-2.10287131716248e-05
-4.40922810048866e-05
-3.08430187103912e-05
-4.45982548053776e-05
-4.2931356281603e-05
-2.89443100173014e-05
-8.24345427037539e-06
-1.05240721795872e-05
-3.00883493203471e-05
-1.84553626989319e-05
-1.21921758920645e-05
-2.30853289473161e-05
-5.53923579429565e-05
-4.39409466972356e-05
-1.1269055161231e-05
-1.82164748812885e-05
1.21279572460509e-05
-8.6514152309244e-06
-1.52504984297131e-05
-7.40098397755283e-06
-3.85079698380042e-05
-2.46958204388397e-05
-4.1721358435132e-05
-1.5944265690893e-05
-5.93736975409796e-05
-2.00644988459109e-05
3.46913901232186e-06
-3.71854044156598e-05
1.79219635860624e-05
-3.37049291600029e-05
-9.43221879993177e-06
-4.51853484014752e-05
-3.42473885653478e-05
-2.20518399588331e-05
-2.22685666653589e-05
-4.30463697017057e-05
-4.60710147705884e-05
-7.39019070906201e-06
-3.05928042423197e-05
-4.78267941501857e-06
-6.30930833502697e-05
-4.86912485973888e-05
-3.6285241918855e-05
-4.50960925495442e-05
-1.70278330933277e-05
-2.85964088690754e-05
-5.46513980239111e-05
-5.47777770298479e-05
-9.93090935115247e-06
-3.46532446628844e-05
-4.07043563871039e-05
-1.84670355009797e-06
-2.03158927348934e-05
-1.37312824116337e-05
-2.29466629489903e-05
-3.028390236252e-05
-1.91327265264981e-05
-2.4288213134316e-05
-2.97624554614813e-05
-1.55831101972876e-05
-1.48170643499695e-05
-5.35110308627776e-05
-2.42976374599104e-05
-2.5506526405689e-05
-1.38466367014687e-05
-1.98789848048489e-05
-1.6005856845741e-05
-6.5336845321781e-05
-2.56896917155046e-05
5.12386287726183e-06
-3.08321314199131e-05
5.63159618930897e-07
-2.92217455261495e-05
-3.48528648820922e-05
-2.88715501690661e-05
-3.00121676835736e-05
-1.40851145850431e-05
-7.12601237458359e-06
-2.20700095372732e-05
-3.38728730001388e-05
-3.34377138203284e-05
-2.82643629987881e-05
-4.03547793691361e-05
-4.87502144122029e-05
1.01302022291428e-05
-2.79341517263697e-05
-3.84383908259285e-05
-1.98782328636687e-05
-5.00697427770509e-05
-4.12279011869303e-05
-2.22487312857476e-05
-1.29419787497714e-05
-1.71217564470078e-05
-2.71453662893991e-05
-5.33094266726094e-05
-1.97123429971154e-05
-1.33036607210706e-05
-1.84108002377914e-05
-1.42973780973502e-05
5.70248647708187e-06
-1.36409448045162e-05
-2.95241056339869e-05
-3.16641709822865e-05
-2.90686139495166e-05
-6.3453670689439e-05
-5.01379989138492e-05
-1.10990771683824e-05
-4.04267842853617e-05
-3.30102985222956e-05
-4.84774354169358e-05
-2.38790835943816e-05
1.60874560031716e-05
-4.23677949784907e-05
-2.69424734773655e-05
-7.15842008384568e-05
-4.81435255040777e-05
9.21918415715997e-06
-1.47806329575758e-05
-4.05086844288096e-05
-2.09966421622841e-05
-4.97238100744703e-05
-4.08827509908536e-05
-1.37088506232762e-05
-2.37085041524724e-05
7.94689833332763e-07
-3.45453937054444e-05
-2.41612592741373e-05
5.11054783501272e-06
-4.12712888276576e-05
-4.50461890553528e-05
-3.6416779530638e-05
-5.80534524435301e-05
-1.5119481271334e-05
-1.12673189224321e-05
-1.78867454128373e-05
-4.98151686545002e-07
-2.06589044376272e-05
-2.73440478334524e-05
-2.86196709938637e-05
-1.29396592471154e-05
-1.83942274470718e-05
-3.18860488249988e-05
-2.80140364799073e-05
-3.97236753301007e-05
-1.89839550170687e-05
-1.45697151354981e-05
-2.32326310501918e-05
-3.34716679758903e-05
-2.7233165895829e-05
-3.24052920352779e-05
-2.53161067291026e-05
-3.00976757054408e-05
-1.18224519973873e-05
-4.12805308165329e-05
-4.3560568927932e-05
-2.21851297499166e-05
1.15159028213683e-06
-6.77958826973833e-06
-1.14870790425408e-05
-6.48160611868943e-06
-2.45213195391621e-05
-7.80646527305049e-06
1.05039818763504e-05
4.68456836641458e-06
-4.84623104656058e-05
-2.64063285585977e-05
-1.27560199530169e-05
-2.75078289147524e-05
-5.62917724096218e-05
-5.44541440380593e-05
-9.55679135976751e-06
-2.90322835185543e-05
1.28994730159267e-06
-5.80173544665447e-06
-2.55424329676769e-05
-4.06764114539063e-05
-2.55702153025488e-05
-2.70265644086227e-05
-1.836630981447e-05
-1.20091295692846e-05
-1.88723759446774e-05
-1.87679648888337e-05
-3.18610239190915e-05
3.65053798684449e-06
-2.60288379917276e-05
-2.9464499070493e-05
-2.90941287454443e-05
-5.24136671735474e-05
-9.48086610438566e-06
-3.64151592900969e-05
-3.05075217465676e-05
-4.99797633317113e-06
-3.81974098560669e-05
-5.64926847702182e-05
-1.58270813011068e-05
-4.94258702250574e-05
-3.51502559421929e-05
-1.53152014826667e-05
-3.9063861822549e-05
-6.11615800747479e-06
-5.27539357071566e-05
-2.48953591702947e-05
-4.7262833842661e-05
-4.76149999003696e-05
-2.10209397428028e-05
-2.66040753007871e-05
-3.50866591832734e-05
9.98739337484511e-07
-3.27540417565391e-05
-4.33862832131163e-05
-1.79392127984361e-05
-2.81594497758285e-05
-5.53302255011064e-05
-3.3833357690802e-06
-1.89401755226732e-05
-1.10380659149954e-05
-1.71704617500608e-05
-5.1646533053183e-05
-7.04466841584854e-06
-4.1277186555127e-05
-5.83053022257368e-05
-3.87650411117722e-05
-4.48167788642904e-05
-3.16259799138359e-05
-2.73223021840029e-05
-1.65109903500574e-05
-2.26828524940731e-06
-3.59521104454256e-07
-1.05600528636091e-05
-3.08875859189949e-05
-2.04107945346763e-05
-1.84018206828353e-05
-2.0756421609915e-05
-4.85453066685834e-05
-1.33404256863283e-05
-1.39933267213924e-05
-2.44319407081368e-05
-3.47005771186823e-05
-2.44966696400986e-05
-1.67046670634968e-05
-7.43945142912004e-06
-5.74377763114664e-05
-1.46538003381402e-05
-6.96269727640612e-06
-1.62748271138371e-05
-3.68679298944749e-05
-2.28928323807782e-05
-3.91313167344061e-05
-2.6205125881656e-05
-4.49127839762218e-05
-4.92954091827169e-06
-4.55548591708331e-05
-5.94831292236827e-05
-3.53988033511842e-05
-5.32926834954862e-05
-2.19994254449851e-05
-3.64269790046342e-05
-1.79583162922957e-05
-2.197854302917e-05
-4.4015949596201e-05
-2.36335404749214e-05
-1.40984783363294e-05
-3.08958306581514e-05
-2.49775823180987e-05
-5.10735630883474e-05
1.35637788634199e-05
-6.42380662529267e-06
-4.69079809219671e-05
-3.11639735906684e-05
-2.09583329282362e-05
-3.96860629104364e-05
-1.71334725277443e-05
-7.82438601648113e-06
-3.64543682524424e-05
-4.55820682537125e-05
-1.40413490601426e-05
-3.16904918844713e-06
-4.34488138249499e-05
-2.14744941519232e-05
-2.78673683858725e-05
-1.03734263377674e-05
-1.23235948005596e-05
1.6025898109606e-05
-2.30479945490558e-05
1.45264062887305e-06
-1.71988057261512e-05
-1.77881647406893e-05
-5.90645502945811e-05
-3.88147021219236e-05
-1.87130216831841e-05
-6.67646459204196e-06
7.18197044428456e-06
-2.93211855432365e-05
-3.26753995572915e-05
-4.19348755669647e-05
-2.3200924192519e-06
-3.76257719702882e-05
-3.90835155354152e-05
-4.25091764107903e-05
-2.03742726481003e-05
-2.41987844389337e-05
-5.09316959734141e-05
-4.12440919781899e-05
-6.00684824780574e-06
-9.16269262848637e-06
-4.37345323232263e-05
-2.40623957997642e-05
-4.58463323002704e-06
-4.23162075727913e-05
-6.95168483927104e-06
-1.02965073067224e-05
-3.06046024129084e-06
-2.5180179373966e-05
-2.30313378034698e-05
-2.36153680644088e-05
-1.54599758744736e-05
-1.39065895471722e-05
-7.31884718743792e-06
-3.00951253095886e-05
-2.07801917401607e-05
-6.10018840856585e-05
-2.80683318642012e-05
-4.5800323385275e-05
-2.04724969971123e-05
-4.64134091390131e-05
-2.66821114019253e-05
-1.96487716035939e-06
-1.80314698654541e-05
-2.01937661776789e-05
-2.3376370576285e-05
-8.47683286620222e-06
-4.62580438486207e-05
-3.19647666075178e-05
-5.45731757371787e-05
-3.44118173065102e-05
-4.11292499417904e-05
-5.2720936113139e-05
-4.24101024614065e-05
-1.14601576742116e-05
-8.38775850142925e-06
-3.23418185107316e-05
-1.87655549966562e-05
-4.28492524317443e-05
-4.86805252935416e-06
