# Supplementary material for: Research on computational propagation and identification of mine microseismic signals based on deep learning
Source: PLoS One. 2025 Oct 22;20(10):e0334641. doi: 10.1371/journal.pone.0334641 (PMC12543183; doi:10.1371/journal.pone.0334641)
Supplement: S7 Data — (ZIP) [file pone.0334641.s007.zip › 000100900001609.xlsx_0.txt_24.txt.txt]

-2.39140128834278e-05
-1.24191639560335e-05
-8.85800261300071e-06
-1.76556063863448e-05
-1.19063251790591e-05
-3.31677471070745e-05
-5.53960324684878e-05
-2.09529666860941e-06
-5.7364569782887e-06
-4.06852300238876e-05
-2.56176316145728e-05
-6.40428664296292e-05
2.92094094066679e-06
-2.86316707141174e-05
-4.72475679476584e-05
-4.36609373664658e-05
-4.11787803617677e-05
-4.24776653403331e-05
-5.25655782490329e-05
-4.48191886338786e-05
1.03230198007549e-05
-1.09034236712123e-05
-1.22664332066694e-05
-4.20655987929739e-05
-2.99677163139015e-05
-2.40015187844535e-05
-4.97494321983781e-05
-1.61649065719377e-05
-2.7762966257503e-05
-6.51702817482746e-05
-3.07356946306085e-05
-3.5932383497508e-05
-1.05322615225365e-05
-4.27914921743425e-05
-2.84482517945483e-05
-7.44212741715204e-05
-4.49442925652869e-05
-2.51386776067686e-05
-3.9582414827404e-05
1.22209411383028e-06
-1.90399617023264e-05
-3.38779520773468e-05
-1.95030139632228e-05
-2.7415364281195e-05
1.20452009063192e-05
-5.32339596563988e-05
-4.66042642085089e-05
-2.79815543631875e-05
-3.35811332646496e-05
-3.32736483132366e-05
-5.48417286039103e-05
-2.56120792489818e-05
-4.8707538523426e-05
-2.42673336103573e-05
-2.88057142223362e-05
-2.85658161516113e-05
-4.27797390756099e-05
-1.28356242190359e-05
-5.32234940612835e-05
-2.32653524381848e-05
-1.17417283725544e-05
-4.59860674749818e-05
-5.10930544390078e-05
-3.18512259024707e-05
-3.97517045815559e-05
-4.9018476434008e-05
-3.89796442071034e-05
-2.43182875273248e-05
-4.94652704286255e-05
-3.66504834106841e-05
-2.94392744024803e-05
-4.51357762591455e-05
-2.04841008549244e-05
-2.86767808889557e-05
6.14359620375679e-06
-3.06677722402236e-05
-4.27523385766707e-05
-2.59822677917313e-05
-1.32158320313229e-05
-3.62204165643756e-06
-1.63021390529286e-05
6.9207687382655e-06
-1.35583494508274e-05
-1.06885334697216e-05
-2.7855246424379e-05
-1.22210260599014e-05
-5.77201641753027e-05
-3.82527266261221e-05
-1.35783956097202e-05
-5.57415414789017e-05
-5.57299521929447e-05
-1.85446313554071e-05
-2.21611400803898e-05
-2.04919147126913e-05
-5.43724394654851e-05
-2.97406914257289e-05
-4.37419260922545e-05
-4.75614635346508e-05
-2.17601667296751e-05
-1.03958158647512e-05
-1.11185479432733e-05
-3.56380908241158e-05
-1.13282316711228e-05
-1.46304658426477e-05
-1.12057099517764e-05
-5.12890225474493e-05
-1.60806355772418e-05
-1.20647903658846e-05
-5.28964756441925e-05
-4.7897478035177e-05
-2.4344184767828e-05
-7.05082081635159e-06
-4.14325477225696e-05
-1.07904719462294e-05
-3.18842418976743e-05
-1.58140067691509e-05
-1.53471787060194e-05
-4.8181552928619e-05
-3.73822630236088e-05
-1.8616634872848e-05
-4.37862197202618e-05
-5.43980913655234e-05
-3.05272097701858e-05
-2.9221419491184e-05
-3.63250178767568e-05
-3.68287006798115e-05
-3.29976750324139e-05
-4.13706847590264e-05
-2.56855174262276e-05
-3.23469227955096e-05
-1.81717399438716e-05
-3.54405150217813e-05
-3.52981733858896e-05
1.73734316148925e-05
-2.32104218730531e-05
-6.55865207608054e-05
-4.18871231270895e-05
-3.83299564653982e-05
7.29513740383379e-06
-4.51702447536033e-05
-1.55380048439526e-05
-5.60667816588374e-05
-2.16479892212586e-05
-2.6645618496517e-05
-2.01407405900565e-05
-3.03784078377515e-05
-4.24239380903786e-05
-2.9802322909873e-05
-3.77696993544404e-05
-4.23472852082196e-06
-3.00678336044141e-05
-3.89968797508392e-05
-2.53887929862562e-05
-3.70284767191405e-05
9.64421510868942e-06
-3.41251437682547e-05
-2.91346350273199e-05
-2.32073413643701e-05
-4.617053184247e-05
-3.34028989873899e-05
-1.84675159352672e-05
-2.86975020657687e-05
-5.43914906300087e-05
-4.88113251710141e-06
-1.87461079799986e-05
-3.27589900601013e-05
-2.10217048901769e-05
-3.33589630585258e-05
-3.79797186394759e-05
-3.59124392725559e-05
-1.88433041340706e-05
-2.22447401046911e-06
-2.36905663688873e-05
-2.57387368005659e-05
-3.26419409165197e-07
-5.08429080289547e-05
-2.16918375752163e-05
-3.60020332556953e-05
-2.93944664285258e-05
-2.97932287968173e-05
-1.42380510253682e-05
-3.71714198275852e-05
-4.51535069303234e-05
-4.68292325450371e-05
-1.0511396758589e-05
-3.93835531019995e-05
-3.06509568696217e-05
-1.71252223307789e-05
-3.23127774950547e-05
-2.88752286415524e-05
-2.0653655900971e-05
-2.10312765535695e-05
-2.51237007473131e-05
-4.29331342015612e-05
-6.38604292147019e-05
-6.58014157030158e-05
-2.32842788315058e-05
-3.80868097571165e-06
-2.52859571601418e-05
-1.73094902171355e-05
-1.62767129443828e-05
-4.23691972263799e-05
-2.32933431167967e-05
-3.51259832329571e-05
-1.91983130286947e-05
-4.16554183863527e-05
-1.63546579288679e-05
-2.30868037667357e-05
-4.90255374723933e-05
-3.60482582298396e-06
-2.57955053954192e-05
-4.08975378436058e-05
-3.32944147702859e-05
-1.71573746909776e-05
-4.24979438165652e-05
-3.83366633069755e-05
-6.91740985142533e-05
-2.07426478001181e-05
-2.53438545513469e-05
-1.33193153022741e-05
-1.84740824074634e-05
-3.58048995650164e-05
-3.59173673838821e-05
-2.74693495474766e-05
-1.37376891904176e-05
-2.00455042722706e-05
-1.95387867396776e-05
-4.76345127542555e-05
-2.79092792606634e-05
-4.31708724175542e-05
-1.42420683838998e-05
-2.07645229378563e-06
-1.93103478254508e-05
-3.4662897722175e-05
-1.50516234539539e-05
-4.05149466738403e-05
-4.27077379656595e-05
-3.01311114763988e-06
-2.29866056416932e-05
-3.75726939076108e-05
-2.31602049515455e-05
-3.34415237829206e-05
-6.40346346506527e-06
-4.02433333470902e-05
-3.33431779670805e-05
-3.92383486425136e-05
-5.07552553594388e-05
-4.35720686035243e-05
-1.44641044740586e-05
-3.43217809151986e-05
-8.8957248443477e-06
-3.99011755100168e-05
-4.31229607378216e-05
-3.14824772658492e-05
-4.18274361415734e-06
-1.60325491502812e-05
-2.79892372370799e-05
-2.72595382128336e-05
-8.85297480920179e-06
-3.63190371474962e-05
-2.31997487118325e-05
-3.656886905515e-05
-1.932412787126e-05
-3.29540391388734e-05
9.18849183588832e-06
-2.27421321182228e-05
-4.7193784142892e-05
-3.07273007056695e-05
-5.42820070960263e-05
-3.4843423620183e-05
-5.51393255957982e-05
-2.85449759689711e-05
-3.62966630938629e-05
-4.8751726368594e-05
-3.06925603544069e-05
-4.02610358016936e-05
-3.62449117799806e-05
-4.45434157350397e-05
-2.87367786470101e-05
-2.44378434965237e-05
-4.17439645722502e-05
-3.42573656646216e-05
-5.41803755177747e-05
-1.97505497401624e-05
-3.53849277776171e-05
-1.78244845725698e-05
-1.84708922187149e-06
-5.41238701026338e-05
-4.0899929703586e-05
-1.52033378443756e-05
-2.7917813239748e-05
-4.64765891149392e-06
-1.48313862604609e-05
-4.19433903383908e-05
-2.2266407054485e-05
-2.08019437819292e-05
-2.8610090050436e-05
-3.99674075293591e-05
-1.64529177458688e-05
-4.76163063330974e-05
-2.40907878352043e-05
-3.29727914412465e-05
-2.43197635069557e-05
-4.99656679320171e-05
-3.63551193780941e-05
-3.01384804054079e-05
-2.58358760978002e-05
-3.37692306900756e-05
-4.11220875819624e-05
-2.29254709277221e-05
-3.42003126813796e-05
1.40997951059211e-05
-3.43154085340709e-05
-1.86397332324176e-05
-2.95205295904077e-05
-3.27303992020255e-05
-3.14029842922374e-05
-2.07717428292067e-05
-1.05921225314439e-05
-2.23146332020138e-05
-1.7832962121822e-05
-2.54094808234895e-05
-4.24277976290824e-06
-5.04671353420556e-07
-3.93353419189411e-05
-6.37348067526713e-07
-2.87009500468053e-05
-4.86325048301141e-05
-2.60485400245127e-05
-1.38457645751842e-05
-6.66653613827095e-05
-4.57281820453828e-05
-3.43097162125008e-05
-5.87050834745796e-06
-3.69653334518769e-05
-6.24954687764172e-05
-3.18753891887588e-05
-4.05477002787746e-05
-1.36471357920239e-05
-3.77889881085356e-05
-4.04632545462526e-05
-2.04566454488677e-05
-6.00109908649025e-05
-3.26642340929073e-07
-3.49213845492142e-05
4.11855658913737e-06
-4.32833617972036e-05
-2.27487111334488e-05
-6.10303358905506e-06
-2.07021712158353e-05
-3.57680951053717e-05
-3.32960199052337e-05
-2.59663633576548e-05
-3.09771464254321e-05
-3.34010362745563e-05
-2.9654195656602e-05
-3.11403075792075e-05
-3.25788078033687e-05
-4.90594704535761e-05
-6.53450347152693e-06
-4.50927950924298e-05
-4.51418356529248e-05
-2.24718808255488e-05
-6.67239657617032e-05
-3.19873147816256e-05
-3.53060309199743e-05
-2.86606329671989e-05
-3.04399931917585e-05
-4.62483489954923e-05
-3.03173451421112e-05
-5.21380167796284e-05
-4.75559842278027e-05
-3.97156226442104e-05
-2.82098741942915e-05
-5.32407755587083e-05
-2.78290801348136e-05
-4.14211412657733e-05
-3.37681268217694e-05
-2.1779844183423e-05
-3.13125977635257e-05
-2.60531935281545e-05
-1.10486821054511e-05
-9.25742050005867e-06
-1.77114739497149e-05
8.1570307042034e-06
-3.30988524454552e-05
-1.87646992509625e-05
-6.89996583476719e-05
9.48332497707455e-06
-4.19315766875763e-05
-1.17673067340263e-05
-2.81949380847467e-05
-2.07480660645557e-05
-1.6131671530478e-05
-4.04115365672972e-05
-5.48338142432706e-05
-8.57428968332403e-06
-1.43685601362509e-05
-9.85125421311053e-06
-4.54786759845248e-05
-4.18767772541417e-05
-2.62683837931259e-05
-2.76081528618799e-05
-4.01458435101895e-06
-4.49972284450554e-05
-4.92286335548954e-05
-2.58983228097677e-05
6.60694793511826e-06
-2.99288799212283e-05
-1.72933085573626e-05
-2.24838710987267e-05
-2.34822090037975e-05
-2.9472440069258e-05
-2.33746143196305e-05
-1.72064494061115e-05
-4.12402281381499e-05
-3.20567413153042e-05
-2.53476703878891e-05
-2.42539076918005e-05
-3.7152175033218e-05
-1.82576482962546e-05
-3.79155245360057e-05
-1.37298788154062e-05
-4.77217376012218e-05
-3.32641306882552e-05
-2.0110217034872e-05
-2.66196038732866e-05
-2.86338221342408e-05
-1.46664170549746e-05
-3.01636588132977e-05
-9.35298012252528e-06
-1.37551564159618e-05
-1.93685617891673e-05
-4.0359548522627e-05
-4.18261677577296e-05
-2.94058634813941e-05
-2.94389741929346e-05
-1.63853212314598e-05
-3.23275283375897e-05
-1.40970404474584e-05
-1.98953486885072e-05
3.95044538494401e-06
-2.21099845771726e-05
-1.63182601615104e-05
-2.86027168528409e-05
-2.97622473391411e-05
-4.72036852800416e-05
-1.01833093012785e-05
-3.51478374655725e-05
-6.09639278801066e-05
-4.75216823905027e-05
-3.18476455540549e-05
-1.61068814499927e-05
-3.32074834190693e-05
-3.49576827307902e-05
-3.62988439432077e-05
-3.66814269160817e-05
-2.34508310144155e-05
-3.05818647609499e-05
-5.6100798236249e-05
-3.49510159749662e-05
-2.06568527703502e-05
-2.91407501950048e-05
-4.51815053937741e-05
-3.4346229190299e-05
-3.95422917828477e-05
-3.33834284710056e-05
-4.91608363624149e-05
-2.29289152923315e-05
-2.49827653453016e-05
-3.44355640062704e-05
-6.56290812049946e-05
-3.92463479084861e-06
-5.34983827358619e-05
-4.41342572556168e-05
-2.15416388405309e-05
-4.11230656976187e-05
-3.63790683818802e-05
-1.17417633209229e-05
-2.27537919099923e-05
-3.38231135507745e-05
-4.83514734783178e-05
-3.95512485342913e-05
-4.83100314830779e-05
-4.28270958179238e-05
-1.80663531222709e-05
-3.11072580518563e-05
-4.88681138297512e-05
-2.59729952765768e-05
-1.71013976501209e-05
-2.94878778432565e-05
7.19023611881617e-06
-2.54208796984569e-05
-1.33472276215708e-05
-1.82726745744465e-05
-3.88066466709683e-05
-4.26306532811497e-05
-1.99809930986686e-05
-6.04376195715594e-06
-7.26334750800318e-05
-3.81732415185841e-05
-2.42796897028715e-05
-2.52097285643707e-05
-2.82966839506016e-05
-5.4543733595487e-05
-1.575180628961e-05
3.28496790476012e-06
-1.93967923549595e-05
-3.1912465566443e-05
-5.73187013763113e-05
-1.21328289959562e-05
-3.19366454749352e-05
-2.84217784003894e-05
-3.50616037747347e-05
-6.52486393934013e-05
-2.30538393038605e-06
-4.95379924799985e-05
-7.57273277952083e-05
-2.86074337119506e-05
-3.01426942080461e-05
-1.99182937571543e-05
-3.25803543379105e-05
-1.70979809947041e-05
-4.94296850178354e-05
-2.78629830041224e-05
-2.92552271291037e-05
-4.24934568715012e-05
-3.44936792610797e-05
-6.74418631115338e-05
-3.21660626351976e-05
-5.14859082564192e-05
-1.56483091362702e-05
-3.19812137230714e-05
-2.67790847281078e-05
-3.51104336519522e-05
-2.63117588203902e-05
-3.41359419970437e-05
-4.26813837124387e-05
-3.15442640716107e-06
-1.70940002272359e-05
-3.34323795795901e-05
-2.4703930225873e-05
-3.56822463404367e-05
-3.5708770953946e-05
-1.56933400773825e-05
-4.69569143598481e-05
-2.40419850907439e-05
-5.01018223918972e-05
-2.35355812505721e-05
-2.13469738752053e-05
-1.98559532980012e-06
-1.75581012315454e-05
-2.91206868898908e-05
-4.39383772929652e-05
-1.73712361043846e-05
-2.49706504877507e-05
-3.17524830373678e-05
-1.96650256641447e-05
-2.09858354474874e-05
-5.90854951495791e-05
-2.00105099995684e-05
-4.13889842716546e-05
-7.34295622526056e-05
-4.62996137140441e-05
-3.06588206001744e-05
-3.02374441869068e-05
7.58770386340856e-06
-3.07874125256125e-05
-3.96723611519641e-05
-5.49782306858841e-05
-3.58197152630907e-05
-1.98647177219481e-05
-6.02570585327721e-05
-2.87256476763483e-05
-2.83034767624678e-05
-5.81693873271818e-05
-3.08660730199224e-05
-1.0854324635964e-06
-6.08775913889326e-05
-3.56370711826915e-05
-1.76082241829852e-05
-2.49828617578443e-05
-4.35287349329396e-05
-7.04069127727467e-05
-1.36057705461463e-05
-5.16328915542941e-05
-1.67426439486077e-05
-2.5971567700043e-05
-3.8010752960757e-05
-4.7814408626507e-05
-1.05238356134967e-05
-7.54169928038635e-06
-4.0568203759665e-05
-5.61593941506946e-05
-7.69074239077412e-06
-3.64775586620465e-05
-6.74120925577446e-05
-4.54538289196176e-05
-3.08154956626296e-05
-4.07530294452495e-06
-5.60975198005346e-05
-2.44475040645869e-05
-5.03761745390211e-05
-1.91920752271293e-05
-2.17267003834466e-05
-2.75043038511108e-05
-4.00936328262699e-05
-1.90646285280502e-05
-4.46286457570872e-05
-1.72377758816737e-05
-1.84439006049525e-05
-3.03014814092083e-05
-4.03726089857701e-05
-4.53029797092765e-05
-3.49287266149873e-05
-3.45649584477847e-05
-9.18073875073515e-06
-1.77582088725311e-05
-3.22649020222241e-05
-1.23402631366619e-05
-6.59846716282004e-05
-5.78115050451896e-05
-2.59290392256069e-05
-1.28466981762249e-05
-1.32698351123229e-05
-2.64532481341265e-05
-2.06447985021901e-05
-3.8779710422631e-05
-2.54186678674995e-05
-3.62653739829032e-05
-3.63872330125222e-05
5.20155051593777e-06
-1.88935229027412e-05
-1.92266782331744e-05
-6.03072887419003e-05
-2.35729830432453e-05
-1.46158155446209e-05
-2.77603239528605e-05
-2.56353079151333e-05
-1.86671032750555e-05
-1.22765678431883e-05
-3.3139734292383e-05
-3.16436570007583e-05
1.75794350072896e-07
-1.66283113512879e-05
-1.60509728140025e-05
-3.647890056861e-05
-1.04998949997263e-05
-2.78904245926587e-05
-6.7127679443016e-05
-3.72940119488165e-06
-1.20335426036411e-05
-4.08445499883767e-05
-1.49240186590408e-05
-2.54836603856456e-05
-5.61892622527496e-05
-4.71784021642399e-05
-3.67173291624198e-05
3.87574341868921e-06
-3.59074407303849e-06
-2.67754557039376e-05
-5.41444568433133e-05
-1.79225012423655e-05
-4.71385788669311e-05
-3.65113169553146e-05
-2.93789768499747e-05
-1.78710952219409e-05
-1.24795862428527e-05
-2.98951943636915e-05
-3.30820083485609e-05
-4.7483047387224e-05
-3.72685484110345e-05
-7.38403318255372e-06
-1.50703714018554e-05
-5.56298726933782e-05
-2.80115991537045e-05
-1.12327024700492e-05
-4.55121286490146e-05
-4.4986259476091e-05
-6.30886583369743e-05
-4.72440641224388e-05
-3.99157643836563e-05
-2.17393287514449e-05
-2.08098468927256e-05
-2.71409604967027e-05
-2.40115926971822e-05
-2.97595391851515e-05
-3.04368989207959e-05
-3.00742316953114e-05
-3.56224152743371e-05
-1.44658261928049e-05
-2.53172192851932e-05
-1.2810173981303e-05
-3.21936863111185e-05
-1.95343980264191e-05
-4.49684377276655e-06
-5.23018723557441e-05
-2.17059201892088e-06
-3.41845067529084e-05
-3.37218772943467e-05
-4.36892051795464e-05
-3.11290382815013e-05
-4.37658421704807e-05
-1.64110359007513e-06
-1.82135106388682e-05
-5.39155054934942e-05
-3.38015348251746e-05
-3.43233687478698e-05
-4.55064323377027e-05
-2.68262743201413e-05
-1.70289266470443e-05
-2.09587366232007e-05
-2.77469113544732e-05
-2.00528369030009e-05
-2.94591636118371e-05
-1.25063040427343e-05
-1.17843901593929e-05
-1.90801057335234e-06
-2.84833027497148e-05
-4.29429128424601e-05
-5.42095120708253e-05
-1.82155884244906e-05
-5.36014935700861e-06
-7.69103222619687e-06
-2.79218818356794e-05
-1.89904816865e-05
-2.10635198652636e-05
-5.50179469257339e-06
-4.43386621937488e-05
-3.15704116907305e-05
-3.17687730518293e-05
-4.34456313834424e-05
-2.02101451058815e-05
-2.71218284931054e-05
-3.77291872556069e-05
-3.99965768783304e-05
-5.11581783799403e-05
-2.48231397689837e-05
-3.44776930502578e-05
-2.57458517674902e-05
-1.674961208072e-05
-6.6383463985815e-06
-2.37193443450566e-05
-3.53580335292665e-06
-2.071164372636e-05
-3.60116050231206e-05
-3.69545160714849e-05
-1.9568499711217e-05
-2.88462627260387e-05
-4.17910309564216e-05
-2.27909739792519e-05
-3.37425378211486e-05
-6.08885383386069e-05
-2.33076393387154e-05
-5.4706590481304e-05
-5.85949866811773e-05
-2.70401952766051e-05
-2.95455172318091e-05
-3.96793821558619e-05
-1.93571660459473e-05
-1.6079683148337e-05
-1.70041442494029e-06
-1.36822807526463e-05
-6.23491052009006e-05
-1.44108645448378e-05
-2.9390603067254e-05
-5.2350587819835e-05
-7.76090122501205e-06
-6.98758897431235e-05
-3.45656312989407e-05
-3.10156770964976e-05
-3.93479818077305e-05
-6.88490902727745e-05
-2.44381406329574e-05
-3.42092699311672e-05
-1.29065216599483e-05
-5.56635457873677e-05
-2.21378272454831e-05
7.36237232344299e-06
-3.26750060563538e-05
-1.5484968185882e-05
-4.62576904468364e-05
1.47025694684402e-06
-2.91514645102043e-05
-6.93657340767086e-05
-3.55661100401883e-05
-3.05772032688126e-05
-4.00777500756223e-05
-3.58459977808031e-05
-1.95955947781217e-05
-3.83851513588235e-05
-2.79197529570056e-05
-3.0365195806419e-05
-2.01970724439875e-05
-1.36115942669682e-05
-2.8124193874224e-05
-5.26490644941787e-05
-1.63226910811191e-05
-2.02111783761417e-05
-6.86014295822126e-05
-5.08486740388897e-05
1.11753029170257e-05
-1.93510087104804e-05
-2.21197958598615e-05
1.36049690681362e-05
-3.87984810396692e-05
-2.74895220626034e-05
-4.40769469772066e-05
-4.0867481190332e-05
-3.40746319342215e-05
-2.48197238778435e-05
-2.63514026410779e-05
-3.00493675704977e-05
-2.53133078313741e-05
-5.54539483836767e-05
-1.83635623712032e-05
-7.90690750985592e-06
1.48404564531003e-06
-3.21176653706553e-05
1.53433601500536e-06
-5.18324560207425e-06
-2.26547213300339e-06
-2.9287703704151e-05
-3.49551113427238e-05
-1.44153794347096e-05
-1.61317072448243e-05
-2.95429308710823e-05
-6.16761422421956e-05
-3.86309906464481e-05
-3.70615938817402e-05
-1.1925062005076e-05
-2.03779002051729e-05
-3.09962257838217e-05
-1.16108212557682e-05
-2.57650421696979e-05
-3.91591054504453e-07
-1.23906023288878e-05
-2.54593764395432e-05
-1.07675784683759e-05
-4.72546732483613e-05
-2.08942781918793e-05
-4.66317121913154e-05
-6.79488763493195e-05
-5.95116846542093e-05
-4.03701964942496e-05
-1.98665337602655e-05
-3.81441444381719e-05
-1.62331194488428e-05
-1.95006613126338e-05
-3.02725495026066e-05
-3.37095313818647e-05
-5.26062930950582e-05
-3.6603137631716e-05
-8.12782455188681e-06
-3.05910324729436e-05
-2.99062530917814e-05
-4.75357334112548e-05
1.74363143870248e-05
-2.26895182812815e-05
-2.78702339624591e-05
-5.81255174496447e-05
-4.43444922327153e-05
-5.90107581240991e-05
-4.69434236171543e-05
-5.13257162072638e-05
-3.88079340020596e-05
-3.50540429785351e-05
-1.77825157602315e-05
4.11817161664012e-07
-8.85246505506811e-06
-6.23223790702256e-05
-2.21258919484746e-08
-5.93384754025513e-06
-3.49988180814992e-05
-4.24372537853151e-05
-4.37181071143735e-05
8.31145208170572e-06
-4.10404482087062e-05
4.70048830417443e-06
-4.63896114476526e-06
-3.0498171733556e-05
-1.87362505476582e-05
-9.35225057573787e-06
-2.97116825301928e-05
-1.92959101100976e-06
-6.89318777646071e-06
-5.09176305174303e-05
-2.70994827259712e-05
-2.37275886835339e-05
-2.04384502971029e-05
-1.28883357540841e-05
-7.48621024788382e-06
-3.926274851373e-05
-2.11940414830455e-05
-2.30705744108825e-05
-5.22740930031783e-05
-1.22918076236481e-05
-3.03230947046575e-05
1.29115344992844e-05
4.48593318797138e-06
-3.9299811934885e-05
-1.55124498833926e-05
-4.60597864883857e-05
-1.28436843934465e-05
-1.52501288797376e-05
1.31866237159887e-05
-2.10231450730024e-05
-1.69037878784999e-05
-3.18970779400105e-05
1.12352130139442e-06
-8.07331549197765e-06
-2.11527806686334e-05
-1.49595782510503e-05
-2.83478870941564e-05
-2.58444819461515e-05
-2.98637384491769e-05
-5.44608470362651e-05
-2.62785592077692e-05
-1.92187618381929e-05
-3.5051064312785e-05
-3.7110004868444e-05
-3.73069177228028e-05
-2.71943355221188e-05
-3.76360578670624e-05
-1.84342941689742e-05
-4.62950756286358e-05
-3.68461882716855e-05
-8.60183881365859e-06
-8.82690879451063e-07
-4.92192396078439e-05
-4.65531114675503e-05
-3.33235681153935e-05
-2.1374096618039e-05
-4.1233875870076e-05
-5.11457435393688e-05
-1.44118287394522e-06
-2.31027809307586e-05
-2.81766633812386e-05
-5.19491339227427e-05
-3.81149369863259e-05
-5.22920740257045e-05
-3.90034892633203e-05
-1.4366930544313e-05
-4.35389624839846e-05
-8.18909276396329e-06
-2.95015181030605e-05
-3.10369177453394e-05
-7.51907308632176e-06
-2.58415835877121e-05
-2.16219986413008e-05
-4.8882126831772e-05
-6.67631218518062e-05
-3.64218702640745e-05
-4.59969710354385e-05
-5.26517939675958e-05
-4.03621456611889e-06
-3.47714934436488e-05
-6.96310680398786e-06
-5.837467922738e-05
-3.33325183267325e-05
-4.52765579372973e-05
-3.03722355913577e-05
-1.95768913795237e-05
-1.77192175689672e-05
-3.7308245227234e-05
-2.60378619445839e-05
-3.68211103123496e-05
-6.37749795019957e-05
-2.85882067012801e-05
-6.45643259372555e-05
-2.11741376861844e-05
-3.34625210013253e-06
-3.13284973034935e-05
-2.86904928713499e-05
-2.75630479276985e-05
-1.19995373063054e-05
-2.95127955581039e-05
-4.46898495713707e-05
-1.62560177627456e-05
-2.23579486532482e-05
-1.86884736362028e-05
-4.0849589510193e-05
-1.61377656233906e-05
-5.63227925123271e-06
1.56472111277343e-06
-1.08336509608904e-05
-2.17714482838903e-05
-3.3529691070805e-05
-4.90717336039735e-05
-3.42351975788253e-05
-1.2974271091288e-05
-2.05897233216533e-05
-3.38146833282837e-05
-1.44829527913571e-05
-4.02311580505431e-05
-2.23913794230462e-05
-1.26195886726997e-05
-4.45370257914323e-05
-5.36993236455079e-05
4.35266503347377e-06
-1.54587877246172e-05
-5.18750043000225e-05
-7.36914020819754e-06
-3.94955047499895e-05
-3.6246533059065e-05
-1.91005044889264e-05
-1.02656175841221e-05
-7.50221849507439e-06
-2.42534276030422e-05
2.4654020178795e-06
-1.74239263294986e-05
-5.27633458729146e-06
-2.34037494590333e-05
-4.31226288866241e-05
-4.93451594762192e-05
-8.76303286631669e-06
-1.37680263371615e-05
-3.68385190200567e-05
-2.02173971633244e-05
-1.1269246215982e-05
-2.87276050688481e-05
-3.34562056978041e-05
-3.98691777811691e-05
-2.66289355605352e-05
-2.573652855452e-05
-5.29712874787554e-05
-3.99235438786024e-05
-4.45398016373428e-05
-3.47954997295803e-05
8.3071210629391e-06
-4.13417892385246e-05
-3.27649247645757e-05
-4.53578421821178e-05
-4.14656910513846e-05
-3.51295385326699e-05
-5.65762854961341e-05
-3.16443316362722e-06
-3.71051128816009e-05
-6.57060109486105e-07
-5.02612529708674e-05
-3.71748520479986e-05
-3.6903775994356e-05
-1.56208724390624e-05
-3.55906741900025e-05
3.36788004302644e-06
-4.71905816107571e-05
-1.79881504435475e-05
-3.01833226710694e-05
-3.41148560817947e-05
-2.06300947599934e-05
-1.7176466686119e-05
-7.11087011157491e-06
-4.54182549741136e-05
-1.86004764827845e-05
-2.15384934667481e-05
-2.14876818938978e-05
-4.04064302662659e-05
-3.29079614231187e-05
-1.68888698538291e-05
-5.13856294750404e-05
-4.14046311936774e-05
-2.05008128124881e-05
-3.09457066086096e-05
-2.78458730162363e-05
-4.3385092888346e-05
-3.75465879184127e-05
-4.66877922210087e-05
-2.7546548722273e-05
-3.66363779948979e-05
-3.71354212013457e-05
-3.4620350507231e-05
-2.67721384296067e-05
-2.13944082960739e-05
-2.41675450381775e-05
-3.84700760334352e-05
-2.10401047132001e-05
-1.94834135859817e-05
-1.07805843126147e-05
-1.54502049455566e-05
-2.54034554305215e-05
-1.26930487141717e-05
-2.17291299800033e-05
-1.6628182813829e-05
8.00653355212752e-06
-3.13447363406899e-05
-4.56443823771456e-05
-5.21223605315111e-05
-4.15404091161483e-05
-4.77374135290027e-05
-4.64309568955219e-05
-2.60366384459142e-05
-3.18494697315945e-05
-3.27243420166658e-05
-4.20761707390226e-05
-2.02988020735047e-05
-4.36470368467849e-05
-4.47843316917989e-05
-3.16194341077537e-05
-3.03334248136083e-05
-5.4001820280284e-05
-3.37456994757489e-05
-6.55219500590704e-05
-2.68363448485611e-05
-3.65621493420479e-05
-1.77800548233386e-05
-5.00681686252597e-06
-1.80624235430616e-05
6.02817273171093e-06
-2.8478141318343e-05
-2.43012843406605e-05
-1.44291266825102e-05
-3.7559904221957e-05
-5.07679098379158e-05
-3.65254305510179e-05
-7.25051751013322e-06
-1.73257283196653e-05
-2.48979057182999e-05
-4.08379450999993e-05
-4.62808106335066e-05
-2.7068749940725e-05
-3.20574312914462e-05
-2.61533495843443e-05
-8.67261274081159e-06
-3.83803408565306e-05
-4.85657580321056e-06
4.60849482714137e-06
-1.09373201697374e-05
-2.69453717289218e-05
-1.92199477273963e-05
-1.29594833021498e-05
-2.41411075117849e-05
-4.29465785341962e-05
-2.92539153101362e-05
-2.32640839237024e-05
-1.20641433094526e-05
-3.50729400791922e-05
-4.00699948153139e-05
-3.68027235184648e-05
-5.06705899953231e-05
-5.22966235755178e-05
-1.31474990254506e-05
-1.93874423981492e-05
-5.00460171585183e-05
-5.83031852840753e-05
-5.40641632833521e-05
1.49181484156141e-05
-2.86806906798012e-05
-1.00000113700417e-05
-3.15836244333921e-05
-3.23719563839858e-05
-4.77769840378502e-05
-1.21228721483442e-05
-1.73475944105385e-05
-3.03851479861504e-05
-1.55949053930147e-05
-2.05706571284422e-05
-2.30905786308482e-05
-4.24090958480645e-05
-3.39544796857382e-05
-2.34401571458358e-05
-2.81092353707198e-05
-3.2014220500135e-05
-4.54315968138408e-05
-3.41091970386671e-05
-4.26197002630358e-05
-1.69300299152751e-05
-2.58906430072595e-05
-3.88653451358796e-05
-5.38132663141685e-05
-2.33742198462228e-05
-1.97869701161988e-05
-5.19580857088795e-05
-2.47223835659731e-05
-3.77853959600873e-05
-1.73221572980443e-05
-2.72096650934111e-05
-4.20690275965708e-05
-1.94482404840279e-05
-2.58599434963513e-05
-5.5403132895424e-05
-3.01734508078317e-05
-3.02405932364136e-05
-4.21882721554951e-05
-3.58498322144444e-05
-2.46865528289533e-05
-3.09361561604853e-05
-1.81893414185842e-05
-6.06114225698315e-06
-5.21685494779767e-05
-3.2455894611862e-05
-4.23733690184642e-05
-1.96068898403094e-05
-8.63607877373583e-06
-3.84448583598716e-05
-1.87485580695219e-05
-3.10558615268296e-05
-1.64485557766478e-05
-3.21934450939021e-05
-3.87951614914142e-05
-4.87906870320677e-05
-1.44999118154018e-05
-1.48915681464585e-05
-1.90292097316131e-05
-2.39444124966771e-05
-5.49488194351417e-05
-2.58184187444263e-05
-2.64888860466145e-05
-5.47599660513951e-05
-3.53017310695854e-05
-3.3736774175035e-05
-4.46834470463485e-05
-5.36541175486219e-06
-2.68068676020557e-05
-2.70163457692541e-05
-3.29435446574878e-05
-3.08107783606463e-05
-2.33518175060656e-05
-4.6542524005948e-05
-1.10674896562474e-05
-4.78379682647471e-05
-1.27723310268096e-05
-1.02602239636796e-05
-8.7206143429237e-06
-1.21341284121033e-05
-4.85664616756982e-05
5.48389322370202e-07
-3.61365798412967e-05
-2.3491992644e-05
-2.56418448532854e-05
-5.75610927421626e-06
-2.59661440036332e-05
-3.54888278666402e-05
-3.68911639541519e-05
-4.00759921867362e-06
-3.70523392046074e-05
-2.35677922281426e-05
-1.41345129859661e-05
-3.59872707920925e-05
-8.88196047701611e-06
-3.23101307129554e-05
-2.44092103983403e-05
-6.76009885191695e-05
-4.50369665755782e-05
-6.14617986079851e-05
-5.42300213022662e-05
-1.56833165564082e-05
-4.97892227995716e-05
-4.40001718896068e-05
-3.19415932579357e-05
-7.96494617867514e-06
-3.84601135994228e-05
-3.39821180210945e-05
-3.14610863118877e-05
-3.13151692648252e-05
-2.37871904926487e-05
-3.35387793804057e-05
-3.40407183118229e-05
-1.62872454291172e-05
1.14128084005167e-05
-3.69614753043276e-05
-2.52001907559514e-05
-2.88876156841121e-05
-3.56811237844352e-05
-5.84957393803505e-05
-2.57929700243663e-05
-7.21636320632559e-06
-1.82702371229396e-05
-2.54276078794516e-05
-1.88601740013067e-05
-9.48945955901942e-06
-5.87005515228071e-05
-3.92570304845363e-05
-2.87917253154972e-05
-3.15410328895043e-05
-2.10857651948117e-05
-2.61208740698171e-05
-1.89744460695246e-05
-6.96251300974135e-06
1.78254451615898e-05
-3.26124468806482e-05
-2.90378843243689e-05
-6.55624359031974e-06
-1.39218819517986e-07
-2.34186187639965e-05
-1.07982339949903e-05
-2.61404894550492e-05
-2.96882290826048e-05
-9.01365946717117e-06
-1.94444456449919e-05
-1.43778570469904e-05
-4.17147887826587e-05
-3.97897791956387e-05
-4.96420602938274e-05
-6.06075629155051e-05
-2.06791527544097e-05
-1.02967630309727e-06
-2.98546807807552e-05
-4.7669782956139e-05
-1.77391518657333e-05
-1.21059538561874e-05
1.41468999851707e-06
-5.26493644313648e-05
-3.36343594234537e-05
1.07830791642316e-06
-3.1198988341459e-05
-6.34916809059994e-05
6.85043264967318e-06
-2.72851025659721e-05
-4.27081438578706e-05
-1.11422962341304e-05
-2.12530877801912e-05
1.55250684233827e-06
-2.91361583215725e-05
-1.41049485705167e-05
-2.03796793234033e-05
-9.72832508843688e-06
-1.46034058014829e-05
-1.63224428879282e-05
-2.68396693409387e-05
-2.55234340882604e-05
-4.485888138243e-05
-5.33616822604789e-06
-5.15792950418369e-05
-1.09298507520471e-05
-2.53798608198563e-05
-3.81829921044269e-05
-3.82062275224791e-05
-1.49631336795921e-05
-3.45852345821962e-05
-8.90464095495504e-06
-4.28910012886107e-05
-4.01562665248185e-05
-3.70372231701461e-05
-3.64275851572292e-05
-2.51758812852179e-05
-4.56127133920858e-05
-4.30454238123064e-05
-5.07636455424479e-05
-2.88981677983461e-05
-4.05729905263426e-05
-4.36925613484691e-05
-1.13398051830255e-05
-3.65425732572627e-05
-5.36146263703179e-05
-5.83689953772551e-05
-5.99833742242009e-05
-1.95108745926529e-05
-1.46129704450013e-05
-8.70895251079686e-06
-2.24728538960376e-05
-3.76900392255151e-05
-5.61467044749597e-05
-4.10421090917467e-05
-1.58706989876335e-05
-2.41064217428915e-05
-4.83972884376145e-05
-5.9997983182118e-06
-4.42542898598285e-05
-1.92333194994875e-05
-1.28396372470397e-05
-2.41884989661599e-05
-6.23701672130584e-05
-1.10196893624352e-05
-2.39012524324673e-05
-3.16800019483481e-05
-4.40340504944374e-05
-2.17744117167635e-05
-4.98518054763217e-06
-1.259664561831e-05
-2.00431906152563e-05
-2.9647532118353e-05
2.56498147337883e-06
-1.24166996551128e-05
-3.31609400860918e-05
-2.94814454769397e-05
-5.1669276125851e-05
-3.1868629143757e-05
-4.80909561371269e-05
-3.90696094180035e-05
-3.10699422057164e-05
-6.25524846336211e-05
-2.05240998952932e-05
-8.18587586664389e-06
3.57949313728887e-06
-7.74327591084428e-05
-2.28836532433947e-05
-2.08633363083835e-05
-4.99115673220157e-05
-3.81566130398137e-05
-1.07432965795363e-05
-4.83351990249388e-05
-4.84088046225174e-05
-4.35153019985779e-05
1.18094151674967e-05
-2.77667732713992e-05
-1.79476642970507e-05
-2.95795078624049e-05
-2.86653127346166e-05
-6.3964959274279e-06
-4.80087356163692e-05
-4.34292452503363e-05
-2.07960298951611e-05
-3.29027107375522e-05
-4.6458752446825e-05
-3.46385581603194e-05
-3.60382916535085e-05
-2.20133835799107e-05
-2.39537518624109e-05
-1.25168356288303e-05
-1.0513497063692e-05
-5.29755953522044e-05
-3.94891259081061e-05
-3.40109131301292e-05
1.44093228348476e-05
-8.10167183613779e-07
-5.10593714514516e-05
-3.93186138074364e-05
-5.38167418190525e-05
-2.04980253190896e-05
-4.69686805783141e-05
-9.68782892586487e-06
-1.14277163728823e-05
-2.17522596685115e-05
-1.62490639703714e-05
1.76169997567419e-05
-2.49387209737713e-05
-3.7302695260556e-05
-9.95716642430494e-06
-1.72136602061328e-05
-4.41989152556578e-05
-3.5689389946552e-05
-3.45453830716721e-05
-1.72366493778963e-05
-1.59031203956863e-05
-4.3208022928813e-05
-6.50425412513544e-05
-2.85454156780775e-05
-2.15348294737326e-05
-1.31530627894601e-05
-2.80137557481419e-05
-2.86033074362713e-05
-5.38172568010712e-05
-6.74920925973347e-05
-1.46512735594229e-05
-1.84531416638972e-05
-5.3749493576693e-05
-2.44346750410729e-05
-1.91614603295154e-05
-1.68291248979138e-05
-3.54036781903027e-05
-4.59176343498175e-05
-5.02606527365441e-07
-4.09070008525983e-05
-3.06657843119228e-05
-3.71519545817515e-05
-5.54466862829201e-06
-6.06010514569923e-06
-2.32816206608547e-05
-2.97077615185696e-05
-2.70959830272121e-05
-4.06945046639997e-05
-6.74089780085301e-05
-5.10386351121194e-05
-4.24182938173197e-05
-3.95528482802101e-06
-3.52040077394849e-05
-3.22932198298495e-05
-3.67258871395606e-05
-3.20690550072039e-05
-5.85965364367539e-05
-2.59727653828803e-05
-2.18652735319831e-05
-2.1126691347421e-05
-3.6490106802713e-05
-2.74801963458273e-05
-5.06240343600127e-05
-4.26390334770121e-05
-4.43529284326741e-05
-2.96793027486954e-05
-2.27920688726789e-05
-3.11717183753219e-05
-4.3845412063972e-05
-2.19979519729482e-05
-1.49198229601555e-05
-2.04391438405469e-05
-4.70704319250977e-05
-4.00105724764925e-05
-4.05239793857953e-05
-3.11585381533828e-05
3.64402858351401e-06
-5.18993525565745e-05
-2.84093134127013e-06
-2.55544509245722e-05
3.61594071710293e-06
-1.92941037327829e-05
-1.81905347404161e-05
-1.29470752428994e-05
-4.93952671130923e-05
-4.39496044407147e-05
-2.69036878936923e-05
-3.8339019507809e-05
-2.86909160088975e-05
-1.1493422909407e-05
-3.79059160588596e-05
5.0003654269874e-06
-4.21164922609822e-05
-2.68540129727811e-05
-3.35499791851938e-05
-5.87423975453109e-05
-6.43473134425144e-05
-2.05182649442068e-05
-2.3855346299071e-05
-5.40234277204783e-05
-1.06997970676977e-05
-4.5383486315543e-05
-3.6359944009918e-05
-2.91124474640284e-05
-5.08379717222606e-05
-1.64748747966586e-05
-2.14679106035316e-05
-3.41063517809247e-05
-2.16882115550502e-05
-1.42541340274144e-05
1.01634078411497e-06
-4.6827909430668e-05
-6.2064849210193e-05
-3.55771322077928e-05
-5.83357225422254e-05
-5.83134759929781e-05
-5.08423917708259e-05
8.01472391002502e-06
-2.71302599165333e-05
-2.67053132979533e-05
8.27986768729305e-06
-1.51082133279372e-05
-4.01787068735005e-05
-9.18651263363821e-06
-3.24240470711189e-05
-2.34430934678752e-05
-1.51264019382077e-05
-1.85487053467875e-05
-2.5865547359381e-05
-2.19248861068043e-05
-2.45084381826985e-05
-4.89830496129121e-05
-1.43718380837904e-05
-2.923608678857e-05
-3.71878270392911e-05
-1.40734601837524e-05
-3.87509323230173e-05
9.51000100177368e-06
-2.81504209085866e-05
-2.79070265078508e-05
-1.08462327915935e-05
-8.64367765181835e-06
-3.4183612282783e-05
-2.73599203800171e-05
-7.52500130824807e-05
-5.44948784347204e-05
-5.28658235002412e-05
-5.51038780960642e-05
-1.32312253023802e-05
-7.38343529077253e-05
-2.41865071541527e-05
-5.96931281885303e-05
-2.90598159364104e-05
-3.12019745914016e-05
-4.59965735804925e-05
-3.15642602328041e-05
-3.17878253063716e-05
-3.47039892863491e-05
-4.00314343253456e-06
-3.11247770742705e-05
-2.52419447083284e-05
-2.0212191630913e-05
-1.65570949003632e-05
-3.41823448097868e-05
-1.57952931749452e-05
-4.60290093944092e-06
-5.35279103408862e-05
-3.06717710585453e-05
-2.50935706857921e-05
-2.47863350907062e-05
-2.52930636300154e-05
-4.92456999435054e-05
-2.66179215903051e-05
-3.80944637217301e-05
-1.62268028692807e-05
-2.98661957186794e-05
-1.30458674558999e-05
-2.57482336695623e-05
-3.94391743838699e-05
-2.80783439822472e-05
-4.89602827027993e-05
-4.97672740113107e-05
-2.66459143220678e-05
-3.35726829002367e-05
-2.73655725673766e-05
-2.68827145753565e-05
-3.71704967320496e-05
-1.65993041972622e-05
-2.07315819119474e-05
-4.18479474188189e-05
-4.40944278004454e-05
-2.19752425296882e-05
-1.06668842703873e-05
-4.99191773588146e-05
-3.56931786526197e-05
-3.10084811476323e-05
-3.66941154904922e-05
9.7040824466022e-06
-1.4154719918148e-05
-6.03764893103178e-07
-3.42203921828707e-05
-2.84719073859529e-05
-3.54115240171945e-05
1.27716794301239e-05
-5.86980703372913e-05
-2.20364343243265e-05
-1.39453232656615e-05
-1.11178953356273e-05
-1.94046035276894e-05
-3.31775296696586e-05
-1.7328326472602e-05
-3.33279410663046e-05
-3.86162606566636e-05
-1.97134246873939e-05
1.54674604155941e-05
-5.78264249826312e-07
-2.18760091390294e-05
8.013066668488e-07
-1.0455331391304e-05
-2.28175100121008e-05
-2.20858686311773e-05
-4.4763331224719e-05
-1.82768825935555e-05
-3.36234075865009e-06
-3.49484524435125e-05
-3.22845097694353e-05
-3.00950299931792e-05
-3.49329565723994e-05
-1.9048434910799e-05
-3.66229292537003e-05
-5.34229130156483e-05
-2.52280828047121e-05
-5.89304053500532e-05
-1.69194989426394e-05
-4.61236400384201e-05
-6.12199638654719e-05
-1.3396345597386e-05
-3.19162163237088e-05
-5.71817006177406e-05
-6.17139461737522e-05
-1.70922843766763e-05
-3.05398324696307e-05
-4.23136303619471e-05
-1.11118908939125e-06
-3.71306301946793e-05
-3.51524393250339e-05
-2.07435105050161e-05
-2.84211942142676e-05
-4.75901574144022e-05
-3.37230108056583e-05
-1.03177051070614e-05
-2.88112283483638e-05
-3.30103536633773e-05
-2.28818797553679e-05
-2.69252469685806e-05
-5.46087650235029e-06
-3.72838612819512e-05
3.06932573236634e-06
-3.55301943307836e-05
-3.27728527201532e-05
-3.86737149337457e-05
-4.19479354086242e-05
-2.36865839163424e-05
-2.61847966208513e-05
-1.47398559655004e-05
-2.68397699601467e-05
-8.95040633454312e-06
-1.18384336939273e-05
-4.16174585528945e-05
-3.67319783063292e-05
-2.39595461701109e-05
-3.0885941951257e-06
-4.34056875758981e-05
-4.1626418968856e-05
-4.46002856251446e-05
-3.9136108012331e-05
-4.7442368527028e-05
-5.53578587560443e-05
-2.30604600701062e-05
-4.24294561927809e-05
-3.77815794192391e-05
-5.8369844826207e-06
2.29443583021663e-06
-3.91137522727399e-05
-4.52871248299938e-05
-2.55723135992581e-05
-1.69071662466813e-06
-2.07122560213319e-05
-7.57939846285115e-06
-2.76092736518058e-05
-3.09158692129927e-05
-1.80495639584394e-05
-2.09327586634906e-05
-4.54319436408287e-05
-7.82785894185224e-06
5.17769444711566e-06
-2.05682385868488e-05
-9.98755157996094e-06
-2.35422837614166e-05
-2.8833077272862e-05
-5.41608924895838e-05
-5.24547811092872e-05
-2.15401949791824e-05
5.8055413216771e-06
-2.85846190979519e-05
-4.19038382915651e-05
-5.19357928479067e-05
-2.76795039193903e-05
-1.41640535370635e-05
-2.47221203558747e-05
-1.21358220497018e-05
1.32794456640841e-05
-4.37330131601963e-05
-2.65391363018696e-05
-1.64134916928519e-05
-5.07407534445281e-06
-8.88412389033149e-06
-3.9115235730344e-05
-2.06357710739001e-05
-1.41747456240429e-05
-8.78568605375163e-07
-4.03600121640896e-05
-3.15089285909066e-05
-2.43553474625131e-05
-2.49977528682387e-05
-4.03296374828125e-05
-2.42887489010044e-05
-2.0357573803038e-05
-2.19324170720897e-05
4.06205234059485e-06
-2.75769687279524e-05
-7.88200521218552e-06
-3.08359009086096e-05
-6.09306745370202e-05
-4.50296612204317e-05
-1.54011773222344e-05
-2.39349504754967e-05
-2.78480339043708e-05
3.6947154990208e-06
1.48360908318755e-06
-2.19401063924473e-05
-1.09716684946242e-05
-2.43115337067441e-05
-4.70667334491007e-05
-3.52299023302889e-05
-3.01170274527508e-05
-5.13045666233534e-05
-9.29218753066341e-07
-3.0045575190965e-05
-2.3197042694492e-05
-3.10819834409327e-05
-4.20694217026621e-05
-3.51864806495944e-06
-3.42134986681159e-05
-3.52547537468529e-05
-1.97775712859085e-05
-5.18879422999699e-05
-3.67639321956783e-05
-2.50927263689946e-05
-5.54578516685969e-05
-6.31064621336247e-05
-2.03164528023955e-05
-1.8168571861064e-05
2.10663774904715e-05
-1.3094938068959e-05
-4.80811693135256e-05
-5.04430674417542e-05
-1.16427331865248e-05
-3.23612193611884e-05
-3.2561883770058e-05
-3.88672902410624e-05
-1.10362087109568e-05
-4.8624629859536e-05
1.23627476074494e-05
-4.48752715485873e-05
-1.59488072696902e-05
-5.8107644035195e-05
-1.94587501037517e-06
-5.34962546405174e-06
-2.10196114835956e-05
-3.75674303983961e-05
-2.74464970198903e-05
-1.17691732703209e-05
-2.77889594728015e-05
-4.46586142823917e-05
-3.88349459036653e-05
-1.98436722960487e-05
-3.03232533332659e-05
-1.92822120955904e-05
-2.67472544739059e-05
-2.23861736355007e-05
-2.8801936991071e-05
-2.55835283251731e-05
-3.42582709906266e-05
-8.98440516495487e-06
2.39142312547379e-05
-4.74778771722706e-05
-9.91826565386156e-06
-2.24489938552894e-05
-5.11979947293389e-05
-2.99960568516478e-05
-9.32914802051031e-06
-6.785985291484e-06
-2.42569524030279e-05
-1.7935259495304e-05
-2.0929030114417e-05
-1.95868723544875e-05
-3.37528776261541e-05
-3.0647107396699e-05
-1.66497560314827e-05
-3.73786125183836e-05
-1.14454131164752e-05
-3.74040532739008e-05
-2.54252242166354e-05
-1.77479124299883e-05
-2.73639502476942e-05
-3.98978472236944e-05
-5.61550289148406e-05
-2.46134728451984e-05
-1.89695922619875e-05
-3.68462924462956e-05
-2.98302313242246e-05
-3.21659183416794e-05
-1.50710289556927e-05
-1.79128018273365e-05
-1.50954822875372e-05
-3.82971609995376e-05
-4.73020815036422e-05
-1.63489770016873e-05
-5.55284856576809e-05
-5.05236189661718e-05
-3.17547441276332e-05
-3.81089415769225e-05
-2.58300268943665e-05
-1.21353448370351e-05
-4.15420224701885e-05
-2.27457206958659e-05
-2.53273725498064e-05
-2.16745939988338e-05
-3.97510067695839e-05
-3.78810671390232e-05
-4.34056629331935e-05
-1.08880671341628e-05
-3.86529700182754e-06
-1.7673378805169e-05
-4.00048947731074e-05
-2.21674796289083e-05
-4.63396758658612e-05
-1.70497249802335e-05
-4.22635891263391e-05
-1.79149809572958e-05
-5.83644379509859e-06
-1.72738032220871e-05
-3.15143002852614e-05
-1.00529738655448e-05
-2.34258112233609e-05
-1.49909527518841e-05
-6.40856090132635e-06
-3.67059259985918e-05
-2.95721404854801e-05
-2.57323170443279e-05
-3.88142508194353e-05
-3.00860362336263e-05
-1.97759790448542e-06
-4.06480110074154e-05
-4.0359311970079e-05
-4.19955210520528e-05
-4.49827886112755e-05
-2.19922316184743e-05
-5.72650070565431e-05
-1.39740931338816e-05
-3.3313292144366e-05
-5.28084049902551e-05
-3.74889525879243e-05
-4.49404839627938e-05
9.64223100470876e-06
-4.0930377984317e-05
-4.97923378854321e-05
-5.95060826522773e-05
-4.68044200805624e-05
-4.14801234343132e-05
-5.17830377761766e-05
-3.13580206490469e-05
-1.33612494117849e-06
-2.42525937735498e-05
-4.0549999905779e-05
-1.94877995421886e-05
-3.31939264121868e-05
-2.01793688540423e-05
-2.46524876874037e-05
1.29381205326914e-06
-3.67457204788956e-05
-3.16881263014243e-05
-4.15084094133567e-05
-3.32099086900314e-05
-5.22408659414482e-05
4.22356236750035e-06
-1.76981355131219e-05
-3.77507368160081e-05
-1.25553567835093e-05
-9.14116558808039e-06
-1.39216133913601e-05
-3.32888748317701e-05
-1.65804269243687e-05
-2.42964318585923e-05
-4.70396140322499e-05
-2.03190931926016e-05
-2.6139310599959e-05
-5.73308206210153e-06
-8.60581108708815e-06
-4.21646876454228e-05
7.06618628540258e-06
2.03892764494102e-05
-4.76823823160795e-06
-2.3663305776336e-05
-3.43065090613881e-05
-2.82103186039839e-05
-7.35811756804191e-06
-3.51479864975534e-05
-2.95661394633072e-05
-3.72291696653014e-05
-1.38495916188673e-05
-7.10872478016477e-05
-4.19462568908701e-05
8.28486905971494e-06
1.16859500046876e-06
-3.85967828074192e-05
-2.60503742123377e-05
-3.43000120446098e-05
-2.25066774733788e-05
-1.41478264542052e-05
-6.57196918824253e-05
-1.47821868774054e-05
-1.44942041666704e-05
-1.5272041752633e-05
-4.68048198401574e-05
1.63146344318422e-06
-2.01632051215204e-06
-4.14704064440947e-05
-4.11844396404644e-05
-5.10495412252119e-05
-1.67724050669216e-06
-7.88380986991841e-06
-2.52002594774912e-05
-3.56984004689954e-05
-3.66648377369032e-05
-9.11860329532376e-06
-1.28386708274169e-05
-2.56310165400594e-05
-3.91396599692492e-05
-1.13033916362158e-05
-2.37963368178685e-05
-3.86335097444266e-05
-7.11905596640308e-05
-5.01527878573832e-05
-4.2821432025571e-05
-2.90646838916076e-05
-3.55619930574646e-05
-2.50885506648487e-05
-6.54443613702293e-05
-4.16840537567565e-05
-2.64003528311172e-05
-5.23457012593847e-05
-5.15041343361535e-05
-2.85761774071747e-05
-2.89836611064306e-05
-2.03495476569076e-05
-2.84865322981789e-05
-4.48914052675829e-05
-5.02520576996087e-05
-2.14717185098012e-05
-5.08140952699445e-05
-4.37955126796601e-05
-2.83751332939658e-05
-3.53704785296067e-05
-5.02299544697019e-05
-3.91894509943495e-05
-5.88552772109104e-05
-4.02989608783872e-05
-3.09221242280687e-05
-2.94586597457204e-05
-2.06538542166179e-05
-4.5126569828922e-05
-1.90422333746933e-05
-3.00501032244583e-05
-8.2894017530803e-06
-2.54830228214486e-05
-6.1414027258885e-05
-2.59113999522837e-05
-2.27247863646142e-05
-2.91006184745854e-05
-8.57966510893899e-06
-4.08342187772475e-05
-1.14269474437097e-05
-4.05255585478254e-05
-5.77557767038593e-05
-2.10090717271751e-05
-3.65476265848814e-06
-3.63877637629862e-05
-1.96100799895032e-05
-2.05314501508589e-05
-4.92713085220014e-05
-2.70631819755659e-06
-3.28032305973646e-05
-2.93758743077591e-05
7.13224858403098e-06
-3.72756313953926e-05
-3.47900232813718e-05
-4.70385176414621e-05
-5.17641261448008e-05
-2.55408181701345e-05
-8.353734741763e-06
-3.53349721602735e-05
5.11377130145744e-06
-4.20000069125694e-05
-6.82429022026512e-06
-2.8331644758547e-05
-1.26789427085269e-05
-4.0876525138811e-05
-1.47370762846388e-05
-5.09719297457798e-05
-5.30703026204903e-05
2.51578099437239e-06
-2.19296863743508e-05
-4.85256280113226e-05
-4.68597693521159e-05
-5.81073269677219e-05
-2.81135862299694e-05
-2.73698824837215e-05
-2.46837099919519e-05
-2.6014891279997e-05
-4.98181131026933e-06
-3.9583930093686e-05
-5.17431414051434e-05
-3.55809145755954e-05
-2.53607644113222e-05
-4.44273112002243e-05
-4.08981966657383e-05
-1.81713139628648e-05
-1.7664824382602e-05
-6.72970185514252e-05
-3.92849159228741e-05
-2.79798317783999e-05
-3.01347541878412e-05
-1.68486692280556e-05
-1.78234394387522e-05
-2.5802203976373e-05
-2.79665627982386e-05
-6.09273246032069e-05
-4.63281673890897e-05
-3.46704305342808e-05
-4.73377313559417e-05
-3.79432940077853e-05
-4.65035789233808e-05
-5.45285420725638e-05
-6.8135944206723e-06
-8.7959539306146e-06
-1.64741821807771e-05
-3.47925722863527e-05
-4.54476437800652e-05
-2.6156656038307e-05
-2.39294118092036e-05
-4.48180465534228e-05
-3.2356233401283e-05
-2.51346625090306e-05
-1.70904405001184e-05
-3.41679304134665e-05
-3.55904663768718e-05
-2.57086785913705e-05
-2.15607365927219e-05
-2.04956218609518e-05
-3.79908897344047e-05
-4.12345627937253e-05
9.7097689536114e-06
-3.81934876154258e-05
-3.25449670755509e-05
-3.30971604422629e-05
-6.89607397376212e-06
4.43187903998705e-06
-4.39697378835938e-05
-3.99022244780903e-05
1.3726860956229e-05
-2.61332819009686e-05
-2.26059233039129e-05
-4.08587279698878e-05
-5.18902034695801e-05
-4.16170931329012e-05
-1.66184930438781e-05
-4.82567933251864e-05
-4.07099576818886e-05
-2.95306702304218e-05
-5.53489962373258e-05
-2.974314281106e-05
-8.78739120992927e-06
-3.11655019984242e-05
-5.73463749655296e-06
-3.70813952636752e-05
-3.62366330750684e-05
1.2545795531763e-05
-2.82931780328504e-05
-2.22350058676783e-05
-2.87574342157832e-05
6.37730854053747e-06
-1.36386260675201e-05
-5.09573580374566e-05
-1.75851377681569e-05
-3.32599833730176e-05
-4.60587049535845e-05
-6.81973830097022e-05
-1.68664035822817e-05
-6.02924358577606e-05
-3.32214238368907e-05
-4.92361532974718e-05
-4.14657169373267e-05
-4.07975444320985e-05
-2.1343108884395e-05
-3.27857374603036e-05
-3.90300107196244e-05
-1.58381094769698e-05
1.0766878940262e-05
-6.09736294723363e-05
-1.21175263128457e-05
-2.74810362472017e-05
-2.10565489684056e-05
-3.4969626048022e-05
-4.55043340885864e-05
-1.08869766136347e-05
-3.5633668949059e-05
-2.28512486469811e-05
-3.47238291378908e-05
-3.12717179074378e-05
-4.64233712712941e-05
-4.92549947066348e-06
-2.92237350991258e-05
-6.31077005095131e-06
-2.13336055074298e-05
-2.16060324833695e-05
-2.9803667921201e-05
-7.98387915554097e-06
-1.3755939313544e-05
-3.79082935293184e-05
-3.41605158801384e-05
-3.28719761051528e-05
-3.43676403085209e-05
-3.05955402859379e-05
-4.15401977638549e-06
-2.95010937606868e-05
-2.60472816761195e-05
-1.10155300919534e-05
-6.39875368348864e-06
-1.66927786581674e-05
-1.72587060289351e-05
-2.28908500949061e-05
-3.29889679172961e-05
-3.5290054888251e-05
-9.00123123710948e-06
-2.53304496423888e-05
-3.31262270127255e-06
-4.45568444642698e-05
-2.3937790034825e-05
-1.53439720660674e-05
-2.87227837966716e-05
-2.51006592596264e-05
-3.07231604179893e-05
-3.19265690604382e-05
-2.08373757340275e-05
-3.36003244153169e-05
-6.40036560029538e-05
-2.7287107122448e-06
-1.99647449635349e-05
-5.82622977610925e-05
-2.81069704964611e-05
-2.30126204275743e-05
-3.40902015646271e-06
4.52748078346563e-06
-2.15127778783331e-05
-3.97525560006417e-05
-2.21414306592995e-05
-4.72038543803596e-05
-3.22197973716196e-05
-3.67572831153589e-05
-6.17607343587357e-05
-2.34146587660093e-05
-5.29264282295289e-05
-4.0670543932224e-05
-4.83604662354468e-05
-2.86992203043467e-05
-3.37530455471072e-05
-3.19430488410025e-05
-5.9590343905096e-05
-3.01997784936543e-05
-4.8332591408466e-05
-8.15129075768839e-06
-2.57589073258782e-05
-3.73150604810889e-05
-6.99169235675343e-06
-6.18070704739971e-06
-3.94776029689077e-05
-4.05363799344117e-05
-3.3254705030471e-05
-3.09033632645093e-05
-3.94258680596041e-05
-3.18038128606185e-05
-8.82423326345175e-06
-4.31564859921684e-05
-3.43343743403511e-05
-2.4857674095646e-05
-4.78108612030009e-05
-3.12720956442264e-05
-4.58729511027989e-05
-4.07094515370406e-05
-4.04782172467134e-05
-3.07338394370104e-05
-3.67513072435364e-05
-4.79292802554839e-05
-2.11537075327582e-05
-4.46002484045704e-05
-3.76934156779383e-05
-3.20292660401899e-05
-2.50838778766455e-05
-5.24416143340957e-05
-3.78538754553725e-05
-5.49398295301298e-06
-5.32969716839517e-05
-3.14718839370546e-05
-1.10602326976291e-05
-5.47730009167599e-05
-1.96767326688844e-05
-3.25368177771746e-05
-1.91590337777972e-05
-3.74662943310737e-06
-3.20080145239024e-05
-3.45875318602017e-05
-1.90537823561051e-05
-9.99813177428886e-06
-1.96850532276674e-05
-3.04816949353565e-05
-4.12277424442238e-05
-2.87261023602745e-05
-3.1714232944947e-05
-4.4917550367202e-06
-3.06024679391347e-05
-5.09858257391741e-05
-3.53001221135256e-05
-5.24956400128333e-05
-1.03753561720213e-05
-5.43362645388651e-05
-3.47659103980412e-05
1.36498687694915e-06
-1.65298834123143e-05
-4.27898431812393e-05
-2.37336615821434e-05
-1.37099225635413e-05
-2.56460645068095e-05
-4.63706325981305e-05
-1.94788464765946e-05
-2.91148243841199e-05
-3.84914784461357e-05
-1.80372468385477e-05
-4.25628839137751e-05
-1.86716567015914e-05
-1.46803975796823e-05
-2.2076502996027e-05
-4.83189666569545e-05
-3.31849311537037e-05
-5.05552322941999e-05
-5.35338147425811e-05
-2.59930878499553e-05
-1.66497791983941e-05
-4.76097310770466e-05
-3.5519846816225e-06
-5.20338489775848e-05
-3.235436245283e-05
-5.69259050696619e-05
-1.30935496264428e-05
-2.19366944635764e-05
-5.32511238254345e-05
-4.08195637047567e-05
-2.71556766129635e-05
-5.13267710378535e-05
-6.94276613660734e-05
-3.74357934769421e-05
-3.71336011782429e-05
-6.69441578811768e-05
-4.98993266138785e-05
-3.82345714826451e-05
-2.1609550897068e-05
8.58489268601587e-06
-3.1871544343972e-05
-1.71578874222478e-05
-3.60990616683893e-05
-2.83200810505245e-05
-1.73245709854708e-05
-3.15099470064621e-05
-3.48530001356015e-05
-5.04452346075878e-05
-2.55486619805732e-05
-3.90470411063992e-05
-4.26159313293235e-05
-1.89760099206448e-05
-4.50662521010223e-05
-3.74678460333104e-05
-3.94712436034173e-05
-4.31906643219127e-05
-4.26653438062513e-05
-3.11914340364144e-05
-2.61125911948623e-05
-2.37196962155282e-05
-4.03544648569971e-05
-3.65898166851748e-05
-3.99060531054894e-05
-3.49025123907989e-05
-3.04864038875343e-05
-1.10772424552513e-05
-1.96851605805731e-05
-1.27598408131269e-05
-7.97779003313298e-06
-3.70758509037778e-05
-2.46354274282658e-05
-3.56416512919404e-05
-3.44094183006679e-05
-3.08110109998672e-05
-2.03261641752183e-05
-3.44999973323203e-05
-6.59388555380281e-06
-1.83272405098725e-06
-9.39973153574491e-06
-4.40319054313018e-05
-4.94439533594692e-05
-3.0543384373114e-05
-1.92954197891742e-05
-2.37790917903917e-05
-8.40222034615635e-06
-1.13741076254206e-05
-4.7682389159476e-05
-2.8404425556244e-05
-4.9909001528098e-05
7.89681747007712e-06
-3.42312984209585e-05
-6.11428690121745e-05
1.6021049705387e-05
-3.77884839162903e-05
-4.61901319874685e-05
-2.40791880186766e-05
-4.20645606159987e-05
-1.94341822890356e-05
-4.76525647768653e-05
-3.6955853363139e-05
-1.68505873704219e-05
-5.9506920415213e-05
-2.67292290451636e-05
-3.32056196057445e-05
-4.47052355423667e-05
-8.10897907335541e-07
-2.49670497850184e-05
1.25421576516344e-05
-2.30784394053822e-05
-2.49539193714412e-05
-2.4479232727696e-05
-6.30211719963138e-07
-3.37178466809641e-05
-2.9985438345301e-05
-2.21110331155456e-05
-5.51876654469627e-05
-6.27451934714538e-06
-2.57239829841957e-05
-3.11447637523994e-05
-2.97405732838996e-05
-3.92252594788796e-05
-2.81601492064977e-05
-2.34765015042139e-05
-1.96216592306547e-05
-1.54453520804241e-05
1.4426165046265e-06
-3.14115933967115e-05
-1.61729875195276e-05
-6.06478344850894e-05
-4.40900382793899e-05
-2.58830466407284e-05
-4.12260526041422e-05
-1.34309592174046e-05
-1.26182887899351e-05
-1.72769685505509e-05
-2.89178869739568e-05
-2.09584823735606e-05
-3.95316578172616e-05
-1.74458725143807e-05
-3.59051897686596e-05
-2.31557571960939e-05
-3.74612974867958e-05
-3.82385574201273e-05
-4.36306420833745e-06
-5.06760494289186e-05
-3.83891079502027e-05
-4.09801884206997e-05
-2.79274650185081e-05
-1.56711500316592e-05
-2.35557276727622e-05
-2.82458533781631e-05
-2.95913773548695e-05
-1.54396872678986e-05
-2.40735129355825e-05
-3.61511294223282e-05
1.25630834896628e-05
-1.56282761165932e-06
-5.50850019831243e-05
-3.90918009001633e-05
9.28523304049321e-06
-1.3631167395348e-05
-4.14958903683703e-05
-1.41391198282717e-05
-4.96151954423913e-05
-4.41932277125296e-05
-3.14266850922383e-05
-4.06887713543441e-05
-7.2530599043233e-06
-2.01375565549467e-05
-3.82379808451038e-05
-4.66039475251989e-05
-7.88639590844072e-06
-2.19646890103201e-05
-3.16216002668147e-05
-4.10975473992502e-05
-3.2229611927201e-05
-2.17709665936576e-05
-1.41824940865602e-05
-5.56087008005559e-05
-3.28103722572973e-05
-3.30898995519885e-05
-4.7147447294679e-05
-2.21298493270332e-05
-6.91915695920376e-05
-1.72000427864606e-05
-3.96188293188022e-05
-3.85554883668318e-05
-2.15176360731518e-05
-3.50130106101823e-05
-2.85805419676875e-05
-2.8111936856377e-05
-4.10884251566925e-05
-1.69787847571009e-05
-4.59961080785407e-05
-4.4754832372461e-05
-1.95723534389628e-05
-1.91134533596095e-05
-2.58451363253949e-05
-2.47566374118718e-05
-3.26107962245043e-05
-5.1647066672268e-05
-3.85167133810454e-05
-3.03492314412816e-05
-1.0245673720666e-05
-1.85499060631683e-05
-2.09257273697666e-05
-6.74952563963404e-06
-2.64924654320821e-05
9.02764272620213e-07
4.66961170899192e-06
-2.34206791688071e-05
-1.60814017670228e-05
-2.91296815146789e-05
-4.53936561741999e-05
-1.96279242244186e-05
-3.28463074487518e-06
-3.56125671180959e-05
-3.60606131583183e-06
-5.61655980177625e-05
-4.25583277154555e-05
1.93530740325855e-05
-3.13865499631637e-05
-3.48346682175859e-05
-3.21408835921669e-05
-4.14121022475596e-05
-3.31724619355153e-05
-4.95817359281466e-05
-8.53308920110516e-06
-1.52623447144218e-05
-2.23428694414848e-05
-6.88587921675855e-05
-1.56651870780082e-05
-3.32093527279863e-05
-2.96190870471884e-05
-3.01018449539954e-05
-2.90369012963657e-05
-4.78934175493687e-05
-5.07314314251935e-05
-2.98286973829247e-05
-1.91498334773635e-05
-2.85214354294602e-05
-2.72313918285086e-05
-2.65452877615359e-05
-4.22232634336854e-05
-1.90288358378756e-05
-4.84329405363985e-05
-3.30449843483373e-05
-2.68415993059157e-05
-1.54026501038704e-05
-3.19083285369815e-05
-1.8496309519219e-05
-3.62955274522261e-06
-9.57727402794842e-08
-2.33968973827343e-05
-1.82818490439025e-05
-1.81934135127529e-05
-4.25043132205272e-05
-9.52745592745269e-06
-1.97789576401162e-05
-3.63629008403939e-05
-3.64550777243396e-05
-4.66416792838513e-05
-1.39885121017513e-05
-3.53771542637738e-05
-3.05401106135662e-05
1.14776252488728e-05
-1.45169112244055e-05
-3.14846755523094e-05
-5.32038767807552e-05
-4.21848271202978e-05
-5.91828918570422e-05
-3.41285922710642e-05
-4.36230315149436e-05
5.18882667148766e-06
1.3662844954576e-06
-1.4038638390401e-05
-1.09804959305764e-05
-2.5559596245676e-05
-4.07694148579933e-05
-2.74472919730452e-05
-3.35398091069117e-05
-2.60947530838064e-05
-5.6162859518522e-05
-2.64308355550168e-05
-1.80456726918249e-05
-1.4993608900335e-05
-3.98285785996105e-05
-3.41858849208299e-05
-2.73028057558506e-05
-2.99541566808271e-05
5.04955175311629e-06
-1.96116618142506e-05
-2.8628583477386e-05
-6.40400625859016e-05
-5.90283951209734e-05
-4.56659074359553e-05
-3.99562182861369e-05
-1.78297266930762e-05
-3.86901050048141e-05
-9.81714607962194e-06
-4.35498382728211e-05
-3.7174024730091e-05
-6.84818893063095e-05
-1.64294926005253e-06
-2.9052703119972e-05
-5.68519725705709e-05
-3.89978359165058e-05
-6.10655358076044e-05
-2.29474401627573e-05
-6.47255410346626e-06
-2.60926810057213e-05
-3.78660143895492e-05
-3.90018182141668e-05
-3.97849660516916e-05
-3.41454656976677e-05
2.67311877220124e-06
-2.46856816121018e-05
-3.43007108851273e-05
-2.20992358764409e-05
-4.29424585080915e-05
-3.43453121858285e-05
-3.12140888517223e-05
-1.18496275732204e-05
-2.688847855805e-05
-4.86001740211612e-05
-1.00378905266222e-05
-9.58939433905346e-06
-3.20318158358981e-05
-3.59318275067047e-06
-3.81295533538748e-05
-2.52975041068944e-05
-2.84255719052537e-05
-6.13375886691313e-06
-3.12089666000216e-05
-1.48187115330211e-05
-4.49721009286177e-05
-4.00846463433756e-05
-3.02340483456559e-05
-3.78251373075898e-05
-4.89540731793416e-05
-8.49417140723083e-06
-5.87015332298823e-05
-2.92669099676389e-05
-1.68217395737627e-05
5.90822839103843e-06
-1.60349019959196e-05
-4.91740882073245e-05
-3.38818547391037e-05
-3.92442399722878e-05
-4.25354211938219e-05
-2.47302522302978e-05
-3.53128065316664e-05
-1.8292134229407e-05
-4.46690364045935e-05
-3.49819207008586e-05
-3.38885227858729e-05
8.82341800249824e-06
-5.0437497200849e-05
-5.05701834587915e-05
-1.86797808802277e-05
-2.69886405700784e-05
-3.41007770042128e-05
-3.95931404222624e-05
1.17943757900323e-06
-3.23600133746707e-05
-2.6371635590562e-05
-1.56743028757324e-05
-8.53546079443935e-06
-1.70435057455756e-05
-2.30570093189497e-05
-1.94896591174338e-05
-2.98009624882713e-05
-2.45339764229792e-05
-2.60640039451325e-05
-1.70667054068828e-05
-2.80836064072079e-05
-2.97481983710135e-05
-1.49266754804287e-05
-2.78327852919698e-06
-3.10496117386921e-05
-1.68537125707705e-05
-4.38536335786462e-05
3.31155338393663e-06
-3.15505789196715e-05
-3.71902768111353e-05
-4.61651617593263e-06
-4.89740835280327e-05
-4.22790819419178e-05
-5.44426907949776e-05
-2.49432810449999e-05
-2.84671942207e-05
-9.03972287614298e-06
-3.39387430993253e-05
-3.27278314607291e-07
-2.73764950880929e-06
-1.5018814023051e-05
-2.30525656642122e-05
-3.52717643363619e-05
-1.7854086099683e-05
-9.71585937457143e-06
-2.25406286696628e-05
-1.443513012071e-05
-2.9206114339147e-05
-4.1031794414765e-05
-1.76487539039071e-05
-4.91757772661744e-06
-1.06636284776302e-05
-4.07538094540679e-05
-5.39759862356066e-05
-4.15866204707743e-05
-5.42964240865228e-05
-2.38535521033289e-05
-1.75120881660395e-05
-5.37425912273465e-06
-2.88844006945529e-05
-5.31060000266118e-05
-1.54896284911724e-05
-2.12991601898126e-05
-5.45913539299023e-05
-5.85969965830036e-05
-9.94167643244987e-06
-2.44068237852991e-05
-5.95866509122673e-05
-5.08201709615345e-05
-6.10111656491047e-05
-1.38478720461375e-05
-2.76178930629045e-05
-3.23696794330478e-05
-2.78958296285691e-05
-3.80647242718612e-05
-4.07827466286403e-05
7.8991397152243e-06
-3.59693776075122e-05
-1.28979992998945e-05
-4.58693345798909e-05
-1.10497797757448e-05
-5.85807999783492e-05
-5.17675892264432e-05
-6.57732414251762e-05
-4.87916763747105e-05
-2.81252956683691e-05
-5.11856959635218e-05
-4.66500120187483e-05
-3.58892246197023e-05
-2.22464680594862e-05
-5.44423744189017e-05
-4.22806676176638e-05
-1.13486706506283e-05
-6.18697441954514e-05
-5.45688146037031e-05
-8.99741738349225e-06
-3.00619628888867e-05
-2.21353889580008e-05
-3.92000142217787e-05
-2.61487434010671e-05
6.91598063044735e-06
-2.76133507158944e-05
-2.13478712649789e-05
-4.23657223413835e-05
-2.7472536213218e-05
-3.88603977900806e-05
-5.08483622495135e-05
-2.06786162883202e-05
-4.34091002789181e-05
-5.18092096326368e-05
-3.126198825256e-05
4.33161227630656e-06
-2.0016393822499e-05
-6.63198426820317e-07
-1.21225217748278e-05
-2.98698613605499e-05
2.63260176777925e-06
-1.8137335902692e-05
-1.77125664296749e-05
-2.630191912844e-05
-2.9789553265719e-05
-4.36106917583406e-05
-3.55153039613602e-05
-6.22991218361798e-06
-4.45030506604279e-05
-1.52629801612716e-05
-3.77165196747763e-05
-3.40113868480633e-05
-5.88392531358114e-05
-3.4740825241731e-05
3.72549246160204e-06
-1.10558586046654e-05
7.78054589417185e-06
-3.24330668202521e-05
-1.77881270521714e-05
-3.48938603545659e-05
-3.05419035311502e-05
-3.71964335546689e-05
-3.6968790289917e-05
-2.07670924030324e-05
-2.61966106855671e-05
-4.13479574622427e-05
-2.32178202023444e-05
-2.68005548258611e-05
-4.70646188098655e-05
-3.19158202333767e-05
-2.15601677817974e-05
-3.57036222476714e-05
-5.84435559271985e-05
-2.59024921244244e-05
-4.50139702146125e-05
-2.5290054004912e-05
-3.33723195502321e-05
-2.68972267600002e-05
-2.38615072154309e-05
-6.33466196400307e-06
-5.07290308874773e-05
-1.99510721102024e-05
-3.32468859441489e-06
-3.99485956577289e-05
-1.46857551449557e-05
-3.37155495445274e-05
-9.72466362394103e-06
-2.82622865333365e-05
-3.26924288556204e-05
-3.8997180972446e-05
-1.61839688899487e-05
-3.93051856371793e-05
-3.96813333717313e-05
-5.35510536056975e-05
-4.67906485212263e-06
-1.03602896687915e-05
-3.38364573385761e-05
-2.72037070272267e-05
-2.6678600016129e-05
-2.75270630267988e-05
-3.89696489625807e-05
-3.54534108379498e-05
-2.26963724028673e-06
-3.19413618213386e-05
-4.05690570281959e-05
1.59392890836322e-06
-2.40602447748663e-05
-3.27992639700229e-05
-1.39695660304186e-05
-2.3732701810601e-05
-4.02015315496304e-05
-5.15330548382829e-05
-1.51570059366424e-05
-4.03513585199064e-05
-1.64703128764889e-05
-2.4132233544971e-05
-4.44210599806975e-05
-2.14392929979028e-05
-6.34606455544387e-08
-6.10412345760522e-05
-3.8805229641507e-05
-1.93255771715638e-05
-3.70777962935823e-05
-4.90725978553908e-05
-3.10298801538732e-05
-7.08821148868044e-06
-1.70735617322112e-05
-4.53618003747326e-05
-1.50766029379439e-05
-3.86521060835287e-05
-2.11320672054088e-05
-3.85501874284541e-06
-3.85950369200928e-05
-3.66581997022497e-05
-3.44565052669061e-05
-5.47310469227224e-05
1.97945359259929e-06
-2.32945883473793e-05
-1.20022386594861e-05
-3.36488886511472e-05
-4.21757686819629e-05
-6.87479073240302e-06
-3.81182245535542e-05
-4.40225555037401e-05
-1.90307380829915e-05
-9.59630379289165e-06
-2.73983469257453e-05
-8.78952396017556e-06
-1.83537443692102e-05
-1.10165106800468e-05
-1.08697348216646e-05
-4.12976519748275e-05
-3.09300731346986e-05
-3.0266948841063e-05
-2.27918837544489e-05
-2.37705999437969e-05
-4.41934238344013e-05
-4.11289295501465e-05
-1.58472601632509e-05
-1.45719119098671e-05
-5.11040670139212e-05
-2.86706240903273e-05
-1.90912194602637e-05
-2.42763606079685e-05
-3.37724870074604e-05
-1.79024056252836e-05
-5.13907830676841e-05
-8.99100139970711e-06
-2.9390579006761e-05
-4.12072517495228e-05
-2.52724000874577e-05
-2.37121138309173e-05
-4.92124494028255e-05
-1.9662862343801e-05
-2.82474035114562e-05
-1.06598024017802e-05
-2.78288893291014e-05
-4.21797524914801e-05
-2.57993593080934e-05
-3.32240489938042e-05
-1.19687512179302e-05
-8.96993912122932e-06
-4.16054730810055e-05
-3.40192648315931e-05
-4.11563829978004e-05
-3.51716113746703e-05
-3.43864761174194e-05
-5.32074317496142e-05
-4.31356340268991e-05
-2.3839618209298e-05
-2.01809319574103e-05
-2.36740965103151e-05
-1.54947108465984e-05
-2.28994497158389e-05
-2.03008373000407e-05
-1.53171349605746e-05
-2.0442291561739e-05
-3.66209582119333e-05
-2.43435889317508e-05
-3.37427591712616e-05
-3.21948825236008e-05
-2.48294321185242e-05
-2.62425777002265e-05
-1.80263670021965e-05
-4.32405516353592e-05
-4.9572469793789e-05
-4.50948792264008e-05
-4.3109604388048e-05
-4.23457573096849e-05
-5.31908335555258e-05
-3.56707015214585e-05
2.31975424705012e-07
-3.99091602774543e-05
-3.43512374011693e-05
-9.50290992792997e-06
-6.7069081945313e-07
-4.09296960595668e-05
-1.72713481194873e-05
-6.24566381766478e-06
-2.39422585447854e-05
-3.82246200806867e-05
-5.8252725825707e-05
-4.69579098820038e-05
-2.82222840508907e-05
-3.98064516446093e-05
-5.73537250656894e-05
-4.54587817447718e-05
-4.91655748387424e-05
-1.87613059115329e-05
-4.10806820869502e-05
-5.11482587115251e-05
-2.54460795079541e-05
-3.51953351887101e-05
-2.0379149649598e-05
-1.54493543600052e-05
-1.00892173298283e-05
-2.61111476170655e-05
-5.86950359784205e-05
-1.63740713385786e-05
-1.84052962679517e-05
-1.93011817448677e-05
-4.98699679916641e-05
-1.78044017684267e-05
-2.62777176914152e-05
-4.57549706360297e-05
-6.57653066857986e-06
-1.31972378688932e-05
-2.85253636533317e-05
-1.18110445848115e-05
-4.30803663578328e-05
-3.41238116623013e-05
-1.18554932438849e-05
-5.48668230796009e-05
-5.94207491359261e-05
-2.38832305275975e-05
-2.33291953128611e-05
-4.58475346636911e-05
-6.29004621481992e-05
-1.6697228380352e-05
-1.47777215264329e-06
-4.86226837591524e-05
-3.81621233730314e-05
-2.15578970457024e-05
-3.38049009252785e-05
-1.48997453877739e-06
-1.39630709774442e-05
-3.18951938457209e-05
-9.13858110950939e-06
-3.95223327608506e-06
-3.66968281177999e-05
-1.98905942165083e-05
-3.98462601411154e-05
-5.60908498997512e-05
-2.16306826415659e-05
-2.61120267149493e-05
-2.96261700001785e-05
-4.36468915493624e-05
-1.48936828288748e-05
-4.43839448453763e-05
-1.59953674254099e-05
-7.91888049378353e-06
-1.43189633443859e-05
-2.43866684094889e-05
-1.51857420570861e-05
-2.83346214777911e-05
-3.51095849140381e-05
-4.2859135218836e-05
-5.16358561965106e-05
-2.92409734397828e-06
-3.91742833676219e-05
-4.34662896315177e-05
-3.03075295336914e-05
-3.07947736863452e-05
-4.87314546543472e-05
-3.16359747879964e-05
-5.09972449609132e-05
-5.61250254954579e-05
-7.23845065678611e-06
-2.80488109599845e-05
-1.61823695673021e-05
-2.98029058619397e-05
-2.17025793936443e-06
-2.24667530489204e-05
-4.56410891558289e-05
-4.0496245888791e-05
-4.9334041794485e-05
-2.31370885093449e-05
-1.80293972145943e-05
-3.78771567583455e-05
-2.65110568044491e-05
-1.34075925300254e-05
-4.98979536481047e-05
-3.38285472290388e-05
-3.17770189600619e-05
-3.28288779179522e-05
-4.09777300644106e-05
-1.15087257591933e-05
-1.2508113889751e-05
-1.27947242557948e-05
-1.32982663057481e-05
-2.90113701005863e-05
-1.40891896527235e-06
-2.59668302208976e-05
-1.84490084089966e-05
-3.55539288770511e-05
-3.99985917911966e-05
-2.74734413446799e-05
-4.16619390856302e-05
-1.30905370556695e-05
-4.9702311045692e-05
-4.67745842266193e-05
-5.96580243403803e-05
6.08181209854097e-07
-1.09174129298956e-06
-2.3050272218647e-05
-3.58710234113837e-05
-4.59388135749679e-05
-5.02722660392368e-06
-5.96584739355059e-06
-6.92946087710891e-06
-9.88414023256847e-06
-3.37249206733536e-05
-3.88308240041571e-06
-4.56854731830949e-05
-1.12229965568849e-05
-5.68975475300543e-05
-3.15643980295181e-05
1.88488007914901e-06
-3.8966908472475e-05
-5.28608465404102e-05
-2.52440385020625e-05
3.02563037945287e-06
-2.93388779426899e-05
-4.4706070205856e-05
-1.12022057641323e-05
-4.54227215814505e-05
-6.15841402618783e-05
-4.38535005365859e-05
-3.63573488928602e-05
-3.49542050805687e-05
-2.71126083450654e-05
-3.55353170167104e-05
-2.22480327725994e-05
-2.91883036959499e-05
-3.99108121646726e-05
-1.25382934514839e-05
-2.91373207680099e-05
-1.75460948802973e-05
-4.85870528466827e-05
-4.6312446521081e-05
-2.48929802585499e-05
-7.71453182611032e-06
-5.2282778676261e-05
-1.01475180994732e-05
-3.72113240879036e-05
-2.00801701687989e-05
-2.8106433436541e-05
-2.86915899732217e-05
-3.60812386855477e-05
-1.90869609166384e-05
-4.7046010779235e-06
-1.47950976217032e-05
-2.52045562099402e-05
-3.9460964072421e-05
-1.71479137395467e-05
-1.46918720911478e-05
-3.98429760628317e-05
-5.12915489276191e-05
-2.82298734489145e-05
-2.25598725865974e-05
-2.75715986261574e-05
-2.04826674543875e-05
-3.60789218319837e-05
-1.68034101763926e-05
-5.13921488216037e-05
-2.13897869456056e-05
-9.14114295503286e-06
-9.24115961360815e-06
-2.36682053391233e-05
-1.22864341261734e-05
-1.70874620966528e-05
-9.87136937727027e-06
-4.65399793499734e-05
-2.51979280074422e-05
-3.33245962638885e-05
-3.41327959513208e-05
-2.35611031096415e-05
-1.32932453034432e-05
-6.61290254291886e-06
-3.53627346937312e-05
-4.10388334084158e-05
-2.12818161669033e-05
-2.97742663379079e-05
-4.29277404368578e-05
-1.95435405061741e-05
-3.54622517181038e-05
-3.26893099046004e-05
-4.2260308189501e-05
-3.80981120626448e-05
-1.06587842816392e-06
-6.67472730757318e-06
-2.33367287005196e-05
-4.08226353231568e-05
-2.74040473287357e-05
-3.82061053316824e-05
-1.45134057164615e-05
-2.76448301979986e-05
-2.10993384384145e-05
-2.04235554243433e-05
-6.38846453410547e-05
-4.58207739910305e-05
9.72043566149151e-06
-4.77804717449535e-05
-3.32616944184955e-05
-1.16503847431554e-05
-5.13428532175408e-05
-3.32320260297706e-05
-2.68146472600655e-05
-3.58701465779208e-05
-2.11481379671651e-05
-1.93258573410058e-05
-3.16723338491778e-05
-2.08479409878216e-05
-2.75116180891602e-05
-2.58766403680008e-05
-1.63859013236915e-05
-3.57479295288827e-05
-3.6622336723081e-05
-3.81126538216981e-05
-1.31192955206172e-05
-2.49388521417756e-05
-3.10167609152038e-05
-4.33050041609115e-05
-2.58844666612381e-05
-3.93547076828736e-05
-1.67436583328383e-05
-5.51672102091329e-05
-2.08900506916126e-05
-2.28042248046955e-05
-4.15625132456843e-05
-8.87134383028551e-06
-2.11427273084714e-05
-3.83316147842646e-05
-7.46667151907976e-06
-4.29347521874695e-05
-2.82458323154774e-05
-3.30807442310504e-05
-3.02207156702539e-05
-3.78388842987382e-05
-4.56165750352718e-05
-3.40694050428724e-05
-4.42680508465062e-05
-3.32457537887844e-05
-1.76272685733057e-05
-3.20589947205469e-06
-2.71001266836732e-05
-5.35000574684426e-05
5.86071803869079e-06
2.22514587387198e-05
-1.11851092773008e-05
-2.03908297189356e-05
-2.86470097486737e-05
-1.36527500640375e-05
-3.78771846397309e-05
-1.16017662205112e-05
-3.75536906087065e-05
-3.83258341974491e-05
-2.95536210988456e-05
-3.67972996446306e-05
-2.81053968827366e-05
-3.74405238533585e-05
-1.45695619148805e-05
-2.06668138029998e-05
-3.71255969920518e-05
-8.56615984744415e-06
-2.81418906116851e-05
-2.93047078133295e-05
-3.77906351435209e-05
-2.35948245240572e-05
-4.53664008876433e-05
-5.98408008490077e-05
-3.54394287601499e-05
-3.7094336141076e-05
-5.87633471719375e-05
-3.54470471081016e-05
-5.33545530305798e-05
-3.61497234168088e-05
-1.04651134477922e-05
-6.33884269744021e-05
-3.15467975265983e-05
-1.6622613158021e-05
-3.99283471506328e-05
-3.69863654383271e-05
-3.03902833166373e-05
-1.06985278782533e-05
-3.14772231314036e-05
-2.08313727153735e-05
-2.28324793743154e-05
-3.50517172632526e-05
-6.83449427320927e-07
-1.65755157515278e-05
-1.10944719722836e-05
-4.48047439848067e-06
-5.76546904596642e-05
-2.62663316628272e-05
-4.19838210988126e-05
-3.19464491318494e-05
-5.77648915471565e-05
-1.83374899158494e-05
-3.8927681888083e-05
-3.19402157448153e-05
-2.79355136821115e-05
-2.33273112455507e-05
-1.46356385336312e-05
1.53913416192312e-05
-1.84245424815782e-05
-4.02964514510154e-05
-7.08806738149166e-05
3.18726402080341e-06
-3.35765089522201e-05
-3.52414612361054e-05
-1.59242715961973e-05
-3.95960700927749e-05
-3.55458353809022e-05
-4.36594839146502e-05
-2.21782748505436e-05
-1.82019628406379e-05
-9.21234868191502e-06
-2.09362343085291e-05
-6.59263586882815e-05
-6.31776506401709e-05
-1.331615116791e-05
-7.58581217637662e-06
-5.48022149527911e-05
-4.09684688991782e-05
-2.69519567765779e-05
-3.28262493782133e-05
-2.0259057476203e-05
-2.76858950749605e-05
-2.81924945237215e-05
-4.04711534524404e-05
-5.02883877960654e-05
-3.65781929286873e-05
-1.98420625293223e-05
-2.790223338111e-05
-1.87595424421479e-05
-3.83144198020803e-05
-4.41022170252919e-05
-3.35402437608703e-05
-4.60796815561801e-05
-2.97268609950716e-05
-2.25082873153081e-05
-4.71134343500371e-05
-4.22093614345613e-05
-1.6570288746581e-05
-4.9564025484334e-05
-4.56562815724853e-05
-2.47007915637304e-05
-3.41315190861035e-05
-1.252631131839e-05
-2.28391132012745e-05
-5.53140442404133e-05
-2.57943278931654e-05
-2.9664812919733e-05
-1.34818488654455e-05
-3.48322174427326e-05
-1.78558070692878e-05
-1.69941198243466e-05
-6.48021694750971e-06
1.48780987540464e-05
-1.4399217053361e-05
-2.46803308260352e-05
-2.07486425195113e-05
-1.83024813367815e-05
-3.30293519914598e-05
-4.20546257095892e-05
-4.668779047078e-05
5.18632989601629e-07
-4.92266493260251e-05
-3.00397236809458e-05
-2.40218811360398e-05
-4.70702351226771e-06
-4.54691091290944e-05
-3.56237334834471e-05
-4.0746369220145e-05
-1.91063497724284e-05
-2.03851673133474e-05
-5.24519447007173e-05
-3.07841764686057e-05
-1.00711214621321e-05
-3.48387540090703e-05
-1.10505256407382e-05
-3.20028775997588e-05
-1.56265787971969e-05
-1.13722868544748e-05
4.50115126561622e-06
-2.69212947442776e-05
-4.47213482908236e-05
-4.87241367855817e-05
-2.23863588852038e-05
-4.23780992166153e-05
-2.88272510443332e-05
-5.20032321028386e-06
-3.33239951138655e-05
-2.34645033296013e-05
-1.71474594672116e-05
-1.34980837943299e-05
-2.7973686970404e-05
-2.79987494508554e-05
-7.0936707873023e-05
-4.9694120392715e-05
-2.36255464392001e-05
-1.04742782493549e-05
-1.90327162182247e-05
-3.12941417962432e-05
-2.25831075222711e-05
-7.32425933713553e-06
-7.27543198592658e-06
-3.01753354837884e-05
-1.90684834607588e-05
-3.48386862821909e-05
-3.13060312755159e-05
-3.30259418845294e-05
-2.95009724428313e-05
-3.06869563275752e-05
-1.52819973097185e-05
-2.15457362930433e-05
-2.93850198970637e-05
-1.88525831014301e-06
-3.12911490597935e-05
-5.67694241927488e-05
-2.83888919156029e-06
-3.26794692899887e-05
-3.51582885504083e-05
-5.65219947745198e-05
-3.06231673656988e-05
-1.50929758696197e-05
-9.07819547155582e-06
-4.25673923195493e-06
-3.0163732760182e-05
-5.8136986308169e-07
-1.12177373299733e-05
-1.95177324288265e-05
-3.05546328328042e-05
-1.49061370774543e-05
-6.47322542508619e-06
-5.03568235987942e-05
-3.90006548110291e-05
-2.3989459428643e-05
-4.20830486423943e-05
-4.64483142583777e-05
-4.6613408974696e-05
-1.72688393853409e-05
-8.49182002288519e-06
-1.46523520357465e-06
-2.72620994925058e-05
-2.38802350936488e-05
-1.83169969396528e-05
-7.62707361047357e-06
1.87070256951004e-07
-6.54819754856733e-06
-3.38626136031873e-05
-4.89579192606781e-05
-1.87140999580822e-05
-3.4614152350529e-05
-5.52502549491433e-05
-4.26508705671157e-05
-3.54587587037701e-05
-3.83935684390543e-05
-1.68484006993739e-05
-3.72909763610853e-05
-2.37857026111797e-06
-1.46713579214423e-05
-1.60878249771842e-05
-2.01455167258417e-05
-4.48257131792736e-05
-3.97829796664808e-05
-2.48790327216727e-05
-3.21961487676568e-05
-1.75836626243066e-05
-3.25226438613891e-05
-3.77116433305724e-05
-2.53785174723306e-05
-2.13686784786965e-05
-3.08012344940097e-05
-3.45152128404537e-05
-1.69294962131998e-05
-3.6227300722428e-05
-2.78633695204787e-05
-3.01648210089143e-05
-1.32158836534638e-05
-1.70891696272534e-05
-2.81253398087075e-05
-3.54274271361114e-05
-1.17891485772495e-05
-2.65967814137749e-05
-3.70408700499627e-05
-3.41015936596917e-06
-5.66135407115982e-05
-4.10742846161036e-05
-7.76058996189601e-07
-2.54269375257525e-05
-3.51040532668479e-05
6.79030201141797e-06
-2.58546342254715e-05
-4.47766193660673e-05
-3.15620476752796e-05
-6.35184291624455e-05
-1.06333805180416e-05
-1.23781277088336e-05
-1.57936417796797e-05
-1.23439521365478e-05
-4.4891112816092e-05
-4.67125099249707e-05
-1.84660409788448e-05
-2.05973900450748e-05
-4.23628419144746e-05
-2.14124646631899e-05
8.71839311024119e-07
-5.07651980945976e-05
-1.8320125124305e-05
-2.75051666379701e-05
-3.91509403434979e-05
-1.92032884750496e-05
-2.53979342100729e-05
-2.89214839072704e-05
-8.71964035228728e-06
-2.7214362417642e-05
-1.28588967677804e-05
-3.46975698215112e-05
-5.78940854932596e-06
-1.47859684381932e-05
-2.87818013485865e-06
-8.67161337606264e-06
7.60063296678163e-06
-4.44815212431839e-05
-1.57728998261255e-05
-2.1537092798458e-05
-1.30109601247856e-06
-2.09166732131845e-05
-1.99678651396053e-05
-1.98626823417053e-05
-5.51421348753579e-05
-1.4490212510914e-05
-3.7140170011345e-05
-3.81685432034101e-05
-4.06752387085264e-05
-2.36470186012249e-05
-3.62908312299317e-05
-3.02445906894833e-05
-5.94689293407762e-05
-3.67139018493753e-05
-3.75622533895768e-05
-4.23728382706443e-05
-3.79201568459517e-05
-6.19309788196544e-05
-3.35100880413903e-05
-2.76959904338117e-05
-4.25429782761139e-05
-3.11496554459569e-05
-5.4963151732906e-05
-5.97941937186403e-05
-2.7725901567046e-05
-3.41588456626555e-05
-1.92446252286671e-05
-7.40451183984664e-06
-4.0067007810302e-05
-4.81044471875806e-05
-3.05899369240824e-05
-2.40362418126821e-05
-3.62110953882574e-05
-4.94081799192953e-05
-2.24763926692332e-05
-5.38195603893048e-05
-2.62412898615516e-05
-3.64622533831691e-05
-2.45026776114544e-05
-3.11894746972871e-05
-3.94715390962196e-05
-3.17695792516881e-05
-1.63340342427658e-05
-2.57081840649613e-05
-3.65529178129084e-05
-1.36680342211048e-05
-4.15411869963681e-05
-4.494452394959e-05
-1.42207466222162e-05
-3.69713352668208e-05
-6.02269520199688e-05
-2.65760841988574e-05
-3.8439671507209e-05
-4.54125418348911e-05
-3.80010152861686e-05
-1.86297404292464e-05
-1.29504679013612e-05
-4.61142716522665e-05
-2.16269618223709e-05
-6.9597176638396e-06
-1.09574192296969e-05
-1.47216365541212e-05
-5.09286919728449e-06
-2.0547904306563e-05
-3.63115176226478e-05
1.21961185330699e-05
-1.66200383869894e-05
-3.36391594523827e-05
-2.88633530525224e-05
-2.48374219066183e-05
-5.92667291480173e-05
-4.64420048199714e-05
-4.26355036258377e-05
-3.71747907959765e-05
-1.90340108709628e-05
2.38277513722602e-05
-2.77252992597363e-05
-5.56057695370257e-05
-1.52660205288904e-05
-8.53119634196548e-06
-2.28449324378437e-05
-7.46262011904178e-06
-1.02644497191972e-05
-2.83670566331058e-05
-2.1680829567154e-05
-2.74763848672868e-05
-9.4044386818419e-06
-5.21452558781449e-05
3.38847267113366e-06
-2.55751692766425e-05
-4.08602059245611e-05
-2.67595189587123e-05
-4.5269004017713e-05
-1.68014060114669e-05
-5.12535582737582e-05
-3.93046715296799e-05
1.81558610370899e-05
-4.71756526712393e-05
-3.55759893924924e-05
-3.18240302988037e-05
-4.09783335839443e-05
-7.29946860674858e-05
-3.46371301376855e-05
-3.66500630931589e-05
-1.24598697161535e-05
-5.24571624406125e-05
-2.26820793891406e-05
-2.66029676715487e-05
-1.07044634887092e-05
2.4119149160386e-06
-3.11414445861425e-05
-4.66765265864241e-05
-3.71542632257938e-05
-3.19776614519628e-05
-7.75876765925694e-06
-4.65609374206891e-05
-4.43688462394578e-05
-4.71796487592477e-05
-1.71212139174002e-05
-3.48638330828892e-05
-4.96396243018211e-05
-1.58407257312229e-05
-2.77745666448486e-05
-3.51656027410579e-05
-3.12074641617519e-05
-2.56955743973406e-05
-2.56118157370231e-05
-3.90914233180791e-05
-4.53812365832661e-05
-4.52132634866755e-05
-5.97293117467562e-06
-2.95779065530489e-05
-2.58377150092546e-05
-4.38341850689898e-06
-3.48777774751199e-05
-3.22117507963389e-05
-3.27645897641472e-05
-2.67613925312634e-05
-1.33314841774887e-05
1.16543454655613e-06
-2.63810505276824e-05
-2.03252207371658e-05
-4.02471735528447e-05
-3.35393301493598e-05
-2.35650325465774e-05
-4.3946027199791e-05
-2.39767168940217e-05
-3.47313029878566e-05
-1.11707558345338e-05
-3.28041692140688e-05
-4.02849521601464e-05
-1.57526502821849e-05
-2.24949746239129e-05
-5.86255309554169e-05
-3.21334261426684e-05
-3.56179157669593e-05
-2.39932899994317e-05
-1.04306353572114e-05
-1.67612668729573e-05
-2.37477262720082e-05
-5.17167063135501e-05
-7.64918814183061e-06
-2.25651967178754e-05
6.2463129189007e-06
-2.91606638386316e-05
-2.19046378683776e-05
-1.89338065121247e-05
-5.52588148906545e-05
-4.32127916875778e-05
-2.55981176064876e-05
-5.00672944325515e-05
-4.77936373134492e-05
-3.31258320855937e-05
-1.54872889532366e-05
-3.00354910572512e-05
-4.16447276000491e-05
-4.03583664824122e-05
-5.56360744268626e-05
-2.53505659841512e-05
-3.24188468118344e-05
-4.96402142514074e-05
-1.99912549333613e-05
-4.18246770985383e-05
-1.45931712996974e-05
-1.96432082296502e-06
-2.03428721446013e-05
-3.73602064129097e-05
-2.73641000369731e-05
-6.45807683009035e-06
-4.40107585445658e-05
-4.69070199634588e-05
-6.74574054364778e-05
-3.40928221453725e-05
-4.2274661875005e-05
-2.71508366689754e-05
-2.66992685495283e-05
-6.01219207162529e-05
-4.76398877740545e-05
-7.22561971733391e-06
-1.62946114359852e-05
-4.22047937186587e-05
-2.48367604823143e-05
-5.82845742469948e-05
-2.15343070534753e-05
-7.41153203326368e-06
-5.21162190239541e-06
-4.51212283677215e-06
-2.63410410230662e-05
-4.4778275556618e-05
-3.22360940219219e-05
-1.53849920360431e-06
-8.89325330310673e-06
-3.86458275016141e-05
-7.64984632605278e-06
-2.56167179701733e-05
-3.23693276867375e-05
4.88235732326302e-06
-1.83896525948068e-05
-3.87526903104034e-05
-2.19801895948511e-05
-4.77689674096576e-05
-3.62192397667684e-05
-3.36361195625269e-05
-5.71098041195981e-05
-5.11565124028711e-05
-5.47488083039654e-05
-4.77596881621978e-05
-1.11096075599153e-05
-4.32441784131471e-05
-6.59279395892722e-05
-3.8848748767761e-05
-3.65354963810648e-05
-1.26841248476714e-05
-3.05594158473019e-05
-6.11449224081557e-05
-6.02738255541557e-05
-2.87519100622185e-05
-3.72677523686555e-05
-4.84092087410352e-05
-1.02310559954385e-05
-1.51732433302018e-05
-1.79261304454583e-05
-9.36423811293742e-06
-2.68567976727696e-05
-2.17020906603333e-05
-5.19952524548739e-05
-4.74873411000322e-05
-4.11067539890292e-05
-2.74619682637077e-05
-3.04332402702682e-05
-4.14076694003667e-05
-4.04854586966553e-05
-3.44211473261906e-05
-6.28179393555469e-05
-3.40001919657077e-05
-2.91053139351098e-05
-3.60891511549503e-05
-1.49876675116347e-05
-3.87050728167115e-07
-1.47680800464272e-05
-1.49003280871948e-06
-3.53267057758325e-05
1.20095643493905e-05
-3.93599084737956e-05
-3.80410521902978e-06
-5.46534600352139e-06
-1.65233709961846e-05
-9.99297262314786e-06
-4.91573315679404e-05
-6.44115295313308e-05
-2.403749975305e-05
-6.38307782012824e-07
-4.6860380663408e-05
-2.77140177001725e-06
-3.69755720116009e-05
-2.92475073891062e-05
-3.21684261511372e-05
-4.15478143880629e-05
-3.20539306437918e-05
-2.50730735754744e-05
-2.31548025742519e-05
-2.37734477156471e-06
-3.65762987553786e-05
-3.51346530641324e-05
-2.13684276146661e-05
-1.1543242759265e-05
-2.10212962280594e-05
-1.70840291392661e-05
-3.00702202048136e-05
-9.3656403971306e-06
-2.64621050179498e-05
-4.2653394697056e-05
-4.5238661709588e-05
9.50787904291021e-07
-4.5280478805601e-05
-3.37940346188193e-05
-2.28966718837496e-05
-3.54120212841357e-05
-2.24157289691674e-05
-3.64036995759868e-05
-3.00787624926906e-05
-1.49128692519996e-05
-2.29382597516087e-05
-1.95058528581213e-06
-4.21148022402847e-05
-2.07863553902755e-05
-3.17182303954948e-05
-2.87091169754199e-05
-3.93105903975231e-05
-2.51650940467471e-05
-1.09060374461646e-05
-1.7766683283634e-05
-4.54994760660832e-05
-9.58616282314962e-06
-6.12401937290858e-05
-3.01759126522026e-05
-3.23865914070929e-05
-2.47125227191924e-05
4.30216629272642e-06
-3.9871003588705e-05
-2.09208938169861e-05
-1.93851095227701e-05
-8.23255266604117e-06
-2.72722451936065e-05
-6.3453411649588e-05
-3.63288567531818e-05
-3.54263679838845e-05
-4.78197136809751e-05
-2.89482673698727e-05
-2.95353690671114e-05
-2.10612057124063e-05
-8.02993822522832e-06
-3.11921719256e-05
2.10165483258369e-06
-1.43098964122949e-05
-3.36434002964155e-05
-4.97251952850016e-05
-2.21099865517948e-05
-2.23277417538365e-05
-4.98953143797965e-05
-1.27724914939601e-05
-4.61426647646954e-05
-4.87588846380581e-05
-2.22282671985112e-05
-2.93273284481366e-05
-3.98580428157217e-05
-4.12862080531577e-05
-2.28579165249065e-05
-4.39130673674444e-05
-1.99469538169524e-05
-3.78606005762941e-05
-2.3342010028606e-06
8.73173147353756e-06
-3.40059902713072e-05
-3.0828873053458e-05
-3.50836506321377e-05
-4.47880163793119e-05
-3.60709563509357e-05
-4.65038495256256e-05
-3.50771604260277e-05
-3.57286634511299e-05
-9.27132568532384e-06
-7.34296960104063e-06
-4.75871245748163e-05
-4.77063277324559e-05
-6.69696779313388e-05
-4.87004882678575e-05
-6.82866664122369e-06
2.79418053969536e-08
-5.82573727626066e-05
-5.92808235319151e-05
1.01202374584492e-06
-1.04148416113289e-05
-2.49434371302793e-05
-2.25785228173143e-05
-3.30353575239899e-05
1.37087990217535e-05
-3.27103205837034e-05
-6.70982810321116e-06
-3.15800845122886e-05
-1.84521090249257e-05
-1.98409025989403e-05
-3.93037262474532e-05
-3.13688173389757e-05
-5.09468617654158e-05
-3.82843571383939e-05
-3.47635848982968e-05
-2.72842394439498e-05
-3.88652081912757e-05
-1.69623324950102e-05
-1.09522936308398e-05
-3.50022257377719e-05
-6.33062736061887e-05
-4.67031018430806e-05
-1.41108467865965e-05
-3.13738723696775e-05
-5.13892740862776e-05
6.21099377797639e-06
-3.18008244770203e-05
-1.22327101219716e-05
2.57292047694238e-05
1.00811286785592e-05
-3.17154238345296e-05
-2.45988473283751e-05
-5.5813315985972e-05
-2.19388477284996e-05
-9.29600747636152e-06
-1.24657598733765e-05
-2.10379410408182e-05
-4.13982842749679e-05
-3.29027826475193e-05
-3.16618953914766e-05
-3.67477264527238e-05
-9.7935795577652e-07
-2.53083471997601e-05
-1.20135822153033e-05
-1.22023588453615e-06
-2.93663563266792e-05
-1.74064515968684e-05
-4.89799659497401e-05
-6.71771105615564e-05
-1.95240080932529e-06
-3.85164485768849e-05
-2.21855599681913e-05
-1.20672170099465e-06
1.73136255381087e-06
-5.73333489297001e-05
-4.84974234621112e-05
-5.05745598892288e-05
-3.89700593425516e-05
-3.09478452407089e-05
-3.07423544614187e-05
-4.28732309383259e-05
-3.84091905105712e-05
-3.28861866296158e-05
-1.38341475190081e-05
-8.57793095988552e-06
-1.63765154267295e-05
-3.0578507684026e-05
-9.46873071802332e-06
-1.26476345995411e-05
-3.27906998407291e-05
-1.09705336745639e-05
-1.33025261646916e-05
-2.97182762633264e-05
-5.25901322382378e-05
-4.0499494269356e-05
-1.66674850516313e-05
-2.84167996524771e-05
-1.54902780251581e-05
-1.60174065784737e-05
-3.93114285823072e-05
-1.77602625566358e-05
-1.05331480306425e-05
-3.04481559808806e-05
-4.48055508428016e-05
-2.04342034863032e-05
-4.32451122163333e-07
-3.71808696698335e-05
-4.89477631844952e-05
-3.3694467132854e-05
-2.6187854973949e-05
-4.18919684101691e-05
-3.18314246624192e-05
-3.28128693722062e-05
-6.79605229057385e-05
-2.7516028247042e-05
-1.08479733531084e-06
-1.62143322836973e-05
-1.68169714648064e-05
-3.69940646710818e-05
-4.32774298270033e-05
-6.23022370370021e-05
-2.95503965076877e-05
-1.68650972302168e-05
1.35557322457206e-06
-2.0844521340109e-05
-5.27819763626469e-05
-2.44106318943434e-05
-6.31353131558747e-05
-1.31920860800561e-05
-1.86989201570339e-05
-2.17233198022799e-06
-4.65084272604843e-05
-5.38905828560177e-05
-2.15977394135558e-05
-2.57273001322827e-05
-2.18851277613243e-05
-9.24214817251512e-06
-1.74757569812778e-05
-3.35176151901104e-05
-3.18312047747418e-05
-4.64242653088835e-05
-4.80894979461722e-05
-5.30177556728289e-06
1.72651412454665e-05
-2.51129941226505e-05
-1.48807195787325e-05
-1.6737261238824e-05
-4.38784210241236e-05
-5.13077062382056e-05
-2.53651964104777e-05
-1.88056434853835e-06
-5.78351226823574e-06
-1.02081551913555e-05
-8.08591207055754e-05
-4.32798150197333e-05
-4.78545202439887e-05
-5.68526645378239e-05
-3.49491308115987e-05
-8.16862695634167e-06
-2.84327794735603e-05
-2.73857840102114e-05
-2.69901873797026e-05
4.37974757613012e-06
-1.97823174160025e-05
-2.1753933424076e-05
-3.43805446618528e-05
-5.56000728077599e-05
-4.90161735219241e-05
-6.23689467366601e-06
-2.44750047876369e-05
-1.38051886313088e-05
-1.62212282335867e-05
-1.39279323601192e-05
-9.99123828945781e-06
-2.64984767488942e-05
-3.53259401531561e-05
-1.28164890030753e-05
-7.09283035300248e-05
-3.01593507808073e-05
-3.27214988494412e-05
-1.64060631263502e-05
-3.74206919619663e-05
-2.31477548788545e-05
-9.58250608269438e-06
-2.54078154945812e-05
-4.95184213149333e-05
-5.01627131959725e-05
9.11016664788639e-06
-3.14129750797619e-05
-5.47350886100716e-05
3.70611357211671e-06
-2.59091457622763e-05
-6.17769366123245e-05
-2.79672029640521e-05
-2.66839667500407e-05
1.1240395380546e-06
-4.33998106969065e-06
-2.78191827120827e-05
-3.74213998914426e-05
-3.90306866619219e-05
-3.95291872739014e-05
-4.4564321929822e-05
-2.80254060579388e-05
-1.59427970050156e-05
-3.17942887793035e-05
-2.60379954712145e-05
-2.90791855035962e-05
-3.33668849301964e-05
-1.04058385002289e-05
-1.64382389148191e-05
-3.21992659082456e-05
-8.86626177613828e-06
-2.14151160161709e-05
-1.69095417930925e-05
-3.94601430858669e-05
-2.43019747643686e-05
-3.23144987359983e-05
-2.837121472183e-05
-1.83416599931113e-05
-4.13129331562555e-05
-2.32151874032058e-05
-3.05729830369109e-05
-2.44345641294017e-05
-1.72046527579684e-05
-5.10000615974827e-05
-5.26954110060674e-05
-1.73421900073033e-05
-3.72698972614492e-05
-6.70178500263512e-05
-3.36669607012728e-05
-3.7274707000753e-05
-2.24011415564042e-05
-1.96998707328912e-05
-3.00617556650501e-05
-2.57690694277247e-05
-5.80079399110779e-05
-2.81591765732779e-05
-3.05621100230117e-05
-3.4870644646333e-05
-4.71026327128956e-05
-6.34307108917952e-07
-5.45154164161681e-05
-3.30810292417363e-05
-1.86111116154359e-05
-3.1501574169236e-05
-2.59129794846642e-05
-2.96032332521394e-05
-2.06426198905936e-05
-1.75551844602597e-05
-3.86272036033067e-05
-4.07600120684112e-05
-3.77003750498865e-05
-8.46364426953516e-06
-2.06260034920426e-05
-1.85555012437298e-05
-3.99105076481167e-05
-1.74570297849435e-05
-6.361099960029e-05
-1.91666528953369e-05
-1.74910812287233e-05
-3.45342056083648e-05
-5.64200020772569e-05
-8.48447250250501e-06
-1.49839891606465e-05
-9.92574697981249e-06
-5.1068923811389e-05
-2.96393993782855e-05
-5.2857335184341e-05
-4.77784161127647e-05
-1.63097143293203e-05
-2.13690857690755e-06
-4.2536980303898e-05
-3.53535507930732e-05
-6.4833161423594e-05
-3.90016823905586e-05
-1.81991366617122e-05
-6.18879435368235e-06
-2.53070205761156e-05
-2.56592643608942e-05
2.430942871969e-05
-1.51400188816893e-05
-2.06480349217471e-05
1.92941867027063e-06
-3.07645197608769e-05
-3.84578024925278e-05
2.80109372598853e-06
-4.42741305929198e-05
-2.96415705038813e-05
-3.16902057288733e-05
-2.90692069262708e-05
-2.15271342806225e-05
-2.02246087474794e-05
-2.56202659845168e-05
-2.77677334634055e-05
-1.91775325741637e-05
-3.92491995876926e-05
-1.71786636864032e-05
-2.76992495724252e-05
-4.31531145833465e-05
-3.93326922617923e-05
-1.00520956952532e-05
-2.63568516976178e-05
-5.94209124227387e-05
-2.83927481318091e-05
-2.84624773617558e-05
-3.24133261747241e-05
-2.87754661481016e-06
-3.78379813737239e-05
-1.21539295923607e-05
-2.7861047508565e-05
-4.70898627257072e-05
-2.522467596232e-05
-4.93577114606364e-06
-4.39195509015267e-05
1.08756435440296e-05
-3.2520426199199e-05
-4.79511179805203e-05
-4.52575768161172e-05
-3.95742646900825e-05
-2.39744314707262e-05
-2.62695865935838e-05
-1.21598333557902e-06
-4.95465970681902e-05
-3.37633342667886e-05
-3.41174522543181e-05
-1.7493010067294e-05
-3.68448701484902e-05
-4.20018978871508e-05
-1.85521030066867e-05
-2.21751702785134e-05
-3.10681256979595e-05
-4.26999570522776e-05
-4.02244700675525e-05
-4.39158139021413e-05
-2.79136935210287e-05
-5.00947428959964e-05
-1.70143099703186e-05
-2.3708903569883e-05
-2.3349425873528e-05
-2.41213050054464e-05
-3.66746638898164e-05
-7.02517751594356e-05
-1.62300371359917e-05
-4.17895984352908e-05
-4.05129652973856e-05
-2.75578431895014e-05
-6.15538372326376e-05
-3.31103204222738e-05
-2.97369203738938e-05
-8.94206549731023e-06
-1.985575516082e-05
-2.03074956070696e-05
7.49832778721415e-06
-2.88332364494227e-05
-2.38770917700002e-05
-2.90475730131796e-05
-3.32985217472555e-05
-2.44017786667539e-05
-5.39819562956673e-05
-3.63065322288231e-05
-3.85152024115041e-05
-2.37316846571078e-05
-6.73594390545634e-06
-4.38740620538433e-05
-1.85881262255149e-05
-3.11770754017106e-05
-5.46821213188065e-05
-2.15182364999282e-05
-2.54141056595054e-05
-8.5443755170548e-06
-1.95259438148952e-05
-4.44328572979419e-05
-2.50870546160039e-05
-3.59877304165691e-05
-3.98645957320856e-05
-2.35963986240855e-05
-1.74751996753936e-05
-9.6946254773286e-06
-2.04824191890618e-05
6.94435618840623e-06
-4.84351475969685e-05
-1.62547664083653e-05
-7.88157867116111e-05
-1.53690160883423e-05
-2.53916125370993e-05
-5.48010373261e-05
-5.99985114904389e-05
7.25026373278695e-06
-1.86379590020828e-05
-3.65692194806871e-05
-2.56792846471802e-05
-5.13776907309987e-05
-3.77889718327916e-05
-5.51750217161557e-05
-4.38794075108647e-05
-2.43618401477241e-05
-2.17630118039792e-05
-2.40424103431035e-05
-3.86715698710843e-05
-3.94515291653888e-05
-1.45249533931978e-05
-3.01425287330059e-05
-3.14414963053244e-05
-6.51489703702452e-05
-4.47051237780308e-05
-2.88038201567196e-05
-1.75368053787112e-05
2.43383009055259e-06
-4.05355123851748e-05
-1.33615362890782e-05
-2.71563338611385e-06
-4.38682008432351e-05
-1.3587690909652e-05
-3.1611150447955e-05
-5.94177241868217e-05
-2.83638267704655e-05
-2.28120343155573e-05
-6.5776412250164e-05
-4.57352253738916e-05
-3.9297085874309e-05
-1.87214882759308e-05
-2.72810147703791e-05
-3.30579276989081e-05
-1.14341213204919e-05
-3.96849393843977e-06
2.62937621478458e-06
-4.31085852369348e-05
-2.74898507580838e-05
-2.10333485688452e-05
-4.08784298558174e-05
-2.18958583705479e-05
1.93532245078669e-06
5.09567419254259e-06
-9.91250140541657e-06
-9.03649898860654e-06
-4.53486639632319e-05
-9.63670347487816e-06
-2.20784601723358e-05
-2.49743393653745e-05
-3.73081786321588e-05
-1.99031989924394e-05
-3.0882371455211e-05
-3.57869861775744e-06
-2.57063319178853e-05
-3.82469862583775e-05
-7.45621774900349e-06
-1.73409134525199e-05
-2.96504027048716e-05
-4.05446619476069e-05
1.00171103713487e-05
-1.08745205265182e-05
-2.19564356663061e-05
-1.33351235516746e-05
-3.19604450906753e-05
-1.58314185860689e-05
-2.61002678930616e-05
-7.63692879807819e-06
-1.14161008003454e-05
-1.29466967458761e-05
-2.78222167709724e-05
-5.19364281214166e-05
-1.51661566142332e-05
-1.07640263555608e-05
-1.98004652322049e-05
-2.25780581540367e-05
-1.385566117669e-05
-4.0046709786407e-05
-2.75911354135472e-05
-5.80795008102108e-05
-5.08652989952923e-05
-3.05186872048957e-05
-2.60880272752945e-05
-3.57935907195551e-05
-2.04927911334238e-05
-9.03117200799773e-06
-4.38273307945959e-05
-3.69198795246771e-05
-6.37692416336523e-06
-4.56106982089828e-05
-3.33893392044882e-05
-3.20050663254786e-06
-2.41919848948295e-05
-5.46139411666595e-05
-1.57922048190995e-05
-1.8164946205513e-05
-3.76160777697902e-05
1.21164538828088e-06
-2.0234980132125e-05
-3.93528777666272e-05
-3.6664101495036e-05
-1.46317387436803e-05
-5.33703343415155e-06
-1.04611098609344e-05
-1.64931449476838e-05
-3.20157633405974e-05
-2.0549770275524e-05
-3.12127414184442e-05
-5.49408688327722e-05
-7.47312078418399e-06
-4.94233409839041e-05
-5.3725450272346e-05
-2.70567293038667e-05
-5.11582638981908e-05
-3.40625222873281e-05
-2.54644047873503e-05
-1.42549475693339e-05
-6.13758350339589e-05
-3.99862105610506e-05
-5.65491869431653e-05
-2.0521558469003e-05
-3.29758366312765e-05
-2.56682087823447e-05
-1.59653042326726e-05
-5.44127629867248e-05
-2.15201694917443e-05
-8.97213102810309e-06
8.05760312472273e-07
-3.43914243338667e-05
-1.62969653327451e-05
9.76467197227451e-06
-2.11985491172901e-05
-2.43766370886393e-05
-4.5442517767536e-05
-4.36093975027026e-05
1.25908916662904e-05
-2.25859973155604e-05
-1.90598865391985e-05
-3.82748834105762e-06
-1.57098264489855e-05
-3.0285663003515e-05
-1.56137560450539e-05
-5.73515859065645e-05
-1.52681942159651e-05
-2.23542907467594e-05
1.00900438855689e-05
-3.80304166845087e-05
-1.3989763818809e-05
-3.87704869486997e-05
-3.13674080168569e-05
1.34958820979597e-06
-1.50711590736997e-05
-3.29337417353021e-05
-4.85864414138872e-05
-3.01576795990968e-05
-2.76794007829423e-05
8.58053622555262e-06
-4.10145349383584e-05
-3.05603358019231e-05
-1.86774728748577e-05
-2.71792789298364e-05
-2.98097961507984e-05
-1.4020557695615e-05
-2.15106477760453e-05
-5.54394401063548e-05
-1.32669341731917e-05
-5.28665964302725e-05
-1.82378372555159e-05
-4.37197828343385e-05
-2.20600746688835e-05
-1.50537848730956e-05
-3.92805010453173e-06
-4.72387804731657e-05
-3.43075097950005e-05
-2.7630025008379e-05
-7.29157989655302e-06
-8.45095636213526e-06
-1.792923887482e-05
-3.94501976204267e-05
-4.54593424112723e-05
-3.86637747456883e-05
-2.0046210512965e-05
-4.89472658861587e-05
-2.466252757781e-05
-1.37091632605743e-05
-6.82156954644539e-06
-3.48037873841425e-05
-2.4284530168127e-05
-3.97377738836567e-05
-5.78933676943504e-05
-3.47298012274918e-05
-3.20007082607812e-05
-3.32191541631552e-05
-2.13313224044552e-05
-4.16945008174075e-05
-4.45089479204545e-05
-2.74365968047457e-05
-4.1091936204228e-05
-3.62164023346235e-05
-1.69602895388239e-06
-4.72467462005482e-05
-3.24470791519139e-05
-2.37122445113504e-05
-1.03661217759808e-05
-3.30636682756094e-05
-5.43853220937027e-06
1.13439370686044e-05
-4.15891321311627e-05
-2.93034200480766e-05
-4.12195547146469e-05
-2.46788841659367e-05
-4.88638479839437e-05
-1.03664004589227e-05
-2.08254533175896e-05
-3.62107911648132e-05
5.99527420385376e-06
-1.44821191745559e-05
-6.45743090366174e-05
-3.17561713584626e-07
-3.187128274043e-05
-3.22061358289181e-05
-3.37131891553696e-05
-4.50498678161085e-05
-1.54150366574503e-05
-2.72638271376374e-05
-2.2353064166244e-05
-2.07780408028731e-05
3.74822233814376e-06
-1.94944301289604e-05
-1.90251216329471e-05
-2.92235455430516e-05
-1.03305188786477e-05
-4.53677015640173e-05
-3.58452486008716e-05
-3.76708478579106e-05
-4.19763564193622e-05
-4.5363405024704e-05
-4.52798055739526e-07
-9.50531246805773e-06
-1.21016274615578e-05
-4.68879057654364e-05
-4.90646759174477e-05
-2.14062029545723e-05
-4.61122789479911e-05
-5.91860643922329e-06
-2.33846583259572e-05
-2.91039162380684e-05
-1.1502805962478e-05
-5.0939296810466e-05
-5.04565497940451e-05
-3.03366289267239e-05
-4.5162338157991e-05
-7.79469575156244e-06
-3.77653741300576e-05
-2.82389072167259e-05
-1.9842440792299e-05
-1.68341838247921e-05
-2.29088273711695e-05
-3.14045923582523e-05
-3.13496094411377e-05
-2.72671876696465e-05
-2.55241324015721e-05
-2.10630966051761e-05
-5.53458007663405e-05
-4.870800457641e-05
-3.86501311925962e-05
-1.74585242153618e-05
-2.95935075086918e-05
-4.51515193840741e-05
-4.57586615380363e-05
-3.31224501885785e-05
-4.38698532931335e-05
-2.26972183096844e-05
4.73574141786901e-06
2.23284442244996e-06
-3.75262829933985e-05
-1.14979664806584e-05
-3.88030002148026e-05
-1.68140900705781e-05
4.2711991361499e-06
-1.84722005453974e-05
-2.15835790371465e-05
-4.23977569904303e-05
-2.83756524854857e-05
-1.91686920521656e-05
-8.29090119738583e-05
2.02408094837548e-06
-3.54521868033858e-05
-2.65478741764939e-06
-1.22250814290069e-05
-1.28610990680736e-05
-4.4396930296068e-05
-1.89946016504481e-05
-1.97989887377914e-05
-3.86830763445488e-05
-4.08552507427761e-05
-2.42006477210749e-05
-2.84483728945084e-05
-1.86570008307375e-05
-1.50072467772352e-05
-1.26378105131819e-05
-3.42062772794429e-05
6.01103366592781e-06
-1.02408044581151e-05
-2.40356063905961e-05
-1.43195835479847e-05
-2.15892450541451e-05
-2.36708774639501e-05
-3.82454882087145e-05
-3.1295559962108e-06
-2.89641764934286e-05
-3.27929460966764e-05
-4.171851005656e-05
-2.89463011294721e-05
-9.96919368479853e-06
-2.44401214507844e-05
-2.84034714466744e-05
5.21247167889719e-06
-3.30710065873186e-05
-4.51390744995499e-05
-3.15442653352897e-05
-1.70131917410044e-05
-2.15438108458635e-05
-3.01997807523233e-05
-2.26455760639524e-05
-3.82934076418699e-06
-3.29158677331882e-05
-3.6197225177489e-05
-1.58958099592505e-05
-2.62089836931558e-05
-2.63846795001187e-05
-2.81319311840088e-05
-3.97979892954987e-05
1.43502435104843e-05
-5.86535777407002e-05
-1.66028526020587e-05
-3.57030085538093e-05
-2.95632858811726e-05
-4.13094404498624e-05
-3.26718285686007e-05
-4.18441563502662e-05
-3.97254641432069e-05
-6.58910758324485e-05
-3.68469263390747e-05
-4.13384962477951e-05
1.71937503550528e-06
-4.07609391272233e-06
-3.1961516398857e-05
-3.18841850600515e-05
-8.19402261152072e-06
-3.76677719589528e-05
-4.74084063735491e-05
-5.93394719866983e-05
-3.23886596268877e-05
-4.14166238460948e-05
-6.96301804529171e-06
-3.3486619965976e-05
-1.7677837483893e-05
-4.41445909475258e-05
-1.19194381004618e-05
-5.66259367285162e-06
-1.67219906851016e-05
-2.80914089177382e-05
-3.67710339987528e-05
-3.6401698363832e-05
-3.62091868067031e-05
-1.86763988505842e-05
-2.81105511264193e-05
-3.50309474484783e-05
-3.98528642302509e-05
-3.56221066040334e-05
-5.04670379398935e-05
-4.60099319615549e-05
-3.75119070595232e-06
-3.5856440968328e-05
-4.04907266446822e-05
-1.63549502993485e-06
-2.80085901741157e-05
-2.48000740356935e-05
-2.46496022976314e-05
-2.61819844179929e-05
-4.87240625764921e-05
-2.13439591292906e-05
-4.18866170297598e-05
-4.14630993608494e-05
-4.67943326571318e-05
-2.13472552193552e-05
-4.63254599451311e-05
-4.36011165602708e-05
-3.9274976730523e-05
-3.27959122831445e-05
-3.51217076226514e-05
-1.44693654657724e-05
-5.35442030277335e-05
-5.18113769440065e-05
-1.51687987832016e-05
-3.08626430088745e-05
-5.41270559999217e-06
-2.31975992485809e-05
-2.93890796009334e-05
-5.06172853945534e-05
-3.8304343175836e-05
-5.50188408435797e-05
-3.44836877320742e-05
-4.669097452533e-05
-6.1376640675889e-05
-2.93694971272653e-05
-2.05435213949045e-05
-4.08005439349816e-05
-4.00030578015498e-05
-2.79753326856557e-05
1.95579966038065e-06
-3.54356026055253e-05
-7.1258198935013e-05
-3.74350271980284e-05
-3.58593580774397e-06
-5.78311202551378e-05
-2.26218952830903e-05
-2.26108016450346e-05
-1.57205558381304e-05
-2.24562644987717e-05
-2.32651542242239e-05
-1.4598592099351e-05
-5.56575565216921e-05
-5.0127624270573e-05
-3.91400022405626e-05
-1.13309839512929e-05
-2.08672568009191e-05
-3.30560298214399e-05
-5.2371291791521e-05
-3.04245817521996e-05
-2.98114517297461e-05
-5.11735719261731e-05
-2.541477484771e-05
-2.5473864197149e-05
-2.22449255197737e-05
-4.99816509250859e-05
-4.39188367299061e-05
4.74203728899333e-06
-2.494242683455e-05
-1.29596904585202e-05
-2.01734775367181e-05
-5.48268605232942e-05
-8.8072423444867e-06
-5.30508192892359e-05
-3.90451420816591e-05
3.06805504919198e-06
-3.40648487315696e-05
6.8411045680058e-06
-2.77743130543515e-05
-2.39483053251132e-05
-1.15743182233715e-05
-4.20397282372863e-06
-1.2422641185969e-05
-2.05760276384328e-05
-9.18152825202849e-06
-2.85259238279012e-05
-1.97271685888423e-05
1.47865241568696e-05
-5.49604464182264e-05
-2.43549029759685e-05
-1.85009330319249e-05
-2.97667399840368e-05
2.75431091882362e-06
-3.04863218027112e-05
-2.22345863184997e-05
-4.05477447799862e-05
-1.87738312613335e-05
-1.04661503965308e-05
-1.55634467699348e-05
-2.26248644053691e-05
-3.98343627832157e-05
-4.27594423923139e-05
2.02676781435173e-06
-5.60483293662474e-05
-3.62204128053453e-05
-2.9828712417704e-05
5.87285622833823e-06
-4.28028312127728e-05
-3.60797578720047e-05
-1.18663921481322e-05
-3.56687503804575e-05
-2.8360299647796e-05
-2.10512363887667e-05
-5.35243218429777e-05
1.28533830428349e-05
-4.57210948723982e-05
-5.16483908262894e-05
-2.68409540585824e-05
-1.88971259284561e-05
4.65239486622435e-06
-1.98913186217865e-05
-2.17561719801865e-05
-2.15096028610379e-05
-3.73675169245489e-05
-1.54810208310122e-05
-3.32694228764485e-05
-2.59063890464484e-05
-3.82989596024593e-05
-4.33024546686223e-05
-7.66122949228458e-07
-3.83349937751207e-05
-7.48549875595932e-06
-2.3695897592278e-05
-2.15553719260576e-05
-1.32733985955396e-05
-5.08010690101345e-05
-1.86419498592938e-05
-5.04984400083525e-05
-2.82711544088689e-05
-2.48389284317433e-05
-4.48868605789086e-05
-1.64773280266456e-05
-3.42380006045021e-05
-1.64994519707864e-05
-5.16020917509985e-05
-1.73240396083521e-05
-2.77299495222816e-05
-2.90546671600225e-05
-1.91670621167507e-05
-5.48584299277485e-05
-1.4769197511077e-05
-3.55913969018599e-05
-2.31630305344879e-05
4.67632667487696e-06
-1.62692672797209e-05
-2.87478771349189e-05
-1.79066353643993e-05
-5.71893813251787e-06
-2.75212577680176e-05
-7.39819345307427e-06
-1.27533278705497e-05
-4.89342545728863e-05
-2.97180490142777e-05
-1.70959966308748e-05
-1.78940619193029e-05
-2.88509778972155e-05
-2.27888581481668e-05
-2.14435609179421e-05
-2.24333125287166e-05
-1.59122247140167e-05
-5.04771163683971e-05
-5.95710443432851e-05
-2.61520646374388e-05
-2.99333362630481e-05
-4.84441365154796e-05
-9.51127629962567e-06
-3.26015761067367e-05
-3.1679224152436e-05
-2.75319673351329e-05
-5.02812783262825e-05
-3.71807810740226e-05
-2.72615107981367e-05
-5.37709025337171e-05
-3.37631973605262e-05
-5.32143299821845e-05
-5.84099790634516e-05
-3.7937725781599e-05
-4.8878253433079e-05
-2.31922888518247e-05
-4.54918821154456e-05
-1.52945729138476e-05
-3.82089811828705e-05
-2.64067841112217e-05
-2.27943524063639e-05
-1.9555696564356e-05
-5.19766850104977e-05
-4.35787696983435e-05
-5.13434149326531e-05
-2.74024993045665e-05
-3.51045089859978e-05
-1.39053043114008e-05
-1.35794077347444e-05
-3.74118787902228e-05
-3.09639261912329e-05
-2.84735863914066e-05
-3.12439273185167e-05
-3.46448663270715e-05
-3.52754989433295e-05
-2.07394396810617e-05
-7.86395941179406e-06
-2.9797385912118e-07
-3.17933257140529e-05
-4.84633741226457e-05
-4.23149250181176e-06
-2.96450995554014e-05
-2.42470588507385e-05
-1.95913458462205e-05
-4.87986870535385e-05
-4.61811500483593e-05
-1.01907232246603e-05
-1.6739796546528e-05
-1.4613448776924e-05
-4.18632466745848e-05
-8.97933128074645e-06
-4.46609398874159e-05
-5.87103035140591e-05
-2.53254178754063e-05
-5.96144872407221e-05
-7.22880588714426e-05
-1.73778239100217e-05
-3.46332988609576e-05
-3.36046955737407e-05
-2.81421078462651e-05
-3.83143936767287e-05
-2.54463458731904e-05
-6.53126162389464e-05
-2.19288482633144e-05
-3.14469864363783e-05
-6.23886104061261e-05
-2.26897464228657e-05
-4.1053923671516e-05
-4.23949931759544e-05
-4.03157562197162e-05
-2.79529331462754e-05
-2.90292601865991e-05
-1.64524226889968e-05
-1.55231671588726e-05
-1.22673337928774e-05
-1.85537409318828e-05
-6.25611312878668e-05
-6.26145880480507e-05
-2.27994935037063e-05
-3.06945411310362e-05
-4.61797186780647e-05
-6.54678623769716e-05
-4.63363831362698e-05
-2.62126558547985e-05
-3.3044575635939e-05
-2.27466774147547e-05
-7.53655840382346e-06
-6.64809995111754e-06
-3.65405521099388e-05
-1.29020996565499e-05
-2.17962352570271e-05
-2.60901353927248e-05
-1.44269971532552e-05
-2.04605211646732e-05
-3.54382235891409e-05
-4.03947208887893e-05
-4.26090846871436e-05
-8.34222141362832e-05
-2.36639148233685e-05
-4.04356605683992e-05
-1.6108095592577e-05
5.62072541330736e-06
-3.36062256020954e-05
-3.49033700015346e-05
-5.61960398390473e-05
-3.26435863607952e-05
-5.86735544224595e-05
-1.880220587526e-05
-1.56247801120203e-05
-5.80735966411194e-05
-3.08023611761945e-05
-7.52145998797835e-05
-2.8437910175802e-05
-6.02380080332264e-05
-3.44473705280406e-05
-6.64407020847747e-05
-4.46757310868482e-05
-4.03409250127011e-05
-4.40403333860731e-05
-2.97008097870357e-05
-3.69761378585286e-05
-1.21128969907905e-05
-3.85859871254634e-05
-3.25014525598744e-05
-1.83221176591043e-06
-2.62786523613502e-05
1.38009042923137e-06
-5.98282018175401e-05
-3.693759076858e-05
-5.92358079346184e-05
-1.65484115785138e-05
-4.20208592658397e-05
-6.30141345082965e-05
-4.23994062389528e-05
-2.69384593325562e-05
-3.51252071883333e-05
-3.20344245662418e-06
-4.68718449631164e-05
-3.23909632107321e-05
-2.67282143869926e-05
-2.76535631512233e-05
-1.98094689672429e-05
-3.29039358198856e-05
-1.80832422371248e-05
-5.63834537217491e-05
-2.3887652528324e-05
-2.6932075099331e-05
-4.31918637774106e-05
-2.81694396858173e-05
-2.32370904679906e-05
-4.12355372200939e-05
-3.17050547171929e-05
-3.1453161729578e-05
-2.76256884673035e-05
-3.79066639653945e-05
-2.89147150566587e-05
-1.94853096679158e-05
-1.14593891940385e-05
-1.19716779254159e-05
-2.23885598312142e-05
-3.21252054751582e-05
-3.03865245858069e-05
-3.00084047757276e-05
-2.14442746686055e-05
-3.1658924368837e-05
-1.03159596821284e-05
-2.15406659655624e-05
-2.8863338235836e-05
-3.83076717857169e-05
-3.17975680416651e-05
-1.28617643591544e-05
-5.91526133694768e-05
-4.56120885751485e-05
-4.81395983743792e-05
-2.15309862449629e-05
-4.045727891748e-05
-3.88457357797298e-05
-3.41279311702402e-05
-2.71096457567887e-05
-5.89333558877054e-05
-3.52676300584379e-05
-4.69377540636555e-05
-2.96777503243682e-05
-3.57660638418915e-05
-2.42994372106859e-05
-2.21914229426252e-05
-3.9337684691729e-05
-3.74913190753145e-05
1.53336990002213e-05
-4.4948514761983e-05
-5.95563202242346e-05
-2.80278472688989e-05
-4.44515901700014e-06
-1.54242229564462e-05
-7.29150835923998e-06
-1.4078252391913e-05
-3.19072864407896e-05
-2.50893080752895e-05
-4.66113490384583e-05
-2.49055620195948e-05
-4.26109579954763e-05
-5.56983995461391e-05
-1.91028899757747e-05
-3.55544061607898e-05
-2.8896484363718e-05
-2.80679457095902e-05
-1.8598600946535e-06
-1.12624417187169e-06
-4.04670318572047e-05
-8.56090983537845e-06
-3.29201560834525e-05
-3.99045004409974e-05
-2.42799889842472e-05
-2.73238440370289e-05
-4.34493887563484e-06
-3.12474646700892e-05
-5.91842873663189e-05
-5.74855743560419e-07
-8.22297744966713e-07
-3.54616297281273e-05
-6.76738158555782e-05
-2.45776842329994e-05
-2.39322057368452e-06
7.17201872658877e-06
-8.70047071885358e-06
-1.61590649550874e-05
2.77364182926723e-06
-2.85303065763245e-05
-3.86223640156538e-05
-5.29378192873103e-05
8.14012182448047e-06
-6.14052827902757e-06
-7.37707522101572e-06
-8.68379758509596e-06
-8.145048851925e-06
-1.61808117182448e-05
2.81758481870617e-05
-1.92239669165412e-05
-4.58353468305194e-05
-4.92799640347492e-05
6.14500699124141e-06
-2.34238783742358e-05
-2.90762974649709e-05
-3.04788655465971e-05
-4.03443430963163e-05
-2.81373419151625e-05
-2.94202943144072e-05
-4.77717339809215e-05
-1.21150587175015e-05
-5.63362049742372e-05
-7.08034495776022e-06
-4.71650405922735e-05
-4.23659581855248e-05
-3.05326322086636e-05
-1.80326241256259e-05
-2.13289357610022e-05
-3.92836213603109e-05
-3.27964903028864e-05
-4.30902976774811e-06
-7.78628064641131e-06
-2.87953589245012e-05
-2.7378466428853e-06
-1.38859671354219e-05
-4.35139132115242e-05
-5.35426045992001e-06
