# Supplementary material for: Research on computational propagation and identification of mine microseismic signals based on deep learning
Source: PLoS One. 2025 Oct 22;20(10):e0334641. doi: 10.1371/journal.pone.0334641 (PMC12543183; doi:10.1371/journal.pone.0334641)
Supplement: S7 Data — (ZIP) [file pone.0334641.s007.zip › 000100900001610.xlsx_0.txt_24.txt.txt]

-3.44892583058307e-05
-1.74453674082976e-05
-3.17611830729202e-05
-4.2294761256173e-05
-2.65052283127336e-05
-2.03697500434065e-05
-3.74673816007508e-05
-5.13138673920134e-05
-3.68426418852698e-05
-2.47137766822217e-05
-4.83259923590675e-05
-7.61099059044415e-05
-1.89041815886424e-05
-3.60144402001445e-05
-2.57840409486653e-05
-2.71178818129954e-05
-2.29171224917479e-05
-4.46204613856172e-05
-3.54546558548319e-05
-4.73566962922916e-05
-7.19650947435194e-07
-8.77207985755894e-06
-2.43335595027464e-05
-2.48749326056986e-05
-3.73569037696883e-05
-3.1263436941078e-06
-2.14837034346955e-05
-2.51430986651291e-05
-2.03424032087237e-05
-8.800211912717e-06
-3.20258232528844e-05
-3.01271782979252e-05
-3.76635342825437e-05
-1.82499333801325e-05
-4.71436835312329e-05
-3.51914066199473e-05
-2.70633543048474e-05
-3.73009879750637e-05
-6.99678292610101e-05
-3.81538906228035e-05
-2.90404708188935e-05
-6.12613053581816e-05
-5.4977434208373e-05
-1.20418469678928e-05
-1.84421246271012e-05
-2.15884211550334e-05
-4.22625329354314e-05
-3.81227328983277e-05
-3.94040663261349e-05
-3.28285974762454e-05
9.63572483392013e-06
-3.08693598891768e-05
-4.12034017030753e-05
-1.05339414432292e-06
-1.91417626143835e-05
-1.52773421663331e-05
-1.43744062815142e-05
-4.98108592591978e-05
-6.02289574189313e-05
-3.43774903989792e-05
-8.22159095133658e-06
-3.31704239812865e-05
-4.44213190796068e-05
-1.93949299329419e-05
-1.43080721728714e-05
-2.12099177518114e-05
-5.20327401239417e-06
-2.39642210487946e-05
-1.3745026392464e-05
-2.27669090975707e-05
-6.66695363999766e-05
-1.58146317065662e-05
-1.66347958944156e-05
7.87782052573667e-06
-5.73078768494838e-06
-2.92958772865793e-05
-4.33912463176494e-05
-3.50351729050374e-05
-5.78272583693787e-06
-5.29811423107121e-05
-1.55902327943974e-05
-4.18359956038176e-05
-5.07184814546168e-05
-2.55910213896329e-05
-3.90382388240838e-05
-2.37727623555905e-05
-1.99942213624948e-05
-2.88388341585221e-05
-3.54288862079682e-05
-4.30839874052227e-05
-4.4515494541529e-05
-4.80336954567927e-05
-1.55680636643128e-05
-2.22037482930654e-06
-1.34871255090888e-05
-7.29100614958236e-06
-2.58270658682054e-05
-2.36719882374104e-05
-1.25620970556026e-05
-4.59607158437481e-06
-1.72253001435056e-05
6.60304883284551e-06
-4.27187478939989e-05
-5.71118228499608e-05
-2.47972169227557e-05
-4.20675658534858e-05
-3.10127179040909e-05
-5.61385279163691e-05
-5.34863228538399e-05
-4.78852123876359e-05
-5.92929697162566e-05
-3.55097806570314e-05
-2.09409144274446e-05
-4.0516090761063e-05
-4.16910212248976e-05
6.93167617570309e-06
-1.60772563988258e-05
-2.91352889199442e-05
-2.86164660637814e-05
-3.14413804676003e-05
5.15167153611242e-07
-2.52456365501682e-05
-1.047076084942e-05
-5.80958772969577e-05
-2.85176005857979e-05
-3.80803403268247e-05
-3.19914564280174e-05
-8.72066362845523e-06
-5.75907825826949e-05
-4.49483326010034e-06
-2.70761684612845e-05
1.14511789983909e-05
-2.23659469530901e-05
-4.18651826809764e-05
-3.44523534970146e-05
-3.14593409269967e-05
-2.2368722983201e-05
-2.72475742302077e-05
-2.06595264926414e-05
-1.46977900842391e-05
-3.15085695157227e-05
-2.91364621221491e-05
-4.92466197917226e-05
-4.50074006582623e-05
-4.07745123706813e-05
-7.98823464180612e-06
-1.43709444503938e-05
-3.12764155506793e-05
-2.95481660314067e-05
-3.24020378182819e-05
-2.79468651013018e-05
-3.34078406869362e-05
-3.33678659713377e-05
-1.15545644456758e-06
-2.74271462075456e-05
-3.40026582606649e-05
-3.92340717466571e-05
-3.24543193061911e-05
-5.66478670209075e-07
-5.06874605041958e-05
-3.42235767144598e-05
-1.97570428237009e-05
-6.14056117260865e-05
-1.62134733942852e-05
-3.51045518321466e-05
-4.50672529866306e-05
-5.30466304843742e-05
-4.43792568978154e-06
-6.38991280276848e-06
-1.09075407364749e-05
-1.68523010197762e-05
-3.91784192929163e-05
6.64297073621415e-06
-5.77239915503406e-05
-2.7687419097838e-05
-4.9380307856013e-05
-6.12420877135977e-05
-2.63350361780779e-05
-1.59638890272897e-05
-4.055019051861e-05
1.16141863150085e-05
-2.46884321024936e-05
-3.2331198026326e-05
-3.19351604818316e-05
-2.1133488222242e-05
-1.80590897198021e-05
-1.74629327462009e-05
-2.17077647453582e-05
-3.27978184112805e-05
-3.60036560083781e-05
-3.1991620550796e-05
-5.01240299815028e-05
-2.10628622724509e-05
-4.80403914591494e-06
-5.06609623662225e-05
-1.74866003733137e-05
-2.22189436188191e-05
-3.60564589487429e-05
-3.72802250225402e-05
-6.13865290900843e-05
-1.276993994882e-05
-2.49676150776434e-05
-3.28405729481781e-05
-4.88692379078327e-05
-1.96463483351168e-05
-3.91747546299602e-05
-3.34351885566494e-05
-4.24909441326844e-05
-1.54029091708865e-05
-1.57710266368213e-05
-6.23909114012596e-06
-4.11654428074366e-05
-3.41031972674098e-05
-7.62010058582242e-06
-3.85475962052139e-05
-2.66882537286879e-05
3.7370938555517e-06
-6.10014725590029e-05
-4.22422387246028e-05
-5.17392614553525e-05
-2.84654635032034e-05
-1.37649541556195e-05
-4.00231470859889e-05
-3.02199961106416e-05
-4.49514571475187e-05
-2.32269047658171e-05
-6.26388760959365e-05
-4.06907979878822e-05
-2.82903565080042e-05
-3.45268158541796e-05
-2.95024479396395e-05
-5.5138511173518e-05
-2.54925064184597e-05
-3.16313443947653e-05
-2.18207274231615e-05
-4.00950836261471e-06
-4.90115542496738e-05
-2.52008710618659e-05
2.19873672925596e-06
-6.77829963903992e-05
-7.09399658801835e-06
-4.7608977744681e-05
-2.79484224374461e-05
-4.17700009351213e-05
7.8514684542252e-06
-4.08958221647595e-05
-2.61028579332989e-05
-4.83788909537005e-05
-3.26382760086202e-05
-1.42250204689149e-05
-2.38996405096249e-05
-2.40062432772093e-05
-2.72346303863078e-05
-5.71558386280889e-05
-3.40770314620502e-05
-2.94604669410189e-05
4.58768501646494e-06
-6.42326604541051e-05
-1.19361865294598e-05
-3.58587251986489e-05
-4.49713302402996e-05
-2.30914593328735e-05
6.41055315251812e-07
-2.94269813011084e-05
-5.39561635997176e-05
-5.0052144260756e-05
-4.34388069996298e-05
-2.89506161486654e-05
-2.48826508081076e-06
-3.75694311829427e-05
-2.14694478106884e-05
-1.74721784117918e-05
-1.53294295927831e-05
-2.42933378050226e-05
-2.80317129435332e-05
-2.09787649120087e-05
-3.97436957064456e-05
-2.16022268085737e-05
-4.66416609071857e-05
-2.74350513745713e-05
-2.04970199892062e-05
-2.96519855216831e-05
1.05806852169968e-05
-7.55158766912865e-05
5.44980047820222e-07
-3.52401005245246e-05
-3.28455367368122e-05
-1.64312325582945e-05
-5.4966166124966e-05
-2.75742276844993e-05
-2.22507104870361e-06
-3.39496680648001e-05
-4.26446434969062e-05
-4.72648882476647e-05
-1.54783011255359e-05
-4.95576337421073e-05
-4.15004312120134e-05
-5.14649205088251e-05
-3.7461489976233e-05
-4.80354750179774e-05
-4.43149256762166e-05
-1.3789708626016e-05
-2.95656765286058e-05
-4.5953992296944e-05
-4.27977994553855e-05
-3.92656196273046e-05
-3.95634954391045e-05
-4.5278544312777e-05
-4.34932529264627e-05
-6.4335100953563e-06
-1.77169611935413e-05
-2.17613070068679e-05
-6.3664488559168e-05
-2.49335745234764e-05
-8.97438395453567e-07
-3.21932077613991e-05
-3.10754539200264e-05
-3.34679970971419e-05
-2.30416313299624e-05
-1.10521867920509e-05
4.23936522591433e-06
7.31115221083091e-06
-5.19325617103112e-06
-3.23242335667888e-05
-6.11724082814693e-05
-5.6080308942314e-05
-5.26034049711576e-05
-4.73246381813107e-05
-9.39640412897931e-06
-4.21090053296939e-05
-1.61592027410658e-05
-3.55996580398363e-06
-5.41092953436661e-05
-1.56951050033467e-05
-3.13528096493355e-05
-1.64103777492591e-05
-1.89325368348571e-06
-5.39713816316008e-06
3.0362702106724e-06
-5.25480051420591e-05
-4.15799267081113e-05
-4.10795043316647e-05
-3.58106666883117e-05
-4.90296741332328e-05
-2.20334268231875e-05
-3.62272345335057e-05
-5.36604690572968e-05
-3.61189895223755e-05
-3.87897036674425e-05
-1.68039657004983e-05
-1.72098691773562e-05
-1.55444381278574e-05
-1.19308347025042e-05
-1.29770713632517e-05
-3.63519316008118e-05
-2.58421730839889e-05
-2.42998623371451e-05
-1.07197233928317e-05
-3.68926064726091e-05
-3.51434281573697e-05
-4.72996933452059e-05
-5.3571852332624e-05
-3.87521664156263e-05
-3.34114889262227e-05
-3.64512383862991e-05
-1.01369479240967e-05
-3.22092707877591e-05
-4.19305772688233e-05
-2.58521237118663e-05
-2.63615454271028e-05
-1.09475241474178e-05
-2.95745439009538e-05
-2.40293415261405e-05
-5.01084484465886e-05
-1.64172497922069e-05
-4.0626754000478e-05
-5.35032980642183e-05
-4.65402040860433e-05
-4.59655911931285e-05
-1.87492977425518e-05
-2.23719058313764e-05
-3.78971825664633e-05
-4.05112440189729e-05
-4.4893721290762e-05
-3.25626151939174e-05
-3.80744290124954e-05
-4.61912119136209e-05
-4.48732741294029e-05
-2.61599328560121e-05
-3.67624869850634e-05
1.06474337491018e-05
-4.44092380436354e-05
-3.02606523306634e-05
-4.89077753485692e-05
-4.13818754741146e-05
-3.30211100195616e-05
-1.93939683825863e-05
-2.94788754424754e-05
-3.92767190026159e-05
-3.8605757139326e-05
-3.95752513286411e-05
-2.53112766807168e-05
-9.25551998662624e-06
-2.22246805951288e-05
-2.2480215259311e-05
-4.1898879289137e-05
-1.40256391470558e-05
-1.78890891291047e-05
-2.0141083878444e-05
-1.52039862244272e-05
-4.8117009918059e-05
-3.4813675674403e-05
-1.85204718234858e-05
-5.25042393602798e-05
-5.38976721413796e-05
-1.58892075841527e-05
-3.79930696042775e-05
5.59659145649641e-07
-4.81884449742828e-05
-3.85085061328966e-05
-5.06630999885103e-05
-2.39897815197493e-05
-4.06765339453305e-05
-3.65642543251157e-05
-2.40154240256654e-05
-9.880740726507e-06
-3.9095918075176e-06
-2.1042985439228e-05
-5.87641347986429e-05
-2.69023068828033e-05
-2.46759133220691e-05
-4.27998208814443e-05
-3.36744561718002e-05
-1.59044325522577e-05
-4.89989353179178e-05
-1.31051997315516e-05
-3.32957796373558e-05
4.71797899201889e-06
-1.83819986330694e-05
-3.83931348682735e-05
2.70768929051666e-06
-4.53471350867578e-05
-3.97053139302478e-05
-3.134756060811e-05
-3.90534972195431e-05
-2.29831586343464e-05
-5.23339485884184e-05
-3.79767971783166e-05
-5.19786189423282e-06
-1.46050092506677e-05
-4.02462820910506e-05
-4.09321954726237e-05
-1.84450590280753e-05
-4.78684365129238e-05
-4.87505439697155e-05
-2.60029590928118e-05
-2.82312806304858e-05
-3.65439420282228e-05
-7.71160574315553e-06
-5.29551110046869e-06
-2.09899591082635e-05
-1.82273298203721e-05
-3.99250733243983e-05
-5.37524493810541e-05
-2.68783837767346e-05
-2.1943081438776e-05
-4.17038795671568e-05
-2.16534904669088e-05
-3.471387930059e-05
-1.78403945624444e-05
-4.35362744430205e-05
-2.73158756266848e-05
-3.60065566612321e-06
-2.9220961441167e-05
-2.71918702398243e-05
-1.23870429017512e-05
-1.84429463273092e-05
-1.58589033297798e-05
-4.24349282181726e-05
-3.1945131807217e-05
-4.81526304449774e-05
-2.03041627566438e-05
-9.45699371977948e-06
-1.71543794263716e-05
-4.84117404583753e-05
-1.41230299619174e-05
-1.76184728042386e-05
-6.23676347582748e-05
-4.08336070283062e-06
-2.00527754755968e-05
-5.80015718758192e-05
-3.65522471281896e-05
-2.17416887687292e-06
-4.00273013403501e-05
-7.75171155623063e-06
-2.43972053908937e-05
-1.60480887341683e-05
-4.06380318132664e-05
-4.27931812931585e-05
-4.89601808784958e-05
-4.16566987486159e-05
-3.63861661649762e-05
-5.72895925208336e-06
-2.77817654006172e-06
-6.4641804634649e-05
-4.55169837783045e-05
-5.16526140664568e-05
7.99697402697407e-06
-2.34254476026852e-05
-4.56842543599813e-05
1.20653361654196e-05
-3.46423828265792e-05
-2.43334400180406e-05
-3.28142901281294e-05
-4.14999741284111e-05
-2.02284824502791e-06
-2.77303932438026e-05
-9.80310044733782e-06
-3.69893440689841e-05
-3.4540615219462e-05
-2.27640107184434e-05
-6.68306712349971e-05
-1.68349736313933e-05
-2.91242829008295e-05
-3.15599804493321e-05
-3.04611712422236e-05
-5.13584166184847e-05
-2.3912926147312e-05
-1.81528706450918e-05
-4.81233121466213e-05
-2.22523540589238e-05
-2.28881432251542e-05
-4.46835128273456e-05
-4.27024972625818e-05
-5.59639509440619e-05
-1.65962649759961e-05
-2.65057672599914e-05
-2.8448220811331e-07
-2.50649273967963e-05
-3.38943986604776e-05
-5.54354906799764e-05
-3.21582646054266e-05
-4.79646835845545e-05
-2.85208047734427e-05
-4.20173167613468e-05
-2.68880132509752e-05
-3.34359695339419e-05
-1.66399304544969e-05
-3.28066828009081e-05
-1.33752110835427e-05
-4.17023227754137e-05
-4.47999528882664e-05
-1.479869664795e-05
4.44809764803051e-06
-3.62123990507762e-05
-3.25764969737225e-05
-3.55594955892756e-05
-2.13078813973577e-05
-1.25861010426163e-05
-2.7682871851632e-05
-4.62616657755166e-05
-4.8758888712226e-05
-3.45215040541405e-05
-3.15871014862058e-05
-1.2311042073269e-05
1.41496708981914e-06
-6.02590159750272e-05
-1.2203236294447e-05
-3.12865192722287e-05
-5.11624318095524e-05
-3.03084053349004e-05
-3.83681202141628e-05
-2.14711487338445e-05
-2.77868673734318e-05
-5.7156525577022e-05
-6.71439658722284e-05
-2.68804773543184e-05
-4.05051480248765e-05
-3.16429240349069e-05
-1.20341284400176e-05
-3.68307659415504e-05
-1.77243116116333e-05
-1.20842602687427e-05
-2.7318229983371e-05
-2.18184460405952e-05
-9.01432726573932e-06
-1.9124762623099e-05
-2.70601065839618e-05
4.75408479211652e-07
-2.89683424168651e-05
-3.70176720845399e-05
-3.03357976312805e-05
-1.61961213096523e-05
-5.41993043157708e-05
-1.28180035880824e-05
-1.8227444523397e-05
-3.98604706018144e-05
-1.15835902189357e-05
-3.63686189245581e-05
-1.68086751918707e-05
-1.84962922240209e-05
-3.66181541706775e-05
-2.6298573952689e-05
-9.89507701617099e-06
-4.06570380023782e-05
-2.77168810219783e-05
-2.56142403347109e-05
-4.76149776901903e-05
-4.25522746581953e-05
-2.56499447891626e-05
-2.14793124345073e-05
-3.77511286461857e-05
-4.4072582635611e-06
-3.43990265015653e-05
-1.41502869978023e-05
-4.47431520183802e-05
-2.01345503560755e-05
-1.77277327397521e-05
-1.73743872660403e-05
-2.21989052876969e-05
-5.23920022719312e-05
-5.42324269228693e-06
-1.23308718437145e-05
-1.62453725271944e-05
-3.01903337222176e-05
-5.21144471331641e-05
-4.2194458685642e-05
-4.29005331849977e-05
-4.10011096195684e-05
-5.20756558339285e-05
-5.61540041547504e-05
-8.22883334358448e-07
-1.73622087128369e-05
3.99619854172046e-06
-2.61301022785918e-05
-2.37216455506769e-05
-1.61313013676934e-05
-4.10473751073763e-05
-1.57678713033413e-05
-4.99329384647977e-05
-2.63914790753243e-05
-5.93861262761491e-05
-3.28764219978818e-05
-3.64068456080364e-05
-5.27135189873446e-05
-1.59805938499643e-05
-3.04930509250628e-05
-2.3876070802011e-05
-1.3942602653955e-05
-8.14044655698569e-06
-3.85918830268116e-05
9.0365650454798e-06
-2.82289446169817e-05
-9.63832948302539e-07
-4.85568086753902e-05
-8.48965708332451e-06
-4.12239935891781e-05
-1.48599668045151e-05
-3.52187626487059e-05
-1.88488672544142e-05
-2.41253266970463e-05
-2.78959333688708e-06
1.10927407569651e-05
-3.02536882011046e-05
-7.16475183352499e-06
-2.84308854970556e-05
-1.12467215646894e-05
-3.63650068430001e-05
-3.24957450177777e-05
-4.01055051684254e-05
-2.64731600619973e-05
-2.03582182873669e-05
-2.06918660005729e-05
-1.57467470045466e-05
-1.68060435213922e-05
-2.66575616517037e-05
-2.56444032545457e-05
-5.07214822172033e-05
-4.33975272227267e-05
-7.91344490582407e-05
-3.84969280193853e-05
-4.20052971751678e-05
8.75190071697286e-06
-4.25912808849483e-05
-1.52962941983828e-05
-1.17890586469525e-05
-4.0529003192342e-05
-3.61642418399435e-05
-3.39426688403153e-05
-1.97468463120087e-05
-2.71440204753238e-05
-3.29344505710001e-05
-4.09552311237668e-05
-3.8911962048594e-05
-6.02119695837801e-05
-3.01313128132416e-05
6.00336859512555e-07
-6.51157573605515e-05
-2.47548022396508e-05
-2.32013507721303e-05
-1.43743002079689e-06
-2.19903706408154e-05
-3.46909469803669e-05
1.52735361451611e-06
-2.53452586887034e-05
-1.23521747773524e-05
-7.23475134217966e-06
-2.04155392904811e-05
-2.11198133971664e-05
-2.16392651563948e-05
-2.24921325781484e-05
-2.50078203972632e-05
-1.19449001001828e-05
-4.63978156439268e-05
-3.59119834846921e-05
-2.84520043191969e-05
-2.6391793096182e-05
-1.27581039882532e-05
-3.46757030833743e-05
-2.53885669014637e-05
-1.18483066252788e-05
-8.96012098766435e-06
-4.861239713616e-06
-3.18319841747283e-05
-7.34016702605306e-06
-3.37148329988398e-05
-2.11837722928889e-06
-2.28919030061176e-05
-7.05751070241909e-05
-2.8416946051772e-05
-6.03267067678158e-05
-2.21779013160394e-05
-3.01351770032615e-05
-3.54890336603018e-05
-3.6933828272946e-05
-7.21363569130164e-05
-4.76958333221689e-05
-3.07979561489145e-05
-3.96157006730766e-05
-2.55399710423957e-05
-1.15271050466773e-06
-1.50024740229536e-05
-3.60728568339749e-06
-3.82765229868037e-06
-4.51425221401067e-05
-3.27196272363632e-05
-2.65842441645413e-05
-2.50845822657199e-05
-4.38092777739297e-05
-4.77383548029424e-06
-2.92825399551738e-05
-1.64733952265483e-05
-1.22935620740185e-05
-4.59128000431645e-05
-1.73538734797486e-05
-4.65865964950391e-05
-1.66885549150418e-05
-2.09592456204744e-05
-2.43771784020777e-05
-2.93273327763255e-05
-1.98525592898182e-05
-4.31771252132802e-05
-7.02406627100469e-05
-3.05428748364234e-05
-6.07295407349135e-05
-4.75137898074454e-05
-2.82029442963208e-05
-2.74212502467139e-05
-4.78257647783307e-05
-3.61298461623748e-05
-1.15533071116868e-05
-6.13744173248667e-05
-3.83520103546416e-05
-1.46879857598125e-05
-3.41782197643601e-05
-5.44382242017789e-05
-3.41756617680611e-05
-4.22853862637119e-05
-4.70715907787395e-05
-2.83872249151033e-05
-7.34158372775718e-06
-4.03324798950217e-05
-2.86578190491813e-05
-1.59555789965443e-05
-1.34023607894e-05
-3.80053607097388e-05
-5.42413132889784e-06
-1.51784184051044e-05
-6.22663360361588e-05
4.80123151252596e-06
-4.39978335960829e-05
-2.40711521622185e-05
-4.45336246649035e-05
-2.41017687845756e-05
-4.9022059818144e-05
-1.25790006518451e-05
-1.72898929952576e-05
-1.5430998282673e-05
-2.62053377713531e-05
-2.55176898580953e-05
-4.42676727794168e-05
-7.62188957137846e-05
-5.44753221401133e-05
-3.58162933847045e-05
-3.27087507912129e-05
-4.02372241649476e-05
-5.2384761051015e-05
-5.90606701332173e-05
-3.38235189029362e-05
-1.33239342474789e-05
-5.16568938801781e-05
-1.64481636853943e-05
-1.79123563415703e-05
-3.82363037370506e-05
8.50652764102393e-06
-5.42264734732051e-05
1.58713934965896e-06
-2.06978601095242e-05
-3.54788307567924e-05
-4.21532816411426e-05
-2.33617408532476e-05
-2.39970732777846e-05
2.41632898795535e-06
-2.55093694477962e-05
-2.68284255191624e-05
-4.1896856228232e-05
-5.84808622246366e-05
-1.57931531214232e-06
-3.20908857687959e-05
-7.960602073289e-06
-4.49906689798238e-05
-2.70265955002502e-05
-4.75229956249497e-05
-8.28862884069637e-06
-2.19656323749649e-05
-3.14313654016553e-06
-2.92839729152518e-05
-3.76357506314323e-05
-2.44041329872205e-05
-3.75036004789124e-05
-2.0554723868689e-05
-3.02998215764796e-05
-3.16166333839635e-05
-3.98990739950747e-05
-3.76094632104034e-05
-3.60099114214749e-05
-2.32193005774421e-05
-3.55233598318935e-05
-2.85346235534322e-05
-1.47771604057565e-05
-2.89814681702419e-05
-2.4913993583464e-05
-2.52628899243145e-05
-4.90667979620511e-05
-5.95703572228341e-06
-7.94843694894818e-06
-4.67528789024093e-05
-1.76273386056931e-05
-1.62842763460222e-05
-2.8038271469381e-05
-5.20046411418573e-05
-5.34485443665585e-05
-1.23052962162e-05
-1.2245164877926e-05
-4.13544247185142e-05
-2.45022332708316e-05
-2.29907840935434e-05
-4.59458669134781e-05
-5.00699498304017e-05
-2.99395022668411e-05
-1.86513708794936e-05
-5.21635805116732e-05
-1.73849332274285e-05
-6.1488421392972e-05
-1.16581454965356e-05
-4.35100625158315e-05
-4.5493045116734e-05
-4.0444529633048e-05
-1.08798399329689e-05
-3.82039540141226e-07
-2.04256766123557e-05
-3.0374738369683e-06
-2.80909997518495e-05
-2.18578309618133e-05
-1.18960904284206e-05
-5.63029588971639e-05
-3.49843923178244e-05
-2.00652290556226e-05
-4.08037615346709e-06
-3.10202814421582e-05
-1.00176954575513e-05
-5.81903129691778e-05
-4.32946136965899e-05
-3.09690696967649e-05
-5.90525894102925e-06
-4.46029273886247e-05
-5.60283412324629e-05
-1.59689312785132e-05
-5.50299391472211e-05
-3.53221330039997e-05
-3.12390163419169e-05
-2.39624062409906e-05
-1.84754506040895e-05
-4.29637939810552e-05
-1.57799152740075e-05
-3.22529903521924e-05
-5.18844594590622e-05
-8.42300615827767e-05
-2.80863481837383e-05
-2.66100323287288e-05
-6.6318854304022e-05
-4.44437140958547e-05
-3.85180029685278e-05
-3.47263137869975e-05
-4.53547658534504e-05
-3.13844429336273e-05
-1.45811614497951e-05
-4.85590904111545e-05
-5.22406843824292e-05
-3.24360542574884e-05
-4.32346364181499e-05
-2.80653779497827e-05
-3.60537407874863e-05
-4.91027382460565e-05
-1.02749968867963e-05
-3.27796764669295e-05
-4.35393215481875e-05
-8.43330960912394e-06
-5.86300655236947e-05
-3.71600303546958e-05
-3.08871768869944e-05
-3.7823185124674e-06
-1.85385050365075e-05
-2.78510178618027e-05
-3.8188263364024e-05
-2.43076352944531e-05
-3.09547290806593e-05
-3.40201926351937e-05
-4.55493679087729e-05
-1.31807120304966e-05
-1.08527957048691e-05
-5.50605844411015e-05
-5.49428000601349e-05
-3.19579248819304e-05
-1.69906170544224e-05
-6.09238292161045e-05
-3.0427916651309e-05
-9.2535435136551e-06
-3.68302530080637e-05
-3.72470051955241e-05
-4.80948875795846e-05
-1.91196542358288e-05
-3.24951463972817e-05
-1.490164165538e-05
-5.51178423278756e-05
-4.50421206283403e-05
-2.39629590726827e-05
-3.04927429377739e-05
-1.9637472744585e-05
-1.45696775568445e-05
-1.25410878161192e-05
-4.00971591127848e-05
-1.59747033119078e-05
-3.98974301596785e-05
-1.34713104258486e-05
-7.36002586905764e-05
-2.30051276694938e-05
6.68963497355339e-06
-4.32490118783591e-05
-5.252543359028e-05
-3.98716597666784e-05
-2.65525588250451e-05
-2.6034471054389e-05
-6.0399148998066e-05
-3.58331443832809e-05
1.36432672661469e-05
-1.08047609406167e-05
-3.2771973690044e-05
-9.57187029597216e-06
-5.18637761173452e-05
-5.65982528386544e-06
-3.44204888666579e-05
-2.25328082691613e-05
-3.50090475391778e-05
-2.655848194382e-05
-1.51628665261358e-05
-3.73028513866207e-05
-2.3568095692933e-05
-2.92611231543582e-05
-3.988770640316e-05
-2.17590140498467e-05
-3.35306528201088e-05
-3.33933305264963e-05
-3.47634255254858e-05
-3.29339454014503e-05
-3.77291429739004e-05
-5.9309323546874e-05
-2.94862920231608e-05
-4.57111784244111e-05
-4.58304770781079e-05
-3.45685177006664e-05
-2.92966007491913e-05
-1.96128747313728e-05
-5.75126031294262e-05
-3.08492275556072e-05
-4.57292496152505e-05
-1.86344684931712e-05
-4.51394546940775e-05
-3.31444331688483e-05
-3.29733669092714e-05
-6.22847587701367e-05
-4.38075754539497e-05
-3.05487364556326e-05
-2.19188219508725e-05
-3.26487416616887e-05
-3.37973533457151e-05
-2.18102749879793e-05
-4.2245005467938e-05
-7.46011528804451e-06
-4.63478392024938e-05
-2.54966516155174e-05
-7.51355167167451e-05
-3.53694398036894e-05
-2.65825136901027e-05
-3.62371700259952e-05
-2.50676261325641e-05
-4.03864947155285e-05
-2.42418662447315e-05
-4.3050953469092e-05
-3.35203859098873e-05
-1.11746682834129e-05
-1.5829440169567e-05
-1.19702986970605e-05
-8.22308943054517e-06
-2.35886033013181e-05
9.80289094669055e-06
-1.62250372707679e-05
-6.04651576374472e-05
-2.99383105609704e-05
4.97807200949433e-06
-2.47905006456571e-05
-1.85144920271997e-05
-2.81618926838902e-05
-3.23639605298119e-05
-3.64505412982346e-05
-2.68955347507161e-06
6.9293812097693e-06
-3.50742452963376e-05
-3.73060947140265e-05
-3.16315657588001e-05
-1.50562313193168e-05
3.60482585144155e-07
-7.86595573473628e-06
-1.47386201418965e-05
-1.11223467044759e-05
-4.17256776773316e-05
-5.6958539215249e-06
-4.0451440630893e-05
-2.52233966567536e-05
-5.34990666009741e-05
-3.72102926164888e-05
-3.47263286029272e-05
-5.02692741108112e-05
-4.22827521659221e-05
-6.40656078913916e-05
-4.1866453976024e-05
-2.1459031957224e-05
-2.47804559105159e-05
-3.56036984591713e-05
-2.49625028440046e-05
-3.41843642048178e-05
-3.06504847256365e-05
-6.31877613182338e-05
-2.83291348090026e-05
-5.88809426837536e-05
-2.98120740105736e-05
-3.26365752610042e-05
-5.19647315080298e-05
-3.86490823702464e-05
-2.23546385808981e-05
-2.18102385412673e-05
-1.41321855821434e-05
-3.01180486272244e-05
-4.3730055101158e-05
-2.04758163441948e-05
-2.80548482680836e-05
-4.54033514941764e-05
9.20036916635325e-06
-1.50099076424311e-05
-1.25184817495131e-05
-1.79033347326764e-05
-2.97887412469404e-05
-1.89340711516958e-05
-4.72913494426318e-05
-5.52956623858591e-05
-2.76779621887477e-05
-4.33285624559438e-05
-4.11109653242962e-05
-3.53926360132837e-05
-3.20055279210599e-05
-1.20618634778889e-05
-2.92774366480104e-05
-3.07785133584354e-05
-6.0611184708758e-05
-5.01996168766984e-05
-4.14603502504352e-05
3.28965160545124e-06
-1.52774040872228e-05
-2.37571605381518e-05
-3.35769634827309e-05
-4.20656690494914e-06
-1.7302287357644e-05
-2.15034527689453e-05
-3.9628501119927e-05
-3.4293198686822e-05
-9.25078031740833e-06
-5.1030960333884e-05
-7.61933645856053e-06
-1.61899463125254e-05
-2.6126167957444e-05
-3.74957528563151e-05
-4.75098615766671e-05
-1.48315193470349e-05
-4.88787846427925e-05
-2.33076865767354e-05
-1.44581037295816e-05
-4.88768869494063e-05
-3.64803873717062e-05
-2.10231025109934e-05
-1.35882558715194e-05
-2.73640009874486e-05
-2.36204715112652e-05
-2.5928189131974e-05
-2.91154190763303e-05
-4.49822275394195e-05
-4.36701444718432e-05
-1.36256979496261e-06
-3.14416370351765e-05
-4.17109357495043e-05
-3.55090605831327e-05
-2.92184901856037e-05
-4.44790598192736e-05
-3.29713365380606e-05
7.96649825163833e-06
-2.26500658518044e-05
-1.73593362012559e-05
-4.69206338146985e-05
-1.80423311278731e-05
-4.97988816160548e-05
-1.80772083810911e-05
-2.47650034676759e-06
-4.55156156270002e-05
-1.77668209656717e-05
-3.52199675402802e-05
-2.42777276082112e-05
-1.91407187826059e-05
-1.42213413705975e-06
-1.42352407578957e-05
-3.72324801006384e-05
-5.49994818563674e-05
-5.35978126067297e-05
-5.85461732261982e-06
-2.24722426992279e-05
-5.54931666562243e-05
-3.94251637036103e-05
-2.34016092882632e-05
-1.91798188397599e-05
-2.79464702599247e-05
-2.43658434118694e-05
-4.14678997138186e-05
-2.07491755595417e-05
-5.05158214225625e-05
-5.02665891979672e-05
-3.81566399312146e-05
-1.75771272623673e-05
-3.02623479877543e-05
-1.71281756283672e-05
-2.63334701371619e-05
-2.89975852346171e-05
-1.64477703477252e-05
-9.60948228384245e-06
-6.14425648605563e-05
-2.30524569325869e-05
-6.28398899487548e-05
-5.0740255148491e-05
-3.10007972879334e-05
-3.10660552160673e-05
-1.14578247523231e-05
-4.93689016018543e-05
-4.20056515901487e-05
-2.90563370645928e-05
-2.30152098251722e-05
-8.86687456314618e-06
-1.15444658774583e-05
-1.79474297030129e-05
-2.43918006727811e-05
-3.261687550727e-05
-1.31538201897051e-05
-2.91475431078809e-05
-3.60366111950815e-05
-4.62746245256269e-05
-3.48329151367436e-05
-1.95964811262041e-05
-2.8338276924488e-05
-4.75556968336627e-05
-3.82982511213559e-05
-2.79306164962143e-05
-2.6869402600781e-05
-4.67103818053698e-06
-2.14317773150854e-05
-5.27036076372093e-05
-5.42372838357427e-05
-4.46886364977326e-05
-3.0977434598368e-05
-2.2488336534035e-05
-2.45291758090467e-05
-4.1140993043808e-05
-4.14522675992702e-06
-5.15580483159931e-05
1.53836787213723e-06
-5.30482396785107e-05
-8.07656321451902e-06
-1.26306270107824e-05
-6.13729530555185e-05
-4.5487465661835e-05
-3.56178060899884e-05
-2.32912905848754e-05
-2.88165152934747e-05
-4.24686496800254e-05
-1.68471516232351e-05
-2.18247749054762e-05
-4.34114933614517e-05
-3.90785012955778e-05
-1.71589239133937e-05
-2.61668129420353e-05
-2.41837395700716e-05
-3.02379728763624e-05
-4.46250981936616e-05
-1.87672933184925e-06
-4.32780382575096e-05
-3.58258645897366e-05
-4.66454852559159e-05
-2.67578655761381e-05
-2.92531566057738e-05
-2.62711374394004e-05
-4.39850946544813e-05
-4.03331528680042e-05
-3.55143813227951e-05
-3.19996621266565e-05
-3.79685524023392e-05
-4.18589838853739e-05
-1.80233363753121e-05
-1.7616605909993e-05
-2.03833198599776e-05
-5.86125768991514e-05
-2.54263651881195e-05
-2.48866657515285e-05
-4.967580416655e-05
-5.68450817121786e-05
-2.86089399498697e-05
-5.3978889150185e-05
-3.79743665937462e-06
-4.28330200972131e-05
-2.90934002820865e-05
-4.34358127222773e-05
-3.83457733947091e-05
-1.2530313503932e-05
-5.89449769324654e-05
-3.57865855763873e-05
-2.31818808195803e-05
4.10829747497891e-06
-5.74159936555609e-05
-1.0801065543018e-05
-7.83628230012987e-05
-2.07125343357069e-05
-3.33615958832203e-05
-6.24783952743254e-05
-1.54054672485773e-05
-4.45317457738476e-05
-4.52334983902591e-06
-2.88986049803659e-05
-4.24744393757771e-05
-1.31631985726266e-05
-1.70402326151296e-05
-3.61152332220154e-05
1.22092746203471e-05
-5.47630428998214e-05
-3.70373787322944e-06
-2.17166611154697e-05
-2.70837965865281e-05
-4.10098074844357e-05
-7.46181062594544e-05
-4.33714241295698e-05
-1.45507354408686e-05
-2.21616144587015e-05
-2.01998950722338e-05
-3.16259812545225e-05
-2.50340462764309e-05
-1.12806992623461e-05
-4.99927878461172e-05
-1.4047432736601e-05
-3.87713806826568e-05
-4.21532504360912e-05
-5.91005313661233e-06
-3.49580497981557e-05
-4.07205633921973e-05
-9.41509586028452e-06
-3.42253019814468e-05
9.75229847357303e-06
-4.09351292351297e-05
-1.01509252974195e-05
-7.03165360783903e-05
-2.69842616295919e-05
-1.28697975894431e-05
-3.06134731803247e-05
-3.66372473112562e-05
-5.79614284745662e-05
-5.98190075813348e-05
-3.66822598990091e-05
-3.54629799774773e-05
-5.32380500516587e-05
-3.81524063305446e-05
-4.08721288750616e-05
-5.36811567847769e-05
-3.83118882628704e-05
-1.73648551421144e-05
-3.28859790873395e-05
-2.74771647682341e-05
-1.37138401921503e-05
-3.11321135206331e-05
-1.97539851230561e-05
-1.00580049335973e-05
-2.55753335747672e-05
-4.01598556315925e-05
-2.63245695306218e-05
-5.03733542690936e-05
-3.45442558065737e-05
-4.76933744726384e-05
-4.34167111145193e-05
-3.36830640293092e-05
-5.30218780741136e-05
-1.9803842318076e-05
-1.94366761238127e-05
-1.07800968982733e-05
-4.31854166725021e-05
-4.01875980159392e-05
-3.3561986779648e-05
-2.37401049938077e-05
-1.06383011693151e-05
-1.54702379279997e-05
-1.46506809661691e-05
-4.32453058894456e-05
-3.42180196392416e-05
-3.96432201951913e-05
-5.4184494622472e-05
-1.13356458317521e-05
-4.61699803252122e-05
-4.81863786987837e-05
-2.65958989012627e-05
-3.05999459498983e-05
-2.86319763981286e-05
-8.07932618315918e-05
-3.25625221721288e-05
-1.87263245705975e-05
-2.12330158452017e-05
-7.21480762927114e-05
-1.7213347801166e-05
-1.16046012288222e-05
-3.00246479435979e-05
-4.05658562196946e-05
-2.67666360780986e-05
-5.25564453747753e-05
-3.01179344933213e-05
-3.91036460461637e-05
-8.35951686117555e-06
-5.87323364814013e-05
-3.64968944517494e-05
-4.11501230129032e-05
-2.88581980625639e-05
-4.16961395715122e-05
-2.08392433458007e-05
-3.7903585815948e-05
-2.1545670109623e-05
1.00703646453355e-05
-4.09221554686322e-05
-5.16739812288249e-05
-3.62543429050301e-05
-1.68943585769865e-05
-3.59903235962865e-05
-3.25125708388676e-05
-5.97646290089009e-05
-2.22258293519236e-05
-2.20502956066885e-05
-2.31278957842184e-05
-3.12844525150694e-05
-4.74651076689945e-05
-8.38896807563726e-06
-2.31629437445683e-05
-7.63070210808778e-06
-1.28715026527824e-05
-2.38824393224092e-05
-4.8332321927354e-05
-2.29146442357961e-05
-3.23321620367876e-05
-4.10912882556676e-05
-1.22320759583168e-05
-2.41933246356013e-05
-2.48205729306599e-06
-3.82713332448417e-05
-4.53508296956841e-05
-6.22847315339608e-05
-2.74752923899448e-05
-2.8492645135939e-05
-4.19539271974784e-05
-1.99966290130402e-05
-1.09290240656605e-05
-4.61103851726653e-06
-3.64638587462971e-05
-4.57517539443948e-05
-1.95136228590261e-05
-2.69203527644695e-05
-4.67416688074876e-05
-3.91289096249085e-05
-3.81948221077834e-05
-2.66555806761036e-05
-4.62288268289923e-05
-1.02899828800742e-05
-2.65521094751311e-05
-2.67115551266429e-05
-4.68974582662052e-05
-2.00268942550914e-05
-1.31541087385052e-05
-3.59616864143135e-05
-2.83730126589413e-05
-4.02551233463391e-05
-4.05853638506878e-05
-3.02132404394668e-06
-5.07614868918045e-06
-2.30205140489244e-05
-5.72070670896477e-05
1.37315418575542e-06
-6.26848595244955e-06
-3.46557450482826e-05
-2.33540041057342e-05
-2.19888300698586e-05
-7.58430687702373e-05
-5.27304165854425e-06
-5.85066301832086e-05
-5.18625122368414e-05
-2.07477799795282e-05
-3.74262112374992e-05
-2.66110715609153e-05
-2.04444089750617e-05
-2.39801063701133e-05
-2.68770634514681e-05
-2.85826100204655e-05
-3.42125233998848e-05
-3.44058636748565e-05
-3.54401324566908e-05
-5.98547465223408e-05
-2.15890904755453e-05
-4.41769707007012e-05
-1.55330245207807e-05
-2.94411159659107e-05
-2.91438740911702e-05
-3.76270527891678e-05
7.84146986173375e-06
-3.19093408290048e-05
-2.73864912676526e-05
-6.44043843117522e-05
-6.01744891699727e-05
-3.65480013859536e-05
-2.68748987986283e-05
-2.54351141877341e-05
-4.83312305904995e-05
8.9519770465867e-06
-4.33485615195274e-05
-2.16796908764909e-05
-4.60373591809543e-05
-1.90012185787239e-05
-2.76388221141327e-05
1.79332258291582e-06
4.79412124267844e-06
-1.9293490904993e-05
-1.35871560328085e-05
-2.7541604620969e-05
-2.85914382883896e-05
-8.77046138963643e-06
-3.29390166865528e-05
-3.73251140779527e-05
-4.01332812305233e-05
-6.10565503878705e-05
-2.79251601704349e-05
-2.58878541169456e-05
-1.96966995744136e-05
-5.00064502472512e-05
-2.84440208023514e-05
-7.58317333887788e-05
-3.69305307729281e-05
-4.75569200595855e-05
-2.54359925257502e-05
-3.53705431898935e-05
-2.27431909458965e-05
-5.09015903765553e-05
-1.73117246000807e-05
-1.28074493190397e-05
-5.07527106680209e-05
-1.46362401954723e-05
-1.5389355832705e-05
-1.38829675248861e-05
-2.9281756089617e-05
-4.86275255094539e-05
-2.71327297083309e-05
-5.98035720822583e-05
-1.81048648543463e-05
-5.72737010184096e-05
-4.57977627953003e-05
-3.3055806694897e-05
-2.35382094730483e-05
-3.28045110075437e-05
-2.58064091284976e-05
-2.22016451781984e-05
-3.32405285416522e-05
-2.9962095790678e-05
-4.29505601817013e-05
-1.92208720877168e-05
-2.55227613191726e-05
-1.57946935321967e-05
-2.19859702584993e-05
-4.87129082728404e-05
-2.02258934067021e-05
-3.13733793141197e-05
-3.82243314013994e-05
-4.40030061551354e-05
-4.99197292442813e-05
-4.88262003808883e-05
-3.42888230747004e-05
-1.95588517313706e-05
-1.66749826368244e-05
-1.76879635414143e-05
-4.69573216250056e-05
-3.11083294139986e-05
-2.69011387667967e-05
-3.21260635997956e-05
-2.30123512625466e-05
-1.11186658844717e-05
-6.02618846855702e-05
-3.61760749307366e-05
-4.98453062572085e-05
-1.44873506012632e-05
-2.49706825902625e-05
-1.14688793634284e-05
-2.13010255404053e-05
-1.32006493688769e-05
-3.07285596312904e-05
-3.20557540580462e-05
-1.55663261414011e-05
-5.59385948494396e-06
-2.52427350904923e-05
-2.48115661739391e-05
-2.1472676386147e-05
-1.88297260669132e-06
-4.39680248028514e-05
-5.71512049211224e-05
-5.04363168801803e-06
-6.88728329677549e-05
-1.05168933914633e-05
-2.1856651729279e-05
-5.8539587263688e-05
-3.02140345160555e-05
-4.48002395560298e-05
-5.15331293874478e-05
-1.64242015258193e-05
-1.39554012749369e-05
5.04097448426288e-06
-3.98602307699765e-05
-3.31894678161662e-05
-4.33833314978044e-05
-2.45495402897813e-05
-2.35285675085743e-05
-2.81135515159473e-05
-1.00797417341906e-05
-7.40553294768361e-06
-1.49900977434661e-05
-2.39102221107383e-05
-3.41927079176e-05
3.94003465178812e-06
-3.9431758265706e-05
-1.96227147843576e-05
-1.1948783538109e-05
-1.97119640236976e-05
-1.0646759116966e-05
-3.41191539397519e-05
-9.06930475983885e-06
-2.59170113521868e-05
-8.91594730643689e-06
7.16116881752091e-08
-1.89105168788032e-05
-1.58847289479585e-05
-3.17756848117624e-05
-7.22809622757772e-06
-2.67347432229472e-05
4.09335275586487e-06
-5.28027900541784e-06
-2.25312172982642e-05
-1.50021090698333e-05
-3.53135604953583e-05
-2.52912668544952e-05
-4.70920543643482e-05
-7.32675539458158e-05
-3.71531110863554e-05
-2.23483833832269e-05
-3.65141424366e-05
-3.63189994526459e-05
-4.56770849135474e-05
-3.98912184804328e-05
-1.61729083059096e-05
-1.45420892171993e-05
-6.2044307981864e-05
-4.05000260052276e-05
-2.84059319843703e-05
-3.8652838625786e-05
-2.75293997052634e-05
-4.24953784469989e-05
1.06404095750595e-05
-8.25973226985196e-06
-2.2934155256605e-05
-3.36283126143653e-05
-2.84514096778783e-05
-2.92094566067743e-05
-6.51723654914282e-05
-2.31391136926009e-05
-1.47427579704155e-06
-3.16224410601452e-05
-4.42509821839881e-05
-1.62507657769633e-05
-3.00349741865458e-05
-6.39351150122966e-05
-5.58192866770584e-05
-2.14435833276477e-05
-7.70683005687694e-06
-1.00837093027908e-05
-3.33010754341153e-05
-3.18942095113164e-05
-4.74370112896084e-05
-2.61085371276891e-05
-2.07407321437209e-05
-2.91046942999833e-05
-5.14906181975345e-05
-1.07737581096489e-05
-4.17929663123569e-05
-6.01889213704965e-06
-2.27616462014227e-05
-1.09487658705249e-05
-4.45615125631578e-05
-1.37871489476711e-05
-3.76087089128865e-05
-4.30913824309673e-05
1.10883979839164e-06
-3.42426991160238e-05
-3.69985546247818e-05
-1.99352211602461e-05
-3.60654146335883e-05
-1.24901315410117e-05
-3.61311771192173e-06
-3.59387166912677e-07
-4.52103589307033e-05
-5.79705599742864e-06
-4.59276301159866e-05
6.94367077345928e-06
-6.87766510525493e-06
-2.5642892591886e-05
-1.33711948261883e-05
1.43416399943541e-05
-4.64498959261096e-05
-5.77974752635406e-05
-4.06914243496275e-05
-4.80628200891144e-05
-4.09528763678925e-05
-3.49329954461086e-05
-1.09177598646538e-05
-1.83501371947747e-05
-1.97387798413625e-05
-3.12536882160437e-05
-2.19673658781731e-05
-2.00389950736474e-05
-2.14443747410915e-05
-1.01949504490716e-05
-3.11718016610672e-05
-4.50819157283686e-05
-3.9517105934934e-05
-1.4869091643989e-05
-2.77434347911759e-05
-9.57464290785947e-06
-9.2258009257896e-06
-2.9119250064442e-05
-1.12501931038058e-05
-3.9332361106896e-05
-4.79506037598895e-06
-1.86717605266394e-05
-6.4125324436922e-05
-3.44652538758201e-05
-4.31630233302488e-05
-4.12859870771021e-05
-1.43335716311449e-05
-2.01811558146464e-05
-4.09356783955266e-05
-5.38365825908297e-05
-6.2316388086847e-05
-1.97732544825759e-05
-8.17289094869826e-06
-3.73438241209837e-05
-1.51812365306546e-05
-1.50372483237609e-05
-3.73708230162731e-05
-4.09285089476089e-05
-6.92462819513814e-06
-4.98174715389054e-05
-2.00703143177474e-05
-1.17980578067255e-05
-2.40568475139147e-05
-4.69187895514502e-05
-3.26171462982864e-05
-2.7433285057658e-05
-2.91978278884286e-05
-3.80550477296201e-05
-1.69649362493974e-05
-6.06011917703263e-05
-2.05830853421371e-05
-2.16097778628844e-05
-2.38419507312863e-05
-1.90908813797543e-05
-5.06114216901373e-05
-5.60794272653854e-05
-2.4941975485919e-05
-2.23445963544502e-05
-1.33447946060784e-05
-3.33104179540802e-05
-1.49411487793809e-05
-2.91957124079612e-05
-1.79835942594458e-05
-6.6131398339318e-06
-2.84401500754762e-05
-2.59101827207575e-05
-4.81992698504948e-05
-5.34449937729232e-05
-3.13539202483815e-05
-4.74460140702481e-05
-5.62015514317582e-05
-3.5793558677357e-05
-1.17933737695556e-05
-3.18524685423572e-05
-2.34452835826554e-05
-1.94144536172514e-05
-2.15744682528646e-05
-4.73489160386237e-05
-5.99692133961845e-05
1.11631542954265e-05
-3.31708703846231e-05
-2.17405873522018e-05
-4.18151169268566e-05
-1.52708827042409e-05
-4.49364829748312e-05
7.30492020951425e-07
-2.36142673508642e-05
-1.96559210633485e-05
-3.57514629345566e-05
-2.52462844216775e-05
-3.4054739216759e-05
-3.34361775970966e-05
-3.03401143399742e-05
-1.86474386718753e-05
-1.18632059585762e-05
-3.99178095862198e-05
-5.00954627875573e-05
-3.91904559442545e-05
-1.77235505761107e-05
-2.34065449933949e-05
-1.41424836632248e-05
-2.93038958661123e-05
-2.92858646845325e-05
-3.47990976078954e-05
-1.03049625988767e-05
-1.43880326983854e-05
-3.40766493179444e-05
-6.3160181098752e-05
1.76461103706943e-06
-4.3644789159288e-05
-2.56156487371938e-05
-3.8472868823943e-05
-2.26797143775661e-05
-5.34552902683002e-05
-3.48184775110472e-05
-5.23608952638945e-05
-2.75478139515942e-05
-4.36102924616647e-05
-4.50458644691999e-05
-6.01051244014779e-05
-2.98880212331483e-05
-5.21210575922e-06
-5.25836934476918e-05
-2.96235076509538e-05
-2.66185165497826e-05
-4.30336569975464e-05
-4.60947582466607e-05
-1.29527246668538e-05
-1.48346633670718e-05
-3.43273919270853e-05
-3.06604008521407e-05
-4.25869627730192e-05
1.20480898521441e-05
-5.45461898449585e-05
-4.86927385136462e-05
1.14143414177317e-05
-3.48161536707562e-05
-1.09434737037024e-05
-1.05329695904733e-05
-3.9933601780531e-05
-3.01307374927721e-05
-1.25207758819115e-05
-1.5233920026381e-05
-1.5107043483811e-05
-5.24686861596392e-05
-3.71330360377001e-05
-3.10055625986493e-05
-4.71460174426774e-05
-4.77877011971713e-05
-2.59494683994571e-05
-3.59895677903684e-05
-4.34029782373276e-05
-2.21290409537469e-05
-4.6406347013038e-05
-2.00825525229812e-05
-2.61810435680342e-05
-1.57278030224887e-05
-3.95082090477757e-05
-5.98746170738144e-06
-2.7943712646027e-05
6.43701318992116e-06
-3.10886111311204e-05
-2.44931964998472e-05
-3.23573098791605e-05
-4.26157309684894e-06
-1.6882781984737e-05
-6.1445912848413e-06
-5.6634805835975e-05
-5.16469665365688e-05
-5.54219744923169e-05
-3.24545024971086e-05
-4.30425436232341e-05
-1.19861800231574e-05
-2.80032247967007e-05
-1.65287438889935e-05
-3.20117847521208e-05
-3.54138739263308e-05
-2.6742045636083e-05
-2.48781385898418e-05
2.41065994295164e-06
-3.50189715255541e-05
-4.07904826059855e-05
8.83609701599658e-06
-1.78766636012784e-05
-1.22274588722885e-05
1.46507984827058e-06
-2.70671698494125e-05
-1.66644464412712e-05
-2.30926903602641e-05
-4.29889274527356e-05
-2.28380047673651e-05
-3.36622807567185e-05
-5.28100381299577e-05
-2.86431915566625e-05
-2.32780024373709e-05
-3.02533513603319e-05
-1.78237982181263e-05
-6.79865063468471e-05
-2.70020586010767e-05
-3.73994612241459e-05
-7.65628647617817e-06
-4.25981441266122e-05
-3.93227316657074e-05
-3.45407157070075e-05
-1.39519944423057e-05
-2.14837862504068e-05
-2.00669476676418e-05
-4.54448943516409e-05
-5.50150835915175e-05
-3.39050395044302e-05
-3.62331199141628e-05
-4.28373031366395e-05
-2.04867022448393e-05
-1.70115574038065e-05
-3.21927522262776e-05
-3.63433082346591e-05
-4.39348536428954e-06
-3.33161583594205e-05
-9.5521638784056e-06
-3.41719924805815e-05
-3.00596279339952e-05
1.21421772930321e-05
-1.53959161300745e-05
-4.02839087989119e-05
-4.41602497987595e-05
7.07742120727547e-06
-1.71155792688837e-05
-2.39062219790724e-05
-3.36372770629781e-05
-4.63251194437887e-06
-4.57362955810754e-05
-4.55085324863709e-06
-3.28988860782877e-05
-3.59931432555222e-05
-4.17728183676866e-05
-4.8043762110673e-05
-1.38614427497525e-05
-1.16683011038156e-05
-4.14037296275286e-05
-2.11110939408423e-05
-1.09824039005547e-05
-4.73599494880133e-06
-2.99761733862588e-05
-3.23900094684332e-05
-9.75935590160813e-06
-5.56838176241891e-05
-3.34344797532349e-05
-2.43613091862892e-05
-3.31473109977413e-05
-3.07064562180187e-05
1.84469677398805e-05
-3.40926920369758e-05
-4.93583678925276e-05
-1.79723007737829e-06
-4.33004383515959e-06
-4.48037399389456e-05
-2.60769639549208e-05
-2.83766119426907e-05
-1.2890455154818e-06
-7.42906903857828e-05
-1.79682537230902e-05
-1.47264607554786e-05
-4.50374478341032e-05
-4.29331935169739e-05
-4.08114469684828e-05
-2.4073381947926e-05
-2.06579830660971e-05
-2.44959895543529e-05
7.27287341569745e-06
-3.68392607689918e-05
-2.03832842459019e-06
-4.03977310822862e-06
-3.70551178576003e-05
-5.0689161954692e-05
-3.32813554060774e-05
-2.38393759999827e-05
-2.6425389319822e-05
-1.08855238960985e-05
-2.87238371013451e-05
-4.33139123705366e-05
-3.81173500954286e-05
-3.63260173888933e-05
-2.07962121949688e-05
-1.33069223156067e-05
-3.21772964513494e-05
-1.39046868161158e-05
-2.45385222427417e-05
-3.62255234212205e-05
-2.24187614520094e-05
-3.17019598177382e-05
-3.76193167545217e-05
-3.05406524164908e-05
-2.67367859429707e-05
-3.87988557145385e-05
-3.73192480113227e-05
-2.71145141588862e-05
-2.40403399417945e-05
-3.4689299811165e-05
-3.69167128623351e-05
-3.36494667461894e-05
-4.67176474736834e-05
-4.89184559444636e-05
1.8128406257027e-05
-2.81290281216159e-05
-2.50906540745223e-05
-1.97005930818902e-05
-2.79884643501543e-05
-9.67752617468736e-06
-1.3426872241743e-05
-1.66092276314092e-05
-1.11657726068814e-05
-1.75278613949062e-05
-1.96878363319906e-05
-3.19736748240084e-05
-1.82663654517166e-05
6.77936099497766e-07
-3.21928579489334e-05
-2.78478919876524e-05
-3.22760708321338e-05
-4.30443878834118e-05
-3.56373394912773e-05
-1.29895477069372e-05
3.76967813607539e-07
-3.50476485563383e-06
-1.72537783758854e-05
-6.55546809186655e-05
-2.22725805289605e-05
-4.87428048316385e-05
-2.4874475724187e-05
-3.90748154817728e-05
-3.73551783507207e-05
-4.46721523086705e-05
-5.31767881532228e-05
-2.29616865004772e-05
-3.71067404922237e-06
-5.12521525470987e-05
-3.18420708237627e-05
-3.18347718725099e-06
-2.73601534065699e-05
-3.7478459831765e-05
-4.5952733615392e-06
-2.15885920549337e-05
-1.51363015542647e-05
-8.89358588866188e-06
-3.0284664134184e-05
-3.43237157401221e-05
-3.80113554570281e-05
-2.24852907315752e-05
-4.4027836347407e-05
-3.05072426749526e-05
-2.89943167218314e-05
-4.51758742357905e-06
-4.04241661293302e-05
-2.97440327663318e-05
-1.4748567730544e-05
-3.42138941622412e-05
-3.75195405638054e-05
-2.86607637192476e-05
-4.73655772969032e-05
-1.25149750305306e-05
-5.09325814921152e-05
-6.1789676771569e-05
-2.58008268920845e-05
-1.80701159200247e-05
-6.31794377029639e-06
-3.59123881264538e-05
-4.11571022337069e-05
-3.4345567777138e-05
-1.97382023278693e-05
-8.50100838513433e-06
-1.07389388571294e-05
-1.86218450485659e-05
-9.40321842033394e-06
-3.99839643088273e-05
-5.98723824425901e-05
-3.00350875060678e-05
-2.96656082711263e-05
-1.54568912401838e-05
-5.47590721031394e-05
-2.63670793288935e-05
-1.71299092731399e-05
-1.91298442021268e-05
-3.37553251481347e-06
-2.27752943774958e-05
-5.9194744839806e-05
-2.80758134086885e-05
-2.84173523087762e-05
-2.86402438445474e-06
-3.07775306010903e-05
-5.60505836946327e-05
-5.6870781027674e-05
-2.7913521335876e-05
-3.17972607378669e-05
-2.40951611817295e-05
-1.86084809348579e-05
-2.97808045898682e-05
-2.00894106688858e-05
-1.04604187674286e-05
-2.40313660934352e-05
-1.00973646884657e-05
-1.90390663700499e-05
-1.76503436518865e-07
-2.61883023718641e-05
-2.97518930841425e-05
-1.84735251633706e-05
-3.99442251567212e-05
-3.22639265866006e-05
-2.89790772927478e-05
-1.86457369773863e-05
-4.71700373465678e-05
1.0500479148619e-05
-4.05130488422243e-05
-1.49638407962362e-05
-2.16982783978352e-05
-8.86222381729652e-06
-2.42609580828656e-05
-8.57063223034665e-06
-1.29902789935425e-05
-3.09482279804452e-05
-3.40583593916781e-05
-5.22926963278459e-05
-3.56633123694378e-05
-2.99809359533779e-05
-3.04572757841918e-05
-4.05486400090898e-05
5.42494894744282e-06
-2.90370484586725e-05
-6.68330062670605e-05
-1.38362856855602e-05
-3.56205450223232e-05
-4.84953901007386e-05
-4.27566999944815e-05
-4.43529753407055e-05
-3.22165336653297e-05
-5.3284294668037e-05
-4.5979080724829e-05
-3.52009135403672e-05
-5.79863337969067e-05
-2.082984760088e-05
-7.85783839746665e-06
-1.77254199366842e-05
-2.16217417899009e-05
-6.19871409050459e-05
-4.41898115373832e-05
-3.03858301442298e-05
-1.39424587768156e-05
-3.6029842266149e-05
-1.9039841091867e-05
-7.80021171378526e-06
-6.29926369488917e-05
-4.29643610854872e-06
-5.09581813810814e-05
-7.48563090105523e-06
-9.18353978638375e-06
1.72795338711064e-05
-4.30346052492013e-05
-3.96693101070253e-05
-2.67532612046635e-05
-2.49496407640941e-05
-2.93555452128081e-05
-3.1456115169988e-05
-3.18834692908282e-05
-5.6981201467852e-05
-3.45282013214806e-05
-6.45714199625981e-05
-2.53338824199276e-05
-3.28801486099235e-05
-3.05343348367598e-05
-2.21703551753711e-05
-2.79849922550478e-05
-6.00960451585176e-05
-2.19668344295675e-05
-5.6033979069528e-05
-2.78739710801894e-05
-3.84864935067914e-05
-1.42677608627175e-05
-4.48286175669408e-05
-3.13934058862062e-05
-6.38157742664397e-05
-1.23605320510809e-05
-3.07481512427087e-05
-5.08051468837591e-05
-1.11605931924151e-05
-1.54485389501032e-05
-4.99919890825206e-05
-4.22034760908585e-05
-5.70562016069665e-05
-2.56597116947764e-05
-3.69172299117741e-05
-3.3894911122505e-05
-1.66900565340711e-05
-2.77080512450845e-05
-2.87398681992085e-06
-1.47342412982147e-05
-1.51406580971821e-05
-3.98682030132955e-05
5.42565842895282e-06
-2.84343636506057e-05
-3.92648958733302e-05
-3.87527795075486e-05
-2.75228166865291e-05
-3.19724115599047e-05
-2.89555756767491e-06
-2.55655913612933e-05
-3.48156952666961e-05
-4.44144485139563e-05
-4.3427274214179e-05
-2.58873829328049e-05
-5.18187452948152e-05
-5.23949220421747e-05
-4.32489836278895e-05
-4.66742015144571e-05
-3.3268751745227e-05
-5.04106719849497e-05
-3.19568592828595e-05
-4.96429894963206e-05
-5.33512475410743e-05
-2.35719939788111e-05
-1.28266050687625e-05
-1.27686395668023e-05
-4.26101686840063e-05
-4.65197594983692e-05
-1.56797217903501e-05
-9.58456725730089e-06
-3.99961674758777e-05
-5.38264434295357e-05
-2.45425558722072e-05
-1.73942376339686e-05
-3.16254126568756e-05
-1.52858993786502e-05
-4.00386301896774e-05
-3.07970138754894e-05
-2.11742909920919e-05
-5.50730825797059e-05
-4.52545848691201e-05
-2.89025711601768e-05
-1.8415003975571e-05
-4.0068500678037e-05
-2.66426561399403e-05
-2.04485656886027e-05
-3.54891803648014e-05
-3.07568973795268e-05
-2.56208607949318e-05
-2.79406389761563e-05
-2.35473577149747e-05
-2.0605897863942e-05
-3.00154301064575e-05
-4.84503744817164e-05
-1.63652808406121e-05
-3.83840073887265e-05
-6.55929040069334e-06
-3.99256852313889e-05
-3.20471920562977e-05
-2.00297909079423e-05
-2.36838465375352e-05
-4.77193731906235e-06
-2.47991161126408e-05
-4.42776514060049e-05
-1.93420779842692e-05
-5.28464395213941e-05
-4.91630145281192e-05
-1.73248266665073e-05
-2.7493144296691e-05
-1.65600117052367e-05
-2.76964050883962e-05
-1.94963594472532e-05
-1.82497915631969e-05
-3.91148116591863e-05
-4.22896606167073e-05
-3.12029340575842e-05
-2.92640329859416e-05
-1.8881673487721e-05
-4.48960832100294e-05
-4.37017345069712e-05
-8.35821711001844e-06
-3.0014841608983e-05
-2.71524831061308e-05
-1.97812236915361e-05
-3.41048100438831e-05
-2.13657729563155e-05
-5.13252847385504e-05
-3.1947399837205e-05
-1.51191601293573e-05
-1.88098898225518e-05
-5.54841459759504e-05
-1.10411402002383e-05
-2.46038907129523e-05
-1.97778224851176e-05
-5.38093831669599e-05
-4.34725383794064e-05
-5.7496505150493e-05
-4.38813258974708e-05
-2.84153618522308e-05
-8.22115267496401e-06
-8.41516923811452e-06
-1.93568665423869e-05
-5.01426174595391e-05
-1.33593296759629e-05
-1.3991379542311e-05
1.57010913947723e-06
-6.69297431240635e-05
-2.26494534162519e-05
-3.05609698823481e-05
-5.00056583286196e-05
-2.59481644841235e-05
-4.73607332780992e-05
-1.76353754439046e-05
-2.60918019804259e-05
-3.53947252221003e-05
-3.10777205418938e-05
-5.06610364304368e-05
-4.50498365945974e-05
-2.18297457919781e-05
-4.54444182947298e-05
4.31625833906882e-06
-1.98866854499486e-05
-2.14201170078954e-05
-1.68238334495536e-06
-3.83385106560706e-05
-4.94810849507331e-05
-1.88698221431201e-05
-8.45759242330616e-07
-4.82854619630612e-05
-4.17423525537252e-05
-5.9453337525028e-05
-1.33358475160665e-05
-4.4472869901555e-05
-5.69506970639603e-05
-3.124059194143e-05
-2.8829882344655e-05
-1.76327446787522e-05
8.47633857010947e-06
-1.06359808401556e-05
-2.46436843004895e-05
-6.72434327438936e-05
-1.78565210894515e-05
-3.38656724981457e-05
-3.82527829735049e-05
-4.04432795068591e-05
-1.68277670519667e-05
-2.25129453410024e-05
-1.80960328771944e-05
-7.55622517922314e-05
-1.42333073539132e-05
-4.4588860801012e-05
-2.39943734848535e-05
1.09168936838105e-05
-4.164705599309e-05
-1.01197334539581e-05
-3.04021852152171e-05
-4.08538557950766e-05
-6.97665036784622e-06
-3.78112204589406e-07
-5.74890453880508e-06
5.64149408243503e-06
-3.63397483281333e-05
-5.19063520386092e-05
-3.25496941916849e-05
-3.44054341940615e-05
-2.31358026900063e-05
-1.27336247389858e-05
-2.53555504158404e-05
-5.28908309098822e-05
-2.5815123937492e-05
-2.41207114585279e-05
-4.09363913450788e-05
-3.24416738357161e-05
-3.14260289817098e-05
-2.05427256532225e-05
-1.14103210296416e-05
-3.475253111418e-05
-1.6984290455293e-05
-4.01962302226271e-05
-3.55851720756396e-05
-5.78349139402682e-05
-3.20530549098502e-05
-3.79620775194978e-05
-4.24577809800703e-05
-2.20532420286898e-05
-4.06705926473866e-05
-2.78113793249958e-05
-5.33041628085213e-05
-3.20979778605868e-05
-8.75814603184215e-06
-4.72836701199644e-05
-5.06150811005257e-05
-4.0012868196072e-05
-2.02621413689545e-05
-1.39183708843592e-05
-2.70080415096725e-05
-1.76214081687296e-05
-3.6397409986671e-05
-5.66537308255618e-05
-3.78412387277859e-05
-8.15753014700194e-06
-2.64191833715237e-05
-2.50876611098016e-05
7.22112497975094e-06
-2.86858516764093e-05
-4.08859110215498e-05
-1.07260405417952e-05
-1.49712835986184e-05
-3.42896166505364e-05
-3.71370725228311e-06
-2.04593687854432e-05
-7.20382829758002e-06
-2.83458986945093e-05
-4.03144351965458e-05
-3.21272634396862e-05
-3.97450952870954e-05
-3.49062638853364e-05
-4.4327416084842e-05
-1.90410280957716e-05
6.03128641545958e-06
-3.40542291839416e-05
-5.28260654731014e-05
-2.32481015306145e-05
-8.95648894325182e-06
-1.40475317664766e-06
-2.33115838288319e-07
-2.44666272586267e-05
-3.3144789128053e-05
-1.50335705630553e-05
-4.07598872513839e-05
-5.09044760291451e-05
-5.34078862355424e-05
-5.56823695202476e-05
-5.37176584084855e-05
-1.32037573760266e-05
-2.06346993364794e-05
-5.58800112014548e-05
-2.78637658007337e-05
6.54031759133566e-07
-3.18679680694763e-05
-1.08906172033627e-05
-3.07476306212264e-05
-2.14353146644218e-05
-6.74562887290696e-05
-1.52009272912049e-05
-1.36070788195311e-05
-3.4415396943408e-05
-2.06234402114407e-05
-4.46553160301006e-05
-3.02222346858042e-05
-1.55900567528248e-05
-4.0165855629563e-05
-7.57334855684943e-05
-1.82098777662834e-05
-1.87775834104825e-05
-2.69123774807952e-05
-2.31403183719023e-05
-5.99283390452019e-05
-1.81866622529096e-05
-2.97944475739816e-05
-2.98046355518575e-05
-5.27342537372603e-05
-1.00743433627392e-05
-2.62186132094998e-05
-5.44255417897779e-05
-1.23715855335089e-05
-2.41486860414718e-05
-2.02076657748682e-05
-5.52528683166722e-05
-3.28590285250009e-05
-3.7168573892108e-05
-3.41856555621725e-05
-1.70398632030549e-05
-2.1085297536993e-05
-4.52515728845239e-05
-9.67336922036626e-06
-4.10682011228952e-05
-7.74840267043915e-06
-1.91208286339851e-05
-4.85632546185826e-05
-2.84526735606916e-05
3.37415397737658e-06
-1.55801353852441e-05
-3.33595696405506e-05
-1.32195407518415e-05
-2.3902284569026e-05
-3.28707077744323e-05
-1.31017772535994e-05
-2.94764380250347e-05
-5.35553557098292e-05
-3.00026592273167e-05
-3.4169613932303e-05
-3.39724318450331e-05
-2.61540995025925e-05
-3.04845382974576e-05
-1.66079596155026e-05
-3.11821025514424e-05
-4.24349074162733e-05
-2.25900286278769e-05
-3.37311636266233e-05
-3.39743147951149e-05
-3.61916965193361e-05
-3.09832771608196e-05
2.57007491519523e-06
-5.28039703282961e-05
7.34997716049078e-06
-1.58511077355618e-05
-2.79331272786155e-05
-4.85338639788369e-06
-4.7978032031838e-05
1.11789289065689e-05
-3.9513540338668e-05
-1.89587994517593e-05
-3.15050053572643e-05
-3.3014139095069e-05
-4.65682165033216e-05
-2.46512726677055e-05
-3.12777829732326e-05
-3.17671467748483e-05
-2.64856107943669e-05
-5.11234496763312e-05
-1.98970905572018e-05
-4.95731483792985e-05
-2.73640551459085e-05
-3.74767826258615e-05
-2.51351052039935e-05
-1.57854184909452e-05
-3.63125991110786e-05
-2.37963897173052e-05
-2.4881639021545e-05
-3.55911157129382e-05
-3.77101115676781e-05
-1.06136673119195e-05
-2.74849003291305e-05
-1.68349030778155e-05
-1.26312033394213e-05
-4.10060215145885e-05
-3.93705368090279e-05
-1.71311308244453e-05
-1.53252229041106e-05
-1.2515555412615e-05
-4.2841525990038e-05
-3.68888802528812e-05
-3.50591880867349e-05
-3.38037626187685e-05
-7.13385883865126e-05
-3.85991374590689e-05
-4.10627815804391e-05
-3.5844820796584e-05
-6.29260377712053e-05
-1.32041094279735e-05
-3.652090975898e-05
-5.39356334619339e-06
-2.70729275315976e-05
-6.10136440277183e-05
-2.41727349232853e-05
-3.83347568592437e-05
-1.61922840373582e-05
-4.69650371108375e-05
2.18189612612056e-05
-3.19493819519893e-05
-4.28363775950099e-05
-1.91562660182613e-05
-6.0766809438816e-05
-3.45783040434694e-05
-3.26770716639257e-05
4.68090011442035e-06
-3.35616142682334e-05
-1.95669770203051e-06
-1.10413812465661e-05
-2.77215625691124e-05
-4.95903539554453e-05
-1.5385440281135e-05
-2.354853723365e-05
-2.02722393936493e-05
-1.07288195343514e-05
-2.76572280690747e-05
-2.08473908596993e-05
-2.23656182603375e-05
-8.43363329744781e-07
-4.41315049473236e-05
-2.59471780499617e-05
-2.86082416659214e-05
-3.35271795419826e-05
-1.3189461637144e-05
-1.96484759389916e-05
-2.96491640760626e-05
-3.76500225550752e-05
-4.29878986631644e-05
7.07622830863081e-06
-1.97692609591696e-05
-3.83811937383116e-05
-2.49049928831148e-05
-1.37440700389293e-05
-4.44628433700516e-05
-3.00570018114804e-05
-2.45893079378934e-05
-5.16014374728963e-05
-3.54994204477746e-06
-1.83238578064545e-05
-3.41512445174097e-05
-4.16779492923187e-05
-4.94499149476528e-05
-4.27733546307021e-05
-3.62723366249151e-05
-5.97339313506857e-06
-2.43482445122755e-05
-3.52511503513749e-05
-2.9497198259272e-05
-3.91427689245134e-05
-3.52978117546081e-05
-2.40595346079139e-05
-2.65716505551802e-05
-3.7592679885822e-05
-4.55762967083346e-05
-2.76070801457166e-05
-2.58050302612798e-05
-1.75190991704726e-05
-5.14572069339178e-05
-4.56418998519797e-05
-4.48901579498243e-05
-1.71465475475589e-05
-4.53327599168919e-05
-3.37635018881466e-05
-3.72555811903667e-05
-2.83986022406553e-05
-4.38692194304153e-05
-5.85293254845091e-05
-1.6650753765254e-05
-1.40246345103882e-05
-5.26117196191132e-05
-6.88405354396139e-05
-4.39116111525035e-05
-3.71702234769814e-05
-6.75569607998791e-06
-3.98460998077448e-06
-1.27962913031442e-05
-3.47045898530929e-05
-2.53946542094464e-05
-1.50745837887982e-05
-2.89748995512261e-05
-5.94238868695635e-06
-5.99828916286471e-05
-3.49533479880587e-05
-3.35152567185407e-05
-3.26874908474236e-05
-2.06202003208551e-05
-1.55526474359369e-05
-3.30275806280884e-05
-2.52121057920465e-05
-5.17038966257091e-05
-4.84838922100672e-05
-4.81835921126787e-05
-1.95434728365064e-05
2.92858873827956e-06
-1.74431100291197e-05
2.57333588431563e-06
-2.40361681278854e-05
-4.65310551545776e-05
-2.23300586516451e-05
-3.85513583626551e-05
-2.59243377804637e-05
-4.72787815833464e-05
-2.77061693587371e-05
-3.23772012839154e-05
-1.6939166942057e-05
-5.73238644746398e-05
-3.61735159310769e-05
-2.53498835414107e-06
-3.66945637716788e-05
1.09585702420248e-05
-4.44497369617399e-05
-2.68971790928204e-05
-5.20986190366025e-06
-2.52667680687208e-05
-1.89361651592051e-05
-1.84330246430822e-05
-2.24819187360835e-05
-2.31740938060844e-05
-3.00828787164504e-05
-3.33691780135343e-05
-5.47655471754995e-05
-4.55803952152585e-05
-1.28312176269285e-05
-2.3427071726775e-05
-1.19824901202477e-05
-3.47174938157595e-05
-2.64660851647367e-05
-4.23338294533698e-05
-2.19522555174592e-05
-3.13757975516224e-05
-3.06112243391828e-05
-4.04035873259363e-05
-3.44159426989242e-05
-1.51683080153378e-05
-3.77411803979829e-05
-3.253546929901e-05
-1.76656020422303e-05
-3.93781974598853e-05
-3.39991915082403e-05
-2.31455689786498e-06
-2.55837400986695e-05
-3.60460854666524e-05
-2.49549387942362e-05
-3.72997697626923e-05
3.67966170692792e-06
-2.25176416737686e-05
-2.03317551383688e-05
-2.12108570482745e-05
-2.91736577837908e-05
-4.72008326293424e-05
-3.34456594084052e-05
-1.52703251645168e-05
-3.15767270888283e-05
-6.50740213164345e-05
-3.57758780830457e-05
-4.10758967033529e-05
-2.4537539451943e-05
-3.47721594261138e-05
-7.23990034636365e-05
-4.05815260018228e-05
-5.47505447827222e-06
-4.51401523201391e-05
-1.45901213496388e-06
-5.42413270126183e-05
-2.2306622065525e-05
-8.37115328088651e-06
-1.9502957604006e-05
-1.35874808600819e-05
-1.02416949563801e-05
-4.23581631982996e-05
-5.29327038859406e-05
-3.73004644404838e-05
-4.4651684320485e-05
-2.89718734981006e-05
-1.70294770911035e-05
-3.02918916243468e-05
-2.24438986926649e-05
-2.3454210187135e-05
-2.37906486281369e-05
-1.15204908853073e-05
-3.72332228460271e-05
-3.75264731827728e-06
-2.09286692039051e-05
-3.37021152891956e-05
-5.77290308788831e-06
-3.20605433507289e-05
-9.0370501652055e-06
-1.93560998581841e-05
-4.75802547415849e-05
-2.74508643816908e-05
-9.85192749976158e-06
-2.96989058667925e-05
-4.41815808831143e-05
-8.79106601217778e-06
-2.67200573851665e-05
-4.92250937512667e-05
7.5996483156952e-06
-5.38911202498713e-05
-1.45262592070982e-05
-4.70900173524336e-05
-7.91604923370153e-06
-4.36165562842348e-05
-6.06190228445143e-05
-2.42071971751491e-05
-2.43254939386079e-05
-4.14218524745383e-05
-2.4820154850001e-05
-7.31666463751898e-06
-3.1900940053769e-05
-1.65614363462271e-05
-1.85662998735839e-05
-3.54006700242725e-05
-6.41566013325152e-05
-3.06537599835235e-05
-4.53262266046135e-06
-2.64079958881606e-05
-3.51659808072586e-05
-1.42029391173339e-05
-2.39345961498983e-05
-2.18020948126355e-05
-1.55536322159769e-05
-1.22486176786471e-05
-3.51810738785994e-05
-3.17673617521488e-05
-3.0118282457036e-06
-4.50118593182023e-05
-6.51824584512191e-06
-2.99639440332044e-06
-3.75311712168295e-05
-2.44333619773131e-05
-2.12233662069251e-05
-4.37847963440581e-05
-1.13756214292031e-05
-4.37508166280477e-05
-2.52687062311824e-05
-3.66528667373537e-05
-3.53901675828852e-05
-1.85419831737266e-05
-3.3011399687203e-05
-1.36399609920633e-05
-1.17444179698727e-05
-5.84819244636152e-06
-1.3136752667e-05
-6.50487953685893e-05
-1.0881454870849e-05
-3.65407826471105e-05
-1.22719187990335e-05
-1.72622017616757e-05
-2.35649095126879e-05
-4.28343740471496e-05
-4.69009253885885e-05
-1.57320384813929e-05
-5.47147794480446e-05
-3.57923797037289e-05
-2.78183755088752e-05
-6.80226109544049e-05
-4.6953312766826e-05
-4.39144730191135e-05
7.231509650721e-06
-4.19150276453782e-05
-1.51582400784629e-05
-4.56431612710282e-05
-2.95226568909847e-06
-7.06420841946622e-06
-4.57150273385336e-05
-2.66620412372379e-05
-3.78525719526658e-05
-3.3366930715068e-05
-2.69687385229459e-05
-1.44682444107466e-05
-3.81259076581677e-05
-6.17696383651692e-06
-3.17823583418248e-05
-9.76072657811129e-06
-2.53042175547468e-05
-5.328997873599e-05
1.8776000905298e-05
-4.09117954001057e-05
-3.36365009388868e-05
-2.49891415858181e-05
3.11774550037675e-06
-1.84073638060053e-05
-3.10743573113679e-05
-2.43301768093049e-05
-3.75277810555597e-05
-6.35080430973571e-05
-2.41960373354473e-06
-5.36578653453563e-06
-1.99168490316429e-05
-4.46547595898578e-05
-2.8097172482884e-05
-3.54828513541427e-05
-5.38227297985616e-05
-3.02696938488782e-05
2.87560332153417e-06
-3.77049201252699e-05
-4.48087489735382e-05
-1.55807464899864e-05
-2.85826864883252e-05
-3.25195267921542e-05
-2.3759495261595e-05
-4.16707623281021e-05
-2.01677078202536e-05
-2.30304389025269e-05
-3.31535452619624e-05
-3.14381078002466e-05
-4.18741744286807e-05
-5.45858506529857e-05
-3.5799867740607e-05
-1.59631285113845e-05
-1.87238734418782e-05
-2.98436398633455e-05
-4.62084615721755e-05
-9.27307691673481e-06
-2.2616801040209e-05
-4.37209152673834e-05
-2.13166078413913e-05
-3.54282838030531e-05
-5.22210041990443e-05
-4.67465109726595e-05
-1.17279632360448e-06
-6.91174205663665e-07
-2.28845551125792e-05
-4.58732246770749e-05
-1.89738171680899e-05
-1.82302969396446e-05
-3.07417518265184e-05
-3.69522622504244e-05
-2.95738943729375e-05
-2.36999542268353e-05
-2.35046169594821e-05
-3.7557728234128e-05
-1.9224554989094e-05
7.60303726606254e-06
-1.39969399764773e-05
-7.20540983718157e-06
-3.73570813940664e-05
3.81897083076172e-06
-2.37173590880782e-05
-4.30413603089173e-05
5.60588208330947e-06
-7.30097250366926e-06
-4.04964188289388e-05
-5.91987752003811e-06
-1.40214188538083e-05
-3.60023592360628e-05
-1.2165143494312e-05
-1.64025428229886e-05
-7.11727521061988e-06
-1.88378834288816e-05
-1.82650548742255e-05
-3.25792041440349e-05
-5.27047358177426e-05
-1.66192199472155e-05
-1.52396555222017e-05
1.46962223707476e-06
-1.69130027478523e-05
-2.10077537270659e-05
-3.8117347250544e-05
-5.75914191138531e-05
-2.72387494755942e-05
-2.85496819593811e-05
-4.06999608855312e-05
-2.33477422444343e-05
-3.32882502998081e-05
-5.35234237964193e-06
-2.53129509473691e-05
-6.4536549368636e-05
-5.14845097718585e-05
-2.90781842444039e-05
-1.97217613225479e-05
-4.72231067779186e-05
2.45996088733465e-05
-1.71010182448691e-05
-6.29790797126983e-05
-1.32432237705777e-05
-1.43753084066643e-05
-6.16170943977261e-05
-3.10648395457946e-08
-5.19269166826417e-05
-3.35847918782578e-05
-1.13294563694827e-05
-2.31558852684972e-05
-4.02963312668571e-05
-3.20989598455849e-05
-3.31564124634057e-05
-2.71765867904631e-05
-4.64422122484121e-05
-8.76426414342363e-08
-5.95942403890495e-05
-2.47764631848986e-05
-2.4036734063107e-05
-4.57372392060167e-05
-3.19598030124859e-05
-1.08777810593821e-05
-2.39455872985118e-05
-1.77400211409431e-05
-3.41580742841121e-05
-4.09112076481177e-05
-1.55530350193213e-05
-1.83837648215231e-05
-1.76649561233695e-05
-4.32824424391923e-05
-3.75463131205698e-05
-4.05519021244506e-05
-2.64720638564826e-05
-5.13693277068983e-05
-1.93731032978149e-05
-7.44118422590314e-05
-3.54748084465313e-05
-3.88552787406444e-05
-1.69699553681889e-05
-2.82276576890306e-05
-1.42603986114711e-05
-4.55865260551095e-05
-1.76183630538035e-05
-1.8591885280712e-05
6.26898470460306e-06
-3.0931130351102e-05
-4.05409483604227e-05
-1.10668991837582e-05
-5.36960875208827e-05
-1.55049157467907e-06
-5.52776209387627e-05
-3.72633989894462e-05
-1.32047132962108e-05
-3.18601010696584e-05
-2.46827171126364e-05
-1.48524571340001e-05
-3.91993442046003e-06
-3.62967782312651e-05
-4.60871459922675e-05
-2.8253703898576e-05
-1.6344160053842e-05
-2.24932205370578e-05
-4.17829946542671e-05
-1.96585107811733e-05
-3.26940466992571e-05
-1.63850124269576e-05
-1.37917597420432e-05
-3.1291454304365e-06
-3.18512714993872e-05
-3.00296965079902e-05
-4.31952295558352e-05
9.06687035371496e-06
-2.75271947717161e-05
-1.1448707262013e-06
5.006952622557e-06
-4.66244068305579e-05
-1.90279297276987e-05
-3.04050681626781e-05
-2.91284925360864e-05
-4.24614010746297e-05
-4.24630355916252e-05
-4.05137128943711e-05
-2.72269615513791e-05
-2.16308815236716e-05
-6.44757673588208e-06
-3.52890411331953e-05
-2.84608603504899e-05
-1.43743533948163e-05
-5.85201298755466e-05
-3.42968289520783e-05
-5.17976712835901e-05
-1.95915209877534e-05
-1.25359012849142e-05
-4.3653615463442e-05
-5.11238469399335e-05
-4.11760096521836e-05
-7.61426116091474e-06
-3.76570202628234e-05
-8.5553728981554e-06
-5.31393359164856e-05
-2.93236529596804e-05
-1.23048131821897e-05
-2.19672011362107e-05
-2.10801386358095e-05
-4.19375752175461e-05
-1.09376445010352e-05
-2.02174337068291e-05
-2.565362880369e-05
-9.21868577126935e-06
-4.74642024640029e-05
-1.6645022588957e-05
-2.70416574791694e-05
-5.27821177691667e-05
-4.83657967240238e-06
-6.43046817422468e-05
-3.11608080330565e-05
8.98981876339433e-06
-6.07250312850919e-05
-6.93075989567395e-05
-1.4299285058162e-05
-4.70966373634145e-05
-2.06363149360916e-05
-3.21175706031034e-05
-1.53433897551677e-05
-3.20382556975161e-05
-7.53097865374063e-06
-2.27515691238563e-05
-1.84050334566613e-05
-2.73781788159634e-05
-1.26993077399354e-05
-2.09174896383154e-05
-4.06528998208297e-05
-3.12274897388697e-05
-1.33915848481809e-06
-2.66229754542048e-05
-5.17654491717283e-05
-1.0354090808661e-05
-4.58071827934832e-05
-7.07253740724886e-06
-2.39344417893695e-05
-1.3500711100219e-05
-5.71730127958478e-06
-2.83894180765274e-05
5.98244651750074e-06
-2.64563413091384e-05
-2.2892802625466e-05
-1.75019340891208e-05
-1.52272192759672e-05
-3.29048652346493e-05
-2.04561046915369e-05
-5.47468179389442e-05
-3.3132221329087e-05
-7.44659507810168e-06
-1.86888779660644e-05
4.23026703504769e-06
5.12191042416842e-06
-9.67612082529944e-06
-4.99366246048216e-05
-4.00663091055136e-05
-1.02970729119141e-05
-1.72028613228888e-05
-2.99714538087481e-05
-3.18068912514443e-05
-4.72186743639662e-05
-3.07390201441168e-05
-4.30850785596164e-05
-6.91012505513987e-05
-2.5829306947246e-05
-5.09739101314692e-05
-3.69348972237279e-05
-3.55627902303857e-05
-5.45276465775087e-05
-2.47127238729053e-05
-1.87968570079426e-05
-3.66507837584096e-05
5.10455888415517e-06
-1.80935963808554e-05
-1.12221861056475e-05
-2.55991762643162e-05
-3.75854148057252e-05
-5.30488475725163e-05
-5.97264174249507e-05
-2.56886031745166e-05
-3.07330868582751e-05
-5.34939800146326e-05
-5.19723774626916e-05
-3.45520651014498e-05
-4.08285100375593e-06
3.3140985488666e-06
-5.74277789127717e-05
-4.20993439339259e-05
-3.74874915842345e-05
-2.95160053131659e-05
-7.88652010689437e-06
-2.65858402997986e-05
-3.76881788650892e-05
-4.00657280897124e-05
-2.22053690270701e-05
-2.76366504704597e-05
-2.42264093478606e-05
-4.75481956085714e-06
-1.14465072898195e-05
-2.76426366213421e-05
5.39936897555951e-06
-2.78771485234106e-05
-3.53842373514638e-05
-3.20124129863959e-05
-5.53639956482224e-06
-1.74444740580437e-06
-1.59354473911082e-05
-2.36764384134579e-05
-1.62895581982928e-05
-3.4473719154504e-05
-2.67072591975e-05
-5.70636985770099e-05
-4.69618475992757e-05
-4.1240555153048e-05
-3.82266980265916e-05
-2.58608541519368e-05
-3.7564634935191e-05
-1.75204880875361e-05
-5.11995633033707e-05
-1.70038495475104e-05
-2.57583639761251e-05
-5.4109206303408e-05
-3.68444260387366e-05
-2.33245898382873e-05
-3.47838270856674e-05
-1.88867121651132e-05
-2.61817097080717e-05
-3.3528557469324e-05
-2.71850557589319e-05
-2.07477368233684e-05
-2.87127344765005e-05
-2.58092605201568e-05
-3.07522494078372e-05
-3.3310228167085e-05
-3.86646789190093e-05
-2.0596538465836e-05
-1.15620120062703e-05
-4.86018718530173e-05
-4.75583198641114e-05
-3.37699961585385e-05
-2.39384534149888e-05
-2.38815708195067e-05
-2.42452100269225e-05
-2.28695829494201e-05
1.41384007255222e-05
-3.9724903926866e-05
-2.25183745849001e-05
-3.24054482806656e-05
-4.36238595166258e-05
-4.77817332563053e-05
-8.51785821101195e-06
-3.67599585850352e-07
1.41284832125826e-05
-2.64525746134942e-05
-2.59363950156192e-05
-2.55897366437813e-05
-4.47182878900225e-05
-2.4770526423264e-05
-1.2380378599918e-05
-2.04709911851909e-05
-2.8408401556892e-05
-4.3684703221241e-05
-4.67861792533838e-05
-6.86795855468852e-06
-3.49053079955616e-05
-3.21293340476751e-05
-2.64097944124341e-05
-4.17728308124772e-05
-3.7588277039759e-05
-3.18407306462502e-05
-6.83447486345765e-05
-2.62596656826071e-05
-1.22406736194974e-05
-1.73767117350269e-05
-3.49835839379251e-05
9.17310698547698e-07
-3.14870756211949e-05
-5.85282602263934e-06
-1.9250925989486e-05
-3.2455493630048e-05
-1.73300966524363e-05
-1.64374539986112e-05
-2.58304813877792e-05
-6.26618154660455e-06
-3.35982641966194e-05
-2.21991732585135e-05
-1.43116623604301e-05
-4.70049767944582e-05
-4.94069916017303e-05
-7.087457467272e-06
-3.4392397901841e-05
-5.65564498911796e-05
-5.02942877876799e-05
-3.77474174050432e-05
-3.37912503110229e-06
-5.3377751702245e-05
-3.40868831350527e-05
-3.0482384763134e-06
-4.01606765409951e-05
8.21106242983602e-06
-1.3762080286716e-05
-1.25751906547637e-05
-4.97014549865898e-06
-1.16799711243322e-05
-3.91931074800609e-07
-5.6746041385272e-05
-2.38405271448816e-05
-2.23377073606552e-05
-5.18091671158245e-05
-3.94224713583796e-05
-4.26713605729013e-05
7.06783348024532e-07
-3.61453062350936e-05
-2.68104864838628e-05
-2.01010779733116e-05
-1.44126359435295e-05
-1.70098084878848e-05
-6.07147390104838e-05
-5.88922036632332e-05
-1.8653601013323e-05
1.35707248668675e-05
-4.65448415073662e-05
-2.62010419168311e-05
-4.15944562395586e-05
-7.35840720936639e-05
-3.12344681573973e-05
-3.10333576398817e-05
-3.64196838981229e-05
-4.62804016540705e-05
-3.58125401583592e-06
-8.2914477950911e-06
-1.70449531463769e-05
-2.61741082541082e-05
-4.57528143426908e-05
-5.72441798855039e-05
-1.80135101321751e-05
-3.19162130676057e-05
-3.93822119527885e-05
2.96481097451731e-05
1.19715032263875e-05
-9.91954459227108e-06
-3.02702874453222e-05
-2.96497585172027e-05
-5.91093688487169e-05
-1.63273238625651e-05
-1.65196895763607e-05
-2.32123282078378e-05
-4.57902779369111e-05
-4.31685786840206e-05
-2.63812257128526e-05
-1.86473175271222e-05
-1.92028815443428e-05
-2.0389675685435e-05
-1.81671112433797e-05
-2.76104384778885e-05
-2.95183762898546e-05
-4.02180402947513e-05
-4.09011800388409e-05
-3.02448173794807e-05
-2.10173825456112e-05
-3.9796299707201e-05
-8.11137716031253e-07
-5.37320229808387e-05
-2.96770866035915e-05
-1.32369706631245e-05
-1.57784054339372e-05
-1.18195112668803e-05
-2.84728737231652e-05
-7.26748477894273e-06
-8.56613237126452e-06
-1.95009325293181e-05
-1.47677329758541e-05
-3.71664354257095e-05
-2.51172544977733e-05
-1.14636646119255e-05
8.37183347598486e-07
-1.68368473058907e-05
-5.28881620222685e-05
-1.15436698915168e-05
-2.95431672446139e-05
-3.31695412057015e-05
-6.93662371183243e-06
-2.86808603931886e-05
-5.08712318796842e-05
-3.31756404878901e-05
-2.73881346569195e-05
-3.36387525407919e-05
-3.24261097130465e-05
-1.92059834831778e-05
-3.90886328166127e-05
-5.79231846727652e-05
-2.67021330038694e-05
-2.79122544260366e-05
-5.80349389969363e-06
-2.08045961837837e-05
-1.84693784268983e-05
-2.75516465443166e-05
-2.196367445479e-05
-5.91732358191863e-05
-4.36057419006521e-05
-2.44083164225438e-05
-1.84700240294362e-05
-5.10807339330541e-05
-4.65872358308878e-05
-2.6915042929502e-05
-3.72479662262981e-05
-1.81650925868433e-05
-3.79354603302243e-05
-4.3033486025486e-05
-4.64481361016987e-05
-5.69955466887145e-05
-2.21886369266007e-05
-3.03684124735401e-05
-7.00105884379425e-05
-2.25392984619661e-05
-2.3449856500874e-05
-2.27852984056475e-05
-5.20385026608205e-05
-1.84620429188113e-05
-9.07025734617495e-06
-3.71968307769433e-05
-2.31655542616952e-05
-2.44045065204553e-05
-3.17107542021492e-05
-9.95967602918054e-06
-4.08355487979254e-05
-3.26063684259104e-05
9.20539933859414e-06
-4.34779282421912e-05
-3.87519894222864e-05
-3.53582873193339e-05
-3.81354063166494e-05
-3.41584155907643e-05
-1.25283324724434e-05
-5.79197986082003e-05
-9.5894373915216e-06
-3.35209418091986e-05
-3.27151144707253e-05
-3.83468201771468e-05
-1.19149837429785e-05
-2.21539177710488e-05
-3.53058446486866e-05
-5.79366080002643e-05
-3.33776406673273e-05
1.39339448731466e-06
-5.16709773306628e-05
-5.4445875169224e-05
-3.16028247009372e-05
-2.76922884627117e-05
-4.01112820318087e-05
-2.73057597079438e-05
-3.8899415897491e-05
-5.59585324342212e-05
3.23032919730111e-06
-4.1079597344974e-05
2.70924438603936e-06
-3.88154782271549e-05
-1.0190777115829e-05
-2.92461242405047e-05
-4.82163952723192e-05
5.64849308577619e-06
-1.97431864439153e-05
-1.58434220863316e-05
-2.49381621634689e-05
-3.90605704342103e-05
-3.84331509044645e-05
-4.58988454053213e-05
-3.87244663893803e-05
-1.70713488884088e-05
-3.0045445871653e-05
-3.04914056713476e-05
-1.31712809969441e-05
2.05277955634303e-06
-1.52324233895119e-05
-2.8981055056087e-05
-3.00103929488716e-05
-3.00039588452274e-06
-3.35002570003734e-05
-4.92753409021462e-05
-5.18136690376367e-05
-7.10068850392593e-06
-2.90800624016495e-05
-2.72521503471501e-05
-2.09183585886366e-05
-4.10257619167663e-05
-4.18479965709962e-05
-2.18536974645562e-05
-1.40804397644256e-05
-9.38795318176449e-06
-2.63944633256751e-05
-4.4182459619883e-05
-4.76407404532425e-06
-2.54621677680267e-05
-5.48790055072293e-05
-1.80894700834304e-05
-3.85134527880695e-05
-4.78959792586794e-05
-3.18537529110986e-05
-4.83904050625896e-05
-3.73246644340054e-05
-4.07174837782029e-05
-1.87338268725701e-05
-4.99983235916425e-05
-1.94515716061681e-05
-3.92324070308573e-05
-4.51368235949087e-05
-5.68467702967904e-05
-3.85413763760775e-05
-2.48862935428758e-05
-4.87794893878087e-05
8.85968083612413e-06
-3.77477552350188e-05
-3.74136440924888e-05
-6.85640673128165e-05
-2.35491946464211e-05
-4.58945102215851e-05
-3.67886552620634e-05
-3.6400381256086e-05
-1.88354281172056e-05
-1.29471926835504e-05
-1.76479935689176e-05
-8.99768436581476e-06
-3.34361183934929e-05
-2.00000209003303e-05
-4.13961730493402e-05
-6.18650562435747e-05
-5.80625957037706e-05
1.2703251770041e-07
-2.08788567844616e-05
-4.554613704942e-05
-6.06677126498475e-06
-3.0562920796224e-05
-3.82465053332609e-05
4.90213786870002e-06
-1.12899901624844e-05
-9.36401420219472e-06
-3.17411746581654e-05
-2.39001094529422e-05
-2.42785051127995e-05
-5.29805419071123e-05
-4.08810266783527e-06
-7.192269245353e-06
-4.41282293445276e-05
-7.01595943630975e-05
-2.53631627595212e-05
-2.9082065455449e-05
-2.71768349342709e-05
1.29692903034464e-06
-6.26201537633024e-06
-1.35584680291732e-05
-3.35807854827694e-05
-1.86328885737256e-05
-2.62918166307e-05
-6.49642281163595e-05
-2.00705618934793e-05
-1.75235399239442e-05
-3.27017285231595e-06
7.05663444164003e-06
-3.52292942919206e-05
-2.6137978544816e-05
-4.18270296722663e-05
-3.78209063304606e-05
-4.52174104525604e-05
-3.58701222294513e-05
-1.11636294947366e-05
-1.19707942513983e-05
-4.44754228286755e-05
-7.75117930682036e-05
-3.92026594734654e-05
-2.74726026958666e-05
-1.93008988818169e-05
6.4888615929767e-06
-2.73756593917514e-05
-1.82648512465817e-05
-2.92003733703717e-05
-1.93086255113471e-05
-4.40265866390296e-05
-1.96601214454564e-05
-2.93431815271094e-05
-1.90886883032559e-05
-5.73198559322703e-05
-3.26483625682834e-05
-5.34765354812769e-05
-4.55388509239948e-05
-5.85397805213157e-05
-5.95171691166388e-05
9.20379108609058e-06
-2.14751002865004e-05
1.02540068392157e-05
-3.19251690740917e-05
-4.03845707111845e-05
-4.2995098139485e-05
-3.88057664804543e-05
-8.06571287719474e-06
-2.24890703668477e-05
-2.62779226368197e-05
-1.27976383133798e-05
-1.019158034281e-05
-4.42212450667803e-05
-4.00821279987939e-05
-4.19437719480694e-05
-3.45298729898176e-05
-2.46776424481513e-05
-4.69209658935953e-05
-3.31739667649575e-05
-2.53547511016293e-05
-1.91881459513677e-05
3.26980025559023e-06
-5.11195686382353e-05
-3.38771713907544e-05
-1.22020031326934e-05
-4.90499855291138e-05
-5.44517926830476e-05
2.77857527929335e-06
-1.22226396903499e-05
-3.71056199220734e-05
-2.95427495991003e-05
-5.17198891124867e-05
-2.33129091142783e-05
-2.7588764023375e-05
-7.04233095691494e-06
-4.01496298066813e-05
-3.20244764153607e-05
1.40591400240969e-06
-4.00547448770099e-05
-1.18809341937469e-05
-3.11611291535478e-05
-6.11032755865037e-05
-3.41017255989681e-05
-4.83883732931125e-05
-1.58807651277152e-05
-2.52452772276877e-05
-4.09920180464841e-06
-1.48397972401477e-05
-2.48031546831803e-05
-4.52898407692526e-05
-3.65664898730512e-06
-4.22348343013049e-05
-5.64855782312429e-06
-4.127529955135e-05
-3.093797890131e-05
-1.39935821292057e-05
-1.91666427608804e-05
-1.70476333671757e-05
-2.21796553529079e-05
-2.94929537702029e-05
-2.1883871795642e-05
-3.98723098058156e-05
-1.47530754582077e-05
-6.13209022099648e-05
-1.5143421861404e-05
-6.46352938597474e-05
-3.48581214843266e-05
-2.19199796999308e-05
-1.04263052230995e-05
-2.90628914701337e-05
-4.03672599197426e-05
-2.50658531954051e-05
-9.52650650535825e-06
-6.22746553206659e-06
-4.857510246999e-05
-3.70068805008439e-05
-4.41177163809242e-05
-3.60997921958135e-05
-3.47835457073895e-05
-2.90107912332757e-05
-1.52668270030326e-05
-1.75266762631341e-05
-1.085490845987e-05
-2.04829534141331e-05
-1.10643694975464e-05
-6.53818675019457e-05
-2.69427635972803e-05
-4.347929932261e-05
-2.81553209561236e-05
-4.0816961874772e-05
-4.55772191831092e-05
-3.01899220804172e-05
-3.7180104358459e-06
-2.18052498344602e-05
-2.60369395114424e-05
-2.28358262588978e-05
-4.66985324562567e-05
-5.39835548834186e-05
-5.30603259442821e-05
-1.45708591647982e-05
-2.86468176154169e-05
-3.42025678180581e-05
-5.14750929183814e-05
-2.38277628223874e-06
-1.32629286538379e-05
-4.32373932623915e-05
-2.09666048466452e-05
-1.92387535855183e-05
-3.04905697876175e-05
-2.32290500433623e-05
-3.38909848360405e-05
-1.95772596259387e-05
-4.77726683951946e-05
-2.85589469777624e-05
-3.73263869780991e-05
-4.07514949830899e-05
-1.31808268217329e-05
-1.32354290881582e-05
5.71238594143964e-06
1.28045626474749e-08
-1.14894638540889e-05
-1.75499317932523e-05
-1.58508613016028e-05
5.50636084257044e-06
-5.07293086757297e-05
-1.56197677429962e-05
-2.77192462534837e-05
-2.76003433204898e-05
-2.14384260577754e-05
-2.1207264179667e-05
-2.66924479086469e-05
-3.51230266250944e-05
-6.54399486926534e-05
3.97405620552603e-06
-3.42249786558649e-05
-1.30825628916656e-05
-3.50082766514503e-05
-2.77638363505426e-05
-2.4124713920625e-05
-3.30990458751568e-05
-2.68831630992291e-05
-1.07713704729954e-05
-2.3135987665204e-05
-3.23610937374214e-05
-2.82569442284508e-05
-2.94777144148413e-05
-1.18930232639581e-05
-1.40641606619396e-05
-2.36171023256894e-05
-3.31664777957523e-05
-1.07441527982583e-05
-6.55020374800407e-06
-4.80522405094058e-05
-4.69406801782854e-05
-3.53525235281733e-05
-1.80255972492322e-05
-1.7028913909392e-05
-3.97772050616887e-05
-6.35764661464754e-05
-5.39376896318719e-05
-4.00071038092737e-05
-2.7586188712181e-05
-6.05199785699783e-05
-1.229059824653e-05
2.47457931728704e-05
-3.89769793670669e-05
-3.61703985787401e-05
-5.40573705889933e-05
-2.95242424940706e-05
3.2700287141813e-06
-3.30025750316142e-05
-1.90874047248325e-05
-4.66712998654089e-05
-2.80759722442089e-05
-4.69769000129494e-05
-3.48864370793079e-05
-1.88551163322197e-05
-2.83540149466676e-05
-1.21190728070721e-05
-1.08205698415264e-05
-3.09255940577132e-05
-4.70003946097619e-05
-2.22837418034087e-05
-3.28140544727167e-05
-3.33779616464333e-05
-3.55891797943267e-05
-2.72873192111555e-05
-1.64546382847746e-05
-1.59564450243703e-05
-3.98049652050129e-05
-2.28046732052072e-06
-2.41143017914185e-05
-2.76473561244765e-05
-5.13999476158432e-05
-1.21718010835403e-05
-1.10218119608351e-05
-3.84543956587814e-05
2.66001363664257e-06
-1.15379499402631e-05
-3.11265594680351e-05
-2.25067545668853e-06
-3.30808551913496e-05
-2.30953376780954e-05
-1.22006374759043e-05
-2.36754057561691e-05
-2.12233691995873e-05
-2.14075009634065e-05
-4.42591195032323e-05
-4.59187438488657e-05
-5.12396377294019e-05
-2.06486037596956e-05
-2.53937027629456e-05
-2.91080150500408e-05
-3.92723498052083e-05
-4.20090074925707e-05
-6.30327113430078e-05
-2.20368481787805e-05
-6.64520352729329e-05
4.23141660501272e-06
-3.35303198304546e-05
-5.96975790745897e-05
-2.82163518840914e-05
-4.06553502532583e-05
-1.63726448161338e-05
-3.69749022809456e-05
-4.00325319275796e-05
-6.04192560436465e-05
-1.11518011030488e-05
-2.69540691904709e-05
-1.131138600777e-05
-2.40671562921228e-05
-3.29277572746757e-05
-3.04819380545455e-05
-5.04378200469755e-05
-2.19857015191321e-05
-3.20889290769605e-05
-3.34599916727861e-05
-3.61769639753891e-05
-3.55107269947867e-05
-4.3124607966298e-05
-1.04814658133482e-05
-3.3777177296418e-05
6.4500107036466e-06
-7.7303448588719e-06
-3.53307686889281e-05
-1.50310340203243e-05
-3.28288204313871e-05
-4.80697970507459e-05
-3.50764815437578e-05
-4.38000123692381e-05
-2.59147511204289e-05
-3.18830174857062e-05
-6.33211470123415e-05
-2.15453539084466e-05
-3.41679891971512e-05
-6.47682338021985e-06
-3.97748745258987e-05
-2.35350061056478e-05
-4.70458861081843e-05
-4.77013766932286e-05
-1.65710145783403e-05
-1.5805279532616e-05
-3.98241452528642e-05
-3.07418949989839e-05
-2.96996545283893e-05
-2.95771691802762e-05
-5.75288436820748e-05
-1.45523980088658e-05
-4.58581964587616e-05
-3.61302684576135e-05
-4.36587132465421e-05
-2.954209457448e-05
-1.36690819597014e-05
-2.18647448261261e-05
3.64682258409588e-06
-3.01822087369458e-05
-2.8230672620899e-05
-4.02770907057057e-06
-2.86251798944333e-05
-8.42852226847311e-06
1.03931098736217e-06
1.37734477279311e-05
-2.28629245197024e-05
-4.66369793423292e-05
-3.75240497748967e-05
-6.00184424214847e-05
-4.68469896289358e-05
-2.93418795582774e-06
-6.01175487710697e-05
-3.07806135817646e-05
-4.94262660661913e-05
-5.05273475317884e-05
-2.8573345793916e-05
-2.57262883117847e-05
-4.05147331422187e-05
-4.94812409391444e-05
-1.79978563512106e-05
3.43197547911524e-07
2.03479117926184e-05
-3.78336942437912e-05
-3.22920949679693e-05
-3.57392209402842e-05
-7.70959824038181e-06
-3.01239630529713e-05
-3.24685377610046e-05
-2.54246606276465e-05
-4.26089793138191e-05
-3.27558148268232e-05
-4.1032062480772e-05
-5.18208599227817e-05
-3.88842585670111e-05
-2.03371014879859e-06
-1.69001223835773e-05
-4.61292285083464e-05
-3.9518288057725e-05
-6.97802162323869e-05
-1.63853701270384e-05
-2.98402923528681e-05
-1.84808893371008e-05
-1.77599595687568e-05
-4.96202294707664e-05
-1.6958557727861e-05
-3.18543586985737e-05
-1.66824537396566e-05
-1.89113584749022e-05
-3.85008819446e-05
-1.02407027644575e-05
-2.96645110521855e-05
-7.04657271721215e-05
-2.65087917080398e-05
-2.01649354397441e-05
-2.93011156737052e-05
-2.46453081726852e-06
-3.06170386216716e-05
-2.49983749776325e-05
-1.23264610715922e-05
-4.81131864164452e-05
-1.72383455744528e-05
-1.91423508121983e-05
-1.00199062798189e-05
-2.211637265606e-05
-1.8832599390727e-05
-2.37382033445573e-05
-4.45967976800518e-05
-2.0168701683204e-05
-6.9472407763343e-06
-3.33479572747806e-05
-3.64916357441159e-05
-4.79614630513861e-05
-1.51614344885885e-05
-1.94995381899857e-05
-2.70714203668135e-05
-4.89576982861215e-05
9.4037639957319e-07
-3.21120390599525e-05
-2.79910318165159e-05
-3.79988691849539e-05
-4.66670648977597e-05
1.45052537291887e-05
-2.73433842320187e-05
-1.03440982347969e-05
-3.72812495884695e-05
-1.33499967461667e-05
-1.88230251124367e-05
-3.61611243495929e-05
-4.46073100482157e-05
-4.45423487290805e-05
-4.69311145018577e-05
-3.48496033023807e-05
-2.02275353696392e-05
-4.43738494558215e-05
-3.20662017657169e-05
-7.26174869107302e-05
-2.57440742524051e-05
-4.09857922602276e-05
-7.12156468756235e-07
-4.50926318116909e-05
-2.67808847085081e-05
-5.56486611802429e-05
-1.8058464060415e-05
-3.6330560563489e-05
-3.64007279127697e-05
-3.57309424300203e-05
-2.17592876490996e-05
-2.02817897377193e-05
-1.03251205341775e-05
-1.5750974934959e-05
-5.31521493041964e-05
-2.12436478552832e-05
-4.68743320274199e-05
-4.49316731446677e-05
-3.93875669122647e-05
-3.00068241015519e-05
-1.70671198526583e-05
-5.11094932099348e-05
-2.61992472574824e-05
-2.91808380663638e-05
-2.94275229810497e-05
-2.22649945299656e-05
-2.2653430698775e-05
-1.53264521650094e-05
-4.14462619939205e-05
-1.30179994329801e-05
-4.50666852910809e-05
-4.61707657477955e-05
-3.4050868796463e-05
-2.44101014975022e-05
-1.59738261335228e-05
-4.24242947037929e-05
-1.2948647566945e-05
-1.81469393578204e-05
-1.84649328525015e-05
-3.00317754492409e-05
-1.98200423355391e-05
-6.15878234709408e-05
1.16294859786004e-05
-1.31990424202953e-05
-4.27011643912721e-05
1.65834792607702e-06
-3.49968017305136e-05
-2.47538875687015e-05
-2.97539799649711e-05
-9.61008323397237e-06
-3.87798203072968e-05
-2.93315318106898e-05
-1.25061802096573e-05
-5.0879822172691e-06
-3.99287566775894e-05
-1.92390277055704e-05
-3.9723071177644e-05
-2.74827602873917e-05
-1.32258369494527e-05
-1.32311950665072e-05
-2.39707928343752e-05
-1.67950125123012e-05
-2.44552418275808e-05
-2.98708728359031e-05
-3.90547355479164e-05
-3.98463154054156e-05
-1.37785730321779e-05
-5.56916035585919e-05
-2.13497839354785e-05
-3.55666813361403e-05
-1.50267987231704e-05
-6.34528536617657e-05
9.25651430820888e-06
-1.62755337521957e-05
-2.52955227073773e-05
-3.97428819332353e-05
-3.72969109641651e-05
-2.63535915194239e-05
-2.18646514368776e-05
-3.88105695499069e-05
-7.44359293538929e-07
-4.1952412056931e-05
-2.10361828358782e-05
-7.27969409438174e-05
-2.96623065177161e-05
-2.20026887373902e-05
-4.39441872791928e-05
-1.79726441867651e-06
9.27021836016836e-06
-4.66997414908386e-05
-3.54678753653715e-05
-1.28159570396504e-05
1.43925241716931e-06
-2.68070774560935e-05
-3.79064820466119e-05
-2.95476897406761e-05
-2.72557026203609e-05
-4.58520064521343e-05
-5.85201074344531e-06
-3.40149328043052e-05
-3.91416991418553e-05
-3.27917470995533e-05
-3.84278576200696e-05
-4.23086853931142e-05
-2.66924229261442e-05
-2.90799952195552e-05
-2.54799316615439e-05
-4.53433206497966e-05
-3.52401257530678e-05
-5.26102091828581e-05
-7.76173459130573e-06
-1.67591929943852e-05
-4.37182438285867e-05
-1.77848267910597e-05
-2.88662575705504e-05
-4.15772868293177e-05
-2.90267963239954e-06
-7.57711332297309e-06
-3.88026748122018e-05
-1.97518018258377e-05
-6.49018144719652e-05
-2.70182814224469e-05
-3.80102051727018e-05
-3.13715435127026e-06
-2.52573647559828e-05
-3.35902090753443e-05
-2.24861870583936e-05
-2.17679782375569e-05
4.57671831563048e-06
-4.27908544290944e-05
1.05844298278411e-06
-3.85102778008109e-05
-3.31741612108401e-05
5.04855258338606e-06
-5.75825568188661e-07
-1.05158852354311e-05
-1.24158759457167e-05
-1.67795788282392e-05
-3.23738956141012e-05
-1.30886516907108e-05
-4.28241242617365e-05
-1.17709318403203e-05
-7.60308801758298e-06
-6.50831529786616e-05
-4.77331737885382e-05
-2.79070356454214e-05
-2.84676148792932e-05
-1.11345360860996e-05
-2.84020026924134e-05
-1.24931820622803e-05
-2.14945926376567e-05
-1.07683697621344e-05
-3.67378435202952e-05
-3.86037300785018e-05
2.14918480329285e-06
-1.21981693234495e-05
-2.4002620211357e-05
2.40990843527871e-06
-3.22363311597639e-05
-2.17561361313573e-05
-1.9335248252665e-05
-2.71438219380706e-05
-4.40687353314626e-05
-6.20138699152702e-05
-7.17949403567493e-05
-4.70739518071246e-05
-2.08385409952797e-05
-1.00630672704654e-05
-1.42219806070225e-06
-2.88340491092202e-05
-4.12640958671041e-05
-2.45217917459202e-05
-3.47042229721538e-06
-5.98229085826439e-05
-2.10352049653749e-05
-2.4771554504724e-05
-3.22417080567752e-05
-8.62120406972239e-06
-3.48129059432994e-05
-2.25159917740064e-05
-3.38578837890868e-05
-1.91178937526943e-05
-4.35524122752762e-06
-4.65565572386187e-05
-5.49194017329108e-05
-3.44658748140321e-05
-4.7138350285954e-05
-2.68913964116995e-05
-5.78030326488735e-05
-2.60726895589225e-05
-3.06400069204654e-05
-4.55236841953674e-05
-4.35997247897235e-05
-3.82372091738471e-05
-3.61387403238151e-05
-3.49574726842118e-05
-5.7132908328911e-05
-2.29905492871731e-05
-1.53461219895225e-05
3.77652086617346e-06
-1.67151552136365e-05
-1.66032024024083e-05
-5.16457948755577e-05
-1.0777245893081e-05
-3.49875683193601e-05
-2.388809043573e-05
-3.27527922576635e-05
-2.8221840316959e-05
-2.49050774758301e-05
-2.19698171712033e-05
-5.53307724734029e-05
-4.22462271634408e-05
-3.98010431726565e-05
-7.95714010686265e-05
-6.71765447487916e-06
-1.83480476589327e-05
-8.84968702819932e-06
-5.22188140457414e-05
-3.58864469691346e-09
-4.5123560563724e-05
-3.07410241114716e-05
-4.6164098767758e-05
-3.64724942213572e-05
-2.06733484223749e-05
-1.27936236709643e-05
-1.08823458094025e-05
-7.48956974162788e-05
-5.27733759241017e-06
-1.41321155747622e-05
-1.25268074742017e-05
-9.6100926638019e-06
-3.42711079514419e-05
-1.85558067955466e-05
-4.4061799679207e-05
-3.9225084029718e-05
-3.74309967011098e-05
-3.04442110543901e-05
-6.24686561764223e-06
-4.17119804227962e-05
-1.39022672326045e-05
-4.60120233639433e-05
-1.44460465692529e-05
-2.30687858242828e-05
-1.96846566654717e-05
-2.10303040464056e-05
-2.97742780854565e-05
-3.89834347396045e-05
-2.03830392124003e-05
-6.90138688979305e-05
-2.17712615152168e-05
-2.8704965653627e-05
-4.35563408683259e-05
-2.20670321372556e-05
-4.07545031316141e-05
-5.67313848883168e-05
-9.95031938905896e-06
-1.63268473122508e-05
-3.57679692114918e-05
-3.9689965904724e-05
-2.27954055116831e-05
-2.07038637952182e-05
-1.42916256231604e-05
-4.48098604515901e-05
-2.22302953026501e-05
2.34896870554565e-06
-4.43843583499156e-05
-3.42110403915287e-05
-4.34325946598191e-05
-4.00417996700786e-05
-6.63225857835185e-06
1.7501886573055e-06
-4.28165264875763e-06
-2.83482372049858e-05
-1.41241514844633e-05
-1.81502878845083e-05
-3.09817726022038e-05
-1.88866765461017e-06
-1.86796900121392e-05
-5.35795115662912e-05
-2.09747806112403e-05
-2.15056751268092e-05
-3.55375906415768e-05
-5.52533258094681e-06
-4.61391651023729e-05
-7.43461851784948e-06
-5.96271168860042e-05
-4.3613550440718e-05
-6.05139851950784e-05
-2.87209388814408e-05
-2.34817517679552e-05
3.09501305824289e-07
-2.13597522489256e-05
8.67162207663388e-07
-2.44043833933507e-05
-2.39246759979732e-05
-1.88086944497146e-05
-5.28031265922378e-05
-2.96253584751467e-05
-2.14861382977559e-05
-4.65743114552444e-05
-3.85442868419501e-05
1.99945051670142e-08
-5.9857912974793e-05
-5.24572210951686e-05
-5.44117669712223e-05
-3.5123947734813e-05
-1.40746338944804e-05
-2.4058050992929e-05
-1.92059631850115e-05
-3.64779043549629e-05
-1.97390682009864e-05
-1.07114515882575e-05
3.04851370468673e-06
-2.41867273790869e-05
-5.76486278483249e-05
-5.09625283394075e-05
-2.92127814317734e-05
-4.47465108123085e-05
-2.88265540547126e-05
-2.7278721846391e-05
-3.29181580392301e-05
-5.76738530992943e-05
-2.26973423350966e-07
-4.47396762796353e-05
-5.15850046175433e-05
-9.58162869480147e-06
-9.35839536790335e-06
-3.84923036404529e-05
-1.43188200614068e-05
-3.23951503472015e-05
-2.82919429349082e-05
-2.63206248555748e-05
-4.40786254748715e-05
-1.92197888045381e-05
-2.84333162564045e-05
6.03094173286757e-07
-3.65835652792338e-05
-3.32359914038269e-05
-2.9368587176503e-05
-2.42774723049848e-05
-1.84090544261427e-05
-1.37268472587227e-05
-4.38122714072893e-05
-6.91111978142018e-05
-5.24633786081593e-05
-3.09101684996594e-05
-5.32530905220438e-05
-6.09593036304888e-06
-8.84477315910728e-06
-4.15776512981337e-05
-1.740011365944e-05
-3.42035255795638e-05
-3.08749659679803e-05
-3.34852819827778e-05
-3.31329200990813e-05
-5.75664607619642e-05
-3.41071378822204e-05
-1.10147851283261e-05
-4.49539125666813e-05
-6.04053131833777e-05
-2.43349613303017e-05
-2.53083662000469e-05
-2.12180476236861e-05
2.12619052565555e-06
-1.06474391627358e-05
-2.5032751258955e-05
-3.1106939016976e-05
-1.78352019337045e-05
1.62187936691534e-06
-1.61020990358474e-05
-2.95274350832243e-05
-2.87332508957488e-05
-1.50036766008609e-05
-3.02412019814851e-05
-3.94526347035742e-05
-4.51415287718717e-05
-2.07837069462697e-05
-2.57070082025551e-05
1.24428008553034e-05
-3.61008716525359e-05
-1.66595434107378e-05
-1.58323963501883e-05
-7.76572529928925e-06
-3.94529462219859e-05
-2.41810964213238e-05
-3.70555281355701e-05
1.49280336612061e-05
-1.88667074850994e-05
-8.84398672671308e-06
-3.09568602324194e-05
-2.43383311078992e-05
-4.22869107211546e-05
-3.60438426827743e-05
-1.01540606568871e-05
-3.4774515834293e-05
-3.30878820959502e-05
-1.61829318668153e-05
-1.16797149022105e-05
-1.26164118065663e-05
-4.69018928753449e-05
-5.91958523320898e-06
-2.94904223198453e-05
-3.99633539092889e-05
1.75894855925032e-06
-3.68564426346479e-05
-3.19312828232388e-05
-4.89828630568935e-05
-2.36241979629655e-05
-4.85641736504425e-05
-2.16608754858059e-05
-2.00354860412943e-05
-3.60924590874684e-05
-3.27331515146998e-05
-5.59955903168989e-06
-3.91124429885301e-05
-2.98829252579084e-05
-4.22254223908532e-05
-3.62162045054327e-05
-4.20356921191004e-05
-2.96968202961775e-05
-5.83978687603444e-05
-2.8081117336145e-05
-6.53470895377245e-05
-3.461195411031e-05
-1.23877822343171e-06
-4.15600776102207e-06
-7.15015407778848e-06
-3.09193990780181e-05
-4.65136140440792e-05
-5.61839281889286e-05
-3.74218161023632e-05
4.5217295436417e-06
-2.549026335643e-05
-3.12490230738169e-05
-1.34505057062586e-05
-1.81557204350703e-05
-1.46216833570091e-05
-3.8406825841483e-05
-2.65203636945583e-05
-2.39811259717849e-05
-3.02435992921119e-05
4.04213176774378e-07
-4.25868295722563e-05
-3.74485199302609e-05
-4.32463383603531e-05
-3.32976003884132e-05
-4.10872316226858e-05
-9.78441895111021e-06
-2.24970661559785e-05
-3.66724237643015e-05
1.06260457626059e-05
-2.154338725957e-05
-2.8211901202905e-05
-5.86337100762701e-05
-4.52933628446361e-05
-2.93459642505556e-05
-5.98213399034193e-05
-4.65521141709211e-05
-3.25763171779583e-05
-1.51418557721533e-05
-6.25702312843097e-06
-2.58857716801447e-05
-2.24456664220352e-05
-4.57045180159971e-05
-6.41573382020397e-06
-1.03567420457558e-05
-5.07898860337985e-07
-2.1122544879189e-05
-3.11874859540156e-05
-3.40068048766185e-05
-6.81209709666027e-05
-3.91301590726276e-05
-2.806414256833e-05
-2.4551685057527e-05
-3.00934252822745e-05
-3.62246105336595e-05
-4.81178311220227e-05
-2.87016973526556e-05
-2.73666748009799e-05
-1.57758740870464e-05
-3.55591220203447e-05
-1.59673196890623e-05
-6.19551918497328e-05
-4.12725566259304e-06
-2.0540650355294e-05
-2.16244142439609e-05
-6.66406266228723e-06
-4.72470335968029e-05
-3.91888469285657e-05
-4.11195084105452e-05
-3.47566597612559e-05
-5.37589139197515e-05
-3.84302965216212e-05
-1.55866811449317e-05
-9.75962071089972e-06
-3.64789553730953e-05
-2.2064487301149e-05
-1.460626894813e-05
-4.15196001145701e-05
-6.04925586653104e-05
-1.92768746711892e-05
-4.24287752061998e-05
-2.8656364573163e-05
-3.86965297923746e-05
-3.64807067837182e-05
-1.98126589863327e-05
-7.2110181967243e-05
-1.02229682603138e-05
-3.86070621208058e-05
-3.60157574361978e-05
-2.16853770239167e-05
-1.72701296785733e-05
-4.02696156903334e-05
-2.54305704315903e-06
-2.73965234126636e-05
-4.16666807069438e-05
-2.61686123169462e-05
-3.2635480772701e-05
-2.05848687453261e-06
-2.84126481875934e-05
-3.8680604168437e-05
-3.93762576289657e-05
-1.38768366272487e-05
-1.95693663589624e-05
-8.1870768924448e-06
-3.96704841771905e-05
-1.127310242146e-05
-3.86200058992077e-05
-4.12403681919173e-05
-3.31572261373729e-06
-5.9742120889766e-06
-1.64403546591058e-05
-4.04214085305435e-05
-3.18706795010215e-05
-3.47013476470925e-05
-2.18753151533492e-05
2.95677330546205e-06
-5.63363867844024e-06
-4.18014435091388e-05
-3.13400707662873e-05
-2.77286426461995e-05
-4.23060254924269e-05
-7.19051398538255e-07
-2.24675557512965e-05
-2.68474326003156e-05
-2.07817999096419e-05
-3.44331055909529e-05
-1.33235400739544e-05
-2.78735583878729e-05
-5.55052556300706e-05
-4.33224298002125e-05
-2.24250335055273e-05
-1.78177064401341e-05
-1.42517285278339e-05
-3.02115250675116e-05
-5.0410473768246e-06
-2.81396219186439e-05
-3.7772076291207e-05
-4.11847427111472e-05
-4.4607945653988e-05
-3.29396112061246e-05
-3.71514446990656e-05
-1.94575734153494e-05
-2.33761739145971e-05
-3.8470284704887e-05
-2.73833502146331e-05
-2.28351135089385e-05
-4.26116189455715e-05
-1.3419381896456e-05
-4.56656855877778e-05
-1.42527936657518e-05
-5.33238665630773e-05
-4.17270504195855e-05
-2.34056962732494e-05
-3.2448190271724e-05
1.0581560723866e-05
-6.29957773899186e-06
-4.62940784284515e-05
8.4920521693835e-06
-4.17098033050652e-05
-3.58087124833168e-05
-2.42701346961182e-05
-5.02272093328751e-05
-4.10984611235793e-06
-3.80096521554325e-05
-5.63674343642303e-05
-1.55226236369206e-06
-3.6517234803873e-05
-1.21749917629154e-05
-3.07253325765166e-05
-4.45289987966377e-05
-3.3824209645347e-05
-2.20231942586905e-05
-2.94255625706472e-05
-2.18854440759693e-05
-5.25100873549848e-05
-6.76366971346338e-06
-4.33712086630559e-05
-2.20217362961299e-05
-3.88885365807423e-05
1.96717057278645e-06
-1.87869421619819e-05
-3.54266583516101e-05
-4.93689559325174e-05
-3.44029200173802e-05
-2.67221110485342e-05
-2.73281319683747e-05
-1.22975788819396e-05
-4.78469491871792e-05
-4.93639197249638e-05
-8.28616342284206e-07
-3.34741726835495e-05
-4.52048649115752e-06
-2.6717747373426e-05
-2.16346966791941e-05
-1.58549475742372e-05
-5.83422144592665e-06
-3.8930364131181e-05
-5.92432781235755e-05
-2.40836327387719e-05
-6.31688834976256e-07
-2.69896302121285e-05
-3.29814387178679e-05
-3.03704868692785e-05
-1.02549440311997e-05
-4.82944502999817e-05
-2.90259656672542e-05
-2.1680031606893e-05
-1.01526070289907e-05
-3.21777144868025e-05
-9.54573889356198e-06
-4.45621848964662e-05
-3.73920677982686e-05
2.5208259404102e-06
-9.4147492379657e-06
-5.98659823889319e-06
-1.67825916830043e-05
-2.85354615028656e-05
-2.21592657280012e-05
-2.96929503588023e-05
-2.39504619776955e-05
-1.85208433531695e-05
-9.4703047899624e-06
-2.93018902774326e-05
-2.35180837193284e-05
-3.65102486781659e-05
-3.42669447673445e-05
-5.97895928884536e-05
-4.28345864854197e-05
-1.55115189573338e-05
-4.37951582007556e-05
-3.43643839838892e-05
-3.38749170607509e-05
-2.57036259558642e-05
-3.6830736290072e-05
-3.00984618905754e-05
-2.74394521369832e-05
-2.37052096184881e-05
-5.64154837442867e-05
-4.30893813182891e-05
-3.59460425702107e-05
-1.20165215562963e-05
-3.81233107910458e-05
-1.49323868596922e-05
-5.75768983372175e-05
-3.40533100907801e-05
-2.59118376567088e-05
-3.01380181144366e-05
-2.27808023262871e-05
-3.56829554895601e-05
-4.32659892819512e-05
-2.01330507084938e-05
-2.58878851101635e-05
-3.8333318232742e-05
-6.86314644436705e-05
-2.95161458885755e-05
-5.2207780122771e-05
-4.29909555625392e-05
-2.87461693520749e-05
-4.19916682802874e-05
-3.69405599331981e-05
-3.11530750029551e-06
-5.25662435008882e-05
-1.90525515322824e-05
-4.23193544779796e-05
-4.1394728924505e-05
-1.32507312209583e-05
-1.33290016317615e-05
-2.99638297357981e-06
1.15503731198729e-05
-2.11473651940032e-05
-4.02808793144578e-05
-2.97703931674831e-05
-4.13693173597012e-05
-4.05929101312866e-05
-1.94321930453106e-05
-1.85708310613758e-05
-4.08869123475235e-05
-1.30914599134856e-05
-4.51099354498919e-05
-3.82877970087483e-06
-7.43482856247055e-06
-3.95444343502085e-05
-3.32269294768802e-05
-4.71165096196478e-05
-4.94883406620463e-05
-4.77472718921954e-05
-3.93630916348906e-05
-2.79179347126407e-05
-2.35890414943286e-05
-2.4913002875228e-05
-1.04416328997727e-05
-1.11881933839144e-05
-2.72934783569133e-05
-4.1738331069283e-05
-1.63207911924899e-05
-6.34464433826907e-05
-3.79837785994067e-05
-1.92928828713774e-05
-2.91791497055477e-05
-1.40843498412451e-05
-5.79304217559695e-05
-2.90040699530257e-05
-4.88736545576911e-05
-3.77766890448036e-05
-2.00991987572304e-05
-2.39406952173764e-05
-6.2729182169229e-05
-6.17826068873086e-05
-3.91885113111638e-05
-6.25349296732825e-05
-5.25045288625316e-05
9.43183508375073e-06
-2.98977766473753e-05
-2.97904441552868e-05
-1.11024862373719e-06
-1.70397442908854e-05
-3.79512670503189e-05
-2.42582030483789e-05
-3.98848652695766e-05
-4.14527420396514e-05
-2.86651819939265e-05
-4.55139617660889e-05
-2.96503629345597e-05
-4.11311300508004e-05
-2.76714064405193e-06
-3.0416840096823e-06
-3.83815745242845e-05
-2.19846329334472e-05
-5.39044642337288e-05
-1.04494537490066e-05
-1.60449231422956e-05
-2.30609662542849e-05
-6.14235746714237e-05
-8.42684704254998e-06
-4.12907020035174e-05
-2.02118596900886e-05
-2.07738932471484e-05
-2.39932150610513e-05
-4.46559287923646e-05
-2.7210393806057e-05
1.43054517894353e-05
-5.07487667094503e-05
-5.31463606180157e-05
-1.53984224115223e-05
-3.66224452224612e-05
-2.73196273506891e-05
-2.19558282623484e-05
-2.61457542697844e-05
-7.55119516684886e-06
-3.83760395361278e-05
-5.08053463981691e-05
-6.02837247741222e-06
-3.0940798998296e-05
-4.52035751530798e-05
-1.49131259499418e-05
-3.61195002945799e-05
-1.08649917721688e-05
-5.12268587233333e-05
-2.48029110933108e-05
-4.45485426565217e-05
-3.06329425284418e-05
-2.36752884490883e-05
-3.51881674632184e-05
-2.12829134539312e-05
-1.76588750339916e-05
-2.32051892769977e-05
-3.3060668518038e-05
-6.36017019051904e-07
-1.71896578060024e-05
-2.12688100598624e-05
-1.23515879115108e-05
-1.18937703322169e-05
-1.61305814834941e-05
7.73239287404141e-06
-1.92014272652115e-05
-5.21685079267232e-05
-1.97095967800794e-05
-4.69753312995065e-05
-9.50176129134466e-06
-2.04636948222354e-05
-3.8217651759007e-05
-2.26136945618254e-05
-2.20316993189968e-05
-5.02976335903054e-07
-1.8778234458299e-05
6.33479568775928e-06
-3.41683878406161e-05
-3.58759939418641e-05
-2.51154356792249e-05
-2.46678555351953e-06
-3.51894615520588e-05
4.70344163979893e-06
7.50120604559303e-07
-1.55970095758696e-05
-9.53283283478014e-06
-5.12223955136664e-05
-2.99806374214596e-05
-2.54589916960945e-05
-1.56165110169339e-05
-1.8916553519349e-05
-4.30339952823099e-05
-1.6847416231256e-05
-3.72848065660275e-05
-3.76252706391639e-05
-3.86129458478999e-05
-1.36530989846342e-05
-4.93638241635473e-05
-4.11733582828073e-05
-2.91116073143043e-05
-1.22900678063778e-05
-1.72501668210926e-05
-2.37310078409292e-05
-2.99773026392783e-05
-5.67075495779289e-06
-1.69114845826911e-05
-3.83453228876388e-05
-2.11672594167708e-05
-4.17805030872774e-05
-5.69827164637338e-05
-3.57422499979759e-05
-4.50428506396847e-05
-2.0674371105272e-05
-2.06314622491917e-05
-4.0894577224099e-05
-2.01357706123449e-05
-3.70955760077185e-05
-4.18489446255754e-05
-3.6645437419324e-05
-1.47877053965017e-05
-2.36787237159731e-05
-3.24831081118509e-05
-3.56227201406565e-05
-1.32664091451414e-06
6.76218638379153e-06
-1.17387630653679e-05
-2.92949032672811e-05
-1.27368594240323e-05
-2.90556043450194e-05
-3.44963113747739e-05
3.41915125840538e-06
-2.47463116920773e-05
-1.41513815286543e-05
-3.03820550853901e-05
-4.22975920469116e-05
-4.69883639051417e-05
-2.86428392957367e-05
-8.17445148888541e-06
-1.94254967586113e-05
-9.19308639634645e-06
-6.20564491863073e-06
-3.41440710538284e-05
-6.57330914206355e-05
-7.88950614685915e-06
-3.0358931132198e-05
-5.00359874545696e-05
-2.27088828106338e-05
-4.86484279875795e-05
-1.54198289877063e-05
-4.05181713407139e-05
-3.04462639700391e-05
-2.72984015085011e-05
-4.63811742561199e-05
-5.07858462156015e-06
-3.20501086822526e-05
-1.01864280782053e-05
-3.5525059586322e-05
-3.77464288013602e-05
-3.08811390691588e-05
-2.54763139517037e-05
-3.63176003641509e-06
-2.7388814125678e-05
-2.22267053013429e-05
-6.29357955303771e-05
-3.04300197773966e-05
-3.50565950687343e-05
-3.80479964977501e-05
-2.91682396623608e-05
-4.29165073822666e-05
-1.71674306831839e-05
-3.61018691118385e-05
-4.28767950790749e-05
-4.48651098086395e-05
-3.19820571955462e-05
-6.78180783527373e-05
-1.38486349523227e-05
-2.51707207426195e-05
-3.14265270685245e-05
-3.04662554003434e-05
-2.27186798510964e-05
-3.41694304834799e-05
-3.92343954391476e-05
-2.73440766017216e-05
-1.21066948178595e-05
-1.8191013391791e-05
-2.00418646397321e-05
-2.53774416400905e-05
-4.14683663487643e-05
-1.27353538201278e-05
-1.35154735050384e-05
2.28959831028984e-06
-2.40107330093649e-05
-2.42109434486167e-05
-3.7751351437453e-05
-5.28404718565313e-05
-3.17161893341696e-05
-1.08918966420869e-05
-4.50458933294402e-05
-1.46638215753237e-05
-3.45488994845577e-05
-3.09795957551761e-05
-3.42470109180265e-05
-2.74000999268074e-05
-1.92302977442304e-05
-2.34819216854731e-05
-5.81318239713446e-05
-2.3630076981324e-05
-2.38039971861243e-05
-1.90111964581323e-05
-5.22049415019562e-05
-3.83256829607254e-05
-4.99665916487221e-05
-1.04131276358225e-06
-3.69377085443267e-05
-7.37695324268444e-05
-6.35062199451733e-05
-1.3954163775778e-05
-4.32537928114145e-05
-1.05113802731788e-05
-3.05710859211307e-05
-2.26705482382252e-05
-1.34490054398042e-05
-4.08942560162028e-05
-5.37637867226661e-05
-3.8227382314592e-05
-2.6021916074045e-05
-2.06150007394824e-05
-3.55956546026285e-05
-1.37124002206497e-05
-2.80572488078994e-05
-2.98087070889821e-06
-3.98771131192142e-05
-2.75598568753268e-05
-4.19414580678575e-05
-6.61119880113857e-05
-2.80875925160114e-05
-4.20620030865494e-05
-2.9035517404003e-05
-1.38277329150806e-05
-2.37744447839276e-05
-5.33941705889766e-05
-5.68643612365512e-05
-3.52500141567609e-05
-4.16273331075894e-05
-3.41454164964991e-05
-5.71917608954619e-06
-2.24572766823992e-05
1.98419518611661e-05
-6.18143433016397e-05
-1.86825360915908e-05
1.22469556348119e-06
-2.43819955304442e-05
-4.08419435214777e-05
2.44861086138283e-06
-2.93359927601702e-05
-3.32293671824316e-05
-5.79745723129702e-05
-3.89935449187804e-05
-3.22498527473021e-05
-9.66622566607713e-06
-2.94638835870332e-05
-2.16657492296548e-05
-2.52436857357641e-05
-2.02772934432776e-05
-3.81436945175041e-05
-6.28347511295987e-05
-5.46692182059882e-05
-2.94736829944186e-05
-3.73315686140519e-05
-3.78880024620059e-05
-4.14019341656677e-05
-5.89837490405172e-05
-2.11408130709505e-05
-8.2551477883239e-06
-1.04572674585162e-05
-2.96299965486409e-05
-1.48021331159458e-05
-4.75628665081145e-05
-1.95031504530771e-05
-2.22644386880484e-05
-3.1243542445451e-05
-4.35911451007096e-05
-6.37506132135241e-07
-8.51248492590832e-05
-4.37400559513204e-06
-3.61052927580217e-05
-2.57759158064276e-05
-3.6392220304724e-05
-2.49577951245685e-05
-2.58319533117954e-05
-2.02161297625709e-05
-2.15532138817632e-05
-4.89712650682531e-05
-3.93518739767371e-05
-3.38046047144858e-05
-3.45695770011309e-05
-8.64877839653577e-06
-2.76519625850173e-05
3.15884559182412e-06
-2.5708037835255e-05
-1.35894829106773e-05
-2.19947939480997e-05
-2.15616051683262e-05
-6.57073295850419e-05
-1.80323341972288e-05
-3.21460001413433e-05
-4.78302603186229e-06
-3.91177843970922e-05
-2.72893213995106e-05
-2.86098424724715e-05
-1.793681796563e-05
-5.19733667870708e-05
-4.06821469422293e-05
-5.28287393725827e-05
-2.34108691039415e-05
-1.82849598907248e-05
-6.09090755444448e-05
-5.3055742489354e-06
-3.71291339825531e-05
-3.51456509378191e-05
-2.28726132589318e-05
-3.76459689149733e-05
-8.12473904345411e-06
-8.34930884670325e-06
-3.9190081162207e-05
-2.28677393783723e-05
-5.05434427226136e-05
-2.37556201573691e-05
-1.99935975408487e-05
-2.08662045575339e-05
-2.05017291266494e-05
-5.19394293848188e-05
-7.27949506731249e-05
-5.75259758846413e-05
-2.23024372801462e-05
-3.66407954372337e-05
-4.23134269774522e-05
-1.97681387254423e-05
-3.43392493754822e-05
-6.73980431170223e-06
-4.89246737317671e-05
-3.56805082775318e-05
-4.73197402629263e-05
-4.78647704480584e-05
-1.96396868461405e-05
-2.82525908882118e-05
-2.87107763545008e-05
-2.45099331512965e-05
6.63496173692667e-06
-1.68215349548921e-05
-1.49568366979065e-05
-2.4480015085196e-05
-4.75430503697799e-05
-1.90102532362346e-05
-2.01254103570985e-05
-2.36263892312385e-05
1.24434055877417e-06
-5.60576352370542e-06
-2.09741892104165e-05
-4.93648079479083e-05
-9.34973251062699e-06
-1.12167781912677e-05
-3.85048309110939e-05
-3.33999559485577e-05
-2.13853749145354e-05
-8.30580895012186e-06
9.4067454462139e-07
-3.84080997463073e-05
-5.91283458009381e-06
-2.40772576409351e-05
9.02586225113013e-06
-1.95311722646034e-05
-1.89318945058718e-05
-2.29367700997437e-05
-4.12772764895421e-05
7.49160309427956e-07
-3.99213566066993e-05
-3.77993296748075e-05
-2.48797015810382e-05
-3.09740591863541e-05
-4.7619631995228e-06
-3.65837388800573e-05
-4.41889186187613e-05
-1.97787530803226e-07
-2.5587015616261e-06
-1.20479093400689e-05
-5.31684045596089e-05
-1.46003005061139e-05
-5.38985755088284e-05
-2.06500700206157e-05
-1.95605952752574e-05
-4.36590959317523e-05
-4.041786761507e-05
2.08798336296859e-05
-4.01275121218779e-05
-1.96793013259645e-05
-4.10161585700914e-05
-5.05088929629127e-05
-2.44173838769768e-05
-3.11440232652286e-05
-3.24818353655805e-05
-2.13770266447503e-05
