# Supplementary material for: Research on computational propagation and identification of mine microseismic signals based on deep learning
Source: PLoS One. 2025 Oct 22;20(10):e0334641. doi: 10.1371/journal.pone.0334641 (PMC12543183; doi:10.1371/journal.pone.0334641)
Supplement: S7 Data — (ZIP) [file pone.0334641.s007.zip › 000100900001611.xlsx_0.txt_24.txt.txt]

-1.24040552709178e-05
-2.2104467144006e-06
-6.31159155867994e-06
-2.94298462270002e-06
5.23979105626511e-06
-4.14685461435107e-05
-5.88892213752277e-06
-4.84056194790034e-05
-2.46234038699892e-05
-2.35918783098078e-06
-3.15082493772263e-05
-2.6158453279961e-05
-2.05665249130109e-05
-5.43328868610378e-05
-2.69435647865132e-06
-3.7509634395664e-05
-9.04641936151533e-06
-2.67786982793701e-05
-7.34161645414886e-06
-2.28207516035974e-05
-3.99371462906301e-05
-5.17096593382531e-05
-1.95948482142872e-05
-3.01703324584515e-05
-3.33774942442639e-05
-5.02217410592697e-05
-2.1609355904165e-05
2.34698959776534e-06
-0.000100761715510623
-2.89289199951854e-05
-3.14644336429005e-05
-2.27263056069204e-05
-8.33245613816325e-06
-4.16185582265735e-05
-2.28604909402418e-05
-4.27850215651118e-05
-1.28341807870156e-05
-3.86364648276077e-05
-4.60802420094049e-05
-4.95801955969828e-05
-2.61730120366672e-05
-2.47637068934147e-05
-9.25634002495197e-06
-5.10457522369081e-05
-2.12891570979727e-05
-3.21415683681518e-05
-3.98798370568088e-05
-2.36335142856697e-05
1.04180278360517e-05
-2.36454891092615e-05
-2.30966853772112e-05
-4.25805170866908e-05
-4.7414552417847e-05
-3.22103970650874e-05
-5.88269037593383e-05
-6.45776212573723e-05
-4.34807316537559e-05
-1.88156063977568e-05
-4.00015291417778e-05
-4.97262781135324e-05
-3.67901828429384e-06
-3.54471545177754e-05
-2.80680568050268e-05
-1.98470570959611e-05
-1.90152146171443e-05
-4.52573115459404e-05
-2.52984058545939e-05
-2.14997074738085e-05
-1.82708504271759e-05
-2.77876728682337e-05
-4.27168026310371e-05
-2.74787113242348e-05
-2.37853715953871e-05
-3.85791074816744e-05
-9.04238184607667e-06
-1.50995631694701e-05
-1.17374472333642e-05
-1.98201678913974e-05
-1.90215361170118e-05
-5.63008353998787e-05
-3.00580243346414e-05
-3.63975601871863e-05
-3.01784014553673e-05
4.90022633921962e-07
-2.51906517976165e-05
7.32135564773385e-06
-2.05315176846396e-05
-9.52987778183544e-06
-2.34813578464163e-05
-1.69608141774476e-05
-2.14862519872642e-05
-4.26009116761559e-05
-3.41903605154822e-05
-3.65422537491978e-05
-5.6256472682117e-05
-4.79800437714312e-05
1.47764229769937e-06
-6.88817427144073e-05
-2.11039206106491e-05
-4.49508605662003e-05
-1.78317566926084e-05
-4.36297239567821e-05
-4.2344591931232e-05
-4.44340530597851e-05
1.2946000839389e-05
-1.57628963698566e-05
-1.48923244387755e-05
-4.98284172342287e-05
-4.64208467076732e-05
-5.22635112484407e-05
-4.75063401329357e-05
-3.39760131631367e-05
-2.84221494436187e-05
-4.43522742968058e-05
-1.85393144933618e-05
-4.01347645248599e-05
-2.28792856352561e-05
-4.7508894399863e-05
-2.12465790007178e-05
-3.12491932240381e-05
-6.2367964031665e-05
-1.40310311723374e-05
-6.02386354395249e-05
-2.3880380937376e-05
-1.98073562767059e-05
-3.66690892541659e-05
-6.27274413712063e-05
-5.96663649648027e-05
-5.49390048205992e-05
-2.67242489513159e-05
-3.24113069128836e-05
-4.56641561692346e-05
-3.35124674831173e-05
-3.80752784221224e-05
-3.2797753309221e-05
-4.61025386111246e-05
-4.61780900571619e-05
-2.54969456046419e-05
-2.11876589599613e-05
-3.05561602066829e-05
-3.99275052945287e-05
-2.93245364038785e-05
-6.32634581622926e-05
-1.61643171092521e-05
-6.45433235376093e-05
-4.25853747616999e-05
-3.87895010733365e-05
-1.97915380777431e-05
-1.47713229450973e-05
-2.85304334812443e-05
-1.55681946270809e-05
-4.35872822527036e-05
-2.73960495431812e-06
-1.41999555850629e-05
-3.27378447266332e-05
-3.39273747511292e-05
7.79103759427138e-06
-6.26191673398093e-06
-2.23251075688081e-05
-2.89667488796752e-05
-2.89933652211976e-05
-3.34038785733155e-05
-1.6743809981926e-05
-4.73080558733e-05
-6.32781655988713e-05
-6.96494807274386e-05
-4.46640407269085e-05
-2.83423166213361e-05
-2.01129329361622e-05
-3.65854868568456e-06
-4.85913326382573e-05
-2.78399663894285e-05
-3.36968307885389e-06
-1.99104841907824e-05
1.34917895202166e-05
-3.43593810254047e-05
-3.11836225475368e-05
-3.26761872716772e-05
-2.89567880955439e-05
-8.05984804442504e-06
-3.18780423077301e-05
-5.48584115513172e-05
-3.11266174077286e-05
-1.96567313231593e-05
-4.5026326913877e-05
-3.73603509089718e-05
-9.90222470601769e-06
-3.33066662455038e-05
-4.42112843610362e-05
-4.6037274252092e-05
-1.34286912934613e-05
1.97768938137495e-06
-1.08764216858719e-05
-3.93380670762054e-05
-5.85390572971193e-05
-1.95302381904064e-05
-2.05343241785569e-05
-2.48330576153367e-05
-4.16457837777195e-05
-4.86438306800344e-05
-4.96063912219841e-05
-1.09518693624251e-05
-3.1837408087531e-05
-2.82603237323219e-05
-1.99446894057676e-05
-1.52882150448579e-06
5.03139800019932e-06
-2.348938010913e-05
-3.85412896832683e-05
-3.17466704266867e-05
-2.83088563039282e-05
-3.65470718590227e-05
3.02509057248061e-06
-7.40199434185444e-06
-3.58497042233759e-05
-4.34344472326603e-05
-1.94564482118165e-05
4.42569711371844e-06
-1.24306949987836e-05
-6.38234205110177e-05
-1.32973685526206e-05
-6.69230800776476e-05
-6.4074214276516e-05
-4.90487550784346e-05
-4.42190762407941e-05
-2.31860336634912e-05
1.28999250367106e-05
-4.02339573870003e-06
-1.95623782868382e-05
-2.11743345435612e-05
-3.48127205494546e-05
-7.8118353395587e-05
-1.878853282847e-05
-1.64911541253817e-05
-3.06384195225853e-05
-5.57803843078735e-05
2.39278779974152e-06
-2.78058997535004e-05
-2.15196796016877e-05
-1.60557237165067e-05
-4.36289024597056e-05
-3.24579119733106e-05
-1.004057414655e-05
-5.48670663753858e-05
-6.11575200170423e-05
-1.9672162444931e-05
-2.40354240910373e-05
-1.45228155566882e-05
-4.74135135501753e-05
-6.02213749675676e-05
-4.47004437835674e-05
-2.96147263230899e-05
-3.16326156563614e-05
-2.80193997907204e-05
-4.28358779830893e-05
-4.19002020921865e-05
-9.68661410349508e-06
-4.42875508638253e-05
-3.79351274201161e-05
-2.62695853080229e-05
-4.19237332579854e-06
-1.67247553200237e-05
-2.32812966091624e-05
-2.52115174446836e-05
-3.45999029613207e-05
-7.54147970034653e-06
-1.72005693999025e-05
-1.99101862798898e-06
-5.22407023285985e-05
-1.30867831811295e-05
-3.43826807681053e-05
-1.50042877914461e-05
-1.21640892013776e-05
-3.43052787058089e-05
-2.39488322357111e-05
-5.07312526836291e-05
-3.60773330231815e-05
-5.31663564231254e-05
-4.25687811726771e-05
-1.81925260406049e-05
-2.74270691292631e-05
-3.50509222817452e-05
-4.61042714360898e-05
-2.41964181323193e-05
-3.39045699241971e-05
-2.61107442376682e-05
-2.70517086779155e-05
-1.82303140809748e-05
-3.09392056077416e-05
-3.54379261834116e-05
-2.72901499056125e-05
-2.01888967973869e-05
-3.82401199607888e-05
-3.59717706255942e-05
-3.40950539660606e-05
-3.06057579774537e-05
-3.39622868346078e-05
-4.42654559886593e-05
-3.78125791564735e-05
-2.91217386417982e-05
9.17817690454013e-06
-3.71243020079197e-05
-2.54273457437455e-05
-1.23121075066377e-05
-4.92388948884264e-05
-2.20247369220272e-05
-4.32973065739019e-05
-2.56003480389379e-05
-3.06417105053797e-05
-1.40732620094539e-05
-2.48909195426632e-05
-1.51127017505283e-05
-2.48885411760626e-05
-2.36955309574021e-05
-9.55553693084783e-06
-4.92869733632657e-05
-3.88551523313134e-05
-5.89874673071497e-05
-3.36523795530202e-05
-4.39547373133776e-05
-4.56893659679292e-05
-2.04842603130403e-05
-3.22118349563683e-05
-5.31899748121972e-05
-2.15403565994495e-05
-2.29157395961129e-05
-3.80521850892208e-05
-3.13212899569094e-05
7.22021651877555e-06
-5.45472745076079e-05
-9.4384659478434e-06
-2.68249926496664e-05
-1.08626978521419e-05
-1.86206827510436e-05
-1.29389344213309e-05
-3.91769180968785e-05
-4.07429832678978e-05
-4.24513410037219e-05
-3.8312688843804e-05
-2.40097690004421e-05
-3.45018089447434e-05
-6.06737144672323e-05
-3.60159039861626e-05
-6.68300497123533e-06
-2.72002257958499e-05
-5.39966868237238e-05
-1.03991738044913e-05
-5.25136286003988e-05
-4.54281976106206e-05
-1.92362850430354e-05
-4.33535029978765e-05
-6.4203152897516e-05
-2.67597224356947e-05
-2.41318817269502e-05
-3.59953149051649e-05
-4.67128491850058e-05
9.50045753717292e-06
-5.58853573562829e-05
-2.94436485645062e-05
-1.65328301655881e-05
-4.79089299014764e-05
-3.15999158315081e-05
-4.42183468996489e-05
-2.5930799847026e-05
-5.47518891535531e-05
-2.33603017650487e-05
-8.48070792939694e-06
-7.52131938100859e-05
-3.90061326683405e-05
-2.73045763173911e-05
-2.70529068982728e-05
1.3773296753176e-05
-1.37223591361111e-05
-3.07671776204032e-05
-3.68587268057613e-05
-1.10878387829867e-05
-2.40314718692791e-05
-9.92197475021536e-06
-2.5879058025796e-05
-3.46515864885641e-05
-2.49127098381677e-05
-3.6892580713041e-05
-2.06709292439343e-05
-3.59402744299519e-05
-4.32302165407601e-06
-4.08576045428807e-05
-4.60395912034625e-05
-2.13997798564026e-05
-3.42147113926558e-05
-1.28506831168475e-05
-5.78563580302205e-05
-4.8162153948031e-05
-4.91160921124397e-05
-6.60033393018041e-05
1.03818984503689e-05
-9.24480263132841e-06
-4.25581507099629e-05
-6.12650681464e-06
-2.74906181823721e-05
-2.74855512248399e-05
-4.46429404850858e-05
-1.12613115470375e-05
-2.86936744337897e-05
-5.59516609858586e-05
-6.23592883531214e-06
-1.25088138016104e-05
-3.29527059334249e-05
-4.2804137268024e-05
-6.47616396098928e-05
-9.09728024487301e-06
-8.74303785803387e-06
-3.45877247734654e-05
-3.15486480319053e-05
-9.75680742519678e-06
-1.40827683956442e-05
-3.59910319657761e-05
-8.42547949550363e-06
-1.41079302439853e-05
-2.96805482394478e-05
-4.6364511368804e-05
-3.62227062998271e-05
-2.10931089466717e-05
-2.24375524346361e-05
-8.98297671876012e-06
-1.62328358912653e-05
-4.2742472232609e-05
-3.58805559965962e-05
-3.117146834553e-05
-2.74044511553354e-05
-4.33801277921942e-05
-5.3490108992993e-05
-2.40013140518709e-05
-2.00083761194364e-05
-2.62107642559956e-05
-1.73382570236038e-05
-5.79129226461227e-05
-4.06992824160342e-05
-1.56460533212345e-05
-4.16047134585113e-05
-3.82826944221312e-05
-3.31668997448773e-05
-4.6638267703738e-05
-4.94975476689658e-05
-2.80573029215396e-05
-3.45048304255267e-05
-3.4609198605674e-05
-5.00375024073755e-05
-4.06901342914353e-05
-5.20697237006367e-05
-2.34440990062385e-05
-4.04679636185976e-05
-5.16890202842949e-05
-3.31868028941229e-05
-4.84963374317354e-05
-2.25085668308526e-05
-3.57297044656951e-05
-2.64830196225954e-06
-2.98161051521429e-05
-3.60755633238411e-05
-3.89904115442844e-05
-3.04649245972333e-05
-3.82895675171937e-05
2.56298966056769e-06
-1.21761587080312e-05
-6.30914587261557e-05
-4.6226800915019e-05
-1.67111148258819e-05
8.90646095079703e-07
-1.01565270831206e-05
-4.28430145384882e-05
-1.47865309530753e-06
-3.16654562063578e-05
6.70842290013831e-06
-4.96488425180749e-05
-2.35649909582204e-05
-5.29649897113093e-06
-7.68582036218903e-06
-2.75995600204534e-05
-5.56359635697733e-05
-4.37671692991957e-05
-2.63948428159583e-05
-5.68003713887982e-05
-4.23497608071379e-05
-4.62223988502207e-05
-3.94542887858112e-05
-3.7770099588935e-05
-3.24533586565059e-05
-1.9687704642171e-05
-5.36425629761094e-05
1.05479488842186e-06
-5.79323778597267e-05
-1.18197575208183e-05
1.14846116066374e-05
-3.30101506649379e-05
-3.29645420224106e-05
-5.16382180616282e-05
-1.87446867622346e-05
-2.64507028437494e-05
-1.36265385349142e-05
-4.41792350134007e-05
-2.48826992856436e-05
-3.43647035671419e-05
-4.90056778097349e-05
-3.84003199356944e-06
-1.64067575707757e-05
-4.68103883055488e-05
-3.60852960166969e-05
-4.194907837435e-05
-1.62687545347321e-05
-1.59297108359618e-05
-2.60912883707375e-05
-4.50537045876137e-05
-9.68687496633055e-06
-7.08907955065129e-06
-3.36598062814097e-05
-3.7163019454811e-05
-2.60254454511644e-05
-1.91201237447106e-05
-5.95675879280824e-06
-3.50101325479004e-05
-4.71273238445226e-05
-3.64732713341469e-05
-1.22780225751663e-05
-1.39593623554771e-05
-4.8802467251946e-05
-1.78359183020078e-05
-2.20046328306337e-05
-2.48748631764739e-05
-2.03274190456546e-05
-2.08490201717881e-05
-2.04749221776656e-05
-5.82262444816057e-05
-1.19841047690887e-05
-3.12213476587199e-05
-2.7285781503857e-05
-4.92394104209198e-06
-6.71288514459269e-06
-4.59388333583541e-05
-1.11992629953181e-05
-3.93870134657781e-05
-3.75911517105884e-05
-2.31787346748685e-05
-1.71041480433894e-05
-1.05979662071708e-05
-2.82911060104575e-05
-3.7243296015592e-05
-4.60035024641564e-05
-1.51816578225504e-05
-2.9722798639949e-05
1.07379826057916e-06
-2.39806194230532e-06
-4.05970159617084e-05
-5.75393092460896e-05
-2.63349332016007e-05
8.20222774806076e-06
-1.32210073325965e-05
-2.35551063422577e-05
-2.91771902564473e-05
-2.7078295125507e-05
-2.78305311985956e-05
-5.25156546054694e-05
-1.85682900694223e-05
-3.811739116163e-05
-3.42294840142399e-05
-5.01514949031078e-05
-3.29870226902902e-05
-4.16731507379957e-05
-1.71994397220923e-06
-2.93737390745983e-05
-6.18002526343019e-06
-4.16747974379084e-05
-2.69843072100819e-05
-7.43410076318458e-05
-4.53868192131966e-05
-3.16393545818711e-05
-2.28929840456548e-05
-2.82819364537101e-05
-2.99352460566909e-05
-5.84864394254059e-05
-4.5861390360437e-05
-2.37423745650327e-05
-2.04708967785562e-05
-2.15846409428474e-05
-1.28074570208268e-05
-4.64861695477344e-05
-3.92825285633451e-05
-3.20612727097894e-05
-3.51367414575816e-05
-2.79496832273515e-05
-2.14059303368807e-05
-4.04474545420544e-05
-2.71989889913944e-05
-2.94102410775156e-05
-5.3471011585388e-05
-1.86184284398219e-05
-4.21442734288969e-05
-6.69245175907939e-06
-2.07874173246365e-05
-2.72728083210282e-05
-1.3326488231128e-05
-3.52574399971147e-05
-3.81262482696895e-05
-1.22499573566409e-05
-6.68563613420708e-06
-5.35706060348948e-05
-3.59266409073929e-05
-2.79361720180659e-05
-1.76302319245072e-05
3.0225954475084e-06
-4.52006762274939e-05
-5.03469476252781e-05
-3.58308120532304e-05
-2.73078975464065e-05
-4.22731236063195e-05
-3.05677942599277e-06
4.72464127272593e-06
-8.52330000751563e-06
-1.49748139769911e-05
5.17136659199548e-06
-6.04095952715585e-05
-2.25235603978364e-05
-1.41140785192246e-05
-3.92646997944513e-05
-1.95090326239668e-05
-3.39015195886012e-05
-3.96895591643223e-05
-4.11505565542813e-05
-2.86375701142171e-05
-3.41098986866043e-05
-1.09891598860552e-05
1.96769327004767e-06
-3.85255766500497e-05
-5.26734782290637e-05
-3.72400737462158e-05
-2.25396035251673e-05
-1.48761143813338e-05
-3.03995389527125e-05
-2.7736861028777e-05
1.43486150333804e-05
-4.24328450697004e-05
-7.08317989662405e-06
-1.20224011264565e-05
-2.78542771071475e-05
-9.58875560338438e-06
-2.09469185387383e-05
5.44456331301008e-06
-3.45772022561505e-05
-2.41645721660728e-05
-4.322255997809e-05
-3.69066773326308e-05
-1.1018892034293e-05
-4.38057280573866e-05
-1.54149148308832e-05
-2.87109627257974e-05
-2.8946534943008e-05
-3.5662222356381e-05
-1.51985636574821e-05
-3.78764350152806e-05
-3.00015123076554e-05
-2.7731657981177e-05
-2.46273087810446e-05
-5.8759856690652e-05
-3.17605705940929e-06
-3.08908643070395e-05
3.95154999583615e-07
6.79793636767282e-06
-2.5678834476743e-05
-9.60112493585319e-06
-3.00482200878048e-05
-2.83352418930168e-05
-1.11704335951372e-05
-2.69095236806435e-05
-3.6424675017846e-05
-8.45698887808324e-06
-2.5858888862795e-05
-1.69212509603162e-05
-3.05177608174159e-05
-4.25571443972062e-05
-4.42544393345501e-05
-4.96832824737879e-06
-1.97132791478413e-05
-3.43959834377544e-05
-1.88254061831138e-05
-5.35816402485816e-06
-2.13214173158778e-05
-9.56635215625252e-06
-2.51285416852442e-05
-1.59570433516758e-05
-2.28100097145237e-05
-2.7088047618719e-05
-4.29949492154404e-05
-1.52799329691866e-05
-2.72749994971549e-05
-2.57621937242698e-05
-5.25015700962517e-06
-2.34199202106202e-05
-2.37130261280701e-05
-4.82420998484801e-05
-9.21666477329904e-06
-4.74585246434243e-06
-4.69379612021249e-05
-3.41325387245791e-05
-1.16688129224818e-05
-4.42799667855289e-05
-5.06557400668616e-05
-5.90928974685635e-05
-4.92314530733837e-06
-3.59249752471502e-05
-1.40698881501885e-05
-5.65974353651158e-05
-2.07782330373157e-05
-2.40547032839076e-05
-1.62099436035364e-05
-5.12517893165156e-05
-1.41874895221055e-05
-3.97695089651963e-05
-3.73673207929139e-05
-2.0330479238524e-05
-1.96271642174496e-05
-3.86876940269237e-05
-3.88609480903434e-05
-3.0986505564415e-05
-8.19718186346256e-06
-2.01341431148458e-05
-2.77044604124447e-05
-8.5410165258651e-06
-5.00339025886656e-05
-2.1588402409889e-05
-2.24415383769671e-05
-2.10681687961248e-05
-3.16780266600023e-06
-3.46370447594683e-05
-1.51643784528145e-05
-5.48113441034879e-05
-6.34947196822041e-05
-1.43947848626821e-05
-5.51448807069338e-05
-3.63700747302245e-05
-1.41224278650783e-05
-1.55630235629291e-05
-4.63839316441975e-05
-3.36253188941856e-05
-2.21394664426835e-05
-4.37729183767132e-05
-3.61693234528003e-05
-4.04120223335091e-05
-5.09701072985101e-05
-2.05135806198315e-05
-5.85397210380888e-05
-4.06244659181735e-05
-5.40861982888067e-05
-2.25902113609648e-05
-2.00641874819993e-05
-3.31493967031282e-05
-3.08945279093056e-05
-2.97301109080458e-05
-1.2347124137387e-05
-1.68371242525148e-05
-2.72128743731346e-05
-4.57209243582241e-05
-2.40948982003855e-05
-3.12468356698513e-05
-1.52143118136091e-05
-2.92524729544917e-05
-5.97634425619677e-06
-1.12320700777359e-05
-4.48254652813893e-05
-4.04008971736895e-05
-5.45384579797673e-05
-2.7660529632877e-05
-6.92700344994637e-05
-9.01228878568346e-06
-3.6232237062631e-05
-3.61539034748836e-05
-4.71615099000266e-05
-3.80407063370471e-05
-3.25694301452433e-05
-2.70541397025409e-05
-3.13425924214543e-05
-2.96841463067659e-05
-4.83211519674882e-05
-1.9679615602865e-05
-2.56634682093044e-05
-1.90146853933473e-05
-2.82589115254386e-05
-2.45644602441189e-06
-2.31276137852104e-05
-1.83738159365231e-05
-1.38603277996101e-05
-3.18037247107404e-05
-3.11843844771356e-05
-6.49689134624747e-05
-2.44112109565355e-05
-3.13102673321383e-06
-3.42281496751824e-05
-7.77944691860317e-06
-2.3981066397502e-05
-2.27480622806348e-05
-2.8411168994185e-05
-3.73996542402008e-05
-3.85299707122637e-05
-1.01680532691423e-06
-3.16895952144429e-05
-3.2573529287288e-05
-1.92085216619352e-05
-4.28491479673601e-06
-2.22181121521878e-05
-3.57727945466114e-05
-3.67818709686076e-05
-4.16895536501948e-05
-4.14417720768747e-05
-2.09835409042197e-05
-6.04400794548349e-05
-3.64565087205938e-05
-4.38616631983183e-05
-2.47502860782416e-05
-2.74182997540223e-05
-5.6793915717539e-05
-7.33325808911684e-06
-4.62354962635136e-05
-1.20049307176447e-05
-2.78217942418791e-05
-5.10081519456277e-05
-4.92767291758923e-05
-4.47341152173179e-05
-3.78279553304946e-05
-1.17051161288953e-05
-6.01503377054625e-05
-1.15871584087205e-05
-4.73555031482523e-05
-5.4384697176022e-05
-1.31436310640697e-05
-5.486634422104e-05
-5.92270869120431e-07
-2.49023684916775e-05
-5.23223945693177e-05
-1.49878137249651e-05
-1.94125123301265e-05
-2.031469469848e-05
-1.64245094930468e-05
-2.85418566030631e-05
-1.47905692717637e-05
-1.09264288417372e-06
-4.6058081403108e-05
-6.41119520476457e-06
-3.13042956103476e-05
-5.69363168479719e-05
-6.17457395680995e-05
-2.96606848710174e-05
-4.0797434945882e-05
-2.77879353497765e-05
-2.17758448527783e-05
-3.55723933393907e-05
-2.34204033706983e-06
-8.8978627131822e-06
-4.19560607450819e-05
-2.92896720566401e-05
-1.60828384014597e-05
-4.14921032193484e-05
-1.71128264190437e-05
-1.75536223889632e-05
-1.47575978228975e-05
-3.37710537603266e-05
-4.93884717181317e-05
-3.72487405962116e-05
-3.17187144945986e-05
-1.37206554423394e-05
4.53551178730266e-06
-5.04891012263015e-05
-1.58305986383115e-05
-3.90291807428723e-05
-3.62612173395742e-05
-1.77526433570877e-05
-2.81168402936621e-05
-3.80216645371584e-05
-4.03775326586955e-05
-3.36684480675756e-05
-2.68330003453486e-05
-3.77832314883703e-05
-1.34616544669695e-05
-4.2891675541313e-05
-4.92650668294101e-05
-4.29913232274211e-05
-5.84079050167314e-05
-6.20307870536357e-06
-7.82876984646463e-05
-3.91132742720486e-05
-5.2811069005505e-05
-4.30911906610222e-05
-1.97256512326296e-05
-4.08689965941475e-05
-1.09948277433558e-05
-5.04388875473491e-05
-2.32640744411892e-05
-1.53116747136963e-05
-5.47996252512086e-05
4.87195097634401e-06
-4.63292471109532e-05
-2.13093147476918e-05
-5.80862710181343e-05
-2.18169595876084e-05
-4.4112169853188e-05
-5.1666384892405e-05
-4.26651996811676e-05
-2.71632440910996e-05
-2.39746358953796e-05
-3.96915052945718e-05
-5.58586933193538e-05
-3.29153355970331e-05
-1.88067947601914e-05
-3.46254229647803e-05
-1.20808450220767e-05
-4.33172553054457e-05
-3.00036368875984e-05
-2.91884302298805e-05
-4.17230178402089e-05
-3.024799881718e-05
-1.28179377948837e-05
-5.9971721689166e-05
-6.03537186979619e-05
-4.97351168260819e-05
-2.20248035157081e-05
-4.22318608818534e-05
-2.70014750346382e-05
-2.7114397301001e-05
-1.73129501967533e-05
-5.78059571428293e-05
-1.87356597349826e-05
-2.09442985635394e-05
-1.83532631087189e-05
-5.92256387343587e-05
-5.76623088187347e-05
-4.04249940824383e-05
-1.9689638642998e-05
-6.93404536605358e-06
-1.93499304663641e-05
-3.28152973724205e-05
1.77869954410878e-06
-1.11952909328025e-05
-4.03831100719694e-05
-2.16310412339686e-05
1.24638715619948e-05
5.85602555519431e-06
-7.51608910558003e-06
-3.61918270626849e-06
-2.03032689567898e-05
-9.41366986848592e-06
-4.81091675176213e-05
-6.37592356403771e-05
-3.72010636724446e-05
5.26521746893489e-06
-8.17368461882317e-06
-2.58629438927444e-05
-2.68787655897501e-05
-9.01636677953508e-06
-1.22354439064763e-05
-3.99561720100511e-05
-3.47774808262897e-06
-9.62691510350735e-06
-2.96692705925685e-05
-5.82964305528482e-05
-2.60346086315943e-05
-3.70436044934958e-05
-5.25077347485794e-05
-2.79491869344298e-05
-3.16494835366235e-05
-4.38309975623094e-05
-4.3479091712495e-05
-1.57482252697113e-05
-8.55171721706143e-06
-3.45261821735839e-05
-3.98691990304705e-05
-1.72595256258699e-05
1.14685597328475e-05
-2.4157255124857e-05
-5.92074923156956e-05
-3.36793815780057e-05
-1.45644167722121e-05
-4.49983779121524e-05
-2.95457135798929e-05
-3.30279548808786e-05
-2.04020094240121e-05
-5.6610309608829e-05
-1.34577669856878e-05
-3.82077667178345e-05
-1.90668387225289e-05
-2.42252156889185e-05
5.51135549051081e-07
-3.4694799419696e-05
-1.24340377461775e-05
-9.51294688624664e-06
-1.2318389389723e-05
-3.03634956460697e-05
-1.7966104364401e-05
-1.20662289847428e-06
-1.53228440021616e-05
-3.96454141913709e-05
-3.48892798260002e-05
-6.37235544683332e-05
-1.25998230187733e-05
-1.01737102392382e-05
-2.82774206467954e-05
-4.66886022541949e-05
-4.22827529278865e-05
-4.12936200378229e-05
-3.76394456018661e-05
-3.58522209072318e-05
-1.12224762869879e-05
-4.09441026178737e-05
-1.77267275301636e-05
-2.99246150226161e-05
-2.43424521059708e-05
-1.79532039890028e-05
8.54570402194424e-06
-1.7451728537569e-05
-4.35795427003629e-05
-2.91539500069364e-05
-3.45966461545496e-05
-4.19514426609602e-05
-3.73321261859682e-05
5.66691838629644e-06
-1.62762275824376e-05
-1.02267600351685e-05
-2.63186393910004e-05
6.49885226027095e-06
-4.12365085256047e-05
-4.12749159208682e-05
-2.71476450493856e-05
-3.36178971685831e-05
-4.89137527196363e-05
-1.23320356281609e-05
-4.51725142239076e-05
-2.53877788839865e-05
-2.07353353208709e-05
-4.34745531562735e-06
-3.57757169765948e-05
-1.77408799843732e-05
-1.30260179808058e-05
-6.99862023852239e-06
-3.25642700525068e-05
-6.67105886805494e-07
-3.80268246145559e-05
-3.46845742798736e-05
-3.68102331549859e-05
-3.86817334727844e-05
-2.7492917282103e-05
-2.50609011891061e-05
-3.0784432923491e-05
-4.06226973782443e-05
-4.6092058782544e-05
-2.25339182574509e-05
-3.88594252131289e-05
-4.32268581773435e-05
-1.00450724016057e-05
-1.07326700115105e-05
-2.47662813296398e-05
-3.36949502351246e-05
-6.65959960258157e-05
-2.83382767042578e-05
-4.54152810956166e-05
2.5922120389814e-06
-6.63787009811311e-05
1.25675274449843e-06
-3.67986701739951e-05
-3.5776338113974e-05
-3.06157963089682e-05
-8.15350118120863e-05
-2.767313657282e-05
-4.89997296611482e-05
-4.075314990957e-05
-3.43441218046075e-05
-6.55037960375188e-05
-4.91881056829277e-05
-5.72336927727372e-05
-4.19335983639944e-05
-2.79483541877779e-05
-4.31393477748233e-05
-3.54306013468343e-05
-3.59616512290552e-05
-5.17822827121324e-05
-2.48924451926727e-05
1.10732176453382e-05
-1.85089023930252e-05
-5.06759512465235e-05
-4.20040823491542e-05
-5.0999765962458e-05
-1.99979357626689e-05
-5.09353509668374e-06
-1.67093015082369e-05
-4.28694615659045e-05
-3.38323187349227e-06
-1.88726538068072e-05
-5.77142849061643e-05
-5.6523472245662e-06
-4.21606773272139e-05
-3.58158842928899e-05
-2.32912254360651e-05
-1.99486636316336e-05
6.86215257971578e-06
-7.13544534740048e-05
-3.79635445320215e-05
-2.74229135460879e-05
-3.45154260956737e-05
-5.21187254630507e-05
-4.26503560527754e-05
-4.08483702489785e-05
-4.98543032721826e-05
-3.71303550696278e-05
-4.2265604749783e-05
-6.47896497123468e-06
-2.052063922499e-05
-2.55014239658356e-06
-3.35378500975768e-05
-3.55075076068003e-05
-1.3869988026938e-05
4.65446521536225e-06
-4.08080901132738e-05
-3.27682363222209e-05
-2.23647256376741e-05
-1.11936962715666e-05
-2.20984674096193e-05
-1.95002021094593e-05
-4.98386746115122e-05
-2.85166883247574e-05
-4.2192676029681e-05
-3.07733726018018e-05
-5.57543652236429e-05
-5.84158328998661e-05
-1.95728293982163e-05
-9.05166353164689e-06
-5.28422236296043e-05
-3.81812055856103e-05
-2.14357710371007e-05
-7.09869400584565e-05
-2.96676286968046e-05
-3.14738815525987e-05
-4.20970421307845e-05
-2.4110561492843e-05
-4.77320835303343e-05
-2.94279276334461e-05
-3.54478142492472e-05
-3.92291766475134e-05
-4.30991162873317e-05
-5.90677899171905e-05
-2.79910095365689e-05
2.84513125755927e-06
-4.25270681784797e-05
-4.00548682291358e-05
-8.59824449578508e-06
-2.03247177214911e-05
-5.20157392127479e-05
-1.3913383392509e-05
1.80862476334108e-05
-9.76369329835296e-06
-3.5148432329173e-05
-5.58479895214548e-05
-5.96707727895745e-06
-6.72911654851432e-05
-2.75099876050706e-05
-1.51519288406835e-05
-1.76486275274209e-05
-4.22970453358034e-05
-2.30501277623857e-05
-2.89643575716181e-05
-3.78723540421775e-05
-4.54158563873265e-05
3.25495479839931e-06
-1.59249785274878e-05
4.76496701612947e-06
-9.44381105028697e-06
-3.01748424120721e-05
-3.62633165785984e-05
-4.65961742848174e-05
1.144361550738e-05
3.1224214108663e-05
-2.67340534601995e-05
-4.9323973932063e-05
-3.23723038653267e-05
-3.27151525901491e-05
-4.65877492311812e-05
-4.47233150668668e-05
-5.06895613251882e-05
-2.48616708546141e-05
-4.69108253796265e-05
-4.02772216972864e-05
-5.38759889288243e-05
3.55868613554384e-07
-1.70292610915834e-05
-1.46629766385838e-05
5.05972093279928e-06
-5.35525841698058e-05
-3.27190262887574e-05
4.86899679839856e-06
-2.22635315912391e-05
-4.38035938749049e-05
-7.13549879092762e-05
-2.50834764512343e-05
-2.87983761471629e-05
-3.66029630883389e-05
-4.38187813012267e-05
-1.23424131958474e-05
7.68420915354851e-06
-9.80899849322612e-06
-5.31244726408336e-05
-3.13159703356448e-05
-4.20973990974241e-05
8.86359818723859e-06
5.34248462520126e-06
-2.95978520052413e-05
-3.95272693445582e-05
-4.87082128337806e-05
-3.17138900909004e-05
-5.79585558793682e-05
-3.08485173482988e-05
-3.80260894109038e-05
-3.80859279588046e-05
-3.1231893518731e-05
8.16900176454141e-06
-2.67756268411768e-05
-1.4413222555421e-05
-2.81808188815696e-05
-1.2100568463389e-05
4.81393444322164e-06
-2.25285333734731e-05
-2.53237890036569e-05
-1.05205532744899e-05
-3.2472095442894e-05
-2.71931671961858e-05
-3.41298909407221e-05
-1.75697001819894e-05
-8.70540757266232e-06
-2.63603905957931e-05
-2.18230906889003e-05
-3.64280010486708e-05
-2.15869666906358e-05
3.20283874744804e-06
-2.97190691282887e-05
-1.25290373703963e-05
-3.33864613388499e-05
-3.52644527071792e-05
-2.99120125097721e-05
-1.77345004832244e-05
-4.90678305493721e-05
-1.46127338492449e-05
-1.1987076988117e-05
-5.58211545730749e-05
-6.38966261677083e-05
-5.63345073238778e-06
-1.9359444008662e-05
-1.4535775271928e-05
-4.25442775837823e-05
-2.12070538086819e-05
-3.77831053708844e-05
-1.48536487850317e-05
-2.43000215053652e-05
-5.9157261356996e-05
-4.6878610390325e-05
-4.49634142923795e-05
-3.16916611043476e-05
-2.17095241122476e-05
-3.8844089314874e-05
-2.19424754335198e-05
-2.25907435245508e-05
-2.25593497864125e-05
-3.91988053026919e-05
-3.49179921503362e-05
-4.73578170626475e-06
-2.09835178800628e-05
-3.71366906612782e-05
-3.00137157867627e-05
-3.36241080285309e-05
-3.20358984354048e-05
-3.57966190763935e-05
-3.96402643490483e-05
-3.5865561671846e-05
-6.13203198809272e-05
-4.39530999808465e-05
-3.27103256418902e-05
1.04237703234908e-06
-5.50259079141888e-05
-3.38526697363756e-05
-4.07173180709531e-05
-3.52956939955161e-05
-1.84521039679061e-05
-9.02539108829026e-06
-9.24842545026807e-06
-1.15517383009424e-05
-1.83414506772476e-05
-4.34610124984063e-05
9.21790398897533e-07
-1.56675121826095e-05
-2.42174161367441e-05
-1.36352033415006e-05
-2.29450665678853e-05
-3.99946210866417e-05
-1.65454763082089e-05
-8.77712634354342e-06
-4.68569147435763e-05
-9.37053826109024e-06
-4.24248420847571e-05
-3.80530457035782e-05
-3.69971858655173e-05
-3.43180869477394e-05
-3.32799453409894e-05
-2.92544354839843e-05
-4.30752500322499e-05
-5.37521019531523e-05
-3.81953135880951e-05
-8.587707521172e-06
-1.04991091968949e-05
-4.70743322323134e-05
-7.66386320281412e-05
-3.23071142254744e-05
-4.14009225689505e-05
-1.98770989321099e-05
-7.50267680756736e-05
-1.75297417408095e-05
-2.19727003395582e-05
-4.93063902301661e-05
-3.55809894377651e-05
-3.18054710104425e-05
-2.33672233350343e-05
-5.44228302119743e-05
-5.78857885520813e-05
-2.94778668660154e-05
-1.71941280566201e-05
-2.27533526890111e-05
-2.18637301939974e-05
-3.43815150646973e-05
-4.3095631354846e-05
2.55891443117785e-06
-3.79622908462114e-05
-3.50154447686739e-05
-2.51429668282906e-05
-1.27428875453777e-05
-3.31709352558967e-05
-3.02326321644704e-05
-1.23972825076396e-05
-4.57514626449559e-05
8.88453837807475e-06
-3.35657788933324e-05
-3.11062588044829e-05
-5.28645558559398e-05
-6.8289226113931e-06
-7.52745111429828e-06
-2.27950454776703e-05
-4.12830135710316e-05
-1.09173442734394e-05
-2.04795419272969e-05
-2.29236669366238e-05
-2.59862900628251e-05
5.80183030353065e-06
-3.38524061515576e-05
-1.54829122526891e-05
1.32239334974272e-05
-3.61804289944699e-05
-1.56846055179901e-05
-1.04174287155163e-05
-2.09809084182842e-05
-2.74527701709129e-06
-3.52267477161208e-05
-4.8528865423765e-05
-2.60809523062979e-05
-5.47504912457059e-05
-1.73229383734256e-05
-2.22281838614248e-05
-3.03663182510073e-05
-2.35219246643019e-05
-2.62733779411611e-05
-4.79367490432352e-05
-1.23246168829868e-05
-3.03675223319799e-05
-3.26167128020349e-05
-3.26476646684884e-05
-2.42818705039055e-05
-9.41881415945375e-06
-3.48240963297462e-05
-3.25280585967704e-05
-2.70427644925336e-05
-5.68493055800736e-05
-3.08223033130361e-05
-4.95469169099051e-05
-3.9813202031662e-05
-2.28484465423468e-05
-3.07102288846729e-05
-1.7153998002959e-05
-4.47932752162131e-05
-1.62926563929286e-05
-2.66445737817317e-05
-7.83800658409955e-06
-4.14888708960852e-06
-5.25604409646679e-05
-3.98393337873472e-05
-3.46749877045864e-05
-3.82993848023672e-05
1.03209873842905e-05
-6.34486644135784e-05
-1.54629453725672e-05
-1.36221647164675e-05
-4.41310662193446e-05
-3.25014935439749e-05
-2.78143667366022e-05
-4.64574164773631e-05
-3.36537526125308e-05
-4.58975766621148e-05
-3.97889147572081e-05
-2.99122272389799e-05
-5.24067019720584e-05
-5.45415310094523e-05
-3.04712152569318e-06
-4.76714690759809e-05
-4.39458180202569e-05
-2.15830914273535e-05
-3.10343338056004e-05
-3.14265993440748e-06
-1.91423669180377e-05
-1.3315281250241e-05
-2.37193332485918e-05
-6.80705234053877e-06
-5.24664861416345e-05
-3.07637291696558e-05
-3.57631338037887e-05
-1.68673751391641e-05
-6.79956893499187e-05
-4.80502411077294e-05
-1.4488551045418e-05
-5.17476885480994e-05
-1.13323554681733e-05
-3.48941775121673e-05
-3.28359107018807e-05
-1.20083042130603e-05
-5.99875465673716e-05
-5.45229724322261e-05
-3.05720632662573e-05
-4.96183600910606e-05
-2.12796485207404e-05
-1.07603602332293e-05
-5.57268193135684e-06
-3.49928721601317e-05
-1.81196457915885e-05
-1.74776732808419e-05
-1.72667855678167e-05
-1.19625710895915e-05
-3.48204550332089e-05
-3.63396087569852e-05
-3.99716615503278e-05
-2.40230842230957e-05
-4.22437814790707e-05
-3.82061448467325e-05
-1.1700813972477e-05
-2.77954823651968e-05
-2.55942477878377e-05
-3.75539300766714e-06
-4.74581862359447e-05
-4.1413156314335e-06
-3.54136388952628e-05
-2.81686405795855e-05
-2.96752680204421e-05
-5.53418191577254e-05
-3.94953999240819e-05
-3.4570583827277e-05
-2.59742056117065e-05
-2.9557889062758e-05
-2.74985202771118e-05
-4.70851783119573e-05
-2.25618254207281e-05
-3.12591521704041e-05
-1.9112237049726e-05
-4.11487047157152e-05
-4.20576122080038e-05
-3.77426869699785e-05
-1.34825268763962e-05
-4.36659526236489e-05
-5.75622470521663e-05
-3.65075543957127e-05
-4.98260746719974e-05
-1.62229836585605e-05
-2.3792605298284e-05
-3.0011513606303e-05
-2.10374742567455e-05
-4.64251535602023e-05
-2.42538252321905e-05
1.02246663611485e-05
-2.92353254773683e-05
-9.63315892131234e-06
-2.86933582583085e-05
-2.37439391378253e-05
-5.38604468507956e-07
-3.77864412132264e-05
-1.51068851733834e-05
-1.70056952707747e-05
-3.24846690310062e-05
-3.45772155504666e-05
-1.21461524791049e-05
-2.21245778454262e-05
-3.3072945327907e-05
-5.16191974433281e-05
-3.48596393166329e-05
-4.53896855772954e-05
-3.8826030256119e-05
-4.98559414907579e-05
-5.33278560723385e-05
-4.7783479143952e-05
-6.2128709482569e-05
-4.22408117361447e-05
-2.26852655785692e-05
-5.87585497392025e-05
-4.28774238054174e-05
-3.10884577967002e-05
1.27392550239568e-05
-2.37607268136103e-05
-2.02347475342846e-05
-4.43726365730918e-05
-1.70942742775413e-05
-1.93494649703953e-05
-2.52921140519174e-05
-2.19319253244961e-05
-4.59766390345973e-06
-2.16257856448363e-05
-3.6141605052204e-05
-2.52379640450745e-05
-4.66930631717248e-05
-3.95391582243603e-05
-2.2784248921895e-05
-3.05523792451378e-05
-2.58265828038136e-05
-5.86052182402057e-05
-2.40528072193803e-05
-3.90057249727338e-05
-2.2757114746738e-05
-1.46095058232654e-05
-2.71110882988653e-05
-2.40402254114591e-05
-3.09691688025803e-05
-7.00646374433839e-06
-3.92507503813456e-05
-4.78717188075588e-05
-2.76643429402276e-05
-5.64922489659338e-05
-4.21542649292635e-05
-3.72609565046855e-05
-5.47870581209511e-05
-1.43210960322602e-05
-1.17893500997189e-05
-3.24305164335676e-05
-3.16792115758907e-05
-3.08432601712335e-05
-2.25928090292061e-05
-4.31767450784875e-05
-3.38180858727628e-05
-4.34263327868624e-05
-2.95960159306857e-05
-4.90516619473855e-05
-3.74014673554699e-05
-1.18531878721064e-05
-4.14787576507284e-05
-2.95587469493974e-05
-1.58623033133436e-05
-3.21873501183948e-05
-5.64328684810351e-05
-1.56467145607882e-05
-3.28589968313127e-06
-1.51426919160338e-05
-1.49400514360464e-05
-7.62035503526477e-06
-1.30560305221296e-05
-3.31245211434311e-05
-1.19235943515496e-05
-3.78656191309047e-05
-2.81802035190418e-05
-3.23438463518231e-05
-5.18626020119879e-05
-2.72910274390133e-05
-5.34776946631148e-06
-7.93633308425759e-06
-1.50321683854496e-05
-3.47728830993106e-06
-2.54628441838451e-05
-4.67463353030747e-05
-5.67396699334693e-06
-5.96840567498186e-06
-3.46095624971425e-05
-2.77816916514531e-05
-4.44089740466164e-05
-2.667389005906e-05
-1.42988426721178e-05
-2.2617923207309e-05
-4.18156475489284e-05
-3.9154732766763e-05
-7.604176393389e-06
-1.20231794952177e-05
-6.4991045936847e-06
-2.54839983087559e-05
-2.23134265863586e-05
-2.055425921047e-05
-4.03368274619022e-05
-3.59759769726926e-05
-1.65933252477128e-05
-3.59972058394379e-05
-2.96488322584302e-06
-2.59406428057527e-05
-4.08566631733369e-05
-3.34323552831583e-05
-2.8015523550547e-05
-3.48299002662912e-05
-1.94000746043066e-05
-5.23827430388317e-05
-2.98289478557568e-05
-2.30617998255117e-05
-5.55658511550878e-05
-2.03885286766242e-05
-2.48490240193448e-05
-4.69805578646717e-05
-3.30617650360755e-05
-4.54000255500643e-05
-4.63469201731786e-05
-3.67605554792141e-05
-4.56564996120347e-05
-5.03520890576504e-05
-4.70248458862496e-05
-2.1136459711334e-05
-1.22436572172406e-05
-2.40716074002494e-05
-1.84048625214252e-05
-4.34631045542176e-05
-3.25847221621148e-05
-2.04608757620661e-05
-4.31884507945242e-06
-4.44630032883208e-05
-3.82110607615553e-05
-5.06919303289531e-05
-2.09370348112545e-05
-5.13072614211554e-05
-4.49358398516734e-05
-3.65944422035362e-05
-2.62054719536048e-05
-4.69127590655697e-06
-4.37697343793136e-05
-2.9000548913305e-05
-1.31431036124609e-05
-5.39000831594782e-05
-7.39645851863678e-06
-8.1604604632859e-05
-2.07371654037832e-05
-4.20489977240752e-06
-2.60720515897442e-05
-2.46652297362963e-06
-1.97433286925052e-05
-6.7725135003211e-05
-2.8560629352861e-05
-7.36314479264379e-06
-1.06456053389953e-05
-3.58825404384923e-05
-2.01965553465984e-05
-5.74290228677855e-05
-4.26337314093574e-05
-4.80670603643165e-05
-1.80675659081502e-05
-2.78230193117067e-05
-2.29816059137064e-05
-3.00452354280758e-05
-2.40614419662671e-06
-2.76834817201213e-05
-1.24314570777906e-05
-3.34716435030731e-05
-3.3314939861322e-05
-4.88158014904098e-05
-4.88721748251708e-05
-2.85522071299552e-05
-2.19982037644673e-05
-2.72494091411533e-05
4.58036171860461e-06
-4.44150709702745e-05
-3.00663153776513e-05
-1.18633440368477e-05
-5.51690192809001e-05
-3.12952189247023e-05
-2.43576768149007e-05
-5.90871239680505e-05
-2.52574691763513e-05
-2.73703425617549e-05
-2.93484206353398e-05
-2.79430425045159e-05
-1.91885230264579e-05
-4.03613179209163e-05
-3.74410498920324e-05
-4.09004322371913e-06
-3.67167086502623e-05
-1.12030968424878e-05
-4.20977777088717e-05
-4.53119421358636e-05
1.15018395089622e-05
-3.8262351729341e-05
-3.58335217179151e-05
-3.27278470120733e-05
-3.32761132019265e-05
-2.09399489281784e-05
-2.48106549724275e-05
-2.1148602925082e-05
6.19434245624255e-06
-1.45157303398883e-05
-3.68702467062788e-05
-1.82019408608695e-05
-4.57298421604422e-05
-2.95713439973365e-05
-2.2061397377081e-05
-5.39832828721276e-05
-1.31897800648018e-05
-3.92916378490366e-05
-4.49773468725652e-05
-3.89897145552883e-05
-3.02473104295526e-05
-3.66700827073811e-05
-3.8364257534094e-05
-2.78467413345789e-05
-1.64352419090527e-05
-2.52680371478927e-05
-3.98546828721388e-05
-3.43381546622955e-05
-3.44879531689656e-05
-2.41734959193551e-05
-5.2095254140094e-05
-5.10020151053651e-05
-4.63251634676587e-05
-1.91163110377549e-05
-1.34645227154536e-05
-5.45521242603309e-06
-6.32222673932141e-05
-3.48873734312587e-05
-2.293318309116e-05
-3.83867556124298e-05
-2.37293961896468e-05
-2.61170017467968e-05
-3.86068477802472e-05
-4.16269736383074e-05
-2.81997948880814e-05
-2.6505500920795e-05
-2.51953550057794e-05
-4.77770868152262e-05
-3.80472140561915e-05
-1.32672130744294e-05
-4.06579942508019e-05
4.93243547031894e-07
-1.91696432139152e-05
-3.63295880426605e-06
-3.24624013069178e-05
-4.80720019512569e-05
-3.1497563932626e-05
-3.66726332143116e-05
-1.1957713164271e-05
-4.74147208259939e-05
-7.58298842260328e-06
-1.69422695026769e-05
-1.21036601945898e-05
-2.41055815131527e-05
-1.87629096161915e-05
2.95537820206169e-06
-1.24904602154726e-05
-2.29524561732493e-06
-3.57742920821181e-05
-2.51939520400131e-05
-4.50647559032426e-05
-2.87864711229182e-05
-4.27985162602555e-05
-5.10542682117736e-05
-4.08206892917012e-05
-3.91134168271161e-05
-5.81751944612513e-06
-5.17738328802343e-05
-3.12992722628132e-05
-4.39500411590197e-05
-4.71801558975997e-05
-3.57488899781374e-05
-9.61919553008145e-06
-2.84034195418452e-05
-4.15892582566658e-05
-5.0336730207001e-05
-5.53710827141582e-05
-3.47869839073283e-05
-6.76225012446159e-06
-5.93223578962547e-05
4.40094843605841e-07
-2.40666492655519e-05
-1.59677255653661e-05
-2.45377378834264e-05
-2.32149376428242e-05
-2.14165230306683e-05
-1.52525045094337e-05
-4.96655809903892e-05
-2.40077919028552e-05
-4.87541987803114e-05
-1.92521854444049e-05
-2.82195504974786e-05
-5.3145918330236e-05
-3.61351693362714e-05
-2.90572271413383e-05
-3.28095747620463e-05
-4.7597094139101e-05
-3.33042846261057e-05
-2.99709331534341e-05
-4.52436670199554e-05
-4.1165148586647e-05
-5.70348176276831e-05
-3.96853724923176e-05
-2.31361889197324e-05
-2.20696149660325e-05
-4.42946830953299e-05
-2.18284499046232e-05
-2.98184227723136e-05
-1.49102667759877e-05
-5.25629913838599e-05
3.05322145546624e-05
-4.93283717673869e-05
-3.92018275055348e-05
-2.60593786142083e-06
-2.15799105162638e-05
-3.3620717393706e-05
-6.84721454303487e-06
-4.66130888915355e-05
-3.94698342599834e-05
-4.43474941554043e-05
-3.3419552927291e-05
-3.71394272504961e-05
-2.83547663926159e-05
-6.58523701666329e-05
7.63429888977676e-06
-3.97776160395573e-05
-5.03012184064344e-05
-2.14608146772817e-05
-5.04587081713013e-06
-1.99099313304603e-05
-1.69027329768177e-05
-1.88119864979607e-05
-2.66044927732749e-05
-2.34786441527516e-05
-2.92854781694938e-05
-2.31905086809902e-05
-2.54459172176221e-05
-1.33151475752233e-05
-2.95402313675608e-05
-3.77434562912814e-05
-6.08574329553307e-05
-3.50497576711758e-05
-3.28424495378806e-05
-4.01035213756193e-05
-3.47687209919951e-05
-4.2419035803912e-05
-2.28319822683439e-05
-4.80578029796311e-05
-3.06171671190919e-05
-2.55441113711094e-05
1.02977905334857e-05
-4.44450521766713e-05
-1.82213115778289e-05
-5.58158684626059e-05
-4.08005323839626e-05
-1.96579702657012e-05
-2.43223119350865e-05
-3.28811194205772e-05
-3.41703564292925e-05
-3.6670759490633e-05
-8.51425802503315e-06
-3.88092898143105e-05
-1.23960206109522e-05
-1.39165340186396e-05
-7.11312693667738e-06
-4.16652015220235e-05
-5.09176810830898e-05
-3.84593877832203e-05
-4.96468318018835e-06
-2.22883314726668e-05
-4.01058535101348e-05
-3.50579151891507e-05
-2.15530607887779e-05
-2.07618418671473e-05
-5.040646678584e-05
-6.21471825525184e-05
-3.89449223603434e-05
-4.39509460552158e-05
-1.47849659554351e-05
-1.15224338748291e-05
-4.05774079774073e-05
-3.18926976847683e-05
-2.51334088357277e-05
-9.3622151670473e-06
-4.39803312235422e-05
-1.02858351766751e-05
-1.75304437893631e-05
-1.13081911619625e-05
-1.00766799468628e-05
-2.93052732489481e-05
-1.06940772040029e-05
-3.046681978659e-05
-1.35514823674276e-05
-3.76294643476394e-05
-2.18073258757755e-05
-2.04914241030299e-05
-3.24918339324367e-05
-1.28855855626113e-05
-3.25845457784173e-05
-2.03329921593296e-05
-1.40001346303683e-05
-1.64596622358047e-05
-2.81818035008683e-05
-1.53781500014707e-05
-3.65854406304717e-05
-3.75762970494023e-05
-3.95005199610911e-05
1.34966989262507e-05
-1.2046525457861e-05
-2.95127390658622e-05
-1.35610469464996e-05
-3.6837044959745e-05
-4.83936388124278e-05
-2.95695719556153e-05
-2.47156544144312e-05
-5.15143213355301e-05
-3.57850449443904e-05
-2.49201421289687e-05
-1.93472131396473e-05
-4.11087045027409e-05
-3.01520865843737e-05
-2.19735422669385e-05
-3.53277077214435e-05
-9.84088563046489e-06
-2.41250239601157e-05
-3.84145876074398e-05
-1.63834074297505e-05
-5.09736818614143e-05
-1.03739109556665e-05
-5.16210941735357e-06
-3.84330545114671e-06
-3.55866489642093e-05
-3.1444542964424e-05
-1.33537486095682e-05
-3.92861385589642e-05
-3.72911117859296e-05
-4.77016065655318e-06
-3.55110336463113e-05
-3.68483851035161e-05
-3.47962642813281e-05
-3.87059067013159e-05
-1.73435067470558e-05
-7.63570030796678e-06
-3.36175171591143e-05
-1.91090311332911e-05
-2.51856830891762e-05
-3.87788412615947e-05
-3.34389828461911e-05
-2.00446957295512e-05
-2.00915906845062e-05
-5.38697361979765e-05
-3.09531927394698e-05
-5.76928037401403e-05
-1.95776466093898e-05
-1.43702540735351e-05
-1.61590909481042e-05
-4.59788396761359e-05
-2.88066979386589e-05
-4.64446758742479e-05
-3.64360511687091e-05
-5.00622477446093e-05
-4.89709304265017e-05
-3.87339880033551e-05
-2.32323332537961e-05
-1.99274769238259e-05
-1.54778207567471e-05
2.70010703138695e-07
-3.47327357108215e-05
-2.7573102189461e-05
-3.51371356318534e-05
-4.36139361223877e-05
-6.17774816034835e-05
-2.09884927127189e-05
-1.0216908111352e-05
-4.82092000917444e-05
-1.6462518733918e-05
-4.14255512750067e-05
-3.41702655500306e-05
-4.12897699809746e-05
-1.99241829943682e-05
-3.64455218930667e-05
-4.75309533411947e-05
-8.80171575315685e-06
-3.05420601494653e-05
-2.04985130261742e-05
-4.23511492884358e-06
-7.5836517091358e-06
-2.35949799328277e-05
-3.09721961805117e-05
2.71089162651673e-06
-3.81984036669124e-05
-1.93390906259554e-06
-1.14182857351418e-05
-3.91775588486682e-05
-3.82254932756189e-05
-2.77028329477202e-05
-1.96050967473648e-05
-1.83502826015636e-05
-6.19220112382534e-05
-1.92665769679e-05
-2.29670848063996e-05
7.2744076196519e-07
-7.73920980107621e-06
-4.51725922807447e-05
4.66857198578049e-06
-3.47158926061456e-05
-2.05962619530126e-05
-3.62403266359385e-05
-3.97288540780679e-05
-3.9184513117477e-05
-4.14741715237147e-05
-3.14483341753464e-05
-2.65222092922835e-05
-3.1952352536886e-05
-4.25794334559671e-05
-1.7267943480299e-05
-3.30064167005509e-05
-5.18891524547459e-05
-3.21237848593386e-05
-2.96095351721989e-05
-6.52878793464773e-06
-4.94540919613584e-05
-3.73681401977919e-05
-5.67547780458922e-05
-4.00143552424814e-05
-3.37462050847549e-05
-4.91379141574132e-05
-1.29805996153534e-05
-3.39550018556618e-05
-2.50869000481983e-05
-3.49296090399356e-05
8.48987170210432e-06
-5.17503551441901e-05
-6.10606444785918e-05
-2.34715043802585e-05
-3.73099825748442e-05
-4.44928652292455e-05
-4.02663844371587e-05
-3.49998392276484e-05
-2.48703947949298e-05
-7.44835558424066e-05
-4.1454161766288e-05
-2.16513206514993e-05
-5.08739786921846e-05
-1.34128488582947e-05
-5.60821262535868e-05
-3.08579370077755e-05
-4.19935827677652e-05
-2.72856492045982e-05
-4.86314042269448e-05
-4.64234435641031e-05
-4.13485772216904e-05
1.68172990757672e-06
-1.61440784212845e-05
-2.76724235587e-05
-3.06971563678971e-05
2.47433555886771e-05
-3.86201801752265e-05
-3.18126636992902e-05
-2.89803132910404e-05
-6.31376807631952e-05
-3.08496670832203e-05
-1.76334620173829e-05
-1.39319163030307e-05
-8.8201037264462e-07
-2.21442865853992e-05
-1.48120443048944e-05
-2.64634397561037e-05
-3.65744099640166e-05
-3.74743347054179e-05
-1.44150735860876e-05
-8.50508684292979e-06
-3.0824623694955e-05
-1.39061998692386e-05
-5.01118988516162e-05
4.30887617183844e-06
-2.56992249244565e-05
-8.6765403647336e-07
-1.16072801770382e-05
-4.00342010276077e-06
-2.79725825273562e-06
-2.02403210135405e-05
-3.24307019926893e-05
-2.18097857765601e-05
-3.02117767192526e-05
3.23949308978965e-06
-4.61491717406759e-05
-1.70455083421343e-05
-2.13328423057683e-05
5.95754798303087e-07
-5.33933113326247e-05
-3.31522375486052e-05
-2.08387883413082e-05
-2.5563698134165e-05
-2.23470519306379e-05
-4.02942465371233e-05
-3.1854095512239e-05
-4.33001046281907e-05
-2.8116493754096e-05
-6.4543678646106e-05
-2.79387676713512e-05
-4.31615625782207e-05
-8.48791161576963e-06
-9.40188613777777e-06
-5.06723018386079e-05
-3.66880400659182e-05
-1.22421046315463e-05
-3.1862230255892e-05
-1.85425764165919e-05
-1.75181077621063e-05
-2.21473051094961e-05
-2.88537135874321e-05
-3.81256944141007e-05
-4.31858254255233e-05
-9.32273606326223e-06
-3.84780594081428e-05
-3.71562898045947e-05
-4.04057160953422e-05
-4.01600281519349e-05
-3.0723900999864e-05
-2.19882942762863e-05
-1.66664755814018e-05
-3.49550910142304e-05
-4.99816566482799e-05
-2.91071561591982e-05
-5.38182422850858e-05
-3.95651677871998e-05
-2.50720692329489e-05
-4.06016958220767e-05
-2.73105089224288e-05
-3.98365314282389e-05
-3.30076577672449e-05
-3.0669997017666e-05
-7.5290574110393e-05
8.84568653274778e-07
-3.17638135549819e-05
-1.8989767429377e-05
-8.9681339719711e-06
-2.00403758285272e-05
-3.39640445432563e-05
-3.46719930069178e-05
-3.80236377147383e-05
-3.47063664986322e-05
-4.58148604606606e-05
-3.5406616666375e-05
-5.18942842802532e-05
8.84590975131925e-06
-3.9043733795859e-05
-3.49113098999523e-05
-4.10195938136975e-05
-3.33721001779437e-05
-2.99886993811125e-05
-6.09422015699715e-05
-1.32303626207671e-05
-3.60417628826603e-05
-5.3956991062495e-05
-3.12123228905551e-05
-1.7518216885804e-05
-4.9728747185346e-05
-4.92921516177604e-05
-3.70265090407744e-05
-6.15917467636572e-06
-2.54596999764933e-05
-2.58826048070044e-05
-3.03051149571285e-05
5.35184748408621e-06
-3.09935873279585e-05
-2.28715080873984e-05
-9.41317509000488e-06
-4.9739943944078e-05
-2.4785732315853e-05
-5.83448733693235e-05
-1.64164962119524e-06
-5.76488742014662e-05
-1.89456573460331e-05
-1.59253044929257e-05
-4.88093191348582e-05
2.48182794902225e-06
-2.1934153672524e-05
-2.10654474084668e-05
-3.75348245334802e-05
-6.88726491635962e-05
-1.82017641835812e-06
-1.48449313241117e-05
-1.55454812851919e-06
-3.58091619597131e-05
3.71331545196308e-06
-3.70813497225569e-05
-3.30879993825182e-05
-3.95769348788314e-05
-1.46554241205847e-05
-4.38916994867488e-05
-1.03302316068437e-05
-3.88058964265843e-05
-3.94153090263811e-05
-4.99548316223971e-05
-4.23650719961339e-05
-8.06403304588029e-05
-3.52797243402449e-05
-2.94062210696323e-05
-2.89502578975316e-05
-1.56589368454553e-05
-4.9348252396409e-05
-3.85482922460228e-05
-4.91104329109501e-05
-1.27277164604555e-06
-9.13819930286994e-06
-2.09677516264386e-05
-2.60212014136443e-05
-3.67014314527028e-05
-4.02799290077618e-05
-4.24640415124257e-05
-4.1898789874485e-05
-1.723283052063e-05
-3.04248375800589e-05
-2.99194001191246e-05
-3.41528077965437e-05
2.47495438944095e-06
-2.503284548278e-05
-3.78991123209278e-05
-2.21416969230187e-05
-3.67209015496656e-05
-5.09893390225388e-05
-1.06006206951846e-05
-5.39839629934511e-05
-1.71675424695902e-05
-1.77061035476644e-05
-6.06752152521647e-05
-4.31581339086934e-05
-2.91559209736014e-05
-2.80703203603755e-05
-3.27484033381872e-05
-4.29429962910327e-05
-5.483773680587e-05
-2.48849688788496e-05
-2.16137915617011e-05
-2.42245798505516e-05
-3.53019381898482e-05
-4.31799312178235e-05
-2.16604371899485e-05
5.57446587339141e-06
-4.18644145005754e-05
-4.72385864917634e-05
-4.56233766792826e-05
-3.4639134602737e-05
-3.92363525106772e-05
-6.56966876435348e-05
-4.22241631698244e-05
-2.46076232853247e-05
-2.88108728197082e-05
-5.19480461326632e-05
-6.90130517059266e-05
-2.55435681441136e-05
-5.42774500731248e-05
-6.85272657050571e-05
-9.12529758416069e-06
-3.57484619367789e-05
-9.9886903240144e-06
-3.5911981018166e-05
-2.89178916615552e-05
-5.20570106392857e-05
-1.54742081241227e-05
-2.8390350061281e-05
-3.12152767427315e-05
-3.03551373446011e-05
-2.2804377921005e-05
-4.14868668119223e-05
-1.40847390107154e-05
-4.12793730755032e-05
-4.02853529839107e-05
-5.06986255541542e-05
-1.07765351718529e-05
-4.19653569751623e-05
-4.95130691928551e-05
-6.85246699458773e-06
-1.64417146676569e-05
-3.18739551581458e-05
-2.89202781150273e-05
-2.47937513745302e-05
-4.04753194732189e-05
-2.80180158639954e-05
-4.60348260284423e-05
-3.88048269854292e-05
-3.43410026521295e-05
-1.7279527966164e-05
-2.14488320545867e-05
-4.04564408118145e-05
-5.09816157973805e-05
-1.5926667133043e-05
-1.8301626123018e-05
2.57039484013708e-06
-6.86680862072866e-05
-2.63174115740558e-05
-5.80945650288193e-06
-3.04868634616991e-05
-6.22144125456052e-05
-2.9954574514518e-05
-4.51635494119161e-05
-3.59955662273301e-05
-4.28721840724458e-05
-3.22860518155181e-05
-2.47370984855511e-05
-2.51848411047344e-05
-2.42593140370868e-05
-1.21131591225469e-05
-3.30471241660951e-05
1.10111461096889e-05
-4.00897807533317e-05
-2.43683661894476e-05
-2.8966855516734e-05
-1.63204660528149e-06
-2.06670025586105e-05
-2.65699192627765e-05
-3.09570444368061e-05
-4.51753298666579e-05
-4.88389489780926e-05
-2.81325708122044e-05
-1.40466839337779e-05
1.82696926531523e-06
7.6242612641079e-07
-2.51800183059268e-05
-3.84165402538913e-05
-4.4296064618575e-05
-1.91859305220556e-05
-2.27424154729615e-05
-2.59565825799843e-05
-5.43766550878903e-05
-8.09907970624682e-06
-3.01359951372662e-05
-5.45283569908143e-05
-2.57562272561805e-05
-4.7120265760792e-05
-5.35213430551464e-05
-4.19551046763027e-05
-2.57176722517622e-05
-4.86482205078075e-05
-1.38013016377686e-05
-1.52496669085554e-05
-4.75645398281531e-05
-1.26464182315534e-05
-4.01926888679407e-05
-5.24833338985422e-05
-4.11014554772102e-05
-2.48821102297084e-05
-1.36786727626488e-05
-3.25229574098979e-05
-2.070497784784e-05
-1.95418923973711e-05
-1.19557059726213e-05
-4.35646726050186e-05
-2.09305924094446e-05
-2.770831739094e-05
-2.81744910360819e-05
-1.2851062563572e-05
-2.66627664811491e-05
-3.37282525089863e-05
-3.65373981079655e-05
-2.14360013269566e-05
-3.61426910887226e-05
-2.5494677380588e-05
-5.08738783493999e-05
-3.43914607700581e-05
-3.01998473868093e-05
-4.17250394980272e-05
-5.59471857198936e-05
-3.62210195442647e-05
-8.82868820532119e-06
-3.22981306799275e-05
-4.62772947260714e-05
-8.65421092319755e-06
-4.15141766035562e-05
-1.67826942582963e-05
-2.61876069335776e-05
-4.41274973891081e-06
-4.73710236816912e-05
-2.23697027899332e-05
-2.62881150347345e-05
-4.28756403280887e-05
-2.38011426401084e-05
-3.79994539705006e-05
-1.65047153273027e-05
-1.08391023304675e-05
-2.05932928941225e-05
-1.95207257574403e-05
-4.22143558037975e-05
-2.06734379306577e-05
-3.72974937376356e-05
-2.63449829222898e-05
-7.53699274514536e-06
-8.47094335306614e-06
-3.09081753570532e-05
-4.7031341530758e-05
1.58034838294434e-07
-1.58716678984452e-05
6.37508168913003e-07
-3.39102847340854e-05
-2.69819496609631e-05
-5.0204248996288e-05
-3.02318994599262e-05
1.30548167635967e-05
1.77782088268492e-06
-4.63585978400428e-05
-5.06160697143756e-05
-3.47689465411279e-05
-3.04342508696895e-05
-5.07461014761369e-05
-3.32584468282815e-05
-1.61546574255014e-05
-2.77791521500597e-05
-5.06513265853123e-05
-3.39419541539667e-05
-4.28123719425228e-05
-3.78827546426065e-05
-2.95229183995609e-05
-3.9708107881243e-05
-3.32324726827794e-05
-1.86447777737282e-05
-8.71926609708748e-06
-3.46255862372218e-05
-3.59101132823512e-05
-3.42831100964443e-05
-4.94404750132612e-05
-5.05805177493384e-05
-2.25636756784892e-05
-2.57673475720423e-05
-3.63829471840334e-05
-3.94307604184045e-05
-2.61618296981005e-05
-1.91163040890719e-05
-3.45384782069953e-05
-2.05104855885912e-05
-4.54884257782184e-05
-5.06235622841349e-05
-2.17650713221824e-05
-4.32202393987152e-05
-3.24337596376949e-05
-4.71659315242073e-05
-3.14304499808494e-05
-7.81047888067508e-06
-2.77972753411678e-05
-5.68668133619162e-06
-2.15815084797836e-05
-6.73403079977726e-05
-5.05795344584078e-05
-3.89930326053611e-05
-2.29260290993996e-05
3.67391065292825e-07
-1.0209157210643e-05
-6.89341329522943e-05
-3.2541807045165e-05
-4.30141834223618e-05
-4.45164577043938e-05
-1.06784528343409e-05
-2.33042812583692e-05
-9.60894325653164e-06
-3.68082415716074e-05
-5.22951630219403e-05
-3.46833663939392e-05
-4.22357685652069e-05
-1.06828585425576e-05
-7.82167024813773e-05
-2.66147511015723e-05
-6.60490970257284e-05
-3.03328680080855e-05
1.91015350946245e-07
-3.26691265435295e-05
-4.35532055997087e-05
-4.99230606649664e-05
-2.69928656043121e-05
-2.1844667971865e-05
-5.51041105878154e-05
-5.80005752022271e-06
-2.56830268980598e-05
-3.58710636972905e-05
-3.61857347676387e-05
-4.99289169534556e-05
2.11187865142148e-06
-6.1567436907323e-05
-4.56236238970999e-05
-2.70861018650251e-05
-1.96251436274448e-05
-1.50643032385922e-05
-3.43744250703435e-05
-2.98936614130798e-05
2.83729284197604e-07
-1.14500518285641e-05
-2.36056820409003e-05
-1.11991782194475e-05
-2.5962961673224e-05
5.69143108891189e-06
-3.7677082497375e-05
-2.42383073605821e-05
-1.09082742922142e-05
-3.25087898358575e-05
-4.25613762509257e-05
-3.52419571891411e-05
-2.49403573704279e-05
-2.49876938766299e-05
-4.95976054112382e-05
-3.22966072180174e-05
-2.12640532667026e-05
-3.24127584261964e-05
-3.04168144429112e-05
-5.70336756204932e-05
-4.17036314873022e-05
-4.48513104545062e-05
-2.98123605858102e-05
-4.62763773199981e-05
-1.45917084964989e-05
-3.56830457878905e-05
-2.95530510645118e-05
-3.81263892251331e-05
-1.34793691652406e-05
-5.48045712756277e-05
-3.15192292524443e-05
-4.92679060759388e-06
-2.5713922243621e-05
-4.18248939481998e-05
-1.71574674164155e-06
-3.28641269989354e-05
-7.95465742578949e-05
-3.10574389274765e-05
-1.62894138475646e-05
-8.24819847430469e-05
-1.35165147327791e-05
-2.85943794347306e-06
-5.11296720666741e-05
-1.49214124217311e-05
-3.04584460761368e-06
-4.11168304059966e-05
-5.43519165651377e-05
-2.81381131228748e-05
-2.29333527459248e-05
-3.04393937140121e-05
-1.39731432555171e-05
-1.05780617016949e-07
-2.1668265217083e-06
-4.19534354674985e-05
-2.84630707070547e-06
-1.09123347391432e-06
-4.84569263665536e-05
-2.24172387862941e-05
-1.94544718367593e-05
-2.58703619357366e-05
-1.14985987417976e-05
-3.29380203807894e-05
-1.48503839475656e-05
-2.64364593309747e-05
-2.16322400652546e-05
-4.32469422009211e-05
-2.19023904323548e-06
-2.62838184876468e-05
-3.46842762439409e-05
-4.59804479818301e-05
-2.16208710443014e-05
-1.01466046359504e-06
-8.76189729067171e-06
-2.22414927293126e-05
-2.01178610047796e-05
-3.90662564499294e-05
-1.7911426540044e-05
-3.445180179329e-05
-1.59096063711637e-05
-3.47636659665889e-05
-4.62720500596749e-07
-4.69847795633275e-05
-1.48788252999661e-05
-3.48970724100675e-05
-2.37406533945388e-05
-1.02250778098595e-05
-1.68030645737639e-05
-2.18335774629663e-05
-3.21413020914459e-05
-4.45712802664167e-05
-4.15822727309775e-05
-2.9327886785332e-05
-5.58121489756573e-05
-6.54616086912066e-06
-3.12175464005619e-05
-2.32355076742404e-05
-1.32325295472179e-05
-3.21090568048536e-05
-1.43625781326311e-05
-4.66626293438038e-05
-2.88087021543582e-05
-2.30087968356106e-05
-3.00263741287541e-05
-3.91800580079717e-05
-5.08535878914708e-06
-2.83939367578665e-05
-8.8350722152933e-06
-2.66440754620739e-05
-5.08337009314504e-05
-3.92592646014019e-05
-4.84108796303864e-05
-1.96521381144942e-05
-4.69604339490639e-05
-1.79608167589723e-05
-5.12490371013839e-05
-3.79349165366119e-05
-3.11179786128116e-05
-1.95099418689291e-05
-1.68009401760976e-05
-3.08674896585844e-05
-1.59208075012124e-05
-2.85296688322726e-05
-2.29838675991438e-05
-5.14820343781112e-05
-5.16073179954886e-05
-1.77817200597887e-05
-2.23287504365745e-05
-3.00514086060302e-05
-5.93106242096417e-05
-1.22802649151402e-05
-3.37380376654668e-05
-3.98890695220418e-05
-3.71326934369777e-05
-3.98481378294634e-05
-2.69436171647861e-05
-3.57274308138139e-05
-2.13154719660523e-05
-5.03007453026416e-05
9.42213859830311e-06
2.25518103209532e-05
-2.29918049845724e-05
-2.9050044650175e-05
-4.69984753511356e-05
-2.74671681197176e-05
-4.07318329314188e-05
-2.79523630815404e-05
-3.52927128624339e-05
-2.49561302546985e-05
-1.94918601238431e-05
-6.02803159917794e-05
-5.05565503268464e-06
-3.4876922470245e-05
-3.82813335111013e-05
-3.62849486326239e-05
-3.88772922928233e-05
-2.98771919832276e-05
-4.20528846410494e-05
-2.47950599992732e-05
-4.19641198344356e-05
-3.41158875112186e-05
1.17250641403302e-05
-1.60602025507455e-05
-5.95354115940931e-05
-3.27493201182598e-05
-3.16940716491921e-05
-1.79910228744116e-05
-1.00367578897259e-05
-3.11145834507588e-05
-4.93455809066635e-05
-4.21804783436889e-05
-1.58383397456539e-05
-3.07674994564705e-05
-5.43636813092802e-05
-5.09252354213223e-05
-2.12028010112517e-05
-5.38526323435263e-05
-4.40895854308013e-05
-1.89540220143687e-05
-2.49611083885472e-05
-3.82567512430925e-05
-2.10249280732063e-05
-3.67713043976179e-05
1.85002259814171e-06
-2.07456170461323e-05
-1.24893199557383e-05
-1.72578629906101e-05
-1.6956177097024e-05
-3.60910359725781e-05
-1.15741549807688e-05
-7.32833141532751e-06
-5.33868351532932e-05
-2.22453902830031e-05
-1.08784591152009e-05
-4.70114007195913e-05
-4.47361373563948e-05
-1.25491213282362e-05
-4.08334155915374e-05
-2.61196656807087e-05
-2.35189709958633e-05
-3.62543350798267e-05
-5.22019175896038e-06
-2.4858828223311e-05
-3.69376095363188e-05
-4.08702838688466e-05
-2.02373720822411e-05
-4.13484730121842e-05
-2.80349824540236e-05
-1.57918201866443e-05
-5.67744329214128e-05
-4.66264415865709e-05
-4.31042977085129e-05
-5.63608478896515e-05
-4.54610732892032e-05
-3.66127756225368e-05
-3.71381182015319e-05
-7.14637104265706e-07
-3.10545429657347e-05
-2.08195942922816e-05
-3.83654748809455e-05
-3.43071662658402e-05
-1.46376225663741e-05
-3.6141228386303e-05
-4.77918864857221e-05
-3.36074060075502e-05
-8.42804897913572e-06
-1.02477101945721e-05
-2.84985617088505e-06
-1.41361701833922e-05
-2.08730100359473e-05
-9.5742709302624e-06
-2.93944152925327e-05
-1.96332267623532e-05
-2.75870426890274e-05
-4.73621830328939e-05
-3.63523519851162e-05
-2.76639235844759e-05
-2.86254123175852e-05
-3.49062301935488e-05
-5.53797265997667e-06
-1.69480595171757e-05
-6.08387537015428e-05
-9.89640091795509e-06
3.90754694984479e-06
-1.84452019637079e-05
-2.67043813116951e-05
-3.63654180384944e-05
-5.22374038444867e-06
-4.51399596031313e-06
-1.76671021502779e-05
-3.14077338157679e-05
6.77697208428809e-06
-6.80627670046605e-05
-2.01299595403127e-05
-9.18863972195875e-06
-3.09969822264478e-05
-5.80006852163258e-05
-3.02657315599648e-05
-4.75877587529037e-05
-2.24707135121919e-05
-3.73084539763897e-05
-2.41929222963852e-05
-3.0540010416583e-05
-4.49389959883191e-05
5.27912374651771e-06
-2.4034302732025e-05
-1.62583167198698e-05
-5.95671507321283e-05
-2.70626514967682e-05
-2.26088858852017e-05
5.44800233307326e-06
-2.36286803090334e-05
-3.39535657936613e-05
-3.25287690721176e-05
-8.31314016991973e-06
-1.88736902860301e-05
4.17653360321822e-06
-2.58428831357725e-05
-4.69587835976191e-05
-4.86365504262118e-05
-2.94452113943366e-05
-2.00118793471209e-05
-3.22922645111976e-05
-3.42285578259448e-05
-4.75491839322884e-05
-5.71295013355079e-05
-3.54486381779316e-05
-2.74187529767117e-05
-2.94240199656002e-05
-3.2748729602431e-05
-1.82019972917492e-05
-3.50034290644986e-05
-3.63897225167054e-05
-4.39205238344051e-05
-2.80248013297257e-05
-2.10744263563244e-05
-2.63804550189316e-05
-4.09415113885785e-06
-2.51035564140572e-05
-7.08026316364808e-05
-2.22996590942033e-05
-1.06203528036585e-06
-6.14913687384516e-05
-4.45657661280716e-05
-2.29711164903698e-05
-1.95915164566469e-05
-9.30786861556975e-06
-2.22623353923532e-05
-3.91116485652806e-05
-4.58034943255581e-05
-1.20402466754599e-05
-1.78748407029527e-05
8.78390384873746e-06
-3.11252759498133e-05
-2.73971251509868e-05
-7.16243912841463e-05
-4.31411201039733e-05
-7.34843404982932e-06
-4.22599077037874e-05
-3.093380951221e-05
-7.72693850728874e-06
-2.97631115553739e-05
-1.52437904969483e-05
-4.87885739058177e-05
-4.69363732843377e-05
-5.30320609691211e-05
-4.11502474987172e-05
-1.4401322613448e-05
-2.91572607916909e-05
-1.30175112406673e-05
-2.47663504991922e-05
-4.97234904912102e-05
-3.60909705776683e-05
-2.47522282246441e-05
-3.60700438268892e-07
-3.6746900372092e-05
-6.71476227807785e-05
-3.83288604708005e-05
-7.40988483301943e-05
-4.64600712394672e-05
-1.50384314688015e-05
-2.11531755370258e-05
-2.15054898729593e-05
-4.24397188849397e-05
-3.94202838785448e-05
-3.61576487044903e-05
-1.15187108509534e-05
-4.24459840533661e-05
-4.09445572459407e-06
-4.07433306672997e-05
-6.00941515103024e-05
-5.16356180354381e-05
-4.34843308974553e-05
-4.92241094002312e-05
-3.29072217017555e-05
-4.0132276387773e-05
-1.40506472552123e-05
-4.17213833201532e-05
-2.79684123272129e-05
-6.12345347834321e-05
-1.97817446411807e-06
-2.55529621430862e-05
-2.20878468772866e-05
-2.71563178763737e-05
-3.81481343022323e-05
-1.04391022732411e-05
-3.77529295686568e-05
2.29931038684978e-07
-3.87499088236793e-05
-2.66842472980436e-05
-3.22320797350431e-05
-1.40392291122621e-05
-5.08651390092188e-05
-2.42432602244624e-05
-3.29948042910496e-05
-5.0057579912062e-05
-4.604087822826e-05
-2.56719961504654e-05
-6.00305508421244e-05
-2.78397775575477e-05
-2.3581161225023e-05
-3.94906450243178e-05
-4.26609991037739e-05
-1.48016847774046e-05
-3.43957217314136e-05
-1.36581229241187e-05
-1.49761080780661e-05
-1.71218386345282e-05
-4.33517899016078e-06
-5.56447745795732e-05
-2.29543647509093e-05
-9.76067722688347e-06
-6.36574486815391e-05
-5.23808801902266e-05
-1.06084949621443e-05
-7.15987829042586e-06
-3.01782093735436e-05
-5.48890741801289e-05
-5.43342194037168e-05
-1.51936885748689e-05
-2.34289350881499e-05
-5.51555415841105e-05
-4.35088093780929e-07
-5.19651630053284e-05
-4.85616356143989e-05
-3.14422011843128e-05
1.00197031555487e-05
-1.3402504230989e-05
-3.17651856661855e-05
-1.72249964941078e-05
-4.01180408611398e-05
-2.6422656619491e-05
-2.54036664255372e-05
-7.19767653513553e-05
-4.95572750024067e-05
-3.22330234052095e-05
-6.08060420899233e-05
-4.83804381745794e-05
-2.36566177530105e-05
-1.00424499696294e-05
-2.11487141293305e-05
-3.71607188039063e-05
-2.29100239595757e-05
-2.2268201723371e-05
-3.84858791363105e-05
-7.56183197884415e-06
-2.63371924198321e-05
-3.00713490666348e-05
-2.71020725753985e-05
-6.27298855819456e-06
-8.44589908486876e-06
-2.75929158786498e-05
-1.82880141269109e-05
-2.36001338620937e-05
-4.13629852390429e-06
-2.68511913933418e-05
-2.40160453957489e-05
-2.86674837083152e-05
-2.95035044312311e-05
-4.46376420691845e-05
-4.83428235342172e-05
-2.35676576564453e-05
-3.68835703911072e-05
-5.00446509740428e-05
-3.22962774078753e-05
-4.20000594766271e-05
-1.8168186823857e-05
-2.44928371778964e-05
-3.04411847515464e-05
-3.83793545248378e-05
-4.95158440374138e-05
-1.16928845996403e-05
-3.78608418607509e-05
-4.34401288505707e-05
-2.96093334422865e-05
8.8278708137758e-06
-4.81578089318557e-06
-4.62377627397733e-05
-1.19177715581136e-05
-2.40936269420236e-05
-4.48320109341025e-05
-3.66779488947132e-05
-2.96589083016134e-05
-1.94070221973171e-05
-1.07323760098834e-05
-1.56224564936515e-05
-3.89863645784539e-05
-5.16371474103917e-06
-2.99546677929334e-05
-2.57025111636678e-05
-6.28632045531141e-05
-5.3190734059164e-06
-2.26782065634e-05
-2.69634306297177e-05
-4.30067944752877e-05
-4.32568865648019e-05
-3.81135205194484e-05
-1.82669830706587e-05
-3.79877205149505e-05
-2.79873087486799e-05
-1.84932830142958e-05
-2.34240970322137e-05
-3.92320354772858e-05
-3.39198425911569e-05
-2.1912326862364e-05
-4.04940327799343e-05
-1.34833374146942e-05
-2.30895510963588e-05
-6.42338919343311e-06
-5.35426554839797e-05
-3.20288038736253e-05
-1.78483679701771e-05
-1.46318524330799e-05
-1.71302212436315e-05
-4.69794490499348e-05
-2.16385524204749e-05
-1.89752575220926e-05
-3.29744560455152e-06
-3.17270030930622e-05
-1.9039049901692e-05
-5.25572081818391e-05
-5.43841805840788e-05
-2.68300146692534e-05
-3.1011368465647e-05
-1.27502473269439e-05
-4.00908624743559e-05
-1.65931554780151e-05
-4.34371429891532e-05
-4.10380861001419e-05
-3.65674262513382e-05
-3.12343849883875e-05
-3.40338648888693e-05
-2.63581385986904e-05
-3.52865498136662e-05
-4.35248534437383e-05
-3.3228458256467e-05
-2.17554433364172e-05
-8.55794460415305e-05
-6.31467576253334e-05
-3.42071635581816e-05
-2.83429594879591e-05
-2.22097072241644e-05
-3.16558087038015e-05
-1.3043614195412e-06
-3.05307053773279e-05
1.73041723539499e-06
-1.59761917045355e-05
-4.16046359577162e-05
-4.52772843629987e-05
-4.55403722623681e-05
-1.80155377010816e-05
-2.852826363298e-05
3.15761016932765e-06
-3.00591459586903e-05
-4.62703784063188e-05
-1.51938759724756e-05
-5.34670548403405e-05
-2.26386392169891e-05
-4.75144461069956e-05
-4.44750773474222e-05
-3.00006671992585e-05
-1.20141266193991e-05
1.63755815407687e-05
-3.9330736201669e-05
-2.46505810432793e-05
-4.1425931831195e-05
-2.81544673577519e-05
-1.75297690289017e-05
-3.52008141542122e-05
-4.38083102876271e-05
-1.37626580252252e-05
-3.8294095507606e-05
-3.10949426899877e-05
-3.66674946203399e-05
-1.78409963578908e-05
-4.50509040358251e-05
-2.66568693980104e-05
1.30345751770836e-05
-1.11791971529633e-05
-8.99045483022615e-06
-2.20201392207735e-05
-3.54744410571421e-05
1.39598269593605e-07
-2.79609239870382e-05
-4.47423933646067e-05
-9.97394652210112e-06
-2.63356915550577e-05
-1.10164886783373e-05
-4.37450630997288e-05
-3.53268489493986e-05
-5.05678149627811e-05
-4.05464499876491e-05
-3.64777933470256e-05
-1.5567900084164e-05
-3.00107373323625e-05
-2.14258801068856e-06
-4.12244722854659e-05
-2.40008838817305e-05
-7.29210756335691e-05
-4.98702505909751e-05
9.22294553105681e-06
-2.63727854072704e-05
-2.92476100774575e-05
-2.73461265294344e-05
-3.52683176054453e-05
-3.64061713851652e-05
-2.48380639657739e-05
-3.78203784586043e-05
-2.32198656230146e-05
-3.72144026629198e-05
4.01306386694259e-07
-1.48520809200681e-05
-1.9768890838523e-05
-5.02517619579839e-05
-1.63379555003731e-05
-3.37506542415867e-05
-2.87574911694154e-05
-2.27124367438238e-05
-1.35728850104016e-05
-2.62496855057119e-05
-2.4417843761194e-05
-4.3129288836512e-05
-2.77195093469984e-05
-3.35751134418602e-05
-3.55620796104996e-05
-2.24616159975154e-05
-2.58425252247241e-05
-9.88281039397366e-06
-2.0839116891995e-05
-3.52099563574382e-05
-4.75357333209255e-05
-3.63821101993933e-05
-3.36714639804286e-05
-2.06461709834811e-05
-3.86335128195858e-05
-2.93170449555109e-05
-2.05001646411819e-05
-3.05238501524312e-05
-3.55381531075606e-05
-1.86558395317812e-05
-3.44438743600081e-05
-2.71371252594435e-05
-3.33038245979995e-05
-2.42947732638942e-05
-3.08427353809852e-05
-2.74681007625775e-05
-7.46500129351171e-05
-2.67779560864196e-05
-4.81317755017863e-05
-3.34712002807132e-05
-2.55023630876457e-05
-4.0982793198034e-05
3.26524402598581e-06
-3.14414962305037e-05
-1.25779947240818e-05
-3.67315094475709e-05
-2.85154481806193e-05
-7.72961147792311e-06
-2.3370153293625e-05
-7.06399920824843e-05
-2.56362861580405e-05
-1.40165936643079e-05
-3.05644222442646e-05
-3.99585007698882e-05
-2.94628483050047e-05
1.18922366329986e-05
-4.51441661233484e-05
-4.46611401268642e-05
-1.84202525480066e-05
-7.72610434739569e-06
-2.12932026482148e-05
-2.09383919329401e-05
-4.97881040470582e-05
-3.6415912894761e-05
-5.60048833659807e-05
-1.13768285772771e-05
-3.6494144482818e-06
-3.94261620872493e-05
-3.91798819346817e-05
-3.35666764949232e-05
-3.80898057885098e-05
-3.05593066861604e-05
-3.54911768567662e-05
-3.44880756971253e-05
-1.40219993109919e-05
-6.68199407291659e-05
-1.1485879845688e-05
-2.21582517075768e-05
-2.37327332259032e-05
-3.40676605775802e-05
-4.18322812906075e-05
-3.18199903899072e-05
-3.23782441151241e-05
-2.18955797499831e-05
-2.66926648738915e-05
-4.99988477340572e-05
-6.35223640213252e-06
-3.6531979241581e-05
-5.15157565006918e-05
-1.61467741644949e-05
-1.75160259906603e-05
-5.12280351078308e-05
-5.92449024948892e-05
-3.36347769391247e-05
-5.48356018645154e-06
-3.59848315092923e-07
-2.24230914170045e-05
-4.2230281752804e-05
-4.23377612348799e-05
-6.75082578737414e-05
-4.60924826943465e-05
-3.50278238027057e-05
-1.99534999880213e-05
-2.09181593525046e-05
-4.34730520569475e-05
-5.4942912415691e-05
-2.24867707804161e-06
-2.78593415154206e-06
-1.54044704582815e-05
-2.15141025110386e-05
-3.21949242639948e-05
-2.7314813465644e-05
-1.13654780488171e-05
-4.40892843090538e-05
-5.06694546287333e-06
-1.04664103320094e-05
-1.45198175795273e-05
-1.33421506211392e-05
-2.67868519448437e-05
-8.53275999341105e-06
-2.45238030979189e-05
-1.37252414170154e-05
-2.67234971284081e-05
-2.3798128930155e-05
-2.38529863104725e-05
-2.53553039542533e-05
-2.05084204621132e-05
-5.4117198096711e-06
-3.01019879469091e-05
-4.91769441429764e-05
-2.11055337685187e-05
-8.98719592076573e-07
-1.95379389702292e-05
-2.4480260006777e-05
-2.80972458431436e-05
-2.77586963763042e-05
-6.13389024124924e-05
-4.76906436450722e-05
-3.08431527346301e-05
-3.50891316692244e-05
-5.80705873274603e-06
-2.25915919303945e-05
-3.07945896007008e-05
-3.112703298267e-05
-1.36053176748375e-05
-3.02316036338712e-05
-4.1657995647857e-05
-2.26846816399278e-05
-3.5932308511054e-05
-3.86485826118738e-05
-3.58510417576518e-05
-2.03573305356294e-05
-1.56113877400656e-05
-4.06978416168039e-05
-4.02928707420553e-05
-6.40189702139991e-05
-8.37001890500261e-08
-2.31575990014879e-05
-3.50221734608275e-05
-3.03126314386117e-05
-2.02038590362407e-05
-4.28721345756255e-05
-4.01725441948774e-05
-2.85674507580753e-05
-9.68433488648347e-06
-4.1372756850209e-05
-3.60256442333657e-05
-2.90428316886214e-05
-2.00616074503925e-05
-2.76247728613614e-05
-4.72701193133314e-05
-3.80265607629971e-05
-4.76823571272478e-05
-2.5309012640104e-05
-4.70636293698337e-05
-2.9356176454845e-06
-2.24423816008927e-05
-1.44520651017094e-05
-4.20357892175281e-05
-9.76078383398731e-06
-2.78546351971285e-05
-5.15442621533244e-05
-2.76069753420204e-05
-4.07555969970835e-05
-2.33581371111249e-05
-3.12816148824159e-05
-1.40819680496205e-05
2.76429742618542e-05
-3.7058315053268e-05
-4.50075242217832e-06
2.21630615989094e-06
-1.34619378190028e-05
-1.41828724641673e-05
4.13359935807922e-07
-9.76077596005352e-06
-3.74497248701686e-05
-4.37234533447311e-05
5.14052866455632e-06
-1.57057179630544e-05
-2.51673807323864e-05
-4.4898360991174e-05
-1.34999682861857e-05
-3.20755412882313e-05
-3.46108260870908e-05
-2.37189801125907e-05
9.35351400635547e-06
-2.74638587846248e-05
-3.02783790217535e-06
-4.52072430086021e-05
-2.153486381015e-05
-5.25220886613822e-05
-1.79281652150668e-05
-2.69697489957431e-05
-7.54859870082716e-06
-1.20958260851092e-06
-4.04670222100384e-05
-4.77275942466e-05
-1.79291111060319e-05
-7.36127107086781e-06
-2.86630401712671e-05
-4.11523162591438e-05
-5.39829029575381e-05
-6.86409731875099e-05
-5.24303451824369e-06
-1.75780480632502e-05
-3.43817069116298e-05
-3.42552430677665e-05
-3.86154388926681e-05
-1.69210800840908e-05
-6.8478869711187e-05
-2.05962464478826e-05
-7.21559728557454e-06
-2.46125076785599e-05
5.99822967875513e-08
-2.44004656827934e-05
-4.92252121861596e-05
-5.23163345970642e-05
-5.41490426289087e-05
-2.33134701322888e-05
-3.90523617785835e-05
-3.10186139506378e-05
-3.96163073226709e-05
-3.64458729741146e-05
-4.76078225852246e-05
-4.71298980563289e-05
-4.27901100176613e-05
-4.72164012922619e-05
-2.9047149650174e-05
-5.97962806029248e-06
-5.14287822366642e-05
-4.50014838426656e-05
-2.79051759336365e-05
-1.75195850734423e-05
-2.10617943045667e-06
-1.91983061364453e-05
-5.85804307003048e-05
-3.67823007248919e-05
-4.13575683125499e-05
-4.54593844867937e-05
-2.7181929862562e-05
-1.27139286463673e-05
-1.37851755088401e-05
-1.91077144614812e-06
8.11644859241244e-06
-2.30201955392407e-05
-3.13117887345971e-05
-1.57290994409271e-05
-1.75532543746309e-05
-2.22265170701636e-05
-4.14630283526993e-05
-2.23217796232405e-05
-2.86840549438241e-05
-1.17668834702111e-05
-5.55777483879347e-06
-3.80141806686178e-05
-3.88284899754294e-05
-4.22424633232326e-05
-7.00611985322901e-05
-2.50750983645221e-05
-1.20341782201528e-05
-2.96643151578508e-05
-3.55288897183887e-05
-5.05699255225675e-05
-3.87239446679846e-05
-1.92261116127843e-05
-2.33290988844098e-06
-3.58984178147223e-05
-5.53859145662175e-06
-3.76948369109168e-05
-2.41226227954576e-05
-3.1707409247044e-05
-5.44681846697513e-05
-3.83919707661227e-05
-1.68165099538462e-05
-3.04992168614845e-05
-1.74081696865917e-05
-4.94664258480269e-05
-7.53763961016676e-06
-8.74000926994213e-06
-4.18869420393276e-05
-5.07777378733315e-05
-3.26798035397822e-05
-4.55059247521444e-05
-1.9428999575676e-05
-3.71629224116801e-05
-5.35609929634091e-05
-4.49224975050842e-05
-3.64540807319452e-05
-4.00088525597596e-05
-4.14018894283388e-05
-2.9430733921569e-05
-5.23377878851228e-05
-3.15672309965109e-05
-2.78588372690652e-05
-5.44837194740793e-05
-1.4500748947988e-05
-3.2148568596805e-05
-3.56564430890983e-05
-2.07579061648793e-05
-9.03157695255165e-06
-3.7990131994789e-05
-2.18995214302953e-05
-2.2679401975399e-05
-3.88024924313371e-05
-2.3140658821193e-05
-1.71503323241204e-05
-1.50826013202514e-05
-2.04811446430037e-05
-3.97014783258493e-05
-4.80879727696933e-05
-3.72399898566375e-05
-3.14354762152079e-05
-3.00033987637847e-05
-5.60027282478882e-05
-5.86914405667033e-05
-3.24083525446938e-05
-5.00040424578578e-05
-5.42093319645799e-05
-4.94130904251408e-05
-4.12106698786161e-05
-3.91172038220353e-05
1.06432101352187e-05
-8.92259981813128e-06
-4.01552877236715e-05
-3.81830695197091e-05
-1.14831698490027e-05
-3.89165158119413e-05
-2.65172365412179e-05
-3.31515834818422e-05
-6.07508396371254e-05
-2.1344514419837e-05
-3.25488142500747e-05
-3.33873780434284e-05
-1.26830311752227e-05
-5.31625539436316e-06
-1.42857729510618e-05
-4.9328567680222e-05
-5.84533687497094e-05
-1.05438532361717e-05
-3.93371301309494e-05
-9.40711020824164e-06
-5.45921640616021e-05
-2.45313464612727e-05
-2.76175884881623e-05
-3.9192898404332e-05
-2.75934055314743e-05
-2.79643928241739e-05
-6.19408131102801e-05
-2.68099528242034e-05
-3.63931434809213e-05
-5.41056806590929e-05
-2.65212782385078e-05
-3.78092470574803e-05
-7.0839169926679e-05
-1.95641997975991e-05
-1.54920498048462e-05
-3.78335882943523e-06
-5.02426257833944e-06
-3.22705923025266e-05
-2.68099360424619e-05
-1.12183577555617e-05
-1.3857524508464e-05
-3.60924787956897e-05
-6.10494242079142e-05
-2.70196963696261e-05
-3.92070665189969e-05
-2.51164206398949e-05
-5.36340124708692e-05
-4.18555595471831e-05
-1.39575700056489e-05
-4.95631171645845e-05
-6.54679324492804e-05
-2.35318503930717e-05
-5.48881359039218e-05
-6.46830755663186e-06
-6.3432280841625e-05
-3.98168564121786e-05
-2.73173238867234e-05
-2.42753629914859e-05
-3.06335612828275e-05
-4.31135383788386e-05
-2.73490381015868e-05
-1.23768616958997e-06
-2.50751600956208e-05
-5.97265440890855e-05
-2.93531713665457e-05
-2.86947253883201e-05
-3.94745740541323e-05
-2.58557912328941e-05
-4.85664035241709e-05
-3.01093485825397e-05
-1.13595605377621e-05
-5.75019986238594e-05
-4.0446073877921e-05
1.22805767239839e-05
-4.22501389405967e-05
-1.98496302049497e-05
-3.63908561925822e-05
-3.68126151085662e-05
-4.90687291056129e-05
-9.50062656336835e-06
-5.54236444513803e-06
-2.71926015025235e-05
-3.94051528584814e-05
-5.41870066890345e-05
-5.32309689387876e-05
-2.96254258039727e-05
-3.8720991763552e-05
-3.80415990150663e-05
-3.95379212456796e-05
-2.04778791059835e-05
-6.04827576405463e-05
-3.0592930548433e-05
-4.41751929712357e-05
-6.01206354804655e-06
-1.2316338078094e-05
-4.19329152580938e-05
-2.23656313183968e-05
-6.18550336332537e-05
-3.62885398855663e-05
-3.22115752196418e-05
8.35421254737259e-06
-2.46264892540843e-05
-9.43031495254009e-06
-1.47973310896825e-05
4.09341398502288e-06
-3.73348719747484e-05
-2.75160227794434e-05
-6.3961769107936e-05
-1.5348875533663e-05
-1.53352643101616e-05
-3.26338007312326e-05
-3.46303987846707e-05
-3.80605492040413e-05
-3.4973843813802e-05
-1.80987078865024e-05
-3.14967952905363e-05
-2.05753799332505e-06
-3.85510138581371e-05
-2.49484563513689e-05
-5.68018548114088e-05
-3.53992832857094e-05
-3.87808187001178e-05
-4.81086907303529e-05
-3.5083546462493e-05
-9.68683593064602e-06
-1.77347237299834e-05
-3.6111561322716e-05
-4.94764468335821e-05
-2.80843847698269e-05
-3.30294130467882e-05
-2.11064153994407e-05
-1.63537417997648e-05
-2.07033839758638e-05
-3.28530269067344e-05
-2.25294725945407e-05
-2.8887990260164e-05
-4.13844665743878e-05
-3.97575366359936e-05
-5.94000170800803e-06
-2.28077392121284e-05
-3.22185249328779e-05
1.78777995049133e-05
-1.49112932089852e-05
-2.19777648626228e-05
-1.81245344863753e-05
-3.13369944968051e-05
1.10874552843942e-05
-1.77069176340989e-05
-4.51267327369433e-05
1.72065141303654e-05
-2.64766643812198e-05
-1.90622258331262e-05
4.52175976708812e-06
-4.47517937827331e-05
-2.61167787167397e-05
-2.01086959970903e-05
-3.52040091781983e-05
-3.89592759758892e-05
-5.58597659664628e-05
-5.88052694386317e-05
-4.69532363487336e-05
-3.47345211956003e-05
-1.76954110117847e-05
-2.42305454581404e-05
-5.71024450064716e-05
-1.21541230217567e-05
-3.61446260389438e-05
-5.9378481386025e-05
-6.76020030144282e-06
-3.63799658849082e-05
-2.6939792239951e-05
-5.43282317337968e-05
-5.06245441790352e-05
4.18540906557827e-07
-1.53533164417408e-05
-2.82321089433852e-05
-1.59312485415321e-05
-5.0162729895366e-05
-1.23802439684052e-05
-3.65603980814679e-05
-4.78079453574061e-05
-5.58734018385724e-05
-2.27924743824999e-05
-6.22274036855797e-05
-3.91953485657324e-05
-1.57593247189015e-05
-4.23444981292088e-05
1.05503958425322e-05
1.40225248790328e-05
-3.68828865992628e-05
-3.32452038377824e-05
-3.01977272028563e-05
-3.71379696110069e-05
-4.38684197795648e-05
-3.84810004535955e-05
-1.55126931229725e-05
-4.00311632247471e-05
-4.05843560575192e-05
-1.24028010592645e-05
-1.45035322428758e-05
-2.67717801081179e-05
-3.55810526962286e-05
-4.01989474545971e-05
-1.7379057465602e-05
-4.81067223032317e-05
-3.38212374308435e-05
-3.76598579163792e-05
-5.43150295607366e-05
-2.30023291763863e-05
-2.65354408850958e-05
-3.80116082917156e-05
-3.37480438469934e-05
-1.3744472110976e-05
-2.67601657639276e-05
-1.71462660967384e-05
-4.98618066264358e-05
-2.3686960286502e-05
-2.40755364830208e-05
-2.42615570811758e-05
-7.21922227122522e-06
-4.24002289688106e-05
-4.13608088935044e-05
-5.55431323866311e-06
-1.41846287666305e-05
-8.74231379718773e-06
-4.30760948124391e-05
-2.97560171595633e-05
-3.13887506002333e-05
-5.01711615386789e-05
3.54100791611765e-07
-3.01367591275243e-05
-4.03362575244374e-05
-1.77164109334495e-05
-1.31053005403565e-05
-3.03058847747754e-05
-4.64708004050678e-05
-5.05785844331703e-05
-3.82481417002448e-05
-4.73536747022916e-05
-1.62049148577957e-05
-1.00107359276902e-05
-3.49340251025982e-05
-3.48314603407761e-05
-2.09658941718285e-05
-4.23926756651317e-05
-4.03650655881777e-05
-2.57346244765158e-05
-2.7043260780286e-05
-6.66912278934538e-05
-3.08391874588249e-05
-6.02640900643114e-05
-5.72971864956694e-05
-5.75034153626716e-05
-1.59223776761406e-05
-3.43085342951724e-05
-1.23926603020445e-05
-4.51517209962391e-05
-5.25862803025664e-05
-2.42911745047929e-05
-2.45439878337266e-05
2.49735089974954e-05
-1.76458003856761e-05
-2.91127175229999e-05
-5.08040613943596e-05
-4.20622059854558e-05
-5.59866676505542e-05
-4.40019189437964e-06
-3.10971206177892e-05
-2.68103990072324e-05
-4.61544338774935e-05
-2.2896298887146e-05
-1.9663523179181e-05
-2.5379997287731e-05
-1.43276064420948e-05
-7.33613378979529e-06
-4.90821291470471e-05
-2.81822736310617e-05
-1.97295016288401e-05
-2.94465439242142e-05
-2.11887388704668e-05
-2.98217914684299e-05
-7.51267517108543e-06
-3.57120716936646e-05
-3.78453904256112e-05
-2.69801767348844e-05
-4.57294247765934e-05
-4.21065845200628e-05
-5.00142983986803e-05
-1.13805515790385e-05
-1.14181651222088e-05
-3.11866234776964e-05
-2.2106054499517e-05
-2.3553823882019e-05
-3.22181648981879e-05
-2.5638605654496e-05
-2.15804547350353e-05
-4.01692836166846e-05
-3.60745189472536e-05
1.42363795402834e-05
-1.70715586214774e-05
-5.91476413441944e-05
-3.70843254466079e-05
-1.13672866402611e-05
-1.15063953993637e-05
-2.28973583642961e-05
-3.0742209270974e-05
-5.30920790322854e-06
-2.93523881458943e-05
-1.69641609723521e-05
-4.21048746485091e-05
-2.67756606355709e-05
-3.71671080178062e-05
-3.37374660986887e-05
-2.94321965825753e-05
-2.08767510923133e-05
-4.05348973212346e-05
-6.08399541050076e-06
-3.39137703744695e-05
-2.54452824713502e-05
-3.26255715280641e-05
-3.35495068828516e-05
1.3977035668849e-05
6.54217615203627e-06
-5.06224084623335e-05
-5.95918327458848e-05
-6.97091968591412e-05
-5.02136944031954e-05
-5.31336836025324e-05
-1.55643081411169e-05
-5.06282524980113e-05
-5.33764982302687e-06
-1.53916304543134e-05
2.39458858413966e-06
-4.32131083543732e-05
-6.38204583819732e-05
-4.27778206282507e-05
-7.51403834691842e-06
-1.86981681471626e-05
-5.40821631367542e-05
2.37612392680737e-05
-1.72554414026369e-05
-3.30164874942781e-05
-4.77460877529906e-05
-2.95989743316092e-05
-3.83727287229328e-05
-3.73549433667073e-05
-2.36543343482415e-05
-4.1524087586643e-05
-1.99043473782862e-05
-2.61263484709352e-05
-3.42626188519535e-05
-1.74837300639448e-05
-4.15875323446594e-05
-1.18006093639345e-05
-1.72683713596855e-05
-2.156284194676e-05
-2.91636440176771e-05
-2.64990520893792e-05
-1.39514529401083e-05
-4.00755536566789e-05
-3.74126034828964e-05
-5.81537352122164e-05
-4.43870282317086e-05
-5.93933004808347e-05
-1.55546621784993e-05
-2.80650514005005e-05
-1.37914844879623e-05
-2.23152792800164e-05
-1.09015655579085e-05
-6.14878264374614e-05
-3.56732408908955e-05
-3.28935132141285e-05
-2.54631128976346e-05
-3.97617076138818e-05
-9.62398652327446e-06
-3.68242918590396e-05
-3.76758312873073e-05
-3.85643068127114e-05
-1.16100617734454e-06
-4.12868042511907e-05
-4.1830982795725e-05
-2.12995820902486e-05
-1.58932990247339e-05
-5.97050459894482e-05
-2.65065476884641e-05
-5.12059947468725e-05
-2.63382872688037e-05
-1.90799472657911e-05
-1.66969277275409e-05
-4.14431192948394e-05
-2.78081889894171e-06
-3.66863741592937e-05
-2.46449269609903e-05
-2.01418288904855e-05
-2.30809490063366e-05
-3.14645035728219e-05
-6.69887163472466e-06
-4.4599506039259e-05
-6.98581819924792e-05
-2.57595874982963e-05
-2.84189673377449e-05
-3.64599493807994e-05
-3.25829762726986e-06
-2.54595057981011e-05
-8.47757012914574e-07
-2.28143960982554e-05
-5.29506474881678e-06
-3.71960344226198e-05
-1.74453303648606e-05
-3.92116152357912e-05
-2.2703632846073e-05
-5.5813226350103e-06
-2.69180147377924e-05
-1.40001702432519e-05
-4.92198824610144e-06
-2.23810942128153e-06
-6.35377976462942e-06
-3.26764040719211e-05
-3.34058157185307e-05
-3.61668987778137e-05
-3.83059835344985e-05
-2.17307551605334e-05
-2.577323415574e-05
-1.33532123526178e-05
-1.99054539986616e-05
-8.16216433444256e-06
-7.78514950439389e-06
-3.59946617922833e-05
-1.2244771615604e-05
-2.06958830092621e-05
-2.45864869774934e-05
-2.99925475502343e-05
-1.65522702303215e-05
-2.84776148893983e-05
-6.08390850438122e-05
-2.73527000486464e-05
-2.19784195409259e-05
-2.32400864923105e-05
-1.83529741299557e-05
-3.05939575906368e-05
-1.67386746092778e-05
4.33056554799877e-06
1.06291638611057e-05
-3.93310504374187e-05
1.24156619245577e-06
-5.40249263190912e-05
-1.98412368586714e-05
-3.81806746597625e-05
-9.08126196962412e-06
-3.30925974731389e-05
-1.68557447153891e-05
-5.05191007062077e-06
-1.0081115040545e-05
-3.90925393541731e-05
-2.06228937941881e-05
-2.5729336147623e-05
-4.55665331409938e-05
-2.26192811959314e-05
-3.1305837157649e-05
-3.56214407622155e-05
-4.57067305719797e-05
-5.01265500598752e-05
-3.66596538480919e-05
-1.55096503594589e-05
-3.45336288008625e-05
-3.73497261464659e-05
-1.65191744312297e-05
-2.90959278711924e-06
-2.19018119612978e-05
1.46721273307416e-06
-4.74041527397501e-05
-2.40613678391216e-05
-2.65904064374714e-05
-3.8450889972448e-05
-5.607422185074e-05
-4.87691949510498e-05
-1.38734096049638e-05
-1.46247252221722e-06
-1.93542313668504e-05
-3.75316040394476e-05
-3.41131829765559e-05
-4.04005525693492e-06
-3.17288316030533e-05
-3.7350807517183e-05
-3.07897277020021e-05
8.66643174803606e-07
-1.87493471100883e-05
-3.90646418306164e-05
-2.53349115810578e-05
-2.17247289665316e-05
-5.58775410776573e-05
-3.22386644456317e-05
-4.3743742052542e-06
-3.15611187246256e-05
-1.56219309301226e-05
1.22405779821888e-05
-9.521926540583e-06
-6.4057906133268e-05
-9.61712280846277e-06
-1.85706348450989e-05
-1.57995712268583e-05
-8.06321110078519e-06
-5.3422567912727e-05
-3.04802453662649e-05
-1.778396131464e-05
-2.26149161244345e-05
-3.80922781727716e-05
-5.13211846248614e-05
-2.13592951986228e-05
-2.46686012095462e-05
-4.61973231167043e-05
-2.79598777414015e-05
-5.87589537434646e-05
-2.28688383417288e-05
-6.97933322602535e-05
-4.71706307948504e-05
-5.94408074313946e-06
-5.12131017316186e-05
-2.97260322598727e-05
-3.125984416197e-05
7.39209462548571e-07
-4.41627057094462e-05
-8.07724799098808e-06
-4.42052436554841e-05
-5.71342208951654e-05
-1.29232705435223e-05
-4.76890275393709e-05
1.60004155603258e-06
-2.75101714630087e-05
-1.13906820690766e-05
-5.20755700053775e-05
-2.17738593235336e-05
-4.57737895794344e-06
-1.49130166030651e-05
-2.32748572281705e-05
-4.02025930757452e-05
-4.12651552951695e-05
-3.73985424030174e-05
-7.68258566375592e-06
-3.55831598758935e-05
-4.63906133215405e-05
-9.05057663636378e-06
-4.81352847818379e-05
-3.68561264908116e-05
-4.18189975462682e-05
-4.97673301416942e-05
-6.43886067720519e-05
-2.57821932789321e-05
-1.26695434383341e-05
-2.78758098894572e-05
-4.80236222123042e-05
-2.88925110364937e-05
-2.08050158899453e-05
-7.29590691795451e-06
-3.56617037168828e-05
-3.51221835466076e-05
-5.6780578648803e-05
-4.1163790228697e-05
-5.00704059373164e-05
-2.08135175195039e-05
-4.45522507561642e-05
-3.81767245606803e-05
-2.09038283769415e-05
-3.40561187583777e-05
-3.8389662758987e-05
-2.63621497122958e-05
-1.99409333208994e-05
-3.04680689723697e-05
-4.08780899283775e-05
-4.49541027541789e-05
-3.14129427889357e-06
-4.56149931134163e-05
-4.58350123816212e-05
-3.58019018688384e-05
-4.04827481913876e-05
-5.42594197357315e-05
-1.79657303863148e-05
-9.96617995595817e-06
-4.0139946902515e-05
-1.42554783646809e-05
-5.56360510100383e-05
-1.84142481789596e-05
-2.39112505108928e-05
-2.99655125847969e-05
-3.24683632715083e-05
-1.62145657809039e-05
-3.47923484579173e-05
-3.9737805741884e-05
-1.44362487389792e-05
-2.93298343395245e-05
-5.46480069311522e-05
-5.04677214526941e-06
-4.56506248374771e-05
-4.4713757314376e-05
-1.44582009977265e-05
-3.04089739118098e-05
-3.3586283157853e-05
-2.45322282023683e-05
-3.29043796065172e-05
-3.20908322853029e-05
-3.6429952632956e-05
-3.37668946295142e-05
-3.45740916937488e-05
-2.88612938802221e-05
-2.58123138528729e-05
6.93135596701782e-06
-4.90384553315423e-05
-2.2390595400555e-05
-2.81546478181837e-05
-1.214494415924e-05
-2.1189171136059e-05
-5.57952550855884e-05
-5.90600002914235e-05
-2.78399799775257e-05
-1.95777996837761e-05
-5.40425697429448e-05
-1.64888791786699e-05
-6.6192622643879e-06
-2.62157490977314e-05
-5.58286249799253e-05
-2.29117443876071e-05
-2.420582935043e-05
-2.89296646254832e-05
-7.66244762504762e-06
-1.95100374477764e-05
-2.50842131333021e-05
-1.46136869568037e-05
-2.79457343779695e-05
-1.57991190271267e-05
-3.20740636840793e-05
-2.924820329467e-05
-4.72845705375777e-05
-1.02226305697916e-05
-2.93433701051121e-05
-3.60859573990375e-05
-2.69850975902923e-05
-1.56628153135301e-05
-1.99496740237791e-06
-3.04517998289364e-05
-4.27678812378195e-05
-3.35925379241563e-05
-2.42420752717803e-05
-2.51725513418883e-05
-1.04782647444706e-05
-3.2738955291783e-05
-6.25504007625489e-06
-4.34751851225678e-05
-1.83315039835262e-05
-5.4309501091454e-05
-4.09924296248979e-05
-2.57675741981324e-05
-2.70370482965179e-05
-1.75430390843183e-05
-1.42627331185546e-05
-2.66400590400081e-05
-1.81836591427595e-05
-2.18046875296018e-05
-1.93841407231079e-05
-1.88302225047381e-05
-1.25712725794843e-05
-3.86543949873117e-05
-3.92842913002609e-05
-4.61739446133133e-05
-2.62635831204815e-05
-3.65735590867633e-05
-1.6373665844644e-05
-1.98123237117385e-05
-2.21928601287974e-05
-3.3147771359213e-05
-4.03514524237184e-05
-1.71725366551517e-05
-2.80173392486234e-05
-2.67487082950398e-05
-3.13319527282499e-05
-2.1322664489229e-05
-3.4071186345292e-05
-3.10194454622437e-05
-3.13107137923885e-05
-2.35234561341651e-05
-4.12588476596311e-05
-2.33821076576564e-05
-2.68902381491174e-05
-1.0493899375108e-05
-5.82780315327451e-05
-1.0760484509893e-05
-2.45423589896078e-05
-5.12309602831037e-05
-2.83147206170334e-05
-6.05118203178715e-05
-5.17828084108495e-05
-2.55356103955675e-05
-5.65796990953593e-05
-2.23723237837994e-05
-3.54060581804642e-05
-3.49576155472214e-05
-2.49481220392173e-05
-2.38446557892886e-05
-9.70390579613693e-06
-3.57126427827206e-05
-4.39249132742894e-05
-2.71170382505052e-05
-2.16757307666475e-05
-5.81946608176009e-05
-9.42459017394368e-06
-2.42507991975397e-05
-4.08213849386584e-05
-4.64112596678135e-05
-1.5983614011618e-05
-3.27668285955386e-05
-2.38009760693832e-05
-1.1623177360409e-05
-3.35961780734619e-05
-4.51396132592595e-05
-2.5344439901772e-05
-2.06339051459429e-05
-5.15116131137191e-05
-5.12966750903452e-05
-2.44723706597847e-05
-3.71344519155414e-05
-2.78793462217292e-05
-5.27152937590368e-05
-2.10182232995554e-05
-5.31617997516345e-06
-2.31465285852345e-05
-4.31472892279833e-05
-6.18391279076422e-05
-4.50704870475746e-05
-4.04982256670746e-05
-1.93660046751174e-05
-1.28943609444274e-05
-2.60158094216653e-05
1.46227699609192e-06
-1.0134084454806e-05
-3.35245869498613e-05
-2.85443256135811e-06
-1.107041598382e-05
-3.27178982173809e-05
-5.65980395280435e-05
-1.51760766163157e-05
-3.97611126431047e-05
-3.38106059958024e-05
-1.22046224109542e-05
-1.49962424966815e-05
-2.01251188434759e-05
-1.8298971409787e-05
-2.14176400298458e-05
-3.62621441687339e-05
-3.20968008145246e-05
-4.23004958521317e-05
-3.59326232241649e-05
-3.77285063612372e-05
-2.90370686028538e-05
-2.21226664311112e-05
-2.05565064579139e-05
-3.17678130002527e-05
-1.23914771656453e-05
-4.13551631348112e-05
-4.37056964294554e-05
6.96498446072093e-06
-1.61712764878987e-05
-1.4058964801846e-05
-8.60869130220265e-06
-3.56363983587833e-05
1.76376873384151e-07
-4.37150176701703e-05
-3.4508934277665e-05
-1.68311162990508e-05
6.91365464472461e-06
-4.30000294172499e-05
-2.81871943694544e-05
-4.08813144182486e-05
-3.46241227864338e-05
-6.89067512445593e-05
-1.64184661589085e-05
-4.46872019580586e-05
-4.38814031667771e-05
-6.87476978731754e-05
-4.31602785888031e-06
-4.24576474542253e-05
-2.95062675769636e-05
-3.50130373486642e-05
-3.71556395248881e-05
-5.80574483255031e-05
-4.94877038212423e-05
-3.97300851176462e-05
-2.88294578125079e-05
-2.02103091281029e-05
-1.50233600450904e-05
-6.79304861013625e-05
-2.9990995688641e-05
-1.21852056609114e-05
-7.73527483612037e-05
-4.70029518793895e-06
-1.50134741224606e-05
-3.53211853823328e-05
1.23880721004692e-05
-3.98794589072033e-05
1.22346144515373e-05
-2.34897533986898e-05
-2.17546878031388e-05
-3.60998016865052e-05
-4.96539497340741e-05
-4.8294041258971e-05
-8.4040413376271e-06
-3.60970133851541e-05
-3.81152728736091e-05
-2.09263773800427e-05
-4.17839903833853e-06
-3.91561028985192e-06
-4.70005867143615e-05
-3.56224997938748e-05
-2.57074873418532e-05
-2.54353268538333e-05
6.59574170826543e-06
-3.39610864809691e-05
-8.58043820837827e-06
-3.17659248733544e-05
-7.38865317954574e-06
-3.39917021656314e-05
-4.78754935677027e-05
-1.32168754770638e-05
-3.29202269878874e-05
-5.11234040737669e-05
-3.97096520184546e-05
-7.42422905528495e-05
-3.3580782924379e-05
-2.06202581212175e-05
-5.76369813785014e-05
-9.7620498223759e-06
-2.2764935275093e-05
-3.08464948959114e-05
-1.78962089389029e-05
-5.07021911237024e-05
-1.82914762229254e-05
-2.54089560488736e-05
-2.05923808309437e-05
-3.34593542649653e-05
-9.14553825375041e-06
-3.14005633835441e-05
-1.64355931547807e-05
-2.00605645065631e-05
-3.6172624693158e-05
-3.55103689430254e-05
-3.36318012525222e-05
-2.26443421077997e-06
-4.20298980864898e-05
-2.5501270294235e-05
-3.98534736061312e-05
-2.25289637942208e-05
-3.57218141310633e-05
-3.24703071796847e-05
-2.54744142916968e-05
-3.05767165924213e-05
-3.50312791572343e-05
1.25461918016114e-05
-3.94872557554047e-05
-4.00024677631906e-05
-3.5001129215365e-05
-3.8374967394414e-05
-1.72994184423484e-05
-4.37065352021169e-05
-4.49825292671942e-05
-4.08292155277873e-05
-5.88820647969575e-05
-4.8872462194595e-05
-5.63565125510213e-05
-2.3674649714891e-05
-4.79283431505002e-06
-2.31529190726435e-05
-2.838132039132e-05
-2.64224911560842e-05
-3.55815846104665e-05
-4.87259813964756e-06
-1.58195052676781e-05
-2.55429872615517e-05
-1.27032132626049e-05
-4.26445708553184e-05
-1.11873385662232e-05
-4.49258447728645e-06
-1.77965501662854e-05
-1.24223914682439e-05
-3.43771724386483e-05
-6.53819397695056e-05
-4.75207659204312e-05
-3.06203973857777e-05
-2.71955486082719e-06
-3.54249540099025e-05
-4.89058669300303e-05
-1.47794627683514e-05
-3.52999759093372e-05
-2.50829870480757e-05
-5.30458741478288e-06
-2.00696293493069e-05
-1.41541437418762e-05
-2.12850122660191e-05
-2.7297369953052e-05
1.17302714063153e-05
1.02570437621504e-06
-2.00855686991028e-05
-5.75399659747194e-06
-2.17745500240569e-05
-1.19557010529008e-05
-2.99689540780884e-05
-3.95118095147817e-05
-7.09539858211832e-06
-5.41171857719215e-05
-2.04280471851258e-05
-3.22134868035493e-05
-5.75657354976642e-05
-3.29347437812212e-05
-3.47914642298558e-05
-6.24013218449931e-06
-3.77084375316475e-05
-1.44605289193527e-05
-8.64803579727809e-06
-5.47295553199691e-05
-4.48541410899134e-05
-2.75212492525221e-05
-2.58936822535581e-05
-1.76171186532202e-05
-3.62612056391898e-05
-3.7668048466066e-05
-4.17116482100447e-05
-5.7538012522042e-05
-3.96913088330231e-05
-4.32987776988311e-05
-3.2684737933703e-05
-3.20435778608328e-05
-2.82564320192971e-05
-2.38028573712102e-05
-3.41729195176385e-05
-3.83855703389963e-05
-3.86062115008795e-05
-4.02501235833581e-05
-4.37870211880757e-05
-3.65398664269117e-05
7.89999921723155e-07
-4.45390096341934e-05
-3.60889324789113e-05
6.48951568342529e-06
-2.87620812796968e-05
-3.70689435296486e-05
-3.71558904932308e-05
-4.11466311655503e-05
-2.81452401581034e-05
-2.06890020626312e-05
-5.92881847247387e-06
-1.46761621821229e-05
-2.00613138473451e-05
-4.06794123782805e-05
-4.02041568546793e-05
-5.01947215113322e-05
-2.53669759599356e-06
-3.54616688793948e-05
-4.06911941414997e-05
-1.6222693412239e-05
1.3696526247613e-05
-2.50066697327044e-05
-5.97526553102614e-05
-3.77238221286552e-05
-3.48518928318973e-05
-3.99910250178954e-06
-3.45476498227544e-05
-1.03647297489949e-05
-4.63563682298292e-05
-5.90552143081378e-06
-4.10871361586693e-06
-2.86838769868397e-05
-3.32611701880934e-05
-2.61930136561123e-05
-5.88113178726625e-05
-9.31179655736862e-06
3.5726292081863e-06
-3.11988358051246e-05
-4.7016360405574e-06
-3.37475450167108e-05
-4.17507165910416e-05
4.16851525659595e-06
-6.00038409204203e-05
-2.17959098460683e-05
3.56689028359035e-07
6.80316171213398e-06
-5.76675427149745e-06
-2.16083470953198e-05
-2.60960696588946e-05
-2.37535092662159e-05
-6.04345008888424e-05
-1.50508977269772e-05
-3.79821263418679e-05
-1.49366002702041e-05
-1.7091315018132e-05
-1.5263617709619e-05
-3.60929332809553e-05
-2.7231289515155e-05
-8.38443939614872e-06
-3.97179946850007e-05
-7.48976037061674e-05
-2.64964462190212e-05
-4.09152379223999e-05
-2.22854490021236e-05
-2.94943454143269e-05
-6.05790693979439e-05
-9.93590842652786e-06
-1.95927514227488e-05
-2.71165427428038e-05
-1.98248205254564e-05
-2.64781139653849e-05
-3.99111445119733e-05
-1.69106196614876e-05
-1.10471008729379e-05
-3.78662894383959e-05
-9.23355029157403e-06
-1.46883331510067e-05
-6.09771461289239e-05
-4.05452781137377e-05
-8.70392370483033e-06
1.41914510599105e-06
-3.05944141889499e-05
-4.69612874783669e-05
-3.90294651949217e-05
-1.06701562125437e-05
-3.21175501604431e-05
-4.37490149582297e-05
-3.42250737865389e-05
-2.13414323324307e-05
-2.02952337116628e-05
-5.91411298273176e-05
-4.68033620732122e-05
-4.59544955249777e-05
-1.9149608144398e-05
-2.20976601074232e-05
-5.13384325441435e-05
-1.64903555931449e-05
-4.21006872647889e-05
-3.26815580310788e-05
-4.04289582504226e-05
-5.28430334997095e-05
-4.73979559894258e-05
-5.54922469237076e-05
7.25019620994988e-06
-4.06658121343696e-05
-1.96223273754675e-05
-1.48689040205961e-05
-6.29252424222118e-05
-3.94814088343994e-05
-3.94945626050414e-05
-2.62438228770007e-05
-7.97452626352029e-06
-2.89058310544296e-05
-4.9101242324805e-05
-3.78817081991829e-05
-4.10136342072304e-05
-1.25348251249429e-05
-2.91065809894551e-05
-6.63711478130837e-05
-3.32273406865632e-05
-4.87148649427457e-05
-2.48520327322795e-05
-2.56751815770053e-05
-1.96438228566067e-05
-2.60467816786742e-05
-1.04524406492205e-05
-1.73467877462721e-05
-1.87084020424836e-05
-3.40161973762709e-06
-1.04825747304372e-05
-2.71491568085251e-05
-3.14105045949596e-05
-4.0540740696387e-05
-2.56540743118526e-05
-7.00223028443391e-05
-2.78692884612097e-05
-2.10393018074006e-05
-3.89659048554404e-05
-3.88196853277192e-05
-3.78955689335356e-05
-1.99436060074577e-05
-1.1090905780631e-05
-5.19381995952787e-06
-2.00369386844087e-05
8.4274138194267e-07
-1.66706679638945e-05
-2.44554529934657e-05
-3.74849447584789e-05
-1.16471167503864e-05
-2.39270406128988e-05
-6.48255384987398e-05
-4.8907863361163e-05
-3.13298935380573e-05
-3.12486636121783e-05
-1.30285096397795e-05
-5.09568939485156e-05
-3.47573875971471e-05
-4.50314730099884e-05
-6.02326434900204e-05
-3.98303038159435e-05
-5.86275071010346e-05
-3.27056037889513e-05
-7.35903599997143e-05
-3.16261186166024e-05
-3.86238335093377e-05
-2.37398072597711e-05
-2.92715421455042e-05
-1.53154471937864e-05
-4.01141020270638e-05
-3.39158389455875e-05
-4.16962635133234e-05
-5.67100836720607e-05
-6.60636568918111e-05
-2.23645035814878e-05
-2.41914454705737e-05
-6.39351221159317e-05
-1.78765675079138e-05
-6.88176916213445e-06
-4.39687958456858e-05
-2.54415293013213e-05
6.5947330101255e-07
-4.01263776219155e-05
-1.54125857471985e-05
-5.69566372789859e-06
-1.87079858237528e-05
-2.14573875170334e-05
-5.74484247127463e-05
-5.07052708701788e-05
-2.41673886758969e-05
-1.25271211205791e-05
-3.57381366148526e-05
-2.27024724161079e-05
-8.37089741450106e-06
-3.25822052606972e-05
-2.53990330613343e-05
-3.3910472066398e-05
-4.58523223426282e-05
-4.14437240502118e-05
-1.08782745235038e-05
9.63567923783565e-06
-3.24462493047639e-05
-3.21007504130162e-05
-3.31284779886639e-05
-7.17037639973806e-06
-3.6772415344321e-05
-4.3046221163983e-05
-7.79621520482184e-05
-6.64231143649858e-05
-2.17949091859936e-05
-2.24791541296357e-05
-1.29522641657116e-06
-1.46579608906141e-05
4.85737807848307e-06
-3.16935660518869e-05
-1.2058175776386e-05
-4.41880665180059e-05
-3.58165748493397e-06
-5.15214957855232e-05
-4.74945626448724e-05
2.400555587894e-06
-4.35415025241491e-05
-3.21168944004761e-05
-6.67988737706123e-05
-3.65587391974109e-06
-2.82238595821841e-05
-5.70144462704418e-06
-2.67599678863834e-05
-1.61458623486006e-05
-2.84713356774791e-05
-3.98309027573917e-05
-5.47087136359972e-05
-1.36456141080977e-05
-4.07470276015947e-05
-3.07477974356887e-05
-3.08038854586341e-05
-4.6497393083656e-08
-4.27093936783268e-06
-3.0469149663231e-05
-4.45654548207354e-05
-1.93264831979687e-06
-5.07346704275925e-05
-5.97778981945608e-06
-2.82324224067348e-05
-2.32280146734455e-05
-5.02021791590505e-05
-1.17711589212551e-05
-1.66799431949076e-06
-3.88459560027898e-05
-4.26600382636417e-05
-1.79088728749936e-05
-3.15179288531507e-05
-3.21676606128127e-05
-7.87963155997113e-06
-2.24843584820155e-05
5.54745824051547e-06
-4.30306336626316e-05
-2.28677752368572e-05
-5.72929587046383e-05
-2.93588657276191e-05
-2.25586546704533e-05
-3.77057720391941e-05
-5.97204380859344e-06
-2.7339161727868e-05
-4.48376938107876e-05
-3.05207644823507e-05
-6.7269706237169e-06
-3.21719336133865e-05
-1.25147613300794e-05
-4.40640988851441e-05
-6.31355048471939e-05
-3.99395649301356e-05
-2.84949243211039e-05
-3.69244572740396e-05
-2.06271649519251e-05
-3.37961445452781e-05
-3.68045421149307e-05
-9.63874646422098e-06
-2.18120488238292e-05
-2.76577101236737e-05
-3.10601002694758e-05
-1.41297703200813e-05
-3.59466254219218e-05
-4.41613248208355e-05
-3.65899202310584e-05
-3.69289672878251e-05
-5.24729559291782e-05
-2.96928721204455e-05
-2.26115326927249e-05
-3.3612209678237e-05
-3.41045016334456e-05
-5.28013885135313e-06
-1.61098313137523e-05
-1.57656654559671e-05
-4.42570667022073e-05
-3.80479226958074e-05
-3.98164637403445e-05
-4.7731726498656e-05
4.54989369973166e-06
-5.67226840527826e-05
-2.40843674934089e-05
-3.86314986257332e-05
-1.17378228140665e-05
-2.42159277118965e-05
-6.44435803423386e-05
-2.7313771164143e-05
-8.58531615985643e-05
-1.88509340996985e-05
-3.93603197805047e-05
-3.37476834640941e-05
-2.41728915692752e-05
-2.42986736318996e-05
-2.49377572415472e-05
-4.36866398320382e-05
-2.75381146920831e-05
-4.29059731527347e-05
-2.3048929399628e-05
-2.640606853128e-05
-2.8499152835603e-05
-1.93642222982983e-05
-3.48034709757701e-05
-3.08901857384272e-05
-5.9438467592764e-05
-3.99733588778493e-05
-1.15234099830524e-05
6.43399653691859e-06
-3.48954938171069e-05
-1.84272086720305e-05
8.28149850218336e-06
-4.59310048492289e-05
-2.86369435764851e-05
-6.60838479301973e-05
-7.44616283962461e-06
-3.11707118029329e-05
-4.77097026785921e-05
1.02238995721661e-05
-2.42155239564258e-05
-6.27666738681735e-05
-9.03095746802676e-07
-2.09622569647828e-05
-4.58402703440503e-05
-2.72654873984948e-05
-4.88835968506218e-05
-9.0377472777246e-06
-1.28955871709998e-06
-4.64918630064397e-05
-3.13015206087163e-05
-5.08370174660829e-05
-4.65714594979917e-05
-1.32987695950272e-05
-2.00678964207242e-05
-2.44711550595641e-05
-4.25383346239706e-06
-2.45057721294512e-07
-3.65943410220938e-05
-6.35398611114477e-05
7.26557721013144e-06
-5.35345509177112e-05
-4.42124331394289e-05
-1.13639479425035e-05
-1.35863922689796e-05
-3.2250204078853e-05
2.15850303242695e-06
-2.25397009257511e-05
-1.36614223792126e-05
-2.97117139727922e-06
-4.51456562029811e-05
-1.90103748688048e-05
3.62283203137758e-06
-3.80049524467617e-05
-1.11372047519454e-05
-2.61321986748442e-05
2.37145759873261e-06
-3.22438783562151e-05
-3.69356032426171e-05
-4.30158963329014e-05
-4.35721590012827e-05
-4.60470021563163e-05
-5.01194527387341e-05
-3.98874630052426e-05
-3.8609181180782e-05
-4.97852125003601e-05
-3.44607662992689e-05
-2.93230423042219e-05
-2.9505802768358e-05
-3.7168730847023e-05
-9.33967816169504e-05
-1.51677881133779e-05
-3.27923810990964e-05
-3.93837633461021e-05
-1.96511863019721e-05
-5.36488657159827e-05
-3.40445005215504e-05
-6.76988273926721e-05
-1.96258797396051e-05
-1.30384400165349e-05
-4.96437184476867e-05
-4.72358372810515e-05
-5.30894920749343e-05
-5.51196422298669e-05
-3.32651766272199e-05
-2.89388108367023e-05
-3.73060008854045e-05
-3.76215146175491e-05
-4.91269288404624e-05
-3.18596898937601e-05
-3.7624060597746e-05
-3.74793927559626e-05
-2.77965943847398e-05
-2.0379927957968e-05
-7.33453708104864e-06
-2.58108673520558e-05
-4.83581307494194e-05
-4.48111150591914e-05
-1.50859852650939e-05
-9.02485040745363e-06
-1.70294560130127e-05
-2.01768937502615e-05
-2.82382832628187e-05
-2.50105215140081e-05
-9.18324324586807e-07
-3.70393459097387e-06
-4.18768157085271e-05
-2.03942890430393e-05
-7.64757390680964e-06
-3.92418848113791e-05
-4.07038188393781e-05
-3.73914382908075e-05
-4.85821309349334e-05
-3.26049711949195e-05
-1.95155969475846e-05
-1.21999260095498e-05
-3.10221463099621e-05
-3.47331460512682e-05
-1.99756631790101e-05
-1.80752427060983e-05
-8.328777578375e-06
-4.30564030062191e-05
-8.78411906448866e-06
-1.68726579710483e-05
-8.92108903602714e-06
-7.48750563473331e-06
-6.43228829326654e-05
-1.09508425948148e-05
-3.34961280062933e-05
-3.93495309021341e-05
-5.81809608898854e-06
-4.03077305358316e-05
-3.96881990100085e-05
-2.09193166350134e-05
-8.24971637474164e-07
-1.04543255999236e-05
-3.9195132149805e-05
-5.03504254532455e-06
-3.88972575118994e-05
2.50556450201612e-06
-3.10210284849308e-05
-5.05362388510969e-05
-1.44431361616704e-05
-1.31159402285808e-05
-2.11004726010049e-05
-2.06927089005191e-05
-4.32130455470733e-05
-4.40692544549728e-05
-2.7619666684231e-05
-3.85618300148721e-05
-2.59592934319533e-05
-3.61881392453649e-05
-2.28422225728704e-05
-9.9728226860985e-06
-3.73532607555475e-06
-3.62685264334379e-05
-2.92885137929016e-05
-1.18561253788394e-05
-6.65819216076344e-05
-1.87293496824098e-05
-1.15831999346692e-05
-4.61541474867711e-05
-5.14316739706975e-05
-1.70652449121829e-05
-2.47223434367714e-05
-4.15774501186564e-06
-1.99643350085369e-05
-3.79574493939093e-05
-2.73834195300814e-05
-3.01044744353711e-05
-5.82351159440078e-05
-5.94742419945313e-05
-4.07663359274906e-05
-2.90091050791764e-05
-2.06091064930809e-05
5.19969574961588e-06
-3.85088424393898e-05
-4.8762281488485e-05
-1.55111146650089e-05
-1.82480256831932e-05
-1.96837685578238e-05
-1.94873189341706e-05
-4.94896618149738e-05
-3.00203668330775e-05
-1.3282160817372e-05
-2.69912258449134e-05
-2.38501147065898e-05
-3.34953973335392e-05
-9.30731484356211e-06
-2.78456647132106e-05
-5.77902102832958e-05
-2.11390313530244e-05
-1.98512920656897e-05
-2.86141826848543e-05
-3.08313278044265e-05
-1.96934654435249e-05
-1.62524719781916e-05
-1.26945341399057e-05
-1.93145140784859e-05
-3.25945958672661e-05
-4.33674548358772e-05
-1.89659819950988e-05
-6.76992071143207e-07
4.86391604570059e-07
-5.52519984266039e-05
-5.72077861417368e-05
-8.45807582804691e-06
-4.68572647319544e-05
-1.43874917631289e-05
-3.05060739383701e-05
-9.36844729795225e-06
-4.68352592911308e-05
-3.82906376731755e-05
-6.69268729102474e-07
-1.77161364418926e-05
-2.07176713124652e-05
-3.33662363579043e-05
-2.09805915800667e-05
-3.16892955230289e-05
-2.59758150321405e-05
-3.19308464745327e-05
-4.31670742177169e-05
-2.5790800734194e-05
-1.13612146641774e-05
-1.55396313098696e-05
-4.83646073231595e-06
-1.37248138158749e-05
-8.66691357794503e-06
-2.32793337053185e-05
-5.03484237245439e-05
1.37929589544481e-05
-4.08570529401668e-05
-3.89098984260012e-05
2.67593994550301e-06
-1.71506584561212e-05
-3.87458212937568e-05
-1.55684044691369e-05
-1.64423406059773e-05
-2.15020628813491e-05
-5.09350218147677e-05
-1.00114844789013e-05
1.04752304442667e-05
-2.52148438019247e-05
-4.25585523267122e-05
-3.47974968159173e-05
-1.11997452593307e-05
-4.97865024287941e-05
-4.71495364423941e-05
-6.61184532355286e-05
-8.62433179023226e-06
-3.93112964925757e-05
-5.30991694640181e-05
-2.4031153430597e-05
-5.40023285777706e-05
-2.20607100519349e-05
-3.9234949711209e-05
-5.61129896906403e-05
-4.81665493882465e-05
-1.35383347184156e-05
-3.08409754690146e-05
-6.28731317040879e-05
-2.98034613186862e-05
-4.03044494809127e-05
-2.98621477481585e-05
-3.35019107774811e-05
5.45134900120779e-06
-2.62997591321025e-05
-1.02153137571114e-05
-2.46442801965524e-05
-1.1701204152503e-05
-2.39218655929515e-05
-3.67616978152252e-05
-2.63920910096736e-05
-2.39430706139315e-05
-7.18935557301436e-05
-1.9628681620352e-05
-4.73649802381319e-05
-7.19406516609508e-06
-1.91599085977125e-05
-1.41052442553103e-05
-7.00757409816603e-06
-3.3760455218231e-05
-2.05244998135275e-05
-3.71320976655999e-05
-4.12486220654403e-05
-4.95860569094075e-05
-4.90837144277271e-05
-2.37890963333727e-05
-1.25720162251107e-05
-5.19084419146373e-05
-2.40075579152461e-05
-7.32052226580436e-06
-1.52371359080168e-05
1.2447042117898e-06
-1.40857576517788e-05
-1.72705223868452e-05
-2.51126279796904e-05
-1.10593371237157e-05
-2.80672914029171e-06
-1.36505628983531e-05
-1.48529286552631e-05
-2.79325528007947e-05
-4.48146566890052e-06
-5.17401489342954e-05
-3.8839614125322e-05
-3.93371848227229e-05
-5.00128273138e-05
-1.52736598067418e-05
-3.87269414411461e-05
-2.92964082578706e-05
-3.54612518365651e-05
-1.82645164566389e-05
-7.08878943671966e-06
-3.60605807721278e-05
-2.35567428004211e-05
-4.44978779882973e-05
-9.97399914423315e-06
-5.65564232757596e-05
-2.2368943436196e-05
-3.97423177811617e-05
-1.74295888092552e-05
-2.93143375540096e-05
-4.80079578324222e-05
-3.4226165636554e-05
-1.73057064529555e-05
-1.47442653429027e-05
-2.6913560554772e-05
-6.95298965696937e-05
-3.47789355321025e-05
-4.86693599732448e-05
-5.79206704816851e-06
-4.06868171771855e-05
-5.31910979027149e-05
9.84573613989193e-06
