# Supplementary material for: Research on computational propagation and identification of mine microseismic signals based on deep learning
Source: PLoS One. 2025 Oct 22;20(10):e0334641. doi: 10.1371/journal.pone.0334641 (PMC12543183; doi:10.1371/journal.pone.0334641)
Supplement: S7 Data — (ZIP) [file pone.0334641.s007.zip › 000100900001612.xlsx_0.txt_24.txt.txt]

-5.74873528526139e-06
-9.06227123686324e-06
-4.62888264581878e-05
-4.09208578299325e-05
-3.81931275084554e-05
-4.44699421818939e-05
-2.75522394781311e-05
-9.48843394586666e-06
-2.4858630845768e-05
-3.84782961070472e-05
-3.55795912932065e-05
-8.54524974125843e-06
-4.06224497948346e-05
-1.77007117851724e-05
3.99679379193962e-07
-2.81653488966505e-05
-6.90650120362713e-06
-2.990843502343e-05
-9.77923222801025e-06
-3.32546414016297e-05
-4.15604768153713e-05
-3.1182658997445e-05
-2.08677872838081e-05
-3.80672077696039e-06
-4.6808326369633e-05
-4.15701087573276e-05
-2.40846383880554e-05
1.51185521748452e-05
-2.93747467696645e-05
-2.33135007778435e-05
-1.50248152509155e-05
-1.89357139452798e-05
-2.15557920816251e-05
-1.42810846643741e-05
-2.95627647326977e-05
-1.99791456212277e-05
-4.81362982439865e-05
-3.58664623455669e-05
-5.52946758793878e-06
-4.01143602123871e-05
-1.84623484823192e-05
-3.84217622684668e-05
-2.7938378899834e-05
-1.6813345338285e-05
-2.93470395907915e-05
-5.64062052546871e-05
-1.4784813496619e-05
1.73725739080718e-06
-3.30412027768244e-05
-6.00158103166973e-05
-2.77713798450559e-05
-2.44105133739702e-05
-1.80585782517247e-05
-7.2773390537956e-05
-2.75680929025237e-05
-2.17627335176052e-05
-3.16503982165886e-05
-4.64691445879697e-05
-4.21016945594996e-05
-2.55170096211637e-05
7.65826925860616e-06
-1.14752206778586e-05
-4.12215371329497e-05
-2.92458424938479e-05
-1.48007684245677e-05
-5.14166161299379e-05
-3.60702095785192e-05
-9.50702238951053e-06
-3.8605707121407e-05
-2.86469180998758e-05
-3.43978016380444e-05
-1.44287499107234e-05
-3.47022108121935e-05
-1.79319894638554e-05
-1.86571307395753e-05
-7.51355020217591e-06
-2.69317025164124e-05
-4.42814603789624e-05
-3.82547693135036e-05
-5.99442931898013e-05
-2.46558569985425e-06
-3.51202515836017e-05
-3.2892010664303e-06
-6.73051976867214e-05
-5.23399348068395e-06
-3.07298105814279e-05
-4.82725789058611e-05
-1.63779117755333e-05
-2.26437148385774e-05
-3.34703681775172e-05
-4.61220912655532e-05
-1.78813367878892e-05
-2.91908610486884e-05
-3.66132621914362e-05
-6.70267418579156e-06
-2.24154608847483e-05
-2.59973906354747e-05
-2.41268642442099e-05
-3.59924325434848e-05
-2.98331508448218e-05
-4.72778596815258e-05
-4.29442917642178e-05
-3.98849524729746e-05
-3.86494638084336e-06
-1.04799302429462e-05
-4.19963676282268e-05
-3.84854997396796e-05
-3.42807588062682e-05
-2.51358401421831e-05
1.06813498912987e-05
-1.87471689448977e-05
-3.31361783440151e-05
-4.4984874975627e-05
-2.86752512812892e-05
-5.88115157841598e-05
-7.73996743477862e-05
-6.85964703519728e-06
-1.79306971076134e-05
-2.00107774886253e-05
-3.96006768749377e-05
-4.52230696166247e-05
-1.22432045256012e-06
-4.54602683361209e-05
-3.66340160570233e-05
-4.7026450446046e-05
-2.69029643486689e-05
-3.04010967766371e-05
-3.86803232303076e-05
-3.46512082507936e-05
-3.75002514998111e-05
-2.37923398561324e-05
-5.31558243982271e-05
-1.85402749597391e-05
-5.05323802858486e-05
-4.43537627923228e-05
-4.060714863587e-05
-3.22898599555152e-05
-5.1450485811016e-06
-4.05275895647862e-05
-3.09312145405781e-05
-2.07678882443122e-05
-2.43558788697708e-05
-1.70662087310542e-05
-3.47826760182009e-05
-6.16887651872038e-05
-2.81710419320152e-05
-4.83660425293042e-05
-2.21112359816857e-05
4.62524564268802e-08
1.10157536565868e-05
-4.59021900342784e-05
-7.36729961629508e-06
-1.68182429747066e-05
-3.22259177170605e-05
-2.64893292260223e-05
7.25666630368288e-06
-4.59643523494625e-05
-8.04490778064381e-06
-4.2929784838132e-05
-2.53594070220952e-05
-2.10096725243674e-05
-2.53091462264454e-05
-3.87225882697166e-05
-1.61067836610652e-05
-1.74121908030418e-05
-2.68722343928992e-05
-4.45358069597001e-05
-1.45895081305401e-05
-2.46744214929677e-05
-1.16218521128906e-05
-1.54832507003485e-05
-3.11373222144215e-05
-1.26887638387095e-05
-2.37705026861896e-05
-3.1846464778923e-05
-1.47272650815208e-05
-1.84598986188288e-05
-8.36029608308415e-06
-4.56423187990508e-05
-1.76999667321055e-05
-1.94035699285463e-05
-4.66598558109791e-05
-5.2134749312585e-05
-3.36676731729736e-05
-2.03543459123866e-05
-5.46229725749498e-05
-3.21086414862481e-05
-4.51044391468692e-05
-3.02884197543173e-05
-4.08125893322104e-05
-4.79690400944409e-05
-1.66363216263008e-05
-2.60606340570391e-05
-3.89007936231726e-05
-4.40152883754194e-05
-3.85386472658161e-05
-3.18541385095221e-05
-1.52733399113566e-05
-4.50006266325452e-05
-6.14342863227302e-06
-2.2494242545245e-05
-2.33584666302183e-05
-1.76236780928314e-05
-2.94763933496936e-05
-5.22918464285438e-05
5.05042157181879e-07
-1.11214236018892e-05
-4.26804807921492e-05
-5.81358154137493e-05
2.24190059413607e-06
-2.17928827209424e-05
-1.49322656443393e-05
-3.15564299442411e-05
-1.8893993849389e-05
-4.06978094616794e-05
-2.88301146209203e-05
-2.49643895325268e-05
-4.04639360741002e-05
-2.8144118050197e-05
-1.10164101196717e-05
-5.08559973332566e-05
-4.21982896371136e-05
-3.47231082041174e-05
-3.70871682105484e-05
-1.43133995523631e-05
-3.79147525031768e-05
-3.25946659079593e-05
1.49534396786569e-05
-2.12300776486597e-05
-6.57433668068712e-06
-4.22126953196528e-05
-3.88341534676127e-05
-4.6601320710849e-05
-3.36424148912894e-05
-2.64643943734714e-05
-3.31948952189705e-05
-2.45320765921712e-05
-4.04375796502588e-05
-1.17315419424052e-05
-2.00627939710612e-05
-2.73583102811127e-05
-4.26000672167774e-05
-5.83691940689182e-05
-1.23974774737851e-05
-1.82185191856974e-05
-2.92392626738506e-05
-3.78633343597067e-05
-3.03193096786935e-05
-1.592371626797e-05
-5.23678005573891e-05
-1.5297986002415e-05
-3.68444423334675e-05
-3.66201766542049e-05
-6.34162191995496e-05
3.70341109113654e-07
2.98138863212622e-07
-2.54414189509491e-05
-4.56095796535283e-05
-2.47720962806299e-05
-1.11569029759993e-05
-2.62786623503652e-05
-1.77315101125339e-05
-1.47727527724549e-05
-1.65037409143318e-05
7.1633475916221e-06
-6.72347459974044e-05
-6.96275233532618e-05
-5.48694413296291e-05
-3.90198507143675e-05
-3.00250484702949e-05
-4.35717370771852e-05
-3.8563122992833e-05
-2.2200462810641e-05
-2.38093522577552e-05
-5.51541561264346e-06
-3.2047595459593e-05
-2.45675139408863e-05
-2.79863971342629e-05
-4.06174504875445e-05
-1.99345874681803e-05
-2.28735989872232e-05
-4.03574135880568e-05
-3.27258279899202e-05
-4.19203728383736e-06
-1.23732428775378e-05
-3.19275141599229e-05
-1.65221725747225e-05
-4.46891009969947e-05
-1.89618578998744e-05
-5.11845646336679e-05
-2.9151192940219e-05
-2.67309026283549e-05
-3.39113587274695e-05
-1.14016904288155e-05
-2.10565011698449e-05
1.86328245880023e-06
-1.7390228334699e-05
-1.95270026100953e-05
-1.80363972319605e-05
-5.72470828415417e-05
-3.81983773076856e-06
-3.99902677536128e-05
-4.11113884512675e-05
-1.38323278058967e-05
-1.39570377422067e-05
-2.41722989367152e-05
-1.8938130551979e-05
-2.50101272223846e-05
-3.80552474160396e-05
-2.2278320089266e-05
-4.01999771164085e-06
-4.13329347994209e-05
-2.36911009140268e-05
-4.61941898981639e-05
-2.92262247155461e-05
-4.26700741007632e-05
-4.29664824502012e-05
-4.39673920302733e-05
-4.36062214934554e-05
-2.71026154463412e-06
-7.37940360789958e-06
-3.18843222328265e-05
-2.31857684146088e-06
-1.42023798290432e-05
-3.29120872328546e-05
-3.89211014936501e-05
8.13301230795443e-06
-4.48134399379991e-05
-4.64687225972878e-05
-2.39022576134465e-05
-5.22775276764291e-05
-1.04992850744391e-05
-1.19806120343956e-05
-2.75829074675822e-05
-2.67368219144172e-05
-4.20713881292762e-06
-5.14060219691038e-05
-1.30069046343412e-06
-3.78388846915826e-05
-3.23587923958118e-05
-4.66880902615893e-05
-4.43495757815868e-05
-1.32982860769485e-05
-6.07577386354761e-05
-3.79250649313689e-05
-1.85388207480853e-05
-4.01537142255071e-05
-3.16810842744112e-06
-4.4342591986779e-05
-4.2190689854936e-05
-2.09900568650005e-05
-4.22508556518932e-05
-8.14215226729915e-06
-2.66679354767567e-05
-5.94237917521857e-05
-8.94493126532906e-07
-5.27376231043744e-05
-1.53388828231274e-05
-3.58812283087591e-05
-2.15668575046379e-05
-2.65269810337372e-05
-4.04048420996161e-05
-4.8804129457149e-05
-2.22935376220342e-05
-3.82823292950076e-05
-2.47105340294601e-05
-7.91689379488922e-06
-2.42235934859089e-05
-3.12991783234433e-05
-4.09836011866343e-05
-1.2697178104367e-05
-5.66551733139642e-05
-2.12559358474499e-05
-3.03543793373549e-05
-6.09130547565756e-05
-3.63021840712248e-05
-2.97229061760569e-05
2.68672792885711e-06
-2.36906172114144e-05
-3.6805653176677e-05
-2.34390312531874e-05
-3.74212123441093e-05
-1.35055612316398e-05
-3.74784146324718e-05
-3.48564586302746e-05
-4.81972398289743e-05
-3.16253009067453e-05
-2.08650215503656e-05
-3.94931617425776e-05
-4.09189766015216e-05
-4.21041093467968e-05
-1.8218254991046e-05
-4.56453547038264e-05
-1.0392841706258e-05
-1.39206299098242e-05
-3.39461542703066e-05
-3.8398678375799e-05
-2.0790716063821e-05
-1.32339984907075e-05
-3.88819546473155e-05
-3.74255299166654e-05
-2.64855088920204e-05
-2.65146862595096e-05
-1.58385648785097e-05
1.90538482572979e-05
-1.24525811974597e-05
-5.07731097325084e-05
-3.11879806295483e-05
-3.29945052937949e-05
-3.12835262555813e-05
-8.51474168661981e-06
-2.74687940096346e-05
-9.31203989138571e-06
-4.15706854614142e-05
-3.58084278757396e-05
-1.97858445848673e-05
-3.09922105273833e-05
-1.33594159137929e-05
-2.10057590843201e-05
-3.44546844379245e-05
-2.60369516980589e-05
-4.11094024294763e-05
-3.58778778590971e-05
-4.26845906171372e-05
-2.37548178476305e-05
-1.88740866648494e-05
-4.02053869358238e-05
-4.02905194286165e-05
-5.23539864688448e-05
-1.49794035927979e-05
-1.51746872210378e-05
-5.701602757487e-05
-2.73853228807732e-05
-2.7549360647171e-05
-9.60206902495887e-06
-3.35389930864399e-05
-5.60972041174787e-05
-7.53978464559322e-05
-2.07177439877437e-05
-2.3150934604383e-05
-3.75130758814548e-05
-5.39352582044043e-05
-3.71006953964858e-05
-4.05673422008518e-05
-3.02739122653823e-05
-4.28474643477032e-05
-3.77018762238305e-05
-3.42505215885383e-05
-5.6401045194114e-05
-4.64424712954947e-05
3.29297659063041e-06
-2.84111638653869e-05
-3.11206117399863e-05
-3.87634467676903e-05
-2.87547937275276e-05
-4.55584877325581e-06
-8.53795242519144e-06
-3.8695555727353e-05
-3.66111874035795e-05
-2.42112577243997e-05
-3.46959735012147e-05
7.37111609638573e-06
-3.92227835432157e-05
-1.31375316204583e-05
-1.28161305417532e-05
-2.24101441091233e-05
-7.33847380537201e-06
-3.38168664369344e-05
-1.37535363386451e-05
-4.58394138408329e-05
-2.59413658069428e-05
-4.43774463821932e-05
-8.93799516531986e-06
-4.28224003534277e-05
-2.70030725906488e-05
-5.5991811819919e-06
-3.22979787375246e-05
-2.57124252257662e-05
-5.68355113801112e-05
-1.88132469916265e-05
2.49745565327707e-06
-2.63177890435455e-05
-6.68485547305735e-05
-3.87784213538254e-05
-1.03627384298455e-05
-6.39569518466962e-05
-5.86142265228011e-05
-1.50084627250501e-05
-1.83314840824253e-05
-3.99151286140978e-05
-3.44916115532772e-05
-1.7635147414714e-05
-4.24299405984205e-05
-1.25840353281728e-05
-4.27387810573238e-05
-3.05730558854542e-05
-4.59896725062024e-05
-4.25784143581287e-05
-3.20051376464146e-05
-3.0917930354814e-05
-6.60531216296698e-05
-4.9512186553967e-05
-4.47094502955525e-06
-5.62069362897504e-06
-2.82414088324535e-05
-6.22564179527238e-06
-2.63626402432032e-05
-3.73121921520011e-05
-2.07043429643862e-05
-1.2293137360737e-05
-3.0513203602353e-05
-3.12743945582307e-05
-3.97281910534382e-06
-3.08519565458373e-05
-5.49791920712063e-05
-3.51664244887633e-05
-3.15341115246147e-05
-5.55790736332047e-05
-2.72252472268145e-05
7.58812518866528e-06
-4.41265286201389e-05
-2.81960948646501e-05
-2.21659275608737e-05
-2.92922948557167e-05
-2.90500502349642e-05
-1.75266842171758e-05
-3.14583802450673e-05
-2.12537143805118e-05
-4.38801465336128e-05
-5.52086392831428e-05
-3.00080635901401e-05
-5.17298938965682e-05
-4.53186259954999e-05
-4.35477103000706e-06
-2.78115826717234e-05
-3.57633181546692e-05
-2.02188171942636e-05
-6.10611018068981e-05
-1.87307359248222e-05
-1.92048797719271e-05
-4.62442660380793e-05
-2.97325737370347e-05
-1.38524505304338e-05
-2.88190818303462e-05
-3.50358360388579e-05
1.16541085585474e-05
-1.80913860741243e-05
-1.81690814064705e-05
-3.48349811280472e-05
-2.45838341711919e-05
-3.56506079749215e-05
-5.87038942000386e-05
-3.47309511634399e-05
-4.51419570000259e-05
-3.40567500736559e-05
-4.28996340809961e-05
-6.0722620994985e-05
-9.32722220635572e-06
-8.52368894204188e-06
-2.72031023406327e-05
-3.27437682599654e-05
-7.47161863027749e-06
-3.27578204860708e-05
-1.66537934817707e-05
-2.71252187237697e-05
-3.62888621568871e-05
-2.55893717678346e-05
-1.58000242668529e-05
-3.16825338619395e-05
-3.98546360609124e-05
-2.96234941935352e-05
2.62891492841705e-07
-3.36237476756277e-05
-4.82289034509883e-05
-2.56438720796235e-05
-1.80396938498633e-08
-1.85708958709113e-05
-4.06271561108803e-05
-3.1449609606588e-05
-3.05605835944092e-05
-5.82751645001715e-05
-4.93047018249708e-05
-4.92584920057972e-05
-5.2887782195884e-05
-4.982396495808e-05
-1.3135241318961e-05
-1.47482085573633e-05
-6.94465388548421e-06
-2.29731991564298e-05
-2.48741788684413e-05
-3.12578352625297e-05
-2.53811565660239e-05
-2.98777233678406e-05
-5.75962848664149e-06
-6.19267512115637e-05
-3.80667415990699e-05
-1.22240453536276e-05
-1.29638328868204e-05
-5.45642232873987e-05
-1.93534373520727e-05
-5.63124275315985e-05
-1.6969858952558e-05
-3.67363367034557e-05
-1.17611214521774e-05
-3.18617189733011e-05
-3.41194288293122e-05
-2.8321777404048e-05
-6.43904719744988e-05
-5.17342260226991e-05
-3.05458314099917e-05
-4.89051492532133e-05
-4.78234339034745e-05
-3.76176201821965e-05
-3.57514746476364e-05
-2.28353491890554e-05
-2.75659976679714e-05
-3.72777851979862e-05
-4.28272584016594e-05
-3.67461931888268e-05
-1.32573093204228e-05
4.39357013330091e-06
-1.60923863429235e-05
-4.51900618821927e-05
-2.20373001203591e-05
-3.80556834807188e-05
-6.05593938601676e-05
-2.97849756237321e-05
-2.20330918006374e-05
3.97813089727088e-06
-2.66272989132978e-05
-1.54266961490593e-05
-9.05879325718927e-06
-1.49414118724485e-05
-2.25450615118897e-05
-1.90034655044102e-05
-1.40632760085209e-05
-1.96219845519624e-05
-2.22568409934969e-05
-5.11734252202526e-05
-1.56493106240526e-05
-3.22017418194755e-05
-4.70292117420481e-05
-2.10476515076238e-05
-2.92177821168169e-05
-2.64250236108768e-05
-3.53065166199465e-05
-8.13777742111373e-06
-3.7250478014838e-05
-3.86500671547249e-05
-1.14745347407927e-05
-3.07712373456769e-07
-1.42406021668192e-05
-5.44577824410273e-05
-4.45128720958854e-05
-3.14453326643325e-05
-4.89430433489624e-05
-4.11715936308997e-05
-3.35705385947682e-05
-3.35572233057487e-05
-3.28878105866107e-05
-2.37130489572796e-05
-1.98691842216786e-05
-3.68121749095418e-05
-5.71982785766201e-05
1.51701803640429e-05
-3.67318790362743e-05
1.63296400181385e-06
-4.52103647362561e-05
-4.04229012936451e-05
-3.76326700072063e-05
-2.79735443778281e-05
-4.06593184846419e-05
-5.6435901148282e-05
-3.57643379993287e-05
-4.41643248175084e-05
-2.1891201870534e-05
-5.55134585373969e-05
-2.48579407099363e-05
-1.94529287621631e-05
-2.43397949760536e-05
-1.69449987476906e-05
-3.54728117858216e-06
-2.49549655892764e-05
8.1248234537014e-06
-1.29087097395685e-05
-3.45075020599104e-05
-3.41433932137736e-05
-2.38046750680551e-05
-8.65010596886875e-06
-3.10536429952032e-05
-4.87849778954845e-05
-3.88153860504462e-05
-4.60420833646783e-05
-2.66984365360247e-05
-2.95762340617915e-05
-2.40988750995732e-05
-4.82577316700869e-06
-3.05998441376933e-05
-5.55192992921365e-05
-8.28113318294653e-06
-4.84369689378794e-05
-2.59996500523138e-05
-2.04977688308065e-05
-5.80880449400253e-05
-6.37464535582328e-05
-2.44267738596673e-05
-3.43301596200705e-05
-7.56722417943994e-06
1.07995844326375e-05
-5.29150059934908e-05
-4.5318773322096e-05
-3.82754624018735e-06
-3.02536541753596e-05
-3.73071434663369e-05
-3.7122460126617e-05
-5.83728030361551e-05
-3.35236800450595e-06
-4.09562373990346e-05
-5.76269594360708e-05
-2.85146779215482e-05
-3.08834827726966e-05
-3.58112322941417e-05
-1.76076562385681e-05
-2.17242823782046e-05
-2.00718687151348e-05
-2.25131845625441e-05
-5.29993155402103e-05
-3.6269260835551e-05
-5.2151774727922e-05
-2.8884586234566e-05
-4.95423281476007e-05
5.50424522391652e-07
-1.93224080518606e-05
-3.19229115520622e-05
-1.51208607733124e-05
-2.96714725896938e-05
-4.16643136674109e-05
-1.396006648772e-05
-2.119187969641e-05
-5.59064736064171e-05
-8.07227625484655e-06
-4.56164914675996e-05
-1.64158822358288e-05
-3.12224238963351e-05
-1.69776049619673e-05
9.12687661613474e-06
-2.33328393096943e-05
-4.20613584087544e-05
-3.87316014345754e-05
-5.5677259405916e-05
-3.43546020746921e-05
-4.81185350050027e-05
-1.9286739093967e-05
-3.61783969107168e-05
-5.50571465114284e-05
-1.67645189212071e-05
-2.63094839429749e-05
-1.08787432886722e-05
-3.83397521413794e-05
-5.03697317736907e-05
-3.00684698330296e-05
-4.63930196176097e-05
-7.37749726711374e-05
-2.82242707726426e-05
-3.79707191182668e-05
-4.04888540564887e-05
-2.43369193600322e-05
-6.82446304257278e-06
-9.09975347288655e-06
-4.17589768638514e-05
-2.02099819063707e-05
-5.8898641656439e-05
-2.55242057029913e-05
-3.968764892594e-05
-5.90668355149729e-05
-5.46365285635256e-05
-2.42604930466799e-05
-5.07845404936876e-05
-7.24012275245164e-05
-4.81866684619352e-05
-2.47873676816732e-05
-4.0643532497045e-05
-2.50788225612612e-05
-6.6253005640639e-05
-3.47812715751494e-05
-1.7304856513482e-05
-5.40598294611157e-05
-3.98725116099712e-05
-3.99938372103187e-05
-3.82514568567667e-06
1.38096382660863e-05
-3.71469079358743e-05
-5.05154048457899e-05
6.28980526693599e-06
-2.60396534809713e-05
-7.87501315131523e-06
-7.10504465198345e-06
-3.25830631005255e-05
-5.159256680619e-05
-5.2517765942146e-05
-2.98390833493208e-05
-4.03311510429917e-05
-3.09558128267264e-05
-2.4418206078736e-05
-1.83792947801834e-05
-1.52657723083463e-05
-1.33378670165698e-05
-2.52233041257219e-05
-4.44808621228764e-05
-5.40980025395096e-06
-1.18355284065526e-05
-2.91514801356944e-05
-1.2145615873327e-05
-4.19444195872879e-05
-3.25053835523012e-05
-5.5102815548248e-05
-4.28824700040973e-05
-4.15281197580782e-05
-4.45686873563511e-05
-3.79469139014822e-05
5.33407768642549e-06
-5.1464296879389e-06
-5.78922655912958e-05
-5.72358202862447e-05
-3.49812812061841e-05
-2.43673882502635e-05
-1.15363367106951e-05
-2.21458647636541e-05
-6.70102707717407e-06
-4.421636210115e-05
-3.14408939336465e-05
-1.93460144006125e-05
-3.21037654167389e-05
-3.36419469265065e-05
-2.50322502576724e-05
-2.62739658301246e-05
-4.66617484828819e-05
-2.88609390921463e-05
-1.80779520577079e-05
-2.73758780132245e-05
-3.47372352187715e-06
-3.65930334921248e-05
-5.70526035471417e-05
-3.91094553762732e-05
-1.98279927114957e-05
-2.58502390191157e-05
-1.20004285150328e-05
-1.33603541208446e-06
-3.38763907082879e-05
-1.47255073121006e-05
-3.55202166852812e-05
-2.57261793338699e-05
-1.5181694815725e-06
-6.39336906538855e-06
-9.00632654173342e-06
-2.68519334492757e-05
-2.03210808891021e-05
-1.44536616985054e-05
-3.85845903301812e-05
-1.91451102022454e-05
1.3730464604257e-06
-3.8979851193083e-05
-3.42197572576836e-05
-1.60118944456812e-05
-5.36737943573198e-05
-1.91951238177198e-05
-8.07335995768996e-06
-2.17523270983761e-05
-1.4452470551166e-05
-2.06328819895425e-05
-1.91407403547503e-05
7.71307572743765e-06
-2.96105916461419e-05
-2.46767639032079e-05
-3.04252768302085e-05
-2.71268867335577e-05
-4.01401460629726e-05
-5.93211466896459e-06
1.66896386036981e-05
6.72294014781263e-06
-1.02535436119462e-05
-5.41360436273463e-05
-2.49701079809452e-05
-1.34540632411287e-05
-3.89840019642678e-05
-4.55888492602611e-05
-4.05401887148587e-05
-3.47894067839278e-05
-1.54278387777693e-05
-7.79749429370506e-06
-2.07170000861348e-05
-3.74813280596192e-05
-4.57131683254943e-05
-3.82707631613435e-05
-4.34226805458223e-05
-1.20870060181256e-05
-4.03334527378377e-05
-3.239538253203e-05
-3.53652227557645e-05
-3.47820264696584e-05
-2.20022253057545e-05
-2.91937257629754e-05
-4.4061462467265e-05
-6.12397292225351e-05
-3.56622247618538e-05
-3.24172385813846e-05
-2.45256349462492e-05
-6.41414921094663e-05
-2.80484859775512e-05
-1.69739830765516e-05
-5.34271354597266e-05
-4.33591612849483e-05
-4.35332246465308e-05
-5.38353802439518e-05
-1.12963304277885e-05
-2.55127492540164e-05
-4.31954981637687e-05
-3.59079244021683e-05
-3.06900207749822e-05
-2.71327544384346e-05
-3.22148474509366e-05
-2.19680860552445e-05
-2.86156036536505e-05
-4.4541887699333e-05
-4.57428813445853e-05
-3.56755397286247e-05
-4.03227822573945e-05
-2.96963141500549e-05
-5.31222481787805e-05
-1.85036304438867e-05
-3.22656260738059e-05
-3.38125573352907e-05
-4.41061866373038e-05
-3.73922077543063e-05
-1.95047690634199e-05
-5.56962556336587e-05
-1.28314578807879e-05
-1.58009868416136e-05
-4.53200135215937e-05
-4.44356366705041e-05
-6.49663931378404e-05
-1.6410700627724e-05
-3.63492230527598e-05
-1.95796772443166e-05
-1.47416451337884e-05
-1.22384471388802e-05
-7.71815871120764e-07
7.96079577879928e-06
-1.49046755118459e-05
-1.86703831079081e-05
-5.73580990598331e-05
-2.80033981714e-05
-3.74851821062357e-05
-2.66762199650246e-05
-3.48154584481271e-05
-5.81553092016589e-05
-2.5073985900189e-05
-9.6028710683831e-06
-2.90494040232486e-05
-3.03275806065118e-05
-3.43239888456115e-05
-2.56892863908233e-05
-1.91821624921209e-05
-5.9087965877536e-05
-3.65731820373872e-05
-4.18089393064614e-05
-3.72820972350453e-06
-1.41749311667928e-05
-4.73879282248166e-05
-1.74021005467468e-05
-3.85973535780795e-05
-4.93999747948479e-05
-4.02568404035859e-05
-3.3308752563478e-05
-4.12894296904323e-05
-3.08020709496692e-05
-3.34279720659017e-05
-3.93984953566748e-05
-1.51552907146517e-05
-3.70381961359351e-05
-5.72406166238462e-05
-1.46710216889026e-05
-3.08299067565133e-05
-4.60014409267959e-05
-4.32826478069767e-05
-4.4821231144918e-05
1.19026333611056e-05
-3.0758968486558e-05
8.11259486109052e-07
-4.0427317407601e-05
-3.75484383967728e-05
-3.51506539483719e-05
-1.23279952758722e-06
-4.5311874282659e-05
-2.22365258557965e-05
-4.00128952112726e-05
-2.10203298286711e-05
-2.70727838500753e-05
-2.4180213173812e-05
-3.71368643465433e-05
-4.7631030797207e-05
-2.19746241777844e-05
-1.43640393363045e-05
-4.07513301533561e-05
-1.94422373437773e-05
-7.0034808596274e-05
-2.75441211814384e-05
-2.38853804483173e-05
-3.84069017881015e-05
-5.53666090174191e-05
-6.96278785371839e-06
-2.50173492183718e-05
9.11119872346046e-06
-4.49189865227181e-05
-3.04763908282822e-05
-2.64318698403812e-05
-3.07885738802417e-05
-4.69834988561381e-05
-3.61600135493454e-05
-5.91973011473792e-05
-3.37894885543698e-05
-3.16165008222615e-05
-2.50463098368471e-05
-3.1826530049186e-06
1.39017501433319e-05
-1.45524809251496e-05
-2.52428293902689e-05
-2.50302314181977e-05
-3.64303632774626e-05
-6.01618424143424e-05
-4.6377821996409e-05
-1.24584903138181e-05
-1.61977014894647e-05
-3.52657030705015e-05
-3.08626651674195e-05
-4.1289369944137e-05
-2.87600248189146e-05
-3.35495664343488e-05
-4.84243707480792e-05
-5.09322769419264e-05
-1.94376147890395e-05
-1.62743612223059e-05
-8.99877688204098e-06
-1.23015811900897e-06
-4.5173282037975e-05
-4.05452998444615e-05
-3.0689915966456e-05
-3.95159908804002e-05
-5.16032359919009e-05
-3.07661780854629e-05
-1.82806215095033e-05
-1.0704142650227e-05
-1.45519573307678e-05
-6.49452302817022e-05
-1.38501674893014e-05
-1.83473003770122e-05
-4.52475514070309e-05
-2.42427580957501e-05
-3.29893782139566e-05
-4.59072157976112e-05
-1.26860081164548e-07
-4.73651140240825e-05
-3.72717297214273e-05
-4.26667790559252e-05
-1.64657643935488e-05
-1.14480677656074e-06
-3.17050395287069e-05
-2.97951359981685e-05
-2.2832314150405e-05
-2.7145944914507e-05
-3.00040025527239e-05
-3.11097866815688e-05
-4.24525424114696e-05
-5.8059728080109e-06
-5.94011295875401e-05
-1.26938672020846e-05
-4.60500460402197e-05
-2.26396055315791e-05
-4.25136871952692e-05
-3.09365815076205e-05
-3.18791042662107e-05
-2.92313352003372e-05
-2.64979887175817e-05
-3.85466154810167e-05
-2.96895536047062e-05
-7.10977117033959e-06
-2.82148563445907e-05
-2.38095811668761e-05
-2.28913073162279e-05
-2.715257677804e-06
-3.24843556475478e-05
-6.06253014290748e-05
-4.24601310266894e-05
-2.27141154717007e-05
-2.6980979901947e-05
-3.56063396025799e-05
-2.11863891279385e-05
-2.32540297731772e-05
-5.60455077309709e-05
-2.58494315333314e-05
-4.56132390443403e-05
-5.29480018819255e-05
-1.70023310701788e-05
-8.49125095740735e-06
-2.09814701030277e-05
1.24793191927717e-06
-1.19066895674899e-06
-2.51496242960022e-05
-5.24822254668438e-05
-3.70681002747223e-05
-1.98388272745188e-05
-4.06491717679549e-05
-2.80837392092611e-05
4.35041938641118e-06
-2.31574547029364e-05
-2.81422896749159e-05
-3.75763490903297e-05
-5.50398551178249e-05
-3.03703448933142e-05
-1.26780843910891e-05
-4.73902947140908e-05
-1.39478343481116e-06
-5.35402916374341e-05
-2.87552898658491e-05
-4.66285690711307e-05
-6.07075610760712e-05
-2.57185160090244e-05
-2.75165999950604e-05
-6.67773114703278e-05
-2.45852164520392e-05
-4.00264314227057e-05
-5.03015304576094e-06
-5.42366595397995e-05
-3.63210431000396e-05
-5.95743590605879e-05
-4.3254547295425e-05
-3.93013453751366e-05
-4.19911470793748e-05
-2.89967772619617e-05
-3.61987289652648e-05
-3.24099492605648e-05
-3.55374398856965e-05
-4.45136144861916e-05
-2.32444128679959e-05
-2.12907142286663e-05
-4.83018421301443e-05
-4.75037284947327e-05
-6.41830872977563e-05
-1.14703819838354e-05
-2.30524287107084e-05
-1.30618416705608e-05
-5.00218485390006e-05
-1.22984364044332e-05
-1.06225161398356e-05
-2.61165744519878e-06
-2.23201785022646e-05
-3.58722439597371e-05
-2.43119782371755e-05
-5.75402193086357e-05
-3.44707605361078e-05
-2.4738681362599e-05
-2.3935189821631e-05
-3.60934924510309e-05
-5.03143834682105e-05
-1.30632655313376e-05
-4.62002420000071e-05
-5.56378070901224e-05
-4.22418026892444e-05
-3.17349916075265e-05
-3.82294862339044e-05
-2.0542551889508e-05
-4.60457523673179e-05
-4.04071445164433e-05
-4.3935977989313e-05
-1.38532284726883e-05
-5.11444520609851e-05
-1.30396318117952e-05
-1.47583614437544e-05
-1.64213141338741e-05
-2.43093897350064e-05
-2.77199151870099e-05
-4.18750290409254e-05
-3.62263832157209e-05
-2.95026928006205e-05
-7.00112244879425e-06
-3.53128884399987e-05
-6.45428392543085e-05
-3.42932808598411e-05
-8.34711170101557e-07
-2.57310131662958e-05
-2.1845888441078e-05
-1.77199923496358e-05
-3.3903374834066e-05
-8.15855931781224e-06
-5.29272226109833e-06
-1.34412148648812e-05
-6.02758280801465e-05
-2.91000692314931e-05
-2.90837882311156e-05
-1.85129940260148e-05
-4.61219561544364e-06
-3.74794047661611e-05
-2.42436868358866e-05
-7.91813039328085e-06
-2.32539261108816e-05
-1.05057448803251e-05
-2.26695271819688e-05
-8.53990210305651e-06
-4.81380789034878e-05
-8.79683436538174e-06
3.13322297739432e-05
-3.23349263306158e-05
-2.86806291999607e-05
-4.33481827175642e-05
-2.21661521502348e-07
-1.02924730799505e-05
-3.79622000158075e-05
-9.3926509981649e-06
-3.68477855455085e-05
-2.18713301969596e-05
-6.58349742409911e-05
-5.46776861640359e-05
-2.53077398738165e-05
-5.91620038851692e-05
-2.96356298637905e-05
-4.36180721616762e-05
-3.31508818104793e-05
-5.11135686952382e-05
-4.13134903984878e-05
-7.18395694048999e-06
-4.13703508841315e-05
-2.31979066423342e-05
-3.60359292442744e-05
-4.63759942995333e-05
-5.15862944657041e-05
-5.81996404883517e-05
-2.49855972268594e-05
-5.94974376280548e-06
-2.02294845172186e-05
-4.44004239319256e-05
-2.11967718938547e-05
-6.18193401843896e-05
-3.79362413742853e-05
-3.65614013541931e-05
-6.65786276322507e-05
-2.42792303678363e-05
-3.20437450828686e-05
-4.89184003966596e-05
-4.47861247183891e-05
1.39626008629418e-05
-3.30287195161334e-06
-2.16997932210749e-05
-2.78034626420866e-05
-3.57175871808243e-05
-4.91040238402734e-05
-3.66669552492912e-05
-2.58600954461822e-05
-2.71202628571022e-05
-1.33689675540415e-05
1.23571380452888e-05
-1.80082398711711e-05
-2.78131415210333e-05
-2.12673661821559e-05
-4.51890333349224e-05
-2.18387435350674e-05
-2.54356856006719e-05
-3.55500073059026e-05
-3.53570412702765e-05
-1.08186876096279e-05
-3.18987097576971e-05
-1.36876375960863e-05
-2.97487650698779e-05
-1.9051577944629e-05
-2.90612462404647e-05
-3.85923945794619e-05
-3.88088691033868e-05
1.6619672133209e-05
-2.26410232071419e-05
-4.166978986087e-05
-4.02996006888262e-05
-2.84668105704626e-05
-1.4705935711561e-05
-2.12441133869323e-05
-8.14343367537805e-07
-1.5982465822454e-05
-4.52245984078885e-05
-6.03617041918034e-06
-5.53304447378789e-05
-1.74543157794148e-05
-4.71463657334619e-05
1.34711238631039e-06
-3.24539065948456e-05
-1.2050279139766e-05
-1.23915214275516e-05
-1.46321030513878e-05
-5.62158829655274e-05
-1.87293796590704e-05
-9.06863868250031e-06
-5.81477616500978e-05
-1.27022326661087e-05
-5.17698313059944e-05
-4.36839961314038e-05
-1.46315577233353e-05
-3.74184697832109e-05
-3.86136784324548e-05
-5.45947683486678e-05
-2.21865080050691e-05
-2.21216838098175e-05
-1.44880680700426e-05
-4.83761895591707e-05
-2.74559083396661e-05
-3.99238215885598e-05
-4.22776605613374e-05
-9.71654846587909e-06
-7.23656045886098e-05
-5.71859456696366e-06
1.39607138537741e-05
-4.73448059715071e-05
-5.49895882708248e-05
-3.25344670692147e-05
-1.77669430616152e-05
-1.71964433275431e-05
-1.4680582380894e-05
-1.67755944728706e-05
-5.91874425889761e-06
-4.28746237808401e-06
-2.53115381651373e-05
-3.6402497555213e-05
-4.1463180060552e-05
-3.36926667787507e-05
-2.50600480880931e-05
-3.17830710011164e-05
-1.74632367726585e-05
-1.27604827405594e-05
-2.37666578811597e-05
-5.80787038180644e-05
-4.67008678452069e-05
-1.73918305716889e-05
-9.56592878407481e-06
-1.41752880602573e-05
-2.77926505544637e-05
-3.49373257737087e-05
-3.06049068774877e-06
-2.32662664024204e-05
-3.32038709252839e-05
-2.28469872167759e-05
-2.22938993620042e-05
-3.14731570631785e-05
-2.357178049234e-05
-2.897462622254e-05
-5.35530507643235e-05
-5.57813410168008e-05
-1.4403489066256e-05
-9.00753896344809e-06
-2.734578351346e-05
-3.4294455414184e-05
-4.61555865165057e-05
-5.64824954334874e-05
-5.00985170725523e-05
-6.08098410726634e-06
-2.68269124040583e-05
-1.93225715958729e-05
-3.66047489848706e-05
-1.59205775311125e-05
-4.13489430460605e-05
-4.30989163745881e-05
-1.35463975696078e-05
-1.48272669400093e-05
-1.42146264437567e-05
-3.71912420983471e-05
-1.72615012922923e-05
-1.58577599440289e-05
-6.26821685814232e-05
-7.64227796072378e-06
-3.35047011735942e-05
-1.37632420814541e-05
-2.77878278720304e-05
-3.62770648533839e-05
-2.34161402893289e-05
-2.82053019257039e-05
-1.3542629896551e-05
-4.32838571934747e-06
-4.5185197522742e-05
-2.58678387752775e-05
-7.97654842773927e-06
-1.93393872673543e-05
-2.5228912153927e-05
-5.05393736858013e-05
-4.20387318315043e-05
-5.71932765960943e-05
-4.81800715754463e-05
-2.92274152869208e-05
-5.78027165522599e-05
-1.66354617186816e-05
-3.98470328184476e-05
-3.49055413390333e-05
-2.93942654388839e-05
-3.49177003235847e-05
-2.17595873641552e-05
-4.40042656618248e-05
-3.47991848137981e-05
5.95066342328522e-06
-3.33844353276028e-05
-1.12389172127e-05
-1.92112698806936e-05
5.70796587773628e-07
-3.14501580333943e-05
-4.53310546774011e-05
-2.02016229949227e-06
-4.41205092569457e-05
-2.38652605912237e-05
-5.4506375702989e-05
-1.73375882402141e-05
-3.88302889242982e-05
-2.76056387674919e-05
-3.47020065129921e-05
-2.82733047532866e-05
-2.87916506060593e-05
-3.87554941235034e-05
-4.3560091242897e-05
-3.51535920554086e-05
-5.31531591894928e-05
3.94256825012447e-06
-5.50288049622218e-05
1.36452062819163e-06
-2.08357617685217e-05
-5.2590955744958e-05
4.47426549466727e-06
-3.78988173295419e-05
-2.73214006766532e-05
-3.26374061736421e-05
-2.22804545253835e-05
5.7447447020295e-06
-7.67119414698363e-06
-3.25529530139566e-05
-2.38043830331314e-05
-2.08301828507668e-05
-2.75164511804386e-05
-3.56496035792341e-05
-4.45432432896044e-05
-4.6538968896099e-05
-2.59189426241208e-05
-2.66521753652144e-05
-3.92915629769634e-05
-2.70506278966536e-05
-1.60167236188977e-05
-5.57171772168519e-05
-4.91115292216924e-05
-2.51735975163913e-06
-3.67073551390407e-05
-5.22285701944408e-05
-4.59928701601244e-05
-2.1838323305074e-05
-1.87703349445173e-05
-1.47865789978369e-05
-6.35923961937412e-06
-2.35869780556533e-05
-8.09444212727618e-06
-1.25228648031852e-05
-6.07401529930929e-06
-4.54684186129683e-05
-3.14584052534953e-05
-2.36193834111192e-05
-2.02836593253352e-05
-2.03994850608891e-05
-5.57563846242177e-05
-1.39106555497927e-05
-4.06724957564035e-05
-3.35846476313832e-05
-1.98941392226756e-05
-3.3186839438175e-05
-1.11223241667538e-05
-3.54182857385573e-05
-6.82678962536787e-06
-3.03423115841608e-05
-5.59934924717864e-05
-3.83192938332653e-05
-4.40835608316662e-05
-2.18520865410362e-05
-2.42563346588714e-05
-5.48274287766674e-05
-4.62042013570254e-05
-1.07247888553299e-05
-2.34386875825001e-05
-6.99794684291007e-05
-4.44696739190789e-05
-1.70094311454597e-05
-4.58130853550789e-05
-4.49088565020911e-05
-3.705820688385e-05
-1.87306926524924e-05
-3.0675297590427e-05
-3.67280375737552e-05
-2.45540749744735e-05
-3.88327149158138e-05
-9.37509489423716e-06
-3.35896286115376e-05
-1.99889852227848e-05
4.65236886635646e-06
-9.5175775073015e-06
-3.53460900960781e-05
-4.35556523629738e-05
-1.50605337389493e-05
-1.81655771551275e-05
-3.79337084121262e-05
-2.01734795797046e-05
-4.00790788558112e-05
-7.25766151926506e-05
-3.74002460432945e-05
-9.13985867231966e-06
-5.14889361868505e-05
-2.59396611305174e-05
-1.69517509851101e-05
-3.46558341236457e-05
-3.60010442911743e-05
-2.41468948098726e-05
-3.1406057537356e-05
-4.18612120585341e-05
-3.79956314797083e-05
-1.97697842057846e-05
-6.08670100269112e-05
-2.30070084252568e-05
-2.10069837865644e-05
-1.01333741779176e-05
-1.89868775062537e-05
-6.35891701786415e-05
-1.0383134096878e-05
-2.81325515935152e-05
-2.55969058070615e-05
-2.78040839164362e-05
-1.82573831215774e-05
-3.69038151515647e-05
-2.01352167572772e-05
-4.24976206082814e-05
-4.18320048335723e-05
-3.35074917351015e-05
-5.54775522441653e-05
-5.19633227531296e-05
-2.94705287037162e-05
-1.67133289632227e-05
-1.27095503718869e-05
8.66689843074405e-06
-1.9222037687946e-05
-4.35398413031674e-05
-2.11593896205726e-05
-2.98444397239254e-05
-4.22139321137145e-05
-3.43844019086711e-05
-4.44811031316835e-05
-3.1124858936564e-05
-1.95798434984716e-05
-2.89324586247603e-05
-3.52044465326764e-05
-3.97405739543042e-05
-1.89067043529636e-05
-2.80331787912116e-05
-4.17763113985156e-05
-4.53781083353521e-05
-2.23486534970569e-05
-2.01158838086399e-05
-4.13408320754521e-05
-3.22403326076779e-05
-4.56912056329015e-05
-3.10339502176569e-05
-6.4864850531742e-05
-2.01820264341392e-05
-2.42807974334938e-05
-5.22486210967037e-05
-2.67397398177549e-05
-2.73254198569388e-05
-6.39194998028108e-05
-4.13645162904222e-05
-6.63166085202521e-05
-4.08132478958119e-05
-4.90270491772713e-05
-3.11725420103026e-05
-3.04778208824932e-05
-1.65486564245286e-05
-2.35027164006251e-05
-5.54248888763579e-06
-5.14759699766507e-05
-1.76925232845337e-05
-8.00226087813387e-06
-2.00692311862628e-05
-3.02193310578923e-05
-6.89470253509535e-06
-6.40196308373212e-05
-3.61680021374532e-05
-1.2311704619142e-05
-4.30588378598607e-05
-3.66523675115325e-05
-4.36405575006535e-05
-3.78780129773415e-05
-4.44259417572141e-05
1.57212739567497e-06
-6.2754844387487e-06
9.61507526663403e-07
-1.26578581683374e-05
-2.93554421764625e-05
-2.09234744597807e-05
-2.92992580078108e-06
-1.95343828279951e-05
-2.95882636634206e-05
-2.98942415037899e-05
-1.70591219576172e-05
-2.3753936859975e-05
-3.15127339782029e-05
-6.07295637053975e-05
-1.29753792705571e-05
-3.0554499941277e-05
-1.97617662214371e-05
-2.68459982387044e-05
-4.49524594315285e-05
-1.43084401776472e-05
-3.65994193187596e-05
-2.88669038894138e-05
-3.40742078229427e-05
-2.10722749455284e-05
-4.95250266878615e-05
-3.78925453188631e-05
-4.37145435969424e-05
-9.2903774246004e-06
-3.76439218305247e-05
-4.5817066128202e-05
9.82755774014129e-06
-3.14977011257543e-05
-3.08110179401378e-05
-2.47078386757104e-05
-4.11484574548461e-05
-8.85840968308228e-06
-4.05267376813902e-05
-2.29744977641783e-05
-2.11099798994747e-05
-1.64143808172109e-05
-3.90076031040901e-05
-7.17675867451114e-06
-5.98331634710407e-05
-2.21039320055725e-05
-8.31352725233569e-06
-6.22050854974528e-05
-1.73823332961061e-05
-2.01983336570393e-05
-5.60785483779335e-06
-3.22182961967562e-05
-1.07345272827836e-05
-4.84908902817694e-05
-2.62149372366883e-05
-4.3246184184e-05
-4.17550181431881e-05
9.20237898508995e-06
-3.36862661352745e-05
-2.05982577866318e-05
-2.65288306212631e-05
-3.05928869734017e-05
-3.39398710481234e-05
-4.6197105269e-05
-1.82933489299211e-05
-1.44733421452163e-05
5.3314376107948e-07
-5.33298448238212e-05
-2.61509998446069e-05
-2.58108115597536e-05
-4.59059337441447e-05
-3.29884900695153e-05
-3.07456858826624e-05
-3.36098784286273e-06
-6.36424442924968e-05
1.96115147503938e-06
-3.40291506130616e-05
-4.79638533098432e-05
-1.64515879452685e-05
-1.79738343565796e-05
-1.26310614839653e-05
-2.39329375832847e-05
-2.12096887906767e-06
-2.91259075927525e-05
-1.56893033037833e-05
-2.58904299904395e-05
-2.49901966186172e-05
-4.42900754466262e-05
-3.88335802477985e-05
-3.12363004050562e-05
-3.82909419399859e-05
-3.84653927667446e-05
-2.04049260709442e-05
-3.20699705498382e-05
-6.8991715162487e-06
9.64533402019874e-06
-8.35198273685828e-07
-2.14643236667972e-05
-1.79271566679817e-05
-6.4218784935919e-05
-1.21967061270112e-05
-1.84010907109918e-05
-4.83621803464951e-05
-1.17294754505186e-05
-7.80209893523174e-06
-8.62848754707331e-06
-2.09918044023424e-05
-3.50317028197735e-05
-1.45520482749789e-05
-1.60533135202079e-05
-3.35809199208514e-05
-3.28369332257512e-05
-2.95497469386076e-05
-5.79742364075651e-05
-2.41643253284738e-05
-2.63343947995295e-05
-3.55659842486031e-05
-2.70220118938087e-05
-1.10883724611281e-05
-2.58363929171228e-05
-3.76714263494569e-05
-1.2019112152785e-05
-5.85625930977792e-05
-2.49960836987654e-05
-3.15757628958202e-05
-2.12156655714131e-05
-4.7265108647688e-05
-2.48479417345873e-05
-3.51934072184714e-05
-2.77988192093763e-05
-1.48712834724948e-05
-6.35083404877386e-05
-2.2212246074228e-05
-4.07137852955531e-05
-4.26345318819578e-05
-3.29082898259191e-05
6.85389944037341e-07
-3.42847927725606e-05
-2.73235866400181e-05
-8.8017034540746e-06
-3.42420047915892e-05
-5.09004156909248e-05
-4.09951893230197e-05
1.22905813455133e-05
-4.87628932966003e-05
-6.04460260937246e-06
-4.75122921271845e-05
-1.744940460319e-05
-1.40778105009694e-05
-1.55084192695396e-05
-6.46790617573279e-05
-8.47523244667329e-06
-2.27833198411376e-05
-4.78485480848614e-05
-2.5890371321831e-05
-4.2572157417036e-05
-2.9041556732469e-05
-2.56020521032982e-06
-2.44979556208143e-05
-4.32228703303913e-05
-3.54833485718948e-05
-3.87669689280164e-05
-4.53420429725063e-06
-2.40923525142618e-05
-1.8144687706227e-05
-1.96721432887573e-05
5.31303133311711e-06
-5.35369585481544e-05
-2.13030973288525e-05
-2.63044297531353e-05
-5.53352819087976e-05
-1.85505943432471e-05
-5.73531300001881e-05
-3.76373089727565e-05
-1.4500294985717e-05
3.04868137699322e-06
-1.86361624324945e-05
-4.69217274278791e-06
-2.00703050078609e-05
-5.14466132726709e-05
-4.33189076379876e-05
-1.1706776915597e-05
-3.52314597404908e-05
-3.27876591563157e-05
-6.49125060847246e-06
-3.04028252839139e-05
-5.53708023299099e-05
-1.2890269911831e-05
-2.8817257321442e-05
-6.11501272633462e-05
-3.22625151132288e-06
-2.9174197527756e-05
-2.72911643203848e-05
-2.80483526563275e-05
-1.22659855909766e-05
-2.9327020063651e-05
-1.5925981764254e-05
-2.71401083089671e-07
-2.81313198291267e-05
-2.81219088415085e-05
-2.53734642196126e-05
-3.27750210813193e-05
-2.08425561329824e-05
-2.71096590218247e-05
-5.87953585755632e-05
-8.29294021654167e-05
-2.89644050244047e-05
-3.61976717595086e-05
-1.24534492092393e-05
-2.40881195038212e-05
-3.89444925740585e-05
-3.13967438998732e-05
-1.37186699158872e-05
-2.28734069164773e-05
-2.6848287454551e-05
-1.70395743591265e-05
-7.72628563511488e-06
-4.06495605135533e-05
-1.29261808323688e-05
-4.09857593128678e-05
-5.76129320561955e-05
-5.33239561100598e-05
-3.06923285798094e-05
-4.02615875636177e-05
-1.76659568281388e-05
8.8440924961411e-07
-2.77563291259539e-05
-3.23499410696298e-05
-9.19104209015002e-06
-3.8236686433145e-05
-4.41833851008327e-05
-2.18509093934327e-05
-8.15921844615414e-06
-4.01186704804155e-05
-1.74742412798439e-07
-1.3173545917896e-05
-3.07589498760835e-05
-4.12901846622971e-05
-1.3972532888374e-05
-6.4352179020958e-06
-4.10885703035679e-05
-5.94121795068768e-05
-5.92885375396295e-06
-3.60276280308825e-05
-3.60463111062408e-05
-3.14102145866812e-05
-4.40244219570101e-05
-2.421165747507e-05
-3.73820949544365e-05
-2.88074145314915e-05
-9.69190977384239e-06
-2.70320251942883e-05
-3.03205143332458e-05
1.87227503670651e-06
-1.92977038440852e-05
-3.75239845359225e-05
-5.32033420490538e-05
-2.76141695055313e-05
-1.66064602072205e-05
-8.72245977037883e-06
-3.1236645375413e-05
-5.16426636297922e-05
-3.99184491752894e-05
-7.26752216183888e-06
-1.1285092691517e-05
-2.53825645972916e-05
-1.71823262300014e-05
-1.96114452901051e-08
-1.73085419262984e-05
-8.28199104208674e-06
-4.04060555825807e-05
-6.35122407246482e-05
-7.39255023839649e-06
-6.37247175714821e-05
-4.31255945851196e-05
-3.76439900663647e-05
-2.0298094040381e-05
-3.24130843636469e-05
-2.98436163604399e-05
-4.14148571255767e-05
-8.1709772609675e-06
-5.29000978584561e-05
-4.32104375347324e-05
-3.77329367727263e-05
-4.70966047182828e-05
-2.24674482354881e-05
1.31015559540537e-05
-3.22686715485076e-05
-1.97721825440728e-05
-4.24899935318872e-05
8.41232688880074e-06
-6.44080760546356e-05
-7.11563021882191e-06
-3.66664683237362e-05
-2.89665686158644e-05
-1.71098511417849e-05
-3.28549289938503e-05
-4.69612671757657e-05
-4.07452161129466e-05
-1.2999915745438e-05
3.31186652572666e-05
-4.56397326660323e-05
-5.14678666968306e-05
-4.25454242261423e-05
-2.98454848638243e-05
-2.96974771924998e-05
-1.43691815737277e-06
-2.48932576812829e-05
-1.30306921286309e-05
-1.79456844910844e-05
-1.84543423731118e-05
-3.35053383915476e-05
-2.9921498132521e-05
-2.51702736845858e-05
-1.04900579330546e-05
-7.54872675426226e-07
-5.05012894693067e-05
-5.39262898312059e-05
-2.84610247200607e-05
-2.84797361763149e-05
-3.40729478501466e-05
-1.64750020507138e-05
-1.89360241130627e-05
-3.35660220639953e-05
-2.9724374725136e-05
-3.16751488372653e-06
-3.64509632591425e-05
-4.08927359102756e-05
2.06146024513046e-06
-3.85103751084443e-05
7.70096798811623e-07
-5.94269510109491e-05
-6.55269041242221e-06
-1.75795022116811e-05
-1.76378134771454e-05
-2.01229644621539e-05
-2.56579272816986e-05
-3.19863514634224e-05
-4.635006645492e-05
-5.74524470438083e-05
-2.1920856451079e-05
-2.08686607222985e-05
-3.07267469588118e-05
-8.97689110186845e-06
-3.17501237133238e-05
-1.20697116525195e-05
-3.89444260541591e-05
-4.03937648948149e-05
-5.46669352347284e-05
-1.17690032038812e-05
-4.04175468253476e-05
1.0610484998404e-06
-4.30520279415075e-05
-4.72386992351869e-05
-3.29407409428452e-05
-5.66049900521013e-05
-1.77168950483732e-05
-5.81291635042173e-05
-1.93656927327121e-05
-4.0639739738114e-05
-5.73759423109902e-05
-3.48500297208364e-05
-5.91938348334794e-05
-4.28800336388626e-05
-5.33742220012083e-06
-1.89365250407192e-05
-1.96403278989716e-05
3.46853981876258e-06
-3.05119494075159e-05
-3.63983278177066e-05
-3.79607879220348e-05
-4.54711849939398e-05
-3.06008803089267e-05
-2.90695714049865e-05
1.21911280479036e-08
-3.95429240575314e-05
-1.64914342459837e-05
-1.9858158380203e-05
-3.22990050481836e-05
-2.57148308550787e-05
-4.29023750706943e-05
-4.82704952642513e-05
-2.57675399565572e-05
-3.58592693194516e-05
-3.62812289509219e-05
-2.73944908607506e-05
-4.57987646075334e-05
-3.84358472608143e-05
-4.97408419723434e-05
-4.30677244108373e-05
1.16853845156064e-05
-2.84228689494736e-07
-3.63129735701551e-05
-1.55126585727959e-05
-3.13863985130555e-05
-8.66734769982012e-06
-1.47870651517607e-05
-3.24779815617067e-05
-4.49282139705464e-05
-2.69920112999644e-05
-3.92787800332461e-05
-3.04506496506395e-05
-6.60429199904059e-05
-2.49714040061463e-05
-2.52335067866932e-05
-4.64377256697811e-05
-3.616516379655e-05
-5.50904356113641e-05
-1.45300377836842e-05
-4.75897013730025e-05
-1.76274472339879e-05
-2.12074087008646e-05
-4.06040858115851e-05
-5.14060485331091e-05
-3.55609951055037e-05
-1.99298071461609e-05
-7.66819224701982e-06
-2.96201688348177e-05
-1.31179179798178e-05
-4.8233925386165e-05
-2.50214880420527e-05
-5.10769181405545e-05
-3.32671451755739e-05
-2.37298833897182e-05
-3.06075279457614e-05
-5.25987393152722e-05
-4.91512342402831e-05
-2.43616004456599e-05
-3.2992833921721e-05
-1.40776971595882e-05
-4.1694222914061e-05
-3.73891005219086e-05
-3.7596011915176e-05
-4.72172236265241e-05
-3.60341875887918e-05
-3.9842575555212e-05
-7.25217697098425e-06
-4.05052830525957e-05
-1.79126895605399e-05
-9.86199609758735e-06
-6.30246087017938e-05
-3.33399673018107e-05
-2.38518418308157e-05
-3.05665922197403e-05
-5.26679259360426e-05
-2.62414541030966e-05
-2.87207627300742e-05
-2.581789851527e-05
-2.85497216080795e-05
-5.59788883249336e-05
1.03383495767997e-05
-5.63414132785075e-05
-1.12913418126581e-05
-2.92652153614041e-05
-1.09826650092547e-05
-2.11538948427895e-05
-2.87881475717945e-05
-9.85919440315443e-06
-5.11178892108264e-05
-4.46271927038151e-05
-1.47811944744448e-07
-2.1736809680293e-05
-6.86363494509364e-05
-9.55649238225982e-06
-3.14503955806644e-05
-3.57735695718692e-05
-1.89021869181453e-05
-4.37661762445211e-05
8.15514139871063e-06
-3.19041914719711e-05
-3.64649184388365e-05
-2.59671263823545e-05
-9.64696761928069e-06
-1.92615355304638e-05
-4.37179923810621e-05
-7.17473813877511e-06
-6.02158258639544e-05
-5.69456619904797e-05
-2.52950019095966e-05
-3.13043580084526e-05
-1.31637895985397e-05
-4.66809142950375e-05
-1.90627544605021e-05
-1.17415736526527e-05
-3.31121530501036e-05
-7.99213296138219e-06
-1.7517845385622e-05
-6.01906976703004e-05
-5.24669544017701e-05
-2.92266443055678e-05
-5.72747282521048e-05
-2.01151485356482e-05
-1.36779164977709e-05
-2.30440847793368e-05
-3.21750538572686e-05
-2.06044170029476e-05
-1.61544021313211e-05
-2.22684400293444e-06
-1.9016129559528e-05
-3.87877121828277e-05
-1.32854366929429e-05
-3.96546560973433e-05
-5.37052794020753e-06
-5.06649289635254e-05
-3.01064839942449e-05
-1.57863018028709e-05
-6.52502934917668e-05
-2.94510732994126e-05
-7.52215841932613e-05
-5.26261875918622e-05
-3.59733125031138e-05
-4.44387504661305e-05
-2.96967519413756e-05
-4.10893840993156e-05
-8.05509575433232e-05
-5.4826202566983e-05
-3.42073453296991e-05
-3.17818281900523e-05
-2.39218905314916e-05
-3.65804040013523e-05
-2.01671432270936e-05
-2.93471552510524e-05
-4.60611396051508e-05
-1.25467734976275e-05
-3.96860414402617e-05
-4.14800258088219e-05
-3.5415814454207e-05
-2.64437109188554e-05
-1.73780542391283e-05
-4.52211171779798e-05
-3.26075248633161e-05
-2.47192783983654e-05
-3.0809503351047e-05
-9.75214848103197e-06
-2.07678860418066e-05
-4.50333293936732e-05
-4.15121376390471e-05
-4.43448540812858e-05
-3.47140017174256e-05
-8.80668985586786e-05
-2.85641409830472e-05
-1.79752328842149e-05
-2.58952234321307e-05
-3.05629080677447e-05
-4.60622739142333e-05
-1.06041558732125e-05
7.90143329144235e-06
-3.28438139941466e-05
-4.18330473377964e-05
-3.15305770432356e-05
-3.13017397002403e-05
-1.4678259863449e-05
-1.77497735242056e-05
-1.78774972243983e-05
-3.84830304178512e-05
-3.84321996824783e-05
-3.46567277273373e-05
2.14329520648359e-06
-3.50514785593649e-05
-9.35486558656321e-06
-3.23953359990592e-05
-2.96308118873318e-06
-1.36209160712535e-05
-4.1910412646708e-05
7.63354347601431e-07
1.17286995552403e-06
-1.64762452572995e-05
-4.90848770573488e-05
-3.90996031799987e-05
-3.66469817065629e-05
-3.04895324347742e-05
-2.75080199424947e-05
-2.39254492595797e-05
-7.06179220144548e-06
-3.89705022857599e-05
-2.50075575191894e-05
-1.20069679911245e-05
-4.94766186407853e-06
-1.23793431521967e-05
-5.33765271805907e-05
-3.04655966370147e-05
-3.19478247010394e-05
-3.20945293756212e-06
-3.80958713052459e-05
-3.99083957656536e-05
-5.55031942139818e-05
-6.63258820041182e-05
-2.68629309746424e-05
-1.58205709927576e-05
-3.8296789094842e-05
-3.22433712017384e-05
-3.55399961618964e-05
-2.33798114072357e-05
-2.91180942996422e-05
-6.23071989130281e-05
-2.97694857356189e-05
-2.43754797254355e-05
-4.01203907851771e-05
-3.41315501379553e-05
-2.9438960551474e-05
-3.78317333130796e-05
-1.92100139604031e-05
-6.18280173797483e-05
8.4200648601566e-07
-1.19176667050015e-05
-3.17361306382035e-05
-2.67200871998174e-05
-4.45749627223222e-05
-2.37003692363066e-05
2.06789854472863e-06
-4.87560143022035e-05
-3.84613722510371e-05
-4.67747507114994e-05
-5.25348172809287e-05
-3.57884260162088e-05
-2.66938624842342e-05
-1.22070152181572e-05
-3.57378577186979e-05
-2.5443229361582e-05
-2.18261865954384e-05
-2.56692097946529e-05
-4.28617108968146e-05
4.47712523428836e-06
-5.83350075846e-05
-7.34054142903562e-05
-6.27648124327478e-05
-3.33463946833948e-05
-5.20511055605904e-05
-2.52945021162549e-05
-6.99035365464477e-06
-2.8596536717952e-05
2.41404090242316e-06
-4.72005878787685e-05
-6.73947412789232e-06
-3.51043488620557e-05
-3.05545243686202e-06
-3.25417894679883e-05
-3.17005158430097e-05
-3.66611609764805e-05
-3.54614675470232e-06
-1.17338562836582e-05
-2.80075022370893e-05
-1.2771240498624e-05
-3.03296217956071e-05
-4.01874461258474e-05
-5.20460344965733e-05
-4.17334839330953e-05
-6.82817058680198e-05
-3.80914636635438e-05
-1.30902674597074e-05
-1.93812269305213e-05
-8.66710880529889e-06
-1.5492953015859e-05
-1.14604873858743e-06
-3.72893528478978e-05
-1.46503681114479e-05
-3.07875907934089e-05
-1.37353418282347e-05
-5.5286991535005e-05
2.49683743345237e-06
-2.67441665070439e-05
-3.02633826732156e-05
-2.5350162904554e-05
-5.37118357123589e-05
-3.61547411988828e-05
-1.98282100090795e-05
-5.19699897934467e-05
-2.63994229246698e-05
-3.13226628940665e-05
-1.5424628557535e-05
-2.45003903138131e-05
-2.5700056171989e-05
-2.74063438351684e-06
-5.92036751397812e-05
-5.55222201586409e-05
-3.90850280992644e-05
9.88874489732911e-06
-3.44842070526042e-06
-3.56593696814039e-05
-7.84334272757887e-06
-3.61533908163342e-05
-1.40231967697217e-05
-3.03641295086709e-05
-2.58098222711006e-05
-3.34945198080807e-05
5.01589027161876e-06
-2.13429632862334e-05
-6.74230977501227e-05
-5.40491835419225e-05
-3.42288330886096e-05
-3.26914876389808e-05
-6.08081627017827e-05
-4.87742568952703e-05
-2.54721365152422e-05
-6.27292240998532e-06
-1.1523157160882e-05
-4.95523693730315e-05
-4.60938511929488e-05
-5.09885929948002e-05
-3.50893003648503e-05
-4.76305136984258e-05
-1.17137100184728e-05
1.49792577846745e-06
-2.81032406275322e-05
-2.85589442508515e-05
-7.6551369635064e-05
-1.81205066103989e-05
-2.08683001825954e-06
-3.62673646715576e-05
-2.43463246895397e-05
-3.04662870522786e-05
-4.37406876311007e-05
-2.91897944477621e-05
-4.66737994207937e-05
-1.66687500508645e-05
-1.74900241282829e-05
-5.63862641743203e-05
-1.82385568665578e-05
-6.06202088735676e-06
-3.05789199401234e-05
-4.69196191195105e-05
-3.13450402681103e-05
-2.53370807416371e-05
-3.22582504476852e-05
-4.11470714738417e-05
-1.36078722768508e-05
-2.20451677940434e-05
-3.77081565673114e-05
-4.5026534674842e-05
-3.37659632953345e-05
-5.09684812276625e-05
-1.43326252615506e-05
-6.07145121955799e-05
-4.8659000576264e-05
-5.2615942450976e-05
-2.41841021153418e-05
-2.76805326231651e-05
-3.17604102936927e-05
9.67207877443801e-06
-1.54029321714571e-05
-3.19376437590821e-05
-2.54419874506435e-05
-4.23959841068287e-05
-9.00715391942596e-06
-4.27179716660604e-05
-2.7409129567628e-05
-4.91764485250914e-05
-2.50601521258759e-05
-3.28352247933879e-05
-2.54767378150704e-05
3.00114195278834e-05
-1.30253030519459e-05
-2.95141184338083e-05
-2.00863953022431e-05
-4.34853792669403e-05
-4.24823682073973e-05
-1.41071692295399e-05
-3.54291420792016e-05
-3.99380681576962e-05
-1.45925929123026e-05
-2.24859344014128e-05
-4.72624029958266e-05
-4.90194953121947e-05
-2.3502764057514e-05
-4.04920514458623e-05
-3.21398803333312e-05
-1.58250549256328e-05
-4.69954910054502e-05
-2.2764989768814e-05
-3.02163504198722e-05
-1.03043494908532e-05
-1.57010445966949e-05
-1.51909951874334e-05
5.54908608943789e-06
7.54420808320077e-06
-1.1242257393876e-05
-5.3050660263648e-05
1.71291539789026e-05
-1.72429337503088e-05
-3.51816119302649e-05
-2.34226861780723e-05
-2.58672966748925e-05
-4.8061953302239e-05
-2.85408456517075e-05
-8.14094921147366e-06
2.21718476979232e-06
-5.21462661826628e-05
-3.97896379533275e-05
-2.5825940511307e-05
-1.35950114942373e-05
-2.16828067361705e-05
-2.79657269109396e-05
-1.85971899065535e-05
-3.65582000536025e-05
-5.49897081531127e-05
-3.51786783290915e-05
-3.43906790406228e-05
-5.86344296117734e-05
-6.40958349998068e-06
-4.04998125122881e-05
-9.14320196812607e-06
-2.27611528839499e-05
-4.18487270296113e-05
-3.2551417330453e-05
-2.64392312601408e-05
-3.15689220636162e-05
-6.32338969525431e-06
-2.1910736818554e-05
-2.62078223379253e-05
-3.21861312239546e-05
4.33346775846324e-06
-2.27945243665743e-05
-3.85072654444774e-06
-2.89443655992794e-05
-3.99438649176e-05
-2.90290560631439e-05
-1.97321988639203e-05
-1.86671195605004e-06
-3.58226235660304e-05
-1.3432323544537e-05
-3.62272594097609e-05
-3.90676680313092e-05
-3.46168671800621e-05
-8.54247958689519e-06
-1.55928828887324e-05
-4.92600279596604e-05
-7.42598663290572e-05
-5.40178514305247e-05
-4.46068047029989e-05
-1.16746482109294e-05
-1.54024317396585e-06
-4.57832578242386e-05
-2.2349016575656e-06
-1.09828768319115e-05
-3.14026611534331e-05
-2.83963384884473e-05
-2.80638493272834e-05
-4.38419954223506e-05
-3.93578368205347e-05
-3.36198572664751e-05
-3.82765376035114e-05
-5.78437299919843e-05
-5.59147021279835e-05
-2.55711814409379e-05
-1.80369039863467e-05
-2.99256417403354e-05
-2.55989858956907e-05
-2.59924348666758e-05
-3.70016690952252e-05
-2.67811568722093e-05
-4.03112152996445e-05
-1.61550272881264e-06
-4.4696396133534e-05
-3.7039796350705e-05
-2.08431168864689e-05
-2.71069575379896e-05
1.48604724871819e-05
-1.6894524573032e-05
-5.57527477287318e-05
-4.89012656024618e-05
-5.18380384963447e-05
-5.8981016791495e-05
-1.30750325742143e-05
-2.82409033234084e-05
-3.08418415070397e-05
-3.98873434064812e-05
-4.0215516999072e-05
-5.00200099696379e-05
-4.23572325055218e-05
-4.95212653311592e-05
-2.7133415409145e-05
-3.16344633018286e-06
-3.75180117720603e-05
-1.18597507379778e-05
-1.94707162429349e-05
-3.48513767802834e-05
-3.69826255130561e-05
-3.486403463694e-05
-4.55327434877127e-05
-1.19164682523425e-05
-2.43668799525866e-05
-7.6486070470868e-05
-3.18636310527453e-05
-4.15653769773705e-05
-1.05934248578735e-05
-1.92325040527882e-05
-4.99059487633932e-05
-1.98305278350962e-05
-4.18570357300865e-05
-3.36792209481187e-06
-3.43839267405705e-05
-3.09708208822478e-05
-7.50949813904048e-06
-2.04319400164651e-05
-2.54408979502001e-05
4.52126748472059e-06
-2.43961305711025e-05
-2.30851086973777e-05
-1.68293668964501e-05
-3.22411100623128e-05
-3.95348550440203e-05
-1.52001638352181e-05
-2.90360754419552e-05
-1.59666550340117e-05
-2.87244392672351e-05
-2.87688528003627e-05
-6.63695351994159e-06
-1.91090610460174e-05
2.9197918455715e-06
-3.12424897640291e-05
-4.44396250645433e-05
-3.53874699328852e-05
-3.15830866445306e-05
-4.41097860471113e-05
-3.85427102492278e-05
-4.44654572525165e-05
-1.41332162246858e-05
-2.6085548558066e-05
-2.14940922729365e-05
-4.86948117926642e-05
-1.50846094150033e-05
-8.73155916651503e-06
-4.92404165259737e-05
-1.85115223454483e-05
2.55264176520424e-06
-4.3287139479035e-05
-2.50471500183893e-05
-5.39136402763071e-06
-3.51018077871686e-05
-3.16591156817053e-05
-2.44956151292772e-05
-1.91537062544489e-05
-1.49483904144511e-05
-4.5065971644212e-05
-2.50039927329666e-05
-3.15853455034312e-05
-1.22479016384656e-05
-3.53654158709062e-05
-3.62503654136873e-05
-6.78591914447523e-06
-5.19488840589092e-06
-6.3658787906406e-05
-2.67855306239038e-05
-4.57829129564202e-05
-4.33423810065796e-05
-4.01255190800199e-05
-4.07509471692686e-05
-3.45190890190561e-05
-3.14011313316681e-05
-3.70806549974269e-05
5.35237925538917e-06
-1.29961172162787e-05
-1.79515556081338e-05
-1.86580426948031e-05
-4.67652577655768e-05
-2.4006964144602e-05
-2.88722260882671e-05
-1.90063149736716e-05
-7.31370888778711e-06
-3.73954913311753e-05
-2.63410000397473e-05
-2.93244865577985e-05
-5.18701707290554e-05
-2.06286385811374e-05
-1.50383423194632e-05
-7.69246737682873e-06
-4.0910606470691e-05
-2.648999742155e-05
-7.30441500297174e-05
-2.6921909346267e-05
-2.45581452138935e-05
-2.38459432799599e-05
1.42964450106652e-05
1.80273501064257e-06
-3.78316659108968e-05
-3.64248547356995e-05
-1.29681561127372e-05
-1.7585549426098e-05
-4.01644450952856e-05
-4.63434839121619e-05
-1.93777792685008e-05
-3.319630394932e-05
-2.05760563684566e-05
-4.55239627610032e-05
-3.23746644178396e-05
-2.13014873228378e-05
-1.85307786154482e-06
-4.25293184916907e-05
-6.52885366011844e-05
-1.29694717490712e-05
-3.10226209819635e-05
-4.47045612333907e-05
-7.61727133679149e-05
4.04489988367213e-06
-5.70546593427914e-05
-3.60961024686148e-05
-4.69766317760657e-05
-6.51727323223849e-06
-9.57752935115209e-06
-5.78766420798116e-05
-1.27812425962575e-05
-6.20486715055088e-06
-2.03691799091458e-05
-1.99170487755531e-05
-3.16933140708106e-05
-4.58101926502228e-05
-4.64695122969257e-05
-2.5720578457669e-05
-1.47679562835134e-05
-2.73492543735982e-05
-3.28812012314818e-05
-1.20243320770551e-05
-3.39346077476534e-05
-4.24830775513997e-05
-2.85435101403931e-05
-3.78796379042014e-05
-2.06741984524001e-05
-3.66257871700965e-05
-5.02219434298494e-05
-2.82557348936675e-05
-5.28446557876786e-05
-3.34752896283558e-05
-3.30814823273677e-05
-3.58127937524561e-06
-6.99130490538589e-05
-3.31342058282749e-05
-2.06994196998223e-05
-1.54324678007581e-05
-1.63974608406499e-05
-9.05850969474593e-05
-1.90823706006979e-05
-2.15582772961019e-05
-4.19416030869583e-05
3.78629408934852e-06
-1.32544110477846e-05
-3.58301317246364e-05
-4.49268460592142e-05
-3.44251537898371e-05
-3.24495990116573e-05
-2.49710179008851e-05
-3.98713378466153e-05
-3.84697513941171e-05
-4.20279778923861e-05
-4.87547456445998e-06
-9.67850681271819e-06
-3.23657154667118e-05
-4.3815336870007e-06
-4.62597565494666e-05
-9.64309254833563e-06
6.09914460426519e-06
-2.19097754124151e-05
-3.83135064243437e-05
-8.2633472861634e-06
-3.69420688076647e-05
-1.68675333352857e-05
-1.19564511714097e-05
-3.74366806916222e-05
-7.04229952327867e-06
-7.12119316078194e-05
-4.80250668805229e-05
-5.0684627046965e-05
-3.8334066773119e-05
-1.27397274459378e-05
-9.67049701542481e-06
1.57829085808212e-05
-6.18869202642625e-05
-2.83407239367464e-05
-2.74194248310354e-05
-2.14901670513597e-05
-4.31162404433694e-05
-2.22331121891425e-05
-5.53898842759546e-05
-5.21309344422086e-05
-1.9398788851671e-05
-3.76182726792279e-05
-4.40077646378226e-05
-5.54353303976015e-05
-4.71321569528539e-05
-2.64476110027315e-05
-3.52920139092569e-05
-2.28858061405967e-05
-4.33806624946402e-05
-3.14294954322153e-05
-2.05316990845696e-05
-4.28617589613938e-05
-4.06833386178176e-05
-2.7786706956318e-05
-2.16306766199329e-05
-1.65811624664914e-05
-5.00168843357484e-05
-1.083694095987e-05
-2.44609964956131e-05
-2.53028521431723e-05
-1.72611805376292e-05
-2.85171057060901e-05
-3.76507845508863e-05
-3.85769671184572e-05
-3.9210703449764e-05
-1.96448867128237e-05
-1.55491380037218e-05
-2.7204329265715e-05
-1.71448957174473e-05
-4.36800076987398e-05
-4.92930276788115e-05
-4.26042907827172e-05
-1.53900846147961e-05
-3.34928325970573e-05
-1.06173156158351e-05
-2.01522338735867e-05
-2.15007376043334e-05
-8.07684281691507e-06
-2.91704003675377e-05
-3.62560862536293e-06
-4.30869814131242e-05
-4.95201750433046e-05
-8.30635750328558e-06
-1.47619932624726e-05
-3.39746744547094e-05
-3.01325227175465e-05
-2.1905449560195e-05
-1.76078505764202e-05
-1.38377421843981e-05
-2.26644774826429e-05
-3.74235258983555e-05
-2.88332915127613e-05
-5.74554875268378e-06
-3.87073911463503e-05
-2.92894302330378e-05
-4.46671152416966e-05
-4.58446278897949e-05
-2.4822431465032e-05
-2.68881214207094e-05
-3.80388645919558e-05
-1.17338785001857e-05
-4.19836506651736e-05
-4.13750677621416e-05
-5.73045051075632e-05
-4.00150404249289e-05
-4.04674820924033e-06
-1.73550411960518e-05
-1.35027090097645e-05
-3.3655052373663e-05
-4.62039383416164e-05
-5.17438603500227e-05
-1.52737944987756e-05
-2.38342607725431e-05
-6.2305879970682e-06
-9.98416745538654e-06
-4.49017659961122e-05
-2.56947891083374e-05
-3.80477306958415e-05
-4.11103541614758e-05
-6.08553255803521e-05
-1.81546541246242e-05
-1.99583415494624e-05
-5.52693550372339e-05
-2.77686327932593e-05
-3.65850244379022e-05
-2.62295498107744e-05
-1.49299281088793e-05
-5.50445458859158e-05
-2.82194579513945e-05
-9.66440410698071e-07
-4.17424672184965e-05
5.11491422508095e-06
-2.7737532786439e-05
-2.68333259146857e-05
-1.54434450110544e-05
-3.83825578121529e-05
-3.27338679715254e-05
-1.7837315121546e-05
-2.0518704113637e-05
-7.45676443920803e-06
-1.98685001387205e-05
-2.51457033097214e-05
-3.21974178011036e-05
-3.96554189636005e-05
-3.73755790892901e-05
-3.17731661700911e-06
-4.64728444609024e-05
3.17359276637878e-06
-3.34353734908544e-05
-3.48123063033156e-05
-7.45967472220926e-05
-3.30532283616305e-05
-9.84136390535984e-06
-6.57215798944909e-06
-2.32474097634084e-05
-1.42623528890858e-05
-5.1329950397238e-05
-5.2642488086773e-05
-2.34430005968364e-05
-2.44311496674301e-05
-1.80462710104066e-05
-4.05740784887747e-05
-3.25458706659075e-05
-2.50642834611028e-07
-3.84857783498788e-05
-2.90827335035891e-05
-3.18310417070736e-05
-6.66501892661163e-06
-2.53580210609372e-05
3.36504826585278e-06
-3.29366958509306e-05
-2.7557706928006e-05
-6.95669367297397e-06
-2.53482936403906e-05
-2.87500248925078e-05
-3.03906106935373e-05
-4.14161733285093e-05
-4.40286700472557e-05
-1.91506950909521e-05
-2.95410181373065e-05
-3.42726209090091e-05
-2.27954854979335e-05
-1.9298280609986e-06
-5.7721127124375e-05
-2.98653577817864e-05
-2.08299833518894e-05
-5.33838823627568e-05
-3.06380229617677e-05
-1.02530474011228e-05
-4.10637893971778e-05
-4.66758360895414e-05
-3.59051220166627e-05
-7.57114357676835e-07
-4.08861520349711e-05
-3.95500723823784e-05
-4.47684459966259e-05
-2.83648459233654e-05
-3.94401758733167e-05
-3.90348797865538e-05
-2.48698793316845e-05
-3.46184554810252e-05
8.56341833484864e-06
-7.91953520515276e-06
-5.00759761345332e-05
-5.10588539988719e-05
-6.00261656390539e-05
-3.48601729064265e-05
-2.06585841996359e-05
-3.18080886607076e-05
2.17696446314797e-05
-6.03365196157829e-05
-3.83789871556178e-05
-2.98163355341968e-05
-4.71719817515086e-05
7.77228213705312e-06
-1.85347880038237e-05
-3.31508487547698e-05
-1.60491699058292e-05
-4.67293203059208e-05
-1.26936769266362e-05
-3.29255247444859e-05
-3.33375022540762e-05
-3.22441300188713e-05
-4.01683303647835e-05
-2.50718561635565e-05
-3.82672707786553e-05
-2.53465386307241e-05
-1.60495040442485e-05
-2.35258935154464e-05
-4.7821864797995e-05
-4.1011398011437e-05
-5.65132341646612e-05
-3.24632809415545e-05
-2.70255134028429e-05
-2.0100562998965e-05
-4.73657988919827e-05
-9.80567116357781e-06
-4.46522943132617e-05
-1.80140847679658e-05
1.42683221320701e-06
-3.22009301429163e-05
-3.21007189455055e-05
-2.37731434872347e-05
-5.45118627656094e-05
-6.46107159494555e-06
-3.2062710031105e-05
-2.48657338462291e-06
-2.69624098341572e-05
-1.66829609614823e-05
-4.03571384886923e-05
-4.23088955492274e-05
-3.29096552421814e-05
-1.65250833037645e-05
-4.86873206077153e-05
-6.18418476920201e-06
-2.28032181235569e-05
-5.20048373479821e-05
-3.02973678816649e-05
-1.3216740388953e-05
-5.19606455897146e-05
-2.54220292923289e-05
-3.60327416305736e-05
-5.03755252905923e-05
-4.9356359736094e-05
-4.03992247485797e-05
-4.59813757672997e-05
-1.9351139670806e-05
-4.81671535848175e-05
-3.94400696589214e-05
-5.1401484988747e-05
-3.50896965997897e-05
-2.47167170523721e-05
-4.78720295094127e-05
-1.69484810476597e-05
-2.46714626795424e-05
-1.77430622021748e-05
-2.04940785963849e-05
-7.31119756821474e-05
-2.15113149912983e-05
-7.36545820426191e-05
-5.24919176086116e-05
-1.8381647878989e-05
-1.70046964466085e-05
-2.21827860494875e-05
-2.41069981844841e-05
-2.69489763268654e-05
-6.03245033462033e-05
-2.85920487416937e-05
5.46479115904873e-07
-4.75368367027768e-05
-1.82118755542213e-05
-3.60594343839034e-05
-2.88221125067419e-05
-2.27176960071454e-05
-6.86204808053941e-06
-3.0036671279527e-05
-2.22871305886122e-05
-5.55463431163674e-05
-3.23091438737146e-05
-2.60423853826863e-05
-3.94710574695767e-05
3.2666409108159e-06
-1.71762818773334e-05
-3.75812501933396e-05
-2.69132385419254e-05
-1.7717087811707e-05
-1.60424917858883e-05
-6.06631246047084e-06
-4.78468203750076e-05
-1.84375647616858e-05
-4.17459682121514e-05
-2.17334115013216e-05
-2.4042333106818e-05
-3.8454002247626e-05
-3.03762849092602e-05
-1.22766033136261e-05
-1.31225032612288e-05
-2.64426941458665e-05
-4.49588523712057e-05
-5.04964303527249e-05
-3.09329567124626e-06
-6.62499379037024e-06
-1.50250002275794e-05
-2.65404223731721e-05
-3.89428150926949e-05
-3.75045448835459e-05
-3.92351084466015e-05
-1.92660560678731e-05
-1.43454057923456e-05
-3.32449398943529e-05
-2.87417292514177e-05
-3.00619552514508e-05
-1.93635672019609e-05
-5.16547060604733e-05
-4.66799151321236e-05
-2.46904156711697e-05
-3.53543436144087e-05
-3.31586633075928e-05
-5.57644216234805e-05
-3.90028385636562e-05
-4.65140318916239e-05
-3.44037653224853e-05
-2.12804369836815e-05
-1.89873042835353e-05
-3.03183762409082e-05
-2.86305352958289e-05
-3.97311392495287e-05
-6.95163068153153e-05
-4.35657973585147e-05
-7.37886736016488e-06
-5.16650932907526e-05
-1.92916312344497e-05
-3.06591612215498e-05
-2.97431937338344e-05
-3.53061152071401e-06
1.85916033133884e-05
-1.79265579630208e-05
-3.54464616741444e-05
-3.15003006101121e-05
-4.02674396310868e-05
-2.31543101211571e-07
-4.54031173873298e-05
-9.01399956158701e-06
-4.05210148466133e-05
-1.00849214271158e-05
-1.1369132351784e-05
-1.81505745534091e-05
-1.21506433877667e-05
-1.79997694848538e-05
-8.57654774516413e-06
-1.74528778453756e-05
-6.31689213998566e-05
-2.80393973134406e-05
-3.63138038837211e-05
-2.9416399985981e-05
-2.17150433341652e-05
-1.36793426647912e-05
-1.45508220811186e-05
-4.358220302462e-05
-2.25965666888757e-05
-3.56759528054967e-05
-3.1824348061049e-05
-1.83088895671902e-05
-2.16894639406169e-05
-3.74709591730731e-05
-6.02614053103974e-05
-4.99362483730818e-06
-7.93083753417187e-07
-5.42615637868636e-05
-7.51889596848085e-05
-6.34919717980848e-05
-3.85334615817642e-05
-3.60014799835498e-05
-2.71330381599074e-05
-9.93611437150467e-06
-2.270801963014e-05
-4.07117879060801e-05
-5.61137909057761e-05
-4.79368077557304e-06
-3.06866093645867e-05
-2.57298760872922e-05
-1.23613080030973e-05
-1.03110230310599e-05
-6.4357853134739e-06
-2.43584357968597e-05
-1.68878667259698e-06
-3.53927481186107e-05
-2.23166108834516e-05
-1.54659817177597e-05
-7.03022018093824e-06
3.70525775702413e-07
-1.21345869743039e-05
-4.66449706040109e-05
-3.0796170480345e-05
-4.26710144613762e-05
-6.6325600298611e-05
-1.94628239201446e-05
-7.73059579133702e-06
-2.02493409622029e-05
-2.76958645798919e-05
-2.20562176427003e-05
-9.58281199791515e-06
-2.32592354356502e-05
2.99199015264726e-06
-4.45799008657788e-05
-1.0912299882527e-05
-4.68455595314579e-05
-3.75556979964664e-05
-3.03160698362709e-05
-1.18157132435177e-05
6.48628135018953e-06
-3.52990004876515e-05
-1.99449227134559e-05
-2.03178281593865e-05
-1.56947756282006e-05
-5.01262001202246e-05
-3.81308563467746e-05
-3.58750770811746e-05
-1.49250018820494e-05
-2.8781913560638e-05
-3.9811347411707e-05
-1.75116821197185e-05
-3.86987282418802e-05
-4.28717258993352e-05
-4.07837546034609e-05
-3.15938446150278e-05
-2.39979426349817e-05
-3.81622026352887e-05
-3.09717400450057e-05
-6.61318868845487e-05
-2.6779119643551e-05
-4.63149340907599e-05
-4.50743181813742e-05
-1.36713576129595e-05
-4.25592094356209e-05
-4.41987198603715e-05
1.1648589566465e-07
-1.69799307929685e-05
-5.01532906169472e-05
-3.62150818863789e-05
-1.03722275251642e-05
-6.28342446527598e-05
-1.11763386197788e-05
-4.2261939304213e-06
-4.19928583556757e-05
-3.46716271682323e-05
-4.67348352125474e-06
-1.61788571660668e-05
-4.65313181134994e-05
-3.77207635865485e-05
-3.51539903360363e-05
-3.32005646320443e-05
-3.39116357417261e-05
-3.1330536777738e-05
-3.14390950782659e-05
-1.62229394610912e-05
-2.28810068108258e-05
-3.61449514738783e-05
-3.67811395207648e-05
-2.63558947682768e-05
-2.38052687133884e-05
-6.78849291994369e-05
-8.39077375442669e-06
-3.06603412954943e-05
-3.81799858579342e-05
-3.69642372019613e-05
-2.26078968783195e-05
-4.00384449627133e-05
-2.74178359738364e-05
-3.13563551926128e-05
-3.6884827401394e-06
-1.37464283126174e-05
-2.69230085320245e-05
-1.40997005724916e-05
-2.30138349125136e-05
-2.61912593069244e-05
-3.97463182609564e-05
-1.63470146252017e-05
-1.1911650834213e-05
-1.75800140850303e-05
-3.53105660011243e-05
-3.19008121446763e-05
-1.11254811736219e-05
-4.34592458114188e-05
-1.3065119256424e-05
-2.12170718618261e-05
-5.76514027579333e-05
-5.69557731914068e-05
-1.90441642564098e-05
1.85915485325897e-06
-4.36429878127428e-05
-5.46143887403583e-05
-5.02092410407521e-05
-2.29870569557235e-05
-3.62799476549348e-05
-1.17357878974195e-05
-4.82433579484724e-05
-3.77734553591864e-05
-4.49988768867667e-05
-3.72650876318178e-05
-1.56190515606903e-05
-2.08431132497665e-05
-2.9906266510604e-05
-5.14955737569786e-05
-2.76435708593321e-05
-3.17577407797933e-05
-3.07599293514128e-05
-4.16670398861311e-05
-3.94067919360114e-05
-4.56953599120817e-05
-2.29191383222139e-05
-5.50616358082843e-05
-4.96441109537014e-05
-1.82583911807666e-05
-3.49391260187273e-05
-3.77478301405451e-05
-9.50636413618292e-06
-3.06380382682095e-05
-3.16994073629251e-05
-9.30525947947425e-06
1.95761408557561e-06
-3.58350562050664e-05
-3.8149951288584e-05
-2.80802061311138e-05
-1.16117340926922e-05
-2.45048320097334e-05
-4.38256969172997e-05
-3.22910985269539e-05
-4.80570473509158e-05
-2.39899476944988e-05
-2.87436377692176e-05
-1.82760239603734e-05
-1.37902825378533e-05
-2.69874252838888e-05
-9.9909206163855e-07
-1.1886079552751e-05
-7.49010510780524e-06
-3.17919535837008e-05
-5.55984766584315e-05
-4.04092921643011e-05
-1.13453736787202e-05
-2.06017603934208e-05
-2.4838259771911e-05
-3.8398421487711e-05
-2.35329798499996e-05
-9.75562152743411e-06
-1.07461336014822e-05
-3.17911847410433e-05
-3.69298261987936e-05
-2.20304229766259e-05
-6.34662041697162e-06
-2.77249365967165e-05
-4.0647879114051e-05
-1.72724359726603e-05
-3.28465941219885e-05
-1.1006376312598e-05
-4.0424683507078e-05
-5.43594457382866e-05
-5.37108616784927e-05
-4.80729599411518e-05
1.77968782388248e-06
-1.82718128137058e-05
-1.12992294947465e-05
-2.77398789130914e-05
-1.87749940766818e-05
-2.77774965653237e-05
-3.1978793956775e-05
-4.60351851677618e-05
-4.44515676056545e-05
-4.16436532218262e-05
-6.33467537792677e-06
-2.23487721883849e-05
-2.54352280684398e-05
-9.67034628331343e-06
-2.02712497032723e-05
-3.9496975044029e-05
-3.58262843883332e-05
-1.25347539249157e-05
-3.19438915070309e-05
-2.45471105194348e-05
-5.14286582564507e-05
-2.44974620420341e-05
-3.16715484005089e-05
-5.51028653831386e-05
-1.2925328728228e-05
-8.34173716723423e-05
-1.4639278497612e-05
-4.69543466146798e-05
-5.86880156583166e-05
-4.40202703043795e-05
-3.38025897828079e-05
-3.1524090518867e-07
-3.59860147756457e-05
1.48196741574604e-06
-2.54298236651254e-05
-6.13901645616771e-05
-3.94326667490547e-05
1.25616660939871e-06
-5.23666852033074e-05
1.9342609982553e-06
-4.93739220235441e-05
-1.37620106530987e-05
-2.8334433850495e-06
-4.88500462047736e-05
-4.28790492276469e-05
-7.63069126174108e-06
-3.73022596182298e-05
-4.73851826261001e-05
-2.82567896633701e-05
-3.95184222516992e-05
-3.41310275681602e-05
7.87072982758953e-08
1.1500758232144e-05
-3.85616245187736e-05
1.5033625732935e-05
-9.34958507837238e-06
-2.69219739024118e-05
-2.60590928577123e-05
-6.47005232897894e-06
-1.8446903378821e-05
-3.13242967255222e-05
-1.01332813128914e-05
-8.46979344771104e-06
-3.32860324931749e-05
-1.99046546192786e-05
4.49114536006429e-06
-5.11461049778787e-05
-1.22561054357278e-05
-9.12525016441308e-06
-4.51201694054705e-05
-3.291566906073e-05
-1.23424000042914e-06
-4.97953308280295e-05
-3.10887669054755e-05
-2.06217044430188e-05
-2.39558915383789e-05
-5.13563641116379e-05
-4.14779633723455e-05
-3.42263869157205e-05
-1.7445918528397e-05
-4.12146072792016e-05
-2.8207682214631e-05
-4.72362384497411e-05
-2.12837243500077e-05
-4.50579526764541e-06
-1.32899051025363e-05
-5.94125048251402e-05
-1.20552095903347e-05
-3.89676334509608e-05
-1.50895005473761e-05
-3.50182900756013e-05
-2.43208613906359e-05
-5.18401165938675e-05
-4.05697124467764e-05
-2.06404026540504e-05
-2.68893692577912e-05
-2.26088538258211e-05
-3.25157794394912e-05
-3.73671839495782e-05
-4.61445183029161e-05
-2.17380239993779e-05
-3.03069472066897e-05
-4.6353106899967e-06
-3.6011376106791e-05
-1.0344612343865e-05
-8.84966914234042e-06
-5.04021981925806e-05
-6.78621634626333e-05
-2.27229010114954e-05
-4.48265402751382e-05
-3.9445464205719e-05
-4.38652273895119e-05
-4.23167356478794e-05
-2.77607566365203e-05
-4.21794164674202e-05
-8.18003084639507e-06
-4.2769466316311e-05
-3.41598337687892e-05
-3.54294661965355e-05
-2.7355541172458e-05
-4.41818683416414e-05
-2.51314376924069e-05
-1.78209260887777e-05
-5.3575362582589e-05
-1.80597409305094e-05
-1.93898573863957e-05
-5.64646807157898e-05
-5.92842295397852e-05
-3.59507449111047e-05
-2.29466015626082e-05
-4.36014804509998e-05
-3.44807405382182e-05
-1.26728303067573e-05
-8.31875522705477e-06
-4.65963614367655e-05
-1.10515591335343e-05
-1.00079797363684e-05
-1.8503078267623e-05
-1.21046629007846e-05
-1.63267895024284e-05
-2.2392775420101e-05
-2.65862402408083e-05
-3.71002729569571e-05
-3.46300678985805e-05
-3.7932334169619e-05
-1.94464662287791e-05
-3.1333200218614e-05
-2.01731646633361e-05
-1.83970570031855e-05
-4.38935466555809e-05
-1.77513805878367e-05
-3.13889763816529e-05
-1.52753369946997e-05
-2.454625432756e-05
-2.47028001926371e-05
-1.63745827313809e-05
-4.23104247995882e-05
-2.37646356240357e-05
-8.93433202037532e-06
-1.31616252402899e-05
-3.90618350598934e-05
-3.88454402726949e-05
-4.12017029493763e-05
-6.37017061643368e-06
-2.67290302360769e-05
-3.03636262166768e-05
-3.50214350556281e-05
-1.64981986399309e-05
1.76977817811577e-05
-3.71541853460545e-05
-3.2614472340809e-05
-2.09830019682077e-05
-2.96841283045897e-05
-1.86999166331944e-05
-3.77924715261501e-05
-2.13996070459859e-05
-2.55521298143975e-05
-2.66537345255543e-05
-1.34753319654715e-05
-3.93384244101617e-05
-3.67083827223553e-05
-3.01215575901078e-05
-4.46661673321898e-05
-3.23659537691899e-05
-1.04629865005518e-05
-4.53252675439852e-05
-5.05815277006208e-05
-7.62475255522977e-06
-1.43599273734436e-05
-4.10864471804764e-05
-2.30564290581828e-05
-3.85337966616646e-05
-3.40709226856468e-05
-5.61576673023365e-05
-1.47908403913531e-05
-1.20696684675466e-05
-2.27981234319758e-05
-4.40584125664876e-05
-4.17936629498874e-05
-3.53378170867439e-05
-4.89293188023366e-05
-1.9795213674054e-05
-3.29263172597685e-05
-4.08318157765299e-05
-1.47452654482573e-05
-1.248149046932e-05
-1.34762386169834e-05
-1.10412859333061e-05
-2.9432425912513e-05
-4.48907706342377e-05
-5.30798765403312e-05
-1.40644525060118e-05
-3.37207032742747e-05
-4.72459636286879e-05
-1.45114516315818e-05
-5.71220084055063e-05
-3.57999518483717e-05
-6.30777949409187e-05
-3.8884786356258e-05
-1.80382953835863e-05
-3.51505474924036e-05
5.57909945295813e-06
-1.40704506836723e-05
-3.79275141584756e-05
-4.46228555553124e-05
-3.03743473381168e-05
-2.25775044194019e-05
-5.21832164825903e-05
3.3119285930466e-06
-3.304454167839e-05
-4.36344342059295e-05
-4.48874559348452e-05
-4.07658701709027e-05
-4.77762868515205e-05
4.03895120266963e-07
-4.8742767697466e-05
-6.04171461954447e-05
-4.85512686692095e-06
-2.22999334352895e-05
-3.04682171318286e-05
-4.49920430271678e-05
-2.37475138517874e-05
-4.57177584217332e-05
-4.87463569647853e-05
-3.11226793158382e-05
-2.60477525764114e-05
-2.50591220566377e-05
-1.46017037285207e-05
-5.9052737276762e-05
-8.04422029613542e-06
-5.18610739140107e-05
-2.86069845556079e-05
-2.49702824684118e-05
-5.14976138712676e-05
-3.79689027385807e-05
-4.56632272987895e-05
-2.44510866245587e-05
-4.19302520462892e-05
-5.92986896282808e-05
-7.23762648389643e-05
-3.77940384876518e-05
-3.97404418523506e-06
-1.56391491899411e-05
-1.89606407685999e-05
-6.49836543561318e-05
-1.84630312169423e-05
-1.51857834982565e-05
-6.55528468525703e-06
-4.24593979446846e-05
-9.10693495115155e-06
-3.73937691311069e-05
-4.29936098739554e-05
-6.08857052084809e-05
-1.75596144623549e-05
-2.68592401985274e-05
-2.81767788568457e-05
-3.48518181997842e-05
-2.90174142343407e-05
-1.07225873226031e-05
-9.29555676423297e-06
-4.97459946851792e-05
-4.45383961175528e-05
-7.53315114188896e-06
-1.51066121087654e-05
-4.92729305203489e-05
-4.0788979547547e-05
-3.35720046795577e-05
-4.29725796072443e-05
-2.31107521489933e-05
-4.89424020941875e-05
-1.46246151871451e-05
-4.80135758338416e-05
-1.57548951509886e-05
1.33708116507657e-05
-3.57920932432538e-05
-3.98943115027165e-05
-2.36082475115068e-05
-4.08227791587198e-05
-2.18151940048043e-05
-1.25817024679132e-05
-1.44033832456209e-05
1.02112182971296e-05
-2.70222056537423e-05
-6.98177804291349e-06
-5.58914663369504e-05
-4.43745072822027e-05
-3.34359243268749e-05
-1.55971852887765e-05
-1.49072094956589e-05
-2.16634178258483e-05
-1.23351397344799e-05
-4.06157123742319e-05
-2.4642714652583e-05
-3.53966765459208e-05
-4.01879698259229e-05
-1.06905009396665e-05
-3.63308124276936e-06
-2.15923230583601e-05
-4.84316295756493e-05
-1.63651744345129e-05
-6.49743321855424e-06
-2.97064391986879e-05
-2.56756397863523e-05
-3.05843530456812e-05
-1.71088273018776e-05
1.83242847351483e-06
-3.00879706310536e-05
4.10535019250777e-07
-5.18014947739255e-05
-3.80497846902437e-05
-2.69560245067648e-05
-1.93416383076907e-05
-1.059712411845e-05
-5.65236447804058e-05
-2.65535268783521e-05
-4.70056502548865e-05
6.72234037482719e-07
-2.79595228197921e-05
-3.16086493178449e-05
-3.92887383537213e-05
-1.24860083677881e-05
-3.92087227350288e-05
-2.09653299009414e-05
-6.36322464582059e-05
-1.36625339788654e-05
-2.4033180106462e-05
-2.95745796121629e-05
-1.92433591850685e-05
-2.10591588022103e-05
-1.16657703838947e-05
-3.40325932648888e-05
-3.24135544459034e-05
-2.72042193702668e-05
-4.88735595065455e-05
-5.6350314346499e-05
-1.73380555480071e-06
-1.42877597257744e-05
-4.05911881111735e-05
1.85488259378074e-07
-3.51555633398181e-05
-7.14184880970346e-06
-3.98070424347914e-05
-2.05473000011898e-05
-4.08563459916553e-05
-4.10943482058118e-05
-2.77505594128937e-05
-1.68345659061575e-05
-4.32691877124369e-05
-8.2964981006962e-06
-2.4804542670428e-05
-7.35926103884675e-06
-4.50075435986218e-05
-4.54702567762614e-05
-4.39349951476515e-05
-2.88933332173666e-05
-4.72551606513851e-05
1.13051312822014e-06
-3.24602909029438e-05
-1.95490712723473e-05
-4.01447711778986e-05
-9.90800158596583e-06
-2.20480865669052e-05
-2.4695036586741e-05
-5.06890779445837e-05
-2.52585671827192e-05
-4.74156864608541e-05
-4.00851934228123e-05
-4.48099717073326e-05
7.81935043998933e-06
-2.6047208328408e-05
-1.72255729787756e-05
-2.3228532597345e-05
-4.50072080769947e-05
-4.09713309339112e-05
-2.41682973457663e-05
-5.10192443348201e-05
-4.80765709899669e-05
-3.00120312081016e-05
-3.36253922623061e-05
-1.05433780118354e-05
-3.03289867261212e-05
-4.77920342897163e-05
-2.63567526415678e-05
-3.69354258093731e-05
-5.0948297992546e-05
-2.84491217162498e-05
-1.5903465592054e-05
-4.26348028321241e-05
-3.22483716430965e-05
-3.7350569102932e-05
-3.88711926809661e-05
-4.91567476904334e-05
-5.48339083601751e-05
-4.62955598583508e-05
3.9253797774874e-07
-2.08044589142284e-05
-3.48269707538744e-06
-2.24904051780788e-05
-2.99239867243486e-05
-4.20874968915943e-05
-4.2021198965017e-05
-1.91874599804312e-05
-1.78008317845686e-05
-1.62834580815884e-05
-9.52744677686812e-06
-2.5355892606832e-05
-3.63331406666726e-05
-3.90478774472039e-05
-2.39343082159181e-05
-3.73567469451208e-05
-2.42273702416972e-05
-4.34144662026106e-05
-1.30861345258486e-05
-6.39105460067712e-05
-6.44930969752506e-05
-2.2944802283352e-05
-1.17204525338047e-05
-4.13810503301556e-05
-3.45066489042572e-06
-2.65058931766347e-05
-5.99377351967576e-05
-3.64254689443483e-05
-6.62370025658193e-05
-2.92667146208152e-05
-2.09700408261843e-05
-2.44743207155292e-05
-5.73930571495943e-05
-1.82399691023745e-05
-5.39566044140594e-06
-5.8306898243646e-05
-3.51543705766827e-05
-7.0878667874885e-05
-3.38640758128388e-05
-7.05506585938621e-05
-4.04900054551398e-05
-2.85357555162621e-05
-3.44739878761495e-05
-5.03897707013125e-05
-2.93993554285141e-05
-5.21848355411779e-05
-5.25445032899973e-06
-4.36733477428257e-05
-3.01223921144057e-05
-5.00574661775211e-05
-3.85116403379226e-05
-2.43197025381929e-05
3.00467669856998e-06
3.17332882399468e-06
-1.71654210595904e-05
-3.96015073320834e-05
-2.83175980727209e-05
-2.09151363225324e-05
-3.05471879734724e-05
-4.6330125202696e-06
-3.16083854035075e-05
-3.27348815366825e-05
-2.8941534654004e-05
-2.89403690213423e-05
-5.09750927727129e-05
-2.90551210150118e-05
-7.08041547900111e-06
-3.05161578773885e-05
-2.89658219150129e-05
-3.10337441511254e-05
-4.53825507824306e-05
-3.93995685413843e-05
-4.24291847895877e-05
-2.49446499446319e-05
-1.57946498432548e-05
-1.59531803945766e-05
-1.50061535354261e-05
-2.22047060372592e-05
-3.78277263107878e-06
-3.31795384780284e-05
-3.55462194225133e-05
-2.4979019480384e-05
-8.36279229513809e-06
-3.17902844492673e-05
-4.73042935328102e-06
-2.3540480551454e-05
-4.59276559299763e-06
-2.0248614385122e-05
-4.07760885950926e-05
-1.03495453686693e-05
-3.56250850698558e-05
-4.70928736441871e-05
-4.71298149252654e-05
-3.41302362318349e-05
-3.8142219946571e-05
-3.70916153594839e-05
-6.54799423427788e-05
-1.19022313592466e-05
-1.40095031507176e-05
-3.00891306637249e-05
-4.70740466792652e-05
-4.07909752749901e-05
-3.75418752721399e-05
-4.99546568572428e-05
-1.17377388640707e-05
-1.25627163490242e-06
-5.73028282477077e-05
-5.22719341373349e-05
-4.10479219890984e-05
-3.15289909337258e-05
-2.45147707179451e-05
-2.6409778574964e-05
-4.18966570272104e-05
-4.73793067467988e-05
-4.24897911005643e-05
-3.92633397437172e-05
-1.96880569301883e-05
-3.11500758299723e-05
-4.25636695528823e-05
-6.92059795884939e-05
-4.89703162234334e-05
-2.23416461845993e-05
-1.9245899011507e-05
-6.65043086554144e-05
-7.01204527575803e-06
2.36644351489649e-05
-4.68031716172911e-06
-1.38842439185928e-05
-3.12187831742475e-05
-2.00165644452645e-05
-2.11682727392189e-05
-2.4152358527601e-05
-5.16646867077809e-05
-1.99730063183663e-05
-2.91392359084019e-05
-1.45894876879027e-05
-2.38674832080682e-05
-2.11876624941193e-05
-3.38552057259202e-05
-5.06702950779491e-05
-2.34423159743728e-05
-6.21885051839786e-05
-2.71298728395299e-05
-4.69803926204714e-05
-5.28913613145784e-05
2.9336675830934e-06
-9.14696211126402e-06
4.56323278809862e-06
-4.09554312802153e-05
-3.95520587765308e-06
-3.76995322359743e-05
-4.55138334369892e-05
4.15599839074073e-06
-2.06677373278678e-05
-1.43237026409931e-05
-3.04137693080918e-05
-3.07070974446502e-05
-2.54038387992132e-05
-3.72295576100111e-05
-3.30474257101725e-05
-2.08711254236207e-05
-2.76069452739228e-05
-2.6685617543226e-05
-4.81380692445402e-05
-3.94399071775032e-05
-4.66382869896204e-06
-3.76953723185416e-05
-4.47416775029006e-05
-2.14999452226068e-05
-4.84579669193876e-05
-5.01036743921192e-05
-5.00782488268003e-05
-1.83699219951198e-06
-3.20060448641947e-05
-3.13781672610746e-05
-3.76913449458636e-05
-6.01599009618831e-06
-2.24077785874662e-05
-2.66644772217264e-05
1.09494691321897e-05
-3.69036454891426e-05
-2.35832053060615e-05
-3.56313490620357e-05
-3.55871631865794e-05
-3.87047674613989e-05
-4.6257061747128e-06
-3.23672682625946e-05
1.13120319185826e-06
-3.99117592988738e-06
-5.84456579027996e-05
-3.30218510177871e-05
-1.41732433427857e-05
-2.09593267687891e-05
-4.49748133722676e-05
-2.31292412296201e-05
-4.9341104990259e-05
-3.18137899137781e-05
-3.1083840607161e-05
-1.88471503467095e-05
-2.45924018771986e-05
-2.17853072655037e-05
-3.23918736676795e-05
-2.36613621038811e-05
-5.40009214221767e-05
-1.8113023374835e-05
-1.65498636090065e-05
-8.43273591072482e-05
-1.35635543787398e-05
-1.81459330574533e-05
2.04115120444521e-06
-4.00234096993246e-05
-2.96456410499779e-05
-2.98507319069871e-05
-3.7426400191554e-05
-3.17360171337041e-05
-1.23124592389893e-05
-9.95007624815492e-06
-2.64396611481226e-05
-3.93460292090289e-05
-2.79826263005409e-05
-2.12237869599848e-05
8.43946301218766e-06
-5.25246970137111e-05
-1.17726917254426e-05
-2.80188806120957e-05
-2.13103127471975e-05
-3.32676791953245e-05
-3.0140953745646e-05
-1.91418711099545e-05
-5.94168718370279e-05
-2.11021793226727e-05
-3.21885949266992e-05
-2.14528792674768e-05
-2.89593829352669e-05
-3.19140211273187e-05
-2.49221855478494e-05
-5.70849383140661e-05
-3.01283967418525e-05
-3.90912471172576e-05
-4.48782478293488e-06
-1.26487203395867e-05
-1.30325433393947e-05
-1.9335522497319e-05
-3.19252162311314e-05
-1.92476179086343e-05
-2.60677456362698e-05
-2.88908425230492e-05
-1.81571984896273e-05
-3.76100369903495e-05
-5.01872820041935e-05
-2.85019258700663e-05
-2.1647253693259e-05
-1.21581535953511e-05
-2.90293337472814e-05
-2.66422798125994e-05
-6.58801956781827e-05
-1.60734800154661e-05
-5.77037621364896e-05
-6.84982390818866e-05
-2.48266851207532e-05
-3.33165980346834e-05
-4.13157398020811e-05
-2.73808426259236e-05
-2.81725027821734e-05
-5.06920375788211e-05
-5.25662266437655e-05
-6.48759465964602e-06
-5.20011950073533e-05
-1.33060944591049e-05
-5.39602389610257e-05
-2.43610261181667e-05
-2.06909562228816e-05
7.26670266143915e-06
-4.45012043851095e-05
-3.07609453197875e-05
-4.02267820062121e-05
-7.06342007482762e-06
-4.0182917863327e-05
-3.49279721373594e-05
-2.07696053837639e-05
-2.25946073338696e-05
-3.27890217294883e-05
-4.13269154676494e-05
-4.33670123851383e-05
-3.46679526500049e-05
-1.12557284365163e-05
-1.40621046274515e-05
-1.95015585785071e-05
-3.03338785830764e-05
-1.2471211377333e-05
-1.69214006593346e-05
-3.27984576837695e-05
-3.02079194751772e-05
-3.60249501223564e-05
-1.30748154029638e-05
-4.22822261355175e-05
-2.77164788698341e-05
-1.98056218346797e-05
-5.01291573006816e-05
-5.00317312104447e-05
-4.68336839891817e-05
-2.43227365914321e-05
-1.45373834519983e-05
-4.4588991555538e-06
-2.34413719353019e-05
-1.54144248931268e-05
9.23489539726406e-06
-4.17072592271962e-05
-4.18642318460903e-05
6.90880639490538e-06
-3.71765512099423e-05
-3.20929891440025e-05
-4.40734690304756e-05
-2.3725321729638e-05
-2.45343418083754e-05
-3.94096304003045e-05
-4.78320462739154e-05
-5.02254744957543e-05
-3.15992615542709e-05
-3.07241759399502e-05
-3.31855156526213e-05
-1.78660319159374e-05
-6.80359892630403e-05
-1.18548133963711e-05
-1.59900296394619e-05
-4.00420646570351e-05
-6.6020442348834e-05
-1.2621231044562e-05
-1.65937242986039e-05
-3.85946475453553e-05
-2.66361225891964e-06
-1.28776170171262e-05
-1.97694216819852e-05
-2.68897618777372e-05
-3.54783773872436e-05
-1.60567596533204e-05
-1.49508537953601e-05
-3.3924546546431e-05
-3.96753989539557e-05
-3.14074588520339e-05
-2.24737407385035e-05
-1.64409535799335e-05
-2.98330858685008e-05
-2.07485823554052e-05
-5.03430627336928e-05
-3.17168249499976e-05
-2.2044934339923e-05
-2.3370360570859e-05
-3.31731489613243e-05
-4.47418000856591e-05
-1.36300433146551e-05
-1.93414469845156e-05
-2.49318698237592e-05
-3.51014827171548e-05
-3.30836254648829e-05
-2.7386632718448e-05
-4.9835390466312e-05
-5.45089506268349e-05
-2.26847716722681e-05
-5.75913829428137e-05
-2.65542969178105e-05
-4.52150646478721e-05
-4.7810429879751e-05
-3.40085922884264e-05
-5.42728801081607e-05
-4.56499652383427e-05
-9.27616771101206e-06
1.29853413714037e-06
-6.84629788059987e-05
-4.50826662120729e-05
-3.90989187717437e-05
-1.3620895480184e-05
1.81792757807374e-05
-2.01812247150817e-05
-4.02881664770511e-05
-2.70213198305384e-05
-4.04238273739154e-05
-1.13900675652327e-05
-4.26447975189426e-05
-4.4860519996591e-05
-4.52958188141602e-05
3.14372285868146e-07
-1.52428250886625e-05
-1.31005654239896e-05
6.88023892071885e-06
1.16704053283376e-06
-2.99566713616866e-05
-2.40010493524718e-05
-1.18578098439042e-05
-3.96773557572801e-06
-5.38868938982611e-05
4.62832545179592e-06
-4.11020157044065e-05
-3.67195310421855e-05
-2.03403810528811e-05
-1.37544880476615e-05
-1.53641568527393e-05
-4.99287828044539e-05
-3.98447663383138e-05
-2.95673147103718e-05
-1.29136781785414e-05
-1.0095710478202e-05
-2.21579761804344e-06
-1.43738617520311e-05
-1.76493985191312e-06
-4.04894609145652e-05
-4.69327195240511e-05
-3.88348127395459e-05
-1.68823222797853e-05
-3.42778975525137e-05
-1.965273983013e-05
-3.79767172466375e-05
2.51712421645508e-06
-1.79958702807835e-05
-6.82152130083347e-05
-4.19872604196354e-05
-3.22498505027009e-06
-4.39870540729672e-05
-1.30551679395983e-05
-9.63615773852949e-06
-2.16786441095162e-05
-3.94473053397529e-05
-6.17044066400449e-05
-1.26163670860321e-05
3.22603259319358e-06
-1.84819079683821e-05
-5.85647451281224e-05
-1.94457898904607e-05
5.29481481447954e-06
-2.35140927914617e-05
-4.92333903308691e-05
-3.54467097508988e-05
-5.13859559529262e-05
-6.30304523495762e-06
-2.51334209780677e-05
-2.13522949957642e-05
-4.85694842463312e-05
-4.7931020665971e-05
-1.93925440854651e-05
-1.48226203495212e-05
-2.16232755591407e-05
-3.65118573494518e-05
-3.77904619614899e-05
-3.10459979200236e-05
-2.33887339060037e-05
-4.25268781976918e-05
-2.36649327952414e-05
-2.69330544919045e-05
-1.55028557427561e-05
7.49099389835414e-06
-5.62097491180678e-05
-5.36182601813088e-05
-1.09994518111825e-05
-8.74146263311072e-06
-4.96274857211707e-05
-4.39066619034782e-05
-2.93441467514399e-05
-1.58287926260139e-05
-1.44540950542068e-05
-3.64081916043761e-05
-1.95229988928445e-05
-1.71466662690908e-05
7.28422845836822e-06
-3.41900506818022e-05
-5.46145376064281e-05
-2.22018382678691e-05
-2.2877574057092e-05
-2.7649607589691e-05
-1.62560205783124e-05
-2.29803305482749e-05
-2.37269645777162e-05
-4.75699167140979e-05
-3.64706557841786e-05
-4.32089267848298e-05
-1.62820530164184e-05
-5.57446967220405e-06
-4.21544446817432e-05
-1.82240077998143e-05
-4.08959749007821e-05
-3.76229089197761e-05
-4.4406799931832e-05
1.99718447181426e-06
-2.5857251936409e-05
-5.05553519177651e-05
-3.77449229853611e-05
-4.64579355972999e-05
3.35044699364655e-07
-4.08424354378821e-05
-4.86309268911912e-05
-2.24853511828442e-05
-4.16809406818628e-05
-4.73793265721745e-05
-1.35656835444887e-05
-3.59212799969428e-06
-2.79943013759367e-05
-4.54552154618028e-05
-1.26605295485741e-06
-4.00676420074196e-05
-5.02473377118517e-06
-1.3893949243903e-05
-2.57178709859867e-05
-1.98759041444427e-05
-4.58046540741528e-05
-4.20778851604426e-05
-2.79669440228505e-05
-3.6528385193024e-05
-3.8138100779164e-05
-3.47344515734617e-05
-1.89470791555577e-05
-4.97044503205065e-05
-4.13482907831075e-05
-4.12274910550399e-05
-4.18566542902193e-05
-5.21451199794577e-05
-6.61083753063083e-05
-8.18832055127505e-06
-3.05313833386586e-05
-3.80512452512655e-05
-1.09644732501255e-05
-5.76635716471046e-05
-5.15326572052536e-05
-6.45181255945392e-05
-1.67132386898292e-05
-1.64285099505119e-05
-1.38185075734776e-06
-2.75104075344037e-06
-2.31337005407385e-05
-1.73663101763627e-05
-4.35189692823033e-05
-4.09119503128857e-06
-2.64994900715954e-05
-1.18044713202072e-05
-3.25307784072481e-05
-2.86847263179715e-05
-3.42043593672144e-05
-1.67647097540211e-05
-6.48155093501441e-07
-2.94804976758361e-05
-5.19230755388498e-05
-2.35958378254699e-05
-2.03858108640806e-05
-2.8075304064138e-05
-9.73882131596438e-06
-5.39486612674195e-06
-6.01990564292438e-05
-1.85308718145142e-05
-5.99539457536485e-06
-2.35427017120933e-05
-1.60615501515062e-05
-1.55459576354601e-08
-4.06465810688918e-05
-2.54634478972785e-05
-6.72818962698797e-05
-2.423939970516e-05
-2.60636330708874e-05
-1.68813191804623e-05
-6.42138041676716e-05
1.157865250275e-05
-3.02800825800747e-05
-3.77940185998303e-05
-4.09435104575684e-05
-5.93652664062993e-05
-2.4689962669505e-05
-2.25999784285347e-05
4.07718810731584e-07
-2.03476880100561e-05
-4.22679411488075e-05
-4.12970517460704e-05
-1.58358176654597e-05
-3.44045203913482e-05
-2.90004619317172e-05
-4.86350827262708e-05
-5.40314640005483e-05
1.23354809391918e-05
-2.49194176248794e-05
-5.23562364620421e-06
-5.83953854468006e-05
-5.02540674912778e-05
-3.80699808438346e-05
-5.98946292622003e-05
-6.56016297660563e-05
-6.65447308939395e-05
5.16107222576655e-06
-4.29477407878146e-05
-7.44000486109195e-05
-3.25267773947205e-05
-1.08682467108215e-05
-3.21523551648838e-05
-1.64799706388689e-05
-3.2637379078502e-05
-2.60591600672943e-05
-2.11187924353842e-05
-3.12065473737672e-05
-4.23352066659724e-05
-3.24499317996425e-05
-3.90813893548483e-05
-3.89500019174665e-06
-4.61297234981847e-05
1.09832104602854e-05
-1.67393252428634e-05
-2.30272372419858e-05
-3.13510583998473e-05
-2.27125562888108e-05
-3.86415135989941e-05
-2.5425923250591e-05
-4.24748599275926e-05
-9.42020994143935e-06
-3.1681729420913e-05
-2.93888529648892e-05
-8.80549746309978e-06
-2.34025487692827e-05
-4.53853875796861e-05
-3.03351879868921e-05
-3.41846333997275e-05
-3.98785377502612e-05
-7.13215053741012e-06
-4.40787947348238e-05
-5.63410642401028e-05
-1.10473426319945e-05
-4.2299838597309e-05
-7.20830832402136e-06
-3.52497668190569e-05
-2.71180005169514e-05
-3.46962400667099e-05
-2.89333937284868e-05
-2.3595730048201e-05
-3.80984520335064e-05
-1.20702991580397e-05
2.98742452979761e-06
-1.24202814131755e-05
-3.7194586890384e-05
-6.8554742816036e-05
-3.51856843168072e-05
-4.44748401143891e-05
-7.27592769073093e-06
-3.11058456623273e-05
-2.10026371216852e-05
-2.02589665690114e-05
-2.68214012807342e-05
-4.81731026581141e-05
-3.51997003670583e-05
-5.97460956060256e-07
-4.42751931176012e-05
-5.60877024377676e-05
-5.51244141265729e-05
2.67746919131751e-06
-2.55928255744158e-05
-1.99845900361355e-05
-4.76183545287518e-06
-2.49148883055988e-05
-3.63701292341561e-05
3.63728657239464e-06
2.44965682258308e-05
3.07695305032287e-06
-5.01013747767368e-05
-3.18041585781139e-05
-3.44759241647805e-05
-3.067678345738e-05
-4.84806024502175e-05
-2.20333484305469e-05
-4.61950139757149e-05
-2.89315636346797e-05
-1.28709234801983e-06
-1.53049410154792e-05
-4.65411638991408e-06
-8.36420835625437e-06
-4.32140102748488e-05
-4.89914800630068e-05
-1.63337462904965e-05
-4.27112194993383e-05
-4.30999311815685e-05
-4.55046134204201e-05
-8.57585089793509e-06
-4.80338554606201e-05
-4.09225329929834e-05
1.00604762592261e-05
-2.61995931605182e-05
-2.4631638763278e-05
-2.1757468285746e-05
-1.8458156591893e-05
-5.41626049985305e-05
-2.73588446461036e-06
-2.95296836139333e-05
-6.70831652896841e-06
-2.87081828627023e-05
-2.18542470534093e-05
5.6598424345729e-07
-3.31771084420107e-05
-3.66148471954891e-05
-3.10629279074243e-05
-1.3806146325546e-05
-1.80657086205248e-05
-2.28788853196264e-05
-1.65107265176229e-05
-2.58928541095485e-05
-1.52126705814442e-05
-1.73432677966911e-05
-1.89296100181186e-05
-3.309048041354e-05
-1.82085890889792e-05
-2.74880249673671e-05
-3.68640814879655e-05
-3.06296750944379e-05
-5.49074193857573e-05
-3.12623938744794e-05
-5.80777867493158e-05
-2.47114324694254e-06
-4.00902640351962e-05
-1.72237066521566e-05
-1.74167454000133e-05
-6.31536087107348e-05
-7.3824161093544e-06
-2.07186934445461e-05
-3.85409968003184e-05
-5.24446532688067e-05
-3.64760610919911e-05
-3.32456682011257e-05
-3.49576986244402e-05
-1.45606393062871e-05
-1.98924689186304e-05
-2.63407086148617e-05
-2.10873593103768e-05
-2.42661705556248e-06
-3.22118018523438e-05
-2.90551218274212e-05
-1.38154138047223e-05
-4.15443593476391e-05
-2.76978001358285e-05
-4.64669615745087e-05
-3.10137669401857e-05
-2.47136235654891e-05
-6.30860436848729e-05
-4.03114250244499e-05
-3.29560773494819e-05
-6.12246810795238e-05
-3.71808638441078e-05
-4.48173691331899e-05
-4.35431489535913e-05
-3.44898044833151e-05
-2.48895588784209e-05
-5.29753829031421e-05
-4.96268114533002e-05
-7.51377770429714e-06
-2.31329578716571e-05
-6.12361797156253e-06
-3.41970292211375e-05
3.21848726122799e-06
-3.97160174222257e-05
-1.85462992667681e-05
-1.72576969060757e-05
-5.04742819182963e-06
-1.28856334593772e-05
-9.20580450227977e-06
-2.80887699726902e-05
-2.38283696243491e-05
-4.15087210989887e-05
-3.21562192863453e-05
-3.00131548446842e-05
-6.39365705954593e-05
-1.65137308090429e-05
-1.78353875764641e-05
-2.42669109522235e-05
-1.99148305122378e-05
-3.57059537129368e-05
-3.48950872873133e-05
6.52725024371493e-06
-7.47590584682936e-06
-4.08153282854619e-05
-2.34235123749485e-05
-3.49108792241906e-05
-7.15669159262225e-05
-2.10335336178355e-05
-5.22583217993597e-05
-3.79358039100957e-05
-2.50293726821409e-05
4.08843712353997e-06
-1.17267951142375e-05
-1.26641347030679e-05
-2.7234413130072e-05
-4.45314191745566e-05
-2.05739870510463e-05
-6.44267550371303e-05
-2.92857353817582e-05
-4.45916070421301e-05
-3.26630383018211e-05
-2.82888711671716e-05
-3.38080030509543e-05
-1.21110669254256e-05
-3.70230584595279e-05
-1.26903231329663e-05
-3.37373836388172e-05
8.23645568410336e-07
-4.34382227535384e-05
-3.92402487420893e-05
-2.67025227330998e-05
-3.4836229817789e-05
-2.68536191500272e-05
-4.75469111826107e-05
-1.4725331987708e-05
-7.89233709320689e-06
-3.58924282627176e-05
-3.19895901814614e-05
-3.66354985530301e-05
-3.4154381119548e-05
-1.12798521137627e-05
-5.63904978095085e-06
-3.1626338423525e-05
-3.20287462940343e-05
5.90957850377506e-06
-5.33731367868396e-05
-4.07223370778808e-05
-2.38357360142852e-05
-5.55382792155198e-05
-2.2837373986508e-05
-4.26971814448119e-05
-5.14615822149847e-05
-8.19103974071429e-06
-8.40575123217956e-07
-1.7713572867739e-05
-2.64632536721395e-05
-4.15161602274503e-05
-3.04681857539102e-05
-1.38052679065282e-05
-4.33900691208409e-05
-4.83022886698712e-05
-3.65380770019496e-05
-6.65586665608537e-05
-7.25922180142097e-06
-1.68955889202005e-05
-2.74905797196263e-05
-1.8465654799395e-05
-4.17450868175785e-05
-3.88403396306771e-05
-3.19060762828338e-05
-2.90715548120837e-05
-2.45338986048152e-05
-4.45698863859818e-05
-1.0847712409798e-05
-3.55182226350222e-05
-2.89707036058932e-05
4.9841973307892e-06
-2.47650825248247e-05
-2.54154735159058e-05
-3.28848904038802e-05
-3.07051214013009e-05
-4.77507761364259e-05
-2.80799604712981e-05
-2.84801972120371e-05
-2.27226578823096e-05
-8.15024209225649e-06
-3.46626943855324e-05
-4.74860892463301e-05
-2.73564032057066e-05
-2.06633219046859e-05
-1.61019205853722e-05
-3.5018348189464e-05
-4.37371063119762e-05
-3.96632795688785e-05
-3.9504533795319e-05
-1.03284441677573e-05
-4.28551121994127e-05
-2.32856843431886e-06
-4.34086042508777e-05
-4.07810065727532e-05
-2.08513747050571e-05
-2.25357783737036e-05
-1.35771999490625e-05
-5.5021530621004e-05
-2.03110605614552e-06
-1.51705263894672e-05
-2.86821383546649e-05
-4.25787472123672e-06
6.80689331656333e-06
-1.43302231338387e-05
-6.88768586040677e-05
-2.15262570489189e-05
-4.32665230321144e-05
-1.43572571657735e-05
-5.13260431913295e-05
-4.65687507036575e-05
-1.92936803727579e-05
-1.84549075485252e-05
-2.31833219187608e-05
-4.90780573879171e-05
-2.80753482854086e-05
-6.02366531880532e-05
-5.55964515775951e-05
-3.18528858102908e-05
-4.67785162985814e-05
-5.28272857170585e-05
-2.73462093915377e-05
-7.44659229578341e-05
-4.21815288480107e-05
-5.41174293221109e-05
-1.09573702042653e-05
-5.86914974666572e-06
-1.84526198587109e-05
-1.41083204893376e-05
-2.4031398336541e-05
-5.55413318493854e-05
-5.41865461267484e-05
1.06470345765666e-05
-2.6775725964012e-05
-2.98821484030298e-05
-3.4299943704964e-05
-2.19258457902545e-05
-2.78752933394207e-05
-8.75004147003617e-06
-2.23255376311538e-05
-2.41037209890873e-05
-2.07847891801036e-05
-4.03852385782092e-05
-4.15574548637086e-05
-4.76026879376808e-05
-5.00315740295919e-05
-4.89492597050514e-05
-5.12289007957927e-05
-4.52221065702767e-05
-9.44554860092524e-06
-3.04809523551728e-05
-2.30086770243513e-05
-2.4254704088388e-05
-6.22130068592387e-06
-5.25155333534899e-05
-4.53745305280216e-05
-5.63686948174625e-05
-2.43599612049832e-05
-5.15058057260493e-05
-3.70550622310342e-05
-2.51861607807979e-05
-2.50311449609212e-05
-2.43748685359118e-05
-1.59452149017309e-05
-3.46940054054554e-05
-3.24682210648374e-05
-5.8889200102827e-05
-5.02305620720304e-05
-2.15537932214535e-05
-4.71541364074363e-05
-3.99880687439545e-05
-3.36545336490181e-05
-4.95605189790598e-06
-3.30640586854175e-05
-6.01212315567544e-05
-2.91949412477648e-05
-9.97931440812025e-06
-3.70397572353083e-05
-5.46370777520351e-05
-2.81806417441371e-05
-3.08803334187043e-05
-3.50193241620392e-05
-3.17289450446339e-05
-3.45695784242803e-05
-5.19093095622758e-05
-4.28354951339865e-05
-2.4089621045584e-05
-2.95107002300995e-05
-1.95895552523624e-05
-1.30174253569708e-05
-3.92846514003685e-05
-9.82323098204571e-06
-4.7197145302822e-05
-3.21460714583402e-05
-5.03275935903281e-05
-3.4513648329881e-05
-3.56868877933727e-05
-2.11282236065229e-05
-1.23111710539957e-05
-1.53691487483501e-05
-5.70434600372776e-05
-4.67194827326421e-05
-5.16030860073555e-05
-1.45990588231986e-05
-4.86294857270798e-05
-5.73706489617201e-05
-3.33053812612789e-05
-6.06339781449705e-05
-3.23624185214421e-05
-1.03828386876124e-05
-4.80177902746844e-05
-2.09390376038689e-05
-5.41913584348185e-05
-3.42588946577513e-05
-5.54764464582261e-05
-4.86845954823569e-05
-3.32981879894802e-05
-3.15214941112352e-05
-1.38647435612216e-05
-2.79429329602366e-05
-1.34498714798093e-05
-3.56003954922386e-05
-2.23707662546419e-05
-9.37445494447088e-06
-2.48666089724028e-05
-3.50017771240945e-05
-3.11887418775987e-05
-3.52132717719525e-05
-8.69402774083121e-06
-5.48053942539819e-05
-3.37098497819923e-05
-5.36816016190604e-05
-1.83360161167601e-05
-4.71815088353615e-06
-5.41270683545308e-06
-4.45719330184601e-05
-2.52037951066339e-05
3.22475165457928e-05
-1.7708090673696e-05
-3.11613763577456e-05
-2.66173015581306e-05
-1.91421889407117e-05
-2.44108028611446e-05
-4.43539283616622e-05
7.19982051824143e-07
-1.18519093561284e-05
-3.12354187185074e-05
-2.36569627437743e-05
-1.34292111752817e-05
-4.70786803239299e-05
-2.62268307984564e-05
-8.90654282005577e-06
-1.49697187537065e-05
-3.99183990812909e-05
-3.19908293564215e-05
-2.69519759373505e-05
-3.79190131390949e-05
-4.30068072049312e-05
-3.15533721716219e-05
-4.72706745621086e-05
-2.5478642123171e-05
-4.83341349306359e-05
-4.45928585772593e-05
-3.5483226624978e-05
-8.3490088138665e-06
-2.9078205939788e-05
-2.03305332344985e-05
-3.66451061524039e-05
-4.98277672477334e-05
-4.11074508094962e-05
-4.01272360616064e-05
-3.59348010881043e-05
-2.82685328260703e-05
-3.51851982747789e-05
-1.55256239803144e-05
-4.08227382304893e-05
-1.93280843370812e-05
-1.88690566710243e-05
-1.61927850559119e-05
-2.88933985481876e-05
-3.43021029287086e-05
-3.6452945759607e-05
-1.30817221437743e-05
-5.65350530423636e-05
-1.78034699559273e-05
-4.22348111839778e-05
-2.06224542263286e-05
-4.23987286079344e-05
-3.03533589071889e-05
-4.86286200010067e-05
-1.99883598851418e-05
-3.55545448018074e-05
-2.06699560578901e-05
-3.93035351649798e-05
-1.31581845479343e-05
-4.53515856316309e-05
-3.60253391053888e-05
-3.962393048496e-05
-3.15794421005396e-05
-7.47625064848699e-06
-4.32897642264075e-05
-3.21667697632553e-05
-4.32293838643529e-05
-6.66087542674695e-07
-2.27060128175119e-05
-3.07204572790478e-05
-1.25457098203418e-05
-3.13272427206051e-05
-1.12098517494828e-05
-3.81608882569755e-05
-7.62498287958894e-05
-2.94649412994021e-05
-3.62813954298885e-05
-3.40054232154881e-05
-4.20257557042423e-05
-2.33134776841938e-05
-3.72848668599572e-05
-3.73355529214815e-06
-2.72386330918539e-05
-2.00786135732662e-05
-1.95650739325124e-05
-2.02919270885335e-05
-6.0446120747912e-06
-4.33117181279675e-06
-4.10146612994373e-05
-1.486050884184e-05
-4.26817152522431e-06
-2.16801851035176e-05
-3.6548786713398e-05
-1.14373376317108e-05
-4.45610604295293e-05
-4.9457205747977e-06
-1.2394235071146e-05
-2.92888790361214e-05
-4.48330988690606e-05
-7.43450675331495e-06
-4.40406887827032e-05
-2.76716805916506e-05
-3.07224908752675e-05
-2.35182844236587e-05
-2.18175899184949e-05
-2.47645928231804e-05
-1.14815851976844e-05
-4.3335306094733e-05
-2.57296925641872e-05
-2.38207835356739e-05
-4.02283579132754e-05
-5.59696609574227e-05
-7.46349779437482e-06
-9.56675105314917e-06
1.0251197828629e-06
-2.34166943303193e-05
-3.82330941188022e-05
-4.29131356102594e-05
-3.96484385457536e-05
-3.84287568436724e-05
9.02977782010936e-06
-4.76932729552056e-05
-4.93170189872899e-05
-2.68990976114901e-05
-1.26469652617703e-05
-3.57227288129298e-05
-9.11043947642597e-06
-2.84193454222131e-05
1.10098637354017e-05
2.80503279958687e-06
-7.20879827320808e-05
-1.0244680126201e-05
-3.42665142814721e-05
-4.16112146015291e-05
-5.79860454985455e-05
-5.08634137306378e-05
-4.76733408261243e-05
-3.60909267564757e-05
5.69598063192681e-06
-5.83196843725023e-05
-2.58491974610742e-05
-5.73107853698927e-05
-4.27080656718192e-05
-5.7698763614812e-05
-3.93394474450853e-05
-3.81752026190555e-05
-6.39631726446078e-05
-3.76528585152912e-05
-2.04633045879801e-05
-6.56271003321525e-05
-4.19476817837375e-05
-1.43861882151415e-05
-3.01860295938881e-05
-2.77925111988018e-05
-4.35251062747614e-05
-9.80402025947273e-07
-3.52417544187648e-05
-2.45287729476517e-05
-1.10019388372183e-05
1.87679695467016e-05
-2.58401228810277e-05
-2.15685531826776e-06
-6.56353228502827e-06
-2.88117202698365e-05
-9.71462940955134e-06
-4.12440946407186e-05
-1.17117008288772e-05
1.2744061826242e-05
-9.39758041048559e-06
-6.36182661624878e-05
-2.93899407214734e-05
-1.28113292782256e-05
-1.0938504642187e-05
-4.47733709812905e-05
-5.16466234796061e-05
-2.2925781608865e-05
-2.52164000692238e-05
-3.88108258476431e-05
-1.44350288644947e-05
-2.21847794228265e-05
-2.58086944707091e-05
-1.52455422240331e-05
-3.88675951915615e-05
-3.61049196807476e-05
-2.18877888935989e-05
-1.35356538269591e-05
-3.74457236970056e-05
-2.89585194916488e-05
-3.52519018768478e-05
-3.0323550599713e-05
-3.24778116882204e-05
-7.07228178669718e-05
-7.66981460976077e-05
-5.27954633407133e-05
-3.22700596301425e-05
-2.12171376831053e-05
-1.00073977574521e-05
-2.59595507631759e-05
-2.37644480010489e-05
-5.60877279290228e-06
-2.04243552103727e-05
-4.44742764097139e-05
-3.54969619419211e-05
-1.95322350986357e-05
-5.76540345033773e-06
-3.94265110138746e-05
-4.08839284852734e-05
-5.85715857854855e-05
-4.35031690658421e-05
-7.0546636343078e-05
-5.47546541897888e-05
-4.90133850692996e-05
-5.56111647152392e-05
-1.21888215356417e-05
-3.43160838243988e-05
-3.50502445754505e-05
-3.52277377975694e-05
-4.57904296778642e-05
-2.43850051409993e-05
-3.05348043709996e-05
-2.30903513322841e-05
-5.49701331600412e-05
-4.78599737238286e-05
-5.95129876366834e-05
-3.95462969501689e-05
1.98884847168611e-06
-9.27730155982408e-06
-3.13635943802294e-05
-4.52795787458771e-05
-2.12909728595232e-05
-5.25620787380506e-05
-6.66366668380196e-05
-9.64596174425682e-06
-2.32886230105315e-05
-1.94101519261806e-05
-3.57456624792763e-05
-2.80978458371627e-05
-4.1430632111353e-05
-4.9426306739215e-05
-2.84445611847041e-05
-3.9088047623485e-05
-9.05414666290737e-06
-2.34761192462851e-05
-2.82296469565721e-05
-2.27038714329023e-05
-3.13452843459969e-05
-1.55415612926066e-05
-2.40179335905788e-05
-4.29683094116615e-05
-5.17335167011012e-05
-2.71851179358138e-05
-4.1660876752262e-05
-1.9133731479925e-05
-2.54629190942183e-05
-1.59939928763672e-05
-4.33567589024654e-05
-3.39441844654663e-06
-5.95304368895801e-05
-1.55994428235906e-05
-3.23732308783601e-05
5.77317744430731e-06
-1.29621244886507e-05
-2.12682403576798e-05
-3.12715127065221e-05
-4.43595500393392e-05
-4.18553755777149e-05
-2.39902229520673e-05
-3.76416848343191e-05
-5.63953596490334e-05
-3.07678881073595e-05
-2.71518289272074e-05
-3.13420163501927e-05
-2.5460812376761e-05
-2.80762927389015e-05
-2.98532806967181e-05
-4.76894172714889e-05
-4.82163471225515e-05
-2.6991120263818e-05
-2.09441426225023e-05
-6.11062570354475e-05
-4.71735195289263e-05
-3.03187376537192e-05
-4.17902904336682e-05
-1.42689462533411e-05
-4.66599257964363e-05
-1.45796083865511e-05
-3.17846757207793e-05
-5.49358481729189e-05
-2.15066086313003e-05
-2.24148693305212e-05
-4.59486384099105e-05
-1.69629608739654e-05
-2.14323985920122e-05
-5.25794984923915e-05
-2.46051061726665e-05
-1.85821799262059e-05
-1.65256366894701e-05
-9.28527139186824e-06
-2.56179948489561e-05
-3.91183122022702e-05
-2.48634165611112e-05
-9.71743344571428e-06
-5.87027751694011e-05
-9.90111062539068e-06
-3.73863742210514e-05
-1.92177880974137e-05
-2.17187139557141e-05
-4.46699958665062e-05
-4.50632879377249e-05
1.13912248175206e-06
-2.73834912597831e-05
-4.65632802855139e-05
-1.80127593049975e-05
6.03756052227983e-06
-4.7726852002287e-05
-9.51717736498192e-06
-2.0389693657529e-05
-7.01319145467894e-06
-3.2564932128469e-05
-3.8023337542465e-05
-5.71221205868236e-06
-4.18339274291282e-05
-4.27254023079416e-06
-5.9256243185983e-05
-3.04432397215932e-05
-4.92365643509639e-05
-1.64026808993696e-05
-1.86742641530446e-05
-4.63656359825206e-06
3.6436838336112e-06
-5.23963186370445e-05
-3.63106716283827e-05
2.97489524980523e-07
-2.46841890129116e-05
-2.43985832916992e-05
-7.84652306317878e-06
-3.59576402247361e-05
-5.2616966920346e-05
-5.62334802769013e-06
-2.04318874446709e-06
-2.5152965843084e-05
-3.98176290018182e-05
-1.30202218810776e-05
-6.97378511130618e-06
-2.43017565950064e-05
-5.45999062067158e-05
-3.42105506478141e-05
-2.94112083521044e-05
-3.71972965150538e-05
-2.47440801823724e-05
-2.82058340459655e-05
2.21508206390405e-06
-4.44436131663772e-05
-1.36312577022468e-05
-3.86466909054545e-05
-1.97417060845211e-06
-2.58127930045865e-05
-3.62150432838793e-05
-1.58397321129836e-05
-4.270901548189e-05
-5.71180705202654e-05
-2.90878922516864e-05
-5.10579626576952e-06
-4.24318084197276e-05
-1.06034271811958e-05
-4.27271465451359e-05
-2.15408061904379e-05
-9.23931195411984e-06
-3.50586977790281e-05
-1.39113534313793e-05
-2.27350691204798e-05
-5.26205840087357e-05
-5.91679909220761e-05
-2.50968125973324e-05
-2.27710986205347e-05
-4.79698923806744e-05
