# Supplementary material for: Research on computational propagation and identification of mine microseismic signals based on deep learning
Source: PLoS One. 2025 Oct 22;20(10):e0334641. doi: 10.1371/journal.pone.0334641 (PMC12543183; doi:10.1371/journal.pone.0334641)
Supplement: S7 Data — (ZIP) [file pone.0334641.s007.zip › 000100900001613.xlsx_0.txt_24.txt.txt]

-4.25409271052548e-05
-1.92836458334236e-05
-2.14485020828004e-05
-1.76999082536889e-05
-3.83248726173959e-05
-2.94023155751745e-05
-6.86285140905002e-05
-2.57637087407361e-05
-1.7353368192288e-05
-2.78349270602199e-05
-9.66766170871914e-06
-2.46104144439611e-05
-2.46214333357089e-05
-2.25651699289975e-05
-3.47391946958725e-05
-2.49539122222242e-05
-1.89271523047036e-05
-5.40428479156267e-06
-5.96334519784418e-05
-4.81344760690401e-05
-3.61867529533217e-05
-1.93085040492053e-05
-2.36217162963452e-05
-3.4776524196285e-05
-2.14996264788868e-06
-2.98750746801631e-05
4.46646603851782e-06
-2.02998458237588e-05
-3.54826546679119e-05
-3.09938481100709e-05
-3.34016423368029e-05
-7.24133533350925e-05
-8.25224836797905e-05
-5.79389038497946e-05
-4.82168898181909e-05
-4.40671273171038e-05
1.28792908602374e-06
-2.80803329108756e-05
-1.50034101837365e-05
-2.98234471788004e-05
-4.59727556946423e-05
-2.25979571479999e-05
-2.07404559367361e-05
-2.33977505042135e-05
-1.14902236381874e-05
-7.10939867749951e-05
-2.47917428236126e-05
-3.45322090819513e-05
-1.03773446307003e-05
-8.02350861565078e-06
-2.92905111178728e-05
-1.69867863940463e-05
-3.12419863777682e-05
1.65765489247726e-05
-4.18860254254934e-05
-2.80499614084956e-05
-2.87006410546536e-05
-2.42670559061644e-05
-3.24240399403381e-05
-5.12736888426948e-05
-6.06780890375727e-05
-2.6140986197271e-05
-2.03172747482443e-05
-2.33474512197515e-05
-5.08314944940866e-05
-2.91025925021452e-05
-2.69505079172153e-05
-1.17623192168635e-05
-2.69543046381541e-05
-2.69868613335675e-05
-2.18698991898031e-05
-1.8469775331173e-06
2.62549888391822e-06
-1.96167240862816e-05
-3.11050328232611e-05
-4.33064942567503e-05
-4.43879100252496e-05
-2.85226311796007e-05
-4.5059433608987e-05
-4.17180166519888e-05
-5.18765203794713e-06
-4.99980618841984e-05
-3.6129491222155e-05
-3.1702692833437e-05
-5.61636293903343e-05
-2.7314756982254e-05
-4.08451948057578e-05
-2.4239500584505e-05
-5.50953422705295e-05
-6.46080460569864e-05
-7.25846180024056e-05
-7.96398071616197e-06
-1.20000024134227e-05
-6.66313407163195e-05
-2.46317370352001e-05
-3.85933807430646e-05
-5.40976441495489e-05
1.78899150400338e-06
-4.26251010360257e-05
-2.02886759458652e-05
-1.90770902629447e-05
-1.67051609971936e-05
-3.56984149761614e-05
-6.4682782893132e-06
-7.91343361275656e-05
-3.32504319200021e-05
-3.07206757442982e-05
-2.04670512804231e-05
-9.9550980973701e-06
-4.71555470403339e-05
-6.42289960341181e-05
-1.24413143028114e-05
-3.00104852842089e-05
-2.22034948985259e-05
-2.58967914264844e-05
-1.86089032451847e-05
-2.01527051429319e-05
-2.93537016197805e-05
-4.2898033478447e-05
-4.35560776344587e-05
-4.44079432258046e-05
-1.22289286611494e-05
-2.1329367405598e-05
-9.77506297529675e-06
-2.24985029094209e-05
-3.06925358744943e-05
-1.03847265293387e-05
-3.73475937765414e-05
-4.40464499927531e-06
-8.3856833635517e-06
-2.30969320210321e-05
-5.52121258285972e-05
-2.44458668443842e-05
-1.03624292316457e-05
-3.49553613694492e-05
-3.11639451025762e-05
-2.09786281105588e-05
-1.96152310913965e-05
-1.51725286265827e-05
-5.15175459251543e-05
-4.6284893630339e-05
-4.64475842833993e-06
-3.85725948556901e-05
-3.29735828310764e-05
-1.89919803868657e-05
-1.92502231124655e-05
-3.04526505483143e-05
-1.32350884911495e-05
-6.2670129744407e-05
-3.13235120435748e-05
-2.97027981480574e-05
-3.83917124811457e-05
-3.85916082737182e-05
-3.5333132659512e-05
-2.11795570959282e-05
-1.24804869183956e-05
-3.42000654356794e-05
-4.68248826307378e-05
4.44200866030857e-06
-4.68487210285416e-05
-3.0966791325523e-05
-7.18841598173049e-05
-4.84497314074085e-05
2.80990778315967e-05
-3.87729942248654e-05
-6.05750817143599e-05
-2.94154550919635e-05
-5.63460903873736e-05
-4.5706214175231e-05
-4.31056443190624e-05
-4.69767962152451e-05
-7.08131107779857e-05
-5.01987505444591e-05
-6.1608179573556e-05
-3.30355832007133e-05
-9.73784832361275e-06
-2.72291538897378e-05
-3.92634686834707e-05
1.67694654948831e-06
-5.81589539547876e-06
-1.60259983117882e-05
-3.14798386365674e-05
-1.77408145935827e-05
-3.63979725581704e-05
-2.64988842971946e-05
-5.28979206539827e-05
-2.18319592009974e-05
-5.79378309274612e-05
-2.847620059424e-05
-2.30935435987127e-05
-5.12994633944633e-05
-1.71365537538418e-05
-3.29459461817352e-05
-2.17218087079713e-05
-4.92104020013484e-05
-2.22125995072504e-05
-2.70199799813543e-05
-3.85187605672741e-05
-1.35750946022558e-05
-3.6210931317995e-05
-4.11819047273121e-05
-2.47881266012318e-05
-2.74208860499686e-05
-2.50709668646066e-05
-1.3191186633093e-05
-2.48974855789658e-05
-1.99161108271841e-05
-2.76716383148643e-05
-2.72607141525264e-05
-4.11226828572073e-05
-1.51349170872341e-05
-3.17746894252887e-05
-3.44856060320055e-05
-4.47089846433604e-05
-2.99882538272684e-05
-5.25931129730263e-05
-1.64740723457971e-05
-3.67283583345705e-05
-2.6497444635557e-05
-3.53836596258871e-05
-1.59739975803614e-05
-4.65632449503367e-05
-2.78659338378241e-05
-5.88478901203903e-05
-3.03414438538588e-05
-3.30347175313177e-05
-3.7440591170959e-05
-2.44913866427645e-05
-6.33188103537171e-05
-2.61389184388305e-05
-3.10396737704732e-05
-3.74649179517291e-05
-2.01067352000917e-05
-3.79125492710354e-05
-9.93896905871982e-06
-3.417208679977e-05
-4.79698488532073e-05
-5.95361102519396e-06
-1.72535130451929e-05
-2.29865967536896e-05
-4.08309971689058e-05
-4.32405546210009e-05
-2.35602953219996e-05
-4.47608580736307e-05
-1.73169753665666e-06
-2.32283537668639e-05
7.25690224927686e-06
-3.17173675707687e-05
-6.7402492907791e-06
-3.90945821163255e-05
-2.84424866851629e-05
-1.16827031757754e-05
2.47156745585435e-06
-3.59941535231817e-05
-2.06781877458517e-05
-1.75947600114985e-05
-5.96763088199057e-05
-3.16851763492255e-05
-4.48275879136796e-05
-3.60691950636994e-05
-3.57625130639013e-05
-4.5520848465858e-05
-2.68966068203984e-05
-2.82903031654819e-05
-3.08878158307556e-05
-2.63061376400863e-05
-1.71412176697551e-05
-4.34060082073621e-06
-1.11813546580052e-05
-1.39717722855556e-05
-1.10324908265812e-05
-3.55131970194224e-05
-1.04559066065899e-05
-5.90532412410149e-05
-3.00243462257525e-05
-4.34493597895666e-05
-2.53215964101407e-05
-3.8655856665235e-05
-4.41507995294748e-05
-4.77956963378736e-05
-3.2252509135909e-05
-2.9301607838019e-05
-5.30828735766268e-05
-5.10414363803882e-05
-2.98013181791631e-05
-1.17694199973074e-05
-5.14392043431105e-05
5.45040437345084e-06
-3.0803576319116e-05
-2.28956816139541e-05
-3.22962562565942e-05
-2.33484735119685e-05
-2.61893628900293e-05
-3.87828198179118e-05
-3.75859133494003e-05
-4.36547937232616e-05
-1.60237513631433e-05
-3.46197104855167e-05
-4.00986657211482e-05
-2.92769850282912e-05
-1.45865021550864e-05
-3.47590493044853e-05
-2.53489281163079e-05
-3.67844346505336e-05
-5.71241734696442e-05
-4.54838606129091e-05
-2.10038676892394e-05
-4.10000129777144e-05
-3.06689304671878e-05
-1.6492934078484e-05
-1.22272788652038e-05
-3.78698082737651e-05
-1.77334468529732e-05
-2.57213113558038e-05
-1.99819679777659e-05
-3.0675844440799e-05
-5.36292985161598e-05
-1.1626023616453e-05
-2.97691469280025e-05
-2.36770055314073e-05
-4.03691174396229e-05
-3.7489776775497e-05
-5.5184425506443e-05
-6.08506642330668e-05
-2.97227868251508e-05
-3.93761498794631e-05
-4.52306015412946e-05
-2.45640569173612e-05
-2.16289925064563e-07
-6.70992320599696e-07
-3.82595009028604e-05
-5.66692385359886e-05
-3.95444694752692e-05
-5.33147342930375e-05
-5.62608525168735e-05
-3.01130155745529e-05
-3.8957296895111e-05
-1.68985045408482e-05
-6.24074726006522e-06
-1.24922709683474e-06
-5.45425867523239e-06
-2.34349694784303e-05
-3.20612702561985e-05
-4.72421233355881e-05
-3.39504409420476e-05
-5.42789049427529e-05
-1.52675735781894e-05
-3.65197241954053e-05
-3.9179420306897e-05
-8.6421329352894e-06
-4.77817454688852e-05
-6.07867900534072e-05
-3.08299969857571e-05
-2.26167410127686e-05
-1.92842340347776e-05
-4.64849960091546e-05
-4.02849634519985e-05
1.30397625729581e-05
-5.02385446073028e-05
-3.48879299266648e-05
-5.52714936524615e-05
-4.01192318709764e-05
-4.19188826065135e-05
-6.54724021148886e-06
-4.74643296937653e-06
-4.37128124398095e-05
-2.8656105863305e-05
-3.26782542384975e-05
-4.50661877093096e-05
-2.36034220745331e-05
-1.2331946047897e-05
-4.41909481020318e-05
-2.38013013188966e-05
-2.78848053420815e-05
-1.66623633654071e-05
-3.47347063194955e-05
-1.344578056772e-05
-1.98749691061077e-05
-1.89432516150526e-05
1.91512976593807e-05
-3.55501069281452e-05
-1.15866633882747e-05
-2.85438425232318e-05
-6.3440379773439e-06
-2.93273796342663e-05
-1.79035584848764e-05
-5.46963625914739e-05
-2.14534391906535e-05
-4.02230176797886e-05
-4.94373865669407e-05
-4.50007389313708e-05
-3.00245579108147e-05
-1.95032611779737e-05
3.77995973674151e-06
-4.5641314317169e-05
-1.9808890229744e-05
-1.96414499404442e-05
1.49473685871096e-06
-2.19530289486079e-05
-5.11926732443361e-05
-5.75875525685967e-05
-3.84281339119958e-05
-4.58814196917725e-05
-3.30871684493224e-05
-3.20397746180414e-05
-2.33012489045962e-05
-2.55728198325224e-05
-1.87247001279789e-05
-2.12722466630528e-05
-3.26856380149131e-05
-8.82690548981164e-06
-2.3173954381847e-05
-3.30861859526614e-05
-2.31065994688132e-05
-2.23135700428279e-05
-4.32864605430215e-05
-5.07167180902897e-05
-1.44540209753888e-05
-3.46171168452088e-05
-6.06897437151703e-05
5.90573467099931e-07
-4.16655665549804e-05
-5.53261252680103e-05
-3.41149193944194e-05
-2.14627519693493e-05
-4.74967727770072e-05
-2.8823299062565e-05
-3.30481134616764e-05
-3.0472121056085e-05
-2.51418084855455e-05
-3.69214119737195e-05
-2.85896445376728e-05
-2.19725309015442e-05
-4.10861587525607e-06
-4.94480657257167e-05
-2.45384584518505e-05
-4.71201734131643e-05
-6.36811962629431e-06
-2.047824103958e-05
-3.84262922443848e-05
-4.2590831224716e-05
-3.67965192388978e-05
-2.89649774669581e-05
-3.38784453479385e-05
-1.24500592342843e-05
-2.58498885880663e-05
-1.31216870806812e-05
-2.68843819663123e-05
-7.95223462059788e-06
-3.06898813069536e-05
-1.92163828178438e-05
-4.88492005981622e-05
-2.64708779580893e-05
-3.94448420492963e-05
-3.99200348574922e-05
-2.78007846808517e-05
-5.21069452812182e-05
5.48746980744377e-06
-1.99165293584123e-05
-2.09278756509175e-05
-6.63796363519346e-06
-2.60599284289171e-05
-2.20978970275175e-05
-9.28045518839987e-06
-3.00908463939527e-05
-2.78414355309266e-05
-4.84915897987346e-08
-2.38358095550265e-05
-1.81383760878807e-05
-5.73000168078582e-05
-5.11115595473108e-05
-2.33319255938455e-05
-2.62521080776799e-05
-2.39759090470558e-05
-3.34198324787985e-06
-1.42328086824572e-05
-4.20422903596919e-05
-2.24902807744269e-05
4.49265000584714e-06
5.16702753611948e-06
-2.13671381293711e-05
-1.71239567216617e-05
-2.04585774603137e-05
-1.9322247365532e-05
-3.09641932888546e-05
-4.7092449533019e-05
-1.67618465989195e-05
-5.9138369392949e-05
-3.06719718632504e-05
-2.68083570719682e-05
-4.52190913580862e-05
1.67179810125953e-06
-2.80729362884611e-05
1.03958025283355e-06
-3.01554949874218e-05
-1.84335272904374e-05
-6.1321529191474e-06
-1.75212392689077e-05
-2.67395199435827e-05
-2.08637711813409e-05
-2.87793320841747e-05
-3.70712912267852e-05
-2.18542705206093e-05
-2.2298770733809e-05
-3.07328574523918e-05
-5.0621602210385e-05
-6.61877683884963e-05
3.71104585270032e-06
-4.94456649740087e-05
-4.3652713399485e-05
-5.67034289691504e-06
-2.4552278022084e-05
-3.14969403213965e-05
-2.10939859767903e-05
-2.16025573695304e-05
-1.94166094310412e-05
-1.25773747439379e-05
-1.91479002664534e-05
-4.26518991911568e-05
-1.42164681019941e-05
-2.66670754853303e-05
-2.30648443844562e-05
-3.25911810250945e-05
-1.38233490887861e-05
-2.51219114761137e-05
-5.23570037778783e-06
-3.21829338655906e-05
-3.59696597815151e-05
-4.71431017100695e-05
-1.0079482462551e-05
-4.51712251294168e-05
-2.03978830118469e-05
-4.41330917448416e-05
-1.82588108516249e-05
-2.47029297247615e-05
-2.60365099517339e-05
-2.37477677974537e-05
-3.45550447192574e-06
-3.04539892051082e-05
-4.78890280158654e-05
-4.37159589125959e-05
-2.6713350196217e-05
-4.72100611763738e-05
-2.62998632687098e-05
-1.54292125186462e-06
-3.76317323218936e-05
-7.88609896187973e-07
-4.11249087983214e-05
-2.11646620686827e-05
-2.73578062785324e-05
-2.12943092062318e-05
-3.02694520045001e-05
-2.28315472295625e-05
-4.10042566596585e-05
-5.93108998657076e-05
-9.52222623749998e-07
-3.80380720318835e-05
-2.43908591964457e-05
-2.08327753557012e-05
-1.2770782463189e-05
-1.90555960568062e-05
-1.33295543345737e-05
-2.78055253122179e-05
-3.94216835504742e-05
-4.68890083122971e-05
-3.114109822481e-05
-9.36075510117231e-06
-2.38188627009157e-05
-2.59054038037681e-05
-2.49626163998312e-05
-2.67363135515333e-05
-2.749689290236e-05
-5.67018263645533e-05
-2.64693812739575e-05
-2.12089347653129e-05
-1.55338320362378e-05
-5.43726977536222e-05
-4.35557945745532e-05
-4.02713098527843e-05
-5.28672100538919e-05
-3.217382232065e-05
-2.09972848534718e-05
-2.90396624819397e-05
-3.54739081243543e-05
-2.86409356530865e-05
-3.64298411181054e-05
-4.58841569876348e-05
-2.89350215972207e-05
-2.28750609877649e-05
-1.29016983659835e-05
-2.59455448839834e-05
-4.51599816240556e-05
-5.92778527567465e-05
-3.52749246454614e-05
-2.66842062433349e-05
-2.64652648959388e-05
3.40476700587142e-06
-3.42552914898467e-05
-2.89280093108747e-05
-6.40231405029039e-06
-3.39458498836576e-05
-3.34215390947565e-05
-4.46791294917879e-05
-1.28196117588241e-05
-6.02890805758478e-06
-1.77340925148871e-05
-2.30361047668687e-05
-3.55181527753707e-05
-3.0809421517661e-05
-2.76654749501473e-05
-2.49251836322665e-05
-8.99898436242678e-06
-5.20486623294161e-05
-1.83520379426674e-05
-2.14453868543022e-05
-3.19176692342854e-05
-8.16736902994796e-06
-1.69203399576172e-05
-2.04672940219509e-05
-6.26140514455792e-05
-3.18875731218403e-05
-3.62097689838622e-06
-3.95524235999811e-05
-3.78974523237334e-05
-3.30415344929885e-05
-2.51747926292446e-05
-4.55138958088938e-05
-4.38663004516817e-05
-1.55608170922529e-05
-5.02316387912804e-06
-3.55165425381316e-05
-3.20793672810833e-05
3.1814325041806e-06
-1.89697200371906e-05
-7.29793242908146e-06
-5.92547937070008e-05
-1.37638321277626e-05
-3.36187885415681e-05
-4.89086692293027e-05
-2.56059091459245e-05
-3.56303571050381e-05
-3.10978012497628e-05
-2.33657818659711e-05
-1.70065298173789e-05
-2.12491776030611e-05
-2.50245021323542e-05
-2.52800486272197e-05
-4.26351509050495e-05
-5.76348824376166e-05
-1.25472258655582e-06
-1.92441844445656e-05
-1.4244587827737e-05
-6.71304018068852e-06
-8.30661119852292e-06
-8.91045166562892e-06
-3.17464122165567e-05
-1.59366832636083e-05
-4.94441076612218e-05
-2.15799478800461e-05
-1.05920913763178e-05
-1.93408522104429e-05
-2.56869378690037e-05
-2.6157332022544e-05
-4.51257408279857e-05
-4.42973802108362e-05
-2.35414011404769e-05
-6.94153521331816e-05
-1.89545053083904e-05
-2.25014284001975e-05
-1.83273010323653e-05
-3.10269567844687e-05
-2.77889511990512e-05
-2.97909804347681e-05
-1.25573566437173e-05
-3.29573639897323e-05
-1.51494653038875e-05
-5.12325661061598e-05
-1.96034801109554e-05
-2.70450713569307e-05
-4.63536393377661e-05
-6.07551956841758e-05
-2.89377179478139e-05
-1.09463103807432e-05
-1.18526652060266e-05
-2.90661821622473e-05
-3.85114815118225e-05
-4.78398230870133e-05
-2.43225416490723e-05
-3.6973006902287e-05
-6.00133560000766e-05
-3.76742887469231e-05
-1.83033076701648e-05
-2.91646702968647e-05
-2.4390235499669e-05
-4.48785400848846e-05
-4.14693511318605e-05
-3.34808643754212e-05
-1.94546871047238e-05
-2.1602473683173e-05
-3.48900696790156e-05
-3.51616155820641e-05
-4.45088002274869e-05
-3.22594742313995e-05
3.411440109005e-06
-3.89559086187632e-05
-2.39319030494765e-05
-3.36030281668525e-05
-1.76236401045842e-05
-1.78926548831402e-05
-3.79010009822936e-05
-1.39635062369923e-05
-7.91522094451676e-06
-1.0558652296918e-05
-5.24185625000765e-05
-3.98638372320551e-05
-3.60127940569835e-05
-3.54750780700749e-05
-4.77561854281493e-05
-1.07132893330443e-05
-2.62304306148852e-05
-5.32130295134081e-05
-1.63717002386791e-05
-1.18870346001318e-05
-2.63649922872342e-05
-3.24891038914002e-05
-1.16536577043953e-05
-2.53557056898914e-05
8.90301705973793e-06
-1.22836805483429e-05
-3.19968557002251e-05
-4.24388943785741e-05
-2.63500633878136e-05
-1.44865128579477e-05
-5.47233191339344e-06
-1.34491366540725e-05
-2.28801980376295e-05
-2.33639917453177e-05
-4.65749182933e-05
-3.49015985776601e-05
-9.44834762037417e-06
-2.79057129148162e-05
3.96423586315006e-06
-4.09724803527304e-05
-3.47274868591231e-05
-1.91658992041415e-05
-6.95415356602431e-05
-3.20585042788826e-05
-7.31540981146643e-05
-4.16367362960204e-05
5.7024892543377e-06
-4.9933583319322e-05
-6.09932664300088e-05
-5.49716835013697e-06
-2.69045406078882e-05
-5.71418851853218e-06
-3.58686893400111e-05
-4.73872736396583e-05
-5.50987880087926e-05
-3.47762613782449e-05
-2.33746923651794e-05
-1.94173767891314e-06
-1.32564079938188e-05
-2.992056389248e-05
-4.86931556899373e-06
1.36209857956643e-05
-2.68865575044846e-05
-2.41896740510933e-05
-3.14294308986655e-05
-4.13316747199223e-05
-4.58078579071638e-05
-6.57993279530551e-05
-3.34892793933486e-05
-3.6513060195605e-05
-2.54867299331802e-05
3.12171434750896e-06
-1.75122747996518e-06
-2.11602573118215e-05
-4.68667325945973e-06
-3.5578205208941e-05
-2.69671290806768e-05
-6.7019218409448e-06
-3.97623365405832e-05
-3.51675017324724e-05
-4.22825341828517e-05
-3.19414968599238e-05
1.30378246900927e-05
-2.67948574609361e-05
-1.9020567533428e-05
-1.02971517297465e-05
-1.50547220866784e-05
-3.63743199617484e-05
-2.74540818930663e-05
-2.25190551459893e-05
-2.61635274766118e-05
-2.71962839380432e-05
1.70309133675507e-06
-4.58105309331228e-05
-6.45262990735163e-05
-3.24334169517544e-05
-3.38334498762326e-05
-6.27903696331328e-05
-2.18288180971802e-05
-2.16998825467172e-05
-5.9066490336032e-05
-2.95934386215491e-05
-1.96918342480059e-05
-5.00701885667721e-05
-3.3251751323601e-05
-1.84256850604014e-05
-4.42003825644475e-05
-5.86927273174596e-05
-1.63103170074745e-05
-3.17648725648362e-05
-4.67471031959625e-05
-2.31403124942618e-05
-2.2936247990179e-05
-2.5444660923397e-05
-3.61958449592211e-05
-2.96567257712688e-05
-1.02168288131642e-05
-1.80190005670025e-05
-4.17236531474867e-06
-3.75508699911816e-05
-1.33728511404396e-05
-1.48547072952798e-05
-4.00072110719223e-05
2.6060786701123e-06
-2.73028794846332e-05
-5.02929819631063e-05
-4.48674235453959e-05
-3.41413407483069e-05
-1.28182538021709e-05
-1.06712916713597e-05
-2.91794868764156e-05
-8.07457578205238e-06
-1.73225866170715e-05
-2.02656497555991e-05
-1.98695371406084e-05
-4.39889328231342e-05
-1.68121831555026e-05
-3.49785958720478e-05
-5.44622237795441e-05
-3.16455321659406e-05
-5.55059497669256e-06
1.56531606535895e-06
-1.92890312085997e-05
-2.96129303994081e-05
-5.96276203485742e-06
-3.70424469300173e-05
-7.52798866917048e-06
-5.21345588639057e-05
-3.56865475710492e-05
-4.87225015513197e-05
-1.44999877519127e-05
-4.62261657166668e-05
-1.11938663625496e-05
-2.79726950861034e-07
3.30638090059567e-06
-3.37120864179082e-06
-2.25944146091692e-05
-2.21675954338619e-05
-2.89387463860279e-05
-1.3529842728762e-05
-2.6750303162399e-05
-2.3020628016932e-05
-4.32251541469483e-05
-2.3309120915559e-05
-3.89470423534464e-05
-2.40554535446776e-05
1.12855460350528e-05
-4.07402989766423e-05
-3.60958392362501e-05
-3.94710528136469e-05
-2.90709120519932e-05
-1.6734652505681e-05
-2.07459955799108e-05
-3.34562522971687e-05
-2.60398809240112e-05
-2.99767416219735e-05
-3.74445565857609e-05
-2.44929557643116e-05
-2.93173337872577e-05
-2.97144414018929e-05
-7.33917011495468e-06
-6.39345580369467e-05
-1.25516386294411e-05
-7.93362505307857e-05
-2.95000497976243e-05
-3.35235691253739e-05
-3.62508275239995e-05
-2.4159531579051e-05
-6.43425935363889e-05
-3.40381031902319e-05
-9.43160261045789e-06
4.00336681946061e-06
-2.67495766490541e-05
-4.38768422156163e-05
-1.16924697893281e-05
-1.95870312805658e-05
-6.45608843771731e-05
-3.33617459239885e-05
-2.10814730759914e-05
-3.77060142627902e-05
-5.09635606581844e-05
-9.76122257099222e-06
-3.03987877604003e-05
-5.67761077640533e-05
-4.13434646914218e-05
9.63531952322099e-06
-5.80467486800381e-06
-3.08891640685586e-05
7.37571085145915e-06
-6.26904402675404e-05
-4.04143727742203e-05
-3.30263734559776e-05
-1.12316305066037e-05
-5.42283359549934e-05
-3.69991240041194e-05
-4.48679112002537e-05
-3.92650175555144e-05
-7.55853307923342e-05
-3.91300658104726e-05
-5.16506549291928e-05
-3.6994467764648e-05
-3.28187503653283e-05
-2.8411179188615e-05
-3.74713660920569e-05
-2.15594826767182e-05
-2.45604829350814e-05
-2.06825314582562e-05
-1.10697814448029e-05
-2.34909554361074e-05
-4.50304913562953e-05
-9.6774432023121e-06
-9.13115264599673e-06
-3.20015765109909e-05
-4.0732986484529e-06
-5.06071471175098e-05
-2.46049685100841e-05
-6.96926650147862e-05
-4.99201461427681e-05
-1.08665155603225e-05
-2.39034674704125e-05
-2.38095611571004e-05
-1.59532005346156e-05
-1.62994401499848e-05
-1.14948421547942e-05
-2.07224819852516e-05
2.6967867524629e-06
-1.17361550151532e-05
-2.09110705004559e-05
-3.50273084189525e-05
-1.81646791722051e-05
-1.71866377007471e-05
-1.7787484214874e-05
-1.65254071397844e-05
-4.48129191911441e-05
-1.52256984115326e-05
-9.06817142443567e-06
-1.91103723486645e-05
-5.14202300393789e-06
-2.56005974921885e-05
-4.22160829001613e-05
-3.93031683478814e-05
-7.38254107933953e-06
-5.32891276096263e-05
-2.15592455476701e-05
-3.09706545816762e-05
-1.28066246411624e-05
-2.91417565242226e-05
-4.18845761600672e-05
-5.87780862401983e-05
-1.17036176408824e-05
-3.41981490902829e-05
-9.91693573377122e-06
-2.80355212984281e-05
-1.76767180752503e-05
-3.46076451497684e-05
-1.10510663176231e-05
2.36625530679778e-06
-4.94776120765401e-05
-2.79010752743408e-06
-1.85664330128849e-05
1.52751024153795e-05
-6.55603337062144e-05
2.5477735892422e-06
-4.58045502728161e-05
-3.81601593960396e-05
-3.78385626858101e-05
-7.12246714913275e-05
-4.84477012858083e-05
-4.38251375978353e-05
-7.47860440705529e-06
-3.02285011098734e-06
-1.97923245800823e-05
-4.54384679040625e-05
-7.64116547819457e-05
-3.50534411522622e-05
-2.44735442615445e-05
-4.50538030097781e-05
-1.93984389374789e-05
-3.95820513245774e-05
-3.62992142092254e-05
-2.54589285751925e-05
-2.76443711449263e-05
-3.67960690887313e-05
-6.39498410055343e-06
-4.88671187968905e-05
-1.80534797373652e-05
-3.80807119452879e-05
-6.43738009866216e-06
-6.06115514738538e-05
-4.16097077190538e-06
-2.24646416537438e-05
-2.10038691941786e-05
-4.31177555521386e-05
-3.84800332579349e-06
-9.36189598872642e-06
-6.41780645692372e-05
-2.67776474135641e-05
-2.51844515973652e-05
-4.17607511320098e-05
-4.13631508380391e-05
-3.35855974189811e-05
-2.39957425981259e-05
-7.74894184563339e-05
-4.22076752383733e-05
-3.75211443130591e-05
-1.16993908854432e-05
-2.17551081347522e-05
-3.27915031142954e-05
-7.82818443390234e-06
-5.72553583148684e-05
-2.38857872233522e-05
-2.44264274258942e-05
9.6930852702957e-06
-4.44342566940834e-05
-4.33299135154834e-05
-6.55766619303109e-06
-3.76254301631388e-05
5.58951184422622e-07
-4.73849924220387e-05
-1.05210942942037e-06
-2.74568025214794e-05
-2.60971601641202e-05
-2.27013649465202e-05
-2.55916570857978e-05
-2.87764607732391e-05
-1.14181340489938e-05
-5.2876092492541e-05
-3.21749637779396e-05
-2.87516708974611e-05
-1.8918608214703e-05
-5.40650316908394e-05
-3.07581530162819e-05
-1.62841337556505e-05
-1.4938948482649e-05
-5.84788242019352e-05
-1.53792188546342e-05
-3.08642723011642e-05
-2.72081654881494e-05
-4.03762987008031e-05
-3.74832743824335e-05
-4.13222335184928e-05
-4.3441023418393e-05
-2.6861474231859e-05
-4.04967647333388e-05
-1.0632750379426e-05
-5.02581192776354e-05
-4.94721616669238e-05
-4.14855193367657e-05
-3.60779115419439e-05
-1.77541242569185e-05
-1.0229051969363e-05
-2.80451811134102e-05
-1.15201846682484e-05
5.68605207315513e-06
-9.97264646524172e-06
7.98673471030204e-06
-4.53274391273419e-05
-1.82481054569614e-05
6.22959547370374e-06
-3.16368855977175e-05
-5.68269245689911e-05
-2.53988794035925e-05
-1.73022275269557e-05
-2.75963580968514e-05
-2.61820988674827e-05
-5.07247622904964e-05
2.81676817949685e-06
-3.21915392863142e-05
-1.6672660605708e-05
-4.7629170022071e-05
-2.03053066097718e-05
2.06901719335632e-05
-2.78875796892498e-05
-4.08690641018023e-05
-1.15807380194076e-05
-5.89298987773076e-05
-3.63806029348081e-05
-3.68054672210653e-05
-2.32777593777765e-05
-1.08890820219249e-05
-2.8042871063168e-05
-6.18090196929272e-05
-4.10778753325752e-05
-1.89258799630388e-05
-5.64517111837388e-05
-5.0164177793335e-05
-1.76795977319905e-05
-1.59753361667021e-05
-3.5226200597617e-05
-2.77901497458627e-05
-4.23648911136038e-05
-3.69127135543392e-05
-5.25175536123187e-05
-3.29504641770505e-05
-5.0610392039656e-05
-1.84414855890719e-05
-4.51373266861368e-05
-3.47608489784058e-05
-8.09329782375846e-06
-4.22781015553368e-05
6.83654894978459e-06
-1.66923653269729e-05
-1.70037158841862e-05
-1.66865159045873e-05
-1.64573800116941e-05
-4.73196166577443e-05
-3.41667377171255e-05
-1.79165086124363e-05
-2.10902400899427e-05
-3.52983201244253e-05
-3.3727398404823e-05
-3.08929319443692e-05
9.59997216333532e-07
-2.19760462207302e-06
-4.44779143116981e-05
-3.05376929467447e-05
-3.99023044925388e-05
-2.18133000959193e-05
-3.44148966310679e-05
-3.39987127506578e-05
9.72997585997388e-06
-3.68813042137587e-05
-3.30999395283067e-05
-1.63467668482714e-05
-1.22523369956764e-05
-3.77126650417549e-05
-1.05982853356348e-05
-9.8914187754782e-06
-2.4540161976659e-05
-4.8672189059082e-05
-5.43469959888341e-05
-5.32232171871281e-06
-3.93596021605539e-05
-3.76941281535868e-05
-4.50196350244755e-05
-2.63439955699848e-05
-1.66512098787781e-05
-3.05272616613007e-05
-3.77509032929186e-05
-4.88636077537987e-05
-2.41989287773761e-05
-3.83333730478654e-05
-4.50816363366764e-05
-2.28414262775734e-05
-1.5498183955376e-05
-4.17067383092546e-05
-1.24361847195173e-05
-4.48467909733256e-05
-2.24064774901894e-05
-4.18728281293608e-06
-2.18851223522543e-05
-4.34957181363173e-05
-3.66932090721954e-05
1.6167979508613e-05
-7.54602430484441e-07
-2.38473448192074e-05
-1.94595684952036e-05
-2.56165768445126e-05
-4.85495015436917e-05
-2.26544138701127e-05
-3.61044287427605e-05
-2.14492714592728e-05
7.74628619717291e-07
-1.23587849588024e-05
-2.04227277447011e-05
-6.86307518182826e-05
-1.97271936527692e-05
-5.14245291829527e-05
-6.5208383905467e-05
-2.47558789370625e-05
-2.01211887272405e-05
-3.84399127896584e-05
-2.81405430257172e-05
-2.66433213932234e-05
-3.00269938256781e-05
-3.91384557089128e-05
-4.17531215704528e-05
-1.87120390302863e-05
-1.07398600359066e-05
-5.35788591281771e-06
-1.71466676671512e-05
-8.09909570492011e-06
-1.45783102660567e-05
-8.65015742637235e-06
-1.84826470596509e-05
-5.47071448643452e-05
-1.36194285295292e-05
-4.22208114161127e-05
-5.23976478970891e-05
-4.05045517310632e-05
-3.15124058161796e-05
-2.30583663796255e-05
-3.48981378835586e-05
-3.12936743081364e-05
-5.83206881222335e-05
-3.8584127380328e-05
-1.65707849671156e-05
-3.45699621701134e-05
-1.4088090662933e-05
-1.49489799635075e-05
-2.00215330928939e-05
-4.64713392181535e-05
-3.48092785866104e-05
-4.91941338568808e-05
-2.27717844043408e-05
-1.9852348326875e-05
-4.22752678776684e-05
-4.14945365266061e-05
-4.80507307424718e-05
-3.77755728033314e-06
-1.81012644977572e-05
-3.01722994081235e-05
-5.82397248140541e-05
-2.478007651464e-05
-3.24939196992369e-05
-3.36085646831455e-05
-4.26395302125536e-05
-3.52590414739022e-05
1.69391156527331e-05
-5.66619402584588e-05
-6.17114852766261e-05
-2.44787862079184e-05
-3.52807216108841e-05
-2.20499032726571e-05
-2.08126551666452e-05
-4.27918868257909e-05
-3.88147979428575e-05
-3.43447020102527e-05
-6.57127710351983e-05
-3.3398691452358e-05
-2.92660604945095e-05
-1.42081399598119e-05
-1.83577874812818e-05
-1.15026661950391e-05
-1.02401106987926e-05
-2.08722461779742e-05
-7.21717141566291e-06
-3.81139234821169e-05
-3.42888185213946e-05
2.11332038031359e-05
-1.6398009408376e-05
-3.3782314193929e-05
-5.80221076006916e-05
-2.55562424952227e-05
-1.49717924163255e-05
-2.71870282517764e-05
-5.31489890127764e-05
-3.34902036582811e-05
-1.38280589071536e-05
-2.97530060595187e-05
1.34083663666554e-05
-1.44832253216052e-05
-8.17181611534537e-06
-4.73747319367537e-05
-2.41129454596201e-05
-3.12655597212711e-05
-4.29523775854241e-05
-3.50287724720465e-05
-3.22872177575084e-05
-4.02839602314441e-05
-1.7717068752754e-05
-4.19101765330948e-05
-1.25652965823141e-05
-3.42479982426126e-05
-2.23565401416331e-05
-2.13719273486729e-05
-3.57951318822105e-05
-4.82846628051431e-05
-1.18480735792798e-05
-1.92741771694611e-05
-2.31348899286574e-05
-4.35591650457427e-05
-4.94528779643052e-06
-3.4239477398738e-05
5.50861671670912e-07
-2.29442086963129e-05
-3.15118767918666e-05
-3.41428429163146e-05
-3.0832137425716e-05
-3.12419765485259e-05
-3.09357120417476e-05
-2.72661619516552e-05
-4.87111631171824e-06
-1.94526071778912e-05
-3.83790207730165e-05
-3.50295267589723e-05
-3.35911498000669e-06
1.97539338221289e-06
-4.9551604038765e-05
4.34937224004779e-06
-3.39365719109011e-06
-2.32156337297133e-05
-6.96624085989038e-06
-2.22562191792589e-05
-8.67956115682146e-06
-2.70339673413206e-05
-2.06800019727222e-05
-3.37497558689824e-05
-2.0952402482758e-05
-1.92528756523487e-05
-5.34096996825651e-05
-3.66554133406074e-06
-5.93474459064778e-05
-1.33400158175318e-05
-4.77946736467801e-05
-4.06671039496877e-05
-2.67767461515972e-05
-4.97116903325284e-05
-2.31118095782578e-05
-3.10731393691216e-05
-6.68243097539287e-05
-4.90289580752084e-05
-3.58152340335804e-05
-2.603115034268e-05
-2.2117853898042e-05
-1.95592460655906e-05
-4.42578762483177e-07
-2.03045645701296e-05
-3.08315165544191e-05
-3.62303763296058e-05
-9.21267905478824e-06
-3.98523700544131e-05
-3.49268815470098e-05
-5.04649620742231e-05
-1.61756346103883e-05
-4.51327344633586e-05
-6.70793192931489e-06
-3.23806118733673e-05
-8.83511655769112e-06
-8.98906869416206e-06
-1.75842250273021e-05
-4.79596264456273e-06
-5.94729313268959e-05
2.06995351382622e-06
-2.53470785345894e-05
-2.40457071176839e-06
-1.26675397370953e-05
-2.29350681001422e-05
-5.53223650905645e-05
-3.10428450112878e-05
-2.71716880265677e-05
-2.38824406234078e-05
-1.91676867059103e-05
-1.83838916451602e-05
-3.37717135578515e-05
2.77237817638916e-06
-4.3465698696707e-05
-2.94335286386011e-05
-5.04542891807571e-05
-8.81981532126544e-06
-3.8708417712881e-05
-3.25902933462215e-05
-2.83479683688339e-05
-4.22939313680413e-05
-3.86961694064565e-05
-3.06973839621883e-05
-4.94646947345255e-05
-4.78741949434841e-05
-3.48232408123552e-05
-5.72998871387737e-05
-2.21062744925433e-05
-3.13729260616185e-05
-1.12231361512967e-05
-2.33419362792846e-05
-5.73301459010504e-05
-2.12087427383177e-06
-2.17755627786252e-05
-4.91962424631362e-05
-2.83467154966298e-05
-3.66666998226298e-05
-7.1287582374559e-06
-3.07391835740028e-05
-1.97396654004068e-05
-3.12226200925191e-05
-3.78852705570873e-05
-4.66102199944437e-05
-3.40450863005836e-05
-5.21969982849721e-07
-2.19171480888649e-05
-4.93267473726513e-05
-4.13367241906308e-05
-3.01515982140597e-05
-3.96412785152621e-05
-3.30076751279844e-05
-3.83344564431703e-05
-6.42205273255861e-06
-3.65624505472537e-05
-4.5973055098236e-05
-7.33628729261865e-08
-9.86818574202935e-06
-1.07998550739012e-05
-3.04493311480172e-05
-4.65919363725365e-05
-3.03816977515326e-05
-2.54651804983016e-05
-2.45394568596274e-05
-2.35701004780607e-05
6.68815876790229e-06
-2.39767065775222e-05
-5.78460889812337e-05
-4.51099592274243e-05
7.31679282485673e-06
-1.46854281221454e-05
-4.21928221228523e-05
-2.25007221821736e-05
-2.44515383216219e-05
-2.28384704700008e-05
-6.05932071604592e-06
1.91046794844728e-06
-2.06476585826072e-05
-3.88114317299185e-05
-2.69288194979495e-05
-1.60716656897689e-05
-8.72628973525094e-06
-4.1437511676896e-05
-2.66506440575224e-05
-1.35231395749826e-05
-8.87469914640172e-06
-3.32006028574742e-05
-2.47700738887871e-05
-4.35225222618446e-05
-2.15369747241296e-05
-5.81821841042543e-05
-3.49293972695224e-05
-4.95185165526576e-05
-1.80194637324597e-05
-2.97247877777662e-05
-3.31758496269239e-05
-5.19690263151196e-05
7.66495083733515e-06
-2.02013391660719e-05
-1.32326589422103e-05
-3.88174219427756e-05
-4.71363117656312e-05
-2.67823533088563e-05
-1.84676236959148e-05
-1.8023968359645e-05
-1.38083399723293e-05
-1.80289681393136e-05
-5.28970020424667e-05
-2.98211028175836e-05
-2.85735637580143e-05
-1.92554652442738e-05
-3.47909231527186e-05
-1.64093746433174e-05
-6.94418277806816e-05
-1.59224971430192e-05
-2.19500619330332e-05
-1.16036899018033e-05
-2.17192365719288e-05
-2.51592673191e-05
-4.25875401286789e-05
-3.23298001498748e-05
-1.74891632414395e-05
-3.35368654384662e-05
-4.60911258012309e-05
-4.91810496940835e-05
-3.3533978200936e-05
-1.5509062087193e-05
-2.47658871100831e-05
-3.41595114074491e-05
-4.35939523709996e-05
-6.06599891683878e-05
-3.51029136965826e-05
-2.37700478000595e-05
-3.34127438321308e-05
-4.1915132957996e-05
-5.59776406123488e-05
-2.05617562805848e-05
-3.51837701581321e-05
7.57135247485337e-07
-4.55391021623011e-05
-2.8136911287251e-05
-1.8669448039601e-05
-6.87069901489655e-06
-2.67155706978202e-05
-3.91275050350073e-05
-7.57994549521905e-06
-1.60215831459093e-05
-3.15871316720753e-05
-3.8467257745999e-05
-3.22178854465982e-05
-2.93419515956381e-05
-4.31488170010607e-05
-5.57930588599258e-05
-4.46489631749235e-05
-5.22308495813087e-05
-9.73982381169741e-06
-2.07400419652459e-05
-1.10845986120311e-05
6.1021020520105e-07
-4.47856293817364e-05
-4.30424318874973e-05
-2.98460266038061e-05
-1.01142339608028e-05
-3.61439692842448e-05
-6.25584340632759e-06
-3.19151277959634e-05
-4.62408055538077e-05
-8.84330012380073e-06
-3.76191457536375e-05
-4.41474683216335e-05
-2.77100614985087e-05
-2.1861737629169e-05
-3.92672525354202e-05
-1.22342042657888e-05
-5.36979581826341e-05
-5.99029455089923e-05
-3.62243401074173e-05
-3.35598893175405e-05
-4.53740187110467e-05
-5.46994141580385e-05
-6.14948435985206e-05
-2.03292697050257e-05
-3.36747262060169e-05
-7.98439341867573e-06
-3.67125068687896e-06
-6.49845296657325e-05
-1.72429043071251e-05
-5.4779486796945e-05
-2.44712729735792e-05
-4.47721045323693e-05
-4.87649530428697e-05
-2.8327032730992e-05
-3.02644542109954e-05
-4.48508355416204e-05
-2.54176961107294e-05
-5.72869839260765e-05
-5.37981434008756e-05
-2.43864742013739e-05
-3.42473593679183e-05
-1.31540866958912e-05
-5.48800294164894e-05
-2.00233886427407e-05
-2.64775429243346e-05
-3.12891411976584e-05
-3.14234374479702e-05
-5.80044574291402e-05
-5.85864100055576e-08
-3.53808286930587e-05
-2.1377077101447e-05
-2.25064407864826e-05
-4.05785497392647e-05
-2.02493132410705e-05
-3.06978141645744e-05
-4.26966403694768e-05
-2.48368784531421e-05
-6.86283097888916e-05
-3.34316695041895e-05
-2.6422463969667e-05
-3.34923948376186e-05
-2.37845743544635e-06
-2.89328774060632e-05
-1.93258592758274e-05
-5.59011523897718e-06
-4.15658610745405e-05
-1.68768435606358e-05
-3.71483691128908e-05
-2.83530744925485e-05
-5.61419516238834e-05
-3.35082534310765e-05
-3.92962212001288e-05
-3.321686171125e-05
-3.12295767295658e-05
-8.07377395937187e-06
-3.7991414981005e-05
-5.98738000820095e-06
-1.88454822440092e-05
-2.96640129148925e-05
-1.87480636991251e-05
-3.28033476557724e-05
-1.60893836055874e-05
-4.55361794416993e-05
-4.33323052963656e-05
-1.47258174308294e-05
-3.74656703686424e-05
1.42678407452021e-05
-3.20400930804337e-05
-9.34716037598507e-06
-3.32728646239253e-05
-1.41669831514709e-05
-1.75394259336933e-05
-5.60193078991051e-05
-6.82569022299279e-06
-2.45734799498735e-05
-1.38881692775386e-05
-2.92996486609003e-05
-2.69448369042755e-05
-2.86787139856306e-05
-3.79800884986583e-06
-4.50645408184292e-05
-2.55183107679418e-05
-6.1401923896339e-05
-1.11943415549628e-05
-3.679361325084e-05
-3.7021775092089e-05
-1.17435708227899e-05
-3.0210292427961e-05
-4.34613208914913e-05
-3.78300992156244e-05
-1.85166824451247e-05
-4.59264461455067e-05
-3.71020244726511e-05
-1.34871494563099e-05
-2.05877218575398e-05
-4.47453628454056e-05
-2.04017949952838e-05
-6.01331503915545e-05
-3.30757059708009e-05
-3.5451182065929e-05
-2.41811889859201e-05
-4.08950575491768e-05
-1.87104582220613e-05
-4.71944794941044e-05
-2.87470466051591e-05
-2.87825515245725e-05
-2.38935798089406e-05
-2.6945403865875e-05
-7.38725470708447e-06
-1.39481531075672e-05
-3.30802269421625e-05
-2.42383616094192e-05
-3.22680693819827e-05
-2.29335406219747e-05
-4.926411548117e-05
-2.55098657206155e-05
2.43101704422067e-05
-4.06405770796068e-05
-6.603461868296e-08
-1.14859797082101e-05
-3.9810197269147e-05
-4.56493556407371e-05
-3.29190040840746e-05
-1.53847243586838e-05
-3.45372574602922e-05
-4.58809129583661e-05
-5.12054882033777e-05
-3.51922506564707e-05
-1.8212705999246e-05
-4.74160761566255e-05
-5.10279666066043e-05
-2.64862044718378e-05
-3.09518810227912e-05
-3.04932894664451e-05
-2.37287983855234e-05
-4.5945419958109e-05
-3.27532474713777e-05
-1.13817104518881e-05
-5.38577279020893e-05
-3.70348453357479e-06
-4.35847803450801e-05
-4.55081340421282e-05
-2.30531645199888e-05
-3.61177016538413e-05
-2.1974825480733e-05
-2.5492145890039e-05
-1.96135684350937e-05
-4.81954668280787e-05
-3.46424362112089e-05
7.12637372804911e-06
-1.88447090818239e-05
-3.44707276884694e-05
-3.59426589117445e-05
-2.94720751377741e-05
-3.27676866891051e-05
-1.22361595552393e-06
-7.42313962209873e-05
-2.11040613107895e-05
-1.79958513618197e-05
-1.70400560974743e-05
-2.97379493450751e-05
7.79155134575976e-07
-1.2075017393223e-05
-5.37132300002518e-05
-5.46605351067828e-05
-4.95136634103752e-05
-4.89944841829823e-05
-4.15945037240882e-05
-8.24568235787849e-06
2.68799540231626e-06
-2.56832141504048e-05
-1.9668555544017e-05
-3.84198748584548e-06
-4.16793484874269e-05
-3.71654505050602e-05
-4.40431154727622e-05
-7.37794474058354e-06
-3.71428246340963e-05
-1.21773917591373e-05
-3.09239431723126e-05
-4.25560831798557e-05
-3.9321209444395e-05
-3.47149301117333e-05
-4.24036262367254e-05
-5.05606347302555e-05
-3.43401293141177e-05
-4.36380525217079e-05
-5.97191292943133e-05
-3.35537378619825e-05
-1.26326488803523e-05
-4.11702213873032e-05
-3.22154972044317e-05
-7.82677182502133e-06
-4.16097971207002e-05
-3.44408532565504e-05
-3.59860211105336e-05
-3.23186809129646e-05
-3.80995841822643e-05
-1.69003615764937e-05
-1.78236622565276e-05
-5.78164449040813e-05
-2.16649476723683e-05
-3.40198526784465e-05
-1.15098920289597e-05
-2.03834840101839e-05
-1.1059220271463e-05
-4.08870135744301e-05
-4.01592253639276e-05
-3.12005157743605e-05
-2.38436517655761e-05
-1.05903477073754e-05
-1.06705338932452e-05
-2.49397643656507e-05
-2.89735897551173e-05
-3.97982767437641e-05
-6.58960862529137e-05
4.88309676869309e-06
-1.79205557659533e-05
-2.74667736035464e-05
4.59116804311084e-06
-2.72455844230937e-05
-4.24899398291133e-05
-3.39087990569964e-05
-6.88232675677885e-06
-1.63458404239358e-05
-4.46797133381132e-05
-1.07828913780476e-05
-2.12344212320923e-05
-6.73015502780093e-05
-2.25532565511411e-05
-2.6888893758052e-05
-2.47344040233757e-05
-5.17351566088995e-05
-1.49929911397942e-05
7.4234210590328e-06
-3.47174197379828e-05
-4.11280061457873e-05
-5.01037321183242e-05
-4.90721216521483e-05
-3.06372423771612e-05
-1.9156443256891e-05
-2.56935078194195e-05
-4.57536347792297e-05
-4.09574125866535e-05
-2.2982664107977e-05
-1.94147007375238e-05
-3.90486578337619e-05
-3.72737246282408e-05
-2.20225134989906e-05
-3.98127405975087e-05
-2.91366527733835e-05
-3.24055315556637e-05
-1.44490455519749e-05
-5.67796455212597e-05
6.24196756789646e-08
-4.7033505712887e-05
1.35600902290861e-06
-3.15975257252138e-05
-1.01523262642688e-05
-4.59743815174814e-05
-4.51379017155657e-05
-3.09300208077153e-05
-2.60793190661735e-05
-2.71210295985305e-05
-2.87744832380819e-05
-4.29993003087314e-05
-2.81870442399508e-06
6.15890053347721e-06
-3.98609818464022e-05
-9.35448108578355e-06
-5.62369018243133e-05
-3.62515148802202e-05
-5.09517404487621e-05
-1.38115774930502e-05
-1.94735240458737e-05
-5.23245388234893e-05
-3.02910282400369e-05
-2.20211936576508e-05
-3.91269864783848e-05
-4.65292985405263e-05
-2.53487421539442e-05
-2.65210913885399e-05
-2.96564323012043e-05
-4.54538528721216e-05
-5.44011598443207e-05
-2.31196080439418e-05
-2.12051947139273e-05
-2.74309377226439e-05
-2.84014368876616e-05
-1.83379112648091e-05
-1.68417942702327e-05
-3.01050286585651e-05
-4.03023238456422e-05
-2.0058732423908e-05
-5.24542239644438e-06
-9.30531875859993e-06
-5.78211245257153e-05
-2.71948903088663e-05
-1.21614644042393e-05
-3.19595967591245e-05
-5.68162017916163e-05
-5.48468768682043e-05
-1.22214117964616e-05
-1.33780546092318e-05
-1.95076933746233e-05
-5.06105403353688e-05
-3.77403031753032e-05
-2.83992745164152e-05
-5.46446248189224e-05
-1.96623588844185e-05
-3.61481595537497e-05
-3.69180475103736e-05
-3.58161769642471e-05
4.90970268295388e-06
-5.86073678310677e-05
-6.57762425175491e-05
-1.75077919451549e-05
-2.82183813289637e-05
-3.56916265529153e-05
-6.01034482684669e-05
-2.94327357050984e-05
-4.68020176467854e-05
-4.17164656705581e-05
-1.04219983812782e-05
-2.65239852123067e-05
-2.24352960424027e-05
-3.5643266841027e-05
-1.19212833240381e-05
-4.95566541757688e-05
-1.22428237051899e-05
-3.579579173581e-05
-4.73160547069927e-05
-2.07354236902637e-05
-1.06006186610182e-05
-5.17913075596406e-06
-4.5786589445306e-05
-2.9645588327436e-05
-3.21839987378581e-05
-3.09891306945176e-05
-1.64522125134075e-05
-2.33859403965167e-05
3.90905081216761e-06
1.67030113189824e-06
-2.36743586007093e-05
-4.56196172443142e-05
-2.1234763990586e-05
-2.46863379587332e-05
-2.03298826057758e-05
-5.1842240722166e-05
-4.44427801491927e-05
-1.29857671254021e-05
2.94343018687105e-07
-3.838673360507e-05
-6.29662278434513e-05
-2.79574748170729e-05
-3.80206708798546e-05
-4.8374455144295e-05
-1.60630789513222e-06
-4.5685135640398e-05
-4.47368435192601e-05
-3.41371662829343e-05
-3.94915163331473e-06
-2.25427102505542e-05
1.49475201679892e-05
-2.11041341803074e-05
-4.77405246890048e-05
-4.96461526301944e-05
-1.85332932876619e-05
-3.47970381448508e-05
-1.13241403348202e-05
-3.41171016690954e-05
-1.47030309293983e-05
-1.68762350611718e-06
-1.14913141847096e-05
-1.15803086712885e-05
2.11008064231495e-05
-3.78390205669177e-05
-2.30073990976003e-05
-2.17755040349691e-05
-2.45263928253455e-05
1.66262789788189e-05
-4.60013689216451e-06
-5.75981433610741e-05
-3.02685655229091e-05
-3.99673772459585e-06
-2.86351985322943e-05
-2.7049957907027e-05
-1.53073278023691e-05
-1.89519732376763e-05
-2.8245106753731e-05
-4.40792410360945e-05
-2.93021712719382e-05
-4.20522593638575e-05
-4.77776536726413e-05
-1.59604430685408e-05
-2.08002946549046e-05
-4.38871783858076e-05
-3.67919178937285e-05
-1.60523201715049e-05
-3.29831440359646e-05
7.81457460083538e-06
-2.61090016812031e-05
-2.96881474478044e-05
-4.66617950309955e-05
-5.5749284394574e-05
-5.24215953072315e-05
-6.6839354004898e-05
-2.7788432991433e-05
-2.57242054843599e-05
-2.62192339765677e-05
-2.60501357805923e-05
-3.73427173696779e-05
-2.46575079502998e-05
-4.02761850255902e-05
-3.68461911018747e-05
-2.91866933597701e-05
-3.96576209302339e-05
-9.31264122188176e-07
-3.07615790780177e-05
-4.59897671977017e-05
-4.56440556414391e-06
-3.44888312580227e-05
-5.55553835166592e-05
-1.80116123009344e-05
-1.95314554106135e-05
-3.90687466928632e-06
-8.29040593888394e-06
-1.19954370139409e-05
-2.55914761615701e-05
-8.96515392723697e-06
-1.99003895513401e-05
-4.56442716955886e-06
-2.75865940960207e-05
-4.74635575148593e-05
-4.9336480517078e-05
-9.66363076891575e-06
-3.86295346888425e-05
-2.35034372176863e-05
1.27829055556673e-05
-5.24648052518728e-05
-2.55763711893144e-05
-4.59383881635525e-05
-1.32862127771974e-05
-3.45529588363531e-05
-4.31215589887223e-05
-3.78869219460777e-05
-3.63605163793323e-05
-1.74580395294821e-05
-3.08234296728496e-05
-1.67072654659731e-05
-1.85744293715614e-05
2.94726727498531e-06
-4.5254943099226e-05
-2.32516357034708e-05
-9.85940640367518e-06
-1.88288757810035e-05
-3.96462289614801e-05
-2.6385029253889e-05
-4.61342034024481e-05
1.68489506225451e-06
-2.48712098625026e-05
-8.52912149862969e-06
-3.64139965941263e-05
-4.51466860296834e-05
-4.06661858071002e-05
-5.1099785948931e-05
-1.12695463567467e-05
-3.94526990920359e-05
-7.26193095617592e-05
-3.20006979395903e-05
-3.96185706125424e-05
-3.28034998978111e-05
-4.64424641825941e-05
-3.92598556906013e-05
-3.01082572236886e-05
-1.57129235709621e-06
-2.9382737145359e-05
-2.25184780457568e-05
-3.41919781823764e-05
-6.60984606627254e-06
4.36043391982657e-06
-3.124528272776e-05
-4.92282890535657e-06
-2.6252463701065e-05
-5.17623143650555e-06
-1.36511002633037e-05
-2.92846434799038e-05
-2.59210863648961e-05
-4.00528608904877e-05
-4.2568310676327e-05
-2.1232335850868e-05
-1.73096396096082e-05
-2.43390498723144e-05
-2.64123034936337e-05
-3.52444782570646e-05
-3.64466981263416e-05
-5.18967162711628e-05
-3.23139066583708e-05
-5.94835726704805e-05
-4.30739440336532e-05
-8.6739307109318e-06
-1.41062465229578e-05
-3.21039242988665e-05
-4.89198944826196e-05
-7.18580035898767e-05
4.57333425655817e-06
-2.68787437324887e-05
-4.11438886250547e-05
-6.77846261015614e-05
-1.68885395314938e-05
-5.10546177442754e-06
-1.90795408087198e-05
-1.99589792535856e-05
-4.16677153499981e-05
-6.02086997808454e-06
-2.02618460943108e-05
-5.76183848619233e-05
-1.12915254643501e-06
-2.30049689933667e-05
-3.08876858128318e-05
-2.56427294236333e-05
-4.06256619614106e-05
-2.46406592724945e-05
-5.39880779679196e-05
-2.61993009886183e-05
-2.2778736870833e-05
-3.67988005409329e-05
-3.00158769684916e-05
-3.20465594621953e-05
-5.24340738982166e-07
-3.70864191364663e-05
-1.79825981814142e-05
-3.58000463854486e-05
-3.63305845888335e-05
-3.56589529409577e-05
-5.71273960023959e-05
-2.84797052013279e-05
-3.55256345885401e-05
-3.120519152595e-05
-3.55133645481563e-05
7.57793914931092e-06
-3.92617085136208e-05
-2.65807558800704e-05
-3.34679118040986e-05
-1.69265520189431e-05
-4.53987376640987e-05
-2.56387772423921e-05
-4.67362900871513e-05
-3.049478933683e-05
-2.18013837280258e-05
-2.79014373284511e-06
-2.12780828545744e-05
-3.92682213516215e-05
-4.01686371758755e-05
-1.00719153029112e-05
-1.27887716474759e-05
2.00841066207307e-06
-5.35756161982773e-05
-3.51195509779371e-05
-1.38155978706712e-05
-5.75827922324917e-05
-5.23599614551242e-05
-3.97007509105784e-05
-4.73026446052324e-05
-1.21069408684257e-05
-3.88801244204094e-05
-1.36328077473035e-05
-4.6474598202944e-05
-3.50187584502446e-05
-1.77216553050772e-05
-5.56880990149156e-05
-1.3675635953211e-05
-3.24377412726845e-05
-5.3945331605867e-05
-1.19537131771771e-05
-4.55407399956572e-05
-5.53576841741375e-05
-3.75938534762762e-05
-3.68880044095542e-05
-2.01492473487371e-05
-4.84833955701787e-05
-1.0497588002945e-05
-3.34575050727722e-05
-3.96916201360591e-05
-1.93120308305718e-05
-2.85893151952802e-06
-4.57832278339401e-05
-3.67175489245415e-05
-5.07647231424027e-05
-3.61118227363636e-05
-3.24818913481363e-05
-2.70008008927121e-05
-3.97238734096682e-05
-2.94576108995901e-05
-3.13735678793022e-05
-2.89924049845778e-05
-1.30436812777877e-05
-2.50938878790419e-05
-7.11311940217994e-05
-4.77444702878765e-05
-4.22337736975206e-05
-3.02701866290658e-05
-7.26515313166216e-06
-2.49998136388773e-05
-1.77745528775755e-05
-1.6687983493807e-05
-2.6863950742365e-05
-6.25581484564449e-05
-2.50935527900913e-05
-2.49252250185956e-05
-3.82589585388164e-05
-2.06461422670761e-05
-4.49053558721522e-05
-4.1108551177507e-06
-3.5604774600261e-05
-3.75203554171773e-05
-4.95192152152829e-05
-1.77662632376649e-05
-6.33420968129806e-06
-2.4941670661198e-05
-2.14557233448702e-05
-2.65491615516172e-05
-4.02709737971814e-05
-5.79588456205855e-05
-1.76154999033734e-05
-3.20367738734814e-05
-2.72787342089572e-05
-2.61985795296173e-05
-6.55757227534846e-07
-3.08462035625347e-05
-1.63250514924353e-05
-8.57223931047487e-06
-1.99656453811515e-05
-2.25125923509965e-05
-1.00437895449234e-05
-3.86374670455789e-05
-1.08517438497503e-05
-2.43435070517482e-05
-3.50856762938623e-05
-2.84350424244312e-05
-1.76504036164056e-05
-4.19393047576848e-05
-3.8902839068712e-05
-3.30808957377524e-05
-1.40046631484131e-05
-1.09072376353591e-05
-3.72796419715947e-05
-3.40235560684352e-05
-4.25695897141715e-05
-3.33174789392386e-05
-5.29637950738396e-05
-3.74018942972674e-05
-4.28642686426836e-05
-1.2147865385215e-05
-2.50438823255585e-05
-3.83262462935116e-05
-2.96435131758764e-05
-2.81508421700627e-05
-1.7939480758103e-05
-4.75130703690357e-05
-3.52331327104726e-05
-4.3479050056358e-05
-4.75942282099283e-05
-4.03202439645071e-05
-1.239259928675e-05
-2.41112699652297e-05
-1.70940321489604e-05
-4.01909375290815e-05
-4.69461685664999e-05
-6.32622868032981e-05
-6.93962445292447e-05
-8.87465639075223e-06
-3.32823308079095e-05
-4.72778790362488e-05
-6.97931127140634e-05
-7.36294456390174e-05
-6.03689911690245e-05
-5.848301923501e-05
4.08302923667468e-06
-2.5451850808246e-05
-3.86772132025381e-05
-5.39669904818367e-05
-1.01711506816397e-05
-1.75282730850243e-05
1.18235606419227e-06
-9.68902015882343e-06
-2.43485587948083e-05
-1.61307477330967e-05
-4.00924173722489e-05
-4.39831327693357e-05
-3.44430252323028e-05
-2.55687967336473e-05
-4.16587668885439e-05
-3.49384381622237e-05
-2.49887656481345e-05
-2.78836463129331e-05
-3.51481673928575e-05
-2.56415627563811e-05
-6.00983036800298e-05
-5.53063402801747e-05
-2.0267668971461e-05
-3.7297312661545e-05
-2.39123969411134e-05
-3.48242012090397e-05
-5.38275137997359e-05
-1.02928307622878e-05
-3.03010380482641e-05
-7.50576541492513e-06
-4.25517412058165e-05
-5.18987418871085e-05
-3.23367879794109e-05
-4.35795976337632e-05
-3.00323070916687e-05
-3.03245713539942e-05
-1.5499994047245e-05
-1.53887947660848e-05
-3.38652810358177e-05
1.30016623904546e-05
-4.34730718351951e-05
-2.24250208742331e-05
-8.66679382816615e-06
-2.64226846957286e-05
-9.4196553141306e-06
-3.4203304730847e-05
-1.41053531196208e-05
-3.90782985426183e-05
-1.71070227065464e-05
-2.4691546853421e-05
-2.70692737160556e-05
-4.51365252572722e-05
-5.61054035165398e-05
-1.80009811602272e-05
-3.23958207151939e-05
-2.49197889841198e-05
-1.8890337701404e-05
-3.8135016645851e-05
-5.63799558956528e-05
-4.71677679037417e-05
-6.31179985841786e-05
-3.30989024462656e-05
-2.04728054197565e-05
-9.43345551743393e-06
-2.66176446303538e-05
-1.00893473517652e-05
-4.32251028665987e-05
-3.00058432611079e-05
-3.58141242418959e-05
-4.08916554468037e-05
-2.04339931382532e-05
-7.58736832431699e-06
-7.13504694073532e-07
-3.21790915244981e-05
-3.56756583034206e-05
-2.07578497656702e-05
-2.76027102803701e-05
-1.30549123060094e-05
-1.12903825742065e-05
-4.75960277053641e-05
2.87690617462597e-05
-3.38391411296792e-05
-2.73270051176919e-05
-4.35862230408509e-05
-5.77171255269847e-05
-5.03645288803853e-05
2.65849725524909e-06
-1.97031342928007e-05
-2.50265822316838e-05
-4.75488428923859e-05
-4.69097694140087e-05
-3.03734246850379e-05
-3.074201910665e-05
-3.10007984034243e-05
-3.25890055063163e-05
-3.86582391314719e-05
-2.90897717914443e-05
3.01411819690583e-06
-2.13135557443938e-05
-6.49938879407124e-05
-2.32001760457108e-05
-9.48669278664437e-06
-1.97011624942573e-05
-4.80456721577853e-05
-1.34122797206824e-05
-1.57153708715584e-05
-2.82403004354562e-05
-8.16291570070612e-06
-4.59470354111297e-05
-3.68003365064958e-05
-3.07533099468743e-05
-4.38116494442874e-06
-3.1647962702651e-05
-7.46505334212081e-05
-9.26084852016746e-06
-1.85628091316979e-06
-1.72582046453668e-05
-2.24120419386428e-05
-5.54516067743195e-05
-6.02301156591981e-05
-2.46382290909112e-05
-3.13046166521136e-05
-1.14576115184942e-05
-3.29662213046146e-05
-2.24862454632476e-05
-1.06153241821414e-05
-3.34430333601211e-05
-1.22818201493837e-05
-3.08819197660795e-06
-2.02885752065109e-05
-6.022762768342e-05
-5.55974493089333e-05
-3.28020387072217e-05
-6.04430393737616e-05
2.42543465903107e-06
-3.94056492556533e-05
-1.02685803718195e-05
-1.6834548378205e-05
-3.89393570612379e-05
-1.85617541197411e-05
-2.67930132816933e-05
-7.48395955257739e-06
-5.89035987861981e-05
-2.90018214978359e-05
-4.28172538824881e-05
-3.75996362078396e-05
-3.97433952926675e-05
-4.04144252490508e-05
4.12087351559616e-06
4.82741092426618e-06
-1.03692442436976e-07
-1.29876131369737e-05
-1.59766258583057e-05
-1.84523896078393e-05
-1.15254046182244e-05
-3.21503014828679e-05
-2.13530650817724e-05
-4.54632642095492e-05
-4.33301636714224e-05
-3.75168708618024e-05
-6.52298942890095e-05
-2.77661151687051e-05
-3.36424602761763e-05
-3.72272594051756e-05
-1.26904822338495e-05
-6.42859578331851e-06
-9.91845118869183e-06
-1.37661882237979e-05
-2.79328986249548e-05
-4.39527239394652e-05
-9.81849059929745e-06
5.53458159654798e-06
1.27000873419342e-05
-2.01207502834319e-05
-4.90971095287619e-05
-3.69652645848736e-05
-3.50679456207091e-05
-4.19956663941419e-05
-3.69572927174452e-05
-8.61957972777283e-06
-6.78502382117043e-05
-9.13144611245106e-06
-3.64017229652718e-05
5.06501710676397e-06
-4.40102322989248e-05
-6.11530737648733e-05
-4.32449371188065e-05
-4.05100674415641e-05
-3.19415858213105e-05
-3.71986230472116e-05
-3.23546826511952e-05
-9.08857513797011e-06
-1.28873384956905e-05
-2.42864014612677e-06
-4.79655745605486e-05
-3.01150721209546e-05
-2.87724146379564e-05
-2.23039203744436e-05
-6.91790072387849e-05
-1.57853844746829e-05
-3.69810284590141e-05
-1.01241919063784e-05
-3.74668264698129e-05
-1.65619072594432e-05
-3.74231635162493e-05
-1.92663273533335e-05
-2.86624253003347e-05
-5.76990435499206e-05
-5.0666751645967e-05
-2.58587963315481e-05
-2.31428876317738e-05
-4.12618539006103e-05
-6.99222533312596e-06
-3.92197120261136e-05
-5.0637663157821e-05
-2.43348434777763e-05
-1.13771128156047e-05
-7.35811700845687e-05
-4.25996106561725e-05
-1.47776128365934e-05
-2.81107952228054e-05
-4.03125370345063e-05
-2.12159305524022e-05
-4.09776079489205e-05
-5.079896969885e-05
-3.11844941874737e-05
-3.61016737211802e-05
-3.06671349821138e-05
-6.47724525834652e-05
-2.79704783684187e-05
-1.25694343272284e-05
-3.52492011361137e-05
-1.18440009905878e-05
-2.77159949671464e-05
-4.74214274342813e-05
-2.54740882702977e-06
-9.64403063392244e-06
-4.09720019819636e-05
-5.12540678088694e-05
-2.40930648837136e-05
-7.00491489053933e-05
1.47626226384171e-05
-3.40354020769011e-05
-3.4980245311435e-05
-3.069397355765e-05
-3.97940239301294e-05
-2.32072431393398e-05
-2.93797898413714e-05
-3.07990347621793e-05
-3.56661711756325e-05
-1.14271171497968e-05
-4.55305245113682e-05
-3.28183301737958e-06
-7.58133542803143e-06
-6.47058476001993e-06
3.09891982547307e-06
-4.04450541207492e-05
-1.80060239805675e-05
-5.03546095393894e-05
-3.85299064373729e-05
-2.52154462032734e-07
-4.55826596111744e-05
8.39052473259829e-06
-2.4639737408779e-05
-3.66405491890386e-05
-5.05550549253439e-05
-4.78935517874667e-06
-4.35488860359039e-05
-4.63482030270883e-05
-2.03791984939505e-05
-3.70460573085454e-05
-2.37132526479242e-05
-3.76343919718827e-05
-1.8561191751306e-05
-4.73233115030727e-05
-2.15720120836091e-05
-3.49934858203195e-05
-3.82159949307839e-05
-3.10814177484469e-05
-3.50497333224808e-05
-5.94196967336783e-05
-6.65569663533371e-05
-3.00608400098337e-05
-6.85603584362514e-06
-6.1997995533139e-06
-3.4321353652043e-05
-4.37804493104581e-05
-2.12727743124616e-05
-4.3792400192344e-06
-4.61031351571599e-05
-2.59423701768582e-05
-5.05671170510337e-05
-3.53465892717684e-05
-4.22010786211797e-05
-3.58950437013711e-05
-6.34611568766065e-05
-3.74131337522348e-05
-1.67805037074366e-05
-1.83914129046865e-05
-3.50301047216757e-05
-3.25714631568846e-05
-2.2452056868648e-05
-2.84881973545377e-05
-1.64389741174752e-05
-2.52578362674826e-05
-6.30929573802715e-05
-5.60673225484886e-07
-4.39923928888642e-05
-2.81931393509777e-05
-1.2823493647328e-06
-2.82025226921393e-05
-1.97048181805785e-05
-4.39208235141778e-05
-3.19764107032658e-05
-2.99718074246191e-05
-9.41402599335407e-06
-4.28385161281293e-05
-4.74444361767671e-05
-1.43673781529943e-05
-4.5795799174787e-05
2.31115832510919e-07
-5.64397225198234e-05
-2.7603526448084e-05
-2.16950390186151e-05
-4.5117678434661e-05
-1.28246613372509e-05
-7.14795781986727e-05
-3.99950011358896e-05
-3.19553718695371e-06
-3.44828236752916e-05
-2.9214819356474e-05
-1.55317478094143e-05
-2.08178702500394e-05
-1.40425863403478e-05
-2.14959066084877e-05
-8.64532725239776e-06
-3.25034455921178e-05
-2.76538641956214e-05
-3.83728057613119e-05
-1.74281667419841e-05
-5.7095938333054e-05
-2.18912332373813e-05
-1.54636842470591e-05
-2.09886720777304e-05
-3.276673717047e-05
-4.6151433135174e-05
-4.1460369212608e-06
-4.61210192100368e-05
-9.43794718426406e-07
-2.77473795386177e-05
-2.90363942981868e-05
-7.62749662289236e-06
-2.31922702222795e-05
-4.42556871834684e-05
-2.27151682751013e-05
-4.39637095438249e-05
-2.04415265151767e-06
-2.3818317468346e-05
-3.83634655224315e-05
-1.66179066387554e-05
-4.00987809280633e-05
-4.4694267820506e-05
-1.2003027671273e-06
-5.70183347151589e-05
-4.92508795821098e-05
-3.72375799400574e-05
-3.81563697876939e-05
-4.16914057549308e-05
-1.98473589619914e-05
-4.27478171552127e-05
-3.85307705507074e-05
-5.68877413977821e-05
-3.02915341445209e-05
-3.24264416974141e-05
-4.71353731979452e-05
-9.99620605033531e-06
-1.95307874757569e-05
-1.55671599070576e-05
-4.89797376644204e-05
-5.63852172776556e-05
-1.95073495650237e-05
-3.84778956592304e-05
-6.7757721592624e-05
-3.33340200887357e-05
-2.61492584514016e-05
-1.91089668135773e-05
-4.45460582198279e-05
-2.14400215227727e-05
-2.72063954114124e-05
-1.17773602865291e-05
-1.19661629570347e-05
-2.83939391692021e-05
-3.83263559071239e-05
-1.19732867230723e-05
-5.56945689646599e-05
-5.165929626806e-05
-4.04196290421851e-05
-3.78517739744392e-05
-3.48993531872163e-06
-4.41013621653122e-05
-6.89175458992603e-05
-4.41128432801991e-05
-4.76151248765767e-05
-6.12864630601055e-05
-1.79501208292472e-05
-3.8749390191376e-05
-5.1107427404014e-05
-3.34789965302303e-05
-2.17039051681159e-06
-3.60786560707255e-05
-2.58746726412031e-05
-5.33087505038443e-05
-2.3128052113143e-05
-6.16941155719875e-07
-5.52262183975631e-06
-5.35352997665823e-05
-4.2390530502968e-05
-1.94812428523413e-05
-5.18601387601135e-05
-4.38093464040608e-05
-3.27183772102129e-05
-7.99273912361064e-06
-7.59600288931952e-06
-1.92735456044412e-05
-6.59614462839329e-05
-1.22007443792657e-05
-1.23297471174158e-05
-1.49404666431155e-05
-1.86547486910973e-05
8.9822615785528e-06
-3.78655648372865e-06
-3.54831386833121e-05
-2.91794939027549e-05
-2.41904854918305e-05
-4.0686488473526e-05
-2.59218060767359e-05
-3.27915375260147e-05
-1.15617412761181e-05
-3.29586830424695e-05
-1.46272926174686e-05
-3.49104498736397e-05
-3.47570448254168e-05
-1.22201144045478e-05
-1.5694093946608e-05
-4.03862318638203e-06
-1.58830001554516e-05
-4.6463380579397e-05
-4.71149220602084e-06
-4.02811319836967e-06
-5.01004299304338e-05
-2.50893437920033e-05
-4.65899564805153e-05
6.17473097598996e-06
-4.23114931271728e-05
-7.92805530555555e-06
-2.52185682914403e-06
-9.11557069958298e-06
-3.442058776289e-05
-3.7784634819486e-05
-3.42434394122497e-05
-6.24684733481847e-05
-2.15122519063525e-05
-1.20978546488219e-05
-5.47394014420803e-05
-2.83437840253782e-05
-3.73604491012839e-06
-2.76988963572599e-06
-3.641054848065e-05
-3.78076389841356e-05
-2.89218870717254e-05
-5.322988496462e-05
-1.74896978968715e-06
1.44214734443213e-06
-4.97935650234839e-05
-6.15886043299051e-06
-4.24325648770426e-05
-1.25978075149423e-05
-6.26725721373322e-06
-2.33088679331436e-06
-5.23407474376266e-05
-2.94500360359327e-05
-5.91449549903875e-05
-1.33803118646801e-05
-1.93701447947888e-05
-2.73080301533666e-05
8.28214109523022e-06
-5.97011906354626e-06
-2.06816617146397e-05
-1.63468361829354e-05
-4.35921885758362e-05
-9.55794055026771e-06
-4.5697190102224e-05
-6.18223499499061e-05
-2.29914419676968e-05
-4.02220118477099e-05
-5.61212683129913e-06
-3.93065528738546e-05
-1.0795536641891e-05
-4.19192695311296e-05
-2.13514633635816e-05
-3.4765224497262e-05
-4.05426312133847e-05
-8.47990607125132e-05
-2.01812512296412e-05
-4.58528475915038e-05
-2.20068226193818e-05
-6.26022390128463e-05
-4.59498266542091e-05
-1.85386824486804e-05
-1.31075038439537e-05
-5.73020709394613e-05
-3.46694754428694e-05
-1.63508370566756e-05
-5.53127154008136e-06
-4.11695211968929e-05
-2.96898854202161e-05
-2.41937471742678e-05
-2.7555122878878e-05
-3.70663459623473e-05
-6.35940743666684e-06
-3.66098057842089e-05
-8.57521483621422e-06
-1.03846549736979e-05
-3.34192327188304e-05
-2.2736115204221e-05
-3.65433543109714e-05
-4.17470221212361e-05
-3.87383971805451e-05
-1.32931958175561e-05
-2.34328510956354e-05
-8.11735771176482e-06
-3.39768554404009e-05
-6.9059232084974e-05
-6.79374387708762e-05
-5.42449913966722e-05
-2.57338771137974e-05
-2.87325825253557e-05
-3.22239068994897e-05
-4.14526440060348e-05
-3.93626125104938e-05
-3.80367301065112e-05
-2.7327802570244e-05
-2.19595960847158e-05
-2.4289488759224e-05
-5.30506066013943e-05
-1.96356736386508e-05
-1.52429839243976e-05
-3.81466510705339e-05
-4.81804269084767e-05
-1.89422616856428e-05
-2.71570626441556e-05
-3.35930721059547e-05
-2.79086747232178e-05
-2.43076313067529e-05
-4.44594537245472e-05
-1.72788072150677e-05
-1.76263305630547e-05
-2.83106966696293e-05
-2.41140294726618e-05
-4.20078671854749e-05
-1.94358090791674e-07
-4.36849875829308e-05
-3.16217073446431e-05
-2.1971966581479e-05
-3.18015172046569e-05
-6.11464373961649e-05
-2.24170732117869e-05
-2.3734226895955e-05
-5.13701590166177e-05
-4.25591106506228e-05
-2.86040082189929e-05
-3.36302754046463e-05
-1.84546697430577e-05
-4.33935970639618e-05
-3.83583853728149e-05
-3.63668184595276e-05
-3.97052595209272e-05
-2.84756966674343e-05
-4.09965846143969e-05
-1.99109289584237e-05
-1.99700724877948e-05
-2.76243370708298e-05
-2.96312708449061e-05
-6.1692073141507e-06
-2.19898066657738e-05
-5.29902450034627e-05
-3.08534188790719e-05
-6.61081929360655e-05
-2.63823147152374e-05
-3.1530755339909e-05
-3.15567298818412e-05
-3.11755193205495e-05
-2.56157013510764e-05
-1.16771273310746e-05
-2.26994713216949e-05
-2.99018265968418e-05
-3.72722483731639e-05
-3.42968810529294e-05
-3.97295577324041e-05
-4.0403142666844e-05
-1.59939899605881e-05
-2.10179541605576e-05
-5.1027032948903e-05
-3.45366399383479e-05
-5.8780763613783e-05
-3.98154387047703e-05
-6.29493005462522e-05
-3.0151485942944e-05
-1.83501166697053e-05
-5.26502307793471e-05
-5.1604236490869e-05
-2.8641810319423e-05
-1.15903218526834e-05
-2.63456126436486e-05
-2.45861297439583e-05
-8.28235498484471e-06
-2.70022980542588e-05
-7.89049291722359e-06
-4.37132144125136e-05
-3.26526568235751e-05
-5.13882708171608e-05
-2.83850570559834e-05
-6.5193567037422e-05
-1.31414665127741e-05
-3.54051739570709e-06
-6.39417012805572e-06
-2.51518086185739e-05
-3.1977725526151e-05
-5.37663941486266e-05
-1.65502460531562e-05
-5.5371238876746e-05
-2.46251522764718e-05
-6.15499238804361e-05
-4.01201646983872e-06
-1.72871045958239e-05
-1.45229429629362e-05
-2.17037082446229e-05
-2.67752923807445e-05
-3.23255107966904e-05
-2.26367008654324e-05
-2.28112725572369e-05
-2.28665158715815e-05
-1.47335928491627e-05
-2.29829386472408e-05
-2.98591554655864e-05
-1.52416622983223e-05
-3.61030208767373e-05
-3.37501728885137e-05
-3.55804770542422e-06
-3.2297589956459e-05
-2.07995057387386e-05
3.23864624664345e-06
-2.1615783202391e-05
-4.08382045124774e-05
-2.13799756285365e-05
-4.83475812687985e-05
-7.38734817644632e-05
-1.98508932924777e-05
-3.58736411640596e-05
-2.87051939965804e-05
-3.37350582898024e-05
-1.09803157421855e-05
-2.51416888092895e-05
-2.47201421989167e-05
2.03366006305487e-06
-4.72279693894161e-05
-5.87492458440021e-05
-2.96392664254956e-05
-2.45733348813057e-05
-3.9021911395151e-05
-6.87777921202306e-05
-3.21330794309686e-05
-7.09453745042148e-05
-1.34075472992509e-05
-2.01587192647522e-05
-3.51093447733291e-05
-5.91658184252228e-05
-3.43692701351793e-06
-1.10294813413102e-05
-4.72194404192341e-05
-1.07064928987772e-05
-3.10214437326996e-05
-1.05076381381691e-05
-4.06047151665534e-05
-5.97330881951884e-05
-5.56803076182222e-05
-2.47978470804729e-05
-4.55550805648958e-05
-3.45577177475509e-05
-3.29780431378192e-05
4.92073150475655e-06
-5.47776084248373e-05
-2.06311193734921e-05
-4.53119313341675e-05
-6.41938838340857e-05
-5.44122680700831e-05
-5.96187104336088e-05
-2.72410565891884e-05
-1.6820923731438e-05
-6.74768373128092e-05
-5.72853293755472e-05
-7.77098061161438e-06
-6.19706648306903e-06
-4.67552620268068e-05
-4.66827010859346e-05
-4.14736798970103e-05
-5.89970574857889e-05
-1.47682808853362e-05
-4.08672694172952e-05
-3.92517720199708e-05
-6.54309173482793e-08
-3.12398781303341e-05
-2.3278117098391e-05
-1.93195288190568e-05
-1.59146851940456e-05
3.99159566723626e-06
-6.85696032755235e-06
-4.24253191485561e-05
-1.12923869918101e-05
-7.26347487191123e-06
-5.68109920245646e-05
-5.3370184182278e-05
-3.67362594819567e-05
-2.81452776017548e-05
-5.53923173915029e-05
-4.59077288238598e-05
-3.84957288806114e-05
-3.01276064855655e-05
-5.16566069087958e-05
-2.87202387234972e-05
-2.48617591608657e-05
-3.41946981787671e-05
-1.77997696930891e-05
-1.79099588966818e-05
-4.54702973807724e-05
-2.78100189413784e-05
-1.25757245822612e-05
-3.61498700794873e-05
-1.77651502629288e-05
-7.10938569505499e-06
-3.11034128213134e-05
-3.67426103329707e-05
-3.28156941141258e-05
-2.89440789430254e-05
-1.2035134227018e-05
-2.19185564280072e-05
-3.11109094596655e-05
-2.73113351688744e-05
-2.66613407989197e-05
-5.02277463586681e-05
-5.00855768953007e-05
-1.88892486178185e-05
-2.21550769430346e-05
-1.79331012301399e-05
-1.27675312018921e-05
5.739158459103e-06
-6.68347370417263e-06
-5.44700112969121e-05
-2.25024784157445e-05
-5.45240917974051e-05
-1.85234870464329e-05
-4.43947708022672e-05
-1.96256454365197e-05
-5.54037705583279e-05
-1.13056920492199e-05
-4.2414290999723e-05
-2.58958835466622e-05
-3.48474938584733e-05
-2.80605755842406e-05
-4.00453134092511e-05
-2.4685137388729e-05
-1.64458303919041e-05
-2.4180543082599e-05
-2.38079613962726e-05
-2.45013855919297e-05
-4.57700840543236e-05
-6.1155077931126e-06
-3.3264878646102e-05
-2.48514879814419e-05
-3.7097356361603e-05
-1.45226372771112e-05
-2.69425964635472e-05
-2.2736674537961e-05
-1.71921733775206e-05
-2.71801808662014e-05
-5.55372247967382e-05
5.63766164765276e-06
-3.94856820045562e-05
-4.86862018743584e-05
-5.22448679955091e-05
-3.72459390543049e-05
-3.96356790069278e-05
-6.30030015557236e-05
-4.46547509032877e-05
-1.37179785134997e-06
-7.73412069198076e-05
-2.94008364885316e-05
-4.95906573833838e-05
-4.41686837204163e-05
-2.42630741750701e-05
-3.32395194884e-05
-4.34800823514974e-05
-5.32271509188405e-05
-3.7972002365309e-05
-2.29133088465667e-05
-1.1526473816158e-05
-3.06250274168629e-05
-1.67879474551881e-05
-3.99699824842179e-05
-9.60073755881009e-06
-1.23365948959009e-05
-1.48042891164902e-05
-2.51437289429853e-05
-2.65523987756076e-05
-1.19588849004868e-06
-2.41679690795509e-05
-1.99081939722042e-05
-1.99652793023676e-05
-1.80209676249153e-05
-3.65872539083405e-05
-5.26802175694111e-05
-2.48308359112518e-05
-1.86510652582888e-05
-2.98844053674726e-05
-2.66869318729756e-05
-6.18900294390554e-05
-1.48846528439175e-05
-5.51850962338565e-05
-3.55303932600979e-05
-1.92432788240692e-05
-4.08198112508471e-05
-3.15876220348206e-05
-4.70303488477545e-05
-1.74278642371801e-05
-4.29376155223016e-05
-3.47535343157744e-05
-3.51953565181351e-05
-3.0089384948699e-05
-5.78885202096675e-05
-4.42121913068094e-05
-2.99874897026262e-05
-2.64226256821928e-05
-2.08324086500666e-05
-3.24397399201202e-05
-2.27399772459907e-05
-1.92733919178193e-05
-3.94226702197054e-05
-2.98267303699472e-05
-4.69039307969719e-05
-6.29472635974365e-05
-4.26767930211311e-05
-4.43191428183464e-05
-5.05865271590581e-05
-2.91352918432664e-05
-5.05820052416412e-05
-4.98943028140747e-05
-3.90034474691016e-05
-7.55579286139844e-05
-2.05632604410755e-05
-5.49992428005669e-05
-3.04909174011741e-05
-1.2232931508026e-05
-1.27069206561634e-05
-3.90708284666429e-05
-1.94183606766054e-05
-9.3757197279596e-06
-3.96472901866405e-05
-6.19782219490308e-05
-4.5787624539663e-05
-1.80489328408284e-05
-3.7229302673978e-05
-3.16080878198998e-05
-1.94435070548968e-05
-3.92309315311128e-05
-1.66652882833322e-05
-2.99822434135682e-05
-1.05633532842133e-05
-4.50882672920807e-05
-7.94741321119401e-06
-9.59830206148986e-06
-3.57968576354729e-05
3.39444740193377e-06
-5.00021899411587e-05
-6.12204436659182e-05
-4.37854290075876e-05
-1.14430266404841e-05
-1.88740869702294e-05
-1.32962577329415e-05
-2.33383410001905e-05
-1.29353882793391e-05
-1.98499589190171e-05
-3.14447532834142e-05
-4.09649423442489e-05
-2.6710985695336e-05
-4.83911388707993e-05
-4.88784726571556e-05
-3.45771481455015e-05
-2.06108512082589e-05
-2.76092980083432e-05
-1.50696987545627e-05
-3.30859451047785e-05
-5.45003656435579e-05
-1.05093692598191e-05
-4.79009043288011e-05
-1.43461425342879e-05
4.24341507624861e-06
-9.24207379531885e-06
-9.33131735962309e-06
-2.39366548800545e-05
-4.18792689961984e-05
-2.41113358757442e-05
-3.00909100247975e-05
-4.17980427005127e-05
-3.61718061597075e-05
-4.82120202816885e-05
-4.11999528415995e-05
-3.54400592703168e-05
6.29144122735765e-06
-5.50267883956992e-05
-9.46466261144202e-06
-2.94972045924e-05
-2.34284914285117e-05
-1.21532732515252e-05
-6.64674939498267e-06
-1.09288443316598e-05
-4.73796018261518e-05
-3.75540435241034e-05
9.20696071912462e-07
-1.62418030047889e-05
-2.67329173853343e-05
-3.15837698157793e-05
-6.02769059241409e-06
-3.18578075472761e-05
-2.9736777987548e-05
-1.95237359085903e-05
-2.94766927211111e-05
-3.39164751158813e-05
-2.33471936320342e-05
-1.08828356526976e-05
-1.536923461836e-05
-4.73637516076389e-05
-2.5115248434086e-05
-6.64451748304093e-05
-2.86988536591974e-05
-1.24250393587429e-05
-3.87843140653385e-05
-3.77266195673919e-05
-3.39825338895946e-05
-4.2734784263417e-05
2.95733191354146e-05
-3.5197129570359e-05
-4.29888587410891e-05
-1.3564986527671e-05
-1.23810518749364e-05
-3.39444959477936e-05
-3.24741592346453e-05
-3.88174591630556e-05
-5.29909489081591e-05
-5.51359153261633e-05
-4.65651303116565e-05
-4.08288346922061e-05
-4.06302114616496e-05
-4.13986229939743e-05
-4.76353157698856e-05
-5.17732825394287e-05
8.13641825062968e-06
-1.98270513500917e-05
-4.55539182268487e-05
-4.47616063348154e-05
-7.30561144752363e-07
-3.58640927672347e-05
-3.51852249680074e-05
-1.06230795211245e-05
-1.32903289323472e-05
-3.1938015104142e-05
-5.4930207342754e-05
-8.75721453964044e-06
-2.83931386297941e-05
-2.85559623383118e-05
-9.40906945454774e-08
-2.26495709722346e-05
-1.39495727388368e-05
-2.25849212241595e-05
-5.05566092309289e-05
-5.08067400623167e-05
-4.32995227726527e-05
-1.94657563550012e-05
9.17718506593718e-07
-2.85630948482632e-05
-2.43410020685355e-05
-2.45378061192048e-05
-3.53557843844245e-05
-3.85806920450918e-05
-5.03633916140414e-05
-2.7245537971787e-05
-4.3532749179757e-05
-5.34072391625937e-05
-3.45556684632423e-05
-2.51209334203044e-06
-2.87184336850084e-05
-5.18012537988758e-05
-1.21880126516616e-05
9.80052001180425e-06
-4.02436915713932e-05
-2.57380142892367e-05
-4.66434519531688e-05
-3.02707696151765e-05
-3.41843499364309e-05
-3.86551553519008e-05
-3.17335775549734e-05
-9.55684522805014e-06
-4.30289223986075e-05
-6.08259108606339e-05
-3.08274051404678e-05
-2.40479062169368e-05
1.09408163367108e-05
-6.76383622393972e-05
-5.25210679592066e-05
6.19833614474879e-06
-2.15561417585266e-05
-6.97134538268331e-06
-3.03417347952461e-05
-8.63805352918476e-06
-5.9726229906572e-05
-3.64345168374361e-05
-1.72426082441774e-05
-5.07994852712356e-05
-2.74942818951775e-05
-8.02357604341295e-06
-2.39400629906267e-05
-3.66109571646912e-05
-5.20229277955222e-05
-3.86974067022024e-05
-1.30070385400813e-05
-3.19380266398889e-05
-1.77140660595258e-05
-1.65879560952875e-05
-2.27122920603519e-05
-2.38503722621668e-05
-3.90078051693167e-05
-1.40396315877704e-05
3.87070395571011e-06
-4.97191358978272e-05
-4.01266967949832e-05
-1.0624913788141e-05
-4.26011748541566e-05
-1.48842423397032e-05
-2.1695705847494e-05
-3.84043972215672e-05
-7.47817783881341e-05
-3.39676626463861e-06
-8.05312643498285e-05
-1.57923697188338e-05
-2.12707039906561e-05
-2.30483563623206e-05
-3.06074018979504e-05
-2.83465971978277e-05
-2.12622289825278e-05
-2.9278588992282e-05
-3.2822793548785e-05
-1.8513485061741e-05
-1.27569212157247e-05
-1.75411022903155e-05
-1.84349406480943e-05
-3.51506982235212e-05
-5.32228090636338e-06
-2.57237523914848e-05
-4.93538057339014e-05
-1.24598679556764e-05
-1.56548785458953e-05
-2.62877242723076e-05
-5.96822040598495e-05
-1.78142048010065e-06
-3.81375386185826e-05
-4.3492575814508e-05
-4.56984686848482e-05
-1.84101049703135e-05
4.00691136145976e-06
-2.40548484740664e-05
-3.66439305719281e-05
-5.68512120107128e-05
-3.58332353309887e-06
-2.87572146635335e-05
-3.06730545453866e-05
-2.03581325238962e-05
-5.58213033305494e-05
-1.86179277917628e-05
-4.51195435845918e-05
-3.49801468635976e-05
-4.59711549723799e-05
-2.78464808170548e-05
-4.2600979788849e-05
-1.77310956035152e-05
-9.52530453245575e-06
-2.61589812852168e-05
-8.39994125647516e-05
-8.7290455867798e-06
-1.59319788788502e-05
-1.57901985327223e-05
-1.92384226315046e-05
-5.00797992429889e-05
-2.90656664792315e-05
-3.04591330306338e-05
-1.87002671041064e-05
-4.94243231300518e-05
-2.33232461592343e-05
-3.90071147484256e-05
-3.88479141039239e-05
-3.49919933471494e-05
-2.93019663609468e-05
-3.74603501380284e-05
-2.50716546869216e-05
-2.77862996494122e-05
-4.17056274146323e-05
-8.51506404661152e-06
-1.33833270011543e-05
-2.68346926638439e-05
-2.11379818989651e-05
-3.94589440623022e-05
-1.00679392828953e-05
-2.5617967537187e-05
-4.33365187472019e-05
-1.92116388530681e-05
-4.18382543364852e-05
-3.95292437581992e-05
-3.65693841647068e-05
-1.27777778954434e-05
-2.53030671989238e-05
-2.3199418123511e-05
-2.48379654895047e-05
-2.45044166270973e-05
-2.7689247691618e-06
-1.43522366634395e-05
-1.09416705981236e-05
-3.31266465626844e-06
-4.11420119683824e-05
-1.48526143584804e-05
-7.20356912710054e-06
-2.92089910214626e-05
-1.12305084756043e-05
-5.08148053815107e-05
-2.58601045354583e-05
-2.4237528325968e-05
-4.22663772850097e-05
-2.56031327210819e-05
-2.35126777470914e-05
1.23726162215285e-06
-4.68412061468028e-05
-2.34058755309553e-05
-3.3291944608825e-05
-3.27459786704146e-05
-2.44654582247123e-05
-3.96855010056642e-05
-4.14990855599675e-06
-2.44968336957983e-05
-1.85743421389871e-05
-2.45275841368618e-05
6.71067348982017e-07
-3.74237900969125e-05
-2.25137496990482e-05
-3.45844480386246e-05
-3.2523477283157e-06
-2.50293497801449e-05
-1.71951312321097e-05
-1.41137012835178e-05
-4.1051890641653e-05
-7.22339979650627e-05
-2.78951564553055e-05
-3.29252720941699e-05
-2.34575705296699e-05
-2.64563369102826e-05
-1.63712611494368e-05
-3.61804169195251e-05
-1.97049982298648e-05
-3.94655737321167e-05
-1.80139922011295e-05
-3.67114081870222e-05
-3.22626926676212e-05
-1.83929357253088e-05
2.81740674955827e-06
-2.47978558417772e-05
-3.99839389123761e-05
-2.41486945895485e-05
-7.09187298615267e-05
-4.35974300485224e-05
-3.65679371030066e-05
-3.95672102526634e-05
-3.62663761852326e-05
-3.75547269150224e-05
-3.06665820788425e-05
-3.2472592034229e-05
-7.27200052480133e-05
-1.70671464999779e-05
-3.84778976387327e-05
-3.21597034183905e-05
-1.9412292045352e-05
-3.58712436587318e-05
-2.67328111610797e-05
-7.98011908014132e-05
6.81393995097996e-06
-4.00718439411173e-05
-2.62560727419815e-05
-2.83620086749019e-05
-3.24230383275164e-05
-3.7907030012902e-05
-2.31822787196593e-05
1.66285597312918e-05
-3.09225321763838e-05
-1.87188037612321e-05
-1.28176742526844e-05
-2.79811381166163e-05
-3.49176512498882e-06
-2.57681948597738e-05
-1.97764050533844e-05
-2.12292165906231e-05
-6.48666206832507e-05
-2.37237586145759e-05
-2.16999116625985e-05
-9.40822502876739e-06
-3.1613552568641e-05
-2.21383683721672e-05
-1.70579333913988e-05
-5.10925016707832e-05
-2.3524048632149e-05
-5.00839007080573e-05
-5.73507537661484e-05
5.11727204404391e-06
-5.02581645305956e-05
-4.18428897286024e-05
-1.25597939059039e-05
-1.75922650183814e-05
-3.28019399064553e-05
-4.34044520441062e-05
-4.32510544902269e-05
-2.70554107309929e-05
-3.75470381134933e-05
-5.13625495435889e-05
-2.00027277937233e-05
-3.68995538017465e-05
-2.89637235082693e-05
-3.20131791517782e-05
-3.92901676058718e-05
4.89656099275902e-06
-1.48636961255684e-05
-6.53555644568123e-05
-3.0074165349908e-05
-4.29317138702903e-05
-6.2669066493569e-05
-3.55651518722436e-05
-1.67657431963323e-05
-6.36565587006377e-05
-2.43788360788003e-05
-4.26229150459687e-05
-3.47380670243193e-05
2.10791826853316e-05
2.52051811011904e-06
-4.71729778916763e-05
-7.70226515425494e-05
-3.52463480311494e-05
-3.61535502649275e-05
3.30566803894554e-06
-3.78168355320578e-05
-3.95344384100095e-05
-3.15189558629345e-05
5.1527545330558e-06
-3.4631114924678e-05
-2.99994121556896e-05
-3.47713505748709e-05
-4.14820432484995e-05
-1.93314632273105e-05
-2.24356337809639e-05
-3.84014012903822e-05
-2.24532030338419e-05
-2.74380102125298e-05
-4.20899317307734e-05
-3.65939438294055e-05
-1.23249015467964e-05
-2.11175813150115e-05
-1.48887914971805e-06
-3.13163452587925e-05
-3.5886512324505e-05
-1.95663345868638e-05
-3.29216476566469e-05
-4.62673394481347e-05
-5.98090451646288e-05
-1.43763230032273e-05
-2.25842375092683e-05
-4.68111716466987e-05
-2.53238082811555e-05
-2.17531571798361e-05
-1.56369516608919e-05
-1.04029443428598e-05
-5.37413127192218e-05
-3.937975173447e-05
-3.33950540388819e-05
-2.73971719555133e-05
-3.44891981040876e-05
-2.06313802939268e-05
-2.83822154281631e-05
-3.53892497052214e-05
1.37600424008558e-05
-1.72082891536572e-05
-5.45844026435686e-05
-3.38086967683259e-05
-1.12123266386554e-05
-2.40003889316167e-05
-4.36916355168927e-06
-2.29137135911887e-05
-3.7463710306916e-05
-5.90693103019284e-05
-4.28424548145862e-05
-4.59060604498601e-05
3.63795898384958e-07
-3.90578815484279e-05
-2.80160701651289e-05
-3.52295553964001e-05
-1.93618440209144e-05
-1.99411312379085e-05
-5.30388831586108e-05
-1.99242884352884e-05
-1.52623406972738e-05
-4.44787992964259e-05
-2.5105873374251e-05
-1.05012296302159e-05
-3.74819778458489e-05
-3.79459307061304e-05
-3.3418062170542e-05
-2.897450168597e-05
-4.51410249728572e-05
-2.99252933707911e-05
-4.08314586060594e-05
-5.29555237575673e-05
-7.3573466228392e-05
-9.25822362935819e-06
-4.09839879548762e-05
-4.89348662932246e-05
-4.24537560261606e-05
-2.02593814381828e-05
-4.53958146059724e-05
-1.68220537831491e-05
-6.81191091320194e-05
-2.93380099483884e-06
-2.4915432047744e-05
-2.90967199361139e-05
-2.13026443151228e-05
-3.26547423490989e-05
-3.61558958086514e-05
-3.72218745867661e-05
-3.74582258789898e-05
-2.83587690331502e-05
-2.65174881114809e-05
-5.52323047130977e-05
-8.2160904888301e-06
-2.93034015235533e-05
-4.25450271836351e-05
-4.24170294531551e-05
-1.40546823767503e-05
-2.64849865447574e-05
7.77878162992874e-07
-3.56563304713846e-05
-9.94121116488062e-06
-1.17248216018746e-05
-2.46722820314777e-05
-4.47804656673797e-05
-1.96139708387516e-05
-1.22297557842371e-05
-4.49133257638306e-05
-1.82263024932615e-05
-3.79286032775075e-05
-1.82298992209953e-05
-3.14599007351871e-05
-4.68098245536982e-06
-2.07345077170637e-05
-6.1536516588905e-05
-2.40575570970085e-05
-4.31769181354815e-05
-6.88687740482568e-06
-2.24783698006227e-05
-3.24195016064213e-05
-8.24711502679802e-06
-1.66302683384624e-05
-3.36675118751711e-05
-1.89991247966493e-05
2.03043697337463e-06
-9.02360974380754e-06
-3.98768359240463e-05
-4.72806622966359e-05
-3.1136688761249e-05
-1.42917635080761e-05
-3.03302726735957e-05
-2.56687484015172e-05
1.58740000118313e-06
-3.35262202413287e-05
-1.29210886796169e-05
-6.69355292599318e-05
-3.24066155341842e-05
-1.10939121939954e-05
-1.86311125659859e-05
-2.13732617305766e-05
-3.5908850620994e-05
-8.61315510648252e-06
-4.4753949765526e-05
-3.32513050075837e-05
-4.70874020008093e-05
-5.72531001722946e-05
-1.36135837898688e-05
-3.11927502313023e-06
-6.72444237093592e-06
-2.76441546856783e-05
-3.19393862445939e-05
-5.25751598064501e-05
-5.27404327242508e-05
-6.09018311454791e-05
-4.86015566807332e-05
-3.29791855486675e-05
-3.78620426177226e-05
-3.23729559955457e-05
-3.6446170438957e-05
-3.16584690977276e-05
-5.37053193552328e-05
-2.88373298250569e-05
-4.95928730891309e-05
-3.48693878971043e-05
-4.16416032511654e-05
-2.76492863475103e-05
-5.02848309367988e-05
-5.06733605941322e-05
-4.77624251261015e-05
-1.88290307940033e-05
-3.05778579220296e-05
-4.55410196949286e-05
-7.80535042950323e-06
-3.80361593930472e-05
-3.76792177195661e-05
-1.91345664430268e-05
-3.99635994760101e-05
-8.23742589753554e-06
-2.00388424588425e-05
-6.607695266682e-05
-1.35218903627203e-05
-1.53597943311327e-05
-3.0091407438373e-05
-2.56881836575511e-05
-3.40373580399262e-05
1.65723078458364e-05
5.00063883547663e-06
-2.43983690215033e-05
-2.14940846878454e-05
-1.86435316315573e-05
-4.2807457967236e-05
-2.49143643476357e-05
-2.97728523522907e-05
-2.23954326420514e-05
-1.42742948407654e-05
-6.03976159024629e-05
-1.80472751663309e-05
-2.82063300230133e-05
-2.39709356443731e-05
-4.46831657443001e-08
-3.23536292601512e-05
-2.07011928368578e-05
-4.81131550748583e-05
-2.06539115174293e-05
-9.7249974308085e-06
-4.15073088601409e-05
-2.26229801505407e-05
-3.65632836943984e-05
-1.78107870481106e-05
-2.034052870367e-05
-2.52721541598989e-05
-2.8570120735481e-05
-5.77101224855746e-06
-3.88157268732411e-05
1.80704562135568e-06
-1.44715744914493e-05
-2.40127525171996e-05
-2.24926197095162e-05
-2.0592877030607e-05
-1.84091280341463e-05
5.78195513560361e-06
-2.22687921079452e-05
-3.93800896347607e-06
-3.09571925966151e-05
-5.22604494983165e-05
-4.3567099709477e-05
-2.70637515829441e-06
-2.02521737486331e-05
-4.01798419155255e-05
-3.98901159909396e-05
-9.115471653625e-06
-1.42024604669232e-05
-3.8783244639746e-05
-2.64584237247834e-05
-3.04452281618758e-05
-5.72632509994759e-05
-3.41618916315775e-05
-1.059094560556e-05
-4.81473698669929e-05
-2.29407756760756e-05
-2.42138575444856e-05
-5.68534951119831e-06
-3.66389212398416e-05
-3.30325569456154e-05
-2.92572776072238e-05
-3.64092088842363e-05
-5.17571710786062e-05
-1.55140877396465e-05
-2.96285389439968e-05
-7.75363050037421e-05
-1.97929690344967e-05
-5.59058046516672e-05
-5.93672096925375e-05
-5.1089578725318e-05
-3.68649614237608e-06
-3.21529508087642e-05
-5.76889440637712e-05
-3.85466609595227e-05
-3.50850558337452e-05
-2.39479337202645e-05
-2.29705042694309e-06
-3.97265480176628e-05
-2.61059996957165e-05
-4.10565077569163e-05
-9.9386613144094e-06
-7.24655450715387e-06
-2.28324439395781e-05
-4.02520179756584e-05
-1.91644852298541e-05
-4.40987354199754e-05
-3.6983916093134e-05
-3.61240987749667e-05
-2.30972625652918e-05
-3.16839004225553e-05
-1.21242028793191e-05
-2.19668217667857e-05
-1.98106482751897e-05
-3.04408597742561e-05
-2.05339744590863e-05
-5.59907193687463e-05
-1.85241364328539e-05
-4.35176527588835e-05
-4.91217447639747e-05
-3.62131689000389e-05
-9.03919686917961e-06
1.4836111250754e-05
-1.54335937851015e-05
-2.61949693089347e-05
-3.9380425418922e-05
-3.50412402190531e-06
-3.59949931913036e-05
-4.57380106969732e-05
-1.52216585927421e-05
-1.63674507570894e-05
-2.13689411347293e-05
-1.4592923666727e-05
-1.27324342834805e-05
-3.77654184878803e-05
-9.44194289075132e-06
-2.0729124078626e-05
-4.28596556848612e-05
-6.99101895282958e-05
-5.210221907803e-05
-9.92842831314986e-06
-4.06813629871642e-05
-4.66823494891182e-05
-3.89088902047062e-05
-2.52648424984954e-05
-1.52870110149735e-05
-3.96249360234256e-05
-4.52109805527655e-05
-3.19889682221427e-05
-7.09728198597877e-06
-2.04449495583198e-05
-4.1818881355947e-06
-6.26636990056963e-06
-9.46675938051652e-06
-3.03855959772548e-05
-2.18669191910904e-05
-4.28338591685666e-05
-2.57878936261612e-05
-4.78486811637315e-05
-4.61616530188647e-05
-4.79731036914613e-05
3.66168227715751e-06
-5.83070220681177e-05
-2.39709085074377e-05
6.94408412582484e-07
-3.20248029798523e-05
-1.94264281060727e-05
-2.40270162665557e-05
-3.34671890055654e-05
-3.13687043701578e-05
-3.84942788084638e-05
-4.66298083223546e-05
-3.60051122427505e-05
-3.67083549153184e-05
-4.44178668832217e-05
-6.35680544706363e-05
-1.57579107044949e-05
-5.53359603077851e-05
-2.20635398491471e-05
-1.70377572994564e-05
-3.76602246123574e-05
-3.34821601989069e-05
-3.25814468867166e-05
-2.07655481975072e-05
-2.70311586002118e-05
-2.34862691848396e-07
-4.63720219947899e-05
-3.6766661686577e-05
-2.6807262084211e-05
-1.02049858134732e-05
-3.01347059114463e-05
-2.96799806782491e-05
1.5536034174885e-06
-1.00719474212342e-05
-2.72441029157073e-05
-3.72968399883244e-05
-2.16207229667824e-05
-2.13173460031077e-05
-6.45360139933405e-05
-2.08030216818698e-05
-3.53712580940307e-05
-4.07581662825453e-05
-3.44479796018287e-05
-3.08232752225345e-05
-5.6619815374056e-05
-1.04121751728923e-05
-3.18354320619628e-05
-3.18919043036263e-05
-5.17231231971229e-06
-6.76279848186819e-05
-1.34196594643956e-05
-4.94761441145398e-05
-2.47584303264065e-05
-3.82233301757485e-05
-2.27017552898864e-05
-2.5235580701727e-05
-3.64709410004001e-05
-3.80329729302482e-05
-2.14091226330301e-05
-2.93472907086329e-05
-2.66160090244293e-05
-3.6844071416246e-05
-4.36764802606682e-05
-2.71914200120145e-05
-1.58336054929814e-05
-4.73918978676182e-05
-3.2854747876065e-05
-4.14922789937539e-05
-1.6873613112319e-05
-4.25172475029677e-05
-4.4861093592246e-05
-2.80861414557425e-05
-2.80942014636393e-05
-5.05186644313073e-05
-4.94530471566655e-05
-2.12763869453942e-05
-4.25680282078013e-05
-3.92729630266794e-05
-4.66017701780914e-06
-7.09406635357861e-05
-1.57379516982585e-05
-3.0277945015664e-05
-2.97196387038917e-05
-3.73671471723942e-05
-5.54769365020123e-05
-4.02588799093339e-05
-3.69144806513645e-05
-3.83588525832397e-05
-2.09086063402164e-05
-5.09706998456738e-05
-1.4073403768337e-05
-3.85042876143939e-05
-4.51411654722879e-05
-5.59113383163093e-05
-1.56605235584651e-05
-4.49911778226982e-05
-2.61631221576812e-05
-3.07743915929619e-05
-2.45401258571368e-05
-3.701097770614e-05
-3.46543844306531e-05
1.40025464763024e-06
-2.96695384830822e-05
-9.15631398559712e-06
-3.21482917178447e-05
-3.15700815599891e-06
-6.65941926884622e-06
-3.7032694716809e-05
-2.71978910553318e-05
-7.31552574091906e-06
-4.89862570069112e-05
-1.19754295082581e-05
-2.91399921729024e-05
-1.30406995985813e-05
-2.73481265841494e-05
-1.74302512439378e-05
-2.70881302368575e-05
-2.34758059276808e-05
-2.91325534477344e-05
-2.60216722870462e-05
-4.43908541461124e-05
-5.09487460318705e-05
-1.09182007475405e-05
-2.73250544483525e-05
-9.80484050856407e-06
-2.116443425185e-05
-5.80782264996134e-06
-2.72311944017286e-05
-1.45027760341107e-05
-1.75061967603965e-05
-5.73749534613269e-05
-3.80597739934214e-05
-3.40398910636812e-05
-3.00514825340925e-05
-6.252407177541e-05
-7.70675089737463e-06
-3.62635208404804e-05
-4.45925209651614e-05
-2.85338447693409e-06
-5.73648390631935e-05
-4.21685662071884e-05
-1.80244637119739e-05
-5.6783671984775e-05
-6.6479517367783e-05
-2.33904676712065e-05
-3.8905815743822e-05
-4.82890534783448e-05
-2.23761560693924e-05
-3.75566629023507e-05
-4.60766545063475e-05
-1.89744582219699e-05
-5.90521592656172e-05
-4.8710124897582e-05
-3.06987827606243e-05
-2.5160718063251e-05
-1.43715718219035e-05
-3.63268540597427e-05
-2.0348109848541e-05
-5.22596203789166e-05
-1.29531293107785e-05
-4.44429796067092e-05
-3.87174137033789e-05
-1.72175756809292e-05
-4.744052002989e-05
-2.96817657952004e-05
-1.45727467342058e-05
-4.96209382934411e-05
-1.59181629506811e-05
-3.07630593192345e-05
-6.17960239752132e-05
-2.8947358762957e-05
-3.7502932818985e-05
-3.07949662161758e-05
-3.87064267925608e-05
-2.80739059328511e-05
-6.65240782760509e-06
-4.98644690544827e-05
-2.12086237614312e-05
8.68332050944594e-06
-3.5597824208113e-05
-8.0449834088814e-06
-4.70494793312562e-05
-2.16727007997917e-05
-4.42926597180112e-05
-2.87625919463602e-05
-5.61693208160048e-05
-3.49673777103912e-05
-2.070578812684e-05
-2.55138687276643e-05
-2.85700835128096e-05
-1.57244409229726e-05
-2.95133034519093e-05
-4.66806165659423e-05
4.76315172693951e-06
-1.83189550939395e-05
-3.88187785338936e-05
-3.23989634578947e-05
-1.57019377731763e-05
-3.75866609515803e-05
-2.46859255680487e-05
-3.9186705217957e-05
-1.08077557391736e-05
-1.70250082337354e-05
-8.65360838749077e-06
-9.60717008439467e-06
-3.29327940153923e-05
-3.02913953810991e-05
-2.68766222618353e-05
-3.94012144450533e-05
-3.01600154765577e-05
-4.53667159326785e-05
-6.71541697569004e-05
-3.55020135465056e-05
1.19297273114365e-05
-2.46074527075773e-05
-1.54922315960368e-05
-3.20916808775077e-05
-3.2639317080739e-06
-5.40323613591627e-05
-3.70602539612859e-05
-2.00101796618674e-05
-3.06873976337036e-05
-2.94095834004944e-05
-3.42514053042107e-05
-3.70576142332035e-05
1.86853986520994e-06
-1.485754721203e-05
-1.89006186389904e-05
-5.00506229702926e-05
-4.53517735155298e-05
-3.09400011503216e-05
-5.67960704031863e-06
5.61192257144316e-06
-2.98124113171275e-05
-4.94044965487007e-05
-3.83999534479625e-05
-5.68110520185475e-05
-2.94735388382644e-05
-2.42814785569149e-05
-2.65564994257345e-05
-4.863979726155e-05
-5.54506078387257e-05
-1.77170611671116e-05
-5.28465905900673e-05
4.64345191426994e-06
-4.67550065054595e-05
-2.11132578307193e-05
-1.74099647564175e-05
-2.68670542549475e-05
-4.39597013573132e-05
-3.91998096278969e-05
-3.94162590922516e-05
-2.58775688543041e-05
-3.88806256923941e-05
-2.66879538830505e-05
-4.56295477829825e-05
-3.44025214868549e-05
-9.19873027246807e-05
-5.4692296122543e-06
-8.02716278272581e-06
-3.07178823934436e-05
-3.66094625221987e-05
-2.49227218824416e-05
-4.65749119509809e-05
-2.72074448049971e-05
-1.14370137936091e-05
6.94363117516195e-06
5.43702250185349e-06
-1.19280512843373e-05
-3.31963714760425e-05
-2.57799955293393e-05
-1.81811234315823e-06
-3.9647224159986e-05
-2.23744268091169e-05
-1.48699726760855e-05
-1.55650876700686e-05
-2.96256293195255e-05
-6.61696138691543e-05
-2.41990817304412e-05
-4.32788196788942e-05
-5.48353379348697e-05
-3.84040174727025e-05
-3.42566440767234e-05
-2.93622346444804e-05
-4.74543217925768e-05
-1.7294496256532e-05
4.98393367838583e-06
-4.85109091795303e-05
-5.15287539885155e-05
-3.32100230688855e-05
-2.93676679403697e-05
-6.8047813057356e-06
-1.08595615203864e-05
-5.72952054538322e-05
-1.90785934509192e-05
-4.67250941622021e-05
-4.24464057550836e-05
-5.36683604420885e-05
-1.65302774652781e-05
-2.92400082722192e-05
-3.46115755096493e-05
-4.71718246267404e-05
-5.43855505377556e-05
-3.77296372401064e-06
-1.4246445909202e-05
-4.82582788958362e-06
-2.46899032204242e-05
-4.62480347260592e-05
-4.29919360452165e-05
-2.84087161546899e-05
-3.55461508608494e-05
-1.47528676855303e-05
-1.53946439407604e-05
-1.79876621262892e-05
-4.57578647979376e-05
-1.64023843435448e-05
-9.18573596618563e-06
-2.07315856386463e-05
-1.37114752210446e-05
-3.62980984471049e-05
-6.74490561933151e-05
-2.34570080019446e-05
-3.71512083746444e-05
-3.52680301014731e-05
-6.61106099368055e-06
-8.67411358698605e-06
-2.56762063427001e-05
-1.21385676429675e-05
-3.63120154909329e-05
-6.33664126531562e-05
-2.37689556851976e-05
-2.68638098386819e-05
-2.69535085740802e-05
6.95429232448295e-06
-4.35104635293451e-05
-3.90947888926362e-05
-2.1395411135481e-05
-3.57904261112856e-05
-4.45543515929522e-05
-2.43324116431731e-05
-2.64169506675976e-05
-4.9960311721801e-05
-2.24010007744562e-05
-1.09916567740445e-05
-2.32607043013901e-05
-4.51128058875924e-05
9.21529081378773e-06
-1.789648872216e-05
-3.78193528777189e-05
-3.08297118500281e-05
-1.3853458730323e-05
1.20849256003049e-05
-2.91845903412874e-05
-3.12347623719762e-05
-1.18086034323938e-05
-7.16136365342377e-05
-2.92668828255307e-05
-1.70647628832499e-05
-2.8582594262483e-05
-3.37911513676118e-05
-2.3680632296979e-05
-4.33936631938861e-05
-3.99480158867327e-05
-3.24595268194857e-05
-2.88079118073227e-05
-3.30029809613355e-06
-3.94910193802498e-05
-9.21310321288847e-06
-3.74944717081365e-05
-7.66089620605421e-05
-3.49729594541194e-05
-4.42943352220038e-05
-1.95584741444201e-05
-1.73762854314209e-05
-3.72281398264149e-05
-1.73722323797682e-05
-1.60499018246934e-05
-6.99924941017823e-05
-5.21876989914662e-05
-5.83334245588419e-05
-4.03589356094623e-05
-3.62434892905645e-05
-1.13938790713511e-05
-4.05809395417782e-05
-3.95955742093154e-05
-4.24108607056824e-05
-4.12729438664596e-05
-3.4161084077521e-05
-1.59271625657019e-05
-4.45963091245685e-06
-6.3694752840418e-05
-2.99132079891822e-05
-2.84446104921022e-05
-2.76189048448561e-05
-3.87787786809988e-05
-2.58883853438334e-05
-3.37556512204107e-05
-6.45458587415356e-05
-3.20363117559164e-05
-1.72363968630903e-05
-1.9725243716264e-05
-1.66754475868962e-05
-2.6082044869159e-05
-2.80226217122053e-05
-5.13099053846182e-05
-1.65083281321806e-05
-5.32820250712781e-05
-4.61641764755172e-05
-5.24737267039311e-05
-2.82511438205602e-05
1.90002804209614e-06
-3.74527915383206e-05
-2.51133591326921e-05
-3.84526061770154e-05
-3.18509192896915e-05
-3.53956175449755e-05
-4.02381678161449e-05
-4.13900691410638e-05
-6.55695394656759e-05
-1.0548542577658e-05
-2.75233471584932e-05
-2.84450309497683e-05
-2.79183578267972e-05
-2.28523328406844e-06
-6.29769001931626e-05
-4.80041648286396e-06
-3.67371795142274e-05
-7.1287186653526e-06
-2.59241329352039e-05
-2.83454044749999e-05
-1.92881196152659e-05
-3.00111190583418e-05
-1.58444861889162e-05
-4.17845031263178e-05
-5.28911925877415e-05
-1.88979920789493e-05
-2.6214613554496e-05
-3.27758731465893e-05
-3.20079831748981e-05
-4.53679668388307e-05
-2.40404785957672e-05
-4.27205723367283e-05
-3.35648756178716e-05
-5.09348912106188e-05
-2.82852517011152e-05
-3.01334487003992e-05
-1.10612979660643e-05
-3.17375410695742e-05
-2.86972696706875e-05
-1.75861594826897e-05
-7.02073799041231e-05
-5.73829687629009e-05
-2.83024477495088e-05
-1.74086049665154e-05
-4.98933175248624e-06
-2.18545373275471e-05
-4.43982523938022e-05
-2.11908043914051e-05
-1.71614671533917e-05
-3.12315018404883e-05
-2.99064147683201e-05
-4.79764485839241e-05
-1.39082989654688e-05
-1.78119453251908e-05
-4.41682391172104e-06
-2.34209817505387e-05
-3.00128150399036e-05
-4.7603252286887e-05
-2.83582121693278e-05
-1.64002929138033e-05
-1.77120176003222e-05
-5.94934784961115e-06
-3.51815635093476e-05
9.74459411015457e-06
-8.59361911396866e-06
-2.81756287134803e-05
-2.3048972249373e-05
-2.49711051494665e-05
-5.42368595604307e-05
-2.29002248816578e-05
-2.37036615540329e-05
-2.21943308011375e-05
-6.51828330673954e-05
-4.70058246263499e-05
-3.13544683666685e-05
-8.80663718260445e-06
-3.51105027695227e-05
-3.59544996793898e-05
-7.84515110811811e-05
-3.02760162578017e-05
-2.42074519087099e-05
-2.02135032926602e-05
-1.93736132867948e-05
-2.50908536678599e-05
-6.90492428671593e-05
-1.77145420915805e-05
-4.21544039972378e-05
-3.10199535514426e-05
-4.99495079091568e-05
-2.86273503134797e-05
-2.48916827638149e-05
-3.35337267001457e-05
-1.55417916346598e-05
-1.40052349020149e-05
-3.39338947788504e-05
-2.91004063046164e-05
-2.35465890295045e-05
-4.87136783226378e-05
-3.42601201565971e-06
-6.43479505328039e-05
-3.40590947878928e-05
-3.75031170073835e-05
-1.56555771185259e-05
-1.74324202568211e-05
-2.73389783422719e-05
1.02786576880122e-05
-1.94542493159818e-05
-1.87870614955101e-05
-4.33567006596659e-06
-2.45675884616122e-06
-2.73466681173711e-05
-2.24558856227745e-05
-5.72327220063222e-05
-3.39928493920879e-05
-3.32646313187653e-05
-5.74523383299829e-05
-3.88079513208464e-05
-1.66232138381672e-05
-7.52848364019825e-06
-4.34090553339767e-05
-2.52865728818686e-05
-3.87824001777193e-05
-3.30907970073371e-05
-4.18875280358979e-05
-9.52736291730582e-07
-4.32940231107326e-05
-4.44715019910729e-05
-3.81071856041147e-05
-3.82171614637509e-06
-2.27155256704293e-05
-2.28073455693801e-05
-4.2291353222127e-05
-9.39710160683677e-06
-5.09185253409822e-05
-2.659591339402e-05
-5.12864081328244e-05
-1.54978011202354e-05
-5.49183526054101e-05
-1.14485811057778e-05
-8.28993047812564e-05
-5.20009159477613e-05
-4.43043883770785e-05
-4.53659762390461e-05
-4.96052080115149e-05
-4.64971023241064e-05
-5.28218263567006e-05
-5.55130358238228e-05
-3.28798161688858e-05
-4.62136451722359e-06
-2.72243808297064e-05
-2.6449854553411e-05
-2.29656582848772e-05
-1.69919051683843e-05
-2.8536272281461e-05
-3.32051223133671e-05
-6.09568544928165e-05
-5.92826120994675e-05
-2.10155062469215e-05
-7.76507677410863e-06
-4.31323490859682e-05
-2.09554125731552e-05
-3.46819998491707e-05
-1.38324338512649e-05
8.63461084457794e-08
-2.07661850210894e-05
-5.47427845817509e-05
-2.32247892433301e-05
-4.35368176135157e-05
-3.36456620504269e-05
-9.67572945613705e-06
-3.88761958101045e-05
-1.97098047079428e-05
-4.12105683651503e-05
-7.79094822784154e-06
1.1416353115451e-05
1.32608177786082e-06
-6.28366359482761e-06
-2.18728413514329e-05
-5.39491695758001e-05
-2.82510067474853e-05
-2.73199218553551e-05
-2.36986025946054e-05
-2.00461604471493e-05
-9.62374457026759e-06
-1.40554977967894e-05
-3.89437561710969e-05
-2.29926798692858e-05
2.80681780708929e-05
-6.22939212325647e-06
-4.05226654661999e-05
-1.77913959484529e-06
-2.32260339782769e-06
-2.94315877374416e-05
2.55284091165648e-07
-4.14176551848954e-05
-1.57986881199344e-05
-2.06518562113465e-05
-7.5546795190561e-06
-2.62270422972155e-05
-3.96541456669437e-05
-4.20543237903258e-06
-4.45847526698604e-05
-2.28338771988442e-05
-4.01079070393631e-05
-5.05589463779981e-05
-5.44390844463571e-05
-5.23738602987819e-05
-8.97372165391875e-06
-3.42314555502177e-05
-3.49134111727774e-05
-4.73194861813935e-05
-2.21016154181411e-05
-5.5181868456846e-05
-8.46132515308584e-06
-4.29289533958918e-05
-2.08188971127196e-05
-6.91252157414968e-05
-4.74822116103384e-05
-6.16226749289228e-05
-2.18276142088347e-05
-3.82995789609423e-05
-1.27029628397145e-05
-2.68205564443045e-05
-4.51983095846236e-05
-3.01087407243579e-05
-3.6260357145582e-05
-2.18851713804372e-05
-2.76357375744488e-05
-2.09570959568877e-05
-1.44535124718668e-05
-2.75415364352002e-05
-5.75139132209759e-05
-1.4116325436017e-05
-2.58078720512459e-05
-4.74096715111694e-05
-4.94879778968192e-05
-5.31741316720743e-06
-2.99577445280832e-05
-3.41271190941689e-05
-2.77400795368963e-05
-3.29127279056943e-05
-5.64107156439195e-05
-2.1079272557859e-05
-4.14671022026118e-05
-4.09034506226776e-05
-1.74253600481856e-05
-3.65474091038475e-05
-2.59603726247813e-05
-4.17978481685575e-05
-3.03982231280985e-05
-3.54809691294523e-05
-1.25788766528799e-05
-4.6318244261645e-05
-5.59322140360405e-06
-3.59865781486837e-05
-7.72230869118206e-06
-4.30059759879629e-05
-4.41005053643869e-05
-1.79047928524397e-05
-3.41926749418199e-05
-4.90647843193726e-05
-2.74254407276318e-06
-1.93514038807597e-05
-5.23737563251693e-05
-3.81996281923501e-05
-1.75789143213549e-05
-3.50293654128205e-05
-4.21011118722205e-05
-9.09006070176422e-06
-3.97567497028874e-05
-4.98936389148021e-06
8.20224062570691e-06
-1.96200274982811e-05
1.98249930309593e-05
-2.20484045167152e-05
-3.45203255795717e-05
-4.28179293973135e-05
1.07831593528472e-05
1.7118489028575e-05
-5.94306414923923e-05
-8.76257134000912e-06
-2.16867909047293e-05
-3.02945630192704e-05
-3.62614966443287e-05
3.07091039383354e-07
-1.3116278317382e-05
-5.74370187099073e-05
-6.1330786434352e-06
-7.44029878924155e-06
-3.92482532142127e-05
-4.42877863625195e-05
-3.7892443753543e-05
-4.30036935813348e-05
-3.67629347642716e-05
-2.77078564138141e-05
-9.45729838906656e-06
-3.71925183963117e-05
1.5515463400197e-05
-2.60379958719932e-05
-2.30013369072684e-05
-6.02364761389642e-05
-2.93686870065531e-05
-1.35351587722431e-05
-7.1870035755546e-05
-4.91956110036199e-05
-4.73638360533574e-05
-5.8969755683063e-05
-4.40977478160463e-05
-3.68903389570688e-05
-5.65467524233387e-05
-3.03835932741798e-05
-5.3440866695746e-06
-5.00753002407475e-05
-4.59153776476248e-05
-4.97435936006116e-05
-3.73770416515027e-05
-3.41204244375567e-05
-2.13220260851681e-05
-4.6854924028484e-05
-6.52636741029037e-05
-4.14703237402464e-05
-4.04109633863981e-05
-2.14904159190111e-05
-3.86564995273948e-06
-4.7814087625833e-05
-2.3563237950572e-06
-5.5794026284463e-05
-4.84153269174176e-05
-2.96574378951903e-05
-4.95291955557457e-05
-3.82194737000728e-05
-1.33029034486998e-05
-6.83170887178567e-07
-1.43137592254606e-05
-1.89191404820692e-05
-1.16582719250865e-05
-8.20413207784804e-06
-4.06606497765584e-05
-2.41234563903393e-05
-3.59482281967417e-05
-3.72918669671622e-05
-1.97690157797616e-05
-1.34446105204589e-05
-1.80687711547773e-05
-3.00675271462165e-05
-2.50366433166556e-05
-2.3306812413082e-05
-4.12366755476355e-05
-5.67880921137663e-05
-3.33047134318547e-05
-2.83500700466472e-05
-3.0824750352344e-05
-5.71297895546357e-05
-2.32595257407924e-05
-2.57599618177198e-05
-1.70445639074058e-05
-5.68876873166967e-05
-1.26358162921951e-05
-4.68084782770003e-05
-1.51164946356678e-05
-5.20779423754018e-05
-5.25374516928529e-05
-2.7638983608832e-05
-3.75840118253872e-05
-6.26587398485064e-06
-1.39620427999787e-05
-1.30839154637389e-05
-2.26305329007825e-05
-2.2365017182141e-05
-1.52551607402848e-05
-4.62350927314103e-05
-3.94815890000719e-05
-2.2009566123567e-05
-2.25148236476144e-05
-4.19714137466963e-05
-5.37123232015728e-05
-7.50632363677545e-05
-4.15477018973732e-05
-1.20465393268512e-05
-5.06359341026549e-05
-5.42488168875295e-05
-4.2575659188822e-05
-2.2001714100997e-05
-3.36181462085685e-05
-1.56341519200835e-05
-3.40482571183604e-05
-1.12902534880351e-05
-4.83418814770198e-05
-2.82604155290742e-05
-3.35886233215042e-05
-3.27110421047128e-05
-3.97135324726868e-05
-5.75706876821249e-05
-5.21424549901489e-05
-1.86540106308056e-05
-4.37540776909616e-05
-5.41422308994743e-05
-2.63662981285424e-05
-4.25083136342611e-05
-2.9530351283188e-05
-8.98590925045239e-06
-3.46057326669762e-05
-2.35006387335447e-05
6.01879971057057e-08
-1.8389354802804e-05
-3.53695210568385e-05
-2.06455324854738e-05
-2.6278782400163e-05
-2.19450562289113e-05
9.36859917135009e-08
-3.33770099181991e-05
-3.13199691637377e-05
-3.86357135642365e-05
-3.31386175394882e-05
-3.54036965367897e-05
-3.88770263848387e-05
-2.19963557961564e-05
-2.41767459955856e-05
-2.35430717524635e-05
-2.5144147207371e-05
-3.29533080835865e-05
-1.28751535323826e-05
-6.19063597886851e-05
-2.74368208006144e-05
-1.38293604314038e-05
-2.4284048461743e-05
-2.54019590442029e-05
-6.69824577935849e-08
-2.3056195009342e-05
-1.94515442320771e-05
-2.94605343853891e-05
-7.95816295521075e-06
-3.88201098016073e-05
-1.91843102918978e-05
-5.57627272136916e-05
-2.81740530395399e-05
-1.6304545588622e-05
-1.39753827770508e-05
-3.19811551219833e-05
-4.19111464161569e-05
-4.3127018146818e-05
-2.56231494128154e-05
-1.18400056879139e-05
-1.7379748749875e-05
5.47585733946616e-06
-3.49512456260957e-05
-4.95240537741649e-05
-3.40797711632757e-05
-2.37731690165346e-05
-2.58198009027702e-05
-4.37368971604312e-05
-7.33504330260371e-05
-6.83934007734577e-06
-3.69639774116862e-05
-2.69192460822814e-05
3.87907813265338e-07
-3.32283940484352e-05
-4.96758856947424e-05
-3.57689379798927e-05
-6.00882503557171e-05
-1.17950340146516e-05
-2.07647839502505e-05
-3.46276884084428e-05
-4.94512546204792e-05
-3.80296240574696e-05
-3.0827645532022e-05
-4.06485276454111e-05
-6.18531579765847e-05
-2.07442077457774e-05
-3.60332662560127e-05
-5.30791483117568e-05
-1.94839339429164e-05
-6.8376505069374e-05
-2.21951881514713e-05
-2.11986810332422e-05
-5.333517660513e-05
5.21059236528187e-06
-8.84141793752445e-05
-1.45398578014076e-05
-2.6341942717368e-05
-5.15745916271416e-05
-1.58030683271222e-05
-6.80348833648981e-06
-2.90631360128147e-05
-5.32015247025817e-06
-3.29788703121051e-05
-2.20640269958369e-05
-2.90798545359968e-05
-3.75327458710703e-05
-4.36579178538898e-06
2.07112607770424e-05
-1.85820418686332e-05
-3.35705567818438e-05
-2.28891666110568e-05
-1.23337433633011e-05
-2.87677523308847e-05
-3.09802961722132e-05
-3.14741796951363e-05
-7.16750404119582e-06
-1.54085409389766e-05
-4.63757934027633e-06
-3.05141094706759e-05
-4.67897513625493e-05
-3.54254286252079e-05
-2.87297047016604e-05
-5.39018637631497e-06
-3.0704472531096e-05
-1.80450915918027e-05
-2.33384250327928e-05
-4.84652181010638e-05
-3.01638945027611e-05
-3.42568860880532e-05
-2.22350998286669e-05
-1.8596262098649e-05
-3.54179192417973e-05
-5.73047568869808e-05
-5.32360774003626e-05
-1.41220302964647e-05
-2.00891832983114e-05
-1.49349140700606e-05
-4.63084542645377e-05
-1.53552777850676e-05
-2.30245719741212e-05
-4.25582138816296e-05
-5.02292299600531e-05
-4.37203041561687e-05
-2.81195691582812e-05
-5.73182124333258e-05
-2.03907814362268e-05
2.94247921198755e-06
-3.75673987721341e-05
-4.69011285639051e-05
-3.13967431305201e-05
-2.23180886454595e-05
-2.7069680036832e-05
-6.87185666336033e-05
-4.769596821119e-06
-4.20802469697955e-05
-3.69723110357598e-05
-3.80352609195446e-05
-1.97198436469703e-05
-2.54520075422431e-05
-2.21711699629953e-05
-4.34987304899716e-05
-4.55030639892729e-05
-2.14711087138122e-05
-6.10713392207669e-07
-8.56014414076479e-06
-3.65130953976142e-05
-2.58980464237043e-05
-4.03548534358842e-05
-1.93847286843028e-05
-2.32446331117049e-05
-4.13378895926889e-05
-3.38911806805176e-05
-3.92744505428123e-05
-4.1407163833281e-05
3.07721125597924e-06
-9.23766030470694e-06
-4.09206496211198e-05
-3.39903711533028e-05
-3.30413972909562e-05
-1.60144443299059e-05
-2.8358930125189e-06
-3.23419069750822e-05
-3.54990779842979e-05
-7.53668565197359e-05
-1.25622197364312e-05
-3.00794463365681e-05
-1.3925082096377e-05
-3.25225240930498e-05
-5.64998356451024e-05
-7.01331316773311e-06
-2.8104161241392e-05
-4.92178001120639e-05
-2.35974347329323e-06
-4.42409388053796e-05
-4.17262311022587e-05
-3.06962517448231e-05
-2.04462854528839e-05
-5.26459661306303e-05
-2.02958094777306e-05
-1.92740845922127e-05
-4.61184924451649e-05
-3.60572586274544e-05
-4.39679983558229e-05
-1.10075497093442e-05
-3.44637083364016e-05
-2.43574038864322e-05
-2.31183278574687e-05
-1.74031352954928e-05
-2.53798848167776e-05
-2.86693674284052e-05
-2.3774604157804e-05
-3.52177663412598e-05
3.07267231735572e-06
-8.27586851470135e-06
6.168613564064e-06
-3.63063015394738e-05
-1.70948411433979e-05
-6.58772455526931e-05
-5.17083365059508e-05
-4.81837291491649e-06
-3.92087310835066e-05
-3.00055552793871e-05
-5.78522141074704e-06
-5.63701198561145e-05
-5.32043931804191e-05
-3.12915515820051e-05
-2.27846493802708e-05
-4.23839266050144e-05
-1.89341128058916e-05
-9.78770203165531e-06
-4.53580067091635e-05
-4.44751998279193e-05
-1.05780709222338e-06
-3.70710455981173e-05
-8.66180554629832e-05
-5.63644928735054e-05
-9.93876711984357e-06
-6.1908731020904e-05
-2.7098381194046e-05
-4.46282547330149e-05
-4.85291624162513e-05
-3.99435205588916e-05
-1.66433433349502e-05
-8.99271695097017e-06
-4.38976403597972e-05
-3.46029964577887e-05
-2.86658434813412e-05
-4.40791925053827e-05
-2.85941678936741e-05
-2.92543593382701e-05
-4.83589730701454e-05
-3.19347248110927e-05
-4.29378286528937e-05
-4.50705719766665e-05
-3.03106764401986e-05
-6.41863932742177e-05
-2.19322084495943e-05
-5.26255428209674e-05
-4.14520450645561e-05
-4.87589448191387e-05
-4.25605098664752e-05
-4.22954168205141e-05
-3.55272750872752e-05
-4.15718001330916e-05
-5.9116850676783e-05
-2.4162363328261e-05
-3.36970813099749e-05
-2.60029748936147e-05
-2.80746882050547e-05
-1.85854539052594e-05
-4.92085042639621e-05
3.66954237700596e-06
-2.84392144272154e-05
2.43623322119897e-06
-1.89833326782971e-05
-1.41011069226076e-05
6.69702031905289e-06
-7.06336682696526e-06
-4.27957666251422e-05
-3.9560712262024e-05
-1.32919261350487e-05
-3.06698376961038e-05
-1.69298514236814e-05
-1.21642956899896e-05
-3.56520031154147e-05
-2.50527678125389e-05
-4.20133735660769e-05
-5.51121919461076e-05
-3.91684358015728e-05
-1.79836126184073e-05
-1.5754288944397e-05
-5.67719818059073e-05
-4.86562008233713e-05
-2.87183374347971e-05
-6.19957258084822e-05
-1.77371349523096e-05
-1.31037562219037e-05
-2.61240672687232e-05
-2.88150521055339e-05
-4.20737306932487e-05
-4.37423616974643e-05
-3.81474798276876e-05
-3.33729956491079e-05
-5.53011537285635e-05
-2.80049782318279e-05
-2.68214362244959e-05
-2.4983781864569e-05
-4.11336039916391e-05
-2.33952526638977e-05
-2.99026216198984e-05
-5.66731646543627e-06
-3.20255041088734e-05
-4.45303673383578e-05
-2.70846535469194e-05
-5.17811593052808e-05
7.82051758587505e-06
-3.32177198535931e-05
-2.8330941667005e-05
-3.63380059716537e-05
-2.93424343044928e-05
-3.42672344901368e-05
-7.43492109728531e-06
-7.30019898456286e-06
-2.95852195993429e-05
-2.44861414459389e-06
-5.81786902961351e-05
-1.84255259865621e-05
-4.68773073053616e-05
-3.00957173193964e-05
-1.49340447241519e-05
-3.99467659809107e-05
-1.34882839187751e-05
-2.82399492424084e-05
-1.67423912047864e-05
-1.12906825472603e-05
4.04891267105405e-06
-4.48219137837691e-05
1.17662987875008e-05
-4.82135822883836e-05
-4.06641553811501e-05
-2.38508897872186e-05
-3.50606058293894e-05
-4.20527446307905e-05
-2.63901728610756e-05
-4.87192787147547e-05
-2.56000295358293e-05
-4.65326334095269e-05
-3.33500799327841e-05
3.63252433266903e-06
-2.20587252801018e-05
-2.49867409887307e-05
-3.78681181967994e-05
-3.19831986802609e-05
-2.65672485992772e-05
-4.35926127593428e-05
-5.3873058838523e-05
-1.99609848834062e-05
-2.11835408855889e-05
-8.74750360297873e-06
-3.69627907064197e-05
-3.48213975977972e-05
-1.88114960186516e-05
-5.75191411463659e-05
-4.70834468992299e-05
-2.40196983510621e-05
-5.63509399332529e-05
-4.44045368696517e-05
-4.79223278026216e-05
-3.8783644185803e-05
-2.41253865508936e-05
-3.64727900331626e-05
-5.69746226268712e-05
-2.17072520017403e-05
-4.75101845275497e-05
-4.60134127176819e-05
-6.17158948561837e-06
-4.11691400314793e-05
-1.21324407966862e-05
-3.46391343193538e-05
-3.94493967857936e-05
-4.03654543020468e-05
-3.13251690655667e-05
-5.04436873029343e-05
-2.43076208207241e-05
7.55796771577959e-06
1.87658667501686e-06
3.87566302159498e-07
-1.47357978452654e-05
-5.85142977419389e-05
-5.70618598237416e-05
-8.10338588771046e-06
-5.08030430881004e-05
-3.84130458101493e-05
-5.19105162906014e-05
-3.75361876230148e-05
-2.53066528274603e-05
-2.35428987784767e-05
-2.35381946471001e-05
-9.98289694611958e-06
-2.10071281738703e-05
-1.36489192619763e-05
-7.8571249031806e-05
-2.72626167752848e-05
-2.24760310325527e-05
-2.40346783780037e-05
-2.52605268726021e-05
-3.03372017745354e-05
-3.5492465717087e-05
-2.94448454220236e-05
-2.52865309389288e-05
-1.13802870544733e-05
-1.56070954325411e-05
-2.92168095442218e-05
-2.3765627337705e-05
