# Supplementary material for: Research on computational propagation and identification of mine microseismic signals based on deep learning
Source: PLoS One. 2025 Oct 22;20(10):e0334641. doi: 10.1371/journal.pone.0334641 (PMC12543183; doi:10.1371/journal.pone.0334641)
Supplement: S7 Data — (ZIP) [file pone.0334641.s007.zip › 000100900001614.xlsx_0.txt_24.txt.txt]

-3.63752768440816e-05
-9.89985181924918e-06
-3.59017481068466e-05
-4.03149334764807e-05
-2.12841416600607e-05
1.49329408281718e-05
2.97925721472583e-06
-3.74173564578845e-05
-3.34958930900561e-05
-1.38184880621987e-05
-3.44089360848181e-05
-3.39475813018169e-05
-1.39555654328658e-05
-5.75901737612703e-06
-1.9302977805724e-05
-2.46423212855469e-05
-2.29128628088155e-05
-1.98979161463082e-05
-4.41869849052858e-05
-3.24905675140666e-05
-6.48990727549205e-05
-3.5737479338225e-05
-5.46742671024019e-05
-1.91977472325915e-05
-3.08281082503521e-05
-1.80642474516446e-05
-2.48856196402266e-05
-6.56384918198165e-06
-2.9304879857184e-05
-4.06537143964834e-05
-2.78141240774018e-05
-2.48650946501018e-05
-1.15963381986915e-05
-3.18728926808232e-05
-3.67510886884917e-05
-3.81146766424591e-05
-2.33700568803015e-05
-2.47643725379891e-05
-3.06810608142358e-05
-6.23567330522637e-05
-3.44005782645649e-06
-2.39574219404479e-05
-4.23284940964314e-05
-1.25948815942844e-05
-4.34883625942372e-05
-1.52454399988348e-05
-2.78037887590743e-05
-2.44110349121009e-05
-1.52118631929444e-05
-2.30070951419703e-05
-6.02846153608624e-05
-2.83231534658498e-05
-1.10977894590049e-05
3.02147154348444e-06
-3.48061585483084e-05
-1.89351980606606e-05
-4.29228217582853e-05
-2.07741006168191e-05
-1.2832531547161e-05
-5.84142701055377e-06
-1.49984055062283e-05
-1.8451634607418e-05
-1.67758010707953e-05
-3.94639555870246e-06
-4.22286397680377e-05
-6.93510471796673e-06
-2.62044340452392e-05
-3.84341489083034e-06
-2.73836242850344e-05
-1.1456733189455e-05
-5.26047798989438e-07
-2.7750478998761e-05
-2.14587990073251e-05
-1.89033494021894e-06
-2.20957921470142e-05
-4.59122691869054e-05
-4.61084858171839e-05
-2.09918656429117e-06
-4.83826956466921e-06
-2.65884036896555e-05
-3.97316707894059e-05
-2.48597658581755e-05
-8.83849425114414e-06
-3.11016529720794e-05
-3.78377268032407e-05
-3.71703166433771e-05
-2.38796383858232e-05
-4.31281043406965e-05
-6.64668416376433e-05
-3.35731012452251e-05
-4.21914056924643e-05
-5.23571712297712e-05
-3.22451824575514e-05
-3.53790928547347e-05
-2.84822919409698e-05
-4.0687000215845e-05
-2.98645201903056e-05
-2.57208735652871e-05
-2.86851015944255e-05
-3.57221464865277e-05
-3.8634425188651e-06
-5.22047241575167e-05
-2.48362834690265e-05
-1.61532532788414e-05
-2.1419578640839e-05
1.30768081829523e-07
-5.65249432197201e-05
-2.77690575687965e-05
-4.11676262867317e-05
-2.91554367131965e-05
-1.43846434627075e-05
-5.00140911411055e-05
-4.10742407369069e-05
-5.30725597805757e-05
-1.96469874531727e-05
-3.8052964650118e-05
-6.17838617951123e-06
-4.30315230155779e-05
-3.30301033029694e-05
-3.06963045163298e-05
-1.46107651403261e-05
-3.38915308942719e-05
-5.27574073347489e-05
-4.46388913773771e-06
-3.37237335524342e-05
-1.95070998987761e-05
-4.39924536143213e-05
-3.16358711535217e-05
-4.20610659553765e-05
-5.45721997415349e-05
-1.61433957475542e-06
-1.00341121033976e-05
-2.38160895510733e-05
-3.60480370105831e-05
-2.39628787077241e-05
-3.21603052898935e-05
-4.13995774844927e-05
-7.68993465574644e-06
-1.47403927401729e-05
-1.79456185331296e-05
-1.86914935863678e-05
-4.09977304147223e-05
-1.06976487845311e-05
-1.76538057978868e-05
-2.5282509015451e-05
-2.17759995868351e-05
-3.64976673915373e-05
-4.79851104758507e-05
-4.43692424932932e-05
-1.90832582280676e-05
-5.09183733620904e-05
-4.02875147141883e-05
-2.74650694854988e-05
-5.35597426148803e-05
-4.50310209246507e-05
-1.1951596941521e-05
-5.19830574274157e-05
-2.89878426336567e-05
-1.88224935164066e-05
-3.59269780492414e-05
-2.23786275851335e-05
-4.73845101356455e-05
-3.82105831558709e-05
-9.37876455982342e-06
-2.00489864939732e-05
-5.67317639009984e-05
-3.26438193693612e-05
-4.89734836239227e-05
-5.95399907029357e-05
-5.12150208634748e-05
-1.46042235378455e-05
-4.28448899197096e-05
-3.22305395818843e-05
-2.03636790192375e-05
2.7317542113125e-06
-2.37004272266392e-05
-2.08511720240427e-05
-2.11893206696294e-05
-3.16298722877837e-05
-5.6935814240466e-05
-7.32231879896578e-06
-3.90967429757387e-05
-1.35778758067365e-05
-4.59752364490422e-05
-4.27535076460077e-05
-2.07787673623823e-05
-2.50944610955051e-05
-6.14804926265523e-06
-4.55105654971926e-05
-3.42133333401333e-05
-2.284125283916e-05
-2.01133039963894e-05
-1.03541571735517e-05
-2.84861791126528e-05
-2.61230197197211e-05
-9.23453355821705e-06
-3.20846454871816e-05
-3.74665850470014e-05
-3.98112931208465e-05
9.6218733479652e-06
-3.17667004421698e-05
-3.03634572337566e-06
-3.09076571678925e-05
-5.80664365070056e-05
-2.93187310540337e-05
-2.56743469094705e-05
-1.46618930778435e-05
-1.0491452444312e-05
-3.05346648407037e-05
-3.82112070473251e-05
2.13896956425111e-06
1.11945755322421e-05
-2.83759889259031e-05
-2.08858886253449e-05
-2.33809214368614e-05
-3.35015866851264e-05
-3.82564120631096e-05
-5.67001139716801e-06
-5.2471043145665e-05
-3.72713035644119e-05
-4.47183813446905e-05
-2.10458291724665e-05
-4.52145401764676e-05
-3.13751980726332e-05
-3.73370556448026e-05
-2.40289664160168e-05
-5.65030160378332e-05
-3.8884072809999e-06
-2.84559258358712e-05
-1.64733712384341e-06
-6.12382687742458e-05
-4.53517261490832e-05
-7.55565624064368e-06
-3.84547381434747e-05
-2.84329565280933e-05
-1.45231850341472e-05
-4.85283225503918e-05
-4.62567666843604e-05
-2.40973476605043e-05
-2.7221050712865e-05
-2.00808188009292e-05
-1.96300285820484e-05
-2.24753366466218e-05
-4.30992645801778e-05
-3.64114087509098e-05
-1.49742452382898e-05
-3.38137297645914e-05
-3.99290923119504e-05
-2.25510220936449e-05
-4.63786574570669e-05
-3.36736263006539e-05
-2.63065680722245e-05
-4.83237154804454e-05
-2.07956665638737e-05
-5.285112092485e-05
1.90996342585204e-05
-4.24568205622785e-05
-1.06169993691612e-05
-1.3239827426336e-05
-1.73881541198241e-05
-1.48540858589479e-06
-2.6391220273257e-05
-1.10223785221187e-05
-1.79799149419825e-05
-4.61623307873471e-05
-1.82728487174322e-05
-5.49417336534753e-05
-3.48877072070803e-05
-1.03339020021788e-05
-3.06019203785347e-05
-1.56954945604025e-05
-3.97372169053126e-05
-5.06189735995493e-05
-3.48626530804494e-05
-3.34766154623678e-05
-8.3030352409677e-07
-2.8845471551482e-05
-1.78955859496818e-05
-2.76953596066006e-05
-1.82856758676099e-05
-1.94573666937894e-05
-3.01776062282248e-05
-5.23407175635361e-05
-3.49741677385234e-05
-1.78362029579449e-05
-6.12732721936442e-05
-3.82893130460263e-05
-2.45447798260734e-05
-1.73387185261131e-05
-1.68290452575463e-05
-4.02836787100411e-05
-1.71416859274893e-05
-1.92686515763542e-05
-2.10524812484266e-05
-3.74612839771744e-05
-6.74700536883451e-06
-3.0845710097369e-05
-3.88150035904503e-05
-1.31021774125394e-05
-1.45911904797964e-05
-1.07437063758937e-05
-4.80105349984625e-05
-8.38726203556699e-06
-5.28086811942328e-07
-3.70068700817098e-05
-7.13542477599832e-06
-1.24001989660862e-05
-7.83315306715366e-06
-5.11384853431796e-05
-2.43204140901678e-05
-2.47338809600488e-05
-1.46896534012465e-05
-2.41715249386704e-05
-3.98271057496409e-05
-5.88203444116921e-05
-2.05021491817443e-05
-2.12651520405364e-05
-1.48484695169736e-05
-2.38804352656918e-05
-3.95816986936763e-05
-4.92097430968561e-05
-4.78813534830869e-05
-1.99672992328007e-05
-5.05604471308794e-05
-3.07250553851115e-05
-4.24567682817475e-05
-5.15941141113438e-06
-2.47848356558943e-05
-3.46405753701982e-05
-2.17814480199062e-05
-4.20915528836464e-05
-4.10426897978133e-05
-2.70245737959949e-05
-1.87969529794073e-05
-2.81510338970203e-05
-5.11080548679095e-05
-4.48414844859506e-05
-2.01043636786047e-05
-4.17627422370538e-05
-4.27129936236388e-05
-1.23872930932662e-05
-1.11651032507601e-05
-4.86553495107291e-05
-4.59085728081757e-05
-1.24702638652711e-05
-3.19822884029046e-05
-2.48515724846856e-05
-3.00082549972983e-05
-4.28620274873594e-05
-2.66916177038552e-05
-2.97510215720193e-05
-1.82587188695958e-05
-2.08121371297179e-05
-4.40968082036275e-05
-5.01117600278797e-05
-4.99844966280438e-05
-9.10887286648947e-06
-2.14281415669854e-05
-1.29183946018765e-05
-1.07047810165778e-05
-6.20653101443323e-05
-2.24715801155862e-05
-5.183540146911e-05
-2.44297879692486e-05
-1.72572583591349e-05
-3.41467958870587e-05
-4.38841181687401e-05
-2.90812365652397e-05
-3.13327868184186e-05
-1.22364701038453e-05
-1.08169526234617e-05
-7.23930670629159e-06
-2.60069352227092e-05
-3.07535011679888e-05
-3.65782490412375e-05
-3.81506836296725e-05
-3.38789744042003e-05
-4.67390278100563e-05
-4.34865699769141e-05
-4.94313171480867e-05
-1.71206502007408e-05
-3.40507709944601e-05
-3.74013815858553e-05
-1.23769352556775e-05
-2.99444036249124e-05
-3.02088910631251e-05
-7.56200508093392e-06
-2.50145706357429e-05
-2.620307892873e-05
-2.28867558925456e-05
-3.74311088270406e-05
-2.68012171766557e-05
-3.13797558386474e-05
-2.60230588776228e-05
-3.13805030607072e-05
-3.17543186897657e-05
-4.36749000977199e-05
-4.35954709594607e-05
-6.09240708803608e-06
-4.89223227116371e-05
-5.20026277256205e-05
-2.64002167283725e-05
-4.31185693217155e-05
-5.54609244113692e-06
-6.52151937689493e-05
-3.61195462593036e-05
-3.67864541888864e-05
-5.02482813215663e-05
7.29021285572607e-06
-2.25043624279948e-05
-2.0851744754607e-05
-2.21241115019256e-05
-5.36462078349108e-05
-1.85668017104114e-05
-2.76610971855402e-05
-2.58476831348398e-05
-2.10299083596133e-05
-1.48704081757994e-05
-2.53088508083229e-05
-1.72626652871889e-05
-2.60518847396749e-05
-4.71946707679664e-05
-2.65104188192996e-05
-3.22998260352655e-05
-4.81196835644182e-06
-5.57176808106677e-05
-4.15285286146811e-05
-3.94964972117131e-05
-4.46198764787059e-05
-3.07657174764181e-05
-4.3119601259558e-05
-3.59005042904237e-05
-2.84870811100754e-05
-4.3587344703254e-05
-1.65225098248408e-05
-2.45759776531098e-05
-2.6533780453947e-05
-3.325613116928e-05
-3.99348797947971e-05
-4.00391103736464e-05
-1.05978915131713e-06
-2.70347915622503e-05
-2.38258880390614e-05
-1.4748462544653e-05
-2.00819945110526e-05
-3.02507148933859e-05
-4.20599899044264e-05
-2.62839668909895e-05
-4.28558448143033e-05
-3.30633200544882e-05
-6.19587843195205e-05
-2.11943846765158e-06
-2.55242271094708e-05
-3.10302235359533e-05
3.37033829255149e-07
-3.89135280170368e-05
-7.54978069579819e-06
-2.54423164987447e-05
1.0132355777783e-05
-3.06357531911629e-05
-4.32853524715491e-05
-3.58326000880814e-05
-4.13640352285794e-05
-4.21455641782889e-05
-5.03086840203664e-05
-1.87019357954776e-05
-4.00975011305752e-05
-5.58528330622453e-05
-4.95618476327954e-05
-6.56384972758933e-05
-1.56538991697785e-06
-4.12282784978557e-05
-3.02433943928181e-05
-1.39995550658858e-05
-5.30465290176219e-05
-1.45655461145664e-05
-1.64044030185071e-05
-2.2614925459127e-05
-2.29057167928389e-05
-1.91770975078889e-05
-7.06572767100939e-06
-2.73108168547494e-05
-1.86784451629003e-05
3.15754127285787e-06
-8.67508346033194e-06
-1.55104546179728e-05
-5.14041216339228e-05
-1.40538465486735e-05
-5.68931723492193e-05
-3.22678210714248e-05
2.3574357895638e-06
-1.17750372796397e-05
-3.6007588167243e-05
-1.7198689637776e-05
-6.61923325775419e-05
-3.21088635473148e-05
-4.38581540800647e-05
-1.98583837460253e-05
-2.49731097360265e-05
-4.37172310462637e-05
-3.69800150064107e-05
-9.74647365864906e-06
-3.7382016302262e-05
-3.25507406208975e-05
-3.04822147783503e-05
-1.6349178083292e-05
-2.14587406191722e-05
-4.555793351007e-05
-6.11146467521047e-05
-2.97039310759493e-05
-9.57388850770823e-06
-2.64401092405883e-05
2.28799419037757e-07
6.13042469754716e-06
-2.72205970388247e-05
-5.22872703064475e-05
-2.32297929098512e-05
-3.28214111354275e-05
-1.29148351289533e-05
-2.24476930866193e-05
-2.80388679386626e-05
1.24874284261411e-06
-2.81795517749775e-05
-5.17247418058787e-05
-4.71036032586041e-05
-3.5266497294623e-06
-2.04391173785431e-05
-6.00332989746804e-06
-4.11907153405045e-05
-4.04708160783312e-05
-4.05474150454167e-05
-1.76254871778296e-05
-1.80603787254158e-05
-4.87013628368385e-06
-2.08099928213329e-05
-9.25355423870533e-06
-4.46288579593113e-05
1.8540567039268e-06
-4.49852630546382e-05
-5.46690075872268e-05
-1.39185512924647e-05
2.27158215992964e-06
-4.25617145112955e-05
-1.81753352166008e-05
-2.27239041759483e-05
-1.68332406511642e-05
-5.02252937105731e-05
-2.57693080809717e-05
-7.60068890570205e-06
-1.76124401064525e-05
-4.12519308547928e-05
-3.10196740582354e-05
-2.28600168432109e-05
-2.88621821581667e-05
-2.52120203502416e-05
-6.29738595429218e-05
-3.63738741113544e-05
4.05625160444494e-06
-2.81112465419451e-05
-3.6488912176437e-05
-9.495156803547e-06
-3.35820446816532e-05
-3.46890440016191e-05
-4.25698719855388e-05
-1.95662987234053e-05
-2.84265784193368e-05
-2.45420097381128e-06
-4.35897331550003e-05
-1.66404448781381e-06
-3.27971700830838e-05
-1.14711350269009e-05
-4.6721869218507e-05
-4.73022145346332e-05
-1.79054216725148e-05
-2.91761159037725e-05
-2.72033148833239e-05
-1.42053236838427e-05
-4.15658228564907e-05
-2.39593639141573e-05
-3.34404179607209e-05
-4.1721436108418e-05
-2.8477367345299e-05
-3.94033658241907e-05
-4.20851676463666e-05
9.46981459596264e-06
-3.11213889373295e-05
-2.02532913254384e-05
-2.5050556215089e-05
-4.204119319217e-05
-3.45151324641595e-05
-6.4385192548109e-06
-9.91255865730462e-06
-5.61102664930024e-05
-1.99839261100245e-06
-3.32528627062929e-05
-3.98247211585179e-05
-2.8342986668688e-05
-3.33919320748079e-05
-8.51713390942377e-06
-4.77277677467012e-05
-7.32632293943077e-05
-2.42217537541293e-05
-1.71412276179996e-05
-3.572838399403e-05
-2.62970669096262e-05
-1.93988515971628e-05
-1.27920449588526e-05
2.91742523951083e-06
-8.09599265737727e-06
-4.58903388814405e-05
-4.81713005218862e-05
-4.18488031662971e-05
-3.1930942240113e-05
-2.82351295938826e-05
-7.94641872449116e-06
-1.74514886495443e-05
-1.19827652670103e-05
-2.47839253012444e-05
-2.733737092399e-05
-1.54041623572059e-05
-2.88342208341137e-05
-2.3026808497243e-05
-3.93588256807439e-05
-5.44454601485951e-05
-1.98148149984132e-05
-1.67846462991599e-05
-1.26447806808429e-05
-2.63506439459176e-05
7.88358093030942e-07
-2.28071650042166e-05
-1.24787788882465e-05
-5.20147235042103e-05
-2.39872941439874e-05
2.65453137211988e-06
1.74890693173432e-06
-5.40738999597544e-05
-1.04733871027747e-05
1.37773307839318e-06
-3.09200789457135e-06
-4.6763526784257e-05
-3.41108765884839e-05
-4.18219358153447e-05
-4.11097143952293e-05
1.24312368890085e-05
-4.04603269670131e-05
-5.89186531142731e-05
-6.47213469319081e-06
-3.96756429866686e-05
-3.69948284192552e-05
-3.62174110701244e-05
2.80706257832559e-07
-2.40073954462404e-05
-3.02540662367704e-05
-1.10484478067021e-05
-6.79921646788945e-06
-1.81045256214828e-05
-1.39814382028325e-05
-3.73318697758009e-05
-1.01784700423618e-06
-3.11572819191459e-05
-3.83251841899269e-05
-2.94015700960409e-05
-3.61016674317987e-05
-1.16695873023265e-05
-4.98874621607088e-05
-5.40022820823444e-05
-2.5379022270397e-05
-2.7152580265054e-05
-4.63559206994418e-05
-2.97484018258875e-05
-1.77670873257132e-05
-3.68690815068799e-05
-4.24136994677084e-05
-1.96239126364115e-05
-6.26934952517136e-05
-7.63509292904292e-05
-3.43195286188501e-05
-4.04905297040264e-05
-7.27075929586898e-06
-7.08632007991057e-05
-4.84534317528894e-05
-3.2248000813541e-05
3.67004575159417e-06
-9.91879048659929e-06
-1.25989679210648e-05
-2.84847050263256e-05
-3.84933592158147e-05
-1.36457465803613e-05
-6.0385135245563e-05
-2.76886819661586e-05
1.39834160259723e-05
-1.75279959316895e-05
-2.47787936642338e-05
-3.91697320438452e-05
-4.18557606591668e-05
-3.5539949368726e-05
-4.182545655368e-05
-1.49488148950528e-05
-3.39434568447049e-05
-3.01228719328448e-05
-3.05291231203656e-05
-1.23053603863704e-05
-1.13950385183652e-05
-6.49556661561343e-06
-1.01255577466145e-05
-1.61340375153551e-05
-2.18558171458427e-05
-2.11810924424146e-05
-2.89520485961759e-05
-3.22367385036417e-05
-3.02354326087617e-05
-1.65137232594913e-06
-1.20250301618712e-05
-2.74826620765055e-05
-2.36550714314431e-05
-2.52024517258811e-05
-3.80508793188826e-05
-6.49850975377257e-06
-2.771277182641e-06
-4.33047613194818e-05
-3.6681795345757e-05
-3.92181535954691e-05
-5.6307407171169e-05
-2.14319499729136e-05
-4.13013946540632e-05
-3.00228870740131e-05
-4.38704486412399e-05
-5.27270615885814e-05
2.51979098016312e-06
-3.3482177931252e-05
-5.9620317480534e-05
-2.19321248652129e-05
-1.48845202405513e-05
-1.83889344224478e-05
-3.58865816066626e-05
-4.59598810247127e-06
-2.42534556376579e-05
-4.11889679029408e-05
-3.24872689762505e-05
-4.64192976489903e-05
-3.55784479336994e-05
-2.80367189475889e-05
-1.17982766766333e-05
-5.15134327864801e-05
-3.66366295467228e-05
-3.05915447979803e-05
-2.98970450611393e-05
-4.72347036322885e-05
-3.18721062660848e-05
-1.7228844926675e-05
-2.53551801171286e-05
-4.32880933483594e-06
-4.39738885169276e-05
-3.39052199117947e-05
-5.68994924658113e-05
5.42028737394691e-06
-2.01102165370289e-05
-3.21754270617392e-05
-1.58605232991658e-05
-4.82577680848778e-05
-5.53321297366792e-05
-3.4149074959519e-05
-1.80499799927644e-05
-1.58678919484232e-05
-3.06091587367224e-05
-2.67514000094122e-05
-7.77831349090643e-06
-2.43745988569683e-05
-3.099019613999e-05
3.94877425273402e-06
-2.64852305317556e-05
-5.91920008639253e-05
-1.4181237056075e-05
-2.48683438881755e-05
-4.37542861973223e-05
-2.94742998282411e-05
-3.89742854160606e-05
-2.15096279625462e-05
-2.64899314591814e-05
-2.21009645526938e-05
-5.14199053512764e-05
-1.43412941106915e-05
-9.35964424651425e-06
-2.18661775975077e-05
-1.37133163262283e-05
-1.98286066101298e-05
-2.18581488540207e-05
-3.20630971166974e-05
-5.69429566870644e-05
-2.37952353635867e-05
-5.05877858141024e-05
-6.06366242647059e-05
-1.39229913993309e-05
-2.48736783845843e-06
-7.99169060765902e-07
-2.67888305694387e-05
-2.70653123461376e-05
-6.31147270318995e-05
-4.85222843093324e-05
-3.53528473322866e-05
-2.64865862109271e-05
-2.21217955054836e-05
-5.3779512242196e-05
-2.64960876661989e-05
-1.23948562465689e-05
-5.51899495063782e-05
-3.04443205657178e-05
-2.6743146184644e-05
-4.02101625969399e-05
-2.9581788556268e-05
-1.46646876756987e-05
-3.2854839091741e-05
-5.36814884952721e-05
-8.68646416740851e-06
-3.37636787675613e-05
-2.99597064987912e-05
-1.80846204301428e-05
-1.76934752959655e-05
-3.42900985561702e-05
-5.52869765644124e-05
-3.6995528420595e-05
-5.21049498748825e-05
-1.86368149339626e-05
-2.6369949614444e-05
-3.31443062460076e-05
-4.1668034253665e-06
-2.28745682377111e-05
-3.95183966409241e-05
-1.33135337225699e-05
-4.60739933043901e-05
-4.78937812957821e-05
-9.74945876206368e-06
-6.27148318674998e-05
-1.78948389224549e-05
-2.82574894244874e-05
-2.36435673254037e-05
-3.10994886996112e-05
-5.08589590701268e-05
1.70888557725935e-05
3.73348357472092e-08
-3.57737945629738e-05
-5.03634088849138e-05
-1.10295033646284e-05
-3.36481343045203e-05
-2.13130920319292e-05
-3.62855401252303e-05
-2.09590692898606e-05
-3.01493014818345e-05
-6.28095954697885e-05
-5.24858902869292e-05
-3.76458555720262e-05
-1.20799679389257e-05
-2.57450481375097e-05
-1.27085250428461e-05
-1.547899288511e-05
-3.7404554631781e-05
-1.222828888686e-05
-4.0674893553239e-05
-4.91726382736029e-05
-1.90663851365288e-05
-1.64981089662814e-05
-2.9274885854448e-05
-8.81150190230887e-06
-5.84800140078441e-05
-1.42547558818113e-05
-5.40075083035343e-05
-2.95086639306002e-05
-1.9687975491014e-05
-3.7794660333098e-05
-1.3046852812686e-05
-7.44119858835332e-05
-7.36842322213871e-06
-5.03119608070926e-05
-1.69049607734655e-05
-2.68750020536647e-05
-2.52720353108337e-05
-8.09253988723221e-06
-5.41013705579796e-05
-5.76135830975343e-05
-6.83069757438661e-05
-4.50585184945582e-05
-1.10636039317021e-05
-2.96339026484864e-05
-3.56759840870733e-05
-3.78516020662939e-05
-2.41673724830778e-05
-8.06193507520099e-06
-3.01860831371657e-05
-5.64902580171245e-05
-5.90966033756161e-05
-4.15524141758894e-05
-7.80882191745056e-06
-2.78522574039887e-05
2.3129851969859e-05
-1.00896583210086e-05
-4.5643937874182e-05
-1.98115430277003e-05
-4.82419185173034e-05
-1.86138541302013e-05
-2.73207866970863e-05
-2.97819344192355e-05
-4.08034941374391e-05
-2.93639032058348e-05
-1.7394288555554e-05
-6.14901081741712e-05
-1.5862843142137e-05
-3.35811979514813e-05
-1.28195831911259e-05
-1.70348043325869e-05
-1.86611266513786e-05
-2.38398055326625e-05
-2.75658107622383e-05
-1.96019541036865e-05
-4.9010905795243e-05
-3.49214567531063e-05
-3.13922660694479e-05
-2.55412776315764e-05
7.8109582862616e-07
-4.04400032103575e-05
-3.97371881341777e-05
1.49074118365155e-06
-5.91543977002547e-05
-4.57007630055359e-06
-2.37017171554861e-05
-4.82610524914931e-05
-4.68316262368907e-05
-5.60799182160856e-05
-2.83723325772324e-05
-5.12001859054331e-05
-3.39863811582116e-05
-4.8613033701538e-05
-4.85966001890466e-05
-2.25708701735166e-05
-5.17298520584941e-05
-2.03812344218054e-05
-8.44837196961555e-06
-2.28941398700597e-05
-3.5902173621452e-05
-1.29517418660493e-06
-2.19112906592997e-05
-2.26481610431872e-05
-2.75509032494745e-05
1.2203460356192e-05
-1.30898076695242e-05
-4.81933532746389e-06
-2.72622284535646e-05
-4.524272403136e-05
-3.8626497626277e-05
-2.44593981498423e-05
-3.8311236846725e-05
-1.97796104259149e-05
8.37972347138264e-06
-1.39876944665674e-05
-2.54537817053767e-05
-1.73032185075596e-05
-3.17712369454442e-05
-5.07003164860536e-05
-4.1867965163968e-05
-5.32357704275957e-07
-2.56664138937534e-05
-6.24485576299975e-05
-3.63704900937755e-05
-3.32523508834017e-05
-2.89631720613308e-05
-3.35795148299806e-05
-4.73305537822557e-05
-5.50737000754845e-05
-2.71945373108081e-05
-1.73139637225761e-05
-1.31705425547889e-05
-5.04839215542927e-05
-4.00485036780332e-05
-5.62101347786969e-06
1.3448131017548e-05
-4.59395291191774e-05
-4.11905146520916e-05
-4.50157750841043e-05
-3.52826888362057e-05
-3.29635545928659e-05
-4.88759846990485e-05
-2.97188342894459e-05
-3.6070878987986e-07
-3.45374030177005e-05
-2.81064930558444e-05
-5.49739281217014e-05
-5.37216258774452e-05
-1.87774584864715e-05
-1.85392994478075e-05
-2.66829658235776e-05
-1.52986461678622e-05
-7.24673200878002e-05
-2.28164999197048e-05
-2.24871075614141e-05
-3.47719812130241e-05
-2.50860360862937e-05
-4.79816223493779e-05
-2.46229829922078e-05
-5.1547330516871e-05
-3.46132510489735e-05
-3.80187686556557e-05
3.09215119437439e-06
-4.21921473069342e-05
1.57909515585098e-07
-2.89977858607332e-05
-7.16043227560503e-07
-1.66129280525948e-05
-1.10448068066355e-05
-3.58818425519586e-05
-2.59964910297659e-05
-1.67387860719289e-05
-5.24956700429912e-05
-1.56555028221631e-05
-1.5033272037596e-05
-4.99748375996232e-05
-5.28594160282717e-05
-2.88910821897429e-05
-3.06628607494238e-05
-1.82478295975806e-05
-4.07310010458231e-05
1.45200779966495e-05
-4.50356763319801e-05
-4.89550841399307e-05
-6.15640315956453e-06
3.62169470065451e-06
-5.16840946645178e-05
-1.22491045238709e-05
-7.60256463223656e-06
-2.84904398385063e-05
-1.22638719893197e-05
-8.79304643664369e-06
-3.05399726875094e-05
-3.55531835121932e-05
-3.34907965164746e-05
-2.16990207668548e-05
-4.5057453359118e-05
-1.60209720975408e-05
-1.23254266404486e-05
-2.33972902639973e-05
-4.40462950270021e-05
-1.84191913599467e-05
-1.88425887868621e-05
-3.28864437620375e-05
-8.83374754204187e-06
-2.88313439111717e-05
-4.71799653262173e-05
-2.75904623584285e-05
-1.28047167561101e-05
-3.86124686561604e-05
-5.01123717672076e-05
-2.09226174547077e-05
-5.78661897972577e-05
-1.41694828597447e-05
-1.86306238468803e-05
-2.70849974782487e-05
-4.99083828877452e-06
-2.00266423125147e-05
-3.95390741398385e-05
-1.76870293161051e-05
6.38025159056757e-06
-3.67247933943975e-05
-3.60573128592436e-05
-3.52626594808985e-05
-2.28746817875441e-05
-3.77943788224216e-05
-4.00139181601e-05
-1.10730270553583e-05
-4.51845328173066e-05
-3.59304055734878e-05
-2.60131091086243e-05
-2.67666199554754e-06
-2.01035733813492e-05
-3.76623606235746e-05
-5.17382699916276e-05
-2.59943831532086e-05
-3.43795121362557e-05
-2.94411929339245e-05
-1.43029657716156e-06
-3.04885082733031e-05
-4.09641192797087e-05
-5.27482479647463e-06
-2.8490866816335e-05
-2.12720174562552e-05
-2.29749074135664e-05
-4.70038886240943e-05
-4.02848420765663e-05
-1.82900568965795e-05
1.08399525054861e-06
-4.59954279190837e-05
-5.14411203474092e-06
-2.00144609134799e-05
-2.29608249503578e-05
-2.85824010449206e-05
-2.28503729748697e-05
-2.97755596650451e-05
-3.60450215355248e-05
4.54752371552011e-06
-1.00971118356044e-05
-2.346573338154e-05
-2.54425469872413e-05
-1.12266656895507e-05
-3.91446032648163e-07
-4.74196871359277e-05
-3.43255917889717e-05
-5.4743608460115e-05
-3.98200591915937e-05
-3.84886501058966e-05
-3.89575760493907e-05
-1.27348250179967e-05
-1.83225428140876e-05
-4.26846412206634e-05
5.32265050919805e-07
-2.04800188396795e-05
-2.61923552680712e-05
-6.65760716560958e-05
-3.01111217674259e-05
-3.32267647779563e-05
-3.80675912715744e-08
-7.87338019812293e-06
-4.23094604669899e-05
-2.36793013885962e-05
-1.20894552112773e-05
-3.0849756848534e-05
-3.6733808505033e-05
-5.48928401673557e-05
-3.39497076570402e-05
-2.81907224659934e-05
-2.71277730806254e-05
-9.81828424268365e-06
-2.75835820844075e-05
-2.69566174095935e-05
-3.51134580823804e-05
-2.04574188272356e-05
-4.53811715014295e-05
-3.41720096871916e-05
-2.42358277771685e-05
-1.23136682548055e-05
-5.65429263881263e-05
-2.26631669658672e-05
-4.00057740372665e-05
-2.29377510230394e-05
-4.43147048099342e-05
-3.92766378454058e-05
-3.90041628199413e-05
-2.91561774839109e-05
-5.21063659449819e-05
-4.46440186491812e-05
-1.119415074546e-05
-4.02936429863803e-05
-1.9538026529692e-05
-3.98317847609373e-05
-4.36395363232289e-05
-5.80043427500828e-05
-5.09875238938261e-05
-5.02750509842503e-05
-4.99204289825606e-05
-6.23897527835511e-06
-4.06640881894407e-05
-4.96166644481665e-05
-1.31910367117053e-05
-8.87417600820337e-06
-8.19499531643797e-06
-4.33208729287395e-05
-2.30621066169243e-05
-3.38830446957876e-06
-3.70518378175007e-05
-9.79512144875949e-06
-2.47295766820934e-05
-3.85630007375512e-05
-3.58685504654575e-05
-1.55771308688081e-05
-2.9407852516236e-05
-1.05868007877342e-05
-2.56764753939625e-05
-9.88705128498347e-06
1.45443553368731e-05
4.12851358326294e-07
-1.92867360420678e-05
-6.36978584983061e-05
1.2007913625053e-05
-4.3959671952469e-06
-4.34880829180411e-05
-5.49377777493437e-05
-5.08849180614072e-05
-2.64222656626291e-05
-3.21745645661622e-05
-1.56932501306841e-05
-4.07001328231594e-05
-1.52424277575649e-05
-2.01199455228071e-06
-4.46244133662345e-05
-3.86382953076204e-05
-2.78461604651582e-05
-4.86016833995916e-05
1.41464510165566e-05
-3.83060909627358e-05
-2.97719962074136e-05
-3.07657393542572e-05
-1.44321833293101e-05
-4.4897499288498e-05
-3.34381070387414e-05
-2.85220216495606e-05
-2.39655722007676e-05
-3.94450538121877e-05
-4.45110580437689e-05
-2.72584447523739e-05
-4.1233396502846e-05
-3.19893962936615e-05
-5.60322845602983e-05
-2.56352752319174e-05
-6.91050982288937e-06
-9.05182934092416e-06
-1.36302349880221e-05
-2.64620289347087e-05
-6.73490701721527e-05
-5.37135965248854e-05
-3.33816619848475e-05
-4.48535423439378e-05
-3.80732345734212e-05
-1.10243961655926e-05
-2.50883218713417e-05
-6.07369615818102e-05
-2.62308475861665e-05
-2.3795453580499e-05
-1.63678462053461e-05
-1.38310709499367e-05
-1.59887348680874e-05
-4.03443098142443e-05
3.14010791995548e-06
-2.70693868642032e-05
-1.8109759915504e-05
-1.41296407341653e-05
-4.38102072883238e-05
-1.78063228025097e-05
-3.04098383641906e-05
-1.38102410778908e-05
-4.13211348395614e-05
-2.60711694234745e-05
-1.50171385764452e-05
-5.02713332182383e-05
-4.9493415568329e-05
-1.21377452349607e-05
-3.3980205640598e-05
-3.27252395766884e-05
-3.29984653988605e-05
-4.8424783518672e-05
-2.91050642601961e-05
-4.58184637948992e-05
-4.17279601945149e-05
-1.81117956695485e-05
-4.62594532118125e-06
-3.07861206808766e-05
-1.61043731446702e-05
-2.93451288345588e-05
-2.69485338247683e-05
-2.96731387668441e-05
-3.06897481836451e-05
-2.09133528470421e-05
-6.89694390305613e-05
-1.08937230223992e-05
-6.73098702063155e-06
-2.82437636346084e-05
-2.63996389377513e-05
-1.40049842385976e-05
-1.4231314693438e-05
-2.33741510318152e-05
-3.84055906406802e-05
-2.86664065630806e-05
-4.0045258948182e-05
-1.28178491191273e-05
-2.82151227991274e-05
-4.48007695881949e-05
-1.25692899472885e-05
-3.19612168816779e-05
-3.68938126410095e-05
-1.96703203915036e-05
-5.07900480022672e-05
-4.19325724435044e-05
-1.26859290231987e-05
-3.9920000628672e-05
4.50848807458383e-06
-9.95569142648731e-06
-4.27699769672728e-05
-6.77948216475106e-06
-1.30486266194292e-05
-1.26206646791846e-05
-2.8074817782982e-05
-3.36875478135497e-05
-1.61831353994415e-05
3.35967630356439e-06
-1.04277611009579e-05
-2.04937116465926e-05
-2.80377251218306e-05
-2.7538996997736e-05
-2.76707706197028e-05
-3.45891879816047e-05
-1.72030402754498e-06
-2.32269407975745e-05
-2.34172859426013e-05
-4.15772993585378e-05
-2.59115344465514e-05
-3.80650999798893e-05
-1.92029079716749e-05
-3.75291338616346e-05
-3.99866751555785e-05
-4.34822300847459e-05
-2.60537240204154e-05
-6.13091131488598e-05
-2.13906730963767e-05
-4.17027650229454e-06
1.41239509134604e-05
-2.78680273500177e-05
-2.85987870946471e-05
-4.35865450974313e-05
-4.4786163032331e-05
-3.18459408473296e-05
-2.91874761465026e-05
-2.60370944076328e-05
-3.79652035057294e-05
-2.76498730755464e-05
-5.66921012126018e-05
-3.54282390998581e-05
-2.23861506438357e-05
-1.81673284612723e-05
6.18087433627858e-06
-4.64197287816522e-06
-3.25521736324949e-05
-2.90564904632327e-05
-4.83785859166689e-05
-1.08231398448752e-05
-2.66638903475828e-05
-2.68428826162456e-05
-1.25690981824519e-05
-4.91624815950055e-05
-2.60597973800318e-06
-5.67286449533353e-05
-1.41448197713598e-05
-3.97823359761016e-05
-2.59846699392949e-05
-8.46529854873531e-06
-6.19703877270273e-06
-4.96285559747044e-05
-2.16454239420802e-05
-6.82126223165585e-05
-2.27261243713114e-08
-2.70943941201963e-05
-1.12679264192158e-05
-3.38258867887281e-05
-4.14830517969829e-05
-3.75478783525583e-05
-1.41506847522539e-05
-1.66348528551475e-05
-3.50550775226582e-05
-3.62158372727165e-05
-4.99853486892944e-06
-1.6674388311362e-05
-7.52265822017618e-05
-5.96716567319365e-06
-3.19478483510127e-05
-1.08911986387174e-05
-5.33193045355135e-05
-3.62188069109612e-05
-2.83530493221747e-05
-6.41644302780974e-06
-1.55936285444348e-05
-1.82471798297182e-05
-4.06264086832925e-05
-4.20889443014496e-05
-2.02955630013566e-05
-3.69371712393551e-05
-1.728826960212e-05
-6.46401439576357e-05
-4.84982011392168e-05
-2.98732507634723e-05
-1.5855873419587e-05
-2.26970771954962e-05
-3.53647472612012e-05
-5.27149244298802e-06
-3.68544310584621e-05
-5.99717637180278e-05
-3.60991799189343e-06
-3.35324105067533e-05
-3.96582156503094e-05
-4.67383092674711e-05
-3.44455091777898e-05
-2.44967299095457e-05
-3.54285711987759e-05
-6.38801223175437e-05
-5.95934277867185e-05
-3.16881592380157e-05
-3.10316788075599e-05
-4.8696783319127e-05
-4.16445365334591e-05
-3.56064902334758e-05
-3.23641574845051e-05
-1.28398400487211e-05
-3.99086159330352e-05
-3.35868638035158e-05
-5.5899201632306e-05
-2.12534119771956e-05
-4.20797576307667e-05
-1.20700537728346e-05
-7.19418454578031e-05
-4.52904496952531e-05
-4.70360003763079e-05
-5.65571453540836e-05
-1.61080586851622e-05
-6.57406261067265e-06
-1.14699271198947e-05
-3.7875595268686e-05
-1.42178668457737e-05
-6.73804053464198e-05
-2.11884104849343e-05
-6.61783470930984e-06
-4.01304592654116e-05
-3.38108187466886e-05
-2.43176111968161e-05
-3.40750507740767e-05
-3.27740588222636e-05
-2.89893017257663e-05
-5.66674640652538e-05
2.24060078094795e-06
-2.72339555753798e-05
-3.94343764877849e-05
-1.72833172558206e-05
-5.17229136697452e-05
-2.46185243777095e-05
-2.90563110184817e-05
-1.40872402686311e-05
-2.77519262264903e-05
-1.18824866106579e-05
-3.76635926677524e-05
-1.3339913985194e-05
-5.02882621168806e-05
-1.14552229586266e-05
-5.28506307673987e-05
-3.50162876830567e-05
-2.62073561874506e-05
-2.05479487302466e-05
-6.64426756003027e-05
-3.0552917262285e-05
-3.99664373411134e-05
-5.17781380771877e-05
-1.85054515132921e-05
-4.18265176520791e-05
-4.09128332662938e-06
-2.55355937854574e-05
-1.73116937106655e-05
-4.06360815537305e-05
-4.33213501001513e-05
1.57125909355617e-06
-1.97757725748261e-05
-2.81436720348565e-05
-2.26865324061936e-05
-3.69978104021072e-05
-2.6585836721289e-05
1.61705865386796e-05
-1.49147722260825e-05
-2.3308266925944e-05
-3.00117102118993e-05
-2.90193386225791e-05
-1.8802727106171e-05
-4.45884358304464e-05
-2.94289057599518e-05
-2.58121670929268e-05
-4.51191648494133e-05
-4.2900565004564e-05
-2.84066957498883e-05
-4.7687078459294e-05
-1.39072309156825e-05
-4.1764803731186e-05
-2.97893722790711e-05
-1.0997131688526e-05
-2.70614198789227e-05
-2.97115048160651e-05
-3.98747293888536e-05
-1.69046493386097e-05
-5.03460749976025e-05
-2.26803135088834e-05
-3.30758757322581e-05
-5.44296571784698e-05
-2.05744445523351e-05
-2.58578714483476e-05
-1.00273205531181e-05
-3.97819610185246e-05
-1.77786764837717e-05
-5.35582149932137e-05
-2.3443944944968e-05
-3.08262016147689e-05
-7.73751267987247e-06
7.80700213025408e-06
-2.33535646332814e-05
-1.49742417270475e-05
-1.22332718475548e-05
-4.67375696891369e-05
-2.17184080421586e-05
-6.20154271701832e-05
-1.85622493564753e-05
-3.66603005704735e-05
-2.5259871219477e-05
-2.97561157978223e-05
-4.57095240876229e-05
-2.99640892486918e-05
-3.73833056250495e-05
-5.018511594349e-05
-2.47171427584678e-05
-3.78459336725772e-05
-1.33199229100002e-05
-4.8354136681655e-05
-5.65679527696917e-05
-3.58287550293516e-05
-3.65513788614757e-05
-7.44875150194597e-06
-1.3913189765941e-05
-5.46388187843704e-05
-1.8904738812926e-05
-2.17228916810479e-05
-8.74195305468506e-06
-2.92022190831787e-05
-4.37949309690198e-05
-4.50243177183726e-05
-5.19885247989134e-05
-4.17264801082687e-05
-1.45725123825778e-05
-7.23308676974699e-06
-2.23945816645974e-05
-4.75946489077316e-05
-2.15204417707698e-05
1.27547978775287e-06
-2.61190319602842e-05
-4.57668643390684e-05
-2.19863001007661e-05
-5.36344840713997e-06
-2.82626137747406e-05
-1.69967679586001e-05
-3.65343843441751e-05
-3.66870354226035e-05
-3.57539483758147e-05
-1.37973481081671e-05
-3.81093197987357e-05
-5.65629996676273e-05
-4.75848050996898e-05
-1.38102660946187e-05
-3.06742667517266e-05
-4.72323333523486e-05
5.95395254467098e-06
-1.48081566362519e-05
-1.86501049332749e-05
-2.0648155183133e-05
-2.65567632075725e-05
-4.05255772934116e-05
-5.88038959855971e-05
-2.54560532465619e-05
3.90084455765346e-06
-3.61094233342504e-05
-4.94330909084066e-05
-3.9827593152841e-05
-2.7151156255078e-05
-3.23419163367182e-05
-2.17455944382998e-05
-3.34804152313406e-05
-3.26478807928268e-05
-1.57178723426187e-05
-4.94805211344489e-05
-1.45603338059986e-05
-2.69581264656906e-05
-7.2379868886127e-06
-3.64771216937656e-05
-4.3549013041739e-05
-2.30382955079958e-05
-1.43462764511324e-05
-2.38357864897359e-05
-2.25816168231581e-05
-1.39477971989361e-05
-1.21641336397795e-05
-2.56992536853534e-05
-2.08657404524552e-05
-1.73382486637216e-05
-1.56806460080686e-06
-5.31513991443439e-06
-3.80364008818726e-05
-2.24772904926811e-05
-2.581644619751e-05
1.02310996073175e-05
2.06881070796161e-06
-5.2912091562899e-05
-4.50870452720189e-05
-1.3842142104996e-05
-5.05686422312616e-06
-2.78002838566932e-05
-6.02742953681766e-05
-2.17056141679154e-05
-3.6494098291767e-05
-3.95799633209142e-05
-2.32997943846047e-05
-3.50654593100458e-05
8.80808835365663e-07
-1.21519501966634e-05
-3.45111531137171e-05
-1.53344371270181e-05
-3.73121613681421e-05
-4.20955101285971e-05
-3.40067204241398e-05
-7.7541826385395e-06
-2.67950338897389e-05
-2.82487290546085e-05
-4.53231948074993e-05
-2.24297955828584e-05
-3.73266962492504e-05
-4.61058496094848e-05
-4.56604433928368e-05
-2.62860182234847e-05
-3.14738152503584e-05
-4.0716018802424e-05
-1.02172599937014e-05
7.6293388021652e-06
-3.3510586671477e-05
-2.99267520364489e-05
-4.54731545074243e-05
-3.24098792062166e-05
-4.27243938601388e-05
-3.28373199688071e-05
-6.14558146708864e-05
-1.22506610741546e-05
-4.62787870633524e-05
-3.13088969221724e-05
-7.83754301654704e-06
-2.12924337912202e-05
-3.3734286294787e-05
-1.3905875339529e-05
-4.00861575785429e-05
-3.97661404101282e-05
-4.72335464870716e-05
-4.67581400842647e-05
-2.22106273495127e-05
-3.74744538368285e-05
-5.36039240594358e-05
-1.58802208101962e-05
-7.43490873719335e-06
-4.98358252371581e-05
-3.8749406436022e-05
-7.19007922474687e-05
-5.14034020316344e-05
-2.68985855300948e-05
-1.68697803837257e-05
-1.27531005481951e-05
-2.55118227374654e-05
-1.22992250103076e-05
-3.4979884312755e-05
-1.07268783965506e-05
-3.11416056380072e-05
-6.86933233093599e-05
-2.86721269130815e-05
-2.46326863087915e-05
-5.01004171627529e-05
-3.32712032739298e-05
-1.68622862448064e-05
-4.93002279685334e-05
-1.17796852149362e-05
-3.68722400835702e-05
-2.95594117906958e-05
-3.68071421595788e-05
-1.64095149976774e-05
-1.95865018859205e-05
-2.94717044900263e-05
-2.37186829753672e-05
-1.90972788271629e-05
-3.45187593480586e-05
-3.41233869917402e-05
-3.16744104147998e-06
-1.59820344031587e-05
-3.59869007434248e-06
-1.53390515580633e-06
-2.87921576841962e-05
-1.56643420905088e-05
-7.39593374896032e-06
-3.67178544705713e-05
-3.07382166178692e-05
-2.84792237874735e-05
-2.31468611941498e-05
-4.63616854157092e-05
6.12179401444815e-06
-3.00612779590929e-05
-2.1780470949872e-05
-4.49773078903223e-05
-1.53798597116586e-05
-4.30831472821688e-05
-3.02393370972141e-05
-2.12025875373915e-05
-4.1652179437177e-05
-3.31017971726101e-07
-3.30889686972841e-05
-4.9491305350292e-05
-6.80460483234991e-05
-3.81562024562658e-05
-3.08313961943378e-05
-4.84074518876943e-05
-5.09355240874764e-05
-5.72482938127246e-05
-4.7007150264839e-05
-2.60098332080039e-05
-4.61582840346438e-05
-2.41250710915419e-05
-3.04885004405591e-05
-3.39448692875716e-05
-5.67127932734143e-05
-4.93185807096647e-05
-2.49462756760699e-05
-3.0547839782643e-05
-4.50733649771471e-05
1.02485460969743e-05
-2.75928026816933e-08
-3.39938597501379e-05
-3.43102862857618e-05
-2.41784172863357e-05
-2.3055617484597e-05
-4.27355965313015e-05
-2.15724660891523e-05
-3.52209712209385e-05
-5.16672431209614e-06
-6.44310706374788e-06
-3.55601274331736e-05
-3.41501351995965e-05
-5.77187620215313e-05
-3.69432321687891e-05
-4.88906561115119e-05
-1.25652475621682e-05
-1.62672316321091e-05
-5.66545484569911e-06
-5.86123387352891e-05
-3.31384366875928e-05
-2.89634497304269e-05
-3.75090953327618e-05
-4.69247820532802e-05
4.24606642108126e-06
-4.47859814164879e-05
-3.36232629047658e-05
-3.29120161546511e-05
-1.44618696089777e-05
-3.28311661228077e-05
-2.85969253937343e-05
-1.61957480327126e-05
-3.39703541701343e-05
-1.99673307169781e-05
-4.20476738077481e-05
-4.84292435488275e-05
-3.60011331814955e-05
-2.8922152656461e-05
-1.23140963622172e-05
-2.32571912697884e-05
-6.17184757133953e-05
-5.10265904121569e-05
-4.20265152505561e-05
-3.46033599196118e-05
-1.38006339444605e-05
-3.3938689360081e-05
-2.48503591548585e-05
-1.2165525260726e-05
2.54390239312316e-06
-2.27283380292104e-05
-2.64562358385313e-05
-6.14591450323871e-05
-1.56169225774406e-05
-2.8334687123397e-05
-2.11998864923196e-05
-3.05269295181579e-05
-3.70523584712493e-05
-4.98331617636639e-05
-2.21887918069063e-05
-3.87078265028444e-06
-2.41307457296913e-05
-6.42675708666791e-05
-4.28767286974858e-05
-5.09291087939305e-05
-2.32580371204175e-05
-4.72455580357372e-05
-4.45054860009863e-05
-3.18375715438189e-05
-2.50922825438327e-05
-6.09349093764882e-05
-3.14484547094284e-05
-5.13263760298318e-05
-5.49533270052348e-05
-4.29509238038603e-05
-3.7276470454706e-05
-3.21303357137322e-05
-2.70140600337577e-05
-5.50560284994222e-05
-1.97053262817194e-05
-2.08777877822631e-05
-1.01144601915862e-05
-2.64525115630206e-05
-4.97179250055319e-05
-7.23476667060411e-05
-9.44401753466852e-06
-3.02745326441529e-05
-1.68457994932824e-05
-5.3900368459497e-05
-1.17506335204867e-05
-4.1149170240069e-05
-5.48184247709801e-05
-3.43992648178114e-05
5.68440271575868e-07
-3.37325611817735e-05
-3.49453692243458e-05
-3.15961579238663e-05
-3.6733655031624e-05
-4.95539389951098e-05
-7.83902120103176e-05
-3.84139043671447e-05
-2.79591802028132e-05
-3.26478929898609e-05
-5.76179264188687e-05
-2.81804277613024e-05
-1.48015355475756e-05
-6.94904136914945e-06
-2.59876650357458e-05
-4.91558123800543e-05
-2.94101925692965e-05
-1.84873942027434e-05
-1.21538756777507e-05
-4.74243293764615e-05
-2.54652998545292e-05
-3.67869309100458e-05
-1.7723719408243e-05
-1.8961176462888e-05
-2.6953908089551e-05
-3.55245757128138e-05
-1.08845835333173e-05
-3.40338897727795e-05
-9.3958394263431e-06
-1.98122679135471e-05
-2.67146986745977e-05
-2.93612301374639e-05
-5.93888929836547e-05
-1.04740759147818e-05
-2.75147961449183e-05
-1.42198441488993e-05
-6.19708461622293e-05
-3.77394268221268e-05
-3.20164431825803e-05
-4.32618106201898e-05
-1.32947339009096e-05
-2.65449530347369e-05
-4.01117958588593e-05
-3.31327861667238e-05
-4.05293107554942e-05
-1.26883139233141e-05
-6.21998125254503e-05
-3.05324434671892e-05
-3.39985127884751e-05
-3.82503386252277e-05
-4.66123629468053e-05
-1.75790689123439e-05
-4.62883029754504e-05
-3.71978774057567e-05
-9.28174555451103e-06
-3.87607371045092e-05
-5.07957982374955e-05
-5.48777131840943e-05
-3.24577790539558e-05
-1.80299042559891e-05
-5.52916482836567e-05
-3.84050133749307e-06
-4.58141945733008e-05
-3.97381590520068e-05
-2.94233308542674e-06
-1.46784884630476e-05
-1.59398182568854e-05
-4.68975896338555e-05
-1.81411550731823e-05
-2.6459620109356e-05
-2.95878459139548e-05
-2.98355188018883e-05
-4.956160824084e-05
-2.80518115735418e-05
-6.00355289271787e-05
-2.97656387099209e-05
-4.65876637036662e-06
-3.6854099511015e-05
-3.16196997567969e-05
-2.24644753999148e-05
-2.43840302721481e-05
6.1427962498917e-06
-3.82473442863209e-05
-2.33914823521455e-05
-4.11331480217912e-05
-4.16162097906678e-05
-3.15499251282653e-05
-3.19895458124568e-05
-8.22071402586561e-06
-2.40792197121317e-05
-1.87663201665022e-05
-2.33350972750709e-05
-1.84396747951259e-05
-3.64265877311943e-05
-8.26686727282432e-06
-4.11315226687842e-05
-5.32623234550812e-05
-5.19173579962114e-05
-5.08802004032037e-05
-4.76890981731197e-05
-3.85682471985803e-05
-1.0998901467747e-05
-2.64640089705604e-05
-4.76056995245696e-05
-6.39090765260936e-06
-1.19310223933391e-05
-2.4741924871033e-05
-8.16177616924732e-06
-5.72463944911981e-05
-2.04978388824261e-05
-2.59773040166182e-05
-1.54762363058117e-05
-2.66479749707751e-05
-2.62702027207462e-05
-2.17027138539502e-05
-2.78846997455501e-05
-3.13372722089329e-05
-2.0887553874654e-05
-4.09484038097246e-05
-3.5081615879177e-05
7.88006780013155e-06
-2.18156636330587e-05
-3.40388321952037e-05
-3.37112046394812e-05
-5.0879269143513e-05
-2.48889658792344e-05
-4.60718258299771e-05
-4.80113469654028e-05
-5.39559292480391e-05
2.31240031450241e-06
-3.90383743079527e-05
-4.28179077387236e-05
-3.23524550838033e-05
-2.77818145864169e-05
-2.08152804330346e-05
-1.16988258354394e-05
-1.78668092190644e-05
-2.3287601071199e-05
-3.32859765046822e-05
-3.03382849595659e-05
-3.04806972616308e-05
-3.53283920110155e-05
-3.02585805238678e-05
-3.39858214262208e-05
-6.68237449107702e-05
-3.26062068548476e-05
-3.17774011022201e-05
-9.05076178490219e-06
-4.11800034619512e-05
-3.70631576399892e-05
-4.31400463171518e-05
-2.15170124591468e-05
-4.6647456258042e-05
-1.77987562098327e-05
-4.76757901994246e-05
-3.20325769226173e-05
-3.44620155534196e-05
-5.43375254767646e-05
-1.15908368876901e-05
-2.30801795617287e-05
-1.82573085745061e-05
1.84359400855573e-05
-4.26521190087814e-05
-3.21485502820747e-05
-4.37060469602844e-05
-3.31211275726206e-05
-3.13455298859914e-05
-1.69643355050091e-05
-4.04426980535737e-05
-2.53719307116051e-05
-2.51790359982278e-05
-1.09442769450543e-05
-1.36226278527318e-05
-1.97638204241505e-05
-2.09589794405e-05
-6.65305311247754e-06
-2.76605877587511e-05
-2.62160958781859e-05
-2.83122885509882e-05
-1.96801049306339e-05
-1.00064702037159e-05
-3.54091783559998e-05
-3.05281694725044e-05
-2.35379985773235e-05
-4.55841725274855e-05
-2.23257762189964e-05
-2.42025782385302e-05
-2.99965860792037e-05
-8.3300626743405e-06
-3.0515833584423e-05
-3.15647425672458e-05
-2.54196089364338e-05
-2.69190073941972e-05
-9.33377569980862e-06
-3.52804161467412e-05
-7.44309551169822e-06
-1.75406503094022e-05
-3.53373390561367e-05
-2.65197535743066e-05
-2.15046967748493e-05
-5.21807012771606e-05
-8.53298258152362e-05
-4.55546460334759e-05
-5.16430232207015e-05
-4.03926567746055e-05
-2.91746485674214e-05
-2.83886833832474e-05
-4.02985327185605e-05
-3.67127067506362e-05
-1.89493233937132e-05
-3.46229689160235e-05
-2.71506863426525e-05
-1.88602754683183e-05
-8.20809105783733e-06
6.03632711310268e-06
-5.16151906140735e-05
-2.69135595057503e-05
-1.77706622840123e-05
-6.05630498320641e-05
-1.10590420292038e-05
-8.36129131061157e-06
-2.34686907911626e-05
-3.73630371437057e-05
-3.94702164648052e-05
-2.71583647788392e-05
-7.1410128892491e-05
-3.32653409853676e-05
-3.02464122340484e-05
-3.17704525263346e-05
-3.6475959773465e-05
-2.80803176966228e-05
-1.0832751491305e-05
-2.76294216135332e-05
-5.51764275947769e-05
-3.75415832206233e-05
-2.94476807719037e-05
-5.5295903068534e-05
-1.98775934372501e-05
-2.64673954079792e-05
-2.47754840179908e-05
-4.19122988934459e-06
-3.25549066774854e-05
-3.49527184108081e-05
-2.17705836610781e-05
-2.1201915229711e-05
-3.21765806376559e-05
-2.84165670286713e-05
-3.62007985954366e-05
-5.49275841538948e-05
-3.6889512540113e-05
-4.19501751844185e-05
-5.59889372225902e-05
1.19091693654647e-06
-4.92836020039653e-05
-5.80911067335669e-05
-2.29312778508864e-05
-5.76977875340076e-05
-3.61623935547599e-05
-3.0234454273664e-05
-3.05443148662609e-05
-8.05539827183458e-05
-2.55440413212238e-05
-3.16230238162848e-05
-5.2542159421556e-05
-1.39848203292683e-05
-4.47377345715118e-05
-8.28854283695727e-06
-3.12682087793879e-06
-4.10571764975061e-06
-4.46264461750031e-05
-1.89600897135345e-05
-9.80581618796461e-06
-3.56361647562165e-05
-1.71638601494882e-05
-1.90265290059807e-05
1.37445965888823e-05
-2.85342275636459e-05
-3.03157439220632e-05
-6.3221282916414e-05
-2.51391201105576e-05
-3.00551026428448e-05
-1.43473542072704e-05
-6.3846941733505e-05
-2.07133390706405e-05
-4.92836416982289e-05
-4.64506290052722e-05
-4.31387419184296e-05
-2.41858309763607e-05
-5.00371058607315e-05
-1.81721918498773e-05
-4.82708803129612e-05
-1.87963349886694e-05
-4.93501233274648e-05
-4.34915333542572e-05
-1.69830579349829e-05
-4.32069437121006e-05
4.78361299532814e-06
-5.31914979268681e-05
-4.22918248510274e-05
-4.59534882694e-05
-2.47731027172945e-05
-1.17622051612704e-05
-1.17883734258549e-05
-4.01011825806676e-05
-1.11198221481839e-05
-1.07266457729945e-05
-4.00529640836936e-05
-4.47336839327899e-05
-2.97341184326153e-05
-3.76168242398349e-05
-3.58365610141355e-05
-4.68080727829605e-05
-4.99192988460349e-05
-1.04935382407669e-05
-3.55911227740467e-05
-5.80345255577991e-05
-1.22023679589588e-05
-1.42315560253959e-05
-6.42860391246548e-06
-2.86119274484616e-05
-2.20318835978983e-05
-1.60520528708889e-05
-6.3682476943445e-05
-4.33686154164243e-06
-1.26434582622733e-05
-5.16221220322043e-05
-4.32501762889917e-05
-3.25494404117314e-05
-3.86914760887669e-05
-5.21887552949348e-05
-2.46695159604425e-05
-3.96592925994569e-07
-5.183148983575e-05
-1.15068277727857e-05
-4.56537654386376e-05
-4.36084970164589e-05
-4.76392880916604e-05
-4.67508187209198e-05
-1.64511959210426e-05
-2.48349626729809e-05
-3.82895752795136e-05
-2.0822237749587e-05
-3.09572127405286e-05
-3.12932810781456e-05
-1.51603004468903e-05
-1.59386608226792e-05
-1.56828200295434e-05
-1.01645193875591e-05
-5.57466233558965e-05
-3.00811844204421e-06
-3.41641818357335e-05
-2.7334117364376e-05
-1.78230586790961e-05
-2.6672109531799e-05
1.89042264263954e-05
-2.23128438444471e-05
-3.22115877657862e-05
-2.96169526763127e-05
-7.20144202011526e-05
-1.21494418269113e-05
-2.14064844481493e-05
-3.8836322267278e-05
-3.42118399124889e-05
-4.36878323859913e-05
-4.04923387622733e-05
-3.63911827123353e-05
-1.8497725874332e-05
-2.31829634388061e-05
-4.83864477187774e-05
-2.69615805219479e-05
-4.58617225031343e-05
-1.81778898499059e-05
-5.7135970162009e-05
-4.76517133715086e-05
-4.19858175448778e-05
-2.35439603664448e-05
1.0745083606948e-06
-4.45091577664743e-05
-5.97965492445573e-05
1.64992697550207e-05
-5.22536773844659e-05
-4.81517050873167e-05
1.7816925308525e-05
-3.90938548834394e-05
-4.32835516702175e-06
-1.91871159776155e-05
-4.86831339537003e-05
-2.52006813497277e-05
-3.79172272573774e-05
-5.26680919571977e-05
-3.84311312980942e-05
-2.04465485453934e-05
-1.59777148364191e-05
-4.46499007702239e-05
-4.93020484357371e-05
-1.26376307496465e-05
-4.56453395949136e-05
-4.25971238559569e-05
-4.09234194309041e-05
-2.17835154855477e-05
-7.05883151048671e-05
-8.14461758542119e-05
-3.31849028308032e-05
-6.96153343874099e-05
-4.76608366934095e-05
-2.12264973714829e-05
-5.91859637163779e-05
-2.54527612155117e-05
7.61677627956722e-06
-3.91068685426953e-05
-4.95729464913339e-05
-3.7505456797864e-05
-4.09351538966687e-05
-2.92305483926269e-05
-1.25819301271246e-05
-5.85195257368535e-05
-2.24882245743986e-05
-4.31147513939865e-05
-3.85810397618454e-05
-4.2784128426006e-05
5.12024689206155e-06
-4.21925958611526e-05
-4.42596042110557e-05
-1.78885531329476e-05
-2.66520525885555e-05
-2.83140967951636e-05
-4.37400132052333e-06
-1.97124918423272e-05
-2.52006504667503e-05
-4.47596408473003e-05
-3.72434479421678e-07
-3.44810569601456e-05
-4.33326415678925e-05
-4.18331944620396e-05
-3.24873265313371e-05
-3.962597102469e-05
-3.29605679313248e-05
-2.97781551813916e-05
-2.74014074678605e-05
-2.41574149841952e-05
-5.37443304358611e-05
-3.92652762526643e-05
-6.24035898002851e-05
-2.39430822672291e-05
-1.90834435919058e-05
-4.20837082965467e-05
-1.75534548106062e-05
-3.49382488106323e-05
-3.06443808310665e-05
-2.29156749539274e-05
-4.19768916312296e-05
-1.30243851775418e-05
-2.81326366822528e-05
-4.00724244091727e-05
-2.24563863107562e-05
-1.92670923461635e-05
-3.58464663169297e-05
-1.23530460372842e-05
-5.03518857104044e-05
-5.7275914654152e-05
-1.35664243920187e-05
-4.33468389696226e-05
-3.48249375325349e-05
-1.11848843698668e-05
-3.20693186242395e-05
-5.05012634288095e-05
-5.60196201995966e-05
-5.03141985067301e-06
-1.65530498641404e-05
-3.50224108198582e-05
-1.43288684551941e-05
-1.99532066891012e-05
-3.88435865494944e-05
-5.26506702307991e-05
-4.12415645302389e-05
-2.04868669204009e-05
-5.61446839363446e-05
-2.57705429899838e-05
-2.92970336655674e-05
-2.60892749824418e-05
-4.27356515041313e-05
-2.49719744829925e-05
-2.47384633493781e-05
-1.73529430459328e-05
-2.53058003711838e-05
-1.78340370415199e-05
-4.90407382097614e-05
-4.86925202447967e-05
-9.88945444776135e-06
-2.84979089283913e-05
-9.27677314349926e-06
-1.64212714584282e-05
-3.42609306306113e-05
-3.3638556628218e-05
-2.006483596826e-05
-2.63311804154038e-05
-1.95986817646259e-05
-2.80232163294483e-05
-1.82109054566494e-05
-4.73984475538464e-05
-3.46696769873042e-05
-1.23804932133378e-05
-2.88630094611102e-05
-1.04348861733795e-05
-3.42611281833191e-05
-1.48717402608832e-05
1.43624140434522e-06
-2.62999141904612e-05
-4.55784028888572e-05
-2.82610875936961e-05
-4.19285625078088e-06
-2.64492064530103e-05
-8.19312553638265e-05
-3.8234331276998e-05
-2.37617925444386e-05
-5.93324994767341e-06
-4.14017018971839e-05
-1.225245450393e-05
-2.33314027477595e-05
-2.33321103431178e-05
-2.09295552023604e-05
-2.60181547501813e-05
-4.72840705415619e-05
-4.29552057483269e-05
-1.70593576411355e-05
-1.62361509347109e-05
-2.30508792637339e-05
-4.33052403729647e-05
-3.79968764647066e-05
-5.25038895674251e-05
-5.91079168461537e-05
-3.88261902366889e-05
-3.49215531002335e-05
-1.96698074436824e-05
-2.39133404598022e-05
-5.20045861182409e-05
1.21367896840455e-05
2.47093685610335e-05
-2.01538163213819e-05
-3.41403739577596e-05
-2.33169734592354e-05
-3.09813280997562e-05
-1.67020064226426e-05
-1.81015121161635e-05
-2.66126259219355e-05
-2.09466545970727e-05
-2.61784098839028e-05
-1.02557375604867e-05
-3.1688828177631e-05
-5.55941014783064e-05
-9.83439166654696e-06
-3.57321513198779e-05
-6.3976404042622e-05
-1.67909539855406e-05
-3.96388991028935e-05
-4.58660550795962e-06
-8.25839716051118e-06
-3.46826599672046e-05
-2.7693100539662e-05
-2.85498715183974e-05
-6.90928981671759e-06
-3.5378703522815e-05
-5.75109368308318e-05
-4.94424364918598e-05
-1.9397198445372e-05
-1.80389703963661e-05
-4.46502545162189e-05
-6.61851740866883e-05
-4.12093583021015e-05
-2.64369042964427e-05
-2.65003735619087e-05
-1.40050640728133e-05
-4.61641244324246e-05
-6.72884160464078e-06
-1.02549385927332e-05
-3.76349651276833e-05
-7.86565688211391e-05
-4.20473083138019e-05
-2.00840228111343e-05
5.13207062082328e-06
-2.34331292071005e-05
-4.50051931643532e-05
-2.32878175873901e-05
-9.12003267854589e-06
-2.50237573966431e-05
-2.35671502375045e-05
-1.75184116861875e-06
-2.09265560131068e-05
-1.8640714255427e-05
-2.64647489370575e-05
-1.04307438501556e-05
2.53807266216087e-06
-3.40190679376933e-05
-2.01717343084765e-05
-2.27865483143926e-05
-2.80312348230922e-05
-3.99772513578096e-05
-3.76262221307436e-05
-1.07213500650421e-05
-4.25696170279374e-05
-1.92936926777489e-05
-7.80959868645159e-05
-8.22322762332849e-06
-5.53529493819575e-05
-4.22132693066608e-05
-2.26641202222879e-05
-2.01999760210815e-05
-2.86898212856401e-05
-4.23361970984623e-05
-3.04468398001724e-05
-2.46049829320767e-05
-4.79867310673217e-05
-3.8439830551196e-05
-4.30907083039245e-05
-2.50736150476515e-05
-3.80221265397774e-05
-2.93502293017779e-05
-7.51314582313861e-05
-3.53662940083e-05
-2.92693254673939e-05
-5.24918532228866e-05
-2.99034733982916e-05
-2.44647728955484e-05
-1.59109027045657e-05
-4.5323009576123e-05
-2.59092165009345e-05
-4.42489995615085e-05
4.87890248613089e-07
1.08786415081901e-06
-5.32693719348964e-05
-5.22386149663944e-05
-2.45026170328407e-05
-3.40619761393647e-06
-1.31162225414253e-05
-4.09245432520676e-06
-1.84388814168204e-05
-1.16248622879976e-05
-4.27690960560238e-05
-3.29980295387058e-05
-4.45931925072505e-05
-2.21495912043324e-05
-4.78613364330895e-05
-2.92919870052581e-05
-1.24387954604243e-05
-1.59831778439633e-05
-6.50205218500384e-05
-2.34894257007505e-05
-2.91177904954648e-05
-2.99739047198495e-05
-3.34364847951364e-05
-3.74341629168387e-05
-3.6216475191514e-05
-2.01548063400643e-05
-4.04228438954716e-05
-2.95159079847738e-05
-1.06660284045257e-05
-7.39664354140606e-06
-2.81141556483591e-05
-3.34883761207329e-05
-6.40306134691454e-05
-5.27457573529953e-06
-1.08005647832912e-05
-1.32995933164991e-05
-4.19023649979657e-05
-1.98965444721777e-05
-3.55457219783164e-05
-1.13844393206861e-05
-3.19344978465862e-05
-4.29357687331125e-05
-4.73279109107682e-05
-4.96436754169377e-05
-1.58683454789804e-05
-3.63655543450255e-05
1.10795470009189e-05
-3.52954468816074e-05
-3.83163695167058e-05
-1.41653677485498e-06
-3.14975921993966e-05
-2.98337994114845e-05
-4.10802137497134e-05
-4.96588549374117e-05
-3.3646010230041e-05
-5.94827395653545e-05
-5.56812144211932e-06
-1.66037393347815e-05
-1.61304543698366e-05
8.21325228284266e-06
-2.7895695104941e-05
-8.45034637182431e-06
-1.81089773509836e-05
-6.31259519079574e-05
-2.44571979767314e-05
-2.68027614712849e-05
-7.47416215272949e-05
-4.67001226787272e-05
-4.76939570599122e-05
-2.49237221207905e-05
-3.75999278099841e-05
-4.25460037128144e-05
-5.73130953391487e-05
-3.48486004303319e-06
-3.08113557634749e-05
-3.41315287684247e-05
-4.26570591182206e-05
-3.57368266615101e-05
-4.48421088859396e-05
-3.57608323464374e-05
-3.58965434882381e-05
-8.62428037220069e-06
-2.54125284466834e-05
-4.73463488834335e-05
-6.49993828418735e-05
-2.60675989435971e-05
-2.18922870148742e-05
-1.78990974855012e-05
-4.09211306638321e-05
2.0929313035845e-06
2.65148713930396e-06
-3.16222503081219e-05
-1.80854117063748e-05
-1.70471479434977e-05
-3.67220592467373e-07
-4.41401171167927e-05
-3.73753241345813e-05
-2.05093716814905e-05
-1.2742142452886e-05
-5.58888732002187e-05
-2.24172496463622e-05
-4.44649772720315e-05
-2.68000794683537e-05
-8.13995626886476e-06
-9.27820879577609e-07
-4.95724770605014e-05
-2.87175701294071e-05
1.34914599691171e-07
-8.97510483630295e-06
-2.81338806902192e-05
-2.49070746932961e-05
-2.49002239652837e-05
-1.59204773816578e-05
-1.97310091516261e-05
-1.7358821048598e-05
-1.98592076085784e-05
-4.29314517998608e-05
-1.80764448576149e-05
-7.63360567864038e-06
-3.3423654824977e-05
-4.03085756606814e-05
-2.18987054965333e-05
-3.29133808020449e-05
-2.33056076337718e-05
-2.25342554201746e-05
-4.69206489780465e-05
-3.89254211980475e-05
-5.73747999760254e-05
1.49215707496896e-05
-5.24630630927725e-05
-3.58447346314441e-05
-2.05251778209946e-05
-3.04815128105242e-05
-5.50732458115517e-05
-2.39764346622438e-05
-8.41381559455073e-06
-3.2546282080317e-05
-5.63648559160521e-05
-3.3442720812497e-05
-1.65115721475875e-05
-2.24797397236734e-05
-3.90619250191777e-05
-2.85783723757959e-05
-5.30783616265937e-05
-1.23551586637083e-05
-4.41293167379172e-05
-2.9733538300932e-05
-4.84385842959542e-05
-2.78018139678191e-05
-2.71097788774257e-05
-3.48070263619975e-05
-5.75094758146376e-06
-2.86701521034053e-05
-3.27690881452743e-05
-2.93131490176584e-06
-2.39610070243937e-05
-3.17390309731567e-05
-3.2754942565243e-05
-4.68871639846532e-05
-2.18882392440205e-06
-3.87335220915467e-05
-2.00697161690896e-05
-1.77946838382493e-05
-3.67937954463106e-05
-2.53464946675038e-05
-2.22318751880648e-05
-3.55161897422144e-05
6.90056979780278e-06
-3.75935645204023e-05
-3.68361237811809e-05
-2.43947106780033e-05
-4.1096589274599e-05
-2.61451849615053e-05
-1.34266332591646e-05
-3.74588890716793e-05
-4.18968571587794e-05
9.29531340840261e-07
-3.34369903377461e-05
-4.2305202541387e-05
-4.72902422899856e-05
-2.99214990029636e-05
-4.10970572017246e-05
-6.19157086783482e-05
-6.02818901460169e-05
-2.73962535976516e-05
-3.35856632554497e-05
-4.13600072362141e-05
-2.18969800841038e-05
-2.473138369525e-05
-2.77549416489209e-06
-3.52569880858483e-05
-3.83525155667286e-05
-3.27784634073658e-05
-4.81139556149834e-05
5.74899116667669e-07
-3.81559601339756e-05
-1.02953159639956e-05
-2.29672484726581e-05
-5.80013300712687e-05
-3.36945089976028e-05
-1.27751762192171e-05
-3.37734343496861e-06
-1.03013870318807e-05
-5.54536040500067e-06
-1.82184967427619e-05
-6.93383806814502e-06
-2.05819985765759e-05
-1.31656389951657e-05
-7.41111908345987e-06
-3.97631873436201e-05
-4.13831856764222e-05
-4.08986109937197e-05
-3.42618791210957e-05
-4.02053418856554e-05
-3.9909285079049e-05
-4.3233048671529e-05
-1.37961581232646e-05
-2.18824859544629e-05
-2.16847377625742e-05
-8.00523850061137e-06
-2.6481294802584e-05
-3.06081504183413e-05
1.85233027183638e-06
-1.9295295758358e-05
-1.66671000340584e-05
-5.19917888521665e-05
-3.47703886564387e-05
-4.54407905967184e-05
-1.77320853794152e-05
-1.95271505823781e-05
-4.02328853146077e-05
-1.5300453699358e-05
-1.24418797031393e-05
-1.32587681011224e-05
-2.32611472912959e-05
-2.14071912323487e-05
-1.80569848585185e-05
-4.4285848767424e-05
-4.34558070379731e-05
-1.97573001298448e-05
-3.46258285083525e-05
-4.65949060656301e-05
-3.46437759287815e-05
-1.46651307955161e-05
-2.41430532655838e-05
-4.8102597028036e-05
-2.90813653438762e-05
-4.01659204926903e-05
-4.61121923941821e-05
-4.67427154382964e-05
-1.75640060939319e-05
-2.37140317134767e-05
-2.42956927808109e-05
-3.14971230521746e-05
-4.10822745491869e-05
-6.49130856818974e-05
2.11967503409393e-06
-1.89335804408568e-05
-4.6785029014324e-05
-3.65697615432995e-05
3.57857520281616e-06
-3.84852448443462e-05
2.09708740135862e-06
-3.53590028377731e-05
-3.30574201752965e-05
-2.85373624083774e-05
-9.00332480770239e-06
-3.98065386631785e-05
-3.11956500132213e-05
-8.62326060822618e-06
-3.49853348366775e-05
-2.4144216841641e-05
-1.2015484011722e-05
-2.56343998675586e-05
-4.39150651186704e-05
-4.71250701364753e-05
-8.2849176468364e-06
-5.86552353853996e-06
-5.2431859555571e-05
-5.26722217420116e-06
-1.51216401946597e-05
-4.09640519770072e-05
-2.38817018066216e-05
-2.85385523734284e-05
-5.77393229267188e-05
-2.06653861470091e-05
-1.33408533140745e-05
-4.15391420871063e-05
3.09019972183303e-06
-3.26255160140766e-05
-1.87508732596336e-05
-3.55708057301069e-05
-1.7156226567209e-05
-3.58105291299041e-05
-8.00020977559897e-05
7.38377216877837e-06
-1.98798088592436e-05
-3.21366098932522e-05
-2.06354092584086e-05
-4.00203081862361e-05
-6.14784609884799e-06
-4.92559385685986e-05
-2.28531371122818e-05
-4.19229102102785e-05
-3.01798195904437e-05
-5.35699656278686e-05
-2.12681593673943e-05
-5.18167187191893e-05
-5.11246996086447e-05
-1.07997587467025e-05
-1.57080354402866e-05
-5.39374216923693e-05
-2.66347971510307e-05
-1.81359249224088e-05
-2.88290578872811e-05
-1.11376360158035e-05
-2.12131055859614e-05
-4.22288364571728e-05
-5.86892517584552e-05
-3.32881334208591e-05
-4.2169707103009e-05
-4.71441020265997e-06
-3.19731194707926e-05
-3.79231205069494e-05
-4.45219558009086e-05
-4.38210641359699e-05
-1.2744791984884e-05
-1.11742669468145e-05
-3.58528518617751e-05
-3.59869708563377e-05
-4.19230840412816e-05
-3.23035539339809e-06
-2.09504126517004e-05
-2.16224648385911e-05
-8.46168246453903e-06
-4.48949209745561e-05
-4.88468638451667e-05
2.3555580440031e-06
-2.55249830629334e-05
-2.12664928171836e-05
-4.27563886685976e-05
-1.33536843130073e-05
-3.31490955274857e-05
-2.64582454035813e-05
-3.73780115460865e-05
-3.81530259581083e-05
-4.12975401598316e-05
-2.38086939354893e-05
-4.40402271123731e-05
-7.67537678790252e-06
-5.94035005673561e-05
-4.12194213842937e-05
-4.32138311416226e-05
-3.37136091913451e-05
-3.4640915105894e-05
-1.13317635132723e-05
-2.85488709561933e-05
-2.49513544443296e-05
-3.65370260886826e-05
-2.07206705639335e-05
-4.52798384339851e-05
-2.91551642570882e-05
-1.02364411186148e-05
-3.08655057569172e-05
-2.21025682525028e-05
-1.16585307202169e-05
-2.26000432860756e-05
-1.12421508587833e-05
-1.48501693291424e-05
-1.08661299152501e-05
-1.33103848939904e-05
-1.75093344104968e-05
-3.88687856907471e-05
-6.25897790901272e-06
-2.58014472837546e-05
-2.32225438787334e-05
-2.06711891290125e-05
-3.26590576479428e-05
-2.55155781248512e-05
-2.64023494291025e-05
-3.41896606599014e-05
-8.41321606931455e-06
2.56442265763068e-06
4.24870449762598e-06
-1.03680147491495e-05
-1.24940888898673e-05
-3.14883595883786e-05
-2.76906494991875e-05
-4.65726886571183e-05
-3.89609583931171e-05
-1.78146351348479e-05
-3.07963076824099e-05
-3.9247696665114e-05
-7.88656374041253e-06
-2.69728674377129e-05
-5.60407802652551e-05
-2.52284165496583e-05
-3.86449389292964e-05
-3.75228795618005e-05
-1.93314837760992e-05
-1.79977518952447e-05
-6.10890044952833e-05
-1.97660518969572e-05
-1.85143795552286e-05
-1.46460761928344e-05
-1.30662831169768e-05
-2.25565901614043e-05
-2.77966766716131e-05
-3.23300391383758e-05
-1.65962482680623e-05
-4.44034499529301e-05
-6.88684784789431e-05
-5.35193741290426e-05
-4.05581076907042e-05
-3.07265225485089e-05
-5.09879772121329e-05
-3.86606217557492e-05
8.18258525082838e-06
-5.01616930745905e-05
-9.66605620978233e-06
-1.15335541896481e-05
-3.35071601439408e-05
-6.10312273465035e-05
-4.80717852180016e-05
-4.21606483631967e-05
-2.41302501597061e-05
-2.82812155670473e-05
-3.33508928754366e-05
-2.61699912847281e-05
-1.65715489994552e-05
-4.06318417126985e-05
-2.7913384752388e-05
-1.2549523125673e-05
5.75931398300647e-06
-2.81416783420947e-06
-2.86851626093034e-05
-2.50268823573133e-05
-2.88328377941347e-05
-3.32650868237138e-05
-3.26804570502991e-05
-4.18664213134364e-05
-4.18215565015329e-05
-4.31137469913254e-05
-4.19637858188782e-05
-2.5649543220203e-05
-2.69781986466976e-05
-5.91828191650001e-06
-3.8527704057474e-05
-1.53238615811357e-05
-2.9773628401306e-05
-5.20542298899068e-05
-4.92165145785724e-05
-6.25482986445005e-06
-2.36076977179348e-05
-3.60251691377685e-05
-2.48602018809488e-05
8.60742152612557e-07
-3.32817211887045e-05
-2.30008105394503e-05
-1.56814742912669e-05
-1.86186489368632e-05
-4.19027531756222e-05
-4.07474632621131e-05
-1.99258079253619e-05
-4.01963614246379e-05
-3.50688657744557e-06
-1.47058382660079e-05
-2.46170521229372e-05
-7.10107644147923e-05
-3.80814365955021e-05
-2.67730241114271e-05
-4.42696565360025e-05
-3.93837076588278e-05
-6.56472507376505e-05
-2.83263072116431e-05
-4.7554262508035e-05
-5.57635463100392e-05
-4.85470816362663e-05
-2.32745397295158e-05
-3.49298405259382e-05
-1.74339063984863e-05
-5.5106161373472e-05
4.44014175820766e-06
-1.17137201128509e-05
-3.32588470468673e-05
-2.16289032383364e-05
-5.37487485063848e-05
-9.83910935896268e-06
-3.02847240961074e-05
-2.15433428526877e-05
-6.35490761001898e-07
-1.87890013099972e-05
-5.30023049999798e-05
-1.37021998445213e-05
-4.28292141205258e-05
-4.62087747491177e-05
-1.66375455821625e-05
-6.61438514005768e-05
-4.83083486804964e-05
-2.97859274436307e-05
-5.93548982690572e-05
-6.47526738539838e-05
1.53998032558806e-05
-3.02593043267212e-05
-4.71106610474214e-05
8.05887141738166e-06
-1.90010545240869e-05
-1.82389612648629e-05
1.8877630947471e-05
-5.19273615923366e-05
-2.07150535794611e-05
-2.82534594384754e-05
-4.10666967583829e-05
-2.93648252793599e-05
-4.13241907970914e-05
-2.41819184176866e-05
-6.36149934742819e-06
-1.60865717749933e-05
-8.379054288642e-06
-4.98489674827772e-05
-3.19747580736824e-05
-2.44132424607651e-05
-1.27629407873223e-05
-3.85500709825428e-06
-2.00135838248647e-05
-2.00554547058148e-05
-1.16856406055375e-05
-3.05741038309279e-05
-2.96129315370232e-05
-7.10774917678247e-05
-1.16177961208492e-05
-8.67971261242137e-06
-4.29811866906343e-05
-4.96066152937948e-05
1.60337660732785e-06
-2.51442327003517e-05
-7.80270071279266e-06
-4.91052912072953e-06
-1.59502626507729e-05
-3.30736482592869e-05
-4.54553899816442e-05
-4.67654186707141e-05
-4.85386191338217e-05
-2.09975894402194e-05
-5.07603492934346e-05
-3.09042632411216e-05
-2.3118056915895e-05
-7.27000025807927e-06
-5.21142018800309e-05
-2.64962419732313e-05
-4.17336944784905e-05
-5.16130827875606e-05
-4.4279021851581e-05
-2.71314665434772e-05
-1.42372688159355e-05
2.20000471183413e-06
-4.27032235906217e-05
-5.28199050948104e-05
-1.99984912146196e-05
-3.21544837016627e-05
-4.78954903337227e-05
-5.75046414098018e-05
-2.59738843305054e-05
-7.55947776977898e-05
-6.11461779654098e-05
-2.67199720214041e-05
-4.17438040214632e-06
-4.03579825809559e-05
-9.38138523333585e-06
-2.59448980200673e-05
-5.22138048546879e-05
-5.21010498479061e-05
-3.45138990956069e-06
-3.46154200795006e-05
-4.89764182419457e-05
-5.26227225894446e-06
-3.87546460194629e-05
-2.03519360904704e-05
-2.99130360268745e-05
-3.90507704348122e-06
-1.95981781189418e-05
-5.25730358177594e-05
-4.21801376103629e-05
-3.66530598578609e-06
-3.2277451019261e-05
-2.07894469455465e-05
-4.79597645770698e-06
-1.95527485677973e-05
-2.67480696796939e-05
-2.60946606600315e-05
-4.16991688478983e-05
-4.09382480915695e-05
9.16141753997739e-06
-6.39295279960177e-05
-4.47007006066151e-05
-1.61025617628133e-05
-3.59229894369196e-05
-1.01108908015962e-05
-3.03983573263377e-05
-2.81529838891053e-05
-2.80911592116133e-05
-2.95608209454339e-05
-2.80458924297022e-05
-3.27514336457553e-05
-2.2216920374033e-05
-3.32055814717892e-05
-2.41717418557062e-05
-3.00034825964373e-05
-1.3157147608143e-05
-1.6460122209384e-05
-3.72152325609096e-05
-1.99464724458376e-05
-3.99759020703486e-05
-6.28625640657046e-05
-1.45933076164984e-05
-9.10077216785802e-06
-2.84903188378371e-05
-4.70410526169768e-05
-1.40777724657299e-05
-1.16118176962913e-05
5.17245043364433e-06
-4.57210425890603e-05
-1.71690413209127e-05
-2.53835200232462e-05
-3.84046065785815e-05
-8.16517144529154e-06
-5.68692975651996e-05
-2.93448379412991e-05
-1.33077679009186e-05
-3.174193795182e-05
-2.56369836542566e-05
-2.94533530188723e-05
-3.8970815959852e-05
-3.03753902142668e-05
-5.45445134140164e-05
-5.49125736909516e-05
-3.23647132839993e-05
-1.2872777645887e-05
-7.93768504751668e-06
-4.02877957157714e-05
-3.50464085840594e-05
5.88630680068753e-06
-1.93408798188968e-05
-6.03856132148831e-05
-6.35817350921798e-05
-3.67346975414475e-05
-3.40429310013915e-05
-3.86476240868294e-05
-6.25852755107234e-05
-6.38924826793275e-05
-1.07822407818514e-05
-2.39185968437175e-05
-5.21020282775358e-05
-2.64919654022035e-05
-1.96158747376827e-05
-7.76929267997094e-06
1.53153396404412e-05
-1.94888037347006e-05
-4.1560036227509e-05
-7.62299935713883e-07
-1.9855774100437e-05
-2.49736378296072e-05
-3.44005874203004e-05
1.12791554737586e-05
-3.72108489206557e-05
-2.6367726434186e-05
-2.83512143383801e-05
-1.78669130976881e-05
-3.86139892575383e-05
-3.20117467438751e-05
8.30560139648847e-07
-3.39289085184633e-05
-1.43527046154129e-05
-5.31802499440334e-05
-5.51572836556738e-06
-2.33756820994385e-05
-3.61306384019825e-05
-9.40402683723506e-06
-5.45678551820128e-05
-1.42342775654234e-05
-2.6572385267374e-05
-4.40963935507926e-05
-1.25134142395443e-05
-1.22468320002005e-05
-2.02164029727359e-05
-2.97707565464031e-05
-5.19023655997291e-06
-3.16951494065388e-05
-4.93532885882988e-05
-6.24638424943519e-05
-2.17835235875446e-05
-4.84464489841962e-06
-4.35716282592961e-06
-6.04323627023122e-05
-2.5426436136593e-05
-4.61339483168846e-05
-2.07413183996953e-05
-4.52066326859361e-05
-1.82019134604547e-05
-4.79632706692845e-05
-1.80434275173391e-05
-1.76600691562927e-05
-1.24732021609309e-05
-4.52295607089347e-05
-2.15870924238597e-05
-5.33491778848581e-05
-5.07372841338595e-05
-3.05920042982499e-05
-8.61297175814534e-06
-3.44798351440453e-05
-3.05661645576039e-05
-9.66777156216867e-06
-3.20559904690963e-05
-1.80321056928469e-05
-2.92565354263938e-05
-3.65176829167806e-05
-3.41162161440485e-05
-1.81422852187064e-05
-5.43463461842729e-05
-1.25466279732082e-05
-3.22670080363653e-05
-2.4335743737602e-05
-1.93388186842467e-05
-3.13972791546565e-05
-4.93272032301888e-05
-4.46135020020537e-05
-4.63364703795092e-05
-4.57218632605027e-05
-4.02881151160009e-05
-4.34902098094201e-05
-3.56022824679635e-05
-1.12014346554661e-05
-6.01776200272473e-05
-3.19064197962697e-05
-2.22594269514386e-05
-4.52495920546373e-05
-7.27546040861933e-06
-3.13213071514392e-05
-2.96411089939674e-05
-3.98879786394141e-05
-1.70251683216262e-05
-4.05571650887884e-05
-1.8686907973886e-05
-2.39264599797339e-05
2.0290454467181e-06
-2.81778942984366e-05
-4.80035009221301e-05
-6.08549049218927e-06
-2.68504311676445e-05
-2.83499898002732e-05
-2.6515640813857e-05
-3.01431909917519e-05
-4.26019062978105e-05
-4.88031169968664e-07
-5.40595034003011e-05
-1.82871167150387e-05
-4.10576535561819e-05
-7.77548783444057e-06
-2.39924936574774e-05
-2.03698702927238e-05
-2.75350834404736e-06
-1.55659474234714e-05
-3.30664098267343e-05
-2.76002686187544e-05
-2.82029506721521e-05
3.43859274176892e-06
-3.11973617031127e-05
-3.88295862418996e-05
-4.81584850827638e-05
-1.40499443695466e-05
-4.10296181621799e-05
-2.39117861599768e-05
-3.43594072579725e-05
9.4492487684971e-06
-1.87269362716391e-05
-2.31680472791056e-05
-2.21249719994313e-05
-5.56874497120794e-06
-4.28041438316657e-05
-5.51145780548774e-05
-4.01097217890474e-05
-3.15174146268705e-05
-2.30463018553749e-05
-3.4989899050819e-05
-2.99152931361924e-05
-5.17804493811002e-05
-1.39373290081773e-05
-3.81391722990759e-05
3.41216030683315e-06
7.04166732916162e-06
-3.60990941332188e-05
-5.93386445747344e-05
-7.80542706670441e-06
-7.03528860639859e-05
-5.45593617932537e-05
-2.63758004019821e-05
-3.33547400295485e-05
-5.13718212417125e-05
-2.15593571819881e-05
-1.50232311707444e-05
-5.71766772242096e-05
-5.23715821331392e-05
-8.62882691397768e-06
-3.62722273690058e-05
-1.33866678042481e-05
-3.56801612885703e-05
-1.55467925574066e-05
-1.15644609266282e-05
-2.73711309564353e-05
-2.86838962466913e-05
-3.47761723052738e-05
-1.81800089895433e-05
-5.43222180035977e-05
-2.743712340652e-05
-2.04756994684771e-05
-4.85064938387139e-05
-4.40537423583504e-05
-3.85389483636041e-05
-7.18223183709704e-05
-4.00685504321706e-05
-2.82678830962641e-05
-2.2238164917439e-05
-3.93506483930754e-05
-4.08412735001082e-05
-1.77091696476744e-05
-2.80761804181837e-05
-4.04332550126061e-05
-1.0748095583199e-05
-1.42310459079481e-05
4.83566319605694e-06
-7.67782486614068e-06
4.10984726426913e-06
-9.54300760538046e-06
-4.792662209611e-06
-3.16158948508426e-05
-2.40892079226833e-05
-2.84382895579179e-05
-3.55450415325574e-05
-2.75244483973504e-05
-6.05427532291233e-05
-8.53437578794521e-06
-3.97209886505021e-05
-5.20672567490239e-05
-4.0743892260837e-05
-3.3551451528921e-05
-5.5249723211835e-05
-6.35838114770632e-05
-3.09832958333769e-05
-5.83994158685473e-05
-2.13587001628057e-05
-3.13513338754493e-06
-4.70690263262356e-05
-4.36853456225951e-05
2.71917313881407e-06
-2.72500099000504e-05
-1.43968484897215e-05
-3.55550441864732e-05
-2.66840819637474e-05
-9.92842525774621e-06
-3.82485588477994e-05
-4.08224300531076e-05
-9.95754557897965e-06
-3.33828117841712e-05
-3.08212877294897e-05
-4.38136219204285e-05
-4.16628189303962e-05
-3.83963732142938e-05
-3.16170908704672e-05
-2.11089313348277e-05
-2.59742175965691e-05
-4.41723827811932e-05
-1.15766553665399e-05
-1.44680386457709e-05
-4.49206893552137e-05
-4.13278747150156e-05
-4.37868947937617e-05
-2.1686037698269e-05
-2.33982953728371e-05
-2.94450537216917e-05
-3.65433329317255e-05
9.58983956314833e-06
-1.13870256079466e-05
-4.66696583465992e-05
-1.54425824097879e-05
-1.990362975745e-05
-7.1400604362457e-05
-3.67230343555581e-05
-2.16864475465665e-05
-2.49922728582832e-05
-3.93049528217066e-05
-4.06450988634074e-05
-9.09295339246005e-06
-5.71202747674169e-05
-8.87324761738325e-06
-3.68271626289936e-05
-1.44130656002809e-05
1.49155087056071e-06
-5.29150641160509e-05
-4.61620078133551e-05
-2.38689285311377e-05
-6.14014062154668e-05
-3.90733516227149e-05
-3.25920835075184e-05
-2.12535091647959e-05
-3.49125713460449e-05
-1.98848890668629e-05
-2.34052174632095e-06
-3.34960678937916e-05
-8.55986878601431e-06
-3.96938300623093e-05
-9.82322018108032e-06
-4.38169809801888e-05
-5.59487320974334e-05
-8.78945017157741e-06
-3.78834436246707e-05
-4.63593574325357e-05
-4.99979225077497e-05
-3.80997856667065e-05
-4.64304719674316e-05
-2.37169052811612e-05
-2.88930836410387e-05
-3.33834671179301e-05
-8.98698910210302e-07
-5.23025141693551e-05
-3.25534007092339e-05
-9.93085660967975e-06
1.08206586789114e-05
-5.00358957285428e-05
-6.11532018515465e-06
-2.83489930128204e-05
-3.99898491336864e-05
-3.09244875915391e-05
-1.67510790931237e-05
-1.2609729031472e-05
-5.15563448068744e-05
-1.11247559858223e-05
-6.85727108665611e-05
-5.7485878510585e-05
-3.46064239942273e-05
-4.81490608835147e-06
-3.26877361124138e-05
-3.33507753519969e-05
-3.42376324162325e-05
-3.93844383277901e-05
-4.80355140980619e-05
-3.43617701120014e-05
-5.10276088451766e-05
-3.19319874943145e-05
-4.37878617463257e-05
-5.26900003783649e-05
-1.13721030331449e-05
-2.18946605874702e-05
-3.06232007738116e-05
-1.29622494197451e-05
-3.37473050152599e-05
-3.91063193265628e-05
-1.93877749887161e-05
-3.32585389587606e-05
-6.44811982484434e-06
-9.16307252836104e-06
-7.24645110260313e-05
-5.26361047529706e-05
-9.54985408488573e-06
-2.77946173521091e-05
-2.25033234591438e-05
-3.55106710561963e-05
-5.66550161168925e-05
-2.73980388674752e-05
-5.18970928522666e-05
-3.03954127553154e-05
-2.24384295145617e-05
-6.89146408302498e-05
-2.74891444349515e-05
-4.11582897181942e-05
-3.37033774241886e-05
-1.69276280631008e-05
-3.59021271016448e-05
-1.95528506342387e-05
-3.20677378330506e-05
-2.13202664924532e-05
-3.43307487506726e-05
-4.43509782945031e-05
-2.82654457773846e-05
-1.60964298871467e-05
-2.35458254593302e-05
-3.28679975826581e-06
-2.87242453224908e-05
-7.08621841910067e-05
-1.4534076696277e-06
-2.81150037167992e-05
-5.58478956573855e-05
-2.30434269131016e-05
-2.4285492087593e-05
-2.29314721611441e-05
-4.82736678374348e-05
-4.42405489191735e-06
-3.59800217784487e-05
-3.12529832951738e-05
-4.00295723463113e-05
-2.61419227462443e-05
-8.98770031918622e-06
-3.08797746454017e-05
-2.76211952484039e-05
-1.93629159047265e-05
-6.55208210763582e-06
-3.3822989301567e-05
-3.25368522375323e-05
-6.02863119254166e-06
-1.99886758199879e-05
-2.24323922081427e-06
-3.47936214579309e-05
-3.24263103002401e-05
-2.51979883325272e-05
-2.60633938985438e-05
-5.29675867807838e-05
-3.03176538805923e-05
-7.53844836928389e-06
-4.05066064218246e-05
9.86871169588176e-06
-8.98968119425925e-06
-4.00997092928769e-05
-3.46151050557961e-05
-3.20911777776251e-06
-4.08076311382418e-05
1.31621066600494e-05
-2.47153546963504e-05
-1.05261270560081e-05
-3.13776113493189e-05
-5.82790470202053e-05
-3.38378703770188e-05
-2.32893860921476e-05
-2.612579870906e-05
-2.03282920459287e-05
-4.6127749983237e-05
-5.38582050768884e-06
-1.60756379878844e-05
-2.6006049440349e-05
-1.74088377508005e-05
-4.94145416208036e-05
-4.90804625507882e-05
-2.32792461628763e-05
-2.75633966894512e-05
-2.9210351056962e-05
-3.78733550916754e-05
-5.63230406080231e-05
-4.34220071193612e-05
-2.89010288782332e-05
-2.83253298593481e-05
-3.00919963486854e-05
-1.35975091090725e-05
-1.94957016669326e-05
-6.24016824186785e-06
-5.04562093783598e-05
-3.50323907224774e-05
-1.68345940939247e-05
-7.94174995418306e-06
-3.12722079465178e-05
-2.94792433704271e-05
-1.94255738247778e-05
-2.93377876472093e-05
-8.40151719115804e-06
-4.85006074300796e-05
-3.06957550532318e-05
-5.63881631196454e-05
-4.16532735850929e-05
-1.99205144534726e-05
-2.99597060427213e-05
3.64782671464794e-07
-1.57432179987068e-05
-4.55791636513449e-05
9.77186202972939e-06
-9.42082618139361e-06
-2.42208199653862e-05
-3.16606213765423e-05
-3.92454126186598e-05
-2.33973863925351e-05
-3.92205953849802e-05
-3.43311764201874e-05
-2.00450374971588e-05
-7.88779551613897e-06
-6.00912525731381e-05
-2.30828736240045e-06
-3.18648053337608e-05
-2.18960697196743e-05
-2.49878105451148e-05
-4.50389863611719e-05
-6.54211247972516e-05
-4.58128366886874e-05
-2.24261472558012e-05
-3.48278731494779e-05
-1.30787324243355e-05
-2.76478460686646e-05
-7.65071492554738e-06
2.79443676325651e-06
-3.23030864062079e-05
5.85478717982355e-06
-7.24086659094162e-06
-5.15834165969048e-05
-4.08030723805292e-05
2.63370322855593e-07
-4.31495598853522e-05
-4.00922405987242e-05
-1.99434569705039e-05
-5.30997352618761e-05
-2.36607151510877e-05
-3.52584220824504e-05
-4.68485425140192e-05
-2.34703232469987e-05
-3.43823605748874e-05
-2.73583519950573e-05
-2.46822155626386e-05
-2.72178869807412e-05
-6.69627640076857e-07
-5.32619600028096e-05
-5.7326243746838e-05
-4.91495628780342e-05
-5.0694255277665e-05
-5.42564028133506e-05
-3.7460263421961e-05
-3.79177223411331e-05
-7.25210301216841e-06
-4.64833802641267e-05
-7.21900540062624e-05
-5.10943512885588e-05
-5.32014770572539e-05
-5.87496419892159e-05
5.68672868854085e-07
1.42396039567247e-05
-4.92533757211959e-05
-4.16071285872767e-05
-2.67771425339488e-05
-4.53476066487032e-05
-2.15018507615553e-05
-2.04740488183397e-05
-2.13817432214634e-05
-1.5394718427562e-05
-4.36429943323623e-05
-1.24984404253554e-05
-5.75769682269455e-05
-4.61307361631458e-05
-3.92843625666861e-05
-1.58931723702893e-05
-4.04740945344922e-05
-1.91855683900936e-06
-6.36186678755091e-05
-2.07966092031452e-05
-4.59866592145809e-05
-6.62117575843122e-05
-2.12183333082619e-05
-4.88174346342063e-05
-4.49454529976198e-05
-1.00014386678392e-06
-5.35881816970823e-05
-4.71947891587612e-05
-3.95287665538222e-05
-2.16737434403844e-05
-4.62688160660674e-05
-2.5213228337189e-05
-3.63022904380825e-05
-1.52403206786641e-05
-4.65518818561342e-05
-1.01563393817592e-05
-1.71446951577347e-05
-9.7688679555499e-06
-2.3209062507187e-05
-2.66683803730846e-06
-2.39416098627247e-05
-4.01608056724511e-05
-4.30136054139745e-05
-2.93052449455582e-05
2.2634620857441e-06
-6.70226526926309e-06
-1.7200964437251e-05
-6.68612513409528e-06
-3.20263063476823e-05
-1.68277449480056e-05
-3.89401527607881e-05
-4.53523188665558e-05
-2.19477158106244e-05
-1.44246166420479e-05
-1.22360425704429e-05
-3.91616378471465e-05
-1.5347782088446e-05
-2.17409596548801e-05
-2.72266713744109e-05
-3.43297142381014e-05
-4.55222691882867e-05
-3.94329671435519e-05
-5.63570893215268e-05
-4.28735632616581e-06
-3.21673416749263e-05
-5.30454664002797e-05
-1.99015581863374e-05
-3.80806230146357e-05
-1.78930245135402e-05
5.89481495575756e-06
-1.04048241290278e-05
-1.42581487776869e-05
-2.5991511271521e-05
-2.72688209475941e-05
-2.45659237378353e-05
-2.04423265790802e-05
-8.65670057279049e-06
-5.5533701491238e-05
7.38594227037097e-06
-7.77670971186608e-05
-5.56305453832787e-05
-4.4251768561864e-05
-5.74836480022839e-05
-2.35543064104371e-05
-2.50151608500106e-05
-3.10599010477126e-05
3.38585859320913e-06
-4.22254712549989e-06
-1.07287293316038e-05
-3.87650771897484e-05
-3.37319053889349e-05
-2.28824151280778e-05
-2.42890040577056e-05
-3.66583473915883e-05
-3.25900533490738e-05
-5.3196800336676e-05
-1.01610371483036e-05
-2.41705094653129e-05
-5.72090148092951e-05
-5.04916660627127e-05
-2.3705622913956e-06
7.70052180034752e-07
-2.91754981036231e-05
-5.95333924854726e-06
-1.37795303149213e-05
-2.37795508346295e-05
-3.74044420857569e-05
-3.13924983301706e-05
-3.84000624052988e-05
-5.46911200366204e-05
-6.18246964444708e-06
-1.62522670895155e-05
-1.19283453996754e-05
-1.83791246154287e-05
-3.68598103114186e-05
-1.40967654915182e-05
-2.07279025381393e-05
3.29018871045291e-06
-1.96801917936009e-05
-1.87666856493107e-05
-5.60751631245519e-06
-4.73637756631837e-05
-3.60613371224415e-05
-4.72446611020044e-05
-4.04925875794791e-05
-4.88544761479686e-05
-8.09714768609289e-06
-1.17811390981524e-05
-1.65982781319418e-05
-4.22077239357147e-05
-2.18556571123588e-05
1.11016591567023e-05
-2.09746026283646e-05
-9.15705988372244e-06
-6.95339130092441e-05
-3.52694805744346e-05
6.46783973614866e-06
-4.85817537577274e-05
9.34477215506665e-06
-1.14872271022904e-05
-3.26400658431124e-05
-4.17883952770014e-05
-3.29464633729329e-05
-2.87935506933113e-05
-3.91184616138423e-05
-5.92960448005155e-05
-2.19301722154643e-05
-2.27585133315788e-05
-3.61601288647494e-06
-1.79731813463094e-05
-3.25136588474428e-05
-3.80442615105817e-05
-4.98905381663944e-05
-3.23507658745033e-05
-2.79101356407425e-05
-2.94444071947499e-05
-3.85236299096875e-05
-3.82183589341408e-05
-5.21172629746273e-05
-3.46551848177715e-05
-2.96801733754784e-05
-1.897065622711e-05
-4.31318364648061e-05
-3.37318709332246e-05
-3.85973221334814e-05
3.87621048139149e-06
-3.57111324446425e-05
-3.71830140230703e-05
-9.79764759096883e-06
-2.16046832060219e-05
-1.2066416156838e-05
-4.2963415126558e-05
-1.03047026530692e-05
-1.91580984212232e-05
-2.07121107576113e-05
-4.86653916056741e-05
-5.01227015422946e-05
-3.42151269406911e-05
-3.02921814416574e-05
-9.93053061449537e-06
-3.21334750888318e-05
-4.7740757603516e-05
-4.44858847344476e-05
-3.10942808654945e-06
-2.47751966799174e-05
-9.38141116411605e-06
-4.03175253742964e-05
-3.93912748759943e-07
-1.39801334794144e-05
-7.05164934390777e-06
-3.0449339606255e-06
-3.52518064969429e-05
-3.8949879783414e-05
-4.13612992177549e-05
-4.81640287780336e-05
-1.40573278094761e-05
-4.14196307353702e-05
-1.62575696871832e-05
-4.02146734453233e-05
-2.08593435768471e-05
-3.4956490160534e-05
-5.31791291824657e-05
-4.2833042734727e-05
-3.67847758433125e-05
-5.05357252418374e-05
-5.3929115234945e-05
-2.96069546197402e-05
-4.80930524171348e-05
-3.46411784909646e-05
-4.03407084034554e-05
-3.99671947914359e-05
-1.23772155098232e-05
-4.09653746273346e-05
-2.7581776612314e-05
-5.1141054671822e-05
-1.64891244515712e-05
-2.3772728365823e-05
-4.29612867300929e-05
-1.21233309826299e-05
-7.59301472782452e-05
-1.8865083251031e-05
-1.91938651244448e-05
-3.69507851284607e-05
-2.05052754556234e-05
-2.06799200601433e-05
-4.73983235724314e-05
-1.64584984230916e-05
-2.53959868112131e-05
-2.42134541221704e-05
-5.0962002359551e-05
-2.97733428384028e-05
-1.84234525854511e-05
-6.32632936258534e-05
-1.39898382272494e-05
1.86164223272439e-06
5.11814784645528e-06
-1.847041608801e-05
-6.78297524380821e-05
-1.23007012122649e-05
-3.09055714179017e-05
-1.10960567473381e-05
-3.22062862504138e-05
-5.75028309602121e-05
-1.99883796691493e-05
-1.178852761809e-05
-5.0699366288326e-06
-3.3096819821695e-05
-5.04402112244781e-05
-3.03680500770888e-05
-6.51233628918792e-05
-4.02365377274205e-05
-2.09573778040084e-05
-3.15117787153489e-05
-3.55675295857533e-05
-4.64753936009793e-05
-3.15555102980627e-05
-4.06385096909675e-05
-3.12727188012437e-05
-2.82108538602202e-05
-3.14057031964635e-05
-1.98887114411142e-05
-1.40755021321913e-05
-3.84758169805835e-06
-1.18189771911469e-05
-4.07420960671146e-05
-5.86574762940582e-05
1.98238650683002e-05
-1.84442804347524e-05
-4.01736579521975e-05
7.70352619585418e-07
-1.73057635950233e-06
-1.69080141215726e-05
1.16289254422882e-05
-6.5806048368435e-06
-8.20709521393461e-06
-1.54833366807686e-05
9.59089751320839e-06
-2.89626749034291e-05
1.35709630340881e-05
-1.73286177903925e-05
-3.89508112525195e-05
-1.1795573837064e-05
-2.36691038424902e-05
-1.88550402766982e-05
-3.39740355319052e-05
-3.48404349618813e-05
-4.53089035956685e-05
-6.55972396218772e-05
-3.34328150292177e-05
-5.10088498923168e-06
-2.66486523459401e-05
-1.74746982223998e-05
-2.17799463679078e-05
-3.57957427929127e-05
-1.87896412403275e-06
-3.21744859693907e-05
-3.51696661609763e-05
-5.26593718488245e-05
-1.86215954478411e-05
-3.61233132720389e-05
-5.32053693046704e-05
-1.95181142859298e-05
-3.34165727071945e-05
-5.34519416782896e-05
-4.00869215709284e-05
-2.68802776699142e-06
1.34562748801723e-06
-9.23845069485463e-06
-1.9229253007821e-05
-1.43528398207075e-05
-2.02424289512125e-05
-2.59625649867772e-05
-3.69875318748771e-05
-2.78401524957411e-05
-1.69305668431732e-05
-2.29897738450452e-06
-3.49003610595563e-05
-3.71468652999198e-05
-5.09121409470274e-05
-3.89407968325878e-05
-2.3345686125792e-05
-2.25821001680449e-05
-6.80793835181935e-06
-1.65634152581861e-05
-1.23164664159836e-05
-5.75018095033531e-05
4.32892012083828e-06
-2.13589283906014e-05
-4.09449152568784e-05
-3.35743088128189e-05
-1.8057072812561e-05
-4.45573138213209e-05
-2.66515917186035e-05
-2.51914169348571e-05
-2.23980585610863e-05
-2.59416531052256e-05
-3.37043258756769e-05
-3.91329247316126e-05
1.28602932097542e-07
-1.35255808089188e-05
-4.64145904490998e-06
-4.5536405281526e-05
-3.43515362837126e-05
-1.1452288199506e-05
-1.76673413535829e-05
-2.39789886203438e-05
-2.97915193989482e-05
-5.61656399896378e-05
-2.34302707693745e-05
-1.99402610034672e-05
-1.46115888951239e-05
-4.13059829648914e-05
1.99858287735025e-05
-4.15540343009113e-05
-4.65918132026461e-05
-1.78930801277941e-05
-2.14365852854692e-05
-1.83424462821556e-05
-3.44547804923414e-05
-3.0371708803461e-05
-6.38926582659673e-05
-4.52260894273982e-05
-3.21804424542243e-05
-1.45941075925906e-05
-4.26675506801139e-05
-1.90878970796339e-05
-3.86767021128858e-05
-1.34052358300675e-05
-7.08185908075232e-05
-5.94334926610608e-05
-2.01802236765269e-05
-8.56632280472483e-06
-5.79714198946005e-05
-5.24199844302761e-05
-3.16828266974446e-05
-3.36195472170361e-05
4.94889065927268e-06
-5.33715629523494e-05
-3.61843504026637e-05
-1.03906236510647e-05
2.71491032476972e-06
-4.31042271712026e-06
-1.68028072974114e-05
-3.211881950533e-05
-5.19619041464025e-05
-3.60212217720538e-05
-2.89973522631819e-05
-2.21374306438552e-05
-5.75014258551057e-05
-3.22214648380962e-05
-3.95300442135918e-05
-4.73843143308559e-05
-3.15440479805777e-05
-4.48707488882913e-06
-4.40877875796608e-05
-4.76597798801215e-05
-2.25118490516162e-05
-2.07393932104366e-05
-3.70242203667316e-05
-2.74732715582326e-05
-5.91058361174063e-05
-5.67303795034977e-05
-4.44167579997771e-05
-5.509078519216e-05
-2.33676336627142e-05
-4.61502468557018e-05
-5.20936364707959e-05
-4.50659177990718e-05
-1.56255014293586e-05
-2.87816638127813e-05
-2.73609630436364e-05
3.62061064661018e-06
-4.13277976229374e-05
-3.08625402486512e-05
-3.94075553406152e-05
-9.40918415616146e-06
-2.18791392821373e-05
-2.99217083193536e-05
-1.11001041311085e-05
-4.63634197714234e-05
7.57621031690625e-07
-2.0627265541358e-05
-3.94828768475872e-05
-3.2892716519968e-05
-4.80385577060997e-05
-4.68137915686863e-05
-1.47175001796011e-05
-2.78758505722024e-05
-1.2362470263147e-05
-4.02136147720148e-05
-1.73062765679684e-05
-2.63843846191715e-05
-4.43188191730283e-05
-3.29564288911744e-05
-1.95460792419842e-05
-3.89508020151005e-05
-1.75475259616585e-05
-1.55347379211649e-05
-1.29803427822114e-05
-1.98233160024496e-06
-3.8788943954619e-05
-1.19958919224139e-05
-6.32640242621977e-05
-3.83720272264018e-05
-1.35833635444105e-05
-2.57042457257475e-05
-2.87862297822318e-05
-3.05873161234526e-05
-6.75140817267519e-05
-1.86182688442047e-05
7.96879843666675e-06
-1.38909110633877e-05
-4.22192566797579e-05
-2.26439888469505e-05
-1.46195410678067e-05
-4.54198553087049e-05
-2.00296558402675e-05
-4.50853088750048e-05
-2.11454458824682e-05
-2.62413900755787e-05
-1.30563254420256e-05
-3.86867962141457e-05
-2.53422318767251e-06
-4.65724321999975e-05
-2.64970613811705e-05
-5.07373587306894e-05
-6.30415555777999e-06
-2.80961934010436e-05
-6.46171305544539e-05
-2.82926110089911e-05
-4.92430644637905e-07
-3.34888397704317e-05
-1.81984787008225e-05
-3.28073597247815e-05
-4.14054114698903e-05
-6.54306290590702e-05
-4.4485089212209e-05
-2.2279454122937e-05
-4.9026323278834e-06
-1.92764674230662e-06
-2.77306801546479e-05
-4.128034828853e-05
-1.97737418646113e-05
-2.61093102333693e-05
-1.58063705649945e-05
-3.68775496478252e-05
-3.7316760052183e-05
-4.7770025051421e-05
-1.70203925291441e-05
-8.56606260796026e-06
-3.50617705502732e-05
2.67849550687008e-06
-5.1393981432365e-05
-2.40073919415756e-05
-3.23737189868952e-05
-4.22263487223275e-05
-2.90742326733361e-05
-4.43329909148747e-05
-3.95721283548127e-05
-3.53594997644407e-05
-1.7688448823558e-05
-3.02251681718061e-05
-1.46125464305289e-05
-3.35072400725089e-05
-1.4580039429558e-05
-2.48527907523517e-05
-3.86261088043494e-05
-1.09672728973147e-06
-4.29589834948261e-06
-2.78943940000751e-05
-1.97621637549507e-05
-2.02629518032676e-05
-3.55868902674441e-05
-4.53821945697794e-05
-6.95566624518178e-06
-2.93040831710031e-05
-1.57507870199618e-05
-7.11172433329517e-06
-4.46598900231105e-05
-3.09765089497349e-05
-3.61514681884065e-05
-2.92260724546841e-05
-2.12484719059624e-05
-3.4915059364094e-05
-5.29739535559124e-05
-3.9349109537705e-06
-1.9785080511412e-06
-3.64223812828004e-05
-4.75246328988997e-05
-1.14954273906441e-05
-4.69909088746938e-05
-2.81585668466712e-05
-6.34281811125277e-05
-5.08128730191718e-05
1.37044725857273e-05
-3.7061098379888e-05
4.15911389678152e-08
4.29694308804012e-07
-1.39530279440537e-05
-2.86689946232349e-05
-2.75020743367689e-05
-5.32617286092842e-05
-4.13941237751827e-05
-4.49137234417056e-05
-4.79589631046772e-05
-1.63009470141118e-05
-3.58875927974212e-05
-3.45013297799133e-05
-1.56752617100543e-05
-2.66909049599292e-05
-2.28850466719736e-05
-2.67019522606258e-05
-3.45964279749685e-05
-4.17023066274301e-05
-1.96601633760923e-05
-1.51180236701348e-05
-6.05556466768771e-05
-6.02334140570059e-05
-4.70784435153524e-05
-6.37538096613256e-05
-3.14190693463378e-05
-2.10324091370519e-05
-2.59446131908203e-06
-2.52624678138194e-05
-2.77138613216224e-06
-4.8043209491674e-05
-4.97021626553244e-05
-4.69947503497781e-05
-1.75623916843826e-05
-2.16668778061452e-05
2.50484018575153e-05
-3.56202216430261e-05
5.03358654962173e-06
-3.58536856404215e-05
-1.77085387950272e-05
-4.28898861897876e-05
-5.75001579353367e-06
-3.25441136593759e-05
-3.01381557691442e-05
-2.85296316606847e-05
-4.68477670722973e-05
-5.67182645550211e-05
-5.00124487523422e-05
-3.36270938664596e-05
-3.16107570396845e-05
-1.8111536619032e-05
-1.41345278049442e-05
-3.98008798372952e-05
-2.02601447088114e-05
-4.50445221221111e-05
-1.14410194984472e-05
-4.07834244689627e-05
-6.39221539148138e-05
-4.0826972235245e-05
-1.36138680997055e-05
-6.27828258081417e-05
-3.54994574953787e-05
-2.61755633983989e-05
-5.46821013191294e-05
-4.49737285446238e-05
-1.77621875477022e-05
-2.03059169536582e-05
-5.30062881569709e-05
-4.82366881124056e-05
-3.19343996900771e-05
-5.37353532977435e-05
-5.86505767666233e-06
-1.62274689493956e-05
-2.6792499408786e-05
-2.05101632312699e-05
-1.25107846565552e-05
-6.43248914093182e-06
-2.15801938256963e-05
-4.01987289003476e-05
-3.56616318807435e-05
-3.07936007571986e-05
-3.79256480444664e-05
-2.76251476842566e-05
-3.95838464057046e-05
-4.65354211100113e-05
-4.38242089515573e-05
-4.20400983659e-05
-4.89446780275671e-05
-3.20567537264056e-05
-3.59582485675649e-05
3.84718175965879e-06
-3.82944697768363e-05
6.51211454780491e-06
-6.45234078759396e-05
-2.58794467341197e-05
-3.08952575786208e-05
-1.56548274944017e-05
-4.73414136345744e-05
-2.64353361807132e-05
-1.06850415397658e-06
-6.79670105314467e-05
-9.01302787401837e-06
-7.11623098847512e-06
-4.22579264395797e-05
-5.05577083215308e-05
-7.8440365920134e-06
-1.8289737492095e-05
-1.93252289314781e-05
-2.33267856666607e-05
-2.36217914063965e-05
-1.666507900499e-05
-2.37114915277816e-05
-3.65103125195827e-05
-2.62173935124625e-05
-3.69035335274012e-05
-2.51032104442854e-05
-2.55041654890499e-05
-3.51682078883261e-05
-5.41303668170674e-05
-1.38802516958671e-05
-3.19271152586343e-05
-4.58468751284087e-05
-2.5085402084535e-05
1.9181566502054e-05
-6.21720506168066e-05
-3.57455353710414e-05
-3.40632911616087e-05
-2.08564653159823e-05
-4.22347988052911e-05
-4.94855473904178e-05
-2.85000336367913e-05
-3.04201009027489e-05
6.83824680954823e-06
-3.85957465108746e-05
-1.21215695150142e-05
-3.61043758840162e-05
-2.28345658883277e-05
-1.5110634632179e-05
-1.17393482967749e-05
-4.45645879444814e-05
-3.63257130454923e-05
8.8730613630483e-06
-1.44858162094666e-05
-4.40495640479211e-05
-4.89753024823302e-05
-3.33244311979605e-05
-6.26096589681359e-06
-4.26817713778914e-05
-7.65952534738826e-06
-1.27966967256907e-05
-4.00782055066348e-05
-7.36272177549442e-05
-1.0573397252049e-05
-6.17197192075751e-05
-2.0211932849171e-05
-4.86697824073756e-05
-4.36866528363445e-05
-2.22070329275419e-05
-1.81049734793901e-05
-4.83043088622421e-05
-9.28943540323587e-06
-3.73585959868562e-05
-5.30264220795967e-05
-3.44087277349318e-05
-2.49577294328684e-05
-4.64200328231219e-05
-3.75327436742021e-05
1.80864699453973e-05
-3.77126103668135e-05
-6.54056861180325e-05
-1.32977143098258e-05
-6.84126751686817e-05
-3.8758774296208e-05
-3.52522702971692e-05
-2.37727311614295e-05
-5.28708492084352e-05
-1.51813972227079e-06
-2.12953246726995e-05
-2.12706421453524e-05
-4.60994856316888e-05
-4.34188225517629e-05
-3.72773481859679e-05
-4.29607995099611e-05
-1.49162267996822e-05
-3.41105521310108e-05
-1.45221573171538e-05
-4.86760743557658e-05
-2.32423414565789e-05
-2.10473191743498e-05
-3.03411587797822e-05
-1.64354843762889e-05
-3.00234464424577e-05
-3.40825453791113e-05
-4.68513811149958e-05
-3.03282119379839e-05
-1.13813511841544e-05
-6.94696939250269e-05
-3.31203030368532e-05
-4.0895701045313e-05
-4.38687040124128e-05
-3.36817075879609e-05
-2.88201760573591e-05
-3.62881828764107e-05
-2.08845623322464e-05
-1.39401082234545e-05
4.74814638201077e-06
-5.40585745936681e-05
-4.62502500946176e-05
-2.64789166687991e-05
-7.00980792674815e-06
-4.04695079393972e-05
-4.30608608443678e-05
-1.94703744192435e-05
-2.47031901883783e-05
-2.94746386899187e-05
-5.00116737794325e-05
-3.93151559760101e-05
-2.41428299644857e-05
-3.04900514586689e-05
-1.36659124789502e-05
-2.98970523913896e-05
-5.53773773000032e-05
-2.27094088778477e-05
-3.76338062322343e-05
-5.3267073501305e-05
-2.23781087529698e-05
-9.75747019952108e-06
-2.86190914691007e-05
-4.63350513756996e-05
-1.09759344769641e-05
-4.07779353186885e-05
-5.14928834452182e-05
-1.04345332579071e-05
-3.72302932239519e-05
-4.05120691519548e-05
-5.91921361944739e-05
-2.92706994182591e-05
-4.15498371847404e-05
-3.98756910050622e-05
-2.32572343997129e-05
-2.76509976563986e-05
-4.33902842729754e-05
-3.01430840460127e-05
-3.74488481939876e-05
-3.07052649826218e-05
1.16262968579947e-06
-4.66236649588898e-05
-6.25937624842446e-05
-3.2679348351425e-05
-1.99659070321869e-05
-3.19084036144812e-05
-4.53100782744867e-05
-7.59863039682617e-06
-1.19757807651665e-05
-4.79548376154184e-05
-2.54813713790001e-05
-7.81450753319557e-06
-5.56007446794225e-05
-2.01321796302171e-05
-2.80435662001644e-05
-1.96921302471512e-05
-1.37090028828772e-05
-2.24106264792205e-06
-2.21280957526047e-05
-4.50898000354494e-05
-1.15832373756849e-05
-2.30703622365702e-05
-4.65948034851861e-05
-3.48090909811994e-05
-6.18693235649344e-06
-6.74916077713317e-05
-2.00122739048063e-05
-2.18947643423706e-05
-6.00820471434235e-05
-1.44957355341929e-05
-2.74363980609782e-05
-3.27677811018701e-06
-3.22938075444141e-05
-3.6717072892663e-05
-3.00317561131341e-05
-2.73761476767471e-05
-2.92325129235944e-05
-2.11578800504826e-05
-3.04166200862108e-05
-1.67530449613339e-05
-4.85050086756166e-05
-3.95571828466327e-05
-3.00803748107374e-05
7.465635209416e-07
-1.8364483617858e-05
-4.38675140154988e-05
-1.34523364486292e-05
-1.36002852611024e-05
1.57627114511781e-06
-5.15386376009312e-05
-1.29838130740705e-05
-3.53975977646531e-05
-3.0974548525024e-05
-1.17890494876935e-05
-4.29058509005795e-05
-6.03821768603824e-05
4.7320698644519e-06
-1.9480773876835e-05
-3.56905147158864e-05
-2.64374311519084e-05
-3.98980010550564e-06
-2.80287183641514e-05
-2.02823124926319e-05
-3.06356923620869e-05
-5.50310431737134e-06
-1.88477360680205e-05
-4.44409682251584e-05
-1.56840991600098e-05
-3.18914179121609e-05
-1.75089959235943e-05
-3.42646229238828e-05
-2.72437221256054e-05
-1.65957074117449e-05
-3.37313633590344e-05
-3.07056570668026e-05
-4.56570037534519e-05
-4.06105468339382e-05
-3.29919269027506e-05
-1.10856897326075e-05
-2.64557015749455e-05
-3.63760793189732e-05
-3.698173096383e-05
-2.3982333442239e-05
-4.72729960608158e-05
-5.81809824694797e-05
-3.16015574777654e-05
-5.16642218454189e-05
-1.3634536044409e-05
-2.82175858850809e-05
-2.5622710545316e-05
-4.50686941365367e-05
-3.61744894231757e-05
-1.80864262284446e-05
-4.23200714074718e-05
-2.26413163535838e-05
-4.59406735302843e-05
-4.36314732151076e-05
-3.36323572459827e-05
-1.15297524037757e-05
-1.58940689764341e-05
-5.2830268501634e-05
-4.84502150344823e-05
-5.02049387058654e-05
-2.31028887557501e-05
-3.58133367234828e-05
-3.31146974795097e-05
-6.16161705150295e-05
-3.09647273772117e-05
1.04827800726663e-05
1.85963757377983e-06
-3.67567643943427e-05
-3.19426799276085e-05
-5.57311087171304e-05
-4.54697494280523e-05
-1.59255750842932e-05
-3.07794640102727e-05
-3.53921685959258e-05
-3.49259112774715e-05
-2.12090113727337e-05
-2.28920432694651e-05
-4.97856287201465e-06
-1.35121960524287e-05
-1.32993726870969e-05
-1.49212760781246e-06
-1.90832659302005e-05
-3.1521177077921e-05
-3.1457247400779e-05
-2.80991889836403e-05
-2.80171003464784e-05
-4.60586830685813e-05
-1.6846294089011e-05
-5.86924946085711e-06
-3.76638079480819e-05
-2.15651729923329e-05
-3.4617605059836e-05
-2.57843765159948e-05
-2.48104299843582e-05
-3.67270197695643e-05
-1.58499674616018e-05
-1.56985684220678e-05
2.84272627873945e-06
-2.03566058930964e-05
-5.31291356507811e-05
-2.90828240735707e-05
-4.46250150561839e-05
-3.35594845737996e-05
-8.18973262938518e-06
-1.2202694871841e-05
-4.56534499654326e-05
-2.96233418107338e-05
-2.01730001009455e-05
-4.03394510605491e-05
-7.29734207729902e-06
-3.15513229133428e-05
-2.53087566550847e-05
-2.19271589257113e-05
-4.61194570225561e-05
-2.60543556067513e-05
8.51249108810905e-06
-3.73217146548736e-05
-2.39985304647922e-05
1.78981729056834e-07
-1.15759695158435e-05
-3.84664206207201e-05
-1.86851871703239e-05
-7.09312211092826e-05
-3.30179070829368e-05
-5.54921085952829e-05
-1.19583763606792e-05
-2.4711691121007e-05
-1.08263275555438e-05
-4.25413962359345e-05
-3.32278790025411e-05
-4.28034999006343e-05
-5.83068767139454e-06
-7.7152960591491e-06
-6.63356562341818e-05
-4.10356996175138e-05
7.33989878870818e-06
-2.74184713560229e-05
-4.72590363612965e-05
-4.22649466624637e-05
-5.50054610714124e-05
-2.27064173397351e-05
-3.04052023260883e-05
-1.54692728081287e-06
-2.72539393864401e-05
-1.7434671358751e-05
-1.34027797340262e-05
-4.17930275232493e-05
-2.88046461409504e-05
-3.99274362220314e-05
-3.48828733049846e-05
-1.26011789393074e-05
-4.2656118105548e-05
-4.36816861022704e-05
-3.87007756063887e-05
-3.13507656603864e-05
-2.7082806229228e-05
-4.04401871184029e-05
-5.71595424265096e-06
-1.3821418124994e-05
-4.52535515630289e-05
-1.15724328096768e-05
-2.57431519220506e-05
-1.78645804680996e-05
-1.54029267946368e-05
-7.57105364191965e-06
-3.80066462905339e-05
-4.48019860275824e-05
-2.47453117879207e-05
-4.91685270904728e-06
-1.97729597894828e-05
-1.74710031859742e-05
-1.70242855042233e-05
-3.50552834397614e-05
-2.15708157709346e-05
-1.62572588094441e-05
-4.02177336615787e-05
-4.82917237819495e-06
-4.62107558107471e-05
-1.84948401230426e-05
-3.24509545735803e-05
-2.14412638519437e-05
-4.94448125051835e-05
-2.13197229256759e-05
-3.8881847740839e-05
-1.87261062409059e-05
-1.34858308753754e-05
-4.08015661731493e-05
-3.41844339362321e-05
-4.29121426747261e-05
-1.76527375673962e-05
-4.09204218165851e-05
-1.68440723149881e-05
5.51582044968284e-06
-2.90073724703582e-05
-2.66551231387741e-05
-6.78696695052003e-05
-2.42799714994262e-05
-3.17390386164116e-05
-5.33126069206303e-05
-4.96459451378096e-05
-1.99151435299573e-05
-2.49296553602778e-06
-2.67009730970315e-05
-4.13417123359131e-05
-5.97864202330897e-05
-3.65965883866955e-05
-5.96352220736323e-05
-5.17201868014469e-05
-3.78210968125156e-05
-2.56479298371003e-05
-5.26078006929435e-05
-1.37830356424663e-05
-2.09944359047334e-05
-1.99339349490472e-05
-7.81514714501663e-06
-3.91183456769609e-05
-2.34963113276507e-05
-3.49623120282374e-05
-4.07917883382246e-05
-2.57326525025739e-05
-2.05979100531671e-05
-1.26601506347195e-05
-8.16576214423004e-05
-2.31818804689061e-05
-2.61289096975546e-05
-1.72064583697296e-05
-3.25297381363133e-05
-4.10118412437683e-05
-5.64818697960059e-05
-1.99263432889511e-05
-4.92664052554766e-05
-4.64704817802346e-05
-6.95763863660607e-06
-1.20284702349714e-05
-2.96734664545248e-05
-2.62566731971665e-05
-1.46608802481369e-05
7.57642678203395e-06
-2.1003204761715e-05
-1.3743404465004e-05
-6.79120398603684e-06
-4.68375380513136e-05
-1.7210032070301e-05
-9.80233341319848e-06
1.40470507904872e-05
-3.42697924040429e-05
-2.5154802191381e-05
1.29564979799607e-05
-3.69154849963899e-05
-3.99180829201956e-05
-1.0493116573738e-06
-2.11793496018053e-05
-2.97963132673157e-05
-4.36128037399428e-05
-2.6361618554965e-05
-6.3170428229633e-05
-3.56094298194721e-05
-3.08962767964677e-05
-4.17532605957824e-05
-2.20346179079206e-05
-3.04000446207649e-05
-5.10313137257435e-05
-1.54455930531236e-05
-3.9869529495328e-05
-2.49588249508301e-05
-4.47873289895033e-05
-2.04836684489789e-05
-4.00090914020432e-05
-7.20199449078516e-05
-2.65183781555878e-05
-3.1536559408605e-05
-3.08033327521409e-05
-5.30303021269579e-05
-3.25115012550861e-05
-5.22391699849771e-05
-1.85536001484613e-05
-6.75027496317879e-05
-2.59818154312077e-05
-3.7296842243397e-05
-4.74388510677975e-06
-4.72718912435586e-05
-2.73720453404827e-05
-5.09442297240772e-05
-7.39111420051657e-05
-3.86367551400737e-05
-1.27444755070998e-05
-3.43586305907771e-05
-3.78563681199549e-05
-2.21993654385635e-05
-4.155817583538e-05
-3.43075724365163e-05
-1.019989382721e-05
-1.43777669451938e-05
-2.32595753772343e-05
-3.83781134363662e-05
-4.80616255353072e-05
-3.00833948318149e-05
-3.99561823691806e-05
-2.70946511103907e-05
-1.6112953573979e-06
-3.20075072531434e-05
-3.7893961091048e-06
-2.7488081687078e-05
-3.22823264489688e-05
-2.26876560820192e-05
-4.13196253284621e-05
-1.39798592618039e-05
-3.05514440023459e-05
-4.09675736742793e-05
-5.24027325100137e-05
-2.04037308108588e-05
-4.28165446487404e-05
-1.82611760318863e-05
-1.41866744039366e-05
-3.25736617073052e-05
-1.85961889329412e-05
-2.50938145315684e-05
-1.96069966073418e-05
-3.13273831339176e-05
-1.09681668033314e-05
-9.83970713140444e-06
-1.8357499746972e-05
-1.64340746844188e-05
-5.9468664017856e-05
-4.94319232082226e-05
9.12776268731224e-06
-3.43187127455615e-05
-4.28776936747556e-05
-2.26677581425322e-05
-4.06969546459149e-05
-2.21122021279649e-05
-5.15369588776911e-05
-4.60120236072536e-05
-2.12657049280338e-05
-4.48564851935081e-05
-2.89398121607189e-05
2.07900225221831e-06
-6.30160977362143e-05
-2.14706189751362e-05
-2.75348336255054e-06
-2.28050607845664e-05
1.40016800308889e-05
-3.94319602944343e-05
-3.14458566467999e-05
-3.20079224824105e-05
-7.45596429458963e-05
-4.02224057712443e-05
-1.26089783646703e-05
-2.70418495872778e-05
-3.9304885960701e-05
-2.29672552372552e-05
-1.76643698977627e-05
-2.58558547485923e-05
-1.26771839686795e-05
-5.54626567819419e-05
-3.1891899328881e-05
-3.29820223507847e-05
-1.27562372207351e-05
-4.25279623214481e-05
-3.49287049489263e-05
-3.66892933660687e-05
-8.56945805799935e-06
-1.15597054582135e-05
-2.12683402590171e-05
-2.75016509994108e-05
-4.75016584951907e-05
-3.2842057421205e-05
-2.08008204994115e-05
-4.50680671135391e-05
-4.0710185702043e-06
-2.60094037706897e-05
-3.9973141111415e-05
-4.64820621561814e-05
-6.29432693086981e-05
-1.70262901787936e-05
-2.85532354464227e-05
-2.8675226436685e-05
-2.64574061587907e-05
-2.44353653780411e-05
-7.99493651545347e-06
-2.44625190839615e-05
-3.90306112561882e-05
-2.77230407171502e-05
2.44438580266868e-05
-5.76101924279796e-05
-9.97966287617253e-06
-5.57428080695033e-05
-1.45085619386885e-05
-3.86163404917863e-05
-1.82767588943978e-05
-4.81432237231814e-05
-2.76508024443479e-05
-5.68414321911179e-05
-4.31834253556276e-05
-4.41813347866309e-05
-3.49301623648125e-05
4.7002412659125e-06
-2.24282094008281e-05
-5.17719166081807e-06
-1.09431748148475e-05
-4.96553202311586e-05
-3.17632826112682e-05
-1.85340936496246e-05
-3.60885520220473e-06
-2.44579553248088e-05
-2.49168550070661e-05
-5.94829719664274e-05
-3.09587842159476e-05
-5.03243170036309e-05
-3.80445154529501e-05
-3.22724263201372e-05
-5.14024844376737e-05
-2.72966802721745e-05
-3.29291142547597e-05
-2.58552213217964e-05
-2.52797027488308e-05
-2.46608956204397e-05
-5.07685879864888e-06
-8.40684870917038e-06
-4.77735904754535e-06
-4.57010039485186e-05
-3.33171256790852e-05
1.2977393101206e-05
-1.55217986646038e-05
-3.99047508717851e-05
-1.38711712799959e-05
-5.90856961081294e-05
1.11373792570498e-05
-6.47151872982604e-05
-1.80473366899042e-05
-3.06170519605258e-05
-4.7583353999364e-05
-8.87532817900248e-06
-1.52174790317704e-06
-1.41371708717679e-05
-9.99818366439193e-06
-1.06850986974632e-05
-5.01990031770731e-05
-4.02455593790783e-05
-3.58932208831509e-05
-4.9484412481385e-05
-2.03810337081088e-05
-4.42068413255521e-05
-4.63863249086954e-05
-1.92400423959949e-05
-3.21500825486506e-05
-4.98968240383603e-05
-1.75617848392331e-05
-1.78495850681402e-05
-5.05615077662107e-06
-1.93894980163133e-05
-2.1758159976868e-05
-1.91330694310365e-05
-7.5599274213869e-06
-5.6153027264211e-06
-4.14466861554697e-05
-6.54896527588325e-05
-4.12725917390682e-05
-1.67316043380759e-05
-3.54384516714238e-05
-6.17258866018774e-05
-1.7507616052074e-05
-6.45251920296041e-05
-6.65611832415475e-05
-3.5787069746693e-05
-1.65814726508313e-05
-2.34213196681557e-05
-2.25786636844956e-05
-2.99905536410236e-06
-2.13369529697089e-05
-1.83739581904892e-05
-3.74316086920077e-05
-3.56492821379285e-05
-3.42739578450914e-05
-5.52551984476213e-06
-2.6249036144474e-05
-4.13707192673114e-05
-4.57674884784841e-05
-3.15117916334172e-05
-5.47397375578861e-05
-3.60693539910029e-05
-6.68459482671167e-05
-6.99638033328314e-06
-2.97419790789866e-05
-5.30258915995511e-05
-3.26437072122507e-05
-3.64359541288528e-05
-4.23061086493056e-05
-2.51030046006938e-05
-5.35528915820937e-05
-4.09293456881954e-05
-3.69727287919962e-05
-2.77901650205398e-05
-2.08595765348937e-05
-5.60291949047419e-05
-4.68069611550056e-05
-2.34710554453709e-05
-1.5790025271785e-05
-6.92218403963144e-05
-4.4245000607168e-05
-5.7779866540701e-05
-4.71407769779753e-05
-2.88278875776738e-05
-2.19825667363728e-05
-3.61445743252653e-05
-5.09127760377223e-05
-3.18169693624044e-05
-4.3386751492064e-05
-4.4442278945149e-05
-4.62682322712561e-05
-4.22094462301725e-05
-2.64441338274547e-05
-2.31905490749692e-05
-4.23746825286534e-05
-4.02362272338567e-05
-3.84598416207947e-05
-4.92900639992684e-05
-4.00980071227961e-05
-5.86856217178577e-05
-7.44542716457373e-05
-2.56581967907962e-05
-2.50547935257125e-05
-5.11876087606114e-05
-1.58509919046304e-05
-3.45730543694363e-05
-4.66053283497165e-05
-5.26629683907605e-05
-1.69527806857707e-05
-3.07366318459841e-05
-8.28010019927327e-06
-4.08883691072451e-05
-3.85863028961662e-05
-3.10355166588466e-05
-4.91369210257221e-05
-3.8266637399415e-05
-2.3987081286687e-05
-2.255114410465e-05
-4.63066782438265e-05
-3.93025317924787e-05
-3.53268927386186e-05
-5.7569192645545e-05
-1.13109705487057e-05
-3.94694398335762e-05
1.16720715138734e-05
-9.28060360352838e-06
-4.21125766826547e-05
-3.81736159269065e-05
8.7194864774494e-06
-2.37420385774983e-05
-6.25923505871926e-05
-1.09473363733762e-05
-3.98220030328929e-05
-4.47631520804111e-06
-3.07991581392598e-05
-2.56039479148341e-05
-3.90072305610211e-05
-3.79467595576406e-05
-7.65573532055376e-05
-1.49466684333691e-05
-5.57803764840565e-06
-3.69924860940389e-05
-3.63556214419755e-05
-3.92941803274545e-05
-4.19409969814578e-05
-2.62476496093842e-06
-1.89923721251628e-05
1.00808517046971e-06
-1.33492578614127e-05
-4.18204613821333e-05
-3.66841463287958e-06
8.24784817850877e-07
-3.06767707506804e-05
-4.33879104426955e-05
-1.50805025310192e-05
-1.87544715770571e-05
-2.61773728090363e-05
-4.77913460734229e-05
-5.03789411206178e-05
-3.91758358965089e-05
-2.22527619265729e-05
-3.69624050946762e-05
-4.26609267878511e-05
-6.49317576228084e-05
-3.49412568025446e-06
-1.45108380474525e-05
-3.81259218211792e-05
-1.33588681172766e-05
-3.74409440581623e-05
-4.33334513377588e-05
-3.48800859208077e-05
-1.71215308756063e-05
-2.90823484950608e-05
-2.20957730863291e-05
-5.12081721236951e-05
-3.1548729872121e-05
-4.00354032393029e-05
-2.45864443200955e-05
-4.65424170450825e-05
-1.08981253193955e-05
-6.99868477305867e-07
-3.65707386057301e-05
-4.56705812468552e-05
-3.03948312451058e-05
-3.93644896329116e-05
-1.43737655540182e-05
-3.68298210224483e-05
2.23739176274281e-06
3.51066388948678e-06
-1.98962576466019e-05
1.11063387582409e-05
-3.27770789197923e-05
-3.24511502418213e-05
-2.75794860012358e-05
-4.17209472787197e-05
-2.48448229067139e-05
-4.17112115511825e-05
-3.82347052006922e-05
-2.41361814277367e-05
-2.60534449329823e-05
-1.44543045273973e-05
-3.1931261251378e-05
-1.79008867755453e-05
-7.53695156619029e-06
