# Supplementary material for: Research on computational propagation and identification of mine microseismic signals based on deep learning
Source: PLoS One. 2025 Oct 22;20(10):e0334641. doi: 10.1371/journal.pone.0334641 (PMC12543183; doi:10.1371/journal.pone.0334641)
Supplement: S7 Data — (ZIP) [file pone.0334641.s007.zip › 000100900001616.xlsx_0.txt_24.txt.txt]

-1.80578629371274e-05
-6.15576377713086e-05
-4.01552078147213e-05
-5.42345416642961e-05
-1.35500433023729e-05
-6.46844189142299e-05
-3.59682417909702e-05
-3.34679094790126e-05
-2.45522965041495e-05
-1.60787784881612e-05
-3.74496976353959e-05
-3.31061887999854e-05
-2.45309494716548e-06
-4.55891916793068e-05
-3.55358890457422e-06
-4.67978357842994e-05
-3.03222857170592e-06
-4.7249382912561e-05
-3.6486058371327e-05
-5.03639623686326e-05
-2.70922537507934e-05
-4.83407351126057e-05
-4.31812733602814e-05
-4.87741890990125e-05
-4.69449259135131e-05
-1.25510473478854e-05
-2.74204479919763e-05
-5.07406531777625e-05
-2.13670760035737e-05
-4.50229677544665e-05
-1.50366271733203e-05
-1.27831327735342e-05
-1.6580615766877e-05
-1.30679852574342e-05
-3.57592437354504e-06
-2.47143135539159e-05
-2.40547870835946e-05
-3.03891837737304e-06
-3.22547932875799e-05
-3.88954664048753e-05
-1.17892011560433e-05
-3.82467209282711e-05
-3.9746170323177e-06
-3.6575298661149e-05
-5.60015508637179e-05
-1.93388740666107e-05
-2.56578789104642e-05
-1.71810396835176e-05
-6.18179464724122e-05
-6.02467195540068e-05
-1.65027925027253e-05
-2.41878387544002e-05
-4.93547778433424e-05
-5.13866639293892e-05
-4.19057458140004e-05
-1.59509572190524e-05
2.07349249933202e-06
-2.92104713568894e-05
-3.78006251079954e-05
-2.14777262646035e-06
2.61686719243704e-06
-7.39331079768085e-05
-4.23327038371577e-05
-3.96010336103264e-05
-1.39402572053907e-05
-3.12198575045783e-05
-1.3852863795684e-05
-2.11854006990607e-06
-3.69732919253906e-05
-1.66583319818418e-05
-2.89718616213544e-06
-1.1530647314763e-05
-4.76627374814862e-05
-3.39187524369315e-05
-1.77668796519359e-05
-4.28114947601861e-05
-2.6421549175449e-06
-1.62007916402607e-05
-1.22998056815556e-05
-6.8462183951239e-05
-5.75156888310531e-05
-4.33050449263441e-05
-5.62548592029425e-05
-1.94318488183114e-05
-6.7788780830121e-05
-2.03058436133295e-05
-1.88623844948074e-05
-4.63848283783867e-05
-2.29230611070055e-05
-2.5857528769607e-05
-5.86625935611918e-05
-6.85470398034315e-05
-1.29109745145715e-05
-1.59119984112937e-05
-2.31719298832091e-06
-3.65434763644006e-05
-2.87478235218047e-05
-4.50334534402513e-05
-4.43834315099538e-05
-2.78114732868656e-05
-5.00345241033893e-05
-7.03195401372073e-05
-2.52477349565801e-05
-2.45116402440084e-05
-2.9691251660732e-05
-3.67817318948186e-05
-4.33483456128581e-05
-1.84484462054027e-06
-4.76264779578687e-05
-1.74261965663674e-05
-3.77156039649763e-05
-2.74502312167425e-05
-5.55052729668524e-05
5.64790794409055e-06
-4.23007465733433e-05
-3.17497944150083e-05
-2.64642390922451e-05
-2.7461016062475e-05
-3.06580755294678e-05
-1.46997454939494e-05
-5.49210516591924e-05
1.29958764084194e-05
-4.39046228187773e-05
-9.16661012148076e-07
-4.69211751266289e-05
-4.62124061748284e-05
-2.36646978534811e-05
-2.38418795901982e-05
-1.70018531672321e-06
-1.01567594211632e-05
-2.94591553877471e-06
-1.99472141933381e-05
-1.19726311035831e-05
-1.21174107739582e-05
-1.26672529550539e-05
-1.99210442436696e-05
-4.55532313622233e-05
-2.28115224252273e-05
-2.09366141452793e-05
-1.0778909008931e-05
-6.46018840039256e-05
-1.5368521551339e-05
-1.93419958249387e-05
-2.73020420287034e-05
-2.87029565142793e-05
-5.39486171464186e-05
-3.82898531170763e-05
-3.79811956467585e-05
-9.76557905195382e-07
-5.06311016515647e-05
-4.89126573525135e-05
-6.01649060972081e-06
-1.89050728518455e-05
-3.14384685002884e-05
-2.66203598866665e-05
-5.26971955100684e-06
-4.95360734107871e-05
-2.85149944985852e-05
-5.49502616997501e-05
-3.27316866578256e-05
-2.26762332430436e-05
-1.96985240791272e-05
-2.45787881710618e-05
-2.63317362589137e-05
-4.84773300434649e-05
-5.02356652093704e-05
-2.5520577992925e-05
-9.12077292099062e-06
-5.7040495867553e-05
-3.55390873548678e-05
-1.5766353717231e-06
-2.46778656117957e-05
-2.91014162804364e-05
-4.97282397909747e-05
-1.72328410387699e-05
-2.04141047069623e-05
-3.6723270865526e-05
-3.22764086724187e-05
-3.17383786835753e-05
-4.51104501676966e-05
-6.09440564742969e-05
-3.67662550918451e-05
-7.22094868181896e-05
-3.1664849219686e-05
9.80400894276645e-07
-3.3068797283728e-05
-5.1645903636481e-05
-3.69292111192486e-05
-2.6661779277017e-05
-3.47574833405344e-05
-3.20576421623401e-05
-9.14719497347943e-06
-4.60767593715224e-05
-4.13814547471472e-05
-3.86129210094314e-05
-4.48103131719315e-05
-3.4683436032896e-05
-3.37845934107469e-05
-2.74568669905667e-05
-3.40722212672924e-05
-3.15889245926083e-05
-1.36160210952516e-05
-3.6327525072211e-05
-3.78724474248448e-05
-3.55431747913393e-05
-6.39386618711283e-05
2.84816475593426e-06
4.59082099967009e-06
-3.51070566694549e-05
-7.20719361583315e-07
-3.61746314972736e-05
-1.64587176237169e-05
-2.82422778410222e-05
-4.38225197376707e-05
-3.28964043566859e-05
-1.41849917217557e-05
-7.04787052504052e-05
-5.80151656974837e-05
-1.90411305401702e-05
-3.99196970990671e-05
-3.29391691912653e-05
-1.68966762914823e-05
-5.66760481299921e-05
-1.783654870947e-05
-1.26947835903981e-05
-2.25282857106018e-05
-6.20565155355115e-05
-4.58723538174002e-05
-4.39948060227886e-05
-4.08976227753172e-05
-7.12366629674962e-06
-2.72343015266735e-05
-3.76902441354354e-05
-7.93760428155246e-06
-2.69104618365935e-05
-2.36144340866623e-05
-1.15248589804616e-05
-4.1705327147696e-05
-5.05083696935661e-05
-1.61173028018797e-05
-3.55966645545331e-05
-2.29661888506449e-05
-2.30734561496575e-05
-5.35009757584819e-05
-3.42222845507728e-05
-1.43114802932457e-06
-3.15586748925386e-05
-8.30030979784864e-06
-6.36808403543538e-05
1.54460421770356e-05
-6.89783024403585e-05
-2.59721299775439e-05
-1.36402769717852e-05
-1.31633756689292e-05
-2.95948157010679e-05
-4.24945528977824e-05
-3.24196323114013e-05
-2.37224741133125e-05
-3.79113566100906e-05
-8.85856457615288e-06
-3.75916294445549e-05
-2.62339642069451e-05
-4.56770981259195e-05
-8.81632294229837e-06
-1.06831336734773e-05
-1.78825814914669e-05
-2.36659660748327e-05
-1.53851621457857e-05
-2.06030306354594e-05
-1.14008247635126e-05
-2.43050926250739e-05
-2.37823318403723e-05
-4.74007878298872e-05
-2.10387934868368e-05
-1.33227902337041e-05
-2.41400447659299e-05
-3.21207226174909e-05
-2.64910343017514e-05
-3.59155383720041e-05
-2.69035293060075e-05
-4.30219533774996e-05
-3.08968665583435e-05
-3.56825345938317e-05
-2.881704219314e-05
-4.13302558267712e-05
-6.93327142921211e-05
-2.05315583759243e-05
-5.23198361486681e-05
-1.65076554328521e-05
-3.20395664773984e-05
-2.46773208471179e-05
-2.24623594456881e-05
-8.90672447202441e-06
-2.56444342094579e-05
-3.62074554513478e-05
-1.39354990119123e-05
-1.74258576941076e-05
-7.19288041001936e-05
-1.19565873076784e-05
-4.52024248913338e-05
-1.91116249578169e-05
-1.61672980356674e-05
-3.89315658894142e-05
-1.35377885755497e-05
-1.22148466247819e-05
-3.05345471147572e-05
1.52735326498438e-06
-3.00593884635486e-05
-6.44688156349283e-06
-4.4657579803871e-06
1.35904252124996e-06
-2.91508021941535e-05
1.32027201977518e-05
-2.65522114789357e-05
-3.85579711281681e-05
-4.70482041054922e-06
-4.57041122038311e-05
-1.98468220149207e-05
-1.68934586864442e-05
-5.06991411066252e-05
-4.09512640091888e-05
-2.33556884999833e-05
-3.95268362305443e-05
-6.23695992455875e-07
-3.52534138766229e-05
-2.47229262948188e-05
-5.02569671728938e-05
-1.04590998443882e-06
-1.33944682477142e-05
-2.83925419583841e-05
-1.07611375022994e-05
-1.57276532979294e-07
1.58987408848303e-07
-4.72897726071122e-05
-2.01538304812175e-05
-3.308903036201e-05
-1.75053525599406e-05
-2.58736549196747e-05
-5.93187720090492e-06
-4.92003245051096e-05
-1.29979966705433e-05
-1.69306046211936e-05
-4.49639150599554e-05
-3.95081735367085e-05
-2.5220558522612e-05
-2.97519930820975e-05
1.33341733728285e-05
-2.66749021552103e-05
-1.69723683036033e-05
-2.18936768929438e-05
4.44242164807672e-06
-3.77475107333039e-05
-2.84131577578701e-05
-1.94007212438673e-05
-2.07547874054017e-05
-7.28175077176961e-05
-2.76696020066897e-05
-2.62460526401087e-05
-2.14533178918034e-05
-2.44348596865405e-05
-2.01680084329378e-05
-7.0378832391134e-05
-7.46485368399427e-05
-3.3326037628253e-05
-1.67560213998452e-05
-5.08062737764326e-05
-4.28299048081358e-05
-3.77137663313307e-05
-1.20781702241061e-05
-5.04072068965586e-05
-3.96523165335854e-06
-4.82587131262166e-05
-2.09526308868633e-05
-3.99487819432232e-05
-2.58826395729096e-06
-1.3152004089092e-05
-6.52964541865487e-05
-4.39107730084723e-05
-1.88536094843577e-05
-2.84325481119014e-05
-3.7520324265584e-05
-5.77283587016404e-05
-3.82243510336935e-05
-3.40734403930178e-05
-1.54026155795032e-05
-2.3301300933826e-05
3.07138267830157e-05
-5.26055036527493e-05
-3.20367982259703e-05
-2.93195919537279e-05
-3.7699368173799e-05
-2.39807682723507e-05
-2.49748679816887e-05
-1.7837927644525e-05
-3.25629322036976e-05
-3.81365379948457e-05
-5.8114191569345e-05
5.22173665730226e-06
-2.47069814299248e-05
-4.34352428607904e-05
-1.80625774070795e-05
-5.68806389806711e-05
-2.25542559275381e-05
-9.80943911650671e-06
1.57162786212116e-06
-2.75900675899466e-05
-2.51265201626156e-05
-1.52711118817332e-05
-1.59327933304612e-05
-4.2738346938803e-05
-1.2805750143581e-05
-2.50070267184752e-05
-2.6517267270313e-05
-2.97178124232556e-05
-2.65387489092041e-05
-1.36023588860242e-05
7.85493865223121e-06
-2.48003182020132e-05
-6.60119162323167e-05
-5.16080240029201e-05
1.20132781252561e-05
-4.45815163033464e-05
-6.81338254566725e-06
-1.82587499333278e-05
-2.4821214359902e-05
-1.51261476631159e-05
-4.93772723651503e-05
-3.21761517575952e-05
-5.05378444028855e-05
-1.93230096329001e-05
-2.71668711046124e-05
-2.00738303787493e-05
-3.80952533205621e-06
-2.38625680984527e-06
-5.80223211995185e-05
-4.92206927812984e-05
-3.23596772884636e-05
-2.69986596834176e-05
-3.98180487130755e-05
-2.24737552180523e-07
-2.09340568031291e-05
-3.1341413189425e-05
-3.19263510504413e-05
3.21878048891217e-06
-8.80569115852259e-06
-4.15185186178245e-05
-2.61519359880687e-05
-2.01491758949492e-06
-4.69188313297456e-05
-3.16951850880246e-05
7.60432549937145e-06
-1.61474141004206e-05
-3.38932730742886e-06
-3.51342439484214e-05
-3.26660220295863e-05
-2.4026872348208e-05
-1.26348746783298e-05
-1.35138214074662e-05
-2.63844614749066e-05
-1.03603559897887e-05
-1.17568204816291e-05
-3.5439015654041e-05
-4.85153540564412e-05
-2.78481430142801e-05
-1.57134692287969e-05
-1.13049789778581e-05
-3.32911650733673e-05
-3.4582746585155e-05
-5.18422633760974e-06
-4.73964918049807e-05
-3.04473358015874e-05
-3.21888237782344e-05
-2.36713039368857e-05
-1.75131400624925e-05
-3.89710490835506e-05
-4.24214513431918e-06
-3.11407480807383e-05
-1.58500334757143e-05
-2.2364424830208e-05
-1.85518620254307e-05
-1.82758799031343e-06
-3.79854059197e-05
-8.01909109883839e-05
-2.25781515711684e-05
-3.93937510765795e-05
-1.53092297861159e-05
-3.20720812688657e-05
-3.01296241054155e-05
-1.54419292531817e-05
-4.84388330962201e-05
-7.01141935679937e-06
-2.87432166026509e-05
-4.04386869563339e-05
-2.36424494118258e-05
-3.39812727391689e-05
-3.85360300605969e-05
-2.04729209221826e-05
-2.08063181740475e-05
-5.3463539984029e-05
-5.56925581948443e-05
-1.92528081672698e-05
-2.15959103556449e-05
-1.0885600966699e-05
-5.32038219136987e-05
-6.87015549109404e-05
-3.15045383915042e-05
-8.32411164832135e-05
-4.73517317770728e-05
-2.76412137164093e-05
-4.55213818417778e-05
-2.27291720110251e-05
-2.13925230170634e-05
-3.3066216055101e-05
8.68923871966341e-06
-2.42271364345147e-05
-1.15534640410223e-05
-6.08025894565807e-06
-3.51565683097746e-05
-4.40876454803079e-05
-4.48027414996429e-05
-7.94649005122922e-06
-3.87141580035978e-05
-4.5724938084305e-05
-4.28952081709996e-05
-2.04999502437455e-05
-2.70353806529854e-05
-3.10405214400466e-05
-3.24518894071852e-05
-1.55515993838059e-05
-2.63308022213643e-05
-2.98872386236811e-05
-1.67151815856955e-05
-1.36531789194935e-05
-4.17955922462693e-05
-3.98093837873628e-05
-4.63237577657052e-05
-3.44094276248598e-05
-3.02545115121993e-05
-2.46230572734318e-05
-3.44306286104695e-05
-7.21361546323947e-06
-1.62445425758993e-05
-3.62775852441637e-05
-5.32083099772982e-05
-2.87595698767809e-05
-4.57579700483443e-05
-1.88483388369278e-05
-4.58182812830167e-05
-2.07592345798455e-05
-4.69896587230941e-05
-3.62719989555619e-05
-2.90304769728973e-05
-4.77726099195994e-05
-4.13555737351456e-05
-2.81644668657549e-05
-3.23649109981082e-05
-1.84185690370936e-05
-3.35053235229754e-05
-2.71615267388114e-05
1.00469815940158e-05
-4.03816315789267e-05
-4.34280242524044e-05
-2.65732726789294e-05
-2.48464523778036e-05
-2.74663853418592e-05
-6.05335657862094e-05
-2.39388979766587e-05
-2.60282385069566e-05
-2.04833927169979e-05
-2.71813678805706e-05
-4.29264629279832e-05
-6.00951345209692e-05
-3.76710547970211e-05
-2.30438330331136e-05
-2.91393894749072e-05
-4.95301204732407e-05
-4.37500383067226e-05
-1.32403507222355e-05
-9.97463706301655e-06
-2.18087744486583e-05
-3.55374969903566e-05
-2.81201886273327e-05
-3.01165584089033e-05
-4.59833094499361e-05
-2.00103862068257e-05
-4.11832426769461e-05
-4.10965547219979e-05
-9.99809757441977e-06
-3.24047486767786e-05
-1.85348573163712e-05
-9.24105544760783e-06
-1.67977941824628e-05
-6.18176701961159e-05
-4.31428409598721e-05
-3.02051665994584e-05
-6.00560025424583e-06
-2.40102646807764e-05
-3.46075697869613e-05
-1.79809377492923e-05
-3.03236520538446e-05
-3.73265472971354e-05
-2.696987690077e-05
-1.20559635044002e-05
-3.88899015004414e-05
-9.97368116941219e-06
-3.25622452893376e-05
-2.39668345942909e-05
-3.26194898378033e-05
-1.53902256906677e-05
-3.64816779030517e-05
-4.1035569994052e-05
-2.93410372646406e-05
-2.09150034568981e-05
-3.84726989201903e-05
-4.06735046413652e-05
-2.70619353843702e-05
-1.94994611718574e-05
-3.89586649048099e-05
-5.32715885298353e-05
-3.03413501460652e-05
-3.73754584418568e-05
-2.65506581787613e-05
-1.01577669487172e-05
-6.04018848066812e-05
-2.55087457711692e-05
-9.71380804483993e-07
-3.82081354056573e-05
-2.52593462717354e-05
-1.3179016309521e-05
-1.45371188389565e-05
-4.0926604293337e-05
-5.18665246333219e-05
-5.1494271252726e-06
-1.16738138110204e-05
-1.58826373848999e-05
-3.97525939356954e-05
-1.51273113994253e-05
-2.82981581982841e-05
-2.98710513371002e-05
-1.00860256588697e-05
-1.80907068108551e-05
-3.42128037498665e-05
-5.06509257781677e-05
-2.50556269902371e-05
-3.23620736435062e-05
-7.86943389407961e-06
-1.1983890220193e-06
-2.7224600192643e-05
-2.7294748635602e-05
-4.73460353509177e-05
1.36577426259785e-06
-4.67728580914159e-05
-2.58112651744405e-05
-1.70528371870606e-07
-3.20585109696083e-05
-2.67560452088183e-05
-1.61344724224468e-05
-3.41635424534708e-05
-1.18900897460652e-05
-2.214019654556e-05
-2.90206682763921e-05
-6.01162837761135e-06
-8.59246038682703e-06
-3.71222559422902e-05
-2.48729112514067e-05
-2.32221196534088e-05
-4.15369107768918e-05
-2.96185490235374e-05
-1.94396815409637e-05
-5.24433622958373e-05
-5.38794557148032e-05
-8.94780496694033e-06
-4.06695098056775e-05
-3.65833745289204e-05
-4.49575842429911e-05
-1.3390416451051e-05
-1.94061045982385e-05
-2.80689870276519e-05
-3.03526177596932e-05
-4.02905293901851e-05
-2.65430724207626e-05
-4.75879106840066e-05
-2.77127551706188e-05
-1.2891583633704e-05
-2.79763210159219e-05
-4.49978388065784e-05
-3.58070398342002e-05
-8.10304430829055e-06
-3.78606924243469e-05
5.22613919408926e-06
-3.27993277826196e-05
-1.872915882215e-05
-4.01332150030679e-05
-4.00914974618278e-05
-2.14129260601451e-05
-2.03024170451167e-05
-2.15843575386163e-05
-6.06971070742109e-05
-1.54383356742746e-05
-3.6773939514279e-05
-2.89396926528095e-05
-2.85409582340479e-05
-1.76088076623966e-05
-3.01062288609877e-05
-2.99263272782418e-05
-1.50655964339808e-05
-2.35780206083255e-05
-1.89682667330931e-05
-1.72628863241084e-05
-2.40513859443724e-05
-3.95319444624323e-05
4.72785976381904e-06
-6.25980679589354e-06
-2.71356882895509e-05
-8.80630704309123e-06
-3.75542679923637e-05
-2.76799604741372e-05
-1.23448072376857e-06
-3.16479422367484e-05
-4.63860322757912e-05
-4.497019315506e-05
-6.2624793198682e-05
-3.11943028751074e-05
-3.6559774502801e-05
-2.59529191797155e-05
-4.35172675580294e-06
-4.82705182663132e-05
-3.68011126192927e-05
-1.55102447028813e-05
-1.06709687166573e-05
-4.74450611422276e-05
-4.22348700346871e-05
-5.76535180048362e-05
-2.53335392835778e-05
-2.81583507468094e-05
-6.26488528093597e-05
-4.4854074850949e-05
-5.69051711387996e-05
-5.97747405904768e-05
-2.64742335269007e-05
-6.68612141171087e-05
-4.16409231111469e-05
-2.40503819345161e-05
-6.91060959356715e-05
-1.75223048767875e-05
-3.72254509254485e-05
-4.54122746729968e-05
-2.74808008421578e-05
-1.40760726299882e-05
-3.32956899287177e-05
-6.02415632174397e-06
-2.54524730625941e-05
-2.56334255912331e-05
-4.05944675748342e-05
-3.70283162869643e-05
-1.74314040280245e-05
-1.68134939379729e-05
-3.60872758603485e-05
-4.80833471471232e-05
-4.39674679485649e-05
-4.82962930402451e-05
-2.2529566409394e-05
-3.63191134863936e-05
-4.1720437162058e-05
-1.18538410127333e-05
-4.0885839122761e-05
-4.82457319436069e-05
-1.92370906063156e-05
-2.79109225446408e-05
-2.36177949845463e-05
-1.57645855813084e-05
-3.09420952829133e-05
-1.63063131519508e-05
-3.70491554857087e-05
-2.62029978175837e-05
-2.0441889601167e-05
-4.43779464859833e-05
-1.77723288162634e-05
-2.21408310923888e-05
-2.78025761770661e-05
-1.15162512104585e-05
-5.81069176016158e-05
-3.64723355282343e-05
-3.7695530451071e-05
-2.07613794429559e-05
-1.50232067987244e-05
-3.0740154017314e-05
-9.63091150825688e-06
-4.22478643678725e-07
-3.49876287753024e-05
-5.31413772454775e-05
-1.65937187695699e-06
-1.8799261808084e-05
-1.63487696707091e-05
-2.32431288558783e-05
-6.01991042837668e-05
-5.94727416935423e-05
-5.39519520402797e-05
-4.40899535353687e-05
-3.83064080699929e-05
-2.14451609575262e-05
-1.46771963087592e-05
-3.62805837466572e-05
-3.53233930831041e-05
-8.32563837605344e-06
-1.90491566118061e-05
-2.26451597070146e-05
-3.97251521837817e-05
-2.5812625447643e-05
-3.01986347671809e-05
-4.81566450099042e-05
-1.73825995752491e-05
-2.53379630716964e-05
-3.46188410844342e-05
-3.56501266833874e-05
-6.60782071307669e-05
-3.8621784382129e-05
-3.34267122204783e-05
-1.63413608171562e-05
-3.70647258129908e-05
-4.80690934745082e-05
-5.55108303326188e-06
-3.47405228236422e-05
-3.23299975933887e-05
-1.78555301426723e-05
-2.99346288217321e-05
-4.24580190278096e-05
-6.29654998117163e-05
-2.90201540318843e-05
-6.48077751235991e-05
-4.64354972490419e-05
-2.34250946990758e-05
-1.73433964918443e-05
-1.66701792435389e-05
-4.83392654872098e-05
-6.22418495813438e-05
-2.54078943472795e-05
-3.53427435437585e-05
-1.54179939061e-05
-3.12775538515532e-05
-3.6872389267576e-05
-5.09946823847984e-05
-3.58719256339777e-05
-4.53915324258643e-05
-4.31069831841339e-05
-5.09142855975123e-05
-2.62976623362845e-05
-1.07754296233434e-05
-1.86691855624076e-05
-8.3982321666054e-06
-6.6971298926089e-06
-4.37268926571811e-05
-4.83329104419136e-05
-1.74693399881763e-05
-4.8768745670158e-05
-5.16318546227101e-05
-2.98257856003682e-05
-2.22779274572372e-05
-2.66465054165472e-05
-2.20783147574607e-05
-3.35503445238612e-05
-1.79265780975676e-05
-2.18282858971263e-05
-1.36847662918891e-05
-1.57086796867553e-05
-1.64548291446786e-05
-3.68121098334998e-05
-2.7131567827435e-05
-4.20056652497666e-05
-3.7713409991502e-05
-1.41078901950032e-05
-2.33942087539977e-05
-3.15819001273494e-05
-3.81909769036783e-05
-3.71509830375017e-05
-1.94287946237899e-05
-3.84550455187959e-05
-5.7234160264013e-05
-3.67017635946098e-05
-3.2794178991727e-05
-3.75378006369501e-05
-2.3466650816297e-05
-2.27043312223663e-05
1.57149041897093e-05
-9.87324337056366e-06
-2.1167691407381e-05
-2.98435304920825e-05
-3.65351725180089e-05
-2.0150705177906e-05
-6.46839341963822e-06
-1.22343211461273e-05
-2.91063899573171e-05
-1.23301496306936e-05
-1.24031548780663e-05
-5.24348691747824e-05
-3.94720590831651e-05
-3.37227472361085e-05
-3.10452187754995e-05
-1.96812426320911e-05
-4.2231483352332e-05
-2.01188881637128e-05
7.05450691274832e-06
-3.01153347698723e-05
-3.18975230029385e-05
-5.40042370760002e-05
-4.44109192273422e-05
-2.46544114680178e-05
5.7332070403586e-06
-1.45064181170276e-05
-2.56705950754675e-05
-4.32433170937218e-05
-2.38951828671739e-05
-4.83653837344197e-05
-3.96214363536739e-05
-3.22273231771602e-05
-5.42157958568964e-05
-3.42281703927786e-05
-1.22108440039343e-06
-3.18359522745644e-05
-5.05775727647397e-05
-3.62879656724739e-05
-6.29154180232167e-06
-5.71734421496166e-05
-2.32468643392287e-06
1.11994170694675e-05
-1.31002162076943e-05
-3.08115415265325e-05
-2.62177865582134e-05
-1.95273276664937e-05
-7.81238712123979e-06
-2.79371536438745e-05
-3.39182152419663e-05
-1.97592079719293e-05
-2.14156550880105e-05
-2.99961021769376e-06
-3.34485978099197e-05
-2.691872518698e-05
-2.77844427079194e-05
-4.08512931995061e-05
-5.45259468116325e-05
-3.42022289072073e-05
-1.75314462706147e-05
-2.6094662538302e-05
-3.20539140713242e-05
-2.90606921412892e-05
-3.40018010569814e-05
-3.63370018788774e-05
-7.51384847239342e-06
-2.50455463707033e-05
-2.88100170027174e-05
-1.91253089769816e-05
-3.79018672662336e-05
-2.08540557707435e-05
-4.57286863043187e-06
-3.96829822159041e-05
-1.93473712057288e-05
3.86796503342449e-06
3.28873495693942e-07
-3.28378269075417e-05
-2.08892019676114e-05
-3.2904173055605e-05
-4.43098226556484e-05
-3.83424157381342e-05
-3.84240154125994e-05
-4.44200086768952e-05
-4.36724950300163e-05
-8.02174858562579e-05
-5.47956831091537e-05
-1.80940265270336e-05
-2.37578515956011e-05
-6.44152066830897e-06
-1.2662821028159e-05
-3.7322921794358e-05
-2.72676465094247e-05
-2.18417745624141e-05
-6.42661737555622e-05
-2.05701346307326e-05
-2.71863847064673e-06
-4.19728602898548e-05
7.15422890191412e-06
-3.17775546582237e-05
-4.93898325129121e-05
-2.4033213653559e-05
-2.64334661074174e-05
-2.19911107570327e-05
-1.58043183791478e-05
-2.27338921700183e-05
-5.00967219080188e-05
-1.22498811217586e-05
-3.74634618808925e-05
-4.2904043978678e-05
-2.71601422149999e-05
-4.19075712101593e-05
-4.43278594987414e-05
-3.83183475667736e-05
-3.59738326111746e-05
-3.40415237677462e-05
-4.92814401784648e-05
-6.09083105890687e-05
-2.75326836755102e-05
-5.05258206353212e-05
-3.91749166301937e-05
-4.65236986955496e-05
-5.99006408055545e-05
-3.37561706434369e-05
-5.59491325625079e-05
-3.23957228823209e-05
-5.21279449886697e-05
-4.25444398797772e-05
3.69943690570602e-06
-2.53112129004748e-05
-4.78483343833749e-06
-8.02677488895253e-06
-4.5857528573231e-05
-3.0527980677805e-05
-4.1218531924905e-05
-2.99290896555566e-05
-2.46330126723429e-05
-2.62636047917652e-05
-1.43699887558404e-05
-3.44934127202193e-05
-5.28059715585297e-05
-3.22658480953604e-05
-1.67955090302671e-05
-1.31636990152692e-05
-2.66304444355289e-05
-1.98174668859688e-05
-2.2283181227731e-05
-1.59441514829854e-05
-3.83485510659351e-05
-2.43476652847336e-05
-6.14864286279628e-05
-2.36823821498821e-05
-4.82010826601602e-05
-2.33736230276169e-05
-3.33702378263012e-06
-5.01493685710154e-05
-4.10287580625937e-05
-3.55125200216554e-05
-2.68371011112123e-05
-3.13719934839757e-05
-4.30837888914319e-05
-1.23927060691628e-05
-2.80025072021861e-05
-1.59655923658094e-05
-5.58159905293343e-06
-2.07992909648677e-05
-1.68474070224049e-05
-4.8004283991918e-05
2.37141938044358e-06
-2.36799439126799e-05
-3.80042593768217e-05
-3.18424777460586e-05
-3.18706011527199e-05
-1.97838681350679e-06
-2.25971308590851e-05
-4.85137524767405e-05
4.0155774322346e-06
-3.0407173642257e-05
-3.4414272677242e-05
-7.02341360639101e-06
-1.05499801534317e-05
-2.22962165058171e-05
-4.63213372471636e-05
-1.39058736720284e-05
-5.20654576855742e-05
-5.21210824544305e-05
-4.24109398326122e-05
-3.48944090073177e-05
-3.73946644363229e-05
-4.46895248488586e-05
-5.10765553146859e-05
-6.29907871676211e-06
-2.96085874723182e-05
-4.60434842868669e-05
-1.85663140477807e-05
3.40435634019333e-07
-3.47471501383573e-05
-4.06203323178472e-05
-8.69910188679146e-06
-9.34335950932404e-06
-3.28655081780059e-05
-3.71096199367002e-05
-4.21772778624732e-05
-5.75047054552919e-05
-3.91921280220592e-05
-1.32013421214071e-05
9.06845353492113e-06
-1.94273751931742e-05
-1.16017088705856e-05
-2.92229967240687e-05
-2.94995002504225e-05
-2.65493177399632e-05
-5.79371332204278e-06
-4.03496789940438e-05
-2.08984510383209e-05
-9.00813721648054e-06
-2.94073154601866e-05
-1.91398768229734e-06
-3.32010816083731e-05
-1.18715038270218e-05
-2.79587326610233e-05
-4.7571701639005e-05
-4.55318342689842e-05
-3.74426750259631e-05
-4.23743501307847e-05
-4.92692927002697e-05
-4.07365664794456e-05
-3.38269820472531e-05
-2.2912687876061e-05
-9.51150351611274e-06
-3.63464566704962e-05
-3.938478374411e-05
-2.5918947085137e-05
-6.01201645793684e-05
-4.75622025987419e-05
-4.46675374815123e-05
-4.67476527242606e-05
-2.58805998714694e-05
-2.98048014936559e-05
-4.04456281458784e-05
-1.89585930725648e-05
-2.53815837912165e-05
-2.24810432046029e-05
-2.94808849183954e-05
-3.25833715001827e-05
-3.89747607099313e-05
-4.89481849481931e-05
-2.07278432637438e-05
-4.94877400493453e-05
-3.29318762584892e-05
-1.53154622373832e-05
-2.05124458927743e-05
-2.94215749816039e-05
-3.66495830098541e-05
-6.39355305055284e-06
-6.2677266441972e-05
-1.81311058453565e-05
-3.96606222162999e-05
-5.99144523464189e-05
-9.20505941287596e-06
-3.1485452160699e-05
-3.52221803960216e-05
-1.64495359952625e-05
-4.88106724569337e-05
-3.25594762149422e-05
-3.26299194301987e-05
-5.07043056488662e-05
-1.82128556799739e-05
-5.13267568985674e-05
-6.09153391515006e-06
-4.97469780026909e-05
-1.84669233596797e-05
-9.19570912781948e-06
-4.12999127155575e-05
-6.78285951478059e-05
-2.62196055117583e-06
-4.9166518443372e-05
-3.50999148946134e-05
-1.05133065330173e-05
1.26075999584281e-05
-4.60918373931692e-05
-2.04329326332416e-05
-4.38768256686303e-07
-2.4128994291527e-06
-1.81652021491085e-05
-2.21689401749708e-05
-1.7885958886159e-05
-1.1248394719377e-05
-3.20038825738345e-05
-1.79418237613654e-05
-3.18054086973875e-05
3.05267584470448e-06
-3.05549050290814e-05
-3.10889698894398e-05
-1.16050132645959e-05
-2.05384688650588e-05
-1.88348562138013e-05
-2.65326066563679e-05
-1.85748993124893e-05
-3.74707053432489e-05
-3.57807464151607e-05
-4.72251807264375e-05
-1.93788864973635e-05
-4.25851170477244e-05
-3.70625404850306e-05
-3.79485419369522e-05
-2.82527920321312e-05
-2.65789591028381e-05
-3.27823857147391e-05
-2.8642821894325e-05
-2.69571811068985e-05
-2.17020764736185e-05
2.03711531363022e-05
-4.05282487893301e-05
-5.26134026777423e-05
-4.00342863840061e-05
1.03348847099243e-06
-4.17373521031263e-05
-7.7465213846874e-05
-2.7449762194518e-05
-1.91904453378135e-05
-2.07759514624493e-05
-3.30950695612622e-05
-1.64745032526249e-05
-3.52368137041341e-05
-2.34524030645636e-05
-3.31569541274601e-05
-4.50844764676514e-05
-5.10114279730261e-05
-2.62361698637643e-05
-3.77546576258054e-05
-3.78375904737384e-05
-3.01753250433505e-05
-2.54607075534415e-05
-3.18378099972832e-05
-3.29012947261681e-05
-3.81814847422234e-05
-3.109943623668e-05
-2.57142066912807e-05
-3.27579678814711e-05
-3.50481567195582e-05
-2.49878870883876e-05
-3.96545134392031e-05
5.76556953410176e-06
-5.82926521588715e-06
-3.15412044880575e-05
-1.66978928538471e-05
-3.88832403453405e-05
-8.4436997072556e-06
-3.70832556310405e-05
-2.8525689920817e-05
-3.10063778515266e-05
-4.56013106232165e-05
-5.59303359318833e-05
-3.1348767047953e-05
-2.64031908209075e-05
-5.33051552879841e-05
-4.00408345239392e-05
-1.02645458968924e-05
-3.68935079524932e-05
-5.63466304056556e-05
-4.37361553309605e-05
-4.38220897549442e-05
-2.86748502327365e-05
-3.56852233834508e-05
-1.90452965462755e-05
-2.20601378988634e-05
-3.96623110218817e-05
-2.34860489181124e-05
-9.27381461736843e-06
-2.31683862522823e-05
6.32162873533401e-06
-2.45519749341439e-05
-1.75414656917311e-05
-3.01578412287654e-05
-3.25891988095651e-06
-2.33568597496223e-05
-3.18472365981778e-05
-2.83706531169395e-05
-2.12150429523705e-06
-1.77255616892867e-05
-3.71607357696864e-05
-5.86361647917162e-06
-2.48116597536872e-05
-3.25295900825106e-05
-1.15146723377304e-05
-3.1359433404337e-05
4.312939732678e-06
1.52742659978221e-05
4.83819802481484e-06
-7.9837741811478e-06
-3.35188884105549e-05
-1.10775565040806e-05
-1.7901358490447e-05
-4.39504345983587e-05
-7.00135137017432e-06
-3.03937781502309e-05
-1.17957726137102e-05
-7.5674773759208e-06
8.40675657520715e-06
-3.83073640125436e-05
-5.48565490553431e-05
-4.06175567727537e-05
-2.49773420662973e-05
-5.4633411708916e-05
-4.26975648393324e-05
-4.2993179122573e-05
-1.54802952946338e-05
-8.10959782973388e-06
-4.11302210794767e-05
-5.09517248330734e-05
-2.58869040359017e-05
-9.34400281900062e-07
1.00562074503131e-05
-4.5128431152667e-05
-2.52413281946984e-05
-4.51801280602254e-05
-3.08225763350752e-05
-5.10825250753151e-05
-2.11602793454585e-05
-2.00287883688723e-05
-2.47591773523386e-05
-2.58449927094622e-05
-1.04790526502325e-05
-4.59270487780212e-05
-1.49951065217574e-05
-2.90379813081787e-05
-5.46600392351929e-05
-3.58481081821738e-05
-1.91964236626921e-05
-4.14569904070813e-05
-1.41103725486162e-05
-2.88519154416641e-05
-6.38222088577458e-05
-3.30481916767229e-05
-2.97706510212713e-05
-7.38078021348916e-05
-3.57676154576542e-05
-6.98814524520864e-05
-2.1126929914077e-05
-6.24274747466199e-05
-5.95418592480935e-05
-4.0466638581543e-06
-3.97269855969229e-05
-3.43256958940891e-05
-9.33930853530897e-06
-1.12407287299694e-05
-2.47125664560478e-05
-4.0033418404942e-05
-1.35145710285913e-05
-8.56119726744036e-06
-3.29964954769314e-05
-1.53962594600558e-05
-3.1077229955989e-05
-2.98233998971787e-05
-3.94137460674286e-05
-2.94281396311651e-05
-9.01852686789045e-06
-3.97158079142982e-05
-4.72578975787373e-05
-4.37613538064574e-05
-1.29112293419658e-05
-6.35984351975096e-05
-1.75999171105499e-05
-3.03837224178851e-05
-4.84092927726608e-05
-3.42969429723402e-05
-1.95730039286419e-05
-2.21358479874444e-05
-1.99281996546377e-05
-4.91557787883861e-05
-1.67066057431644e-05
-5.03331561813086e-06
-3.93432664042008e-05
-3.20266241576252e-05
-1.35995962574205e-05
-3.26911596770447e-05
-1.58909381177855e-05
-4.11080098873108e-05
-2.12515589533356e-05
-3.02494598797069e-05
-5.74060299171091e-05
-1.74140509070395e-05
-4.19853788536027e-05
-2.88077053122805e-05
-3.1706057452484e-05
-4.04457458519021e-05
-4.51941087039526e-05
-4.56752031404757e-05
-5.54497354313189e-05
-4.67758055455704e-06
-1.43202146743656e-05
-7.93666338755353e-05
-4.16884301969063e-05
-6.44374173236436e-06
-4.34963416026823e-05
1.80100333423897e-05
-1.18865150025519e-05
-2.695002485758e-05
-1.78695572912179e-07
-1.25465446801158e-05
-4.44027006548363e-05
-9.85541204219758e-06
-4.4059443453835e-05
-2.45929558474268e-05
-3.82547577044963e-05
5.84449885598515e-06
-2.10029929841953e-05
-2.42777890783913e-05
1.62978647122223e-06
-1.13999527905118e-05
-4.85738328194247e-05
-4.20296097792548e-05
-3.05121542489423e-05
-2.17600977415702e-05
-3.03061125585628e-05
1.26089332552856e-05
-2.79930455783236e-05
-4.07380730910762e-06
-3.82305671842942e-05
-3.48391493146106e-05
-2.42775564967506e-05
-3.36089291373414e-05
-3.36756831098271e-05
-6.54418853003792e-05
-3.52967820034508e-05
-4.83769374312577e-05
-3.92147239863516e-05
-2.81291781422353e-05
-4.05011354345901e-05
-9.69868060270738e-06
-1.87861099655728e-05
-5.70858905340122e-05
-4.09001826714035e-05
-1.95487553706169e-05
-2.79684400835407e-05
-1.87462877858396e-05
7.3031270718585e-06
-2.2231372468952e-05
-2.56444974123606e-05
-5.18591928926817e-05
-6.02835086641168e-05
-5.0161019919847e-05
-3.96740722656882e-05
-2.52387469628992e-05
-1.41424564336683e-05
-5.16310545911184e-05
-2.77005773238894e-05
-3.0114582388303e-05
-2.84567225233929e-05
-2.35876353447403e-05
-3.401842823532e-05
-3.82685416709576e-05
-4.37097314098966e-05
-5.02699581941678e-05
-2.45317439263197e-05
-2.63069618529731e-05
-4.60794844746701e-05
-3.08624120388183e-05
-3.08641379854851e-05
-2.97608614545258e-05
-4.86849675313926e-05
-2.85278882967845e-05
-2.17181712930591e-05
-2.81264473548406e-05
-3.16839081884783e-05
-1.76222219916829e-05
-1.53833668855396e-05
-2.53124748283757e-05
-1.67952287812385e-05
-5.30197558274111e-05
-4.98664142258825e-05
-2.65161989125533e-05
-5.39290458007879e-05
-7.50500400253814e-06
-3.35614078833223e-06
-4.93352426292771e-06
-4.16947881293958e-05
-2.9585803333858e-05
-9.02351237792108e-06
-3.38433212735964e-05
-4.41575638948585e-05
-4.65725989537451e-05
-1.73350444741369e-05
-1.16098554852174e-05
-2.08398710554238e-05
-2.8213516330358e-05
-2.90656350973177e-05
-4.31345978809133e-05
-3.41673603563251e-05
-3.57225995099755e-05
-2.96337167519291e-05
-2.37496265646733e-05
-3.51531908472557e-05
-3.25955445229627e-05
-3.34116203114035e-05
-2.41063336770738e-05
-4.56138204697363e-05
-1.87010464230317e-05
-2.41416114660542e-05
-2.00503384716812e-05
-1.83749657873714e-05
-5.18723606083836e-05
-1.6829916617565e-05
-1.62726750773157e-05
-1.78833167456189e-06
-2.78037420242746e-05
-2.63798607156433e-05
-5.12052248814673e-05
-4.96118139300393e-05
-4.14313853694441e-05
1.75451942146185e-05
-5.73081726175483e-06
-5.90474993543175e-05
-3.03596796280027e-05
-3.32603929308011e-05
-3.92578234876815e-05
-1.38109651967559e-05
-2.57861920636061e-05
-3.2169711285902e-05
-4.19745156210123e-05
-2.74529498271168e-05
-2.1139741161826e-05
-4.7441360364206e-05
2.37010752613868e-05
-2.52993350832186e-05
-3.7372147339645e-05
-4.03018216980528e-05
-4.98730517204531e-06
-5.86150742294311e-06
-4.48431728784504e-05
-3.23029912223533e-05
-1.65905738795617e-05
-5.78115286471308e-05
-5.08053674987414e-07
-2.7701157179669e-05
-8.6367192447474e-06
-1.56546149433331e-05
-2.50924658238069e-05
-2.23257203127331e-05
-5.44433000268577e-05
-4.20317715337296e-05
-2.67405206502036e-05
-8.62192153677821e-06
-4.18487021894661e-05
-2.6088480696631e-05
-3.89157697054992e-05
-3.80520532547466e-05
-5.19292829936426e-05
-1.16885067003145e-05
3.26989487333643e-06
-2.82758570604161e-05
-1.64897495411713e-05
-1.50287095301492e-05
-2.36601153651237e-05
-4.33495660782552e-05
-4.16754945458344e-05
-4.86407905722907e-05
-5.18818933417383e-05
-3.10275157431272e-05
-5.36478288832651e-06
-3.25359624616962e-05
-4.29223114476854e-05
-3.11088742697766e-05
-6.00168587487479e-05
-6.19108875123248e-05
-2.89973322820819e-05
-1.33817300696446e-05
-3.46953383244669e-05
-2.07038252685251e-05
-1.35475309956953e-06
-5.0517937817873e-05
-4.48832779126188e-05
-3.28396569434155e-05
-6.40602150921408e-05
-7.77392349389309e-06
-4.01157858760279e-05
-2.44389361448394e-05
3.62795426074611e-06
-5.76830603776867e-05
-6.52572698517241e-05
-4.54410439858e-05
-2.64279386152138e-05
-1.82976557415917e-05
-4.74841385504461e-05
-2.58975992046627e-05
-4.71609546206459e-05
-2.57424205099414e-05
-9.12730539178118e-06
-4.3898765786673e-05
-2.44469901365927e-05
4.23595875828086e-06
-4.19343165154806e-06
-1.3316492097395e-05
-3.26489407522249e-05
-1.56863996948607e-05
-2.33752326342911e-05
-1.80147864581376e-05
-2.05134802074536e-05
-3.49541943601245e-05
-3.09735221854134e-05
-4.62154878164381e-05
-2.86281150719932e-05
-2.18622677647277e-05
-2.72098785232007e-05
-5.06180079931803e-05
-5.6723772474695e-05
-7.17514307173859e-06
-8.64457650550186e-06
-2.6535365415328e-05
-3.99351140080448e-05
-1.03097022286877e-05
-2.72637679538954e-06
-1.7595628082753e-05
-2.91031299286326e-05
-7.50300602924645e-05
-4.41833962214943e-05
-2.97735088860715e-05
-2.03130141447897e-05
-4.24748063861757e-05
-4.32084216039454e-05
-2.17017075012099e-05
-3.55307116327967e-05
-5.29532872867744e-05
-2.19157889641715e-05
-5.62954119645366e-05
-4.27151459268519e-05
-1.8635825654154e-05
-4.88497222305793e-05
-6.06020297133886e-05
-1.90279418437489e-05
-2.94042851194885e-05
-7.48236436688131e-06
-3.22540751402945e-05
-4.8448524951094e-05
-4.52439496899017e-05
-3.93215957378013e-05
-5.54370002275508e-05
-1.62719702824686e-05
-2.25696898053275e-05
-3.9744253285835e-05
-6.85033195243892e-06
-4.10584623006977e-05
-4.38033397114473e-05
-4.70187718006008e-05
-9.86672798622238e-06
-1.49512693935132e-05
-4.21453565814642e-05
-3.4274918819054e-05
-4.28393028669982e-05
-1.76543360082626e-05
-5.49304408487479e-05
-2.11209898169438e-05
-5.3648013918951e-05
-2.83994708274968e-05
-3.56690475744749e-05
-4.60746416850613e-06
-2.85720019301306e-05
-2.22344751925497e-05
-1.81905058820167e-05
-2.19450001143215e-05
-4.48219268390677e-05
-4.27683129140581e-05
6.74558310884239e-06
-5.61418485558466e-05
-2.50267277260528e-05
-6.40677857251526e-05
-5.08012165525211e-05
-1.62502315480318e-05
-2.90995124737302e-05
-6.12780451670257e-05
-1.31172132308837e-05
7.8720698468047e-06
-7.50244397920154e-06
-8.55461708421387e-06
-2.81300260610142e-05
-3.94699484775808e-05
-1.18350564911635e-05
-1.92897603757195e-05
-3.38940065413907e-05
-1.74139514902572e-05
-3.52214292327647e-05
-3.61354050846148e-05
-2.99215300473659e-05
-6.00558608341427e-05
-3.02853319893466e-05
-1.52684678756828e-05
-4.85169537703792e-05
-2.82662120758664e-05
-2.4075322176614e-05
-3.96446724375554e-05
-2.80938493423221e-05
-2.17024092368725e-05
-5.99161937451931e-05
-2.20961475650208e-05
-1.92523782365421e-05
-4.23853488692413e-05
-4.55291040346345e-05
-3.5612191228412e-05
-4.00534682114685e-05
-4.97668940601304e-05
4.31408273572127e-06
-1.76254659249241e-05
-3.97919566531801e-05
-1.09760579331628e-06
-2.18511405682463e-05
-1.85998092669035e-05
-4.25445017718531e-05
-2.82866440748692e-05
-3.41445458940529e-05
-4.38195608930319e-05
-5.89158233523671e-05
-3.69463765422694e-05
-2.11834384073653e-06
-3.39104116337825e-05
-1.59669735098798e-05
-3.41900834788646e-05
-2.75401531671409e-05
-2.73720767789178e-05
-4.9308428671643e-05
-3.53202229642627e-05
-3.40658133100132e-05
-2.22825062546554e-05
-2.85751287541016e-05
-1.87887526476498e-05
-2.30112577301934e-05
-4.11144111135292e-05
-3.91541882074308e-05
-1.98333964900953e-05
-3.87736783389937e-05
-1.25502957018378e-05
-3.03426778206399e-05
-2.67066826604057e-05
-9.48612977035578e-06
-5.26351186881602e-05
-3.81907775500051e-05
-3.93059504887963e-05
-2.92312588647343e-06
-6.35824318704239e-06
-4.01903303541134e-05
-5.28399177274274e-05
-6.41568888815154e-05
-6.64514476372386e-05
-3.43898411072919e-05
-7.02086057015441e-05
-4.54567410621474e-06
-2.6361754340112e-05
-1.79144586211106e-05
-8.14410847814265e-06
-3.80469792756783e-05
-1.21838315522871e-05
-1.47288999024865e-05
-3.94112440680061e-05
-2.52926506668338e-05
-3.00001787373235e-06
-1.44898976212916e-06
-3.89168464768611e-05
-3.13172605595613e-05
-5.93182670760006e-05
-1.32295142216715e-05
-2.27533658714488e-05
-2.90082505925449e-05
-1.3007506794491e-05
-2.38575157356066e-05
-3.17063857751085e-05
-2.7155508762749e-05
-5.00522994139667e-05
1.12457442577353e-05
-3.899263174507e-05
-4.12067186289505e-05
-4.24446369592677e-05
-2.948411807326e-05
-7.92190986689726e-06
-2.07205004007565e-05
-4.28610664828048e-05
-5.95957721810014e-05
-2.85469946955756e-05
1.38444380468559e-05
-2.46047723444468e-05
-1.96093969266547e-05
-3.24669741301061e-05
-1.6900903712359e-05
-4.21512089468992e-05
-1.79224907088017e-05
-1.48215637786513e-05
-3.85187465472124e-05
-4.91669859997243e-05
-2.53564865691766e-05
-5.52581194240521e-06
-2.64458972176779e-05
-3.53216076871651e-05
-1.12823217226847e-05
-5.60035645273191e-05
-2.09796907190935e-05
-2.62779748134125e-05
-2.5141549247759e-05
-6.0087001836197e-05
-3.02619158101622e-05
-5.10465727096166e-05
1.24441630696972e-05
-1.80907213534117e-05
-2.93458972001413e-05
-3.67854517079294e-05
-2.14199420771548e-05
-6.75045983216152e-05
-3.9919906196583e-05
-5.0713611831123e-05
-1.20348724102183e-05
-3.52459761790596e-05
-3.0951053336585e-05
-2.90996305207657e-05
-2.91106618780903e-05
-3.60211540005751e-05
-3.43610887611909e-05
-2.16405318284581e-05
-1.66312478406617e-05
-1.24841535431227e-05
-1.52269287225123e-05
-8.94447254244205e-06
-4.99125503081998e-05
-2.13196221975237e-05
-2.25606844243488e-05
-4.81749834713169e-05
-5.60994734204127e-05
-2.15765057040775e-05
-1.9296809022219e-05
-4.07930882921855e-05
-1.95153959579298e-05
-9.01641884316718e-06
-1.9922536913148e-05
-5.80221469789009e-05
-3.79436626165279e-05
-3.00500544843814e-05
9.45952081753387e-07
-4.54336026482308e-05
8.25466543188222e-06
-3.58898105193757e-06
-4.59056476855553e-05
-4.91985323357255e-06
-4.86824752353408e-05
-2.65583247620519e-05
-2.47074972312576e-05
-3.37444828919786e-05
-2.26579058961501e-05
-4.84835241638038e-05
-4.06547912079002e-05
-5.97944982119671e-05
1.19336078892656e-05
-3.19126085045502e-05
-2.80820255912773e-05
-3.00821829998054e-05
-3.82358403713771e-05
-3.88826294459355e-05
-2.70327702391604e-05
-5.34518114038882e-05
-1.34990723042136e-05
-2.86062130678913e-05
-9.26868816969169e-06
-8.36770585910207e-06
-4.38904819282531e-05
-1.78647191095592e-05
-4.11116975511265e-05
-3.08057652637031e-05
2.83074360101492e-07
-1.43456997145692e-05
-1.75347980061527e-05
-1.18900575784069e-05
-5.69708888002524e-06
-6.72159327125469e-05
-2.06275928732964e-05
-5.09257005103876e-05
-1.77207581733747e-05
-4.67672199374383e-05
-5.33986810736522e-05
-1.77845362141886e-05
-2.9936646045488e-05
-2.24824983450073e-05
-3.11550680257929e-05
-1.43895763180346e-05
-1.70645356790758e-05
-4.63917192217972e-05
-3.32128769663272e-05
-1.1543946078794e-05
-2.64098354777651e-05
-4.09267499874113e-05
-3.01045619720695e-05
-3.54198573798608e-05
-1.14137570209878e-05
-1.58164803460442e-05
-3.4638342986982e-05
-3.1500517626639e-05
-2.63209882424057e-05
-1.51211737230067e-05
-3.35568290966102e-05
4.33531141288266e-06
-3.48449946849613e-05
-1.90619564438265e-05
1.94776690266781e-07
-3.1628074717005e-05
-6.49962760609364e-06
-2.98849984873328e-05
-2.61334116238776e-05
-4.88622139409782e-05
-1.92283039316661e-05
-2.79441758090841e-05
-1.51516676315742e-05
-2.40976534290996e-07
-5.5301491284275e-05
-3.28953570185406e-05
-2.81411749757819e-05
-5.2459679418091e-05
-2.11860043546065e-05
-3.34897393628074e-05
-2.45815803001026e-05
-9.49758833752931e-06
-2.73027911879113e-05
-3.34213243736772e-05
-4.39363375538611e-05
-4.77078267019984e-05
-4.49859030838039e-05
-5.75354046991871e-05
-4.61219811618962e-05
-3.06567976849705e-05
-1.70116090596201e-05
-7.54119095660163e-06
-2.77359923028456e-05
-2.04383115581441e-05
-6.14332422696452e-06
-1.32920665584895e-05
-3.57104828377923e-05
-4.6434442400237e-05
-1.56207176803385e-05
-3.34289848791204e-05
-6.32465556261134e-05
-1.91855159206851e-05
-2.82783880630249e-05
-4.53154768159335e-05
-4.58636796051156e-05
-2.07068748632024e-05
-2.78861092918821e-05
-1.01114355912719e-05
-3.59083345895272e-05
-2.99716488585077e-05
-4.63107663007555e-05
-4.61607714276226e-05
-4.89828727378858e-05
-5.04491918310037e-05
-4.2995677916904e-05
-4.14345814090198e-05
-2.4191134838234e-05
-3.0861345583491e-06
-2.102853082815e-05
-4.93553277214644e-05
-1.70780847006742e-05
-2.92305612826645e-05
-2.05337589454585e-05
-1.24493265760762e-05
-4.75318235617042e-05
-3.73283874093842e-05
-3.03810311514364e-05
-4.10833204019088e-05
-4.12629134916371e-05
-2.72092521155394e-05
-8.39143980267057e-07
-6.64491979698144e-06
-3.3364481842664e-05
-2.8582569551594e-05
-6.00327969760665e-05
-2.74710958444662e-05
-3.82498487140511e-05
-1.99025290537582e-05
-8.08688922153028e-07
-4.5897105515824e-05
-4.36473118788201e-05
-1.61212486684916e-05
-3.47709238102732e-05
-3.88659735164851e-05
-4.66492415833108e-05
-3.60603024972808e-05
-2.99613765902592e-06
-2.89973600582481e-05
-1.72607056735439e-05
-4.88192620515814e-05
-6.18718963487075e-05
-5.82200381185447e-05
-1.94378655173277e-05
-4.94767806903735e-05
-1.71600151268318e-05
-1.1741556545196e-05
-1.74890590772614e-05
-5.35631020854463e-05
-2.24559751407101e-05
-1.91668813647107e-05
-1.71093681370875e-05
-4.5921988896987e-05
-5.37159475589146e-05
-3.08775784164968e-05
-2.90790488918185e-05
-5.85303077947544e-05
-2.4708676849351e-05
-4.82097629908855e-05
-4.37190376878874e-05
-2.03127766569509e-05
-3.21365500190292e-05
-4.46359786150072e-05
-3.47211217562342e-05
-4.18248188398791e-05
-4.38556154070766e-05
-2.36762557970734e-05
-5.57089588252125e-05
-4.53692085839288e-05
-1.14441579636862e-05
-1.07473836079155e-05
-3.46472930423207e-05
-1.89525105728112e-05
4.95991915897254e-06
-2.28050985094509e-05
-3.09586869292424e-05
-3.61188984228186e-05
-2.69755605171636e-05
-2.37414932644646e-05
-1.40717937806451e-05
-2.62856885961873e-05
-4.23745169455487e-05
-1.07060603082187e-05
-4.52648367125664e-05
-4.75546023854547e-05
-3.35160460966184e-05
-5.42353117918125e-05
-3.84512948420463e-05
1.94359273802016e-05
-3.71927196366851e-05
-5.20430370370042e-05
-2.01437667310749e-05
-1.83623083412884e-05
-2.59201194673342e-05
-3.00870180179875e-05
-2.85762505619997e-05
3.39613097722372e-06
-2.4001358597229e-05
-5.1037159044162e-05
-3.20317562726091e-05
-3.90784977448651e-05
-2.17956189810542e-05
-1.77429045345314e-05
-1.46966997800881e-05
-3.13462723763751e-05
-2.43726203167745e-05
-3.64792963216708e-05
-8.71346172977977e-06
-1.71769965473703e-05
-4.9795065358339e-05
-2.35532120738322e-05
-4.5413597689579e-05
-4.48403767153649e-05
-4.85063024163928e-05
-1.03630076572878e-05
-3.54543570862155e-05
-2.58984485030292e-05
-5.49469687457076e-05
-4.63060503212511e-06
-4.40417338211848e-05
1.69153090518629e-05
-3.45149365740165e-05
-2.92815439639232e-05
-2.30263472215496e-05
-4.71888517691884e-05
-1.03814503342281e-06
-1.04684167076165e-05
-4.1878393970772e-05
-3.76582715153761e-05
-1.20729993173945e-05
-4.87753498209122e-05
-3.3066030741722e-05
-2.05828550777608e-05
-1.20158312362984e-05
-2.8529965116411e-05
-1.8873333613934e-05
-1.99500176817335e-05
-3.48843109650979e-05
-2.582473803245e-05
-3.93386266945024e-05
-1.65197542819842e-05
-3.24697224870409e-05
-4.77578259381775e-06
-2.75913533797149e-05
-2.88995712619712e-05
-3.4673035524025e-05
-4.53194136856228e-05
-1.27181610770143e-05
-4.61429528524353e-05
-2.30664944511723e-05
-1.17318051770466e-05
-2.6232339404014e-05
-5.53745586454396e-05
-2.13602616696144e-05
-1.84873211817554e-05
-2.46139227809681e-05
-9.78863909090778e-06
-2.49648284830024e-05
-2.03503794233767e-05
-1.44628075759512e-05
-5.02959390792345e-05
-4.71581252053822e-05
-1.12439337487747e-05
-2.08414050635259e-05
-4.93247438516454e-05
-2.14495187629464e-05
-1.01624981311449e-05
-4.22587900620656e-05
-2.00155561745475e-05
-3.94077065026859e-05
-3.25209903503831e-05
-5.40877376443055e-05
-2.45909054707774e-05
-5.43212403320023e-05
-1.68580457013672e-05
-4.59136894365087e-05
-4.04782775077211e-05
-1.63498681928244e-05
-7.05962410728807e-05
-4.33833580237501e-05
-5.15743546074897e-05
-2.51877542140256e-05
-1.67807714858952e-05
-4.72026824375255e-05
-4.33098613302141e-05
-2.18456340496328e-05
-5.13400241307844e-05
-5.25525508286585e-05
-1.22151346736098e-05
-4.40366098553537e-05
-2.47697284883177e-05
-2.89319078291871e-05
-2.9888302445779e-05
-2.02317261210856e-05
-1.78837114402407e-05
-2.7720919128491e-05
-2.6437853429766e-05
-4.24522302321794e-05
-1.42588849682243e-05
-4.34979763303732e-05
-2.46356962453568e-05
-4.90964545065548e-05
-5.07053582236229e-05
-3.23080712298249e-05
-3.87719521399076e-05
-2.70223235201375e-05
-1.51263604331713e-05
-2.07641768316457e-05
-3.21917259300453e-05
-5.23708296344251e-05
-3.30263223338372e-05
-2.95290010673719e-05
-1.59970107696848e-05
-4.21153366988847e-05
-5.96369029239513e-05
-2.05245889598759e-05
8.68935993380842e-06
-1.45496237375879e-05
-1.43291258836284e-05
-2.0615113006541e-05
-2.75899255575683e-05
1.10459192537195e-05
-3.87311332421603e-05
-3.76436683247862e-05
-4.58471598808107e-05
-2.47184052365911e-05
-2.54365427939133e-05
-5.51185284622944e-05
-8.77049792745366e-06
-2.9197585464506e-05
-6.09726171639318e-06
-3.04912758602202e-05
-3.07236292450345e-05
-5.92023423790444e-06
-2.21897248074089e-05
-2.65785172971924e-06
-3.38891586229208e-05
-2.33058454074234e-05
-1.64660420757629e-05
-1.72833518997075e-05
-2.94486846318429e-05
-3.13397687844012e-05
-4.35119549623756e-05
-6.22458000413416e-05
-2.65555817252643e-05
2.44605781574509e-06
4.84983970828407e-06
-1.34672815217576e-05
-5.84201030177724e-05
-3.4399982853923e-05
-2.28368383285332e-05
-1.86709901514507e-05
3.62591977618815e-06
-4.55768860009441e-05
-4.20612593090135e-05
-3.1741902421113e-05
1.00932882386477e-05
-2.22149221733133e-05
-3.45940455844183e-05
-5.64068608856589e-05
-3.29703829729426e-05
-4.5090464304995e-06
-1.69443050383505e-05
-4.29507721905107e-05
-5.70646244744989e-05
-4.96891169242968e-05
-2.99632082523377e-05
-4.97833672198353e-05
-4.6483549890444e-05
-4.6687850286927e-05
-3.71346993561967e-05
-2.89363079292814e-05
-2.12258974655171e-05
-1.77768564829581e-05
-3.17086822589159e-05
-2.23000942855086e-05
-6.80036724257092e-06
-3.36210844159252e-05
-3.08521628498197e-05
-3.34162019192687e-05
4.09269145689832e-06
-8.36995960203595e-06
-4.09612940990488e-05
5.04452240088847e-07
-3.41968135165962e-05
-3.3548499672147e-05
-1.97793364997188e-05
-1.75302456434306e-05
1.02208148627836e-05
-2.06704672987298e-05
-4.68612117287669e-05
-3.42597929794399e-05
-3.01616365037091e-06
-3.68296422327408e-05
-1.71543639313522e-05
-3.03012005158749e-05
-2.83067174360971e-05
-6.12190985337214e-05
-3.82780629138874e-05
-1.87549515638323e-05
-2.99694594113928e-05
-9.22892143423399e-06
-1.54539830956802e-05
-5.70367826469327e-05
-4.44735133670453e-05
-2.08924764650803e-05
-3.31893165899237e-05
-2.45757691924362e-05
2.72966235342274e-05
-5.95734534448101e-05
-4.05043097957387e-05
-1.83920656919826e-05
-7.20972054093987e-05
-4.31527133452827e-06
-5.41485428698725e-05
-7.97224440768536e-05
1.16023261666634e-05
-9.42295983595031e-06
-2.73772968354376e-05
1.1518950080432e-05
-2.13990205602604e-05
-3.36480611140201e-05
-3.98149609254918e-05
-6.33789931480581e-05
-1.34779470076236e-05
-2.07585116248041e-05
-2.83539826581849e-05
-3.71356070445835e-05
-5.89296825928314e-05
-4.40472442652397e-05
-6.01513554366339e-05
-3.26433421214884e-05
-4.2580490695063e-05
-3.93744802262854e-05
-3.64551485658141e-05
-3.39471768136768e-05
-1.7261371287114e-05
-1.70576005299399e-05
-4.24339144839163e-05
-1.00812211192767e-05
-4.00954340862486e-05
-6.82300608488029e-05
-4.72260142133952e-05
-3.07815513184358e-05
-2.49081555658156e-05
-1.62528250716145e-05
-2.54594095423055e-05
-3.51727951930733e-05
-1.49769247276079e-05
-4.58632195917843e-06
-2.10492840226813e-06
-3.80699331910229e-05
-5.64260119123277e-05
-5.0268417657955e-05
-3.49121314198663e-06
-1.72170036296032e-05
-1.15608061926369e-05
-2.64850857714089e-05
-1.0947924419705e-05
-4.52540398279346e-05
-2.55080250129736e-05
2.96339007653783e-06
-5.17182530835619e-05
-1.80034271867531e-05
-1.70941251637031e-05
-3.10919947477319e-05
-5.03151253715127e-05
-2.54743152781057e-05
-1.91580287609922e-05
-1.29883060718449e-05
-3.37945672866619e-06
-2.36348094354172e-05
-1.39094733819211e-05
-4.16259562654762e-05
-2.02467121404907e-05
-1.62194254932165e-05
-3.66538587840617e-05
-4.5576135534388e-05
-2.95506757249897e-05
-1.52440785336054e-05
-2.57202762904302e-05
-4.28421038255716e-05
-1.44622780252483e-05
-9.05828890543004e-06
-2.69844156359192e-05
2.22811172292468e-06
-1.52008284758411e-05
-1.55063652303618e-05
-2.52420644900079e-05
-3.43137938382007e-06
-2.40957420273146e-05
-1.52247827924941e-05
-3.60417094711769e-05
-5.31737268887463e-05
-1.12623517777442e-05
-3.31089918839975e-05
-4.82268577862083e-05
-2.21986758219098e-05
-4.33728668916723e-05
-2.32559869801609e-05
-1.29068796015658e-05
-2.76180635044384e-05
-4.41843134512888e-05
-2.36707368165358e-05
-5.95052028158161e-05
-4.11960392263723e-05
8.13724477260817e-06
-4.38862341071691e-06
-1.44868455973429e-05
-7.48972854203977e-05
-2.53185830399482e-05
-2.31278127543367e-05
-2.55460420768412e-05
-1.96771837467376e-05
-2.4793050624312e-05
-3.20748106892144e-05
-1.29948108509327e-05
-4.49724176402019e-05
-1.97724567050917e-05
-1.88435584948631e-05
-2.529221101566e-05
-5.07652623890838e-05
-3.71896222491856e-06
-4.07344271441228e-05
-4.01195652681106e-05
-2.74005307216966e-05
-6.59488930964312e-06
-5.12501152953802e-05
-3.66860761112054e-05
-5.50469341678692e-05
-3.397287355901e-05
-3.18401659686771e-05
-8.4011466197692e-06
-1.65822687032484e-05
-3.77711809018295e-05
-5.1937279398288e-05
-5.86988818046098e-05
-1.31055171716166e-05
-5.01692379685981e-05
-3.89365308123686e-05
-4.00892865229707e-05
-2.77848240109769e-05
-1.94459757402786e-05
-3.11717847086269e-05
-2.74998929152772e-05
-3.70044738821652e-05
1.1546627225627e-05
-4.25895515465186e-05
-2.67296459221066e-05
-4.059361379276e-05
-3.81684522067353e-05
-4.20464435080279e-05
-8.52848296631719e-06
-2.64043645857346e-05
-2.5215195660569e-05
-5.28584124965175e-06
-1.18869604675497e-05
-2.34099566457213e-05
-2.31872314268236e-05
-3.46518729341188e-05
-3.69839780166793e-05
-3.04150969722922e-05
-3.71380607988446e-05
-3.48052634979791e-05
-1.28578263943628e-05
-3.15079450259727e-05
-2.19020096236372e-05
-4.87925473303548e-06
-2.39857704587849e-06
-1.83002446259552e-06
-1.8693558894501e-05
-5.27679814218432e-05
-2.87412104174915e-05
-1.21611757834599e-05
-4.08500675041802e-05
-1.13433749586003e-05
-1.68794410358902e-05
-3.56894091156262e-05
-2.41229938571668e-05
-2.20506660734794e-05
-2.68057929081107e-05
-3.42386437064581e-05
-3.76649968798926e-05
-4.02168003102531e-05
-4.01128224881565e-05
-3.6471203956047e-05
-2.80723481383517e-05
-2.54982461747807e-05
-4.19391065298341e-05
-5.27991954430238e-05
-1.62348949955919e-05
-3.13625124776041e-05
-4.16571003592788e-05
-3.62626226850031e-05
-1.92942885139246e-05
-1.43403498565466e-05
1.0940220397304e-05
-3.82366087131157e-06
-1.3748190884361e-06
-3.8189657978488e-05
-3.10456270914307e-05
-5.68914638339007e-05
-3.35869113416913e-05
-1.1719902238192e-05
-1.8241821244873e-05
-1.62493662950087e-05
-2.08673452733716e-05
-2.75837252353886e-05
-2.17845869420793e-06
-5.02999689582821e-05
-5.26859300374588e-06
-3.84120021359057e-05
-7.84246796814109e-06
-3.20650399600673e-05
-2.15867533499207e-05
-4.76119202709641e-05
-3.61188831492403e-05
-2.40033713647056e-05
-2.92277279945658e-05
-5.16866067555325e-05
-3.18996061175951e-05
-1.7719186940717e-05
2.88846334137017e-06
-3.14282153130103e-05
3.9064792838727e-06
-3.43803947333828e-05
-4.33691864764653e-05
-3.30732641421466e-05
-2.01808829015159e-06
-2.20247510179837e-05
-3.15062265940715e-05
-2.86874615277658e-05
-1.63907053176968e-05
-2.66864302587736e-05
-1.81294275173045e-05
-3.82897148101514e-05
-6.08995394104033e-06
-4.89407788720018e-05
-2.6808773223417e-05
-1.00222986106162e-05
-6.56947676483956e-05
-4.24879087518727e-05
-3.10274269585457e-05
-1.54683393266489e-05
-2.5485012832728e-05
-3.42527489978587e-05
-2.90349395585266e-05
-3.19560910029829e-05
-3.16612680575092e-05
-4.75786491366549e-06
-1.18415383697729e-05
-3.91302184154234e-05
-7.7639336517505e-05
-1.49564804963438e-05
-2.27294856382432e-05
-5.3335145752755e-05
-9.92374686043992e-06
-2.44383413126803e-05
-4.64127245041687e-05
-2.92082509090965e-05
-8.84354165059832e-06
-4.10324294341044e-05
-4.77013088990581e-05
-3.00884073368058e-05
-1.48365317528702e-05
1.32275833738999e-05
-2.6526574794296e-05
-5.63693407672264e-05
-6.56412818028887e-06
-1.83717561652269e-05
-1.88469234587336e-06
-7.4920273710362e-05
-1.55010821780266e-05
-1.41815364164377e-05
1.56347213946068e-07
-4.18339933541428e-06
-2.66917909270768e-05
3.50123938573953e-06
-3.22141981988789e-05
-4.28741137266865e-05
-1.27669199686277e-05
-3.06372024431579e-05
-4.0999924547769e-05
-4.81619852961034e-05
-1.9084210639668e-05
-1.4057580008109e-05
-5.11658691732238e-05
-2.2806172433077e-05
-4.27390074114557e-05
-5.2154059626932e-05
-4.1703992656988e-05
-2.7880940080542e-05
-1.31853787197438e-05
-6.21343218070405e-05
-2.85372275752922e-05
-5.63730379453282e-06
-2.44481632821033e-05
-3.67579504307379e-05
-2.76339539834431e-05
-3.57257322328237e-05
-4.70631351051116e-05
-1.94945701177524e-05
-3.18549695442168e-05
-2.91219060440636e-05
-3.7394374900884e-05
-3.86994762447574e-05
-4.74730485730738e-05
-1.66664988942355e-05
-4.09255099122585e-05
-9.30575764062044e-06
-1.66020332456732e-05
-3.14525413736951e-06
-2.15309904885258e-05
-1.3475420340754e-05
-1.67087931088892e-05
-3.43596313880331e-05
-2.4215786972267e-05
-5.68312404387132e-06
-1.17801855828075e-05
-2.44452487705832e-05
-7.86771840967351e-06
-2.92298870567863e-05
-1.78019693912134e-05
-1.66511810981296e-05
-2.29223517122223e-05
-4.82382394450693e-05
-5.11102729582526e-05
-5.73388650502346e-05
-3.46363160404343e-05
-5.13308558622181e-05
-2.92665559106894e-05
-1.93682843934804e-05
-3.46148806716683e-05
-5.61811192737794e-05
3.98445442638846e-06
-5.58218754880417e-05
-2.33540198004097e-05
-4.67192120793983e-05
-2.57953252961841e-05
-3.36783388595923e-06
-3.36622600971067e-05
-3.67176111394309e-06
-3.30579177075725e-05
-3.32655385657245e-05
8.50001666575305e-06
-2.45184968887511e-05
-3.93510701963726e-05
-2.98543896640602e-05
-2.9514595150902e-05
-3.4638717063196e-05
-1.46343819127335e-05
-2.30320918076003e-05
-1.00608198542395e-05
-4.86272184912503e-05
-3.08989162507785e-05
-1.85870724868525e-05
-5.08864141878156e-05
-2.42715358498978e-05
-2.04768436591858e-05
-4.79872761083871e-05
-5.67558954788727e-05
-3.24317122632502e-05
-3.9521806382979e-06
-3.25418591509874e-05
-1.56862425089385e-05
-4.85821724115196e-05
-2.78706818786604e-05
-3.88887721666231e-05
-2.48709100011161e-05
-2.61476211956043e-05
-1.54626741545733e-05
-7.18066889440023e-06
-1.95999996149818e-05
-2.26538133669817e-05
-5.38222544508326e-05
-1.38806967688117e-05
-3.74607567385481e-05
-3.78563774358521e-05
-4.02664353651517e-05
-4.73336497547175e-05
-3.24601769779366e-05
-5.14703535083326e-05
-3.39729189234369e-06
-2.55441208184285e-05
-2.26296765446644e-05
-4.29964605680279e-05
-5.78196574030657e-05
-1.75774076635677e-05
-1.8365803439976e-05
-4.21258386141818e-05
-4.17851860261221e-05
-3.69031128724996e-05
8.13317488517462e-06
-3.08263946867566e-05
-2.02685115303029e-05
-1.26376269804137e-05
-2.35356801657034e-05
-1.43892563752531e-05
-4.97166150064571e-05
-3.07327025249551e-05
-3.16166595192647e-05
-4.85960633205943e-05
-8.64635291737643e-06
-2.45042349679479e-05
-2.39170625860125e-05
-2.76291197148324e-05
-4.87227577125032e-05
-2.41531589239493e-05
-1.17344222774619e-05
-2.31365696382158e-05
-1.02338176085428e-05
-4.96368091858503e-05
-7.61274634759882e-06
-8.11929154566822e-06
-9.44330203884261e-06
-1.50605100326198e-05
-1.34482019925577e-05
-2.90345449358728e-05
-3.78824673992431e-05
-3.03674614663419e-05
6.09077743962213e-06
-4.36222065022071e-05
1.09106540307176e-05
-3.45549999871667e-05
-2.17281503744755e-05
-4.4392682745149e-05
-4.84100639351421e-05
-9.51671515924656e-06
-1.78467958231432e-05
-2.52776802849414e-05
-1.80134320052338e-05
-3.71131935764773e-05
-2.69791606455307e-05
-3.06448141280867e-05
-3.40807990951515e-05
-6.09527769902616e-05
-3.89933934769562e-05
-2.97995989463973e-05
-3.00380306910209e-05
-2.41829215341715e-05
8.66402080191572e-07
-5.67084901772846e-05
-1.06332230321859e-05
-2.11235899011223e-05
-3.62484741297638e-05
-1.63008621889834e-05
-6.51908436694094e-06
-2.03628881004561e-05
-2.69226002678571e-05
-4.80759617060216e-05
-5.89318514055556e-05
-3.7991908263457e-05
-4.00584819598533e-05
-3.79107088288845e-05
-5.74497484244354e-05
-2.60464686059246e-05
-7.97006039975877e-06
-2.35822620265076e-05
-4.98399278674206e-06
-2.53098891267814e-05
-2.73053457891307e-05
-4.17309148674252e-05
1.49945680845447e-05
-1.06425272420112e-05
-1.26248255919837e-05
-6.07883449400385e-05
-2.15767166635853e-06
-1.74051874399051e-05
-3.18246589838099e-05
-2.40397805803018e-06
-3.92138151185176e-05
-4.06739815704316e-05
-3.79423397489024e-05
-4.48932929712342e-05
-1.33214429904106e-05
-4.15317035298699e-05
-6.80951471865865e-05
-2.29908412233354e-05
-3.11496827059187e-05
-4.41012627282015e-05
-3.53881867984036e-05
-1.13378777999161e-05
1.5603239833924e-06
-2.71329021558192e-05
-2.66113720344304e-05
-1.98850736366335e-05
-4.84644462273126e-05
-4.11303777876517e-05
-3.05268439958563e-05
-5.71789779551758e-05
-4.53562440599604e-05
-4.1716654939118e-05
-4.05679286076507e-05
-3.52682445217693e-05
-3.23169640526091e-05
-2.47947422592008e-05
-5.88479162785843e-05
-1.85474119864487e-05
-8.6641333095156e-06
-1.00262505710862e-05
-5.60541664451198e-05
-2.2382036990349e-05
-1.48360875428511e-05
-1.76580062299944e-06
-3.18085443460163e-05
-2.44453910005385e-05
-2.91467884410277e-05
-6.5339584384789e-05
-3.58155281555608e-05
-3.49115185366806e-05
-4.13009381776132e-05
-5.53876814371476e-05
-8.29632927754244e-06
-1.9805384250262e-05
-4.83064953552197e-05
-4.47836397976707e-05
-2.11057752963159e-05
-3.64289439545194e-05
-4.39410815378399e-05
-3.45372758442574e-05
-2.4566290312543e-05
-1.64810100021929e-05
-8.04163219162744e-06
-5.99530573489621e-05
-2.44067825141292e-05
-4.20478835583415e-05
-1.01497133874065e-05
-4.35386161087573e-05
-2.5347305640396e-05
-2.54996098793975e-05
-3.57682543107451e-05
-3.64495768442699e-05
-5.26681568908519e-05
-2.47710215515836e-05
-5.59548463296936e-05
-3.02298945427597e-05
-2.12675210131682e-05
-5.09186982203208e-05
-7.46737989939924e-06
-1.68369771450568e-05
-3.19656789861905e-05
-2.75716639903228e-05
-3.01672125364811e-05
-1.48506671402884e-05
-2.52681232111077e-05
-7.58305598774377e-06
-2.71035561506806e-05
-1.51934714772452e-05
-3.3563396380514e-05
-4.07809219814753e-05
-2.63510247562468e-05
-8.33888640532598e-06
-4.05367665019696e-05
-5.45191710537757e-05
-2.02438422928667e-05
-4.4241252503886e-05
-3.73081644325462e-06
-2.71183192006501e-05
-1.48591908786436e-05
-2.02717569191365e-05
-2.39564473629917e-05
-3.37275671243367e-05
-4.12431179602086e-05
2.67467589039111e-06
-2.52030926603966e-05
-2.56078003413272e-05
-4.71987254459176e-05
-1.79648681409926e-05
-2.85545660672776e-05
-1.82582055666267e-05
-4.23986023134413e-06
-2.27533550704788e-05
-1.40359836362326e-05
-4.68738312366115e-05
-4.84156682915518e-05
-2.32433739023629e-05
-9.44466845710336e-06
-4.56356656934197e-05
-4.71561084400332e-06
-5.23190928273055e-05
-4.84454612490782e-05
-5.67990070399923e-05
-1.67480515689858e-05
-2.65570100243936e-05
-1.36942994839624e-05
-4.70904016373555e-05
-4.61797671697058e-05
-1.74287381022199e-05
-1.23194628698833e-05
-2.8108598935632e-05
-4.16924805885468e-05
-4.66373323287639e-05
-4.18333942238912e-05
-2.53271335210129e-05
-1.8661966565077e-05
-4.18212863972735e-05
-6.8092253798526e-05
-2.22683073946985e-05
-3.99437115641951e-05
-3.85584466680866e-05
-4.00187340361051e-05
-1.50193140394058e-05
-1.19610796358491e-05
-1.52824339641793e-05
-1.49559731054872e-05
-2.8722412864531e-05
-1.5575126184934e-05
-4.39281504913846e-05
-2.58326200223014e-05
-3.09839038570395e-05
-4.16652158717248e-05
-8.06502940716657e-06
-1.36746082386466e-05
9.36792536306377e-07
-5.47889251212562e-05
-3.81823223715911e-05
-2.49114392920288e-05
-3.31300952938858e-05
-1.41067068104212e-05
-2.99340474121053e-06
-1.07998709669281e-05
-3.49882550269785e-05
-1.13531019298171e-05
-5.72345535134757e-06
-1.83535210617042e-05
-1.64463851881237e-05
-5.83611227167934e-05
1.16975082030154e-05
-4.57167302015279e-05
-3.90441245029639e-05
-3.25705355959588e-05
-4.69956923402314e-05
-1.37716419611615e-05
-6.13056969186919e-05
-3.58735619920555e-05
-3.28164212302358e-05
-2.94298828966904e-05
-2.93189921208925e-06
-6.50246234938199e-06
-1.58756466380725e-05
-5.4519436696755e-05
-1.46809999795753e-05
-4.34606569817132e-05
-4.09993802172688e-06
-2.16164067412295e-05
-8.19610015415554e-06
-1.36224132238026e-05
-5.23072016936361e-05
-4.95139549691097e-05
-1.24454403698253e-05
-1.45907515058171e-05
-2.71427939808855e-05
-1.06072200541179e-05
-3.52878845978286e-05
-2.22960345583574e-05
-2.75787556052187e-05
-2.64680394818801e-05
-1.58432467793635e-05
-5.88968477673416e-05
-2.9350465146563e-05
-2.44814239347731e-05
-3.13659876014258e-05
-5.3067557748762e-05
-1.48100122625515e-05
-3.32518645559671e-05
-4.85524101069762e-06
-1.21322687232241e-05
-1.91743923224279e-05
-1.83512780341125e-05
-4.97990628944023e-05
-2.72840627745687e-05
-4.87928109994714e-05
-6.16892017744807e-05
-1.89842040024769e-05
-2.88897180599737e-05
-2.65876418690497e-05
3.92832128286587e-06
-4.05001021180131e-05
8.97966232384954e-06
-4.24676996883603e-05
-9.57634024659113e-06
-4.61772923275531e-05
-1.14951800173101e-05
-1.57797207664068e-05
-4.96854324714708e-05
-4.37870763164806e-05
-3.265280872601e-05
-3.73081539590773e-05
-4.03161848319155e-05
-2.64117593363381e-05
-3.36251763550461e-05
-3.28182301545615e-05
-1.09175932776902e-05
-1.70527828642939e-05
-3.27107015445836e-05
-2.93350953076637e-05
-4.22781650834527e-05
-3.44633687727029e-05
-4.81798300567553e-05
-2.76223851714656e-05
-1.99320693090217e-05
-4.0922122260094e-05
-6.22588068136205e-05
-2.44709422017741e-05
-4.39863280149312e-05
8.74024317319187e-07
-3.66032349417682e-06
-1.41164561619197e-06
-3.05712196375836e-05
-8.71436834131495e-07
-3.24529753441742e-05
-4.13463754888929e-05
-3.73641757293505e-05
-1.74320107101944e-05
-2.81411782077988e-05
-4.66405308137973e-05
-4.30555212642156e-05
-2.81221596082129e-05
-7.84596687743917e-06
-2.97777953853206e-05
-4.9784142578358e-05
1.18569752478298e-05
-2.99401236227335e-05
-5.97767128199224e-05
-4.67642987394937e-05
-4.13562020049516e-05
-1.27969468525152e-05
-3.40563198218052e-05
-4.26565510419202e-05
-1.88155567860423e-05
-1.26127280214606e-05
-2.21984095130062e-05
-1.31806762702042e-05
-3.71214895606555e-05
-5.10534572895277e-05
-2.21281458201403e-05
-2.59123573270104e-05
-1.56682025420044e-05
-1.83240374395039e-05
-4.39882185751236e-05
-3.30759638932453e-05
-3.81679116206147e-05
-2.49187414053438e-05
-5.43081132278228e-05
-3.06273023828527e-05
-1.73229482703488e-05
-2.59841304103546e-05
-3.22903289525382e-05
-2.82007038823282e-05
-2.06964487839332e-05
-4.67851186581564e-05
-5.33775300416235e-05
-1.54657646825457e-05
-7.12129857801797e-05
-4.96166577008664e-05
-3.17376167453241e-05
-1.23808497305145e-05
-4.57849683165374e-05
-4.08950250730226e-05
-4.49955672901216e-05
-2.75596670595226e-05
-4.58428925789312e-05
-2.77055886919656e-05
-2.23104914417737e-05
-4.70664176276759e-05
-2.11586921520223e-05
-5.39524222136962e-05
-1.78298744149142e-05
-1.94775121355999e-05
-5.68783091284202e-05
-3.94235241802064e-05
-2.878456947084e-05
-6.0528345850323e-05
-1.33874170781341e-05
-1.80116550548578e-06
-1.73094672423422e-05
-1.161133187439e-05
-2.02900626341802e-05
1.93358289268868e-06
-6.98577339133315e-05
-2.81628894168405e-05
-5.87832921268903e-05
-3.91206472233555e-05
-1.91300806691683e-05
-1.28968058147155e-05
-8.46885654021341e-06
3.81486247688831e-06
-3.76718069560104e-05
-2.20857115296392e-05
-2.65113381926557e-05
-9.94693148934755e-06
-3.96564396768169e-05
-2.94488426704661e-06
-4.13930396478899e-05
-3.84903343030609e-05
-4.10673905781164e-05
-5.41791500756331e-05
-2.8918594338694e-05
-4.7496510856286e-05
-4.11235450988515e-05
-7.81879387283135e-06
-1.48989217028668e-05
-3.23250180268018e-05
-2.581760848039e-05
1.82047662886762e-05
-4.09350897780568e-05
-2.01088044473362e-05
-2.84120717216016e-05
-3.32454947309943e-05
-6.92780511098972e-05
-2.89283873104022e-05
-1.3471587887163e-05
-6.53880110173341e-05
-3.10476978659692e-05
-3.93918390065048e-05
-2.26201810965652e-05
-1.44202944073712e-05
-5.1341597861227e-05
-6.25582282937881e-06
-4.98240708272975e-05
-4.72598045377469e-05
-5.85573791811896e-05
-2.14135893346884e-06
-2.34514529117761e-05
-5.19309578305887e-05
-3.3336356836328e-05
-3.64595919566409e-05
-3.77400371323503e-05
-3.81935174908628e-05
-4.13736126432862e-05
-2.12171274665861e-05
-5.23441580355494e-05
-3.59258233668801e-05
-3.33347763130399e-05
-4.35530542416495e-05
-3.32997485123725e-05
-3.91316102850522e-05
-1.13799254496641e-05
-4.99481603062739e-06
-2.95476409053838e-05
-3.31124856231342e-05
-3.37246909393862e-05
-5.84912724945451e-05
-4.21849673834022e-05
-1.51282375486279e-05
-3.43689154138943e-05
-2.78924093088977e-05
5.32918639065449e-06
-7.23077344727993e-05
-4.08057614707114e-05
-1.76955778520123e-05
-5.35099421586273e-05
-3.38363589617311e-05
-2.16292535720325e-05
-1.91048280830977e-05
-1.33166683517329e-05
-3.81388500713235e-05
-1.49784531016933e-05
-5.00541391609755e-05
-6.11331554849761e-05
-6.14549464729139e-05
-3.44735534666284e-05
-8.98411216594416e-06
-1.56357461282646e-05
-3.79093319194844e-05
-2.13810502666615e-05
-5.53556374578446e-05
-3.01502356023752e-05
-1.50852531561176e-05
-1.51856816555799e-05
-4.96899575295466e-05
-4.14104584310496e-05
-1.5888118770875e-05
-3.80910687797069e-05
1.93885227741765e-06
-1.91330175306449e-05
-1.25215848936177e-05
7.15863496240707e-06
-9.15624053251037e-06
-2.2361113551696e-05
-7.04419237327721e-06
-1.21740631043952e-05
-1.70018880653871e-05
1.51805895185966e-05
-3.9521694452272e-05
-6.61569277762554e-06
-3.31811480689794e-05
1.485715202994e-05
2.50687571501548e-06
-1.12290763796034e-05
-4.24027330210487e-05
-3.86645263228403e-05
-3.651783314289e-05
-4.13360386271267e-05
-7.1866274120508e-05
-2.46197338261721e-05
-2.3685654397264e-06
-5.98249276708267e-05
-5.50521970252144e-05
-3.09914317132601e-05
-3.88038727306118e-05
-2.36638594248276e-05
-2.36698717368608e-05
-2.91369329722082e-05
-5.76843501871904e-05
-3.81245705908526e-05
-2.90691890965553e-05
-3.96734718292271e-05
1.4411308477191e-06
-2.71021217704689e-05
-2.6767882628274e-05
-7.5940178456669e-06
-1.30528865606871e-05
-1.56810642559808e-05
-2.72345961636813e-05
-6.32979938147807e-05
-5.56697982918645e-05
-2.24517184401518e-05
-4.02735677886528e-05
-4.68667217111482e-05
-4.26752213612823e-06
-5.23337685639754e-05
-4.11753367812546e-05
-2.04679779380645e-05
-2.83392219073187e-05
-4.14851873485084e-05
3.33508273856602e-06
-4.8818770704536e-06
-4.7899222267524e-05
-1.42424671693522e-05
-2.43421893594968e-05
-2.14228794164816e-05
-5.66361709567635e-05
-2.44803723215618e-05
-5.46685266251788e-05
-2.91959123006347e-05
-9.60737211936884e-06
-1.29544793766559e-05
-2.90598977115568e-05
-2.9778784152219e-05
-1.6313355110622e-05
-5.08603963325633e-05
-4.21350359608345e-05
-2.78159931269981e-05
-3.75454260659423e-05
-3.70565968258833e-06
-3.30529741555644e-05
-3.17127352181338e-05
-1.20447348050079e-05
-3.39449388908913e-06
-1.63365544359399e-05
-1.50040067813635e-05
-1.9157936996673e-05
-3.62276181108173e-05
-6.21828941876938e-05
-2.49907777807196e-05
-1.85490530695331e-05
-1.49466801984162e-05
-1.02114832215319e-05
-1.12922220635557e-05
-2.80201452362814e-05
-7.81343867664143e-06
-3.12036010388454e-05
-2.55748732530513e-05
-4.07063331566055e-05
-2.4485568852748e-05
2.63013099655668e-06
-2.26409230567721e-05
-5.62628705059591e-05
-3.08093276858315e-05
-3.90932426618803e-05
-2.90956418735881e-05
-2.18458888927943e-06
-2.7199182403438e-05
-2.07945163325081e-05
-6.77140891926752e-05
-1.78454292831234e-05
-4.97974363823995e-05
-4.24745522092916e-05
-7.5296711675364e-05
-2.17669055983149e-05
-4.14111851731829e-05
-5.58617153481912e-05
-2.61877435876033e-05
-2.00735682347443e-05
-4.59273176919311e-05
-5.14694877077705e-05
-2.12943047377788e-05
-2.78813241099236e-05
-4.3465086275679e-05
-1.21290331795669e-05
-5.90565818382787e-05
1.82666016453763e-05
-2.69773192435734e-05
-2.87359609856826e-05
-4.16068841113073e-05
-9.01496335034894e-06
-5.36380443715322e-05
-1.74889973368395e-05
-4.07626222840271e-05
-4.96221070525305e-05
-3.77301962354003e-05
-4.92204288564039e-05
-2.65189853562944e-05
-1.19128621977019e-05
2.46740355451329e-06
-3.9893860449894e-05
-5.55968127758327e-05
-4.38842108249148e-05
-3.46553777439829e-05
-3.72347280012911e-05
-2.28438332390454e-05
-4.19980454951468e-05
-1.08529932539489e-05
-2.05972765108131e-05
-4.04146742592804e-05
-3.4459161622699e-05
-2.47122785198372e-05
-2.53428475563403e-05
-1.07347275672323e-05
-4.0070203182597e-05
-2.17249366836683e-05
-5.90386780460198e-06
-3.46445174625814e-05
-3.78720508769429e-05
-3.05376046008861e-05
-3.11428057944577e-05
-3.76152534845491e-05
-5.42949249890943e-05
-1.88217304438596e-05
-1.08103711867442e-05
-5.23015514253577e-06
-5.41981178283313e-05
-9.26882585789984e-06
-5.05955026494425e-05
-3.99064151296454e-05
-1.39988709962407e-05
-9.69571008891972e-06
-6.1125074300359e-05
-4.36563879522532e-05
-2.56800112021243e-05
-3.03184499579828e-05
-1.29438593428776e-05
-1.31315596709603e-05
-2.81469030864473e-05
1.42070579088006e-05
-5.10316584482049e-05
-4.91619231510147e-05
-2.73203818525581e-05
-5.27224139091928e-05
-2.41015116634749e-05
-3.62192848833412e-05
-1.9330162963851e-05
-2.41227967526437e-05
-1.61143589226177e-05
-5.00243611085614e-05
-3.63673379193417e-05
-3.34962630707085e-05
-1.17322392373166e-05
-5.16872401725254e-05
-3.04272367153918e-05
-4.46697125401277e-05
-3.92863768050549e-05
-3.66647411997031e-05
-7.85304930026803e-05
-4.69382206387706e-05
-4.38927157789758e-05
-5.59222723176172e-06
-5.49267932702526e-06
-5.8459361307823e-05
-3.99159936365873e-05
-1.28294291476857e-05
1.33822076886477e-07
-2.64473268202431e-05
-4.4008249469235e-05
-7.71754485477784e-06
-2.38494045860518e-06
-3.78872358599541e-05
-3.67897908481352e-05
-1.42560787047382e-05
-1.81114242180435e-05
-1.80611270079881e-05
-1.91194372232832e-05
4.8252647723833e-06
-5.23338679732201e-05
-2.40740474823093e-05
-6.44832394345963e-05
-3.51827628832973e-05
-2.40442248688543e-05
-6.09228491669872e-06
-2.42222150817229e-05
-3.98437618414739e-05
-1.14956805119604e-05
-1.59442818959777e-05
-2.88328854275338e-05
-4.00220981805056e-05
-1.24715732481083e-05
-5.03506788770401e-05
-3.17039163591249e-05
-6.08266514944683e-05
-3.46909319844823e-05
-2.1231553683402e-05
-3.15437845767087e-05
-2.20758177968817e-05
-4.35686010720348e-05
-7.0134863913683e-05
-2.30944095470796e-05
-3.90716214492997e-05
-4.05769584042494e-05
-1.32865967652145e-05
-3.52490832350714e-05
-1.7164037214051e-05
-5.56800790185945e-05
-2.98024701846302e-05
-2.63211563778194e-05
-3.331837657899e-05
-4.69382907245988e-05
-3.83792673135618e-05
-2.49908463497314e-05
-3.18869232755555e-05
-3.00336308608114e-05
-8.54439929155106e-06
-2.6593695919334e-05
-1.15439346489161e-05
-4.03731638620836e-05
8.22952923220583e-08
-4.61638121358457e-05
-1.59803556092343e-05
-5.34137282061814e-06
-7.72634264845967e-06
-1.58061903538641e-05
-2.69768690935084e-05
-4.66620302233576e-05
-3.24943373050835e-05
-1.44765340394027e-05
-2.55647012859454e-05
-3.08994500620652e-05
-3.39292181866184e-05
-4.26849887118092e-05
-8.62657768191517e-06
-4.26958112441151e-05
-4.00229999780661e-05
-3.67373622887659e-05
-1.85537500230703e-05
-3.37156240489812e-05
-3.14579385453125e-05
-8.44875199693922e-06
-1.70249646192481e-05
-3.10805737490637e-05
-2.6983624129647e-05
-2.38866550305778e-05
-3.54525159113301e-05
-4.15786192299762e-05
-4.42772174261794e-05
-4.78398042044356e-05
-5.41466009318817e-05
-1.43455472251387e-05
-5.18198316747152e-05
-5.13770244069368e-05
-1.58852158983182e-05
-4.27765265265784e-05
-1.24122647813117e-05
-1.14144551647221e-05
-1.87969705987007e-05
-2.64761413204239e-05
-4.40889654711833e-05
-2.02689621769459e-05
-3.103538444195e-05
-3.38674075723687e-05
-9.08399339372619e-06
-5.02234873852021e-05
-3.14399465563934e-05
-2.1063547828072e-05
-2.9599904584897e-05
-3.0433584805714e-05
1.11164167171439e-06
-1.21688564011616e-05
-7.21381994935572e-05
-5.30590985831941e-05
-2.17715112698159e-05
-1.31476604726299e-05
-2.78888533162354e-05
-2.97416576836938e-05
7.37665167315488e-07
-2.74081411515799e-05
-5.82282004564285e-05
-3.92831786162392e-05
-1.20005367472737e-05
-2.93166020357534e-05
-2.86611946231282e-05
-6.46583575072737e-05
-1.60001301623795e-05
-2.40797200800011e-05
-2.31200844294695e-05
-3.85355641061756e-05
-1.56060855237835e-05
-2.27948812199164e-06
-3.31347019250408e-05
-2.54580870772974e-05
-4.26514849824459e-05
-1.3399051542962e-05
-3.6101851602617e-05
-3.77458842965238e-05
-7.9627251458753e-06
-5.65251672020931e-05
-4.29173269413649e-05
-1.52501662769364e-05
-1.6527462545312e-06
-2.84665270562243e-05
-2.89720176527421e-05
-1.48527812677516e-05
-2.55872563376174e-05
-4.59140077346024e-05
-7.40703913240471e-05
-1.78585139966399e-05
-5.94027007804042e-06
-3.27723993412153e-05
-5.89179034275821e-05
-8.43679871759154e-05
-2.47274033166869e-05
-2.32570943423883e-05
-3.86689221295141e-05
-1.74177036716393e-05
-2.19586323958944e-05
-2.01635574294361e-06
-2.24688359233288e-05
-2.12996116711847e-05
-6.61316812758165e-05
-7.03767012807352e-05
-4.14706614889342e-05
-4.23673854377517e-05
-4.81393723417021e-05
-2.62777412742596e-05
-6.47627997850326e-05
-2.03161685109694e-05
-4.62932526590929e-05
-4.53668622723311e-05
-5.64890902627286e-05
-3.28553861994664e-05
-2.41264962107955e-06
-5.48901864456437e-05
-6.52991758782373e-05
-3.87754995716882e-06
-3.58571339931064e-05
-3.7235890864545e-05
-2.23202532832776e-05
-4.3153333162022e-05
-3.41127972672696e-05
-2.20194406486487e-05
-2.30112455320374e-05
-3.43729299335269e-05
8.4018384110789e-06
-3.02218143285373e-05
-1.140819418986e-05
-2.69699733361758e-05
-3.44912366600525e-05
-1.59385158416434e-05
-4.30054103817421e-05
-3.67490726435167e-05
-5.80734502839433e-05
1.21769296608214e-05
-1.09656205760436e-06
-3.74960129679456e-06
-6.1123627214968e-05
-2.96535579415037e-05
-5.25739182158869e-05
-3.21405443041143e-05
1.33216503850116e-05
-1.93599724847137e-05
-2.45022241193565e-05
-4.80017120923016e-05
-5.25911856980011e-06
-5.57888335224633e-07
-4.08029132142887e-05
-1.81843208350676e-05
-3.62352821614131e-05
-4.3383278136401e-05
-1.23699552407323e-05
-4.8782671848108e-05
-1.00491918912737e-05
-4.74181891350825e-05
-2.42737906765739e-05
-6.59290279924342e-06
-3.03751421101956e-05
-3.13670777258322e-05
-2.76414204595962e-05
-2.73077655579536e-05
-7.51835470175299e-05
-3.12280202375987e-05
-4.67768685890267e-05
-2.62203592732732e-05
2.34032327228499e-06
-4.49551029807222e-05
-3.86393195126868e-05
-3.57792835347313e-05
-2.87923575145305e-05
-1.74191297706862e-05
-3.24802306407232e-05
-4.44142323438181e-05
-2.58056241140647e-05
-3.17351193687492e-05
-2.72759650228828e-05
-2.93434577456172e-05
-4.45829069338486e-05
-5.78999010426129e-05
-3.0692305901452e-05
-3.7159393822675e-05
-2.10778048822562e-05
-4.97447514236845e-05
-3.03390873273391e-05
-4.4239207606602e-05
-2.15634905303124e-05
3.29481949979303e-06
-5.50616849513263e-05
-5.79512326981329e-05
-3.37706107659184e-05
-4.34258639879609e-05
-2.14937638067804e-05
-1.4175524519092e-05
-2.52022116094438e-05
-3.20064525890517e-05
-2.70442211818822e-05
-3.43517516153942e-05
-3.53784995238038e-05
-6.48635685100467e-05
-7.67038093085247e-06
-4.23734049482493e-05
-1.05423368007761e-05
-2.5481307542016e-05
1.6146482856871e-06
-4.68289284449157e-05
-2.96861125910706e-05
-6.52794996365391e-06
-3.4968159170994e-05
5.43166652549974e-06
-2.10747293075236e-05
-3.29019085690873e-05
-1.72533661891504e-05
-7.67995619280854e-06
-2.78343457555933e-05
-2.50826246382016e-05
-4.08333458192762e-05
-3.76001499494344e-05
-2.85859923042905e-05
-4.77417999271896e-05
-1.76606701833902e-05
-1.06248548787129e-05
-3.75715057843456e-05
-4.76014943264114e-05
-2.77368353155998e-05
-3.98985269666082e-05
-2.48520904889312e-05
-4.29678654000211e-05
-3.00009516825681e-05
-4.7949963447461e-05
-1.04838425879139e-05
-2.39734017416876e-05
-1.51612862016755e-05
-3.55134978416521e-05
-3.36172890114675e-05
-1.24498347313411e-05
-3.17137632186329e-05
-3.71402635661906e-05
-2.681681616747e-05
-2.87996671135192e-05
-8.99419255617557e-06
-5.95982815586643e-05
-1.58059515010353e-05
-7.09998021557989e-06
-7.95621915399809e-05
-4.4339898588321e-05
-3.24216342045959e-05
-3.8863276243985e-05
-1.50649279871758e-05
-3.29491214649254e-05
-2.63672710691109e-05
-1.91800899104665e-05
-4.34346078426241e-05
-4.41843974430974e-05
-2.00378033758294e-05
-7.41101647296649e-05
-3.63462302369872e-05
-1.58020204514797e-05
-3.31531209680533e-05
-2.05899141786294e-05
-3.42420619574397e-05
-4.13904625728202e-05
1.2727418517766e-05
-4.01245788376575e-05
-4.86176228920883e-05
-4.12795201700145e-05
-5.1849866132155e-05
-5.69849812185646e-05
-1.4444146310892e-05
-4.7517278396649e-05
-3.11356287483544e-05
-2.21404130680734e-05
-4.60581377007233e-05
-5.1856064152765e-05
-5.75889936782242e-05
-3.16149134376647e-05
-5.45026767726078e-05
-1.10622109262637e-05
-3.07426262948219e-05
-2.83856774064046e-05
-1.3157756396875e-05
-3.47873801647473e-05
-4.93467078553087e-05
6.65048793218646e-06
-4.00437035109e-05
-3.84278577856936e-05
-3.58926748281206e-05
-1.93003148855072e-05
-1.68081838602007e-05
-5.01105342397539e-07
-2.97059581131825e-05
-1.1734576411545e-05
-3.56581041930764e-05
-1.77299339941813e-05
3.47766931831248e-06
-2.83818794380847e-05
-7.03881684499276e-05
-3.36153713325892e-05
-1.16609614483332e-05
-2.58237236399565e-05
-2.63521880560154e-05
-3.52954103990232e-05
-2.41849529801376e-05
-2.84282205351061e-05
4.14239802572176e-06
-3.68215241930316e-05
-1.76265564091198e-05
-2.00114872978209e-05
-9.739966150856e-06
-1.29144253363134e-05
-5.41423426435939e-05
-2.22236609646683e-05
-2.9305924042483e-05
-1.69166808749453e-05
-2.98707577326445e-05
-1.07845094738436e-05
-2.02631435617557e-05
-1.43470885548607e-05
-1.09666821406344e-05
-2.61596159217089e-05
-2.6119759198499e-05
-1.54120912112641e-05
-4.37856283884913e-05
-3.04159805939179e-05
-7.40410252723844e-06
-4.14505521679199e-06
-2.7568458632696e-05
-2.80730363520382e-05
-1.55539840701716e-05
-2.58591438324541e-05
-1.03527241670128e-05
-3.13519207067035e-05
-1.32136938153866e-05
-6.26849040151292e-05
1.38320627523235e-05
-4.88981992936057e-06
-4.71954407342898e-05
-2.91898892202912e-05
-7.28198340893882e-05
-5.83066114153185e-05
-3.78063102006e-05
-3.47479764134288e-05
-4.4836832613448e-05
-4.21664675830281e-05
-4.65338384133714e-05
-5.22791726956138e-05
-8.35850596099236e-06
-3.79951411619585e-05
-1.74058549717791e-05
2.14899106826687e-05
-2.80676702553279e-05
-2.25444374603301e-05
-4.76979650817644e-05
-1.39051431839179e-05
-5.48792822356546e-05
-2.10404003169094e-05
-4.66077023094579e-05
-3.34362434931528e-05
-2.28405588666301e-05
-2.45239521889347e-05
-3.80995361935978e-05
-2.06042492032883e-05
-2.29701051941222e-05
-4.30631301365298e-05
-2.73864566398441e-05
-2.5054617626037e-05
-6.18767247295373e-05
-4.88517195990137e-05
-1.89413576174484e-05
-2.31951767421147e-05
-1.32307941564214e-05
-1.41444319115601e-05
-2.12962482614443e-05
-8.85367918412463e-06
-5.36743178295003e-06
-5.80174054810495e-05
-2.74786910485553e-05
-3.62657273801987e-06
-4.73451643166975e-05
-6.32743372153905e-05
-7.79236320034493e-06
-2.86851116256731e-05
-4.79576199199088e-05
-3.22859365781115e-05
-2.58870576210147e-05
-2.32453125170443e-05
-4.36435283552897e-05
-3.2370063052952e-05
-3.29681812949371e-05
-3.78795030231124e-05
-2.17425479230333e-05
-2.96977812129575e-05
-4.65141169685156e-05
-1.99586043379796e-05
-5.51878458430677e-07
-4.745405183092e-05
-1.15913492988646e-05
-2.09381180456894e-05
-6.37062490176471e-06
-2.66079142057677e-05
-6.67808990106235e-05
-3.50036499581759e-05
-2.25947565791319e-05
-7.26229349297855e-06
-1.10456783658179e-06
-4.5099876991639e-05
-1.03888385339038e-06
-9.59346706245863e-06
-2.71607822282431e-05
-5.08800657126837e-05
-3.73299435969301e-06
-3.77657607861564e-05
-6.19994139245128e-05
-3.07859514288206e-05
-3.80173058650093e-05
-3.76098796652245e-05
-1.12564104069059e-05
-1.86021694435875e-05
-2.51245470993329e-05
-3.92019283386373e-05
-2.4386153972267e-05
-4.03724528198511e-05
-1.96484307265831e-05
-2.01223754713667e-05
-4.90284185040047e-05
-2.94229686315338e-05
-3.00043016478691e-05
-5.41299261504628e-05
-3.61952592072495e-05
-9.00812083053511e-06
-3.18441259018814e-06
-1.42219616857963e-05
-3.19438728792737e-05
-4.12859192432459e-05
5.58362319885131e-07
-2.02369625826418e-05
-3.09389894165531e-05
-3.71683548431817e-05
-3.81583151210742e-05
-2.62642621411133e-05
-5.0225312413837e-05
-2.24499980089654e-05
-2.05184382324836e-05
-3.81339889071862e-05
-2.79478392885102e-05
-4.30954248070069e-05
-2.57781727046874e-05
6.94667888545337e-06
-3.7351226039312e-05
-3.23202892330539e-05
-2.03723909208338e-05
-3.02538783503162e-05
-3.50045792770978e-05
-1.04545672970835e-05
-3.50086306786662e-05
-2.5229130818244e-05
-3.35125573047103e-05
-5.77161871804394e-05
-2.13023857770255e-05
-1.94426518065134e-05
-4.47644281326021e-05
-2.60292303513548e-05
-1.95510207350941e-05
2.87680932663281e-05
-2.78213501736475e-05
-5.67849222104495e-06
-2.55564742980291e-05
-3.75381094383249e-05
-1.93922723199015e-05
3.04368023082142e-06
-5.16713574606504e-05
-6.53122938850044e-05
-1.98583873370862e-06
-1.66332021509358e-05
-2.15374822667634e-05
-3.7070213565425e-05
-4.61659007335269e-06
-4.76682755802332e-05
-2.91509984527016e-05
-2.62491296951836e-05
-4.31691960108491e-05
-1.98341722053271e-05
-3.37809166077078e-05
3.27196211955118e-06
-1.93686451385586e-05
-7.20136026892847e-05
-2.14235584240571e-06
-1.86997592717222e-05
-5.51551861958539e-06
-2.68856488036155e-05
-6.79666465184912e-05
-3.35386377746065e-05
-3.47875544169227e-05
-4.39443385969225e-05
-4.34986061629538e-05
-2.66012557146242e-05
-2.50611985108152e-05
-5.03180660300824e-05
-4.20189635177719e-05
-2.04968965958912e-05
1.65666069786329e-06
-5.02435596735985e-05
-1.03314981491011e-05
-1.6222290766595e-05
-1.62716784745225e-05
-1.29823356796319e-05
-3.80669411343518e-05
-3.7268682099451e-05
-2.47779668541932e-05
-3.04985635423223e-05
-2.94259596790743e-05
-2.61724145766887e-05
-4.18116655240636e-05
-2.31489942415442e-05
1.09291632834836e-05
-5.25668433077683e-05
-3.49727016163847e-05
-1.44017127060889e-05
-2.91108090747832e-05
-1.18725712725796e-05
-5.39838071201252e-05
-4.98668629621728e-05
-1.25755056510362e-05
-4.51115557101068e-05
-3.09966115522081e-05
-3.62232397922926e-05
-3.49279417235772e-05
-2.56318748524242e-05
-3.55059818673108e-05
3.57259365559452e-06
-3.7814083237751e-05
-1.24353598286428e-05
-2.2284184502878e-05
-4.10153839948911e-05
-5.8512657809808e-05
-3.632523223995e-05
-5.0597413035143e-05
-3.99620785798401e-05
-2.40709992610207e-05
-2.65428634431713e-05
-2.106922196635e-05
-2.81096029885109e-05
-1.30627853915802e-05
-1.99679012417038e-05
-7.71878070678109e-06
7.13524656273845e-07
-8.80390684438496e-06
-3.76591401929846e-05
-1.63426363819249e-05
-1.86816464157736e-05
-2.61472589641419e-05
-6.22574159738291e-05
-5.71205344416841e-05
-3.12872787802595e-05
-2.91769031136916e-05
3.04103268352512e-05
-4.80395098874514e-05
-3.96011632896605e-05
-4.7077488550587e-06
-4.92877114311295e-05
-4.44620192820391e-05
-1.29274152439182e-05
-5.46980835947157e-05
-2.51863016334233e-05
-2.66160516987478e-05
-2.11414284850882e-05
-3.15180008930785e-05
-1.53108235411279e-05
-3.33870089687199e-05
-4.44612489222621e-05
-4.38034830821663e-05
-3.29638175528482e-05
-3.59907674092796e-05
7.64746069217105e-06
-2.33575300887794e-05
-3.98469550961529e-05
-2.37909367469693e-05
-2.69893671861118e-05
-1.8686877099572e-05
-3.07551156521492e-05
-2.28388823470805e-05
-1.81097233735715e-05
-2.11267598284276e-05
-4.29669765751429e-05
2.07465558948821e-05
-2.11633317984536e-05
-3.48079756799619e-05
-3.94408724603776e-05
-5.00659733967446e-05
-5.30537066143849e-05
-5.10608548004665e-05
-3.21891207882785e-05
-4.65150088864656e-05
-2.22020001297299e-05
-1.96558185084904e-05
-3.71374825659408e-05
-2.96046376593408e-05
-2.57454780025386e-05
-3.30148694841237e-06
-1.55086107412444e-05
-3.35281528818902e-05
-2.13868968029851e-05
-1.40590474067128e-05
4.96903587170991e-06
-3.20553398048149e-05
-1.50050579508717e-05
-6.30816579556467e-06
-4.43258288304562e-05
-3.10410617874041e-05
-3.11135080206868e-05
-1.75212823205857e-05
-2.71099621250049e-05
-6.79295268072402e-05
-1.44307030045855e-05
-1.67959091905824e-05
-5.67319964553561e-05
-4.5278043129875e-05
-3.32183881380734e-05
-3.12102852650878e-05
-4.40178662137663e-05
-2.13242772443445e-05
-1.53079091255567e-05
-1.2044479397584e-05
1.33813456717183e-05
-2.35508672512477e-05
-4.06770907826198e-05
-4.46289596177298e-05
-5.62335290565239e-05
-4.26408925568027e-05
-1.90820738671599e-05
2.10390024486838e-06
-4.47473101802546e-05
-3.02692037728443e-05
-5.99765520387279e-05
3.26419191094127e-06
-4.12404315628755e-05
-3.03983037772955e-05
-3.04241067894054e-05
-2.9115878286864e-05
-3.42700628145868e-05
-2.29599785640634e-05
-2.85806341353142e-05
-3.03951079186927e-05
-2.83299436353982e-05
-7.42679851155285e-06
-2.58925237030127e-05
-2.23713698725016e-05
-3.17725876891064e-05
-4.17989524887407e-05
-4.20157277026712e-05
-2.26268020624095e-05
-4.87559411799181e-06
-1.84179253761793e-05
-2.60736998028215e-05
-1.4003970768501e-05
-1.72742522914012e-05
-3.35706398347569e-05
8.18479067247414e-06
-2.88266484498939e-06
-5.36956391363082e-05
-9.42112628662137e-06
-2.31220924361766e-05
-3.56130485164681e-06
-6.07203517440322e-05
-1.68707506233618e-05
-3.09381931491949e-05
-5.25137390956666e-06
-3.54884802589964e-05
-2.28277383994169e-05
-1.30907424779087e-05
7.19355856344855e-06
-1.43590576259456e-05
-2.41945034561793e-05
-4.16816318042282e-05
-3.07644254596358e-05
-6.49259192201054e-05
-3.0803267826848e-05
-5.70875442484041e-05
1.09587132086705e-05
-3.49798770197887e-05
-4.58886933713747e-05
-5.31797253677167e-05
-2.21451067486829e-05
1.26920685862085e-06
-1.36038233075894e-05
8.25863187040833e-06
-2.83419140878416e-05
-1.03139169846725e-05
-3.49812079014619e-05
-4.55506426502813e-05
-5.28086469675384e-05
-6.405577459399e-05
-3.90254453780771e-05
-3.30011406706583e-05
-6.57848910188084e-06
-2.15991343535701e-05
-5.33974244281211e-05
-6.6788734580569e-05
-2.71031864916181e-05
-4.96983741307496e-05
-1.82309843333846e-05
-4.19903064317555e-05
-9.81132366937241e-06
-1.67194186253283e-05
-3.13819294410959e-05
-4.68324339386087e-05
-3.77570220035361e-05
-4.26131839550726e-05
-2.71472088100456e-05
-3.82721768736979e-05
-3.40604440448045e-05
-3.45500368130779e-05
-5.77004116848161e-05
-1.91115212201027e-05
-3.94023326952371e-05
-1.4312539189008e-05
-2.12161038855429e-05
-3.26481628761756e-05
1.38585980264428e-06
-4.87681058693421e-05
-1.41375655970883e-05
-4.32622710636585e-05
-2.54849020159398e-05
-4.09149705886034e-05
-4.53274858570735e-05
-6.38498323178471e-05
-1.57050710245283e-05
-2.86799867929652e-05
-1.84307815549462e-05
-2.84726904564711e-05
-3.00607523576266e-05
-2.58404943647009e-05
-3.67090019348372e-05
-5.99542574104082e-05
-3.92283810479646e-05
-4.24548752758484e-05
8.39552406278686e-07
-3.086607980378e-05
-3.91621411702863e-05
-4.35896136960561e-05
-2.90418512725633e-05
-2.52446770132578e-05
-1.24758785321951e-05
-4.49357679076319e-05
-3.8171493038054e-05
-5.2021842847684e-05
-3.3326036745944e-05
-2.55950387895839e-05
-2.71235216798469e-05
-5.83448992404418e-05
-3.18180268938412e-05
-2.2347979579679e-05
-3.52553153611368e-05
9.86648252904315e-07
-2.11492010911402e-05
-2.98798535114598e-05
-1.58891130307303e-05
-1.63367590517621e-05
-4.1047887887099e-05
-3.43849855879017e-05
-2.8020036007683e-05
-3.28586707935966e-05
-1.97342554032981e-05
-3.61134031654223e-05
-7.04192716266927e-06
-2.96965263660991e-05
-5.56170439109559e-05
-3.56089503375075e-05
-3.31667424324063e-05
-8.83915479128122e-06
-5.75732313815759e-05
-2.72260009479501e-05
-3.44942113808437e-05
-1.42400974241343e-05
-2.55525497270963e-05
-2.48942242842395e-05
-4.01574060689443e-05
-5.129383372766e-05
-3.57158257965857e-05
-1.25030784045645e-05
-3.83566959954864e-05
-3.52157807473066e-05
-3.69625958412847e-05
-4.06501137702997e-05
-4.93516206860478e-05
-2.08382060575332e-05
-1.32449281611025e-05
-2.89280953649476e-05
-3.84934984877122e-05
-3.42308881036293e-05
-1.22714634865629e-05
-1.75264931119224e-05
-4.32818520740782e-05
-3.37890781419638e-05
-1.22135396752934e-06
-3.44251589439612e-05
2.54416182676008e-06
-3.51457090206533e-05
-2.70759308503184e-05
-1.20052025291139e-06
-5.85887795052275e-06
-2.60335704424284e-05
-1.31114044910058e-05
-2.56731258003526e-05
-2.86777908593536e-05
-3.19725017675604e-05
-2.94605685728778e-05
-2.78754965295496e-05
-2.68795418784718e-05
-3.90267436793511e-05
-3.24945079477826e-05
-8.42387756003408e-06
-1.92302723845655e-05
-3.76468971341744e-05
-3.88752447012191e-05
-2.41445739356499e-05
-1.91875284050122e-05
-7.08739178708791e-05
-2.72359127648863e-05
-1.61056129992232e-05
-3.02315811055174e-05
-3.36613412746211e-05
-3.78504733791185e-05
-2.05845317647387e-05
-2.09012695440893e-05
-2.48708922922954e-05
2.17275757324454e-08
-4.07455052972432e-05
-4.38712791792765e-05
-5.6790796067302e-05
-4.80690164243419e-05
-4.21405748277969e-05
-3.33457849091456e-05
-3.61904213235548e-05
-2.77040407402579e-05
-5.3907388124009e-05
-2.48120851856855e-05
-3.59619490147919e-05
-6.71254949022787e-05
-5.63397935998507e-05
-5.18670042599805e-05
-2.12733870858531e-05
-1.97989821718077e-05
-4.27439415559417e-05
-1.5507257109348e-05
-2.49895925404351e-05
-3.66626951822979e-05
-4.52578661041184e-05
-4.61102847501449e-05
-8.5490084028966e-06
-4.38001688802062e-05
-4.84813748578762e-05
-1.53947908649106e-05
-1.97145539655341e-05
-1.38626212096145e-05
-5.28168606712385e-05
-2.2235265802798e-05
-4.10797711165754e-05
-3.16143146847335e-05
-4.04365284285126e-05
-2.45947028154674e-05
-5.46227054015025e-05
-5.71671535133309e-05
-4.08312914005443e-05
-3.15364548479229e-05
-5.50675774913841e-05
-2.58712059465145e-05
-1.77771636301047e-05
-1.98719774599361e-05
-4.65715889303822e-05
-1.24809964806269e-06
-2.82661584730036e-05
-3.94665711070948e-05
-3.10990841170498e-05
-2.91453500098972e-05
-4.64002144152675e-05
-4.59530136942327e-05
-2.2568446288033e-05
-3.48730031014373e-05
-3.14913687129644e-05
-2.69865369887731e-05
-4.02228757853837e-05
-4.40336903430818e-05
-8.35371554139057e-06
-3.26413175082516e-05
-1.33390772967844e-05
-2.43664798127828e-05
-3.80118104612394e-05
-7.87339134575674e-06
-3.72428652171325e-05
-1.95392622661176e-05
-2.47799434545112e-06
-3.03245317201448e-05
-3.4737126412536e-05
-3.69943941685334e-05
-1.59481332450187e-05
-5.52755089950269e-05
-3.36766944766448e-05
-3.06791015654331e-05
-2.92685792964999e-05
-2.11735100187066e-05
-5.36013997010223e-05
-4.21917029084754e-05
-3.467781127571e-05
-1.15116023978983e-05
-1.14881937532927e-05
-6.09074179715503e-05
-2.05751637923975e-05
-8.27210691411495e-06
-3.74009345284344e-05
-2.75096188471363e-05
-2.62439909739643e-05
-3.4097543274915e-05
-1.07727406967998e-05
-8.67974950029767e-06
-3.93693824567666e-05
-2.19360977102512e-05
-3.63245587368442e-05
-3.25953623478292e-05
-2.37359749261307e-05
-3.7799117225621e-05
-7.49472687573047e-05
-2.84392728373583e-05
-4.05859566249206e-05
-8.77982487693881e-06
-2.81174103527964e-05
-4.91344493166533e-05
-1.79323052343131e-05
-2.26404864048384e-05
-4.02996495229548e-05
-4.5653050216956e-05
-2.72055694070499e-05
-1.74892130910022e-05
-5.51928574560091e-05
-4.7066658232192e-05
-3.72100388505408e-05
3.35322552795315e-06
-3.01683253645326e-05
-4.93288344879205e-05
-3.74130260892389e-05
-2.87881826927098e-05
-2.27322534147328e-05
-3.47229428132753e-05
-2.20041946937257e-05
-4.12564244637662e-05
-1.76092789562714e-05
-3.97923672634303e-05
-2.90819206296949e-05
-5.40835781108275e-05
-2.45577640929848e-05
-3.32622898180398e-05
-5.54525651230195e-05
-6.63428525678451e-05
-3.50195173614305e-05
-2.47920075362303e-05
-1.53268998332727e-05
-3.95945093407182e-06
-1.66671163271431e-05
-5.13992471822564e-05
-9.51547348984669e-06
-5.28408989932772e-05
-3.44812327377402e-05
-2.99038606385246e-05
-2.99854698236645e-05
-3.77272959706057e-05
2.01669893384192e-05
-2.19145618349348e-05
-5.51633729175542e-05
-2.24507135230703e-05
-1.45731387442682e-05
-2.9496108943871e-05
-3.97963102130909e-05
-4.66537655305511e-05
-2.14269818217942e-05
-4.48950013572233e-05
-2.74065272435704e-05
-3.18204604447081e-05
-5.63656767398891e-06
-5.32685535375953e-05
-2.32922740473842e-05
-2.69999534040434e-05
-2.57071900865352e-05
-3.79775928885739e-05
-1.24962403456144e-05
-3.9828423624591e-05
-5.28223974943962e-05
-2.32080213969109e-05
-4.1412197019687e-05
-4.97226351425726e-05
-4.40918431349362e-05
-3.19433374182277e-05
-3.7863236211114e-05
-2.72550918572156e-05
-5.0637443975419e-05
-2.60747375412903e-05
-3.63938042575377e-05
9.98049949216677e-06
-2.96526409233303e-05
-2.78456780829169e-05
-4.8000292068829e-05
-2.89738724422767e-05
-3.61378969395088e-05
-8.85840612308695e-06
-3.61840079773704e-05
-4.67562828727676e-05
-5.85995165427684e-05
-1.69087059073074e-05
-1.54764951805409e-05
6.28532826534265e-07
-4.18781599406935e-05
-3.21169783887364e-05
-2.57587455963448e-05
-2.68548009175816e-05
-2.25113054119267e-05
-2.09976612143968e-05
-1.19203895591844e-05
-5.95675493440041e-06
-5.22395485723402e-06
-2.10242130664476e-05
-3.08216681244044e-05
-4.12260513161303e-05
-2.69562369841435e-05
-3.86709733777758e-05
-1.03197309730102e-05
-1.93132833432866e-05
-1.4722983162453e-05
-2.98335534206302e-05
-2.72488334119198e-05
-3.17539868684658e-05
-1.18130435466058e-06
-7.05431037130757e-05
2.31217756853415e-06
-4.75131465373769e-05
-4.29699642980742e-05
-1.19646670267737e-05
-1.53588579314865e-05
-3.99541829459557e-05
-1.66913758205192e-05
-1.85781478064647e-05
-8.54765083259641e-06
-4.2903578668042e-05
2.13633638700879e-05
-3.58703499717099e-05
-1.88067862689296e-05
-2.55354318571398e-05
1.05128726041922e-06
-4.00335673276728e-05
-4.13593963675493e-05
-2.57531646258438e-05
-3.89942910387794e-05
-4.57520571327807e-05
-2.35841590161051e-05
-1.19753115317805e-05
-2.37113696418717e-05
-4.51941921614609e-05
-6.30936309116457e-06
-1.1133251336028e-05
-3.49789421760083e-05
-3.0832606123457e-06
-2.27208388908821e-05
-5.57720214110396e-05
-1.60292810097042e-05
-2.89622246240729e-05
-2.8734705962698e-05
-4.3081726608103e-05
-5.13549119166611e-07
-4.50644071198511e-05
-3.26438147390269e-05
-1.90022302334906e-05
-4.70214778447486e-05
-2.57506992784564e-05
-4.7582026223637e-05
-6.09644287339198e-05
-1.13950297127823e-05
-4.21256056915917e-05
-6.7078153182477e-05
-3.71634291177035e-05
-4.60548793039743e-05
-4.36977869759868e-05
-2.63342099628209e-05
-1.27355188470018e-06
5.85104268468728e-06
-2.50634210398531e-05
-2.06833026748744e-05
-1.0929475768835e-05
-1.46672263866351e-05
-2.64900232802682e-05
-4.26149924768004e-05
-2.77415999424676e-05
-3.92330355612612e-05
-4.23590909239723e-05
-1.97381629868828e-05
-6.6837839286753e-06
-3.35075477356103e-05
-5.06288039521253e-05
-2.90650163102551e-05
-3.05607432735734e-05
-3.75589290260932e-05
-1.51160555379379e-05
-9.37261817078552e-06
-1.78516690072697e-05
-3.47381548639165e-05
-3.57989688477721e-05
-3.98207833092987e-05
1.36226998694984e-05
-7.43946765843084e-06
-2.00220433577113e-05
-3.49511638851631e-05
-4.09602675925312e-05
-2.34972191153015e-05
-3.3564628768006e-05
-4.28020475089035e-05
-3.91704593384235e-05
-1.55939785105443e-05
-1.05437893078212e-05
-3.04146072526598e-05
-4.89221269395685e-05
-4.3922242608553e-05
-4.64456352028424e-05
-2.27207580573708e-05
-2.02677234753516e-05
-6.14722215804712e-05
-5.0481218529371e-05
-1.64665213895477e-05
-2.31353007299294e-05
-3.19946524603555e-06
-1.46189796568855e-05
-2.17737936259224e-05
1.71168341155647e-05
-5.10237665469763e-05
-1.96279730724596e-05
-2.10328804534741e-05
-4.81201524168778e-05
-5.16572232200988e-05
-2.24277592587273e-05
-4.61316973441141e-05
-2.08419037455669e-05
-2.7313666914888e-05
-2.04329102730763e-05
-8.1365603806829e-06
-3.19522306156022e-05
-5.09443222708953e-05
-2.70879583953106e-05
-2.53844791911294e-05
-3.85928125981266e-05
-2.25151235039192e-05
-3.58218974719469e-05
-3.52045617055711e-05
-4.6464002907504e-05
-1.23562451027554e-05
-2.47343404658093e-05
-1.13504690626472e-05
-2.75644185008079e-05
-3.78379357056417e-05
-4.7346693262459e-05
-2.91023365357928e-05
-4.01474467161985e-05
-5.75416339292449e-05
-1.57198840139717e-05
-3.4008187331893e-05
-2.79322127583602e-05
-4.69124838874147e-06
-1.58073537694913e-05
-3.29160461259393e-05
-2.38791200900459e-05
-1.72582087560217e-05
-4.85777381738621e-05
-2.94320211843963e-05
-1.2757417046081e-05
-4.53386473222298e-05
-2.72954580918495e-05
-3.88771930465727e-05
-3.26604668545658e-05
-3.56212513412729e-05
-2.19637260352126e-05
-1.44770148222286e-05
-5.0221329856055e-05
-5.76023078268884e-05
-2.93243564949944e-05
-4.52223752318353e-05
-2.05753540748842e-05
-3.30020601666219e-05
-3.22440908432567e-05
-3.1170944646815e-05
-1.65738321101985e-05
-1.31625398413329e-05
-4.31662321138707e-06
-2.39469654323327e-05
-1.63040170819861e-05
-2.23160850054926e-05
-2.88083074614935e-05
-3.92465191563314e-05
-3.52843078648278e-05
-3.8567446011276e-05
-2.91320536836391e-05
-1.41103092098825e-05
-4.02810624795937e-05
-3.35275212609997e-05
-4.07678904102314e-05
-4.99783656980671e-05
-3.51973556021939e-05
-4.59106824172142e-05
-3.71327382213063e-05
-5.96384149524453e-05
-3.53653504521467e-05
-2.71449917385886e-05
-1.01274792986521e-05
-2.31786371592723e-05
-1.69263849195148e-05
2.70468845005851e-05
-3.45322869705092e-05
-1.50186542202082e-05
-1.53090069928735e-05
-4.32370566849199e-05
8.82976249297842e-06
-9.36874894801595e-06
-7.45543801188786e-06
-4.56267655516279e-05
-3.68974494194986e-05
-4.79127260951666e-05
-4.06558765307388e-05
-1.63293698264348e-05
-3.33523898717924e-05
-3.81736281252351e-05
-6.48526209367556e-05
-3.1796150996129e-05
-2.16705809414835e-05
-6.26344728768346e-06
-5.33584923269655e-05
-1.55435520854469e-05
-1.11760082007977e-05
-4.35028304851708e-05
-1.7596742254681e-05
-2.4494887404886e-05
-4.53486172992626e-06
-4.02855003447322e-05
-7.49673585593262e-06
-4.7662113658154e-05
-4.04984086501642e-05
-4.04590588045375e-05
-3.28052285861326e-05
-1.97156490615562e-05
-5.8937945697697e-05
-3.78432696299495e-05
-8.51476390281269e-06
-1.23896485293163e-05
-2.76338745839383e-05
-5.45022236852986e-05
1.86298356546606e-06
-4.59909733221793e-05
-2.77422378581843e-05
-1.18489919582737e-05
-1.16938991777773e-05
-6.69697209298487e-05
-4.11598672357488e-05
-1.97285960172725e-05
-2.07700280525189e-06
-2.76158155173353e-05
-3.9661217076743e-05
-2.82389689879094e-05
-3.19983819000552e-05
-4.15528364746165e-05
-1.47949246016722e-05
-1.38027167403491e-05
-4.39348821046842e-05
-4.25384549289263e-06
-3.9521798397184e-05
-2.89856721723024e-05
-5.051662172194e-05
-3.34991526440108e-05
-3.05008091018051e-05
1.98962078610455e-06
-3.85006601489552e-05
-1.54857880144881e-05
1.02062914469046e-05
-4.81957664904281e-05
-5.54971262169782e-05
-4.96901111811665e-05
-4.86394170348518e-06
-3.34985006912336e-05
-6.28733614287901e-05
-1.22210700468127e-05
-1.81306452168408e-05
-3.53558635743413e-05
-2.5541786371819e-05
-5.44541542062859e-05
-2.05907701784478e-05
-5.21744109352985e-05
-4.00836900968919e-05
-3.15462328936126e-05
-2.91211034265009e-05
-4.52003979609944e-05
-3.73537917145007e-05
-4.04117422255989e-05
-1.62574839591706e-05
-3.55912214629471e-05
-7.31719806299351e-05
-4.68500626237234e-05
6.00238321497305e-06
-1.68821668543091e-05
-4.71139738514468e-05
-6.66556335284461e-06
-4.66349878647872e-05
-4.20488403918114e-05
-3.31510807366858e-05
1.13925436166764e-06
-3.81276754120008e-05
-3.53148910729928e-05
-4.03423781897209e-05
-9.25188326840364e-06
-3.24754517131599e-06
-3.93056455548353e-05
-4.18051906539483e-05
-3.71057121908615e-05
-2.44263913321372e-05
-3.82027803984555e-05
-5.75720068489856e-05
-2.3056290653326e-05
-2.27515588396461e-05
-6.65214574718373e-06
-4.687240470513e-05
-3.53436429225654e-05
-1.23058320602409e-05
-3.58382471610974e-05
-3.25405384045588e-05
-2.38045056499594e-05
-2.45241586372818e-05
-2.52456685330675e-05
-4.68672434185786e-05
-2.22558601290077e-05
-4.52448072035097e-05
-3.34023488515677e-05
-3.71218917229794e-05
-3.94656412577326e-05
-6.2950557658541e-05
-7.0563089267457e-06
2.44562294135298e-05
-5.1340118485804e-05
-2.56963692434121e-05
-2.3477598141255e-05
-1.64865168010359e-05
-2.27292638044398e-05
-1.87571900752606e-05
-2.47248896205777e-05
1.17002739928718e-05
-3.57697906658368e-05
-2.716523221245e-05
-4.33457308236823e-05
-5.51158558341607e-05
-3.53465662416287e-05
2.94247125953194e-05
-4.8633081236416e-05
-2.85220793236378e-05
-1.84526052331539e-05
-3.55648272970733e-05
-2.70060830147199e-05
-2.50653591849579e-05
-1.47813579237211e-05
-2.13992424708431e-05
-3.89455289968257e-05
-1.34702746784919e-05
6.33055478592447e-06
-3.29825058836965e-05
-1.80710970619736e-05
-1.32522609855198e-05
-9.22850865494184e-06
-3.22413087365303e-05
-3.29757725473634e-05
-5.03625043589382e-05
-1.74572513176354e-05
-5.25731590713859e-05
-2.00442648494588e-05
-4.97584995602859e-05
-3.28707335628676e-05
-2.73457911747782e-05
-1.86936616030196e-05
-3.39663533702034e-05
-2.57785037982752e-05
-1.99482641880462e-05
-2.55750668243288e-05
-2.48003442410333e-05
-4.18805412913448e-05
-4.60082915948271e-05
-3.81555049434775e-05
-3.74533894819597e-05
-5.33014614818417e-05
-3.00179329946464e-05
-1.05855320466829e-05
-2.99202873734127e-05
-4.48319456948117e-05
-2.741518261649e-05
-3.41067815195059e-05
-1.95103089549387e-05
-2.40075205200016e-05
-1.76216354190722e-05
-5.70140712846943e-05
-1.58530341234718e-05
-6.7339092201729e-05
-2.15958059436505e-05
-3.06096726089068e-05
-5.47999408599601e-05
-4.85486302942326e-05
-3.01934624695127e-05
-5.02147368199999e-06
-4.13382558020732e-05
-2.1760562418001e-05
-3.55154618523637e-05
1.11352284051203e-05
-4.39589957635892e-05
-2.27788902326705e-05
-3.09460136810943e-05
-2.99577696415277e-05
-2.82207560110775e-05
-4.18848360511157e-05
-2.31379839967123e-05
-3.29389284662575e-05
-2.39169065099354e-05
-1.77106050898863e-05
-6.6023488095988e-07
-3.77917878999094e-05
-8.42077667227253e-08
-1.95280190147994e-05
-7.51487059351501e-06
-4.29463660446787e-05
-3.35868993321097e-05
-1.42438536309648e-05
-4.05763781280874e-05
-3.00624418379455e-05
-4.01762623731815e-05
-8.91762851853864e-06
-2.03899876952511e-05
-1.52755775273467e-05
-3.16348631272801e-05
-4.84321074103198e-06
-5.777563779982e-05
-2.21019936493697e-05
-5.89367501663903e-05
-8.58680288827657e-06
-2.6498978271432e-05
-3.78482723538024e-05
-1.625776897135e-05
-2.29101572757898e-05
-7.4774876880292e-05
-1.03498415283972e-05
-1.87342076124445e-05
-4.76150169747336e-05
-2.75470941205517e-05
-3.81354368104574e-05
-5.01746903501144e-05
-3.0901147425187e-05
-1.24784101731097e-05
-6.08578212465077e-05
-1.53122283858259e-05
-4.12663701543955e-05
-2.20537353209515e-05
-4.98343567263439e-05
-4.36715201299726e-05
-4.09151970928601e-08
-2.37466649981112e-05
2.58939790202312e-06
-4.3994527056019e-05
-4.17576584750261e-05
-6.06868272506509e-06
-3.38856637150156e-05
-2.57296941777211e-05
-6.36525240626215e-05
-2.88549371616162e-05
-2.20621741940558e-05
-3.65132401010599e-05
-5.17071591139173e-05
-1.83367610210379e-05
-4.21144825643073e-05
-3.19638874531373e-05
-5.23061200716049e-05
-4.85195005250587e-05
-4.83091679946163e-05
-1.91966039204e-05
-3.18592838878215e-05
-4.27603117256699e-05
-2.36142080796437e-05
-4.35567178565188e-05
-4.07904654817483e-05
-1.92140549683857e-05
-1.12323012205907e-05
-4.15374148532118e-05
-4.99631522402692e-05
-3.96612511992557e-05
-3.05586340453197e-05
-3.2391311389797e-05
-2.61428368011331e-05
-2.8959596747232e-05
-4.68486111188553e-06
-3.81010785829411e-05
-1.66831784837356e-05
-2.65234146529514e-05
-4.12169069855657e-05
-1.8723969013284e-05
-5.72298688676657e-07
-4.17907030795722e-05
-2.53214241011839e-05
-8.50861183406807e-06
-5.40597627957188e-05
-2.18577938931003e-05
-2.96690828989906e-05
-1.13072603041698e-05
-2.76909351877056e-05
-2.00799119446387e-05
-1.65390332565431e-05
-4.39804416475038e-05
-2.96589259929163e-05
-2.83988597781048e-05
-4.29411623796232e-05
-1.94648712964072e-05
-3.19283522083482e-05
3.49592542602298e-06
-3.828100551647e-05
-3.28858216008026e-05
-1.07109988744354e-05
-2.08370901214861e-05
-3.02035297180863e-05
-5.42399435604166e-06
-4.97164615787149e-05
-4.84113761819558e-05
-5.32756409696048e-05
-2.79219839888594e-05
-1.37339026925157e-05
-5.09867625030129e-06
-4.78798589362335e-05
-1.39286844195906e-05
-1.28021857659742e-05
-1.53198241333225e-05
-3.84499101390662e-05
-3.57646924648895e-05
-2.46759991961338e-05
-8.01301279831814e-06
-6.83362701968005e-05
-1.78912071204374e-05
-1.96611468450887e-05
-3.73662071447122e-05
-3.60503835740717e-05
-3.56304788383e-05
-1.3358758522423e-05
-4.86855401456949e-05
-3.35812191925399e-05
-6.38562015510363e-05
-2.57855279213462e-05
-2.45252782653367e-05
-2.43062242550308e-05
-3.23056223020136e-05
-5.7334221610757e-05
-2.10502278747952e-05
-6.86427619404841e-05
-4.11212656479489e-05
-7.34845740308543e-06
-1.00031275228248e-06
-3.12110641704535e-05
-2.76685042503254e-05
-8.04729376233512e-06
-2.03250822743673e-05
-3.7987563272067e-05
-1.4101973351987e-05
-4.65426803533825e-05
-1.23252491610419e-05
-1.91383885727778e-05
-4.68328189091264e-05
-4.37092379311771e-05
-5.37952320336495e-05
-5.26307190144505e-05
-4.3827055273384e-05
-2.0470435146116e-05
-4.13815348385919e-05
-6.88936416995754e-06
-4.90343780577178e-05
-1.18655217590485e-07
-2.3640561099093e-05
-2.8946547489501e-05
-8.15020996244382e-06
1.20389863010971e-05
-6.00402466795859e-05
-6.48310721755966e-05
-2.35135487997889e-05
-3.92959735918095e-05
-5.41211680542293e-05
-5.5573573925255e-05
-4.78311335580759e-05
-1.96534175461629e-05
-3.34244626781454e-05
-4.62192888972521e-05
-4.59918816607787e-05
-2.0967588347463e-06
-2.47673708456424e-05
-6.55285631312039e-05
-3.26201151334517e-05
-1.87815766860779e-05
-4.44165143924652e-05
-3.70186167778427e-05
-1.92423750236301e-05
-1.9640994218187e-05
-2.84493328486319e-05
-4.35324909099314e-05
-3.10119486539856e-05
-1.63979746268347e-05
3.69477780384986e-06
-7.98866470406783e-06
-4.42839270192542e-05
-1.46669364089561e-05
-3.40866228613997e-05
-1.63282988715577e-05
-2.04402099226744e-05
-2.35833358400303e-05
-1.91277277314575e-05
-4.29718575881772e-05
-4.78110679593584e-06
-4.56693515276866e-06
7.9532405133712e-07
-4.81189480235233e-05
-2.08479543959076e-05
-4.03251602599033e-05
-1.63661845588301e-05
-1.75654770423009e-05
-1.30293025741617e-05
-3.5185371112898e-05
-2.23863143560922e-05
-5.48595573345554e-06
-2.1164046861107e-05
-2.97807656635201e-05
-2.22410916329818e-05
-4.60691852408129e-05
-5.00656481214318e-05
-4.34050142014217e-05
-5.19139562905125e-05
-4.30916682722326e-05
-3.81859479464656e-05
-5.09879410373263e-05
-3.5279425134703e-05
-4.58100798431382e-05
3.72212855257289e-06
-4.37621381078456e-06
-2.1946766530852e-05
-4.15397690637046e-05
-2.74932310115027e-05
-2.76241864950649e-05
-3.35483503896536e-05
-3.94490431101665e-05
-4.28861771714065e-05
-2.64826875702916e-05
-4.17948212151427e-05
-1.73878942762655e-05
-4.22216166383556e-05
-5.52595519102263e-05
-1.38701726963182e-05
-3.98823185432255e-05
