# Supplementary material for: Research on computational propagation and identification of mine microseismic signals based on deep learning
Source: PLoS One. 2025 Oct 22;20(10):e0334641. doi: 10.1371/journal.pone.0334641 (PMC12543183; doi:10.1371/journal.pone.0334641)
Supplement: S7 Data — (ZIP) [file pone.0334641.s007.zip › 000100900001617.xlsx_0.txt_24.txt.txt]

-5.79797058703946e-05
1.1709889271321e-06
-2.82890719983349e-05
-3.34827534579393e-05
-2.26317773521976e-06
-6.60623688701561e-05
-2.33275239851799e-05
-2.02392499023724e-05
-3.55106804327033e-05
-4.5164026878448e-05
-3.89879868616626e-05
-6.43024391508199e-05
-4.23856706929339e-05
-2.6355040891056e-05
-4.18167706051604e-05
-5.04664133924533e-05
-2.99581826831602e-05
-5.29256312724768e-05
-2.46007083808337e-05
-2.43292825851241e-05
-3.80163848081356e-05
-1.21901984162146e-05
-1.23243406446115e-05
-3.29622213122365e-05
-4.65117303437219e-05
-4.77644862420595e-05
-8.87451321846285e-05
-2.86893024501227e-05
-3.81937007437367e-05
-5.30772765313475e-05
-8.57839035559381e-06
-3.43562677848072e-05
-4.21058419824693e-05
-1.99393744100414e-05
-2.91971264169282e-05
-4.41907688485443e-05
-5.67218877189967e-05
-1.67415544988447e-05
-5.22779237233209e-05
-3.59050291683e-05
-5.41548444361897e-05
-5.36675887117238e-05
-2.41463256537353e-05
-7.0349608107274e-05
-3.15176292498497e-05
-1.55606949323212e-05
-1.78384359814125e-05
-4.31446109596548e-05
-1.71979266991791e-05
-2.8218658811918e-05
-3.18083123736825e-05
-1.89466473692669e-05
-2.03729215408372e-05
-4.52491840397006e-05
-1.06197352392749e-05
-4.67726411929919e-05
-4.71547628237728e-06
-1.1771693771338e-05
-3.0542208938643e-05
-2.09467648428462e-05
-4.62407084621483e-05
-1.59978159293905e-05
-2.29310712754109e-05
-4.36233265155662e-05
-1.29000572911636e-05
-2.20044353157208e-05
-1.6485164440811e-05
-3.94034969094116e-06
-2.67489869504414e-05
-7.91794736852712e-06
-2.89918669456797e-05
-3.78352936622402e-05
-1.56601230950413e-05
-1.58832345539136e-05
-2.36921400588632e-05
-2.78931236097406e-05
-3.15884837580873e-05
-3.53936749163852e-05
-3.26503641754077e-05
-1.81891160129513e-05
-3.58574654749448e-05
-3.87526169519027e-05
-1.30771663858259e-05
-2.54271188335292e-05
-5.62708192518789e-05
-4.25059470798056e-06
-1.4594721544313e-05
-3.75833062492309e-05
-2.21084486191687e-05
-2.67717468907734e-05
-3.21658862801078e-05
-3.08633974685031e-06
-2.38196583705218e-05
-4.43767558637735e-05
-1.49020829491328e-05
-1.64730493469825e-05
-3.30502335196538e-05
-4.40100082431918e-05
-3.85151520014179e-05
-2.81096157716753e-05
-5.62794947986489e-05
-1.81154804775643e-05
-1.09246149130991e-05
-5.64101875217917e-05
-2.41467292070258e-05
-2.01612364602687e-05
-3.68013937011778e-05
-2.40008906381802e-05
-3.36792151659573e-05
-2.3344004118146e-05
-1.95237147875855e-05
-1.61315622775196e-05
-2.93067429862671e-05
-3.63275503003118e-05
-4.62010091659493e-05
-3.30300825217619e-05
-2.38928905232022e-05
-6.23171163124675e-05
-1.00752244078859e-05
-3.82193114592249e-05
-2.09972887026585e-05
6.1921325138608e-06
-2.50833444097872e-05
-2.72570621815668e-05
-1.92491385381535e-05
-2.20594503854786e-05
-1.44798565329646e-05
-2.44422551701434e-05
-3.71911190989922e-05
-3.13903434134596e-05
6.90113963325639e-06
-1.94295008873873e-05
-3.05314394949605e-05
-4.53939320623385e-05
-3.65121498240745e-05
-3.73531374043889e-05
-3.96515822717385e-05
-2.45576940889827e-05
-1.54749618576278e-05
-4.10626206404754e-05
-2.68513313630508e-05
-2.55077424088068e-05
-6.04203388560406e-05
-1.91063277226527e-05
-2.37433294416452e-05
-4.51438979129173e-05
-8.32359300121107e-05
-3.69581692641156e-05
-1.30630370741925e-05
-4.19966220812149e-05
-2.65837731814557e-05
-1.01791060476174e-05
-1.00410006261662e-05
-2.48187999289192e-05
-7.06239609557649e-05
-4.15694768243592e-05
-2.30949160278805e-05
-3.69382891408805e-05
-2.45208364474076e-05
-4.85368516656426e-05
-5.5784815231503e-05
-4.59191966823266e-05
-3.07927474838046e-05
-2.3813367644656e-05
-3.01879640787319e-05
-2.38750713159921e-05
-1.10588782278303e-05
-2.00637058785854e-05
-4.69358911565955e-05
-3.09694742696457e-05
-1.95149813691432e-05
-3.24700925795489e-05
-2.67887570958762e-05
-3.63568249018025e-05
-2.78984669304198e-05
-4.52225564096829e-05
-3.13612957756065e-05
-2.97743624400425e-05
-2.24040733148333e-05
-3.06988734940133e-05
-6.19858278820408e-05
-2.91360751730284e-05
-1.84625997784037e-05
-1.66291057052131e-05
-2.34432559971695e-05
-2.01402025096893e-05
-1.06240817481836e-05
-2.61700144743955e-05
3.38261222174919e-06
-3.93467543346713e-05
-1.42949857340523e-05
-3.48323818104879e-05
-5.94782338016062e-06
-3.83813703242737e-05
-7.0190001772296e-05
-3.59156243270688e-05
-1.97178699024923e-05
-3.54070278239276e-05
-5.81154229171244e-05
-2.31703721314942e-05
-2.20681631786815e-05
-3.30371873476907e-05
-4.66928391575337e-05
7.31400886634944e-07
-3.20638059412653e-05
-4.65966584230056e-05
-3.96386385365938e-05
-3.99580142446098e-05
-3.11081315333857e-05
-1.63037116687492e-05
-4.16644567777223e-05
9.70167225369479e-06
-4.28314188826541e-05
-4.95331081372597e-05
-5.69910330815473e-05
-1.39986719633103e-05
-4.88847781403485e-05
-4.85765378456719e-05
-3.53433414915421e-05
-2.75508010384115e-05
-1.76319679067572e-05
-3.00427469103977e-05
-2.13676310168537e-05
1.85448116090464e-07
-2.44445346097037e-05
-3.81747969752199e-05
-2.81786736199503e-05
-7.42538053613138e-05
-2.94635417065503e-05
-3.69446860340508e-05
-1.2657311018929e-05
-2.33418176234896e-05
-2.80972803577681e-05
-4.84418291865994e-05
-1.66412978052846e-05
-3.31004785340918e-05
-2.5496918998079e-05
-1.36785025563817e-05
-5.19191711916575e-05
-3.23295374489315e-05
-2.30261943336622e-05
-2.6471914985667e-05
-6.84254517273613e-05
-3.87072255159593e-05
-1.32509130743047e-05
-2.9967223801784e-05
-3.02167074749284e-05
-1.06823742651678e-05
-3.10378581330586e-06
-2.92706094494302e-05
-8.16537215790274e-05
-2.55968886821112e-05
-5.41980114687134e-05
-1.26150922514749e-05
-3.13508944549754e-05
-2.35293750877419e-05
-3.90132143745221e-05
-1.53371448527728e-05
-4.24486864112499e-05
-3.71798726408627e-05
-2.24949814578855e-05
-2.72980549136506e-05
-5.0813591927935e-05
-2.24411008530414e-06
-3.0514720971052e-05
-3.96776231443432e-05
-3.40876946004358e-06
-2.22795550545068e-05
-3.70172796119893e-05
-3.62486987716899e-05
-3.0523545712606e-05
-2.82899260270772e-05
-2.77702495143571e-05
-5.59078187494092e-05
-2.51475173289976e-05
1.23209068529752e-05
-1.74023573303587e-05
-5.13690903451843e-05
-1.67457360320422e-05
-2.12323694517161e-05
-3.35744081700936e-05
-2.10917581977776e-05
-5.29184094803004e-05
-1.95909114094491e-05
-6.43197753653086e-05
-1.88619501517625e-05
-4.10053140795644e-05
-4.306082348991e-05
-3.28149336673973e-05
-2.35104561880196e-05
-1.95975429403264e-05
-1.81220677564723e-05
-1.61370329487553e-05
-4.09216566422688e-05
-2.83847735854591e-05
-2.11348550810415e-05
-1.07539838267954e-05
-3.99514589387175e-06
-5.02790198121466e-05
-1.09249992541114e-05
1.69666682095728e-06
-3.01812083793561e-05
-1.41284322342787e-05
-1.42022277998193e-05
9.0319014380007e-06
-5.06847749812768e-05
-2.2091449373784e-05
-4.4623397149228e-05
-3.55486997215899e-05
-1.29794250861205e-06
-3.44471343994034e-05
-3.90064751902622e-05
-5.14480555386423e-05
-3.0506466817064e-05
-5.04357716024646e-05
-6.99136225989307e-06
-1.85988376537226e-05
-1.18639962595595e-05
1.08427115667777e-05
-5.42947584269154e-05
-1.7298540152111e-05
-5.09142901349172e-07
-1.68706078341897e-05
-3.47064455732088e-05
-1.59861994000601e-05
-2.94278474162105e-05
-2.39530426282703e-05
-5.14384773313198e-05
-1.81296919808618e-05
-6.94086345650627e-05
-1.3850640564119e-05
-7.86785836420962e-05
-9.254422747193e-06
-3.66942454720469e-05
-4.6626765864123e-05
-2.28977217202247e-05
-2.06695593346892e-05
-2.60067606654756e-05
-4.44274073034634e-05
-1.71710051393896e-05
-1.66857308749208e-05
-2.14440803301183e-05
-4.13275432800661e-05
-3.80950489325811e-05
-4.93709013265486e-05
-2.19566566377093e-05
-5.72443250320717e-06
-3.6222174158125e-05
-4.6294718922181e-05
-2.51546138854111e-05
-6.24461729915502e-05
-1.75661479881607e-05
-1.48470861515822e-05
-1.54204696754285e-05
-1.76146828960748e-05
-1.8044756338626e-05
-1.6624429359024e-05
-5.12749594992388e-07
-2.18322167287685e-05
-3.61388546523902e-05
-4.63486926738648e-05
-3.65292441093017e-05
-7.74114030562088e-06
-2.05581991393441e-05
-3.46625736928798e-05
-2.23627435455869e-05
-5.39492615175561e-05
-3.12205836228492e-05
-4.75083763172316e-05
-2.42106170011471e-05
-1.60792276627205e-05
-3.22294545158012e-05
-5.09426807653257e-07
-4.35627206185941e-05
-1.38735894198544e-05
-3.37913846950396e-05
-6.15821404650351e-05
-9.2296001983513e-06
-6.75681453828362e-06
-1.18060257507657e-05
-3.46628618732462e-05
2.20695139126735e-06
-4.1494309458186e-05
-6.74346068282717e-05
-4.14611716695863e-05
-5.1094282346632e-05
-5.36974986964251e-05
-1.35473659788125e-05
-3.46770940896312e-05
-3.31257473792077e-05
-3.80877026630091e-05
-1.44856833759306e-05
-2.54466780779618e-05
-3.36797794188026e-06
-3.19501347846074e-05
-6.19237174209116e-05
-1.58764019601523e-05
-3.5784104125209e-05
-3.36907978963936e-05
-4.86211620694207e-05
-2.67404673450524e-05
-1.4165271057605e-05
-3.11434231856823e-05
-2.29551930076274e-05
-4.88466714710963e-06
-1.435035720351e-05
-2.22498473235814e-05
-2.63571728129468e-05
-4.47787649617893e-05
-3.35596241376366e-05
-8.13268905093476e-06
-1.92496059601992e-05
-2.48946703551088e-05
-4.40991275275301e-05
-5.28432686931422e-05
-1.56690324846631e-05
-4.55969222901584e-05
-3.07022350777324e-05
-4.7460850376046e-05
1.02397459662533e-07
-4.91075215560414e-05
-4.58801184936786e-05
-4.04619475674898e-05
-1.22338977197817e-05
-2.29470952026752e-05
-7.24300826322343e-05
-1.02628350516104e-05
-3.29254534602966e-05
-1.15973863483914e-05
-2.8258058115632e-05
-3.45216872728632e-05
-5.31096181118388e-05
-2.47288160311466e-05
-4.0688614284683e-05
2.62189728121024e-05
-1.30986980811395e-05
-4.93460142292379e-05
-2.63345159068292e-05
-8.50687558741613e-06
-1.71214696887852e-05
-4.55397589820295e-05
-5.59649765673951e-05
-3.1035321168479e-05
-4.05481963924487e-05
-3.24909156031883e-05
-5.00493691899517e-05
-2.57071085088885e-05
-6.6012707465593e-05
-1.34376779224095e-05
-3.73770968696496e-05
-3.3940361058049e-05
-2.88764667393341e-05
-1.97867264787246e-05
-1.62487858382021e-05
-3.50908604725109e-05
-1.52933291837888e-05
1.22951560604523e-05
-3.26921395761136e-05
-2.1402725888035e-05
-2.55635283127954e-06
-2.59686454614871e-05
-3.54746241843547e-05
-5.43308106879108e-05
-2.14117270393978e-05
-2.11373816230462e-05
3.79924530158139e-06
1.31800583492023e-05
-1.36173097779005e-05
9.99549395092793e-07
-3.87703171220782e-05
-6.72302004588831e-06
-3.07339539126552e-05
-3.76482209372944e-05
-3.15688944069243e-05
-4.69936057314259e-05
-8.04483914163749e-06
-4.55540398791936e-06
-4.35389214370734e-05
-1.75856717432497e-05
-1.32553248971944e-05
-6.59293467258053e-05
-5.48851424207273e-05
-2.3656899430578e-05
-4.76124773928816e-05
-4.83850194291015e-05
1.59055278924216e-05
-1.62606917402566e-05
-4.23789830082591e-05
-1.93167429100527e-05
-1.6289937500468e-06
-3.40467923721806e-05
-4.44617373985905e-05
-2.30137658697455e-05
-1.52019174282319e-05
-6.84032785155109e-05
2.97338567606335e-05
-1.53931737392282e-05
-3.67571193096032e-05
-5.51590640354749e-05
-2.42280084477665e-05
-2.49851478636312e-05
-5.55450765381122e-05
-1.95644872474029e-05
-1.1421185920547e-05
-3.31159359272076e-05
-1.59818738643521e-05
-3.93702769781487e-05
-4.45712285662853e-05
-3.1914494349333e-05
3.70300891195418e-06
-2.29390052315746e-05
-2.84071076418269e-05
-2.08233227194841e-05
-2.00894511674285e-05
-4.50216983850402e-05
-3.17286876434321e-05
-3.5587093074023e-05
-2.6505119123051e-05
-5.29907129688286e-05
-3.43457984834283e-05
-2.83038203099046e-05
-3.29250623612117e-05
-1.52073141974963e-05
2.25740552534451e-05
-4.33658023374384e-05
-4.12463647326692e-05
-8.29861664618634e-06
-3.79432761952033e-05
-2.25598313862074e-05
-2.02133242126871e-05
-2.34731944320317e-05
7.07095598587099e-06
-3.48397290294937e-05
-2.40731855015956e-05
-2.39829621584641e-05
-2.30282390193237e-05
-1.74271661368814e-05
-5.67477082242048e-05
-2.89240343371812e-05
-4.93081048270913e-05
-4.69135671217665e-05
-1.70396686308777e-05
-4.2621370876136e-05
-2.64291171181967e-05
-3.14503554275243e-05
-3.53529013931158e-05
-2.50410527949167e-05
-1.005530758096e-05
5.39231444175701e-06
-5.59734213771435e-05
-2.35322115993518e-05
-1.31635942799615e-05
-3.90121929991652e-05
-8.23434489025026e-06
-1.7333811641588e-05
-1.70326172128094e-05
-3.90655475726132e-05
-2.59359598943841e-05
-1.82118840988559e-05
-3.52634901946005e-05
-1.30816694668715e-05
-3.44287966579927e-05
-3.93815219347083e-05
-8.08169319510376e-06
-5.21223679265306e-05
-3.33987596818798e-05
-8.56874896316308e-06
-4.59171867310059e-05
-1.10265749610188e-05
-3.58481405219398e-05
-4.80496280886222e-05
-3.04801658270967e-05
-3.40104321316447e-05
-3.77609085951444e-05
-2.79508279261524e-05
-3.44580867024101e-05
-3.53094868603986e-05
2.5314043408653e-06
-6.24315478420391e-05
-4.31074055562095e-05
-1.92388539788204e-05
-4.98767998094386e-05
-6.82501496660548e-05
-2.97315975653542e-05
-1.08749106220053e-05
-1.47491795473641e-05
-3.62380133588397e-05
-6.80875858899356e-06
-2.97267227037029e-05
-1.52179136953332e-05
-6.05783197352399e-05
-8.84073211911033e-06
2.25324270527954e-05
-2.83560419044437e-05
-1.59906630915783e-05
-1.74805882090812e-05
-3.40957619438855e-05
-2.20580211124055e-05
-2.56368210738641e-05
-3.51614878808747e-05
-7.009952865438e-06
-2.65307998377815e-05
-3.01493216314066e-05
-1.88923678875514e-05
-3.94194072936167e-05
-8.02740906842811e-06
-4.03581868952667e-05
-2.18188853007101e-05
-1.97473037527231e-05
-2.88910279620271e-05
-1.18121760208198e-05
-2.97156108957619e-05
1.79807106968503e-05
-2.46991669939558e-05
-8.17165871997987e-06
-3.24283090766791e-05
5.0887848227963e-06
-5.20902730527652e-05
-3.73423049639897e-05
-3.15258513810652e-05
-1.33799368600061e-05
-4.51503854643999e-05
-2.1241039270593e-05
-1.47064692155858e-06
-2.45945517497558e-05
-4.61988516601811e-05
-3.92518430700401e-05
-3.08079525247061e-05
-3.41845936688034e-05
-5.12633069881382e-05
-5.41175871354243e-05
-3.78493460533629e-05
-2.4890868300653e-05
-4.22663192837002e-05
-1.06796535985716e-05
-3.50154596880281e-05
-1.41762112805598e-05
-2.96829772289037e-05
-2.52367677505843e-05
-4.67134757429922e-05
-2.6011388986814e-05
-2.37223771585639e-05
-9.70662868735052e-06
-5.2101576422909e-05
-1.72210632264304e-05
-3.17590849897624e-05
-4.11779798943155e-05
-1.83136037518789e-05
-4.17661573475858e-05
-2.29354666764436e-05
-2.5665761544584e-05
-1.68534929397891e-05
-2.71280741069564e-05
-2.93802658526388e-05
-3.79654277566202e-05
-4.52992820536704e-05
-3.5287771878017e-05
-2.76509228728486e-05
-5.23774139405669e-05
-2.23036719812639e-05
-3.5507675488406e-05
-6.38587456541627e-05
9.17068721659509e-06
-4.28559318443581e-05
-4.70908901918259e-05
-4.83815596253086e-05
-3.82343369434241e-05
-1.35586269536018e-05
-1.43228426726973e-05
-2.03021582664433e-05
-1.21875208714141e-05
-1.89134833418225e-05
-1.36773820295398e-05
-2.48245091347347e-05
-2.23478332814435e-05
-3.31203498704924e-05
-4.91336269538898e-05
-1.86647792554529e-05
-1.62879689946848e-05
-2.72886317611644e-05
-3.75549070957771e-05
-4.57313401524865e-05
-4.06629095602015e-05
-3.32616783508087e-06
-5.61376427025502e-05
-4.0986534297398e-05
-4.63143424653866e-06
-2.12482675700892e-05
-5.28055811897753e-05
-3.89647053257742e-05
-1.74417119038808e-05
-4.30871588814113e-05
-2.439106520015e-05
-1.3491947216183e-05
-1.86075119999172e-05
-4.21689789438518e-05
-4.55639087538107e-05
-1.14729945836307e-05
-2.07367139389941e-05
-9.87992314559939e-06
-7.15067944345098e-06
-5.02035212491076e-05
-3.30185986388353e-05
-5.45957882183223e-05
-2.21361796263026e-05
-3.91171376891185e-05
-3.83892602228419e-05
-1.03761935482389e-05
-6.38170754837673e-05
-7.02470086324249e-06
-2.89518109743931e-05
-1.78737821298796e-05
-1.02489174815402e-05
-4.01697919625664e-05
-1.60568784508639e-05
-4.11073917590108e-05
-4.55485983745443e-05
-6.44669198323653e-05
-2.30158558342076e-05
-7.8320093794487e-06
-1.98961194045894e-05
-2.58694167072016e-05
-1.14711292837297e-05
-4.95943979423907e-05
-1.46133297559965e-05
-2.93097880434348e-05
-2.20283501479051e-05
-5.47409697326586e-05
-2.26537743379724e-05
-2.36216014113585e-05
-1.10810150958601e-05
-4.11549065293296e-05
-2.92807617689213e-05
-3.90334257343782e-05
-5.47245953163882e-05
2.27545881870376e-07
2.70241135253794e-06
-3.2798468619426e-05
-3.05535645876722e-05
-3.94643615234645e-05
-1.28366959733721e-05
-7.85505238036036e-06
-4.51602334477201e-05
-3.96530055654284e-06
-2.93252156357346e-05
8.16548980165215e-07
-5.3025002387071e-05
5.04656918071989e-06
-1.54115334291237e-05
-2.22362704326346e-05
-2.97413610332826e-05
-2.49781922636656e-05
-6.91167283119424e-05
-2.01664319595263e-05
-3.11879743730032e-05
-1.48905635996539e-05
-3.5863725511229e-05
-9.60916627800625e-06
-2.58197105776271e-05
-3.90195306123649e-05
-4.15725423811798e-05
-5.70929951118369e-06
-5.10795268785689e-05
-1.68541986599463e-05
-1.96141780862643e-05
-3.9120234131487e-05
-3.43910254611756e-05
-4.2727000529621e-05
-1.85590753107362e-05
-3.38428860617331e-05
-3.39048519562526e-05
-2.3779398410406e-05
-1.05869176704085e-05
-6.06623398294974e-05
-3.52390229277883e-05
-2.03085545808011e-05
-2.50177943277411e-05
-8.07130309768151e-06
-4.09482367182798e-05
-1.84944698317917e-05
-4.8643255381677e-05
-3.38342787280641e-05
-2.48547902777706e-05
-4.0238679757896e-05
-1.89629080057211e-05
-4.96576447961862e-05
-5.27817025676591e-05
-2.91548240827763e-05
-3.91020312401132e-05
-2.66592673899313e-05
-4.10547703838602e-05
-3.75435895547137e-05
-4.5983695171469e-05
-3.91308408940351e-05
-7.61912703394399e-06
-2.90675000929676e-05
-4.92426698855063e-05
-2.30361034136183e-05
-3.53379238759286e-05
-4.30414318791188e-05
-6.97553877627639e-05
-5.27303027986563e-05
-2.05626169309248e-05
-1.94773061216332e-05
-2.33650282733508e-05
-4.44593164117734e-05
-4.28405505314221e-05
-1.16446175964379e-05
-7.9675797473932e-06
-3.44441134737793e-05
-3.74561808910565e-05
-3.9340190936064e-05
-2.412794720841e-05
-4.62144056291892e-05
-1.46594168673115e-05
-2.3415277752337e-05
-2.1786554902803e-05
-4.62688625416069e-05
-4.03815793189214e-05
-3.5736995986205e-05
-2.88473438133228e-06
-4.55358414462237e-05
-2.26466904206092e-05
-2.56941136383595e-05
-4.46664556872193e-05
-5.54731494563804e-05
-5.56368844697091e-05
-7.59515082564289e-05
-4.65282403690258e-05
-4.40995288995217e-05
1.33151588895529e-06
-2.02708182163208e-05
-2.73339803000839e-05
-2.04935476254183e-05
-3.23169501676291e-05
-1.56952407906179e-05
-6.24251114076323e-06
-2.14354855159464e-05
-3.55780573956797e-05
-3.82567262554122e-05
-3.32208638065427e-05
-5.39918850684403e-05
-3.67742803989939e-05
-2.52230107165498e-05
-3.02858307808642e-05
-3.64297104889711e-05
-3.97283737842993e-05
-3.36922942893627e-05
-5.14300325466421e-05
-3.51449214659634e-05
-4.30660766533838e-05
-1.78877422363059e-05
5.92706382264375e-07
-2.84117786897518e-05
-2.7970524127458e-05
-3.09938753540903e-05
-3.39557601925368e-05
-3.36610746329216e-05
-2.88886854306453e-05
7.44964598835857e-07
-1.0100495656954e-06
-1.63991450507016e-05
-1.77095482423173e-05
-3.2366109923386e-05
-3.19959841181764e-05
-1.00090587496858e-05
-1.44097083132118e-05
4.35305377628012e-07
-3.46773973846642e-05
-2.89623207917923e-05
-2.02464691347307e-05
-5.53964458659005e-05
-2.95338760380561e-05
-3.02334717078453e-05
-5.63590498197256e-05
-2.36252160906556e-05
-1.67414848346924e-05
-4.82781179584996e-05
-6.03708253646914e-05
-4.05972503728914e-05
-4.43204471245294e-05
-1.76146085600109e-05
-1.94499741964409e-05
-1.77486146811408e-05
-1.41570460018948e-05
-4.24891328222697e-05
-2.48970290037305e-06
-2.179678833582e-05
-2.95041779088095e-05
-1.65443098691092e-05
-3.63603011772748e-05
-1.36938615660775e-05
-2.80653890947125e-05
-3.52133673182439e-05
-1.09705310238643e-05
-2.94786502696021e-05
-3.83329351114745e-05
-2.54634192763161e-05
-6.65981719946259e-05
-3.55494974043371e-05
-5.12814923188745e-05
-1.86744823629845e-05
-1.91452708912802e-05
-2.38328856829169e-05
-3.67693272569255e-05
-1.65692762653978e-05
-4.84974749707321e-05
-2.09436144383774e-05
-2.34346496181493e-05
-5.15043560913638e-05
-1.38584707547623e-05
-1.35001274742867e-05
-4.6947786513006e-06
-1.71284771903535e-05
-1.38611423625567e-05
-1.15445064143701e-05
-1.56410226730892e-05
-1.70165826016316e-05
-3.49111204301091e-06
-2.02515684169927e-05
-3.54065892499226e-05
-6.45855505491973e-05
-5.46561084429227e-05
5.11280914765482e-06
-2.19292828617534e-05
-6.30070723856638e-05
-2.76864519404058e-05
-2.75806398848595e-05
-4.0543783705693e-05
-3.43948094559399e-05
-3.60084735345883e-05
-4.15275443617911e-05
-8.08415047629598e-06
-1.557300488379e-05
-2.26860450551047e-05
-4.83307927452451e-05
-3.37869652604691e-05
-4.24478129189889e-05
-1.30645281751852e-05
-2.1519439888797e-05
-1.34095842386217e-05
-2.06615072967077e-05
-3.85735865118161e-05
-3.71176075582865e-05
-5.52154265199843e-05
-3.34592472893738e-05
-9.12243051619356e-06
-4.04522051876254e-05
1.13625298347064e-06
-1.80916987115308e-05
-7.43535094466806e-06
-4.10629803729338e-05
-2.63920771776721e-05
5.43072792721289e-06
-8.93557652090799e-06
-1.84756696481436e-05
-3.89369054033227e-05
-1.42399544185466e-05
-3.88775190563108e-05
-4.37425358169666e-05
-2.28683724234638e-05
-3.0499778899885e-05
-3.95596088133122e-05
-4.88046686990313e-05
-5.21546259066567e-05
-3.44975332730664e-05
-2.55166557277468e-05
4.82018903668978e-06
-5.18589617376504e-05
-2.12396649854217e-05
-8.11576020344293e-06
-4.18988401742097e-05
-2.39775330941154e-05
-3.2512322478664e-05
-3.76838865255265e-05
-3.57714490117487e-05
-3.38306674184324e-06
-1.97236533803676e-05
-1.71049175203995e-05
-2.1539230723376e-05
-4.28758253844763e-05
-1.63544362773622e-05
-3.20644647609036e-05
-2.87906894486153e-05
-4.19113650785329e-05
-1.11448675736839e-05
-3.62258872260815e-05
-1.56383910043659e-05
-5.14405155413048e-05
-2.29109582356392e-05
-4.78280410945988e-05
-5.55692533772029e-05
-2.01137963576104e-05
-5.06068318259221e-05
-3.43249604718978e-05
-3.17679075419586e-05
-6.00559944566695e-05
-3.71241730521899e-05
-4.40743103014004e-05
-1.44750610355252e-05
-3.61098330914221e-05
-3.94302285836327e-05
-6.07087419792844e-05
-4.30002498643162e-05
-4.73190724972575e-05
-6.0445944918141e-05
-2.77173588476158e-05
-4.1317762881541e-05
-1.88248411357702e-05
-1.99571412063844e-05
-2.95874480252674e-05
-5.03108545277629e-06
-3.06816316342031e-05
-6.16495917468806e-06
-3.87219959999959e-05
-2.10316128318709e-05
-2.33991257859729e-05
-1.98303669340465e-05
1.71693042087537e-06
-2.43051721364948e-05
-4.68035074620545e-05
-4.88698575234575e-05
3.58798649101763e-06
-3.91223945323986e-05
-1.71414956755686e-05
-3.4482135528428e-05
-4.01199126903977e-05
-4.89838952634606e-05
-1.50660644421394e-05
1.2107054909874e-05
-2.33088611456794e-05
-4.78045707544678e-05
-3.35594671771812e-05
-2.12158985272342e-05
-4.84154931052951e-05
-3.95760781411608e-05
-3.75379887148228e-05
-6.24398315103738e-05
-2.68738667066813e-05
-1.59158444672424e-05
-3.87294598872106e-05
-5.51996397980723e-05
-5.83203752749591e-06
-2.57744821659015e-05
-3.37535747972072e-05
-5.46732396982582e-05
-2.71402146028295e-05
-1.81902720894106e-05
-2.89845759013188e-05
-3.82245603520044e-05
3.94139033603003e-06
-4.24486241605527e-06
-7.14144642235484e-05
-6.6254325004113e-06
-3.47808428067303e-05
-1.53136887271471e-05
-2.22304554881624e-05
-2.43372886100376e-05
-2.70944510644975e-05
-4.11677650476095e-05
-4.04145563218934e-05
-1.41143587531975e-05
-4.46970227169124e-05
-2.05387035116309e-05
-5.77627111149883e-05
-2.86823730474992e-05
-5.69824292947428e-05
-2.1076895204989e-05
-1.00317000904696e-05
-3.86739827811573e-05
-3.05251107661629e-05
-1.61743583822312e-05
-6.10864335390215e-05
-3.94292876918403e-05
-2.91723974313521e-05
-3.14690023205718e-05
-5.61789783642652e-06
-2.58743245539157e-05
-3.92411081581126e-05
-6.172745866005e-05
-7.77011048279669e-06
-2.13931805719799e-05
-4.39243168835493e-05
-2.44274500844021e-05
-2.12829812035208e-05
-1.72849705308609e-05
-3.02434641018484e-05
-4.84653859661984e-05
-1.52801386601461e-05
3.62061145830742e-06
-2.69487377388942e-05
-2.64875562311545e-05
-1.06539814547808e-05
-3.69868771819695e-05
-3.34603910854883e-05
-1.68791038455181e-05
-2.56146035604453e-05
-3.3510183566507e-05
2.5138883182271e-06
1.06484495566622e-05
-7.38328116048552e-06
-5.60165193433197e-05
-4.07630540786457e-05
-3.71750882609767e-05
-2.04954060039027e-05
-3.61749951804584e-05
-3.26733957035126e-05
-4.58506522671331e-05
-3.88393811571984e-05
-1.30355022728255e-05
-1.51351640888665e-05
5.47256279148057e-06
-5.97912832028393e-05
-8.32967559474141e-06
-2.30697373018566e-05
-2.45980590261823e-05
-7.01418631360126e-06
-1.64308871353684e-05
-3.25985340202443e-05
-4.01507768785658e-05
-2.88294130201404e-05
9.28155187268269e-06
-2.64745810268416e-05
-6.17514719170633e-05
-4.15986782845697e-05
-2.63314046574437e-05
-2.86463338063729e-05
-3.06934112994488e-05
-3.67059782225086e-05
-2.26460836880492e-05
-6.74532812159995e-06
-3.8349672114112e-05
-2.74004367166214e-05
-7.254749877931e-06
-3.79521253781299e-05
-3.26196697424259e-05
-2.79485433894725e-05
-3.17096653785691e-05
-1.07098097452252e-05
-6.40380236141663e-05
-4.74477218417128e-05
-4.08279354356425e-05
-5.38523339832553e-05
-4.6481685845262e-05
-4.60939062159927e-05
-5.77216353971524e-06
-1.46851021650686e-05
-2.41712549716547e-05
-3.3483992312357e-05
-5.91581606299177e-05
-3.45983985248937e-05
-6.22563402339987e-05
-3.66575033988743e-05
-2.70258796878264e-05
-1.04780696265538e-05
-2.14259961876639e-05
-2.84185077998784e-05
5.01258120979673e-07
-1.25205097947983e-05
-1.56584015031933e-05
-3.87166114771522e-05
-4.06531961827768e-05
-3.97008413958737e-05
-3.19153759800492e-05
-2.57544399179499e-05
-4.75462909156124e-05
-2.08404497430359e-05
-3.38252969423039e-06
-1.01538435334514e-05
-5.96953688943776e-05
-3.02395897405414e-05
-4.75905828144996e-05
-1.83835213431078e-05
-3.16640088816276e-05
-2.58795009262286e-05
-2.00338018345504e-05
-4.03530486383717e-05
-1.240229365045e-05
-3.80942140636006e-05
-3.82676347766686e-05
-3.2418613047358e-05
-1.15471409819974e-05
-3.42455568464962e-05
-2.34429726797671e-05
-3.89425692038862e-05
-4.53803602253361e-05
-2.46463481523282e-05
-1.84689231928056e-05
-3.13779758812285e-05
-1.39912315195589e-05
-9.29090914434347e-06
-2.44221975749897e-05
-3.82493306687393e-05
-4.16971446837888e-05
-6.79897555524564e-05
-5.80375408546104e-05
1.14813784061604e-06
-2.55280090924016e-05
-2.86081221853007e-05
-7.13176008917355e-06
-3.9308827929245e-05
-3.40953709138697e-05
-4.017198328232e-05
-2.01387560021959e-05
-1.36853286725969e-05
-2.04550490528586e-05
-9.58540803367987e-06
-1.99811292371796e-05
-2.16279114220969e-05
1.03780783699568e-07
-6.06741627476375e-05
-1.62439642699813e-05
-1.48707844483913e-05
-3.61190835581763e-05
-2.77763453510616e-05
-7.42526417505063e-06
-6.29514468475991e-06
-3.24525783019122e-05
8.62387209531489e-06
-3.52276427456615e-05
-1.85440034310974e-05
-2.18029355270399e-05
-1.84586521674747e-05
-2.34964596755031e-05
-4.75545044590145e-05
-3.75060532261578e-05
-3.21376568444698e-05
-9.66825349139248e-06
-3.67192104998706e-05
-2.43478953148912e-05
-3.05159720009071e-05
-2.92812489669401e-05
-1.27918082290615e-05
-3.47776840103215e-05
-2.06392327826052e-05
-2.53980407038167e-05
-5.51737998713495e-05
-3.73174237538109e-05
-3.09291415713307e-05
-2.83658657932777e-05
-2.64312578391208e-05
-3.96674820654447e-05
-5.8152541087946e-05
-2.63518866883363e-05
-4.0039801052462e-05
-2.53245056871291e-05
-3.11819204777649e-05
-5.2339599228763e-05
-4.52163195123348e-05
-2.60550602089162e-05
-2.70024601413357e-05
-1.30939596326697e-05
-3.36941003808209e-05
-3.59365314309757e-05
-3.90087148449335e-05
-1.49598267969927e-05
-3.06209220873613e-05
-3.54706940127349e-05
-4.46026365206359e-05
-1.07347084909279e-05
-2.15638786302324e-05
-4.21528689569268e-05
-4.28080633519401e-05
2.15669580988313e-06
-1.54991154239246e-05
1.63308586150315e-05
-5.70659705945452e-05
-5.87662027552951e-05
-5.19319858370218e-05
-9.64201515487988e-06
-4.01551488739045e-05
-3.83860243137066e-05
-2.11151041315637e-05
-8.61604013487341e-06
-2.9535086312628e-05
-7.6140912083681e-06
-1.35586899210557e-05
-3.55011710048428e-05
-1.19256945203418e-05
-5.74616751782275e-05
-1.09378857757456e-05
-9.04243350963219e-06
-6.9905369747213e-05
-2.99777430502012e-05
-2.82717718410727e-05
8.97495412980626e-07
-3.1251576229975e-05
-2.01481813718371e-05
-3.19472204996043e-05
-7.06092721633894e-06
-3.89539651565518e-05
-4.06528055256684e-05
-2.81700120176326e-05
-2.93379632523437e-05
-7.24619770637105e-05
-1.15667587957907e-05
-3.2667834403672e-05
-9.45341350421413e-06
1.83337155427872e-05
-4.57623822502447e-05
-2.39850620702662e-05
-2.41130831987385e-05
-2.42081067186242e-05
-1.51754203143878e-05
-5.13103254697469e-05
-2.68499631174578e-05
-4.6476734897418e-06
-9.51319978369989e-06
-1.79489659769824e-05
-2.83215352852942e-05
-2.84982247639735e-05
-5.8709810735236e-05
-4.51835575732173e-05
-2.8811521359147e-05
-4.11502852468062e-05
-4.12940388089181e-05
-7.512077746812e-06
-1.8873150119325e-05
-4.40119625688207e-05
-3.08873101114795e-05
-2.79145663567916e-05
-2.03834164859323e-05
-4.62533845715519e-05
-2.26514494308569e-05
-3.23586981054354e-05
-1.23686075377872e-05
-4.66053381901749e-06
-2.30664613409932e-05
-4.27306964644954e-05
-8.18513312072158e-06
-2.44351103701112e-05
-6.02471299435414e-06
-2.73046453949794e-05
-1.00472496445692e-05
-7.8986394726984e-06
-1.08013598363692e-05
-4.66313821313707e-05
-4.98378339269668e-05
-6.14364046869077e-05
-1.93760177520656e-05
-4.8221492131444e-05
-4.94809329152232e-05
-1.64650041122743e-05
-2.57429835562802e-05
-3.75355584221432e-05
-4.76911558497866e-06
-2.09895602606261e-05
-7.82405115191843e-06
-4.95166488808836e-05
-4.37768626742526e-05
-2.16279242129208e-05
-2.92189381712079e-05
-5.6262556741312e-05
-3.24929807845972e-05
-1.52924391592254e-05
-3.05845180147871e-05
-2.66429164455684e-05
-3.79197833001154e-05
-2.77062349089248e-05
-4.82292679949735e-05
-6.37034656783612e-05
-2.29549888828993e-05
-9.9705426230466e-06
-5.64178003276393e-05
-3.52314809209894e-05
-3.88411530500136e-05
-1.50329304141261e-05
-5.09016380924735e-05
-3.97110747633204e-05
-2.30934184060131e-05
-2.4352041899386e-05
-1.95669613175194e-05
-3.74004683183657e-05
-2.92726749347814e-05
-1.97070872579954e-05
-2.0429210906625e-05
-2.62894472842971e-05
-2.9627932310039e-05
-3.42488199683731e-05
-3.28373414945798e-05
-5.96916692223582e-05
-4.25485005892775e-05
-2.7517571650413e-05
-3.94152091030821e-05
-1.93424240744941e-05
-6.51669781638235e-05
-3.48469106912608e-05
-3.05914746639932e-05
-5.43914656234555e-05
-3.67847485629576e-05
-2.27280662525388e-05
-7.73695593466412e-05
-4.70447293790647e-06
-5.33290381233544e-05
-3.97591693058152e-05
-4.62600816265199e-05
-3.35113770060367e-05
1.40347066344375e-05
-7.48016252577574e-06
9.22128947586384e-06
5.69091623406562e-07
-4.4584794775183e-05
-1.47214387183705e-05
-2.76611494605091e-05
8.05843161343303e-07
-4.60070005559593e-05
-5.72175699050452e-05
-2.80170871620519e-05
-5.3950567606376e-06
-1.92692508452047e-05
-4.40741153689386e-05
-4.46731590317979e-05
-3.36703181485979e-05
-4.31712519752327e-05
-3.57218030653866e-05
-3.64053206094325e-05
-3.10775000184302e-05
-2.26435332491757e-05
-2.60678179952986e-05
-3.84546810339587e-05
-1.05009700389812e-05
-2.7843903300743e-05
-6.76706684635294e-05
1.02340701882051e-05
-5.67491687285704e-05
-2.69418124298704e-05
-7.99166799842124e-07
-2.06383499664118e-05
-1.99321535513944e-05
3.69589272120046e-06
-3.0404328423643e-05
-1.98351450599927e-05
-5.02688064816472e-05
-1.28548548286525e-05
-4.20815308857175e-05
-2.49840378249845e-05
-3.6313207090032e-05
-2.38419714346142e-05
-2.58048833040772e-05
-2.07151434736886e-05
-2.3199516373445e-06
-1.84813240425194e-05
-1.23444003477205e-05
-5.00294812362745e-05
-1.2693777612297e-05
-3.91710681478982e-05
-1.24270002098594e-05
-3.90421723083294e-05
-1.33430744825836e-05
-5.05695488572697e-05
-5.97093192877378e-05
-3.79455833095533e-05
-2.36533586840526e-05
-4.57632737557566e-06
-2.77141966530417e-05
-1.30639880740496e-05
-5.52805723441722e-05
-1.44986649829013e-05
-5.80808475244378e-05
-1.24375430069103e-05
-4.19387416785723e-05
-2.32300933821963e-05
2.06887371323249e-08
-2.48349456415437e-05
-3.64660953640928e-05
-3.68079609126357e-05
-6.18862811249713e-05
-9.15598445500796e-06
-4.61552005253561e-05
-5.73747119279553e-05
-3.94806692309993e-05
-3.6119990680408e-05
-2.20904354232961e-05
-3.39261742580655e-05
-3.59820679846302e-06
-1.57332011660824e-05
-3.28420989280044e-05
-1.28425308824229e-05
3.23729866531637e-07
-3.65323133208456e-05
-1.86286746533994e-05
-2.9220287680677e-05
-5.8213037618184e-05
-4.80135484273982e-05
-6.97765559948389e-05
-4.05104320488397e-05
-2.49360407582268e-05
-4.10542413333405e-05
-8.8143072129654e-06
-4.30243091802021e-05
-2.03040927139287e-05
-3.40117772901137e-05
-7.81409995799507e-06
-4.8880488807001e-05
-3.15620985973993e-05
-2.90741225996653e-05
-4.92898361548781e-05
-6.63598662133021e-06
-3.37646549525627e-05
-2.23957663382628e-05
-5.20403695123988e-05
-3.71584317939953e-05
-5.96361142515764e-05
-2.51249783246289e-05
-1.07283874410808e-05
-1.13890205204644e-05
2.94745275325329e-06
-2.1174563281143e-05
-3.62245003260268e-05
-2.84179643644463e-05
-4.51862303639228e-06
-1.75527398880966e-05
9.28786866596632e-06
-4.16505597628996e-05
-2.90031143906964e-05
-3.02642953869603e-05
-2.99079406918813e-05
-3.22562649303507e-05
-1.98979847190292e-05
-5.23318042018484e-05
-2.09759919987416e-05
-3.95764164491363e-05
-3.80187184266978e-05
-3.54334264445569e-05
-2.35287860242182e-05
-2.49127267604389e-05
-9.80073880588491e-06
-1.95927813497265e-05
-6.10486033382214e-05
-2.74876547117923e-05
-1.3234015938835e-05
-3.61646601635455e-05
-1.99077223089123e-05
-1.29648348620381e-05
-5.05213782948588e-05
-3.98960124455048e-05
-5.06952397382268e-05
-2.05083805671909e-05
-1.05790518476387e-05
-3.49813699775346e-05
-4.3964084129727e-05
-5.42493219865811e-05
-1.07593542699981e-05
-2.57341085151916e-05
-2.42429108853923e-05
-4.6906607890312e-05
-4.02982277078051e-05
-2.81793665669942e-05
-4.50295046303144e-05
-5.39070740085417e-05
-3.50075580672295e-05
-6.24176621477104e-05
-3.84371640242095e-05
-3.17196457142158e-05
-4.10410374722191e-05
-2.55203971483656e-05
-4.02854505411187e-05
-7.89352476507989e-06
-3.27294463819025e-05
-2.95615028132368e-05
-2.80757488573075e-05
-3.43715812349645e-05
-5.88336121673555e-06
5.4413971870611e-06
-3.14835618552964e-05
-4.76682466819141e-05
-2.59782807341963e-05
-1.47420752894521e-05
-3.91762868409557e-05
-3.01021617439045e-05
-2.8621525678175e-05
-5.32748339069873e-05
-1.01476467656066e-05
-1.58889141819149e-05
-4.36108803750074e-05
-1.48502183073793e-05
-2.51558014015136e-05
-3.33613724103853e-05
-4.50950551898824e-05
-3.65697765397682e-05
-2.1099694131987e-05
-5.77169481581912e-05
-3.07627468756188e-05
-2.96676217106354e-05
-3.41649793260119e-05
-1.90550644516374e-05
-1.03308240263258e-05
-2.69989879695622e-05
-6.26303680134684e-05
-5.34434362578348e-05
-2.86790907964843e-05
-4.08721882695665e-05
-2.99083737459639e-05
-2.34054452318214e-05
-4.63136011468596e-05
-2.84339389326335e-05
-3.55031887215362e-05
-2.77388438038057e-05
-1.86639563826896e-05
-3.36120490298459e-05
-5.08829141114414e-05
-2.41694014841296e-05
-2.8972721945453e-05
-2.47474144676596e-05
-3.14299814273657e-05
-2.5503169413014e-05
-4.36319561440554e-05
-4.22687337019505e-05
-4.02159393541842e-05
-6.43114333046688e-06
-4.55570312728829e-05
-2.75063710175e-05
-5.88170349027657e-05
-2.81708608642743e-05
-3.05480156350477e-05
-5.22084214011453e-05
-1.12725888993167e-05
-3.02309341890951e-05
-4.53409181711735e-05
-3.14714275216453e-05
-4.1779985288255e-05
-7.63396316445156e-06
-4.42410201901443e-05
-4.03329248021148e-05
-4.0233156819423e-05
-2.85715930562987e-05
-3.87854531729362e-05
-2.52752536063562e-05
-4.45066259802322e-05
-1.56878652469673e-05
-2.09599975262108e-05
1.23421526031714e-05
-2.73845661871664e-05
-2.50860682598205e-05
-2.15367999917561e-05
-4.19864101079604e-05
-4.06324341586794e-05
-3.7118163347713e-05
7.49288682603637e-06
1.19089122282466e-05
-2.69375875110661e-05
-2.70749193421005e-05
-2.63324410991399e-05
-2.6303707404252e-05
1.12493572591163e-05
-1.98157703413695e-05
-6.47883837424827e-06
-3.40754125932554e-05
-1.23873485731199e-05
-3.82046804101167e-05
-2.21381582114456e-05
-4.09897537473212e-05
-2.90733343444949e-05
-1.2269000646019e-05
-1.49789721747486e-05
-4.18308010398892e-05
-3.53668443612921e-05
-3.56538687177265e-05
-2.73268449036401e-05
-2.46072856694288e-05
-1.25088516585742e-05
-4.3918371956847e-05
-4.5728982138228e-06
-6.13579800647841e-05
-1.16890202563266e-05
-5.02429376488771e-05
-1.7739497443059e-05
-2.3415556504096e-06
-4.47994313580222e-05
-8.31842241079704e-06
-1.30341805584717e-05
-4.31432220983518e-05
-8.22484274432131e-06
-1.29079913496738e-05
-1.01957504995237e-05
-3.91343770961991e-05
-3.15761769267336e-05
-1.08468487342149e-05
-1.44612906537678e-05
-4.67732256350517e-05
-2.52823533575757e-05
-4.06067257542951e-05
-1.45437095163605e-05
6.81424922492408e-06
-3.89687456944792e-05
-3.77928788644913e-05
-3.36117134111022e-05
-4.4034322709104e-05
-4.10802414835002e-05
-2.29331245314425e-05
-3.34222305760633e-05
-4.04882899392597e-05
-3.0107966756402e-05
-2.32526642576678e-05
-1.65908218082104e-05
-1.05082057056071e-05
-5.33406147960901e-05
-2.87962468001569e-05
-2.76156045417753e-05
-3.31386173669289e-05
-6.89982802438933e-05
-5.8960673935781e-05
-1.52606104200862e-05
-3.66703769334902e-05
-2.18315613884053e-05
-8.32173478400606e-06
-1.40475919338508e-05
-5.06695821420006e-05
-4.69950899743568e-06
9.54063987232057e-06
-2.1550155763799e-05
-3.26449601032856e-05
-4.06166405660394e-05
-3.44351426665637e-05
-2.72815896657804e-05
-1.7155028596362e-05
-7.02783419778247e-06
-3.27403569008456e-05
-2.46627163460153e-05
-3.10591748895418e-05
-3.14819632524493e-05
-1.99442727983331e-05
1.2847367044868e-06
-5.31939709128316e-05
-3.43690951335375e-05
-5.67988572392569e-05
-2.42959197319495e-05
-3.46092946624563e-05
-1.34043006559419e-05
-4.38063187622229e-05
-2.67676373816279e-05
-2.01462367768658e-05
-1.94487945056668e-05
-2.86232142671688e-05
-2.34052491793553e-05
-2.06685579200692e-05
-2.78757109925271e-05
-2.3482095235463e-05
-3.62311285529482e-06
-2.26778743648641e-05
-1.08539163986557e-05
-1.57175689630495e-05
-5.47333493976051e-05
-3.00519300170044e-05
-4.55920389345078e-05
-5.24043142529153e-05
-4.65290515340215e-05
-2.23299909020089e-05
-4.56664679848579e-05
-2.0469756427427e-05
-3.59083145468876e-05
-5.97623867973498e-05
-1.25431053220347e-05
-1.98143245961217e-05
-3.90552396830068e-06
-1.67324533011587e-05
-6.50505625282179e-06
-2.18398881635769e-05
-3.49832865406687e-05
-3.58822313730958e-05
-1.67794230106487e-05
-3.42283748081014e-05
-5.41556617537838e-06
-1.369110555021e-05
-3.85600679148833e-05
-1.73772080326299e-05
-4.17649308135717e-05
-2.28010792967723e-05
-1.0403957304847e-05
-4.23704779895713e-05
-3.48094678777865e-05
-4.05371394341525e-05
-3.61760761317809e-05
-1.85399451092499e-05
-1.19339986536334e-05
-3.06074543573131e-05
-3.98731493610976e-05
-5.24945377556496e-05
-3.69963103853941e-05
-2.01338090250543e-05
-6.514999318043e-05
-3.34679851631771e-05
-4.30737083181694e-05
-1.80094607065723e-05
-2.20494420077875e-05
-1.61648556712044e-05
-6.20645724083651e-06
-3.96105269396652e-05
-3.20883027025129e-05
-4.03346006740364e-05
-2.26431931074525e-05
-3.80159776665403e-05
-9.93637965199613e-06
-2.00380825830638e-05
-2.87671750700594e-05
-2.17152656017348e-05
-5.42368457511801e-05
-3.01930002062909e-05
-3.32811039275447e-05
-3.06624962702974e-05
-5.32933853828227e-05
-2.15034813777929e-05
-1.47565284202791e-05
-2.55139822377794e-05
-2.172223722845e-05
-2.00665189862444e-05
-3.70058668621947e-05
-2.94150091948198e-05
-4.78367190309349e-05
-3.02890199261167e-05
-5.11875118288113e-05
-1.36802004836994e-05
-2.82935495255646e-05
-6.47013537421532e-06
-4.1161140610116e-05
-3.76272435958238e-05
-2.83037585849093e-05
-2.57982769733705e-05
-2.63041181555127e-05
-2.07123564040365e-05
-1.57669792849006e-05
-3.41914224347863e-05
-4.1244208067091e-05
-5.59515905807952e-06
-2.87523958752833e-05
-2.56577854121514e-05
-2.62180188851439e-05
-8.67771303325118e-06
-9.91662950411665e-06
1.19278649272016e-05
-1.79825022857591e-05
-2.94530155457724e-05
-1.07830484760977e-05
-4.64515859165393e-05
-4.43369146341775e-05
-3.16272442590775e-05
-4.28695326195873e-05
-6.06756807650491e-05
-3.50222281249352e-05
-1.63064769263459e-05
-9.85987033254259e-06
-1.55648426737721e-05
-1.43885120831992e-05
-5.19172204676713e-05
-2.02425348737025e-05
-4.2265275321277e-05
-1.38413040211182e-05
-1.09351471849872e-05
-4.99266070706416e-05
-1.74178540550551e-05
-3.78563783803898e-05
-2.9590933642215e-05
-1.14290995120296e-05
-4.5303775183493e-05
-3.61844108672012e-05
-4.7754225176543e-05
-2.43199866196757e-05
-3.74925339918618e-05
-2.70230841993739e-05
-6.04386853630081e-06
-3.07473513136024e-05
-3.30390826102412e-05
-8.53114944065547e-06
-4.33815959690792e-05
-5.64518298388677e-05
-4.6092841882381e-05
-4.75873985677708e-05
-1.47787419723699e-05
-3.10158180000031e-05
-3.38296660103484e-05
-4.23411479394429e-05
-7.80793810650639e-06
-1.83848621526408e-05
-4.45852399105005e-05
-2.89260572990997e-05
-3.64371416545919e-05
2.09951926995257e-06
-2.26391432347901e-05
-4.9513115740582e-05
-3.14619482204409e-05
-2.41401111213115e-05
-4.91525223983027e-05
-7.10941902298102e-07
-2.46246589025061e-05
-4.81458509380076e-05
-2.2432442301277e-05
-3.30484962370697e-05
-2.63251568075881e-05
-8.69785928132467e-06
-3.88560911546103e-05
-5.67165507864614e-05
-4.09039026598499e-05
-1.57066249227483e-05
-2.62094945677637e-05
4.27094493642545e-06
-1.89583731662589e-05
-3.6758789640558e-05
-3.14990526183198e-05
-2.90955263248634e-05
-2.83401698511529e-05
-2.39472449857622e-05
-4.21315455857043e-05
-5.10618027491901e-05
-1.99049055791677e-05
-1.13649859997737e-05
-2.95599343954995e-05
-2.01007149824381e-05
-3.57138797456841e-05
-1.51352928707782e-05
-6.06141609601322e-06
-4.5753565466884e-05
-4.07292456004301e-05
-3.00692564885581e-05
-6.28537860308444e-06
-2.51380103462517e-05
-5.37788786408724e-05
-4.32837337406813e-05
-1.3237957855176e-05
-4.13739260221862e-05
-5.52075069930993e-05
-4.35591261570496e-05
-4.235069915677e-05
2.66992579132881e-05
-1.49160898856538e-05
-4.01874205178422e-05
-3.55384902264266e-05
-4.66874708304466e-05
-2.32327787661627e-05
-8.91808013976493e-06
-2.60076172169284e-05
-3.24841086836648e-05
-3.67598328147775e-05
-5.26820235069891e-05
-3.44196820886322e-05
-2.75003561947397e-05
-2.08029409620826e-05
-1.5656506251099e-05
-3.78391805895091e-05
3.33814687371356e-05
-3.55081818342452e-05
-7.59580973139082e-05
-1.38197617348446e-05
-7.8559211670651e-06
-3.10557675420684e-05
-3.73755881684398e-05
-5.06898539389878e-05
-4.49544441937496e-05
-4.35410082437089e-05
-8.35439945462628e-06
-2.1437256933355e-05
-1.07847937295826e-05
-2.61933747408552e-05
2.5475856721999e-05
-3.70988737706841e-05
-1.82812503545872e-05
-3.79855069471506e-05
-3.22102463300909e-05
-2.39866004214874e-06
-1.21221085669516e-05
-3.31553963554124e-05
-2.44888419095678e-05
-4.2615074505893e-05
-5.68314115482124e-06
1.86413404313818e-05
-2.05392769008539e-05
-4.33028816520821e-05
-8.51399579756137e-06
-3.23681511963513e-05
1.37942070683792e-05
-2.92546343294767e-05
-3.25643883503973e-05
-5.22268622713885e-06
-4.23167663220669e-05
-2.89744333444005e-05
-9.32982021318156e-07
-1.93516659056426e-05
-5.31431429016883e-05
-1.97720760602273e-05
-2.61719947164799e-05
-5.79163415760571e-05
-1.39974903096534e-05
-6.5201544222843e-05
-3.11559014798487e-05
-5.81930130858875e-05
-1.70475670226039e-05
-4.33252448695573e-05
-4.18602118715091e-05
-3.84886646926234e-05
-2.45501461043566e-05
-3.72457345127586e-05
-3.83048980436705e-05
-2.48245184497006e-05
-4.12454485254049e-06
-4.67975923057944e-05
-2.70296740432953e-05
-5.30688043700825e-05
-6.07100773280932e-05
-3.61150619141495e-05
-1.63843857452823e-05
-2.29733744202199e-05
-8.80183030302759e-06
-8.7335970476659e-06
-4.7446756777497e-05
-1.73764937573324e-05
6.54301348380126e-06
-5.52915364924294e-05
-6.70495923468386e-06
-3.97197300448257e-05
-2.10787850173199e-06
-4.4488356081165e-05
-4.2631952233072e-05
-1.79264003068774e-05
-3.03348169356651e-05
-2.12407745663443e-06
-1.91432548248658e-05
-2.54069048242303e-05
-3.28897977897015e-05
-4.33534957177544e-05
-1.1395165655376e-05
-5.14618003471945e-05
-3.6937597652251e-05
-2.6109044302885e-05
-3.59297478086514e-05
-3.73902970283855e-05
-3.07463505089445e-05
-1.58275927095045e-05
-6.26233631346591e-06
-3.95993326949847e-05
-3.04520761752567e-05
-1.53057171195445e-05
-1.79153355187722e-06
-3.09446954010802e-05
-1.49473998486101e-05
-4.7656005643031e-05
-3.432870498479e-05
-4.51042782510377e-05
-3.61800065951458e-05
-2.54663494097524e-05
-3.86772545027065e-05
-4.21579089189444e-05
-5.80207352434907e-05
-1.42726480244829e-06
-4.73843333119055e-05
-2.65630912357163e-05
-4.56198796529651e-05
-1.51468673831787e-05
-5.11106884866901e-05
-2.46557256670069e-05
-4.28300296496043e-05
-1.66761813640312e-05
-2.72498238519416e-05
2.08502241009972e-06
-4.10129727031289e-05
-2.07320323894105e-05
-3.49742769450165e-05
-5.99509243363585e-05
-8.87208830704586e-06
-4.46516543432311e-05
-4.58484048290446e-05
-3.04325714544097e-05
-1.53476259867716e-05
-2.59582613353149e-05
-1.90298686404163e-05
-5.1556776094031e-05
-1.33278162361391e-05
-2.30312269308903e-05
-1.73520934297613e-05
-4.13726521064988e-05
-2.76311725976163e-05
1.16681424471737e-05
-1.23795463280819e-05
-3.26925567789559e-05
-2.33236578980442e-05
-3.94209750346952e-05
-1.47379864573562e-05
-6.53587189569223e-06
-7.58150687856066e-05
-2.67491457207319e-05
-3.12989382101403e-05
-1.30744478475071e-05
-9.00212608541281e-07
-3.53150021138622e-05
-1.10566193797976e-05
-1.05833796831662e-05
-3.01024258729664e-06
-4.99404138112706e-06
-2.39953103601944e-05
-5.20916777964518e-05
-2.66864460038731e-05
1.16351425828065e-06
-2.04230539909863e-05
-1.60604730973684e-05
-3.92788033007563e-05
-3.79036075996706e-05
-3.70688632210173e-05
-1.29251990627869e-05
-3.17628711726684e-05
-3.94267225544918e-05
-5.21596493405508e-05
-5.53655442094209e-05
-2.24891162959714e-05
-3.67951060987743e-05
-4.80435769801629e-05
-3.32294065052978e-05
-3.19493818316991e-05
-2.94281205901871e-05
-3.69494434011695e-05
-4.73813482625558e-05
-2.56047198397138e-05
-2.94010145857105e-05
-4.9816782221231e-05
-3.30936128351193e-05
-2.61153885677843e-05
-6.55605656518391e-06
-2.04073962953262e-07
-3.66484896985055e-05
-4.07326144220974e-05
-3.14120442894317e-05
-5.91642265496727e-05
-6.9044510389809e-06
-3.62328539911989e-05
-9.15650376286662e-06
-2.6673763775243e-05
-1.91325245878691e-05
-4.03294588415227e-05
-4.18673073367776e-05
-2.20005067142575e-05
-3.40507536853794e-05
-3.16719001549252e-05
-3.21505869294028e-05
-9.31254775224194e-07
-4.37544089049848e-05
-2.72682936576982e-05
-3.1512832965302e-05
-4.73212574436498e-05
-3.97956129555343e-05
-7.03569057740258e-06
-2.84203440767072e-05
-6.17878778555342e-05
-3.31870138094518e-05
-1.25525018460058e-05
-7.10194830503412e-06
-3.88740769003318e-05
-2.35787534369126e-05
-2.25776881892408e-05
-7.49880456422672e-06
-7.20453228700961e-06
-4.56947294797923e-05
-3.28939295894884e-05
-2.74174235887125e-05
-3.10648768685605e-05
-1.10290918736031e-05
-4.22096275310777e-05
-3.15442608564708e-05
-2.82098800777989e-05
-2.33072492142545e-05
-2.81916689172056e-05
-3.05999347334025e-05
-4.22758603335129e-05
-3.69053522554482e-05
-3.72544159142202e-05
-1.32592621622844e-05
8.17238924639629e-06
-1.79226420769607e-05
-3.06286679708724e-05
-2.27520184318185e-05
-5.05505366735782e-05
-7.08618085531352e-06
-1.39803747945879e-05
-3.60667702689852e-05
-6.0332066083225e-06
-3.87457970888035e-05
-4.15121469972856e-05
-1.70039178587273e-05
-3.76871112908008e-05
-4.90124856688591e-05
-3.53327661008188e-05
1.72727858051594e-06
-2.44461061595179e-05
-6.1981316008963e-06
-2.55608854696463e-05
-4.99160313936366e-05
7.21072429976557e-06
-1.35053138845754e-05
-4.41807297683554e-05
-2.93125765057278e-05
-2.61295233173382e-05
-3.04259334261497e-05
-2.65855827438633e-05
-6.94878333288123e-06
-3.58953025600979e-05
-3.52403355739849e-05
-3.65585654156068e-05
-3.30151782105355e-05
-4.34408569890448e-05
-5.23065592195005e-05
-4.17058960548744e-05
-4.03330740568724e-05
-3.99826445443403e-05
-1.97495485050943e-05
-2.87730098909615e-05
-1.52849282192494e-05
-1.4008198397434e-05
-1.38597891315191e-05
-2.1922199448054e-05
-1.30147960347658e-05
-2.74165413986367e-05
-1.37710119941767e-05
-2.80345446407223e-05
-3.90761150996194e-05
-3.35577721494059e-05
-3.40247159653266e-05
-6.40286326791741e-06
-1.17909840787568e-05
-4.42867935433638e-05
-1.06795660690139e-06
-1.90027000174938e-05
-6.64540260185912e-06
-4.4461493917866e-05
-3.84719430090061e-05
-1.115919638866e-05
-7.48529936045611e-06
-2.672270827754e-05
-1.6694495747418e-05
-2.30955197904081e-05
-3.27818364788733e-05
-4.3987057260511e-05
-1.21488378255855e-05
-3.72728352986411e-05
-2.37699553269551e-05
-3.01929120317304e-05
-2.01891769886865e-05
-3.14392966622405e-05
-7.52682457388705e-06
-5.92088947173344e-05
-2.85612480550793e-05
-1.78036235491182e-05
-2.81879249561506e-05
-2.50488858126798e-05
-2.50218037618035e-05
-2.30525865963842e-05
-1.1062034854943e-05
-1.881892337453e-05
-2.24835941896467e-05
-1.38919915319032e-05
-1.40937326650188e-05
-3.5877788163386e-05
2.05651304722194e-06
-5.18474545888692e-05
-5.56648663196206e-05
-1.77167216908084e-05
-2.74074977495433e-05
-4.58577590908682e-05
-2.46683473713646e-05
-3.66788054326575e-05
-4.08878391546206e-05
-2.34169914617456e-05
-3.43759982416602e-05
-1.66747945577726e-05
-5.04240584333342e-05
-6.73175690650972e-05
-2.2333785422474e-05
-2.70927430028493e-05
-5.41716390550058e-05
-3.24743512985972e-05
-2.71424714487409e-05
1.51798489581638e-05
-1.7957220161417e-05
-2.56321295211403e-05
-3.29673784835713e-05
-2.57466947788037e-05
-4.24920990700261e-05
-2.61384174081581e-05
-1.69263913041066e-05
-1.77600012565909e-05
-2.84859452114302e-05
-1.00761800709284e-05
-6.17171152044931e-05
-2.91360929955235e-05
-5.19012974468139e-05
-1.44403404666036e-05
-2.25226566406605e-05
1.49917331301164e-05
-1.44708193913659e-05
-4.0501342859669e-05
-8.40228029013646e-06
-2.01779457859979e-05
-1.41956431407969e-05
-1.83224173804505e-05
-3.73435069459723e-05
-6.37076258147326e-06
-4.30768737192863e-05
-1.08595661906304e-05
-2.92038887809683e-05
-4.35466669952963e-06
-1.84823124057141e-05
-2.14181174589053e-05
-3.58467023088882e-05
1.59847889963949e-06
-1.39032400622046e-05
-1.37836661374153e-05
-2.15898201990588e-05
-4.74781170820366e-05
-2.82143374682119e-05
1.08156564624949e-05
-4.76633300427403e-06
-1.74548216977385e-05
-1.85838272975184e-05
-1.80116732441579e-05
-3.13493058071457e-05
-3.91804023277419e-06
-3.42340677739826e-05
-4.04761826491465e-05
-2.55433884552297e-05
-4.30195986172242e-05
-1.81300509305703e-05
-2.09457573758237e-05
-2.75547489887287e-05
-2.87087994422187e-05
-2.46456399780229e-05
-4.40317488381943e-05
-1.72150218264916e-05
-2.5689212160045e-05
-3.43824689376292e-05
-5.43978641814247e-05
-4.02921341774316e-05
-2.9679533690831e-07
-3.66831819696287e-05
-2.44257174783697e-05
-7.25337908068683e-06
-3.27259934502382e-05
-4.27850781212804e-05
-3.27110245625753e-05
-1.70099742845895e-05
-3.80452911769452e-05
-3.88696579924548e-05
-3.60461772352629e-05
-1.76928834853332e-05
-4.6629822272803e-05
-1.32348877412441e-05
-5.71859469910411e-05
-3.03275495282275e-05
-2.49216914472562e-05
-4.37529096096505e-05
-5.87673563434524e-06
-4.69947904041517e-05
-1.85415989233413e-05
-2.7473131145209e-05
-1.30558335285134e-05
-1.2260582105562e-05
-3.05581660985564e-05
-2.28641524256342e-05
-2.95803807199844e-05
-4.05837782190615e-05
-6.68631117642543e-05
-6.3790242788647e-05
-1.62812094166635e-05
-7.8683057781241e-06
-1.67698364393815e-05
-2.86544880240171e-05
-2.40823994664959e-05
-1.89018438448071e-05
-3.32369654614757e-05
-3.573285269573e-05
3.50608702754e-05
-2.66840762335631e-05
2.75452891383133e-06
-3.49945860682898e-05
-2.7370555233848e-05
-5.54806294994087e-05
-1.63500783111171e-05
-1.73653769269473e-05
-2.39349770118394e-05
-4.29767915313648e-05
-3.6749684461968e-05
-2.74437169507268e-05
-5.37920462930652e-05
-3.85358551567532e-05
-2.24682203818549e-05
-4.65342142600734e-05
-2.6690682913773e-05
6.81176509468256e-06
-1.57911157898485e-05
-3.13110256936342e-05
-9.47301481854548e-06
-2.0255012486497e-05
-1.41596334050994e-05
-1.02789657491786e-05
-4.95229500874795e-05
-4.30666211470253e-05
-4.27954323013695e-05
-6.92523338375249e-06
-5.17929410694675e-05
8.02080705600231e-06
-2.95657586736526e-05
-4.75548463548826e-05
-3.65310731106564e-05
-3.37576499925276e-05
-2.3590382688839e-05
-2.97591450090446e-05
-1.15288037264321e-05
-5.04884768433654e-05
-1.89647559611239e-05
-4.19161219597924e-05
-4.40573728030605e-05
-1.9450887188516e-05
-2.39984558632592e-05
-4.18626982430391e-05
-1.60539592326711e-05
-3.05557359617035e-05
-2.44105008500112e-05
6.74892276992434e-06
-3.09935574781704e-05
-4.33053642886113e-05
-4.29879396007043e-05
-2.56822257926102e-05
-1.05230409926063e-05
-2.7665693697985e-05
-1.25377451542783e-05
-3.36781236165543e-05
1.66623218676409e-05
-4.27601384355641e-05
-4.47050610394415e-05
-5.21801601703964e-07
-2.83517261550038e-05
-2.96790571540743e-05
-1.88273495478153e-05
-1.62129847422918e-05
-3.19658261388147e-05
-5.3079057300948e-05
-4.08285222128592e-05
-4.20693982655841e-05
-2.16983495948778e-05
-1.76537187268969e-05
-4.69140453908621e-05
-5.66219364195551e-05
-4.56766172222036e-05
-2.2496701089521e-05
-2.35992297901417e-05
-2.83601681323008e-05
-2.98351585616055e-06
-1.93345220796693e-05
-5.10032178718203e-05
-3.71209291576027e-06
-3.40850034769749e-05
-1.58476490635276e-05
-5.91369361878247e-05
-5.88651759203208e-05
-1.11341847766538e-05
-2.33102743423001e-05
-1.87525520337477e-05
-1.54537838416978e-05
6.28670345360155e-08
-4.12271180046004e-05
-5.43516252910423e-05
-2.24612813736894e-05
-2.8061582239311e-05
-2.9773528626929e-05
-3.54760738452797e-05
-2.32893721186351e-05
-5.63176360362952e-05
-3.57798380439246e-05
-3.12842234213576e-05
-1.75144476580921e-05
-1.48226488438513e-05
-2.83746330290884e-05
-2.85462108448135e-05
-3.29920630178835e-05
-5.06090354747674e-05
-3.88460149270204e-05
-1.11240581630381e-05
-1.60000911523033e-05
-2.6023475640433e-05
-2.92566727617672e-05
-3.31690278734134e-05
-1.61772767937027e-05
-4.54440773400667e-05
-3.36704881330166e-06
-1.17908835239249e-05
-2.92027486925961e-05
1.68639396297842e-05
5.51194723877151e-07
-8.19766625942509e-06
-6.79589199858983e-05
-3.87924530686262e-05
-4.3747231871382e-05
-1.2027115752502e-05
-7.92428651556082e-07
-4.70254025645156e-05
-3.55561537505277e-05
-5.15212655878158e-05
-3.29386778883841e-05
-2.28431607082145e-05
-3.96586871863475e-05
-4.77020456396456e-05
-2.65498336456383e-05
-3.59446957257933e-05
-9.44395516182212e-06
-2.74949969218164e-05
-7.65089101680928e-05
-1.51365450224192e-05
-2.21182163058403e-05
-1.66817979333031e-05
-2.15586445499298e-05
-4.21350938476678e-05
-3.76198487002104e-05
-4.04630575419357e-05
-4.83371896257396e-05
-2.46544116697581e-05
-5.1626326454658e-05
-3.02706287393385e-05
-2.76161097052243e-05
-1.64748010052628e-05
-2.03697443739853e-05
-2.77382612014709e-05
-3.74645028707149e-05
-3.44932171038467e-05
-1.51265777945265e-08
1.698404285644e-05
-1.50271400702788e-05
-3.46950687244978e-05
-2.59113743661823e-05
-2.37283286409522e-05
-4.04613962966667e-05
-3.16278714899225e-05
-1.02191409049385e-05
-5.19582857902724e-05
-1.36488025848105e-05
-1.28544821663203e-06
-1.34116242742858e-05
-4.86370660119733e-05
-4.05150246323093e-05
-2.97836507962633e-05
-1.99429792068972e-05
-1.83532752712195e-05
-2.20007137648109e-05
-1.4818611906471e-05
-2.08471993274759e-05
-1.46116967025924e-05
-5.19893365318458e-06
-1.25077515055408e-05
-2.77291930993284e-05
-3.52957247834637e-05
-7.12196775770753e-05
-2.22832254943601e-05
-1.03878145147549e-05
-2.95292637416889e-05
-3.05787131586137e-05
-4.24501051730655e-05
-4.22001082145116e-05
-3.81119044300991e-05
-3.0681707538006e-05
-1.71201128804128e-05
-2.91894136589634e-05
-2.18989523874428e-05
-3.86804102814378e-05
-5.31108929120283e-05
-3.99981914455896e-05
-3.85873004349909e-05
-6.46889523911284e-05
-3.81187428280324e-05
-2.31324062030562e-05
7.02482422406245e-06
-2.05915258359173e-05
-2.65046025324158e-05
-3.83439635472392e-05
-5.68640713050744e-05
-1.37616920725656e-05
-3.27419740581913e-05
-4.307251447146e-05
-2.80885838304616e-05
-3.82280271463311e-05
-1.89779942054959e-05
-8.0547412445126e-06
-4.49558605771437e-05
-3.74220299078593e-05
-2.71449495902049e-05
-5.91474192848629e-05
-8.0275115194892e-06
-5.53280263843967e-05
-5.68967162865295e-05
-3.90212676714856e-05
-4.0263520770583e-05
-1.77131699858234e-05
-5.25717682369842e-05
-3.06965344344149e-05
-3.74271861871423e-05
-4.20819857346638e-05
-6.2709958692578e-05
-1.5579323080067e-05
-2.17952516770239e-05
-4.05714897508425e-05
-5.42711596910349e-05
-2.2279450775718e-05
-3.62031417480022e-05
-6.11570892864669e-05
-1.73855950028611e-05
-2.70447248501424e-05
-4.94398440112864e-05
-7.84540213104272e-06
-7.95436350766956e-06
-2.25272335646377e-05
-2.09243985055924e-05
-1.95091149570026e-05
-1.72649870716466e-05
-6.14238407362377e-05
-3.8793717361025e-05
-5.78625166633884e-05
-4.93610775234674e-05
-1.19236001735e-05
-1.72632318775809e-05
-2.38935171315891e-05
6.01605416919366e-06
-3.69606842850642e-05
-3.75527627662693e-05
-2.04101497024145e-05
-3.75790357645287e-05
-3.58409166435162e-05
-1.30428860997899e-05
-4.15058891889366e-05
-5.88465073357388e-06
-6.50696152487997e-05
-1.8992797372174e-05
-2.39623111045643e-05
-5.57477676558307e-06
-3.21261897663898e-05
-2.72384211740334e-05
-2.65094056245772e-05
-2.26047954626214e-05
-4.28480327056889e-05
-5.92785940415889e-05
-7.33782466082958e-06
-5.66693559152874e-06
-2.15325849998374e-05
9.94390013293553e-06
-1.90000454257802e-05
-3.71822606596694e-05
-3.73714565174228e-05
-3.7503904283508e-05
-1.09856085914759e-05
-4.67113280092475e-05
-1.5012579998322e-05
-9.28362485463277e-06
-3.8127162637826e-05
-3.62661890732709e-05
-2.53510863811659e-05
-5.61742814262726e-05
-5.98028550408257e-05
-3.59588679763236e-05
-6.95743962500101e-05
-2.89530505424549e-05
-5.21466429725644e-05
-4.21348532733075e-07
-5.07247692423277e-05
-4.95705770762068e-05
-5.22966009654842e-05
-2.76845453115801e-05
-5.05991963399943e-05
-3.1115150841781e-05
-2.72328007641753e-05
-1.36548006600887e-05
-2.4344198963842e-05
-4.32375246390133e-05
-4.38148963383741e-05
-4.23586199942791e-05
-3.17494153198106e-05
-2.37575030370844e-05
-6.31012057460985e-07
-4.52760285612268e-05
-3.65062819801225e-05
2.68362742532985e-06
-1.40922990836115e-05
-4.04730726346803e-05
-4.68085655897681e-05
-2.73292909333296e-05
-1.62052304365707e-05
-3.63988706700138e-05
-5.05902245318339e-05
-3.9332246734555e-05
-3.95115115587003e-05
-4.80307210584049e-05
-3.44225398520999e-05
-5.08549652359596e-05
-5.60969511799257e-05
-1.71098860723108e-06
-3.99840398868849e-05
-4.42349572008547e-05
-1.38452391820659e-05
-1.62974148517853e-05
-4.20126857435049e-05
-3.27910912733908e-05
-3.66881044358404e-05
-3.43177158585826e-05
-2.07217356170818e-05
-3.59513814619233e-05
-2.70333433437275e-05
-3.93454724525271e-05
-4.15016713587602e-05
-1.96469103175281e-05
-6.08959560479629e-05
-1.78426979997713e-05
-3.8802326697278e-05
-1.44792555674354e-05
-1.49846103773362e-05
-5.90053930041422e-05
-4.3134922962445e-05
-2.78860135979311e-05
-1.74875178582306e-05
-5.18554807000469e-05
-6.32663364244337e-06
-2.57012343310371e-05
-3.1778624648014e-05
-1.60543011272755e-05
-5.04930420518759e-05
-4.12137885978105e-05
-2.75071781118024e-05
-1.73170623922025e-05
-2.41610950001524e-05
-6.61829737523761e-05
-4.95099593450128e-05
-1.75617889413068e-05
-4.05377193208519e-06
-3.98037659163308e-05
-5.42294934214423e-05
-3.60671778175781e-05
-1.83280103563064e-05
-1.7397306119285e-06
-1.71157701988321e-05
-5.5740690066204e-05
1.29664143451208e-06
-3.41431415282193e-05
-4.77006355143495e-05
-1.27244307316795e-05
-3.10479565997254e-05
-2.27682358886287e-05
-5.75146135878654e-05
-3.29196380128138e-05
-8.79214565672034e-06
-2.68029667537164e-05
-1.05199762916407e-05
-5.16532668452497e-05
-3.63524189450496e-05
-2.60260742851926e-05
-1.48700824632821e-05
-1.01627195714212e-05
-4.90231745653463e-05
-3.09419543850074e-05
-4.08291002600862e-05
-3.20797448816019e-05
-1.08417116072281e-05
-3.45809067984525e-05
-4.67993029049618e-05
-5.53963717825332e-05
-7.68685192104334e-05
-2.45347758652607e-05
-2.31002370082619e-05
-4.95399632213335e-05
-4.60243145837426e-05
-4.28691790972059e-05
-1.7675753478872e-05
-2.07629553148047e-05
-2.95538705766553e-05
-2.81521511463689e-05
-4.31333656141209e-05
-1.9458746131777e-05
-3.13352951312501e-06
9.86262794983071e-06
4.69987346899338e-06
-2.82834110755617e-05
-3.73688918721223e-05
-3.8051949404053e-05
-5.71412534004236e-05
-4.64912178982588e-05
-3.75514135451085e-05
-2.02458727917515e-06
-1.02224434552116e-05
-6.76049686258498e-05
-2.66503215050101e-05
-3.00320976527204e-05
-2.05305751656244e-05
-3.77432222762933e-05
-4.96043985617861e-05
3.59811190944428e-06
-1.18791046525395e-05
-4.42641558623415e-05
-1.87529302228569e-05
-1.01051441540735e-05
-3.58819532161407e-05
-2.93288660701018e-05
-2.71172511789559e-05
-8.4299934497644e-07
1.89351972377506e-06
-4.84797397075779e-05
-3.97986972468001e-05
-4.2163018730684e-05
-4.78840472911486e-05
-3.06100657730375e-05
-1.6977735556154e-05
-2.31867584814589e-06
-1.45991738056193e-05
-4.15836138634236e-05
-3.03550146959585e-05
-5.71174418220486e-05
-5.33990154597583e-06
-8.05691436193557e-06
-4.17153850079067e-05
-2.65762181293137e-05
-3.03807289777884e-05
-2.62974100678433e-05
-2.31257181460743e-05
2.05711759431528e-06
-2.93106936200685e-05
-4.63733638746244e-05
-2.4929866253761e-05
-4.23398783049929e-05
-3.59544998283073e-05
-2.51918816319688e-05
-6.32013845595823e-05
-1.11818614017977e-05
-4.53783882339384e-05
-7.13272455505886e-05
-5.30293379733537e-05
-3.82659338258094e-05
-5.19073518552939e-05
-2.85310697070059e-05
-4.6631446038132e-05
-3.04219786166806e-05
-4.1068736011578e-05
-1.80981640487564e-05
-2.73020670855659e-05
-2.853232220847e-05
-2.04912174127711e-05
-2.34569486621551e-05
-1.86443833239106e-05
-3.45989444371301e-05
-3.53954109318744e-05
-1.3095260420657e-05
-2.51112072479584e-05
-3.28420700564761e-05
-2.38495883388683e-05
-2.23665084967709e-05
-3.6528435943366e-05
-4.35824607601615e-05
-3.15502658352687e-05
-2.78118481720454e-05
-3.15306091688084e-05
-3.33011143256539e-07
-3.19220411878732e-05
-1.1480145427505e-05
-7.81735418475776e-06
-4.16215025826299e-05
3.62241948801492e-06
-2.96206744910492e-05
-3.62343105316155e-05
-4.20993939268018e-06
-5.7145680277701e-05
-7.16477520284872e-05
-1.6922527300785e-05
-1.73002605773034e-05
-1.94733734759365e-05
-3.21342004472418e-05
-5.80674241093707e-06
-3.63527553365989e-05
-2.23274753990562e-05
-3.47160884813559e-05
-2.4907746366939e-05
7.1332549105134e-06
-4.00660509979445e-05
-2.67473526618008e-05
-3.30757573892809e-05
-4.38087373651006e-05
4.76253339758309e-06
-4.2562598792804e-05
1.31215134238637e-06
-4.00846125433441e-05
-1.2877632536703e-05
-2.41647845744379e-05
-4.94517749145737e-05
-3.1461392566716e-05
-4.8303720289782e-05
-2.49221151227228e-05
-2.00244528605679e-05
-4.1163215928737e-05
-3.24624652683997e-05
-2.20688306483285e-05
-4.62753303310979e-05
-4.55118365000126e-05
-4.23497892047631e-05
-4.38593724418337e-05
-5.10061005586323e-05
-4.87572668352315e-05
7.8008360426565e-07
-3.4513226236955e-05
-2.11712198426354e-05
-9.42817142648293e-06
-3.07175919575385e-05
-5.88520381231578e-05
-1.32325809882658e-05
-4.45303144471468e-05
-2.15699068613509e-05
-2.31941337494078e-05
1.96991346649165e-06
-5.74419456811302e-05
-2.23077989451021e-05
-2.22148788473725e-05
-1.50999816358909e-05
-4.5479311069324e-05
-2.96802797054118e-05
-4.30826627902622e-05
-1.28205082225207e-05
-2.05971440528412e-05
-3.57848794496632e-05
-2.51652190243935e-05
-3.71647357863349e-05
-4.09230901237985e-05
-1.85763204209576e-05
-2.79996542747766e-05
-2.33488753629797e-05
-1.91028198383811e-05
-3.73727308038812e-06
-3.55220856564298e-05
-4.26831609498219e-05
-3.37535868649469e-05
-1.10426211430883e-05
-1.97340900717922e-05
-5.05701162786619e-05
-2.37924345959089e-05
-3.03448663438062e-05
-2.20560626260292e-05
-2.22834990444744e-05
-2.14981321304451e-05
-3.12296662959601e-05
-5.99482690531669e-05
-4.48691616152459e-05
-7.82795069653325e-06
-4.61575528877502e-05
-4.58533256798459e-05
-5.03991655472127e-05
-5.43810882492458e-05
-2.04753261779087e-05
6.13078162682168e-06
-1.15695573041973e-05
-6.47670344185493e-05
-2.21123515346463e-05
-2.75429740006771e-05
-4.0611362910941e-05
-2.49310516365226e-05
-3.31069265219418e-05
-5.52861498793919e-05
-1.42022829590413e-05
2.07270940660197e-07
-2.07168211490337e-05
-4.01506698109232e-05
-5.23493644706249e-05
-3.38997068837504e-05
-3.90123721155309e-05
-3.21416503177846e-05
-4.53753580340466e-05
-2.53454196204896e-05
-2.46945811768369e-05
1.63968079067978e-06
-9.97192775852701e-06
-2.254943885719e-05
-3.41750548598564e-05
-1.33360416559752e-05
-2.09676005158279e-05
-2.60513665029725e-05
-4.73622097981341e-05
-1.51922401339658e-05
-2.15879018405719e-05
-2.54032585466212e-05
-5.09273521430267e-05
-2.13147828063232e-05
-5.10966580147374e-05
-4.71859131077785e-05
-6.18104756221005e-05
-3.45536680710435e-05
-3.35200447209371e-06
-3.57936745529958e-05
-1.15837633170699e-05
-3.66707549211588e-05
-5.56470614435695e-05
-3.86277294050842e-05
-3.60444450474117e-05
-2.71438817303814e-05
-6.23351044848694e-05
-3.1833803167341e-05
-2.02691220895411e-05
-5.27464477389031e-06
-2.59052626523828e-05
-2.83852712383301e-05
-2.87421927250444e-05
-4.02835654027795e-05
-3.19939086294081e-05
-5.665200576921e-05
-1.30599600486052e-05
-3.47211972323034e-05
-1.50212621002611e-05
-2.89048181798461e-05
-4.21422737187576e-05
-3.85343816008852e-05
-3.68434928562145e-05
-5.53050246513611e-06
-5.65891775416049e-05
1.78680058150598e-05
-9.22226701232346e-06
-3.27035003188624e-05
-1.61987015837867e-05
-2.23475455667693e-05
-2.73235568624662e-05
-1.57909736412409e-05
-2.88164112376836e-05
-2.3418159151775e-05
-4.22292050693911e-05
-2.47006630020085e-05
-4.91096079257467e-05
-3.58477726277831e-06
-4.90945958548702e-06
-2.35656999972529e-05
-3.14009281206011e-05
-2.01912495221029e-05
-1.09647735152742e-05
-7.56488768332908e-06
-6.74666611860693e-05
-5.23414423539548e-05
-4.98397417190226e-05
-3.17145869600999e-05
-4.26443806138765e-05
-2.44145547127596e-05
-4.56391106698833e-06
-1.13442761350025e-05
-6.88649117513307e-06
-2.82176271879904e-05
5.06973090568985e-06
-5.08374343682176e-05
-1.29756341236898e-05
-5.31873785354668e-05
-6.97973903570797e-06
-4.6218155133577e-05
-4.619113314423e-05
-3.22707070154107e-05
-2.87187135863336e-05
-4.48830504967566e-05
-1.59751878558722e-05
-3.41405387450341e-05
-7.40545258080726e-05
-1.75793664256387e-05
-2.14563171356483e-05
-1.87528941452317e-05
-1.7922003209397e-05
-4.6363074973975e-05
-1.82852108354086e-05
-3.00977733773283e-05
-3.12275260474019e-05
-5.53298551693081e-06
-1.77536373783349e-05
-4.6239148943087e-05
-3.22761521189939e-05
-5.16197413808692e-05
-4.07429878381941e-05
-1.37557277450242e-05
-3.63513304849084e-05
-2.95515020601205e-05
-1.14443872138507e-05
-2.20396340100361e-05
-3.16192118169792e-05
-3.72999907576441e-05
-4.1187612071554e-05
-1.82361135002298e-05
-3.50909537841189e-05
-1.37530630974112e-05
-7.61930691889023e-05
-1.60814039315325e-05
-3.33772960488103e-05
-1.01747002926226e-05
-1.22210398322383e-05
7.13829174062618e-06
-2.63923134572905e-05
-4.85835290762062e-05
-2.79769595877512e-05
-4.34986587980299e-05
-3.1603507070503e-05
-2.75295528263138e-05
-2.20824957892627e-05
-4.63115028933909e-05
-3.13912969179884e-05
-9.02566249232964e-06
-4.11985394461961e-05
-3.20290076481089e-05
-1.11754522051204e-05
-3.55705654618676e-05
-5.13911475402088e-05
-3.82002183254783e-05
-3.5149730088538e-05
-2.42417715816362e-05
-2.18303774975305e-05
7.98680837268251e-07
-1.6463269839386e-05
-3.06654600039777e-05
-5.07409732184347e-05
-3.70096148327035e-05
-2.91729150249138e-05
-3.44133239548701e-05
-6.45892555553249e-05
-4.92240556859231e-05
-1.26054395524353e-05
-1.87948249168731e-05
-6.52135798880891e-06
-2.30477705190079e-05
-1.66827700064895e-05
-3.87647975415677e-05
-3.15481934289475e-05
-2.31595159941881e-05
-2.17785854631557e-05
-3.27437766672318e-05
-2.92847441999044e-05
-2.6118758388808e-05
-9.15425128059759e-06
-1.96668990276428e-05
-8.48619727407556e-06
-3.38299424831865e-05
-3.75651662030695e-05
-4.09995490572756e-05
-1.57549050249077e-05
-4.19486301530768e-05
-5.47564064444144e-05
-1.92657743263651e-05
-6.54938827521775e-05
-1.06812978196917e-05
-2.78908463350781e-05
-5.25037509460751e-05
-1.62131753443674e-05
-8.96565405102661e-06
-6.18631611522773e-05
-2.51273285096058e-05
4.54036197173542e-06
-1.44375861829635e-05
-2.09383260107405e-05
-2.96603225499018e-05
-3.84920869189037e-05
-3.73829644168516e-05
-3.72574922840359e-05
-8.1981057388502e-06
-2.43210284308818e-05
-1.30748031142621e-05
-5.49094761103891e-05
-2.31580900240566e-05
-1.38338600358003e-05
-6.12033507456213e-05
-5.3860951490506e-05
-2.28695085522262e-05
-1.08409053241124e-05
-3.53010355922437e-05
-3.66898717716944e-05
6.42391841095302e-07
-2.04020896463769e-05
-3.83788009838597e-05
-3.37440348336347e-05
-2.42950393127986e-05
-4.34026994220446e-05
1.45166514185132e-06
-1.14116676329492e-05
-3.67494864357054e-05
-4.03663687234704e-05
-2.95434265904058e-05
-2.82957229964963e-05
-1.64383624538453e-05
-2.94082964272324e-05
-2.82360650083342e-05
-1.49517250243707e-05
-4.75621753687231e-05
9.35036114503241e-06
-1.64443741699838e-05
-5.42922861227188e-05
4.29951057846474e-06
-2.3521321526169e-05
-3.93562012535533e-05
-3.53502850540947e-05
-3.06077242812352e-05
4.92920401371036e-06
-2.58153540978249e-05
-2.50613577115758e-05
-3.59119804598437e-05
-2.86277200120258e-05
-2.12190154794141e-05
-2.8705649314993e-05
-5.51111927442901e-05
-2.79790627779925e-05
-2.2214295808573e-05
-2.48659928884574e-06
-1.0939079882911e-05
-3.33108971547728e-05
-5.58738112590219e-05
-1.56664899915812e-06
-4.98881491680381e-05
-3.55817486918946e-05
-1.56610835764431e-05
-2.13529948625026e-05
-3.9460204123216e-05
-4.40870716090791e-05
-5.11636535486381e-05
-1.07139610300033e-05
-1.16310495431084e-05
6.81192414202816e-06
-1.53205368966302e-05
-4.85931539917873e-05
9.0485680477977e-06
-2.13507470099719e-05
-1.70202446710503e-05
-2.17302404456352e-05
-4.78720694576804e-05
-2.03275687239177e-05
-3.58812235204605e-05
-2.81803281635279e-05
-5.96983664293184e-05
-6.1838897726852e-05
-4.23528897431839e-05
-6.18261215202396e-05
-1.83368601820585e-05
-1.50806273995508e-05
-2.83438362608452e-05
-3.41304465864191e-05
-1.55275409029423e-05
-1.69385488310114e-05
-1.11205419918371e-05
-5.80096074769775e-05
-1.83132752335015e-05
-4.70663844860883e-05
-1.19682242895128e-05
-3.5035940084152e-05
-5.11452217116458e-05
-1.24806018171405e-05
-4.1265490645474e-05
-7.30024096340936e-05
-4.00076995934622e-05
-2.06497099112368e-05
-1.64560973455213e-05
-2.23959236596154e-05
-2.12649906619661e-05
-5.03102329802314e-05
-1.56537360819971e-05
-2.79020893889661e-05
-1.42335959818574e-05
-2.79315899031491e-05
-5.19064609222489e-06
-4.82879602393177e-05
4.75808170642434e-06
-3.65280038149723e-05
-2.54400494459714e-05
-5.65445187090439e-05
-2.95260555522062e-05
-3.14874245520528e-05
-1.81653268963949e-05
-3.61986612508632e-05
-2.16627937391607e-05
-4.16945482236732e-05
-2.26267856402166e-05
-1.7865003650233e-05
-3.35749675308508e-05
-2.33258176820606e-05
-4.99071367501297e-05
4.19718668312233e-06
-3.78585423189719e-05
-1.52276067967901e-05
-1.42448890649403e-05
-4.16415756610231e-05
-6.65145440524321e-05
-1.03010679328158e-05
-7.1113311053272e-06
-1.86036687464924e-05
-2.71665484833232e-05
-9.10705627518352e-06
-2.27332031843893e-05
-3.81027197662534e-05
-5.7616893224353e-06
-3.07466741376436e-05
-5.61191433070263e-06
-4.51334091585527e-05
-1.07904450288558e-05
-1.9155222904845e-05
-5.22815327219451e-06
-4.63722733757048e-05
-5.35670213295007e-05
-2.71304149044956e-05
-2.71894248265761e-05
-3.85356485798429e-05
-2.52725143078161e-05
-3.61687484329023e-05
-3.82094261512623e-05
-3.79248723004996e-05
3.29755135005156e-06
-3.98409866274381e-05
-2.72578665889222e-05
-3.06487107236505e-05
-3.56093821877587e-05
-3.59322969974473e-06
-2.34513153463096e-07
-4.68575286826863e-05
-6.71457242496414e-05
-4.91585820528125e-05
-2.17792415092506e-05
-4.08278234075684e-05
-2.49201427240791e-05
-4.2571103831021e-05
-1.51705074105494e-06
-1.31461453200732e-05
-8.39575880597446e-05
-1.53154331703376e-05
-9.32861650789561e-06
-5.55702533097287e-05
-1.84015169145021e-05
-2.68657646303548e-05
-4.6612731525726e-05
-3.85401453644687e-05
-4.11358018409988e-05
-7.46363345152671e-06
-1.98508239094777e-05
-4.80113062576664e-05
-1.04418084634079e-05
-2.23398101788083e-05
-6.25622856482197e-06
-4.06712450229552e-05
-2.02238118503246e-05
-3.63656506113276e-05
-4.12555107424156e-05
-2.16833291085746e-05
-8.14275119498527e-06
-3.12219970517015e-05
-4.15087664707071e-05
-3.38809783108626e-05
5.41550074381007e-07
-9.14836992112971e-06
-4.40990520640351e-05
1.11333354981362e-05
-3.94508932181144e-06
-3.42660712234861e-05
-1.19272132891053e-05
-3.96949623735342e-05
-2.07136320680367e-05
-1.06346012858673e-05
-2.29762935758116e-05
3.59748500865735e-06
-4.05769569531548e-05
-3.43905998216619e-05
-1.1459788934235e-05
-4.64645850270846e-05
-1.05555987299103e-05
-2.5813353699789e-05
-3.91756354603534e-05
-2.46556704631971e-05
-3.53542599242526e-05
-3.86602140571018e-05
-3.28329164006969e-05
-3.18876038824076e-05
-2.01884087670176e-05
-1.99002085594225e-05
-1.13606101918892e-05
1.15786914329929e-06
-3.818274075741e-05
-1.72085859749788e-06
-3.1656360534936e-06
-2.69344186366125e-06
-1.49804155536061e-05
-1.27952947492328e-06
-2.92977928768799e-05
-2.80064267933355e-05
-4.37197848533909e-05
-2.51295773769529e-05
-2.10022975722714e-05
-3.4931670511157e-05
-2.63970390348383e-05
-8.53624433279194e-06
-4.69045929992142e-05
-3.31197156145114e-05
-5.11848994511354e-06
-1.22846742401055e-05
-5.96362544635113e-05
-1.35255229012679e-05
-1.99868621854705e-05
-2.61761521578456e-05
-2.65315755370246e-05
-2.92599465029012e-05
-3.26267800192737e-05
-5.69282869621155e-05
-2.1617129448292e-05
-2.43102213520044e-05
-5.34517946699111e-05
-6.28493188004817e-05
-2.96490170396353e-05
-3.14907804813953e-05
-4.29934707760964e-05
-1.26437798708847e-05
-2.51997839002329e-05
-5.71019049377798e-05
-5.47838302537049e-05
-5.97400581428253e-05
-2.48525970255063e-05
-7.79426476182492e-06
-4.91802397467307e-05
-3.43703106592184e-05
-4.04671871523233e-05
-3.21619101902595e-05
-1.76860944404373e-05
-2.20605535704279e-06
-3.78640276231622e-05
-4.56752570050204e-05
-2.02444580683116e-05
2.02452306724537e-06
-2.292854640264e-05
-2.61873922608282e-05
-6.6894515884372e-06
-3.44134737372451e-05
-1.09009116826939e-05
-5.77941302722547e-05
-2.48747018837739e-05
-5.0595408570782e-05
-5.35022277245371e-05
8.02675813028583e-06
-4.65094564930746e-05
-6.21167711798109e-05
-1.43107586626106e-06
-3.755499666525e-05
-8.65863054255495e-06
-4.45279256756932e-05
-4.21519827855667e-05
-1.22418265488194e-05
-2.07782958844014e-05
-2.41239365032747e-05
-1.41933382263248e-05
-4.52203420891728e-05
-1.95712945102187e-05
-4.17382539373169e-05
7.36483320464353e-06
1.00407642631259e-05
-3.49450806342772e-05
-8.55883002028886e-06
-2.01146918687197e-05
-2.8311734445088e-05
-2.82349892904467e-05
-4.87811912770963e-05
-3.00427242978777e-05
-2.61357558359767e-05
-8.03506136064016e-06
-4.35235935051401e-05
-1.9488752451272e-05
-3.82027591487461e-05
-4.12232337756493e-05
-1.35385499980614e-05
-2.25931536112182e-06
-1.57773358820188e-05
-5.2199436058807e-05
-1.85437254688459e-05
-3.08834174226088e-05
-4.3629013599001e-05
-4.1197503862214e-05
-2.94610864605853e-05
-2.5571049108751e-05
-4.18950561301269e-06
-1.92238353834721e-05
-2.8473166099895e-05
-3.47239465276315e-05
-3.09947616592602e-05
-3.35748604937548e-05
-3.07503945571223e-05
-1.22753090887373e-06
-2.6721039622914e-05
-4.07668170257625e-05
-3.76574286691412e-05
-2.93626173184836e-05
-3.33688260000371e-05
-2.02646386701435e-05
-3.28945138412705e-05
-5.18229490189597e-05
8.5595538368452e-06
-3.08459578092728e-05
-6.3946787872052e-06
-2.67271711678436e-05
-5.78095024452671e-05
-9.90890441871978e-06
-3.17541786496625e-05
-4.252762871711e-05
-9.23665942772541e-06
-3.54489454811412e-05
-2.67246736779353e-05
-5.39125901902744e-06
-1.06785837828306e-05
-4.7525808285487e-05
-5.52105964232828e-05
-1.59731018051522e-05
-5.12415286898082e-05
-4.49051200252567e-05
-9.87083252344193e-06
-2.90392133278385e-05
-1.41763883549705e-05
-3.05544776480068e-05
-1.97318172376786e-05
-1.18801692944854e-05
-4.12685557510928e-05
-3.07332583457112e-05
-3.31628798035878e-05
-1.55482128207385e-05
-1.78836868990171e-05
-1.99042553069883e-05
3.22913499245126e-06
-7.25619720360229e-06
-8.57438039424781e-06
-2.27556184680433e-05
-5.11041660321099e-05
-4.02433433598149e-05
-1.63125027808771e-05
-6.18599413582241e-05
9.41731178765808e-06
-4.07748092544948e-05
-2.94043960165889e-05
-1.88124007363852e-05
-9.74058058273597e-06
-1.19263538157574e-05
-5.3363781884771e-05
-3.5144513748694e-05
5.40688977645104e-06
-2.84936293967103e-05
-5.13910676108348e-06
-2.26132297534407e-05
-1.58459565107051e-05
-5.62121726927555e-05
-4.78576230049887e-05
-7.2300008408959e-06
1.38165331053395e-05
-4.36392460455564e-05
-3.78691266618923e-05
-5.51938062506317e-05
-2.18766266011752e-05
-1.23462392794839e-05
-2.58483463402388e-05
-3.65515197175512e-05
-2.5776606912366e-05
-3.31390370503981e-05
5.85186767044132e-06
-3.76595852127421e-05
-2.82345067764637e-05
-4.35280438236137e-05
-5.11294292982064e-05
-4.44497096502821e-05
-2.06858493044012e-05
-3.457168700693e-05
-2.90437008066893e-05
-3.99741367587826e-05
-3.72586641649073e-05
-4.21771518747056e-05
-1.73510556874048e-05
-3.99045218605221e-05
-1.90338863304427e-05
-2.94168930263311e-06
-3.33802836428668e-05
-2.71172952408091e-05
-5.03562127885943e-05
-1.34570542502317e-05
1.57151863159516e-05
-4.80448018953761e-05
-2.48854604742381e-05
-2.97041035406664e-05
-3.6983587978934e-05
-2.65223181468318e-05
-4.07537479095422e-05
-3.4976320131479e-05
-5.26096383533631e-05
-3.82668778319358e-05
-4.15955900969069e-05
-3.19185262800733e-05
-1.899854513453e-05
-3.56701443968211e-05
-5.39374626180494e-06
-2.28725585885807e-05
-3.13896802175619e-05
-4.48072796493681e-05
-5.23367177607477e-05
-1.98785006723329e-05
-3.2661139013161e-05
-3.29760837425419e-05
-6.11208121351088e-05
-4.90869209146799e-05
-2.27265793687576e-05
-5.04196844022982e-05
-2.81641617066046e-05
-1.16343439306394e-05
-5.03166490662486e-05
-3.37651567056435e-05
-3.43861019875057e-05
-1.89150228209157e-05
-3.95532408737219e-05
-2.11212090856089e-05
-2.82969673587845e-05
-4.1449671815629e-05
-3.96013953372557e-05
-3.26098871273555e-05
-4.56080154707097e-05
-5.31624986528848e-05
-2.3303846175467e-05
-4.07556949478847e-05
-3.09838740903916e-05
-3.41410579517119e-05
-1.11905772351998e-05
4.43419745400424e-06
-3.40900574674973e-05
-3.38170800099398e-05
-6.01748665211676e-05
-3.08695596851902e-05
-2.51381348583453e-05
-2.23889728714421e-05
-1.13567298365209e-05
-6.38143610728006e-05
-2.81327482298615e-05
-3.62686642440812e-05
-1.79805676144411e-05
-2.40917917499126e-05
-4.44796386028601e-05
-5.90300244106272e-05
-3.96088253414626e-05
-2.31554275705472e-05
-1.92350017813232e-05
-1.62648533936426e-05
-3.77382865957733e-05
-4.18256796693609e-05
-3.59722487787177e-05
-3.52398584739084e-05
-2.70886808899374e-05
-3.40384920943996e-05
-3.25536872609159e-05
-3.52855181449376e-05
-3.15217507362674e-05
-3.269546268447e-05
-1.93720819718485e-05
-1.06693309934824e-05
-6.49161409936002e-05
-2.77624050132071e-05
-1.50746807194567e-05
-2.80707267306888e-05
-4.21505159854522e-05
-4.25559407438392e-05
-3.35810106361444e-05
-5.58609235094323e-06
-3.54686211461805e-05
-4.84132676528266e-05
-3.19623714762611e-05
-3.32314960635033e-05
-1.52903276293196e-06
-2.42866115686949e-05
-4.64236968826666e-05
-5.05180052553171e-05
-3.58491507339366e-05
-3.85432082523198e-05
-3.06268390916166e-05
-5.32280422939562e-05
-3.28501098830751e-05
-1.31512541148317e-05
-1.26889340762124e-05
-3.91540344274721e-05
-1.20331635351219e-05
-3.8766203278239e-05
-6.91653540426766e-06
-1.42001833438699e-05
-3.59229869265121e-05
-1.64447905466914e-05
2.77270008396254e-06
-2.00752039674975e-05
-3.04088922110502e-05
-2.3522101042196e-05
-1.69902213369745e-05
-4.470843778264e-05
-2.73085625928626e-05
-2.1846965407671e-05
-1.11789160728072e-05
1.89483709587753e-06
-2.67692763714497e-05
-1.80234210546862e-05
-2.32366147135788e-05
-1.21648216503314e-05
-4.33076251676336e-05
-1.00977311359981e-05
-4.82319298075686e-05
-1.74453629300315e-05
-2.54254712569541e-05
-2.83744552507608e-05
-2.23583928142626e-05
-2.68242336365915e-05
-2.49456040495426e-05
3.44596241969676e-06
-1.34611422937302e-05
-2.8100084243525e-05
-3.32845163230463e-05
-4.29407311086683e-05
-8.78838677329617e-06
-1.51302007895044e-05
-6.92620869208135e-05
-4.66009381428203e-05
-4.83072494215367e-05
-3.46409677538141e-06
3.29622091447834e-06
-6.06423073740068e-06
-3.90090366127887e-05
-3.69222821840212e-05
-2.28016638478965e-05
-3.58528504736828e-05
-3.8081858579507e-05
-2.51008935229718e-05
-3.65038755650516e-05
-2.26941019558912e-05
-3.27838269507516e-05
-3.39608771434499e-05
-4.06206075059354e-05
2.21869106005279e-05
-7.27348553459048e-06
-1.66211049730291e-05
7.8054845989214e-06
-2.64690971426592e-05
-3.15450802877568e-05
-1.28988233771084e-05
-4.69222412177517e-05
-3.70367447770014e-05
-3.23729949044434e-05
-1.23383011655155e-05
-2.19642697143891e-05
-3.69285541686998e-05
-1.87908632498972e-05
-3.8433016903617e-05
-2.09347820094636e-05
-4.60243875367573e-05
-2.56583166355433e-05
-4.10362686406558e-05
-3.542861987173e-05
-3.75267582601749e-05
-1.37521705021737e-05
-6.98579879185017e-05
-1.55370416264462e-05
-4.24333739801597e-05
6.94280507067617e-06
-2.89813104489255e-05
-2.91353215627282e-05
-3.91626899452303e-05
-2.30824208520907e-05
-2.34485405879279e-05
-8.32826099713593e-06
1.44742319500758e-05
-4.10774290312371e-05
-3.67945705518526e-05
-1.08060877696862e-05
-4.96652809481884e-05
-5.03636900631604e-06
-1.81089822604094e-05
-3.26179630317946e-05
-1.23254489370158e-06
-1.08563452018638e-05
-7.76085737555756e-06
-2.56594319253913e-05
-3.08842431949223e-05
-5.25473859459177e-05
-5.4853463013654e-05
-2.38074874512556e-05
-3.71635584966946e-05
-1.14224055131508e-05
-2.36374224512351e-05
-5.58828918031628e-05
-1.93078812666717e-05
-5.28636355130352e-05
-4.53026936724007e-05
-3.4915137029414e-05
-4.50574942707639e-05
-4.0452724604004e-05
-4.73733022392279e-05
-1.62534316458207e-05
-4.02205117528138e-05
-1.37180359857309e-05
-1.20321884576185e-05
-3.32655180333179e-05
-6.91516423139097e-05
-2.61080240211596e-05
-1.80111069731148e-05
4.01189167296641e-06
-3.39484250410209e-05
-6.35377138310817e-05
-3.26688701888783e-05
-5.9661484722812e-05
-3.8053786491824e-05
-2.58598695371596e-05
-2.58383769736906e-05
-3.05454819783905e-05
-2.16737257083359e-05
-3.79513565652389e-05
-2.26367985521787e-05
-2.21792934354464e-05
-1.73640776679362e-05
-2.09597915029535e-05
-3.24121656231292e-05
5.66650035074925e-06
-2.29705098662633e-05
-3.92186417221599e-05
-4.05164339247147e-05
-5.45625096871686e-05
-1.59996665278846e-05
-6.88951663785283e-05
-2.64107045212969e-05
-1.39811688571969e-05
-3.11204477212606e-05
-3.89290644998071e-06
-6.44687938300004e-06
-3.45957125463165e-05
-8.92567902272439e-06
-2.25778194122298e-05
-4.08529895611205e-05
-4.49158324906033e-05
-4.1833103913866e-05
1.2364975872619e-06
-8.24885667547186e-06
-1.37470832848742e-05
-2.89544266388266e-05
-4.01815208874703e-05
-2.0605219010175e-05
-1.91217481234268e-05
-4.31847002228831e-05
-1.94190018484482e-05
-3.70841232934441e-05
-1.26369898476552e-05
-3.63549168607209e-05
-3.73468616025829e-05
-4.22436718709012e-05
-2.37182819949897e-05
-3.58847607709348e-05
-2.95440013652012e-05
-1.54221431484661e-05
-2.32282910971271e-05
-2.43448380141407e-06
-3.01297864868736e-05
-1.40916737729474e-05
-4.27556765546641e-05
-3.35988394582304e-05
-1.37548326752301e-05
-3.02793812841127e-05
-5.5205450651109e-05
-6.67092709945636e-05
-2.53330783557905e-05
-4.12342603099834e-05
-3.65637228646825e-05
-2.43874505225429e-05
-3.65626644821936e-05
-3.08257436605905e-05
-3.91865679349181e-05
-2.03535591348982e-05
-6.85607542357247e-07
-2.35159318591561e-05
-2.45830877226637e-05
-2.14592582838737e-05
-2.42127759951708e-05
-5.01147153161471e-05
-4.3414560428208e-05
-4.53932385523887e-06
-2.19998987328835e-05
-1.528114685394e-05
-3.44177927970154e-05
-6.94103896616943e-06
-1.56394846011814e-05
-3.93546995558201e-05
-4.53369688754687e-06
-2.564358832816e-05
-3.50467464480907e-05
-7.2124861943477e-06
-1.56645315942292e-05
-1.01350045326249e-05
8.51323016110499e-06
-4.76246179314592e-05
-3.73057012332724e-05
-2.03076689913334e-05
-1.46392394023697e-05
-3.31965695876534e-05
-2.56034698734681e-05
-9.8050605942069e-06
-4.60508280468563e-05
-1.65562565043449e-05
-3.29914445537056e-05
-7.97812987396545e-06
-2.99979668237075e-05
-1.83137683250368e-05
-3.00359829926015e-05
-2.30580114959165e-05
-2.49499909557535e-05
-4.94049868835289e-05
-1.84411163576469e-05
-4.39851880710636e-05
-1.71635046498925e-05
-2.345624746436e-05
7.50651328034147e-06
-2.48103314879186e-05
-2.28657515950685e-05
-1.51673162352776e-05
-4.08492976305209e-05
-1.83234680074858e-05
-1.60399633587839e-05
-6.00096691331455e-05
-2.2498366011762e-05
-4.11086269185378e-05
-2.0330640130261e-05
-2.93587071661605e-05
-5.43917180544826e-05
-1.03127677862317e-05
-4.35175425081394e-06
-6.17701600306526e-07
-2.46103129916283e-05
-2.07068925786514e-05
-4.13458042020422e-05
-2.91185872412954e-05
-3.53702807252422e-05
-2.51120515117265e-05
-4.2539166200523e-05
-5.13779195234509e-06
-1.08552259232929e-05
-4.51828719347729e-05
-3.2147996257397e-06
-1.83699089184004e-05
-5.26139070189662e-05
2.71530292794284e-05
-3.90722270414924e-05
-4.7246031123496e-05
-5.111140600166e-05
-1.68988840099634e-05
-1.75125813833456e-05
-1.30142404882013e-05
-1.45568814018178e-06
-1.01828432122106e-05
-3.9003173511841e-05
-3.03408713055922e-05
-5.10785006431619e-05
-2.89433771220728e-05
-3.42918627871246e-06
-1.57354305607794e-05
-3.75799090471181e-05
-1.77860535159573e-05
-1.21116715759716e-05
-2.59331816176275e-05
-4.30828163897861e-05
-2.25465506314284e-05
-3.21683883287389e-05
-4.1818701016171e-05
-2.83562901524328e-05
-1.30874379189445e-05
-1.53839336353295e-05
-1.4278962344954e-05
-6.57834922512858e-06
-3.03909720256539e-05
-1.90395385522986e-05
-3.11301808707584e-05
-2.76003244989776e-05
-4.22423150675412e-05
-5.45199802214222e-05
-2.71782299135075e-05
-4.318236637765e-05
-1.97909166371457e-05
-3.48312012828156e-05
-3.15676995426858e-05
-2.67989905168116e-05
-2.30966480459304e-05
-4.29200925827651e-07
-4.87495407343936e-05
-4.906978663783e-05
-2.2394011457714e-05
-3.50209733474725e-05
-2.97912278694956e-05
-1.95655288597526e-05
1.16943120126879e-05
-5.35905438966133e-05
-1.18019122748477e-06
-5.35282104896796e-05
-2.33497507139168e-05
-3.44739404160656e-05
-4.33416782682246e-05
-1.29106073749722e-05
-1.73606695474419e-05
-3.43499040339757e-05
-1.64600885071939e-05
-4.00130502317276e-05
-3.33019431642763e-05
-4.74628154628876e-05
-5.84664873232186e-05
5.98345629599448e-06
7.27669643942228e-06
-2.75727177950026e-05
-4.28238596788073e-05
-2.59902887372669e-05
-7.86739650785977e-05
-2.51799928049722e-05
-1.06997304662889e-05
-2.56948991881923e-05
-7.9266627808607e-06
-5.76215796788681e-05
-3.23095416417996e-05
5.97116121766335e-07
-2.48984404143771e-05
-3.74241306347692e-05
-6.10976459604204e-05
-3.24242023923828e-05
-2.90170316751801e-05
-3.28990645711764e-05
1.61983086748673e-05
-2.00949198378267e-05
-4.45192616120783e-05
-3.01649609840951e-05
-3.67553181160079e-06
-3.84984380055304e-05
-2.46691220620586e-05
-1.20718395864322e-05
-1.42317396488948e-05
-4.25274766915791e-05
-5.0815573308181e-05
-4.57817525992041e-05
-2.89834452138274e-05
-2.08294713660233e-05
-3.36324622119962e-05
-4.59255526077622e-05
-2.72945058225496e-05
-2.41743829454451e-05
-5.56290287475909e-05
-5.84054668188111e-05
-4.10129333318613e-05
-1.88937414087653e-05
-3.88710625827012e-05
-3.25165557449757e-05
-8.46654009524019e-07
-4.7694744539972e-05
-2.81767478744588e-05
-2.28809124370401e-05
-4.34384646575545e-05
-5.10366005274739e-05
-4.21267356497462e-05
-6.43892611605164e-05
-2.61285972498829e-05
-3.45320557544121e-05
-3.03601734572927e-05
-3.15067765411047e-05
-1.38615714081851e-05
-1.23576167247611e-05
-3.00934802481259e-05
-2.68606882398397e-05
-2.98155670859456e-05
-1.18818563462233e-05
-3.07390208496042e-05
-4.58378004137425e-05
-6.55511397648464e-05
-2.30899986091086e-05
-4.00355967513622e-05
-2.72562066468392e-06
-3.8751902731383e-05
-3.37006887159235e-05
-3.27333220806981e-05
-7.04624836663737e-06
-5.51268639798621e-05
-3.71264776289188e-05
-3.220855123362e-05
-3.01888479501636e-05
-2.8281399767754e-05
4.66157379708304e-07
-1.0899359135788e-05
-3.8069171870773e-05
-2.17082670854121e-05
-2.90744782675373e-05
-2.32480783985831e-05
-2.82537119949339e-05
-2.79690161401292e-05
-3.34023773228782e-05
-3.66448777327348e-05
-3.515589597005e-05
-5.46022673818801e-05
-2.74140763130847e-05
-1.99687274699656e-05
-3.16490733775616e-05
-3.81378755013652e-05
-3.54328906471658e-05
6.22556406708428e-06
-5.39418271602956e-05
-3.07100434603975e-05
-2.88052135873408e-05
-3.05079718174894e-05
-2.71230575760033e-05
-2.12003777545328e-05
-4.33508815390083e-05
-4.64995908863676e-05
-5.24860973335584e-05
-8.03771194675669e-06
-4.23905554153634e-05
-2.28830760433828e-05
-3.96180656413605e-05
-5.77332468760234e-05
-2.83169597647623e-05
-3.29716656153539e-05
-5.86624939617009e-05
-1.39021781567991e-05
-2.40993393837731e-05
-1.06248754158417e-05
-4.68565151448498e-05
5.86597685565204e-06
-2.43475045799372e-05
-5.79477887040213e-06
-1.57534956215895e-05
-1.67353801616605e-05
-4.90727948343705e-05
-2.36811597141966e-05
-1.56605435659891e-05
-3.70294014366309e-05
-1.95058227631201e-05
-2.08892160269124e-05
-2.45471726222002e-05
-5.79634535673665e-05
-3.44223685311611e-05
-4.38204069511777e-05
-4.71906143465272e-05
-6.84561610513488e-05
-1.76054178899156e-05
-2.7585151511264e-05
1.06901474321948e-06
-2.47883476492172e-06
-2.49275980601193e-05
-4.30402661919729e-05
-3.35670335665248e-05
-3.05728759102137e-05
-3.74206013161392e-05
-4.03155449490748e-05
-2.68489914161919e-05
-2.56281043391928e-05
-2.18821454976356e-05
-2.93903457997964e-05
-5.08550450610245e-05
-4.60361140318765e-05
-1.87930500160271e-05
-6.12122478511948e-05
-1.58362620531924e-06
4.20278157964946e-07
-2.26460374531745e-05
-2.54806300641056e-05
-4.09304666680837e-05
-4.69013296072725e-06
-2.43857634730404e-05
-5.74480711904784e-05
-2.43601520963138e-05
-5.19909668477784e-05
-6.15269274201042e-06
-3.80399543212609e-05
-3.58168467875489e-05
-2.15555511572783e-05
-3.40835799348551e-05
-2.45066973981494e-05
-5.34037081590691e-05
1.52667162845178e-05
-2.39274706972512e-05
-3.6831312655387e-05
-2.19692643437383e-05
-3.96489705627726e-05
-2.52997864156527e-05
-2.15741836710687e-05
-4.38498794273028e-05
-8.78579904799664e-06
-4.42569535865437e-05
-7.37975180508784e-06
-3.51409968574801e-05
-3.33115963011257e-05
-3.5376959772229e-05
-4.32715695783307e-05
-2.00998613095464e-05
-1.85455139339821e-05
-3.1919009590455e-05
-1.16928913021932e-05
-2.59812139845212e-05
-4.34427941423329e-05
-3.74520382960358e-05
-1.74156124123506e-05
-4.74747731336915e-05
-2.4204958787017e-05
-1.41330372940935e-05
-4.77185703095991e-05
-1.71519035479702e-06
-1.2469016635548e-05
-3.50316212915443e-05
-2.42839824720718e-05
-5.32813821108196e-05
-2.53032022329931e-05
-3.49566377282914e-05
-1.03823674126319e-05
-5.72987420346976e-05
-2.47229042552314e-05
-4.08832557112253e-05
-1.55813743215473e-05
-3.04552604430877e-05
-4.67715970185879e-05
-3.84781079674759e-06
-4.51261994084738e-05
-4.27864850064264e-05
-1.52735041391597e-05
-1.97946088495596e-05
-9.60786875714565e-06
-5.38435625929966e-05
7.81798173609196e-06
-3.90883168550148e-05
-4.99170506959031e-06
-4.96812159854176e-06
-4.1605816770386e-05
-5.71199621201908e-05
-6.65616168560748e-05
-1.70901136225517e-05
-2.90316432936945e-05
-5.71750551350223e-05
-5.11367845929914e-05
-3.02731832330733e-05
-3.06737569704486e-05
-2.48961613714985e-05
-9.8260822163318e-06
-2.05529861579086e-05
-4.14554059368229e-05
-5.16330068954882e-05
-2.61593051929679e-05
-1.21795390054452e-05
-1.67549623031944e-05
-3.73474770893989e-05
-4.81195944481581e-05
-7.04328555233354e-06
-4.92845834429394e-05
-3.0252838781118e-05
-2.43097360381973e-05
-4.31935457846501e-05
-1.489053070922e-05
-3.95619026809255e-05
-2.69125043295305e-05
-3.07825015428872e-05
-2.04310132215592e-05
-1.40611467532686e-05
-2.87820086603578e-05
-3.55887496371973e-05
-3.95748819047271e-05
-3.67673512161281e-05
-3.11818049787163e-06
-1.75979717636052e-05
-6.78146109690949e-06
-1.5082542959748e-05
-4.16056011010548e-05
-3.89389004654703e-05
-1.10895863254042e-05
-4.50897176775953e-05
2.94133850393088e-06
-4.08135099056569e-05
-5.66894702614897e-05
-1.20898883601892e-05
-4.45154787813604e-06
-3.10160431756086e-05
-2.95209444010326e-05
-3.19653734570686e-05
-6.05958526775239e-05
1.0133390071388e-05
-2.07655814132234e-05
-2.64429636633353e-06
-3.26670990457653e-05
-2.23846139230326e-05
-4.2427088681929e-05
-2.23562095850689e-05
-3.67737455654757e-05
-2.65576757480971e-05
-4.29199617171691e-05
-2.42317786748328e-05
-3.65888511633507e-05
-1.87867958208345e-05
-1.58987347168658e-05
-3.41141866329973e-05
-6.50035511472374e-06
-5.4697564538267e-05
-1.88908588920095e-05
-3.6528660278828e-05
-2.12665204902259e-05
-3.71969490099948e-05
-1.98928163916434e-05
-6.23924223150875e-06
-2.22328300688659e-05
-1.57131653756845e-05
-1.61252842676486e-05
-1.61165504034484e-05
-3.71329449043906e-05
-2.91980190961834e-05
-4.72750765740339e-05
-5.10610434245636e-05
-4.28633215199182e-05
-3.94359640628374e-05
-4.60848531511699e-05
-3.13577842531227e-05
-2.14655197893404e-05
-2.80354718353215e-05
-2.41086311142559e-05
-2.75826921025509e-05
-3.96049751230362e-05
-1.29648374705699e-06
-2.38473873220789e-05
-4.15952529587707e-05
4.76130552945275e-06
-4.6297671321816e-05
-2.6177604441596e-05
-2.52154775517172e-05
-4.52761349997892e-05
-5.04432688439669e-05
-3.0111708241988e-05
-3.54831456313303e-05
-7.78769446186025e-08
-5.82317666483632e-05
-2.27309258339654e-05
-1.00874593945288e-05
-3.75130187466685e-05
-2.99428426374051e-05
-3.75413673473523e-05
-1.71472731521937e-05
-3.32455991053989e-05
-1.96269023425961e-05
-3.67727640078751e-06
-1.75532125893626e-05
-2.83588866213713e-05
-1.73610417256581e-05
-9.45580870337204e-06
-2.3807137848911e-05
-3.30991018529219e-05
-3.78971505089268e-05
-1.74102980233696e-05
-4.44399824917173e-05
-4.17820232591832e-05
-4.09679719154841e-05
-1.8840062481969e-05
-3.94307335949843e-05
-1.78564998349065e-05
-1.77748538361734e-05
-4.17126732983168e-05
-4.43866018035494e-05
-3.87034064764357e-05
-2.06857724027608e-05
-2.56642063529729e-05
-2.48435484471201e-05
-3.32948401892741e-05
-4.91882986671644e-05
-4.22347631110307e-05
-2.31439706945962e-05
-3.87604628733949e-05
-1.88409246418722e-05
-3.30985076703048e-05
-4.53636575030177e-05
-2.0319354781839e-05
-4.65169333505935e-05
-2.02758752700173e-05
-2.57849274101245e-06
-6.22917962704961e-05
-3.0893716331431e-05
-2.34733847595605e-05
-3.45691631709633e-05
-3.54809183939797e-05
-2.70700781405062e-05
-2.53135383468903e-05
-7.88788159603096e-06
-7.22024560219333e-06
-4.94452812423198e-05
-2.10970706267509e-05
-1.63956631033035e-05
-2.32246366689659e-05
-2.12713210833789e-06
-2.29540370976571e-05
-1.83018781137212e-05
-2.46814745714918e-05
-4.03590708144699e-05
-4.78200141051006e-05
-3.88059313354928e-05
-2.78517647110308e-05
-5.70327492600413e-05
-3.36633754132588e-05
-2.32013911629032e-05
-2.95119228905163e-05
-2.67511396364288e-05
-4.19216002891195e-05
-2.30365552330056e-05
-1.63486950328759e-05
-1.84896199040887e-05
-4.5608407226069e-05
-2.7005048454184e-05
-2.84963599652952e-05
-4.07243116616077e-05
-3.81639060195488e-05
-2.80985967917661e-05
-4.72974238034096e-05
-2.60426539798309e-05
-2.16527539478434e-05
-9.2416596866266e-06
-2.37140075806048e-05
-1.91280939112317e-05
-3.05478463082442e-05
-3.23223608121816e-05
-1.89035367001563e-05
-2.761252373349e-05
-4.95566961999823e-05
8.62413312414705e-06
3.20370991087908e-06
-5.86920131919246e-05
-4.0848265191744e-05
-4.94405672092863e-05
-8.3066561535246e-06
-1.19013243518124e-06
-3.4225575281519e-05
-1.1478603472422e-05
-2.58864197905147e-05
4.74988311985017e-06
-5.01494406090807e-05
-1.3916397367182e-06
-5.56447439367499e-05
-4.94925414025643e-05
-3.45527929310195e-05
-3.79394323069113e-05
-3.47706255645904e-05
-5.91342861444858e-05
-1.16432185342551e-05
-2.7311123843865e-05
1.62073361093598e-06
-3.71843511282435e-05
-7.33081780552734e-06
-2.71334867570618e-05
-2.10647402416519e-05
-3.44268301255175e-05
-5.06236017299652e-05
-4.33348635908514e-05
-4.56967414916217e-05
-2.7297394209855e-05
-4.64829178244425e-06
-2.30292269520449e-05
-3.27946706069562e-05
-1.80571699566729e-05
-7.02474714498197e-06
-4.52791577669292e-05
-6.63100837627575e-05
-5.91124661067783e-06
-4.210879788539e-05
-4.74347191071188e-05
-3.60970041341601e-05
-1.19714270395089e-05
-2.80112176157048e-05
-8.574920886644e-06
2.13653650649306e-06
-3.98610597842478e-05
-3.62949108147965e-05
-1.08296244787344e-05
-5.19217512063424e-05
-3.31189680283776e-05
-3.42120665627589e-05
-3.91469229263011e-05
-2.6514109312536e-06
-3.14832056390933e-05
-1.96791566905802e-05
-7.9629778215867e-07
-3.03190850939382e-05
-1.02840194416142e-05
-4.26430483273294e-05
-2.41226118163754e-05
-3.3398471303243e-05
-3.16611667756688e-05
-1.9684987757671e-06
-2.78375553978659e-05
-2.61526020614909e-05
-4.77219051770481e-05
-2.77424503565251e-05
-3.1384456323354e-05
-3.14490135355594e-05
-7.76734791360297e-05
-3.93907628747535e-05
-2.81938266651869e-05
7.14418197328498e-06
-2.50164933492631e-05
-1.83678337590255e-05
-1.02260456513023e-05
-4.30417253484904e-05
-3.68941759486449e-05
-7.961599515623e-07
-1.38618846845647e-05
-2.45653375354694e-05
-9.14332656327603e-06
2.70854893282807e-05
-3.60769230148216e-05
-2.02798375339812e-05
-3.3744190085828e-05
-7.42292662219752e-05
-1.86582590958182e-05
-2.35752820102589e-07
-1.04398599893031e-05
-6.69291358768105e-05
-1.98046871605615e-05
-1.30556646726495e-05
-2.62923108424153e-05
-5.20072509053805e-05
-1.6227387491255e-05
-3.16377794599278e-05
-5.16660007867524e-05
-4.06048283464941e-05
-9.02998135876372e-06
-4.92664119718232e-05
-2.69913612776791e-05
-2.82977751132054e-05
-2.66515536669911e-05
-4.68243769170015e-05
-4.2996926026323e-05
-1.6667761909821e-05
-4.76427727776559e-05
-3.67322984914733e-05
-4.33474044855822e-05
-7.59350982737324e-06
-2.99122255181919e-05
-5.37774259592635e-05
-3.28985550135669e-05
-4.44656838490514e-05
-2.43624078911001e-05
-2.76676245589614e-05
-1.27799174126832e-05
-4.04269160931671e-05
-2.23751532419216e-05
-3.06708656945703e-05
-3.62654729583522e-05
2.24346717754367e-05
-1.80967590254897e-05
-4.51104592197178e-05
-3.99739894613135e-05
-5.6597520170099e-05
-3.55939937229149e-05
-4.77796321275128e-05
-1.66983088032635e-05
-2.9213187385907e-05
-6.80768243050634e-05
-4.75691367876184e-05
-2.96622155395495e-05
-3.34037899562405e-05
-3.83199174479956e-06
-4.43545080818094e-05
-2.09227402502597e-05
-6.85031006348863e-07
-3.21991029989053e-05
-5.04535448597805e-05
-1.83330632674302e-05
-5.2237677858113e-05
-3.5859439954684e-05
-3.72119259287213e-05
-2.60125288323914e-05
-5.42837675479065e-05
-1.07284466393396e-05
-4.08599570134667e-05
-1.48109946308856e-05
-4.33552786297082e-05
-4.04862299775848e-05
-4.83494545019788e-05
-3.58402812918601e-05
-8.74674968403307e-06
-3.82601932635302e-05
-3.18751639552425e-05
-2.30682590500789e-05
-4.86022914799356e-05
-4.47770475827724e-05
-2.93276996428287e-05
1.07543139959322e-05
-9.99455011779286e-06
-6.00365850569565e-05
-4.00457145211913e-05
-4.78131890688605e-05
-4.09026250740899e-06
-3.35265301066931e-05
-5.54802913609917e-05
-5.80743772959428e-05
-2.70894995060971e-05
-2.19572413123787e-05
-1.78351004773022e-05
-4.58686242220536e-05
-3.25152114142526e-05
-6.83731399299602e-05
-4.17771506811202e-05
-4.69411512906855e-05
-4.0683326979552e-05
-7.26746894260623e-06
-4.43838888478534e-05
-1.47414546187174e-05
-5.52716588215525e-06
-2.67279174734885e-05
-3.89494234033839e-05
-4.24100410912272e-05
-9.17336141395126e-06
-3.10633074259809e-05
-3.72459074106884e-05
-1.30663169772307e-05
-6.09307713521087e-05
-3.54178819001927e-05
-2.0832235543336e-05
-5.86349282490947e-05
-2.47569081007187e-05
-2.07849834248953e-05
-3.4032924718352e-05
-4.28323208633612e-05
-2.3531418917013e-05
-2.85833440745724e-05
-2.79418969100201e-05
-2.50116469087358e-05
-3.18005393964166e-05
-3.52352672540111e-05
-2.11606486354835e-05
-5.92255731894324e-05
-3.44112636449415e-05
-4.88732370200173e-05
-5.44190089429056e-05
-8.25372896973354e-06
-1.52379499882795e-05
-1.68173335747216e-05
-3.94346763385513e-05
-2.844821233667e-05
-1.2998961316197e-05
-3.45240627755987e-05
-3.74904379957826e-05
-2.63554586635316e-05
-3.49032563828368e-05
-4.20306988590804e-05
-4.92440358565584e-05
-1.53535089044894e-05
-3.71513862265306e-05
-4.44903441767326e-05
-6.46007408608773e-05
-2.50143206974431e-05
-2.14097434953766e-05
-2.48344896360465e-05
-3.34242190007462e-05
-3.36970329444762e-05
-4.2599228295927e-05
-1.73649464910915e-05
-3.55471748172756e-05
-4.35943878679652e-05
-5.6367812874333e-05
-5.81718909109189e-05
-2.38488038801135e-05
-1.91729749059444e-05
-3.35928447420572e-05
-5.82659412504616e-05
-1.57237267325564e-05
-2.39669887850826e-05
-4.82755368042515e-05
-4.23660633529839e-05
-3.75951784459406e-05
-5.29752951842849e-05
-4.03899806332501e-05
-3.47017660317199e-05
-5.2171353481368e-05
-2.19889061998371e-05
-4.64619207089556e-05
-4.66863196142299e-05
-2.13945632418496e-05
-2.21976094677558e-05
-2.05947532311196e-05
-9.49457918210024e-06
-7.10677317007711e-05
-4.10461756305576e-05
-1.63440613495507e-05
-2.61076817890819e-05
-2.37510314157248e-05
-1.45591205870722e-05
-4.17155360699986e-05
-3.57428934239462e-05
1.0142594282724e-06
-2.0159423221546e-05
-3.10771034909741e-05
-4.14323721713077e-05
3.688078468411e-06
-3.81658812318959e-05
-6.45446758527575e-06
-1.41662988712663e-05
-1.41502951959338e-05
-4.99885717092007e-05
-9.36325223138019e-06
-4.1432334203525e-05
-1.72802173360028e-05
-3.72646067398946e-05
-3.76705585568114e-05
-2.50868276401798e-05
-1.36773314524161e-05
-3.51859499901638e-05
-3.87392070752296e-05
-4.71714612255828e-05
-2.23261661587472e-05
-2.6969275434242e-05
-6.58910004998786e-06
-3.54540381634637e-05
-5.79659257325804e-06
-2.59948636513609e-05
-4.62876799810303e-05
-2.51252802983416e-05
-3.76007658466253e-05
-2.39795629695313e-05
-3.17060702677455e-05
-5.58374985221187e-05
4.68838884255315e-06
-5.35355720351568e-05
-2.71225075769165e-05
5.42830082686986e-06
-4.63896560204846e-05
-1.38563480113889e-05
-1.17125218699382e-05
-1.10305965406775e-05
-3.71781842203856e-05
-1.25887338656806e-05
-3.29355561797356e-05
-5.31168235588296e-05
-2.662236586045e-05
-3.17919763923493e-05
-3.73093972988375e-05
-4.7431572882165e-05
-1.34368675662041e-05
-1.07972161398399e-05
-3.3366943747287e-05
-2.70555405951358e-05
-4.8845080072159e-05
-1.64001622394436e-05
-2.39491841781899e-05
-4.18931559177943e-05
-1.18782632792226e-05
-5.96680494366129e-05
-5.17465791242038e-05
-2.78224830793886e-05
-3.26268253354868e-05
-3.19699394194028e-05
-3.42185311535184e-05
-5.13356199668475e-06
-3.00051840951262e-05
-2.48525504952775e-05
-3.61972515396535e-05
-1.46918170866476e-05
-4.85081857039085e-05
-3.90105599106748e-05
-3.71515981095468e-05
-4.4690043594996e-06
-4.84555022182564e-05
-2.18218141048854e-05
3.14031703972337e-07
-8.79986450962362e-06
2.37163655555693e-06
-4.51592825619302e-06
-1.29084602506039e-05
-5.6065418062514e-05
-7.08352513352985e-06
-4.80681178314027e-05
-2.53941071620558e-05
-2.43296586070299e-05
-1.81532762641932e-05
-6.9031073426069e-05
-3.27179465992455e-05
-4.1868668080799e-05
-9.69951194698572e-07
-1.37808148067941e-05
-3.35538567881832e-05
-2.70866377944616e-05
-1.10210354346523e-05
-3.89351990211397e-05
-1.36849215234072e-05
-4.11856109291104e-05
-3.114050605264e-05
-3.2134527269732e-05
-4.01663402376408e-05
-1.56747611938955e-05
-1.29679452667092e-05
-4.71211619983997e-05
-3.65961775356324e-05
-2.33988416088197e-05
-3.44433794734162e-05
-3.20158831710717e-05
-1.59844389885694e-05
-3.66628678281324e-05
-3.52665696271799e-05
-4.18554893512022e-05
-3.75878343080631e-05
-3.38185973056377e-05
-2.14177689804832e-05
-1.66713088840498e-05
-2.25098582660454e-05
-4.78004073772099e-06
-2.23506532302876e-05
-2.90493084118272e-05
-2.60181616824168e-05
-4.51783984162741e-05
-1.11851809605391e-05
-6.4283369351899e-06
-3.15643514613658e-06
-5.8569540066979e-06
1.67461642546827e-05
-1.7713738296616e-05
-1.34053751638065e-05
-3.51556085860505e-05
-9.47567788591376e-06
-3.3906047788734e-06
-3.22639735149688e-05
-4.3445937894111e-05
-3.6722203067426e-05
-4.15661439297483e-06
-1.86618799855559e-05
-2.32192634660053e-05
-4.33960212379768e-05
-2.46419302796421e-05
-2.3526757207492e-05
-2.80277848870399e-05
-2.84075652567999e-05
-4.17385171356496e-05
-2.56640103384678e-05
-3.94367719451986e-05
-5.3026585560854e-05
-4.33751728598317e-05
-2.15549036671071e-05
-2.36599800070248e-05
5.84661887124796e-06
-2.01964185289672e-05
-4.61457473027935e-05
-2.44742572827334e-05
-2.77708659299141e-05
-4.07062187916934e-05
-3.73789668668442e-05
-3.06993806445282e-05
-1.89738844474364e-05
-5.488046496092e-06
-2.67119299866057e-05
-5.69097194010078e-05
-3.22672932384982e-05
-1.25157425965409e-05
-2.62294302420514e-05
-2.96033657049571e-05
3.61018885617528e-06
-2.03615037739031e-05
-2.40473634770365e-05
-3.73800148058801e-05
-4.87735752676367e-05
-3.83352117674206e-05
-3.3224284509398e-05
-4.66529328533717e-05
-1.17638440561015e-05
-2.5492522178232e-05
-3.26081711090669e-05
-4.08836238604499e-05
-5.32932879562285e-05
-8.78906894218157e-06
-1.1333191544999e-05
-6.05360271418306e-06
-1.62861441741937e-05
-2.90303104760007e-06
-6.46329219714302e-05
-1.34267451850054e-05
-3.77721422859102e-05
-5.10462408665459e-05
-1.33173674594801e-06
1.37337954034335e-05
-3.73236213915563e-05
-3.89584798124262e-05
-2.26122770493528e-05
-1.70367056567424e-05
-4.07485375386121e-05
-5.01095046257129e-05
-4.3014154202666e-05
4.41467185759359e-06
-5.47546149781471e-06
-4.99057290093038e-05
6.33226252681633e-06
-5.06381121125239e-05
-1.66133659066887e-05
-2.8278905072198e-05
-1.44370717749209e-05
-2.92100570671363e-05
-3.50005821550303e-05
-2.33015928187512e-05
-2.13426239018539e-05
-4.47569750094772e-05
3.34492954913056e-06
-4.43903339511113e-05
-1.39761919802435e-05
-3.34308105108429e-05
-2.62428034370822e-05
1.14253124041632e-05
-2.87560931234752e-05
-2.02825478668792e-05
-3.53651785542567e-05
-4.92263219478416e-05
-6.21675914650377e-05
-1.23144816606534e-05
-4.33507283281722e-05
-1.9558487421876e-05
-4.83084346412786e-05
-5.46955901302155e-05
-3.62284994844583e-05
-2.69028306570911e-05
-1.89440476246555e-05
-2.84461534598962e-05
-4.01204016913416e-05
-3.77123219818633e-05
-5.4804697326391e-05
-5.85028562112781e-05
-3.58805121135936e-05
-1.18390435035625e-05
-5.84791117239211e-05
-3.11856629552159e-05
-1.23667991217195e-06
-2.19714309950166e-05
-3.48862587807405e-05
-4.63733220957735e-05
-3.67967812029596e-05
-2.57376828020997e-05
-4.05306713845654e-05
-2.80539005712796e-05
-4.98917633315008e-05
-2.57343572803201e-05
-2.8740763167801e-05
-4.62088547289486e-05
-1.80567141406782e-05
-4.3190113689298e-05
-2.8170143538618e-05
-1.0496750051531e-05
-3.93239245869862e-05
-3.73077830238701e-05
-3.29519588121116e-06
-2.7386865399961e-05
-2.42376528670558e-05
-2.72524941723393e-05
-3.28315288110613e-05
-5.153354117549e-05
-3.41134282281808e-05
-2.65684264720774e-05
-2.32810524364017e-05
-2.47336320400994e-05
-4.23811679123957e-05
-3.04132263442195e-05
3.01321331617027e-05
-2.56453342253988e-05
8.50382147513723e-06
-3.97738865453634e-05
-2.72255350749117e-05
-3.15251761347772e-05
-4.85600776863024e-05
-4.07806778843429e-05
-2.20344029116526e-05
-5.02317522486789e-05
-4.40310679239909e-05
-4.94893982993706e-05
-3.19252023049096e-05
-2.03174461551474e-05
-3.53840921211964e-05
-3.20238771906047e-05
-3.10937498015344e-05
-3.7806449625044e-05
-3.00920960952096e-05
-6.2822597832587e-05
-4.72451714131886e-05
-2.03887325373482e-05
-2.0533217228624e-05
-2.23115749954821e-05
-5.71458540630905e-05
-3.23197425488649e-05
-1.98284006349091e-05
-4.14482149399112e-05
-2.25276106534274e-05
-3.58216461053204e-05
-4.79987845457476e-05
-6.365121481188e-05
-2.01028468144065e-05
-4.05339083234478e-05
-3.05000903044411e-05
-3.41559788849697e-05
-1.70986344008961e-05
-2.60637097705438e-05
-7.37371437934037e-06
-6.19263357377556e-05
-1.63458059294607e-05
-3.855812334553e-05
-2.20023658257304e-05
-2.19646078109625e-05
-2.38123985134443e-05
-3.54443688706254e-05
-1.88169593872251e-05
-4.92360820028319e-05
-3.09506588468335e-05
-3.10869982366228e-05
-3.26343343571014e-05
-4.58398937616978e-05
-3.14146807474991e-05
-3.1076696064198e-05
-6.18977446019921e-05
-2.33393662156172e-05
-3.86842266446006e-05
-1.58753059623205e-05
-3.0982483613676e-05
1.47687445857197e-06
-6.73527779531588e-05
-5.0021972184744e-05
-2.33827850843391e-05
-3.11215864339672e-05
-2.9465786283658e-05
-3.13899877027751e-05
-2.347908523628e-05
-6.18113149075062e-06
-1.73681333833419e-05
-2.44723704092924e-05
-1.51171808989785e-05
-2.09886660847319e-05
-2.35707069602725e-05
-2.1246869315102e-05
-1.70256870693164e-05
-3.76540195207803e-05
