# Supplementary material for: Research on computational propagation and identification of mine microseismic signals based on deep learning
Source: PLoS One. 2025 Oct 22;20(10):e0334641. doi: 10.1371/journal.pone.0334641 (PMC12543183; doi:10.1371/journal.pone.0334641)
Supplement: S7 Data — (ZIP) [file pone.0334641.s007.zip › 000100900001618.xlsx_0.txt_24.txt.txt]

-3.62415193642303e-05
-4.91859189063604e-05
-4.08303852308499e-05
-2.46890572816527e-05
-6.73391471798905e-05
-4.18388440751033e-05
-2.66083028044573e-05
-3.91094837057151e-05
-2.43372168814394e-05
-2.68402619095581e-05
-1.16405078736943e-05
-1.26723087840197e-05
-5.07923633177015e-05
-3.19967526760993e-05
5.46037114616346e-06
-3.49728970623359e-05
-3.5113071381531e-05
-2.77659434519099e-05
-3.97074124829926e-05
-4.03995368640722e-05
-5.83257228405004e-05
-5.10964116387034e-06
-2.46910849124958e-05
-5.06449239189736e-05
-3.80949334649957e-05
-2.97952337680495e-05
-1.43823590968363e-05
-1.20147142558666e-05
-3.69257267624361e-05
-4.70166916084232e-05
-2.84826556219495e-05
-2.78430238449728e-05
-4.31178409188865e-05
-5.52382966123754e-05
-7.84053575932086e-06
-4.2182354299519e-05
-3.27948584615276e-05
-2.36105889624336e-05
-1.17658243887906e-05
-4.69241973499554e-05
-4.99080637853166e-05
-1.71351895116646e-05
-5.16811133364496e-05
-3.06772615459619e-05
-2.47316754134991e-05
-3.07026520477245e-05
-3.3398993878708e-05
-4.81254925343183e-05
-4.84888449938317e-05
-3.83509376280458e-05
-2.66027647777758e-05
-3.10329552151612e-05
-3.25950726849902e-07
-8.96419070702632e-06
-2.60024366529713e-05
-5.1361272464902e-05
-5.07660205234688e-05
-9.13685966648665e-06
-3.20656184059255e-05
-3.35225111940142e-05
-4.28172742305331e-05
-3.52633170734311e-05
-4.43233267546623e-06
-3.82510418326291e-05
-3.48878905702324e-05
-9.53660041116854e-06
-4.35625029967932e-05
-5.21637664095123e-05
-2.53500732929545e-05
-5.97058945962089e-05
-5.09163965129012e-05
-4.39363855712641e-05
-3.60315256930462e-05
-2.70745590981401e-05
-7.13689783855915e-05
-1.70250066199024e-05
-6.12759829648947e-06
-4.77268941334122e-05
-3.77013943113596e-05
-3.89085593641091e-05
-2.40013382417694e-05
-8.06762888791834e-06
1.15629414322744e-05
-4.66955986538e-05
-3.43266542158621e-05
-3.68272808056803e-05
-4.80807287963906e-05
-2.66973856656329e-06
-4.36295125503737e-05
-4.87483411140367e-05
-6.98771376705312e-05
-1.52491777741878e-06
-3.18575690759637e-06
-3.79503632525516e-05
-3.39222941665782e-05
-4.28297296316615e-05
-4.3365706267039e-05
-2.84562587748436e-05
-3.81203959271401e-05
-1.83539586495656e-05
-1.49890997124688e-05
-5.60493384855171e-05
-1.98556954887681e-05
-1.44222161276104e-05
-3.92311302832421e-05
-2.68968099510576e-05
-3.97088408111634e-05
-2.43402692416097e-05
-1.49619815714139e-05
-2.77196934625173e-05
-4.08318903543993e-05
-2.21152805166586e-05
-3.02635304510786e-05
-4.72626151225806e-05
-2.43803723981772e-05
-3.65442402378746e-05
-1.94810686592335e-05
-2.68627172392209e-05
-3.00117448512593e-05
-4.98483132826714e-05
-3.27550724335781e-05
-3.2933747208119e-05
-2.52693660187937e-05
-6.53306831811857e-06
-2.30106779419713e-05
-3.30144795901115e-05
-3.98855600503154e-06
-6.85742851684172e-06
-3.02396087077706e-05
-3.1315510360613e-05
-4.79988148107193e-05
-2.22839964174575e-05
-3.47129926085543e-05
4.22426920481458e-06
-3.80538288910812e-05
-3.08051653061244e-05
-4.45825814055985e-05
-3.6907234516834e-05
-1.66792844453401e-05
-2.48052002846994e-05
-2.02061520033954e-05
-2.71750400660493e-05
-3.80374598703431e-05
-1.84401051633461e-05
-2.1134040752789e-05
-7.84393035127018e-06
-2.76096392802539e-05
-2.67136391534649e-05
-3.61697521319163e-05
-4.40508695254947e-06
-4.30901019277813e-05
-4.09118922980458e-05
-3.24856829218234e-05
-3.16349327461277e-05
3.86239373549747e-05
-3.13883673523373e-05
-1.23952774299218e-05
-2.3294956348877e-05
-3.87703270297733e-05
-2.5614701513391e-05
-4.3594479563052e-05
-5.897858259518e-05
-3.8699476546054e-05
-2.70196496446509e-05
-3.58272796853559e-05
-2.51074051164042e-05
-1.74634277404336e-05
-2.00087045240038e-05
-1.2173805938628e-05
-2.1713916918754e-05
-1.62996222985764e-05
-1.96552877234104e-05
-5.70802362677211e-06
-2.97201323540343e-05
1.36793497024962e-05
-2.68671398519983e-05
-5.71867022894369e-06
-9.92201162524353e-06
-4.10342639379286e-05
-3.16663269414022e-05
-3.65906429277124e-05
-3.46173140062916e-05
-1.56798500918392e-05
-3.82916821590502e-06
-2.23609030039593e-05
-4.34170249273489e-05
-2.47602686077158e-05
-5.58545763348971e-05
-4.33406751763344e-05
9.38786689622005e-07
-1.01586564480561e-05
-3.24680096540708e-05
-4.15597217731173e-06
-2.37542713697496e-05
-6.70248065613315e-05
-2.83404837411966e-05
5.35680600012509e-06
-5.42567967294489e-05
6.18721751428997e-06
-5.82270888975941e-05
-3.23947088356562e-05
-1.46160464954734e-05
-6.54848810471899e-06
-3.45060797545127e-05
-1.61628025571985e-05
-1.76465657486326e-05
-3.54250578056376e-05
-1.47477469183396e-05
-4.51803355768363e-05
-2.53225792538764e-05
-1.9225829393666e-05
-4.37717490073856e-05
-5.46219531958175e-05
-2.96967242937324e-05
-6.12470231166363e-05
6.77031212836788e-06
-4.00168153381829e-05
-3.44368875375667e-05
-1.84249477027302e-05
-9.33243616225533e-06
-2.34481199768312e-05
-4.22490885347354e-05
-3.42369236671701e-05
-2.74195127969657e-05
-1.01027085644911e-05
-4.69366640153475e-05
-2.72480884521335e-05
-2.88135693198624e-05
-3.75507305620691e-05
-2.30762488319462e-05
-2.74894395714299e-05
-4.85530344989548e-05
-6.43933468233132e-06
-3.6655236169105e-05
-3.81262630154415e-05
-1.35627128633111e-05
-8.03455999927269e-06
-5.63553788097551e-05
-5.09819768305281e-05
-1.98105334383246e-05
-1.13245335759991e-05
-4.52797347764688e-05
-3.38441545521772e-05
-1.8538863461102e-05
-3.69018582995985e-05
-4.37707291756319e-05
-5.36335407737095e-05
-2.47208357526367e-05
1.13971694745468e-05
-3.74468980198043e-05
-4.04155178650313e-05
-2.67773068073143e-05
-1.38178107586089e-05
-2.8549650647686e-05
-3.28385186449741e-05
-9.13764090735499e-06
-2.58230581577206e-05
-4.79628924255955e-05
-4.76279166292808e-05
-1.39418589561744e-05
-3.20322725891899e-05
-6.03665785146989e-05
-2.08927724395226e-05
-2.40383277988781e-05
-2.20652487539765e-05
-1.47877547499436e-05
-3.78062530019101e-05
-3.00954594429758e-05
-2.74114326406446e-05
-2.2478607579393e-05
-1.75419407239742e-05
-2.39499214933108e-05
-5.72840452339423e-05
-2.77522043888877e-05
-2.5880586352349e-05
-4.03279708080083e-05
-1.90536144663726e-05
-2.25948803330863e-05
-1.85229636477543e-05
-9.53156591320286e-06
-3.98695798593401e-05
-1.16099434189217e-05
-5.54856624682261e-05
-1.06425494669036e-05
-6.66499307991987e-05
4.33697245218098e-06
-2.0322690625244e-05
-4.46927129636017e-05
-1.46954416174546e-05
-4.01984013593052e-05
-4.41625560639855e-05
-1.77184529120177e-05
-1.31881025399558e-05
-3.50519374260995e-05
-3.28701663331202e-06
-3.11628340574646e-05
-2.59461911736553e-05
-2.74821166813328e-05
-5.60434503834017e-05
-3.57634235341278e-05
-5.73122210727956e-06
-2.95079567120305e-05
-2.79993667586128e-05
-4.59942081247375e-05
-3.75933956969621e-05
-1.53862198262633e-05
-2.66169885077924e-05
-3.0578855007527e-05
-2.40661273566241e-05
-1.87715403730041e-05
-3.61002064273238e-05
-1.89112979823882e-05
-2.39317099023586e-05
-1.25405364168646e-05
3.97691268985593e-06
-5.23094791502257e-05
-1.17328812268923e-05
-3.63858747984394e-05
-2.22131039987287e-05
-2.48871015987715e-05
-6.72468107729283e-05
-5.34198167545041e-05
-5.79455978696321e-05
-5.87343940829165e-05
-6.8317773668603e-06
-1.35292600749581e-05
-2.28647870175091e-05
-3.62385076791649e-06
-2.38116725372611e-05
-1.90669206174742e-05
-3.77359652856105e-05
-5.51298781009896e-05
-4.99990337235853e-05
-3.23399849497997e-05
-3.67074812432693e-05
-3.71052462214856e-05
-5.02314967099903e-05
-1.20020041370856e-05
-2.21354753434681e-05
-4.20921522532641e-05
-5.4932858325933e-05
-1.91617105207406e-05
-3.63694017096318e-05
-2.8555350009517e-05
-2.05591038378129e-05
-1.84610101087515e-05
-5.6222632150355e-05
-2.26116283969699e-05
-3.91747558591666e-05
-3.21624051769869e-05
-1.26780595164114e-05
1.05318620178174e-05
-2.75606782396666e-05
-4.33836568508744e-05
-3.60624020194168e-05
-2.67130163086992e-05
-4.19469257129429e-05
-5.74915638419421e-05
-4.39383600626355e-05
-9.7410767170357e-06
-2.58612547826749e-05
-2.50683430344349e-05
-3.468668626235e-05
3.07032791681762e-05
-1.50601513655859e-05
-4.3422831691893e-05
-2.8805537680984e-05
-4.55628594077916e-05
-3.53779772153258e-05
-3.44073924207141e-06
-3.81649772370347e-05
-2.57045830641771e-05
-2.57528229694535e-05
-8.3922938826409e-06
-5.68248525557581e-05
-3.24267171372929e-05
-1.45174554848572e-05
-1.96754639075754e-05
-1.01427316817036e-05
-2.29181225967871e-05
-6.05780508355473e-06
-2.85358637926462e-05
-4.87657823168641e-05
-1.54041465581655e-05
-1.32038240996288e-05
-3.3908907761953e-05
4.54682974516301e-06
-2.96415073938897e-05
-4.46444213290179e-05
-6.13063995831732e-05
-5.04722652027287e-05
-1.24295470908233e-05
-3.68386759981694e-05
-5.15001798271193e-05
-2.0568885223413e-05
-4.12224991474889e-05
-3.11356186035506e-05
-2.9881145730976e-05
-4.4283596711862e-05
-6.83576454206974e-06
-1.77403758655871e-05
-4.09906224768114e-05
-4.59582316202572e-05
-4.62745327770066e-06
-4.82326044411101e-05
-2.00743423047684e-05
-3.22316617665933e-05
-3.14517194936007e-05
-1.29764334984813e-05
-1.71776206711308e-05
-8.33228760401086e-06
-4.19806961425186e-05
-5.05681923924537e-05
-4.30942853581623e-05
-4.11295173000998e-05
3.07223079932113e-07
-1.51069952016922e-05
-1.8182632786045e-05
-5.74486570824724e-05
-4.81022902874821e-05
-3.97283447236631e-05
-1.90528085397477e-05
-3.12936877188253e-05
-3.4614497197977e-05
-4.97426301912475e-05
-5.11033018025534e-05
-2.9342061746607e-05
-2.06363777584484e-05
-2.19296492694689e-05
-2.41660706179017e-05
-1.38314665951399e-05
-5.23032610846865e-05
-1.45604193905462e-05
-2.10047572653476e-05
-1.3176353694093e-05
-4.1341271012757e-05
-1.56316248942801e-05
-1.23702529305074e-05
-3.75967081607191e-05
-5.57365221438725e-05
-1.72173567612197e-05
-2.08038855430288e-05
-4.47477328089101e-05
-2.35833215653418e-05
-6.16859795217948e-05
-2.78681117315804e-05
-1.07577002677157e-05
-2.25604931976971e-05
-2.84275530091023e-05
-1.18207079069729e-06
-3.48332698606276e-05
-2.92967977386451e-05
-4.50740571251855e-05
-2.4741068165766e-05
-5.92893586319516e-05
-3.38735564139298e-05
-2.61874282335766e-05
-1.24110839167303e-05
-1.05371982388372e-05
-2.12654701619199e-05
-1.92286941280588e-05
-2.24942987243801e-05
-4.18116297992e-05
-2.95285550354728e-05
-3.54922670662854e-05
-5.66215780161416e-05
-7.45703430122995e-06
-2.61534882227049e-05
-2.93248229551358e-05
-1.45344148433338e-05
-1.32776174767309e-05
-4.71968342472749e-06
-5.36428055739688e-05
-2.91774615811457e-05
-2.48103387144638e-05
-1.46483175441949e-05
-3.5279957271822e-05
-1.22300384110618e-05
-5.23889185709155e-05
-4.07698505505429e-05
-2.08546894638649e-05
-1.61659542237128e-05
-4.42062028131789e-05
-4.55670374803005e-05
-1.11558560393636e-05
-2.0451209479607e-05
-2.25677559234761e-05
-1.61336401973066e-05
-3.59575968769437e-05
-3.63566596162301e-05
-3.79717967054684e-05
-2.43823541388888e-05
-2.87358733736199e-05
-4.79260077105957e-05
2.3828168176407e-06
-2.70850429458782e-06
-5.68377509443853e-05
-3.59580810152279e-05
-4.69650546014669e-06
-1.79538476834997e-05
4.36497095790769e-06
2.77062853870217e-06
5.78446972804108e-06
-2.93461129958005e-05
-2.51959183516984e-05
5.77255427169308e-06
-3.23224361948685e-05
-4.89723278475921e-05
-4.6438747947953e-05
-2.13764096333418e-05
-1.36536053930398e-05
-2.75734978582606e-05
-5.05145159421975e-05
-4.18727528687203e-05
-1.38006108671002e-05
-3.2227962202858e-05
-2.21861569278732e-05
-1.67635211929901e-05
-9.91701080934497e-06
-4.93127691422638e-05
-3.79662193876337e-05
-2.66970739509302e-05
-2.77553885239237e-05
-1.24547358153381e-05
-3.59609267714421e-05
-3.63399600882914e-07
-2.15661742960655e-05
-3.01043403372152e-05
-3.85749721072092e-05
-3.42285313516581e-06
-4.54342569319991e-05
1.48914860183899e-05
-3.52087070757535e-05
-4.27357235822603e-06
-6.94469578789751e-06
-2.64925225153686e-05
-6.28442210853784e-05
-4.00954921002134e-05
-2.59089125445327e-05
-2.36451068510009e-05
-3.93750783111285e-05
-5.54356564104749e-06
-5.29890421081453e-05
-2.19097281824931e-05
-1.4187201526701e-05
-2.63205252036473e-05
-2.46855337884457e-05
-7.16216169026696e-05
-1.31890024751185e-05
-5.32353276463802e-05
-2.79871859655524e-05
-2.29489400809268e-05
-3.10722149054268e-05
-2.98184760976852e-05
6.42335331879069e-06
-4.08354231080939e-05
-5.03164534937597e-05
-2.02566747861121e-05
-2.98080588608151e-05
-2.49788328999901e-05
-3.68403387782948e-05
-1.92946378113706e-05
-2.02713220114834e-05
-2.92474846613387e-05
-3.76379758148096e-05
-2.34737836297645e-05
-2.26745145615477e-05
-2.97453414330224e-05
-2.14944621762496e-05
-2.72108999910222e-05
-4.50919758699144e-05
-1.43556466228182e-05
-1.3947124074362e-05
-1.95655994731448e-05
-2.41091492675917e-05
-5.76852160783276e-05
-3.67742653158504e-05
-5.18499857323682e-06
-2.6504490457535e-05
-5.83803835810487e-05
-2.94702560262948e-05
-3.4467564677105e-05
-3.08788145753383e-05
-3.87421564037959e-05
-4.78549285526654e-05
-1.63148685978674e-05
-3.60895988292103e-05
-2.73129137852846e-05
-4.03450768573232e-05
-3.64800457730673e-05
-6.95564145306117e-05
-1.66732197933304e-05
-8.73214049390378e-06
-4.83283240095596e-05
-3.43790765311751e-05
-1.99973336857491e-05
-2.32475271042537e-05
-7.28864805129926e-06
-2.44565101518931e-05
-9.2050544178604e-06
-7.19629936557259e-06
-4.8469105707203e-05
-1.41986768078839e-05
-1.83211687623992e-05
-9.8001364221772e-06
-7.03046087355457e-06
-1.66059174971658e-05
-1.2192156618571e-05
1.25006409984181e-06
-1.04956842831915e-05
-3.10416227287417e-05
-1.37801080873832e-05
-4.56025562027527e-05
-3.05200809304667e-05
-3.50120649263879e-05
-2.0233218435868e-05
-6.75801587729556e-06
-1.71575114841751e-05
-5.46811481014606e-05
-3.02996596512234e-05
-3.28237616142307e-06
-2.88910231972228e-05
-2.79934476920626e-05
-1.93015750414353e-05
-2.79390149146431e-05
-1.99614831811493e-05
-2.39017400646295e-05
-2.10945950028422e-05
-5.85228275914105e-06
-6.21976633037103e-05
-5.71100690069493e-06
-2.20691106028904e-05
-4.03465035011582e-05
-3.40266217865664e-05
-2.26193822034185e-05
-2.06692983993188e-05
-2.88665622922607e-05
-3.74540449093931e-05
-1.08287743633801e-06
-1.60086855850678e-05
-2.95523545146943e-05
-4.51610480225313e-06
-1.72240565886983e-05
-2.02023916563984e-05
-7.51070922658048e-06
-5.94765640077372e-05
-3.52230066364518e-05
-4.67140379419325e-05
-1.27276168955082e-05
-3.42077480511203e-05
-5.58528929434593e-05
-4.21942983705811e-05
-3.72794386179895e-05
9.04693565581354e-06
-1.7169208609596e-05
-2.57900084384459e-05
-3.22520425690831e-05
-8.78992666793262e-06
-1.21727924305982e-05
-1.93236737900144e-05
-2.7938090569144e-05
-3.57318238243949e-06
-1.10525907583699e-06
-6.2248039749715e-05
-1.7617742722738e-05
-4.84588043200515e-05
-2.37238201657424e-05
-8.04952467599325e-06
-4.04837540420403e-05
-3.20080342625224e-05
-5.322927166012e-05
-1.28910245896452e-06
-5.03217953480356e-05
-2.79392904196999e-05
-3.66192851637527e-05
-4.38702569432456e-05
-2.70653870125703e-05
-2.77059246742486e-05
-5.15754859907904e-05
-4.07353392105872e-05
-2.72483353543408e-05
-3.05819919597739e-05
-5.89214294226881e-05
-3.9088929805564e-05
-4.20460772622524e-05
-3.88866780201618e-05
-2.25656040662091e-05
-2.48956921580631e-05
-3.45250984863509e-05
-1.7008331450706e-05
-2.91333006862588e-05
-6.14683653294944e-05
-2.6050434055087e-05
-3.21116282356005e-05
2.88255120127446e-06
-3.19980784354701e-05
-3.89137345686203e-05
2.87848876054558e-07
-2.57870574953552e-05
-2.88894221105466e-05
-5.28214311681092e-05
-3.63747199755106e-05
-1.91862720662635e-05
-4.12370297879023e-05
-2.78857128857447e-05
-3.3256999898422e-05
-3.29933067686053e-05
-1.73844837184262e-05
-3.78265789208617e-05
-4.00719429390589e-05
-3.480998499454e-05
-3.15931529276434e-05
-5.54618148375182e-05
-2.57377986376931e-05
-2.40290366988086e-05
-2.05026116169631e-05
-1.72295756434923e-05
-2.16449714195282e-05
-3.41261774282287e-05
-4.98740033261755e-05
-1.48987942965059e-05
-1.92940343265793e-05
-3.71425181090448e-05
-1.02382931685365e-05
-2.40342374759524e-05
-4.59876186802473e-05
-3.97300703549133e-05
-2.71687045331611e-05
-2.11437245831462e-05
-4.23431810888938e-05
-6.50558734765844e-05
-6.73998947326907e-06
-3.90066184531524e-05
6.30887768167574e-06
-3.0170447866585e-05
-1.68989006131852e-05
-3.50777890204349e-05
-4.82444833930632e-05
-1.06948397738746e-05
-3.44136324135986e-05
-3.12237747952234e-05
-1.42497990947977e-05
-6.69216666465797e-05
-3.94027325607694e-05
-3.1643696687223e-05
-6.89818803514332e-05
-4.27571836336611e-05
-4.50839521375485e-05
-4.57567344085795e-05
-2.48938638624287e-05
-1.25316377095245e-05
-2.83386771361196e-05
-1.74868050643731e-05
-3.31900557294754e-05
-2.80146555638905e-05
-7.49322079129187e-05
-3.48218265287287e-05
-3.11789155011101e-05
-3.83454597475149e-05
-3.0700129923596e-05
-2.97573215534061e-05
-3.19828318086457e-05
-3.75551118784593e-05
-2.79317294792463e-05
-4.29281506410727e-05
-4.56907449441329e-05
-4.03928481477727e-05
-1.14757949356596e-05
-2.778710081223e-05
-3.43680183788701e-05
-1.44065918152302e-05
-1.57784990121042e-05
-1.6003551488799e-05
-4.59145567871516e-05
-3.56566856567063e-05
-1.72634315140638e-05
-2.45533853715099e-05
-3.86597526827345e-05
-2.81424377395297e-05
-2.91221790775428e-05
-4.10517288768318e-05
-1.73373660085941e-05
-2.2277836637048e-05
-6.76451621935989e-05
6.69328571118262e-06
-3.84636267852535e-05
-4.11875135355334e-05
-4.94239309114273e-06
-1.34025479529618e-05
-2.40633756937204e-05
1.97964445346261e-05
-4.42259364179252e-05
-3.22544056284786e-07
7.51562677184496e-06
-4.02085807884393e-05
-8.95690745783946e-06
-2.75466656274173e-05
-4.40751130910335e-05
-2.8116278385977e-05
-4.03980102388424e-05
-2.86291789293826e-05
-3.81494188362288e-05
-4.02609576976262e-05
-7.79628676688844e-05
-3.58386016886771e-05
-1.27124133427949e-05
-1.71544439542488e-05
-2.6518876433668e-05
-3.84934269125777e-05
-2.72825571383508e-05
-4.25397051091096e-05
-2.43285481166135e-05
-3.4700085195954e-05
-6.12130863298559e-05
-4.58699597150955e-05
-1.74398775069443e-05
-2.6425220304732e-05
-9.49431885488666e-06
-3.18342580480861e-05
-2.70403478728724e-05
-7.3602683539126e-05
-3.56184658472297e-05
-2.41779634867093e-05
-3.40534901973368e-05
-3.59790167180827e-05
-4.0845553650871e-05
-3.02267753273462e-05
-2.0696030007651e-05
-1.55624275013729e-05
-2.33884543842474e-05
-5.29829700287091e-05
-3.11938418677982e-05
-1.86835493845243e-05
-3.37852559992789e-05
-3.41493017082101e-05
-4.04850172769969e-05
-2.49247317456683e-05
-3.05387373594946e-05
2.30414688456256e-05
-3.90226023532166e-05
-5.59125444510693e-05
-3.17264979192576e-05
-3.99899159498581e-05
-2.83392814329823e-05
-3.21114616189583e-05
-3.90110490901681e-08
-3.01301482147677e-05
-3.30831164921927e-05
-1.75148632744767e-05
-4.12066950897913e-05
-3.69557500972561e-05
-4.76550462915328e-05
-3.24210301268627e-05
-2.63959894134846e-05
-5.47813812495203e-05
-3.84234224981029e-05
-2.98859991155304e-05
-1.57645319712952e-05
-4.43300221990371e-05
-9.50509402647826e-06
-3.54791912563787e-05
-1.60887367062837e-05
-2.27660657492011e-06
4.26302973303426e-06
-2.64111407712641e-05
-5.9910233124783e-05
-7.64222417924399e-05
-3.45155739406033e-05
-3.873610103043e-06
-4.97160531076451e-05
-3.08894343956589e-05
-3.56674042725491e-05
-4.30742213681654e-05
-4.86346233940449e-05
-1.7364370752662e-05
-6.25316782051896e-05
-3.83023673341495e-05
-1.77803261285461e-05
-3.17212159155246e-05
-5.47636169935857e-05
-2.24708603676907e-05
-2.15853268050038e-05
-2.57293616176072e-05
-7.1395436268618e-05
-2.45772066106115e-05
-3.66384688314792e-05
-1.33108461497021e-05
-1.62136537425115e-05
-3.25376584045392e-05
-6.21847419232089e-06
-3.06528423051762e-05
-7.70975683762324e-06
-3.45128180982966e-05
-2.94668262733578e-05
-3.4509850402607e-05
-5.07292893812011e-05
-1.61833172413841e-05
-3.81692742402993e-05
-4.88284555702195e-05
-3.54635146608444e-05
-1.62665817439657e-05
-5.00059959813278e-05
1.31964201874959e-06
-3.54850254675131e-05
-4.44713205966126e-05
-4.17340146671848e-05
-3.22102626782225e-05
-6.58435096001078e-05
-1.22311587881469e-05
-5.13262162329394e-05
-5.1323574288215e-05
-6.10399440412244e-05
-2.6689680302995e-05
-2.00540988085722e-06
-5.09399440126409e-05
-3.1300034456757e-05
-2.86983247590133e-05
-2.52016196499408e-05
-3.89031466504714e-05
-3.94184949381296e-05
-3.66623369167769e-05
-2.53973543882771e-05
-3.49913454543024e-05
-2.1017660517597e-06
-4.16563239992097e-05
-1.65775535216983e-05
-9.455440931897e-06
-4.44716330118911e-05
-6.09749646823622e-05
3.91529113568336e-06
-5.12139478137536e-05
-1.72148842586466e-05
-2.45477058139426e-05
-2.21569670163702e-05
-3.47501036274867e-05
-3.18256025882693e-05
-1.92145805988675e-05
-3.80384349037474e-05
-8.21980079410096e-06
-4.19892989130569e-05
-2.79126776101742e-05
-1.42551329640517e-05
-2.81093316768024e-05
5.29860947110512e-06
-1.72924353974253e-05
-8.40434217356146e-06
3.83276139514629e-06
-3.66831168691728e-05
-3.23317566046966e-05
-2.76423822393223e-05
-1.9427029256826e-05
-3.37395477619058e-05
-1.04533050751041e-05
-4.71988349776637e-05
-2.27055095667364e-05
-5.08668757802137e-05
-2.06036143734037e-05
-5.75406545520315e-05
-6.16181212540854e-05
-2.36726138349352e-05
-4.60170775002053e-05
-3.66838942481223e-05
-2.57712850894702e-05
-2.86326038510711e-05
-4.62656106328768e-05
-2.28391268211521e-05
-3.20679849549825e-05
-1.61454914152622e-05
-4.44454693997122e-05
-2.37878232386467e-05
-2.78430417340671e-05
-4.68405748799266e-05
-1.16701122523351e-05
-1.00316807642512e-05
-3.35447964780473e-05
-2.18631928441659e-05
-4.92492675149438e-05
-2.48562813129723e-05
-1.55523533563005e-05
-2.89870942769229e-05
-1.49850831601912e-06
-2.52666539243086e-06
-2.55768261631261e-05
-1.33896258946512e-05
-6.69476928440231e-05
-6.85768104295909e-05
-5.66552242659636e-07
-2.27472173383857e-05
-1.97994941776602e-05
-2.01952031014664e-05
-1.05415957174175e-05
-3.08531066577631e-05
-3.42277159785774e-05
-8.13837113645103e-06
-1.19032859008789e-05
-1.97116949018667e-05
-5.00615977643839e-05
-3.00433783405658e-05
-1.53964176170388e-05
-2.27846883582546e-05
-2.74650083743013e-05
-4.74320457589202e-05
-5.21711849485397e-05
-3.42439026952564e-05
-4.55557122974337e-05
-1.81615187067535e-05
1.41536212727679e-05
1.42326079749246e-06
-3.45712185582556e-05
-2.75582818330025e-05
-1.11614636867852e-05
-3.94216013799126e-05
-2.6066576726728e-06
-2.77317897736139e-05
-6.54016112409016e-06
-1.3484980843733e-05
-1.24389377362021e-05
-3.6742266868914e-05
-5.40076967247551e-05
-5.75557302082759e-05
-5.81921499613354e-05
-2.71599956327486e-05
-2.31747854435518e-05
-1.166478684906e-05
-2.88623595782583e-05
-3.07514677085956e-05
-3.06110180738609e-05
-7.06898682343895e-05
-3.53091283698409e-05
-4.53579910052163e-05
-8.61253815014707e-06
-2.76696506085408e-05
-4.21748259213133e-05
-4.2265634801953e-05
1.01030379414836e-05
-2.36516989157148e-05
-4.10821959402315e-05
-1.94833737453791e-05
3.95029325625555e-06
-4.24770394508857e-05
-1.94051050829179e-05
-1.59242867116325e-05
-3.07502723328859e-05
-6.16401591172645e-06
-5.36053981401739e-05
-3.28098710878883e-05
-1.18778711526255e-05
-3.63475499966266e-05
-2.86886243881432e-05
-1.27707634280184e-05
-3.70692764147355e-05
-3.50521668667826e-05
-1.45132240537076e-05
-2.47593811636371e-05
-2.35473822676402e-05
-3.43912085223958e-05
-5.75344648518885e-06
3.11488683134613e-06
-2.04072648794673e-05
-3.47827418653005e-05
-4.21321019984777e-05
-3.99626637330885e-06
-3.40855192812722e-05
-6.08198409570074e-05
-3.49172576148883e-05
-2.27079257026391e-05
-2.33796430978683e-05
-1.16922931052511e-05
-2.86034480317188e-05
-1.78804711851784e-05
-2.18566191552034e-05
-3.8223488150037e-05
-3.73937139318372e-05
-4.72115249726171e-05
-3.62827622858016e-05
-3.36456504580049e-05
-7.94668529155941e-06
-3.00218666792325e-05
-2.8233792541943e-05
-3.5978706776722e-05
-1.19379373694446e-05
-3.17650897142715e-05
1.36751916541497e-06
-2.33114141731886e-05
-2.27642613149539e-05
-2.59264061528578e-05
-1.9514710413414e-05
-1.5711180728288e-05
-4.24604736793932e-05
-9.15245461730942e-06
4.7295913587828e-06
-1.70729706509553e-05
-9.04871583727692e-06
-4.05706963589472e-05
-4.25199892457572e-05
-2.37330923193696e-05
-3.76367180059962e-05
-1.22164310073787e-05
-3.58735195279989e-05
-4.63853696599318e-05
-3.05521756115879e-05
-4.96241965626559e-05
-1.1572850037272e-05
-1.30227023261633e-05
-2.12154290029228e-06
-2.15862263642371e-05
-1.99103906214133e-05
-1.75418013707829e-05
-4.85100348208977e-05
-3.11877350693792e-05
-1.10790198426681e-05
-4.69842776599557e-05
-5.20544049199501e-05
-1.30943015667749e-05
-2.21105792727048e-05
-2.72568747277871e-05
-3.41907280679124e-05
-6.54082352223342e-05
-5.09720309785827e-05
-6.15026191547985e-06
-2.10198668102998e-05
-4.52312008558543e-05
-3.35849579499762e-05
-8.89135262120942e-06
-9.15905978177068e-06
-1.18516096135783e-05
-4.61568680353158e-05
-3.89099591050846e-05
-4.19381868445474e-05
-6.1313304333741e-05
-5.83623974741868e-05
-5.42275348756839e-05
-4.08481527561546e-05
4.33794375461041e-06
-7.79229354042915e-05
-4.95224736322156e-05
-3.20506501638666e-05
-4.66661403188773e-05
-1.89355948573852e-05
-1.38030948751555e-05
-1.92123626956998e-05
-2.82417425247648e-05
-7.54928720967856e-07
-1.86730373963895e-05
-5.56652920925051e-06
-4.2185111937861e-05
-4.41773465459449e-05
-2.79512900289253e-05
-2.99185798813174e-05
-1.70449601764719e-05
-1.65879537129307e-05
-3.22137790321231e-05
-2.5739565187328e-05
-2.71573648453946e-05
-4.20250816645603e-05
-6.06347538796132e-05
-9.25101464094838e-06
-1.97803380158907e-05
-2.68021867647324e-05
-2.06788652930779e-05
-2.26368525868655e-06
-4.34158715633681e-05
-3.74132003650088e-05
-8.75427562220496e-06
-5.53753960061524e-05
-4.60054434355971e-05
-2.5396505160813e-05
-9.5368882444186e-06
-2.60391445958056e-05
-3.21320276213724e-05
1.22049666190497e-06
-4.09460514075866e-05
7.49537559921809e-06
-4.30717090295619e-05
-1.64553670929897e-05
-3.72321071376074e-05
-2.85890759782215e-05
-3.71979903147609e-05
-3.99571828817026e-05
-4.24241897256862e-05
-3.06823472886977e-05
-9.73873410748702e-06
-1.56429242830541e-05
-8.29215587875e-06
-6.58919939706062e-05
-4.5111850223374e-05
1.02520238130268e-05
-3.46423912189989e-05
-2.59478382497517e-05
-1.6702609285369e-05
-5.0305266110493e-05
-4.39595336117497e-05
1.21557578305178e-05
-1.80968820045807e-05
-3.6233335748921e-05
-2.96604651855458e-05
-1.89570948899082e-05
-2.74815152077065e-05
-3.73082881789051e-05
-2.50305799948269e-05
-4.14402382765269e-05
-1.06788305964865e-05
-2.32113109953492e-05
-2.13058738746553e-05
-3.57207485267193e-05
-2.89881683679449e-05
-2.77515272387961e-05
-1.39094153576375e-05
-1.27992230707819e-05
-1.87032170653898e-05
-2.14710001061117e-05
-1.02285593116047e-05
-5.20189213635571e-05
3.24040600041096e-07
-8.66935452612604e-06
-3.43484288837785e-05
-1.62947347961801e-05
-2.68149197280534e-05
-3.063980874788e-05
-1.83517564368034e-05
-1.9521017270548e-06
-2.64661912037538e-05
-3.80023220133405e-05
-5.77422358931325e-05
-5.57409917333271e-06
-3.51964174609299e-05
-2.56269566057101e-05
-1.95573914138285e-05
-1.92967055337953e-05
-3.46417720854822e-05
-5.54490888505701e-05
-7.30075572857817e-06
-1.92450815759475e-05
-2.74162388939398e-05
-1.03983366096109e-05
-2.58587523226268e-05
-4.38546487210918e-05
4.74073935965065e-06
-1.94026213216506e-05
-6.12257753657617e-05
-2.13144805323787e-05
-2.32194618885367e-05
-9.39301060530258e-06
-2.13518025611323e-05
-1.0073133945121e-05
-4.20393717215862e-05
-1.5389683758774e-05
-4.97840151673076e-05
-2.14492482212447e-05
-1.89070470019424e-06
-1.51291478542407e-05
-2.90389471236959e-05
-4.60231332503238e-05
-1.17598241066129e-05
-2.37233632423515e-05
-3.89439197856669e-05
-6.67247446029833e-05
-1.09694985667055e-05
-5.49686058871353e-05
-1.75290902717399e-05
-1.9962095284592e-05
-3.56392010932486e-05
-4.10606363087492e-05
-2.77483622962928e-05
-2.98163574418536e-05
-4.59895039611918e-05
-2.02458098651689e-05
-4.56437010711886e-05
-1.85606964625831e-05
-7.42124839762616e-06
-3.8202415163945e-05
-4.56988336831028e-05
-5.08565302950563e-05
-2.56473758998892e-05
-1.53287662562107e-05
-1.75312308601837e-05
7.51596642728799e-06
-6.6522143740993e-05
-5.95736538134473e-05
-1.43552633467897e-05
-1.91552223780417e-05
-6.22297130388469e-05
-3.5622882254758e-05
-3.37296849202438e-05
-2.60938148903925e-05
-5.29947993681181e-05
-4.31620046083051e-05
-4.46746684213022e-05
-5.06978924915944e-05
-1.25457614308371e-05
-2.09061778922914e-05
-5.45614146986046e-05
-3.9397366052315e-05
-2.30231704714513e-05
-5.97460739797145e-05
-4.91883853788076e-05
-4.18664632481912e-05
-2.82359499286419e-05
-1.88226003689302e-05
-1.94429966637205e-05
-2.14925184551714e-05
-9.48845237567729e-06
-4.88528331317119e-05
-4.03968696394604e-05
-2.02297159233697e-05
-4.27009684284102e-05
-1.47009966310619e-05
-4.67849758704306e-05
-3.23075859133643e-05
9.7971241887338e-06
-3.50641463863354e-05
-2.48779655960854e-05
-1.78085995310247e-05
-1.94218449727185e-05
-2.17657159004054e-05
-5.44417137139324e-05
-1.9444717500549e-05
-2.39938127800103e-05
-2.0214522889757e-05
-4.30958257297479e-05
-2.68694852469908e-05
-7.92996483593235e-06
-1.41333995847061e-05
-2.10570210071126e-05
-2.90646227803193e-05
-1.57849768909681e-05
-5.59097701956903e-05
-3.64043453417255e-05
-3.37801971493874e-05
-2.21072402388683e-05
8.45811353750733e-06
-2.59569112551583e-05
-2.64906402400449e-05
4.07966244849634e-06
-2.51345496982603e-05
1.09390627272422e-05
-1.13792070919358e-05
-3.62182248329782e-05
-8.1511084707094e-06
-4.56036743301604e-05
-1.22891420950492e-05
-3.14744948517478e-05
-1.85336669841682e-05
-2.92320983522165e-05
-8.86650393551246e-06
-4.51768712786047e-06
-8.5884565314516e-06
-1.65727462852407e-05
-3.5375935568571e-05
-8.50350736004571e-06
-1.96378096738759e-05
-5.38007345733696e-05
-3.50554222780109e-05
-8.59859845324474e-06
-2.72916463090502e-05
-4.6220191764368e-05
-4.29466481378616e-05
-3.83622035317819e-05
-1.64159123138629e-05
7.70592155338091e-08
-4.10164076971629e-05
-1.06132909202616e-05
-4.46465958263547e-05
-1.39275737558381e-05
-2.01158080594337e-06
-3.3249108220245e-05
-3.54663250638406e-05
-3.81565475873675e-05
-3.90233405126021e-05
-4.30541715880638e-05
-3.86785950249204e-05
-1.35413285701117e-05
-4.51076777070033e-05
-2.22397571890734e-05
-4.41696303022421e-05
-3.60392213413077e-05
-4.82417350477392e-05
-5.21411730659842e-05
-5.43925671320994e-05
-6.03254582246986e-05
-2.76936783167327e-05
-4.64794376976886e-05
-3.75764630105532e-05
-3.52811173057433e-05
-1.53729445194712e-05
1.75562068459976e-06
-4.13739450966961e-05
-4.788763692657e-05
-2.53954792704144e-05
-1.01941578673412e-05
-3.50738536082656e-05
-2.87255293799018e-05
-3.04287602933925e-05
-3.26579299246092e-05
-5.97112429098199e-05
-3.24829591181703e-05
-2.24657462813027e-05
-1.87026970243144e-05
-3.94459214619351e-05
-1.78493890563005e-05
-3.1920796411349e-05
-5.16155143368451e-06
-2.31208429415176e-05
-4.2676268121444e-05
-2.06079724730872e-05
-3.05575713574569e-05
-1.60165980523212e-05
-4.15197432725911e-05
-3.57702238587141e-05
-2.74722811997328e-05
-1.8674374589779e-05
-1.61501255431464e-05
-3.06686438631026e-05
-2.98530851950473e-05
2.27996294781683e-06
-2.25680488575545e-05
-1.49683738109308e-06
-1.19595923264477e-05
-1.27379952860793e-05
-3.33280666680485e-05
-5.75559851099605e-05
-1.65073753304035e-05
-6.30075730914457e-06
-2.49131569044712e-05
-4.57189264986883e-05
-2.78577886180932e-05
-2.73758959582117e-05
-5.74650501393755e-05
-4.16439008593063e-05
-5.9763199609917e-05
-3.67655181446213e-05
-2.31894733226959e-05
-3.42697478380818e-05
-3.28442240583115e-05
-3.66561828027922e-05
-5.39341219055865e-05
-2.38230848273868e-05
-1.83355753655393e-05
-2.18678915158831e-05
-5.20497599532339e-05
6.64994305689042e-07
-6.25110902529989e-05
-1.72253521626041e-05
-2.95946202609102e-05
-1.50672437647163e-05
-1.024517081604e-05
-2.73808140363875e-05
-2.12518783368793e-05
-2.59278914816321e-05
-4.51217225845302e-05
-2.4522213259695e-05
-2.58441954322741e-05
-3.97286269497897e-05
-3.21346671735851e-05
-3.25504683364607e-05
-2.56435780886735e-05
-4.30361074158299e-05
-2.16807791303839e-05
-2.60078826583072e-05
-5.33793165712835e-05
-3.14533459612005e-05
-4.32510204856333e-05
-2.46255437890859e-05
-2.78200654670033e-05
-5.65428569656778e-05
-2.60175990738891e-05
-1.63165632191494e-05
-2.78267915586022e-05
-6.40638848398403e-05
-3.13246275409588e-05
-2.79235004830678e-05
-9.10277209753174e-06
-3.80703371939673e-05
-8.80682566385329e-06
-1.00154577796071e-05
-4.26339819140941e-05
-2.1942023187943e-05
-9.1366050115499e-06
-8.07640332056649e-06
-5.40516825466348e-05
-5.08519884618974e-05
-1.80989571107831e-05
-3.66475920780017e-05
-1.25485002606662e-05
-4.66208003678633e-05
-3.5135510303745e-05
-4.16645516579639e-05
-3.08773598546119e-05
-4.59266506994303e-05
-4.60111175276372e-05
-2.22820650525118e-05
-1.83548070986011e-05
-3.8639758432244e-05
-3.39951696221484e-05
-1.02263894965209e-05
-1.58893788720486e-05
-3.34526088792284e-05
-2.08056506159279e-05
-9.41166407963253e-06
-4.14858639518336e-05
-2.45976870200739e-05
-4.16872179473796e-05
-6.59670282519163e-06
-2.1517446766974e-06
-3.5406204933296e-05
-1.1339641588777e-05
-1.83650703865204e-05
-5.10404776476638e-05
-3.40900140924665e-05
4.35035339077521e-06
-3.94285818525045e-05
-2.20995866205416e-05
-2.55719293164089e-05
-2.03151849465442e-05
-1.10425850116887e-05
-2.24826044687583e-05
-2.05126311030314e-05
-9.49604143121277e-06
-2.34980837150315e-05
-3.69225408314617e-05
-2.88812432231991e-05
-4.18424765603452e-05
-3.95819524645843e-05
8.46712171916534e-06
-3.63964189759632e-05
-2.35078353589303e-05
-2.07232987673456e-05
-2.58945182214511e-05
1.18758083033101e-06
-3.58513279076852e-05
-1.86619359523786e-05
-5.29853229856377e-05
-8.14772507392756e-06
-4.69384792108651e-05
-3.29201570306661e-05
-3.01892470341376e-05
-1.93524472514149e-05
-3.00511022457155e-05
-5.56101814320674e-05
-1.27079918205065e-05
-4.42533725277741e-05
-3.12673649850462e-05
-3.86283673981857e-05
-6.58581378474688e-06
6.12218297968818e-06
1.33078007190437e-05
-5.96507393566034e-05
-5.82846736275315e-05
-4.500823130925e-05
-2.21971724299601e-06
-1.9137036907255e-05
-2.96024394464201e-05
-1.41291635610742e-05
-3.83313574871215e-05
-2.64390588038508e-05
-5.40972226055094e-05
-4.1480682757254e-06
-2.04571561981189e-05
-1.14002042975884e-05
-5.19479301812304e-06
-5.37782472819373e-05
-3.2825728962032e-05
-3.42328659537572e-05
-2.34326764764766e-05
-2.77246942662047e-05
-5.30495219053303e-05
-1.51777572965763e-05
-3.54135254994462e-05
-4.15272166523281e-05
-2.94471807607708e-05
-5.17670095005507e-05
-1.02194702545569e-05
-2.39181833879257e-05
-4.64323009540237e-05
-3.36058798578962e-05
-5.2375873719438e-05
-2.50000005922329e-05
-3.25905577583839e-05
-2.38494440127538e-05
-3.27116353502245e-05
-2.97633965762601e-05
-2.22382761982319e-05
-3.00836484675175e-05
-2.74313927899762e-05
2.52207745181411e-06
-2.98774688648368e-05
-1.48221945674827e-05
-3.12772217449685e-05
-2.83270604258597e-05
-3.85922922514758e-05
-2.84082931090326e-05
-1.82580646089212e-05
-3.004265850569e-05
-3.1220224126882e-05
-4.30783818190455e-07
-2.71066139798967e-05
-6.25136041230169e-05
-4.0796416074333e-05
-3.05106768755363e-05
-3.78619625697182e-05
-1.89096975221074e-05
-2.10300582191575e-05
-2.34097879518938e-05
-5.8747310459697e-05
-4.66771296619169e-05
-4.34935031844494e-05
-4.30253437006255e-05
-1.52034681281959e-05
-3.13407783971859e-05
-3.30823234336492e-06
-2.75496115700838e-05
-3.91987335338889e-05
-1.12911864216416e-05
-3.54464742918846e-05
-1.66611134506652e-05
-2.55287111482015e-05
-4.74889855958893e-05
-2.13482931878627e-05
-6.65330359157815e-05
-3.15047450586285e-05
-2.01763877678621e-05
-9.15328496426063e-06
-2.98196993190536e-05
-7.99147931477085e-05
-3.98618028238942e-05
-3.34421753947445e-05
-3.85640780884966e-05
-3.05638554313129e-05
-5.44757247848368e-05
-3.74330131717856e-05
-4.01508426687576e-05
-6.11199343522432e-06
-2.15620751309536e-05
-8.47431529170397e-06
-3.11662211650047e-05
-3.78967716953543e-05
-3.65994036292032e-05
-6.39685825033183e-05
-3.49032516386894e-05
-4.07047751854572e-05
-2.7242728659649e-05
-2.46045630496038e-05
-5.7556281221608e-05
-3.64790440666659e-05
-3.03042171210087e-05
-2.19046061515926e-05
1.04556290129831e-05
-1.20845950165537e-05
-5.58913344506553e-05
-2.35719361859978e-05
-4.89245355523487e-05
-3.31872819608475e-05
-6.364023917099e-05
-4.25144618247764e-05
-2.56212233180282e-05
-5.21185106311809e-05
-2.12749844604063e-05
-1.2532501529165e-05
-3.24738112375116e-05
-8.45657918425238e-06
-2.45199517499106e-05
-1.43825911572843e-05
-2.54608391738686e-05
-1.84665439711507e-05
-4.22077320518954e-06
-3.80542434304583e-05
-2.5291372931591e-05
-2.19809599471456e-05
-3.30341403180636e-05
-1.66900029181653e-05
-4.27410545739428e-05
-2.84337518850019e-05
-2.07002949267521e-05
-2.55856850995006e-05
-2.57931619590092e-05
1.60911121239124e-05
-1.2388839517269e-05
-1.40512708125701e-05
-3.27111454371748e-05
-3.77288181944955e-05
-1.68040883008152e-05
-3.36165696892997e-05
-1.18464404024929e-05
-6.02499046466914e-05
-3.22170062724589e-05
-5.29648437256259e-05
-2.14150021184366e-05
-1.40977117942661e-05
-1.10837207843812e-06
-3.5163858449563e-05
-5.23163750123481e-05
-4.23708332766224e-05
-5.02707073654925e-05
-1.26033272109977e-05
-2.23364552557756e-05
-2.54393513333388e-05
-3.35036779730899e-05
-2.31073521214005e-05
-5.59606644054291e-05
-3.18917253147316e-05
-3.61231053878504e-05
-3.56215228808728e-05
-4.58017043868552e-05
-1.67608417394162e-05
-2.62977624078009e-05
-4.14823574765851e-05
-4.14215759929489e-05
3.05959934912424e-06
-3.45740683606781e-05
-3.73668295091032e-05
-3.28754146883848e-05
-1.38891731216995e-05
-2.97337593627097e-05
-2.93942302164585e-05
-1.92103492930299e-05
-3.8287542215796e-05
-2.94060804933029e-05
-1.76222898405411e-05
-5.15131331741727e-05
-3.47636629414898e-05
-1.62837567407427e-05
-1.7732811910779e-05
-5.27516464792502e-05
-1.41579148529314e-05
-4.77801663800934e-05
-4.16681541125435e-05
-4.20114134443091e-06
-2.75452115672637e-05
-2.22273277524317e-05
-1.24690428692166e-05
-2.96517767804669e-05
-5.28813665680314e-06
-4.83673866273487e-05
-1.58446909546501e-05
-5.1508580670043e-05
-2.89486696738812e-05
-3.39154111554306e-05
-3.22932384084423e-05
-1.27386396567676e-07
-2.97862770691685e-05
-2.26407632821758e-05
-2.33690144942148e-05
-4.20503941327422e-05
-2.10512449850223e-05
-3.39361324767042e-05
-2.9867143400953e-05
-4.80489254525714e-05
-3.81535381616714e-06
-4.35294079873284e-05
-1.5486840606057e-05
8.31142390108025e-06
-3.63906699855512e-05
-4.3148385681056e-05
-2.40341536720779e-05
-4.24525199645288e-05
-2.81220631368277e-05
-1.36158638585311e-05
-4.00498002462602e-05
-3.64118845944682e-06
-5.95399857291214e-06
-3.19666945013604e-05
-8.11305566480126e-06
1.00283263890068e-05
-2.69953781326536e-05
1.44873121586383e-05
-6.02736252720307e-05
-1.53362214269662e-05
-5.18132170772806e-06
-4.55760329726292e-06
-2.99296318385126e-05
-2.30016228039814e-05
-3.42212366412124e-05
-6.14008067409329e-06
-4.61585610530483e-05
-3.32164100537426e-05
-4.18744958909559e-05
-5.23610449172887e-05
-1.20403239366788e-05
-2.51194917436114e-05
-2.69246228510856e-05
-1.81813092880648e-05
-4.14034389336435e-05
-4.3780050598307e-05
-2.99333523188127e-05
-2.56607386688247e-05
-2.53164079324545e-05
-3.66017660502315e-05
-2.29089526450526e-05
-5.59604298061698e-05
-1.46904734065209e-05
-2.78785712342561e-05
-3.75377061969887e-05
-4.93519121470475e-05
-3.51887107624718e-05
-9.37984864640257e-06
-2.40646605253447e-06
-2.74738363659817e-06
-4.45455430739501e-05
-4.42563437992412e-05
-3.03156923381908e-05
-1.43523721086422e-06
-2.42231464670403e-05
-2.58593338550584e-05
-6.63840395614195e-05
-1.33192077242719e-05
-3.68216656918343e-05
-2.27809765450176e-05
-4.31908173217425e-05
-2.03290271427433e-05
-2.18679040677533e-05
-2.49906480196682e-05
-7.54724073897748e-06
-2.85768743889085e-05
-1.82036971968281e-05
-3.03399176072855e-05
5.44669446816422e-06
-1.93886571036711e-05
-1.13382378208057e-05
-1.81281897300218e-05
-9.11668096433908e-06
-1.630075032025e-05
-2.15768738885248e-05
-1.07676796219601e-05
-3.0730678779624e-05
-2.18828032053634e-05
-1.40940664741689e-07
-2.2824914052836e-05
-1.91959642202767e-05
-2.01863225649279e-05
-3.93134412519608e-05
-3.08245749979518e-05
-2.18882110106411e-05
-1.718894876366e-05
-3.68068267465467e-05
-2.1448129256857e-05
-6.15756049532963e-06
-2.7156515518268e-05
-3.25240581209124e-05
-1.53478095634128e-05
-6.29376182538387e-05
-2.49604591679196e-05
-4.85301837318316e-05
-2.43386197352108e-05
-3.35551863513626e-05
-4.81543440751692e-05
-2.04827317410771e-05
-1.8000989723345e-05
-4.56020160100128e-05
-3.47250914683226e-05
-5.63261979099377e-05
-2.24271029909282e-05
-4.08521716771394e-05
-3.71843521692161e-05
-3.44284911866742e-05
-2.66975168845051e-05
-1.81765485336598e-05
-2.56475561661435e-05
-3.0107661626466e-05
-1.6432989652268e-05
-3.13302959376786e-05
-2.24029426483455e-05
-5.45540826921081e-05
-4.15349398194256e-05
-2.86939264199076e-05
-3.79309093269148e-05
-3.43672335979354e-05
-3.00325525442556e-05
-2.8320989101389e-05
-4.59963555994999e-05
-7.42288774187528e-06
-2.96346662590455e-05
6.06298080193749e-06
-5.01495280250861e-05
-8.47113663158464e-06
-3.35697631327248e-05
-5.3065512075915e-05
-2.28735874369934e-05
-5.43836815508123e-05
-1.46694177922725e-05
-5.13140752105232e-05
-9.84929265383719e-06
1.73824942363872e-05
-4.4362355152989e-05
9.3360209997436e-07
-1.50943259088736e-05
-3.54728205472201e-05
-3.74513724666114e-05
-9.12085061842989e-06
-5.40582112919592e-05
-2.58259807842319e-05
-4.21321553260499e-05
-6.62073648662021e-06
-2.2560347924668e-05
-3.64625857795861e-05
-3.23498464161837e-05
-5.34937185028479e-05
-1.96539568119328e-05
-5.49489968221064e-05
-3.94411273995219e-05
-3.15839360861105e-05
-3.27423844013762e-05
-2.98624732968975e-05
-4.15512194490629e-05
-3.40325748361007e-05
-3.2224835565571e-05
-3.72701796455031e-05
-2.0016199848066e-05
-4.76757872742216e-05
-2.51228650033579e-05
-2.17615616061822e-05
-2.49809798092673e-05
-8.07215516187864e-06
-2.3234671469095e-05
-3.16020578954519e-05
-4.2217241027243e-05
-3.49113338724023e-05
-4.11176373090443e-05
-1.59104876458728e-05
-1.16887840460327e-05
-8.85129730811625e-06
-1.66709823793055e-06
-3.87111029087041e-05
-5.69659819603676e-05
-2.77476501016288e-05
5.23562814208461e-06
-3.14148191056242e-05
-5.40443788293329e-05
-1.05382018316621e-05
-1.54846658127687e-05
-5.88489291088043e-05
-1.95458904118339e-05
-6.56026676549362e-05
-1.95031773283287e-05
-2.2119855988949e-05
-3.14011188813453e-05
-2.52497329543015e-05
-4.25815477405018e-05
-1.58375450498665e-05
-3.67472889245403e-05
-3.00436788267253e-05
-4.56582548760304e-05
-4.91559111694683e-05
-4.54021353796058e-05
-2.75733610441622e-05
-4.2906665918537e-05
-3.46168268247388e-05
-2.77903168042278e-05
-3.1125318106521e-05
-3.13396354968388e-05
-3.51081447966768e-05
-8.47837147336737e-06
-5.63412518066273e-05
-5.62495112678809e-05
-1.67870349941664e-05
-8.69744931866672e-06
-1.47380422909468e-05
-4.64644732956496e-05
-2.02988980905375e-05
-5.54101795957419e-05
-1.98428308977685e-05
-1.0088845964678e-05
-2.06281386214416e-05
-3.27613406697597e-05
-1.35696160663587e-05
-6.39772588098279e-06
-1.45488604102414e-05
-2.63793320886474e-05
-2.56273371231621e-05
-2.46490490110639e-05
-6.38783986250701e-05
-6.15083376756842e-06
-4.39054153515528e-06
-2.64569066774882e-05
-1.17742582668997e-05
-1.82717279611214e-05
-3.07421118793824e-05
-4.33526027769354e-05
-1.16108091229908e-05
-2.61213744939113e-05
-9.75264461390453e-07
-4.90957325341551e-05
-3.12966826939554e-05
-1.24943664869235e-05
-3.56393860164281e-05
-5.10259563761788e-05
-4.6756310925117e-05
-2.94226900671665e-05
-1.70467564084596e-05
5.44522979861132e-06
-4.24792619741847e-05
-1.58398261479986e-05
-1.41262126412068e-05
-3.66675192648678e-05
-6.44465010322301e-06
-7.23391009228353e-06
-3.66251923892867e-05
-2.42365159222946e-05
-1.99233536298963e-05
-1.25337158986134e-05
-4.21086996541412e-05
-8.053332116466e-06
-2.90258098804733e-05
-4.63086101958599e-05
-6.53243111435228e-05
-2.82753355226496e-05
-2.71201008481456e-05
-9.32188786385434e-06
-4.61885226447956e-05
-4.82614599469841e-05
-1.79345405326724e-05
-1.89858350464152e-05
-3.04154048427374e-05
-2.29146115137596e-05
-2.19992851250496e-05
-6.99798259638637e-05
-4.72012327242313e-05
-2.1027418465126e-05
-4.58165215443283e-05
-2.12336060994615e-05
-1.65754016587477e-05
-3.38202167738804e-05
-4.28579805641496e-05
-3.44187812012792e-05
-2.21090392392484e-05
-2.70411326492079e-05
-1.8415878019482e-05
-2.56329004613419e-05
-1.10590292895104e-05
-2.15328511455564e-05
-3.09476670804939e-05
-3.56041003627685e-05
-3.43812206145398e-05
-4.47357278217518e-05
1.99603083507937e-06
-3.30754762785016e-05
-2.83883407376274e-05
-9.49927067510044e-06
-5.91019335615909e-06
-6.91068187095717e-06
-1.62941691466603e-05
-3.30329342740738e-05
-2.56660550992448e-05
-5.2706145004267e-05
-3.83990828400626e-05
-1.92319216463043e-05
-1.76905906515226e-06
-3.01384615156741e-05
-4.91092355808552e-05
-2.76847494551007e-06
-3.19576616017348e-05
-3.58857428136431e-05
-1.66158032979962e-05
-1.1371198639846e-05
-4.31275224376307e-05
1.72461166805356e-05
-5.08938095685222e-05
-3.4729837857594e-05
-2.72678319456045e-05
-1.39529613423121e-05
-4.0811553449505e-05
-1.9597275890594e-05
-4.61395319734175e-05
1.96895035920094e-06
-2.94251904054438e-05
-2.54606762362773e-05
-3.00501039611316e-05
-1.42723594346025e-05
-3.13447887541967e-05
-3.33378970467682e-05
-3.96651262754929e-05
-3.00019981312102e-05
-2.28427827366122e-05
-6.75908664111256e-06
-5.68216484469496e-05
-7.66643809488534e-05
-2.97315743473375e-05
-4.83377860947381e-05
-3.01284303333211e-06
-3.87404275884412e-05
-1.98150693025246e-05
-2.10624130647265e-05
-4.61204678395614e-05
-3.11895666822784e-05
-6.37323520447779e-05
-5.2329069199355e-05
-6.04647713264282e-05
-2.35354782177619e-05
-4.85445843824813e-05
-5.23855212248598e-05
-2.09604705185336e-05
-2.14449591617491e-05
-3.18083944190906e-05
-3.80734950321809e-05
-3.45298311814698e-05
-5.38827847999956e-05
-3.69059725300662e-05
-6.62551319680505e-05
-2.52274755744765e-05
-1.71348615852912e-05
-4.93005124735926e-05
-1.59684614883199e-05
-3.21243392419076e-05
-2.52478408150319e-05
-5.94651388985977e-05
-3.18377498232598e-05
-3.42352322232516e-05
-3.17843939098795e-05
-3.64907514129597e-05
-3.96582791765512e-05
-3.61436531685645e-05
-6.34822804457039e-05
-5.03255184568251e-05
-4.42810139255803e-05
-7.70126331900054e-05
-5.12193460429637e-05
-1.44666485741326e-05
-2.71034888357765e-05
-1.42590764569678e-05
-5.29286069217845e-05
-3.32159528463962e-05
-1.80593891978115e-05
-3.08978649143105e-05
-2.57739150296645e-05
-3.45985151231074e-05
-4.02716020270778e-05
-2.3443275286372e-07
-3.10010627336319e-05
-1.83628295064129e-05
-2.96104663575189e-05
-5.358578967871e-05
-2.50833813192303e-05
-1.93718510884756e-06
-3.23260531449694e-05
-5.88110215260886e-05
-9.20463135979484e-06
-1.68525082025165e-05
-2.30141238299273e-05
-2.56628583350302e-05
-3.93940859233782e-05
-2.30534440316552e-05
-5.6642868583329e-05
-3.68649596511022e-05
-3.60944184665398e-05
-7.60724595827296e-06
6.80318001575175e-06
-4.63760305092886e-05
-4.12748848582539e-05
-1.85328382968815e-05
-2.56000326987791e-05
-2.26350142625504e-05
-5.44443110270137e-05
-3.61432523317602e-05
-2.08005788340911e-05
-2.83629626796174e-06
-2.7393276695287e-05
-3.3958386041816e-05
-3.31580660759685e-05
-4.57755199922428e-05
-1.60524678832674e-05
-3.31054297491281e-05
-2.942923939737e-05
-7.32133110184234e-05
-4.84686410489614e-05
-2.17223813358944e-05
-4.94854145802852e-05
-1.78478798996489e-05
-3.42120735227913e-05
-1.55421392332103e-05
-2.45792096872684e-06
-3.80187413008599e-05
-7.24684379096134e-05
-3.82676045300346e-05
-4.10594696166346e-08
3.16382714116144e-07
-3.29832678688742e-05
-3.9598573396508e-06
-2.80880573134906e-05
-3.14849362122552e-05
-1.62444293856081e-05
-1.78762311160394e-05
-5.62675764768578e-05
-2.54982891737604e-05
-4.79616587015073e-05
-3.64497289756194e-05
-2.29253486914114e-05
-2.84235011728378e-05
-2.79428823924972e-05
-4.21923051179495e-05
-8.48579291372294e-05
-2.44393080846476e-05
-2.44622006001167e-05
-2.94454311714684e-05
-3.81495215078627e-05
-2.95156056768993e-05
-3.56057034917383e-05
-1.5382892019647e-05
-5.4844881086387e-05
-1.1723084651925e-05
-3.36434989845609e-05
2.74694696563965e-06
-1.00611179534447e-05
-2.530369275161e-05
-5.89891497541632e-05
-2.60073251884684e-05
-2.94710666014986e-05
1.0885906908488e-05
-3.88944543719854e-05
-1.26519297970221e-05
1.23565211814041e-05
-3.72494251109948e-05
-2.3195116134831e-06
-3.9374589805047e-05
-4.35306750174109e-05
-3.84830688745141e-05
-4.61506620277409e-05
-3.26169551751607e-05
-3.74878117902964e-05
-1.73814578167452e-05
-1.1391207594428e-05
-1.35245953035667e-05
-6.91254094493316e-05
-7.84990925188768e-05
-4.24734531234683e-05
-3.83809930861763e-05
-5.41206712993726e-05
-2.0491995316632e-05
-1.72261560673146e-05
-3.20931193808859e-05
-3.5285974562252e-05
-4.68520923377553e-05
-3.65534638487428e-05
-3.06102724884468e-05
-1.05565034819337e-05
-5.15128382387269e-05
-8.36543559842484e-06
-3.3365288343443e-05
-2.73950699706511e-05
-1.52805764816622e-05
-5.1349166829191e-05
-5.87889415467512e-05
-3.42234802913128e-05
-3.61522321279655e-05
-8.48038874502429e-06
-4.40107752949206e-05
-4.05486509731993e-05
-1.95844103979584e-05
-3.85937920026818e-05
-2.48678514135638e-05
-3.86907372985612e-05
-2.69223324623441e-05
-9.23234451560985e-05
-2.63779681913958e-05
-2.33350825238264e-05
-2.64659053957905e-05
-5.11272310755423e-05
-4.30172728242185e-05
-7.51998916065985e-06
-2.7806122241375e-05
-3.88617687901244e-05
-1.18513750500866e-05
-2.81117110660117e-05
-3.47635681587767e-05
-5.97640361132208e-05
-9.37041702192244e-06
-1.57675682395736e-05
-2.18404386241182e-05
-1.63121375837646e-05
-3.10927200158791e-05
-4.25341254125064e-05
-3.75897637136959e-05
-3.24811268988087e-05
-2.86362097850433e-05
-2.77848442844492e-05
-2.33230280596682e-05
-4.06293663859082e-05
-3.75681506665476e-05
-7.59756723796597e-06
-3.38263169274735e-05
-2.01805941621816e-05
-3.24878539434636e-05
-1.28614558731557e-05
-4.53624885120725e-05
-3.21898306777129e-05
-3.08293230990518e-05
-4.5488694671441e-05
-5.19368591914977e-06
-3.41587336231959e-05
-2.57644897313898e-05
1.34728557144481e-05
-5.65551858982349e-06
-1.88600711079707e-05
-7.76388834604273e-06
-1.55554823325099e-05
-9.00503933597371e-07
-3.69841976623719e-05
-4.28107898745066e-05
-2.04628429498235e-05
-4.4182575257231e-05
-2.06615137840196e-05
2.75668632976512e-06
-9.67944178715233e-06
-2.01094762694063e-05
-2.04399305417915e-05
-2.32090641360059e-05
-3.0458616485432e-05
-8.60903364431277e-06
-3.22577803777427e-05
-6.44222589585364e-05
-6.87205418335908e-05
-5.60595998899945e-06
-2.97155535437085e-05
-2.65965056395174e-05
-2.7445419513332e-05
-6.26736124602974e-05
-2.79900611273111e-05
-2.24714398672403e-05
-4.76672305401375e-05
-1.8429742825012e-05
-3.44541561210843e-05
-2.79998840764293e-05
-1.05367478609539e-05
-4.32273764428615e-05
-1.48725642537269e-05
-3.21421980695492e-05
-2.01101084008467e-05
-6.22763228064108e-05
-5.08680233643709e-05
-1.58817332832908e-05
-2.72573903262877e-05
-5.00979200899194e-05
-4.61684986177921e-05
-2.94099614362979e-05
-3.27834377464542e-05
-2.67784282229236e-05
-2.49194924203181e-05
-2.20399607309293e-05
-4.85142482846874e-05
-4.91793252991031e-05
-3.15001003279693e-05
-1.71905570164306e-05
-4.88213021647614e-05
-4.33699963723463e-05
-2.02642562172245e-05
-6.81012967537447e-07
-3.01031841608457e-05
-8.80358983650775e-06
-5.01193831301508e-05
-5.13119976956624e-05
-1.63511708091742e-05
-2.32032260165805e-05
-5.01376337643419e-06
-2.24187954972216e-05
-2.4790127639084e-05
-3.11852309788248e-05
-4.05284771192044e-05
-1.16485203708148e-05
-2.76370284552011e-05
-3.36232398292081e-05
-2.79576209576198e-05
-3.34673301017343e-05
-1.47620320112467e-05
-3.6425689137198e-05
-2.85032570063511e-05
-1.22354762130678e-05
-4.02548173093197e-05
-4.88212456945169e-05
-4.260924474739e-05
-2.86048632760036e-05
-3.70444340591577e-05
-1.10633340732537e-05
-2.20669107488914e-05
-5.699821739553e-05
-2.25190670138333e-06
-3.19813740890545e-05
-3.5783716837975e-05
-1.93220504896211e-05
-5.71408515472631e-06
-4.78281996441251e-05
-4.58686499217122e-05
-2.05658289992908e-06
-2.70850463611577e-05
-2.63570291388929e-06
-1.87310561606519e-05
-3.9926396350193e-06
-9.9089949398501e-06
-4.36302888238141e-05
-1.99593960022947e-05
-1.76856690174154e-05
-1.84197516899318e-05
-3.27489723641807e-05
-5.8155168153422e-06
-8.62270041344737e-07
-2.73189231159098e-05
-2.82076543489264e-06
-3.39333983668127e-05
-6.21951114037401e-05
-3.23801657032586e-05
-2.94127911206067e-05
-3.67890104992114e-05
-2.93699536280657e-05
-7.51892288903852e-06
-3.97010960820192e-05
-2.04941496888679e-05
-3.05692399009675e-05
-4.12812623488372e-05
-5.06783713911557e-05
-2.84746638835913e-05
-2.72774128926415e-05
2.51141772556519e-07
-3.67169824029115e-05
-2.1682351905119e-05
-2.49715511071382e-05
-2.84145108004045e-05
-4.97509850670293e-05
-5.33693787962168e-05
-2.56358352016047e-05
-6.42518534125508e-05
-8.20807577051389e-06
-1.97541402071174e-05
-7.15947075290689e-05
-3.30659618956827e-05
-6.59929306238113e-06
-2.04267828007727e-05
-6.27986413495429e-06
-2.41924120005016e-05
8.90346429745364e-08
-1.81590174098054e-05
-4.59377930258369e-05
-7.07630187896927e-05
-4.1498487414271e-05
-1.76190055954163e-05
-1.35144860869855e-05
-3.24315325844258e-05
-5.97028702230884e-05
-4.50604248516203e-05
-9.15169680689512e-06
-4.7585868866013e-05
-4.04473142611566e-05
-3.99009206371493e-05
-6.01417739961985e-05
-2.02508997559357e-05
-1.28678641044e-05
-4.59032568969344e-05
-2.2242476268826e-05
-2.05746047317085e-05
-2.90073020884679e-05
-3.38099194711582e-05
-2.91366397113554e-05
-4.982930183054e-05
-2.45488233564395e-05
-5.52835936489145e-05
-2.15709165855744e-05
-2.89419322709209e-05
-2.43141677422945e-05
-3.17756011790799e-05
-5.17709597324529e-05
-1.89035896859026e-05
-2.01724366321548e-05
-3.09112839019181e-05
-1.54803816250366e-05
-1.59937022154096e-06
-3.31992539848514e-05
-3.64953828456999e-05
-3.75996797756725e-06
-3.74032809187693e-05
-2.22997043472216e-05
-1.13604585734313e-05
-4.74643847880237e-05
-3.90353580269129e-06
-4.07402841652806e-05
-6.18406086990114e-05
-1.73801273969627e-05
-1.8319771517438e-05
-1.66341004965525e-05
-1.85675494218948e-05
-1.20527998839302e-05
-3.10986478445739e-05
-2.51051307801403e-05
-1.11439805687102e-05
-3.19694283965441e-05
-3.19375631874764e-05
-3.3204628422224e-05
-4.24297599351687e-05
-1.48901077740509e-05
-4.4104096924399e-05
-3.01272900999701e-05
-6.15573885882129e-06
-2.8593143934212e-05
7.99627100355592e-07
-3.83799548018347e-05
-1.48635506238399e-05
-1.81250508542958e-05
1.87866895571364e-06
-1.38141181156295e-05
-3.48314493410808e-05
-1.17875306172735e-05
-4.57428181837924e-05
-6.89083061492467e-06
-4.3812670966557e-05
-5.14551794453228e-05
-6.29715209979817e-05
-3.36628245568884e-05
-3.65818983964407e-05
-4.8359424921895e-05
-2.22606775372131e-05
-4.0450569300743e-05
-3.37781073688009e-05
-2.18387809032233e-05
-5.96966993796389e-05
-7.3641683000771e-05
-3.44878983024131e-05
-3.4283227182968e-05
-3.46592314684124e-05
2.57231980180588e-05
-5.41308231203565e-05
-2.54247590658107e-05
-2.66247216338568e-05
-2.58891442260563e-05
-4.42137028250736e-07
-1.22790399843666e-05
-5.70018345962418e-05
-1.99625190566294e-05
-3.64534550997606e-05
-1.91111243495829e-05
-2.44009390770816e-05
-6.77043893103384e-06
-3.6909310707911e-05
-1.25170974623003e-05
-9.66131315998139e-06
-1.66317363024173e-05
-8.91212123675e-06
-2.93951259599383e-05
-8.12703257276521e-06
-2.55564324179667e-05
-1.63979320637337e-05
-4.58198538926138e-05
-1.84501551124176e-05
-2.44315462916806e-05
-2.6297454006072e-05
-2.36640202937399e-05
-4.41320566130507e-05
-1.58195443039182e-05
-2.6924284302679e-05
-3.2531894397786e-05
-9.23960649368057e-06
-2.10920074205748e-05
-6.17601344976742e-06
2.2196987538737e-06
-4.76003268169386e-05
4.01689106422387e-06
-1.09640709047007e-05
-6.29034329058812e-06
-2.0054967810044e-05
-1.95534969954676e-05
-1.83769946960866e-05
4.01108509316075e-06
-3.8587008679639e-05
-3.81361153046197e-05
-3.40164750823726e-05
-2.0473594227427e-05
-7.84154100454396e-05
-4.44951894287372e-05
-1.62744323909416e-05
-2.78883706977968e-05
-1.19148246550583e-05
-2.67948480728704e-05
-3.49944989297694e-05
-4.01065389285235e-05
-5.5565882491705e-05
-2.01017562986956e-05
-7.00656087840709e-05
-5.09280987950536e-05
-2.39864878512655e-05
-7.08291339180746e-05
-3.6858658871752e-05
-3.58107708462218e-05
-1.33141087867096e-05
-5.52112723068366e-05
-4.85265026346232e-05
-2.4617006499703e-05
-5.41851268516932e-05
-4.56810042275993e-05
-2.64943519790873e-06
-3.70278324712482e-05
-9.46842319727546e-06
-2.58640368125245e-05
-1.32800955803949e-05
-4.11225571292597e-05
-8.32123299674503e-06
-1.07668284844697e-05
-4.960498299195e-05
-1.28097281791278e-05
-1.42193230745411e-05
-2.54708703662463e-05
-4.72207517070719e-05
-3.70654425496669e-05
-8.08856375537913e-06
-2.50532871751131e-05
-4.01405381448735e-05
-1.77925003553596e-05
4.311292969097e-06
-4.85737251007967e-05
-2.79145836976481e-05
-4.02077405735694e-05
-1.40960276691968e-05
-2.86054314807811e-05
-2.62259728038823e-05
-4.30930881935461e-05
-4.01999178533037e-05
7.46534478133916e-06
-2.9321232917361e-05
-2.25268877655955e-05
6.29735582723025e-07
-1.60957406496984e-05
-3.82481143072547e-05
-1.28607291987273e-05
-4.23613272928568e-05
-1.27430306048892e-05
-5.17869960893225e-05
-3.84542183010897e-05
-2.19034106254754e-05
-4.62006970786838e-05
-2.6493733278311e-05
-4.80571596571399e-05
-4.86782689766982e-05
-2.77225964564739e-05
-1.89177497606918e-05
-3.43097375942145e-05
-1.66999692018377e-05
-4.60786727618474e-05
-6.59935225882182e-06
-2.02376674493137e-05
-3.39677885102018e-05
-2.51974978116361e-05
-1.07790597624029e-05
-5.97805502665692e-05
-3.83379126558193e-05
-3.12135583527925e-05
-3.69470186514681e-06
-5.84614769487698e-06
-2.28177743633673e-05
-1.51642271594209e-05
-2.10960827483315e-05
-8.46769013899842e-06
-3.31896169037981e-05
-1.49921676319325e-05
-2.67975495716347e-05
-1.8105049056291e-05
-4.46744846328922e-05
7.31624419564036e-07
-2.00655909423005e-05
-1.95915275945003e-05
-1.04439787849805e-05
-1.93272346601965e-05
-4.0405591880522e-05
1.17440399290912e-05
-2.2881191632635e-05
-8.81463524233119e-05
-3.81149214779359e-05
-1.18499555587464e-05
-1.40511184717105e-05
-2.43751176891381e-05
-3.52696017627535e-05
-3.17284638276856e-05
-7.4162478386472e-05
-4.36579570085522e-05
-4.15939627613369e-05
-5.38511847563757e-05
-1.85488744133757e-05
-4.0345513534633e-05
-4.32345192589257e-05
-1.80853970020204e-05
-2.72512317143959e-05
-2.88963504909088e-05
-3.21440759341361e-05
-3.09418605815331e-05
-3.73898936039949e-05
-2.3193273954269e-05
-3.57267251243628e-05
-3.52746568010505e-05
-3.08586647845652e-05
-2.90651533143093e-05
-4.66245693979394e-05
-3.58012726088558e-05
-1.84290857994943e-05
-2.07565384419363e-05
-1.84635311149984e-05
-3.04837035380117e-05
-3.68151321844383e-05
-5.7715331132991e-05
-3.27298022246931e-05
2.30741386103889e-07
9.00998835540467e-06
-1.50762014803105e-05
-2.37680089492308e-05
-1.02538776466075e-05
1.2097229014765e-05
-2.98601609086005e-05
-2.73554896818873e-05
-1.14247982047365e-05
-6.1365209998339e-05
-3.62468014569691e-05
-3.60296846426565e-05
-3.24946736799249e-05
-5.67434728136578e-05
-7.38068854230153e-06
-7.58000666989771e-06
-1.6577147263242e-05
-4.21797983131945e-05
-2.00152339886035e-05
-1.35921941949851e-05
2.34191570882133e-05
-5.7930151120228e-05
-6.61137459308259e-05
-3.640393396261e-05
-5.63875835535518e-05
-4.34893287985706e-05
-1.56402738483518e-05
-3.78270557250046e-05
-2.98128340901326e-05
-2.2288621172936e-05
-2.36185006050455e-05
-3.0873735266176e-05
-6.4845669378331e-06
-1.82024243780144e-05
-6.59572294075822e-06
-8.48135194883783e-06
-2.7356221543422e-05
-1.77662229163135e-05
-2.33571693847196e-05
-2.9488204972402e-05
-3.90547906352644e-05
-2.60420712769872e-05
-4.752875567598e-05
-2.57290881767802e-05
-3.36879525498773e-05
-3.13001775148907e-05
-3.37808237536946e-05
-1.57924027501133e-05
-4.06233095766352e-05
-2.59075801896174e-05
-3.22282291589668e-05
-1.4455994533825e-05
-4.10507679831111e-05
-5.4754632518755e-05
-2.36860019165939e-05
-3.67079071299639e-05
-3.82303868561449e-05
-6.2765751907928e-05
-7.92954707148741e-06
-1.50928100412168e-05
-1.70862732423576e-05
-2.91667222306537e-05
-6.55629141980752e-06
-4.04897732374686e-05
-3.91246607375639e-05
-8.1498218729457e-06
2.28344835875575e-06
-3.12476918031501e-05
-1.57545973424276e-05
-3.01347365239192e-05
-2.17478340630446e-05
-5.94001928142194e-06
-7.61634141735444e-06
-3.96223890549319e-05
-4.00153911579929e-05
-2.4832491436052e-05
-3.17356926210125e-05
-8.45505925885976e-06
-3.53476215690399e-05
-5.83719745066785e-05
-3.03904173640238e-05
-2.99527804301078e-05
-6.44007696062323e-05
-9.38775531682509e-06
-7.69227141578694e-06
-2.7658901692013e-05
-2.72769291080516e-05
-5.10312602527105e-05
-4.57528975484092e-06
-1.92128935891878e-05
-4.69237324212031e-05
-3.08369576753319e-05
2.05870147753463e-06
-4.40950726244836e-05
-8.16406276554e-06
-2.82591395543268e-05
-3.82943343541804e-05
-3.64615189726192e-05
-3.18390340803031e-05
-3.17959734673508e-05
9.82861966862173e-06
-3.4077657425493e-05
-2.57228966865874e-05
-7.11392542389855e-06
-1.25796359559329e-05
-3.18918306059555e-05
-3.4831491489506e-05
-3.29686589675974e-05
-1.08787995019294e-05
-2.34193592191829e-05
-3.35906354229115e-05
-4.23611552059591e-05
-2.87784142245805e-05
-2.22966157856218e-05
-4.51999954905847e-05
-2.17600291592058e-05
-5.28722240030169e-05
-3.71614462290722e-05
-2.32412318965941e-05
-8.46446236151732e-06
4.85173725797965e-06
-4.02628788297954e-05
-2.32406412910704e-05
-4.20834614844234e-05
-2.08891495634403e-05
-2.51602983402814e-05
-1.0881496299745e-05
-3.23081853569236e-05
2.53746002840608e-06
-2.47866344374605e-05
-1.31874527084632e-05
-3.8838430370464e-05
-1.02205047713021e-05
-1.55729102091695e-05
-2.50468807955056e-05
-9.34774853195447e-06
-5.48459172062898e-05
-5.19680555665592e-05
-4.18450639845225e-05
-2.27175041024577e-05
5.79579817542892e-07
-2.69355914561472e-05
-5.37007516596397e-05
-2.41117779102509e-05
-3.37579459899491e-05
-3.91308687843625e-05
-2.60598325724558e-05
-2.78451399759078e-05
-7.88250497425774e-08
-5.98224829752117e-06
-1.6238595821839e-05
-4.06249376704572e-05
-2.92603627855537e-05
-1.06783719217084e-05
-3.14836516399835e-05
-2.23575434439598e-05
-2.62197739232808e-05
-3.10980797336934e-05
-2.68476593409377e-05
-3.75579078836398e-05
-1.78893609448767e-05
-1.74306672748137e-05
6.37194774867191e-06
-1.98193162530446e-05
-2.9060189365416e-05
-2.73447654752521e-05
-3.06332075522195e-05
-1.63305555531744e-05
-5.89759168156361e-05
-4.04608002681107e-05
-8.09548618023188e-06
-3.52355881257523e-05
-2.76484589802432e-05
-1.71840772759009e-05
-2.82537125472197e-05
-1.33337071943721e-05
-1.60779205964474e-05
-4.5926400701619e-05
-1.48827072219802e-06
-4.74970147942825e-06
-5.12976020493038e-05
-2.36797065494891e-05
-3.49543641945491e-05
2.57825287698723e-06
-4.44651594556746e-05
-3.02981012816447e-05
-1.6700655543238e-06
-4.18213539284853e-05
-2.08070383379029e-05
-3.78336127808003e-05
-5.33624305404949e-05
-1.44415906271467e-05
-6.19030411688386e-05
-3.48289700446197e-05
-1.42394120633141e-05
-3.35914734212802e-05
7.87026437007697e-06
-4.22470650017962e-05
-3.30832063958642e-05
-4.20928944971464e-05
-4.33697266443936e-05
5.74006097662651e-06
-4.12333124550018e-05
-3.54139134175728e-05
-4.95075983781917e-06
-1.87652330376237e-05
-1.15954261493902e-05
-2.03857713422831e-05
-1.44789050505309e-05
-3.6806291834198e-05
-4.14696906717265e-06
-2.22139618133425e-06
-1.3818536468625e-05
-4.28811681465088e-05
-5.06614185328345e-05
-2.26460643101167e-05
-4.15775246011182e-05
-4.6687221115622e-05
-1.23748175516362e-05
-4.05990133024059e-05
-4.53934208102136e-06
-8.16437922155094e-06
-2.72540919720036e-05
8.73901655562237e-06
-3.37242393391539e-05
-4.18143163862814e-05
-3.87206527739064e-05
4.98689465005044e-06
-1.23706338083693e-05
-3.49821304942942e-05
-4.15025471735467e-05
-3.22238343078841e-05
-2.55154374738147e-05
1.89346461821867e-05
-1.17360982617105e-07
-5.70920900676839e-05
-4.15309523765238e-05
-3.38268154074014e-05
-2.9897667464558e-05
-3.89837413893006e-05
-5.12651189725494e-05
-4.55257545435977e-05
-4.05510704764792e-05
-2.22153396397408e-05
-3.40898514200745e-05
-9.87168366406667e-06
-2.17648768071181e-05
-4.49481428480486e-05
-4.95945186018419e-05
-3.74564504995841e-05
-2.40066081441219e-05
-1.75563645737363e-05
-2.07340735263368e-05
-4.64751760530929e-05
-2.65657757802735e-05
-2.09562893024762e-06
-2.11435035766839e-05
-1.73723558988086e-05
-3.57430889926496e-05
-1.66130949940147e-05
-3.6592347926176e-05
-2.26814637410061e-05
-2.40694202543062e-05
-7.60649027618086e-06
-3.87370993055363e-06
-3.57906893541739e-05
-1.70740732488284e-05
-2.24537722099671e-05
-4.91672425607316e-05
-1.95734924455943e-05
2.88500001622696e-05
-4.64409118022433e-05
-4.81057833945208e-05
-3.65938340646644e-05
-4.76578568223057e-05
-2.23844920546526e-05
-2.15492859278927e-05
-3.4145698899548e-05
-7.057453710739e-05
-1.54076442365804e-05
-2.47837308530127e-05
-3.90407276230705e-05
-3.02332120763309e-05
-2.12979190500785e-06
-3.86029356665905e-05
-2.32186611308441e-05
-1.88332955694426e-05
-6.1433950078912e-05
-4.21975854604792e-05
-2.40765534048073e-05
-2.05569240826414e-05
-3.08519602926197e-05
-1.69165245092983e-05
-2.79241878214911e-05
-4.05610785912364e-05
-3.70125823645602e-05
-5.0540272893498e-05
-4.55979905277236e-05
-2.25182254596196e-05
-1.19822585667053e-05
-2.54570332525151e-05
-4.90154572645883e-06
-3.55734941368609e-05
-3.33763281023242e-05
-1.4187009556178e-05
-2.35544930347156e-05
-1.23857891439704e-05
-2.33625688299266e-05
-3.92692263319822e-05
-1.8291210250648e-05
-2.14120573714921e-05
-4.24595321509858e-05
-1.37333373955098e-05
-5.48861241842652e-05
-1.24090823582238e-05
2.94514082149203e-07
-1.52839318176947e-05
-6.75670892069544e-05
-9.53810476250423e-06
-5.91524357180056e-06
-3.22066998576808e-05
-3.14029157474146e-05
-3.30424895038526e-05
-1.63982952442478e-05
-4.90010730601983e-05
-1.40231189364737e-05
-2.94687886658844e-05
-2.234498699738e-05
-1.43026152621283e-05
-4.8194657527014e-06
-8.68891694730253e-06
-1.44075508507143e-05
-4.24379271624367e-05
-3.43397210355765e-05
-9.97795891511559e-06
-1.50458212068412e-05
-5.59504338469367e-05
-5.44666444899902e-05
-3.04961946138008e-05
-1.0610071847716e-05
-5.45884219875056e-06
-2.41083952075293e-05
-2.59941701625622e-05
-3.09539457449787e-05
-1.18811147106994e-05
-2.58318967318151e-05
-5.82241305312381e-06
1.88833726311944e-06
-1.0860022291022e-05
-2.88050177022448e-05
-3.03987098454558e-05
-5.74032632459843e-05
-4.13699131411429e-05
-4.27077549968081e-05
-2.69141521947245e-05
-5.15865492296138e-05
-2.58930885089652e-05
-4.44729550523304e-05
-9.29387503217536e-06
-3.75045204708319e-05
-3.58702100809495e-05
-5.99244032544429e-05
-1.45881667592529e-05
-3.26567907324929e-05
-4.67760183486682e-05
-3.4944933717706e-05
-1.05344864064855e-05
-2.78803404379962e-05
-3.23931960954457e-05
-5.40235265830681e-05
4.81293471353368e-06
-1.23455900649057e-05
-3.51213346935266e-05
-2.89809121744565e-05
-3.82663426352648e-05
-3.56139618105782e-05
-3.37731378702091e-05
-5.08341210689272e-05
-5.59065859281354e-05
-2.41512663245563e-06
-2.33038358322654e-05
-1.31856869093627e-05
-9.28469390111236e-06
-4.66078890534069e-05
-4.9900121960657e-05
-2.47221110618491e-05
-7.43788631000622e-05
-2.56588205069876e-05
-3.2811689779518e-05
-1.97288312894089e-05
-8.01598895823403e-06
-3.30463212136182e-05
-3.19206634669698e-05
-1.52784284297869e-05
-1.53242799871056e-05
-4.74825478314e-05
-1.70218676379673e-05
-3.65222303857111e-05
-2.69991587481593e-06
-2.9260622885051e-05
-2.1021622526005e-05
-4.61554270114631e-05
-3.69679162689188e-05
8.21333137101899e-06
-5.55607581786601e-06
-5.2716492357902e-06
-3.41243178249248e-05
-4.86380362165782e-05
-3.88894710917389e-05
-3.94646593946713e-05
-7.28278071451516e-06
-2.45680781300502e-05
-3.34470698813815e-05
-3.78856301917176e-05
-2.27585442704875e-05
-2.01962630015331e-05
-2.39695141360576e-05
-6.81153373982765e-05
-5.58639138461103e-05
-3.91878331939075e-05
-4.49039539941134e-05
-4.30283698531607e-05
3.40876167228877e-06
-3.19713040039371e-05
-4.02372193610722e-05
-1.3919547762743e-05
-4.23635932867029e-05
-4.32656568130777e-05
-3.62012691063879e-05
-4.32689112378815e-05
-3.17014632902468e-05
-1.59036254466416e-05
-3.42509757768168e-05
-3.56420142883998e-05
-3.36893509339668e-05
-1.98058429668781e-05
-1.82658458210974e-05
1.47249385426205e-06
-2.81239392453248e-05
-1.35215650773453e-06
-2.36262360155744e-05
-7.18044332812779e-06
-2.5438498146923e-05
-2.9124805157739e-05
-1.39615940304117e-05
-4.93011449571333e-05
-2.84326227595958e-05
-1.04773774393805e-05
-3.81521003639718e-05
-5.43731216556669e-05
-5.49937540309207e-06
-9.12362808561028e-06
-3.63503612440571e-05
1.84367724059212e-06
-3.25029189910772e-05
-3.14516111927808e-05
-1.60476993735612e-05
5.96536138262759e-06
-4.40431164027969e-05
-4.35330957276152e-05
-1.59300843766696e-05
-5.29600326920156e-05
-1.78726030732512e-05
-1.97143479477631e-05
-2.79877195743308e-05
-3.84931992321005e-05
-3.8853178504878e-05
-3.04018497026248e-05
-1.43946233119687e-05
-1.26650670758822e-05
-2.01859202401858e-05
-2.65761183076678e-05
-2.26663681755003e-05
-2.83903688936123e-05
-1.02692202515809e-05
-3.1246992459896e-05
-2.14032377177756e-05
-1.54744769083504e-05
-5.11664269752142e-05
3.39231467915477e-06
-1.44487824977492e-05
-3.78313717389257e-05
-1.12810287151301e-05
-4.45492663576487e-05
-2.84823191945634e-05
-3.49158361647641e-05
-2.14033102529576e-05
-4.60307222766367e-05
-4.5382449401198e-05
-2.96749276458154e-05
-1.98584771091055e-05
-2.19227984809135e-05
-1.94293292703859e-05
-2.85295816082505e-05
-1.59967599969505e-05
-2.55902330914778e-05
-4.55432039456872e-05
-4.24043307183435e-05
-2.98403979983853e-05
-3.52953820912728e-05
-3.5965214977021e-05
-2.16118111681583e-05
-2.67306835478144e-05
-2.78995124186628e-05
-3.85057453148976e-05
-2.65404429672296e-05
-3.3167883491933e-05
-4.72910201617757e-05
-8.88718390652497e-06
-1.15900873499766e-05
-4.10456143474374e-05
-1.87786290743768e-05
-3.87521322474571e-05
-4.0465968450288e-05
-4.79593840160361e-05
-4.79000540856353e-05
-3.79780115788244e-05
-1.45106825504885e-05
-2.31835922581183e-05
-8.21946168096969e-05
-1.39708720943594e-05
-1.85137011843671e-05
-3.07950107112867e-05
-3.4054244005156e-05
-2.25797754561106e-05
-6.02703932657425e-05
-2.77413330844845e-05
-3.3030279022153e-05
-3.66226364469638e-05
-3.23098217884407e-05
-3.1272876808763e-05
-2.19132213981178e-05
-9.76578575756306e-06
-1.13740717495406e-05
-4.36599042203574e-05
-1.00796501196085e-05
-4.92506634821956e-05
-3.78154075359568e-05
-2.46724590024952e-05
-4.12311421590388e-05
-3.98636156667903e-05
-1.88307260529053e-05
-3.11884803601248e-06
-3.94550398474777e-05
-3.13584984345329e-05
-9.86879711014553e-06
-5.6167008621452e-05
-2.34419274139074e-05
-1.11932905521552e-05
-3.77309003523808e-06
-1.50446086755896e-05
-5.86599892183662e-05
-1.2044693519166e-05
-2.59197020648074e-05
-1.95248312917923e-05
-2.84512791744692e-05
-2.85124764442484e-05
-3.8098861349379e-05
-2.95862359430236e-05
-5.35263907100405e-05
-4.29399795400643e-05
-3.66816359961841e-05
-1.42976921706774e-05
-2.61461775091537e-05
-1.56065849181706e-05
-6.88517789246276e-05
-4.49440584821367e-05
-5.74313900814051e-05
-3.56380774210968e-05
-3.73913009864464e-05
-2.81328459380226e-05
-3.13952535858797e-05
-3.14648262171007e-06
-3.94685790458741e-05
-2.17217483688768e-05
-3.65895520491134e-05
-5.74052897296102e-05
-2.30998298449236e-05
-3.33080725679866e-05
-1.45460847549493e-05
-4.02543165671865e-05
-2.3481399801992e-07
-9.78144236876009e-06
-4.2427448243492e-05
-3.19867078647822e-05
-3.52029929323871e-05
-2.9429523758206e-05
-4.6437897786293e-05
-1.73816521281925e-06
-5.14270023094557e-05
-1.6458835771389e-05
-1.91375754964997e-05
-3.16122497661801e-05
-5.01049872198045e-05
-3.61515348583403e-05
-1.70788193702812e-05
-2.94180603558694e-05
-2.64934073797278e-05
-6.28841048267861e-05
-2.42017823913333e-05
-6.94365129800749e-05
-4.81820166910538e-05
-2.75949651941671e-05
3.59334330450376e-06
-4.14506033937123e-05
-3.31811104490206e-05
-2.80638135010473e-05
-3.83968737459592e-05
-5.65892985573383e-05
-6.88880891075785e-06
-4.15023757226512e-05
-3.53465676053365e-05
-9.74550412105498e-06
-1.62912076240366e-05
-2.05286290978933e-05
-2.38184762392985e-05
-3.23078806541192e-05
-5.34369712829841e-08
-3.37925573320848e-05
-3.39827146788226e-05
-4.34274313843119e-05
-2.80829030596305e-05
-4.1419119428515e-05
-2.18967255213662e-05
-2.18069982527262e-05
-1.52197936196561e-05
-2.71648202238658e-05
-3.14160132780256e-05
-3.3554132590241e-05
-2.5549018945153e-05
-7.81273593748114e-06
-2.09853721042664e-05
-8.28765604329652e-06
6.84333078407163e-06
-2.26578002268663e-05
-1.00195906284211e-05
-1.17413877064469e-05
-4.81740069573854e-05
-3.64803145052818e-05
-3.57048921805937e-05
-1.25467010276201e-05
-1.78143166443659e-05
-5.64638700038117e-05
-3.4985623180467e-05
-4.30434831947741e-05
-2.78000811148136e-05
-4.22185449440764e-05
-1.23099499032797e-06
-2.04372720970085e-05
-3.10729047519747e-05
-2.94964275135908e-05
-4.74271678891356e-05
-1.62510003712613e-05
-4.99408938606774e-05
-8.78688552552635e-06
1.14637075385158e-05
-4.5887764394704e-05
-3.71999534561778e-05
-2.49121897355961e-05
-6.77296191008259e-05
-1.94062140902283e-05
-4.17122791426223e-05
-4.1804219940671e-05
-1.82699908308042e-05
-4.05406243742016e-05
-3.7106411311868e-05
-1.30763883759667e-06
-5.30455818733125e-05
1.0925599534922e-06
-4.37201081118755e-05
-2.99050414301051e-05
-2.89393932028734e-06
-2.47948773359802e-05
-7.76655854827033e-06
-3.37240178716183e-05
4.28629650291409e-06
-5.04667687956294e-05
-3.09278422106001e-05
-5.24493889094997e-05
-1.90460236048337e-05
-5.84107795918348e-05
-9.71573810975358e-06
-3.10135338629718e-05
-4.16548335751128e-05
-3.98418746134766e-05
-1.87551558358007e-05
-3.24103015999931e-05
-4.00340221237895e-05
-4.7188407570393e-05
-3.17809517792728e-05
-2.79062015330015e-05
-5.23995934031259e-05
-3.13685473634128e-05
-3.14313051552741e-05
3.06192411367099e-06
-2.38414693492907e-05
-3.74832672173524e-05
-5.69579677090586e-05
-4.62762196422293e-05
-2.72853741911493e-05
-2.27884864623625e-05
-2.78234223516894e-05
-1.59382183469683e-05
-6.94620250006441e-05
-6.61327502925084e-07
-3.08042754267769e-05
-7.47744882710623e-06
-3.43072176393029e-05
-5.18462155056462e-05
-3.68650392796594e-05
-3.77572757840631e-05
-2.26474730158384e-05
-5.11825055009897e-05
-1.96599172319883e-05
-1.45595130794825e-05
-7.06968960102767e-07
-1.67574522555081e-05
-1.72192650992955e-05
-2.92750686387143e-05
-2.66550104693698e-05
-4.71398921304177e-05
-4.19109928068304e-05
1.61053657303438e-05
-3.06369813301986e-05
-2.79554290610673e-05
-1.91674947436209e-05
-2.34104334121425e-05
-9.1178406009286e-06
-4.80499410065524e-05
-1.05980114547973e-05
-1.08493330170749e-05
-5.49616002799893e-05
-2.97481619015634e-05
-1.59744209261445e-05
-3.33884346361394e-05
-7.08927920757771e-06
-4.30849706374619e-05
-3.19408799902422e-05
-5.71265468992678e-05
-1.85755870000387e-05
-2.7033736449082e-05
-4.13239596823e-05
-2.64832916538156e-06
-2.96250539275646e-05
-2.55384974066991e-05
-2.63097310273441e-05
-2.90921729534684e-05
-3.41518986985175e-05
-5.00696629095428e-05
-1.7413175185099e-05
-2.30518770890335e-05
-4.48246676069499e-05
-2.45144873212351e-05
-2.84081499712678e-05
-8.08155447569713e-06
-3.93445619903393e-05
-2.04649740393846e-05
-1.02024528440119e-05
-1.80750383511843e-05
-2.8522094386261e-05
-2.09659863856396e-05
-1.26739719332611e-05
-4.2167259470728e-05
-4.02026302154403e-05
-1.1925223837338e-05
-3.07022545018853e-05
-6.23634614029841e-05
-3.54383862424954e-05
-1.30704289224539e-05
-3.94431698752814e-05
9.60264183572351e-07
-4.56861020686986e-05
-3.13178865570237e-05
-1.42515520661951e-05
-3.43632807937113e-05
-4.64547589707349e-05
-1.40216056765277e-05
-1.76199228395992e-05
-1.84167667190206e-05
1.00498473555264e-05
-1.88295360380783e-05
-5.09071745982767e-05
-1.50283080185218e-05
-8.57709928776394e-06
-3.76239484927676e-05
-2.40346234769838e-05
-1.0865074420314e-05
-2.15136018621416e-05
-5.24682100053262e-05
-2.31982569998802e-05
-7.99488496188515e-06
-5.06128200939862e-05
-2.37676045552013e-05
-4.17583138944574e-05
-3.89591890237533e-05
-3.07485773736674e-05
-2.60311651433332e-05
-3.68398236299608e-05
-4.65037251682597e-05
-2.34818589313496e-05
-3.64303727282234e-05
-2.2149042493204e-05
-3.62202054863242e-05
-3.0873049042181e-05
-1.90001969149895e-05
-1.05632608629783e-05
-4.9604460433787e-05
-2.76397608627568e-05
-4.1498476370278e-05
-2.23111703890326e-05
-1.06354718914194e-05
-3.59156796861471e-05
-1.95967455125431e-05
-2.89034171317973e-05
-3.28422031329853e-05
-5.47172580262285e-05
-4.24801037026969e-05
-1.4937152418228e-05
-1.56202424616702e-05
-5.52287094931468e-05
-1.58805739367386e-05
-2.23969318606094e-05
-1.341391725527e-05
-3.81948284512855e-05
4.61165457557203e-06
-1.93841287777897e-05
-4.15620643661792e-05
-2.68268026262647e-05
-3.95352170768624e-06
1.58946838718879e-06
-9.75212718372649e-06
-5.70817786547671e-05
-6.0778079341624e-05
-1.76008794399207e-05
-1.0110604951066e-05
-2.12084893586495e-05
-3.15048109707728e-05
-7.26394420803024e-05
-2.41429284067476e-05
-1.58752237523455e-05
-8.32959321494729e-06
-5.32307837127072e-05
-4.28077826578236e-05
-3.81791480065773e-05
-1.95227158847001e-05
-2.90413095054377e-05
-3.31441234509664e-05
-2.47088360070272e-05
-1.84111460283202e-05
-2.65023671310418e-05
-3.93069056998099e-05
-2.91585054606686e-05
-7.64146038601924e-06
-5.06893024688524e-05
-3.21706803966051e-05
-3.5027320140865e-05
-5.73092413663668e-06
-4.04713589951709e-05
-1.4301643916299e-05
-1.79911700193455e-05
-2.45865832765471e-05
-4.25113506217925e-05
-2.74441108720667e-05
-1.94161191883199e-05
-2.96249558144468e-05
-2.24161063619499e-05
-2.73189576944588e-05
-2.56433730186709e-05
-2.93322048049094e-05
-2.6849020937278e-05
-3.25634050357579e-05
4.16537431362467e-06
-2.621723592862e-05
-3.92498134949534e-05
-3.73557966173009e-05
-1.91570335336578e-06
-4.66988263158846e-05
-5.75553451534614e-05
-3.67248414303743e-05
-4.75285035617835e-05
-2.58996107786565e-05
-1.2003465992625e-05
-1.4791947702206e-05
-4.84406631397056e-05
1.46940947855582e-05
-3.97069752593874e-05
-3.97479205083899e-05
-2.61482818135022e-05
1.35650130904292e-06
8.23310924029545e-06
-2.99424751759245e-05
-7.69199401804042e-06
-3.92971413313231e-05
-5.71983916217552e-05
-5.71230272350824e-05
-8.59558841773486e-06
-1.73718066939521e-05
-3.22175555665387e-06
-3.63140434960925e-05
-2.4034949749149e-05
1.34743104626635e-05
-2.6391651199434e-05
-2.63274752877387e-05
-1.70969056356646e-05
-1.96871646874914e-05
-4.2252789004481e-05
-3.90420147538123e-05
9.602496222105e-07
-7.91287239439427e-06
-1.06993220652883e-05
-2.58693247146424e-05
-1.99347406209309e-06
-5.03192060925878e-05
-3.06910229829845e-05
-4.79793887522166e-06
-5.31129691202652e-05
-3.11211044665812e-05
-2.05503565552671e-05
-5.65937655341077e-05
-2.99526631228029e-05
-4.6056250076332e-05
4.11538154002847e-06
-3.09654296454834e-05
-7.64259513735908e-05
-5.42858025162942e-05
-1.43147132858931e-05
-1.46338087282342e-05
-2.58012459232405e-05
-1.90187126773565e-05
-3.08493218608214e-05
-9.17881456963393e-06
-2.34688489590157e-05
-4.43784694785673e-05
8.09871197018713e-06
-2.34005859793904e-05
-3.16022914069253e-05
-1.33743430299146e-05
-3.25045646441211e-05
-3.12356062688308e-05
-4.0406157913631e-05
-2.13055106576122e-05
-1.41270388274941e-05
-1.41281360660476e-05
-9.83662077561407e-06
-4.14300859740954e-05
-4.35744066080367e-05
-6.0988920234832e-05
-2.39721480539888e-05
-9.60522161276319e-06
-3.14425335757672e-05
-2.72926217416843e-05
-5.00282961653675e-05
-4.49546790485626e-05
-3.91230798231766e-05
-2.47473198062446e-05
-3.08494611262244e-05
-1.5785355402394e-05
-2.77080621205217e-06
-8.27904887404412e-06
-1.10786517984838e-06
-2.37137361920793e-05
-3.34029162158901e-05
-3.21409503694937e-05
-3.40946103088331e-05
-4.07587320334821e-05
-5.43749905028235e-05
-3.07471988841762e-05
-3.35545696226559e-05
-7.91432866738229e-05
-3.32455066472128e-05
-4.01051463521542e-05
-4.15847990012185e-05
-4.64574562827047e-05
-1.07486136336179e-05
-4.78460246854069e-05
-2.08776616796272e-05
1.00949522771075e-05
-4.22337987354997e-05
-2.32932305329689e-05
-2.05063063145257e-05
-8.4083352578887e-06
-9.43903297004828e-06
-3.24210619063195e-06
1.09352064534527e-05
-7.3487581978565e-06
-1.57404974568663e-05
-3.80891640421319e-05
-2.68618761916459e-05
-5.11703142372312e-05
-5.24772622146959e-05
-2.04660420755739e-05
-1.62208848380334e-05
-2.43427670543855e-05
-1.39568497952258e-05
-2.95386092334508e-05
-3.64056717936677e-05
-1.70428458098324e-05
-1.40402273107584e-05
1.67435375338869e-06
-4.17892350787211e-05
-4.37982689981747e-05
-4.03216741744738e-05
-1.77181872067046e-05
-3.1875092003209e-05
-1.20315934097712e-05
-3.99022983652277e-05
-2.26385880259017e-05
-2.20333052491929e-05
-5.94628576209572e-05
-1.1906059196034e-05
-4.36107334279149e-05
-1.41997493515066e-05
-4.42306433579624e-05
-6.15032380738139e-05
-1.08599022230951e-05
-4.66948691346489e-05
-2.92561937708207e-05
-3.44269095244259e-05
-2.69289942203683e-05
1.03159590621673e-05
-9.216999654933e-06
-3.49008477572838e-05
-4.23979380703825e-05
-1.13680843064999e-05
-1.55331018944268e-05
-3.24102431767328e-05
-1.41955497985291e-05
-2.15238256119573e-05
-3.86059950281364e-05
-2.88748985543112e-05
-5.40055144561873e-06
-3.49436210809227e-05
-1.41581008278304e-05
-4.77055937262897e-05
-3.87517587315606e-05
-2.4558621222772e-05
-8.93349131231277e-06
-1.03186489611496e-05
-2.00048991008088e-05
-8.18175654621513e-06
4.91606677493577e-06
-4.59151324287558e-05
-3.79234298396927e-05
-2.38586661898831e-05
-3.4017196292797e-05
-2.58495228082588e-05
-3.85100727997427e-05
-6.90191367987341e-06
-2.80166848230562e-05
-2.78052503077534e-05
-4.05305341121101e-05
-3.69181275485388e-05
-3.59305182622068e-05
-3.86106455411965e-05
-1.98763832690071e-05
-4.75294962541218e-05
-2.19316325526069e-05
-1.50524554888912e-05
-2.72464243736173e-05
-3.82127293997456e-05
-5.22481935568183e-05
-3.20101815449897e-05
-2.51847284040124e-05
-5.16238114109627e-05
-9.46499890267725e-06
-2.77935949027672e-05
-6.64151585874482e-05
-2.88054984483999e-05
3.21950582260662e-06
-5.55014497998476e-05
-4.32274909242384e-05
-2.64160517506987e-05
-1.88682121743932e-05
-3.21482592794298e-05
-1.05943742906607e-05
-5.82939280909761e-05
-2.48849146815902e-05
-1.87181229761048e-05
-2.41323256956376e-06
-1.27218312043822e-05
-1.52896707378665e-05
-3.72477985635274e-05
-4.07808905296821e-05
-3.87003048643733e-05
-2.74636230997902e-05
-1.46610090172694e-05
-3.56889097067878e-05
-2.21451692159966e-05
-3.50241625944471e-06
-2.73910098105568e-05
-3.26178060435616e-05
-4.08939908203458e-05
-4.81920822483471e-05
2.06986420645518e-06
-3.62672130055697e-05
-4.81872060774685e-05
-2.02699129681266e-05
-1.38752039779889e-05
-1.41947702139392e-05
-3.61159908634686e-05
-2.71590205588048e-05
-2.2155277674065e-05
-3.56089788874823e-05
-2.15232203032625e-05
-4.70133840461226e-05
-3.64937453787997e-05
-8.67177922820769e-06
-3.27591076279202e-05
1.3837146881791e-05
-3.64555079418319e-05
-3.02384857550176e-05
1.455108087365e-05
-6.32634796011105e-05
-3.99809075746864e-05
-4.5729876625912e-05
-2.1521797530695e-06
-1.38865038591396e-05
-2.50484064974398e-05
-2.87351194922799e-05
-5.27823931432747e-05
9.97046280213686e-06
-2.98626596143735e-05
-3.52093389910357e-05
-6.44297550515496e-06
-3.78016680670741e-05
-6.05078565519594e-05
7.5037914396927e-06
-6.94019745461915e-07
-1.17951563370436e-05
-2.79261625091498e-05
-2.39181213897274e-05
-8.4509068025214e-06
-2.9505135052608e-05
-4.03705471779431e-05
-3.16372038517377e-05
-5.50386997477212e-05
-1.78591134282191e-05
-1.18120533476011e-05
-3.60216124032259e-05
-1.59990851588371e-05
-4.42755566408835e-05
-2.32205228835721e-05
-3.16115937612975e-05
-3.08855556367117e-05
-4.96924756462909e-05
-2.99571167173582e-05
-3.81391222642084e-05
-2.08666364445868e-05
-2.92052145852978e-05
-4.02839007902858e-05
-4.08740119350495e-05
-5.96938938839987e-05
-3.82554949549273e-05
-3.10142582675276e-05
-3.5239365336513e-06
-4.78403319342519e-05
-2.84924326609892e-05
-1.42792438050764e-06
-1.54462059908995e-05
-1.34420383891044e-05
-3.36545911799232e-05
-5.52678704347624e-05
-3.09359625717716e-05
-4.87075342588838e-05
-2.3656667799284e-05
-5.93680385453748e-05
-2.23570810798897e-05
-4.92848655699469e-05
-4.57288086008882e-05
-1.78537292642274e-05
-2.33900038049365e-05
-5.27457361976369e-05
-2.01163401020793e-05
-5.75009947425735e-05
-2.41679148447743e-05
-4.95329473034108e-05
-5.91177296933866e-05
-2.55110530354706e-05
-4.21467782519217e-05
-3.14275561667711e-05
-2.08650922000482e-05
-1.3175268562872e-05
-3.36606284281334e-05
-2.3562239460509e-05
-4.80748319692553e-06
-9.13120248035773e-06
-3.51926118391119e-05
-5.35115029035771e-05
-2.39712299545259e-05
-2.6601134408172e-05
7.94052885436675e-06
-3.67300325307763e-05
-9.82346138266268e-07
-3.7090446147971e-05
-2.0740098073116e-05
-4.27460403719148e-05
-2.17157032607313e-05
-2.99176466650298e-05
-4.49655723981777e-05
-1.1459839248794e-05
-4.49865750426441e-05
-1.6979361250348e-05
-3.7734871204826e-05
-1.49504838099343e-05
-2.62388846426363e-05
2.67843691555316e-06
-2.3232813340608e-05
-2.45401064004488e-05
-1.26834540611379e-05
-1.66021437481447e-05
-1.98377578425182e-05
-3.14206434076232e-05
-1.29355524825485e-05
-2.93701453340447e-05
-1.99197433523485e-05
-4.76401959731349e-05
-2.36846105622966e-05
-5.43820073318013e-06
-2.32314388882192e-05
-5.33648259925746e-05
-2.90639355139572e-05
-2.96619063787134e-05
-2.97284717983103e-05
-2.03671315926927e-05
-4.97181534802786e-05
-3.12030928363228e-05
-3.8178859746806e-05
-3.97472303678706e-05
-1.72457607083621e-05
-8.57536373672659e-06
-3.74594166306414e-05
3.7104475782833e-07
-6.24740616255354e-05
-1.19770530388948e-05
-5.53279596640295e-05
-1.94480601585735e-05
-3.72748655994535e-05
-5.14704609660179e-05
-8.64134487538548e-05
-4.3422030134379e-05
-2.96813951151116e-05
-9.73032016609448e-06
-1.1803093044631e-05
-2.77609024640406e-05
-3.49616157862472e-05
-3.84548913729489e-05
-2.3987193793916e-05
-2.11006927212871e-05
-3.26255325201613e-05
-2.44614527789496e-05
-1.96141136254631e-05
-1.82204059722234e-05
-4.09396857767745e-05
-6.43692936084993e-05
-2.72395339826572e-05
-5.87126804848801e-05
-1.40405176732148e-05
-2.90305329028446e-05
-2.46285784483597e-05
-1.67364093687056e-05
-2.53711449250394e-05
-4.66179285266647e-05
-5.52795933790796e-05
-1.20941668904043e-06
-5.63607583076736e-05
-2.92425928541374e-05
2.86207916338982e-07
-2.62724015702542e-05
-3.33738642172182e-05
-5.71978775460411e-05
-4.68733337956316e-05
-1.73691944893999e-05
-3.06876365618476e-05
-2.83154081031868e-05
-9.44419083616702e-06
-3.27968038007593e-05
-4.1726061233108e-05
-1.66947374260901e-05
-1.91912674742338e-05
-2.30957249981442e-05
-2.19365035446597e-05
-3.3493840250406e-05
-1.172031820775e-05
-2.74119630888883e-05
-5.15311847225693e-05
-2.34073092902903e-05
-3.30889585893912e-06
-2.87639522445485e-05
-1.41043337152081e-05
-1.61433074623467e-05
-1.61918586040803e-05
-4.23178421099147e-06
-4.5876623665998e-05
-2.18658613584871e-05
-2.17333721149595e-05
-8.08742355381044e-06
-4.46790637149189e-05
-1.98812748426781e-05
-4.11531114172938e-05
-2.9753312663018e-05
-4.02371595016921e-05
-1.59140065099647e-05
-3.62173957965364e-05
-3.32251764118276e-05
-1.93704634088225e-05
-1.18861675542943e-05
-3.0165250675792e-05
-2.50988546610094e-05
-7.33073424271983e-05
-4.48585174942714e-05
-3.52147393920709e-05
-4.36583175542519e-06
-2.54563621085113e-05
-4.40517353883148e-05
6.71575819127198e-06
-1.25088704941807e-05
-1.37705497281885e-05
-1.84572376928502e-05
-2.58866066094549e-06
-4.2421629759603e-05
-1.25816070176005e-05
-3.82878668705786e-06
-4.44039794873442e-05
-5.01869947466866e-05
-7.86124760403522e-06
-1.12470632100227e-05
-4.07444284600022e-05
-4.76733517502506e-05
-3.43493271145794e-05
-1.46089477188178e-05
-4.85152626125554e-05
-2.69531253495428e-05
-2.63264600635783e-05
-1.24201767087731e-05
-1.1501145799098e-05
-1.12444626385843e-06
-3.29314752664235e-05
-6.34406276013566e-05
-2.74017082400439e-05
-1.88562827578536e-05
-1.7581930230351e-05
-1.3354162707306e-05
-2.35722831511658e-05
-2.71903693502312e-05
-1.74320289653256e-05
-3.00303298155155e-06
-6.24803833899528e-05
-3.21119071283162e-05
-5.84078581834588e-05
-2.9787660904572e-05
-6.52817487013407e-05
-4.84460408618717e-05
-3.22033916490989e-05
-1.66697992700528e-05
-3.31923679820649e-05
-8.50033107740071e-06
-2.13779442092858e-05
-4.23906409132865e-05
-2.40319524776026e-05
-1.91836793281232e-05
-6.05077646841378e-05
-2.05336381318119e-05
-2.6691332486722e-05
-3.77858497497889e-05
-1.18068965450029e-05
-5.24476935091906e-05
-1.55430473318292e-05
-2.58236791882274e-05
-2.98110348212526e-05
-2.7818506072821e-05
1.66859416890122e-05
-4.11299663399621e-05
-2.79834345817435e-05
-3.06021241681723e-05
-3.10940195632895e-05
-5.2483507075223e-05
-3.2518993928003e-05
-6.29094275517264e-07
-2.10529586157885e-05
-1.05844731155695e-05
-2.96959199322122e-05
-5.48996136122704e-05
-4.18434641339002e-05
-2.36579774881735e-05
-2.90277269797725e-05
-2.25560978122096e-05
-3.97618422160353e-05
-3.65332749629904e-05
-6.92226416054227e-05
-2.00430322172449e-05
2.74757523807399e-06
1.32813170299044e-06
-3.54159503447571e-05
-3.01816447648195e-05
-3.83476805633378e-05
-4.36441954714008e-05
-3.41227612370346e-05
-5.9729897109786e-05
-2.37858293744835e-05
-2.34517731426778e-05
-4.51459614384936e-05
-2.02151269743592e-05
-2.61807094860534e-05
-1.27439589261538e-05
-2.25493925377786e-05
-1.80182561832747e-05
-2.87783817010567e-05
-3.56056642307599e-05
-4.23986181503565e-05
-3.69415838270891e-05
-2.72930218728466e-05
-2.95842387075553e-05
-3.19526711701556e-05
-3.83163128786707e-05
-2.4702268810172e-05
-8.62172447000003e-06
-3.02506788540388e-05
-2.4445054230667e-05
-2.94240843979135e-05
-3.03111234164543e-05
-4.44774077156486e-05
-2.88483643676993e-05
-3.21750655363136e-05
-5.00884985351329e-05
-3.44034485687492e-05
-8.91723918866205e-06
-8.46875384919146e-06
-1.17735975269371e-05
-6.51328675421172e-06
-2.43364299245976e-05
-3.45658861909054e-05
7.67734697031746e-07
-2.14713005615144e-05
-2.28105408584924e-05
-4.68874221290178e-05
-2.02203483517021e-05
2.62548181439649e-07
-2.81479946831849e-05
-1.89967328092538e-05
1.11260096845729e-05
-4.58120071892967e-05
-2.04089583679458e-05
-4.25426036960448e-05
-4.87721452813035e-05
-4.15964086529529e-05
-2.81088156148287e-06
-2.25987714852067e-05
-2.09644779614879e-05
-3.31234046435988e-05
-1.38076553466204e-05
-1.61705386222219e-05
-1.03082208367661e-05
-1.87023560920235e-05
-1.68244112881662e-05
1.12961855433299e-05
-3.00061012731854e-05
-3.5738337681103e-05
-9.43339517671452e-06
-5.88096012506969e-05
-8.11484125533895e-05
-2.15968943315599e-05
-1.61365729861693e-05
-3.00507600202313e-05
-2.49271687047679e-05
-4.67275535015966e-06
-2.72607295753368e-05
-3.35588363687846e-05
-1.39367955687063e-05
-6.1550154621575e-06
-8.54800686869095e-06
-2.96240175566736e-05
-1.16253888048561e-05
-1.49584425375813e-05
-4.69976854683423e-05
-2.71587578524461e-05
-5.01357711870029e-05
-1.52506077697044e-05
-1.84005088743114e-05
-4.52015190300574e-05
-5.2189578463193e-05
-6.0739999914231e-05
-2.18337467675276e-05
-3.46401820739553e-05
-5.92141183966886e-06
-4.32283123070036e-05
-3.19330226849399e-05
-3.3459938965969e-05
-1.98769331731892e-05
-2.63196846208133e-05
-3.89618687566225e-05
-4.30305630658488e-05
-2.13579626027424e-05
-4.38224372819984e-05
-4.71481753244936e-05
-2.9487075603043e-05
-2.59261376354898e-05
-3.91748338218761e-05
-5.04078739703179e-05
-5.6086400031091e-05
-3.79810252308495e-05
-2.91423721132415e-05
-6.07463414430887e-05
-1.62093867154136e-05
-4.88633764557313e-05
-2.01387422444495e-05
-1.94297302436677e-05
-2.10673513555707e-05
-4.16482868169532e-05
-4.91358601867584e-05
1.97426196079433e-06
-3.0390667982599e-05
-1.11918181989002e-05
-3.84247581654235e-05
-2.35248381375407e-05
-5.36355569320708e-05
-1.27535535940325e-05
-5.06725526848198e-05
-1.88315259147814e-05
-4.44550547184567e-05
-2.09888417962872e-05
-2.58425654622224e-05
-1.0183296316275e-05
-3.14424934156538e-05
-3.13618994179719e-05
1.28541391032417e-05
-3.97017347440155e-06
-2.67148705052729e-05
-1.31792784036739e-05
-5.5792874753631e-05
-1.72411500586902e-05
-1.66421767185443e-05
-3.7306087666271e-05
-3.46974758422012e-05
-1.07168516127398e-05
-2.75086753858631e-05
-3.927755913726e-05
-7.08121779683156e-06
-4.49662327059935e-05
-2.45225265034942e-05
-3.03705348644745e-05
-1.90694249478673e-05
-2.97655566594863e-05
-4.12545715363365e-05
-3.08224565455718e-05
-1.94331126852375e-05
-3.65731941560969e-05
-4.11538307448133e-05
-3.08092385275678e-05
-1.44668754202304e-05
-1.96865843670635e-06
-5.18484870999467e-05
-5.30880093525941e-05
-2.20786465343623e-05
-3.59914189694459e-05
-3.64939425559038e-05
-3.04909528870118e-05
-4.41258554255328e-05
-7.15909144607336e-05
-3.79449365596316e-05
-1.51598505304447e-05
-1.37895423181104e-05
-1.68307106521861e-05
-1.33628003983879e-05
-4.42102782577657e-05
-2.37164660177167e-05
-3.59705535933469e-05
-1.93007841198513e-05
-4.94367507958221e-05
-4.18532799964161e-05
-3.23225795058619e-05
-4.99017006616235e-05
-1.98385282232996e-05
-3.25622199547279e-05
-3.40999510192294e-05
-3.72362053264861e-05
-1.50522418034507e-05
-1.9188358762473e-05
-2.33489670245525e-05
-4.220445907017e-05
-3.31064393296311e-05
-5.2308656490943e-05
-2.87092073112629e-05
-8.40457571073298e-06
-1.21728363595061e-05
-3.10969053203893e-05
-2.63798642673256e-05
-1.48434781575634e-05
-2.88872228314236e-05
-1.50709017148556e-05
-2.56117812651786e-05
-3.11647725293476e-05
-2.47673606617947e-05
-5.7777589610031e-05
-1.94012437081922e-05
-2.73019625946707e-05
-8.57960780159834e-06
-4.30213512965127e-06
-1.27580974512846e-05
-1.64236327947e-05
5.38561140683378e-06
-1.73195907443162e-05
-2.42576684653409e-05
-5.18596269418361e-06
-6.73900365836038e-06
-5.74566616526282e-05
-1.79461163292157e-05
-3.08914348674982e-05
-2.5735330350927e-05
-3.7136728469247e-05
-2.94566055856513e-06
-2.90701766514421e-05
-6.48584330706234e-05
-3.78793604251995e-05
-5.00984186425874e-05
-4.40492258172833e-05
-5.15505690328132e-05
-2.40165653844642e-05
-1.29886558638894e-05
-3.17258843116454e-05
-2.71098329146056e-05
-1.85977092476478e-05
-2.25844883015245e-05
-3.2179216252281e-05
-3.05706467314488e-05
-3.32863525068353e-05
-1.93217769300474e-05
-2.83638816407953e-05
-3.51099571216958e-05
-3.03822044260164e-05
-7.70605065805217e-06
-1.68401547079164e-05
-1.30624959662725e-05
-3.70552089357362e-05
-3.4262877846596e-05
-3.38544630081633e-05
-2.75061260658386e-05
1.64301671281142e-06
-5.71014100790737e-05
-4.96875732109955e-05
-2.64731943485242e-05
-3.68112871512371e-05
-1.83728007559128e-05
-1.63749493257984e-05
-3.35080126076582e-05
-4.25930183795805e-05
-5.57468845351812e-05
-6.0578251432526e-05
-3.06487642427764e-05
-6.10996343420115e-05
-2.66525595188243e-06
-3.55636702180755e-05
-3.06841798336816e-05
-1.22744578509594e-05
-4.36674006879829e-05
-9.45564063531613e-06
-2.28949799181008e-05
-3.10667753060082e-05
-5.08282915237785e-05
-3.74264877740179e-05
-1.47268717489443e-05
-4.08129878390215e-05
-2.6222848020775e-05
-2.7066583906182e-05
-5.99532487252628e-05
-2.65051979076598e-05
-3.4477947401138e-05
-2.99643721677372e-05
-5.08018734543504e-05
-4.87054542386901e-05
-1.90778192549436e-05
-2.61717621870045e-05
-6.15611106554912e-06
-3.36933236697134e-05
-2.35605825784533e-05
-1.09919292965923e-05
-5.22903146039747e-05
-3.14764021120164e-05
-5.34938777627933e-05
-1.57044731317218e-05
-1.57873397736787e-05
-8.01605801879112e-06
-1.10412712353698e-05
-2.03619542136572e-05
-3.64928358864313e-05
-3.70251615991187e-05
-5.10208157247835e-06
-4.56157735050476e-05
-2.60564504094926e-05
-2.59952989257672e-05
-2.87304625317838e-05
-3.09919663937606e-05
-5.46477620885175e-05
2.45449102112144e-06
-3.69316983708363e-05
-5.04346634764558e-05
-4.64997149328955e-05
-4.64276092903418e-05
-4.03459564145795e-05
-3.27163588041172e-05
-2.24564428284239e-05
-1.95516914094564e-06
-3.50109865626701e-05
-2.78990681351913e-05
-5.61771064735851e-05
-3.072728139392e-05
-3.31852442983338e-05
-3.00664062649931e-05
-4.19125592591763e-05
-4.75529950849438e-05
-2.05354318158247e-05
-4.58810565465584e-05
-3.46096408807075e-05
-1.84604629834941e-05
-2.99196162953697e-05
-1.31677003630626e-05
-1.76869908128039e-05
-1.59107023002081e-05
-4.6113505009765e-05
-2.91438904977861e-05
-2.71287364989453e-05
-4.5654320869609e-05
-2.01354871186194e-05
-4.03252250622295e-05
-1.71708481472149e-05
-3.04387182056101e-05
-3.56995570767368e-05
-3.28944460344296e-05
-3.21911440908145e-05
-4.15511080290078e-05
-2.29046281863155e-05
-1.60748613877103e-05
-4.06191889241306e-05
-1.69962455139598e-05
-2.4489562080238e-05
-9.81736700233486e-06
-7.50615483075138e-06
-2.20882857068005e-05
-3.0898820682356e-05
-2.47883053185451e-05
-1.58237070293662e-05
-3.57238069372854e-05
-4.35768241747898e-05
-4.05573202772974e-05
-1.8033298498125e-05
-4.02264931909536e-05
-6.50615220269528e-05
-4.27396302642979e-05
-1.69962694902563e-05
-2.69708178541218e-05
-3.72198355437928e-05
-1.2617926102016e-05
-1.92624031684748e-05
-3.90369896975049e-05
-4.1348128952824e-05
-2.38029765544119e-05
-2.09726904754032e-05
-3.93309124990688e-05
-3.82551760063883e-05
-2.66927662272771e-05
2.07546193223653e-05
-6.77301586312653e-06
-2.64108908509764e-05
-3.51902225193945e-05
1.09480131080279e-05
-2.49402408993132e-05
-2.78944736580282e-05
-4.05629275438333e-05
-2.51796824856822e-05
-6.36231970244255e-05
1.43995489219493e-05
-2.90549882634859e-05
-1.81594982186783e-05
-2.27317810522932e-05
-1.5022519118173e-05
-2.05630778414776e-05
-5.00155194678997e-05
-4.08165559457757e-05
-1.94037515490332e-05
-2.22247232804297e-05
-4.48179923648936e-05
-5.01861147000847e-05
-1.19462891900372e-05
-3.46252676439536e-05
-2.78546634693244e-05
-4.53358473384888e-05
-3.62242237358205e-05
-3.52294335995667e-05
-4.27009277793337e-05
-1.10177127890996e-05
-4.50948731294368e-05
-1.02634522714005e-05
-3.07591865700907e-05
-3.98349163137757e-05
-5.68084882830438e-05
-4.29013682915429e-05
-4.01677710544904e-05
-4.0407184039186e-05
-1.88467777544054e-05
-3.80865808028987e-05
-3.29325278531623e-05
-2.59410355435152e-05
-2.75000746167364e-05
-3.91980237863852e-05
-3.24460925923467e-05
-3.06343613059198e-05
-4.26957514512005e-05
1.32437507291909e-05
-3.01276991816422e-05
-1.76066722755978e-05
-2.05169070552278e-05
-3.66253361712437e-06
-3.35144612353167e-05
-3.43264448618904e-05
-7.25753263852876e-06
-6.13959965441234e-05
-4.20464221044936e-05
-2.63381801330203e-05
-2.56719172425784e-05
-2.93155611097563e-06
-2.34331846352863e-05
-3.13801638856787e-05
-4.10533047827673e-05
-2.24544382390778e-05
-2.06996654053356e-05
3.20059883823089e-06
-2.06171853266741e-05
-1.25537219093144e-05
-3.37180854687288e-05
-2.24647139814628e-05
-3.96343576273769e-05
-5.18678175082783e-05
-2.36878524321651e-06
-4.79431393245325e-06
-2.67315529726502e-05
-3.14008523670303e-05
6.73209158411378e-06
-7.67672022583248e-06
-1.01217475860743e-05
-1.01479822152912e-05
5.27753365000648e-06
-2.95653272468846e-05
1.0055987668696e-05
-3.90700590891572e-05
-4.57718215717803e-06
-3.63575145141709e-05
-3.46730417265315e-05
-2.66193530892219e-05
-2.66683294336226e-05
-1.29417554456162e-05
-7.12505083256946e-06
-5.61194958977477e-05
-1.60726784961008e-05
-1.46672940732235e-05
-2.43638523369855e-05
-2.53695133775394e-05
-5.82390191685673e-05
-1.79586286546709e-05
-2.33644533006912e-06
3.97402609021125e-06
-3.50632603563325e-05
-2.40003880765614e-07
-3.18456974563581e-05
-4.64460001054226e-05
-2.18639658239536e-05
-1.74328805323881e-05
-4.24969579450683e-05
-4.54802999343327e-05
-2.33928971372736e-05
-4.03247531213012e-05
-4.61939756914603e-05
-3.40379735642832e-05
-4.41621311340155e-06
-2.51953617944599e-05
-1.36599191726536e-05
-2.62902571032529e-05
-2.01662171185839e-05
-4.72869703273481e-07
-2.13569007251114e-05
-4.05570723960201e-05
-3.5897525691638e-05
-3.02627471096593e-05
-5.71362581380068e-05
-5.28539227016392e-05
-3.73300808670654e-05
-3.35652743556842e-05
-4.48197179757056e-05
-3.56108956605009e-05
-6.15836502368949e-06
-2.96106876220095e-05
-3.11015827264311e-06
-4.20856715699865e-05
-3.49137317798795e-05
-5.48277146120586e-05
-2.0910161849849e-05
-4.1423060072677e-05
-5.22165243451018e-06
-2.4779012260972e-05
-4.61963028651411e-05
-7.71464733314889e-06
-3.60527202248728e-05
-3.39213887741642e-05
-1.88375991811484e-05
-1.1358311010189e-05
-3.84815784482871e-05
-2.03639389558637e-05
-6.60548422330653e-06
-1.86625372548153e-05
-1.05064828888967e-05
-4.74545632228384e-05
-2.07334590300881e-05
-3.36846220263741e-05
-6.38989544553515e-05
-3.98784195683466e-05
-1.16768760170984e-05
-1.57673351983518e-05
-4.09694269534228e-05
-2.16873310395846e-05
-1.89076108082571e-05
-3.789565689666e-05
-4.1237187871745e-05
-3.03400324745345e-05
-2.24782241357731e-05
-2.03336985917285e-05
-4.66138111771326e-05
-1.94823439715562e-05
-5.45720548563945e-05
-2.07188831334284e-05
-1.80256836847498e-05
-5.36411922807611e-05
-3.78787564586534e-05
-2.37066094857941e-05
-3.22590680668415e-05
-2.83310331613987e-05
-4.09927358223249e-05
-4.12644196562229e-05
6.28362875027373e-06
-3.25973106876922e-05
-4.34952538736251e-06
-3.27796472686069e-05
-3.60270747199238e-05
-4.68444761165118e-05
-2.80734814697989e-05
-4.05092863586349e-05
-4.82878573449844e-06
-6.67555251484285e-05
-1.98287726826446e-05
-1.38862551825228e-05
-1.39715698674768e-05
-4.9968009942206e-05
-2.42933550696457e-05
-2.0953211234658e-05
-9.738212356779e-06
-9.56943965929399e-07
-3.27397986094455e-05
-2.48665447069907e-05
-2.76940055234842e-05
-2.96263282100761e-05
-2.56460817515022e-05
-3.17281263346286e-05
-3.59938199940701e-05
-2.72692382542975e-05
-2.88443670856171e-05
-2.15335274433881e-05
-2.3532898690007e-05
-3.19719657654783e-05
-1.99497684564905e-05
-4.2786221610149e-05
-3.25662239880099e-05
-2.04300093341442e-06
-2.75547161979932e-05
-5.61889193902865e-05
-3.63518901700985e-05
-2.87959186143708e-05
1.60726239278867e-06
-5.25362468622507e-05
-3.12447894300301e-05
-4.55812405615491e-05
-3.17125169395017e-05
-3.26307061342773e-05
-3.398394069623e-05
-1.44026591350591e-05
-3.26126028198203e-05
-1.86352495394322e-05
-2.43578597098329e-05
-5.31212938005443e-05
-3.80220999190366e-05
-6.01346318408825e-05
-3.29780015457185e-05
-2.92775564616866e-05
-4.83048848705171e-05
-4.38025163083722e-05
-8.6045264266544e-06
-2.69575330977818e-05
-1.0406304928595e-05
-3.66694004649384e-05
-1.09391373261347e-05
-5.28574450014074e-05
-4.39495105271887e-05
-2.32357667422205e-05
-3.56234702592434e-05
-3.13598647805317e-05
-2.64332724971033e-05
-5.85255859230634e-05
-7.21339359951268e-05
-2.58481057377595e-05
-4.348843472157e-05
-1.41612263701498e-05
-1.46765207196317e-05
-3.30699663421352e-05
-6.47909842233281e-06
-2.07269612969335e-05
-1.53203458257137e-05
-3.62532026363547e-05
-3.56109072819717e-05
-3.40994443346372e-05
4.45598152712059e-06
-4.38931202470147e-05
-7.10739581811418e-06
-3.47969051282579e-05
-3.13544310103856e-05
-3.53798124827177e-05
-9.72463213496245e-06
-1.1886269261362e-05
-1.97975277019981e-05
8.05204699431872e-06
-1.83162395411664e-06
-1.73507520474323e-05
-8.65001386069937e-06
-3.27285741736994e-05
-1.21098881115252e-05
-3.37247908793189e-05
-3.23131551441334e-05
-2.74199952934419e-05
-2.92103596826311e-05
-2.75605500491861e-05
-5.71821999550978e-05
-1.67180682615098e-05
-2.35225478183861e-05
-1.43934807503455e-05
-4.468442184489e-05
-2.36785126018434e-05
-4.15929703276795e-05
-2.88047482088276e-05
-3.84410240724375e-05
-4.39544545940203e-05
-2.72811513556001e-05
-4.20386743055377e-05
-1.78000230307332e-05
-3.44012929761563e-05
-2.88850523094757e-05
-1.19334993745935e-05
-4.60057541551497e-05
-5.29382919538469e-05
-2.26062744037654e-05
-3.9124302964204e-05
-2.24274190869923e-05
-4.97960947146384e-05
-2.24457351673592e-05
-3.74798525705147e-06
-5.00224178608653e-06
-3.62828266609526e-05
-1.76771347947911e-05
-2.6319981835865e-05
-5.71146023129635e-05
-3.33200458145003e-05
-4.47451358791976e-05
-1.67068798371803e-05
-2.35016594808307e-05
-3.26862730970465e-05
-5.28255307721131e-05
-3.53333223759349e-05
-2.10182533957677e-05
-2.18724891795943e-05
-3.00020826609859e-05
-3.37651356681592e-05
1.35165251602234e-05
-3.95396304170268e-05
-3.67608147499005e-05
-2.18746060943559e-05
1.59664147688762e-05
-2.82463187070111e-05
-3.4377749620117e-05
-2.46089923676244e-05
-7.74319843553679e-06
-4.90023210453636e-05
-1.48515937966031e-05
-4.47031657366473e-06
-1.60689468670336e-05
-1.96021278648306e-05
-7.83889470015732e-06
-5.32710736144314e-05
-2.22293577411128e-05
-3.84804830992303e-05
-2.89417519882392e-05
-1.32426655777354e-05
-1.02228894078043e-05
-4.66607377871118e-05
-1.99165874135576e-05
1.14363879667548e-05
-4.41678299920307e-05
-1.67265068211831e-05
-2.00768047891441e-05
-5.19421470242131e-05
-3.89719389273545e-05
-3.74058410048226e-05
-9.63950215286956e-06
-2.44731923773117e-05
-2.38407740108964e-05
-3.53777389121929e-05
-5.23440939762522e-05
-2.38463532684752e-05
-3.39533628935632e-05
-3.72546690816812e-05
-1.73758531170904e-05
-3.73912155988893e-05
-2.70911553832595e-05
-3.73195983825706e-05
-5.00036051407939e-05
-1.99079038060576e-05
-3.4819601732746e-05
-3.86677490955026e-05
-2.64758520658764e-05
-1.36016153461032e-05
-1.75806431959267e-05
-2.38704011674644e-05
-1.13603412070949e-05
-1.22295167791867e-05
-2.40056701268295e-05
-5.04152965333478e-05
-4.86981436035982e-05
-2.68360687409843e-05
-6.64515350258914e-05
-5.43837387698868e-05
-5.49240912886027e-05
-2.78189949271688e-05
-2.18976656973732e-05
-1.65088704143269e-06
-1.64732698044797e-05
-1.41385843503642e-05
-5.6240741118571e-05
-3.33211125980871e-05
-4.4630133498142e-05
-6.26582265377085e-07
-2.23700684376524e-05
-3.35491920856076e-05
4.3340136508814e-06
-4.58620327768519e-05
-1.0937812943004e-05
-3.56381521908229e-05
-6.31218120751439e-05
-1.44516338994512e-05
-3.66558836750096e-05
-4.10438535906529e-05
-3.84440708503322e-05
-2.11279283696382e-05
-5.65320232790161e-05
-2.40990576018596e-05
8.31405016303582e-06
-9.76884065726182e-06
-3.16433327162801e-05
-2.25518420975182e-05
-3.00318636040371e-05
-4.28761598261509e-05
-3.62701310907405e-06
-1.40307211578692e-05
-1.74417908942319e-05
-1.23644731463127e-05
-5.15069737606882e-05
-2.47246816201595e-05
-3.79616146937668e-05
-3.94303352448966e-05
-4.58761202272726e-05
1.09561425857347e-05
-1.53264105199475e-06
-5.08392683339646e-05
-2.74079251228855e-05
-2.93350349451615e-05
-3.08285539147037e-05
-3.24053179004139e-05
-2.95207305268694e-05
-2.69149917924001e-05
-2.44183219014575e-05
-5.95732203401957e-05
-4.05650577562007e-05
-2.26849091470978e-05
-8.82570000816036e-06
-2.17949818386974e-05
-5.23966145692248e-05
-2.31936261148347e-05
-2.26382225326768e-05
7.30794639347702e-07
-2.23414555644561e-05
-3.28656397495472e-05
-5.05788733650253e-05
-6.41552693884084e-06
-1.51446103432919e-05
-4.19032492899748e-05
-4.58948188672266e-05
-2.02928429225649e-05
-2.52129447305484e-05
-2.86932701123594e-05
-3.30498524998213e-05
-3.41936439056932e-05
-4.05906755685322e-05
-5.14366145484702e-05
-5.1008894655391e-05
-2.95728430979897e-05
-2.6717924971242e-05
-3.39066909666844e-05
-3.43966006806075e-05
-1.9392892690894e-05
-4.65001779733411e-05
-2.01192091693496e-05
-5.05904373014054e-05
-4.622286094156e-05
-3.64247891562222e-05
-3.48852735506844e-05
-2.00652943985314e-05
-4.38937573607064e-05
-6.54115935355433e-05
-3.23390455327408e-05
-1.82906971183907e-05
-5.22209427259985e-05
-2.72022617016677e-05
-4.29716830471151e-05
-2.82686962972436e-05
-3.37104440225574e-05
-1.45291185188935e-05
-3.9216131020955e-05
-6.80440701842113e-05
5.96024915708914e-06
-1.10264806805758e-05
-5.01802868611684e-06
-1.29138599932886e-05
-3.5639272367383e-05
-4.67215859989796e-05
-5.94742580374006e-05
-3.57577765931801e-05
-4.15931224187221e-05
-2.20397934995019e-05
-1.96314122565837e-05
-1.40252523396893e-05
-2.3983414507179e-05
-2.36235305238927e-05
-4.70320872766876e-05
-1.28812674215149e-05
2.92241500799159e-07
-2.34673191182972e-05
-2.80838967746544e-05
-3.16534421335116e-05
-2.24709676876017e-05
-3.48979796526195e-05
-5.01185465294266e-05
1.74061048776473e-05
-3.45832256008934e-05
-3.95596158548991e-05
-1.27018752412067e-05
8.03505411245075e-06
-5.42829461342468e-05
-2.86253692715883e-05
-5.78172035173475e-05
-4.7751643365205e-05
-3.58565206358894e-05
-2.96044088864444e-05
-4.62488153611641e-05
-4.14471435026826e-05
-3.12261147149562e-05
-3.62434164353091e-05
-2.35312416181511e-05
-1.90701658908209e-05
-3.74826485158595e-05
-1.24553502545132e-05
-3.51130465486748e-05
-1.63624831457587e-05
-6.67948503241909e-05
-1.94107884185517e-05
-1.72918310112035e-05
-2.72582971037087e-05
-4.28636410666393e-05
-4.98765077878839e-05
-1.88894182252485e-05
-2.25563462433844e-06
-3.45859992158765e-05
-3.52252944476185e-05
-5.67411444204863e-05
-6.18293369738853e-06
-4.25069185060652e-05
-2.43689565026697e-05
-7.0971374472414e-06
-9.75278279245691e-06
-3.32426387044958e-05
-1.50297939892594e-06
3.03176948261838e-06
-4.61446406829482e-05
-2.4100597239932e-05
-6.26910683797554e-06
-1.23300676336631e-05
-1.28408762331203e-05
-1.72765986532383e-05
-5.70696052043764e-06
4.26464898663002e-07
-3.4278381841561e-05
-3.12850617620157e-05
-2.59767475760418e-05
-5.11312791261656e-05
-3.49842953501573e-05
-1.71288236340804e-05
-3.71114547295055e-05
-5.46004878494113e-05
