# Supplementary material for: Research on computational propagation and identification of mine microseismic signals based on deep learning
Source: PLoS One. 2025 Oct 22;20(10):e0334641. doi: 10.1371/journal.pone.0334641 (PMC12543183; doi:10.1371/journal.pone.0334641)
Supplement: S7 Data — (ZIP) [file pone.0334641.s007.zip › 000100900001619.xlsx_0.txt_24.txt.txt]

-1.55490883182711e-05
-2.83501063442447e-05
-1.08867487830849e-05
1.59585882167544e-06
-4.42815790188166e-05
-1.11182089533942e-05
-6.74875138927174e-05
-2.05301281934272e-05
-2.62349619437819e-05
-4.1435919555007e-05
-3.84516704874102e-05
-3.98023262422452e-05
-3.22992386176647e-05
-1.00905386879329e-05
-1.39215618416287e-05
-2.59056683897657e-05
-2.95570091174913e-05
-5.46516288771672e-05
-3.41798618676381e-05
-2.8223278012431e-05
-2.23921733162154e-05
-3.94948711312139e-05
-4.19045352465902e-05
-2.03488295991513e-05
-2.94429587349774e-05
-1.59139753028263e-05
-2.65104971145922e-05
-4.35044895132057e-05
-2.77091608815984e-05
-6.5564851311468e-05
-2.15173216214373e-05
-3.81314576519518e-06
-2.92468842194913e-05
9.55047473490177e-06
-2.05556534124212e-05
-2.85418551290832e-05
1.03799380200416e-05
-3.5832366890876e-05
-3.87995751050645e-05
-3.22625445617363e-05
-6.505408683878e-05
-2.01376871469492e-05
-3.4432800908619e-05
-1.27113627632335e-05
-3.36407863927725e-05
-9.84740929847266e-06
-2.67859480993772e-05
-9.33762376259995e-06
-2.17292661145705e-05
-3.71329672918793e-05
-5.85493927717581e-06
-2.5719379544394e-05
-1.32875138516843e-05
-2.32432183629974e-05
-3.71872664210613e-05
-4.516093641925e-05
-5.58033727787054e-05
-3.69907301270549e-05
-3.87508475475824e-05
-1.93760886314584e-05
-1.69369537844679e-05
8.26360121512195e-06
-1.12415371455919e-06
-3.72828447988198e-05
-2.8195649544783e-05
1.35743082191202e-07
-3.27546234631301e-05
-2.15116296131079e-05
-3.18895523387343e-05
-2.57316994860462e-05
-3.75096911662244e-05
-8.39160256341545e-06
-3.2420679268046e-05
-4.03379397125763e-05
-3.74218283694688e-05
-3.71322965004019e-05
-3.64370519067546e-05
-4.13693244842627e-05
-2.18012237361941e-05
1.01351283176853e-05
1.9987920445696e-06
-1.61639725374579e-05
-5.61253115936325e-05
-4.29215755002837e-05
-3.56122164124574e-05
-1.63947939050405e-05
-1.72257884649118e-05
-1.68962572119708e-05
-8.61484487049389e-06
-5.62166367468564e-05
-3.66499662008667e-05
-3.37064420135756e-05
-2.18852731892246e-06
-4.30255038653139e-05
-3.7861443463517e-05
-2.68004377573998e-05
-1.17298933351496e-05
-3.55300776312983e-05
-1.67611412167902e-05
-3.04155838222407e-05
-8.59653442222286e-06
-2.52599593871114e-05
-3.31836545044593e-05
-9.26223727074615e-06
-2.48612454972855e-05
-1.82231119407472e-05
-6.27690894184957e-05
7.50609757602177e-06
8.93639998816568e-06
-2.24013695472901e-06
-2.9743474666969e-05
-2.08890924367269e-05
-4.93287533801844e-05
-1.89989209507167e-05
-3.16402758319358e-05
-1.84940734356327e-05
-5.66257792006255e-05
-4.12697725918375e-05
-3.06492885966304e-05
-3.66482163043836e-05
-2.78292481491448e-05
-4.52188922256908e-05
-2.57284407645427e-05
-5.93283416693749e-05
-5.64259664472932e-05
-6.8432010038112e-07
-3.73624554009863e-05
-1.89324694067397e-05
-4.23446670464923e-05
-2.61035132645171e-05
-3.15610163370383e-05
-5.77067026212157e-05
5.49746111387267e-06
-1.25083092377115e-05
-2.58741321565203e-05
-2.75947155576296e-05
-2.77334761824836e-05
-2.44254005843622e-05
-2.33135634631217e-05
-2.81098370138258e-05
-3.33420510573656e-05
-3.12954995782282e-05
9.75415290273749e-06
-8.25228304561054e-06
-3.00614722349869e-05
-3.38096440509725e-05
-3.67955822798294e-05
-5.47735070127037e-05
-2.45254720800147e-05
-9.2198402935991e-06
-2.89487037237516e-06
-5.31673654241473e-05
-2.72983798149189e-05
-3.43352409727152e-05
-4.4500337305902e-05
-1.79477593808046e-05
-1.71271485396406e-05
-7.00631733314477e-05
-2.31094348217801e-05
-2.70030934159394e-05
-5.1001888965884e-05
-3.75679488729465e-05
-3.77802289152668e-05
-2.9249140686357e-05
-7.43118559741303e-05
-3.01330783929859e-05
-8.92371921965545e-06
-1.06592191898604e-05
-4.00998739043777e-05
-4.60915341253231e-05
-4.28987292345692e-05
-2.4309568656045e-05
-4.00540326955733e-05
-3.71846385144157e-05
-2.08830021849158e-05
-2.6221395308105e-05
-2.22208875008593e-05
-2.66032716258598e-05
-2.12633284577424e-05
-1.31739751649767e-05
-1.7797935396824e-05
-3.57707064855309e-05
-1.27980481341557e-05
-2.75177648655498e-05
-2.30869582541012e-05
-6.79730872089251e-05
-3.30479833891248e-05
-2.12284387811163e-05
-4.31296234863427e-05
-4.11554708673264e-05
-2.21505162627173e-05
-2.45791599598823e-06
-1.73739301989414e-05
-2.18835227450678e-05
-3.5706727131597e-05
-3.17233067796975e-05
-5.1594982402573e-05
-1.10620051155531e-05
-2.63782002681238e-05
-2.69292397045532e-05
-4.17581444074971e-05
-2.0091864794417e-05
-2.24943301785866e-05
-4.72320215255688e-05
-2.95684227981219e-05
-1.48661391965685e-05
-1.23931891744707e-05
-2.16961151785459e-05
5.2757274263383e-06
-2.95540484898027e-05
-2.14353907221652e-05
-5.25817586949294e-05
8.21182918029797e-06
-3.51353236253189e-05
-1.04011540394873e-05
-2.79383281151297e-05
-1.96790512443519e-05
-4.70044539517107e-05
-3.10833717912688e-05
-4.87860372215056e-05
-3.05182145250075e-05
-2.67129638728814e-05
-3.70447573388459e-05
-3.13874769664799e-05
-4.50207986780874e-05
-5.67293445095346e-05
-3.14492534721327e-05
-6.50298194322481e-06
-6.83567508313028e-06
-4.31379975888786e-05
-4.24384160691763e-05
-9.75171398488708e-06
-4.45184161328024e-06
-4.53579671775396e-05
-3.83871956387617e-05
-3.14001283666288e-05
-7.94948940885194e-06
2.97054597281345e-06
-3.29512296716126e-05
-1.87655403142214e-06
-3.7751572443543e-05
-9.01649790055484e-06
-2.45436298229011e-06
-1.78125501214176e-05
-5.70150638539766e-05
-1.3808850055922e-05
-1.24182602959685e-05
-3.97812248721629e-05
-4.65367076041479e-05
-2.32567172677317e-05
-1.70505251838218e-05
-2.89989198560836e-05
-2.24048426893662e-05
-4.43191608266238e-06
-1.79171394878535e-05
-2.2037786468877e-05
-4.3759116893487e-05
-1.6897463520332e-05
-3.52629764954919e-05
-1.39323104246441e-05
-1.5492677847858e-05
-2.27363880177466e-05
-4.75563574997488e-05
1.14021934061143e-06
-2.87326774081662e-05
-1.84198413008547e-05
-4.40337905651991e-05
-4.27948577837661e-05
-2.06002146099661e-05
-3.62560534103548e-05
-6.37051007064602e-05
-2.49684544965049e-05
-1.40672313110313e-05
-3.12014439123394e-05
-1.69498282636205e-06
-1.42272406272066e-05
-3.05295473771499e-05
-3.83150390106775e-05
-4.00277446481706e-05
-5.7024672117266e-05
-3.66412167820681e-05
-2.05801675324674e-05
-1.43208758028888e-05
-6.2752792017853e-05
-1.00616188969696e-06
-3.16507599954097e-05
-5.6068941045241e-05
-4.98636081018969e-05
-5.39838005536333e-05
-4.35164237117087e-05
-4.44464416247089e-05
-3.71667816330755e-05
-2.84984495196992e-05
3.07723105119136e-06
-3.4547924346297e-05
-8.94051032933643e-06
-1.32441203409078e-05
-2.41904164525104e-05
-1.33633520369721e-05
-7.99805466835847e-05
-9.1691596009305e-06
-2.84631317491576e-05
-9.42858830942437e-06
-4.51049529370224e-05
-3.5461558034302e-05
-3.56960342397317e-05
-3.71688321281261e-05
-7.86107520461993e-06
-2.07896462349295e-05
-3.61474585919459e-06
-3.31732091684899e-05
-4.38158726196834e-05
-4.38355841847333e-05
-3.2155806843964e-05
-3.89496058769544e-05
-2.93607490956621e-05
3.63974978940439e-06
-1.43637742998204e-05
-2.86639461838634e-05
-2.39061382882127e-05
-1.38760751905074e-05
-2.47605360509639e-05
-2.72643307632842e-05
-5.03505148371378e-05
-3.23521818020786e-05
-4.09980056289607e-05
-2.13436640635576e-05
-1.28791868490727e-05
-3.998852740569e-05
-5.05635806594585e-05
-1.61687852935408e-05
-3.92492407695866e-05
-2.37403221239842e-06
-5.15083128931588e-05
-2.62047843692892e-05
-4.63217312803453e-05
-3.72917608935573e-05
-4.57674276729416e-05
-4.39219454753465e-05
-5.04385070393144e-05
-2.74064610283684e-05
-3.19262696309964e-05
-4.14029878374188e-05
-4.56204461507485e-05
-6.62669989101296e-06
-3.82488122729963e-05
-5.43624505117483e-05
-6.69617735578228e-06
-5.30592158149377e-05
-1.85501656697251e-05
-4.00641383529032e-05
-1.8327958786086e-05
-3.70046041577349e-05
-1.49153181345365e-05
-3.08215311756265e-05
-4.19091000081659e-05
-1.86035864639921e-05
-5.77313433755854e-05
-4.73284113011922e-05
-1.48285146292021e-05
-2.34205065081938e-05
-2.2199998528074e-05
-4.11516114555293e-05
-5.17289913674182e-05
-1.67214348631046e-05
-2.41756859191502e-05
-6.35946025830265e-06
-8.93159923134484e-06
-1.80111434740065e-05
-2.46686550013394e-05
-5.14213389685651e-05
-2.98408651083735e-05
-2.71163065210464e-05
-1.96442700158722e-05
-5.11994046576835e-05
-2.14534810969117e-05
-1.59519399028017e-05
-4.6098324349455e-05
-1.79862736346302e-05
-3.51984403560811e-05
-4.0065603766423e-05
-3.0903534855712e-05
-4.15716857921741e-05
-1.94563535230891e-05
-3.21031496975561e-05
-4.98745946107263e-05
-3.37580023762103e-05
-3.30609575923065e-05
-2.10628513665853e-05
-1.15090520190187e-05
-2.22129209565809e-06
-2.25361866188868e-05
5.95778381948948e-06
-4.83766885015607e-05
-2.63719848939793e-05
-4.5173878297579e-05
5.4349962334001e-06
-5.17648083822865e-05
3.39108718913128e-06
-3.8160105671558e-05
-4.74352191652447e-05
-3.0084220073453e-05
-5.91294567207113e-05
-3.39053994140882e-05
-5.74794912210736e-05
-1.40889157341533e-05
-2.34977822957989e-05
-4.47651659004996e-05
-3.56832286225472e-05
-2.18520075839706e-05
-2.98916761087112e-05
-5.35269835271022e-05
-1.38187657930655e-05
-1.83106701049766e-05
-4.01037163092399e-05
-1.96171474377071e-05
-3.2840209322399e-06
-2.63164982296367e-05
-5.85493748582138e-05
-5.12543612560038e-05
-9.83515468701848e-06
-9.18843344281098e-06
-3.23559598732388e-05
-3.66417308973567e-05
-3.54400656063858e-05
-1.78404730962071e-05
-4.03130852561881e-05
-2.18496352738276e-05
-2.35229966229928e-05
-5.58482465877612e-05
-1.62637293834643e-05
-2.7166180916958e-05
-2.18026986023969e-05
-1.00055203310933e-05
-3.73129173159072e-06
-2.34933885585922e-05
-4.20922314066243e-05
-1.9195021916838e-05
-1.62206110298468e-06
-2.72172557332793e-05
-4.77694289388047e-05
-2.11110496511212e-06
-2.34015704333196e-05
-2.80308604211977e-05
-5.78375433043077e-05
-2.81506163243474e-05
-1.66296081913731e-05
-3.85537971683899e-05
-1.52258224844417e-06
-3.01381001736589e-05
-2.69856830499976e-05
-5.81255725240213e-06
-2.78891311404521e-05
1.03785385991082e-05
8.17755470867436e-07
-4.9468558535523e-05
1.6738231311068e-05
-3.12410404493862e-05
-8.47663068649241e-06
-3.57087403325629e-05
-1.71140393020011e-05
-1.99843060128348e-05
9.41992958905377e-06
-2.81593311506368e-05
-1.53177647583826e-05
-1.4812033099177e-05
-3.47714815693019e-05
-7.39660470525884e-05
-5.44225783125214e-05
-2.24643236752711e-05
-3.69769784562e-05
-1.97656493795564e-05
-4.63404088151917e-05
-9.90877166969719e-06
-2.43876915647022e-05
-1.80809056967169e-05
-2.62996665667146e-05
-3.36521995353114e-05
-3.66786163260035e-05
-3.96701565524318e-05
-2.65499585638247e-05
-1.22300142772268e-05
-2.98350341269577e-05
-4.12251543884986e-05
-3.63009417564536e-05
-2.71482044488549e-05
-5.26079969477986e-05
-1.47439332996648e-05
-8.3071284085517e-06
-4.02933197656955e-05
-6.58382160128286e-05
-4.00940370659062e-05
-4.70754330496169e-05
-1.94929385696604e-05
-3.96511197940262e-05
-1.54000398885528e-05
-4.20756873543926e-05
-7.52497634253642e-06
-1.66817359781252e-05
-5.45687947051734e-05
-3.58565186042527e-05
-1.69486269812035e-05
-3.09750929077876e-05
8.37036474751561e-06
-2.76550079587525e-05
-3.23323937165378e-05
-3.4951101248359e-05
-3.1669834456781e-05
-1.36236730964966e-05
5.50888735004486e-06
-1.12256636144727e-05
-2.21604720217803e-07
-2.63230068716373e-05
-2.34841028408281e-06
-2.74571560643762e-05
-4.72138010723424e-05
-2.70211030853038e-05
-1.91003656520403e-05
-5.43899929532377e-05
-3.34840107128571e-05
-2.54811387807573e-05
-2.27902852949389e-05
-4.51874951970894e-05
-2.41374598979926e-06
-2.21493706079092e-05
-3.50073484020559e-05
-1.71820884321967e-05
1.91729049949306e-05
-1.3713373950976e-05
-3.12465409297132e-05
-3.93988496372387e-05
-2.43308230139192e-05
-1.6178215237226e-05
-2.72053628036562e-05
-4.96816584959614e-06
-9.65368726239635e-06
-4.90549548370059e-05
-3.04552346345284e-05
-1.81235589699528e-05
-1.25059406359646e-05
-6.34008019514082e-06
-2.12942821890996e-05
-3.62284270069838e-05
-4.25041895526288e-05
-2.85247498681012e-05
-4.04618675372012e-05
-4.6315184081827e-05
-3.00731826464875e-05
-1.78060177328855e-05
-2.31229887301074e-05
-2.33360319062275e-05
-1.99036583639783e-05
-2.98888245117905e-05
6.03540055692754e-06
-4.06837420541817e-05
-2.2844801502089e-05
-1.72766063471049e-05
-3.54903809479359e-05
-4.77434298655481e-05
-5.61685623617331e-06
-1.62101510878047e-06
-5.51101636254341e-05
-4.96491853496604e-05
-2.21186297718479e-05
-4.6090704135737e-05
-5.06696234072712e-05
-4.02412253296764e-05
-2.02009466277732e-05
-3.87673826631423e-05
-4.45676695105022e-05
-1.25701534274231e-05
-3.78998276363956e-05
-5.44115617958633e-05
-4.81544723144023e-05
-2.71544302596151e-05
-2.52518075331818e-05
-1.86409337141195e-05
-6.73655428263688e-06
-3.37068644699893e-05
-2.16966841049534e-05
-3.03674368540566e-05
-6.89644543116644e-05
-3.34705684044575e-05
-2.10574580037552e-05
-1.55803053651178e-05
-5.95570331189678e-05
-3.09602104236391e-05
-2.54046221869667e-05
-3.62495153172352e-05
-2.35333381376514e-05
-3.07430243263611e-05
-4.91654639464902e-06
-3.6152887256907e-05
-5.28601093259197e-05
-1.60246643804061e-05
-3.14886537907077e-05
-5.1154980319124e-05
-5.24831844806587e-05
-5.20959303954562e-05
-2.77911291686021e-05
-4.33553832321486e-05
-2.97799051208606e-05
-2.14338028170856e-05
2.82539801153336e-06
-1.95003820185273e-05
-2.68231479120222e-05
-6.40988161078553e-06
-1.81180488520867e-05
-1.43345062211381e-05
-3.21637039862407e-05
-5.55685157458114e-05
-4.5648381326035e-05
-2.65450753227592e-05
-2.372607717661e-05
-4.12072084684511e-05
-4.69877019630871e-05
-1.90682544473019e-05
-2.5897557806143e-05
-4.23800873007663e-05
-3.29006998546244e-06
-1.25528711544429e-05
3.22446942318153e-06
-2.70669998412732e-05
-3.23898025304189e-05
-2.07159098124176e-05
-3.29568502427754e-05
-4.89380113446475e-05
-2.390802787051e-06
-3.98215198486316e-05
-1.64002977038487e-05
-1.87902246059907e-05
-1.30880127505704e-05
8.30403444798535e-06
-6.57420144600911e-06
-3.39814118697381e-05
-3.03631377952039e-05
-3.32447220657442e-05
-2.79630136022608e-05
-2.74233802349125e-05
-2.785179133019e-05
-2.64702881761645e-06
-1.54407436692258e-05
-2.82386984748602e-05
-3.6249512463141e-05
-2.12481648304564e-05
-2.16183393114672e-05
-2.51798939924281e-05
-5.37748224210677e-05
-2.35448294757749e-05
-4.53129479673162e-05
-2.48931045936844e-05
-3.77786336144359e-05
-3.10638375570689e-05
-1.78800493542507e-05
-9.51155021120991e-06
-4.98307581011543e-05
-4.25960867624378e-05
-3.66578187810381e-05
-6.92469783129561e-05
-4.99260153932074e-05
-1.73124105848049e-05
-9.29837952917855e-06
-1.98861547592895e-05
-2.91455282753109e-05
-2.29924469079171e-05
-3.73420066435709e-05
-7.1289199818051e-06
-4.89854200770035e-05
-2.60412393015836e-05
6.70783141326929e-07
-5.95150087909724e-05
-1.36319765199391e-05
-2.77767649393396e-05
5.38228116823936e-06
-2.07352227338395e-05
-2.81165489045074e-05
-2.76114908505754e-05
-3.57104674672324e-05
-2.70434423648574e-05
-1.75562984558785e-05
-4.13866546680521e-05
-5.11415260810756e-05
-3.37127577262242e-05
-2.13167244422495e-05
-3.2767901939733e-05
-1.37870301416854e-05
1.90382084109271e-05
-5.17819237573255e-05
-4.71094542978912e-05
-3.42467292305264e-05
-1.74980327429264e-05
-2.202198525374e-05
7.04533826410056e-06
-1.97045165602662e-05
-4.5195190168923e-05
-3.64220344920637e-05
-1.41712800268289e-05
-3.68845712223758e-05
-2.69909341752637e-05
-3.1958006472647e-05
-1.60459034660861e-05
-3.41115716647897e-06
-2.05625256424212e-05
-3.35262045805946e-05
-4.8096134608004e-05
-2.72023134724796e-05
-2.50674231068341e-05
-4.81466735865496e-05
-1.48974882157211e-05
-3.34720229713437e-05
-1.03379070398916e-05
-2.13606499227996e-05
-3.07458344466547e-05
-2.25031976452304e-05
-5.03893181194831e-05
-1.99178302051479e-05
-7.91293291563004e-06
-2.27053503402273e-05
1.11424857063951e-05
-2.0208258880899e-05
-2.46281682652093e-05
-4.95477895814545e-05
-4.56864722044455e-05
-2.779249170462e-05
-1.41200865399685e-05
-2.31340316250452e-05
-4.03018645126734e-05
-2.91428641067377e-05
-3.17909261673626e-05
-4.31700764768954e-05
-4.02096390027008e-05
-7.2194440934179e-06
-2.08467412432755e-05
9.03628317605969e-06
-1.52466174553705e-05
-3.68915451370767e-05
-5.55092550095349e-05
-3.58568966342393e-05
-3.44517442158634e-05
-2.66402824773249e-05
-2.06733211357592e-06
-4.70310721778945e-07
-2.0628863030403e-05
-2.19961575295713e-05
-2.07952912222998e-05
-4.71520313616356e-05
-3.56598152777973e-05
-3.78970884227294e-05
-1.80030985537203e-05
-2.03651160110744e-05
-2.5909244753466e-05
-3.01540054651604e-05
-3.58119008101273e-05
-1.71694847353178e-05
-2.84514590329875e-05
-1.97764189352397e-05
-3.10724709156845e-05
-3.21413047052494e-05
-2.72774089229149e-05
-3.94972317846278e-05
-2.24709984917031e-05
-3.67848599087783e-05
-3.62908396463438e-05
-2.85470971719429e-05
-2.28143813705889e-05
-4.05608798863137e-05
-3.50303275498441e-05
-3.92948298478105e-05
-2.80006686832872e-05
-2.61698612096816e-06
-1.21557626090664e-05
-4.54164036753513e-05
-1.70059902896552e-05
-3.12263152663641e-05
-1.3879012065012e-05
-1.50381137993141e-05
-1.64764948555122e-05
-1.35122824146402e-05
-4.07745288894018e-05
-4.46174352967987e-05
-5.83926827264419e-06
-2.89288268988044e-05
-7.20647964402213e-05
-3.22128778244159e-05
-4.49304744714285e-05
-6.13602468656058e-06
-2.46646071915946e-05
-1.03700533549348e-06
-1.39849155249179e-05
-4.2988608133802e-05
-1.6771048059446e-05
2.86496397133644e-06
-1.26369949240776e-05
-4.46816332994395e-06
-1.70858157116733e-05
-2.6188150592071e-05
-5.42686491826929e-05
-3.37036998815081e-05
-2.14292372215812e-05
-4.86415102557182e-05
-1.89694132044485e-05
-4.01852774313765e-05
-5.3158612597476e-05
-8.26851302832565e-06
-3.02762955432356e-05
-1.87972283516188e-05
-2.6810158883784e-05
-1.36562267401853e-05
-3.32399832139823e-05
-2.94750348441605e-05
-5.82537899391026e-05
-2.48643655388173e-05
-1.73645215110585e-06
-5.37542404715627e-05
-2.75114458207598e-05
-2.78017400178696e-05
-4.29009011883409e-05
-6.3019795604019e-06
-2.97280715931432e-05
-2.77699666469315e-05
-5.10313232171398e-05
-5.26311729266429e-05
-2.36381381428072e-06
-5.60973167592635e-05
-3.96787917783091e-05
-4.64689089031714e-05
-2.95073071842574e-05
-1.39355609794327e-05
-3.04905594516261e-05
-6.76034894039428e-05
-3.78377342838634e-05
-3.19047174016686e-05
-3.59645736664777e-05
-2.84578343224728e-05
-6.88860267081105e-06
-1.13363577921348e-05
-2.11690143556153e-05
-3.020506572975e-05
-4.33874887610591e-05
-3.32556278334884e-05
-2.76762476074446e-05
-5.15787389708931e-05
-3.56106896563578e-05
-1.60048848143177e-05
-3.1372846619949e-05
-2.47795921502396e-05
-3.45930466208829e-06
-1.29145707998538e-05
-3.91658807004232e-05
-1.43908754661349e-05
-3.70733458280773e-05
-3.35127084653024e-05
-2.71352249588393e-05
-1.82794161828255e-05
-8.22249968666697e-06
-2.83308887439129e-05
-3.00013601849542e-05
-6.32069799653418e-06
-3.16008933290342e-05
-6.53976949488597e-05
-3.69215093389357e-05
-1.90795321361168e-05
-6.35163541848523e-06
-4.01936462106198e-05
-3.72879719650006e-05
-1.40137841059273e-05
-4.25909270934788e-05
-4.55778096240235e-05
-1.46907562842805e-05
-6.97293955817404e-05
-3.96282103528973e-05
-3.17944895275685e-05
-1.29017381091158e-05
-3.37924317251739e-05
-4.20690457185264e-05
-4.0696211826206e-05
-8.60272936652233e-06
-3.10411429778731e-05
-1.70913662979225e-05
-3.12117649276723e-05
-4.48052370772642e-05
-4.54511480186447e-05
-4.91027464159742e-05
-1.58395423427135e-05
-6.44552665486345e-06
-4.94212386859238e-05
-1.3949948392524e-05
-5.82953366725962e-05
-1.1917674042857e-05
2.15621679662097e-06
-3.06173935663594e-05
-4.20031672261035e-05
4.05907460544358e-06
-2.76520915059116e-05
2.33852371737402e-05
-2.38961405688695e-05
-2.62532382962994e-05
9.56112698803007e-07
-9.42882500604066e-06
-4.02483317241999e-05
-3.96863812173945e-05
-6.23123618811179e-05
-2.74068598278778e-05
-3.88684673248039e-05
-2.27905531745711e-05
-5.35786147430624e-05
-2.79815121465904e-05
-2.95820597049606e-05
-5.89113889856931e-05
-3.60045248319916e-07
7.15861049132225e-08
-4.15738171118161e-05
-2.72395027420055e-05
-2.78110766871245e-05
-2.0297347242179e-05
-2.0441208487652e-05
-2.2674918195701e-05
-4.24839553344074e-05
-2.42393049914879e-05
-4.70263407792531e-05
-1.984810656498e-05
-3.60007686882058e-05
-4.22139339576141e-05
-3.31564602267642e-05
-4.75769875312575e-05
-2.17709775409214e-07
-4.25847618561255e-05
-2.75619674058115e-05
-1.74371203950823e-05
-2.66384441344212e-05
-3.94080747069561e-05
-6.61949014154463e-05
-8.96228797692521e-06
-5.16877205692241e-05
-2.01771156376806e-05
-4.95943581617765e-05
-3.90577237667202e-05
-5.58008010072571e-05
-1.27464520506937e-05
-1.966445430773e-05
-4.01986258624624e-05
7.24068470346216e-07
-2.30621946335496e-05
-2.81824054482678e-05
-2.33971761828413e-05
-9.8625700132518e-06
-5.18397599207263e-05
-2.78763904792294e-05
-1.41391872674741e-05
-3.32923821254865e-05
-4.68663291953546e-05
-7.0148383547342e-05
-5.1965633933441e-05
-9.61573103089746e-06
-3.43446219709414e-05
-3.26382954445025e-05
-2.84164865585709e-05
5.94958238307466e-06
-9.2666601548139e-08
-3.29248380161148e-05
-3.71640713242432e-05
-4.29760900052815e-05
-5.28570130991433e-05
-3.75047343724129e-05
-3.40953737761803e-05
-4.35456704454093e-05
-6.90331450434138e-06
-3.03457556659003e-05
-9.17123654298476e-06
-4.17126369352806e-05
-4.00406241956769e-05
-2.15343037297743e-05
-4.89826696353932e-05
-2.8648594714714e-05
-3.98018796485416e-05
-4.04154048617473e-05
-4.94745033719689e-05
-4.75337105921613e-05
-3.05198678987963e-05
-2.40365177770252e-05
-3.38195864668176e-05
-1.84162297312687e-05
-2.15485825282355e-05
-2.72923876814954e-05
-2.10806042310302e-05
-2.03380262982694e-05
-4.16893405157985e-05
6.97445029137906e-06
-4.24719488838717e-05
-2.23820735050829e-05
-3.33336632269617e-05
-4.31243012551019e-05
-2.02275243488765e-05
-4.34645947478301e-05
-3.18859985739494e-05
-3.99275930020663e-05
1.12479321471174e-05
-4.21744293069724e-06
-1.36481905446933e-05
-4.37498200279699e-05
-5.31025030620859e-05
-1.43813199789606e-05
6.7917126166767e-07
-2.2242524609275e-05
-1.54559841296963e-05
-1.85823643350613e-05
-2.03765508435521e-05
-4.33029511494655e-05
3.17796954962852e-06
-3.93535590705134e-05
-4.25359880041779e-05
-4.29385518509475e-05
-1.68962719301167e-05
-2.94933801073159e-05
-1.16674783011336e-05
-5.69351977798033e-05
-2.73091759581546e-05
-3.06585677073583e-05
-4.25997563340497e-05
-1.07102154578946e-05
-4.53402129470079e-05
-1.61479295039809e-05
-3.03862760525093e-05
-3.65702386122783e-05
-2.23023656535236e-05
-2.59767885060305e-06
-1.70163620713745e-05
-1.01076813359023e-05
-5.92056750965225e-05
-6.76488058068175e-06
-3.46345634984554e-05
-4.28474626437252e-05
-5.76792573839659e-05
-2.7658568785415e-05
-5.00787287660531e-05
-5.46664031471743e-05
-1.50459606662064e-05
-1.84546651130253e-05
-3.94582160336908e-05
-2.94231175693188e-05
-2.6141724071029e-05
-4.81838643142951e-05
-2.20173935356037e-05
-4.88635445404991e-05
-5.26176236872359e-05
-1.99787189535651e-05
-4.29063599177194e-05
-4.25048141510664e-05
-4.05025469299961e-05
-2.05928187566749e-05
-1.53231044885263e-05
5.32955637253369e-06
-2.11136039997187e-05
-3.50543875599368e-05
-1.54895122392128e-05
-5.82692334304464e-05
-3.14673278462838e-05
-2.36852153712913e-05
-5.16992329270229e-05
-4.93327265079545e-06
-1.47446195459986e-05
-3.42602853998983e-05
-1.87966025609314e-05
-4.08465958223688e-05
-1.89727885914124e-06
-2.81676347981279e-05
-4.77676063503255e-05
-5.65390055464171e-05
-2.06849488869441e-05
-2.78576726831707e-05
-3.62559123710599e-05
1.47485868947829e-06
-4.07531203407736e-05
-6.36341656100951e-05
-3.64789846817929e-05
-2.43841405524268e-05
-9.42772625913726e-07
-5.00358940783747e-05
3.88767904781822e-06
-3.88033159414668e-05
-7.868375137936e-05
1.09869993977246e-05
-1.76370432669791e-05
-1.24524863532945e-05
-1.3292715864652e-05
-5.34326957440476e-05
-3.68803376706495e-05
-3.54636205569122e-06
-3.76716387854829e-05
-4.75689446194852e-05
3.77010252035198e-06
-2.10602405764386e-05
-4.50607367957984e-05
-2.64058187478191e-05
-1.77492598330631e-05
-5.32083079951432e-05
1.9080149016034e-06
-3.2673887225376e-05
-2.7691377549897e-05
-2.18636533949874e-05
-9.06389200750949e-06
-6.24494995075016e-06
-3.59969019115518e-05
-4.79607754687953e-05
-3.02289582817001e-06
-2.5051188123293e-05
-2.04867032505378e-05
-3.34061507314504e-05
-3.68153020776219e-05
-7.62315498692053e-06
-3.00616231198082e-05
-3.73075167803191e-05
-2.68421563286098e-05
-2.82098244730862e-05
-4.63517587071388e-05
-1.62485852444941e-05
-1.68242861664998e-05
-2.85140350199152e-05
-1.70370814690787e-05
-1.05649397816565e-05
-1.94938307217905e-05
-1.94805251285973e-05
-1.66640628937164e-05
-4.88619922176825e-05
-4.13903011603475e-05
-1.96212322308547e-05
-5.72565197361038e-06
-4.61837679636971e-05
-5.15792114570069e-05
-1.74953414137513e-05
-3.25188242145897e-05
-2.41366375809345e-05
-2.04669610344393e-05
-2.1464832446746e-05
-5.10565648671447e-05
-1.94231510833551e-06
-1.3033465382311e-05
-2.72041589809626e-05
-1.79675795632922e-05
-7.20553997107483e-05
-3.60664427762452e-05
-2.41932200018145e-06
-2.65119302658455e-05
-1.88012284997339e-05
-3.85573450271591e-05
-3.40423427442614e-05
-2.85437333906452e-05
-3.08472814054184e-05
-4.92852642656281e-05
-5.97508201076048e-05
-3.88616011421937e-05
-8.32763781628692e-06
-1.3261786467384e-05
-5.76540834786297e-05
-4.21841156998579e-05
-2.01255875908999e-05
-3.45438747934773e-05
-4.70605079026714e-05
4.92356201389007e-07
-1.68510266025278e-05
-4.50703056242584e-05
-2.63484101151524e-05
-2.04439753568631e-05
-3.84780520382752e-05
-1.5909530665295e-05
-5.27712911785819e-05
-3.81722850212384e-05
-3.96683165139255e-05
-3.23490040680024e-05
-1.23785752296054e-05
6.5911419193007e-06
-3.7301876884279e-05
-2.80607630990195e-05
-3.37155211519981e-05
-5.42835685663697e-05
-4.73506682076727e-05
5.31114082074648e-06
-3.73782063342172e-05
-2.77214549887976e-05
-3.60466943846747e-05
-3.9693251188289e-05
-9.75459302166501e-06
-2.38820944154584e-05
-4.62379388540898e-05
-1.47049052480527e-05
-3.56979805699061e-05
-3.04618458136288e-05
-3.25384021036872e-05
-3.36901717403842e-05
-1.94470698613693e-05
-2.69682042244172e-05
-1.95506202416699e-05
-5.4400202981162e-05
-6.20226982449162e-06
-2.72882979282516e-05
-6.32988628455338e-05
-2.27228484242776e-05
-4.38157469198502e-05
-4.72404618686826e-05
-4.25360397832154e-05
-6.67038024649848e-06
-3.2978166415379e-05
-4.88638656363711e-05
-2.52220787292024e-05
-3.39562017860428e-05
-2.84053668298024e-05
-4.67315924169057e-05
-4.19068595300475e-05
-7.73025957464135e-07
-2.68671141085774e-05
-1.80379340387314e-05
-4.84575746911372e-05
-2.10412279681001e-05
-4.46733691687065e-05
-2.16706216391656e-05
-1.95094299247944e-05
-4.27913278685139e-05
-3.87692216678216e-05
-2.97038527668375e-05
-1.72360924625201e-05
-6.11353760077115e-05
-3.29622029143078e-05
-4.64856781735666e-05
-2.77352256818062e-05
-2.86428644706697e-05
-4.31337507763751e-05
-3.06673801284261e-05
-6.81869029450005e-05
-4.8597195372715e-05
-2.44904981890482e-05
-3.50481211746352e-05
-2.46240925121409e-05
-2.7891880752574e-05
-2.39052090144771e-05
-2.93698247606793e-05
-5.23370177948318e-05
-5.26177879681174e-05
-2.53676796570861e-05
-7.46837431182172e-06
-2.63288125582892e-05
-3.98491846586599e-05
-5.84282077672005e-05
-2.75381752323372e-05
-1.82722905906569e-05
-1.02274107732773e-05
-1.20472451309997e-05
-3.24009631458689e-05
-3.16077403504279e-05
-3.32916615311935e-05
-8.45623102075446e-06
-9.77756496403127e-06
-2.44393497954688e-05
-3.11198309586599e-05
-3.11225475152906e-05
-1.10597670964783e-05
-3.25402152810434e-05
-2.59607001096661e-05
-3.99373212305048e-05
-3.97953795388292e-05
-2.29473280564025e-05
-2.48369743926564e-05
-5.29518690082296e-05
-3.18092781280122e-05
-2.42790830353875e-05
-4.35719741178606e-05
-9.41455307176047e-06
-3.87983016242438e-05
-4.69037868434673e-05
-9.53001795782783e-06
-3.65654087120526e-05
-4.587541151623e-05
-3.53034859878631e-05
-4.78770715972504e-05
-3.70237357403236e-05
-1.8874047125369e-05
-2.68462000288686e-05
-3.06127415709039e-05
-4.57663191233088e-05
-3.76486873487356e-05
-4.79124689043073e-05
9.52216221794177e-06
-3.2529164352612e-05
-4.75512944524222e-05
-3.21379506795595e-05
-3.2331360971567e-05
-3.77690933986969e-05
-3.69820636571748e-05
-2.67611933191274e-05
-2.29204453274006e-05
-2.40494237911025e-05
-4.43428610023393e-05
-3.17349371946082e-06
-2.21927174591104e-05
-3.41126366817218e-05
-3.59726755506051e-05
-1.37654582331173e-05
-5.42787643198161e-05
-4.01973858180782e-05
-3.55990859110451e-05
-3.96484380101907e-05
-1.69096716842271e-05
-1.66215449148056e-05
-2.74459057753396e-05
-3.95658557722609e-05
2.75573930719723e-06
-2.62205709314147e-05
-3.36876430634389e-05
-1.02492078368031e-05
-2.61858793155402e-05
-2.44569714997222e-05
-2.78033126343927e-05
-5.27991759134154e-05
-2.98479965085143e-06
-1.13169204282173e-05
-1.77477865608568e-05
-4.87971213231812e-05
-1.18808358412023e-05
-1.80666877615997e-05
-6.93155901336823e-06
-3.39071635852518e-06
-5.81768672755875e-05
-2.47511951898911e-05
-2.82946255944737e-05
-3.76851155602076e-05
1.3823549781853e-06
-4.19093731772634e-05
-2.38829943006395e-05
-9.63723303399444e-06
-1.64892874086077e-05
-2.06262645452832e-06
-4.5604798844114e-05
-7.35745702954228e-05
-5.06833019369281e-06
-4.29065338893745e-05
-1.26601439098e-05
-6.90998215326607e-05
-2.47226657106052e-05
6.24983874194781e-06
-5.55567346480705e-05
-2.64129301565182e-06
-5.30408702233354e-05
-2.89478931952251e-05
-2.14155357235542e-05
-2.589711322357e-05
-5.12348797198737e-05
-1.18104207412528e-05
-2.67976087054783e-05
-4.52633955596067e-05
-5.90370335624513e-05
-9.30459985475047e-06
-1.28941055627823e-05
-4.26833734273613e-05
-1.69296754081824e-05
-3.23393900798237e-05
-1.96648256405393e-05
2.36256105028119e-05
-1.9242460904632e-06
-2.94469954255711e-05
1.79805417653423e-05
-2.14299834174376e-05
-2.14418303484598e-05
-5.30068444296381e-05
-2.59009479516717e-05
-6.19438221641641e-05
-3.95711996241662e-05
-4.30534996322867e-05
-2.37489748064872e-05
-4.24732424825383e-05
-4.05088023618288e-05
-4.11585452154566e-05
-4.37250289853355e-06
-6.88445291591474e-05
-3.60320349478106e-05
-3.30671479451031e-05
-2.31556579041601e-05
-2.83083610059892e-05
-1.90162428570249e-05
-5.35092969405963e-05
-3.66723546117424e-05
-2.1186653267564e-05
-4.34843468005051e-05
-2.19649314448789e-05
-2.2869207502073e-05
4.21098584436104e-06
-1.51308934939105e-05
-1.35431126362222e-05
-3.19913161105186e-05
-1.11044964139065e-05
-1.59764090023916e-05
-3.25793561118855e-05
-6.97415531120918e-05
-2.84855611509376e-05
-3.55964396897193e-05
2.02083255181808e-06
-2.21828290682614e-05
-2.87127594125065e-05
-7.49980010368056e-07
-2.23237393199407e-05
-4.16630478990328e-05
-1.01614448135187e-05
-2.61420838175167e-05
-3.18981604298415e-05
-3.12798645934664e-05
-5.81580286244453e-05
-2.13000788873324e-05
-4.63301267539172e-05
-4.80849383791796e-05
-4.40084267910633e-05
-3.03748088290908e-05
-4.48271849347332e-05
-2.76560024848337e-05
-2.47283967777108e-05
-1.91260785121134e-05
-2.20154086808053e-05
-1.10267589492639e-05
-9.96967876022397e-06
-1.01442434658984e-05
-3.89944926221681e-05
-5.01730246944856e-05
-9.51808828021613e-06
-1.99970566523497e-05
-8.49774513277631e-07
-1.65976688848423e-06
-1.86829099231941e-06
-4.30746089444208e-05
-4.18923819457189e-05
-2.01195482177572e-06
-1.55405742813917e-05
-6.16927036974041e-06
-3.63289594840445e-05
-7.51228918860773e-05
-2.95446045368121e-05
-1.76182374708032e-05
-3.71830572139959e-05
-7.33399183418127e-06
-5.75914506614273e-05
-6.93705250167496e-06
-1.61591214805246e-05
-5.07251783303663e-05
-2.81705269029641e-05
-1.39192971541967e-05
-7.17635831082507e-06
1.0400983350391e-06
-2.41356060838978e-05
-1.99818608184372e-05
-1.92097030570543e-05
-4.20234551699417e-05
-1.80300281026215e-05
-1.67485504572221e-05
-2.1404673243223e-05
-2.40496800283314e-05
-2.75438499760491e-05
-3.79786242779235e-05
-2.2032341170263e-06
-3.83909722831602e-05
-6.43760039608028e-05
-2.27639460361554e-05
-1.18255633023564e-05
-4.30525550325483e-05
-4.01355087564256e-05
-3.55630706292527e-06
2.85856617926107e-06
-3.24913372466027e-05
-2.2970377732602e-05
-1.67801647356422e-05
-1.5293677412092e-06
-1.55357044136643e-05
-2.34169397461592e-05
-4.48369643689664e-05
-3.7037832164391e-05
-1.84519484349336e-05
-7.9280790673996e-05
-3.87962496970615e-05
-2.95797206646704e-05
-1.8603087688734e-05
-5.85495168587667e-06
-1.64388405490451e-05
-3.69949462886165e-05
-2.97551172920037e-05
-2.05778916994635e-05
-3.84090872937044e-05
-2.912626848158e-05
-2.79682809371635e-06
-9.60670187050669e-07
-3.78021286870699e-05
-1.83928542526258e-05
-3.71162431562919e-05
-1.62915333330469e-05
-4.20497913557538e-05
-3.033829807095e-05
-5.56582153845528e-05
-1.09385416147549e-05
-1.22088538349026e-05
-4.41777714657699e-05
-8.88090849376152e-06
-4.01568815339021e-05
-5.34636919803654e-05
-1.41685973682884e-05
-4.00728583905769e-06
-4.52321021816597e-05
-4.36079195850058e-05
-5.77054010733591e-05
-4.16701350177487e-05
2.55217636547278e-05
-4.9303999850222e-05
-3.1045576251646e-05
-2.65926297658419e-05
-1.66919492395466e-05
-3.8869634256425e-05
-3.69888164130978e-05
-2.95186630807401e-05
-2.5712616651306e-06
-2.98394142985694e-05
-1.19462932431421e-05
-3.58411344737569e-05
-5.9817106069935e-05
-1.94147385988401e-05
-5.14181972763811e-05
-2.64108365873304e-05
-2.75646142525508e-05
-1.48233507263122e-05
-3.28979819719755e-05
-5.20889438898447e-05
-2.34262542466631e-05
-3.3226781008953e-05
-1.28771949684805e-05
-3.1669712817041e-05
-2.75340695307986e-05
-2.93786272922125e-05
-1.73555883046648e-05
-2.78067502312903e-05
-4.00915372807309e-05
-2.48178290000237e-05
-3.0143528529987e-05
-3.11998918734501e-05
-4.79066094451573e-05
-1.38140244104775e-05
-5.98957754921574e-05
-1.79001316148581e-05
-3.65723702087616e-05
-1.4698901743533e-05
-2.77173228114642e-05
-2.86121208971304e-05
-2.61166813663202e-05
-4.45065519246655e-05
-3.13789007916838e-05
-5.50675798873226e-06
-4.5387057657902e-05
-3.72071956911973e-05
-3.52097534343094e-05
-3.75751441375468e-05
-2.53854031715962e-05
-7.82847215651194e-06
-1.08482141240787e-05
-3.45756671189173e-05
-4.11663660853155e-05
-3.57066116643019e-05
-1.82022554193587e-05
-2.21289643572675e-05
-3.20790321412039e-05
-2.59883928491092e-05
-1.09351815137024e-05
-4.67528544391535e-05
-4.41866837928975e-05
-2.88102150901655e-05
-5.10845662068778e-05
-2.67065600226783e-05
-2.56304854981203e-05
-2.04234972172449e-05
-1.15170671223998e-05
-2.43987644288687e-05
-2.05606905710718e-05
-7.76507122740807e-06
-3.69727284613644e-05
-2.97932605859881e-05
-2.43606649779035e-05
-3.44745384837816e-05
-1.91773054190803e-05
-2.40116360828185e-05
-5.25607639851043e-05
-2.03472431414547e-05
7.74971375067098e-06
-1.9910813852357e-05
-1.61274024647961e-05
-3.48652657927421e-05
-2.04436935142924e-05
-3.30691028489251e-05
-4.48531417321905e-05
-4.65010505104058e-05
-4.8945456078603e-05
-2.9328996969657e-05
-7.03160915841578e-05
-2.43381642340477e-05
-3.60077362573813e-05
-3.30751787317746e-05
-5.93474693981917e-06
-1.73799819631478e-05
-3.62326467114921e-05
-5.30539680680837e-05
-4.01020877701425e-05
-1.45019828181146e-05
-4.45231807812922e-05
-3.66633093854352e-06
-2.69330851074994e-05
-4.92244605097647e-05
-1.07241824627774e-06
-6.35168965040389e-05
-3.4099988038986e-05
-1.65902454870353e-05
-1.67063574635897e-05
-5.58137731528335e-05
-4.62136576093592e-05
-1.41591477863296e-05
-2.63884600404283e-05
-3.6208123910866e-05
-2.78992574308802e-05
-4.30097634625457e-05
-3.21740259304858e-05
-3.61886727266594e-05
-2.05423218009341e-05
-4.04228821915519e-05
-4.84016118679242e-05
-2.22864390033088e-05
-3.40131186099676e-05
-2.73778455321452e-05
-2.38261051138515e-05
-5.93456529137786e-06
-4.02731909415269e-05
-2.13918250801715e-05
-4.31562221189483e-05
-9.06744266879082e-06
-2.42874329213133e-05
-6.85473767363445e-06
-2.66877227211717e-05
-1.2246841488303e-05
-3.20847785212808e-05
1.19532642493581e-06
7.69435628952117e-07
-2.75940172731559e-05
-7.2917506904853e-05
-2.82509948336289e-05
-4.08917984452244e-05
-2.95199507538471e-05
-2.80308246733491e-05
-1.89029921389201e-05
-3.97649241169282e-05
-4.04072518912722e-05
-3.9855952691038e-05
-2.28506288123064e-05
-5.0343418883968e-05
-5.80391415246949e-05
-2.52255627538933e-05
-1.71002422894789e-05
-3.24556184802966e-05
-5.16680890006304e-06
-1.12679153009625e-05
-7.16518545233285e-06
-1.4976374995051e-05
7.80698401363868e-06
-1.48105180338545e-05
-1.32637913225467e-05
-4.39733652080216e-05
6.13287454104798e-06
6.13541199846858e-06
-5.17923924736589e-05
4.1477507622898e-06
1.71191198054035e-06
-4.91011103084986e-05
-3.36210529873009e-05
-9.79535449224892e-06
-4.04406221650291e-06
-2.11713414915354e-05
-1.27680568707236e-05
-4.02869520447426e-05
-3.80094693602854e-05
-2.31971105502574e-05
-3.43945098659125e-05
-4.60330041449889e-05
-3.83287858244666e-05
-2.51478871129058e-07
-2.98007571637268e-05
-5.25951901831562e-05
-5.08417677758491e-05
-2.19645551540637e-05
-5.67800822269332e-06
-3.36495493930323e-05
-1.30032898129847e-05
-5.6435650760118e-05
-4.90064104376748e-05
-4.78600485382743e-05
1.17312034390799e-05
-1.71669319770661e-05
-7.42344470615489e-06
-1.61879224873104e-05
-4.61623942994642e-05
-2.4356225633693e-05
-2.42004793408448e-05
-2.78730233760719e-05
-3.05582174097903e-05
-7.55329207180342e-06
-4.36723852161845e-05
-5.62524161180796e-05
1.39747859668334e-05
-5.66506159561591e-05
-4.59692531207562e-05
-2.50124624847624e-05
-1.3193123367569e-05
-2.38837952940044e-05
-3.5415543440751e-05
-2.21907534185354e-05
-3.20560690446962e-05
-1.13365437776132e-05
-5.24797555683194e-05
-3.95578720056047e-05
-5.20751020502762e-05
5.41280888895758e-06
-3.20025831998613e-05
-9.67059049648196e-06
-7.42234804561273e-05
-3.09834958368288e-05
-9.38112888544047e-06
-4.24374421858748e-05
-3.5197545733266e-05
-9.53847740516153e-06
-1.52339948179556e-05
-1.10051125213142e-05
-2.59694135717986e-05
-2.85266413068677e-05
-4.76309861104609e-05
-2.79203745104728e-05
-1.80061560838654e-05
-4.97504161677449e-05
-2.44150441218801e-05
-2.03173822772933e-05
-3.429162745429e-05
-3.35932369948672e-06
-3.29804934051375e-05
-3.90910526510808e-05
-3.43189439675032e-05
-4.33107409972217e-05
-4.68228955301635e-06
-2.75524199583099e-05
-3.00441027522007e-05
-5.90297934943401e-05
-3.99245174474372e-05
-1.9022705693731e-05
-1.88665315824499e-05
-1.88054050867631e-05
-3.17355479887895e-05
-4.67982355087552e-07
-7.10976794066069e-05
-3.93991405341365e-05
-4.26772051660559e-05
-3.99443662718934e-05
-4.59938658865243e-06
-2.3760654388117e-05
-5.43196273549624e-05
-2.09055254442819e-05
-4.89613995551628e-05
-1.2606220290692e-05
-3.10209626714853e-05
-1.53803960795201e-05
-4.06471047754676e-05
-4.13187501760738e-05
-1.42774041995858e-05
-1.78480040382969e-05
-1.65749372734991e-05
-6.92013356081478e-05
-3.83080097910818e-05
-4.46714166487694e-05
-2.06489414870537e-05
-3.90354537549033e-05
-3.75993545432284e-05
-3.90575820143104e-05
-4.16997170926526e-05
-2.4364013505069e-05
-1.43663994388869e-05
-1.49296024377209e-05
-4.94291184352314e-05
-4.11861826157568e-05
-3.21832861744184e-05
-4.90464955668171e-05
-3.47305911228811e-05
-2.37656037254241e-05
-2.1551450296335e-05
-5.32737411104328e-05
-4.25898753055483e-05
-4.72681523358477e-05
-2.92663096487977e-05
-2.15147236237665e-05
-3.09933507699415e-05
-1.59560223217829e-05
-4.37891901755719e-05
-2.77877720037857e-05
-2.63615350644278e-05
-3.49697822889244e-05
-2.35765715113386e-05
-3.8089809187282e-05
-4.90305960691997e-06
-4.23519582517357e-05
-1.75230315494142e-05
-4.89411633783623e-05
-2.02864628632041e-05
-8.78287360642883e-06
-2.95934729566863e-05
-5.36500663237732e-05
-4.02716542505868e-05
-3.07224351399862e-05
1.47232925033111e-05
-5.98071948890775e-05
8.04257780264553e-06
-2.63779163769465e-05
-3.413130455504e-05
-2.32198482859446e-05
-2.94928528756641e-05
-3.99782453406233e-05
-7.59119923767942e-07
-2.59120478338431e-05
-6.95056486349898e-05
-1.80148304749319e-05
-3.35431966841347e-05
-4.28652088411358e-05
-2.58559910996388e-05
-2.07000764246941e-05
-2.40363624152766e-06
-2.48531371053314e-06
-3.41899624594007e-06
-1.38555227697643e-05
-4.059317034541e-05
-3.40520892176009e-05
-3.86366707118833e-05
-3.2430189222101e-05
-5.72941986519835e-05
-2.86053639175289e-05
-3.51870720458025e-05
-1.97737769808753e-05
-2.43315719019568e-05
-3.10956243665619e-05
-4.63394900208122e-05
-6.98276339810344e-05
-3.44548516704162e-05
-6.0864075846766e-06
-2.36112881680624e-05
2.07463140706722e-05
-4.54919607794455e-05
-2.47698652868558e-05
-2.13936029935275e-05
-5.9001044533642e-05
-3.09704055671325e-05
-3.92982752368407e-05
-6.08740238087148e-05
1.52140438037132e-06
-3.60305367022409e-05
-3.74748517890937e-05
-3.54409423933743e-05
-2.49761594659124e-05
-4.57454400780995e-05
-3.58158006569718e-05
-4.46213695889752e-05
-2.91492420712999e-05
-6.75772600092206e-05
-5.29092671283219e-05
-3.68856123473803e-05
-1.04996339538705e-05
-2.77218613329967e-05
-2.17350858204213e-05
-2.08514311103091e-05
-4.70036100963657e-05
-5.36313739610351e-06
-2.22894539147866e-05
-1.96646574668052e-06
-1.08000540589523e-05
-5.13791691488748e-05
-2.70604233999613e-05
-6.12835579074983e-05
-3.56892179759894e-05
-2.72313365467049e-05
-5.13824155066815e-05
-1.62421158510431e-05
-5.61243994134505e-05
-4.55931039150925e-05
-3.79880489389868e-05
-5.25263359401072e-05
-6.34801088873063e-05
-1.24364169735367e-05
-1.46376377937198e-05
-2.26654184117447e-06
-8.17804534014946e-07
-4.50324085958345e-05
2.56968130143046e-06
-7.68348737065919e-06
-4.79397201546102e-07
-3.79794191172905e-05
-2.66706596138372e-05
-9.42426045743881e-06
-3.01609012623936e-05
-3.74794344125913e-05
-1.2727221462361e-05
-1.89545217826559e-05
-2.82753670265548e-05
-2.81554190313593e-05
-1.97664468923331e-05
-2.05336235055612e-05
-3.5493578165669e-05
-2.12347587070076e-05
-3.03130658759551e-05
-2.02985333764364e-05
-1.57539665530864e-05
-2.37097709773435e-05
-3.13323760603118e-05
-8.30279182925716e-06
-4.28710680823409e-05
-3.96545729748961e-05
-2.64709526312352e-05
2.2240852671135e-05
-2.63952906958623e-05
-8.68470131363127e-06
-3.71712825577436e-05
2.89257581891561e-06
-4.42730889028287e-06
-3.9543538360397e-05
-5.72688360889899e-05
2.6795781165726e-06
-6.51408316532615e-05
-5.07845970523428e-05
-2.79601911437149e-05
-5.85220852710083e-05
-1.965086903968e-05
-1.3116675855769e-05
-1.65327776805348e-05
2.13842700964037e-05
-4.07018149647352e-05
-4.25206215931249e-05
-5.84875193071166e-05
-2.42888086019849e-05
4.45149850666457e-06
-2.95418795165904e-05
-6.30274715550879e-05
-2.11856648036828e-05
-5.55424079346327e-05
-2.44726344612267e-05
-3.97082665324818e-05
-2.8500651030665e-05
-1.83906676570132e-05
-2.66323537567079e-05
-1.17189295980792e-05
-1.39078664367154e-05
-4.17777533237175e-05
-1.42581679682571e-05
-3.00670723859442e-05
-4.51869044573923e-05
-2.88351509574562e-05
-3.55160431623643e-05
-2.61354156062953e-05
-3.33556696451666e-05
-2.92666617268053e-05
-1.86728351033137e-05
-2.18593122671739e-05
-3.41871796966408e-05
-1.14938664603357e-05
-1.40710295647029e-05
-5.68269899768281e-05
-4.26392267216309e-05
-2.76911112506106e-05
2.108483805088e-06
-6.95078592408614e-06
-3.96150801238057e-05
-4.2327429916959e-05
-2.860102452049e-05
-3.79384765543705e-05
-2.43293410403294e-05
-9.10449676084294e-06
-3.22934552348653e-05
-2.0089174726179e-05
-5.06651593469153e-05
-4.24983980181741e-05
-1.36049988216697e-06
-2.35761531058191e-05
-5.03741188446007e-06
-1.12324320135928e-05
-3.05449801337496e-05
-3.62260463199946e-05
-9.92911043394424e-06
-4.66565266300548e-05
-2.78709091353029e-05
-3.20013091502541e-05
-1.66888340560256e-05
-2.22954251995743e-05
-9.09023490322805e-06
-5.22867033442677e-05
-2.88715784863161e-05
-3.8754559041604e-05
-3.28148679036599e-05
-8.27205176386992e-06
-2.26393578081718e-05
-2.40044803015035e-05
-6.02743625714036e-05
-5.80607064143322e-05
-2.69515225612871e-05
-3.75976288404178e-05
-1.85570863806942e-05
-2.55836215277693e-05
-3.06319167685539e-05
-4.61531515388868e-05
-2.99800310347083e-05
-5.72290891726004e-05
-3.95731619412732e-05
-2.75460167726818e-05
-3.83877322850381e-05
-2.94689214675729e-05
-1.49636442808488e-05
4.24913168633875e-06
-3.27982558137678e-05
3.56138459318343e-06
-2.41150961842063e-05
-2.89602431760801e-05
1.17926256404373e-05
-1.90201852724852e-05
-2.13915511879055e-05
-5.09046275064312e-06
-1.86631968491999e-05
-2.13206882989386e-05
-3.65538669579001e-05
-3.55583144596539e-05
-3.00385996312879e-05
-3.09316918566393e-05
-3.69327381627308e-05
-4.3325348644506e-05
-2.83706665215605e-06
-2.57877832745805e-05
-7.55278467979316e-06
-8.56812552815536e-06
-2.97668596724732e-05
-2.10653514062421e-05
-4.81892408684853e-05
-3.17589072475634e-06
-4.82134625980614e-05
-2.70082719577855e-05
2.51247591341877e-06
-6.08786015869857e-06
-6.05222314496017e-06
-5.00735493535417e-05
-3.0518748687063e-05
-1.87550626101265e-05
-1.93295400425536e-05
-2.06435903918599e-05
-5.35150621358182e-05
-2.00647023888779e-05
-1.1885949475984e-05
-5.06591836965975e-05
-2.54200138771605e-05
-2.98929269324045e-05
-2.46661987948406e-05
-6.40058847811505e-06
-3.76656292037572e-05
-2.68957905531608e-06
-3.63445562284338e-05
-3.52426266319529e-05
-8.77193070719646e-06
-1.760361211888e-05
-3.36757212587042e-05
-2.64726587866386e-05
-1.38007219393074e-05
-3.16628911997423e-05
-3.74090840048502e-05
-3.91798584173733e-05
-1.91535878700954e-05
-1.37489558412928e-05
-1.4410269016156e-05
-3.95839832505154e-05
-5.32398237213573e-05
-5.73114656249242e-05
-1.99681943042153e-05
-4.26445512391663e-05
-4.59596232383612e-05
-2.42913148390497e-05
-1.29676497099038e-05
-3.04663149782896e-06
-1.72780477835673e-05
-3.58883371961078e-05
-4.64466940232188e-05
-4.70013496384633e-05
-2.8564270555922e-05
-1.0998382619483e-05
-4.4649401507043e-05
-1.97552775233122e-05
-1.66507722326737e-05
-4.20961179584539e-05
-2.43998395244574e-05
-3.26364180425641e-05
-2.85020762832783e-05
-6.4679080104178e-07
-4.5812699472213e-05
-3.66976476737804e-05
-5.11254769460653e-05
-2.11471638894618e-06
-5.25384391979479e-06
-3.74138071703739e-06
-2.27476994199752e-05
-4.38180789520832e-05
-3.99263440243717e-05
-1.39413249124323e-05
-6.79307349739678e-05
-5.08290535204672e-05
-4.76993991947405e-05
1.62245012529792e-05
-3.39719107241288e-06
-4.3081744506698e-05
-2.84694203814826e-05
-2.02373082672205e-05
-3.06673104757441e-05
-6.39349532923751e-05
-3.67269085797723e-05
-3.82733855150035e-05
-2.34355223306559e-05
-4.96466055532921e-05
-3.25686982499706e-05
-9.3532992487612e-06
-3.71654160262539e-08
-1.44681120009225e-05
-1.87944754496606e-05
-1.29407416954315e-05
-2.68654326930742e-05
-5.9525637721353e-05
-5.99856425847977e-05
-2.31797792972932e-05
-2.43983440552667e-05
-5.41134266033159e-05
-4.26320200618616e-05
-5.70732247002697e-06
-2.34356978955639e-05
-2.09980599479007e-05
7.19602433017398e-06
-7.77291095233082e-06
-7.23013428490755e-06
-3.63499231738813e-05
-3.87043054792711e-05
-3.91325286920695e-06
-4.67616492601463e-05
-2.89070266051609e-05
-1.58311794289409e-05
-4.57652132618872e-05
-3.21817623028087e-05
-2.36836260563092e-05
-3.51415578244106e-05
-5.2723622067489e-05
-1.00696266519886e-05
-4.14585443315754e-05
-2.69441417707785e-05
-5.62617319778975e-05
-2.89063361837285e-05
-2.46350804139744e-05
-3.35385014920801e-05
-3.21937899376531e-05
-3.80171418207404e-05
-4.00731502168188e-05
-3.2636627114952e-05
-3.66330379681584e-05
-1.4499313620897e-05
-4.06347596364389e-05
-5.03814172249601e-05
-4.73896986078646e-05
1.77148466958863e-05
-5.28011754181627e-05
-2.61468624978502e-05
-3.96103408657103e-05
-4.09465268431515e-05
-5.02196995086662e-05
1.17868831848523e-05
-5.09813081771768e-05
-5.03461901087961e-05
-2.73045509140073e-05
-4.50792733853387e-05
-1.13459151762384e-05
-1.38587069530497e-05
-4.30516691639613e-05
-3.90776191809003e-05
-3.20350502740789e-05
-2.87913459936219e-05
-4.61192714635802e-05
-2.84439057020388e-05
-2.59996707976258e-05
-2.92650735687644e-05
-4.48011143594233e-05
-2.46585250866998e-05
-2.96211507158805e-05
-1.64716304735649e-05
7.44817198791448e-06
-1.10185431487743e-05
-2.66265463442745e-05
-3.32658548809204e-05
1.19649841360601e-05
-3.05883185132816e-05
-9.21696957486709e-06
-3.01339399347842e-05
-4.22750194954988e-05
-4.09019274249292e-05
-1.76693244590959e-05
-1.92411727808605e-05
-5.1814466090057e-06
-5.75919901169943e-05
-2.33885490622524e-05
-1.89484373361877e-06
-4.05233634350113e-05
-5.23870690740277e-05
-2.63400421555344e-05
-2.29921157233065e-05
-2.46213650452131e-05
-3.33481315251074e-05
-1.92820833100363e-05
-4.05783525898601e-05
2.91087953881602e-06
-1.99108084384691e-05
-1.05544007908723e-05
-2.1155634326226e-05
-3.65629309001703e-05
3.55754465236165e-05
-3.44511842134774e-05
-1.67213629804736e-05
-4.1107616383126e-05
-1.48227983279732e-05
-1.56235560160869e-05
-3.03162712010135e-05
-1.66679664422458e-05
1.72313577814663e-05
-7.352180557036e-05
-4.58538432543809e-05
-1.15043916669364e-06
-3.97176602849914e-05
-1.77442521918826e-06
3.68436815005376e-06
-7.57708575885787e-06
-5.41561057029568e-05
-1.20685428082878e-05
-2.14755587203288e-05
-3.09967158303971e-05
-2.20560150071368e-05
-4.84489825156437e-05
-1.57802393128208e-05
-2.77442333831325e-05
-2.02742667649994e-05
-3.06913612111652e-05
-3.66192132112843e-05
-2.55259774684792e-07
-3.00071498854638e-05
-4.58420237395256e-05
-4.5515806321558e-05
-3.13951149315966e-05
-1.80468976216106e-05
-1.78494658717598e-05
-3.87685742423941e-05
-4.3885409222162e-06
-1.50422524812668e-05
-2.50237180093256e-05
-3.1240794058448e-05
-5.28585427472437e-05
-3.79847055467797e-05
-1.03393208501898e-05
-1.58069237025156e-05
-7.09004429468123e-05
-1.99806420342793e-05
-2.49814584577965e-05
-5.12729147153359e-05
-2.95696167750979e-05
-5.30625321654819e-05
-2.18396650099151e-05
-3.81082416528861e-05
-1.19371947908919e-05
-2.43204889571707e-05
-5.24640433228405e-05
-2.66725371210044e-05
-4.38833643176081e-05
-2.47925246735727e-05
-4.32268216639216e-05
-1.55883425167232e-05
-4.81837881766058e-05
-1.59196337940797e-05
-3.46953729000798e-05
-5.80505638019913e-05
4.49182797567571e-07
-8.80480950027096e-06
-1.16579084798666e-05
-3.01529727423262e-05
-4.38585058217854e-05
-3.19757604495365e-05
-2.66841857822843e-05
-3.46640741148074e-05
-4.62640380405704e-05
-9.98984062852945e-06
-1.74032853251042e-05
-3.14995440326964e-05
-3.5224254265873e-05
-2.41431269750587e-05
-3.9488778902029e-05
-1.33145550396892e-06
-4.2249566508856e-05
-2.25996164168121e-05
-3.30612998709611e-05
-3.0828743176584e-05
-3.52643189249565e-05
-5.49912578730643e-05
-2.68635566118733e-05
-1.46955029394931e-05
-2.67190957915465e-05
-2.50560532225007e-05
-9.43951855490755e-06
-6.4430737831511e-06
-3.63631774546822e-05
-3.25458134793745e-05
-2.76229410375822e-05
-1.3601959100775e-05
-1.44777905837529e-05
-2.86988494435794e-05
-5.70181933171846e-05
-4.73718371872666e-05
-5.32500372694398e-05
-2.70608928614232e-05
-1.29051147295181e-05
-3.06881997758226e-05
1.58557907868715e-05
-2.83655378151617e-05
-2.58527910427846e-05
-5.80120961608816e-05
-2.89079744231319e-05
-2.42575850112526e-05
-4.05785473712576e-05
-4.70262449351716e-05
-8.23442743623359e-06
-2.5497055240814e-05
-2.47504714880767e-05
-2.03264282242803e-05
-1.24017026469644e-05
-3.66174583099559e-05
-4.73857839183258e-06
9.02282293110255e-06
-5.84118320848499e-06
-3.27916859564199e-05
-3.43616001076634e-05
-2.08608391760246e-05
-2.59458434374412e-05
-5.31249066363327e-05
-3.58272606005052e-05
-3.93579382965895e-05
-3.52660776701391e-05
-1.63692321842746e-05
-3.05209483688844e-05
-2.08947048720595e-05
-2.41732111145099e-05
-5.56063880027846e-05
-3.00171601928861e-05
-1.41199672647695e-05
-3.24112930747576e-05
-3.66586166530635e-05
-3.26301176710213e-05
3.34411607644109e-06
-3.08169104475189e-05
-3.61252474560391e-05
-4.29867903734859e-05
-4.08221848558177e-05
-3.47611961360587e-05
-1.97699898210845e-05
-2.25886752518576e-05
-3.83502710888101e-05
-1.78396038444544e-05
-3.49422198455552e-05
-2.85989380735649e-05
-4.33951350894549e-05
-3.68579428610904e-05
-1.7847193386667e-05
-2.26287018275223e-05
-4.14779379204441e-05
-3.87767282252749e-05
-3.58113682580567e-05
-3.54292752258477e-05
-2.47247174713382e-05
-5.23091680227678e-06
-4.80917018741536e-05
-2.34391730411626e-05
-4.4999682926778e-05
2.95930259136427e-06
-2.845611434174e-05
-1.83836947632415e-05
8.37310502406959e-06
-5.05248019240957e-05
-6.77684988703408e-06
-1.47304606915387e-06
-7.51578815516978e-06
-3.59967785816846e-05
-2.97498278403205e-05
-3.72264336950273e-05
-2.80654759004515e-05
-2.4313918426176e-05
-2.90512969331308e-05
-2.31212325709596e-05
-1.92836346359559e-05
-2.54564972179517e-05
-2.93945711749353e-05
-2.54299434986079e-05
-1.14943354282026e-06
-4.74402375273978e-05
-3.2229848532334e-05
-3.63956569461656e-05
-4.75196760743769e-06
-2.55385731896636e-05
-3.66813002794018e-05
-2.41309610917716e-05
-6.48320613044e-06
-3.39936714372512e-05
-4.41769733547035e-05
-2.2842976081639e-05
-4.5680301531611e-05
-5.2752050814491e-05
-2.10769300035203e-05
-3.02591679246919e-05
-6.17857327452744e-05
-4.25389843483426e-05
-3.69096718905879e-05
-4.79139256850528e-05
-3.40806473384497e-05
-1.57895315079618e-07
-2.97424556793315e-05
-3.52114292411117e-05
-3.65059155967295e-05
-3.96772861706831e-05
-3.38017165660093e-05
-2.74453248704626e-05
-5.14288496918881e-05
-4.92138654952306e-05
-2.05859379595265e-05
-3.97022485378431e-05
-4.1169322765588e-05
-2.9589412250601e-05
-2.13664547467545e-05
-2.76085680554896e-05
-1.73955350476068e-05
-2.54524885218623e-05
-1.91458956501341e-05
-3.38229368547252e-05
-2.12124871397201e-05
-4.49376223573287e-05
-1.84529132924009e-05
-3.53150817857365e-05
-3.51214930217234e-05
-2.06576904633982e-05
-2.25921041637977e-05
-3.87934891733378e-05
-1.35710485421058e-05
-3.48359613762084e-05
-1.99217752898594e-05
-1.6396100966065e-05
-2.64474242090114e-05
-1.04642111630791e-05
-1.99659494037954e-06
-2.74076685943539e-05
-2.00603316218466e-05
-2.12838857654902e-05
-4.10229139207604e-05
-5.02841592731761e-05
-2.20838869632796e-07
-4.63544564673033e-05
-3.48324784609142e-05
-2.98657235448795e-05
-5.89211364698082e-05
-2.65069221144784e-05
-2.48185236249807e-06
-2.58902036639045e-05
-3.16629679101738e-05
-3.39940236959371e-05
-3.56954551397832e-05
-2.26195733164435e-05
-2.35439662723437e-05
-2.02108468351215e-05
-3.53551017674654e-05
-2.0021349930444e-05
-1.46912644599253e-05
-2.58023700999004e-05
-3.60163946594735e-05
-3.2766958657414e-05
-1.51552305324306e-05
-2.15839476660475e-05
-4.01965403553689e-05
-1.83204662963677e-05
-6.65375086088994e-05
-2.58201625082485e-05
-9.71062784741095e-06
-4.63335712234414e-05
-1.22819151996094e-05
-1.72357970604898e-09
-2.64005002635145e-05
-2.24516504948247e-05
-1.81039808051324e-05
-6.80896989972608e-05
-3.33518378870443e-05
-5.71160727720344e-05
-1.30803298452173e-05
-6.30081754898454e-05
-4.92394877942425e-05
-1.78996738214144e-05
-4.76380896389587e-05
-2.75080019449426e-05
-3.38544735391931e-05
-3.00969893911514e-05
-4.34874552503192e-05
-4.65194834322284e-05
-4.79969137617751e-05
-2.3998245302003e-05
-2.14230786827904e-05
-2.05744686595723e-05
-3.39408688094381e-05
-4.11720094713238e-05
-2.43037466996061e-05
-2.6112238811964e-05
-1.9090271282791e-05
-1.49629830007987e-05
-3.77639689199474e-05
-4.14775484206609e-05
-1.42146749831757e-05
-3.1352091562599e-05
-1.56282914301436e-05
-4.1536820132444e-05
-6.26303461489335e-05
-2.94912228178038e-05
-2.21692039055568e-05
-1.84001067523342e-05
-5.73377006135736e-05
-1.93602492218542e-05
-2.11296822798153e-05
5.22832660211593e-09
-2.45024079707635e-05
-3.31265506810326e-05
-3.00474335518276e-06
-9.72211811303672e-06
-3.95164971617611e-05
-2.32869158018577e-05
-4.07736024340396e-05
-4.22829455420868e-05
-4.34047777994548e-06
-2.33513301249277e-05
-5.71735111387671e-06
-2.20270647760612e-05
-2.24892401570951e-05
-1.98521502845951e-05
1.81100389510676e-07
-6.11747818244699e-05
-4.94384899947902e-05
-1.94475079972327e-05
-1.41147332885067e-05
-1.99185560895541e-05
-6.22869587418014e-05
-7.33663118293281e-06
-2.29717849736719e-06
-2.39004909856981e-05
-3.62972734516552e-05
-6.35665214198551e-05
-2.75340598902014e-05
-1.66674441898896e-05
-4.30980606300701e-05
-4.53420906411771e-05
-8.77125356109717e-06
-9.53184527376511e-06
-1.68269632556456e-05
-2.99792285900054e-05
-4.9911890302253e-05
-7.06093249822072e-06
-2.76464586251119e-05
-1.03773993641067e-05
-3.81121373680376e-05
-2.23655298627236e-05
-1.31929950731806e-05
-3.68951382813931e-05
-5.22576995539769e-05
-3.54266724884253e-05
-1.71756933874303e-05
-4.52124501812958e-05
-4.31197435531496e-05
-2.51742173773009e-05
-4.12978096928412e-05
-3.5141629655802e-05
-3.21573832299122e-05
-4.36383084832497e-05
-3.80241571888188e-05
-2.85704427893724e-05
-3.97616922361668e-05
-1.16807784755923e-05
-2.87691153031251e-05
-1.13321473588925e-05
-3.87809815194995e-05
-1.30653793748039e-05
-3.23959030134586e-05
-1.48887842142244e-06
-3.97176487976703e-05
-7.55678654457251e-05
-5.68634166123904e-05
-5.04866595873597e-05
-5.0772769974395e-05
-2.99813757928957e-05
-4.47221691488058e-05
-3.95029157322014e-05
-1.28450836072596e-05
-3.84818437130684e-05
-4.02179137384453e-05
-2.3502753182936e-05
2.52418244928684e-06
-3.15385186974266e-05
9.4657952024964e-06
1.13510482834791e-06
-1.5298170053163e-05
-4.56315496386367e-06
-3.61203750399916e-06
-1.49821375743739e-05
-2.19045839149931e-05
-2.38673197546601e-05
-2.32747816643037e-05
-5.98865833865025e-05
-3.43465069400051e-05
-4.78728850299194e-05
-1.20490991646981e-05
-4.11050495633034e-05
-2.96078068897162e-05
-1.85740616060252e-05
-3.29735800212564e-05
-2.93144727204819e-05
-4.07294096322039e-05
-2.57646828856692e-05
-4.31918036113557e-05
-2.7366117880684e-05
-2.80124261404662e-05
-1.827651376527e-05
-4.06229116099296e-06
-9.66369523292971e-06
-2.67134587020719e-05
-3.01769132930892e-05
-1.44275639185375e-05
-2.90293689146097e-06
-3.00745394628506e-05
-1.17944030386632e-05
-2.38134436593931e-05
-1.80296424250454e-05
-3.66291824504529e-05
-4.26698438406685e-05
-5.24560252673766e-05
-3.53017587544294e-05
-5.05804157870273e-05
-3.04753483018213e-05
-4.21991001573623e-05
2.76499263840541e-06
-3.31648951373271e-05
-2.11352631991367e-05
-5.83133657589299e-05
-4.31879466798716e-05
7.20266141716537e-06
-3.74123954329168e-05
-4.09763581583101e-05
-4.9284521046906e-05
-3.26558693001742e-05
-1.18020782153692e-05
-4.97668322355738e-05
-3.21424275477223e-05
-4.65227837894768e-05
-4.12087535940668e-05
-2.02651212334525e-05
-1.29662344942887e-05
-3.89351934704846e-05
-4.83331965206104e-05
-1.29293063837006e-05
-3.91426208063323e-05
-7.07163669212412e-06
-1.86491418716255e-06
-1.78748284599574e-05
-3.88421997009231e-05
-3.12055216100396e-05
-3.74764136914449e-05
-4.82781689747065e-05
-3.54583913805511e-05
-3.1127140963718e-05
-4.34833669174899e-05
-3.47294238511834e-05
-5.241591180553e-05
-8.06883885607347e-06
-3.92323000633961e-05
-2.16607720168607e-05
-4.43387910084235e-05
-2.57136991721411e-05
-2.03363123572464e-05
-3.22103105546024e-05
-3.93270586755479e-05
-6.40926657123425e-06
-2.26016789224393e-05
-2.2152290843779e-05
-1.26512954284421e-05
-1.06062779303893e-05
-1.75452198887963e-05
-5.47059789560088e-05
-1.48837177573735e-05
-8.13458137932212e-06
-8.73654468154814e-06
-1.99964580065123e-05
-3.70130775433246e-05
-2.54820324552473e-05
-9.93650689987253e-06
-2.97807447935728e-05
-4.1366686203324e-05
-1.08357521225909e-05
-5.07696529102877e-06
-5.9028433043477e-06
-4.30728735547319e-05
-4.31510165084245e-05
-3.01785389917844e-05
-1.14559359465043e-05
-3.20346265002653e-05
-3.95147018855831e-05
-1.98019346892977e-05
-2.13011169778505e-05
-3.38457043732098e-05
-2.41244052122068e-05
-4.86730997169568e-05
-3.96359795351367e-05
-3.79571570737563e-05
-2.44035843949896e-05
-5.12719546803984e-05
-5.06289975818934e-05
-3.54255379888883e-06
-4.66699367961815e-05
-6.14609610733697e-05
-8.83290934500721e-06
-1.27290978636241e-05
-3.63538011945157e-05
-1.74805079857246e-05
-3.25773281118495e-05
-3.66477576325455e-05
-4.29339620795138e-05
-4.25835925619163e-05
-4.2630978348376e-05
-2.57918744847965e-05
-4.12338697215144e-05
-5.17330269063231e-06
-6.30125178112016e-05
-2.03464474893593e-05
-1.57468378049277e-05
-2.74674900441372e-05
-4.26262130820132e-05
-3.05409947276664e-05
-2.83561824017664e-05
-2.55390175510666e-05
2.41880534174006e-06
-3.3421195520083e-05
-4.68588490426234e-05
-2.08373086694248e-05
-4.77155336397648e-05
-2.10389165222713e-05
-8.21927306609115e-06
-4.24671775215675e-05
-3.59214310977718e-05
-2.40351757105105e-05
-3.54230113517008e-05
-3.55692803302191e-05
-3.88646354954921e-05
-2.17098698659325e-05
-1.31595402849839e-05
-7.29208402216545e-05
-5.37873783410146e-05
-1.77021499863496e-06
-3.67918740089884e-05
-2.08236414067664e-05
-1.23612011223495e-05
-3.95692625996842e-05
-1.03844914773995e-05
-2.36757390232379e-05
-2.07747511010129e-05
-4.65945010854363e-05
-2.29922890882563e-05
-6.11335422137731e-05
-6.427091927871e-06
-1.67983544685257e-05
-7.88203828536664e-06
-3.5111479803389e-05
-4.39462062530084e-05
-2.06989016923296e-05
-2.74491918500435e-05
-3.27623549926264e-05
-3.85698002324563e-05
-6.20872159856957e-05
-2.21181516261253e-05
-1.19767323270919e-05
-2.37161438223302e-05
-2.65724285097338e-05
-3.38300448022999e-05
-4.15322245258955e-05
-1.8734094162502e-05
-2.47169478127393e-05
-6.15583906512574e-05
-3.76968464975761e-05
-1.13070513419901e-05
-4.01688931321276e-05
-7.26565055012558e-06
-3.52913516232511e-05
-1.48001059526283e-05
-2.37039006730253e-05
-4.12857637615869e-05
-1.85780802214571e-05
-1.66663498315188e-06
-3.01367840046145e-05
-9.672471677633e-10
-2.18366739269114e-05
-4.32824602864896e-05
-5.2503391444646e-05
-1.88907011973368e-05
-4.01909208906783e-05
-2.94972868756737e-05
-4.52275679378192e-05
-2.77349725181693e-05
-3.88957416672701e-05
-1.34058584294277e-05
-2.47022294038073e-05
-3.12732115673025e-05
-2.04217921457919e-05
-1.5940934004704e-05
-2.64345672002972e-05
-4.23802912104252e-05
-5.78544928904294e-05
-4.75404303363485e-05
-7.04669178992235e-06
-1.2051964938242e-05
-4.43826276104826e-05
-6.61006184269865e-07
-2.78780546502794e-05
-2.07932378815073e-05
-4.16980188497845e-05
-1.15942330439162e-05
-5.32759090140813e-05
-2.34625308946613e-05
-3.53025622396677e-05
-1.29871410395108e-05
-4.59399111507585e-05
-1.65582541939191e-05
-4.40083873972312e-05
-4.32220422217426e-06
-2.67642302113293e-05
-1.1058225622915e-05
-4.26407997296688e-05
-2.48010840599095e-05
-5.46187182645404e-05
-1.81185108026238e-05
-2.63250440814896e-05
-2.56466640029205e-05
-2.70793378706891e-05
-3.88873217910704e-05
-1.85612478730148e-05
-2.88920663801722e-05
-4.34132103802313e-05
-8.69909807289333e-06
-3.21981883677703e-05
-2.98438057875583e-05
-5.18151700877816e-05
-1.47480964153579e-05
-9.45315512428865e-06
-1.1302347983513e-05
-3.79459972378445e-05
-2.84168929317965e-05
-1.35469384525493e-05
-4.07614757507803e-05
-1.00658054135826e-05
-1.90066442000569e-05
-2.13995414701309e-05
-3.53367569297357e-05
-1.94246877812495e-05
-2.28208359984938e-05
-3.92139541681863e-05
-1.88486157541582e-05
-3.50793043852001e-05
-1.52442154789607e-05
-3.28540926590529e-05
-2.31126446217354e-06
-4.27359778536284e-06
-4.15866657895914e-05
-5.76354709472572e-05
-1.96107220360426e-05
-3.84931627688228e-05
-5.30499780787062e-05
-4.36932213296266e-05
-1.88064090142904e-05
-2.91873170576756e-05
-1.51824034276424e-05
-4.54342802271169e-05
-2.03611731493666e-05
-2.5635260531502e-06
-4.03970374330242e-05
-3.63297850306882e-05
-3.73008790322412e-05
-4.94818913642437e-05
-4.25495588097855e-05
-4.12674443378203e-05
-3.57216451768679e-05
-4.85052946912214e-05
-2.28250773472388e-05
-5.11455137858652e-05
-1.7562761761044e-05
-2.71254775197939e-05
-3.7527472097449e-05
-2.5237375703911e-05
-1.63944656642226e-05
-1.52143359848855e-05
-4.23537405714096e-05
-2.3016771938117e-05
-6.18823236676658e-05
-2.88529865871532e-05
-4.70069461442661e-05
6.87896396410931e-06
-2.80226779736896e-05
-7.48442779033053e-06
-4.40776489632643e-05
-7.80285074217879e-06
-4.67899687736667e-05
-3.81083159500801e-05
-5.21379923865441e-05
-2.21460931090934e-05
-2.86746116982079e-05
-2.07919377658925e-05
-3.26832139981907e-05
-4.56790274502004e-05
-1.23454064232758e-05
-7.02843004521979e-05
-4.74200670154083e-05
-4.82280492892445e-06
-3.00252253360604e-05
-7.12960289861923e-06
-3.51146246440205e-05
-4.55660786368229e-05
-2.66194977186849e-05
-6.32714079565164e-06
-4.86663974438696e-06
-1.72794071149506e-05
-3.32900032876352e-05
-5.33940722511239e-05
-6.96899206556105e-06
-5.1575518308327e-05
-2.63749355162567e-05
-8.67507769364743e-06
-2.3875449801185e-05
-4.2683419459083e-05
-3.79077020978934e-05
1.14718349865113e-05
-2.33427933708168e-05
-5.44834794375734e-05
-2.33662317844687e-05
-2.7007320792708e-05
-1.8468601222794e-05
-2.82176934509731e-05
-1.71527643977853e-05
-1.31776846810736e-05
-2.59255298402673e-05
-1.96596691229906e-05
-5.63426294748128e-05
-4.34474785517371e-05
4.99800509580317e-06
-2.38295274242698e-05
-1.17302536855569e-05
-5.20814276915741e-05
-2.77065636782894e-05
-3.82867774250839e-05
-2.03009044388099e-05
-3.19606441460314e-05
-3.76288289225643e-06
-2.12829068938401e-05
-2.99891186832239e-05
-3.19276864514559e-05
-3.08990331718881e-05
-2.97646977483049e-05
-4.55268879118697e-05
-4.15855341503441e-05
-4.0693090980904e-05
-3.60728691382958e-05
-5.9919436708228e-05
-4.14278920279865e-05
-2.74997319695404e-05
-3.49330288726133e-05
-4.97598117696217e-05
-2.72666338562266e-05
-2.46861809704415e-05
-1.51785219305303e-05
-5.51603725914422e-05
-2.08772941920585e-05
-6.48308565054751e-05
-3.77884241980002e-05
-3.73460592431591e-05
-5.46775570480799e-05
-3.55352828520255e-05
-4.21776759396454e-05
-9.64843809560193e-06
-3.26422156716214e-05
-2.62723001734357e-05
-2.42138901334118e-05
-1.89482509318892e-05
-3.55287296042237e-05
-2.7654980658356e-05
-4.10875507152914e-05
-2.1700702613688e-05
-4.65456094799811e-05
-1.38497949387815e-05
-2.73445913413242e-05
-2.79776279234554e-05
-3.14499125313495e-05
-4.00593739354576e-05
-5.28775674460431e-05
-1.44897096236982e-05
-2.01399648548425e-05
-1.25100535615537e-05
-1.45436231849011e-05
-1.3064001665479e-05
-3.76090496615254e-05
-3.82341518194989e-05
-3.74827620761768e-05
-1.9463327170736e-05
-6.96426076911144e-06
-4.2366107273826e-05
-3.1927385715907e-05
-2.16001006441177e-05
-1.3653939576602e-05
-1.06366740951144e-05
-7.41821651203993e-06
-1.58173251482531e-05
-2.29189441041657e-05
-3.06766331277749e-05
-2.42053330480586e-05
-4.39976290988611e-05
-3.34365700681671e-05
-4.08162846850064e-05
-4.7410636708709e-06
-1.34581251520542e-05
-3.93676003944655e-05
-3.62183449583395e-05
-3.24199037844502e-05
-1.39244906472302e-05
-5.79437383093364e-06
2.0388223828713e-07
-3.34446811077481e-05
-2.36459499041356e-05
-1.95528393162128e-05
-3.28577612967391e-05
-4.30186153138119e-05
-8.76728151549306e-06
-1.34765166708262e-05
-2.64705635402964e-05
-1.85947643115494e-05
-2.43366895489984e-05
-2.39993410330491e-05
-5.49841072366389e-05
-2.47087271707133e-05
-1.89281179221692e-05
-6.58610631967773e-05
-1.72794796741189e-06
-3.37498490286125e-06
-4.75417916906911e-05
-7.2110814900307e-05
-4.04130785270606e-05
-5.11990552672868e-05
-4.04553557256102e-05
-2.5858873751988e-05
-1.21621829900578e-05
-4.67757244892573e-05
-2.43971577233672e-05
-4.13308093348789e-05
-4.31134831094796e-05
-3.24169299758962e-05
-5.86772497525323e-05
-6.98718437452889e-06
-3.59107296017789e-05
-3.89719650350328e-05
-4.66433171175511e-06
-4.42839792307827e-05
-3.05378181482635e-05
-1.3643875091741e-05
-1.52713042039909e-05
-4.60382388113372e-05
-2.54062297150567e-05
-3.15528342029498e-05
-2.39528766197484e-05
-9.81994071057264e-06
-4.0915534062082e-06
-4.30225209876455e-05
-3.08805575873336e-05
-2.0293650708259e-05
-7.0482375509949e-05
-3.92645446468133e-05
-3.53313880609719e-05
-2.08552017497697e-05
-4.15337445772197e-05
-2.67014012554661e-05
-3.59757678088215e-05
-3.52687258370545e-06
-7.00988274017262e-06
-2.6512395695994e-05
-2.36909677554155e-05
-6.51633564579557e-05
-2.22907689571465e-05
-8.42707074961445e-06
-1.9769637094523e-05
-5.90215112845735e-05
-5.84840911723e-06
-1.72771089713835e-05
-1.23144042198585e-05
-4.05138335819261e-05
-6.02584555503871e-05
-3.74469526187049e-05
-3.40755329267278e-05
-1.40870611618355e-05
6.26458459033048e-06
-2.55091349320987e-06
-4.17825251711272e-05
-2.10658623657788e-05
-2.47794070274494e-05
-2.48966317304958e-05
-2.08871038502948e-05
-3.70033763944163e-05
-3.92246508348904e-05
-3.80635144930922e-05
-2.54083853606184e-05
-1.49229454779503e-06
-3.94713936705905e-05
-5.36920831019911e-05
-3.48634987867681e-05
2.2174495727485e-07
-9.57253296157213e-06
1.19703421706957e-05
-1.42869104360068e-05
-7.58521991384328e-05
-2.84693429282629e-06
-3.99297491891529e-05
-2.32386793102259e-05
-4.66372404674486e-05
-2.04068795473461e-05
-5.15917341375513e-05
-1.87568577268651e-05
-2.24823921406372e-05
-4.47222627399148e-05
-4.40893713175386e-05
-2.06821591135227e-05
-4.61655177021176e-05
-6.33162226095979e-05
-3.69716955898141e-05
-3.4142950446557e-05
-1.83366059935189e-05
-2.8246055947021e-06
2.17841193264311e-05
-2.93266430722231e-05
-4.00536624346207e-05
-3.28190465230506e-05
-2.79017320202719e-05
-9.65353964082984e-06
-3.75942641907187e-05
-5.01566451822061e-05
-8.88987245238823e-06
-3.56016251354442e-05
-4.88268615371767e-05
-3.05399622489773e-05
-4.4081192181731e-05
-5.64968089289194e-05
-6.16146333856313e-05
-1.65823341558499e-05
-4.19856654278006e-05
-3.27391556562894e-05
-2.92217632133823e-05
-2.01544855733071e-05
-3.61200106844284e-05
-2.42992923511444e-05
-5.77618392769107e-05
-4.21756702974738e-05
7.27051440196922e-06
-4.29938693865312e-05
-2.20722158956173e-05
-1.8865110928282e-05
-2.25033282300615e-06
-2.13050864332843e-05
4.20733333115513e-06
-1.59886287570392e-05
-1.31623920118415e-05
-3.24233455731353e-05
-3.49121260416605e-05
1.55534443851308e-05
-1.62731759408305e-05
-2.13509055578368e-05
-2.07215774536801e-05
-3.22951943123992e-05
-2.40714719736086e-05
-1.61288506815039e-05
-2.04030628160845e-05
-6.01807055835856e-05
-2.30411951423867e-05
-5.22977391711381e-05
-3.18891325853431e-05
-3.33602171992606e-05
6.67603978596858e-06
-7.57369560293195e-05
-1.28544714602115e-05
-9.64979097683016e-06
-1.40801738672952e-05
-2.38915682669393e-05
4.7518102145817e-07
-3.3969597176154e-05
-3.47379239929398e-05
-2.57667358792765e-05
-3.67314365551771e-05
-2.86203471250732e-05
-2.88642243328066e-05
1.96258755806457e-05
-3.31915888063541e-05
-3.79238671896121e-05
-4.88577478125574e-05
-1.41359539575794e-05
-6.81202829067272e-05
-4.54279776065773e-05
-2.63968355282849e-05
-9.62911298519132e-06
-1.12792469055208e-05
-1.87985504656944e-05
-4.51304298242038e-05
-1.73450549500893e-05
-1.9488122754865e-05
-3.29160456965966e-05
-2.59207772093122e-05
-1.31945956762114e-05
-2.99664379196734e-06
-2.6866089117291e-05
-1.98150554317289e-05
-4.19497199394989e-05
-8.20557571976508e-06
-5.39547929562483e-05
2.76034014176539e-06
-1.81459168962563e-05
-3.52900811507373e-05
-5.41194220533803e-05
-5.07883361064138e-05
-4.15386514254447e-05
-2.31130882605966e-05
-3.03974407909032e-05
-1.17191090346929e-05
-3.0811765762353e-05
-1.41576462188184e-05
-2.36690980056601e-05
-9.36437156049093e-06
-5.57234850765949e-05
-2.11028659096833e-05
-3.76957483298458e-05
-2.58233884277538e-05
-1.13220960931927e-05
-2.50090314204541e-05
-1.93228051033815e-05
9.1050948627353e-06
-6.72554334633207e-05
-2.73422966123945e-05
-1.30816202662617e-05
-2.51829144784541e-06
-4.72103425551928e-05
-3.63367918906905e-05
-1.77730900642392e-05
-2.11884942712615e-05
-4.14044097521686e-05
-3.35074375449965e-06
-1.29646901620502e-05
-2.71457304069671e-05
2.70561780733481e-06
-8.74523780459687e-06
-4.53152870058234e-05
-2.86849833291068e-05
-5.10131539183428e-05
-2.8442955907548e-05
-3.41388434578585e-05
-3.33584243933354e-05
-3.87072266282971e-05
-3.99805013433628e-05
-3.27342168074837e-05
-5.12602512897483e-05
-1.81880574432403e-05
-8.15262322318169e-06
1.55935739697894e-06
-3.45933302376359e-05
-4.46020358093156e-05
-3.80102180624781e-05
-1.66978758387028e-05
-2.4083287543876e-05
-4.75418663341802e-05
-3.1869655011471e-05
-1.20460918811915e-05
-4.11092430271006e-05
-3.87623430278053e-05
-5.19488777316313e-05
-3.59802020346747e-05
-3.54850581879567e-05
-6.07710847833675e-05
-1.16410939610433e-05
-4.28555761536437e-05
-5.13860917390989e-05
-1.49341981694583e-05
-1.04934242520677e-05
-1.75794619652234e-05
-2.32569286334802e-05
-1.96619121635725e-05
-4.97960793829505e-05
-3.9265431357557e-05
-5.74201704726086e-05
-6.4221748682942e-05
-4.14496428797606e-05
-4.1060497713132e-05
-1.85785644473487e-05
-2.31711364204332e-05
-2.66460407254545e-05
-1.07610394402175e-05
-3.7896033133354e-05
-2.26366749260708e-05
-1.89850000695772e-05
-4.61961664866515e-05
-2.30693554966887e-05
-2.29109716024423e-05
-9.02961543180787e-06
-6.516582974603e-06
-3.51798175885769e-05
-2.92123686489098e-05
-3.55055051295931e-05
-3.1890245575899e-05
-1.25804161772509e-05
-9.04206212127028e-06
-2.92084501606872e-06
-4.65409217670682e-05
-2.45393018543247e-05
-3.29574833683494e-05
-2.27557358377755e-05
-4.76531023650972e-05
-3.2303483480532e-05
-4.66797730803935e-05
-2.63662213718619e-05
-4.93118732437358e-05
-1.31666642863914e-05
1.28746645254774e-06
-3.43507685507513e-05
-2.76375080034859e-05
-3.78565785077076e-05
-1.52861233019586e-05
-4.02167565186006e-06
5.87488548526647e-06
-3.48061875766891e-05
-3.95847246562306e-05
-2.96056869222737e-05
-5.11870888952129e-05
-3.75369119083496e-05
-2.73523520255191e-05
-2.41400039231282e-05
-3.85530505022101e-05
-3.66655620006688e-05
-3.18096966440634e-05
-4.24450889824306e-05
-2.99051423202034e-05
-5.86628176458157e-05
-3.0262950543992e-05
-8.21808891472414e-05
-4.46901971387094e-05
9.54844186986109e-06
-3.17948399675098e-05
-4.17399437687867e-05
-2.66175083106597e-05
-3.21266575709123e-05
-3.19845764962258e-05
-2.29454811551249e-05
-2.99584625506491e-05
-3.29127490997284e-05
-3.86553384529928e-05
-3.5600865387795e-05
-4.84678904374404e-05
-2.98018180100428e-05
-9.29961560250081e-06
-2.90327779425737e-05
-1.59996866577989e-05
-3.55086387476517e-05
-2.95122880601862e-05
-4.26549453559724e-05
-2.03209883029569e-05
2.56297461423212e-06
-2.48069176104148e-05
-1.40301662445195e-05
-2.49183368899505e-05
-6.61809596165113e-05
-4.70844000935513e-05
-5.59591431068964e-05
-3.74438943691419e-05
-3.91489240118868e-05
-7.82973173749522e-06
-2.98404593930879e-05
-6.31776026064674e-05
-5.74519742568767e-05
-7.21993409087642e-06
-2.93023921675663e-05
-4.71540351519201e-05
-3.55936055222332e-05
-2.08339536243666e-05
-1.34286819640606e-05
-1.79037219674513e-05
-4.39497296454553e-05
-3.92395834395282e-05
-4.25602678432683e-05
-2.71098607653494e-05
-7.29729223650807e-05
-6.19377208442572e-05
-1.71699476895258e-07
-3.26200315596936e-05
-3.68582175012913e-05
-9.85753377122791e-06
-2.86936396645003e-05
-3.84598336759467e-05
-6.89350964971635e-06
-1.86694723571448e-05
-1.18774310208335e-05
-4.35253908008276e-05
-3.65208636078749e-05
-1.73987786354653e-05
-4.41473006116593e-05
-2.86156175809119e-05
-1.15952787276468e-05
-2.51354439317372e-05
-3.22305679223945e-05
-1.78609089357555e-05
-2.59118982886114e-05
-4.75899819422514e-05
-1.32074562857215e-05
-1.12123778450892e-05
-1.24709416437428e-05
-2.48361972766729e-05
-2.4213609621135e-05
-6.15470043483601e-05
-3.0747646524048e-05
-3.81092276819011e-06
-1.45424287193664e-05
-4.825394590809e-05
-2.02404848983055e-05
-4.11141417983628e-05
-1.10367152149332e-05
-2.74847776385983e-05
-4.03131260107422e-05
-2.04097119312712e-05
1.41906083607612e-05
-2.58802405817195e-05
-4.33002857957654e-05
-3.01255633815808e-05
-1.1446796525439e-05
-2.19110588927971e-05
-3.04115222413097e-05
-5.52149682946414e-05
-2.47551194594378e-05
-2.89296141403106e-05
-4.42683418813149e-05
-1.60754324230135e-05
-2.042807418415e-05
-2.10800398068521e-05
-4.97686221815483e-05
-2.4980290325358e-05
-2.97777921468953e-05
-6.1744199814653e-05
-9.48092146289656e-06
-3.37616371800026e-05
-5.10999267777907e-05
-3.73579190889272e-05
-6.13419358857784e-05
-1.90383486793046e-05
-3.8294158756055e-05
-6.2664365766624e-05
-2.91042487355832e-05
-6.01379352072145e-05
-1.9287033433965e-06
-2.60664748622559e-05
-2.03117234929689e-05
-3.18532139675247e-05
-2.71621433147676e-05
-1.83992191859961e-05
-3.29098814754067e-05
-2.9542333402741e-05
9.62702521262004e-06
-4.38714085306647e-05
-3.52663242033279e-05
-3.53653309376818e-05
-1.88337687850628e-05
-3.77082044634451e-05
-9.56491816187366e-06
-2.02231422761264e-05
-9.01509569250177e-06
-2.3719689091761e-05
-4.11617404142793e-05
-4.52425788133889e-05
-4.12512264810509e-05
-7.2915440130397e-06
-2.85877290019844e-05
-6.57237149197673e-05
-2.63330954864299e-05
-2.77908230587828e-05
-4.03616852661388e-05
-2.48061833625528e-05
-1.70927147719621e-05
-2.19121785657059e-05
-1.96300086417146e-05
-4.26042060957192e-05
-4.5562585921072e-05
-1.32783758614111e-05
-4.31046336916393e-07
-3.66634113114354e-05
-2.76028076196212e-05
-1.86810600513285e-05
-1.89039979156888e-05
-1.50727617223223e-05
-3.98752936245123e-05
-4.63604102396065e-05
-8.72223467132374e-06
-2.18060048077762e-05
-9.55102609114052e-06
-9.56972630573855e-06
-3.73229266138205e-05
-5.85040094612235e-06
-6.62008319434772e-05
-4.4543346056594e-05
1.81729405188214e-05
-3.36400230996393e-05
-3.26823337110952e-05
-2.30664911324164e-05
-3.70332310093084e-05
-4.06330284803093e-05
-2.0376610179677e-05
-3.6255612456493e-05
-4.83864379644346e-05
-3.67225579861337e-05
-1.76991594935073e-05
-1.5771400684043e-05
-4.82213892999214e-05
-3.0113277579171e-05
-5.4642087980762e-05
-1.97527669345176e-05
-3.49438428982907e-05
-1.40805973887789e-05
-2.60789142440538e-05
-9.79058028105441e-06
-2.95558622188802e-05
-2.81694596223851e-05
-3.72478388683859e-05
-1.97565183000604e-05
-3.10151748009127e-05
-3.92952379004514e-05
-4.35745815409825e-05
-4.53104460874152e-05
-5.60582915386276e-05
-2.31967547251598e-05
-2.37075780109928e-05
-4.2027916911013e-05
-4.87186580286925e-05
-1.15709467777161e-05
-2.61597730678073e-06
-3.33024515662184e-05
-3.40129966619277e-05
-4.205160549877e-05
-4.17137008452371e-06
-3.37693590117363e-05
-2.75224812005076e-05
-3.61614223845115e-05
-3.36767207331067e-05
-3.75483644154734e-05
-3.99140271624269e-05
-3.60383164092083e-05
-2.5678253998021e-05
-3.0570839502316e-05
-2.31363509005547e-05
-1.01606189289373e-05
-4.4467866955776e-05
-4.77394538821735e-05
-4.73825976202146e-05
-2.54114781253041e-05
-1.86870522540121e-05
-4.62028189036676e-05
-3.49170842169576e-05
-2.78016165486043e-05
-5.69248647473993e-05
-1.43531028495221e-05
-1.16781292728952e-05
-9.80635092792175e-06
-1.69282429219656e-05
-1.86134713035809e-05
-6.21316390163547e-06
-2.72606172069636e-05
-2.02076526710648e-05
1.76209101053015e-06
-1.30410797339541e-05
-7.22284331361612e-06
-9.14590441395149e-06
-4.63161067357575e-05
-3.64645765162731e-05
-1.27521352756881e-05
1.79122465017609e-06
-2.27342058238963e-05
-3.45940574729021e-05
-3.91808350117914e-06
-2.32661048870389e-05
-3.2043293611765e-05
-3.55591814688248e-05
-2.22749516841643e-05
-6.16000384017416e-06
-8.66063386057463e-06
-4.27483962571966e-05
-1.91657369783301e-05
-2.32166622587403e-05
-1.58819089054651e-05
1.01101311611049e-05
-1.33922824750165e-05
-3.47142675332084e-05
-3.63095887289893e-06
-1.64757904565782e-05
-3.10822386020005e-05
-2.23626297774937e-05
-4.08356234633821e-05
-7.62873688182661e-06
-2.75268572125327e-05
-1.70581493747274e-05
-1.71898437674537e-05
-4.41801067188702e-05
-4.8178848138901e-05
-4.62440678369504e-05
-3.63210506847194e-05
-3.35483200187516e-05
-1.87558990891086e-05
-4.69877075176088e-05
-5.32994083468502e-05
-1.80089056733375e-05
-4.32312753689124e-05
-2.74410275876729e-05
-1.47269859189006e-05
-4.96750959713786e-07
-2.25354707837107e-05
-6.06190656695634e-05
-2.44346103353158e-05
-1.85349768681468e-05
-2.75458236021946e-05
-5.62645833471518e-05
-9.73791757471199e-06
-5.23006935688845e-05
-6.17547379649522e-05
-3.18561659359931e-05
-3.94444563246238e-05
-4.422172533721e-05
-5.38190983766837e-05
-2.52874727621276e-05
-2.12456392568317e-05
-5.42821216184394e-05
-4.40466951129545e-05
-3.87895051973659e-05
-4.55951605835145e-05
-1.29363696728808e-05
-2.69830828274699e-05
-6.38188446405478e-05
-8.79701195444681e-06
7.46711322514566e-06
7.06458621293014e-06
3.2150692387523e-06
-2.66015541613472e-05
-2.82490184300092e-05
-3.22096332004588e-05
-1.4301931835115e-05
-4.55506787600871e-05
-3.28197250859721e-05
-5.38222925749618e-05
-2.9593563298088e-05
-2.13275465023404e-05
-4.73676571641705e-05
-2.91406129672911e-05
-3.19734325231024e-05
-2.94105698816604e-05
-1.64021176895158e-05
-1.29122702802841e-05
-3.74876844993952e-07
-9.84587751831738e-06
-3.612163815005e-05
-3.44238164523723e-05
-4.65217650047919e-05
-3.41448919430552e-05
-1.59089054742749e-05
-2.45656027011792e-05
-2.09668774674327e-05
-2.53841503372343e-05
-1.84529618505328e-05
-3.32043832361501e-05
-4.16551435024872e-05
-3.61555311681057e-05
-2.69578281884675e-05
5.23121959965842e-06
-2.62966217826111e-05
-3.23852653392821e-05
-6.05185526604174e-05
-5.48227553976807e-05
-5.61407091592155e-05
-1.93526028815366e-05
-2.35004126851322e-05
-4.51361300948417e-05
-2.3511459647228e-06
-3.47625318545823e-05
-7.30173921755393e-05
-2.39011322964936e-05
-1.22562018247889e-05
-3.1625056284954e-05
-3.03381624386119e-05
-3.44081307410739e-05
-2.48566024388561e-05
-3.37628613985063e-05
-4.05787173137396e-05
-4.4557457356945e-05
-6.72771628277119e-05
-3.50924894018825e-05
-5.70918982019715e-05
-5.63294183458722e-05
-4.33360329631186e-05
4.87400351847139e-06
-2.66165243015339e-05
-1.47508769527593e-05
-2.22909506965067e-05
-3.41623806776985e-05
-3.74739752993229e-05
-4.82643409381994e-05
-8.15992312259683e-06
-5.14710135086477e-06
-2.90201977384285e-05
-3.61340610713918e-05
-1.77498317875442e-05
-5.84791611015006e-06
-1.64473093395492e-05
-3.46795236978011e-05
-5.75947594583419e-05
-1.29806042442027e-05
-3.50617483176236e-05
-5.38060323954261e-05
-2.69140032687914e-05
-2.44214999929094e-05
-2.62973278952746e-05
-2.17605364354729e-05
-5.15036323809351e-05
-1.74849617144904e-05
-2.16714666276417e-05
-3.31499849803684e-05
-1.70185848712735e-05
-1.39324249137642e-05
-3.83908612123075e-05
-1.2612047169178e-05
-2.33215206270975e-05
-4.39530653794539e-05
-4.67876721659307e-05
-5.89935247693779e-05
-2.55439116273415e-05
-4.69501887188592e-05
-3.3027527985606e-05
-1.00135719521727e-05
-2.32076718038388e-05
-3.03364805804906e-05
-1.95225587580321e-05
-3.73832696650022e-05
-2.46147790213454e-05
-3.61339332726596e-05
-2.13968843622321e-05
-1.83386086968988e-05
-2.01540151491384e-05
-5.46148229856256e-06
-5.33268975692268e-05
-2.64246068259627e-05
-3.01517192592391e-05
-1.1514298821677e-05
-3.99231399386709e-05
-2.35933964604477e-05
-2.49490180617694e-05
-2.15274528232953e-05
-3.2547293863652e-05
-6.23744854695149e-05
-4.81040790570846e-05
-4.69678247717444e-05
-1.83333581867424e-05
-1.93029869972579e-05
-3.74008118351124e-05
-1.99872194141222e-05
-5.42104359279747e-05
-4.32982339963428e-05
-5.61487412652507e-05
-3.74533765357969e-05
-3.95347546363972e-05
-4.9718757482898e-05
-3.76574066775259e-05
-4.83170461220061e-05
-4.66442059120694e-05
-2.31287278924585e-05
-4.60041200484992e-05
9.64268232434273e-06
-2.00879013824127e-05
-2.8266095483625e-05
-4.97402641304664e-05
-3.41890831287934e-05
-1.37842051748241e-05
-1.30973337566643e-05
-5.92024706815353e-05
-3.01127145859655e-05
-3.35965509800473e-05
-1.29482719389997e-05
-4.20479433722627e-05
-1.55641918414411e-05
-5.71272369477081e-05
-4.3567153574325e-05
-3.86858521053786e-05
-2.07834632615524e-05
-6.19155555757893e-05
-2.83766899213982e-05
-9.8615835368997e-06
-4.64129330727365e-05
-3.90215601879029e-05
-4.78654796011975e-05
-4.37429417329295e-05
-2.95357430684389e-05
-3.90113233409051e-05
-1.63416608989843e-05
-2.23718132632479e-05
-2.94445996054792e-05
-1.73604753015174e-05
-2.87763583459874e-05
-3.1923653202634e-05
-3.15123653868242e-05
-1.85291509973044e-05
-1.76723992833066e-05
-2.69085051207516e-05
-7.15763415227348e-06
-4.64860326578334e-05
-5.14406934578903e-06
-9.67079384883638e-06
-5.19561514395686e-05
-3.78699301780542e-05
-4.6028746169042e-05
-9.83138630287849e-06
-4.56964254647733e-05
-1.29087389330449e-05
-2.92469516767396e-05
-4.65388317575617e-05
-5.84274054280428e-05
-1.78742449134693e-05
-5.11293136360168e-05
-3.49334810753979e-05
-2.81747376216687e-05
-8.4853567124123e-06
-1.88418573770976e-05
-1.73360993419705e-05
-5.5708035766499e-05
-4.13801548158688e-05
-1.27514103309949e-05
-3.96175171362332e-05
-5.87199372067586e-05
-4.77108231137233e-05
-2.49193910065858e-05
-9.71776303199668e-06
-2.9477201126542e-05
-6.4553850538991e-05
-2.48771618068882e-05
-3.93037027391339e-05
-3.56231445457402e-05
-2.52332808835235e-05
-3.4370097744798e-05
-3.01419873147046e-05
-1.28908541503589e-05
-5.61171264960972e-05
-2.03877907279032e-05
-4.91097057076452e-05
-5.79431882214681e-05
-4.75583304817008e-05
-3.67335465977923e-05
-3.92217555107965e-05
-6.64947174200352e-05
-4.58296845578815e-05
-3.57367824246877e-05
-6.88627321279761e-06
-3.16289568169438e-05
-3.58395893207358e-05
3.49640976301662e-06
-7.36028735947321e-05
-6.02965880624914e-05
-4.64824228395735e-05
-3.1222233637897e-05
-3.76600085160056e-05
-3.67581978873483e-05
8.90009021374187e-06
-2.98119691273696e-05
-4.09680349701823e-05
-2.81146262902289e-05
-1.95927560229771e-05
-6.08828472580998e-06
-6.06500158430447e-05
-1.66072601877062e-05
-3.15084452073573e-05
-3.97873894704377e-05
-1.60904230178736e-05
-4.89686621409636e-05
-3.79001330241719e-05
-2.07648303078501e-05
-4.33706196671011e-05
-3.07115829556914e-05
-4.73697287236563e-05
-4.34013276615549e-05
-3.47607931161303e-05
-6.29890697707516e-05
-3.19338802123588e-05
-3.15347231914541e-05
-2.36641807555727e-05
-3.93935062743539e-05
-5.9796746153873e-05
-5.29633727062214e-05
-8.32888596205103e-06
-4.87682137776715e-05
-1.59906382942415e-05
1.15216040801247e-06
-1.81718691929877e-05
-4.40792814910736e-05
-4.06117799571687e-05
-7.28840521194423e-06
2.08671620208964e-05
-3.383525870032e-05
-3.95875081619539e-05
-3.9165787059859e-05
-3.80233760026808e-05
-2.96791114403958e-05
-3.61701902261156e-05
-1.53887061333174e-05
-6.66356170402017e-05
1.8885481565883e-06
-2.76778000685786e-05
-3.19088827113962e-05
-2.37230013404936e-05
-3.19586857800598e-05
-3.35179385163676e-05
-1.86645779861039e-05
-3.57479509379838e-05
-2.20601821313735e-05
2.13384373351897e-06
-1.65857378440696e-05
-5.16824259771397e-05
-1.34437089395296e-05
-4.65176390619797e-05
-9.82327767269113e-06
-6.3957847271101e-05
-5.91415925241843e-05
-3.35270462842609e-05
-2.85691585318597e-05
-4.52254953569289e-05
-2.53915537640401e-05
-5.62098270823966e-05
-3.7961512187539e-07
-2.17366661774534e-05
-2.59407161944189e-05
-2.01014927181272e-05
-3.70248645979631e-05
-4.83397135283967e-05
-5.00045549000285e-06
-3.6594953524474e-05
-1.51847680396087e-05
-6.90805067316691e-06
-3.58377321457279e-05
-4.34845529611582e-05
-3.21390841246527e-05
-3.02721771640032e-05
-2.35429375502698e-05
-3.0267737472237e-05
-7.17364592127292e-05
-4.60479800110537e-05
-3.44777618097036e-05
-4.48953464118445e-06
-7.79247389905913e-06
-4.04629036550282e-05
-4.56095675417747e-05
-4.33439344027022e-05
-2.35511661649936e-05
-5.00757685437265e-05
-3.46865739036367e-05
-4.20431467716874e-05
7.31316830249572e-06
-4.74695436258267e-05
-3.67183620917846e-05
-8.76021545610086e-06
-2.22428603732959e-05
-1.9597733137369e-05
-7.87087820730657e-06
-1.15729681725974e-05
-1.81171965077835e-05
-1.43660695035356e-05
3.98118108489066e-06
-3.6973262238973e-05
-2.06511268219923e-05
-4.08477636154565e-05
-1.33505799089384e-05
-2.58458056672175e-05
-2.65001197675075e-05
-4.78529275031458e-05
-3.49089375332937e-05
-3.18436585826529e-05
-3.63549451536536e-05
-2.63449246105256e-05
-4.34615783586204e-05
-5.74942358534546e-05
-2.35120302370897e-05
-5.25508301900535e-05
-2.8020727111411e-05
-8.15891534906794e-05
-2.15535642586996e-05
-5.77436222478007e-05
-2.46917052680783e-05
-2.37499014541057e-05
-5.08366194834884e-05
-8.22724680066269e-05
-2.91733200861561e-05
-8.36405460507053e-06
-2.8291060633877e-05
-3.83823242161684e-05
-4.41035485334787e-06
-2.5726759240777e-05
-2.49134889390499e-05
-4.68475822944955e-05
-2.36784497551982e-05
-3.09711777186197e-05
-1.18440701841625e-05
-4.3067892424369e-05
-1.69345695712245e-05
-1.57428440866989e-05
-3.41022007523021e-05
1.68436628890126e-05
-2.16498416684842e-05
-4.20700924103716e-05
-4.10769885217898e-05
-8.91837599029514e-06
-3.29621622240519e-05
-2.31081425179788e-05
-5.28942727449832e-05
-7.55682878671129e-05
-2.56420165991366e-05
-1.87164726275343e-05
-5.38057526093073e-05
-1.72035393127086e-05
-2.13660248840106e-05
-2.73769452242901e-05
-6.31732622246815e-05
-4.25622499696101e-05
2.18548386165935e-06
-4.18209033042061e-05
-2.75106642015955e-05
-2.89695727682817e-05
-8.60951936736126e-06
-2.1334333894268e-05
-1.75274683784103e-06
1.46961119864443e-05
-2.54094732429174e-05
-2.38766306045799e-05
-2.17524406901631e-05
-2.57289545694859e-05
2.83589699367191e-05
-2.90754784207755e-05
2.77435196555597e-06
-5.41738286199522e-05
-3.75855241133823e-05
-1.72942781883745e-05
-1.60541803809487e-05
-3.79986449282187e-05
-3.83476530722441e-05
-1.98822195288996e-05
-3.1282300557147e-05
-6.886619448223e-05
-9.2402548494865e-06
-3.45090288463815e-05
-4.52667058831252e-05
1.14939006914975e-05
1.63542283216082e-05
-3.48576105136693e-05
-1.758105933921e-05
-2.18986637437524e-05
-1.63698667185625e-05
-2.69487961744559e-05
-1.29550048384377e-05
-4.79899823114769e-05
-1.60969266532988e-05
-1.64101208983698e-05
-3.13073894140545e-05
-3.30957862624915e-05
5.5029124255665e-06
-2.72115835993222e-05
-3.46859337355858e-05
-4.68592820577921e-05
-3.82213710087326e-05
-4.9574190332666e-05
-3.76061412562369e-05
-4.09568641283788e-05
-5.38664095699145e-05
-2.50785812646699e-05
-4.21106057271438e-05
-4.49837998908017e-05
-3.47067184986552e-05
-2.53330476968285e-05
-3.12928969041194e-05
-3.47204658456231e-05
-1.1594241964263e-05
-5.25626065572899e-05
-3.50104634306568e-05
-1.61246059153354e-05
-4.26804206095031e-05
-2.6009439424373e-05
-8.14528079332592e-06
-2.64895440769425e-05
-3.1944940811374e-05
-1.90369760270649e-05
-3.38367825505686e-05
-4.4195775983143e-05
-4.33893877773562e-05
-3.91642013162605e-05
-1.89320677526685e-05
-3.32327541028794e-05
-8.66683391437277e-06
-3.26696105930897e-05
-4.98890387940147e-05
-1.92528584732425e-05
-3.19104811113303e-05
-2.01223135342112e-05
-3.89571371768433e-09
-3.12855519281185e-05
-2.24216249234662e-05
-3.41883648678308e-05
-2.12403952958132e-05
-5.88866195050117e-06
-3.15530796272442e-05
-3.82641121107465e-05
-5.17925394329902e-05
-3.70088232067241e-05
-1.60966686919127e-05
-4.48647532136267e-05
-2.256189930532e-05
-2.22630454157794e-06
-1.59597358077228e-05
-4.38340071565941e-05
-3.4375376170936e-05
-4.43503719661171e-06
-5.33109116543182e-05
-1.2414442224504e-05
-2.62228883623382e-05
-3.98009696422347e-05
-8.12868683270656e-06
-4.90318670116026e-05
-1.81907044141586e-05
-3.24723391283459e-05
-1.0008547415399e-05
-1.9095471179903e-05
-1.69761589931282e-05
-1.82225912583433e-05
-2.04910880150217e-05
-2.62194807569827e-05
-2.4697307450778e-05
-2.69989482137806e-05
-3.62886383601815e-05
-2.92572916806256e-05
-1.6715956889548e-05
-3.34665323967729e-05
-3.17093282213633e-05
-1.9959401984934e-05
-2.24140701098011e-05
-4.37512829935934e-05
-1.67227967214684e-05
-3.65894931554879e-05
-1.71340110572835e-05
1.51681232064825e-05
8.46545002392631e-06
-4.21351457231905e-05
-2.91254441600778e-05
-2.59114032437951e-05
-3.74127983478026e-05
-7.65585954961271e-06
-3.76734853814923e-05
-3.68874540793246e-05
-8.29658170433804e-06
-2.7905817520981e-05
-4.13760995925394e-05
-5.15613291228663e-05
-9.79233067304705e-07
-3.69697170302798e-05
-2.57555516851002e-05
-4.48104268840181e-05
-4.03701863998272e-06
-8.10213131055676e-06
-2.85655208133545e-05
-4.38366553237501e-05
-3.13870162849368e-05
-2.59420682279388e-05
-4.63175501787025e-05
-3.5030291851392e-05
-5.08925446750082e-05
-1.9445053978801e-05
-3.00352388179991e-05
-2.84889418845326e-05
-1.10138939122737e-05
-4.32576637202521e-05
-3.09063597226029e-05
-4.30933965414961e-05
-3.20080206816042e-05
-2.57656969603185e-05
-2.25951162059237e-05
-4.58619095659012e-05
-3.17474720432868e-05
-6.30654707905117e-05
-3.19538691420693e-05
-1.80641364666633e-05
-3.66835113199806e-05
-4.98466286950977e-05
-1.90070864371164e-05
-2.7165012373518e-05
-1.96277001299077e-05
-2.7079245165244e-05
-3.85070980695127e-05
-1.09961413908166e-05
-2.90322372321035e-05
-2.51045495017999e-06
-1.14465674995378e-05
-7.04362372354559e-06
-1.43125497261892e-06
-3.5148685194794e-05
-2.69657702460589e-05
-2.84850583067142e-05
-4.46569127021144e-05
-1.02372953558866e-05
-3.12487945564935e-05
-4.50465896973076e-05
-1.53049425777378e-05
-3.06538389929029e-05
-3.94062624464403e-05
-2.28514161407937e-05
-3.37099571379302e-05
-4.74280162585225e-05
-2.79488078162586e-05
-5.02694048225882e-05
-2.49254127339058e-06
-3.66009906933364e-05
-4.76194237413715e-05
-4.99625825839468e-05
-2.45675214345332e-05
-3.43624338894647e-05
-1.92817848610144e-05
-3.47824448228114e-05
-4.01118510563632e-05
-3.10574848627134e-05
-9.91183798741981e-07
-2.29530420935744e-05
-1.85869945334957e-05
-3.64042156831788e-05
-3.57679737149626e-05
6.69838041515231e-06
-2.55263982361387e-05
-4.53316483349117e-05
-3.14498506260322e-05
-3.00422928567383e-05
-2.11118448486864e-05
-2.95020319394337e-05
-2.36358879681952e-05
-3.76840635426288e-05
-1.72944617028245e-05
-1.06148445246786e-05
-4.18406445183629e-05
-1.97923349438618e-05
-3.57647274919343e-05
-4.54474877563031e-05
-4.62244205965147e-05
-3.86934468126533e-05
-5.74164372021863e-05
-4.1728284871221e-05
-3.86132585064334e-05
-3.37197873379731e-05
-1.52869681045969e-06
-4.32921187559266e-05
-4.88462448418439e-05
-3.85283947052003e-05
-1.72784002013031e-05
-1.01729147801852e-05
-3.95406083874e-05
-3.81614579090373e-05
-4.59627023056481e-05
-6.94144777352071e-05
-3.55465350090527e-05
-4.61942694792094e-05
-3.35876399880517e-05
-1.28648795526589e-05
-1.57371771931057e-05
-2.35223307672987e-05
-4.10393988321496e-05
-3.56597529298835e-05
-4.89342738152576e-05
-1.33287297571942e-05
-1.56690456816265e-05
-6.83298018354032e-06
-5.6280106758137e-05
-2.7881577114946e-05
-2.8189566119027e-05
-1.32863279126653e-05
-1.59627076747109e-05
-2.4037332088602e-05
-2.44849884533667e-05
-3.02307230621925e-05
-6.35742802202671e-06
8.7327411376025e-06
-2.37440689675216e-05
-2.16132901855003e-05
-3.9138857685743e-05
-2.11175068650412e-05
-3.10544455774454e-05
-1.54453446175926e-05
-2.363618149181e-07
-3.64871360090361e-05
-5.54037751745611e-05
-3.41962527279971e-05
-2.87970309448039e-05
-5.42273953375239e-05
-6.04618397590132e-05
-5.31917745543985e-05
-2.87389972461126e-05
-3.55651372125575e-05
-1.26942691867622e-05
-4.29367199653376e-05
-5.68903731214681e-05
-3.59595893914821e-05
-2.04705631065198e-05
-2.81180209186234e-05
-2.51920734957703e-05
-1.18121128203802e-05
-4.71874278777406e-05
-3.08160430181213e-05
-3.34240261570934e-05
-1.60891156546047e-05
-3.49806672017156e-05
-3.67776171984719e-05
-2.48897418521826e-05
-1.59384589746032e-05
-2.76483396471902e-05
-2.63030246194014e-05
-2.33526661034232e-05
-1.7003723524593e-05
-8.00479499764139e-06
-2.26214217692018e-05
-5.00006448729112e-05
-2.88069127581202e-05
-6.18868474394298e-05
-6.57862286552467e-05
-4.15070251329507e-05
-4.25573467107279e-05
-2.33959114509128e-05
-6.85326074663965e-05
-3.55021827206563e-05
-4.38615374891301e-05
-4.66066075248501e-05
-1.42252642083588e-05
-1.40895283922841e-05
-5.41160956474721e-05
-3.87782375376423e-05
4.6802048044755e-06
-4.08268945297076e-05
-4.06046397827825e-05
-2.56298513314384e-05
-5.87626494532329e-05
-1.19637791551838e-05
-3.06270484834929e-05
-4.65117755728432e-05
-2.10228367220877e-05
-4.12981905262819e-05
-3.90343461023163e-05
-2.77874431588384e-05
-2.82919695960043e-05
-3.44801372647474e-05
-2.87703200604921e-06
-4.89419233552915e-05
-1.33553427223201e-05
-3.31867379123993e-05
-2.21706703663581e-05
-4.42501801110001e-05
-5.42333432629942e-05
-3.66553200059355e-05
-1.93284064068965e-05
-3.41904474841388e-05
-1.62762802244812e-05
-7.89457316163753e-06
-6.52342630280719e-05
-4.15904586628344e-05
-4.41664811605012e-05
-4.98835533789202e-06
-3.20134579427603e-05
-2.35659551885509e-05
-3.63267909243415e-05
-2.43198671352972e-05
-1.47628333682436e-05
-4.92373325660428e-05
-6.96927200830036e-05
-2.67174480878871e-05
-1.49953769233779e-05
-2.14210348097225e-05
-1.03888451907812e-05
-4.22993391549533e-05
-4.7199050143103e-05
-2.93706188957944e-05
-1.08946985265494e-05
-3.5821924047975e-05
-3.64117485451757e-05
-4.21465818145514e-05
-1.11511305234949e-05
-2.18063221411938e-05
-6.38926015908664e-05
-2.55167745254745e-05
-2.48762085875314e-05
-5.5315075347542e-05
-1.63489310878591e-05
-2.29236955949627e-05
-2.56153704025828e-05
-7.13955489353603e-06
1.34244163781225e-06
-4.91469695538365e-05
-2.09190720354973e-05
-3.66949197632224e-05
-2.24025552818539e-05
-2.23779249444411e-05
-5.70083030521973e-05
-2.3106841521344e-05
-2.48027066972016e-05
-3.20829077883653e-05
-3.74842116626762e-05
-3.79309459337861e-05
-5.03140705116188e-05
-4.05260577001051e-05
-1.20662409504769e-05
-3.51995696739063e-05
-8.64965631135305e-06
-1.52079737465963e-05
-5.89163882222027e-05
-5.77918858271735e-05
-4.47090206562391e-05
-1.67048164747732e-05
-8.21021234878985e-06
-2.58721842988153e-05
2.98887703509329e-07
-4.50184659194391e-05
-1.02199897038726e-05
-2.58373600862778e-05
-3.77183712672255e-05
-3.50453817828089e-05
-3.2271629639433e-05
-3.68282815378735e-05
-3.34726135464313e-05
-2.60075645493462e-05
-4.59644459033815e-05
3.56513129772071e-06
-1.23167793350049e-05
-4.00281747305455e-05
-4.88768861557209e-05
-2.4717411476434e-05
-4.16120082062468e-05
-1.82269257063193e-05
-2.68493970911509e-05
-6.60223153128692e-05
-2.01422552185253e-05
-3.47093014473009e-05
-2.90818053886036e-05
-2.26144182871911e-05
-3.91097448354939e-05
-2.3270202383963e-05
-4.90214223467443e-05
-3.79939905899214e-05
-3.15745090892884e-05
-3.8543799494846e-05
-2.4894057961461e-05
-3.00795613192533e-05
-4.05648348906528e-05
-3.25927881415488e-05
-6.63779520063106e-05
-4.91315311019977e-05
-1.94685198390105e-05
-1.55621765114691e-05
-2.99715270828504e-05
-3.35795990651136e-05
8.57285938526653e-06
-3.84303431381162e-05
-3.23379788930925e-05
-4.08841283156545e-05
-2.85494206914166e-06
-1.16868090611676e-05
-1.29702114196076e-05
-3.86844495810813e-05
-2.21188074325678e-05
-1.87341364719282e-05
-3.43266309849318e-05
-1.25320115569032e-05
-1.68571035874392e-05
-3.84832710414159e-05
-4.87785293474187e-05
-1.73953886625647e-05
-5.62817017272878e-05
-2.41748610825015e-05
-3.44036354783317e-05
-1.70442204538598e-05
-1.39489056535941e-05
-2.89828569668722e-05
-3.01361971349574e-05
-2.67621433889944e-05
-4.52641310313721e-05
-5.00617286471719e-05
-2.8851203469276e-05
1.59447946386559e-05
-2.06425501749036e-05
-7.37005376050259e-06
-1.26803602086003e-05
-5.08574157260994e-05
-3.70983242922785e-05
-3.92135605820258e-05
-5.26772189675546e-05
-1.73475115027049e-05
-2.79557292210214e-05
-3.03310892485074e-06
-3.62485683649885e-05
-6.95316156207887e-06
-1.84413131346342e-06
-3.98347834331782e-05
-6.25760398981982e-06
-2.7182704563613e-05
-1.53947737383249e-05
-2.66922325965934e-05
-7.98208495198833e-06
-5.68883854102014e-06
-2.08494938553656e-05
-4.74979743292028e-05
-2.78139940386354e-05
-2.16924288966876e-05
2.24800378711114e-06
-5.28327176453172e-05
-3.64888959509561e-05
-1.37195528994833e-05
-4.28720603123929e-05
-3.12250907829321e-05
-1.67037716911176e-06
-1.71205221612559e-05
-2.56774143190426e-05
-2.05127822702275e-05
-1.42653116119024e-05
-2.20096743398504e-05
-4.14702853678484e-05
-4.10547552099641e-05
-4.36548339694547e-07
-3.28781890221984e-05
-3.39148525510396e-05
1.36710786115762e-05
-1.96054023112276e-05
-2.4663484422856e-05
-1.48795438171101e-05
-2.41553561285763e-05
-5.77101475310436e-05
-3.7078015718373e-05
-4.45893577557916e-05
-6.65916769393223e-05
-4.13866854415517e-05
1.48487293534669e-05
4.82491494704945e-06
-1.78597044322216e-05
-2.50149268357887e-05
-5.40875905564127e-05
-2.00362925017851e-05
-5.54204105729472e-06
-5.89565543877801e-05
-2.54611217625008e-05
-2.95831554518291e-05
-1.75832260839203e-05
-7.26716106829377e-06
-4.28492461305672e-05
-7.45122224129596e-06
-5.24873926905863e-05
-3.40651312680971e-05
-1.39224931249403e-05
-2.98903171275757e-05
-2.21289874953288e-05
-2.5138292629448e-05
-4.97926920676292e-05
-1.66992019948108e-05
-2.39012433502831e-05
-4.28136574379679e-05
-1.53136048293741e-05
-2.0260433777728e-05
-4.73007989568695e-05
-4.25152367148092e-05
-5.50078750715968e-05
-3.04051126848355e-05
-4.48255842268592e-05
-3.71710807330775e-05
-2.54539188643622e-05
-3.02289798888466e-05
-3.72020359618811e-05
-4.93978581199563e-05
-2.8244517580509e-05
-4.882893797716e-05
-2.16475947292947e-05
-2.96140997685741e-05
-3.2346366165311e-05
-1.93270768076282e-05
-6.11676866895782e-06
-2.03088484494361e-05
-4.04918433305564e-05
-4.16697123358761e-05
-3.21293999600956e-05
-3.91445485188013e-05
-5.69450174257251e-05
-3.54554506633321e-05
-3.41133694732796e-05
-5.22098348924257e-05
-2.47240392698638e-05
-2.89417551194309e-05
-4.33126118129709e-05
-9.57366903395719e-06
-3.51153113976774e-05
-6.8508253575542e-06
-2.14814446522548e-05
-3.36709897072675e-05
-3.93754203278401e-05
-2.88177256214712e-05
-1.30260553882256e-05
-2.34820302224443e-05
-1.74593345607785e-05
-2.78208570415385e-05
-3.93989911757723e-05
-1.94298157378561e-05
-5.88059976600313e-05
-2.00287221260791e-05
-3.33151343815802e-06
-4.24759796023073e-06
-3.76456061973786e-05
-3.80169498827133e-05
-4.7709713480746e-05
-4.27209280357214e-05
-5.12667409653081e-05
-4.99623700293571e-05
-4.04039873279149e-06
-3.70519084879485e-06
-3.45415346641456e-05
-7.94553854022415e-06
-3.1023836723498e-05
-2.01407609488862e-05
-5.6184691902336e-05
-3.3535126568393e-05
-1.81350606795288e-05
-2.24543251550504e-05
-4.19802365661905e-05
-2.22744255521805e-05
-2.81553443868775e-05
-3.21611165720282e-05
-2.57914872598891e-05
-1.9694078963576e-05
-2.39729174490808e-05
-2.25252840809759e-05
-4.80268794480182e-05
-3.16557743025749e-06
-1.26261634393603e-05
-2.34794999294078e-05
-4.39410266770766e-05
-2.92437675862988e-05
-4.43025998420788e-05
-3.26187749506069e-05
-4.77026019402614e-05
-2.37428388692591e-05
-1.52173087511527e-05
-2.53765064060069e-05
-3.54238210904023e-05
-5.81943195722725e-06
-4.91677532497559e-05
-4.39191801630889e-05
-2.82573244442941e-06
-4.04522308530145e-05
-3.44280928297375e-05
-3.11696882057608e-05
-3.2996784517624e-05
-8.19401113607836e-06
-1.55113549958086e-05
-2.42938149472563e-05
-4.2992443836819e-06
-9.44178872012494e-06
-3.11821757405319e-05
-3.86584602268092e-05
-2.96640006754381e-05
-1.06391465322917e-05
-3.41016324641324e-05
-3.36506922142324e-05
-1.42067407451237e-05
-6.00878421656903e-05
-2.49775613364388e-05
-3.50667485592714e-05
-7.36429654772392e-06
-4.58190603101938e-05
-7.31559923501688e-05
-7.98763882895689e-06
-3.14972041288157e-05
-1.51092608050056e-05
-1.92286813929253e-05
-1.81934234707549e-05
-4.35205234516048e-05
3.5909077812783e-06
-1.30507616826507e-05
-2.41841692060737e-05
-3.52309557809953e-05
-3.70394000198594e-05
-1.58458149973035e-05
-1.38610302579982e-05
-2.97881871724826e-05
-9.53786151768548e-06
-2.44220575589191e-05
-1.64663888979465e-05
1.30816894023791e-05
-1.04850267460951e-05
2.72203987978606e-06
-3.6135225817711e-05
-2.43871357948277e-05
-3.29548632802488e-05
-6.86044875242348e-05
-2.56099875636591e-05
-4.33140131589056e-05
-4.36405079088648e-05
-1.59720390488995e-05
-5.3676926935694e-05
-6.52365192649455e-05
-1.69786437643309e-05
-4.31955436128341e-05
-1.42266872476334e-05
-4.22057094965802e-05
-5.67446840767097e-06
-2.69316456190161e-05
2.27221686749223e-06
-3.43886449002934e-05
-2.79923483577961e-05
-4.02406358189232e-05
-3.62568266383183e-05
-4.13861575280919e-05
-8.4020210675733e-06
-1.54472718582646e-05
-2.30208205849399e-05
-2.72592543647657e-05
-3.97814298348429e-05
-2.04071628637895e-05
-1.9381314542182e-05
-2.40221912753834e-05
-4.16206563039817e-05
-4.26510095813156e-05
-4.67003590532909e-05
-6.09499937036436e-05
-3.16011455224139e-05
-3.88930062435097e-05
-3.82340450218833e-05
-2.79927652824448e-06
-2.6909643471171e-05
-7.31144082411354e-06
-2.50818923564056e-05
-3.50942848074579e-05
-1.09359650982643e-05
-1.23580999731416e-05
-2.29365774141634e-05
-1.36567900736879e-05
-2.44878253277732e-05
-1.4825867045561e-05
1.24948003182202e-05
-1.88473568879847e-05
-4.91835276396102e-05
-4.47131472258036e-05
-4.93145475019349e-05
-1.50095284833172e-05
-3.76078849387215e-05
-4.37426078788009e-05
-1.3821455140881e-05
-2.71705071812941e-05
-2.65177786562748e-05
-1.32134363285897e-05
1.11525961546142e-05
-2.57387789982147e-05
-2.37259048309972e-05
-3.40910848083534e-05
-2.00742595732052e-05
-2.77320960040021e-05
-1.52128315209558e-05
-8.3790825530602e-06
-2.56895572251998e-05
4.3257152376793e-06
-1.56229954998634e-05
-1.00457561674402e-05
-1.68679814071431e-05
1.13654286919219e-05
-5.08046025150323e-05
-3.58964976675485e-05
-3.78874536544423e-05
-5.42931964674036e-05
-2.93172236018106e-06
-5.70554050237715e-05
-4.03533629300565e-05
-2.2831330733243e-05
-1.75072618532934e-05
-1.70247987720495e-05
9.35760899479807e-06
-3.04128120758406e-05
-4.76127127321974e-05
-2.64610985536324e-05
-3.36607802331834e-05
-4.0707844221564e-05
-3.08292916912322e-05
-3.88937794290421e-05
-4.33147444594699e-05
-2.8649725899157e-05
-2.82208383581251e-05
-7.60319876549822e-06
-6.22179332316712e-05
-4.87966912177886e-05
-5.23246124518983e-05
-1.48860445521807e-05
8.05062893161421e-06
-4.12989405527643e-05
-3.80933850610391e-05
-4.38576467049432e-05
-3.81496402478856e-05
-4.83605407419378e-05
-4.44272962471914e-05
-5.33735413846734e-05
-3.46718848026479e-05
-6.07813092442232e-06
-2.29373281900508e-05
-2.12055203869888e-05
-5.49026099869635e-05
-3.22938022065974e-05
-3.40481652394701e-05
-4.24278885823623e-05
-1.95690876913388e-05
4.52006928971806e-06
-6.01340196171553e-05
-2.58833758326353e-05
-3.8102439566824e-05
-1.34011073953632e-05
-3.07724708135269e-05
-6.47052791604277e-05
-5.3747048817082e-05
-2.80693552959491e-05
-9.02695285573146e-06
-6.13285459277875e-05
-2.52041148763602e-05
-3.90228463191549e-05
-1.87587346760755e-05
-5.74574740940266e-05
-3.39320766433172e-05
-3.54279988019153e-05
-2.27773260106501e-05
-2.81041542727747e-05
-2.13419517395019e-05
-3.04534757258248e-05
-1.18901464794783e-05
-2.06356165843951e-05
-3.32440766216252e-05
-3.1061355219693e-05
-4.02021320258712e-05
-1.80849297476064e-05
-3.11804521464998e-05
-1.84102550086661e-05
-2.09852725853122e-05
-4.08952202977761e-05
-1.43858975593489e-05
-2.04850500209241e-05
-2.18830685271367e-05
1.11822977630895e-05
-2.7337786116177e-06
-1.18425902540134e-05
-5.99592689210631e-05
-3.4981045205244e-05
-1.43362827242233e-05
-1.42928034974495e-05
-1.44923507192368e-05
-1.93381491989893e-05
-2.1600170985264e-05
-2.00446033817137e-05
-3.24527837796835e-05
-3.30503597274928e-05
-3.75025792731136e-05
-6.35701019511122e-06
-3.41058973036031e-06
-2.18746557893421e-05
-1.57843336675939e-05
-4.34510038646924e-06
-9.50228409384336e-06
-3.04450663906515e-05
-2.76307877157003e-05
-2.74218999100304e-05
-1.12480402600152e-06
-4.80424105691175e-05
-1.40070932883394e-05
-1.32921506753573e-05
-4.70930423213774e-05
-4.07896782352846e-05
-1.42650344479831e-05
-2.4407038716809e-05
-3.01879406050155e-05
-1.17013409153589e-05
-2.89493247199834e-05
-2.03036489104048e-05
-2.87367136465003e-05
-3.87447935122596e-05
-4.01230543204855e-05
-1.88248990383769e-05
-1.43149693862762e-05
-3.31911596372028e-05
-3.14572764869639e-05
-4.72741280681968e-05
-4.00780567861609e-05
-2.59109675339049e-05
-4.03720667398642e-05
-3.35194960617692e-05
-3.85798389382866e-05
-2.76235071728894e-05
-4.27845723751975e-05
-4.08674541222418e-05
-3.08634793864391e-05
-3.2761506239435e-05
-2.62593056763215e-05
-1.19190777641056e-05
-6.430659327968e-05
-4.06955592448804e-05
-2.46833331481576e-05
-3.81649295449421e-05
-1.62149187043684e-05
-2.49465588993833e-05
-1.34084843240787e-05
-3.70540040445957e-05
-4.80698958291895e-05
-2.32905876465306e-05
-3.61283607657985e-05
-1.68469225999028e-05
-6.12401733993011e-05
-7.09191545144786e-05
-2.76889028271834e-05
8.95081880639963e-06
-3.72940422342235e-05
-5.43805204534527e-05
-4.38412982880294e-05
-3.85910690149779e-05
-5.91590371816149e-06
-5.6505221655741e-06
-2.40421638570275e-05
-2.48666841869295e-05
-1.30279515030326e-05
-3.96384107125633e-05
-2.9943244833551e-05
-1.74427713699158e-05
-2.14733393076963e-05
-4.86473755738288e-05
-2.17458227939064e-05
-2.00875593615161e-05
-5.97612310941599e-06
-3.99355835595911e-05
-2.08851315471149e-05
-1.1382677996887e-06
-3.58288492011559e-05
-1.71975179681365e-05
-1.1867038596772e-05
-3.00305084293034e-05
-6.29794249775319e-05
-1.05941129674678e-05
-2.21607309567216e-05
-1.56396863336461e-05
-2.39286116869173e-05
-1.86640336189311e-05
-2.73371932988453e-05
-2.29117275422461e-05
-2.72355824676639e-05
-4.16429658421054e-05
-4.95279646922247e-05
-2.07316923184831e-05
-3.64668519109434e-06
-2.76015980465435e-05
-5.7012665060704e-05
-5.49064392700256e-05
-6.3948158442818e-05
-1.05262371644114e-05
-2.82391176281166e-05
-2.66279256954412e-05
2.98508906979474e-07
-3.41574414516256e-05
-2.04880921820013e-05
-3.63778241897674e-05
-2.72017776635119e-05
-1.98790627951248e-05
-3.63502094106719e-05
-4.06875518430564e-05
-5.07154037324187e-05
-2.83233295914748e-05
7.17717604921096e-06
-1.90263266485928e-06
-1.95061708230862e-05
-3.93862402331311e-05
-4.19584425472804e-05
-4.35782633055499e-05
-8.75910870171627e-06
-5.10479828617672e-05
-2.08247130040981e-05
-5.31644922200627e-05
-2.94255313414817e-05
-2.63653619073803e-05
-2.31617764147635e-05
-2.53731410117325e-05
-2.41824789634964e-05
-7.65831758053698e-05
-3.94748960393686e-05
