# Supplementary material for: Research on computational propagation and identification of mine microseismic signals based on deep learning
Source: PLoS One. 2025 Oct 22;20(10):e0334641. doi: 10.1371/journal.pone.0334641 (PMC12543183; doi:10.1371/journal.pone.0334641)
Supplement: S7 Data — (ZIP) [file pone.0334641.s007.zip › 000100900001620.xlsx_0.txt_24.txt.txt]

-3.73868630812218e-05
-3.7081036565149e-05
-4.96069406442885e-05
-2.69474825943183e-05
6.15921565051757e-06
-1.26942089819451e-05
-6.52172271690931e-05
-1.10102419500416e-05
-1.27041554043299e-05
-4.51579846819827e-05
-2.10339387707231e-05
-2.6691934643387e-05
-3.35498700681044e-05
-3.60789614110317e-05
-6.5616632364127e-05
-6.02053502243951e-05
-1.68107036750052e-05
-2.98617793957115e-05
-1.95540069622448e-05
-2.06510811116992e-05
-3.93402085502793e-05
-4.64013421201994e-05
-1.57507483538486e-06
-2.06334457979737e-05
-6.47076850526809e-05
-2.95643360557986e-05
-4.16322162537621e-05
-2.91497395445142e-05
-3.60297152806554e-05
9.22269213528955e-06
-5.19824037051589e-05
-3.36050787713521e-05
-2.57085202925433e-05
-1.41890391897283e-05
-9.39688593118828e-06
-2.46611982165447e-05
-5.89286228615783e-05
-3.67290169133076e-05
-3.93169565003026e-05
-2.68076647115749e-05
-3.28882511558141e-05
9.54964541800376e-06
-4.36758087719059e-05
-2.33329666611283e-06
-1.84572916189102e-05
-3.1800773146284e-05
-3.76422982851032e-05
-6.70195146942435e-05
-1.73905384127938e-05
-2.95227927054773e-06
-6.86150714192721e-06
-2.48035469260329e-05
-2.08991532747376e-05
-1.91127428090106e-05
5.90743407242015e-06
-3.49252237421782e-05
-4.63916686396304e-05
-2.78565078836903e-06
-2.8040540805136e-05
-3.18700928919648e-05
-6.31899379041363e-05
-1.4908686209727e-05
-2.67488410723013e-05
-3.01096124653438e-06
-3.36980530490454e-05
-1.97839252563095e-06
-4.28125216418152e-05
-2.16785186060332e-05
-2.22619281614185e-05
4.59015592553647e-06
-6.4059671738575e-05
-4.62981551715572e-05
-3.967123060906e-05
-2.72042280640373e-05
1.53375227423073e-06
-1.04880372295924e-05
-2.14058622828119e-05
-1.75190963154935e-05
-1.88537134703507e-05
-3.60389110497299e-05
-3.66240887554759e-05
-4.19393862582226e-05
-1.43231756910896e-05
-5.2234763306041e-05
-3.22185858510919e-05
2.73647640119866e-05
-2.33336923100274e-05
-4.15004061892393e-05
-2.63140637533775e-05
-1.10363668987065e-05
-3.67561641213051e-05
-6.18822959050342e-05
-6.27214251196602e-05
-4.23165373245882e-05
-1.47470370315954e-05
-5.39529905281421e-05
-2.50484776098578e-06
-5.37401827141985e-05
-3.09187102448067e-05
-2.71985300886309e-05
-2.04051572914499e-05
-4.51807180153925e-05
-3.510621609274e-05
-3.25620703114832e-05
-3.63063808578341e-05
-1.3182668752842e-05
-4.29531656525034e-05
-4.73257948452674e-05
-3.1056423314268e-05
-3.73769480009854e-05
-1.26553666434273e-05
-1.31320353461164e-05
-4.45036770211962e-05
-3.53888553402062e-06
-3.05175595116193e-05
6.87350208174116e-06
-3.14098368591859e-05
-5.88141984189141e-05
-2.12389740738984e-05
-6.13264014970905e-05
-4.64511415483317e-06
3.02871412176968e-06
-3.18855130617565e-06
-4.20459288442066e-05
-3.50129142397113e-05
-3.74440914922599e-05
-9.92615035550699e-06
-1.78066285517909e-05
-2.10102608522877e-05
-3.56937249738913e-05
-3.01872096750172e-05
-1.06703250910115e-05
-4.95967257163443e-05
-1.42749027243128e-05
-1.88757740885555e-05
-5.99696462735456e-05
-3.88785262196973e-05
1.88146300950485e-06
-4.51533237140129e-05
-3.24342861943219e-05
-5.56933983556018e-05
-1.3204326575566e-05
-1.45882590618072e-05
4.90405134856474e-06
-1.65980285862423e-05
-3.44549773814943e-05
-2.36221975275732e-05
-3.76773974559742e-05
-6.04249585618651e-05
-2.40301595898773e-05
-1.56494586201281e-05
-1.94187606527587e-05
-5.00413704857821e-05
-5.63094874852986e-05
-2.41431206318022e-05
-3.15980499272996e-05
-3.31527346615194e-05
-3.38603153670592e-05
-2.80917615477487e-05
3.26699707660222e-06
-1.22214917335157e-05
-4.84878011605781e-05
-3.95181695527089e-05
-1.72222160060958e-05
-4.69563409758551e-05
-5.16941701552601e-05
-4.96738474435274e-05
-3.00599001931996e-05
-4.30200690978223e-05
-1.80994460134007e-05
-5.80905198555554e-05
-5.13481650010584e-06
-4.15257551150217e-05
6.1826311198764e-06
-5.51368317619593e-05
-3.63957533831522e-05
-3.52824105280952e-05
-4.79177604232486e-05
-2.15787946134664e-05
-4.58399978549437e-05
-2.8108757873382e-05
-2.99097996575526e-05
-2.17951031745255e-05
-4.95026328315429e-05
-3.77205285774626e-05
-2.87241012396807e-05
-4.41106346611428e-05
-2.97628975499459e-05
-3.20875334569765e-05
-2.12242544354078e-05
-2.59209552680367e-05
-3.1733824650231e-05
-5.49350806255654e-05
-5.27687774059045e-05
-1.88579959488462e-05
5.42127681212248e-06
-2.30045761491353e-05
-1.23992530798227e-05
-9.26112630915935e-06
-2.56120111375262e-05
-2.80101590324495e-05
-2.79038308310875e-05
-1.75458284288581e-05
-4.1461922820037e-05
4.35563874531042e-06
-2.16599226328194e-05
-1.18788066910047e-05
-1.57949825753576e-05
-1.73421119037997e-05
9.16599313076523e-06
-2.36527652130028e-05
-2.53267410943827e-05
-1.62191153436493e-05
-5.32512231806748e-05
-2.99707418590609e-05
-4.13393528574152e-05
-1.99678914477002e-05
-2.06348860811722e-05
-4.15319704441845e-05
-1.44422380777893e-05
-5.00231725251543e-05
-2.13288320453073e-05
-5.55970297905142e-05
-6.20924892824044e-06
-1.91896208132551e-05
-1.43580943665614e-05
-3.99814170857747e-05
-2.67980002577823e-05
-2.53908138572485e-05
-2.67432456744225e-05
-3.0276617951931e-05
-6.25682252451276e-05
-3.25417298653691e-05
-6.35804139542803e-06
-2.35919945619835e-05
-7.36102401656567e-06
-3.96155020323708e-05
-3.17102926424953e-05
-1.77919530163925e-05
-1.69902462787655e-05
-2.48877822628178e-05
-1.97881399311314e-06
-3.65136126735331e-05
-4.13593599520958e-05
-6.3125662678346e-05
-1.64365673097957e-05
6.19938057194005e-06
-1.23472792225988e-05
-4.7577715973204e-05
-2.49549561834049e-05
-3.17968048618556e-05
-1.27667320527099e-05
-3.30593326347825e-05
-6.29377301927615e-05
-1.1808756617166e-05
-2.60649785778804e-05
-1.24464707187106e-05
-8.24774067378164e-06
9.88984856068541e-06
-4.70833147856505e-05
-2.48706699086988e-05
-2.19444134598499e-05
-3.74635272496472e-05
-2.34713760568404e-05
-1.20504059062707e-05
-1.49845671136007e-05
-3.93001726318306e-05
-2.39701503618945e-05
-5.33270983019531e-05
-1.63964242594522e-05
-8.283302022624e-06
-1.41621211740962e-05
-3.33090470221465e-05
-2.99014456821013e-05
8.43264002468289e-06
-5.49884104849375e-05
-5.22150686274954e-05
-2.7135673038396e-05
-4.1013097841337e-05
-6.85130957743941e-06
-6.93130053340478e-06
-3.89973096256532e-05
-2.74385693860585e-05
2.14579769082339e-05
-2.15149781825939e-05
-9.33406100735174e-06
-2.94902289182215e-05
1.56017372297626e-06
-6.39959739792303e-05
-3.36173298753786e-05
-1.22248191007396e-06
-3.21192717732516e-05
-3.56824181759886e-05
-3.75562697499875e-05
8.00917984501151e-06
-3.59762817189498e-05
-3.1562398681101e-05
-1.33637132778201e-06
-1.43929330195291e-05
-2.09379492470489e-05
-1.79258707031088e-05
-3.81545679838737e-06
-8.3405864776358e-06
-4.02302001489311e-06
-2.17418937956868e-05
-3.24771408562025e-05
-5.49552109908398e-05
-6.58427872290549e-06
-9.30044080295212e-06
-2.42836856538162e-05
-4.62240914556943e-05
-3.48216446447867e-05
-3.55475919265545e-05
-2.71995266404244e-05
-3.88078611004221e-05
-2.61560209858173e-05
-1.74010711614748e-05
-1.70600187873552e-05
-3.99333737233371e-05
-3.01211305938563e-06
-2.63809307868075e-05
-6.00622872796061e-05
-4.01718647113214e-05
-2.99553439092964e-05
-1.10736830270826e-05
-8.57512957755841e-06
-2.52954022718247e-06
-5.08352522295866e-05
-2.6365781091271e-05
1.22702514168199e-06
-4.01089160886649e-05
-3.77136508717686e-05
-2.11649452539507e-05
7.08701741526403e-06
-3.84732800070987e-05
-3.74142437797808e-05
-4.78448873713925e-05
-4.45835380162203e-05
-4.35720841682887e-05
-5.13117967387172e-05
-5.74354510901633e-06
-5.64030633296945e-06
-5.28913300741639e-05
-4.29652540190466e-05
-3.194689773554e-05
-4.65398065468593e-05
-1.92016575592155e-05
-6.39329938978315e-05
-2.11432703418932e-05
-1.86485791730223e-05
-2.14144023913748e-05
-3.25628949846398e-05
-4.76157194587759e-05
-1.50296503346207e-05
-4.6996161691324e-05
-2.73725909181104e-05
-3.38742257289662e-05
-3.86083936396746e-05
1.81457518409045e-06
-4.4010380143747e-05
-5.93087205764165e-05
-2.23766949587926e-05
-1.26120561099348e-05
-3.7773705906415e-05
-1.28308509104156e-06
9.29748760847359e-07
7.4822220939671e-06
-2.79023164407228e-05
-3.47383171553361e-05
-1.61554094501253e-05
-2.51956704043707e-05
-2.99581433119923e-05
-3.17172041747179e-05
-4.55490066370362e-05
-1.79390170378994e-05
3.0719259231938e-06
-2.95268774466726e-05
-4.06376440977119e-05
-1.94679695204414e-05
-3.88286367757263e-05
-4.14262002562423e-05
-3.46756344388686e-05
-8.68233866019742e-06
-1.79846588616793e-05
-5.14925334741733e-05
-2.48834465646099e-05
-1.63902856464741e-05
-2.25846695479537e-05
-1.75479366359621e-05
-3.24548699728509e-05
-4.47951527952793e-05
-3.02531430919536e-05
-2.72357587805499e-05
-2.2165650265766e-05
-4.46683897286559e-05
-6.53573721122991e-05
-2.53842866922316e-05
-4.79983285185336e-05
-2.05638461518588e-05
-2.27657611451878e-06
-4.849799021432e-05
-2.20631598841007e-05
-1.87871815421492e-05
1.7674218574578e-06
-4.86879035007022e-05
-4.71775213093621e-05
-6.13679084111479e-05
-2.79985168180803e-05
-5.44985210385058e-05
-2.66283574886055e-05
-6.06021226950111e-05
-3.9250668904083e-05
-4.06909262366944e-05
-2.41610442895932e-05
6.47911940081833e-06
-4.07888044385913e-05
-3.0462212729605e-05
-4.79356352096145e-05
-1.78975915099604e-05
-4.60288958849131e-05
-3.28660833505586e-05
-4.53571945027485e-05
-1.6518373990632e-05
-2.76565879450136e-05
-1.89668326311839e-05
-5.47497124979267e-05
-6.75743768807013e-05
-5.25005860737297e-05
-1.94951689230907e-06
-3.34177793292979e-05
-3.50913558512379e-05
-2.32798627067306e-05
-5.19496435812789e-05
-5.40131752778437e-05
-3.86490793815977e-05
-3.26208253709112e-05
-1.20966758578784e-05
-2.18692316471805e-05
-4.97643520554964e-05
2.66205701096229e-06
-4.11691855282693e-05
-2.98248263729423e-05
-4.77412779370517e-05
-4.7060987418879e-05
-2.49717227748064e-05
-1.67840238874156e-05
-3.00898349273172e-05
-3.51227689168495e-05
-4.31937669151153e-05
5.09724004710075e-06
-2.27506877073738e-06
-2.76500297826998e-05
-2.79074586450123e-05
-3.3238414841861e-05
-1.57299891013909e-05
-1.7901165313475e-05
-2.31013706467319e-05
-1.5799762138321e-05
-2.96695781108112e-05
-1.72985288004721e-05
-3.06290500473725e-05
-3.01743391409059e-06
-2.88295252282357e-05
-2.27874311061245e-05
-2.54611674694165e-05
-5.4645174753994e-05
-3.77902051234439e-05
-4.4311298648464e-05
-3.76194489813162e-06
-2.7747715722227e-05
-3.1433712054676e-05
-6.02303927152025e-05
-2.41849226193807e-05
-5.42632414515693e-05
-2.69090882977478e-05
9.82127986796574e-07
-2.36418647670624e-05
-1.9543297575905e-05
-3.67113645296036e-05
-3.56294023199672e-05
-3.90809949308696e-05
-2.32159823966777e-05
-4.23778512923414e-05
-5.98960226141031e-05
-4.45131289534837e-05
-4.90183861348264e-05
-2.21505545538998e-05
-2.70092187722456e-05
-2.65657461049192e-05
-5.08813540817296e-07
-3.92749710678548e-05
-3.40366476656612e-05
-7.6944484430486e-06
-5.65425909832807e-05
-2.22933361884021e-05
-7.71371936411805e-05
-3.18653052921567e-05
-2.11092764170852e-05
-5.51018533937656e-05
-3.16094515208146e-05
-3.85858851242332e-05
3.24991371028565e-06
-1.86102892603719e-05
-1.2337039913839e-05
-5.4035485055822e-05
-1.84707444205915e-05
-1.77984744305053e-05
-6.29967660832559e-05
-3.79955311193265e-05
-4.30324556506505e-05
-4.04912829714118e-05
-3.93241039390479e-05
-3.71996101219356e-05
-3.72829717190103e-05
-4.26936722429595e-05
-4.48697143498835e-05
-4.03779522440536e-05
-4.58848215742655e-05
-4.7250524697338e-05
-3.40864184085799e-05
-4.64591548639967e-05
-2.09243555399304e-05
-3.04598102290137e-05
-1.34269095415143e-05
-4.00177443037185e-05
-1.4054166159217e-05
-1.73149250560033e-05
-2.18869363187156e-05
-1.57349541792644e-05
-2.65290080738527e-05
-4.84374411580207e-05
-3.23600136129114e-05
-1.38535263184019e-06
-5.55796466583642e-05
-3.85099815912673e-05
-2.5202790769604e-05
-3.19787598507587e-05
-3.91999998857917e-05
-1.43604781142125e-05
-5.49925952473867e-05
-2.26684151603018e-05
-3.62792752797035e-05
-3.58762638577186e-05
-1.81409742895362e-05
-3.27332170860584e-05
-5.49585544737863e-05
-3.84875754034359e-05
-2.50610605176954e-05
6.47987687846348e-07
-1.11405829707556e-05
-1.11630291569521e-05
-2.39764154675285e-05
-1.66229271235026e-05
-4.44886119918632e-06
-2.46511260422553e-05
-2.94515428241623e-05
-4.81488069740047e-05
-1.8022638916588e-05
-3.5271388810392e-05
-4.98736201392719e-05
-2.23310897618186e-05
-2.00947544923801e-05
-3.49972962569784e-05
-3.47546647306381e-06
-1.3724927710136e-05
-6.84812476238533e-05
-2.58771644915857e-05
-1.87321620520318e-05
-2.90545722336569e-05
-2.2458629109849e-05
-5.18787669228066e-05
-4.47515484960122e-05
-3.34898459502702e-05
-5.08652348967354e-05
-3.86125155178698e-05
-4.03995161589067e-05
-4.65828123284886e-05
-1.48812903426979e-05
-3.36891855027976e-05
-4.4767991372739e-05
-6.77438897454169e-05
-3.37817720169887e-05
-5.31352094796553e-05
-3.0118147481144e-05
-5.38910096284692e-06
-3.5890268630228e-05
-3.25861354722352e-05
-2.12814295269734e-05
-7.06780902757025e-06
-3.48107430103548e-05
-4.24571874197585e-05
5.97912260811724e-06
-2.9805715644392e-05
-1.40655169625899e-05
-5.01422156373807e-05
-2.05931759430818e-05
-1.41739945958605e-05
-8.46687300979875e-06
-3.71005568508657e-05
-4.54018258683339e-05
-2.92449120554365e-05
-2.37665130692155e-05
-1.2915155331703e-05
-4.23887437633766e-05
-2.95276030041338e-05
-4.12461056413013e-05
-2.90419910901399e-05
3.51833322168558e-06
1.42499386312463e-06
-4.88444083109606e-05
-3.39068239099261e-05
-3.94118795061782e-05
-1.78748439386122e-05
-1.98905629133118e-05
-2.13092252782334e-05
-1.66387074414462e-05
-3.06060659446461e-05
-3.64877084078912e-05
-1.36686333341064e-05
-2.63230863658863e-05
-3.17368188759014e-05
-5.75045159913035e-05
-2.09864078738058e-05
-3.46442150672899e-05
-5.06770030549627e-05
2.34249794013351e-06
-2.70553897626368e-05
-1.74763855472693e-05
-2.05032960203911e-05
-3.48592374873041e-05
-3.91691841001098e-05
-3.53625938803506e-05
-3.16083168050092e-05
-2.72545320859453e-05
-4.9261893784903e-05
-3.87919264003685e-05
-1.00173674947935e-05
-3.96073340315814e-05
-1.06059320510354e-05
-3.42197022393819e-05
-4.91620047365017e-05
-4.37473382781839e-05
-1.89867677479596e-05
-3.4991121562756e-05
-3.66016509349138e-05
-3.34241481468575e-05
-8.99256145827788e-06
-3.39710111631712e-05
-1.61990723023667e-05
-3.61651966061663e-05
-1.94490501216565e-05
-2.1515285079301e-05
-6.09277197714551e-05
-5.98995675188815e-05
-5.83650461212744e-05
-2.43944551717926e-05
-6.01380070571758e-05
-3.73112173401012e-05
-6.22768612902088e-05
-2.96678043439027e-05
-2.14465149097513e-05
-1.85366117817621e-05
-9.50119731629053e-06
-2.54365637590627e-05
-4.76523733195283e-05
-2.77212656944778e-05
-5.27410645828469e-05
-7.46306437791898e-06
-3.14878255540168e-05
-4.26636710258678e-05
-1.59910286463525e-05
-4.51024735048351e-05
-2.50532308087504e-05
-5.82166459410444e-05
1.152006774244e-07
-3.14874000810134e-05
-5.18482286139596e-05
-4.62695048642141e-05
-2.09368706910927e-05
-8.61410873798447e-06
-5.61945246255679e-05
-2.52950754337145e-05
-8.9661335140645e-06
-8.00322094211962e-06
-3.77889098113616e-05
-1.1019401058446e-05
-5.92976051566951e-06
-1.30309147807886e-05
-3.62115555443812e-05
-2.76185553387399e-05
-1.61030464271702e-05
-9.85462502779666e-06
-2.40608318404823e-05
-1.47226194099378e-05
-1.20104637219683e-05
-2.86706614726888e-05
-8.36473911013045e-06
-2.8391869647255e-06
-2.89704816825871e-05
-3.13442448805977e-05
-4.34034264468195e-05
-5.83820734441317e-05
-1.86781112478855e-05
-2.06437727099685e-05
-2.90362132644564e-05
-2.85142111662537e-05
-3.25531965917215e-05
-2.34604335866107e-05
-1.76760120299195e-05
-4.98148631265085e-05
-2.21632429781216e-05
-3.82151869245098e-05
-2.50792375311827e-05
-1.5266559462391e-05
-8.81829959669984e-06
-5.21563736525308e-05
1.90592153500667e-06
-6.05463052064775e-05
-1.73673652572942e-05
-6.42582653565016e-05
-1.78154698718491e-05
-2.64172094740528e-06
-1.70037971577174e-05
-2.71409700014759e-05
-4.35306422840221e-05
-4.65631123518267e-05
-3.50117924567959e-05
-4.08294551653209e-05
-4.07309428575085e-05
-3.03991466952117e-05
-2.0192726068179e-05
-2.76418459365863e-05
-6.02324942785068e-06
-2.96237093343209e-05
-3.91732056867872e-05
-4.04476355397603e-05
-3.82146443027e-05
-2.71088655042795e-06
-3.49489361945562e-05
-2.04565015939955e-05
-1.99992170799833e-05
-2.23263405401626e-05
-2.66399648745232e-05
-2.91235471323731e-05
-3.85321266305997e-05
-5.92843631835702e-05
-7.17998705372272e-05
-2.8529189733399e-05
-2.79754173051639e-05
-4.7026001363891e-05
-2.50232177572834e-05
-7.75178489981106e-06
-1.7491104237949e-05
-9.50209118958565e-06
-1.22350260229867e-05
-1.71534649454358e-05
-1.90383155170731e-05
-2.12940161360171e-05
-1.8099959141047e-05
1.31245787746379e-06
-1.88147859929046e-05
-2.48270705415589e-05
1.33574964380002e-05
-6.78671320855258e-06
-3.62807349338195e-05
-4.78591850110455e-05
-2.52348090195314e-05
-3.31195678980566e-05
-4.49821413650355e-05
-4.49864498914512e-05
-2.87888598255118e-05
-1.92955380316589e-05
-3.54395687249653e-05
-3.58611055736383e-05
-4.77030381313819e-05
-2.42310208590687e-05
-8.97190760034742e-06
-3.32402802301532e-05
-3.61874266696595e-05
-3.81187476280335e-05
-4.40631008144855e-05
-1.24424943351501e-05
-4.39862972004468e-05
-6.05496269340657e-05
-2.78802466519024e-05
-4.39936038580183e-05
-4.89309098281071e-05
-3.74897088878956e-05
-5.37152439263679e-05
-4.61841328276228e-05
-2.93325875017998e-05
-3.36925128404278e-05
-2.48229794875891e-05
-1.17681959858542e-05
-1.29386876302389e-05
-1.99280127642049e-05
-1.84278310352069e-05
-3.48684043652296e-05
-4.80207875223118e-05
-5.43928762085297e-05
-3.12209158393559e-05
-2.31749325560155e-05
-6.95557735485041e-05
-2.13320730164246e-05
-3.9461824281962e-05
-4.36646701052489e-05
-5.13030860995342e-05
-2.61212458302766e-05
-6.1405328066751e-05
-4.5312296113901e-05
-4.31821185937544e-05
-4.25398169749929e-06
6.85592044481824e-06
-1.60652637001932e-05
-8.15101971643144e-06
-2.58601702196159e-05
-3.89434188486908e-05
-6.32061442965872e-06
-2.84118728048394e-05
-2.03147081436751e-05
-1.00972510424364e-05
-5.60090631753598e-05
-5.16922812117258e-05
-4.07942086049922e-05
-4.5411508232957e-05
-4.57308356575455e-05
-3.48880232212525e-05
-3.99269470393707e-06
-7.05246715265693e-05
-2.47064270290421e-05
-1.21078644773424e-05
-4.3599382567996e-05
-4.1043762690041e-05
5.28512117625446e-06
-4.31470651285268e-05
1.26958305301962e-05
-7.41299288512381e-06
-1.34814778157512e-05
4.36654018378672e-06
-3.41312585870451e-05
-2.3936053188044e-05
-6.21449696357132e-05
-6.1604837040261e-05
-4.38477550560594e-05
-6.78844753024332e-05
-1.00364907532492e-05
-3.28547847623931e-05
-2.62362675933164e-05
-3.687635867154e-05
-1.63624851290942e-05
-2.00469775620229e-05
-1.91199697920383e-05
-2.19947235938098e-05
1.02619155186047e-06
-5.27939117858392e-06
-2.89442549739984e-05
-1.7932925271864e-05
-1.31412567404946e-05
-4.91687234230624e-05
-2.84155742782361e-05
-2.4384613124075e-05
-3.69742718347674e-05
-2.16097952056516e-05
-4.11180255302573e-05
-3.78311147080905e-05
-5.16231731940991e-05
-3.03965046365673e-05
-2.92761045324302e-05
-1.32357112475678e-05
1.31450513817187e-05
-3.65430227216469e-05
-2.59225524187885e-07
-3.01170471462412e-05
-2.32220616206456e-05
-3.53909255606393e-05
-3.98446622617374e-05
-3.49711634797693e-05
-4.39811157326213e-05
-3.98715797756933e-05
-4.89272602540821e-05
-5.20219373947655e-05
-2.81567210911033e-05
-3.76860033476959e-05
-1.73744190775999e-05
-3.87622690348478e-05
-4.03648251535489e-05
-1.94237967645432e-05
-1.98560734554443e-05
-1.35806876643486e-05
-1.023892882709e-05
-3.96045122686994e-05
-3.53526154266768e-05
-4.82490004635625e-05
-3.96964190524919e-05
-3.99344024207477e-05
-5.98407326579702e-05
-3.99338071964032e-05
-1.93554542615486e-05
-3.70562613722398e-05
-2.35783412485013e-05
-1.38673532038211e-05
-1.98349241506562e-05
-2.56577049496901e-05
-1.53716563270416e-05
-4.47743146807945e-05
-3.86409461398589e-05
-2.53050530086771e-05
-1.14122714232709e-05
-6.37948905620978e-05
-1.65914338800266e-05
-2.87835923875229e-05
1.01973461862765e-05
-2.29228266342392e-05
-3.87015607301215e-05
-8.17682398956894e-07
-1.17631438888958e-05
7.18794402605125e-06
-3.09752652529962e-05
-5.705395206182e-05
-5.3933184096256e-05
-4.00003078058455e-05
-2.53268802209194e-05
-5.06274029242623e-05
-4.7777465109385e-05
-2.06948571975e-05
-2.72227984280589e-05
-1.96372971366982e-05
-2.43844925490963e-05
-3.02272254011604e-05
4.44770378063221e-06
-2.13191750342714e-05
-2.90195413228477e-05
-7.41935221019879e-06
-2.84337198038005e-05
-3.81237239006898e-05
-2.24193137049936e-05
-2.04841103850244e-05
-3.7398517605211e-05
-6.92250947150986e-05
-4.73021946739847e-05
-3.50943311473676e-05
-3.56524498634813e-05
4.48430176004332e-06
-1.15792981742928e-05
-1.47648817145854e-05
1.26186964007615e-06
-2.08728764619054e-05
-3.40133539479669e-05
-2.14595414088638e-05
-2.4253981484243e-05
-3.0267974465289e-05
2.62487389203775e-06
-4.2386649062846e-05
-3.51008779316581e-05
-3.1870547556224e-05
-3.51768317291841e-05
-5.7499056284801e-05
-1.9735661044141e-05
-4.76270363819372e-05
-3.79134001002548e-05
-9.91160223205696e-06
-3.92709335370364e-05
-5.19088486249908e-05
-2.23910865246056e-05
-2.62522349105931e-05
-4.10581147984384e-05
1.11962092835995e-05
-1.27623423307051e-05
-4.96238633601976e-05
-1.49012240800093e-05
-3.74393072071306e-05
-3.01509692715401e-05
-3.52351047295822e-05
-5.33963706310653e-05
-4.03622982152599e-05
-5.54923864546897e-05
-3.13053693351574e-05
-1.72334045045806e-05
-2.02655007304671e-05
-2.78054186386162e-05
-3.17164661846007e-05
-2.35170176021107e-05
-3.86384471696615e-05
-2.34325436076204e-05
-1.68204405309265e-05
-2.64875338364443e-05
-8.36769047960749e-06
-3.06966275852812e-05
-4.84936117796894e-05
-4.5123701605425e-05
-7.04302630336499e-06
-5.88003108066698e-05
-5.33530120879941e-05
-2.37607905614052e-05
-1.67920248040608e-05
-3.79176345456892e-05
-2.33631352030417e-05
-3.277233551721e-05
-2.5097972795494e-05
-1.95775420351319e-05
-2.55262589938407e-05
-3.42675120059094e-05
-3.60246969305082e-05
-1.19872861053181e-05
-2.5630323113289e-06
-2.15293040943858e-05
-1.13472804137605e-05
-2.53476866804215e-05
-3.35774558823261e-05
-4.52935441468886e-07
-3.02803583617937e-05
1.7831463648153e-05
-3.36323197384356e-06
-1.46976214395862e-05
-2.19822223914622e-05
-9.50512222482907e-06
-2.80768065549459e-05
-3.46678615748285e-05
-2.38200376707742e-05
-5.20376705965968e-05
-6.7603954434729e-05
-1.01371385325825e-05
-1.18380377823798e-05
-1.88299725018288e-05
-3.58000981902071e-05
-7.53689576711754e-06
-2.15399881081384e-05
-2.67790712399602e-05
-2.49962806269342e-05
7.71721786366279e-06
-3.5396761159524e-05
-4.47781921678209e-05
-5.69286414681264e-05
-4.49081112853146e-05
-1.40557532414507e-05
-3.14271412935991e-05
-4.41983642424352e-05
-4.98554814676223e-05
-1.58403664991128e-05
-5.14308082315743e-05
-1.23558511926999e-05
-9.30655891897614e-07
-4.1126993821885e-05
-3.36983802737172e-05
-3.32660993358681e-05
-3.8281030167773e-05
-5.83047109549163e-05
-2.48404655676911e-05
-6.40279729063906e-05
-2.07628763102163e-05
-2.51058218035172e-05
-2.69505376953372e-05
-9.34582962405571e-06
-2.99216379095346e-05
-4.39668211938146e-05
-6.20990573564833e-05
-1.45731203586321e-05
-2.10395363229236e-05
-4.05503325686914e-05
-2.49107764910373e-05
-8.79875937325403e-06
-4.94209706191062e-05
-1.99722886534574e-05
-5.41060222270162e-05
-3.2360126108881e-05
-4.98882224776941e-05
-3.15105730429433e-05
-2.02237540538645e-05
-1.43078429637481e-05
-4.19707360553625e-05
-4.23499823573299e-05
-4.76790939546586e-05
-4.42442298760477e-05
-3.59724974922771e-06
-2.8878104018321e-05
-4.31710215292739e-05
-2.3879552394565e-05
-3.1204642605643e-05
-1.77690441271132e-05
-2.74911607637593e-05
-8.50185476556119e-06
-3.13344726468821e-05
-1.8718935565678e-05
1.3652581911778e-05
-5.30922311874525e-05
-3.39561096166973e-05
-1.26425873205657e-05
-2.04044130917283e-05
-4.94448914272665e-05
-1.30385193459999e-05
-2.45104596462799e-05
-3.09960533361166e-05
-1.35741639246371e-05
-8.78695279997369e-06
-6.76100605137271e-06
-4.91200647701773e-05
-2.07688796796325e-05
-1.94421094262993e-05
1.18068106864423e-05
-4.27430654407942e-05
-3.11437812587393e-05
-3.26172467907469e-05
-2.7751389367987e-05
-2.26161656080461e-05
-2.17017473070936e-05
-4.05620231148967e-05
1.39271775691862e-05
-3.82380070212725e-05
-2.7778923222859e-05
-5.45920015032139e-05
-4.28914903099809e-05
-3.06335637989613e-05
-5.78753188631161e-05
-2.08691289547181e-05
-1.69470769264464e-05
-2.58067070210155e-05
-2.64908036088255e-05
-3.79402266659114e-05
-1.44583330835637e-05
-7.59591930782595e-05
-3.39874630311493e-05
-5.33820614467155e-05
-4.27310682956883e-05
-2.41332730296205e-05
-4.43742582523448e-05
-3.03727114569039e-05
-2.17619663200743e-05
-3.96526087476778e-05
-1.7409995915769e-05
-2.61786892989884e-05
-2.1186582361423e-05
-1.46616303464463e-05
-3.1536202917789e-05
-2.99759762215084e-05
-3.71416153280233e-05
-3.45772147134628e-05
-4.32005761214547e-05
-4.98936294181638e-05
-3.03335574470347e-05
-3.368649182416e-05
-5.17668297857768e-05
-3.61847579506994e-05
-2.67686847870163e-05
-2.16113521149952e-05
-1.24950306904216e-05
-2.42401794791078e-05
-5.22860249613702e-05
-4.14355017666049e-05
-2.93220670125064e-06
-2.63679097899589e-05
-2.28262821174908e-05
-1.12925608215973e-05
-3.83329831574425e-05
-6.19619682722033e-05
-4.62134931133953e-05
-6.52189499654782e-06
-9.41493792806725e-06
-1.96207209003002e-05
-5.0465126172731e-05
-4.06035184627901e-05
-1.83480583981525e-05
-1.27223762960264e-05
-3.43609325971186e-05
-4.75594659742469e-05
-1.74620149284582e-05
2.34797526300781e-06
-3.15206538102847e-05
-5.82020733691462e-05
-5.30309963994321e-05
-4.85902464025619e-06
-1.91992213548222e-05
-1.10142126432072e-05
-3.19752199297874e-05
-2.72445016863881e-05
-3.69135451494703e-05
1.89398688616207e-06
3.31418622519856e-06
-2.52981655998354e-05
-1.95144914373449e-05
-4.40013369998061e-05
-3.74768514234279e-05
-2.85878662999208e-05
-4.14587641939423e-05
-2.62554453474696e-05
-2.18608287671957e-05
-5.89922244704478e-05
-2.47851488266055e-05
-2.77742506619398e-05
-3.74223291819089e-05
-4.09127110837375e-05
-2.52746910674413e-05
-4.66307360700935e-05
-3.7374004299634e-05
-3.14677899287567e-05
-9.30715126528414e-06
-4.81346021364486e-06
-2.6178089337071e-05
-1.52559480768204e-05
-3.602044196344e-05
-3.57168756484507e-05
-1.73242545084486e-06
-1.28250485479858e-05
-4.16142094917946e-05
-4.27535094442696e-05
-2.19784811564739e-05
-1.62038988124078e-05
-2.66120731482358e-05
-2.76399782371273e-05
-2.04676508977075e-05
-1.75182845679191e-05
-5.32404693416423e-05
-3.05690280150887e-05
-1.47184927888756e-05
-1.56817719264838e-05
-5.36172779546861e-05
-2.42318642206289e-05
-2.46135298326966e-05
-5.92180408554519e-06
3.12823913062204e-06
-4.47396132594957e-05
-2.17633459009148e-05
-3.55272931514981e-05
-6.74900318614303e-05
-1.31279644074232e-05
-1.64357832051087e-05
-1.94086859852781e-05
-1.39650148384942e-05
-2.76550451232576e-05
-4.058750347932e-05
2.38748964886049e-05
-3.47444474865673e-05
-3.40114510775463e-05
-2.94004362134531e-05
-4.5323365460057e-05
-1.43609787295677e-05
-1.79522190142006e-05
-2.28123172497935e-05
-1.91136229247962e-05
-6.8143856210651e-05
-2.80695362369028e-05
-3.17306347176247e-05
-3.70958785520447e-05
-3.22330061934417e-05
-2.57414215629473e-05
-6.25849665863492e-05
-4.93222289732559e-05
-1.25688011372601e-06
-6.71021433370932e-05
-2.38569065528194e-05
-4.26971747643924e-05
-1.46752423775353e-06
-3.29651097958993e-05
-3.70584694079268e-05
-2.03602969360394e-05
-1.24367109305072e-05
-2.00753666707404e-05
-3.94362051898487e-05
-1.63572308098994e-05
-4.03029014996861e-05
-4.90031000347443e-05
-5.43235056395497e-05
-3.78504075333592e-05
-2.87600302400646e-05
-2.7655548667088e-05
-3.22927652245916e-05
-5.24817607387187e-05
-3.01926184242293e-05
-3.06767616315173e-05
-2.55527214588821e-05
-1.77924266317404e-05
-1.47414954674103e-05
-3.89179871160031e-05
-2.77273437458985e-05
-3.39063147261305e-05
-4.86234427151638e-05
-4.48075159474229e-05
-2.30312496818226e-05
-4.38453338381086e-05
-4.38643019591308e-05
-3.51454764381857e-05
-2.23607159470113e-05
-3.85609974706489e-05
1.24416571445923e-06
-5.21491357510879e-05
-2.63830738982724e-05
-5.29287489066216e-05
-1.53695647195818e-06
-4.27302572151467e-05
-4.6035659162148e-05
-3.37035323733012e-05
-2.81933980028915e-06
-3.43285224841619e-05
-4.03572758984262e-05
-3.77226277229684e-05
-1.67883084589202e-05
-2.22417094697749e-05
-3.18507775149851e-05
-6.05490966755059e-06
-4.5868402933527e-06
-2.5846974749708e-05
-1.21142264801245e-05
5.02818603122208e-07
-1.90836167442098e-05
-2.02439670876309e-05
-2.01786367095584e-05
-4.48295068601644e-05
-9.92639736112718e-06
-1.31562674810503e-05
-3.27481448745167e-05
-3.93408207466184e-05
-1.68969305277693e-05
-3.14613694830746e-05
-2.6327990772868e-05
-3.42224559574807e-05
-3.2266772363289e-05
-4.14039737513701e-05
-8.80293988083772e-06
-3.31680398608494e-05
-2.08202459215169e-05
-3.68362279417565e-05
-4.23429587714929e-05
-1.1526363111714e-05
-3.55753870018567e-05
-1.16676971866603e-05
-4.71017580738321e-05
-2.14960497271816e-05
-3.30449673304533e-05
-2.51551372950272e-05
-2.56192216996556e-05
-3.83908807134501e-05
-2.62237771025495e-05
-3.24106692393249e-05
-8.00994700195232e-06
-5.19619338137245e-05
-2.51229868688839e-05
-3.44838634421866e-05
-2.27234355690893e-07
-2.94898271363197e-05
-3.14968899042445e-05
-3.76436264647166e-05
-1.82999651369011e-05
-5.4033139623802e-05
-2.66674790723915e-05
-2.7338653540259e-05
-3.27176717673952e-05
-7.52296383602971e-05
-4.32344071531615e-05
-2.70207346259401e-05
-2.75722438088694e-05
-2.36008807176773e-05
-2.00881318524585e-05
-2.72564936686918e-05
-5.99257723963244e-05
-2.79545973250887e-05
-4.43369848281034e-05
-3.31336479043313e-05
4.33499072888794e-07
-7.17687089903059e-06
-1.76662379718146e-05
-3.66541997304893e-05
-3.34608082764885e-05
-2.47006667823624e-05
-3.46084599473818e-05
-3.7845160202119e-05
-3.05846499306984e-05
-1.22145656718207e-05
-4.03035510367771e-05
-5.07422213980984e-05
-1.76966353952978e-05
-2.32346209434152e-05
-5.35022513486681e-05
-6.80614699142764e-06
-3.13685233264297e-05
-5.43666391979082e-05
-1.80401298496927e-05
-4.83066355538426e-05
-1.8087953211569e-05
-2.78785626929552e-05
-1.16385961915392e-05
-3.01242609309024e-05
-4.15870055145694e-05
-1.87216089078247e-05
-5.30423837766675e-06
-5.12249715196861e-05
7.15100704076973e-07
-1.4528971481623e-05
-2.2654575745786e-07
-4.87586771976744e-05
-4.83345912508754e-05
-1.51940306615726e-05
-2.70187016668779e-05
-3.147664093153e-05
-2.3066324409283e-05
-2.11696734998098e-05
-2.47579665301885e-05
-1.68263734326601e-05
-4.38523677105708e-05
-6.66123220932366e-06
-2.37191182340967e-05
-3.19204855936257e-05
2.71379092519933e-07
-2.61316238436766e-05
-2.19101073557401e-05
-4.72641054027034e-05
-2.34654803125167e-05
-3.6562080104567e-05
-2.33290264915543e-05
-3.74138564040323e-05
-2.23713987652543e-05
-3.58249858350958e-05
-6.58107904450512e-05
-1.23159275295087e-05
-1.94385371907181e-05
-3.27704431562041e-05
-5.73876570741889e-05
-1.45353696719023e-05
-3.71180894492482e-05
-2.88031815528969e-05
-4.26213383961774e-06
-2.78572582699413e-05
-1.81045006694773e-05
-5.16150774250762e-05
-3.06941948415551e-06
-2.27358603473615e-05
-3.06531370733389e-05
-4.37893305780882e-05
-2.41650109327491e-05
-4.09886401124638e-05
-4.75595953179692e-05
-3.08879220985469e-05
-2.40725890859692e-05
-9.68107451092347e-06
-3.42773631630964e-05
-3.5663021511297e-05
-1.88651122950959e-05
-1.18652744331116e-05
-4.21004505325072e-05
-8.43434031923029e-06
-3.21654563780075e-05
-3.44064617854758e-05
-2.4906062457755e-05
-1.79066400926352e-05
-2.29682348344086e-05
-3.54433436069025e-05
-7.11304030547234e-06
-2.17891531316165e-05
-3.90657471163701e-05
-8.00907367876041e-06
-1.30808799434461e-05
-4.83507862022321e-05
-3.57890768326531e-05
-2.57612859192606e-05
-2.52730170715609e-05
-3.62683684731874e-05
-4.90054396989935e-05
-8.89200251701058e-06
-3.796136436538e-05
-4.311703219125e-05
-4.72283727287797e-05
-3.74570266724669e-05
-2.4012714735006e-05
-3.47964753444187e-05
-3.42913007429399e-05
-1.12536607321408e-05
-4.06367880991613e-05
-3.35452311160218e-05
-3.83008303751246e-05
-5.08658960180855e-05
-5.00557677860381e-05
-1.10433822705315e-05
-1.58965968639466e-05
-4.39954258770195e-05
-4.89871710245099e-05
-2.37107353720826e-05
-4.02363122615401e-05
-2.20166916131009e-05
-1.54795704400343e-05
-4.50922345664358e-05
-5.76153633327589e-05
-5.52547221864134e-05
-5.6846180088958e-05
2.01083954375096e-05
-5.92347775098045e-05
-4.14084190636765e-05
-1.17704412102042e-05
-4.5663844325753e-05
-3.50441100703514e-05
-3.23578389970223e-05
-3.32683488503419e-06
-5.00625500256628e-05
-3.39410402854218e-05
-3.69508809653525e-05
-3.88076496551292e-05
-4.19023644252277e-05
-4.2564469056721e-05
-2.66100019465952e-05
-2.33293894042734e-05
-1.06664484734655e-05
-3.19590819855291e-05
-3.25437775155038e-05
-2.21176313883214e-05
-6.04637116330093e-05
-1.99283169907408e-05
-4.70161986202125e-05
-2.49231662910802e-05
-3.82818259315004e-05
-3.08629270642253e-05
-3.6018422885327e-05
-1.68638435276773e-05
-7.59848543911048e-06
-2.9830581785217e-05
-2.87488771833108e-05
-8.02808868469932e-06
-5.38806978020966e-05
-1.89090514867158e-05
-4.11356273852442e-05
-6.653232540438e-05
-2.01800608468276e-05
-2.13287171472455e-05
-1.4677872117709e-05
-1.09589914984969e-05
-2.94937594665093e-05
-3.63903067061399e-05
-5.17730229548398e-06
-6.46601677942075e-06
-6.86881643706208e-05
-3.7173109219635e-05
-9.45496096494909e-06
-1.05311688014368e-05
-3.79376262830438e-05
-3.65005913004689e-05
-3.62273518734826e-05
-3.92121395553025e-05
-3.86296119720877e-05
-3.72712573176432e-05
-1.43702266002278e-05
-5.53461937364848e-05
-3.92674907603947e-05
-2.24731719839947e-05
-4.33789035629634e-05
-6.52842395565939e-05
-3.20968498259871e-05
-3.24340391052648e-05
-1.52903035515114e-05
-2.56570363422477e-05
-1.28473769622687e-05
-1.5529285394406e-05
-4.04443577459563e-05
-6.1754697650922e-05
-2.50239197941111e-05
-2.22966802235352e-05
-4.21868622895384e-05
-1.80007720879044e-05
-3.9220517424888e-05
-1.69228810213269e-05
-5.49704513312306e-05
-4.73031528832436e-05
-1.10064375690211e-05
-2.61258257441606e-05
-2.02751545838011e-05
-4.11931843298954e-05
-2.6902273807266e-05
-2.71477916916708e-05
-4.92730205112645e-05
-3.11053356433257e-05
1.07392778754155e-06
-4.68793515424547e-06
-7.04207296590148e-06
-4.87950988447623e-05
-3.81548479691795e-05
-4.90639969223421e-05
-2.00647306341134e-05
1.0291172040442e-05
-3.56575992413954e-06
-7.41345317598509e-07
-3.6672895448122e-05
-3.53932168390894e-05
-2.16837513677595e-06
-3.22387691920989e-05
-4.02848801162497e-06
-3.55645605222706e-05
-2.89877764147565e-05
-2.48032229564793e-05
-2.14121563775334e-05
-9.26166030682322e-06
-2.48093062099572e-05
-3.25926413676045e-05
-5.15812705316126e-05
-9.92516225437883e-06
-5.56579429416179e-05
-3.44257481569391e-05
-1.10443287591362e-05
-1.67893063296613e-05
-5.48541052409826e-05
-1.10798048375735e-05
-3.2719598328898e-05
-3.34590081145012e-05
-5.10598354684845e-05
-7.48457346079765e-06
-3.58161028897474e-05
-4.56996645858924e-05
-7.3047218967184e-06
-5.33765353646963e-05
-1.24717348501705e-05
-3.89044169125124e-05
-6.95288377963655e-05
-1.72891871987125e-05
-3.57708759991745e-05
-3.38271525129079e-05
-5.82447816573548e-05
-3.17887574829758e-05
-7.68852082408644e-05
-7.49374554314668e-05
-4.63158088406199e-06
-3.15813162924814e-05
1.52720285682825e-07
-4.59084249818482e-05
-2.49667317801335e-05
-2.17152636109067e-05
-2.77322401771388e-05
-1.11427516651741e-05
-5.22832195571167e-05
-4.71838846843155e-05
-1.44309512264694e-06
-5.40868448722904e-05
-7.54843520941451e-05
-6.1484581963848e-06
-3.49053327055365e-05
-9.8313360298404e-06
-5.6666327718116e-05
1.38250580777282e-06
-1.06700836671912e-05
-1.96027975241838e-05
-2.77829880482167e-05
-2.42496340854818e-05
-2.30459610676899e-05
-1.32792219261957e-05
-2.59330213492836e-05
-3.38206519149052e-05
-2.72766953273305e-05
-7.73190616314936e-06
-4.31260893189796e-05
-1.05764112745691e-05
-1.95179073848468e-05
-4.48423103499663e-05
1.6618344507935e-05
-2.28354672280522e-06
-8.33581914676651e-06
-4.33773910805239e-05
-1.7674229438395e-05
-5.65042471663703e-05
-1.01188544047793e-05
-2.20466875371452e-05
-3.18397607980768e-05
-1.24949273497995e-05
-1.63814910114871e-05
-1.65152114207466e-05
-6.92635812985995e-06
-3.9836468783435e-05
-8.54711376922316e-06
1.9841503311402e-07
-6.68900383688758e-05
-1.26677663783146e-05
-3.66533651657022e-05
-3.86550103726062e-05
8.40675919564816e-06
-4.44232307591091e-06
-6.56897256827996e-05
-3.5639398583668e-05
-3.07051527639134e-05
-1.30162721670137e-05
5.91160347397439e-06
-1.18362847811063e-05
-4.60814761880371e-05
-4.78644134180579e-05
-2.86315203572372e-05
-3.51485646475189e-05
-3.15341676900653e-05
-3.3248046051234e-05
-5.45478023839714e-05
-7.79688460758608e-06
-1.16123379358691e-05
-2.82364701871266e-05
-8.63463476935994e-07
-3.94754431906443e-05
-3.39050728615297e-05
-6.16877507503216e-06
-7.17510537548526e-06
-3.45235561630251e-05
-4.86330782777605e-05
-5.57115174536319e-05
-4.31887383244488e-06
-3.87033520685291e-05
-2.07822314222738e-05
-2.91755140900227e-05
-4.39705584661833e-05
-6.34062511839703e-05
-2.43241620528904e-05
-4.96624322897868e-05
-1.95625337647313e-05
5.24467622362087e-06
-1.48736079985058e-05
-4.73830189211114e-05
-1.8843413754922e-05
-2.8371887502684e-05
-2.5151765587618e-05
-6.89460076917662e-06
-3.6070566806735e-06
-2.89989510749025e-05
-2.9512037039381e-05
-4.48356228765712e-05
-1.8711507356058e-05
-3.49460805094011e-05
-2.9024535606494e-05
-3.02328010900888e-05
-2.62711410731882e-05
-2.76710884821965e-05
-5.67722881799795e-05
-3.26991954347671e-05
-3.33260088864834e-05
-3.02428717481942e-05
-4.89853955478175e-05
1.618577093334e-05
-4.17279777360935e-05
-4.75526888195798e-05
2.28526456856224e-06
-3.33624216998678e-06
-4.32321873713266e-05
-2.10433972118015e-05
-3.58782951446515e-05
-3.45933396062698e-05
-2.31584014190664e-05
-4.04582703812459e-05
-1.76289275903178e-05
-3.51979869661073e-05
-5.17480014762668e-05
-7.25357531609974e-06
-4.871796168207e-05
1.11797874118237e-05
-3.66285801729607e-05
-1.44711670107833e-05
-3.4827356067001e-05
-2.87481887118276e-05
-1.12930869596088e-05
-2.82894370236472e-05
-3.79731601198686e-05
-1.10529286656364e-05
-4.8251882695687e-05
-3.5657717313332e-05
-4.24577826086623e-05
-5.77389331183143e-05
-3.06676231500639e-05
-1.004860280569e-05
-1.63613752198918e-05
4.21330811215546e-06
-1.4587233045408e-05
-2.10239354273402e-05
-5.95705607237631e-05
-4.98241876371889e-05
-4.39944168224948e-05
-5.89826442806073e-05
-2.49695550124355e-05
-2.8151520616043e-06
-6.23639997212149e-05
-1.80247466574502e-05
-5.59710319134864e-05
-4.29653751334714e-05
-2.95237059024443e-05
-4.25633799746235e-05
-2.15183846358501e-05
-4.34292215849211e-05
-1.26056547113592e-05
-6.48961166386905e-05
-2.79643174641769e-05
-2.44460375581805e-05
-2.04220001752511e-05
-6.7646161442685e-07
-3.24899801457035e-05
-6.62210861416826e-05
-2.77747421419885e-05
-6.88344819814475e-05
-2.92733096254839e-05
-3.81402007109079e-05
-4.34578289976743e-05
-1.04449015944413e-05
-3.10051192429868e-05
1.43950506247569e-06
-4.68287946723668e-05
-3.96635547396635e-05
-3.74996340007245e-05
-3.18055197080293e-05
-4.23697743865172e-05
-2.69933981826116e-05
-3.59154081170151e-05
-5.11836392729178e-06
-2.82566910897413e-05
-4.08261422076699e-05
-4.92834120485406e-05
-7.4351624990044e-06
-2.45751201065009e-05
-3.56845657922192e-05
-5.86047906163446e-06
-8.89743619240218e-07
-1.66321769494219e-06
-1.19650126863087e-05
-6.60486380824905e-05
-5.63407677333364e-05
-2.17622692662611e-05
-1.63104348440512e-05
-2.71633369147919e-05
-3.83225077659932e-05
-3.96166635789199e-05
-9.61202231981949e-06
-1.05942585936423e-05
-4.6429644109998e-05
-3.87079718719312e-07
-2.05457375757506e-07
-4.09240014425446e-05
-2.51197173240813e-05
-3.77244582279311e-05
-4.55476155745181e-06
-3.27947543667335e-05
-2.75749864716808e-06
-4.33918650984485e-05
-2.82423070084192e-05
-3.78164046205273e-05
-1.98099914287903e-05
-1.74017933120761e-05
-3.26824041795709e-05
-1.38624638369155e-05
-1.58653612463164e-05
-3.68578138930785e-05
-4.20469546679541e-05
-6.71095564549716e-06
-4.01132023631793e-05
-2.09216069687137e-05
-4.37747672959957e-05
-2.6104810497216e-05
-3.40642603917722e-05
-4.87925669736267e-05
-9.59750491179214e-06
-4.34811078132319e-05
-6.42911573559267e-06
-3.32064137591979e-05
-1.53892998437387e-05
-2.19489678594796e-05
-2.70531005500376e-05
-5.78854553757256e-05
-4.03215266432459e-05
-3.67502196752489e-05
-3.56937812873696e-05
-4.01910247787432e-05
-4.67460736750824e-05
-1.97423485738785e-05
-2.33188483922667e-05
-2.93321706734229e-06
-2.33691549564814e-05
-1.42393391045397e-05
-2.46074850986308e-05
-4.17525055124913e-05
-3.43344131403418e-05
-7.73497477061779e-06
-2.89055788020446e-05
-2.63070332426147e-05
-4.35280630583028e-05
-1.84855731728564e-05
-3.28775732676033e-05
-1.56078106732302e-05
4.42665719445224e-07
-1.11838212385641e-05
-3.81863464007329e-05
-3.47223637114173e-05
-1.99939543726867e-05
-3.46848345645476e-05
-4.79068241700993e-05
-4.36301970657525e-05
-1.84784771757856e-05
-3.57474902940743e-05
-5.26223470380366e-05
-2.95713406230334e-05
-3.40563320490548e-05
-1.55488409002225e-05
-1.80037043485852e-05
-3.32709122782665e-05
-2.79834208641231e-05
-3.98301409293406e-05
1.05559110113632e-05
-3.33540582431302e-05
-9.43986730259787e-06
-9.70566257718438e-06
-2.60808263857422e-05
-1.58087521696135e-05
-1.19600937069306e-05
8.82632002747966e-07
-2.4935677969462e-05
-6.12033490590474e-05
-2.11413428854708e-05
-1.87292439293643e-05
-1.13228797986778e-05
-3.13769260177307e-05
-7.69849151994619e-06
-1.49961158659221e-05
-2.58510997159843e-05
-1.00562974524278e-05
-2.45490167034806e-05
-5.83745759149646e-05
-3.54203541891479e-05
-2.00354664011372e-05
-2.11695134679567e-05
-3.49120866011473e-05
-2.07684921534946e-05
-1.09482037895392e-05
-4.58270134462455e-06
-5.0718341276377e-05
-5.47585608412223e-05
-3.77259282841697e-05
-1.40145551063467e-05
5.66390325853882e-06
-1.77430050604935e-05
-2.96571416093543e-05
-2.28901768270963e-05
-4.76751387676046e-05
-4.28875119143498e-05
-4.5252410242079e-05
-3.75259002201259e-05
-7.473091436221e-06
-4.86309722058188e-05
-6.71821887200919e-05
-4.2635876085514e-05
-2.59255043162049e-05
-1.56997808677896e-05
-5.2522381558896e-06
-3.04572785748419e-05
-1.32982734931891e-05
-4.81354960205821e-05
-4.60088207277856e-05
-3.76270561551841e-05
-5.82646241231622e-05
-4.65444584033455e-05
-1.50667292332405e-05
-5.04762877681203e-05
-3.13232386617799e-05
-6.08923927406531e-05
-2.12778082529906e-05
-3.33073214522699e-05
-2.87241080463656e-05
-3.64773090894553e-05
-4.66640009931808e-05
-2.35140864111422e-05
-2.39649914260196e-05
-2.02881986712528e-05
-2.82286520718937e-05
-1.76620390281144e-05
-1.24364767848515e-05
-2.48400790885179e-05
-1.93399979266999e-05
-2.21795041386872e-05
-2.93178060506126e-05
7.62581367430996e-06
-5.28709277511649e-05
-4.02489891220499e-05
-2.85180080395433e-05
-3.87040493221142e-05
-4.59196286480674e-05
-3.19704524555863e-05
9.27459271608488e-06
-1.67624765928205e-06
3.07438444206301e-06
-8.40192438332964e-06
-3.903543376095e-05
-3.44601785314307e-05
-2.32507654573048e-05
-7.68294003879253e-05
-5.82516655040675e-05
-1.43073998562038e-05
-3.85158076737346e-05
-3.40553652055313e-05
-4.17968674516027e-05
-2.90069692160112e-05
-3.31472990392225e-05
-2.26474197279585e-05
-1.98856798857837e-05
7.3151515397438e-06
-2.26474640900814e-05
-3.21759643819703e-05
-2.43537381604994e-05
-5.17038291522548e-05
-1.46948658491406e-05
-3.9919884756686e-05
-1.7569208677043e-05
-1.59065165152075e-05
-3.01996272133983e-05
-2.90572007430756e-06
-5.3909028726484e-05
-1.20130297297008e-05
-3.30584342001723e-05
-2.45725927137789e-05
-3.08919021778064e-05
-2.15202377185642e-05
-2.08293658586223e-06
-4.72837157566673e-05
-4.58195247386611e-05
-2.24688954159383e-05
-1.89324332476942e-05
-1.05572866101627e-05
-4.74731443455873e-05
-2.5145246211962e-05
-1.11667311824486e-05
-1.53489922102882e-05
-2.48978531686197e-05
-1.81219567969854e-05
-5.40567092815089e-05
-2.28591579484931e-05
-3.05669079418764e-05
-1.20903491003483e-05
-2.65259617798914e-05
-1.98130528466515e-05
-1.61925991133616e-05
-4.90418070555797e-05
-3.03843710777112e-05
-3.94361766073771e-05
-1.76294185729544e-05
-4.22203645801971e-06
-2.09628007749225e-05
-5.3115740127288e-06
-2.40028075047857e-05
-4.70558305502574e-05
2.65952661896744e-06
-3.79775346361031e-05
-1.30139082977534e-05
-3.06302311334638e-05
-2.82420182569173e-05
-5.95819817821689e-05
-3.12744915605743e-05
-2.84379960409774e-05
-4.02131015062272e-05
-3.07743237439889e-05
4.11707519338937e-07
-5.57146139734047e-05
-2.78238875121825e-05
-3.28280671976887e-05
-4.47177025849539e-05
-2.57545139148566e-05
-9.82962744631606e-06
-2.24605558202196e-05
-3.41868893828901e-05
-1.7698723557853e-05
-4.45444954210348e-05
-1.14108996156576e-05
-3.09155812171726e-05
-3.70841851157028e-05
-4.92892561456e-05
-5.15768433141614e-05
-1.20871023022502e-05
-3.91704795318341e-05
-1.91625311685418e-05
-5.65888658765846e-05
-6.39449469843446e-05
-3.80587461485671e-05
-1.12974672096142e-05
-1.54748823471091e-05
-4.35665250774763e-05
-1.48660670355523e-05
4.04519955158557e-06
-3.46839028186011e-05
-4.75935326369627e-05
-6.46019093208546e-05
-1.80880338923699e-05
-2.51615233083316e-05
-1.61010705312868e-05
-2.74715329093625e-05
-2.10874486694194e-05
-3.97397513647645e-05
-3.86944305126953e-06
-1.3839645676122e-05
-4.52867147271083e-05
-8.96385924011145e-06
-2.62023302581686e-05
-5.45203515299383e-05
-4.86256949708164e-05
-2.79764943026204e-05
-2.32084516166715e-05
-5.12566036012231e-05
-2.04146706043231e-05
-1.35230622059516e-05
-1.28947618513016e-05
-3.22242308640946e-05
-2.66633561670094e-05
-3.25063261767594e-05
-1.89633869907133e-05
-5.68159501804451e-05
1.95654661711964e-05
-6.72638894959847e-05
-2.60258854491445e-05
-4.05254953608518e-05
9.21795338664184e-06
2.26150983566023e-06
-5.06865935733923e-05
-1.64524363906314e-05
-3.24618959263067e-05
-4.63931653096035e-05
-4.974414929633e-05
-2.63052757047499e-05
-1.92335587458308e-05
-1.96281592394835e-05
-2.02980616926247e-05
-5.39790119704671e-05
-2.7379406134259e-05
-2.93369162912582e-05
4.75108083844553e-06
-1.18455081362157e-06
-3.87614013588091e-05
-6.02304045714234e-05
-2.24564266048263e-05
-5.54773240393327e-05
-2.79940435367878e-05
-5.13632670842002e-05
-3.71082370307425e-05
-2.26440367085165e-05
-2.56095822134639e-06
3.69339313333202e-06
-2.97266440221069e-05
-2.13725835370225e-05
-2.33411081317061e-05
-6.94313492499023e-06
-4.18317995822104e-05
-3.66445618403235e-05
-1.36446378240474e-05
-2.34476345070975e-05
-3.37142969547714e-05
-2.07772338380375e-05
-8.17761535462049e-05
-5.96355054020513e-05
-4.28469215157462e-05
-4.20282455428659e-05
-2.54609936934426e-05
-4.07576648391417e-05
-3.47545053812635e-05
-2.37897755150515e-05
-2.62258336651919e-06
-2.94860107096961e-05
-4.10190171311752e-05
-4.84479028829924e-05
-2.16312107958374e-05
-3.93244268310857e-05
-3.71747485667498e-05
-5.07957270634673e-05
-2.83137033315781e-05
-1.70862729197483e-05
-3.94725308166742e-05
-2.15863701191567e-05
2.10009021896477e-07
-2.64783287939717e-05
-1.47594849914593e-05
-3.17181458010101e-05
-4.73430644435409e-05
-3.21545536976916e-05
-3.83983369215545e-05
-3.12613028764308e-05
-3.56729428282667e-05
-1.33486212081346e-05
-3.33073470917351e-05
-4.28741817560844e-05
-3.9885152378335e-05
-2.47862069374885e-05
-4.71969868024683e-05
-3.78690270177599e-05
-3.19282620240578e-05
-4.70640607342493e-05
-1.57818802891182e-05
-1.53665155829915e-06
-4.16680588719503e-05
-2.49688548923564e-05
-2.05639195757287e-05
-4.85226640653537e-05
-2.46324980375166e-05
-5.15724400572235e-05
-1.91257363182344e-05
-3.51272023151647e-05
-5.54609452018662e-05
-3.59483312533924e-05
-1.95012593742107e-05
-1.2626391813491e-05
-3.31889459762316e-05
-2.75677257055841e-05
-3.4021109661802e-05
-6.08045393689614e-05
-4.46289534658209e-05
-2.19123860068862e-05
-7.60354589339458e-06
-4.55833080773214e-05
-2.30377688337646e-05
-6.19138351653253e-05
-4.47185486897755e-05
-2.68876968102679e-05
-3.76949173865661e-05
-3.10455368671867e-05
-4.73417655336941e-05
5.6354686639554e-06
-3.6085671993892e-05
-2.89699577492968e-05
-3.38329667741465e-05
-1.93886507075583e-05
-3.37107540759297e-05
-1.78235225167554e-05
-4.7742089845356e-05
-2.63346659411078e-05
-3.28088697132965e-05
-3.38617423944411e-05
-3.00381056740084e-05
-3.40126493716151e-05
1.0001483235858e-06
-2.4743258488478e-05
-4.0663531908102e-05
-2.08277823117924e-05
-3.64500039258957e-05
-3.50859328670467e-05
-4.93072887102431e-05
-3.41189784974979e-05
-6.26549333293648e-05
-3.07246501552336e-05
-4.6891180279958e-05
-1.29356840023177e-05
-3.60100820917362e-05
-2.27007700776116e-05
-1.84860346059267e-05
-2.14677733449753e-05
-3.86061577409417e-05
-4.56262086129461e-05
-8.25138243342489e-06
-2.33602988330668e-06
-5.35383025658632e-05
-3.54498495456417e-05
-5.02282023348573e-05
-2.28546431065247e-05
-1.62244712763303e-05
-5.27993217158264e-05
-2.27317729805862e-05
-1.43688369669793e-05
-3.934526567203e-05
-1.74758804212589e-05
-4.21178278940203e-05
-2.99497279859665e-05
-2.5557077962204e-05
-3.04679991454875e-05
-3.5116812410707e-06
-3.07845087964338e-05
-4.2960936953188e-05
-5.40000955534592e-05
-5.34591885154764e-05
-2.6149905752656e-05
-4.31336250766827e-05
-4.19737628696283e-05
-3.47628316072617e-05
-3.8171684384719e-05
-2.66652540451232e-05
-5.00553039870526e-06
-1.1675909922929e-05
-1.6393384231482e-05
-1.76321123505448e-05
-4.79284617372065e-05
-2.19319525510742e-05
-1.54912603879937e-05
-2.14104964676052e-05
-8.67682788699527e-06
-4.08405533327591e-05
-4.46633821762507e-05
-6.87259934853585e-05
-1.19269476243276e-05
-3.11244631474171e-05
-4.67801660981434e-05
-4.88475579913726e-05
-4.51383193967475e-05
-4.91790451587719e-05
-4.94285876225132e-05
-3.9953705670259e-05
-5.25293744093081e-05
-4.77344041464842e-05
-6.70627803993917e-06
2.83276147900223e-06
-2.48312319285354e-05
-2.41589369620687e-05
-3.24465913526893e-05
-3.34369160044357e-05
-2.84807839291951e-05
1.97898527745826e-06
-1.67454737836974e-05
-1.28185325954209e-05
-2.8442280298638e-05
-2.89147396372465e-05
-1.65658051156418e-05
-2.49343552014214e-05
-2.35849869637996e-05
-4.68891073760126e-05
-3.62256779358089e-05
-1.10239970939349e-05
-2.00711133116337e-05
-1.151974108626e-05
-2.10121372773775e-05
-1.1434849456836e-05
-1.88342481365704e-05
-3.66949513651031e-05
-4.51695821999275e-05
7.2389751891319e-06
-2.6524416360414e-05
-2.77126566277953e-06
-3.5237154589645e-05
-3.95003349857805e-05
-7.46526457100225e-05
-4.44389209682601e-05
-2.4680158228654e-05
-3.0025041133149e-05
-4.73106665789018e-05
-2.35962314915939e-05
-1.73103717889409e-05
-2.45890523061554e-05
-5.3535147536644e-05
-7.27203297968753e-06
-5.47856717497141e-05
-2.12932749560332e-05
-4.47622901433564e-05
-3.60092516580432e-05
-1.66961339644015e-05
-1.74072755443727e-05
-3.42210395678929e-05
-3.64442197067042e-05
-3.68785403503711e-05
-2.29823404858793e-05
-1.87131157705174e-05
5.00714002308383e-06
-6.58693862878148e-05
-2.58870392635647e-05
-1.15178531057369e-05
-7.91184330106679e-06
3.29314556929481e-06
-2.99794117250952e-05
8.98389835062012e-06
-8.73299251081096e-06
-3.1729524436491e-05
-2.67468372952275e-05
-1.89270890835905e-05
-3.56647340082384e-05
-2.60113415045274e-05
-5.44847857819434e-05
-3.39893588717042e-05
-6.72762501051375e-06
-2.9071993747803e-05
-3.46985798314026e-05
-1.97102491134036e-05
-3.29571251432075e-05
5.07185499822261e-06
-3.74328213390727e-05
-1.84422744007911e-05
-4.20371320086733e-06
-3.3654332017183e-05
-2.91511436582e-05
-4.21158931495785e-05
-4.82236094037709e-05
-1.52593432299747e-05
-3.88654538249573e-06
-5.39175120105912e-07
-2.86016259508844e-05
-7.77901230445338e-06
-1.88830592676821e-05
-3.36653456283984e-05
-2.26215382574216e-05
-7.33934223596767e-06
-5.05753152482573e-05
-3.67063853670922e-05
-1.11716094335382e-05
-4.75232301731167e-05
-1.20948129271493e-05
-3.50134890885759e-05
-1.21049518570891e-05
-7.47659927928824e-05
-3.44283984064897e-05
-3.71775920011344e-05
-8.55761464262761e-06
-2.81416284846518e-05
-4.71522959229938e-05
-1.44602894538378e-05
-1.11482765167279e-05
-5.71106073844921e-05
-1.49790436993229e-05
-1.86728659216827e-05
-3.41453007577912e-05
-2.77879335660356e-05
-2.24383280241913e-05
-2.86603300098844e-05
-4.35908273012949e-05
-2.88558522746453e-06
-4.22522635216116e-05
-1.11576832544224e-05
-3.71292702438597e-06
-2.24894736138884e-05
-1.83090655757162e-05
-3.40664525533551e-05
-3.70430858349948e-05
-5.2460789940163e-05
-5.29754327644568e-05
1.08905902696905e-05
-4.4270493186224e-05
-3.50014494367438e-05
-2.71545354588516e-05
-2.32949340742755e-05
-1.12482968141046e-05
-2.27980084225989e-05
-4.96008819364503e-05
-6.77843941557389e-06
-3.23538128085937e-05
-6.88195438369272e-05
-3.79433522919719e-05
-3.01041565646734e-05
-4.1714487778897e-05
-4.66374481994084e-05
-4.69858558111981e-05
-1.68897556461529e-05
-4.61228648662201e-05
-5.96649982563101e-05
-7.29466700014317e-06
-4.14932279468905e-05
-6.66758428011024e-05
-4.00971161502246e-05
-1.23302478498886e-05
-2.48654415252461e-05
-3.42952820888506e-05
1.67529502112792e-06
-4.65546930107448e-05
-2.60224756606386e-05
-4.6117962750918e-05
-4.04905150933535e-05
-3.99533085865088e-05
-7.23218754165236e-06
1.63978224938904e-05
-2.30407088333546e-05
-3.40092307329374e-05
-2.85525728888733e-05
-4.85632652835801e-05
-3.81249222535617e-05
-3.66561563765104e-05
-4.48549854830524e-05
-4.92402649547947e-05
-2.43778061931383e-05
-5.47908423312074e-05
-2.02454127094064e-05
-3.21699915189899e-05
-2.02451066124736e-05
-4.6119886040729e-05
-3.36059225277437e-05
-3.10772962606054e-05
-2.75638344528317e-05
-3.68980189129245e-05
-1.84951650922381e-05
-5.34724773787856e-06
-4.56943963757207e-05
-1.38192508464336e-05
-3.1923452295356e-06
-3.81674328264323e-05
-5.62800549366746e-05
-5.26248711510844e-05
-1.40635500184328e-05
-4.8264090065818e-05
-4.30023056986589e-05
-4.28485676870145e-05
-2.53283346611299e-05
-4.36483163475014e-05
-3.35435174125972e-05
-2.31781664305357e-05
-5.10485862143156e-05
-5.04394011841215e-05
-3.01393058507434e-05
-3.98072557466306e-05
5.52096439032514e-06
-2.00808665059001e-05
-4.12879525600065e-05
-4.26706195086201e-05
-1.06571556258559e-05
-2.71790879428157e-05
-3.46126893480457e-05
-3.23693620743717e-05
-3.91665093745819e-05
3.43457613851438e-06
-3.5007028456449e-05
-5.84472621471176e-05
-4.48209419428983e-05
-1.97468900726887e-05
-4.11726881298872e-05
-1.59549958405142e-05
-1.9265182675294e-05
-2.97023937644357e-05
-5.02826775675121e-05
-5.77730021833008e-05
-3.36825264129489e-05
-5.34563402700893e-05
-2.61005537281899e-05
-3.37189370367382e-05
-2.19418699742233e-05
1.66564794725424e-06
-3.32404722303777e-05
-3.29671916502311e-05
-7.02008165691282e-05
-4.14320461552389e-05
-3.56899726433772e-05
-4.59668257487945e-05
2.49321969955952e-06
-2.53538350689104e-05
-7.3916236428113e-06
-1.80764294735908e-05
-3.10393227453422e-05
-3.05240757771981e-05
-8.4179754178224e-06
-1.45018357456631e-05
-2.64291269686557e-05
-3.95446460154774e-06
-3.93431480955455e-05
-5.85174383676947e-05
-1.10785579787662e-05
-3.06802594493702e-05
-7.7685202643509e-05
-6.3051580050091e-05
-4.80038796333389e-05
-4.02786469555079e-05
-1.65623646146614e-05
-1.67775798821227e-05
-5.3351380612449e-06
-2.95695737918329e-05
-5.80076868414963e-05
-1.05757087185859e-05
-4.18300906771301e-05
-4.59354388456486e-05
-3.7197964773979e-05
1.35176571043878e-05
4.81141476355592e-06
-2.27797359992943e-05
-3.56846871028862e-05
-6.21685562638e-05
-1.46129442998637e-05
6.39424064525167e-06
5.01616860849412e-06
-2.93510170747189e-05
-2.94386545145471e-05
-4.25110252988481e-05
-4.33749959319586e-05
-2.23704823546039e-05
-1.12456185279281e-05
-1.59777690254704e-05
-2.61160127912366e-05
-4.01314922365289e-05
-3.18499557556551e-05
-2.17069242442476e-05
-1.84982327196622e-05
-3.02532926446585e-05
-3.03700505898783e-05
-3.29713556094972e-05
-2.67195664470368e-05
-3.28630804811703e-05
-1.95654719406436e-05
-3.12641001288353e-05
-4.28741313030743e-05
-1.43841553346136e-05
-6.27570591892766e-06
-5.87998547184799e-05
-4.643131265182e-05
-4.97602078268616e-05
-3.15559091403602e-05
-2.70531636183608e-05
-1.11734246033876e-05
-1.59369604371758e-05
-4.7184667010464e-05
-3.14452780487684e-05
-5.11020109541887e-05
-4.24207234658545e-05
-3.99381160333107e-05
-5.27256331047658e-05
-1.81969229145478e-05
-2.563450745713e-05
-3.82780638670793e-05
-3.22096522382169e-05
-4.0577014530094e-05
-1.76741333767499e-05
-1.38500498658723e-05
-6.76194612292071e-05
1.29874463001124e-05
-2.70270556085921e-05
-1.87959615466569e-05
-3.56643240096257e-05
-6.07968655390724e-05
-1.8570983526925e-05
-5.36228219524599e-05
-2.48061124823245e-05
-2.56419399587435e-05
-3.45648524033262e-05
-3.80510049801533e-06
-1.79922939307755e-06
-2.28001497992113e-05
-6.07770735466541e-05
-6.80974534774049e-05
-5.67942127158426e-05
-2.05501136214521e-05
-3.13297532547866e-05
-3.82399823569618e-05
-3.84037116981316e-05
-3.01715837227427e-05
-1.72375413645595e-05
-2.43591364500186e-05
1.46526252302372e-05
-2.23220001484932e-06
-1.6175580712558e-05
-3.85001813508696e-05
-2.8566128633361e-05
-1.42446382809159e-05
-1.64036092366658e-05
-1.78543111258676e-05
-3.92701409057964e-05
-2.41234286894748e-05
-1.68091900337297e-05
-1.39358895765966e-05
-2.83600401882367e-05
-4.3301616778206e-05
-3.15081424846481e-05
-3.19012575158328e-05
-5.4610484276083e-05
-1.64347485878338e-05
-2.4602656762922e-05
-2.68894014630957e-05
-5.06828377496722e-05
-7.50319082702973e-06
-3.38507172855037e-05
-1.70249573960292e-05
-1.85147392146856e-06
-4.0484723350073e-05
-2.9978843634904e-05
-1.41065986945156e-05
-3.59246685350075e-05
-2.47280937419872e-05
-6.22428012885953e-05
-4.65793850164455e-05
-3.66706679307178e-05
-5.15945226180222e-05
-4.79539319535693e-05
-5.16827064061609e-05
7.29873544708785e-06
-1.73389986751174e-05
-3.41039007805481e-05
-2.6077460910165e-05
-2.83680705586137e-05
-1.25116980697984e-05
-2.46704763463815e-05
-2.14940946215737e-05
-3.11100537934733e-05
-4.41566171398872e-05
-1.96826588850362e-05
-3.91746341263845e-05
-3.88824630344221e-05
-1.44801934011461e-05
-3.65484884631406e-05
-2.95326808304286e-05
6.98529181005052e-06
-2.4581120980382e-05
-1.80844785121675e-05
-4.22255159554174e-05
-3.61507337142562e-05
-2.71075509125943e-05
-4.22626476820604e-05
-3.57833418465895e-05
-5.01014412998958e-05
-3.67082810190973e-05
-3.66392947190414e-05
-3.79563508825235e-05
-2.75268816897457e-05
-2.16979062301877e-05
-1.76257682957191e-05
-1.77701502052244e-05
-3.83443593367946e-06
-3.73894062393652e-05
-3.48145150978523e-05
-1.66723598452976e-05
-2.46243803064342e-05
-2.3391140132765e-05
-5.57209961125586e-05
-2.22125014713216e-05
-2.22551504728392e-05
-4.49245602945972e-05
-4.34434755188453e-05
-5.02148597654254e-05
-5.65667050994322e-05
-3.04229901311314e-05
-3.22761444605138e-05
-2.43680852975991e-05
-5.10519384419955e-06
-6.2868258758764e-05
-1.12558074300934e-05
-3.54242302324918e-06
-3.520855860416e-05
-3.29812890151956e-05
-1.12310744731722e-05
-3.25661502430793e-05
-4.3360973727649e-05
-1.01015784169763e-05
-4.12830335298901e-05
-3.71122699955615e-05
-5.30233852125073e-05
-1.05096260728215e-05
-3.10970065727469e-05
-1.9428151873408e-05
-8.73569574997997e-06
-8.06408804633604e-06
1.42770378609946e-06
1.85336943558852e-05
-2.34072749055962e-05
-3.69103677538343e-05
-2.04781018014643e-05
-1.60202579738494e-05
-4.04585779788482e-05
-4.32687561485213e-05
-4.20403799995695e-06
-2.63022905555242e-05
-5.50432752733493e-05
-1.88257651816453e-05
-6.76880347464984e-05
8.19987239144043e-06
-1.69396977950787e-05
-5.20896485713076e-05
-2.49797542342647e-05
-1.12379986010232e-05
-5.01915679119778e-05
-3.9210377395173e-05
-2.33859943074138e-05
-2.11903519773726e-05
-1.6558072490568e-05
-2.4579730775428e-05
-3.53176932182626e-05
-3.41341830618169e-05
-1.72787190012512e-05
-4.70675346913084e-05
-3.74899376921583e-05
-3.224650821862e-05
-2.56387462892307e-05
-4.08703840227942e-05
-2.68316239577904e-05
-4.33840106173968e-05
-6.3148096689037e-05
-1.28464596209394e-05
-1.39148383872537e-05
-3.31411596107517e-05
-6.32022115600238e-05
-7.84873549454621e-06
-8.70107074305812e-06
-4.97748748261546e-05
-5.17849400741764e-05
-5.89455000324695e-06
-6.4098937002479e-05
-1.63142716189436e-05
-7.44154823118354e-06
-3.15666745768982e-05
-3.28900294015694e-05
-4.48216519648578e-05
-2.04964547722444e-05
-3.8150433418789e-05
-3.74886746695934e-05
-1.07235597826039e-05
-2.11668626962975e-05
-2.53142820823583e-05
-4.78721753418806e-05
-2.96018531972112e-05
-2.7923812550496e-05
-1.08395688613783e-05
-1.05365952584273e-05
-4.88588135004959e-05
-1.55506755560964e-05
-4.19445452677773e-06
-1.83702028133173e-05
-2.29115186447769e-05
-4.89615860577777e-05
-5.1032794944583e-05
-1.09818454613314e-05
-2.02680512442154e-05
-2.30555362538913e-05
-3.93118248836758e-05
-1.48538725062683e-05
2.29752200525718e-06
-4.77283582279858e-05
-3.48104541390856e-05
-2.51105309574757e-05
-2.9218341022502e-05
-8.48313318123053e-06
-1.42670523414386e-05
-3.86621498195149e-05
-4.54432958879835e-05
-3.56506693070185e-05
-2.46000459130696e-05
-6.38705195564019e-05
-2.16153314577852e-05
-1.91235325489462e-05
-3.36965575994784e-05
-4.43674826398098e-05
-6.20447857318869e-05
-1.36299984029994e-05
-1.82697620245443e-05
-1.02161410037924e-05
-2.1808069642891e-05
-2.31092437415981e-05
4.15267173371706e-06
-3.02794423535075e-05
-3.28218234535811e-07
-2.18938323321362e-05
-1.55732986592933e-05
-6.26231415655674e-06
-2.31694539362623e-05
-2.51446191438988e-05
-3.24526884669892e-05
-3.76621887790593e-05
-4.88301347167878e-05
-6.22020782653276e-06
-2.39562993331619e-05
-2.18084958152208e-05
-2.81520177269599e-05
-1.70023184993944e-05
-5.74482391273506e-05
-5.95455996141419e-05
-3.87434401362163e-05
-2.44692635445893e-05
-3.84828314195227e-05
-3.80461993442151e-05
-3.77372069245608e-05
-5.3859946305237e-05
-5.86466137393878e-05
-1.80068818132173e-05
-2.76201507474688e-05
-4.76748722319299e-05
-6.55248980390718e-05
-1.52061595936242e-05
-3.09824157844064e-05
-4.24566498111032e-05
-1.2955525797258e-05
-5.63363884978522e-05
-6.56028243554784e-06
-4.12287186794932e-05
-3.92276796290695e-05
9.78106506893071e-07
-4.948019220274e-05
-2.55155417942856e-05
-3.00697192888261e-05
-2.99809320567623e-05
-2.60689399016945e-05
-2.37208827888066e-05
-3.37465602358837e-05
-3.02541833933026e-05
-3.74510487113375e-05
-3.66381078894346e-05
-1.52091780945143e-05
-2.27532329433633e-05
-2.68475709327217e-05
-2.0602652942144e-05
-4.18079538331572e-05
-3.49496772882685e-05
-2.77205554549735e-05
-1.54118291099885e-05
-3.61713826206412e-05
-3.90316808640878e-05
-3.08464344407653e-05
-4.17486623313993e-05
-1.72479417693945e-05
-2.12267393960557e-05
-2.29303438853871e-05
-2.94191224220495e-05
-7.82683049498905e-06
-9.36946995319773e-06
-4.63930562505134e-05
-4.95346211184639e-05
-1.31357639290191e-05
-5.37546454346282e-05
-3.15714349837738e-05
-9.59177667462312e-06
-3.92192455732665e-05
-1.21654374584623e-05
-2.27441540320611e-05
-7.50912653546114e-06
-4.77690424867154e-05
-2.29725088036496e-05
-6.26229698583651e-05
-1.47853323348421e-05
-1.4285584186758e-05
-4.73621495079589e-05
-3.11156856753491e-05
-4.10842178585475e-05
-4.07071956616759e-05
-1.58636050896802e-05
-1.3689436435312e-05
-2.60437622825739e-05
-1.70492510975916e-05
-4.71191933193002e-06
-3.83260356616855e-05
-4.00469536760969e-05
-3.13313423099165e-05
-1.08721894738301e-05
-1.91411367394052e-05
-5.96469775911724e-05
-2.77978243218754e-05
-2.28681015797978e-05
-1.33354102780379e-05
-3.35171204954959e-05
-9.78990808188184e-06
-3.53062740338968e-05
-4.10281226659352e-05
-1.39710246435599e-05
-1.78045860764029e-05
-2.05962477815612e-05
-7.15692729500739e-05
-2.65190863144747e-05
-1.66270205850361e-05
-2.30267903431515e-05
-2.59434173723048e-05
-2.64843122831172e-05
-5.07296408697969e-05
-1.14864328268013e-05
-3.24292596035507e-05
-1.80904337736916e-05
9.57730916924532e-06
-9.95727327902168e-06
-3.76896866460977e-05
6.42969865748821e-06
-4.94851560936076e-05
-7.5944572220848e-06
-4.79882705587866e-05
-3.03401342893115e-05
-3.19729558065677e-05
-3.10346853619475e-05
-1.12498293459449e-05
-2.58224745513842e-06
-2.03962960405941e-05
-4.14231119050338e-05
-3.78162162412469e-05
-5.68801870080148e-05
-1.82077967544039e-05
-2.53490788345562e-05
2.56779160021942e-05
-3.06428660196323e-05
-1.70274538299346e-05
-3.85367744156288e-05
-1.57234338914396e-05
1.15489316861177e-06
-2.3637895498525e-05
-1.15351855271452e-05
-1.32714022301179e-05
-3.87431628545306e-05
-5.04054099172128e-05
-3.18368636373088e-05
-1.6775441459146e-05
-2.58230798928582e-05
-4.88101946946706e-05
-2.9841417502677e-05
-4.41374442297604e-05
-2.60975354996581e-05
-3.84791483016825e-05
-3.12829518742832e-05
-2.46843060663592e-05
-3.8618112529229e-05
-4.67327066550441e-05
-2.99587319053291e-05
-5.18468152588919e-05
-2.73162638780919e-05
-5.33712499660907e-05
-2.96250805621822e-05
-4.6064059678945e-06
-4.3983990909809e-05
-3.60831277717513e-06
-2.28398448071948e-05
-3.85985274952348e-05
-1.94657734908568e-05
-1.60650520846119e-05
-2.42385703090731e-05
-1.15027625090742e-05
-3.70067166633157e-05
-4.84731260958579e-05
-4.47638191354417e-05
-4.29764127130306e-05
-2.49030229978023e-05
-2.0780281432416e-05
-4.39443649799667e-05
-2.3522757316773e-05
-2.69886027081851e-05
-1.01853049522101e-05
-3.62714053628073e-05
-6.25121427533481e-05
-5.13049322461304e-05
-3.16642846964659e-05
-1.66590625354821e-05
-2.38853674262007e-05
1.052746063089e-05
-2.27873855659442e-05
-1.33979892587682e-05
-2.14456654008064e-05
-9.80929128394375e-06
-3.14014638052768e-05
-4.23270237688922e-05
-3.76362738585039e-05
6.68363025334764e-06
-5.03607098781022e-05
-4.93451862443694e-05
-3.96286708682532e-05
-8.07395507059017e-06
-4.50255204494618e-05
-4.4479027413577e-05
-2.58605256137695e-05
-4.98618565610271e-05
-4.00521134819796e-05
-4.51150695775807e-05
-1.40192593139316e-05
-2.2449765574393e-05
-3.35100825676524e-05
-2.80066230017208e-05
-2.32985040721086e-05
-7.17969909585992e-06
-4.07542787460266e-05
-1.959669281972e-05
-3.52006561330961e-05
-8.42824110690371e-06
-2.68775170521672e-05
-1.50092871882844e-05
-1.31995347447046e-05
-1.45001083288135e-05
-3.28911643373008e-05
-3.63031463005071e-05
-4.45300927428162e-06
-1.75605252074273e-05
-8.38661589893179e-05
-3.19459544292497e-05
-2.26397484773312e-05
-3.18125491279514e-05
-4.15984349412148e-05
-6.79072277151752e-05
-2.83156897708939e-05
-5.15935307348693e-06
-3.39020349086024e-05
-4.24808199493082e-05
-3.04103867087425e-05
-3.72735622291837e-05
-2.6545496155722e-05
-1.88652124976254e-05
-3.30095886030953e-05
-4.98934237664524e-05
-2.73058601838088e-05
-2.89450216627949e-05
-4.0621477092072e-05
-3.84180505634141e-05
-3.08400137066916e-05
-1.52349094633217e-05
-4.1889548576973e-05
-3.52107738436734e-05
-2.2319103482249e-05
-1.90613196491346e-05
-2.27131637252032e-05
-3.55964420394598e-05
9.20905334245539e-06
-1.12315683893284e-05
-3.00167562320631e-05
-2.38511924312664e-05
3.64893834915449e-06
-4.97666629609462e-05
-3.67824155755743e-05
-3.85420042161281e-05
-3.75764762286752e-05
-3.01932012837362e-05
-3.48515283011401e-05
-2.21432272719987e-05
-2.76778825968166e-05
-1.56874352610103e-05
-1.96646074788814e-05
-5.2469533914589e-05
-2.08751143568262e-05
-3.22379374335821e-05
-3.72132382887478e-05
-5.82335092138846e-05
-4.99151842403965e-05
-4.53064135210039e-05
-9.76962388104357e-06
-6.37046115780251e-06
-3.78853819752319e-05
-3.46783213951113e-05
-6.36299474408281e-05
-1.2081733747829e-05
-9.72847106285283e-06
-2.57764695949966e-05
-6.24324356227315e-05
-3.41146183275895e-05
-2.8485452014888e-05
-4.45718989485661e-05
-2.37988423386834e-05
-5.01453588765993e-05
3.1671638325861e-05
-1.54887976824567e-05
-1.23042415652839e-05
-2.89683620554402e-05
-2.13321874495911e-05
-2.65255566480584e-05
-3.13966361053697e-05
-1.82348805048331e-05
-4.10508171796506e-05
-2.5182594709218e-05
-1.66236313482035e-05
-5.30059346583358e-05
-2.06368828426157e-05
-4.3965553535004e-05
-1.69673393884506e-05
-2.8458814218205e-05
-2.32560792703131e-05
-1.66395284979622e-05
-2.44369855021793e-05
-1.46533416534808e-05
-4.09356654464287e-05
2.15712072057717e-06
-2.14036131411632e-05
-4.48979794465488e-05
1.17261641720153e-06
-3.08330819717977e-05
-3.93886991947938e-05
-8.12709384400788e-07
-4.6314688979003e-05
-2.90989247420838e-05
-3.01074721694217e-05
-4.02968623491131e-05
-2.91448603582437e-05
-3.30068458085466e-05
-1.90087771206034e-05
-5.96956334736425e-05
-2.65545667341569e-05
-6.31724434858696e-05
-5.37432874673811e-05
-3.14585158364077e-05
-5.9290730088067e-05
-2.20466480629057e-05
-4.96960103149456e-05
-4.17956214214246e-05
-1.80967877435632e-05
-1.65180363501546e-05
-3.30930623855359e-05
-2.31888033094729e-05
-1.28295238697648e-05
-2.67095032902565e-06
-3.29940292931147e-05
-2.37890723057474e-05
-2.18550035985037e-05
-1.31132041946196e-05
-5.61033177978152e-05
-2.18929062624661e-05
-2.95344388468813e-05
-1.66211237951149e-05
-5.65856756016994e-05
-4.85910906216868e-05
-4.88632656292777e-05
-4.40982055054859e-05
-2.03548028610386e-05
-4.1650328247046e-05
-4.30890480525536e-05
-4.87084003963649e-06
-4.02120074496253e-05
9.93976871439838e-06
-2.21340055249279e-05
-3.31381100495542e-05
-4.0639660006263e-05
-5.21803388937656e-05
-3.02669734115212e-05
-2.30338829385246e-05
-2.86568869761172e-05
-5.82889613359659e-05
-4.96269466052896e-05
-1.97466072514165e-05
-3.73645946004845e-05
-4.57096349463914e-05
-3.14222517315435e-05
3.63019504143305e-06
-3.87266292283842e-05
-3.30005840779107e-05
-7.13776480678286e-05
-4.86934661173037e-05
-3.41370389313633e-06
4.57937781206854e-06
-3.70578028986789e-05
-1.03383584199026e-05
-1.5051617936384e-05
-4.91799285273278e-05
-1.59197282439042e-05
-2.63821939861367e-05
1.0618051703757e-05
-6.24936327543796e-06
-2.32687019040684e-05
-1.45537387979309e-05
-8.20517059832367e-06
-8.54598276419688e-06
-1.86919005499631e-05
-3.46142532112558e-05
-7.46136170723605e-06
-2.31883113640139e-06
-5.22176839699394e-05
-4.58998240533888e-05
-2.44570629822721e-05
-2.27502489279514e-05
-5.43120298322315e-05
-1.25523108022048e-05
-2.30233606149173e-05
1.13263710254501e-06
-2.83378299868473e-06
-3.79704233272363e-05
-3.71940125643412e-05
-7.86156367360574e-05
-1.88261041922352e-05
-3.95932834392684e-05
-4.94571686489331e-05
-3.18385369816716e-05
-4.06213912986487e-05
-4.13357628960992e-05
-1.9562714177848e-05
-2.4584981255431e-05
-6.50656442036273e-05
-4.63522779706622e-05
-3.68525761086061e-05
-1.40425798489752e-05
-3.80388212609769e-05
-8.78763244054492e-06
-3.11609997506511e-05
-1.1603998000137e-05
-1.07926471468249e-05
-4.71063779503804e-05
-3.52399536515159e-05
-3.83042400941659e-05
-6.0240866285511e-05
-4.79310861233699e-05
-2.65438157782222e-05
-1.26542124280837e-05
-3.40154754562453e-05
-7.09738995874027e-05
-3.76340624187847e-05
-4.43366120828981e-05
-1.51065819614735e-05
-4.81430158633347e-06
-1.11734458665587e-05
-4.51648164265112e-05
-2.67360098167157e-05
-1.01707946926571e-05
-5.05841943761119e-05
-6.44256425603022e-05
-2.53394327878568e-05
-3.11716909779318e-05
6.76635474831326e-06
-1.6598024372044e-05
-2.85373651101918e-05
5.30929785536981e-06
-3.98783098524329e-05
5.42189237615226e-06
-3.15803248082736e-05
-4.71273033279384e-05
-4.81159476211912e-05
-4.08817699194593e-05
-4.65898514287922e-05
-3.46423360175212e-05
-2.33762491834375e-05
-3.4025949444457e-05
-3.85008758254453e-05
-2.41529920527876e-05
-3.13543583195963e-05
-1.34787167253858e-05
-1.77297167535824e-05
-1.23664254828346e-05
-4.29930284634655e-06
-3.92285458653803e-05
-3.25895704842184e-05
-2.3619356834355e-05
-2.64911749089478e-05
-1.87751619056366e-05
-1.64789827554639e-05
-1.50146642192988e-05
-3.85989426578388e-05
-2.61911274697635e-05
-2.68854660112861e-05
-3.74915971040696e-05
-5.04705980315414e-05
-6.41444706861877e-06
-2.69869391562656e-05
-3.10100701587444e-05
-1.23563378884001e-05
-5.27051535581629e-05
-4.11092037449269e-05
-5.69698363478635e-06
-5.67777310985026e-06
-1.44787696330831e-05
-2.35167537985635e-05
-2.68981633301992e-05
-1.33159137153951e-05
-3.33603878426298e-05
-1.32753691918222e-05
-6.38078232786618e-05
-1.46553569945141e-05
-2.7916437174427e-05
-2.70065620435563e-05
-4.43209499027623e-05
-2.13863062094504e-05
-4.24835062892558e-05
-7.01612039271569e-05
-5.99912667048262e-05
-4.42024170147562e-05
-6.51796279668231e-06
-5.01307552310647e-05
-3.69659476078325e-05
-2.15129606658567e-05
-7.62589319637863e-06
-5.04685268418471e-05
-2.71330870504818e-05
-1.69951338844617e-05
-3.76725660553153e-05
-3.21885969103692e-05
-3.84873487199345e-05
-4.61281269557035e-05
1.85654667835228e-06
-2.38785186094813e-05
-7.45285001914158e-05
-1.98769473195523e-05
-1.68395269355703e-05
-5.5438464185289e-05
-3.29867996780201e-05
-3.50560603516297e-05
-4.63924735542809e-05
-3.55920145677358e-05
-4.11599735747338e-05
-1.09613255972922e-05
-1.86380462475576e-05
-4.11516717959024e-05
-1.83153899627938e-05
-2.6625466365231e-05
-2.11594126241637e-05
-3.09595349706813e-05
-1.08864055907732e-05
-9.18781205918721e-08
-1.80172979454823e-05
-1.41439634978939e-05
-2.39061231290001e-05
-2.8577076159414e-05
-4.34953947261114e-05
5.06732826749586e-06
-1.45711693263884e-05
-4.9965802205252e-05
-2.30162291588903e-05
-2.67446090673926e-05
-1.30708574497696e-05
-2.26838382717926e-05
-2.66033509519667e-05
2.97454205765603e-06
-3.08912789048999e-05
-3.97564718775185e-05
-2.32542539815464e-05
-4.17579197662646e-05
-3.46329316277593e-06
-3.36401032807814e-05
-5.07975462057012e-05
-1.97818983495541e-05
-3.83986399624479e-05
-1.03924656228205e-05
-4.28575438663675e-06
-2.79090032880878e-05
-4.26486097163648e-05
-2.27286597414916e-05
-4.18819430950489e-05
-5.89161284412151e-06
-4.27667664731524e-05
-2.74275775276584e-05
-2.9969930234156e-05
-2.41981771785886e-05
-5.70363614231627e-05
2.80094258562916e-05
-5.05247863077614e-05
-2.90820586393274e-05
-5.58118313480391e-05
-5.5060341366711e-05
-1.58832627719074e-05
-2.62980092999856e-05
-2.35319588518942e-05
1.1137883828406e-05
-5.87198636424496e-06
-3.55713247639809e-05
-2.72707902674301e-05
-2.0948368367041e-05
-3.62904107305923e-05
-2.56976480320505e-05
-1.95469814881218e-05
-2.19836830611083e-05
-5.3034306045868e-05
-3.24816892244786e-05
-5.15473395421121e-05
-2.29554113781264e-05
-4.63675858178156e-05
-4.12285763870619e-05
-2.88242892673364e-05
-3.50683518044049e-05
-1.89850515105157e-05
-1.35200103291622e-05
-1.60129075263934e-05
-4.0156893883256e-05
-5.00862201801944e-05
-7.14303247798637e-06
-3.41345279045306e-05
-1.38614008247867e-05
-2.91390447043522e-05
-2.5130952152158e-05
-4.06180999876728e-05
-4.22334270267865e-05
-1.67116358809852e-05
-6.33264704345589e-06
-4.06599466010415e-05
-2.69075181844319e-05
-3.18486431819761e-05
-1.51729116071764e-06
-3.91377626323625e-05
-3.04349499528611e-05
-2.71060204198711e-05
-1.2629723864447e-05
-3.73987363879579e-05
5.30654186709337e-07
-3.01659429080968e-05
-3.84137384288749e-05
-2.6555040576609e-05
-1.43388087695979e-05
-2.13524571478817e-05
-4.94510084151864e-05
-4.61230311199579e-05
-1.88994656535219e-05
2.49217171440054e-06
-5.00493035312361e-05
-2.33995540023964e-05
-2.95174515477628e-05
-4.2249954315008e-05
-8.46184340009917e-06
-1.34834809920752e-05
-3.39806518840913e-05
-2.91764407713758e-05
-4.01078312797786e-05
-4.92349031950361e-05
-3.1626347736176e-05
-1.35296375978946e-05
-3.89239474411841e-05
-2.47358143348028e-05
-7.45267335942863e-06
-2.67948309649201e-05
-1.79748384948046e-05
-4.31931609884174e-05
-3.02380243250043e-05
-4.71751190355577e-05
-3.66170229399758e-05
-6.59785911232909e-05
-5.56763996355031e-05
-1.84355578893559e-05
-4.07395406749002e-05
4.24272339566258e-06
-2.89431042879191e-05
-3.28210693735767e-06
-9.61258639475003e-06
-1.65387076565067e-05
-2.48237307577629e-05
-1.84057335495499e-05
-1.55812012361556e-05
-1.9292740986333e-05
-2.54658128477114e-05
-2.58059848958163e-05
-3.54920684146927e-05
-6.39791752765785e-05
-4.14978681352088e-05
-3.55802142083253e-05
-3.18173519653164e-05
-3.3578285430661e-05
-6.34813497470295e-05
-3.59819405225087e-05
-3.03235238711106e-05
-1.64910062445374e-05
-2.23821753342848e-06
6.65154409110005e-06
-4.34039941157584e-05
-1.49516457285609e-05
-2.03759098776762e-05
-3.54576673342305e-05
-1.13868723552591e-05
-2.26604403790525e-05
-2.47260031403508e-05
-3.80687088490915e-05
-1.19966823513073e-05
-2.34286432198158e-05
-1.2458979034589e-05
-3.46126927447095e-05
-5.7559954918572e-06
-1.93134479228159e-05
-2.64427078644727e-05
-2.89977074959429e-05
-2.00850248025021e-05
-2.70520154968169e-05
-4.7300779488556e-05
-3.53114204505097e-05
-3.46947116136928e-05
-2.83732974226634e-05
-3.14301979921301e-05
-3.02028673126145e-05
-1.63570694756849e-05
-4.67550682399572e-05
-2.63979510551983e-05
-3.60020235720238e-05
-3.42070115135594e-05
-4.54642053876632e-05
-5.33610728752708e-05
-1.25293082124352e-05
-4.8292942016247e-05
-4.21624257067344e-06
-3.47860525105807e-05
-1.28009473097798e-05
-2.85968059674737e-05
-5.7860036040632e-07
-2.46952487053595e-06
-2.96865386520097e-05
-3.20900929876733e-05
-2.70627129638992e-05
-3.38969901654956e-05
-1.787402226407e-05
-3.87385156765312e-05
-3.33783371941814e-05
-3.52257437114889e-05
-2.3252692210954e-05
-4.74000618035712e-05
-5.54219331935037e-06
-3.83474343281312e-05
-1.61876951048326e-05
-4.04867815795142e-05
-1.95515863617819e-05
-3.49390239702578e-05
-3.95583712503078e-05
-6.49792334469114e-05
-2.4206885941563e-05
-2.6582578780805e-05
-7.19042002706617e-06
-3.2049435403133e-05
-1.02038803273061e-05
-2.9843503732675e-05
-5.09251790287328e-05
-1.87090041793852e-05
-6.01095700697114e-05
-4.13264499170821e-05
-4.59322310938244e-05
-3.65336472723656e-05
-1.11460462801162e-05
-1.75877604681727e-07
-2.56931677667964e-05
-2.6962067182141e-05
-6.57831712965648e-05
-6.05767948972317e-05
-9.20337539525167e-06
-2.01952952854397e-05
-3.51059525304439e-05
-1.98532355432474e-05
-3.45119489121831e-05
-2.82784975772909e-05
-3.83814292306634e-05
1.34216217025365e-05
-3.65842700274831e-05
-5.09138380191021e-05
-9.29480320955242e-06
-3.34277117367105e-05
-4.09120010804817e-05
-4.64271090670626e-05
-3.31108963040803e-05
-1.48855978501167e-06
-1.41783556995587e-05
-1.71331956176255e-05
2.21483553814445e-06
-1.36179894507554e-05
-3.56563733884797e-05
-3.51856928087653e-05
-3.30559359464421e-05
-4.68770391266847e-05
-5.34047480445377e-05
-3.83474093169868e-05
-5.96137098681672e-05
-2.02697966374121e-05
-6.70319703324894e-05
-3.40839820426747e-05
-4.87556111685858e-05
1.21403472040653e-05
3.42396722368358e-06
-1.37980550834875e-05
-2.19786541892899e-05
-6.58552384850757e-06
-4.11473170122189e-05
-1.40181742719678e-05
-1.10142224988327e-05
-1.55229675824644e-05
-1.80746210939677e-05
-2.26903661652664e-05
-5.08714533254291e-05
-1.03342462024642e-05
-2.62322053443794e-05
-5.36010207162012e-05
-2.52883394732413e-05
-3.09709489488276e-05
-4.70492561531765e-05
-2.1652829199587e-06
-1.08247147359267e-06
-2.83116015724459e-05
7.53888197464423e-06
-1.70900100689878e-05
-7.35926892433807e-06
-3.38561274993715e-05
-2.85151886393823e-05
2.1965855099534e-06
-5.27369357624435e-05
-3.02529601519617e-05
-4.39081799586963e-05
-3.98574014847286e-05
-4.4035091855074e-05
-2.59983717653481e-05
-2.34801056774006e-05
-1.84461381059475e-05
-3.33157101382483e-05
-5.04317783011165e-05
-3.83516616704816e-05
-4.36688403087277e-05
3.2739251382515e-06
-4.00721216867761e-05
-1.946710575507e-05
-5.83183986517242e-05
-2.67592400969492e-05
-5.91405469413267e-06
6.23998346789062e-06
-5.1358760664909e-05
-4.14093628268792e-05
-7.6068812926777e-06
-1.48036702609167e-05
-6.3214319028525e-05
-4.35949636057854e-05
-2.97312344153768e-05
-3.62223196261495e-05
-1.96377649936328e-05
-3.09423070126798e-05
-1.78659899459892e-05
-5.03877162478702e-05
-1.99468347721833e-05
-5.23997105303601e-05
-4.12095443607701e-05
-1.78467116631384e-05
-6.13275995930379e-05
-4.36233140312233e-05
-3.88762132041747e-05
-3.87066066178249e-07
7.06594477364444e-06
-2.30024720683583e-05
-2.27970318605554e-05
-5.1901801578869e-05
-1.78473960829665e-05
-3.96838037216129e-05
-3.14473030411276e-05
-1.16040942615032e-06
-1.18566987944891e-05
-2.52505924082777e-05
-2.76019030759422e-05
-1.27626007805741e-05
-3.60625197778558e-05
-1.83655019513482e-05
-2.15154076720817e-05
-4.22859011273077e-05
-3.13336288280422e-05
-5.50414627778975e-05
-6.60130844515136e-05
-1.87695113130786e-05
-2.55839086181233e-05
-1.3353096540656e-05
-3.07044202998878e-05
-9.91361798250222e-06
-5.32958827738059e-05
-2.18141849924466e-05
-2.63581838240375e-05
-4.33100136957484e-05
-3.44534555312483e-05
-3.81847565104662e-06
-3.82528404050393e-05
-4.32084732066458e-05
-1.6830763732762e-05
-3.44368836566285e-05
-2.13037653536612e-05
-2.62195614949657e-05
-3.13007480839035e-05
-3.68625002709933e-05
-1.37659502854735e-05
-3.20965511703203e-05
-3.66632585061729e-05
-2.57594963350401e-05
-1.74407365080822e-05
-4.43204187078705e-05
-3.97167064734286e-05
-3.46260139269701e-05
-3.73302746968281e-05
-1.1659857114385e-05
-4.76839350385023e-05
-4.0215700725187e-05
-5.82443223744273e-05
-5.4318750121316e-05
-1.52047600062464e-05
-3.8698924489805e-05
-5.80552499162394e-05
-4.11767947495398e-05
-4.73473344260247e-05
-3.8323786795752e-05
-3.19428135469559e-05
-1.47300766725412e-05
-2.36131711268314e-05
-2.94090537378328e-05
-1.40866510666917e-05
-1.24697039224868e-05
-1.74746122568329e-05
-3.31511709270172e-05
-5.2192007578926e-05
-1.84523728271001e-05
-2.58216240849477e-05
-1.04064641355269e-05
-1.88988472595204e-05
2.30704699291888e-06
-2.03061599016356e-05
-2.91374236020344e-05
-5.26204404892405e-05
-1.66518635718513e-05
-2.14930640580173e-05
1.04780065570302e-08
-4.60708735373268e-05
-5.22136873839675e-05
-3.66722224370235e-05
-2.60143923932689e-05
-3.7342621527043e-05
-2.34100864688364e-05
-1.88133268528384e-05
-1.71412370036828e-05
3.60631824004017e-06
-2.35279545883146e-05
-3.37579611687523e-05
-2.65896838995953e-05
-4.16855668213718e-05
-3.47015879691145e-05
-4.48014413779546e-05
2.93035377053534e-06
-3.12973273548327e-05
-3.70038070960083e-05
-3.59054495948595e-05
-3.0268769553774e-05
-7.09771845425956e-06
-5.55485121677218e-05
-1.02544030513832e-05
-2.03621469258886e-05
-1.47901358686559e-05
-2.0099395531875e-05
-3.32712927965421e-05
-5.08972446578299e-05
-2.21219084497811e-05
-4.92706374558709e-05
-3.06788566327166e-05
-2.60338998031236e-05
-3.57409251385611e-05
-4.81474908798956e-05
-1.24267581707487e-05
-4.43497891624938e-05
-3.96831846815869e-05
-3.20432337383809e-05
-1.75589073477701e-05
-2.10580796904025e-05
5.39873673519234e-06
-2.36725904857285e-05
-2.84851349309134e-05
-2.23026629856523e-05
-4.58354367180729e-05
-2.205199346296e-05
-4.37532469677526e-05
-8.42183695290741e-05
-6.28532202012479e-06
-3.00363587554382e-05
-1.88379452120183e-05
-4.64563456261043e-05
-7.31835944028868e-05
-4.52057996236406e-05
-3.2393412171668e-05
-1.69933972686242e-05
-1.1953885708171e-05
-2.89641979483085e-05
-3.81687673859751e-05
-4.69594955181016e-05
-4.06449000992672e-05
-3.4781237826091e-05
-1.38855610193628e-05
-1.6143704144927e-05
-4.7050464609733e-05
-1.23535764882798e-05
-1.86652385588576e-05
7.68323410966792e-06
-1.47542729583154e-05
-5.95561980924357e-06
-3.51221339517965e-05
-3.84626419559897e-05
4.56144484075639e-06
-5.59217303633558e-05
-8.16092997319966e-06
-3.59850816475276e-05
-3.95112964590746e-05
9.33385454342177e-07
-2.56823126713149e-05
-4.35036386317645e-05
-6.42962602536179e-05
7.63429223795641e-06
-3.86166723044742e-06
-3.56304577157327e-05
-4.02205478462613e-05
-2.80998526061927e-05
-3.67295556146499e-05
-4.18269767155154e-05
-2.79551488792131e-05
-2.93047728110051e-05
-3.67258017765589e-05
-4.24173357813557e-05
-1.82574818334444e-05
2.08021657860338e-06
-6.6737018410174e-05
-4.93472978348054e-05
-2.46057203659398e-05
-2.29561593466218e-05
-1.00054460901116e-05
-3.53355950020254e-05
-2.79856973304446e-06
-4.02565766252719e-05
-1.14169323763618e-05
-3.02428454658747e-05
-1.95394075250626e-05
-3.54026133244914e-05
-4.33359788116465e-05
-2.85350155942731e-05
-2.98717746689963e-05
-1.64734839379948e-05
-4.62455962675074e-05
-3.1262109097231e-05
-3.44497413650239e-06
-4.93482257176117e-05
-3.10984441132805e-05
-5.30816387368188e-05
-4.35011365875594e-05
-3.78132163602506e-05
-5.08977690357391e-05
-4.98858010926561e-05
-1.44304673439879e-05
-4.61062357654116e-05
-5.19579336530088e-05
-5.287440583396e-05
-1.81172381860261e-05
-3.91961781098322e-05
-3.79276029637049e-06
-3.77617521835752e-05
-3.40876102088215e-05
2.66097866609646e-07
-3.6364280424746e-05
-1.95466938248849e-05
-1.05454282970232e-05
-9.33202826172483e-07
9.26216201729457e-06
-3.72508575825909e-05
-2.00095397071549e-05
-4.00814697725469e-05
1.31762992540844e-05
-1.2501701499586e-05
-4.70774901872152e-05
-4.82944056045633e-05
-4.74884682500564e-05
1.16226224926132e-06
-6.39619118195048e-05
-1.11678388003897e-05
-4.4684527229424e-05
-3.11195183132179e-05
-9.9166371131016e-06
-5.66060567245843e-06
-4.03249556097779e-05
-1.78061552532503e-05
-3.13949546768795e-05
-4.35448857894998e-05
-1.07417303208094e-05
-2.74959130049362e-05
-1.50547084371843e-05
-5.15977433934036e-05
-3.28433954536771e-05
-7.4054780491192e-06
-4.64757306592312e-05
-2.09231849949204e-05
-3.00011362920195e-05
-5.41078606298163e-05
-9.41478227065347e-06
-2.74159153669728e-05
-2.05946532311704e-05
-3.51573966426063e-05
1.20031335137665e-06
-4.46838014179644e-05
-3.44090823140733e-05
-3.53623975396236e-05
-3.00787316734751e-05
-2.19972418555875e-05
-4.13728847872445e-05
-1.0843245254659e-05
-2.00799964230363e-05
-6.42150803078713e-05
-5.9873245033002e-05
-2.21453553910231e-05
-5.88531708914711e-05
-4.18760389694992e-05
-3.77656473760669e-05
-1.10781784094349e-05
-2.14580457290596e-05
-1.96314361489709e-05
-5.13199800710976e-05
-3.78310594917134e-05
-6.12663681443842e-06
-1.21599493564409e-06
-1.18399304272016e-05
-1.47924180491616e-05
1.47446360940251e-06
5.85398805814348e-06
-2.88896167115393e-05
2.12938585518221e-06
-5.63846750482495e-05
-4.99070718382239e-05
-3.19153901705559e-05
-5.81927199078381e-05
-3.30733674104587e-05
-2.50277557332854e-05
-2.48946791230072e-05
-4.56807329858876e-05
-2.23195459640189e-05
-3.60012169890439e-05
-4.04000000248128e-05
-2.01999062920792e-05
-3.85516232761333e-05
-1.48820081648521e-05
-4.50638262466047e-05
-4.88555364809807e-05
-4.12464526478365e-05
-4.18588603675281e-05
-2.64583690910724e-05
-1.05397063867137e-05
-1.57399174459375e-05
-3.1714323287915e-05
-3.14896367415586e-05
-5.54247378678242e-05
-3.64337240363663e-05
-3.2145140909616e-05
-3.67483769627206e-05
-1.98683613083776e-05
-3.72827587624376e-05
-7.74579919787773e-06
-4.66956679016953e-05
-3.5186759761239e-05
-2.37799477717665e-05
-2.6210062227981e-05
-2.60583266275486e-05
-1.2394740191313e-06
-5.13952943076806e-05
-2.29060133619325e-05
-6.64389220592507e-06
-1.44636996209934e-05
2.15866639948578e-06
-4.86770990482847e-05
-4.17170538334485e-05
-2.41866047565158e-05
-3.42160586180674e-05
-1.25746181608331e-05
-3.44757501520575e-05
-2.19473920231471e-05
-3.76929995225169e-05
-4.5115383033777e-05
-3.55548187653149e-05
-6.0321365261365e-05
-9.06241085185441e-06
-1.75745547542077e-05
-4.46776310668315e-05
-1.79767167111847e-05
-5.93194423982246e-05
-4.0112624412911e-05
-9.52898118646066e-06
-4.85545215195239e-05
-3.79734438503447e-05
-2.25580937155167e-05
-5.82419145541736e-06
-1.02724186361587e-05
-3.34281479423336e-05
-5.44324335240032e-05
-3.36817840765538e-05
-2.03365612504785e-05
-1.1107179977389e-05
-2.64206094320927e-05
-2.60368967676889e-05
-3.15550947096798e-05
-2.77564524558048e-05
-2.95228772649457e-05
-2.54421367989372e-05
-2.4862549572044e-05
-1.04491289175295e-05
3.26376155085199e-06
-4.28597500045299e-05
-5.41447943959599e-05
-2.46560390167737e-05
-2.62433256282278e-05
-1.30634031504884e-05
-2.96763223218248e-05
-5.63328389542285e-06
-1.87319593772906e-05
-3.42144851940058e-05
-3.55721786809496e-05
-3.2377479629349e-05
-2.78841303062829e-05
-2.60807262915509e-05
-2.32077777184713e-05
-2.70361558433072e-05
-3.0407387891247e-05
-1.32376459753609e-05
-3.49910247708821e-05
-5.30082405141844e-05
-3.14705813491957e-05
-3.89391896343841e-05
-3.81814973463161e-05
8.5922200009213e-06
-4.48121504443601e-05
-1.6511923890358e-05
-3.62398519036024e-05
-4.3632368397298e-05
-3.97119399751159e-05
-8.8984717971859e-06
-4.66402636703575e-05
-3.01016848670134e-05
-6.71534849424341e-05
-3.53638823095606e-05
-6.15511272860185e-05
-2.22531759661178e-05
-2.53725835230036e-05
-2.89401025968737e-05
-8.2903971213122e-06
-4.54693692035035e-05
-2.62901321343791e-05
-3.86940363139085e-05
-5.25111606798289e-05
-2.31424014636718e-05
-2.77257768891081e-05
-6.49744182586542e-06
-1.0848604985733e-05
-2.96011920819104e-05
-4.10528048818402e-05
-2.56687718064041e-05
-3.18155775244706e-05
-3.40125488544027e-05
7.15644352014669e-06
-2.59619932903215e-05
-3.98586206830075e-05
-3.41018279279659e-05
-2.68188490959115e-06
-4.39214814485033e-05
6.24146199593675e-06
-2.82870964521125e-05
-5.55027385847731e-05
-3.10919950522156e-05
-1.4808976305784e-05
-4.91690298856625e-05
-3.14155744697964e-05
-2.60041639529186e-05
-4.92128246749902e-05
-5.54442809717792e-05
-3.11750354527406e-05
-4.13922326809141e-05
-1.90304980052047e-05
9.0977170268267e-06
-2.06621197633879e-05
-9.92942981797889e-06
-1.20872389221416e-05
-2.56120794854525e-05
-3.09179933402119e-05
-1.07417700987054e-05
-3.93908178587511e-05
-3.33079348007246e-05
-1.45887922803172e-05
-3.02960119392909e-05
-4.44729955439494e-05
-3.32733201087679e-05
-3.41549417708094e-05
-5.50669188687282e-07
-3.00047438576985e-05
-1.2393286044816e-05
-1.28705816235173e-06
-2.75362386536201e-06
-4.74429209842212e-06
-3.06904706683631e-05
-1.26220443798913e-05
-3.36050928897042e-05
-3.98892663326651e-05
-4.02375738680448e-05
-1.52766451988714e-05
-1.79903982965279e-05
-1.55208813290837e-05
-3.37175299134703e-05
-4.56438301493344e-05
-1.89442157872429e-05
-3.10570959198555e-05
-4.4900689171707e-05
-4.40152260875506e-05
-4.41569621017059e-05
-3.06204975201086e-05
-2.88194266451939e-05
-5.87740453773011e-05
-2.29039039108457e-05
-1.72745908980264e-05
-3.35886318619672e-05
-3.85150398874497e-05
-2.83165887292686e-05
-1.65009535172977e-05
-1.56394235825868e-05
-3.56099530011111e-05
-1.72580260366981e-05
-3.60516040939293e-05
1.30565507305407e-05
-1.73146628095802e-05
-2.55688299713123e-05
-4.01751279477654e-05
-3.00869037435625e-05
-3.01749007887847e-05
-3.54263208591104e-05
-4.03236434119748e-05
-6.00463584647457e-05
-2.56607474586867e-05
-1.60879634612355e-05
-4.35661042415079e-05
-3.72500372129017e-05
-6.37595407555268e-05
1.08380724591704e-06
7.69887847171508e-06
-3.42167764817743e-05
-1.89489371968337e-05
-2.35070908677094e-05
-3.37325774668288e-05
-5.33893208473202e-05
-4.81095684331006e-05
-7.37886356415542e-06
-2.83438126637653e-05
-7.78820278469266e-06
3.1863329164823e-07
-4.71155229509597e-05
-2.82043427629289e-05
-3.03257456618339e-05
-3.81367649343004e-05
-1.541907285016e-05
-2.18015309294223e-05
-3.03557622848766e-05
9.40905894347333e-06
-3.067729979668e-05
-4.69767696759782e-05
-3.00669547883249e-05
-3.15712504217658e-05
-2.08058405711298e-05
-1.8770307405529e-05
-5.0033916061084e-05
-1.99489364846302e-05
-2.32124584112894e-05
-3.49538042788317e-05
-1.81314070879661e-05
-2.20105230942916e-05
2.97566372407188e-06
-1.79480157491189e-05
-5.48253434765268e-05
5.10445588315304e-06
-1.62269526493147e-05
-3.89180748408231e-05
-4.29152243357957e-05
-2.87489058160806e-05
-2.10983760169177e-05
-3.78700382923131e-05
-1.59201459182938e-05
-1.45194348574206e-05
-4.69444987377925e-06
-1.00546176623041e-05
-5.78219333501872e-05
-3.63147645018716e-05
-4.09495181211617e-05
-3.71992974342961e-05
-2.94366129418346e-05
-2.23536719016007e-05
-9.69871055623603e-06
-4.67875735754144e-07
-1.17857875688188e-05
-3.09428290379037e-05
-6.93690769947563e-05
-2.88266849156633e-05
-2.2879664134307e-05
-2.80419410150488e-05
-5.01872109960161e-05
-5.17833650164799e-05
-3.91455652718948e-05
-3.9891410526668e-05
-2.41546846496934e-05
-3.00231376939077e-05
-3.55654671495438e-05
-1.06593334499755e-05
-3.527264011889e-06
-2.68993487238e-05
-2.96163452480133e-05
-2.70778696083185e-05
-4.52378755207541e-05
-3.97530800669478e-05
-3.54274276993306e-05
-3.47892689138363e-05
-6.15297939438592e-05
-6.91618486280737e-06
-4.8953674795924e-05
-1.52651990974855e-05
-4.93853098782807e-06
-2.81771914658446e-05
-2.79241272931208e-05
-3.87689377092483e-05
-4.5628535429103e-05
-3.20460323011406e-05
-3.41699677785124e-06
-4.00900616261147e-05
-5.67123319467245e-05
-1.06557261963247e-05
-3.97282838355265e-05
-9.75433764026008e-06
-1.14808857464443e-05
3.06860986920373e-06
-6.41729221750627e-05
-5.66559676148177e-05
-3.90870527454445e-05
-3.16294627461994e-05
-1.54992594022771e-05
-2.77497557689734e-05
-6.76604467597101e-05
-2.14012962335468e-05
-1.98233497939798e-05
-2.67668520545773e-05
-4.13241441907722e-05
-3.25712316903154e-05
-2.97311009152821e-05
-1.84596916302399e-05
-3.42196669359041e-05
-1.54934429024428e-05
-2.36663116142186e-05
-3.63214400136507e-05
-1.18525992642887e-05
-3.44840049190268e-05
-5.16593585659851e-05
-9.54036460504187e-06
-2.94591553344502e-05
-3.1203373965145e-05
-1.91694366422927e-05
-4.91858177387683e-05
-8.17694472042867e-06
-2.89473279968252e-05
6.6476471713077e-06
-5.4920616318445e-05
-3.35467243777324e-05
-2.98997995847373e-05
-4.3862324328451e-05
-3.71075840157167e-05
-4.38670021661097e-05
-3.55777777702452e-05
-4.48425913121555e-05
-2.405100435279e-05
-2.89359142241622e-05
-4.69142074662971e-05
-5.51644634541959e-05
-2.94554879009816e-05
-6.09066814225486e-05
-4.23118935078655e-05
-6.74240225058086e-05
-3.3278441338228e-05
-3.65094657918283e-05
-2.6464614777774e-06
-3.7883429958242e-05
-4.49020494197159e-05
-1.73149302296274e-05
-4.13258030501074e-05
-4.00098581315107e-05
-3.44646383011126e-05
-1.85652445553585e-05
-3.16352748890588e-05
-2.96158736372093e-05
1.33360092126056e-05
-6.26802379591994e-05
-3.12454360424567e-05
-3.98772822222068e-05
-4.2136491353112e-05
-2.01197383263663e-05
-1.69303261970288e-05
-1.5697241367775e-05
9.95841533829115e-06
-1.82271219559023e-05
-3.46749823383221e-05
-2.9471073737117e-05
-7.4789046216269e-06
-1.50340545710436e-05
-4.13798739486551e-05
-3.02409551489657e-05
-2.00671764366466e-05
-3.26084580907254e-06
-4.27401017024172e-06
-2.89717225686629e-05
-5.95258159622415e-05
-6.39456929173829e-05
-1.53410328619952e-05
-1.08772624935479e-05
-7.18588176601248e-06
-4.61371135072725e-05
-4.46114924671792e-06
-4.91414235276536e-05
-5.30813170255005e-05
-3.88202816601824e-05
-1.90419607430044e-06
-3.79834404319887e-05
-2.7673722268098e-05
-1.48365598520882e-05
-3.65913610789487e-05
-4.99637922229996e-05
-1.87979572147728e-05
-2.90982762078426e-05
-4.09080514884964e-05
-2.87924598496814e-05
-1.69462290284346e-08
-4.11108786395427e-05
-2.7903304692765e-05
-2.34570421280103e-05
-4.85197566592696e-05
-4.4577756824458e-05
-4.8414881333383e-05
-2.79775163630305e-05
-3.08408001644414e-05
-4.05745098862236e-05
-3.96149132776217e-05
-3.01791440448629e-05
-4.01027223335718e-05
-2.08300419600629e-05
-4.42026721672181e-05
-3.13672574221319e-05
-3.54343635661116e-05
-4.15507178608813e-05
-9.37480071340976e-06
-2.70844123920075e-05
-5.97023742568505e-06
-5.52526901121525e-05
-4.17431646221992e-05
-3.07515853816778e-05
-1.92547750168361e-05
-4.48058075650297e-05
-2.1336903568934e-05
-3.21650509782801e-05
-4.91066946707586e-06
-5.52371945827466e-05
-3.78432969759501e-05
-5.02432506741342e-05
-3.95342290715611e-05
-4.02985039782177e-05
-9.3297688726463e-06
-1.97123687001449e-05
-4.23876875296947e-05
-2.9737943116512e-05
1.54828302341552e-06
-3.07735807956976e-05
-7.61816079106865e-05
-2.30955582862309e-05
-4.02363590109735e-05
-1.68379269304563e-05
-2.8499566123152e-05
-3.78371638073428e-05
9.39859098070539e-06
-2.73948598014199e-05
4.90490578216701e-06
-1.58621140896424e-05
-3.15298291148634e-05
-5.15156607917924e-05
-1.22603179026112e-05
-3.64201413526674e-05
-1.39820245042319e-06
-1.19183304058556e-05
-1.02884332336786e-05
-4.95271756058303e-05
-3.52582380136684e-05
-3.81546283981107e-05
-4.12005031241197e-05
-2.18095287605166e-05
-2.80026952161106e-05
-3.45282375414334e-05
-1.56966590337675e-05
-3.67106910557838e-05
-3.85896650422796e-05
-2.23832301751333e-05
-4.96806999755912e-05
-4.79787325497678e-05
-4.97637178804434e-05
-3.42922395216431e-05
-2.39146971652793e-05
-2.4000228245618e-05
-1.78599966169447e-05
-3.77709337578948e-05
-4.25356581739495e-05
-4.05556902410321e-05
-2.70060713260286e-05
-4.92593081026067e-05
-3.59484687559157e-05
-3.88211446382855e-06
-1.44388092345374e-05
-2.14281052298595e-05
-2.12062003039853e-05
-9.96044162763484e-06
-3.91509378043232e-05
-4.75671625331311e-05
-4.1728078525775e-05
-5.2407284785397e-05
-4.59974219020176e-05
-5.67300331811253e-05
-4.71785167292887e-05
-1.35240234058286e-05
-2.10282480915268e-05
-3.22153883656611e-05
-2.48430126042009e-05
-4.36439497704986e-05
-3.01840073258387e-05
-3.73469033777457e-05
-3.94439576123443e-05
-1.43299960573113e-05
2.46213787847284e-06
-3.43686111303408e-05
-3.07380576573963e-05
-1.19701739296773e-05
-5.28646728960817e-05
-3.45364564164445e-05
-3.33118622893234e-05
-2.95774043136836e-05
-5.98774661524359e-05
-4.546685530619e-06
-2.5590101413926e-05
-3.57041100425762e-05
-1.72629526930024e-05
-1.88756961463291e-05
-2.70111765645011e-05
-1.84536168508092e-05
-4.85894595885006e-05
-4.58832480965548e-05
-2.50618550518449e-05
-4.18268187842384e-05
-5.83380794472763e-05
-2.45008631538139e-05
-1.0137054873084e-05
-8.1171590468299e-06
-1.11269823230742e-05
-2.40473828551027e-05
-4.91399917171614e-05
-3.99490397345099e-05
-2.13892082360352e-05
-3.848217538317e-05
-4.91639050444315e-06
-4.34387357024731e-05
-3.26249626260701e-05
-4.07232882782503e-05
-9.32783594114734e-06
-3.46954931021344e-05
-4.0622498377834e-05
-2.85332562075365e-05
-1.86654905206346e-05
-6.11684623923373e-06
-3.83147955605235e-05
-4.66873865596535e-05
-4.52204074772306e-05
-1.87855901045099e-06
-3.54792106159279e-05
-2.77988864210359e-05
-5.77038242236682e-05
-4.26991064145335e-05
-5.13574871596456e-05
-3.39793342046456e-05
-2.4839586267084e-05
-3.35167171314013e-05
-3.33015650134625e-05
-5.18130209033836e-05
-2.88205748740322e-05
-1.53985043505487e-05
-1.77677173503433e-05
-2.93307054610739e-05
-3.3811150231083e-05
-8.44001226111453e-06
-3.83662834892367e-05
-2.87402405619334e-05
-3.46722533181146e-05
-2.73947466065667e-05
-3.66824262624933e-05
-1.53159645195721e-05
-4.64863156265311e-05
-1.77161418679027e-05
-2.10829024622374e-05
-1.57056015581216e-05
-2.30135341579604e-05
-3.90276610335467e-05
-1.44292557514922e-05
-6.14563029629317e-05
-4.70206999221696e-05
-3.8826815934866e-05
-1.4157700619713e-05
-6.88721055898105e-05
-6.17039610753751e-05
-1.1601085656684e-05
-5.63910345903911e-05
-3.43002527667725e-05
-4.93336253125272e-05
-5.52462120849714e-06
-3.29900962923787e-05
-4.2873697222971e-05
-7.28003400437499e-05
-2.02789287375796e-05
-3.35249091996817e-05
-7.9452004524705e-06
-6.83755582826993e-06
-2.10221583018781e-05
-1.00170491513431e-05
-3.33971192381102e-05
-1.58092326571111e-05
-1.93696912663279e-05
-5.11519306605658e-05
-2.54803413175482e-05
-2.83881985136612e-05
-4.95152904832827e-05
-2.7273864118712e-05
-1.54633022358714e-05
-4.41775244953777e-05
-6.21275445048111e-06
-2.4290672210994e-05
-4.20736259009185e-05
-2.40191430457115e-05
-4.28694319792313e-05
2.90735517808402e-06
-3.34338259577327e-05
-1.88397582383744e-05
-4.41931531743435e-05
-3.97922869403097e-05
-4.29961245131098e-05
-3.3620124135055e-05
-2.2689310089103e-05
-2.87846057980641e-05
-2.8145977380189e-05
-2.84526824996391e-05
-5.34198823928087e-05
-2.35864501449349e-05
-1.6899643214839e-05
-1.98805796028085e-05
-1.86868712394724e-05
-3.93281950503575e-05
-3.02826021250656e-05
-4.53929667744484e-05
-2.87404680101687e-05
-1.03281876961066e-05
-3.62118166465853e-05
-3.52483150289744e-05
-3.44959629084926e-05
-6.02992688400166e-05
-1.85327346012688e-05
-1.4765740926522e-05
-2.59620544417546e-05
-2.700223057155e-05
-2.28023299328876e-05
-1.04722338889862e-05
-1.99466560494863e-05
-3.53548245504793e-05
-1.98340346595266e-05
4.30038162777424e-06
-3.31683672825019e-05
-2.54829518053418e-05
-3.96777553446081e-05
-2.09005949942401e-05
-5.8710745163674e-05
-3.25363442682153e-05
-2.99960782788576e-05
-5.18881526514135e-05
-5.93400282225509e-05
-1.21261750535114e-05
-3.65538698561824e-05
-7.85387185457077e-06
-3.10358231568311e-05
-1.45507858693003e-05
-4.58820944318828e-05
-3.94087593917106e-05
-6.99691806043906e-06
-2.53715535189834e-05
-3.52979029015694e-05
-3.13876078246118e-05
-2.65922891851714e-05
-6.32305407413484e-05
-5.68010558810707e-05
-2.24211146467823e-05
-5.98609061937731e-05
-3.95229756182583e-05
-3.34061098777282e-05
-7.3006180890681e-06
-1.67149674241931e-05
8.41458028729365e-06
-3.35401908772489e-05
-3.06630571663523e-05
-2.36612279950942e-05
-5.15867131765201e-05
-5.19368013067462e-05
-9.12593918094629e-06
-4.26629155864112e-05
-4.33474804756236e-06
-1.75060900551054e-05
-3.45470760971974e-05
-2.33392234258821e-05
-9.12283328427512e-06
-1.53588689510016e-05
-7.89190232410705e-06
-4.42906599455161e-05
-3.50559569383206e-05
5.43168776945982e-06
-4.42368815262261e-05
-3.15891730178565e-05
-2.53991909689253e-05
-1.13013561573909e-05
-4.13597301259012e-05
-1.61106221947683e-05
-2.49260908933161e-05
-4.1068892850341e-05
-3.51180537586875e-05
-1.67785763560762e-05
-2.03714635787052e-05
-1.4603336382749e-05
-9.62281386553265e-06
-2.45162012630972e-05
-4.05955111150967e-05
-8.54347877798645e-06
-5.0058265651712e-05
-3.69875254905267e-05
-2.87347191818383e-05
-5.29920877176429e-05
-3.62752027253139e-05
-2.63968775057517e-05
-2.48659755509485e-05
-3.10594391435759e-05
-2.93215970630156e-05
-3.1384821008418e-05
-3.14260110268785e-05
-9.08379446509148e-06
-1.83429947137061e-05
-4.98054958342021e-05
-1.42943890008041e-07
-1.5867156962411e-05
-6.1421348972289e-06
-3.85298525506627e-05
-1.49116876205157e-05
-6.19495144152983e-05
-2.99279550817807e-05
-1.06876556467641e-05
-3.96046661244842e-05
-6.62882105485415e-05
-4.55500807605056e-05
-5.70091222658983e-06
-1.99325420901219e-05
-4.20971079089054e-05
-1.38245041345248e-05
-2.40778943369249e-05
-1.71701743576466e-06
-2.61919818717215e-05
-6.2759583798739e-06
-3.26915112270742e-05
-1.1271319530097e-05
-4.95977883370256e-05
-6.51331855534017e-05
-2.82622856091842e-05
-2.66477424360298e-05
-1.07536962070986e-05
-7.80470810231273e-06
-3.54981656727694e-05
-1.5416768145837e-05
-1.04518610615699e-05
-3.61594136284594e-05
-3.26495929661708e-05
-3.37486944738101e-05
-4.94886322416522e-05
-3.84419024423124e-05
-3.87061269751428e-05
4.07566215230932e-06
-6.19997147182537e-05
-2.33651813867847e-05
-4.49039702470752e-05
-6.23163494073283e-05
-6.58035291463455e-05
-1.88269988308524e-05
-2.4830532414653e-05
-1.06793758694478e-05
-4.72937711947088e-05
-1.39603013949756e-05
-1.80396666512565e-05
-1.63584560298528e-05
-2.57890841330683e-05
-1.15400326715175e-05
-4.30062563303416e-05
-1.11397189823805e-05
-2.32846364210199e-05
-1.63709222107685e-05
-6.21643608095084e-06
1.12476349039319e-05
-1.15493534520651e-05
-3.06679705211108e-05
-1.79984284180214e-05
-6.72738886465362e-07
-3.90044732799689e-05
-3.72134853356935e-05
-4.03193627744716e-05
-3.02850830495929e-05
-1.38007544992809e-05
-5.50850023766896e-05
-2.86191135888708e-05
-5.00220509361953e-05
-3.85663802584865e-05
-5.12671412326814e-05
-2.2313226208905e-05
-3.9356538859817e-05
-2.92741468888436e-05
-5.06752261469379e-05
1.33951031910407e-05
-2.98512041208397e-05
-3.77157071312607e-05
-8.39656451648449e-06
-1.39645509149029e-05
-1.06712692073835e-06
-2.66545659699037e-05
-3.24170097084891e-05
5.99777331631572e-06
-3.43261958150308e-05
-1.18611648054643e-05
-1.06331089950863e-05
-4.98356325623261e-05
-5.39858382890254e-05
-3.90371922099598e-05
-6.29605368479274e-05
7.42229811377725e-06
-6.26913648500147e-05
-3.41126827174194e-05
-2.42069521266222e-05
-3.07509496396512e-05
-7.02837231820782e-05
-4.52687835226612e-05
-2.77936922663386e-05
-5.04673530651284e-05
-3.00252659322737e-05
-3.373050237708e-05
-3.17200804376467e-05
-8.93226923275628e-06
-5.3530185397933e-05
-1.22476598543528e-05
-2.61220170743564e-05
-3.18086313499064e-05
-3.07004148231431e-05
-2.82716475645547e-05
6.97435238487428e-06
-4.08076678835753e-05
-2.12712426018917e-05
-5.45992225068552e-05
-1.123788447385e-05
1.33167054529292e-05
-5.35183688885026e-05
-5.53255374075667e-05
-3.78220022890771e-07
-3.78937715738621e-05
-3.1241705078183e-05
-1.83843666105545e-05
-2.20663243529155e-05
-2.31811809456863e-05
-1.09925872320493e-05
-1.74547339423268e-05
-3.18582292239137e-05
-7.87441634986928e-06
-1.67361577736792e-05
-3.54301185985163e-05
-3.12039030787331e-05
-2.28716304377367e-05
-3.92231759136188e-05
1.50037079481411e-05
-2.72009992724777e-06
-2.16174913569094e-05
-1.47113213600105e-05
-1.30179086549908e-05
-6.16088174648886e-05
-5.43201589036201e-05
-3.52922231797174e-05
-2.81975090836915e-05
-4.13880288200058e-05
-1.80779443457351e-05
-2.52156093867924e-05
-3.20196856403273e-05
1.3607260879744e-05
-3.13243565046423e-05
-3.17554045833719e-05
-1.91201617860175e-05
3.90692738700008e-06
-3.00403311335925e-05
-4.10911754881485e-05
-1.82553723086979e-05
-4.50311295266149e-05
-2.86982955613502e-05
-5.61674258146961e-05
-1.65059282614118e-05
-2.17690573923825e-05
-1.92554350708085e-05
-4.56805699975841e-05
-3.14941804933598e-06
-3.02333054979513e-05
-3.1508287968203e-05
-4.71355272173791e-05
-9.9783931133567e-06
-4.44270802556739e-05
-2.45337536236379e-05
-3.96611385208562e-05
-2.96738169026286e-05
-2.71294340487368e-05
-2.35769017154096e-05
-2.47076856144999e-05
-1.00650861494251e-05
-3.27907793453024e-05
-3.73969968657813e-05
3.19828500253018e-06
-1.4602290679845e-05
-1.76947382422491e-05
-4.63167424867985e-05
-3.83855850372138e-05
-3.42673665173258e-05
-4.30984220221527e-05
-2.03833416315592e-05
-3.21504325704551e-05
-3.4774582648179e-05
-1.82312518565801e-05
-9.41890421503109e-06
-3.51503211417058e-05
-2.09681332947554e-05
-1.19258860235019e-05
-4.71643421645339e-05
-1.32577737262213e-05
-6.4546121789038e-05
-4.13593911575765e-05
-3.21814295798861e-05
-2.43246599898861e-05
-3.41413650435088e-05
-5.19745251258865e-05
-4.69629103333812e-05
-2.27581822594426e-05
-1.23150784758291e-05
-1.17374751934646e-07
-3.97730067141911e-05
-3.3103539620304e-05
-3.22200678206334e-05
-2.22318673027079e-05
-2.4784555371171e-05
-2.88991791322071e-05
-1.2407951360683e-05
-6.56477898594076e-05
-4.28488243262791e-05
-9.15060508128411e-06
-4.34546459697829e-06
-4.8138331420951e-05
-5.34109452421176e-05
-4.5501338523014e-05
-5.23346512764796e-05
-4.05035156052631e-05
-3.57539737417544e-05
-8.64793160937232e-06
-4.92595490094909e-05
-4.95538228356784e-06
-2.72746438306987e-05
-2.97045150771273e-05
-4.22350925985193e-05
-2.93601764094635e-05
-2.74917136037514e-05
-1.95584483198533e-05
-9.74302453302767e-06
-5.90443407131004e-06
-2.60089683425065e-05
-2.39238728466355e-05
-2.36731724680248e-05
-3.60514473344446e-05
-2.45349022620383e-05
-2.25075093428957e-05
-3.32167979819294e-05
-3.85794140433267e-05
-4.41574103705733e-05
-1.4539889803223e-05
-3.05085997549345e-06
-4.73753760798682e-05
-2.95485250874675e-05
-3.36801477872579e-05
-3.5856821473671e-05
-3.29538864223486e-05
-5.604434337241e-05
-1.26492672783675e-05
-4.2532173650729e-05
-2.31796014277254e-05
-5.08457618700524e-05
-3.06171578729289e-05
-1.88994345673218e-05
-3.38733743365267e-05
-4.74922323921377e-05
-2.28926041816391e-05
-4.35764469124317e-05
-4.68660988515717e-05
-4.00558579493878e-05
-6.279810930933e-06
-3.0884774909464e-05
-4.07593785000373e-05
-3.19644995252919e-05
-5.42143304902424e-05
-3.83669398492202e-06
-5.11959451606783e-06
-2.69708542413245e-05
-2.36911677813254e-05
-3.80619356617269e-06
-3.7628223535967e-05
-3.04289688801012e-05
-3.69442158821826e-05
-2.04280281067514e-05
-1.18093395757761e-05
-5.16635536872304e-06
-4.60862779372394e-05
-1.99464606975145e-05
-1.9753097551976e-05
-3.46573943042538e-05
-4.75208417783587e-05
-2.41999805029841e-05
-5.65179585211321e-07
-6.96176953718462e-05
-2.22445395664965e-05
8.67986369470634e-06
-4.54613468820773e-05
-4.37386023836274e-05
-2.20596553867579e-05
-1.16748946629283e-05
-3.83434055628807e-06
-3.60736513996261e-05
-2.37330322846308e-05
-1.8610488543516e-05
-3.21832507213624e-05
-1.89879530359504e-05
-2.92391632643918e-05
-3.56707811832207e-05
-5.62777804847613e-05
-5.7786874054536e-05
-1.86776745111273e-05
-2.99176425071013e-05
-4.41499256027461e-05
-3.67154120674529e-05
-2.63546566483022e-05
-4.12982718100828e-05
-3.79798634755458e-05
-3.3649613885607e-05
-3.40435677135654e-05
-1.18389887968761e-05
-8.67078966088887e-06
-2.76586490184787e-05
-2.75180378593098e-05
-3.43801891037884e-05
-3.42504296996976e-05
-8.49720894981394e-06
-1.16261035201674e-05
-2.84316416235652e-05
-4.44025789189672e-06
-1.96072014068274e-05
1.80260836065458e-06
-2.89995363063057e-05
-4.09923953772894e-06
-4.24249349099329e-05
-3.15469371431274e-05
-2.79598144674786e-05
-5.4008869623668e-05
-5.15223966065358e-05
-1.40558481479673e-05
-5.00663828119711e-05
-5.91183791442423e-05
-2.45107974333537e-06
-2.44428508965064e-05
-2.97271786241978e-05
-2.94739412278212e-05
-2.08466286318108e-05
-3.07760585795895e-05
-1.70962040336197e-05
-3.22219992058684e-05
-3.99760647206763e-05
-2.94263103277966e-05
-2.74029920038162e-05
-1.8292127378483e-05
-3.88404028405421e-05
-2.17045974779012e-07
-2.53454186495404e-06
-1.67684895239972e-05
-1.65202135872441e-05
-3.862081083296e-05
-1.23651901207283e-05
-5.65208572302747e-05
-1.96459187275848e-05
-3.53190945368144e-05
4.23902891640673e-06
-1.70481555414078e-05
-7.60007755190464e-07
-3.63753791374768e-05
