# Supplementary material for: Research on computational propagation and identification of mine microseismic signals based on deep learning
Source: PLoS One. 2025 Oct 22;20(10):e0334641. doi: 10.1371/journal.pone.0334641 (PMC12543183; doi:10.1371/journal.pone.0334641)
Supplement: S7 Data — (ZIP) [file pone.0334641.s007.zip › 000100900001621.xlsx_0.txt_24.txt.txt]

-2.26569627085135e-05
-3.92952792985013e-05
-3.43431398302956e-05
-1.88531245049189e-05
-2.28484646669496e-05
-2.25726975396269e-05
-4.53221892692984e-05
-5.99278547691924e-05
-2.91187952381734e-05
-2.45034883975518e-05
-3.92970750274131e-05
-5.45108662043858e-05
-2.6547981543365e-05
-2.78525863945606e-05
-1.54169948990537e-05
-2.03673578877715e-05
-3.30159732697569e-05
-1.37147721511218e-05
5.0937430061339e-07
-3.87256879215737e-05
-3.89970656381686e-05
-4.0616392460251e-05
-3.21668457888672e-05
-2.03382464531377e-05
-3.6461349682131e-05
-4.63234616311972e-05
-2.46831553683612e-05
-3.51647200179589e-05
-5.47022727497451e-05
-3.47229160318464e-05
-1.40242033509207e-05
-1.37126778423128e-05
-5.14081160553442e-05
-6.92261824568172e-05
-2.21505259768818e-05
-1.80100134467002e-05
-2.63523751346974e-05
-4.76753625666778e-05
-4.23438524605297e-05
-1.70685588460201e-06
-1.71014398021132e-05
-2.08037508797914e-05
4.24769581122443e-06
-4.74621757641347e-05
-2.35778386622753e-05
-3.1059288070061e-05
-4.41465777630078e-05
-3.28317970241331e-05
-3.15701222002518e-05
-1.99647655875011e-05
-4.32714433280086e-05
2.38384626964308e-06
-5.72443078115422e-05
-3.97109369819513e-05
-4.71102325989283e-05
-6.97250797813988e-05
-4.76071017191471e-05
-5.40150188238495e-05
-2.17014407524382e-05
-1.7726534617683e-05
-3.23300366723989e-05
-2.06702929263054e-05
-3.87050355825786e-05
-2.68824506701868e-05
-2.48054131159884e-05
-3.18472008673222e-05
-1.72337725699577e-05
-2.23445514287844e-05
-1.42890816865136e-05
-2.85445354463423e-05
-4.73821109117424e-05
-1.26527122869173e-05
-2.20656899116294e-05
-5.55810729194328e-05
-2.08759737536386e-05
-3.51377631551009e-05
-3.44395305351872e-05
-4.32964964796026e-05
-2.32550404550601e-05
-6.96917009781368e-06
-1.80637169643439e-05
-2.20878518616051e-05
-3.45155667201883e-05
-1.77162228100382e-05
-1.12956721502969e-05
-3.69719378832123e-05
-6.0240904324073e-05
-2.98175954435544e-05
4.15333975488171e-06
-9.34649175090296e-06
-2.65049547956054e-05
5.55781938641183e-06
-3.79069582335912e-05
-4.0586564877619e-05
-4.07421196586525e-05
-1.21609051136927e-05
-2.45142097758571e-05
-2.73078869409865e-05
-3.07409747182975e-05
-6.06621422771872e-06
-2.50264707729345e-05
-4.23938598722065e-05
-2.48498689411943e-05
-2.86641408254428e-05
-1.20265224150496e-05
-1.63429493512121e-05
-2.30410020474725e-05
-3.28622623093918e-05
-2.12373602073778e-05
-4.28306637427727e-05
-2.56003675577771e-05
-1.58132714723489e-07
-1.59520863660543e-05
-4.85027999191226e-05
-3.10737644670815e-05
-3.37627879604968e-05
-2.81447560402979e-05
-7.35751971864797e-06
-4.45039277670901e-05
-4.02660825054406e-05
-3.47704811483002e-05
-4.10938493376307e-05
-4.97785562895145e-06
-4.67193688396359e-05
-1.55075317033336e-05
-2.49369432925068e-05
-3.9849314159729e-05
-2.84598488163671e-05
-5.04700860658117e-05
-3.00253475234434e-05
-2.38728206272914e-05
-2.58730612583711e-05
-3.09551989640946e-07
-7.65917654336193e-06
-3.2156805047419e-05
-2.56141342737799e-05
-3.04300619733083e-06
-3.53672288871922e-05
-3.92327208459067e-05
-4.0678091449857e-05
-2.63102953948632e-05
-8.86325709612336e-06
-4.57001354629676e-05
-2.64286424019147e-05
-1.10524700688977e-05
-4.68645115829568e-05
-6.31404407576866e-05
-4.65634793657973e-05
-2.12446815250067e-05
-4.14214812164153e-05
-3.97119054976913e-05
-3.28479550044737e-05
-5.79824514707303e-06
-3.66403279818221e-05
-3.69675441921247e-05
-2.73879442042735e-05
4.39360518069439e-08
-2.28033344268604e-05
-4.05177607061673e-05
-9.78911443039315e-06
-2.75955084860402e-05
-1.56773837847717e-05
-8.93404826746655e-06
-2.08513442601505e-05
-1.04101352918973e-05
-5.5635804664322e-05
-2.56567047977314e-05
-2.49472475968175e-05
-5.26646399244101e-05
-3.57236201113222e-05
-1.962849507393e-05
-4.62713268930891e-05
-4.70024512486794e-05
-8.74287037793534e-06
-1.47809555067586e-06
-5.05138927511739e-05
-2.39058243034141e-05
-2.42427777186792e-05
-3.10927123870842e-05
-1.12563312159444e-05
-5.16139885886866e-05
-1.92939650638772e-05
4.77338521615154e-06
-3.84841474015407e-05
-1.51632320293455e-05
-2.2988103058512e-05
-1.83837510641847e-05
-1.28653654629883e-05
-3.92644639368165e-05
-3.31514984307373e-05
-4.70180534104072e-05
-2.0688076058923e-05
-1.14566189504689e-05
-4.16702467326716e-05
-1.64809716905767e-05
-3.75309854684145e-06
-4.15061549325892e-05
-6.23265157622568e-06
-1.84811563582657e-05
-4.22262026291804e-05
-3.51984182935682e-05
-3.51613913836489e-05
-1.10477140037868e-05
-2.58419454876371e-05
-3.7693844818291e-05
-3.05559633487582e-05
-9.92895404985717e-06
-2.77480154314312e-05
-4.69668784671449e-05
-1.47581184909213e-05
-3.1346271503277e-05
-2.70006329266432e-05
-2.52960388792922e-05
-3.51285546441863e-05
1.12410846059901e-05
-5.36227201219628e-05
-3.83807806239954e-05
-1.62623216633307e-05
-2.20255531405207e-05
-2.59483428798834e-05
-4.83637792094799e-05
-6.32937409339479e-05
-8.49913309703499e-06
-2.07216620141536e-05
-1.85127160395358e-05
-3.47140672465286e-05
-2.52442610939426e-05
-2.23609993187468e-05
-3.05338273961055e-05
-1.33141449895062e-05
-4.99435160475984e-05
-2.5586416168094e-05
-3.10972570275644e-05
-2.35351993881853e-05
-1.65792225721645e-05
-2.992603977495e-05
-3.43485483692988e-05
-1.4674153179174e-05
-1.32533603745486e-06
-3.12873152097969e-05
-2.37721440506263e-05
-1.3687598373529e-05
-4.1282051214149e-05
-4.03480597045068e-05
-1.11961760213793e-05
-1.04729944788486e-05
-3.43027066576001e-05
-6.97946164566843e-05
-2.81081168091232e-05
-3.83323551593505e-05
-3.34983755975416e-05
-2.98238442620272e-05
-4.01093472425262e-05
-7.42744634811837e-06
-3.25975761855394e-05
-2.95098316609997e-05
-3.2282336493165e-05
-6.81273978528075e-05
-3.07956542213019e-05
-3.51820092966283e-05
-1.58527612445931e-05
-3.79890052717003e-05
-4.07117615373342e-05
-6.22339581996144e-05
-4.55094587146173e-05
-2.12574528976941e-05
-3.58590508230607e-05
-1.06938152284768e-08
-2.68306336037534e-05
-7.67086258946207e-05
-4.31154605957239e-06
-1.91512143949273e-05
-5.00632892722399e-05
-4.98608009858712e-06
-4.84711205719499e-05
-2.97008060430772e-05
-1.00893448318268e-05
2.64761501614105e-06
-3.02608684390094e-05
-2.80718795126238e-05
-1.18760779598699e-05
-1.78456869716868e-05
-4.67836966475171e-05
-3.39205905323769e-05
-2.30366961934179e-05
-3.58809372557569e-05
-8.0901830693646e-06
-4.48887083590285e-05
-4.84884766556287e-05
-1.49550699775668e-05
-2.30135361264557e-05
6.90916137380372e-06
-2.64397558116623e-05
-5.52817591194683e-05
-1.432097531671e-05
-7.10148958463242e-06
-5.81356245523361e-05
-2.58839305615086e-05
-2.59472561045873e-05
-1.76997273635286e-05
-1.82248093675512e-05
-1.97718603478271e-05
-3.50507694155984e-05
-3.3234093261034e-05
-7.80239720505992e-06
-1.29232184018211e-05
-8.74926363104388e-06
-3.69328023811732e-05
-3.92232466318477e-05
-1.00474962342398e-05
-2.99081953566567e-05
-4.59471354923512e-05
-3.25957664980371e-05
-7.35510698376169e-06
-2.67591676807456e-05
-9.66538985890659e-07
-4.22300373164348e-05
-6.51550772864249e-05
-2.08946800851714e-05
-4.73435602155709e-05
-1.86401978902956e-05
-2.79834627428609e-05
-2.78635653764378e-05
-8.51638716068643e-06
-5.00936966167521e-05
-2.96940470924977e-05
-1.75315849873106e-05
-1.18021129525935e-05
-1.89957154738385e-05
-1.47482841678869e-05
-2.40927830735422e-05
7.09107780779742e-06
5.85710449303403e-06
-3.21871408867974e-05
-3.13936249289566e-05
-4.69236900331344e-05
-2.57272523587979e-05
-4.54605435559593e-05
-4.1782062648957e-05
-3.51145530769549e-05
-5.2754247842464e-05
-4.27621690084264e-05
-4.27198623044794e-05
-2.70526318416872e-05
-1.25127574651037e-05
-4.57667976407438e-05
-3.64009570075191e-05
-3.07245518191415e-05
-6.99767542427204e-05
-1.9521998090333e-05
-1.00091915461894e-05
-8.66444884258553e-06
-2.10255363664844e-05
-3.43362155201525e-05
-5.47414980173234e-05
-3.27164695311151e-05
-3.95607388282279e-05
-2.87505673307344e-05
-4.28809826030385e-05
-4.20253819350422e-05
-4.13671586193681e-05
-3.93995858794919e-05
-4.32223533592568e-05
-2.63974270375173e-05
-4.69839067423727e-05
-2.78414236463651e-05
-2.60323541442439e-05
-2.63685681044713e-05
-3.94645452596661e-05
-4.99558690001041e-05
-2.76981500191483e-05
-3.07842535849938e-07
-4.23845368676878e-07
-2.17333324751492e-05
-2.54868643331215e-05
-2.8300819536119e-05
-3.10235764340793e-05
-1.54733637515422e-05
-1.30433465865477e-05
-3.30068281907518e-05
-2.80536656917822e-06
-2.92796141948256e-05
-3.1591808788074e-05
-2.90906456329943e-05
-1.13201334232474e-05
-2.32719737149278e-05
-3.43917252958557e-05
-4.13748492420833e-05
-2.39547593773581e-05
-1.63480310923852e-05
-3.76475438977799e-05
-2.53116991303206e-05
-1.71868502100196e-05
-2.40280496909867e-05
-5.24373798721446e-05
-3.45863845137724e-05
-3.56327631465318e-05
-2.2188238189243e-05
-3.39989342340275e-05
-2.05466818040359e-05
1.0907559917587e-05
-2.0283707918807e-05
-4.13919818292452e-05
-2.16191792546651e-05
-4.32927163452558e-05
-3.6219827979118e-06
-1.60919565863338e-05
-3.45690467143919e-06
-2.30945277743777e-05
-4.20440338009566e-05
-6.79506181589505e-05
-2.46639180320131e-05
-4.86079693432692e-05
-2.2740658910544e-05
-9.34218379845058e-06
-4.650034324016e-05
-4.92470336101524e-05
-3.20856794948219e-05
-3.28272848063311e-05
-3.2183183340333e-05
-1.91509355479484e-05
-7.4091849992693e-07
-4.63156741880637e-05
-3.43680190501052e-05
-3.21882476544024e-05
-3.1225759264125e-05
-5.20299821188205e-05
-3.59297657116709e-05
-2.72965938613281e-05
-3.34324267337452e-05
-6.55541811420454e-06
-2.27304090600856e-05
-1.07563845091982e-05
-5.29542935582676e-05
-2.35444813912936e-05
-1.32948385388647e-05
-4.16360526434795e-05
-4.27775192820755e-05
-2.00432869286458e-05
-4.62890414924771e-05
-3.13057663293976e-05
2.09263973208956e-05
-3.25149269830155e-05
-3.27430269530678e-05
-2.40938002505926e-05
-1.86969804401668e-05
-1.25418369856499e-05
-2.08463301466925e-05
-4.22482745441154e-05
-3.50424304858189e-06
-3.56231098855723e-05
-1.0974059850796e-05
-1.42246092022214e-05
-3.54636186156272e-05
-4.72863296136035e-05
-2.21585460348943e-05
-1.65382976109446e-05
-4.38200836052147e-05
-2.82316976844971e-05
-1.3483875314925e-05
-2.69286196766692e-05
-1.79331042182554e-05
-3.37088280178521e-05
-2.56256649076064e-05
-6.97582837417834e-05
-1.66297465307746e-05
-2.33708433605661e-05
-1.1104005251618e-05
-1.9322217611535e-05
-1.73372927637716e-05
-1.75446697565064e-05
-2.33050209595662e-05
-5.53105667195188e-05
-4.13713026234795e-05
-2.1103576331263e-05
-1.05662918502773e-05
-3.26462460729104e-05
-2.11847545728892e-05
-3.08646844465258e-05
-4.93387768135659e-05
-2.0442412836342e-05
-3.50746794883849e-05
-4.07733127550647e-05
-2.78808300604626e-05
-2.74089795876099e-05
-3.80341398468677e-05
-3.38320316116475e-05
-2.06903711513501e-05
-3.1545943212336e-05
-5.21213803830737e-05
-1.10536851764856e-05
-3.91033298250091e-05
-6.98099573570608e-05
-3.74289700342896e-05
-5.13938238447747e-05
-1.40521047768149e-05
-3.82493398104401e-05
-1.80952806317231e-05
-1.76489419145608e-05
-2.29787462507738e-05
-5.92341894449002e-05
-4.30972624821534e-05
-3.92392006720936e-05
-1.84985801930049e-05
-2.56594291817588e-05
-3.46355154064046e-05
-4.10874776160744e-05
-5.53376672790842e-05
-3.51492338206485e-05
-4.18526279616796e-05
-4.38339423553824e-05
-2.55543542542637e-05
-8.67745439093395e-05
-3.72066237756659e-05
-2.23246363627454e-05
-1.19263193189365e-05
-1.11667399713456e-05
-5.13348431341845e-05
-4.43820692946258e-05
-3.66276654809455e-05
-4.26677830322464e-05
-4.42634869640734e-05
-2.88796283910279e-05
-2.46098193366794e-05
-1.72564334504223e-05
-5.83629695817412e-05
-4.69390945406392e-05
-4.11139651982491e-05
-1.96073610831357e-05
-3.54410908600269e-05
-4.13997547847277e-05
-3.49074094451051e-05
-2.44924500249289e-06
-1.42853871241996e-05
-2.97489544629834e-05
-2.73963040837183e-05
-2.84075913090659e-05
-1.21666698615755e-05
1.09772818844371e-05
-1.08087273074538e-05
-5.23180628110281e-05
-4.1867029098952e-05
-1.63774396479492e-05
-8.02648730737048e-06
-4.00660080653391e-05
-1.12384030890231e-05
-4.19366562645714e-05
-7.2165656348645e-05
-3.15267563287804e-05
-2.59690981276776e-05
-6.51709086975541e-05
-3.42235602491526e-05
-3.55864252658016e-05
-1.82795684843668e-06
-2.46693803310049e-05
-1.72082221238329e-05
-1.79076222255374e-05
-2.31212478641124e-05
-3.78427495116271e-05
-2.81424431941903e-05
-4.76897076840706e-05
-2.8100222012059e-05
-6.02048344433686e-05
-5.78561103591602e-05
-1.78344092375403e-05
-9.91732521096655e-06
-2.46317452357418e-05
-3.03495476988172e-05
-1.31342971365683e-05
-6.93688944315914e-05
-3.88128423067721e-05
-5.66455231982559e-05
-2.98846621436287e-05
-3.45655366782262e-05
-3.52114913993527e-06
-3.81494900929406e-05
-1.86480063769102e-05
-2.20235578414588e-05
-2.75675635292682e-05
-4.5736298036992e-05
-1.75606976598858e-05
-3.43460430907057e-06
-2.87058929293667e-05
-3.36266202137879e-05
-1.17574666547009e-05
-4.90711049147246e-05
-2.41697021643646e-05
-2.5868767949271e-05
-3.59936843351529e-06
-2.68719482725528e-05
-2.53264406521775e-05
-2.93728775067139e-05
-3.06659633933404e-05
-3.65944346959957e-05
-4.46051032687504e-05
-1.27188797395036e-05
-3.92365879712098e-05
-3.33119575355728e-05
-2.69666413551677e-05
-2.05532503304619e-05
-3.33437012015586e-05
-2.56659152330528e-05
-1.87366746099737e-05
-3.3342372894939e-05
-1.44637012056363e-05
-2.21815706074486e-05
-4.30898676230063e-05
-2.28803372628601e-05
-1.96509137015974e-05
-3.69375366866714e-05
-1.61932787192975e-05
-3.36032882411325e-05
9.46193796589059e-06
-3.36832167855925e-05
-2.78608318913817e-05
-1.58340983249518e-05
-2.83567759105046e-05
-3.81093670312203e-05
-2.38358141161748e-05
-2.55315782487638e-05
-4.36640777119594e-05
-8.4021228621899e-06
-2.90660710264295e-05
-3.18131716448269e-05
-1.12157653266099e-05
3.5143387069646e-06
-3.33761940504076e-05
-1.76319016111744e-05
-3.20474363686795e-05
-1.77952813864219e-05
9.68720531464347e-06
-1.48785572962532e-05
-1.73253260285857e-05
-3.95433056535686e-06
-2.25942467960394e-05
-4.66088147570653e-05
-2.3495995400966e-06
-1.21334668098227e-05
-1.21213247602344e-05
-4.69419422026953e-05
-2.60346789472158e-05
-4.37961675034967e-05
-1.92339292569017e-05
-2.04861938531513e-05
3.0544746093413e-06
-2.02624971408863e-05
-4.17345137049832e-05
-3.38699395559518e-05
-1.21965550809637e-05
-2.5132086229264e-06
-2.5655687537098e-05
-2.45930536335656e-05
-4.16371334647922e-05
-1.69872263330249e-05
-2.76440938595248e-05
-4.02423993674905e-05
-3.19358464680032e-05
-2.8440612500585e-05
-4.78796476693537e-05
-2.60440411208568e-05
-1.4489275051709e-05
-2.84842416298331e-05
-1.99048649805304e-05
-2.49999153184534e-05
-4.35530511500725e-05
-3.54563984196677e-05
-1.68482364981066e-05
-3.04724411009338e-05
-4.01157550072733e-05
-3.46326531543706e-05
2.10283182171043e-06
-2.32663802197584e-05
-3.31323339615264e-05
-6.03289018010041e-05
-2.16256330680657e-05
-4.0694910178312e-05
-2.66759384615075e-05
-2.50184351857843e-05
-3.11759932722169e-05
-2.1890430627863e-05
-2.68992920530587e-05
-2.09439676739417e-05
-5.28215213688574e-05
-4.44296160815001e-05
-1.3518322036734e-05
-2.51305753739379e-05
-3.15096520650792e-05
-5.96413090344148e-05
1.06655738147103e-05
-1.91512276544512e-05
-1.48456958954679e-05
-3.98536984864582e-05
-3.62638027954306e-05
-4.53676239372481e-05
-1.06217987338004e-05
-6.19185566176744e-05
-5.33625419881309e-05
2.79543726744223e-06
-4.80021266732634e-05
-2.28848796270527e-05
-3.93883804700186e-05
-2.10163374776794e-05
-1.13203977053794e-05
-9.67205087787997e-06
-1.99933933575358e-05
-4.71138459271445e-05
-2.82039915143135e-05
-4.7764236772666e-05
-4.08437127374762e-05
-3.47597934014516e-05
-1.43825509324629e-05
-3.55677945090043e-05
-4.12778560960392e-05
-3.11872217224089e-05
-2.63188271444237e-05
-3.00654858713823e-05
-2.45804233901597e-05
-3.49316729981686e-05
-4.86329812309974e-05
-2.9999394843156e-05
-5.19245421821882e-05
-4.44399430933539e-05
-6.77633150869542e-05
-2.86816962108157e-05
-2.90936871038137e-05
-2.18724202855198e-05
-8.76820896861709e-06
-2.54788180146147e-05
-1.31710995954464e-05
-2.02791380506498e-05
-5.32959803092391e-05
-3.97366872795697e-05
-2.32617430452406e-05
-1.95853515338521e-05
-2.36876136068135e-05
-2.47033145886836e-05
-3.10237352781141e-05
-1.32337957701025e-05
-6.18494120314695e-05
-5.20377850409732e-05
-3.26088922643428e-05
-2.44598370580821e-05
-2.409585621172e-05
-2.54861115197739e-05
-4.39913338649338e-05
-2.14913559136446e-05
-2.91010145248756e-05
-2.59296287953818e-05
-2.88943083859736e-05
-2.51583694745563e-05
-2.28812726926035e-05
-2.17312572021839e-05
-3.21849937387446e-05
-5.7027062390887e-05
-4.61073818159119e-05
-2.47635242736266e-05
-2.09780337691208e-05
-1.88288031319923e-05
9.06291385742237e-07
-2.05885740897507e-05
-2.46624140477298e-05
-1.61306441133388e-05
9.87586966081971e-06
-4.22213076206629e-05
-2.94874970079171e-05
-4.87561270453921e-05
-1.88580522380648e-05
-4.98938553263335e-05
-5.28558590976594e-05
-1.08583574634876e-05
-2.88902987396385e-05
-3.25746771182108e-05
-3.02744942129784e-05
-4.55585766545666e-05
-3.45830251841213e-05
-5.2597370084322e-06
-2.99096386398573e-05
-6.03794680749436e-06
-1.32088352976627e-05
-3.98364392352666e-05
-4.04695249411673e-05
-4.83359128792579e-05
-2.63156591658018e-06
-4.15892727222372e-05
-4.96906878158121e-05
-2.1364532185049e-05
-1.65374721966135e-05
-3.89993013163287e-05
-2.78491581837655e-05
-4.33844038590544e-05
4.33169569058653e-06
-4.34650770330036e-05
3.74897258496805e-06
-3.22973938089301e-05
-2.64237649388408e-05
-4.67175562569138e-05
-5.82986917823647e-05
-3.17949153227668e-05
-3.07194153891165e-05
-5.69382325688118e-05
-1.13494840573076e-05
-2.51580694775425e-05
-3.75509864819322e-05
-2.49560515901194e-05
-1.74327119489379e-05
-1.80754249186544e-06
-1.74049360209374e-05
-8.93442778992522e-06
-2.39047614139985e-05
-1.96015141917535e-05
-2.96151466953227e-05
-3.38894098361753e-05
-1.95564990173859e-05
-6.90951905966661e-06
-3.08287202099934e-05
-4.43043061563436e-05
-3.70388209317203e-05
-1.01306727274754e-05
-4.3072243236031e-05
-1.84953236191992e-05
-2.44322339986964e-05
2.14156192927262e-05
-2.31527035454504e-05
-6.3069715865063e-05
-4.17809199819041e-05
-5.6657537219694e-05
-8.88345426462923e-06
-2.28921790338158e-05
-3.24142012499898e-05
-1.54096098710826e-05
-5.16629795399385e-05
-3.58793654101288e-05
-4.37132815858996e-05
-1.45582656333943e-05
-3.69029020358991e-05
-1.98083443280337e-05
-3.53138796725616e-05
-5.23442060749511e-06
-2.48115999084224e-05
-1.96926139410177e-05
-5.11335953298892e-05
-4.33814795712003e-05
-2.81431770304402e-05
-4.50376817320862e-05
-8.79094880596881e-06
-3.35610248034274e-05
-1.96254331953376e-05
-4.52048624356192e-06
-2.71671138529383e-05
-3.7989711987434e-05
-5.47495756743117e-05
-2.77433666623874e-05
-4.10276325764388e-05
-3.24333694476103e-05
1.07865999308336e-06
-4.83052734193873e-05
-4.35943128616236e-05
-5.93619848632817e-05
-5.05121295841205e-05
-5.48983709804266e-05
-7.48946976568662e-06
-3.40973331052985e-05
-3.70148265241637e-05
-6.48943695229197e-05
-1.61199038199166e-05
-2.95879511193128e-06
-3.67131147450615e-05
2.47684023733255e-05
-4.15935232871476e-05
-4.13816202621258e-05
-2.93204046804111e-05
-2.64346273451036e-05
-3.76881069678153e-05
-2.74680914455675e-05
-1.46204211400021e-05
-3.43788643415433e-05
-5.82602885048592e-05
-2.122955049193e-05
-1.97162072145398e-05
-5.56130628782178e-05
-6.30502911660251e-05
-5.38208276659014e-05
-5.59689342546171e-06
-2.80369534999643e-05
-2.61177689907127e-05
-4.21400930295699e-05
-2.29984770809316e-05
-1.57465339766278e-05
2.92515498294389e-06
-1.92591831444009e-05
-3.00116238369928e-05
-4.76804499450778e-05
-3.44840993384405e-05
-2.36461506973793e-05
-3.88694706335209e-05
-3.12132626407352e-05
-1.74882244581067e-05
-3.23048817956806e-05
-4.61098549311844e-05
1.97471722949268e-07
9.19151558405756e-06
-2.31696852885401e-05
-2.82287452345756e-05
-2.27486031024308e-05
-2.01116666059951e-05
-1.63773228105684e-05
-3.84515217210546e-05
-1.44643023977817e-05
-6.27810612503632e-05
-4.22837615311385e-05
-5.97939324453119e-05
-3.55310616432933e-05
-2.74757167417733e-05
-4.04872908953946e-05
-3.55307314575519e-05
-2.00932449741358e-05
-3.36620848231072e-05
-2.76820183664228e-05
-1.1206430968045e-05
-3.8853308343927e-05
-2.7140856208934e-05
-5.65803803755942e-05
-2.63870686392873e-05
-2.09067984955906e-05
-6.9194626609294e-06
-3.10214419825793e-05
-6.91244625775142e-05
-3.11242175699465e-05
-3.04998557289157e-05
-8.568300361457e-06
-3.99974670098287e-05
1.63934950083362e-05
-2.79982904253079e-05
5.42766776639708e-06
-3.20323542868074e-05
-3.1299290248861e-05
-2.71564267786886e-05
2.13516999971364e-06
-9.66472563862696e-06
-4.02010638416228e-05
-3.54332653894448e-05
-2.20494589236765e-05
-9.09227619360394e-06
-2.4998473041774e-05
-4.66530189548817e-05
-3.67552404064585e-05
-5.6751600723643e-06
-5.89629055503375e-06
-2.78747930349528e-05
-6.74288127512605e-06
-4.23361057553995e-05
-2.86380618839744e-05
-2.43635004952471e-05
-2.53275474381303e-05
-3.19526748535588e-05
-7.7255814723991e-06
-5.34778531464416e-05
-2.2322005483729e-05
-2.77064187357885e-05
-1.49327121605253e-05
-4.2550080858042e-05
-2.10880469800545e-05
-4.34226098458468e-05
-2.54339599575809e-05
-2.98363483875017e-05
-4.29782952110725e-05
-4.57353475773442e-05
-2.96444379233502e-05
-3.35272460984232e-05
-1.68038474794358e-05
-3.16857002214919e-05
-5.20955354269028e-05
-4.14863531965973e-05
-5.41573451199951e-05
-2.34701200091929e-05
-4.15805706388013e-05
-5.21439368268354e-05
-4.38009707081178e-05
-3.75017550173672e-05
-1.57220475837296e-07
-1.79125675320285e-05
-1.39357612352978e-05
-1.6222356612697e-05
-2.8643313438028e-05
-5.758082081953e-06
-5.43723327408108e-05
-4.13562305103428e-05
-6.01053064277746e-05
-5.30414066265848e-06
-1.42209333217866e-05
-5.41291657094566e-05
-1.8898485994707e-05
-1.93052054402635e-06
-1.39983737914855e-05
-4.77128003795883e-05
-1.63597219528272e-05
-2.33122093121567e-05
-3.48398028938407e-05
-3.33600564553315e-05
-1.69804415395e-05
-2.49065857829327e-05
-3.65716632460825e-05
-4.34479169146569e-05
-4.30129409889553e-05
-1.99937116787558e-06
-5.48809922960019e-05
-3.20693360529133e-05
-3.65282515781161e-05
-3.81208062127378e-05
-2.0781204314215e-05
-3.03631001586616e-05
-3.11004597827576e-05
-5.72698672525669e-06
-3.23122270190197e-05
5.29137307898999e-06
-2.01510754532319e-05
6.75808337866318e-06
-3.06464812584628e-05
-3.19675630666283e-05
-2.44383732534246e-05
-4.01092753644817e-07
-2.51880052949641e-05
-4.8191799926101e-06
-4.5329021851889e-05
-5.17069396948972e-05
-3.4075846797742e-05
-2.81189070668518e-05
-2.93224856782715e-05
-4.02560471871699e-05
-3.17999462849382e-05
-3.47949605465062e-06
-3.29376834426984e-05
-3.38296829046029e-05
-3.19669268092371e-05
-5.99039081646769e-05
6.13640729980268e-06
-2.40901752580367e-05
-1.07418407051074e-05
-3.17344072647334e-05
1.24241132571238e-05
-4.23364836656649e-05
-1.282455493421e-05
-3.55811147394018e-05
-3.86067585372722e-05
-5.65073373025142e-05
-3.29619921122608e-06
-1.64448862379258e-05
-1.29530458423447e-05
-7.2581253250869e-05
-5.32996153632849e-05
-3.41312135192565e-05
-1.87015745603573e-05
-1.53414735610446e-05
-8.31176207598301e-06
-1.13806804698284e-05
-1.58380896354621e-05
-2.13745010813579e-05
-1.81751531755824e-05
-1.72658970394189e-05
-3.76458490186873e-05
-3.46678289528394e-05
-2.37768166263472e-05
-2.59508750907951e-06
-2.06514933802263e-05
-5.85422210380565e-06
-1.83036113861826e-05
-4.91772158658215e-05
-3.01700218967624e-05
-4.05195201099703e-05
-5.52615638811512e-05
-6.63212038715795e-05
-3.11703322912175e-05
-2.78823669038264e-05
-4.72335097179156e-05
-4.52979371991479e-05
-2.39852702191656e-05
-3.73077451291989e-05
-2.12153132727539e-05
-4.20541193424083e-05
-5.18214582381259e-05
-3.23164260178756e-05
-3.07294092933441e-05
-2.15757856544113e-05
-2.72723406607044e-05
-3.08239670439614e-05
-5.7768011472055e-06
-4.49851745923849e-05
-8.68190360659089e-07
-3.12125774429286e-05
-4.80050626061616e-05
-3.26767480232895e-05
-2.4408462183139e-05
-4.48789414043196e-05
-5.28551013647292e-05
-1.99002018567413e-05
-5.04466598160447e-06
-3.77240582526359e-06
-1.1798171364761e-05
-1.82554861681213e-05
-3.84263788006323e-05
-1.99522126470768e-05
-5.07300674521315e-06
-2.1104835338314e-05
-6.91452158764415e-06
-3.85990411951534e-05
-2.65774083984532e-05
-1.59746915762307e-05
-3.30205569141982e-05
-2.82429471246151e-05
-3.38384915170728e-05
-2.62854292046514e-05
-3.87536511494857e-05
-3.83121410290996e-05
-1.36275237220295e-05
-6.99959413233342e-06
-7.75518544422433e-06
-2.00789620812e-05
8.04234603682448e-06
-4.14049777578794e-06
-1.66757945284181e-05
-2.39419474637321e-05
-1.76642665501429e-07
-2.57927457091669e-05
-6.0760865107802e-05
-3.05415451159481e-05
-5.16505611723802e-05
-2.62624701621336e-05
-2.51125880064404e-05
-5.00105687435887e-05
-3.805447256817e-05
-3.27145968700362e-05
-2.23489084167523e-05
-4.92661151809836e-05
-3.43749115403164e-05
-4.1059393198077e-05
-3.30418328877913e-05
-3.98006384167762e-05
-3.46863078655899e-05
-1.67595116001525e-05
-4.23501006682521e-05
-5.27868398496808e-05
-3.40521180727761e-05
-1.17949645076358e-06
-1.94771279034129e-05
-3.63715960035597e-05
-4.00916820092484e-05
-5.4785790567607e-05
-1.8848750468419e-05
-1.99212899655273e-05
-3.84009701207071e-05
-1.75955273485181e-05
-2.12019007094985e-05
-2.77638816181582e-05
-2.924820208004e-05
-3.66120027928601e-05
-3.47495866098134e-05
-2.55198272063277e-05
-5.91233864776307e-06
-6.33746502680133e-05
-1.90116770905975e-05
-4.28611410378953e-05
-2.41181269957069e-05
-3.41189637139652e-05
-2.03363659242572e-05
-4.12302264725983e-05
-1.71630424458847e-05
-1.92525066857253e-06
-1.61960426389888e-05
-5.34857610675656e-06
-4.60015661647538e-05
-4.00990296234071e-05
-3.60274334673282e-05
-5.55535879771081e-05
-5.44501767617934e-05
-5.39320286083716e-05
-3.3056609832058e-05
-3.18877913213148e-05
-2.08446301455902e-05
-7.61974485591425e-06
-4.78895095324209e-05
-5.36229310734797e-05
-1.400783103958e-05
-3.71051644846449e-05
-4.32484549583421e-05
-3.0293966780308e-05
-2.81547029313101e-05
-1.05091243892802e-05
-2.63629131032133e-05
-1.30949227073206e-05
-3.2043330607394e-05
-3.64944385347907e-05
-1.10275088304382e-05
-3.14303519059912e-05
-2.86610007178762e-05
-4.84178763240471e-05
-2.86739409401925e-05
-2.6276297333296e-05
-2.67574182442143e-05
-3.04071001800658e-05
-5.53025157230767e-05
-1.45017443400098e-05
-1.99553640493381e-05
-5.19621225847163e-05
-2.63030367968527e-05
-3.34159989858536e-05
-8.7145024414622e-06
-2.69412384732183e-05
-1.54524404914493e-05
-5.62249410827211e-05
-3.62002688102479e-05
-3.41596566647337e-05
-2.76098580685696e-05
-1.73177016396364e-05
-1.59443487360811e-05
-4.66859765324911e-05
-2.20827226707331e-05
-3.14986590390681e-05
-5.38955195399641e-05
-6.22909387742597e-05
-1.33359844800123e-05
-4.10808696188772e-06
-2.42420975384585e-05
-2.71273124884129e-05
-2.71934004412101e-05
-4.85672328378117e-05
-5.40534653283755e-05
-7.04890512451737e-06
-3.84996854372716e-05
-2.70051209713961e-05
-2.33030478828451e-05
-1.52504548346508e-05
-5.3606799750913e-06
-2.31599069939468e-05
-5.87123503679003e-05
-2.0835376141988e-05
-5.61351490013769e-05
-3.63303078135404e-05
-4.21750739004504e-05
-2.32387215591441e-05
-2.39221302370332e-05
-2.70913636964842e-05
-4.92204876585709e-05
-3.28812239175748e-05
-1.25406502568808e-05
-3.34450830393665e-05
-3.1444051949124e-05
-2.16667824893245e-05
-7.86784634662073e-06
-3.38415209386718e-05
-1.53968814804679e-05
-1.69029444648141e-05
-5.36162888359323e-05
-3.7442285281711e-05
-2.33205639380626e-05
-3.43546526454214e-06
-2.14707606536868e-05
-2.04394866662071e-05
-4.27329319887158e-05
-2.71511184013711e-05
4.87574405726099e-06
-1.90436674981063e-05
-1.59729198583376e-05
-4.69416579982234e-05
-3.52721763029519e-05
-1.43239298316608e-05
-2.81125227496739e-05
-1.05144665874785e-05
-4.66301587878017e-05
-8.91645186596954e-06
-3.05950765084953e-05
-2.24209480201364e-05
-3.43620814439357e-05
-6.39191382024972e-05
-3.56859809064485e-05
-5.05589507090086e-05
-3.89873404985421e-05
-2.66180049594177e-05
-2.7833868002281e-05
-4.10820274480229e-05
-1.51856345087502e-05
-2.77733627064999e-05
-2.0449291224354e-05
-1.24862832765468e-05
-3.01256101564431e-05
-2.57068396087264e-05
-5.80638105155327e-05
-1.64875799589872e-05
-3.12038976901584e-05
-2.24375561065481e-06
-2.32965124208493e-05
9.71224415284595e-08
-2.7915584339549e-05
-4.00412763967695e-05
-3.50696955854451e-05
-7.59876346586431e-06
-3.94017812908556e-05
-3.88840834845409e-05
-1.89179328246256e-05
-6.39304102217294e-05
-2.26190258300766e-05
-8.00027154327095e-05
-3.0427685518204e-05
-3.15848118189792e-05
-4.99715924242736e-05
-1.64180272234277e-05
-3.24150433207294e-05
-2.62779542652395e-05
-1.31436153428603e-05
-2.58529411419945e-05
-4.87064720090173e-05
-3.62339562755414e-05
-1.28116009174337e-05
-3.24983565223326e-05
-4.35088271437354e-05
-2.64249668784517e-05
-2.36861407850645e-05
-4.32785695825247e-05
-3.21369247126843e-05
-1.73850643189549e-05
-1.41784395409856e-05
-1.63216045585247e-05
-4.16584068994732e-05
-1.79793465731523e-05
-4.65789306243629e-05
-2.88435194064011e-05
-4.88372982653686e-05
-1.74752116629773e-05
-2.43813322043765e-05
-2.17209713622961e-05
-1.92528978375379e-05
-1.84690154376174e-05
-2.3887218727787e-05
-2.26913451309447e-05
3.01222478328985e-06
-4.38640932860135e-05
-6.28160379117224e-05
-4.90271386693091e-05
-3.8633595750289e-05
-2.48689224376049e-05
7.24692567435555e-06
-2.15146585457024e-05
-1.10923556442065e-05
-8.2086028282162e-06
-1.15236790045152e-05
-3.86787084483537e-05
-3.46025966911385e-05
-3.53509446240455e-05
-2.52194399550681e-05
-3.11326853596252e-05
-3.47065072821427e-05
-1.73473838035929e-05
-2.47853675745712e-05
3.32462088427435e-06
-4.9017325059916e-05
-4.32324518322825e-05
-2.04247397425671e-05
-2.58042951412282e-05
-2.92442466927815e-05
-4.10185578092035e-05
-3.51146978061618e-05
-2.10794552369643e-05
-1.80464958528425e-05
-1.69548116080681e-05
-1.02602394468117e-05
-2.44175067906018e-05
3.14872070532525e-05
-3.58526085096922e-05
-4.21338099689963e-05
-4.59405783133927e-05
-1.91850526316405e-05
-2.21651040016051e-05
-2.69154507957358e-05
-6.54277053404842e-05
-4.78048810226748e-05
-2.93253557153836e-05
-6.54390214213565e-05
-4.12542054617026e-05
-1.89158156419288e-05
-3.36409358530357e-05
-2.46206339974877e-05
-4.22672257011798e-05
-2.39046201869326e-05
-2.89164161258498e-05
-5.27925316333787e-05
-2.99546152768131e-05
-4.79921583988582e-05
-3.13580360281368e-05
-2.89968576392638e-05
-4.4135842348699e-05
-2.72440630002182e-05
-1.65109789453967e-05
-1.45847658601996e-05
-5.70270890013821e-05
-3.9340566676123e-05
-1.51930586019112e-05
-1.13122962188757e-05
-4.78353562315206e-05
-3.61731803841998e-05
-3.59877055126404e-05
-1.98014344873167e-05
-3.9934557627109e-05
-5.39377675797717e-05
-9.2534249218494e-06
-2.61993506861017e-05
-6.66146821984632e-05
-6.52551931943467e-06
-2.06121965322321e-05
-3.27452332456744e-05
-4.71495743408782e-05
-2.52453812728728e-05
-3.61822111108487e-05
-4.71483548385994e-05
-1.54732171985047e-05
-6.90714950208025e-06
-2.69139323270907e-05
-1.50880854526873e-05
-7.91429315541556e-06
-1.29917307132069e-05
-1.41735939501917e-05
-2.80505675839505e-05
-1.53481076853013e-05
-5.61787417519206e-05
-1.77517001346259e-05
-3.40456165278341e-05
-3.49175671424628e-05
-2.98136337708357e-05
-2.18365651439543e-05
-3.08299613593744e-05
-3.65111183987227e-05
-4.04812604508412e-05
-2.90230621512325e-05
-1.37603798697934e-05
-3.65480618224079e-05
3.10185622734647e-06
9.57239782468991e-07
-3.22409400838998e-06
-4.53360790411714e-07
-4.41568566952495e-05
-3.11152691589814e-05
-4.7182565387235e-05
-1.85408447606904e-05
-4.32098788207438e-05
-2.39848567004183e-05
-3.21778445349437e-05
-6.66310148465611e-06
-3.56928202437962e-05
-9.2977587111086e-06
-3.09947180334894e-05
-2.45503538144174e-05
-2.9270601770592e-05
-6.86124619506379e-05
-2.80173090223218e-05
-6.60509710958848e-05
-5.60957652000133e-05
-1.53541016230168e-05
-2.90264046286957e-05
-2.13813578164401e-05
-4.56652028159551e-05
-4.45725677466541e-05
-1.8251171205036e-05
-2.27365995174697e-05
-3.63700733234211e-05
-2.26550742053285e-05
-3.56947010638228e-05
-5.63886151770621e-06
-4.11922004342652e-05
-2.05314765677189e-05
-3.0436487690002e-05
-2.4264618402338e-05
-2.88354401324946e-05
-3.63656244710821e-05
-3.19213434149052e-05
-1.29451307246379e-05
-1.00703418389263e-05
-4.52345921129072e-05
-3.01616100596209e-05
-9.95372233970102e-06
-1.07423098159059e-05
-2.89515275172021e-05
-1.74608397926441e-05
-5.00525245880369e-06
-1.10222302245973e-05
-3.60986182793113e-05
8.14416437972912e-06
-5.37839814943037e-05
-5.41692766895366e-05
-1.78484078547976e-05
-4.15348890075324e-05
-3.32041320853086e-05
-2.54563670529279e-05
-1.89362143759971e-05
-1.64657625320185e-05
-4.17291830347765e-05
-1.37935573281714e-05
-4.57965607444642e-05
-1.88554525895117e-05
-2.01800015838091e-05
-1.38481078118537e-05
-7.09926210173078e-06
-1.78653504365703e-05
-3.22107607654027e-05
-1.92636809337472e-05
-3.15534126768485e-05
-2.48241768420018e-05
-5.38188538571843e-05
-2.53183422416755e-05
-2.39614714358477e-05
-2.8930226529602e-05
-2.82143825349329e-05
-2.52899930364211e-05
-1.1633630514751e-05
-3.54295257573779e-05
-2.03060884825402e-05
-2.15001976079584e-05
-4.6046781939691e-05
-4.77585538690363e-05
-5.20054990121073e-05
-2.46072273226252e-05
-2.32267609072068e-05
-5.86603349101043e-05
-2.08164708499539e-05
-3.1075468086995e-05
-4.88030981051204e-05
-4.67263086572667e-05
-6.60431713052172e-05
-1.77808333117628e-05
-3.21448051137423e-05
-5.95204154048057e-05
-2.24451599042163e-05
-3.63137688792894e-05
-5.3612486342772e-05
-1.47738395720967e-05
-3.53991416490696e-05
-1.55401712472196e-05
-2.59543311775225e-05
-3.80922534106395e-05
-3.42706726146118e-05
-2.56555570780202e-06
-4.58045325568211e-05
-6.02917819182593e-05
-5.31743526831025e-05
-2.88398257386557e-05
1.1247001705903e-05
-8.31790877785793e-07
-4.56009013428986e-05
-4.57305853034302e-05
-3.9770210857449e-05
-3.41579429678853e-05
-1.39286347349129e-05
-2.81268203462606e-05
-4.59975772968216e-05
-2.96662425739062e-06
-2.89898417494856e-05
-4.651958456907e-05
-2.77833241881069e-05
-5.21792735940718e-05
-1.89576836467901e-05
-1.90553143797476e-05
-3.22048724366213e-05
-5.27074907971352e-05
-1.41746456321811e-05
-2.19269356930098e-05
-2.64047683642096e-05
-4.12010440073318e-05
-4.47966411189591e-05
-1.01678504334249e-05
-3.46945283209734e-05
-1.81875247379484e-05
-4.12059100968213e-05
-6.01800773431829e-05
-3.57477493533805e-05
-6.22880302857652e-05
1.12900614997091e-05
-2.86108290401406e-05
-4.51355786829266e-06
-3.2453099055435e-05
-1.68350396493518e-05
-2.06614573716666e-05
-5.61704369217756e-05
-3.59379919564313e-05
-4.8796076032265e-05
-1.70149942535494e-05
-7.4329931577854e-06
-3.83566920007623e-05
-5.16799476164284e-05
-6.02878288734631e-06
-6.89410286810597e-05
-1.85338798352798e-05
-5.06093765319676e-06
-2.01854129727429e-05
-3.77933066014195e-05
-2.83343969196763e-05
-5.70929769435774e-05
-2.24088647404167e-05
2.54495340016095e-06
-4.06023891743455e-05
-1.12505087637335e-05
-3.19896522960965e-05
-4.32520023440217e-05
-2.31394630385965e-05
-5.44218143187976e-05
-6.86799009481687e-05
-2.79023060982798e-05
-4.2112875699286e-05
-4.59596202759391e-05
-4.28617641665817e-05
-2.05559278933642e-05
-4.41243052910607e-05
-3.57499560686102e-05
-3.03817138103513e-05
-2.58777724539323e-05
-2.51281786614449e-05
-2.65997039963613e-05
-4.29315568560547e-05
-6.35943721624202e-05
-6.43421302389476e-05
-5.81522887789775e-05
-3.83119147898649e-05
-6.19591437755451e-05
-7.97628769348692e-06
-3.17141224727738e-05
-2.42703444154589e-05
-2.94403993060223e-05
-2.82469472942795e-05
-3.65537857425013e-05
-2.57524674642177e-05
-3.39076298392509e-05
-4.76097212327984e-05
-4.81538575274136e-05
-3.85403670919621e-05
-5.93132044505377e-05
-2.9551555483407e-05
-3.44105787233931e-06
-1.91458326433273e-05
-5.91254217997837e-05
-6.16841342666085e-05
-2.30956731044541e-05
-3.76792765184995e-05
6.03090397015604e-06
-8.26561731887539e-06
6.09427002580396e-07
-5.93083709745332e-05
-2.87870679083961e-05
-3.56807925046241e-05
-3.02481365847488e-05
-3.53696129885398e-05
-4.72404592895862e-05
-1.28526618148283e-05
-7.0800507859698e-06
-1.79311508328126e-05
-2.29792888907528e-05
-4.48797050805762e-05
1.5509271928044e-06
-3.29972734206555e-05
-2.28477202023532e-05
-2.24153547415372e-05
-9.45152476333712e-06
-8.42996704542049e-06
-1.99392899556295e-06
-1.49986983061682e-06
-9.1929249660316e-08
-3.88838328472719e-06
-3.53659176316522e-05
-3.2418720348034e-05
-1.57385137239471e-05
-4.0897155469881e-05
-1.51886577869712e-05
-3.60552947578369e-05
-2.01342094982415e-05
-3.39179639859635e-05
-3.74988395254717e-05
-3.04576711265846e-05
-2.00219815005812e-05
-5.86968781253553e-05
-4.14074693067935e-05
-4.97894954597822e-05
-5.7910992410296e-05
-3.95757485866754e-05
-1.46950145118899e-07
-3.76333404638278e-05
-6.21509009349228e-05
-3.49979720201881e-05
-2.28703858919762e-05
-6.71816385792035e-05
-5.02820023310864e-05
9.323592230562e-06
-1.10997865205782e-06
-1.07705265712214e-05
-5.13558552510078e-05
-2.24726984517624e-05
-3.89775084004149e-05
-6.58045760602121e-05
-4.84008221331448e-05
1.6293065089965e-05
-2.60045400284473e-05
-1.29723785031386e-05
-3.98665714311344e-05
-5.43003503914147e-05
-5.44199817120963e-05
-4.50566333223551e-05
-3.3443541271592e-05
-6.1060065120435e-05
-2.57021955627161e-05
-2.34093924108159e-05
-3.69314774736191e-05
-2.90838369313421e-05
-2.75855521568789e-05
-1.80716652035674e-05
-3.75300717233522e-05
-4.35546054199562e-06
-3.1014775679537e-05
-5.02209582797621e-05
3.71212970812752e-06
-5.28165553928761e-05
-4.30755166883269e-05
-6.93976566959241e-05
-3.03045725164258e-05
-5.68898249357021e-05
-5.70465150668943e-05
-3.91796668528675e-05
-2.13760540860315e-06
-3.2548909669304e-05
-5.69489380232361e-05
-1.20442112969019e-05
-1.72510725003522e-05
-1.79769148933736e-05
-4.96716865081133e-05
5.86635760062784e-06
-1.2501623764134e-05
-1.58388693831842e-06
6.2325740891193e-06
-4.2137442902319e-05
-2.46043049831524e-05
-3.51220321919601e-05
-3.5225183470422e-05
-4.85452827153263e-05
-4.72783004071142e-06
-1.89608682474285e-05
-3.53444352068275e-05
4.06422091771265e-06
3.70008212702617e-06
-3.88328958256991e-05
-1.71142017672984e-05
-2.24975692431968e-05
-2.4245597950924e-05
1.7178303265669e-05
-1.01402623847859e-05
-3.04494021619199e-05
1.09667647269985e-05
-9.64149961585448e-06
-2.30245289859453e-05
-2.09905774879593e-05
-2.45546974914159e-05
-2.64043321792917e-05
-2.14130513130224e-05
-2.44004193106594e-05
-3.9558493049238e-05
-2.56025017067969e-05
-1.80504125061315e-05
-3.56868802664388e-05
-1.35277072856425e-05
-1.83704280671909e-05
-1.22812230769924e-05
-4.32834940295436e-05
-3.77134193263059e-05
-2.96426336412779e-05
-2.55421371954678e-05
-1.37202447496365e-05
-1.69603853341734e-05
-1.36242763095141e-05
-1.56671080386836e-05
-4.14657362077356e-05
-2.26661351091707e-05
-3.55370004149166e-05
-4.15657831279316e-05
-2.03005781384651e-05
-3.92246422125149e-05
-4.13571752153948e-05
-5.44639851271802e-05
-4.83275084803449e-05
-1.95431162864772e-05
-2.56756126982022e-05
-1.18772582850915e-05
-2.41186492734828e-05
-8.38448067825212e-06
-5.43937910592559e-05
-8.8394278358155e-06
-3.61237311678313e-05
-8.58985031868792e-06
-1.0425901737403e-05
-1.93826564985071e-06
-2.13148314680351e-05
-1.35453212838629e-05
-2.98992243153075e-05
5.48375881544855e-07
-1.53531448253589e-05
-5.20968469459914e-05
-2.88279697348196e-05
-1.86002145974549e-05
-4.09383843053433e-05
-4.53605227821767e-05
-2.85310566830045e-05
-2.97052282779231e-05
-3.06581127922766e-05
-4.47396610551754e-05
-1.11151495627955e-05
-5.38825862716889e-05
-3.09750115375332e-05
-2.55796395866349e-05
-2.96658862416308e-05
-2.73906741527715e-05
-1.82695814830826e-06
-4.04988044368501e-05
-4.69993137240685e-05
-3.0889893914298e-05
-3.93547630395628e-05
-2.45097997449647e-05
-8.12577101238836e-06
-4.36696684371433e-05
-2.5590095225322e-05
-2.48951436801628e-06
-2.49726450705639e-05
-2.41875751568806e-05
9.82612639094826e-06
-1.34661465076224e-05
-4.97850660331519e-05
-6.23043505618809e-06
-5.61681568933369e-05
-3.15302732693465e-05
-3.61430196516107e-05
-2.42991747382375e-05
-7.24850632840412e-06
-2.27727751522671e-05
-2.12353295622254e-07
-4.4939124335868e-05
-2.79922308372211e-05
-4.11383024163831e-06
-3.2950831470419e-05
3.94586367987236e-07
2.45351665863393e-05
-6.23857373372295e-05
-3.94590102287104e-05
4.89311708293198e-06
-4.61555625537856e-05
-2.35381440975928e-05
-3.52302606949278e-05
-4.68908287506763e-05
-3.55482477105964e-05
-4.0797298691211e-05
-5.94885079331167e-05
-3.89216472214535e-05
-5.93394576427395e-05
-4.41316972500023e-05
-4.14933154459976e-05
-1.27236341015233e-05
-3.81654083711674e-05
-4.86092487825465e-05
-2.57033102801896e-05
-5.54647567350243e-05
-8.42084786083346e-07
-1.93000926645997e-05
-2.32816509794545e-05
-2.4454383127422e-05
-2.53325106247353e-05
-4.28305104762979e-05
-3.27158430459055e-05
-2.01709638114369e-05
-6.13402077517023e-05
-3.18600352401221e-07
-3.42369489320871e-05
-4.89864726602777e-05
-6.13862325567044e-05
-3.20274875482277e-05
-2.27446731759509e-05
-6.06819150726781e-06
-7.11243923733854e-06
-2.27361991236473e-05
-5.08573498129204e-05
-1.91507156901515e-05
-1.18121501764349e-05
-3.41001147334139e-05
-7.83247994218488e-06
-3.31997049960047e-05
-1.00853212293343e-06
-4.07319289266845e-05
-2.23341242205464e-05
-4.64822088384957e-05
-3.22365550546105e-05
-8.1070743756465e-06
-1.71872520425534e-05
-1.56392716650393e-05
-2.73329542494958e-05
-2.7695915249215e-05
-7.31090090009242e-06
-1.27902892399451e-05
-2.8586873314373e-05
-2.08610157021373e-05
-8.43390471579538e-06
-2.75536969068105e-05
-1.15249363670511e-05
-2.95188142859056e-05
-2.04117750513261e-05
-3.80245311931966e-05
-2.09635857782538e-05
-4.08593225934056e-05
-5.35069658419404e-07
-3.77199746628793e-05
-3.5893402004783e-05
-4.56725991871481e-05
-2.43304350906815e-05
-3.51399021641563e-05
-3.98854869336381e-06
-1.40333059773633e-05
-3.25864922846005e-05
-9.01142439161573e-06
2.26132338192911e-06
-5.33048903433344e-05
-4.94443109064045e-05
-3.55093513347564e-05
-2.07837681751008e-05
-1.99413276780021e-05
-3.43674279650256e-05
-2.84446574371409e-05
-1.70710142941697e-05
-2.0469111887656e-05
-3.34017459587626e-05
-2.28707813764366e-05
-5.65481550445704e-05
-5.58398506849391e-05
-2.08209064101098e-05
-4.3826360900315e-05
-8.98564176247602e-05
2.45881652725313e-06
-4.07853436741589e-05
-2.21084693473604e-05
-9.4908059298703e-06
-5.2321604871397e-05
-4.95500835883341e-05
1.3308270887537e-05
1.35341765633098e-05
-1.22779989368344e-05
-7.23759638336831e-05
-3.08514699762548e-05
-9.27023242362492e-06
-2.68396678196658e-05
-3.5160577515591e-05
-4.07724695683232e-05
-2.49413137374728e-05
-2.01460865368455e-07
-5.65277248774976e-05
-6.00013705350937e-05
-3.78426917733853e-05
-4.47123934400463e-05
-1.07081019879209e-05
-3.1147170485072e-05
-3.88446878104236e-05
-4.27547821192361e-05
-7.80026206283063e-05
-2.5227643810373e-05
-2.52208144435733e-05
-2.43160537835646e-05
-1.28904653281826e-05
-1.16042790375222e-05
-3.82549356554374e-05
-3.70267066012212e-05
4.64757947316276e-06
-5.43893612975535e-05
-4.45732922052522e-05
-3.51816646282795e-05
-5.47472995752954e-05
-5.1060129590374e-05
-1.98411590786525e-05
-3.22500862712096e-05
-2.35130669450045e-06
-2.71030066043382e-05
9.31128053255941e-07
-8.42555484168533e-06
-1.05718436123224e-05
-1.91497390042204e-05
-3.26111932343628e-05
-5.84367150315106e-05
-4.12191817318413e-06
-5.60055986974966e-05
-2.42188977662344e-05
-4.01921187491213e-05
-3.31680862897717e-05
-5.07415438905544e-05
-4.62580775565192e-05
-2.97002767893741e-05
-2.63424856206009e-05
-5.21470711274873e-05
-1.59628431387852e-05
-2.70097463606865e-05
-2.21316748264129e-05
-1.27332386924819e-05
-7.38794959971084e-06
-3.79337800399486e-05
-4.95371987783389e-05
-2.89643989310366e-05
-2.18752229295277e-05
-3.96164779586309e-05
-1.33876798007295e-05
-5.4582133781117e-06
-1.97531563702791e-05
-3.23454008043274e-05
-3.18090520658066e-05
5.81224634329702e-06
-5.0589041342419e-05
-3.9442571710199e-05
-6.41925449705474e-05
-4.44897017284664e-05
-6.10664194716921e-05
-3.49145210148217e-05
-3.05952148487398e-05
-2.74180171957951e-05
-4.29240010763752e-05
-1.40494351415731e-05
-2.4389429578889e-05
-5.24665135754848e-05
-2.51951009383019e-05
-5.27909718161239e-05
-3.04263389975887e-05
-2.2660468703729e-05
-2.06688227943521e-05
1.76372777632562e-05
-3.98142598158932e-05
-5.14297089793007e-05
-3.73860127528718e-05
-3.07395403138323e-05
8.71623187018458e-06
-2.52746727925217e-05
-4.12362129310652e-05
-1.23868937796321e-05
-4.18649704390341e-05
-4.23081179264749e-05
-2.62886316201235e-05
-3.12991969385023e-05
-2.13253783599712e-05
-6.39513282170254e-05
-3.30598389017847e-06
-2.45869387010083e-05
-2.61197375321872e-05
-5.21658226849402e-05
-3.47449392344784e-05
-2.58409992571418e-05
-5.67060442687071e-05
-4.4713525509213e-05
-2.69587809390513e-05
-2.14546931194786e-05
8.68665835937691e-06
-2.10627261762178e-05
1.82649193201369e-05
-6.25391072811393e-06
-5.55598178037562e-05
-1.97520776291754e-05
-5.05347762939602e-05
-3.34357966524721e-05
-3.55259122205886e-05
-4.45729549205558e-05
-3.66153899270529e-06
1.8083414783612e-06
-2.0320783054823e-05
-1.57854795890859e-05
-3.26937695649999e-05
-5.20531693197092e-06
-3.50621733871775e-05
-5.53082281250605e-05
-4.26133145310707e-05
-3.36053382412337e-05
-2.50692501036165e-05
-6.05249513658011e-05
-3.35922330109218e-05
-1.83603842802978e-05
-3.99921789824082e-05
-3.57823061684332e-05
-2.79009126443878e-05
-3.40908564122015e-05
-1.74244359538437e-05
-2.01257884701701e-05
-3.62009634049007e-05
-5.20491576541382e-05
-3.5044964563854e-05
-3.53428863135269e-05
-5.44779455023053e-05
-2.85840565062085e-05
-3.46609453417074e-05
-2.8293421808478e-05
9.09852251053232e-06
-2.81033399732661e-05
-3.53294114375384e-05
-4.27785944506687e-05
-1.10744798733964e-05
-2.09258647868105e-05
-3.01542993906827e-05
-2.50651503266783e-05
-6.18571771086689e-05
-2.95459036589658e-05
-5.49309140277507e-05
-4.50783348481916e-05
-4.22467698138163e-05
-4.72866133412547e-05
-3.74134503011602e-05
-5.75355464833187e-05
-6.07027688669683e-05
-1.24385248629073e-05
-3.49818666379046e-05
-1.03264142061838e-05
-4.33889866064419e-06
-1.68740633542248e-05
-1.36048056011747e-05
-2.08186341960815e-05
-2.36605173493001e-05
-1.45202955541417e-05
-2.43537989589675e-05
-1.03181698972815e-05
-5.75761363399889e-05
-1.08384353479348e-05
-4.31941725031037e-05
-4.68564106868198e-05
-5.09784876958529e-05
-2.97079967209534e-05
-3.14955156539002e-05
-2.56204326858534e-05
-1.51151416888985e-05
-1.3603484022377e-05
-1.74690044964571e-05
-3.53577658774212e-05
-1.61584803847809e-05
-2.0548239627418e-05
-3.91748236749603e-05
-1.20941388889076e-05
1.5973170138906e-05
-2.63489584313612e-05
-1.47892589631452e-05
-2.20465313296528e-05
-2.87152896757284e-05
-4.56573832097023e-05
-4.11762764869724e-05
-1.35858017934159e-05
-2.67387603173147e-05
-5.14906367705049e-05
-4.6709693201845e-05
-3.56602735158989e-05
-2.09537550768157e-06
-8.07810916826919e-06
-3.364109877688e-05
-3.08695152884842e-05
-2.19651741144576e-05
-3.35689242468768e-05
-1.38020498907106e-05
-2.84492069011326e-05
-3.49697905099641e-05
-1.72700504752764e-05
-1.80238968866422e-05
-1.81117690517692e-05
-1.49696680593013e-05
-3.34597374892167e-05
-3.00763048707581e-05
-2.34095703381589e-05
-1.43742210271782e-05
-2.93485933554947e-05
-1.66270123779112e-05
-3.55870201827969e-05
-1.80495332999494e-05
-3.27793600435462e-05
-4.55149244277329e-05
-5.31252686387943e-05
6.32106553650548e-06
-4.20380177397048e-05
-1.76912344315251e-05
-4.97129811782826e-05
-4.48104133660712e-05
-3.86168895254947e-05
-3.2386218125518e-05
-5.34662694117766e-05
-5.90771445295484e-05
-3.11385433606634e-05
-2.3447187890657e-05
-3.18508644693508e-05
-1.05465284000435e-05
-4.3130945156197e-05
-3.33159334372258e-05
-5.58167251275607e-07
-6.1842257325696e-05
-1.94827592425011e-05
-6.28923242537365e-05
-3.61747553791446e-05
-1.05491855781041e-05
-4.78242524999602e-05
-2.46967914966521e-05
-2.73962795777736e-05
-3.38902708635983e-05
-3.36273047572978e-05
-1.94814591696761e-05
-3.19592820846587e-05
-4.27731510939033e-05
-2.99825193673972e-05
-1.06023650703769e-05
-4.38689798492923e-05
-2.68833451594674e-05
-2.27966367874262e-05
-3.50481082887249e-05
-4.13059773790899e-05
-2.54432580191706e-05
-1.39701357969215e-05
-2.07346853434058e-05
-1.84191449946491e-05
-8.79495907448516e-06
-1.91319658112106e-05
-5.70499943188462e-05
-2.33833204385329e-05
-1.7062463421888e-05
-7.83402784137475e-06
-1.27961662029766e-05
-4.56074945288368e-05
-2.52838188558674e-05
-3.2998607718183e-05
-3.11732891788739e-06
-2.30435645658806e-05
-3.63840628423197e-05
3.21959943563522e-06
-2.5573549426468e-05
-3.25310990134354e-06
-1.81270604838101e-05
-4.42624120591973e-05
-4.83427557152707e-05
-1.99661955669809e-05
-3.98635999699549e-05
-2.48263704260012e-05
-1.62390731408917e-05
-3.17455840597994e-05
4.26720104360163e-06
5.59677816637152e-06
-1.8536871701702e-05
-2.52441443878993e-05
-3.58427368070411e-05
-7.11752001813168e-06
-4.61110175899354e-05
-7.12769583768016e-06
-2.5212833740597e-05
-9.93473913000494e-06
-2.43810911082668e-05
-6.40011268465352e-05
-2.63230036130653e-05
-1.13585103432602e-05
-5.14459871705908e-06
-1.47273450839514e-05
-4.93931634431373e-05
1.03053068731401e-07
-1.08057939771437e-05
-1.89528647531547e-05
-1.04192391119933e-05
-1.22058575211989e-06
-2.70767688078886e-05
-2.72054466871256e-05
-5.12253854007112e-05
-3.14028063614833e-05
-2.85802226793596e-05
-5.26127094620726e-06
-1.95426349410042e-05
-5.14356069531874e-05
-4.56127840785236e-05
-9.47799179333231e-06
-2.80186468164409e-05
-1.00649093851214e-05
-3.41562148488266e-05
1.88434122223787e-06
-2.45871759242176e-05
-3.60229809228462e-05
-3.03575548827981e-05
-3.9440222799166e-05
-6.26609143653931e-06
-3.98822408533197e-05
-1.20706830564945e-05
-2.78040024085659e-05
-1.04881330612854e-05
-2.71880212636002e-05
-1.41726711791388e-05
-3.96048560856584e-06
-1.71104016924358e-05
-2.90162513867445e-05
-2.33330976925568e-05
-3.79784948253902e-05
-3.87541064876136e-05
-2.13226949196634e-05
-2.24887063545762e-05
-2.34129068286408e-05
-4.8458456159799e-05
-2.51675970724188e-05
-7.48909328636463e-06
-3.14847106240905e-05
-5.20957565294376e-06
-6.97068216652375e-05
-2.42703357777504e-05
-2.18618517473713e-05
-1.50384277039699e-05
-2.17083849425379e-05
-4.86948892954616e-05
-3.37833050425582e-05
-3.49414732131429e-05
-2.94082742833486e-05
-3.3411733383988e-05
-3.75130656313831e-06
-1.80949505387769e-05
-3.16841682318176e-05
-3.45674883191943e-05
-1.75105721550536e-05
-3.72966136199805e-05
-1.23153817276167e-05
-3.27817278516474e-05
-2.14559208746584e-05
-4.70799149341288e-05
-2.39624235863948e-05
-5.92047738506221e-05
-2.37291811819268e-05
-4.27252310663499e-05
-4.68261833781475e-05
-4.60747152820501e-05
-4.22825110498535e-05
-4.61455271254617e-05
-5.83988963137804e-05
-3.57826513675306e-05
-3.32387122330803e-05
-2.39687070389407e-05
2.47654500146157e-05
-2.77381313159396e-05
-1.93901907954924e-05
-3.98922767202109e-05
-1.74035014134617e-05
-6.01856211677804e-05
-2.90760257596636e-05
-4.33688129441558e-05
-3.8328634267434e-05
-6.10626074471321e-05
-3.69281584057483e-05
-3.14242074027265e-05
-3.40020654719725e-05
-3.89536993348033e-05
5.01582385782463e-06
-4.09745507446566e-05
-1.00716495026601e-05
-2.82645434996709e-05
-5.43910549299103e-05
-3.67586053426289e-05
-4.21455188887982e-05
-3.71104906424255e-05
-2.92950828894119e-05
-1.33950512912938e-05
-5.02348374632191e-05
-1.84254480938505e-05
-3.29657384450989e-05
-5.06089034901644e-05
-2.65491852895174e-05
-4.25414242265163e-05
-3.9940975041596e-05
-5.01146499366685e-06
-4.70977411789515e-05
-1.80981420198184e-05
-1.92819608529566e-05
-3.2784495286684e-05
-3.8460887590239e-05
-5.0032907135505e-05
-2.61269361812145e-05
-1.42810454023084e-06
-1.27182790192182e-05
-2.25992992133919e-05
-6.71249567840911e-06
-2.36635970045975e-05
-1.22747452165509e-06
-3.75812964930322e-05
-9.3267797582543e-06
-1.41463429952744e-05
-3.24622220935979e-05
-5.13213238216625e-05
-3.90054244689339e-05
-1.84892899047174e-05
-1.27006940174836e-05
-2.72687749553427e-05
-2.53368266313312e-05
-4.80009673578917e-05
-3.2414657207308e-05
-2.19639850087263e-05
1.67385908754816e-06
-3.86604127183297e-05
-2.63775776446765e-05
-3.59961525637526e-05
-3.24883842517993e-05
-7.17456881524965e-06
-3.76619028035424e-05
-4.13039585440954e-05
-3.59096533182944e-05
-4.48021594379971e-05
-3.51034942317308e-05
-1.01010514913351e-05
-9.83801924228241e-06
-1.11269036153707e-05
-8.90936931934978e-06
-5.04218654975964e-05
-5.48914207634086e-05
-1.90210908251542e-05
-4.8540579663207e-05
-3.33615957796081e-05
-2.84605426442643e-05
-2.79729070403282e-05
-7.12222492753852e-06
-5.23967854733697e-05
-9.52983448266238e-06
1.12464071165249e-05
-3.75948456911235e-05
-1.74157676322042e-05
-2.55717368916767e-05
-1.67559639631801e-05
-2.89253523159323e-05
-2.32185732564334e-05
-4.95100936657744e-05
-4.06644230636206e-05
-1.09411358887952e-05
-1.83168793734502e-05
-4.79181316724925e-05
-3.19354129372927e-05
-6.37232758007819e-05
-2.91254574257726e-05
-4.7036999119169e-05
-3.17858623280376e-05
-2.262620558955e-05
-2.22144922133226e-05
-2.27376855130642e-05
-1.75918403842083e-05
-1.75354669858791e-05
-2.35527321494403e-05
-5.91456977924208e-05
2.27024689693776e-05
-4.68091460969851e-05
-1.98505298735838e-05
-5.28643039889078e-06
-5.50354258755061e-05
-2.28930274984536e-05
-4.25401714194108e-05
-6.17558253452678e-05
-3.96264770498904e-05
-3.51683132593517e-05
-5.58850292538719e-05
2.30668007395156e-06
-3.68937135901934e-07
-3.38811311886712e-05
-3.23867280034085e-05
-6.22392724773318e-05
-4.11545005415332e-05
-2.38682897639785e-05
-4.73872553313462e-06
-4.26041348063525e-05
-4.94914982630507e-05
-1.02158058693145e-05
-1.68824489601386e-05
-8.40808590663991e-06
-5.38522031047418e-05
-2.9589128323267e-05
-1.58979542161106e-05
-3.85519351682553e-05
-4.83172041736657e-05
-2.01298442997592e-05
-6.05529372136584e-05
-4.96184584082785e-05
-2.05466057744609e-05
-3.7087127517024e-05
-3.09775903958014e-05
-4.564894832401e-05
-3.4884285337723e-05
-1.51842479381272e-05
1.56357898601262e-06
-4.24621473889878e-05
-5.90665568540309e-05
-2.75000778054513e-05
-3.26553093578612e-05
-1.76007804650395e-05
-3.14989791644115e-05
-7.11482693742337e-06
-3.32792040817989e-05
-2.92891780044412e-05
-2.30315851702798e-05
-9.04757072494674e-07
-2.14202287629276e-05
-5.1889320769219e-05
-1.98347046001819e-05
-3.63176952026969e-05
-3.68661325873686e-05
-4.60590853815614e-05
-4.88378669328854e-05
-3.96090738635011e-05
-2.55847575016918e-05
-2.81529981324319e-05
-4.18296877354148e-05
-1.18257265749696e-05
-3.27852364191283e-05
-4.33198210143515e-05
-1.59496123190103e-05
-3.06935844997483e-05
-2.88394399451377e-05
-3.38654209185786e-05
-4.20503408566202e-05
-6.35679144589393e-06
-1.87859326213598e-05
-1.16091711574429e-05
-7.92627963339723e-07
-3.28466400717694e-05
-7.55513057568879e-06
-2.04612222928545e-05
-1.01764292430055e-05
-2.95916426423036e-05
-1.19568837080256e-05
-3.63547961755805e-05
-4.22574527806247e-05
-5.1099498654641e-05
-2.12092447263721e-05
-3.13222487205131e-05
1.07915434528519e-05
-2.88954640979722e-05
-2.95550542459339e-05
-3.04131225855691e-05
2.96407393591844e-06
4.57941742680065e-06
-1.85590906721517e-05
-5.75132025730238e-05
-1.210697900315e-05
-3.52487983754042e-05
-1.01823726930549e-05
-2.65933061756815e-05
-4.46479872402036e-05
2.01076226287289e-06
-3.96916276204113e-05
-1.18082931387938e-05
-6.13012634986106e-06
-3.16856822710161e-05
-8.02765510627484e-06
-3.8832029346131e-05
-1.6329928811152e-05
-2.39953397586112e-05
-2.93956054943639e-05
-1.06513859788389e-05
-2.44797037767218e-05
-1.16801268955427e-05
-2.33626794912557e-05
-3.60189060798109e-06
-3.00152392473815e-05
-4.61061521925766e-05
-1.02529232828961e-05
-4.05187335281149e-05
-3.09842310476686e-05
-1.68442416125565e-05
-2.40408507450054e-05
-1.07567352482053e-05
-2.76636340137252e-05
-3.71493012444969e-05
-3.16053254317199e-05
9.67856609331356e-07
4.70646997421325e-06
-5.74249336735432e-05
-3.45523862753889e-05
-8.17645346220676e-06
-2.24402560688226e-05
-3.85532582391523e-05
-4.69079919181896e-05
-1.69465977285238e-05
-5.18327438876816e-05
-4.24582788002464e-05
-4.63281017865938e-05
-1.71682726459093e-05
-6.13240842863163e-05
-2.52621690083818e-05
-1.66397695190569e-05
1.3210267276895e-05
-4.7317874161584e-05
-3.84318318636778e-05
-2.29459646948128e-05
-8.38757403259663e-06
-3.80391887533601e-05
-6.18245361411752e-05
1.44659982851472e-05
-1.86767435839472e-05
-5.48057514735529e-05
-2.44257636322541e-05
-4.63529899505302e-05
-3.53744069960628e-05
-5.98731120704231e-05
-2.63575038381841e-05
-9.10269929208214e-06
-3.20003040147519e-05
-5.08906880939399e-05
-3.83558368836979e-05
-3.03194928037008e-05
-1.42080165629386e-05
2.4678808748794e-06
-5.00446536464006e-05
-2.12892418227371e-05
-3.07109006226821e-05
-3.07013572356385e-05
-1.85767718495862e-05
-2.67756478429959e-05
-1.82416582690742e-05
-6.08797446394034e-05
-2.85493272894733e-05
-1.03726007598516e-05
-6.22339221693116e-05
-4.14138448659119e-05
-5.07715449100127e-05
-2.632661678815e-05
-6.83660243208234e-05
-4.34836909347283e-05
-4.21911164079469e-05
-5.09030750803986e-05
-3.34308989898216e-05
-2.35113352991886e-05
-4.83537465054774e-05
-2.09007524495533e-05
-3.25894156137292e-05
-4.05930873300474e-05
-3.62698910082318e-05
-3.7818078689182e-05
-2.48902674020157e-05
-3.07762921469913e-05
-1.47919144027591e-05
-4.94706619023473e-05
-1.60805353717625e-05
-4.66645572851841e-05
-2.41771478447762e-05
-2.27732968175508e-05
-9.26983589310428e-06
-4.2919504011007e-05
-3.31550373950283e-05
-2.11987848677048e-05
-1.9022911775228e-05
-5.09989808531849e-05
-6.55299403302986e-05
-2.79318976600927e-05
-2.36921176213234e-05
-4.82926985006618e-05
-2.87740771815785e-05
-3.16060003491799e-05
-3.22746132282264e-05
-4.28456084896979e-05
-3.4258425362757e-05
-4.45849045531818e-05
-2.4697381024356e-05
-3.5815798455261e-05
-6.50123542520052e-05
-2.09305371864253e-05
-2.04523041272105e-05
-4.8247972234594e-05
-1.78566181063305e-05
-5.38064580082146e-05
-5.84340107490227e-05
-4.79834535958727e-05
-3.31252592865775e-06
-5.92589439117792e-05
-2.62042710230826e-05
-2.22301329757841e-05
-8.90727354362021e-06
-3.57765260909237e-05
-5.82742442885187e-05
-2.63477442843623e-05
-4.60892807771804e-06
-5.27856871679239e-05
-5.04803031882848e-05
-3.12802582806467e-05
-3.11085230586571e-05
-1.46540443247144e-05
-8.55840712342562e-06
-3.12035697688017e-05
-3.48980444883183e-05
-4.11199264981858e-05
-1.06721645542914e-05
-1.96655311436162e-05
-1.40825469479573e-05
-1.63113866395849e-05
-2.93837094195477e-05
-2.37978933041483e-05
-4.95219579517395e-05
-1.83167899914754e-05
-2.28206992707963e-05
-3.82686772676225e-05
-9.72690712210667e-06
-1.89833004987418e-05
-1.76395220716089e-05
-4.61673121141747e-05
-3.45098124647223e-05
-3.98535635678009e-05
-3.79251998225941e-05
-1.54248656424641e-05
-3.24008949032621e-05
-4.97904264338427e-05
-1.65903720813328e-05
-3.25231881556863e-05
-9.09246688128478e-06
-2.12403551936543e-05
-1.94181485759032e-05
-4.47125797501495e-05
-9.25008896158534e-06
-6.98445696839895e-06
-9.3463791696551e-06
-4.6280177326525e-05
-1.91758102808889e-05
-1.97441640412133e-05
-5.99379215038386e-05
1.09003466093957e-06
6.67520910902631e-07
-8.55652846447329e-06
2.71885544426669e-05
-4.28303540974159e-05
-5.2967995038705e-05
-4.18603849022821e-06
-6.86642901404986e-05
-6.48666598632938e-06
-2.37171856591946e-05
-3.90004161233373e-05
-1.06326547463676e-05
-2.68652664425409e-05
8.94201519148664e-06
-3.25423780236437e-05
-6.14986535258672e-06
-3.49499102098655e-05
-1.96961852750966e-05
-1.38505700281933e-05
-2.82943608874711e-05
-2.43574767227162e-06
-3.33315646046337e-05
-3.59098434440157e-05
-4.23142765515732e-05
-2.0245711263547e-05
-7.06173441415859e-05
-7.74002566390408e-05
-6.51493869945237e-06
-3.29846373114735e-05
-2.37528716383705e-05
-1.33132118223488e-05
-4.34011009582936e-05
-2.99420125176292e-05
-4.42378482962655e-05
-4.72849148500853e-05
-4.21810322828473e-05
-4.26196881143496e-05
-1.52144453155329e-05
-6.31914899964127e-05
-2.61845683858687e-05
-1.36846575770234e-05
-8.80922547272217e-06
-1.91966350344278e-05
-2.42824938064139e-05
-3.27989440465354e-05
-1.0982675803982e-05
-2.70993649358128e-05
-1.72883235808005e-05
-3.22837556677611e-05
-3.55677555898276e-05
-2.3475615069781e-05
-1.6510246195525e-05
-3.84674377352777e-05
-1.74855791350177e-06
-2.09647781520309e-05
-1.35358798230089e-05
-4.72497336101236e-05
-1.29636095987326e-05
-3.57706449444681e-05
-2.50878353915246e-05
-7.25230152794569e-06
-3.61143366356525e-05
-3.70323197303155e-05
-4.82731511370004e-05
-1.0673219994917e-05
-3.40724850974814e-05
-1.01173877677453e-05
-6.44808590716187e-06
-2.1819258523027e-05
-4.03720864371985e-05
-1.97895619968303e-05
-1.94549471453556e-05
-3.52921257452615e-05
-3.90150673324771e-05
-3.17204173163677e-05
-2.76668796402662e-05
-3.4236471994631e-05
-3.39664087865913e-05
-6.77111131814817e-06
-3.81864072740936e-06
-5.71657045117068e-05
-5.75089806908301e-05
-5.72305695120048e-05
-3.70871173439624e-05
-3.16666965438639e-05
-2.82006906039934e-05
-4.1028318631684e-05
-2.11318589652643e-05
-1.20337549498227e-05
-8.25925673311776e-06
-1.88727330736666e-05
-1.52252217331155e-05
2.00205609058779e-06
-2.73259848992289e-05
-2.68987706325744e-05
-2.55290785600092e-05
-4.52518667557949e-05
-5.89359173543564e-05
-4.46637952834031e-05
-2.27565775761249e-05
-2.64044385096918e-05
-3.04656060898157e-05
-2.70099106318365e-05
-2.22375387005239e-05
-2.61043591169141e-05
-2.97831412179703e-05
-4.27918008537527e-05
-5.14096063333456e-05
-4.39235372909804e-05
-1.6791372814179e-05
-2.49196197029878e-05
-5.88458683379334e-06
-1.61709736431193e-05
-2.52431562662949e-05
-5.08309829029192e-06
-5.47374855353114e-05
-4.94778921314567e-05
-4.75719044562629e-05
-4.44098633269326e-05
-5.8328111999001e-05
-1.77233642931407e-05
9.78783585497923e-06
-2.05559286924857e-05
-1.82875597597465e-05
-4.88208251591325e-05
-1.90147684109654e-05
-5.29883722864273e-05
-5.44099737065564e-05
-3.10050711606961e-05
-2.31313385357905e-05
-3.62894541372399e-05
-2.96406793622422e-05
-3.43765188921736e-05
-2.93945472333655e-06
-3.16694013736328e-05
-6.16675723088354e-05
-4.0707128582261e-05
-1.80530006711614e-05
-1.80660056702211e-05
-6.35630648768379e-08
-5.90275571277074e-05
-1.64948142779677e-05
-4.49489673754251e-05
-4.08064051502091e-05
-1.97570279532108e-05
-5.19185138022462e-06
5.24977252474257e-06
-3.13876948839224e-05
-6.08166002093062e-05
1.61679378174184e-06
-2.88567862904863e-05
-4.08355238283518e-05
-3.87295477736984e-06
-4.75226173044045e-05
2.94817231589225e-07
-4.24302514938324e-05
-4.1852178163918e-05
2.49668262731039e-06
-1.90733456814886e-05
-3.62042183541012e-05
-2.49093472715117e-05
-2.13604427490676e-05
-3.34863406123717e-05
-1.27248813020755e-05
-2.53016162555231e-05
-6.96808433851975e-07
-4.26910443908105e-05
-1.7677302955124e-05
-2.82045121421835e-05
-6.38315570415144e-05
-4.13438370543959e-05
-1.2067682534815e-05
-3.02896464258997e-05
-2.69773634981374e-05
-4.64473725689445e-05
-4.97226861495616e-05
-1.36073571782711e-05
-3.84743848057403e-05
-2.26908878992436e-05
-6.02818286631486e-05
-4.33436320690412e-05
-2.84434677966418e-05
-5.19574318307655e-05
-4.05004392634671e-05
-3.66345549423524e-05
-1.68723299661614e-05
-4.20732541518621e-05
-1.56743207973938e-05
6.52733743516217e-06
-3.00007898788393e-05
-4.20356173965796e-05
-4.17779943000884e-05
-1.10393016052996e-05
-3.52292324155982e-05
-2.71713667434735e-05
-2.39712751412289e-05
-3.99330668309398e-05
-3.63449154217343e-05
-7.38805494319487e-06
-1.80380361212888e-05
-4.86894575610775e-05
-1.98343809096409e-05
-7.02939460771263e-06
-1.03133717734685e-05
-2.54356179293737e-05
-5.36498594758854e-05
-6.12366489604708e-06
-6.27563106251481e-05
-2.91591591222896e-05
-2.41352454361935e-05
-3.88485144977723e-05
-4.62420324979287e-05
-5.35393712803894e-05
-1.45076378632623e-05
-5.47108591626342e-05
-4.61447522584639e-05
-2.15009853449335e-05
-3.23988524250037e-05
1.80897379673762e-06
-2.32821922621573e-05
-5.87946124185893e-05
-4.72781905892897e-05
-1.86588401628497e-05
-3.85583620263011e-05
-3.75523169076525e-05
-2.25205125079235e-05
-1.98958395645183e-05
-5.01841425060345e-06
-1.92251677548111e-05
-4.61765665459249e-05
-2.26936285810081e-05
-3.67523049557386e-05
-2.5828941799413e-05
6.99313695828341e-07
-2.46268363769344e-05
-1.92448081794669e-05
-4.09824589593786e-05
-1.72225887302142e-05
-1.17372585332041e-05
-1.89152339799781e-05
-2.00706439938057e-05
-3.97532766160279e-08
-2.02663391164143e-05
-2.9108766546752e-05
-4.99609572522559e-05
-3.45161617032345e-05
-3.64575649937105e-05
-2.43183638140592e-05
-2.10235949223937e-05
-2.63939637755814e-05
-5.04903140211753e-05
-4.04852593184481e-06
-4.37962624541172e-05
-1.79804909569563e-05
-4.85771402684204e-05
-1.87917558274327e-05
-5.09932780580937e-05
-3.70113927390412e-05
-3.89397421414535e-05
-3.50634036751487e-05
-7.66508129095862e-05
-2.89607709778686e-05
-4.28949394620766e-05
-4.99644608161697e-05
-2.69094460562499e-05
-3.81033109369605e-05
-4.85042985471109e-05
-3.31239522168372e-05
-2.76260710154856e-06
-2.43177889873875e-05
-1.00271508887907e-05
-4.03540942798025e-05
-4.20646059800141e-05
-4.78213327327262e-05
-2.5653257883416e-05
-1.31579167562294e-05
-9.04929689490197e-06
-2.78943924520731e-05
-2.10991412473403e-05
-5.22041543607743e-05
-2.29771693089431e-05
-6.77908214649581e-05
-3.83532248864514e-05
-1.24477898946095e-05
-3.80999075685132e-05
-3.61292495852736e-05
-3.33050033875582e-05
-5.18621692143413e-05
1.27788853757441e-05
9.69246738863661e-06
-1.83401924398291e-05
-1.45168027549349e-05
-2.90392139527738e-05
-2.50031770719132e-05
-2.10991054777494e-05
-3.43540010161002e-05
-2.82786665223453e-05
-3.84853080961885e-05
-3.57530539615577e-05
-1.05935466344679e-05
-3.36970492132022e-05
-8.34715589484559e-06
-9.10191501179069e-06
-9.21835318076015e-06
-1.69284045113768e-05
-3.29892544022272e-05
-3.32981954195313e-06
-3.99577174136822e-05
-6.65495839956448e-06
-3.85593646564178e-05
-3.35612091132889e-05
-2.63817551293797e-05
-1.54031872567396e-05
1.92134701903606e-05
7.13992121003399e-06
-3.55585417347116e-05
-2.31294641564771e-05
-2.92050600881305e-05
6.19070706068344e-06
1.0215404270881e-05
-4.95730349900985e-05
-1.36668106871702e-05
-1.14064321257905e-05
-2.32264188526382e-05
3.33189088594461e-07
-5.29466715831721e-05
-1.99798668494702e-05
-7.23114636440791e-06
-1.47544083636319e-05
-1.07975283399554e-05
-1.32326505188838e-05
-5.17879946435775e-05
-4.32457145833245e-05
-3.50987252340364e-05
-5.51698793313437e-06
-3.05960147634269e-05
-4.88298196109172e-05
-2.36953352970261e-05
-3.51674767770067e-05
-5.52619208783363e-05
-2.99243653786838e-05
-1.06531585602556e-05
-2.98331281672803e-05
-3.0255681792512e-05
-1.52750657130107e-05
-4.93888114714258e-06
-6.34127680073417e-05
-1.5436899655379e-05
-4.06932100538022e-05
-7.33260198746659e-06
-3.47906470815596e-05
-4.41670523133167e-05
-1.95653864767291e-05
-1.20998754072421e-05
-2.48204775271252e-05
-4.1527860126269e-05
-3.58288761175368e-05
-1.1331112490466e-05
-3.8627021010916e-05
-1.2179498186768e-05
-2.83569735859976e-05
-3.93454627696651e-05
-2.25835638686345e-05
-6.16691302831456e-05
-3.98733668499409e-05
-3.37114837150304e-05
-5.06434666029841e-05
-3.51674203172065e-05
-2.82866728096483e-05
-6.10185822382943e-05
-3.22239861082698e-05
-4.69302392338996e-05
-1.67470444846419e-05
-3.82518020639577e-05
-3.39539201616473e-05
-2.84608163038663e-05
-3.70265068029131e-05
-3.28195433009683e-05
-3.39881396670768e-05
-1.62695036622311e-05
-1.82311618954096e-05
-2.99503709185741e-05
-2.7723792734801e-05
-4.5031894002174e-05
-3.19584329575159e-05
-3.78668456037596e-05
-2.44417676340283e-05
-1.68318283776449e-05
-3.84759582406066e-05
-4.23590870889562e-05
-1.96724434729578e-05
-1.18492667978689e-05
-7.05507927852537e-06
-2.83329045203377e-05
-3.91948198295276e-05
-2.60594603386626e-05
-4.38680008290947e-05
-4.88714896061498e-05
-1.85524651527482e-05
-1.89723322824486e-05
-3.75013540028166e-05
-2.41650292119029e-05
5.01605101212573e-06
-5.27460982245246e-06
-4.83356022995845e-05
-2.04853858744006e-05
-5.46720276421386e-05
-5.14177398980636e-06
-5.40108215144539e-05
-2.92972594889629e-05
-3.96372743747607e-05
-3.7875288618322e-05
-1.14601875295457e-05
-4.95475835609306e-05
-4.17160890957858e-05
-7.4019894685587e-06
1.69805246384976e-05
-2.59617332403605e-05
-1.58958419652037e-05
-2.02860003936897e-05
-2.91543691649847e-05
-1.783988676294e-06
-3.26149058016462e-05
-2.0527179322183e-05
-4.34689073777279e-05
-3.55592645528128e-05
-6.35142671083772e-05
-1.69787910008394e-05
-3.00213231322129e-05
-2.6573851580567e-05
-1.80149880489341e-05
-4.18535243361027e-05
-4.02528231145729e-05
-4.15752085346467e-05
-4.43862697349612e-05
-1.30674885695228e-05
-3.33726252647987e-05
-2.56470138779739e-05
-5.40221557473872e-05
-2.14611126449535e-05
-2.86648960207125e-05
-4.64855969010932e-05
-2.94696597118092e-05
-2.4756075846547e-05
-2.7468630257483e-05
-3.02314953283325e-05
-4.3284733072075e-05
-3.82540000361107e-05
-4.28296457668425e-06
-5.72764977048603e-05
-3.02187747883909e-05
-1.4923155683861e-05
-4.64886747356097e-06
-4.38756629728359e-05
-5.02562709324106e-05
-3.47750656364427e-05
-5.96954755632561e-05
-5.31267554019045e-05
-6.29488809720208e-05
-2.31300540278254e-05
-4.37391415036805e-05
-2.29930359280298e-05
-3.21915391863498e-05
-1.41004104100098e-05
-2.37942745526106e-05
-4.09727654482812e-05
-1.64601255987973e-05
-4.63669846656678e-05
-2.84679190576063e-05
2.86227123074799e-06
-3.23541622084984e-05
-2.6026068086047e-05
-4.93544685928083e-05
-2.64558816352284e-05
-5.23804585748854e-05
2.55429183078876e-06
-5.01474910031923e-05
-1.51305497056762e-05
-8.46753090095736e-06
-3.82509282649222e-05
-4.04674656107862e-05
-4.01629975398936e-05
-1.38071698376231e-05
-1.15361735134393e-05
-1.56460139322475e-05
-4.01198996926168e-05
-2.23161937595203e-05
-2.79809913897912e-05
-4.77795213037602e-05
-3.40399572561581e-05
-1.37502853894097e-05
-3.06030169815408e-05
-3.65234603245999e-05
-5.1766411682672e-05
-2.06141972879073e-05
-6.45686408385904e-05
-2.95999952146296e-05
-3.1809156915587e-05
-3.96325177827167e-05
-1.3628219639338e-05
-2.42588318965163e-05
-1.63979016363735e-05
-2.66371310577086e-05
-3.57092462431721e-05
-4.70480314852321e-05
-2.01922780197128e-05
-3.08263440205536e-05
-2.47484485915865e-05
-3.52637112842469e-05
-9.02977685630769e-06
-3.76121909262373e-05
-6.35210641158645e-05
-2.78370855470037e-05
-3.21830471941603e-05
-4.2509257243605e-05
-4.78117696832333e-05
-2.96319388269017e-05
-1.4630468366192e-05
-3.73725914703282e-05
-1.9574998838185e-05
-3.88199263889507e-05
2.72971950595379e-06
-2.41565176493673e-05
-2.41657619370578e-05
-1.68933831481465e-05
-1.60612846696521e-05
-3.83276924973156e-05
-4.85457019520912e-05
-4.85739921174531e-05
-4.23890090808159e-05
-2.15049041148946e-05
-2.35865877194214e-05
-3.08923088034673e-06
-1.38393702577421e-05
-4.3300021390563e-05
-5.43606717436555e-05
-7.69675206735312e-06
-1.76988819757249e-05
-3.31686068703269e-05
-1.72298523021352e-06
-2.56493608807798e-05
-5.02532665923591e-06
-1.77104362752619e-05
-6.48440811377261e-05
-2.31550981676056e-05
-4.74747034838297e-05
-2.00604266279733e-05
-2.38771627276435e-05
-2.48813534043907e-05
-4.24525815450954e-05
-1.63359905559239e-05
-9.40071308858448e-06
-1.23006734797137e-06
-3.71058248755167e-05
2.57716194265506e-05
-2.67362245783204e-05
1.73637010172901e-06
-2.18835577049477e-05
-4.30639074258874e-05
-4.81050400094418e-05
-1.68549172275004e-05
-2.65307414769815e-05
-1.85915647511663e-05
-2.92472346668903e-05
-3.02941557172935e-05
-3.85618154858817e-06
-3.70723474147557e-05
-7.19162399899802e-06
-9.39559210920043e-06
-4.19162992986227e-05
5.21499392393646e-08
-6.37684935519962e-06
-2.32395599309854e-05
-3.2131834062667e-05
-2.95077974162353e-05
-1.29336166106524e-05
-4.12665407117104e-05
-3.70918321593334e-05
-3.22321582964989e-05
-1.11372420450344e-05
-5.48349194818154e-05
-3.39841348001538e-05
-2.87404260648574e-05
-2.93015888956018e-05
-3.13758650909753e-05
-3.21053030798436e-05
-1.26370429288099e-05
-2.15859300020711e-05
-2.0220392354573e-05
-4.07307390496232e-05
-6.2153148695406e-05
-1.76579716684315e-05
-5.22498003359037e-05
-3.27422548077414e-05
-2.94666655401463e-05
-1.69219185497424e-05
-2.94749743384349e-05
-7.56019920113202e-06
-1.97891843075383e-05
-5.15622374201002e-05
-1.57086191137365e-05
-3.24780621695689e-05
-7.16093928341402e-05
-3.81253151480752e-05
-1.08986386915567e-05
-3.91703392014002e-05
-5.17238364980824e-05
-6.14380180715333e-05
-3.62690997069838e-05
-3.70229132640918e-05
-2.90623080104631e-05
-2.07432939163427e-05
-3.46811679392805e-05
-6.45621431060292e-05
-2.38476852216753e-05
2.34511104688599e-06
-3.18589390453239e-05
-3.45080057131779e-05
-6.04997165461375e-05
-2.95915782534815e-05
-5.00304095114085e-05
-2.35947205507078e-05
-3.73736767361399e-05
-1.92301190897859e-05
5.67921930814564e-06
-2.13473590747654e-05
-8.45684640319473e-06
-6.10048156780928e-05
1.24056827868732e-05
-6.31726662754591e-05
-4.33274826893089e-05
-3.13824797179136e-05
-4.3536691556555e-05
-1.46177436800677e-05
-3.05395678064444e-05
-3.14108339399641e-05
-7.8214537766479e-06
-3.08269633553882e-05
-1.60520587397941e-05
-2.80213887794261e-05
-3.79938412479493e-05
-5.15006609046929e-05
-4.89400481805076e-05
-6.391964941495e-06
-8.95196307746058e-06
-3.17158985547568e-05
-1.00044930705416e-05
-1.14864913129473e-05
-6.4215619079931e-05
-4.39262290120056e-05
-7.91999224098573e-06
-2.25313394384006e-05
-4.90900688650651e-05
-2.473789231113e-05
-2.49491721884205e-05
-2.92798237932912e-05
-4.78373667371893e-05
-5.12373715859292e-05
-1.50170738901858e-05
-1.15684330477919e-05
-4.34150264870033e-05
-5.00126766639962e-05
-2.11076123105554e-05
-2.9898985052494e-05
4.43188504276776e-06
-4.30657016925946e-05
-4.48677267476991e-05
-4.33638307812303e-05
-3.69274427183543e-05
-9.51578609428317e-06
-3.7137447404035e-05
-7.99702466236703e-05
-3.91510196786356e-05
-2.41138535025147e-05
-2.020461897043e-05
-1.49342898296157e-05
-1.6397633001591e-05
-2.20824030782497e-05
-4.26500732739148e-05
-4.52405852171784e-05
-1.42436077921847e-05
-2.34404235010741e-05
-3.39408557904733e-05
-3.05999515394833e-05
-2.32571907179013e-05
-3.0672018354512e-05
-3.32861104279028e-05
-1.11806591853599e-05
-2.15559647149071e-05
-3.28636663149792e-05
-1.25114092912832e-05
-4.35113857680086e-05
-2.85636254980463e-05
-2.30564152251829e-05
-3.06273335808133e-05
-3.17688158379906e-05
6.21061716737241e-06
-2.23065026986269e-05
-2.62283071805537e-05
-2.397286252923e-05
-2.76343775659937e-05
-2.34730025940305e-05
-3.27481167605608e-05
-2.10382253641789e-05
-3.1602542777475e-05
-2.78126035845175e-05
-3.51819499561838e-05
-4.41537356150613e-05
-3.7919508806924e-05
-4.30941138003791e-05
-1.83901538611357e-05
-8.18790140379894e-06
-2.87496563067458e-05
-1.88475520823612e-05
-2.58913790163891e-05
-1.88166287182257e-05
-3.1284968201845e-05
-1.7011190394121e-05
-1.06141158891535e-05
-1.61700282243489e-05
-4.39516860600647e-05
-5.21905317847391e-05
-1.96659758566453e-06
-2.31508771793255e-05
1.04970700822679e-05
-3.37786530563098e-05
-1.74345580004533e-05
-4.60536214750749e-05
-4.68062175303619e-05
3.26705241907888e-06
-3.50675950827201e-05
-2.60254276646812e-05
-2.13893343150489e-05
-4.83023795545155e-05
-2.42158616536575e-05
-6.55764352399436e-06
-3.56297517586623e-05
-2.89782278449648e-05
-1.41202011386073e-05
-3.74492333462162e-05
-5.04018408232984e-05
-3.92997085003455e-05
-7.34892124518177e-06
-5.36473847112258e-05
-4.93552987084714e-05
-3.1870092844916e-05
-4.91625811158118e-05
-6.29462742208868e-05
-2.64488017676804e-05
-3.44271759488076e-05
-4.16482469350569e-05
-2.78173953526254e-05
-4.38053026751735e-05
-1.85419543823358e-05
-1.8948468339061e-05
-3.29594750453332e-05
2.33921579142079e-05
-5.10265975083742e-05
3.39344758319061e-06
-3.17337245565251e-05
-1.4092715960501e-05
-4.74668242202829e-05
-3.12136376156191e-05
-1.61893936619115e-05
-2.22597224006016e-05
-4.65372334158124e-05
-3.18388318559574e-05
-2.68271850323693e-05
-3.37344076788652e-05
-3.21452017750795e-05
-1.90876870053181e-05
-5.2875898336832e-05
-1.49249769162115e-05
-4.54501891181759e-05
-2.37406849283102e-05
-4.33277271205067e-05
-2.20611229919736e-05
-3.60028625363381e-05
-4.20720784221968e-05
-3.18795902723785e-05
-3.15353627509115e-05
-5.17442156847179e-05
-5.37257683556855e-05
-2.80757164369856e-05
-2.01376928777792e-05
-1.36282071907741e-06
-2.9014735271547e-05
-2.08850725108349e-05
-5.02601651242108e-05
-4.72571840745661e-05
-2.77544553766805e-05
-8.9401553859702e-06
4.41656078086507e-06
-2.70546640432403e-05
-1.0285926449679e-05
-4.98727411349587e-05
-1.55452692679021e-05
-2.32147065955406e-06
-2.76522485762132e-05
-4.90415052405908e-05
5.27282469166476e-07
-5.23282557084572e-05
-5.09511230764251e-05
-3.7513031540376e-05
-3.20630504832595e-05
1.2319122211187e-05
-2.23500750656354e-05
-3.34359934936612e-05
1.14554982537627e-05
-2.43357702431773e-05
-1.67832853517924e-05
-3.64941701414452e-05
-8.20484716515931e-06
-8.92303597086385e-06
-2.72704532086342e-05
-2.02686921288971e-05
-3.5414329815677e-05
-1.63148943884853e-06
-5.12081801795935e-05
1.02080168222069e-05
-2.85711571111342e-05
-5.09355997614951e-05
-3.87167930050707e-05
-5.92993164719057e-05
-1.73914051971656e-05
-2.87368485267066e-05
-2.14220060739769e-05
-5.61148935100599e-06
-2.0677941487854e-05
-3.28698513266858e-05
-3.17604847512164e-05
-3.36372933494366e-05
-1.85865368720773e-05
-6.72343681988437e-05
-1.70749747543675e-05
-4.25152157089099e-05
-5.25142282586977e-05
-2.85751699455727e-05
-1.23898442141044e-05
1.19483421742058e-05
-5.53648837126749e-05
-3.11884722599069e-05
-2.3108212019899e-05
-1.55990687910275e-05
6.76477697826479e-06
-4.44739421566659e-05
-4.40912456768265e-05
-4.51647750907472e-05
-3.12496983313942e-05
1.62888483093477e-06
-2.48665693211291e-05
-2.59650273874592e-05
-2.7520138445445e-05
-3.14854025944266e-05
-2.38165475882912e-05
-4.80330147791831e-05
-4.42509987194002e-05
-2.52269521761045e-05
-4.57495168797842e-05
-1.78177390915811e-05
-8.60215310610323e-06
-2.75047752621145e-05
1.12077749168407e-05
-3.37981251837907e-05
1.08426648825388e-05
-4.29759220457009e-05
-1.16314079440578e-05
-4.55858104559956e-05
-1.8977025675267e-05
-1.15458062015529e-05
-1.20146956888548e-05
-2.31409929858482e-05
-1.13567882432621e-05
-1.99221707090848e-05
-2.82443486418165e-05
-3.62750579018374e-05
-3.7077507518947e-05
-4.27479740617044e-05
-2.10995321997575e-05
-3.88677111134333e-05
-2.37055148790476e-06
-1.45043102471139e-05
-2.74784357305308e-05
-1.84713912184755e-05
-2.59236519365418e-05
-2.09475961512513e-05
-2.18497217637135e-05
-1.64886627750973e-05
-3.04555030432288e-05
-3.72957941300256e-05
-2.89598317693212e-05
-8.19876562230441e-07
-2.86251317596672e-05
-2.87226666821129e-05
-9.40744779994237e-06
-3.23753144821965e-05
4.20667447280201e-06
-3.06976959069818e-05
-9.34553884093758e-06
-4.45784153494702e-05
-2.96674232009745e-05
-2.65674817695856e-06
-4.70558496044375e-05
-6.82394830108055e-05
-1.60828944543804e-05
-4.73389402926899e-05
-2.51932652194558e-05
-3.03506181222491e-05
-4.03448512300302e-05
-2.6581671645757e-05
-2.14543382854003e-05
-5.33338584900448e-05
-6.57399554639769e-06
-1.32013310464904e-05
-5.47516532623907e-05
-4.01340575046446e-05
-1.40630094460668e-05
-2.32038907850479e-05
-2.84278789390713e-05
-3.07801350548583e-05
-6.06582369951483e-05
-3.83901701963893e-05
-4.13362820931731e-05
-1.14049115331028e-05
-2.23174266617455e-05
-3.86552975747309e-05
-4.64432380632847e-05
-3.26094489294094e-05
-5.34214079262518e-05
-3.82501216500101e-05
-5.64124659938696e-05
-4.44503051337035e-05
-5.17471845259572e-05
-4.50222754000659e-06
-9.18161678977219e-06
-1.89839628477565e-05
-4.03816615027807e-05
-4.82777265269462e-05
-3.42794062350127e-05
-3.64580062328066e-05
-2.73909947051789e-05
-4.53940235613138e-05
-3.43977817285599e-05
1.4442638475724e-06
-1.41972777374313e-05
-4.00088774702471e-05
-3.97436842476411e-05
-1.18681843718068e-05
-1.73593201859846e-05
-2.31454775583527e-05
-9.67706757022898e-06
-2.37228455466822e-05
-1.99809198847682e-05
-4.13497256505589e-05
2.53592666244412e-06
-3.84449277137444e-05
-1.48188203638357e-05
-3.0874033304792e-05
-1.63219949475385e-05
-2.21598956932791e-05
-1.05307526498897e-05
-1.54817221527797e-05
-3.12283976797918e-05
-1.99393636307309e-05
-3.67275533951027e-05
-2.02883902440178e-05
-3.84924736761798e-05
-3.0827143668149e-05
-1.0478405624034e-05
-1.30887630347139e-05
-4.1143890355833e-05
-2.69435860574182e-05
-2.92122244764389e-05
-3.4488155653533e-06
-1.26715494052861e-05
-5.32735112132803e-05
-3.57749905263892e-05
-4.16706165657716e-05
-1.8218516363316e-05
-2.33838978438407e-05
-2.99954319498823e-05
2.41615218212384e-06
-2.17924600775958e-05
-3.15042008024218e-05
-2.70614539354817e-05
-2.05338052664094e-05
-5.57861105680784e-05
-3.13690135114749e-06
-5.13823516509446e-05
-4.5708667682081e-05
-7.91011418512566e-05
-7.26187889604098e-06
-2.9395538613899e-05
-4.3613492242303e-05
-4.5365397456443e-05
-3.31580121817301e-05
4.32770935169158e-06
-4.9911236934059e-05
-5.75162931109439e-05
-4.99209395645358e-05
-9.15723797742769e-06
6.37528286595398e-06
-2.22891946652043e-05
-1.96371874408789e-05
-2.93313126696863e-05
-4.34107088903698e-05
-3.29080251821861e-05
-1.83688623845033e-05
-2.20383883329395e-05
-4.52281963804839e-05
-5.62372107852297e-05
-3.39825055054878e-05
-2.10650924027961e-06
-3.24500151393379e-05
-4.29898333958272e-05
4.26043274009694e-06
-5.47748293423784e-05
-2.71224854105968e-05
-1.57259479375477e-05
-1.65966434170802e-05
-1.97961777880988e-05
-3.30548976149566e-05
-2.2155554945188e-05
-3.49742848387292e-05
-3.35298219882133e-05
-4.67065240926595e-05
-3.41988337141556e-05
2.9670986496026e-06
-5.12584830092013e-05
-5.49416442269785e-06
1.09288863356424e-05
-1.05876442092843e-05
-1.13027778441483e-05
-2.96096971702759e-05
-4.60632904700303e-05
-3.96709074510597e-05
-2.5353502666719e-05
-2.98305732272085e-05
-3.00292243134836e-05
-3.30305969920711e-05
-5.50054406680485e-05
-5.60022258446834e-06
2.98991240140561e-06
-5.9960441998391e-05
-1.51837884909951e-05
-5.55024693256437e-05
-1.38563005920194e-05
-3.21451935942385e-05
-1.03238273177626e-05
-5.33012957347524e-05
-3.27410899724385e-05
9.05072238327718e-07
-4.63668830864037e-05
-4.31565821889815e-05
-2.18069125511437e-05
-1.15305057325224e-05
-3.94849917896093e-05
-3.38035359490658e-05
-3.66118998896425e-05
6.68509023908083e-06
-2.83483380585568e-05
-2.75428638424118e-05
-2.66199581682607e-05
-3.31334752041073e-05
-8.6433410225775e-06
-4.16230436308578e-05
-3.89992774943616e-05
-2.98599107647119e-05
-2.1803422549243e-05
-4.26423687097121e-05
-2.298622620706e-07
-5.28145734437813e-05
-2.13371530137962e-05
-3.40154045902822e-05
-2.66921071663628e-05
-6.37839053108087e-05
-5.88611203685309e-05
-1.88191035544461e-05
-5.07171363947085e-05
-1.86297553308535e-05
-4.56160137290504e-05
-3.97902538562168e-05
-2.32800058161718e-05
-2.7898804731445e-05
-5.27700918925691e-05
-4.31327816291166e-05
-3.66942693895641e-05
-2.14733866631417e-05
-1.29332465340371e-05
-2.16458716386033e-05
-4.94477569578295e-05
-4.20820105301384e-05
-8.91196873761595e-07
-4.78135688642354e-05
-1.70671596240361e-06
-2.59605566718189e-05
-3.40312415011479e-05
-2.39747113215698e-05
-2.50727623888493e-05
5.49472533999672e-06
-7.15800714809227e-05
-4.81023761563438e-05
-3.96719804891237e-05
-3.71901308326416e-05
-3.43078072179259e-05
-2.41678041474284e-05
-1.82046797818908e-05
-3.55126660139757e-05
-4.08700809977911e-05
-3.04511320811789e-05
2.17367314066808e-06
-3.72297573055999e-05
-1.54736181154244e-05
-3.59967846942271e-05
-4.59133960907638e-05
-4.75158464436376e-05
-2.84792445169852e-05
-3.45792349857006e-05
-2.48982937670765e-05
-4.33643923620447e-05
-2.93799932252991e-05
-2.67620259210363e-05
-3.8125718430519e-05
-3.6537623902862e-05
-2.06587416138086e-05
1.19579284575184e-05
-2.29053775380909e-05
-3.48445500521851e-05
-4.6833759037824e-05
-2.82542018080086e-05
-1.50322683659546e-05
2.30083633392379e-06
-5.97886778896376e-05
-1.0180150506365e-05
-2.8347245689798e-05
-3.59076061640931e-05
-6.17660922702942e-05
-5.19205743354476e-05
-6.24110823791343e-05
-3.26637512674694e-05
-2.743892057536e-05
-2.11860698614391e-05
-4.33636135159971e-05
-2.46041300375357e-05
-6.83744133161038e-05
-2.83775715496037e-05
-7.33246057452201e-06
-2.53252281607948e-05
-2.59910383953052e-05
-5.70192423030667e-05
-1.25844603016012e-05
-4.47002798419512e-05
-6.16591652304424e-06
-3.17389974691121e-06
1.26479496001778e-07
-4.55979194831246e-05
-4.17632350892549e-05
-4.15253020930791e-05
-3.96024679506851e-05
-2.37623786924154e-05
-5.21367480688257e-05
-3.95095012693979e-05
-3.86031854589881e-05
-2.73972149367572e-05
-2.19797491009333e-05
-2.02762550470208e-05
-3.36089353130667e-05
-2.48691281752216e-05
-6.10499425436292e-06
-2.9137494361049e-05
-5.29203270588788e-05
-6.32012793957071e-06
-1.28093273371137e-05
-5.12109722123294e-05
-3.85125320692207e-05
-2.14424233356758e-05
-3.6664907815004e-05
-6.92971730728263e-06
-3.43938961657605e-05
-1.087707724187e-05
-3.80464855085096e-05
-1.19342050075573e-05
-3.07328683412676e-05
3.86070713928292e-06
-6.05386069579214e-06
-3.60367722558009e-05
-2.37248235526977e-05
-1.93035170837338e-05
-3.01572698535835e-05
-2.53077957285185e-05
-1.01904356181911e-05
-4.98753315957165e-06
-4.67293602608263e-05
3.23918315002664e-07
-2.85211574876545e-05
-2.60067979186241e-05
-3.08240277813805e-05
-2.5549483948686e-05
-2.63426602172811e-05
-2.11917135632621e-05
-3.2764165278208e-05
-3.79343892549838e-05
-5.45687384489387e-05
-1.59783236004511e-05
-1.67591950092313e-05
-2.55985596487406e-05
-2.36390179155411e-05
-2.1971157035085e-05
-2.61693477289961e-05
-1.33258472807668e-05
-4.78558741485888e-05
-2.04454518307311e-05
-4.1994533890924e-05
-3.97702821718292e-05
-1.22321469905345e-05
-2.41098175381277e-05
-3.00144511772613e-05
-5.07858021331334e-05
-3.48650549015763e-05
-7.41927831971748e-06
-3.29402758657188e-05
-3.01491590954321e-05
-2.95212837395556e-05
-5.03591873006884e-05
-4.67741453219849e-05
-2.04789570730315e-05
-1.61918718521683e-05
-3.05170156488643e-05
-1.87279415788474e-05
-5.7232006952671e-05
-4.12201439699892e-05
-1.79416199735033e-05
-5.77083545136256e-05
-3.48425073281607e-05
-1.4633672573072e-05
-2.81205532963786e-05
-3.01906400678107e-05
-5.76717014815981e-05
-1.0569674201156e-05
-1.62054985768079e-05
-2.12247348634917e-05
-2.67040732518278e-05
-3.073119716818e-05
-6.90270261940798e-06
-3.57045894544384e-05
-5.80181836297678e-05
-3.99420067217657e-05
-4.59983953007574e-05
-1.21549540313648e-05
-2.68603892597619e-05
-1.60983518431109e-05
-4.27339141803015e-05
-3.00407065216586e-05
-3.45639163074677e-05
-5.36792280423521e-05
-3.51199375255612e-05
-4.51862078749141e-05
-3.89534163765411e-05
-2.99627100951556e-05
-4.32124416036683e-07
-6.55820059646532e-05
-2.58389382133561e-05
-1.86492609030702e-05
-2.25253746587345e-05
-4.58227288802977e-05
-3.92897736951225e-05
-2.77549773361178e-05
-3.48412712304229e-05
-3.86805148501982e-05
-5.190231492615e-06
-3.94710250439452e-05
-1.31618286130404e-05
-9.08810423619947e-06
-3.17817931768505e-05
-4.11148498820287e-05
-3.09882273217525e-05
-2.44333493105185e-05
-1.01598001794914e-07
-3.37313881438586e-05
9.33662162092819e-06
-3.6516999212196e-05
-3.21813884337703e-05
-2.89393146589554e-05
-3.55068709256571e-05
-2.13042742832701e-05
-3.62857939499799e-05
-2.78082463936175e-05
-3.07152597396505e-05
-3.51002345364878e-05
-3.74503344652143e-05
-5.51092757117612e-05
-2.4264287599547e-05
-4.94608536140613e-05
-3.50397313713147e-05
-1.92739364763214e-05
-2.35684160940302e-05
-2.27523672568772e-05
-7.69959389849845e-06
-1.30865974531905e-06
-3.42902876179463e-05
-8.20197346617323e-06
-3.21033981346374e-05
-4.02701622725529e-05
-4.95239637542477e-05
-5.04776543189526e-05
-2.1248613705159e-05
-2.53293004303176e-05
-4.96617916912275e-05
-3.10833250333025e-05
-3.06854510161415e-05
-2.2291310942451e-05
-1.72586780246067e-05
-4.37976177725089e-05
7.06549346116727e-06
-1.80070792600028e-05
-4.62316870098802e-05
-3.3411310672732e-05
-3.68399812344441e-05
-4.3923245526043e-05
-2.78836488307192e-05
-1.62393388890502e-05
-7.78243546629847e-06
-2.82917623011391e-05
-4.39812102416825e-05
-3.31227064731399e-05
-7.31062220858954e-05
-3.53689370493234e-05
-3.42346010996666e-05
-3.60926919074578e-05
-4.82801543790894e-05
-3.74454240556791e-05
-6.17830858653999e-05
-1.27328712405823e-05
-3.39834537292592e-05
-3.89326137615032e-05
-5.73751899445629e-05
-3.53958195936195e-05
-3.3650533067565e-05
-2.49523302715799e-05
-3.47882535587645e-05
-2.83679444994339e-06
-4.00753765767618e-05
-4.44040219795653e-05
-6.34226155036509e-05
-6.61269102981963e-05
-4.16727154455502e-05
-2.39468079289603e-05
-1.20882198903022e-05
-3.90600087435894e-05
-2.53781428082324e-05
-2.6062591691626e-05
-3.19266179659593e-05
-3.75951041008736e-05
-1.2241689322595e-05
-2.16293881803727e-05
-8.2764168188172e-06
-2.60501395494351e-05
-3.90448570020046e-05
-3.63625304259362e-05
5.6205689564976e-06
-1.91346886350334e-05
-3.00406982097794e-05
-3.81777088831578e-05
-3.21980019025554e-05
-3.00045267462692e-05
-5.17799753428756e-05
-4.76571970065733e-05
-5.02392558026657e-05
-1.28820527604933e-05
-2.72860327094737e-05
-3.05540493052513e-05
-4.05393449271151e-05
4.72155045542129e-06
-4.63788082504273e-07
-2.49924607749379e-05
-3.70097859785352e-05
-1.89001347711067e-05
-9.2720506078953e-06
-4.68354645288455e-05
-1.37040379819959e-05
-4.99345074858666e-05
-1.73321329689644e-05
-3.60491996164674e-05
-5.55402787345772e-05
-3.10391377702352e-05
-1.72225180763657e-05
-2.17137127680564e-05
-3.33600597845033e-05
-9.11344565496274e-06
-4.97821042859663e-05
-5.17907300854842e-05
-7.00488559862012e-05
-3.15905090125114e-05
-1.82021746680685e-05
-3.57930481879806e-06
-3.34008723459948e-05
-3.52187204312285e-05
-5.5010980367608e-05
-3.44688089301136e-05
-7.3250105135642e-05
5.42051031554892e-06
-4.92107866394416e-05
-1.99133888166314e-05
-3.35410462189516e-05
-2.22463016121154e-05
-5.54243796727139e-07
-3.73121644508096e-05
-3.35171574176208e-05
-1.97237330074805e-05
-5.72838285921556e-05
-7.35392434237094e-05
-4.35212997917991e-05
-3.14743233212348e-05
-4.30972971005929e-05
-4.65084633309165e-05
-4.0566201741442e-05
-3.60749655125651e-05
-7.3936302420168e-05
-7.81356093877954e-06
-4.64434308668845e-05
-4.06692938060826e-05
-3.32438728999204e-05
-2.11145646775517e-05
-3.60717109419881e-05
-4.36078083020548e-05
-4.46638118752338e-05
-2.54882968789238e-05
-2.64061587235996e-05
-2.79393914015916e-05
-1.92482580486115e-05
-1.66368590357369e-05
-1.40785925623343e-05
-4.74787082926249e-05
-1.27076377694702e-05
-9.8807170438073e-06
-1.79326536853197e-05
-1.87991636034737e-05
-3.0224706659743e-05
-3.63427804057573e-05
-3.81822409355505e-05
-9.07775428049331e-06
-2.5755152780339e-05
-3.9253840146513e-05
-4.00979285348389e-05
-1.15759680504239e-05
-3.96099746665141e-06
-2.06795741801534e-05
-3.19959213951409e-05
-2.61385393677811e-05
-2.6348477852754e-05
-4.45129902318351e-05
-5.40475546635185e-05
-1.04170804115743e-05
-3.49012852509174e-05
-4.3148504946299e-05
-8.67220898650152e-06
-1.26433719388116e-05
-4.3481763586597e-05
-3.39873799364956e-05
-3.62755395634436e-05
-1.72724478964592e-05
-3.42687824866345e-05
-4.04353309960305e-05
-5.45237078681005e-05
-4.56353618415816e-05
-1.26956681612715e-05
-5.50535091742481e-05
-1.56687619720208e-05
-1.97400411421051e-05
-4.48188428652102e-05
-4.26399408435021e-05
-2.45578206352873e-06
-2.75676799177614e-05
-6.73865934317224e-06
-3.23991630036778e-05
-2.38876587618026e-05
-3.15949069599996e-05
-3.06564168491316e-05
-2.21618667104228e-05
-4.53904411725215e-05
-5.25471963455327e-05
-1.12872548580052e-05
-2.64737373288923e-05
-2.48513452334475e-05
-2.30520381127461e-05
-3.17504856934456e-05
-9.40665320502905e-07
-2.46251864981471e-05
-2.19571066476404e-05
2.16649868846011e-06
-4.32313658347129e-05
-2.38998841875847e-05
-7.70674306555235e-06
-6.15454575611529e-06
-4.13199305403318e-05
-4.09626912998868e-05
-1.05349946548015e-05
-3.34156421889313e-05
-3.84699791512122e-05
-2.33477350821776e-05
-4.56881187537767e-05
-2.67317991397782e-05
-2.19951684291508e-05
-4.85011598479034e-05
-3.12783571602472e-05
-2.97229451387662e-05
-4.32146512371908e-05
-3.0002674893135e-05
-1.7057177929934e-05
-2.47547184674906e-05
-1.66486704109186e-05
-2.60307295799026e-05
-2.99048998074059e-05
-1.10621177608917e-05
-5.49806810273624e-06
-2.78381154225391e-05
-2.53891829579125e-05
-9.70027081580564e-06
-1.88004414952607e-05
-6.21221225234732e-05
-1.94439340905869e-05
-7.12671085419463e-05
-6.53936365194292e-06
-2.72001467634088e-05
-8.51986035412438e-06
-1.60768982259244e-05
-1.4137389677363e-05
-2.7823107181985e-05
-3.9423155293607e-05
-5.70077509434814e-05
-5.1170001937668e-05
-1.09214488981815e-05
-4.91355364749698e-05
-1.90127269457008e-06
-2.18758531111778e-05
-2.8552656441896e-05
-4.26716008189944e-05
-4.4257116271409e-05
-6.39510688177549e-05
-2.64603253963957e-05
-2.02149529719287e-05
-2.72784055485097e-05
-1.91153774411431e-05
-3.63497772105525e-05
-2.88086603489606e-05
-2.71431473961096e-05
-1.18195102992409e-05
-2.46728240977783e-05
-2.7638219149933e-05
-1.18896081781329e-05
-2.05289504247996e-05
1.74237486754143e-05
-1.83054031132875e-05
9.3263567180432e-06
-5.54411945339308e-05
-6.32955326365397e-05
-8.08588566425016e-05
-2.41009947536597e-06
-3.21557306840577e-05
-3.81187145775624e-05
-3.46991565146394e-05
-2.94982490031431e-05
-4.4838071093303e-05
-4.56874170407906e-05
-1.37115526471547e-05
-1.93770726707893e-05
-2.66152911523916e-05
-8.37431802710209e-06
-3.69577481338033e-05
-8.98697900516394e-06
-2.64968161589327e-05
-4.79964098391502e-06
-2.01902434337287e-05
-2.84658588675782e-05
-2.83341819381036e-05
-3.3828433307334e-05
-3.0372874124964e-05
-3.86110848732659e-05
-2.43427924440731e-05
-2.46405530091568e-05
-5.22959564554673e-05
-3.61959779445554e-05
4.63966047694485e-06
-2.48651753686962e-05
-3.41059556281531e-05
-1.11127446065061e-05
-3.51347524982619e-05
-9.77550328923537e-06
-1.59507366740512e-05
-3.8662460402187e-05
-3.5742018415376e-05
-4.80894104617496e-05
-2.78057468976665e-05
-2.71817260032605e-05
-2.06447870942682e-05
-1.7092772661813e-05
-1.1924743340035e-05
-2.130817383836e-05
-3.5825868403058e-05
3.65697626032857e-07
-3.11789910213608e-05
-5.18458094312638e-06
-1.69757893813243e-05
-2.92352389030182e-05
-5.75499058812984e-05
-1.96747548235017e-05
-9.55415719038864e-06
-9.21111555768658e-07
-2.77520135151903e-05
-5.72494745649327e-05
-2.43386904944049e-05
-5.5616487298427e-06
-1.10495114635614e-05
-4.78619023972514e-05
-2.72408808807792e-05
8.47273866209127e-06
-2.56059135245528e-05
-2.94338229085821e-05
-3.23492721965121e-05
-4.02184947339666e-05
-3.88517231205591e-06
-1.82671777659275e-05
-1.59974511278634e-05
-3.01479683286874e-05
-3.99525014656831e-05
-4.05192836174482e-05
-4.14466056700352e-05
-3.13299278254982e-05
-1.49635232504459e-05
-1.19479269431852e-05
-2.7960421660242e-06
-2.76181822607899e-05
-4.0740818247112e-05
-2.48847438354008e-05
-3.856922197342e-05
-1.7762264273052e-05
-3.2488238406309e-05
-2.49731226797066e-05
-4.46531436943896e-05
-3.72577417936305e-05
-2.10579696798305e-05
-2.10516518643517e-05
-2.06697742777899e-05
-3.13008755468094e-05
-3.46217765792847e-05
-3.52644470397285e-05
-2.32146932510769e-05
6.59605447716631e-06
-7.74268951688153e-06
-3.64137088270549e-05
-3.09669905709335e-05
-2.34096004696048e-05
-1.66132268789505e-05
-5.26607711460647e-05
9.58443173941254e-06
-2.24339767672906e-05
-1.05523097038344e-05
-3.19964131508943e-05
-6.43809039667497e-05
-5.0091314984652e-05
-2.03664157635753e-05
-2.03656306201685e-05
-3.02778886449617e-05
-2.92239788858714e-05
-4.8981392861868e-05
-2.70802849285257e-05
-4.67594725190001e-05
-2.98878510798483e-06
-4.63009205155926e-05
-3.78659903366351e-05
-2.98461832311012e-05
-1.63592164332805e-05
-1.22416700808581e-05
-4.29902170276909e-05
-3.52781482136342e-05
1.6470345789021e-05
-3.84134935209668e-05
-5.56040713982038e-05
-1.01342253720423e-05
-3.16628264740372e-05
-1.13977572720047e-05
-1.11699694613042e-05
-3.56947326946481e-05
-2.79823620789748e-05
-9.78243520785106e-06
-9.35768618034804e-06
-1.81607985566688e-05
-1.09990586411011e-05
-1.26416763338858e-05
-1.12845659856373e-05
-8.08598222800226e-06
-2.4506378968932e-05
-1.85867580429801e-05
-3.57240019260673e-06
-2.5906498907692e-05
-4.99054873321971e-05
-1.56690627612199e-05
-5.92133066515428e-05
-4.71379812327206e-05
-3.1035696593186e-05
-5.41934258105482e-05
-4.4079406461231e-05
-1.5131953567312e-05
-6.52868551922012e-05
-1.1051096181648e-05
-3.80174019948654e-05
-3.86629232894058e-05
-2.46842525453774e-05
-3.78493850573156e-05
-2.10390190807325e-05
-3.37191215722131e-05
-3.89312044713335e-05
-1.44109356288436e-05
-3.87505780435645e-05
2.82879758802593e-05
-4.0575901298298e-05
-3.53661957162085e-05
-1.06698964268742e-05
-4.02508356650697e-05
-3.05685024118445e-05
4.547014098496e-06
-3.07396162936871e-05
-3.34298178328419e-05
-3.23390046807467e-05
-7.63758125497792e-06
-2.56516825899265e-05
-2.16433387155125e-05
-3.66420752385193e-05
-4.19334747794289e-05
-2.0001088356455e-05
-4.41269167345269e-05
-2.71708909875426e-05
-5.10567529114419e-05
1.41623871053985e-06
-1.86971445928211e-05
5.19005697898052e-06
-1.56220239975797e-05
-3.41631216677975e-05
-3.66584812520399e-05
-5.20232360641658e-05
-2.81047774885261e-05
-2.41606005263778e-05
-3.66261648189956e-05
-2.35766329107862e-05
-3.81769610633169e-05
-3.97917294571749e-05
-1.88143919630452e-05
-4.52513859241641e-05
-4.37596913274246e-05
-3.75998881896616e-05
-5.74434040737732e-05
-3.37889187353283e-05
-2.71907472597097e-05
-3.06034728270399e-05
-2.95986493157368e-05
5.18226758185689e-06
-5.58538121125983e-05
-2.59611885457378e-05
-2.59900393177148e-05
-4.51277078663456e-05
-3.78818497515977e-05
-3.75295996260336e-05
-3.00437178075265e-05
-6.74331640143079e-05
-4.74857106440687e-05
-5.5003893037613e-05
-4.58635786864779e-05
-4.18620882322678e-05
-5.70802967188421e-05
-2.18298405176223e-05
-5.11775592632573e-05
-1.34866497491651e-05
-2.92476394164457e-05
-3.43282377190216e-05
-3.22886158822925e-05
-3.33335122343569e-05
-3.16718708450873e-05
-1.12274675967716e-05
-1.15263549466989e-05
-2.84237124527401e-05
-1.93121193664523e-05
-3.68596566196068e-05
-3.91049008948749e-05
-3.3343269157822e-05
-2.10425496576709e-05
-1.95620917274978e-05
-4.57345635869047e-05
-1.70019444313222e-05
-3.24129067148309e-05
-1.36819223592084e-05
-3.22012576423392e-05
-2.25924238870318e-05
-3.08540182474576e-05
-2.46983514133802e-05
-3.81109937392854e-05
-4.77525644769345e-05
-1.3376788761814e-05
-2.85009903049874e-05
-4.49582275668412e-05
-3.56380131136687e-05
-1.55847983341299e-05
-3.49609806232302e-05
-4.60194419469831e-05
-2.54077216430212e-05
-1.33286434394587e-05
-6.49876914599556e-05
-3.42844251375171e-05
-3.76884178158868e-05
-2.88255755741116e-05
-2.16343084971964e-05
-4.23205265827211e-05
-1.99267650260043e-05
-3.64931255401626e-05
-3.48182371342919e-05
-2.98493525007081e-05
-7.80328208414948e-06
-1.05109910480319e-05
-1.3883343533081e-05
-1.59088017759376e-05
-2.91182468217766e-05
-5.05905666189269e-05
-4.20341055685843e-05
-2.08060499139575e-05
-3.16571454114875e-05
-2.66530435862088e-05
-3.33462102551635e-05
-3.12071454835813e-05
1.56272843452762e-05
-1.61383215962276e-05
-4.69507024405373e-05
-5.76334459083307e-05
-4.4022044585844e-05
-3.62961816943714e-05
-2.2320308777302e-06
-1.86580067501023e-05
-3.38467319587684e-05
-5.95619396252254e-05
-2.03442669212451e-05
-2.93590734383333e-05
-3.72791955548908e-05
-1.5013866455258e-06
-7.58835354919966e-06
-1.349051417314e-05
-1.96468379616642e-05
-2.51566448767271e-05
-4.39691495644673e-05
-2.48933299847537e-05
-3.65619954764769e-05
-2.21656327648171e-06
-5.07261455969068e-05
-4.54225815843785e-05
-2.74990556102993e-05
-1.35575825951612e-05
-4.85582271999167e-05
-7.03858847544804e-06
-1.58611978209644e-05
-6.4898375923054e-06
-3.51773354518216e-05
-1.87811389745551e-05
-2.68723532086882e-05
-2.27272825351672e-05
-2.88452989517306e-05
-3.45187346482208e-05
-3.22912670939222e-05
-1.23230191646313e-05
-1.516302821956e-05
-2.2648929306186e-05
-1.86498404734256e-05
-3.1719819485402e-05
-3.34662763403598e-05
-3.06402093431016e-05
-5.57599295790062e-07
-3.34591092197613e-05
-2.17932593297221e-05
-2.49638452651977e-05
-4.59885375703177e-05
-5.50357340937464e-05
-4.25789215416533e-05
-4.77918176097444e-05
-6.20480977958188e-05
-2.3768990954203e-07
-3.40498723585136e-05
-1.68985316207663e-05
-3.22407253298292e-05
-3.87838352245871e-05
-2.37613804990145e-05
-1.99728077935255e-05
-1.77844154032137e-06
-5.51841509628382e-05
-2.98389106779565e-05
-1.62639343029068e-05
-3.58539069577158e-05
-3.56780997019573e-05
2.65460190992864e-06
-2.0929783052916e-05
-1.48965650426314e-05
-3.7537013505742e-05
-5.91505213411809e-05
-3.76050959960145e-05
-2.87629428868839e-05
-6.73833960757125e-05
-5.33262440539014e-05
-2.38017533580274e-05
-8.27118592076932e-06
-4.6465476635207e-06
-4.27189195671313e-05
-3.91366138651689e-05
-4.64570547978249e-05
-1.71547018935791e-05
-2.20150916872169e-05
-1.5252571435914e-05
-4.33001175084946e-05
-1.28400179984258e-05
-3.01089642262734e-05
-1.86403522127797e-05
-1.87288632479483e-05
-6.23069479634253e-05
-4.33453944694279e-05
-1.59726119113868e-05
-5.43641126191451e-05
-4.29060934612498e-05
-2.71574368820641e-05
-7.24019639130739e-06
-4.86097759425808e-05
-3.41924140659712e-05
-3.43487316235857e-05
6.52310074634437e-06
-3.04663775414925e-05
-3.38134523425609e-05
-1.36394261571969e-05
-3.52503700466119e-05
-1.38364025598723e-05
-4.01425192919288e-05
-3.42545855448243e-05
4.54991803285693e-06
-1.95849036212894e-06
-5.11525772834805e-05
-4.49794819278913e-06
-3.68443700199176e-05
-5.43697100534959e-06
-4.50918868648256e-05
-4.22262522161052e-05
-1.07630349925325e-05
-2.27692125366576e-05
-3.47792323587345e-05
-5.09738857594332e-05
-6.74903478051322e-05
-1.30375996731643e-05
-3.82709349895471e-05
-3.3836009022854e-05
-3.0746849286551e-05
-2.42347356285279e-05
-2.52069399316456e-05
-1.2676252603819e-05
3.17743351946116e-06
-4.69194116682808e-05
-2.57137774523033e-05
-2.54735268255389e-05
-4.38454145925602e-05
-1.05909401085616e-05
-2.41066289291725e-05
-3.1482726917609e-05
-4.42594981079369e-05
-6.04077597345815e-05
-4.02928741032194e-05
-4.07301621316018e-05
-2.43738301600823e-05
-2.41398933460359e-05
-5.24129050838923e-05
-3.20667928533674e-05
-2.77683222753975e-05
-2.24733874916795e-05
-3.10097149679572e-05
-1.88783751444794e-05
-3.5121250535459e-05
-3.15124461510671e-05
-1.94455954144176e-05
-4.51264021387138e-05
-3.77243890673033e-05
-3.48191306033678e-05
-5.64791663590874e-05
-3.35328629269672e-05
-5.04440542697106e-05
-4.46480175881046e-05
-1.36647496464682e-05
-1.98853493068526e-05
-2.58000632000906e-05
-9.31513313351065e-07
-3.33608593679076e-05
-4.05901991795743e-05
-2.52943267414835e-05
-3.10754011755416e-05
-1.46405947503672e-05
-1.67713968595578e-05
-2.45723821170213e-05
-1.8268432833175e-05
-4.15755985102532e-05
-3.90368596927013e-05
-3.45870762318396e-05
-3.8246651611938e-05
-5.42363892888678e-05
-4.18616659676379e-05
-2.79084975741852e-05
-3.68252645132836e-05
-7.25023207446802e-07
1.15084843363432e-06
-2.39756909337329e-05
-4.42082341017811e-05
-2.80496238235128e-05
-7.15905075107885e-06
-9.51534081416066e-06
-2.36525591794465e-05
-1.47498123434303e-05
-1.77786142397379e-05
-6.05640619909464e-05
-3.58675925007856e-05
-2.56680100281714e-05
-2.05195393971621e-05
-1.65712675104425e-05
-2.26155030199789e-05
-6.89837401294905e-06
-1.16182756668802e-05
-2.67733407925511e-05
-2.01855342036366e-05
-1.97646812215151e-05
-4.5709789241336e-05
-4.87876045230865e-05
-3.03201969377685e-05
-2.43572480325533e-05
-1.6272806685388e-05
-3.59651579636859e-05
-4.77845634912199e-05
-2.10843262406411e-05
-3.00748221187437e-05
-2.43343231861517e-05
-2.0134450276309e-05
-1.55049791151028e-05
-2.91060060001427e-05
-3.38076457514343e-05
-2.52629324573769e-05
-4.47279553011456e-05
-1.00839342480105e-05
4.1759323857628e-06
-6.26409022475487e-06
-9.10004633029326e-06
-3.06709135255578e-05
-1.11036752841978e-05
-3.19827758585367e-05
-4.81557917456701e-05
-3.35684289459382e-05
-1.97946041065051e-05
-3.15967918034397e-05
-3.86195699832475e-05
-2.10489227024649e-05
-3.25630925314194e-05
-2.18893322952034e-05
-4.04972468928628e-05
-4.75966292405804e-06
-2.13062288731923e-05
-6.88386357180677e-05
-3.23731973035306e-05
-2.88620128794664e-05
-9.90047492531547e-06
-3.45912963334091e-05
-6.16713810652811e-06
-4.75508360708946e-05
-1.30222390651796e-05
-1.28055191559212e-06
-1.0345454194984e-05
-3.80470549169752e-05
-5.02394700954374e-05
-4.67251709281791e-06
-2.43735542838757e-05
8.63853827525352e-06
-1.96568287073047e-05
-1.55561456898371e-05
-1.7674365056996e-05
-3.76155560259088e-05
-2.22495164643596e-05
-2.61186009676218e-05
-4.17729048248474e-05
-1.2764511265654e-05
-7.81666550717048e-06
-5.79061957658411e-05
-5.73237809129351e-05
-1.50797823203058e-05
-1.672982274631e-05
-1.76553112753825e-05
-6.27607518356977e-06
-2.84490779646776e-05
-4.34400330018496e-05
-1.32967951324733e-05
-3.18516628312011e-05
-2.84809250153393e-05
-2.89040157711568e-05
-3.10259820399492e-05
-1.13237596864114e-05
-3.00395240753108e-05
-4.10888615143666e-05
-1.89729366353661e-05
-4.16204725553946e-05
-4.24420508280243e-05
-4.46089966242501e-05
-3.59743311500429e-05
-3.69001708500629e-05
-2.80066582859335e-05
-2.43317032918957e-05
-3.63352007935181e-05
-3.48842026706361e-05
-5.14157883241696e-05
-1.71151627654288e-05
-1.37752668113046e-05
9.60363806424591e-06
-2.15818382715874e-05
-1.64087475302519e-05
-3.6841058740703e-05
-5.02154007951241e-05
-3.42577398629095e-05
-2.73771456318204e-05
-2.21932843542424e-05
-2.54835199082699e-05
-4.65087739940775e-06
1.67311233153203e-06
-5.17978321292357e-05
-3.09275806673015e-05
-1.39801399669583e-05
-1.41788648587894e-05
-7.09942750304889e-05
-1.5087177074521e-05
-1.35623518485888e-05
-9.87412108664942e-06
-3.95531896488356e-05
-4.95308724642722e-05
6.17212473858912e-06
-2.02820670979171e-05
-1.31529202241461e-05
-2.25156019931177e-05
-1.2042577893432e-05
-5.62419600499192e-05
-2.6720675207535e-05
-1.62097414139077e-05
-4.21434708003913e-05
-5.33043664576493e-05
-1.88375113904162e-05
-3.28874114877143e-05
-2.92853284842497e-05
-6.60233615894895e-06
-3.06178574087102e-06
-2.14547356564187e-05
-3.90049848896101e-05
-2.23179877428775e-05
-4.65902440125549e-05
-1.2622168971311e-05
-1.66345320528726e-05
-2.62692910696245e-05
-3.67833393955864e-05
-1.83447915060658e-05
-2.68624769095536e-05
-3.58319615847446e-05
-2.32955192901546e-05
-2.23073088395881e-06
-4.18626717292813e-05
-1.67035955885951e-05
4.12553963242806e-06
-5.48520477392216e-06
-4.03783935162007e-05
-6.39631680358441e-05
-7.1621756677967e-05
-4.36453498947342e-05
-2.95829646392221e-05
-2.77045330752806e-05
-5.02553144189053e-05
-2.64963705973727e-05
-2.40005004703039e-05
-8.76829016638175e-06
-3.54092456893163e-05
-1.92957228004297e-05
-2.1583766819561e-05
-4.11411775357051e-05
-1.97294484962992e-05
-1.71542136399268e-05
-2.265227926195e-05
-2.35365172323076e-05
-5.77394850072756e-05
-5.276705981845e-06
-8.56480891123747e-06
-2.85175483775494e-05
-4.81377338547466e-05
-2.50075718915588e-05
-2.50719401647329e-05
-4.68050146596524e-05
1.17338088897778e-05
-2.20619394970354e-05
-6.00325875315044e-05
-1.80565389379273e-05
-1.28225439509391e-05
-8.10040766499191e-06
-5.34137630462016e-05
-3.68250147436515e-05
-4.19523513493929e-05
-4.50219522210283e-05
-6.27850792454533e-05
-2.85880211750485e-05
-3.18408977875993e-05
-1.6488567523962e-05
-1.00328396277143e-05
-2.89639828670405e-05
-1.44773329506138e-05
-5.53314870341922e-05
-2.41738205526656e-05
-1.67493274598463e-05
-6.12374342382609e-05
-5.54200588816449e-06
-4.38259845543101e-05
-3.45865475464891e-05
-4.04446035115119e-05
-3.14827329186348e-05
-2.12649242154419e-05
-2.00829297224032e-05
-4.22948096705612e-05
1.45491084353582e-05
-2.03313320449554e-05
-2.74027677529465e-05
-2.68077396787329e-05
-2.90965541073491e-05
-3.77013743409562e-05
-1.21045435733922e-05
-4.70109148870254e-05
-2.38761545653431e-05
-2.99720963705154e-05
-2.26098569346755e-05
-3.52969413934984e-05
-3.39860918477484e-06
-1.06713579267653e-05
-5.87321888445533e-05
-3.63405633098914e-05
-4.02503618170062e-05
-2.44475081861883e-05
-3.73619788170436e-05
-3.78701140970233e-05
-2.09399970563293e-05
8.34449034706645e-06
-2.6965557649679e-05
-4.12795157721612e-05
2.16523630944558e-06
-3.00348314878045e-05
-3.20042396161423e-05
-2.3577739046817e-06
-4.00892016234343e-05
-2.7765071044748e-05
-3.96338982923635e-06
-2.09348539101064e-05
-4.24816506782057e-05
-2.78020077902205e-05
-2.37468687161441e-06
-1.30414910969514e-05
-3.0725073438769e-05
-4.16025639884675e-05
-1.37546830961404e-05
-4.53537391004578e-05
-3.5298997678792e-05
-3.94367606140968e-05
-2.89195751943958e-05
-2.27080216686372e-05
-3.58605258971163e-05
-1.82723633216612e-05
-2.93300608065268e-05
-1.47360829059811e-05
-2.21309114033221e-05
-2.56051681800162e-05
-3.15890300350682e-05
-3.46796957501044e-05
-3.8994867285647e-05
-2.08895791689905e-05
-3.1056537752207e-05
-2.64556860548211e-05
-2.51693089847979e-05
-2.22594044110188e-06
-3.81525417300131e-05
-4.69074589643989e-05
-4.15262282698064e-05
-4.0680454123782e-05
-3.20428966409301e-05
-4.52343708045324e-05
-4.87784314672829e-05
-6.36389374788067e-05
-4.94775314087198e-05
-2.95607418787825e-05
-3.70156523854019e-05
-3.14719913597283e-05
-3.41602097630334e-05
-2.52599334190147e-05
-3.1881460102354e-05
-4.40528499997224e-05
-3.03981497141784e-05
-1.96677279263104e-05
-3.20150893286013e-05
