# Supplementary material for: Research on computational propagation and identification of mine microseismic signals based on deep learning
Source: PLoS One. 2025 Oct 22;20(10):e0334641. doi: 10.1371/journal.pone.0334641 (PMC12543183; doi:10.1371/journal.pone.0334641)
Supplement: S7 Data — (ZIP) [file pone.0334641.s007.zip › 000100900001622.xlsx_0.txt_24.txt.txt]

-3.11786635041732e-05
-2.79495088783607e-05
-3.99183337641741e-05
-2.50989761283276e-05
-3.91027801108917e-05
-2.64934497154555e-05
-1.88827494284769e-05
-2.40992822028192e-05
-1.9157663995796e-05
-1.54986046646174e-05
-3.82743122244715e-05
-5.17704399159522e-06
-5.02142722221658e-05
-2.37001103711994e-05
-4.96045211478523e-05
-5.51845397071935e-05
-3.33645234757668e-05
-3.13604752263696e-05
-2.88387866709667e-05
-3.02970595566138e-05
-2.31054790513798e-05
-3.97416733542039e-07
-3.94107364561976e-05
-2.94850310976463e-05
-7.74607996670858e-06
-4.54910514461663e-05
-4.07004661828998e-05
-2.3735134520652e-05
-2.7332578888353e-05
-2.96036656490356e-05
-2.17572169509327e-05
-2.58040689181309e-05
-2.06780443879307e-05
-3.68300099288482e-05
-3.30331370391338e-05
-1.21354837865e-05
-5.27392034941203e-05
-1.55938638450196e-06
1.03259163474341e-05
-4.00256307939939e-06
-2.98878941022904e-05
-2.2053372121608e-05
-1.43756479278617e-05
-4.96987838762475e-05
-1.62108882032597e-05
-1.90823136016901e-05
-5.03726891781906e-05
-1.43616695575727e-05
-2.96230447752276e-06
-2.49360811217748e-05
-9.07310181483541e-06
3.86506049545223e-06
-9.16335854861371e-06
-1.21956027851737e-05
-2.94010342703704e-05
-3.48529502348569e-05
-1.95039785415225e-05
-1.55656418065059e-05
1.75475167960121e-05
-1.88351181779038e-05
-3.22887742617955e-05
-2.49100502786615e-05
-1.97881884309467e-05
-1.03742382580794e-06
-1.34453744471428e-05
-3.24813668991164e-05
-2.94412939660961e-05
-3.50384516424369e-05
-1.04981006681609e-05
-1.87986910528784e-05
-2.29360438115186e-05
-3.97267965589225e-05
-3.72332280319176e-06
-5.27694922752064e-05
-7.64193739195112e-06
-2.61533882711645e-05
-2.60988017367895e-05
-1.26574821313431e-05
-3.42720172606297e-05
-3.09883068193533e-05
-2.82069913772151e-05
-1.51999303144188e-05
-2.3330772449223e-05
-1.73589274466996e-05
-4.31708150603409e-05
-4.61909705393727e-05
-5.22557012034376e-05
-2.60457426993589e-05
-4.42696130305122e-05
-2.67631857645433e-05
-1.44643013243307e-05
-6.58618708886155e-05
-2.72105469120175e-05
-2.27070357157229e-05
-2.83266934220169e-05
-2.62812260438587e-05
-4.96853538399843e-05
-2.78496854229409e-05
-3.34454571405621e-05
-1.40240124954191e-05
-4.34338482932698e-05
-2.51438893937575e-05
-4.03297636072401e-05
-1.21003472002632e-06
-3.36493872438545e-05
-2.32031565397603e-05
-2.58212358481253e-05
-2.42346177483715e-05
-4.146014969255e-05
-2.92359504595944e-05
-3.26233329626489e-05
-4.73182212887999e-05
-8.38333257140118e-06
-2.94945670212731e-05
-1.53898640847917e-05
9.70669951211927e-06
-4.48723378791525e-05
-3.13882930431001e-05
-1.52178083201725e-05
-4.3511588475448e-05
-2.62099340870158e-05
-3.64717711985114e-05
-4.09347399220733e-05
-3.03643759213041e-05
-9.33794147282303e-06
1.23134924759684e-07
-2.11966365445708e-05
-1.3703866571363e-06
-3.07329631854122e-05
-1.56251219674543e-05
-3.18831132751748e-05
-3.55802399361817e-05
-2.40275959818737e-05
-3.64490838818825e-05
-1.28799929154904e-05
-4.27079045319732e-05
-5.8078270736831e-05
-5.21408467261131e-06
-6.87528129149909e-06
-2.48799828174657e-05
-3.39273307679261e-05
-7.05856694822826e-06
-3.58315833153133e-05
-4.56585432830495e-05
-1.67803649215863e-05
-1.12556279143771e-05
-4.91056081126459e-05
-2.9119065456908e-05
-1.26369841744172e-05
-2.39330606391905e-05
-2.05129264734722e-05
-1.69833866121538e-05
-5.68090197615428e-06
-5.7476318524383e-05
-3.66987762878222e-05
-3.601871376934e-05
-5.31413668153124e-05
-3.84050257905868e-05
-2.79938557775582e-05
-7.31972739022785e-06
-2.15480389858938e-05
-6.86455434561206e-05
-4.04265439084134e-05
-4.36719664761759e-05
-5.38435872641797e-05
-3.67527304139327e-05
-2.95982896365889e-05
-1.40725455202673e-05
-4.84165622215978e-05
-2.2355081689363e-05
-5.56068810658068e-05
-6.97093041360921e-06
-1.7077263373612e-05
-4.73230215620184e-05
-3.47325098357509e-05
-1.37543241069499e-05
-5.18394274850518e-05
-2.5744924099326e-05
-4.80946089713418e-06
-2.33074508224283e-05
-2.32007721104248e-05
-3.14629358779604e-05
-3.18394099004486e-05
-2.23176045775778e-05
-5.55073567465354e-05
-3.6225595175202e-05
-1.17215847192699e-05
-3.81691759912029e-05
-3.76464396552732e-06
-4.33685592238215e-05
-5.7073122928128e-05
-1.74715178158362e-05
-3.06500345640601e-05
1.30336086269505e-05
-6.5517275460977e-06
-3.63554690997615e-05
-2.99508966319633e-05
-1.78114274933869e-05
-8.28299360208747e-08
-4.1137263917527e-05
-3.8898008031406e-05
-8.92946321077449e-06
-2.25336839437972e-05
-5.76301807572649e-05
-4.7764556025334e-05
-3.48354859888275e-05
-3.73264097675858e-05
-3.81947376110267e-05
-1.80846054131764e-05
-7.05208345520054e-06
-1.81958148453107e-05
-4.12287620672842e-05
-3.23548936766065e-05
-3.30405756453876e-06
-2.18180240588813e-05
-1.55818984032532e-05
-4.43715643332468e-05
6.87419525363488e-06
-4.83356870597945e-05
-3.66253301929169e-05
-2.06286812559921e-05
-3.28663123998613e-05
-4.17898072553067e-05
-2.74868477718801e-05
-2.01344451610693e-05
-2.84711734253562e-05
-9.72789870897628e-07
-3.91324752780822e-05
-3.20879531060206e-05
-2.17149215493037e-05
-2.16741443723068e-05
-2.02856369864953e-05
-4.43447236453238e-05
-3.60398702522444e-05
-8.50405892170578e-06
-5.22330809987916e-05
-5.33510320354923e-05
-3.09449531465408e-05
-1.15510315601769e-05
-2.99591724798758e-05
-1.91115788677015e-05
-1.95034291983351e-05
-1.66685928304762e-05
-4.89214179340729e-05
-3.61259239613221e-05
-3.89905999889482e-05
-1.10090116940945e-05
-1.52202714058818e-06
-5.69606856441561e-05
-4.54913477984925e-05
-2.30812071314338e-05
-2.66154839575579e-05
-4.31102659462936e-05
-2.3830142848183e-05
-5.81640450883467e-05
-1.95560904147239e-05
-2.15309391596229e-05
-1.80438959412462e-05
-4.63045646138939e-05
-3.49566664059334e-05
-9.30560366408746e-06
-2.68361480554421e-05
-3.6192620167378e-05
-3.09192586615479e-05
-4.71883483185535e-05
-3.57524666832023e-05
-1.06860471818999e-05
-4.07099709873589e-05
-3.63114262693299e-05
-5.00998011607724e-05
1.25656169900294e-05
-5.37316741426046e-05
-4.22820620893148e-05
-1.02977079235181e-05
-4.12212537415234e-05
-3.6032185241641e-05
-2.50001867336258e-05
-2.39665290833829e-05
-2.02919154816223e-05
-1.63765135412317e-05
-2.17781849667134e-05
2.45229933040206e-06
-3.25374451456485e-05
-1.55596584316799e-05
-5.27461797389399e-05
-2.69340345392524e-05
-1.09683120471644e-05
-2.5289680531008e-05
-4.34931528164943e-05
-5.98070773172713e-05
-1.68443824899266e-05
-3.14066924210503e-05
-1.7491943723575e-05
-4.02070498305651e-05
-7.66311355141085e-06
-1.46104770799274e-05
-1.82969134941282e-05
-7.50974593502894e-06
-3.90413034853375e-05
-2.36100269540423e-05
-2.48984998966389e-05
-1.97627055687306e-05
-3.05858229376317e-05
-1.96820264872508e-05
-3.00989841786314e-05
-6.35507167321808e-05
-2.98382453468327e-05
-3.17732751309503e-05
-7.3325432847133e-05
-5.06363249164347e-06
-2.53042842207608e-06
-3.56147567290099e-05
-1.77390257404172e-05
-2.33258180234043e-05
-3.9923209621249e-05
-1.46928030987202e-05
-3.72066554499736e-06
-5.34264848304641e-05
-1.08022027582991e-05
-2.35332618654734e-05
-3.74798975681566e-05
9.58044232749699e-07
-5.12395816654177e-05
-3.6693549303989e-05
-3.69075655760474e-05
-4.61289199160617e-05
-1.82132862745864e-05
-5.21932878599165e-05
-4.01696445292277e-05
-5.41926847476349e-05
-4.0128811998277e-05
-3.31441835073849e-05
-3.3963769775356e-05
-5.89449733434319e-06
-2.11776416408437e-05
-1.45198230648831e-05
-2.30361744265393e-05
-3.60387819364936e-05
-1.93267360014599e-05
-4.12727332688419e-05
-1.7396443285339e-06
-1.98232245017575e-05
-2.26294909073483e-05
-3.45642577300663e-05
-1.77917872118286e-08
-5.43136446917166e-05
-4.08880471827685e-05
-5.5877231358924e-05
1.20098333237538e-05
-1.62051868120559e-05
-2.09888209202505e-05
-1.14133208508188e-06
-2.93024510300563e-06
-3.87386964446739e-05
-3.52967276156636e-05
-2.42167875863145e-05
-1.70209160333636e-05
-5.42529572693581e-05
-1.78404158095925e-05
-1.27082410011808e-05
-4.52743826194135e-05
-3.18606232282485e-05
-6.0112625765966e-05
-1.41156875131359e-06
-4.1869450560612e-05
-1.42254908260596e-05
-4.0127036280987e-05
-1.42035707942681e-05
5.08793137973211e-06
-3.79428182566602e-06
-3.11855084919735e-05
-2.62474393820904e-05
-3.24857377208415e-05
-2.52620523309792e-05
-3.03873424383044e-05
-3.98911329322252e-05
-3.86090318118186e-05
-3.22284090163405e-05
-3.83365452940345e-06
-7.16059953747037e-06
-1.67713934289873e-05
-2.38363643653674e-05
-2.01740964974267e-05
-2.92310235563531e-05
7.3948388731339e-06
-4.03689241387507e-05
6.75678937471537e-06
-2.87946979034984e-05
-1.02468606600311e-05
-5.3121457794003e-05
-3.96701519703401e-05
-9.30096899471647e-06
-2.47103008094281e-05
-1.055099568459e-05
-3.47690988758033e-05
-5.45844032575082e-05
6.93780066368171e-07
-2.34202886763286e-05
-4.33542606999405e-05
-1.40049674141772e-05
-4.41345335097143e-05
-1.12762078393504e-05
-5.08063952351913e-05
-2.19731974371146e-05
-4.05065418859429e-05
-2.13916391575881e-05
-7.61084140201786e-07
-4.16819387972546e-05
-2.30678401563055e-05
-2.22036197595981e-05
-2.76141797684859e-05
-5.55278994282481e-05
-3.61633890383826e-05
-3.75498757804474e-05
-5.93998564727903e-05
-2.98051854984364e-05
-5.30913217313347e-05
-4.42518530440927e-05
-4.90583255957511e-05
-4.38294956969575e-05
-3.28641224888988e-05
-2.42002000931936e-05
-3.69266162555796e-05
-2.33585213065313e-05
-2.69896753494009e-05
-3.26808529081357e-05
-4.99063744597537e-05
-4.9424853686312e-05
-3.50413406713698e-05
-5.75317443458304e-05
-2.58691246026777e-05
-9.46653812078138e-06
-2.59863904032489e-05
-3.34515103127054e-05
-6.36852730919748e-05
-2.41515918423037e-05
-2.55983750087432e-05
-6.24343600964265e-05
-2.31540255574504e-05
-4.00479351319482e-05
-2.76378187404624e-05
-3.90960352373435e-05
-3.20997765088181e-05
-3.01927344312708e-05
-3.20403711989206e-05
-2.73585425519128e-05
-2.64073134605973e-05
-3.74599740875732e-05
-2.75792808291289e-05
-7.20935954750141e-05
-4.66443901425705e-05
-5.67571305856742e-05
-2.75377914807832e-05
-1.22071656035264e-05
-3.43609504495418e-05
-1.2964796659558e-05
-5.26454128845651e-05
-4.78590769758544e-05
-2.77898304994922e-05
-4.94771691354048e-05
-4.19645277412234e-06
-3.38839935741098e-05
-1.77668363741524e-05
6.12331301453961e-06
-3.0121770909503e-05
-6.09958732802148e-05
-9.0843030309961e-06
-2.26651730681984e-05
4.77031708263862e-06
-5.01559628407842e-05
-3.22614455183105e-05
-3.63729055418701e-05
-4.37215373102194e-05
-1.35828396292922e-05
-4.82162213956192e-05
-5.7886263284163e-05
-3.92581608554005e-05
-4.31529796278773e-05
-3.09744724937873e-05
-3.13529582790316e-05
-5.90268675697963e-05
-2.60136918745171e-05
-4.98472359483219e-05
-3.01770454458603e-05
-1.48987135545035e-05
-2.45734210975098e-05
-3.86546073700091e-05
-4.11760788866039e-05
-1.76007455478304e-05
5.03114529666316e-06
-3.67695902691094e-05
-1.06968596422745e-05
-2.50553430070052e-05
-3.3385565500945e-05
-2.87928861852483e-05
-1.98063426349115e-05
-3.3901174524135e-05
-2.39946656058342e-05
-4.92768098644004e-05
-3.50804919128325e-05
-5.91278803794765e-05
-2.15503920191246e-05
-2.19521413420151e-05
-3.10437562562458e-05
-3.39163664422893e-05
1.07024414687276e-05
-3.97379601635601e-05
-1.52028775012376e-05
-3.53530944527231e-05
-3.19878331820207e-05
-3.39482597293178e-05
-2.5420069444826e-05
-2.3542721748144e-05
-3.12724260852521e-05
-1.65028226913686e-06
-4.82950403066524e-05
7.30960779062033e-06
-2.72196675517272e-05
-1.00515649225707e-05
-2.25181643352686e-05
-4.4097995093304e-06
-3.72844875874705e-05
-1.96418088510201e-05
-3.59833355145416e-05
-9.88155512627018e-07
-3.32179735000897e-05
-1.72801455149422e-06
-2.51454525841238e-05
-2.34615237394379e-05
-1.14326641825104e-05
8.6328624717594e-06
-2.85875743794204e-05
-5.00610665551328e-05
-4.21930381119349e-05
3.89473037852174e-06
-3.33017119211759e-05
-1.04516498119794e-05
-1.29255318718029e-05
-3.55289937703113e-05
-5.62503800168976e-05
-3.85550472162211e-05
-1.79993452359597e-05
-4.04469661414279e-05
-2.71553196112345e-05
1.83856466550739e-06
-4.33408620422745e-05
-4.18595853956216e-05
-3.28733720289127e-05
-7.37518840731223e-06
-2.25884747545405e-05
-2.12812147350056e-05
-3.93177480423879e-05
-3.87475520723617e-05
-2.72314873054405e-05
-4.47222510723104e-05
-1.92891349584154e-05
-5.02165531981477e-05
-2.53772249894869e-05
-2.45060433630552e-05
-4.24693122688596e-05
-1.33063876031521e-05
-3.50836411755072e-05
-6.91679190127149e-06
-6.74120589944571e-06
-5.11591157932463e-05
-4.38614609277482e-05
-5.26725728674111e-05
-4.40851505925843e-05
-4.98046338526367e-05
-5.27096341755752e-05
-1.98815408150301e-05
-2.61987008259445e-05
-6.42497113808465e-05
-5.13125407428836e-05
-5.39462242799004e-05
-4.54011418157936e-05
-4.01805806213988e-05
-3.01053926831196e-05
-4.24103811672993e-05
-2.66194409478567e-05
-3.75116641021852e-05
-3.53720817698383e-05
-3.5828604316134e-05
-3.04718439286316e-05
-2.95096268985732e-05
-9.94924474140561e-06
-2.80579226005414e-05
-2.43436243409093e-05
-2.22209972303137e-05
-5.31342327517663e-05
-1.25476427164336e-05
-1.76627806150996e-05
-2.54653917420842e-05
-3.48827833784395e-05
-1.67949680810187e-05
-3.00147454647079e-05
-4.0773304389616e-05
-4.48971384036165e-05
-4.04868324061589e-05
-2.29139109141538e-05
-3.58999056721285e-05
-3.93394270210118e-05
-3.85192909281338e-05
-3.76098720348828e-05
-3.55432354616544e-06
-1.7546297898506e-05
-1.26177995323878e-05
-3.06405359343038e-05
-5.07801352882593e-06
-3.28685314787357e-05
-6.81063269389204e-05
-1.77783175772452e-05
-2.12357004126161e-05
-3.18001782527865e-05
-2.94847702175983e-05
-1.67467220731543e-05
-3.68798645755531e-05
-1.80758978932552e-05
5.79989959683583e-06
-3.63297493485962e-05
-2.92210606608654e-05
-4.92366317177092e-05
-4.54453614853147e-05
-1.43318088338311e-05
-2.30264068904431e-05
-1.83262185668018e-05
-9.99290892647498e-06
-4.01010050215528e-06
-3.62523154768342e-05
-3.15260025025179e-05
-2.02611999250519e-05
-4.09838389181859e-06
-1.82016536784421e-05
-2.71795414592802e-05
-3.52658020064545e-05
-2.42280302528566e-05
-3.95054635730072e-05
-3.43462589495118e-05
-3.60636078630108e-05
-5.15909555818234e-05
-4.01824003416157e-05
-1.55801043175089e-05
-2.66194200681645e-05
-2.51101621927962e-05
-5.51094759320574e-05
-2.51787223787438e-05
-2.92077820684465e-05
-3.09464020443202e-05
-3.90265165620761e-05
-5.52516488826776e-05
-4.49834977399022e-05
-1.58983415898456e-05
-3.77407403864751e-05
-2.89848313707739e-05
-3.44632277493443e-05
-1.85623602494764e-05
-1.32914078434783e-05
-1.80960820922996e-05
-3.4456571567124e-05
1.1660754406016e-05
-8.68029170421338e-06
-2.51176291049297e-05
-2.32492142695452e-05
1.64848577056177e-06
-8.60330544790418e-06
-8.51841792274409e-05
-4.87750024697389e-05
-1.55103954862594e-05
-2.99350471376834e-05
-4.30522874634381e-05
-4.63788240205847e-05
1.24278027825437e-05
-3.46069813544334e-05
-2.86847706874909e-05
-3.39039728326026e-05
-1.77337543286761e-05
-3.27818469657819e-05
-3.74015305093963e-05
-5.36723899072331e-05
-2.8030387286287e-05
-2.81535194624526e-05
-1.87356658547293e-05
-1.9008445790977e-05
-2.90351347201378e-05
-1.79079754514966e-05
-4.04604819976436e-05
-8.30409778463978e-06
5.84681150383347e-06
-4.02932930251449e-05
-3.12034579138359e-05
-2.49742779254486e-05
-4.09693665414347e-05
-1.62726385347647e-05
-2.81829025569911e-05
-6.69874047438474e-06
-1.88260631717775e-05
-3.22467772164422e-05
-5.04742271474468e-05
-2.35534460588871e-05
-1.70880460955069e-05
-4.19404130448356e-05
-4.13985629871495e-05
-4.30115996475883e-05
-5.65414254208628e-06
-2.31495299409884e-05
-4.12585322431707e-05
-3.43246333242491e-05
9.17623260734474e-06
-5.92868341245075e-05
-3.70697545568828e-05
-4.02321309140829e-05
-2.75725885395294e-05
-5.28259396283968e-05
1.93182742805786e-06
-2.26385658237843e-05
-4.15910784306757e-05
-2.31088399949678e-05
-2.24738877888476e-05
-6.08995709604838e-05
-1.79006661688046e-05
-2.18178261495554e-05
-2.81808404018924e-07
-2.27257686728692e-05
6.16054702274157e-06
-3.02010891371225e-05
-3.88837213902263e-05
-2.47921953975414e-05
-9.03310950287725e-06
-1.47012756666003e-05
-8.22906681808583e-06
-1.78850582041677e-05
-3.57504349898842e-05
-5.7935665295808e-05
-4.37216176105001e-05
-3.56678779424165e-05
-1.54653617348491e-05
-4.20634177870258e-05
-5.19749695784303e-05
-6.46149356506442e-06
-4.14470196872045e-05
-2.45122617814656e-05
-6.8080982455578e-05
-1.68988820807149e-05
-5.51653561135802e-05
-1.87831457813358e-05
-1.30344174818994e-05
-1.4624389816305e-05
-2.13470179809254e-05
-4.35264297416018e-05
-4.88010571761338e-05
-2.48294731882902e-05
-1.15416709703452e-05
-2.01190714367875e-05
-2.67381872621607e-05
1.54014939822249e-06
-5.95485360922718e-05
-4.42743473080907e-05
-4.39791828594206e-05
-3.95465438462121e-05
-1.05480577639031e-05
-3.23245924314699e-05
-2.1975718984398e-05
-2.00507371821223e-05
-5.62990683511454e-05
-4.30516670396954e-05
-4.41237695433057e-05
-4.26574174002637e-05
-8.79090409526065e-06
-4.9032014961175e-05
-4.20178435878458e-07
-2.69119883597505e-05
-2.0007818704889e-05
-3.41829967655265e-05
-2.56885247450336e-05
-2.90759853689526e-05
-2.21446026821627e-05
-5.75500781142368e-05
-4.00402252974579e-05
-3.09500682418371e-05
-4.54616531466186e-05
-3.05870909666479e-05
-2.07072707342466e-05
-2.07846652398539e-05
-2.11367717299246e-05
-3.94023107436156e-05
-1.4595012111915e-05
7.81696229264116e-06
-1.71730484197517e-05
-2.76502843828628e-05
-3.66496308960004e-05
-3.15043693204753e-05
-2.16623665862265e-05
-4.86347515995953e-05
-4.63400257296412e-05
-3.33906388270222e-05
-2.32311330194825e-05
-7.47762285733092e-06
-2.22089081068526e-05
-5.45120991968366e-05
-2.08646620022963e-05
-3.08188534841108e-05
3.42098321001418e-06
-1.71165367171795e-05
-1.76991455489823e-05
-2.19883064433284e-05
-5.72506589668278e-05
-6.25900357925592e-06
-5.34477265162382e-05
-4.6565582368303e-05
4.17147366237698e-06
-3.05439244602988e-05
-3.54797642031689e-05
-5.28158335061371e-05
-4.16238514877186e-05
-5.14608113629736e-06
-3.81038238493693e-05
-2.28642358881465e-06
-4.12837126036131e-05
-3.48386159375171e-05
-5.12384920725988e-05
-3.53839012315953e-05
-2.65579306277497e-05
-4.88168940738649e-05
-4.95991491456388e-05
-3.20511442695499e-05
-1.85128297574485e-05
-4.49419892200505e-05
-3.46991029840555e-05
-5.82642378728154e-05
-2.54984088923451e-05
-1.56755146895521e-05
4.60092761841632e-06
-5.16930892283895e-05
-3.28995830836125e-05
-4.89714116923992e-05
-2.73097505752832e-05
-4.5406148262453e-05
-3.18384136999268e-05
-5.15394325014355e-05
-4.27945838628339e-05
-3.81744974699468e-05
-4.21598745406243e-05
-2.26129736795458e-05
-6.3464365805101e-07
-3.26920256679313e-05
-4.31973861826265e-05
-2.23448206296539e-05
-2.55544004182244e-06
-5.80180034304614e-05
-1.4290535014763e-05
-2.08105579603308e-05
-2.1282939400789e-05
-2.65674464216884e-05
-3.54787984377941e-05
-2.12114430738491e-05
-3.36126629506834e-06
-3.15326993697148e-05
-5.33010509994692e-05
-4.86955222396512e-05
-2.92979245352539e-05
-3.30491477459091e-05
-8.98732455890403e-06
-2.7484800828954e-05
-3.2642441867736e-05
-2.26317321342338e-05
-3.13992608864755e-05
-3.2772434598714e-05
-5.17342163314419e-05
-4.18009389604393e-05
-6.57453255464353e-05
-1.44322466299453e-05
-1.85119542555979e-05
-1.44146617541335e-05
-2.83001593147322e-05
-2.39892429965514e-05
-3.48070811209985e-05
-4.65787048619993e-06
-1.27529479000617e-05
-2.49460389190638e-05
-1.50513331985005e-05
-1.64677956109468e-05
-1.85792560405923e-05
-5.96593950193759e-06
-4.23873055158537e-05
-6.8452225341168e-06
-1.52729047513132e-05
-5.26172031051149e-05
-2.16841072787261e-05
-2.99928953194795e-05
-3.31923891027727e-05
-2.65171493198286e-05
-5.14613081300123e-05
-2.20054611130963e-05
-2.94749119400955e-05
-1.7958686120303e-05
-3.48089648657827e-05
-2.02940407850977e-05
-4.48385864210565e-05
3.2232298071434e-06
-1.43735379451626e-05
-3.27112662701267e-05
-5.30405002239281e-05
-3.82505334645448e-05
-3.22178129086648e-05
-1.17623387393166e-05
-3.02111485373728e-05
-3.11917508807483e-05
-1.34283352783188e-05
-1.42292782825649e-05
-1.42630891957631e-05
-5.31340263944763e-05
-4.55407612505074e-05
-2.08262510573463e-05
-2.15860888509728e-05
-3.24629973306007e-05
-4.68389017874889e-05
-6.54379129959407e-06
1.412488181735e-05
-2.31834178488625e-05
-5.2464327848642e-05
-3.0857987919026e-05
-2.69013870508059e-05
-2.97657588173139e-05
-9.03868265631144e-07
-1.74207764839486e-05
-1.34415359752032e-05
-3.07906216492408e-05
-3.90238116342193e-05
-4.91880650252261e-05
-3.56589601957843e-05
-4.08206782741488e-05
1.60183878394584e-05
-1.16254646221875e-05
-4.4082219126194e-05
-3.60404027156693e-05
-1.02705723976605e-05
-2.09280133309262e-05
-2.29058800256766e-05
-3.04528684590624e-05
-1.71978145001038e-05
-4.02858250136847e-05
-4.99048198326461e-05
-6.33686620514855e-06
-1.6058352282586e-05
-7.10813136393516e-06
-2.4758496409253e-05
-2.56876513193811e-05
1.75298932233215e-05
-3.2739507430456e-05
-7.24993349495118e-06
-2.26789335933986e-06
-4.59923399956207e-05
-8.53192299377537e-06
-1.91578699372201e-05
-2.89196612424138e-05
-3.03840192585699e-05
-2.56240563756083e-05
-3.7502338849351e-05
-2.43058521178105e-05
-1.01768522790312e-05
-1.23952309249781e-06
-4.83398331636564e-05
-2.98419272338239e-05
-8.94559990260934e-06
-7.26787930227659e-06
-1.5275954831663e-05
-2.9586766573174e-05
-1.01600100817486e-05
-3.93221165811539e-05
-2.00808766284001e-05
-1.84780153278339e-05
-2.11685862874765e-05
-5.77965088968987e-05
-2.56052831137931e-05
-2.56731004709198e-06
-2.36557408753442e-05
-1.85374043668154e-05
-7.68507006821926e-07
-2.74937458257646e-05
-1.35694254005934e-05
-5.04577713712102e-05
-6.93189603005187e-05
-2.01924331495338e-05
-3.04857956919405e-05
-3.8812307587696e-05
-2.43952943534315e-05
-1.87316492526745e-05
-2.311754718234e-05
-2.77063095444804e-05
-3.43058463636217e-05
-2.79398969545904e-05
-2.65393544516095e-05
-3.41115145371351e-05
-5.31227367918676e-05
-4.33998322860405e-05
-5.46512218994201e-05
-2.53830820227885e-05
-4.54002078078755e-06
-2.68184422864538e-05
-6.79532808207059e-05
-2.07901900650872e-05
-1.21199968983377e-05
-4.24233160483871e-05
4.1944142743343e-06
-5.41549056225064e-05
-1.60395015720197e-05
-1.09482310866614e-05
-4.68870072876967e-05
-2.01834957143205e-05
-3.96106908992231e-05
-1.77414893199813e-05
-4.69220337639484e-05
-1.52750118572164e-05
-2.88172120971825e-05
-4.0931572366268e-05
-4.54716968405524e-05
-5.01979961674749e-05
-3.41536946835049e-05
-2.31958062463124e-05
4.70028777805357e-06
-3.84812787622645e-05
-3.05243833274651e-05
-3.15431731424958e-05
-1.71120019277109e-05
-4.20874881713599e-05
-3.80460250746717e-05
-1.68348871436346e-05
-3.50643635590774e-05
-1.07796648068148e-05
-2.98482006528787e-05
-2.97551902769046e-05
-5.80649959924713e-05
-1.92081505622022e-05
-4.31463472919897e-05
-9.94325121636082e-06
-1.98403122273361e-05
-4.00141889878424e-05
-4.74543249670793e-05
-4.18439893935102e-05
-2.39125313706531e-05
-5.5764177776969e-05
-3.77628443033028e-05
-3.14336129977516e-05
-3.77438711576727e-05
-8.16659780299955e-06
-2.50937059837867e-05
-2.9255795812153e-05
-4.13608440297349e-05
-2.44977112068927e-05
-2.9271005005011e-05
-2.25932915387227e-05
-4.87415141691319e-05
-5.64649561652799e-05
-6.49397909730989e-07
-8.52197821926004e-06
-6.76877222290857e-05
-4.06618431225253e-05
-3.00269653069094e-05
-4.51432068251705e-05
-2.52577215714368e-05
-3.12250869693436e-05
-1.59825080916683e-05
-4.29374675012034e-05
-3.34168549293067e-05
-1.8752395571448e-05
-4.6441650009302e-05
-2.85891386195737e-05
-2.63997418638211e-05
-1.18348324370253e-05
-4.29311869043417e-05
-2.66800294108659e-05
-3.28449359389756e-05
-3.37340808496738e-05
-5.59830310437986e-05
6.37480639769689e-06
-7.69473692605275e-05
-4.11389787485416e-05
-3.59361329727194e-05
-4.1438887423158e-05
-2.9878641678088e-05
-3.78939036165176e-05
-4.11148466625514e-05
-8.68231736266247e-06
-1.71725195432277e-05
-6.74754932715905e-06
-3.23789066847275e-05
-4.47014132624661e-05
-9.9661472510767e-06
3.68126511965622e-06
-7.5230825060232e-06
-2.98461841221502e-05
-4.342137300922e-05
-2.32666722117387e-05
-3.38603672301085e-05
-4.37444189189418e-05
-4.17182724962286e-05
-4.80033290117937e-05
-9.63515281277152e-06
-4.75574565567552e-05
-2.11961749258825e-05
-1.43793335711882e-06
-4.62934739501263e-05
-4.55884141292861e-05
-3.85200269049914e-05
-2.07793268211564e-05
-3.30210148766416e-05
-2.32505293541029e-05
-5.7560498550389e-06
-6.21390510563144e-05
-3.83537840150169e-05
1.84526221637642e-06
-2.40184175142416e-05
-3.35029455349246e-06
-2.48949082481488e-05
-1.2485596963673e-05
-4.17995804736227e-05
-2.62746166723878e-05
-5.76242903089612e-05
-3.59543230208812e-05
-3.7267304569767e-06
-2.48862871565459e-05
-2.65444824586965e-05
-4.85814680196721e-05
-2.12178156820052e-05
-5.0839053182693e-05
-1.7842885537358e-05
-1.88506655239967e-05
-4.56531069598157e-05
-2.85868066754412e-05
-4.24932258316167e-05
-2.57221730555532e-05
-3.45007450848109e-05
7.41023570794729e-07
-2.91680203300363e-05
-1.73533396792192e-05
1.47027758535095e-05
-1.95906409295031e-05
-2.90613208601749e-05
-3.64905955542865e-05
-2.85613418266559e-05
-3.8126407344437e-05
-4.88436336426022e-05
-1.51633723243204e-05
-1.06475444851919e-05
-2.65214616336173e-05
-1.92639053489775e-05
-2.28629188200218e-05
-6.86219005284671e-05
-1.35751074664567e-05
-1.34987132133944e-05
-4.05172302125122e-05
-2.88580930033717e-06
-3.52958798699432e-05
1.37745906493055e-05
-2.52534421034408e-05
-2.16193962595146e-05
4.58456093597732e-08
-4.5242103147371e-05
-7.69662985370808e-06
-6.22482142025311e-05
-4.00842062983542e-06
-3.06496350448561e-05
-2.17448216765411e-05
-1.28433752079968e-05
-1.55451043592581e-05
-9.14675667533963e-06
-3.60714303224679e-05
-1.33822112448532e-05
-1.26653099200416e-05
9.43194308800788e-06
-3.8317358387107e-05
-1.43499295702398e-05
-1.16562849428523e-06
1.4647368917555e-05
8.28747336514988e-07
-4.91831009935673e-05
-2.25091562784151e-05
-3.76685879202836e-05
-4.0078376604919e-05
-2.84857057257004e-05
-3.77426459953091e-05
-2.74554962493531e-05
-6.16850516692801e-06
-4.91341491799747e-05
-2.35534647977846e-05
-5.84035037526553e-05
-4.48147185305943e-05
-5.55581700404206e-06
-2.30831705516103e-05
-3.16865305948144e-05
-3.04191743810246e-05
-4.4552769186434e-05
-4.32271419242128e-06
-3.98773527042719e-05
-1.22205266991205e-05
-4.24867997849655e-05
-4.22474951062443e-05
-2.69697160305594e-05
-1.82784323757518e-05
-1.67989532650414e-05
-2.63410674511756e-05
-5.26850830188904e-05
-4.02970090916868e-05
-4.16780822390545e-05
-2.36163789636448e-05
-1.894985837035e-06
-3.4618683049806e-05
-2.12453757805256e-05
-2.64335465831544e-05
-2.21334024005983e-05
-5.48856225204602e-05
-1.64063612774937e-05
-3.27671284071553e-05
-3.98479923655875e-05
-3.6636663533761e-05
-5.19574085689031e-05
-4.21213717004561e-05
-7.67542137354721e-06
-2.77649089432824e-05
-5.9824245378845e-05
-4.48954499608429e-05
-3.88148876296618e-05
-2.23098455487607e-05
-1.42526037366581e-05
-2.1193727490668e-05
7.06931086851661e-06
-3.69180219370302e-05
-3.76164383807562e-05
1.52258574599468e-06
-1.63900262729218e-05
-2.17526152698444e-05
-2.88389678541734e-05
-4.0393083832491e-05
-3.91627217401775e-05
-4.10906194104322e-06
-2.57586158939704e-05
-2.90189037112711e-05
-2.33150126455407e-05
4.9620462831906e-06
-1.06092298839557e-05
-1.75156283307897e-05
-2.7127882744652e-05
-5.11923178107354e-05
-4.98825209378949e-05
-1.56888501132808e-05
-2.49635451600797e-05
-2.61119322029228e-05
-2.09254741721574e-05
-2.25715918691063e-05
-2.24618065879726e-05
-4.12629312788387e-05
-2.77831196022198e-05
-2.65034549155368e-05
-3.5445228441759e-05
-4.82350941020006e-05
-2.79192835177901e-05
-5.43440909606407e-05
-5.65657107639425e-05
-5.4766225383847e-06
-2.90072089680928e-05
-5.62388454013607e-05
-5.88413056139062e-05
-2.31793754144015e-05
-3.8769206030734e-05
-2.11701983540301e-05
-7.66497875182353e-06
-7.39855456042473e-06
-2.70765707852028e-05
-9.03539805277872e-06
-2.03554671685996e-05
-3.16475270996879e-05
-3.68248543942862e-05
-3.45980661372591e-05
-1.99462834124294e-05
-2.76176713041649e-05
1.16356924626833e-05
-5.2745209431124e-05
-3.4120440681034e-05
-2.06805936645914e-05
-2.37995674927865e-05
-1.99163716720698e-05
-2.26392468329146e-05
-2.39895563829149e-05
-2.87431155560839e-05
-1.45955247964334e-05
-6.13392834946031e-05
-2.63233955096511e-05
-4.76779778874776e-05
-3.24214690507801e-05
-2.26935846384394e-05
-3.75235520149093e-05
-5.51741326798088e-05
-6.38436607361272e-05
-3.88578501299261e-05
-2.31864519177128e-05
-4.70725396469315e-05
-4.61593873522668e-05
-6.86658934438046e-05
-6.07066052473798e-05
-4.33165510364328e-05
-2.80198531908773e-05
-7.20905670902298e-05
-1.82692872631219e-05
-3.88848901196295e-05
-1.3948441090395e-05
-2.88658889575235e-05
-1.67703056806838e-05
-2.86047711996513e-05
-1.7714724304958e-05
-2.04691986676786e-05
-2.14209822540867e-05
-2.26083966362795e-05
-1.50162081432614e-05
-4.51722749255941e-05
-3.3103887025199e-06
-7.24124419171191e-05
-1.47548091751217e-05
-2.49702797292434e-05
-2.93419368542694e-05
-4.38732658653407e-05
-3.55662026076082e-05
-4.14226117586644e-05
-1.90388162745085e-05
-2.11836275686543e-05
-2.14763043053337e-05
-3.40027080070954e-05
-2.42450802282109e-05
-5.27608561857882e-05
8.51531361693205e-06
-8.88493244620033e-06
-3.36676000857741e-05
-1.97054517607678e-05
-3.64805588419305e-05
-3.52968975386592e-05
-2.0465887710612e-05
-9.04960249033499e-06
-3.83242798102516e-05
-3.97653900020761e-05
-3.28270306169161e-05
-3.57019939681804e-05
-1.10725414651639e-05
-2.5170996709624e-05
-1.44280521256109e-05
-5.49890627376164e-05
-2.01953064478098e-05
-2.2293609591242e-05
-2.80935078188968e-05
2.15077593877137e-06
-2.78828749747335e-05
-1.64424892538829e-05
-5.03360830760637e-05
-6.92382952428193e-05
-6.39396546736299e-06
-2.85019040576246e-05
-5.25760371708133e-05
-5.2088435960179e-05
-5.55619822968984e-05
-4.49018798850145e-05
-1.86063385685105e-05
-3.15565221788255e-05
-2.47903406438912e-05
-4.51900203131059e-05
-2.21367504610696e-05
-8.77473030173527e-06
-4.84225161267807e-05
-4.4578910173666e-06
-2.72218491282034e-05
-4.5998562963038e-05
-4.15214058604127e-05
-2.08031089579248e-05
-4.78311230857229e-05
-2.67618991307664e-05
-3.06768449079413e-05
-9.08609740497125e-06
-4.52528148524542e-05
-3.08093747730141e-05
-2.58463037918003e-05
-3.59308542684015e-05
-1.82277634157038e-05
-5.1619606409027e-05
-4.19133953424175e-05
-4.40005539715545e-05
9.51089144005584e-07
-2.64411199694142e-05
-2.87322947516619e-05
5.97265343798373e-06
-2.95225989965655e-05
-3.03872038339547e-05
-1.92113400489751e-05
-1.89751503660223e-05
-3.04777785030764e-05
-2.24222393442425e-05
-1.69889370831936e-05
-1.49690382717362e-05
-2.4513820431183e-05
-4.59350466897323e-05
-4.67562585464568e-05
-2.43351772558725e-05
-4.35965848005179e-05
-1.52901171881194e-05
-1.65246082110227e-05
-1.18744012378956e-05
-3.05775158229181e-05
-6.59937766018289e-06
-3.12133931830544e-05
-2.58968597618459e-07
-3.08566942366596e-05
1.23973120309594e-05
-4.06900779728727e-05
-4.20581551766995e-05
-3.03012395853741e-05
9.57208951422541e-06
-2.77477077236457e-05
-3.01507992738706e-05
-2.63682594095801e-05
-3.27666148939112e-06
-3.80751002202936e-05
-6.56341198651783e-05
-3.63431368349202e-05
-4.00283777183904e-05
-2.68970754720034e-05
-1.54862429563403e-05
-2.26079395455576e-05
6.0812106463908e-06
-1.91828500432169e-05
-2.84909736765316e-05
-3.62015809095556e-05
-3.19898874958416e-05
-2.94814801473313e-05
-4.1157134022765e-05
-4.31375597416257e-05
-2.10574144663524e-05
-5.3437083964388e-05
-4.94560807173248e-05
-2.85521496452581e-05
-4.27418154141099e-05
-2.94001297413285e-05
-5.24741976292784e-05
-3.40558552890324e-05
-2.36913554479389e-05
-1.88659891971108e-05
-4.48081875876233e-05
-4.06426432280085e-05
-2.99369272346842e-05
-4.02252397932074e-05
3.62775698821905e-06
-3.23234565938975e-05
-5.52720599514155e-05
-2.89802263649762e-05
-2.15402218938544e-05
-2.67335691603416e-05
-2.7872603148824e-05
-4.98791634393681e-05
-2.74267758949319e-05
-5.0839484283782e-05
-5.03137281316604e-05
-5.34674078793643e-05
-1.69110629534344e-05
-8.38626855572123e-06
-1.556658569068e-05
-5.01750763771447e-05
-1.91808305701825e-05
-2.11967646552777e-05
-5.3707643452038e-06
-3.65007463557964e-05
-2.92130876099215e-05
-4.48106024368928e-05
-3.24071514904156e-05
-6.96506458806855e-05
-2.67687792649329e-06
-3.20933786067713e-05
-4.04182800506802e-05
-5.76052366323441e-05
-2.27462559241709e-05
-2.61530092114281e-05
-4.07164233722734e-05
1.83733645143755e-05
-1.94763694828056e-05
-3.62226356843292e-05
-4.02522736742146e-05
-1.99654972015553e-05
7.48247071512883e-06
-3.01719303592767e-05
-1.72067097813378e-05
-3.05501233199967e-05
-3.66826420979887e-05
-2.59413066839532e-05
-2.39592466630981e-05
-1.71284791219813e-05
-5.18687231595919e-06
-1.731748737222e-05
-5.85652460803948e-05
-2.94487578248991e-05
-2.75900516236005e-05
-2.05068336607612e-05
-2.1831676142824e-05
-2.24235204751851e-05
-2.65886044925802e-05
-5.02650511340952e-05
-3.31909431260249e-05
-1.24487881732571e-05
-5.41056022372076e-05
-5.08579308269615e-05
-2.6373744566557e-05
-5.27655589018151e-06
-6.90454082762021e-05
-3.96288886927273e-05
-1.00095550112727e-05
-7.2171352623715e-06
-1.56093955054698e-05
-4.38293272991432e-05
-1.39574452834513e-05
-2.23886547297436e-05
-3.35403899324579e-05
-2.51164563318636e-05
-7.20692945797676e-05
-7.65747556956942e-06
-4.9988829118072e-05
-4.06997038951558e-05
-2.15742977238692e-05
-1.65878008267442e-05
-2.35369266500897e-05
-1.51898804134287e-05
-2.83999840202901e-05
-3.13307574643259e-05
-3.03776318942727e-05
-2.05294299358224e-05
-2.12886460518641e-05
-1.81154468422259e-05
-1.38460528896735e-05
-3.81497177732764e-05
-6.39388173085194e-05
-2.35351888910711e-05
-4.39142755570555e-05
-1.95774461534435e-05
-2.67203625725075e-05
-1.64111859525535e-05
-1.43568283940879e-05
-3.23930081587507e-05
-3.12326049760199e-06
-2.02582484663424e-05
-4.21353357349523e-05
-5.01122031236527e-05
-1.60579979975231e-05
-2.91604067008597e-05
-3.14425331110117e-05
-3.79541950428312e-05
-4.56159754005266e-05
-3.4681342276469e-05
2.95557143349766e-06
-5.37884795481271e-05
-4.77663700418696e-05
-3.02821873193918e-05
-5.61449264768384e-05
-6.49869120325871e-06
-3.68008899858018e-05
-5.58513855945834e-05
-2.60648752118149e-05
-5.92746745711909e-06
-2.83970197301648e-05
-4.95042335453583e-06
-1.40327672367382e-05
-2.17146225923876e-05
-3.36057546514957e-05
-4.93328774097401e-05
-4.37528299080348e-05
-2.23249868480231e-05
-8.25348295470634e-06
-1.8092100641935e-05
-3.49119845661026e-05
-2.20352391230027e-05
-4.3285919431704e-05
-2.70736404931458e-05
-5.1528594722575e-05
1.35396784454639e-05
-5.44847385496045e-05
-3.40561858878858e-05
-3.71105955242619e-05
-1.41226429877396e-05
-4.48268468460039e-05
-2.80217612595473e-05
-7.97946604150531e-06
-2.93456961531073e-05
-2.9444664688317e-05
-7.13158335975814e-06
-4.11952817296873e-05
-4.01408476786974e-05
-2.11866524312373e-05
-4.24085295683616e-05
8.0294630602831e-06
-1.13169098718392e-05
-2.23655150359945e-05
-2.17798388095723e-05
-8.94782250603756e-06
-5.77474880507056e-06
-2.6887674080968e-05
-2.41297160972228e-05
-2.32830905170603e-05
-4.35109728415409e-05
-3.64760852563594e-05
-3.6734029481078e-05
4.9257290330237e-06
-8.64504121407288e-06
-5.25744968763321e-05
-4.7467494399898e-06
-3.99398334238185e-05
-3.6909936571017e-05
-1.65813946690733e-05
-4.17516711558032e-05
-3.63697563657862e-05
-3.11405888764656e-05
-2.5509295002932e-05
9.71707497705025e-06
-2.15636184284817e-05
-2.0074000552571e-05
-4.90167329622572e-05
-3.72715145220561e-05
-4.3321713759077e-05
-4.1322312687912e-05
-3.31241422547219e-05
-4.54731274420361e-05
-3.62400710915301e-06
-4.87368161333151e-05
-3.65097055387301e-05
-5.20999635873526e-05
-5.50508166965294e-05
-5.43413717350205e-05
-1.71963332061301e-05
1.28144875652383e-06
-3.07010527688602e-05
-5.69844018144597e-05
-2.08290471907317e-05
-1.24851435511312e-05
-2.68895358280306e-05
-2.941547711726e-05
-3.32554863651007e-05
-1.83071675761543e-05
-1.08381670439726e-05
-1.95506282838594e-05
-7.89384172355934e-06
-3.85057264853848e-06
-2.44760517704415e-05
-4.98644802904086e-05
-6.61752276440716e-06
-2.42087036968226e-05
-3.5476655458163e-05
-2.04157998051195e-05
-6.76724322603454e-06
-4.02719590455014e-05
-3.98590390838756e-05
-9.89067996248963e-06
1.09429930531274e-06
-4.22458123719244e-05
-2.33736471017244e-05
-3.84786616120246e-05
1.41737389167361e-05
-4.25608550064601e-05
-1.78771663460921e-05
-2.28949280279611e-05
-4.32061913460332e-05
-2.85092180580283e-05
-3.65834934384467e-05
-2.26171149572833e-05
-2.56823168371702e-06
-4.57831422276705e-05
-1.83500290682746e-05
4.07669401898037e-06
-2.06104183486772e-05
-3.7031862153258e-05
-1.54850406703091e-05
-5.26150614459297e-06
-2.73260187036507e-05
-8.98075937031962e-06
-1.91329999570007e-05
-5.5951795506972e-05
-1.6370248718161e-05
-3.33628682604293e-05
-2.735724906384e-05
9.71824234090232e-07
-2.21005339412624e-05
3.54214651951147e-06
-3.34943109201553e-05
-3.30409283374123e-05
-2.36499322706634e-05
-3.34672165235417e-05
-5.10849018124579e-05
3.25478195360297e-06
-2.38052465994445e-05
-3.96937736339555e-05
-4.10965872885942e-05
-3.65795346690354e-05
-5.10734155114936e-05
-5.15311241114358e-05
-4.24399231922104e-05
-1.66014610950054e-05
-3.81950039160811e-05
-2.71104442883365e-05
-4.2560374955485e-05
-5.44614683470675e-05
-9.8935324454527e-06
-2.17429457831862e-06
-2.19397538177248e-05
-3.84242016161031e-05
-6.06487897433691e-05
-3.69908113225583e-05
-3.66181447422381e-05
-3.36535361973475e-05
-3.00268678382458e-05
-5.37951200356372e-05
-1.62522176067182e-05
-3.27114084720904e-05
-4.28574263275375e-05
-1.8700170061776e-05
-4.64382747974049e-05
-1.81895980035187e-05
-4.24144861916737e-05
-3.01662073335355e-05
-4.59656344652249e-05
-3.68169887380808e-06
2.46197299998482e-06
-4.88998760023675e-05
1.78691913633611e-05
-4.79922569326236e-05
-3.32156722644554e-05
-7.74914565436052e-06
-4.49429093728246e-05
-2.32791835175972e-05
8.49688259299455e-07
-1.07720772878166e-05
-2.86713558724334e-05
-2.89721804302385e-05
-1.61840438231656e-05
-4.8069922279884e-05
-2.58986959761039e-05
-3.25930126028297e-05
-4.0810429284891e-05
-2.98709069048562e-05
-3.98199237132204e-05
-5.39975701066026e-05
-5.63438117672787e-05
-5.33675199779662e-05
-4.48759472601715e-05
-1.70849261061947e-05
-1.3478568281442e-05
-3.01218693486987e-05
-1.20821699390661e-05
-2.81032568440358e-05
1.30320420666048e-05
-3.1787918600472e-05
-1.2418642584734e-05
-2.01959940906097e-05
-1.65946593043517e-05
-3.29415371515328e-05
-3.78508348040316e-05
-3.7931000044807e-05
-5.55885153722906e-06
-1.3918799692885e-05
-3.68220869488642e-05
-3.87609765044357e-05
-1.13003137781106e-05
-2.82280743746224e-05
-3.0837139176101e-05
-4.95605362267172e-07
-1.97110361756513e-05
-4.37810116811271e-06
-4.64712913352595e-05
-2.25171315777167e-05
-2.28148403768663e-05
-2.10070171526291e-05
-2.52732327551315e-05
-1.07783408687493e-05
-1.35784441441891e-05
-1.19735537314754e-05
-2.82916437657197e-05
-1.21505213322743e-05
-6.07181234828364e-05
-5.57810874946046e-05
-1.17551100373332e-05
-8.63791654005555e-06
-4.56395395792182e-05
-1.1699521123258e-05
-3.22162427393191e-05
-3.60397313403856e-05
-4.31936280284012e-05
-4.38245215567595e-05
-2.90104643880262e-06
-1.87643476017865e-05
-3.12449770379079e-05
-4.82609404312978e-05
-2.91817107511924e-05
-1.71521551004994e-05
-3.72136171167766e-05
-7.77354434339131e-06
-3.86442138909659e-05
-3.77197698610862e-05
-1.07115293788212e-05
-3.53115628177603e-05
7.05429040656195e-06
-4.34342025770062e-05
-4.73542520599216e-05
-9.9457199289055e-06
-2.8655348101885e-05
-1.42815174414986e-05
-1.85765312170509e-05
-1.28180453113176e-05
-3.145501071122e-05
-4.61049303505553e-05
-1.70928373508125e-05
-3.11424463550518e-05
-1.6993924225861e-05
2.31462673410913e-05
-2.4712791450749e-05
-9.5153435836896e-06
-2.46940929804959e-05
-8.69610713244473e-06
-3.07762311254045e-05
-2.9037282797012e-05
-4.59149283857183e-05
4.14171954406672e-06
-3.12876139703697e-05
-2.44344479053381e-05
-5.12993477047534e-05
-3.63772760633535e-05
6.94438624031686e-06
-1.28163952189257e-05
-2.62665277769278e-05
-3.70085410437477e-05
-4.00247081351882e-05
-3.37363321250704e-05
-3.10086823093033e-05
-1.63314977595402e-05
-2.88104194656553e-05
-5.15343783789826e-05
-3.52059509261095e-05
-5.35549478724793e-05
-7.69913275931887e-06
-2.86582739136001e-05
-1.70403009359953e-05
-1.64958017354525e-05
-3.41072807753248e-05
-5.81265934930032e-05
-5.41379481936431e-06
-7.93875270650719e-06
-3.87423432922896e-05
-3.43370413095243e-05
-3.05051877402107e-05
-5.0496214488648e-05
-4.21113213760464e-05
-1.87707684807491e-05
-7.99723999669628e-06
-1.15854790526911e-05
-2.58099970190492e-05
-3.3785122905097e-05
-3.02668827849848e-05
-1.73116515357908e-05
-4.59161652663007e-05
-3.32323974811809e-05
-3.3903899383229e-05
-6.90826457036751e-06
-1.04672529747969e-05
-1.91811657604538e-05
-3.40362010012536e-05
-3.93947116570506e-05
-1.32259941975614e-05
-3.71125163509057e-05
-3.54887357728046e-05
-4.76439415573979e-05
-5.01835875649763e-05
-2.10288245481813e-05
-2.26776401034075e-05
-4.76775867065108e-05
-5.34122272711278e-05
-6.50412286282589e-05
-1.27758215006137e-05
-3.41489365092604e-05
-1.56697598531906e-05
-1.94167153126769e-05
-2.66108803930808e-05
-3.23977050914698e-05
-3.1924612995649e-06
-4.17268070144031e-05
-6.05393782998196e-05
-3.54956172493457e-05
-4.28690598716079e-05
-6.64608945210636e-05
-5.26418494552211e-05
-2.02560746336329e-05
-2.75498704833597e-05
-1.96994625976699e-05
-2.80240931264749e-05
-4.77258312272522e-05
-3.97265937510683e-05
-2.20007167912182e-05
-3.77698142809523e-05
-3.96840319714562e-05
-4.03881270562749e-05
-9.13576182233862e-06
-1.08120583103823e-05
-1.87201804768326e-05
-4.08618487961868e-05
-1.92123267300334e-05
-6.96396428842127e-05
-3.79941280399984e-05
-2.54619961497068e-05
1.4332366665923e-05
1.22394234845701e-05
-5.43423482401223e-05
-4.42386551764578e-05
-2.57559254696996e-05
-1.43898221199179e-05
-2.01410633565857e-05
2.96246669264664e-07
-1.26593573080866e-05
-3.09501692620427e-05
-3.19525394099546e-05
-1.61042326126034e-05
-2.77483325109762e-05
-5.2875827989561e-05
-3.47741292793995e-05
-7.93865294335597e-06
-1.82150449662929e-05
-3.87557745008848e-05
-4.25760506897155e-05
-4.31959328545591e-05
-1.81968658758711e-05
-1.69328834610097e-05
-3.5904863325921e-05
-3.46053075092299e-05
-2.78177918983256e-05
-3.82724975446916e-05
2.04801465745537e-06
-2.88834530652218e-05
-2.47244377352297e-05
-1.36059970278868e-05
-7.2191692394815e-05
-2.4091632968748e-05
-4.53717628987709e-05
-6.21761867285064e-05
-3.16858048029997e-05
-2.20871116933538e-05
-1.60941678606622e-05
-1.80704218784268e-05
-3.88045465211397e-05
-3.31566875708373e-05
-6.62228259475307e-05
-3.42013427437718e-05
-1.14512255740916e-05
-3.36453194735607e-05
-2.38387024414788e-05
-5.29012700932821e-05
-5.3624226285221e-05
-2.08299885451519e-05
-2.75534574266787e-05
-3.30889112868057e-05
-4.35027452977548e-05
-3.58079587150881e-05
-5.8190323246782e-05
-3.41914392432388e-05
-3.32849291412771e-05
-2.48639279484115e-05
-2.68548071226444e-06
-1.52272308504661e-05
-3.72360368949472e-05
-5.30796156795512e-05
-2.77113188563618e-05
-3.26978312330083e-05
-3.65950140633729e-05
-3.89513698487028e-05
-3.40175770046879e-05
-4.51169255063703e-05
-2.49254714847401e-05
-4.97866276922105e-05
-9.02980896031772e-06
-1.30419089327354e-05
-1.88751273676175e-05
-2.17530305413508e-05
-1.70611196603767e-05
-2.20552377742756e-05
-7.93018342443196e-06
-2.7848796055095e-05
-2.10690870783789e-05
-2.09262275695465e-05
-3.02779650584691e-05
-1.10863965749948e-05
-2.57561093778668e-05
-1.83557153103924e-05
-2.43767268756342e-05
-2.7461787030871e-05
-5.67450645709866e-05
7.51733513820561e-06
-3.21930083775472e-05
-3.19021067002221e-05
-2.05410611110965e-05
-2.16961271238141e-05
-2.16990523363937e-05
-3.16710947289648e-05
-6.3388958101996e-06
-1.83513616921339e-05
-2.45271455634072e-07
-3.7001070941176e-05
-2.52814815326015e-05
-1.46572484789049e-05
-3.15380889291547e-05
-6.94411060078719e-05
-3.50035752980598e-05
-2.75420251875998e-05
6.87274427887609e-06
-2.54041609832858e-05
-3.92853531393962e-05
-3.61069171942615e-05
-3.54977287500709e-05
-5.70861720713696e-05
-1.88433390523465e-05
-8.58718832388172e-06
-1.69683480212041e-05
-3.13016418378935e-05
-4.15861333718128e-05
-5.20978416262739e-05
-4.04191931794667e-05
-1.72396407592349e-05
-1.64356190173285e-05
-2.24336910538127e-05
-3.0636798363849e-05
-6.09873751411334e-05
-1.86472975860813e-05
-3.64430303745012e-05
-4.99130721967537e-05
-3.85877880309291e-05
-4.15545993255873e-06
-1.67199663972337e-05
-5.26304555774868e-05
-1.11934389522843e-05
-1.61706236008845e-05
-4.0947029266492e-05
-2.55170832856696e-05
-3.39962351130774e-05
-4.67678119407784e-05
-9.14217239558994e-06
-2.88543406269888e-05
-3.75018950602316e-05
-1.02125507865858e-05
-1.85498352419469e-05
-3.82162424381989e-05
-4.21577624824256e-05
-6.53009574073017e-05
-4.28898708987713e-05
-3.18189499657235e-05
-3.37017388688006e-05
-1.36839256666923e-05
-2.77003709732298e-05
-1.14004497673737e-05
-4.06503275215951e-05
-1.27460970195101e-07
-2.33634390709305e-05
-3.2231107759386e-05
-1.86269179059275e-05
-4.50904746077345e-05
-2.24831891662712e-05
-3.14850505605633e-05
-7.74862168315209e-06
-4.29428809074507e-05
-4.48029642706719e-05
-1.9558404504148e-05
-2.31294688147643e-05
-2.09122764331748e-05
-2.06106158997483e-05
-8.83178926198298e-06
-1.01090921639727e-05
-3.89006772427031e-05
-4.21399066435976e-05
-4.81850506829768e-05
-3.88250408967553e-05
-4.03121234594997e-05
-2.87573051249536e-05
-2.7588770125559e-05
-3.00830339574323e-05
-4.95006082149251e-05
-2.60708055503578e-06
-2.759109060396e-05
-4.9392513189082e-06
-4.26610572745661e-05
-1.3028610508685e-05
-3.79818503241366e-05
-7.81572915783336e-05
-1.93898868129582e-05
-5.60567196132285e-05
-3.30189679412433e-05
-1.24472516620633e-06
-1.45978527762477e-05
-4.60940560792054e-05
-1.69141907947211e-05
-1.03592542070108e-05
-3.8406904478405e-05
-4.2527627131342e-05
-2.37535554835789e-05
-3.82388688281885e-05
-8.45420586041709e-06
-1.05801565994779e-05
-4.66187501864472e-05
-2.13728032922776e-05
-9.70457246999493e-07
-4.43548044317145e-05
-2.98121133285835e-05
-3.12564603921338e-05
-1.81942426353747e-05
-5.43385291249164e-05
-1.40898943871875e-06
-2.84762482435565e-06
-2.64277812632899e-05
1.10480536773538e-05
-7.87113971129011e-06
-5.62402427539945e-06
-4.05221453557869e-05
-2.88699309753368e-05
-5.1146860942763e-05
-2.18288695212219e-05
-2.190498699293e-05
6.28621876113135e-06
-6.38785172730523e-06
-4.02928905897224e-06
-4.56526546648708e-05
-2.26404357298125e-05
-2.41538410110637e-05
-2.34856419053785e-05
-3.83794020984035e-05
5.03507883296795e-07
-3.78401788620288e-05
-1.11265696704689e-05
-2.36711586565101e-05
-5.64530899334884e-05
-1.21416499730953e-05
-3.26576075468846e-05
-4.62008167629766e-05
-4.24602797349568e-05
-7.28771576316616e-07
-5.05342070923342e-05
-4.57654134057041e-05
-1.15251701279801e-05
-6.77827309929496e-06
-4.90812466722459e-05
-1.45291144979414e-05
6.52415175133564e-06
-4.15297698445999e-05
-3.04011073122035e-05
-3.10439983637703e-05
-5.61423852895623e-05
-3.01242172403058e-05
-4.97104876643189e-05
-3.09255993345356e-05
-2.24653006741741e-05
-2.34614918699478e-05
-3.56797539185879e-05
-2.47109746231379e-05
-5.64662571421101e-05
-4.94905818107046e-05
-4.13661872436052e-05
-1.17281519209822e-05
-2.11240295375308e-05
-2.25465633002778e-06
-3.68114935794131e-05
-2.96942804375688e-05
-5.58719876650436e-05
-3.33995627131436e-05
-3.12052614859171e-05
-3.70950116231315e-06
-4.23263031201094e-05
-3.27682440002992e-06
-4.87292345295069e-06
-1.9339347583583e-05
-3.26530220885283e-05
-2.18256098151424e-05
-1.8623210612885e-05
-3.85079975916382e-05
-3.91620318982933e-05
-1.87533322463629e-05
-2.98842360628967e-05
-5.27544053798061e-05
-1.23383220776545e-05
-2.36538016409578e-05
-1.75367794519376e-05
-3.45074240716613e-05
-1.02208482171496e-05
-4.06382743219306e-05
-3.08058552085897e-05
-3.86297770420134e-05
-1.11743710333523e-05
-3.11245680856841e-05
-2.32737281946785e-05
-4.38647153744699e-05
-3.78498470976588e-05
-2.54338339110215e-05
-1.56285433600035e-05
-3.12664060305447e-05
-2.56219943976684e-05
-1.94405421705477e-05
-2.78694230584338e-05
-5.46692057483272e-05
-3.77313837120722e-05
-9.75745606222564e-06
-4.68450861670141e-05
-3.87454721575417e-05
-4.41065842423889e-05
-8.44667202350511e-06
-1.4727572694246e-05
-7.89354686818406e-06
-3.25430145416657e-05
-4.62433787287134e-05
-3.30825733537024e-05
-1.97264696204461e-05
-4.78791965977398e-05
-2.83444055123711e-05
-2.66026952484841e-05
-2.28906215090221e-05
-3.56594696397869e-05
-2.22566462001809e-05
-4.76443914651364e-05
-6.85244074208881e-06
-3.36221894439207e-05
-9.80932191353819e-06
-4.06941648171017e-05
-5.75087213559058e-05
-3.82431091807724e-05
-1.6933070655582e-05
-3.01635285254821e-05
-5.40481815307465e-05
-5.07759338476488e-05
-1.37505341120419e-05
-3.59140671674594e-05
-2.05064335850585e-05
-3.2885758414765e-05
-4.15091374963588e-05
-2.87757025826661e-05
-3.12606696174308e-05
-1.09743637638172e-05
-3.6577586076537e-05
-3.17911345169646e-05
4.97760628421962e-06
-2.07145510444077e-05
-1.23327016890637e-05
-3.68017382800504e-05
-2.31765209695975e-05
-1.29902398324598e-06
-3.16879739804024e-05
-6.57397221123053e-05
-1.01891586888407e-05
-1.92564742922718e-05
-1.46876444010701e-05
-2.31692464391296e-05
-2.7478172486868e-05
-4.63649350353334e-05
-2.03052571718689e-05
2.24312582860378e-06
-4.04735120584972e-05
-1.1311776333243e-05
-4.62979964956751e-06
-2.36285086692141e-05
-5.91089656984445e-05
-8.82093259915962e-06
-4.43134955725251e-05
-3.97389433578784e-05
-1.22809257476312e-06
-4.06231038276829e-05
-6.32933915672997e-05
-1.70685445927634e-06
-5.16148660957687e-05
-4.40547186458566e-05
-3.15164205481257e-05
-5.33673009133618e-05
-1.36467599423727e-05
-4.32855664624636e-05
-2.96319864106463e-05
-2.82878478093612e-05
-9.79512642850391e-06
-1.14186719819349e-05
-3.47994047545334e-05
-4.97595105004769e-05
-4.78508146612893e-05
-5.70296331144577e-05
-3.39036714621834e-05
-4.24553282596427e-05
-7.85586576991352e-05
-4.06769795306751e-05
-6.69395947709221e-05
-6.42518377307338e-05
-2.61163780794391e-05
-1.08735233250084e-05
-2.9666478714622e-05
-6.27009306893117e-05
7.53231456213344e-07
-2.56693877322654e-05
-3.57252168155456e-05
-9.94420231887945e-06
-2.03247689022778e-05
-1.1962676844718e-05
-3.84453516388235e-05
-5.50065114818188e-05
-2.12980191565599e-05
-2.53629748441736e-05
-3.70724356143681e-05
-4.70629120935573e-05
-2.07646851303331e-05
7.34960328574099e-06
-1.50866937099472e-05
-3.4637798662075e-05
-1.90291328201303e-05
-2.24550365247714e-05
-5.36683760206058e-06
-3.48689914123886e-05
-3.62080901224007e-05
-3.52695330911467e-05
-7.32963325035265e-06
-5.34745755021048e-05
-1.51083498454906e-05
-5.35057726362543e-05
-4.99886471105725e-05
-2.18247550721635e-05
-4.29527096308816e-05
-4.2828582016098e-05
-2.80598839396248e-05
-5.40678522700933e-05
1.43803578052008e-05
-3.35056088429643e-05
-5.04327219249769e-05
-1.20109647870646e-05
-2.09347859518696e-05
-4.18741335781544e-05
-2.72495251307858e-05
-2.88587493932527e-05
-2.57718045666002e-05
-3.52238720506144e-05
-1.43465506141645e-05
-1.87729360698719e-05
-1.54994192164914e-05
-3.44517782556504e-05
-2.97316968153983e-05
-2.01558785875749e-05
-4.96894638166564e-05
-2.55563503830436e-05
-2.85882092559932e-05
-2.52814140896535e-05
-2.16520163542282e-05
-2.84770521060607e-05
-2.42213900681594e-05
-3.54113637934676e-06
-4.72617180323341e-05
-6.13689626166883e-05
-3.60534868726485e-05
-2.37426568398725e-05
-2.84116281288311e-05
-2.5952659490399e-05
-3.27712785583102e-05
-4.2833324819946e-05
-1.36047931112593e-05
-5.05846184533653e-05
-3.86641981175704e-05
-3.7029221797178e-05
-1.20577794532952e-05
-2.5886536298029e-05
-4.4724533768676e-05
-2.18454599360054e-05
-2.55610311129464e-05
-4.85919468797926e-05
-2.73842747331747e-05
-3.21250498390762e-05
-5.93260134334428e-05
-3.93557607186939e-05
-3.60273886890794e-05
-5.09713558780213e-05
-5.61249086881927e-06
-1.53565168331663e-05
-2.408918912368e-05
2.72004918231714e-06
-3.1671910408327e-05
-4.32581270684042e-05
-4.09475786993414e-05
-1.87216898543684e-05
-6.76447714401425e-05
-5.12664429303794e-05
-4.88359637482085e-05
-6.48959945835437e-06
-3.33532178136459e-05
-3.15162781496137e-05
-1.80116033728717e-05
-1.91013019262106e-05
-1.78853849533657e-05
-4.38246720435959e-05
-8.59028284552824e-06
-3.55740444389093e-05
-1.12119066201578e-05
-2.16638398727849e-06
-3.50817158892071e-05
-3.91029937946233e-05
-4.21252217698005e-05
-1.79750896355614e-05
-4.75051753715462e-05
-4.208582902476e-05
-2.58743776355716e-05
-2.76693951773596e-05
-3.84857727420216e-05
-4.41515297080064e-05
-3.4048283547767e-05
-3.57501934994888e-05
-2.91052135154712e-05
-1.37633577160551e-05
-5.56185133013021e-05
-3.26548587749928e-05
-3.51395893900133e-05
-1.97031310101869e-05
-4.34690404073225e-05
-4.73416681371067e-05
-2.20471899417322e-05
-3.45523580622014e-05
9.26449598500232e-06
-2.34117186570123e-05
-5.27304191377518e-05
-4.48172417759524e-05
-3.21678819256331e-05
-4.11086392586497e-05
-4.11360476352269e-05
-1.80717916577902e-05
-2.00569946662312e-05
-2.71334936798792e-05
-3.74396658278604e-05
-4.24193809592969e-05
-4.80617858466555e-05
-1.1646034215665e-05
-5.7650961579436e-05
-3.95977701673227e-05
-3.00969112779071e-05
-2.04136055540925e-05
-4.21139430621936e-05
-4.15943972910208e-05
-5.85430427014861e-05
-4.46377296112362e-05
-4.4693377603524e-05
-2.48660910115755e-05
-4.35574051903226e-05
-3.45971244611375e-05
-4.22017731263101e-05
-8.49913400540835e-06
-4.87246015315282e-05
-4.35516477665119e-05
-7.29881780363342e-06
-5.26593318374755e-06
-2.24004979125827e-05
-2.93935206050033e-05
-2.79798994219181e-05
-9.78796949104196e-06
-1.84481691301628e-05
-3.21810550019407e-05
-4.96679508187688e-05
-3.62584821469935e-05
1.12268255961219e-05
-4.34521480541063e-05
1.49312105912943e-05
-3.29310935534961e-05
-4.30477154217468e-05
-4.45377495427485e-05
-1.45697344886746e-05
-1.14241270935942e-05
-3.80399478958425e-05
-1.70442842490855e-05
-3.04913382720372e-05
-2.95893321711835e-05
-2.38908066659255e-05
-3.51674729919427e-05
-3.59551020996641e-05
-1.28379666075534e-05
-1.71627432817235e-05
-2.46241242386373e-05
-4.04095380269695e-05
-3.11651820745154e-05
5.01170548573441e-06
5.11928700459647e-06
-2.37434055399342e-05
-1.75558745430774e-05
-2.21430781482687e-05
-2.79874118999792e-05
-3.99614873504245e-05
-1.08056034110965e-05
-3.15686707270737e-05
-4.74446979544334e-05
-3.40169474276193e-05
-1.89102340454063e-05
-6.78932477777611e-05
9.52547613282627e-06
9.58622590690578e-06
-3.54704690760218e-05
-2.15565847044942e-05
-3.13487571689102e-05
-1.26079558802301e-05
-1.34218962523027e-05
-5.7373880617641e-05
-6.21550179400545e-05
-1.75797645564515e-06
-2.79320835142849e-05
-5.76157378734491e-05
-1.07847677152766e-05
-5.05556028781197e-05
-1.87418973702244e-05
-2.26391485262634e-05
-3.14821534881239e-05
-1.178220468504e-05
-1.72801237932135e-05
-3.05525873135126e-05
-5.92230037759483e-05
-1.46298160461014e-05
-2.10307828240895e-05
-1.78167577905735e-05
-2.27056083392416e-05
8.315714037915e-07
-3.15561101400341e-08
-4.14715176699604e-05
-4.41147921660271e-05
1.60940584098594e-05
-1.96668637593196e-05
-3.8163466410377e-05
-1.66107389056716e-05
-2.26646872785365e-05
-3.05089226039428e-05
-3.58898089433963e-05
-2.91677112419085e-05
-1.66294349577613e-05
2.55206369409032e-05
-8.43191124858683e-05
-1.71440384427026e-05
-5.25381033124774e-05
-5.23863373523852e-05
-3.12174224192035e-05
-2.91433533054724e-05
-8.41753600197735e-06
-5.42105444811341e-05
-2.98188305373969e-05
-6.27997879524292e-05
-9.30213810790498e-06
-2.26560637601967e-05
-1.79657091056196e-05
-1.12437595492748e-05
-2.42042291831581e-05
-2.90926545782265e-05
-1.77123901911953e-05
-5.51170110342576e-05
-2.74653477861092e-05
-2.2796009635799e-05
-4.09338247076042e-05
-1.84798529664392e-05
-1.12941474012633e-05
-2.39059329038389e-05
-4.2458374071959e-05
-4.29114611953643e-05
-8.93261912174975e-07
-3.81820466800593e-05
-3.33482096172449e-05
-1.22950092151551e-05
1.81911384537722e-06
-2.61670167035527e-05
-3.27856204296352e-05
-3.59829701679542e-05
-3.20693495480181e-05
-2.35358238603155e-05
-5.52493554345244e-05
-1.91570349624317e-05
-2.80976297216752e-05
-4.29721056349867e-05
-1.82204485770562e-05
-1.49975554776723e-05
-1.70683022304017e-05
-1.79395007319004e-05
-2.44510631214929e-05
-4.07145831447027e-05
-5.87275290531983e-06
-1.30884330960794e-05
-2.41887481559129e-05
-2.38135808455613e-05
-1.80255528331264e-05
-5.34825643447236e-05
1.83275903870983e-05
-2.94886349695214e-05
-3.34406184703641e-05
-3.24311493996776e-05
-1.92493989742488e-05
-6.69915599199619e-05
-5.67470521941844e-05
-4.89048021023802e-05
-2.39021459729935e-05
-1.09823091117643e-05
-1.34258101806098e-06
-1.36457159096115e-05
-3.24960433548035e-05
-4.253785891663e-05
-1.47519379656183e-05
-5.02410961457297e-05
-4.3935515077758e-05
-3.04610911037094e-05
-5.83359298762648e-05
-3.38062038739253e-05
-2.26711808077935e-05
-6.03553299323406e-05
1.53973663230795e-05
-1.81823367714318e-05
-1.62571169097331e-05
-7.20729213747139e-05
-1.9367581664703e-05
-2.62143642150237e-05
-2.30859485315902e-05
-2.06720267715196e-05
-3.95092426166662e-05
-8.39797141918635e-06
-9.58620985304767e-06
4.66272909710752e-08
-5.79056132235188e-05
-5.676163057169e-05
-5.2518668367789e-05
-3.06545798074215e-05
-3.40423248042214e-05
-7.72304349572178e-07
-3.8753684785925e-06
-5.55309953659644e-05
-5.68676793163461e-05
-5.33618682314982e-05
-4.19878583951387e-05
-4.47825086135718e-05
-8.37755549759298e-06
-1.49711573720516e-05
-3.58432578360046e-05
-4.83670083775853e-05
-5.40954682159115e-05
-1.32978062793657e-05
-1.91930135857881e-05
-8.14445223999558e-06
-3.69310880959932e-05
-4.76396977279888e-05
-3.75677424371353e-05
-2.34691877423741e-05
-2.42079135536455e-05
-4.13588864729682e-05
-7.973561792392e-06
-4.60077543237588e-06
-5.06100426503498e-05
-1.17100094715809e-05
-2.16942704972982e-05
-2.07557945118584e-05
-3.06535332459821e-05
-2.88415851272682e-05
-2.15628184401339e-05
-3.78687147104355e-05
-2.24777545755682e-05
-3.73092758373059e-05
-3.95787178137986e-05
-3.73592387916429e-05
-3.41051646131511e-05
-8.74180830084104e-06
-2.23517244824921e-05
-2.03647208947037e-05
-3.30527156875197e-05
-3.20916409075113e-05
-6.28080723130323e-05
-2.32111595160494e-05
-4.07539928769517e-05
-5.91800243161241e-05
-3.27019578573696e-05
-3.26861258994667e-05
-5.1823317468594e-05
-6.4397715283023e-06
-6.6363716507821e-05
-4.30604042011487e-05
-1.21044401280025e-05
-4.22186056072395e-05
-2.79409022395413e-05
-5.07433131905618e-05
-6.0616468396033e-05
-8.5596264134854e-06
-1.40257514258597e-05
-1.56784622639336e-05
-1.14579286068323e-05
-9.19712966163559e-06
-2.02281847233056e-05
-4.14971466837221e-05
-3.20619550828224e-05
-3.47918608107837e-05
-3.20035270429005e-05
-3.14898580223246e-05
-3.01471143337411e-05
-2.64373303394219e-05
-6.81532068799832e-05
-3.18726640380486e-05
-2.82855123619866e-05
-3.84907675372106e-05
-4.30690582221149e-05
-1.16400471963894e-05
-2.3893382786895e-05
-1.09170265457778e-05
1.74258625414438e-06
-2.36076500486541e-05
-3.4239793634898e-05
-3.69324634458103e-06
-2.26051635286893e-05
-1.62794699291937e-05
-4.60119322794549e-05
-4.73481320478569e-05
-2.78899248995482e-05
-3.81519814809938e-05
-4.6725753431152e-05
-2.59325042335054e-05
-4.76048086392997e-05
-1.64931436995164e-05
2.24584176813353e-06
-2.22269603509049e-05
-2.35691230203339e-05
-5.83937990298478e-05
-1.05524851752543e-05
-3.46334785752013e-05
4.28599048969554e-06
1.71302143707774e-05
-3.5467029878081e-05
-5.6797974594665e-05
-2.15986852156548e-05
-3.84282568691416e-05
-3.67531068875108e-05
-5.16933339708841e-05
-1.84142545832503e-05
-1.90845744371288e-06
-1.85800558262845e-05
-3.13001722153471e-05
-7.50377569759612e-05
-2.16270959890306e-05
-2.48374071141774e-05
-8.66172038548666e-06
-4.10276615606697e-05
-5.61171790514752e-05
-1.08543024062621e-05
-1.04515862552985e-05
-4.36121685324003e-05
-7.83222035784317e-06
-1.72172877312021e-05
-5.22111337959083e-05
-1.5600241407261e-05
-2.36488457685372e-05
-2.88704041731596e-05
-4.42578673245798e-05
-5.61102716324629e-05
-5.89495789035506e-05
-3.94367825681011e-05
-1.88207856307439e-05
-3.23889297804394e-05
-3.61251471154783e-05
-1.44776598162718e-05
-4.78604870029286e-05
-4.10251196662613e-05
-4.58898377634776e-05
-5.43501441190497e-05
-3.59287862320306e-05
-2.64734769189215e-05
-2.52120696152276e-05
-5.66551239849598e-06
-4.33095725740319e-05
-4.03295626899979e-05
1.61140781483456e-05
-6.11278555227186e-05
-2.62004015156935e-05
-2.64583253624467e-05
1.02031559687212e-05
-2.95541643804085e-05
-2.07783530513336e-05
-2.10040935983953e-05
-3.0077542289203e-05
-3.46062052816308e-05
-1.55820987080177e-05
-2.40868010447165e-05
-3.53449222283689e-05
-4.00456687779877e-05
-2.9665542777667e-05
-3.52216606635434e-05
-1.97858482736017e-05
-3.51158907854678e-05
-2.08499315606494e-05
-2.70165729972394e-05
-1.4913261413774e-05
-3.20980223507804e-05
-2.01272570288334e-06
-3.74146125935849e-05
-1.62854066122564e-05
-4.38038576542983e-06
-1.26153552865058e-05
-2.21047780721209e-05
-3.5719552058385e-05
-2.94196649922308e-05
-2.49517341120956e-05
-5.52273096005896e-06
1.3630287581395e-05
-4.56542498237003e-05
-1.8300610691736e-05
-2.58798883048671e-05
-3.49612406083645e-05
-1.11314932817289e-05
-4.36791453885343e-05
-2.64449836438249e-05
-3.48304634945929e-05
-1.9550608546676e-05
-3.31063790287688e-05
-2.5890216908092e-05
-4.69000559975623e-05
-5.74373201833639e-05
-4.05649258860696e-05
-2.24022687175077e-05
-2.12656330713895e-05
-2.36501870204903e-05
-2.53988279017834e-05
-5.02181675116505e-05
-2.82193533811104e-05
-3.59317055950617e-05
-5.09802761116517e-05
-2.3313088586959e-05
-5.14606653000543e-05
-2.53168327185059e-05
-3.65724785536984e-05
-2.38931619925809e-05
-3.91134742553206e-05
-9.44722857659028e-06
-3.24231957826424e-05
-3.93946195674524e-05
-2.71855491588836e-05
-3.06757618769763e-05
-2.42836198161259e-05
-1.85134351385153e-05
-6.89068122377704e-06
-1.81281888820261e-05
-4.599148556189e-05
-1.77160762104082e-05
-3.8667887208864e-05
-1.92104507977315e-05
-2.75564801642936e-05
-1.51339255014569e-05
2.25085984081393e-06
-1.57093343180516e-05
-3.98799189108937e-06
-4.00794564902941e-05
-1.52274417515713e-05
-3.38700587889092e-05
-4.21546272324906e-05
-3.03840779812817e-05
-1.14873162005979e-05
-3.8587533379211e-05
-2.51688590900274e-05
-1.61379332904012e-05
-2.36828450751285e-05
-3.32624812122208e-05
-2.9831479838862e-05
-2.25313819644679e-05
-2.53598858989553e-05
-2.69047501942139e-05
-2.22883721423982e-05
-3.0829461045336e-05
-1.52114406736629e-05
-4.01045175917495e-05
-1.34631967351247e-05
-2.0364041848674e-05
-1.93330423295298e-05
-4.54256020807442e-05
-1.77338470036782e-05
-2.63613772405451e-05
-4.95378685730702e-05
-2.1528557906506e-05
-3.23907426774893e-05
-1.62484441148754e-05
-2.05588441250018e-05
-4.88203181848734e-05
-4.71196709633856e-05
-2.18237754452084e-05
-2.65445610776428e-05
-2.75116053148747e-05
-3.96576310542804e-05
-7.47833651456811e-06
6.87494670296733e-06
-2.64200421341567e-05
-4.92538954454063e-05
-2.35629866540852e-05
-5.29030830308163e-05
-1.39524478375685e-05
-2.57394661405109e-05
-3.98228405127258e-05
-7.14265942720169e-06
-2.50905545866769e-05
-2.80191023311177e-05
-1.82607894693365e-05
5.50925737397452e-06
-1.31060362644863e-05
-4.06362634544919e-05
-1.70648417085328e-05
-2.14392232895894e-05
-2.950922777904e-05
1.02229240868616e-05
4.6251420185078e-07
-9.82425045165044e-06
-2.87818637565301e-05
-2.43102215574028e-05
-3.90384800093194e-05
-2.36054346659425e-05
-6.71200576066807e-06
-2.48442718782147e-05
-2.45421797101911e-05
-5.48856870714718e-05
-6.23955715502425e-05
-2.58572332655573e-05
-4.85296884877749e-05
-1.00921115610579e-05
-2.39737947173161e-05
-2.95210930654188e-05
-6.75354681090993e-05
-2.11273823644675e-05
-3.93442163020996e-05
-1.06010618926418e-05
-5.83433512399626e-05
-1.65662683874306e-05
-5.91015542517575e-05
7.44673510183246e-06
-4.01109676270082e-05
-2.94065020211076e-05
-4.75904734681211e-05
-5.2577276120709e-05
-4.03657344452148e-05
-2.06994689430297e-05
-6.10600088403283e-05
-3.00777000400558e-05
-2.95312361563923e-05
-3.84595336285842e-05
-2.7499009013247e-05
-4.62038812516351e-05
-3.30045462937719e-05
-2.30747230562803e-05
-1.15769015105767e-07
-4.03008138742323e-05
-4.49551494868344e-05
-1.73055457481443e-05
-1.57714189641378e-05
-1.45071932857283e-05
-5.08617584528527e-05
-3.43652418781396e-05
-4.81980400582323e-05
2.99542804497956e-06
-4.25449777768392e-05
-4.04252958444043e-05
-6.31000429029018e-06
-2.14743497408918e-05
-2.4916442396337e-05
-3.97578396000269e-05
-3.07643738118585e-05
-3.30200405378496e-05
-2.88296395144825e-05
-1.00976656057892e-05
-1.28128425576828e-05
-1.36337436109916e-05
-2.42240090259287e-05
-7.37015333142938e-07
-3.59882277388101e-05
-8.57546615751552e-06
-3.64312472439564e-05
-2.02937966391934e-05
-5.50474301193808e-05
9.05517911052587e-06
-5.21330665080161e-05
1.91228021368998e-06
-3.46042678869213e-05
-1.67834032153522e-05
-4.75279682711247e-05
2.21550018081976e-06
-2.86794220469901e-05
-3.54145703696369e-06
-2.25004750225527e-05
-1.72821117810099e-05
-9.35997558396516e-06
-1.98811507311861e-05
-2.3575906871437e-05
-2.45084846250229e-05
-6.03866312833826e-06
-4.79751714202587e-07
-2.98281921271907e-05
-3.36780137000283e-05
-6.87339962358973e-05
-2.61335990059949e-05
-4.47934596324724e-06
-3.34392390290571e-05
-4.14970868467254e-05
-2.54677578220297e-05
-3.47955778185555e-05
-1.88988927626147e-05
-2.41651808854814e-05
-3.19834805165581e-05
-4.28482993018598e-05
-1.80570394068957e-05
-1.72534341746919e-05
-1.45130606505916e-05
-4.61068788288159e-05
-1.3196123248804e-05
-7.47812128433832e-06
-1.20341093991e-05
-1.44309332406459e-05
-2.62346403072308e-05
-4.09036299551541e-05
-4.23764159957619e-05
-2.37032767544915e-05
-3.71964720364459e-05
-3.00948687120992e-05
-4.94842240484948e-05
-1.8974282317731e-05
-7.23689960446507e-06
-1.92292175607843e-05
3.07850018856103e-06
-3.28457034417964e-05
-1.02734269223176e-05
-1.88783665360103e-05
-1.29339123266276e-05
-5.81417999443429e-06
-3.83033502422338e-05
-4.43385227235544e-05
-3.15894573547968e-05
1.94709388917545e-05
-2.85651956207385e-05
-3.08068914536777e-05
-2.60408532758535e-05
-1.14939384038902e-05
-2.35374317325486e-05
-4.60915056167318e-05
-1.78073439953603e-05
-1.57871548052522e-05
-4.42255159799469e-06
-1.7562042930839e-05
-2.21835874368648e-05
-2.66522050802122e-05
-3.80160953405333e-05
-3.4753602159678e-05
-2.90911365247367e-05
-3.48156711962291e-05
-3.72976940994065e-05
-3.4689049380366e-05
-1.23623769504062e-06
-2.02985388410801e-05
-4.0016098052208e-05
-2.14630241790885e-05
-3.7632170941444e-05
-2.95716376949581e-05
-4.62130448893555e-05
-3.58393296592539e-05
-1.4258961123868e-05
-5.05419556703186e-05
-1.76054156905211e-05
-5.70715666804385e-05
-3.1821365041815e-05
-3.05500426728009e-05
-2.97827414134179e-05
-3.57608743838282e-05
-5.43838588250117e-05
-3.3347413333726e-05
-5.80368836405088e-05
-3.01257196832765e-05
-1.24784066575726e-05
-1.96724130894302e-05
-2.74353265469203e-05
-2.79567340896253e-05
-4.17480674346166e-05
-2.22288718508907e-05
-2.89867619354695e-05
-1.55171623526713e-05
-1.3501993111422e-05
-2.83925754920561e-05
-3.47128336854994e-05
-4.68693528208938e-05
-4.51643786013051e-05
-2.56370131183322e-05
-4.74452434119721e-05
-5.44087828799535e-05
-2.99521599720864e-05
-3.02288674022909e-05
-2.00896531515512e-05
-8.10564162071843e-06
-1.79478334448563e-05
-1.28020619712567e-05
-1.01584727942709e-05
-3.06061376427087e-05
-2.34201310900893e-05
-3.00503222812289e-05
-6.82910141357701e-05
-1.83279801680616e-05
-4.57203050868251e-05
-3.22790761160117e-05
6.89763473739346e-06
-1.28483180202812e-05
-2.91827891462803e-05
-3.44249055444218e-05
-5.95764357965e-05
-1.6605997503805e-05
-1.69295406125521e-05
-1.0625382953296e-05
-1.03829414744802e-05
-2.70971977533427e-05
-2.12357615557049e-05
-2.47038311736137e-05
-2.99134932358355e-05
-5.98860677236045e-05
-7.98741247384646e-06
-2.71049940491266e-05
-4.35669522706508e-05
-3.71243827623485e-05
-5.64557648223383e-05
-1.00957047392875e-05
-2.78846276855895e-05
-4.83154981332718e-05
6.6964745870351e-06
-3.00245930340465e-05
-1.61868563016836e-05
-3.44593474546113e-05
-1.73760834006408e-05
-1.22356655379336e-05
-6.43571452669986e-06
-2.7159081172288e-06
-2.36723092735473e-05
-4.20584998825227e-05
-1.65117548881433e-06
-4.42282266657618e-05
-6.109477751962e-05
-1.76810492801002e-05
-5.95266259184618e-05
-3.32781953319915e-05
-4.69491724312997e-05
-3.09995815370608e-06
-4.49496655948488e-05
-1.33680296047991e-05
-2.73230004787371e-05
-3.43548976607265e-05
-3.18281193495227e-05
-3.51706416007239e-05
-4.75051655226203e-05
-2.80115002931371e-05
-6.39905967066222e-05
-2.67945412169928e-05
-4.58957044685087e-05
-3.94067510852996e-05
-3.15612116021817e-05
-1.4006504182635e-05
-5.0780523779464e-05
-5.58837489849178e-05
-1.80655274300681e-05
-3.41054265447315e-05
-6.29403694851556e-05
-2.8474468050513e-05
-6.27257080255303e-05
-2.63277881034232e-05
-2.75731677160358e-06
-4.38270351992531e-05
-1.53953565142762e-05
-4.49723391800463e-05
-8.12537224335772e-06
-3.73723769401104e-05
-2.78530629518716e-05
-6.99148283265824e-06
-2.41640085106465e-05
-4.80209795508506e-07
-4.74587659004861e-05
1.92293427984311e-05
-1.66991622487215e-05
-1.69817541988681e-05
-3.00414376735505e-05
-1.41405729587339e-06
-2.15275688349919e-05
-9.5000302346962e-06
-5.78911533887998e-05
4.22735833783575e-06
-3.17344922561444e-05
-7.03828908506564e-05
-4.83233793179111e-05
1.15963724290365e-05
-1.84203966584551e-05
-3.84548508137052e-05
-3.54440179937452e-05
-4.9558242563169e-05
-1.31153629233075e-05
-3.61272353634665e-05
-3.88181316333569e-05
-2.77609822437938e-05
-1.3337813773254e-06
-2.00157775602484e-05
-3.51137541822124e-05
-3.02965871578807e-05
-2.62281102731029e-05
-8.77644395901589e-06
-2.3546235249381e-05
-4.26747604153485e-05
-2.69527651781405e-05
-5.63281539659324e-06
-4.23171762957107e-05
-2.76878021139788e-05
-1.31687082594539e-05
-2.00088066198514e-05
-2.18020679327271e-05
-7.89401743633541e-06
-3.60571062607856e-05
-2.08216686837866e-05
-5.07994310739401e-05
-4.37388188226825e-05
-3.81227169608647e-05
-2.44165768856643e-05
-5.67344679737478e-05
-2.63765122079284e-05
-4.85826831951479e-05
-3.9754348405927e-05
-3.12990172395729e-05
-6.62450153147648e-05
-9.67645985384226e-06
-1.64599042828667e-05
-2.70497848719464e-05
-1.37697072909604e-05
-5.52879911953607e-05
-5.64312204604439e-05
-4.61222345734085e-05
-2.16049421660685e-05
-1.36433697401029e-05
-5.17895556017994e-05
-1.70795607590845e-05
1.44157439016377e-06
-3.44776520409755e-05
-3.04560930930506e-05
-2.76357610518465e-05
-4.89315014986848e-05
-2.4129969341489e-05
-1.85307042207703e-06
-6.2612518563178e-05
-2.36007111683303e-05
-6.22210958960369e-05
-3.32904477467869e-05
-3.62018438380366e-05
-5.46944654450456e-05
-2.53385950609452e-05
-1.62994004241463e-05
-2.43942449500348e-05
-3.08012636897903e-05
-6.45877394634119e-05
-4.38732602904403e-05
-3.20054157712557e-05
-1.91922099922792e-05
-3.2173683953286e-05
-6.01359736087969e-05
-2.11734147092915e-05
-2.84318401811299e-05
-3.91587235735165e-05
-2.53660592579648e-05
-3.5114758611912e-05
-3.74530752471851e-06
-2.76342309371511e-05
-1.96147082043917e-05
-8.01333301875486e-06
-4.05422222482334e-05
-1.96903428066092e-05
1.73937597810518e-05
-2.36693841463656e-05
-9.68385571911362e-06
-2.04872421150642e-05
-3.80961490358099e-05
-2.80857319052484e-05
-2.42399632968799e-05
-2.76172326108284e-05
-3.09014214163805e-05
-2.56986027540477e-06
-1.77432552342884e-05
-4.30381493047298e-05
-3.69156288822892e-05
3.86934803628289e-06
-1.20662928348827e-05
-3.9667253593667e-05
-5.88863862275102e-06
-4.80108816742203e-05
-3.7191411524433e-05
-3.19469942971776e-05
-2.42658134966484e-05
-1.06760499961006e-05
-2.59366802224729e-05
-3.52160572534621e-05
-5.9384384064939e-06
-1.88335330679233e-05
-2.22835417652176e-05
-3.2098307857887e-05
-3.79094711408272e-05
-5.19723371104773e-05
-3.97647140686507e-05
-4.96227114680565e-05
-2.06806205083756e-05
-7.00491620053127e-06
-2.25218922395118e-05
-2.11431564845848e-05
-4.29733433544114e-05
-3.90942855339895e-05
-2.3633945731941e-05
-2.99084608893546e-05
-5.93429185994063e-05
-1.64133024922341e-05
-4.35996631064935e-05
-5.66040557610401e-05
-4.13248566462563e-06
-4.23515527818068e-05
-4.65531468238432e-05
-1.72095797341633e-05
-1.89077609781538e-05
-2.99819893904128e-05
-7.52290769175383e-06
-1.58281179201439e-05
-1.48794543194568e-05
-3.82774606797776e-05
-3.02408986476785e-05
-2.81944832320888e-05
-1.52217805955625e-05
-5.05763806736563e-05
-3.97791995584637e-05
-2.81751413630534e-05
-1.16190634833912e-05
-4.42634358367102e-05
-6.98313164343122e-06
-6.22982269750295e-05
-5.30452380258528e-06
-1.87103596877999e-05
-3.68131441291894e-05
3.33938525615549e-06
-1.84938037574842e-05
-3.76723330659632e-05
-3.36739832660709e-05
8.03766748038751e-06
-5.03308017368898e-05
-4.20932102780827e-05
-1.90580944378959e-05
-2.18741075924426e-05
-2.26219793359909e-06
-1.2952960963414e-05
-1.64350479715774e-05
-3.60921622757871e-05
-4.40788661784204e-05
-7.83681896819961e-06
-4.52766864251121e-05
-3.24836211369831e-05
-2.99491937568437e-05
-2.28653275247162e-05
-2.23194384874777e-05
-7.81898976778522e-06
1.78302799582015e-05
-2.5588196428073e-05
-3.14035005641481e-05
-4.42763168617305e-05
-5.53029182367462e-05
-3.42188334661181e-05
-1.68648495073055e-05
-2.79429992329623e-05
-3.13841951851945e-05
-4.9654322535933e-05
-1.53588313616271e-05
-9.66642559865295e-06
-3.59198774015658e-05
-2.20436198050711e-05
2.2565256765058e-06
-2.23208334329772e-05
-2.229682287501e-05
-2.29970545709238e-05
-4.11765441494581e-05
-4.94209656525772e-05
-3.67005712289243e-05
-4.65208780912233e-05
-5.33406115412559e-05
-3.08372938669944e-05
-1.50070076897873e-05
-5.72351930747156e-05
-4.00060079998853e-05
2.9521947249971e-06
-3.181269344673e-05
-2.24950214707328e-05
-5.05254437517737e-05
-3.7204392629099e-05
-2.16754757972657e-05
-2.90684614013461e-05
-8.91858222402222e-06
5.06180592092582e-06
-5.57986945927794e-06
-1.91798779890361e-05
-1.20241939053066e-05
-3.57670415411099e-05
-1.70086160529736e-05
-1.69615871285558e-05
-4.31069307009546e-05
-4.36247667180486e-05
-3.06540505445704e-05
-5.78633342213201e-05
-1.24277225717385e-05
-8.06943807408819e-06
-2.47844078053385e-05
-1.67115618884457e-05
-3.38770590732776e-05
-2.12809382222209e-05
-2.30597727152473e-06
-1.12345098392564e-05
-4.52940763171404e-06
-2.32434051128992e-05
-2.02075438099325e-05
-1.43325761955014e-05
-1.20888103234804e-05
-4.76276451736058e-05
-2.06532725543409e-05
-4.12679335261249e-05
-1.7646546859281e-05
-1.21451600852355e-05
-3.03227737182138e-05
-3.64054681317127e-05
-2.83137954444013e-05
2.31106879411051e-05
-5.22240243116092e-05
-3.82690131464908e-05
-2.53542728782545e-05
-2.81652761754797e-05
-1.54741503755532e-05
-1.8811412486193e-05
-2.36464435715953e-05
-3.27125517742865e-05
-2.49138409444257e-05
-1.98179013913269e-05
-1.24061799275947e-05
-6.07695920076351e-05
-3.04669660013244e-05
-6.67089565902912e-06
-9.50915469581651e-06
-1.14856213089529e-05
-3.57015865627919e-05
-2.57504396399163e-05
-3.06315326622587e-05
-5.82960262530601e-05
-2.15851597006889e-05
-1.91562784072868e-05
-4.86339921868994e-05
-2.48607671330325e-05
-1.04866116585534e-05
-2.18653041743167e-05
-2.23710298204068e-05
-1.50695378857381e-05
-4.18462802796573e-05
-9.56169822738473e-06
-8.53002851303456e-06
-9.36285106913265e-06
-5.63663603457224e-05
-1.8142872125743e-05
-1.45651911038431e-05
-3.337369044904e-05
-4.99719902599554e-05
-2.43784695496555e-05
-1.92355641171926e-05
-1.7318175525698e-05
-3.73987367746541e-05
-1.858732985781e-05
-3.38327135184379e-05
-5.52601698385908e-05
-3.38485839851446e-05
-2.71724894009239e-05
-2.39161154099652e-05
-3.97382061715721e-05
-1.52894644001749e-05
-2.07019817921435e-05
-4.18925079924742e-05
-4.22303432728661e-05
-3.83895784470817e-05
-3.94255740310382e-05
-4.42020298410958e-05
-2.73299290231913e-05
-3.34076064171812e-05
-3.78914584846098e-05
-3.06526906728746e-05
1.381266100354e-06
-3.72666921688378e-05
-3.87970672852194e-05
-1.46691635493064e-05
-3.80530942504951e-05
-4.24870161251662e-05
-3.31344398115957e-05
-2.82550128149715e-05
-4.77253342660401e-05
-4.07804604435736e-05
-5.88008614911742e-05
-4.19584562223041e-05
-6.08318789863991e-05
-6.34577316470032e-05
-3.46051143891196e-05
-3.88914205736451e-05
-1.23156614094551e-05
-2.73538597290693e-05
-4.5664859447804e-05
-9.45713036745779e-06
-2.19310035058822e-05
-2.37586324251512e-06
-4.23651757632113e-05
-1.93482444553851e-05
-5.24064057397885e-05
-2.25933747110968e-05
-3.97307624759159e-05
-2.37546260114562e-05
-3.65228416114951e-05
-1.26655049353339e-05
-4.9368927719026e-05
-3.03311644262406e-05
-2.84092455314947e-05
-3.2586777265262e-05
-4.36227469965688e-05
-2.78251599748627e-05
-6.28079404484336e-05
-2.32226949868384e-05
-2.71069896307463e-05
-5.73044601664349e-05
-7.59671869940055e-07
-3.4010183055571e-05
-2.43640862068646e-05
-2.97598013852789e-05
5.8639117760375e-06
-4.97150990679622e-05
-1.38380871150279e-05
-4.72452826928175e-05
6.57655855062905e-06
-4.12767949787421e-05
-1.81229146645829e-05
-2.5153985793922e-05
-3.43427574881338e-05
-1.51340554869802e-05
-2.16899392049443e-05
-5.53417314917528e-05
-1.08406036775346e-05
-1.94437347742726e-05
-3.01497612273437e-05
-1.24832712049328e-05
-5.96886286287833e-05
-4.39087135166065e-05
-1.6370176951576e-05
-1.55048800692783e-05
-3.57329327748243e-05
-5.58609560326455e-05
-2.79287406727555e-05
-3.38871393749093e-05
-3.58628232297256e-05
-2.43038629405572e-05
-7.66016079602175e-06
-1.45981368635458e-05
-2.10900327152427e-05
-2.7473397058452e-05
-4.44317264312715e-05
-1.83695862280178e-05
-1.92531489378291e-05
-1.05928306733206e-05
-3.11994810162726e-05
-3.91026220188984e-06
-3.33708259800013e-05
-4.932692668902e-05
-5.30686369744502e-05
-1.83817112650754e-05
-3.63625014605399e-05
-3.46115890317624e-05
-5.13027706287043e-05
-4.98994855289454e-06
-3.73414547692648e-05
5.79302346787618e-06
-2.13064019289289e-05
5.66042807570593e-06
-4.00324371594345e-05
-4.2354092507056e-05
-1.9256540752664e-05
-2.84767708549014e-05
-5.17132301794016e-05
-1.94638538180477e-05
-3.0172272540396e-05
-4.94318698104598e-05
-2.89739420802755e-05
-1.99752366068211e-05
-6.6625832322614e-05
-7.68040847576851e-06
-3.77681133040128e-05
-4.08133936703203e-05
-2.55864188518339e-05
-2.58561764128652e-05
-2.92691999500811e-05
-3.53787453109742e-05
-2.33001616041303e-05
-2.80797422366605e-06
-3.91117227849822e-05
-6.99256315046681e-06
-1.87504701733493e-05
-2.83103141878219e-05
-3.44566649114922e-05
-2.80654045712597e-05
-2.33052706594564e-05
-3.67505957216689e-05
-4.80864681585187e-05
-2.34089431513461e-05
-3.60168385115206e-05
-5.33837032019371e-05
-2.34139149188874e-05
-2.23097716472535e-05
-1.80084338407657e-05
-4.66999127601323e-05
-2.61247596063595e-05
-3.69613244085921e-06
-2.35130223571758e-05
-3.50427329566475e-05
-1.44166163732923e-05
-3.38710630315388e-05
-3.15375975236989e-05
-4.61658168391131e-05
-3.82194609508925e-05
-3.95082846541217e-05
-3.51549821223468e-05
-1.07942939104382e-05
-2.15034085383221e-05
-1.99901215313474e-05
-3.22576919838524e-05
-5.3028655525801e-05
-9.58901005008069e-06
-1.61620545469802e-05
-3.51803456016772e-05
4.92306070942809e-07
-3.1493952049736e-05
-3.9441635440712e-05
-4.77885848945411e-05
-5.85664040803467e-05
-2.08921235523881e-05
-1.18324086577237e-05
-3.17155701582019e-05
-2.18560465224294e-05
-6.19203188818305e-05
-3.05841305529127e-05
-1.57425074865636e-05
-3.87457602803848e-06
-1.6363287667245e-05
-1.38240155147831e-05
-2.70576997856627e-05
-2.93304997059102e-05
-3.84409515767216e-05
-2.18314268846402e-05
-1.79632250623783e-05
-3.86121317674657e-05
-3.74364221981538e-05
-1.93538606686514e-05
-4.54369021563912e-05
-2.11592138945369e-05
-1.47783212323584e-05
-6.34951292225255e-05
-3.9554336374121e-05
1.71780072104736e-05
5.80165589458277e-06
-6.51432194638213e-05
-1.64473990445611e-05
-4.82685549836553e-05
-3.25077990740501e-05
-4.93993849461338e-05
-2.48409101705111e-05
-4.16919192955018e-05
-2.45406644201089e-05
9.17549827436335e-07
-2.19957275651735e-05
-2.87773527476457e-05
-2.35034740345566e-05
-2.32009995608996e-05
-2.36131760791185e-05
-4.09207365886919e-05
-3.64061635033461e-05
-3.09254253016341e-05
-4.00447168677177e-05
-4.08630430142089e-05
-3.04612503992742e-05
-4.70351563971943e-05
-4.33446404227364e-05
-2.76181963880036e-05
-1.10580592613181e-05
-5.48012358469422e-05
-1.02052689489121e-05
-3.68978532371096e-05
-1.98480813744148e-05
-4.91505326734334e-05
-1.30788131485925e-05
-2.42313094318535e-05
-4.34160368795288e-05
-1.57598908832441e-05
-5.2068374405694e-05
-7.92697623816856e-05
-3.93672693160189e-05
-4.1367504346962e-05
-1.65971740309378e-05
-1.49608109518593e-05
-2.45462420365441e-05
-2.39621300125933e-05
-2.26632971122258e-05
-1.13166547158585e-05
-6.03210949316752e-05
-3.76548761727599e-05
-2.63988482578335e-05
-2.59838686377832e-05
-2.14361382984275e-05
-1.65976134962874e-05
-2.60109188591129e-05
-9.48687048702196e-06
-4.05416434890139e-05
-5.99039575833257e-05
-3.83622498482952e-05
-2.53754414222143e-05
-1.94290909511111e-05
-4.59016663292925e-05
-2.75641797514423e-05
-2.39198305611184e-05
-4.77880109566431e-06
-2.29263753593988e-05
-2.98737002113723e-05
-2.61140684878018e-05
-6.21413571007777e-05
-2.83279036774168e-05
-3.09064697663733e-05
-1.15536904777921e-05
1.17873481774887e-05
-1.11851371774699e-05
-5.36382320556521e-06
-3.91317500524093e-05
2.47230622774467e-05
-4.11141474243963e-06
-4.48236643364021e-05
-4.29216019825775e-05
-6.58157458283477e-05
-4.35265271896011e-05
-2.21497560305005e-05
-2.06486162903633e-05
-4.34869981587363e-05
-3.20456167820827e-05
-1.16789494148723e-05
-3.01091437013806e-05
-2.48842968188417e-05
-3.11143262807067e-05
-4.30111941339624e-06
-2.48970678672073e-05
-3.15557770904467e-05
-7.32002218654871e-06
-4.02454540630798e-05
-2.05311934884067e-05
-4.86712451238836e-05
6.6917831494099e-06
-2.82640112406411e-05
-6.90634183720874e-05
-2.86022455228563e-05
-7.71633543616591e-06
-3.88531743931648e-05
-1.89440239321124e-05
-9.75314598557261e-06
-2.29927012325661e-05
-6.95000096849198e-06
-3.11593333113278e-05
-4.5486046738861e-05
-1.29198385295733e-05
-2.97278833417277e-05
-4.33391715017207e-05
-3.07206918985458e-05
-1.81714153428801e-05
-1.27752632358376e-06
-1.78451326930542e-05
-1.56173364774041e-05
-2.07745487330353e-05
-2.23449958595359e-05
-5.30308913457144e-05
-3.29398740717483e-05
-4.86728275786395e-05
-4.34265977748848e-05
-3.95846597491226e-05
-3.26022557369061e-05
-3.24916508309141e-05
-4.81460395326661e-05
-3.66006937079702e-05
-1.48427819388587e-05
-1.31685008478606e-05
-3.7617818186005e-05
-3.98294757138333e-05
-4.4825478286988e-05
2.30004178803685e-05
-4.21118657651673e-05
-6.74767357430747e-06
-1.99910362363434e-05
-3.42017371157104e-05
-6.1005492485241e-05
-4.12517871144325e-05
-3.02653813134497e-05
-9.88589825234727e-06
-2.65790663974031e-05
-4.51434790252163e-05
-2.14406224941646e-05
-2.18240146457921e-05
-6.38421980270876e-05
-4.44788598277207e-05
-3.65114982557351e-05
-4.24314408007059e-05
-3.81901962391438e-05
-2.52599800245579e-05
-2.24520447305847e-05
-2.67214112950011e-05
-2.21124806246676e-05
-1.25502271626125e-05
-5.39231949498614e-06
-6.11989207889114e-05
-3.01902223759575e-05
-3.92417988180872e-05
-7.0341238730798e-06
-2.43757406725427e-05
-5.95572188714529e-05
-3.25740889982847e-05
-1.51681802894363e-05
-4.16115829407109e-05
-2.7096115667905e-05
-1.87098655902566e-05
-4.89759529859761e-05
1.02862066555354e-05
-2.62254398382175e-05
-5.66720046069037e-05
-1.6981847738563e-05
-1.42137200083629e-05
-2.99073365950697e-05
-4.78370048435032e-05
-2.59992151007248e-05
-1.40868915154209e-05
-3.43208007744744e-06
-1.05010603915144e-05
-3.06028728936798e-05
-3.62916071866439e-05
-3.67694846797741e-05
-4.51651915571988e-05
-2.68267929979428e-05
-4.49765385344524e-05
-1.29453360675972e-05
-3.81847847154359e-05
-5.12250906570649e-05
-1.54143898585934e-05
-1.13222071849098e-05
-2.09829713541537e-05
-4.16187189431068e-05
-3.31288954174348e-05
-5.8032506263235e-05
-6.00469845078813e-05
-3.265926215586e-05
-3.82093366803174e-05
-4.89726099317162e-05
-3.47315441418287e-05
-4.40418623413176e-05
-4.32396410872618e-05
-1.95786633429879e-05
-1.67589109028493e-05
-1.26188304848494e-05
-1.47897489243465e-05
-4.64519998623708e-06
-1.84475813529008e-05
-1.32900094635031e-05
-4.65384027528596e-05
-4.61599716158775e-05
-3.79232487962902e-05
-1.88488305525889e-05
-2.8222727872346e-05
-2.97208987828668e-05
-4.24079662481052e-05
-2.82946224640637e-05
-4.52912102611033e-05
-2.94855241983415e-05
-5.44237620151383e-05
-4.83712942182461e-06
-3.33314316233233e-05
-8.65945062147161e-06
-2.77537100011443e-05
-6.1210867420146e-05
-4.09588126642931e-05
-3.17324262593721e-05
-6.35334208888038e-05
-3.04084229872183e-05
-5.70207373096111e-05
-2.38147887101615e-05
-1.3258774393721e-06
-3.87434994148364e-05
-3.48384139395459e-05
-4.35325141210539e-05
-2.66100289646827e-05
-1.44320705887101e-06
-9.80951002040101e-06
-1.33573497774741e-05
-5.21591936048735e-05
-5.18653271219852e-05
-2.58301144273421e-05
-1.83383907727112e-05
-4.40641215231224e-05
-3.4863782298207e-05
-2.78760832937516e-05
-5.49845280945073e-05
-5.72611200050474e-05
-2.40068238836138e-05
-4.68622156513742e-05
-2.26646520414027e-05
-4.60898424838323e-05
-4.87693326969137e-05
-1.9772226894009e-05
-2.40627057401321e-05
-1.36808041221648e-05
-3.99676126386663e-05
-4.10558155201654e-05
-3.5420223746124e-05
-2.96580923073772e-05
-1.37840055280147e-05
-2.4884932657868e-05
-3.40771107984238e-05
-3.15675435541345e-05
-5.76361203740024e-05
-4.26296251832984e-05
-3.92027256146128e-05
-6.67336188810141e-06
-2.74390162722647e-05
-3.35046428385912e-05
-1.75776185158813e-05
-1.30264726671968e-05
-2.72785465061935e-05
-2.90794756367968e-05
-1.07096482462326e-05
-3.94440789990852e-05
-6.98654403226654e-05
-7.9271511866326e-06
-4.26503469771336e-05
-4.41127799422211e-05
-4.49394886969807e-05
-3.86890393156926e-05
-2.50843198190973e-05
-2.52188321317939e-05
-4.20334298559269e-05
-1.93191743920786e-05
-1.95183738876714e-05
-2.34429209303546e-05
-2.89242878706375e-05
2.93690820182382e-06
-4.50799372695609e-05
-2.56983767121256e-05
-1.87716327355423e-05
-1.86156509383655e-05
-2.84485361318366e-05
-1.28668905400046e-05
-3.66433529173958e-05
-3.48659062872901e-05
-4.8570253155035e-05
-5.573851126047e-05
-5.79329959197596e-05
-3.43360006459976e-05
-3.17679142800453e-05
-2.28683542875982e-05
-1.67006861148623e-05
-2.79157769823965e-05
-4.70012811590173e-05
-5.53209860027178e-05
-2.31330278325613e-05
-1.41437556468287e-05
1.84313614236656e-06
-2.10566392303363e-05
-2.56119203601405e-05
-3.70295250381695e-05
-1.68390847384711e-05
-3.9346379362058e-05
-4.92519748649008e-05
-4.19150602253677e-05
-3.16161773608225e-05
-4.47659543408978e-05
-1.11058155245729e-05
-2.08023045015952e-05
-4.06924533727807e-05
-4.90241279018913e-05
-1.28384310646354e-05
-3.5147932401653e-05
-3.45879910049353e-05
5.70838048779715e-06
-3.74110962153795e-05
-3.02556353646666e-05
-3.18729546458262e-05
-6.15324625863459e-05
-1.83259202051236e-05
8.90642915572329e-06
3.60956719908819e-06
-5.95194726675455e-05
-2.22296400670608e-05
-5.3281964675522e-05
-2.60026377413175e-05
-2.17556222701269e-05
-2.3024070753142e-05
-4.55417307477961e-05
-6.448042483053e-05
-4.6228320697403e-05
-2.48917637728632e-05
3.24401503541915e-06
-4.8924214569129e-05
-2.34650539277136e-05
-1.68563012096466e-05
-5.98404881061557e-05
-5.95221568781103e-05
-2.85117036404452e-05
-4.03801414179547e-05
-5.87465571587299e-05
-1.61966006437211e-05
-5.38126735823866e-05
-2.65970083342103e-05
-1.91967556418166e-05
-2.30918400403538e-05
-8.42780884846627e-06
-2.3543626701431e-05
-2.99830846370996e-05
-3.90776806233514e-05
-1.40649823761702e-05
-5.28021467886558e-05
-3.60965741844405e-05
-1.37927439255608e-05
-3.97758505913754e-05
-4.34014882557415e-05
-2.64004378211659e-06
-2.53289209751485e-05
-3.12758979961037e-05
-3.75661688634922e-05
-2.86381775030269e-05
-1.7219515960103e-05
-4.26069299259293e-06
-3.50739230420776e-05
-3.4510451875074e-05
1.3552753764623e-06
-4.52898015723149e-05
-1.6764850861693e-05
-4.13010771053426e-05
-1.44368577141559e-05
-5.54106877866241e-05
-3.17388900709909e-05
-3.68663819647214e-05
-3.87765543736834e-05
-3.82827246226719e-05
-5.46327861963715e-05
-2.85278019908051e-05
-7.91120914283815e-05
-4.10472993692615e-05
-1.39281589071857e-05
-3.39422925674724e-05
-5.14531442766205e-05
-5.8133867268242e-05
-1.95697830420011e-05
-1.12296489346511e-05
-2.54389565882884e-05
-2.70964214518357e-05
-7.56398899317385e-06
-2.51142253780218e-05
-2.35284148890344e-05
-4.79886477441491e-05
-3.05058722665922e-06
-1.80364993237974e-05
-2.34605395726717e-05
-1.32711797260511e-05
-4.66314284027338e-05
-1.9126785425212e-05
-2.04868150460817e-05
-2.82848837788107e-05
-5.23595674859487e-05
-2.47726347937101e-05
-9.59395428860055e-07
-4.83086281925722e-05
-1.53314122523172e-05
-3.00096932823898e-05
-2.4774630545936e-05
-4.16487131520677e-05
-2.54187310402395e-05
-3.70209771214906e-05
-3.45611974698218e-05
-4.4503942952498e-05
-1.24832925743258e-05
-2.82100319673218e-05
-2.0528326805747e-05
-8.68917024668094e-06
-4.21239532275832e-05
-4.22439043080773e-05
-3.95273349311303e-05
-2.35534172003086e-05
-2.19935124965364e-05
-3.58723198789937e-05
-9.39521758108086e-06
-5.49501037685806e-05
-3.61147141064738e-05
-4.5342165489864e-05
-1.9424712902194e-05
-3.22191710431672e-05
-2.5404934486353e-05
-1.54078583094307e-05
-2.94034386763642e-05
-3.34964257829829e-05
-3.3299469434633e-05
-1.81203554800061e-05
-4.76550790516323e-05
-3.79946720029433e-05
-3.67663374264783e-05
-1.77964012131504e-06
-5.33525124800877e-05
-2.58500927426705e-05
-4.04254903605954e-05
-1.78960799624804e-05
-4.93213770831552e-05
-3.35130875857892e-05
-4.90362021088182e-06
-2.73198742894279e-05
-2.20001345037504e-05
-4.96410196819896e-06
-2.49734794992689e-05
-4.8001299397408e-05
-3.86755443241929e-05
-4.65467832492589e-05
-4.46779571344436e-05
-1.33748291645146e-05
-2.82251164298609e-05
-3.51638298954318e-05
-4.77292686868921e-05
-3.66787378349451e-05
-4.65965714107308e-05
-1.58739329965579e-05
-2.20038975099842e-05
-4.55354221449577e-05
-2.12890277272999e-05
-5.39481166286374e-05
-4.50498373857359e-05
-3.86781615006376e-05
6.75785256113413e-06
-4.13188422336793e-05
-5.42538650985046e-05
-3.6834443561625e-05
-2.15394003089257e-05
-8.44830592762676e-06
-1.66079754678048e-05
-6.30256625648892e-05
-4.98668419189106e-05
-3.87088407504781e-05
-1.7225440992613e-05
-5.25115772929837e-05
-3.02451444325391e-05
-2.85000646777621e-05
-3.76305961391167e-05
-1.30169161106644e-05
-2.74191930785427e-05
-2.80020966936487e-05
-3.11684350913823e-05
-2.35654058189933e-05
-1.05251494617791e-05
-3.02516803704524e-05
-5.84701897472616e-05
-1.58976848060381e-05
-3.14125769499665e-05
-4.93496670097326e-05
-1.44025365058396e-05
-1.69413872892557e-05
-3.88294020925949e-05
-2.06807690570882e-05
-2.38943031310888e-07
-3.37628785054363e-05
-6.04237321108875e-06
6.20703079496211e-08
-3.37552170666353e-05
-3.14875349297365e-05
-4.89826043934241e-05
-2.16277868132621e-05
-4.41888308745618e-05
-3.32679242568316e-05
-2.86150891832432e-05
-1.98931237077881e-05
-4.75259807802661e-06
-1.17476559313144e-05
-1.9045047632656e-05
-2.10144326875276e-05
-4.73679330192534e-05
-1.83415404252855e-05
-2.46367333491756e-05
-3.21571866807615e-05
-4.36678596626447e-05
-1.85063999172546e-05
-2.95066621424076e-05
-2.23459425298882e-05
-2.65675093104815e-05
-3.78143102927724e-05
-2.60031627876243e-05
-4.09868989230662e-05
-1.93757752522343e-05
-3.6622628447337e-05
-2.39834692103066e-05
-1.54276041320832e-05
-4.89550818548159e-05
-1.0427077484185e-05
-5.9203102879043e-05
-3.35868124583342e-05
-3.63632826613135e-05
-3.52981634566021e-05
-3.05610605898048e-05
-4.37659007546111e-05
-5.91671209215846e-05
-4.57781096325565e-05
-1.77174312921944e-05
-4.22584144006271e-05
-4.30000960246061e-05
-7.92523574122986e-05
-4.38665193483625e-05
-3.77068695972094e-05
-1.60618992743522e-05
-4.39616084704431e-05
-2.81511737503501e-05
-4.98608269838407e-05
-4.04173692335767e-05
-2.29307113271937e-05
-2.33283853284953e-05
-7.01489124233441e-06
-5.88859512357746e-05
-2.35274060213532e-05
-3.43636316014198e-05
-6.41470975567204e-05
-2.06503596684621e-05
-3.1905082495352e-06
-2.93208042880823e-05
-2.147154734929e-05
-3.94310864495818e-05
-6.7776493910829e-06
-2.49293120266954e-05
-1.25944063247979e-05
-4.77144481987554e-05
8.79119023957658e-07
-3.08472849294497e-05
-4.20150260228591e-05
-4.19390023654993e-05
-2.6632726820475e-05
-2.67010286570793e-05
-3.53779854718263e-05
-1.80696638839779e-05
-3.01377023007397e-05
-1.70930623034793e-05
-1.22949282378482e-05
-7.65091691312077e-06
-2.53037604357935e-05
-3.65340868393744e-05
-3.40795040505718e-05
-4.26804341384899e-05
-3.78177676222943e-05
-2.65715227412945e-05
1.39479452391454e-06
-2.42745020426992e-05
-1.5633846588095e-06
-3.22222890742023e-05
-4.56809476114817e-05
-3.9397101712095e-05
-3.60454345665626e-05
-4.87433597456185e-05
-4.72381567298887e-05
-1.873460933187e-05
-2.76811938971429e-05
-4.98820464646124e-05
-5.0190231496489e-05
-3.87307044909538e-06
-3.59918400086833e-07
-2.0388536840214e-05
-4.27452412164605e-05
-4.2255035138102e-05
-6.60054668125072e-06
-3.29411346473005e-05
-8.55920775622918e-06
-2.36435635770401e-05
-2.73635977518095e-05
-1.26084756092212e-05
1.70646601637028e-06
-4.61345953262762e-05
-3.17810473129099e-05
-6.12672951056906e-05
-2.51764569940722e-05
-4.49927318773453e-05
-5.43478573937776e-05
-4.28778593782517e-05
-2.20244845723047e-05
-2.53235469014851e-05
-3.62035535581217e-05
-1.57006770047542e-05
-3.11666747154401e-05
-9.65954248268092e-06
-1.59897086152274e-05
-2.40540680215614e-05
-1.81008344761013e-05
-5.06134564931552e-05
-4.13903503673074e-05
-1.11944412314117e-05
-1.86741545759352e-05
-3.91986805931591e-05
-3.29619106499623e-05
-1.45037722727184e-05
-1.94463951768655e-05
-5.80158758556134e-05
-1.2679166837589e-05
1.95172477426357e-05
-2.25451535379401e-05
-4.22695753926472e-05
-6.9055822097024e-05
-4.84668525480322e-05
-2.11302858640737e-05
-4.07274097733059e-05
-5.65738862335464e-05
-2.81800052298544e-05
-4.28533935316981e-05
-2.68410990124225e-05
-5.66317006258225e-05
-5.3080299076072e-05
5.98542044490901e-06
-2.48770375143303e-05
-3.29342813269311e-05
-2.42739906158673e-05
-3.54014189569097e-05
-3.60657047584635e-05
-1.80720852606223e-05
-4.83366228240206e-05
7.45688908257331e-07
-5.56998963112366e-05
-3.12534038189081e-05
-1.48874271006011e-05
-5.85427966583497e-06
-3.5569964965176e-06
-3.57450195497921e-05
-3.05025216919387e-05
-4.62357264768056e-05
-2.17689979465789e-05
-2.40816792128955e-05
-2.52645059269942e-05
-3.89414775884684e-05
-3.40272448497399e-05
-8.32989945715877e-06
-2.78875605299346e-05
-4.31227034607092e-05
-2.92734118995674e-05
1.4877790833533e-05
-3.27152138009391e-05
-4.00984288142214e-05
-3.39307643482209e-05
-5.68650173706961e-05
-1.56908504958439e-05
-3.38655575623818e-05
-5.88392182688608e-05
-3.99840470598821e-05
-6.03454089908947e-05
-4.18597503966961e-05
-3.20660981780505e-05
-1.75215055153125e-05
-2.59022426191907e-05
-2.37701224204254e-05
-2.62451048222595e-05
-3.78914054978081e-05
-5.01619138990979e-05
-3.24628875846567e-05
-3.31912089059107e-05
-4.43756708097386e-05
-7.88160854366996e-06
-5.28364053280946e-06
-1.43113784290286e-05
-3.12632883372777e-05
-2.98651564890441e-05
-9.30679398296078e-06
-3.98257596849036e-05
-1.74985222782045e-05
-2.45582392462826e-05
-1.00102063371275e-05
-2.1030763253004e-05
-1.06007222528716e-05
-1.04551782578984e-05
-1.56432957708788e-05
-2.24168220828313e-05
-1.79356714417614e-05
-2.3968355846617e-05
-3.33297086374702e-05
-2.01816524786724e-05
-4.0702287619026e-05
-2.76221407481997e-05
-1.36671617266723e-05
-4.99506696098922e-05
-3.92835082957415e-05
-1.13159549152616e-05
3.56865479465474e-08
-5.40930868121487e-05
-1.62059803161446e-05
-5.04724833524535e-05
-3.56749605007345e-05
-6.10324793449993e-06
-2.17909085030958e-05
-3.02798803657651e-05
-4.85470440149867e-05
-1.15032930452464e-05
-2.66823254649234e-05
-3.67956952653111e-06
-5.62317810909746e-05
-1.66275884526628e-05
2.75887730146574e-07
-2.05576234477883e-05
-3.07998088579257e-05
-6.28836198531872e-05
-2.34331483669341e-05
-2.93246223463809e-05
-6.35673610117918e-06
-5.27772991050948e-05
-4.64571506894785e-05
-3.64805335324914e-05
-2.8337540460328e-05
-5.85274850388175e-05
-2.41015016151266e-05
-7.08195403214754e-06
-2.36430773275253e-05
-2.26836452209437e-05
-5.17357595054161e-05
-2.73588257004523e-05
-6.54192498729484e-05
-3.34948605283911e-05
-4.2455406636206e-06
-5.19934133724264e-05
-4.21461921566975e-05
-1.88740058159473e-05
-1.81125453710458e-05
-2.23585506595374e-05
-1.89363697955601e-05
1.46544565212815e-05
-4.86193926292185e-05
-4.35579893923186e-05
-8.04461915377043e-06
-2.44991225525538e-05
-4.5025581872231e-05
-1.02466869876586e-05
-2.20784586177729e-05
-5.02261074583703e-05
-3.30178471158394e-05
-2.90639022779135e-05
-4.25878067355001e-05
-1.20633223187921e-05
-2.9807843158335e-05
-3.33270936744849e-05
-1.96965955807275e-05
-5.59346852129531e-05
-1.95412731199116e-05
-4.72284779237438e-05
-5.40445904313253e-05
-2.08542693063696e-05
-3.17402902906705e-05
-4.42340018290469e-05
-1.03405705828125e-05
-1.91739048804508e-05
-3.5248254072309e-05
-1.96592098653611e-05
-4.18630979707183e-05
-3.80777579378097e-05
-4.22817206076244e-05
-2.90209379271139e-06
-4.21977998544662e-05
-2.51954361199338e-05
-3.07146869024815e-05
5.593312345287e-06
-2.31887211766421e-05
-1.13460426302217e-05
-2.06514925703999e-05
-2.85581586669015e-05
-4.06758067468156e-05
-1.81340086283106e-05
-4.80153381701121e-05
-2.01505073268891e-05
-2.72104908779756e-05
-2.29868810408062e-05
-2.54117184388656e-06
-4.21902512367931e-05
-2.56902437246735e-05
-1.80123587245964e-05
-5.40780171760325e-05
-1.15625728236131e-05
-3.53389848892337e-05
-2.55027096173353e-05
-2.20780332915509e-05
-1.07120694684443e-06
-3.56004202830488e-05
-1.7062778255733e-05
-2.20801591765171e-05
-1.27136983537191e-06
1.67575563644577e-05
-2.72787043770855e-05
-2.68815753517284e-05
-3.20106627813545e-05
-5.38673350958322e-05
-3.75748732880375e-05
-4.42903351688877e-05
-4.71990416287137e-05
4.08102052450085e-06
9.63587679048855e-07
-4.57129430366753e-05
-6.60422481177125e-06
-2.43772843744872e-05
-3.93044346006241e-05
-2.37930036583369e-05
-5.99930200024813e-06
-3.60749913095673e-05
8.96418360464295e-06
-2.42202693600879e-05
-3.75268882930028e-05
-4.97612989558458e-05
-2.5186765037293e-05
-2.26791323219248e-05
-7.59826475479694e-06
-1.5730103941258e-05
-2.57177316536433e-05
-4.86336829831314e-05
-4.96074762134786e-05
-2.27089847774615e-05
-2.9534760771991e-05
-2.53359568609174e-05
-8.74467617507447e-06
-2.18947938130431e-05
-3.00124292925305e-05
-2.86129136881791e-05
-1.24962765653992e-05
-2.9323601566048e-05
5.68027636909407e-06
-2.08465164364448e-05
6.50025044309283e-06
-3.11364066065138e-05
-1.31915053725507e-05
-3.14964786948144e-05
-3.81696592165215e-05
-1.01252474264726e-06
-1.30879109881709e-05
-1.90899705779352e-05
-2.88377120153257e-05
-2.76395437053451e-05
-4.17685921916465e-05
-1.45525388512958e-05
-2.81649619496292e-05
-8.56982502043783e-06
-4.74595998875965e-05
-2.95368244862559e-05
-2.54331608435475e-05
6.70916512652073e-06
-2.94304021256797e-05
-4.72002370920059e-05
-2.67939688060224e-05
-1.71905734361561e-05
-1.06755470355575e-05
-5.20705355088478e-06
-2.15073662904494e-05
-4.27678306752008e-05
-1.17029353166646e-05
4.63437165796777e-06
1.1846711213042e-05
-4.04145556510278e-05
-3.01411012664828e-06
-2.94582040748105e-05
-2.74404025317977e-05
-6.20110578318e-05
-2.53672862140477e-05
-5.6539533431597e-05
-2.50367183927048e-05
-4.00197070933535e-05
-1.50183091327278e-05
-5.41301223288263e-05
-5.14260372225107e-06
-2.99160222843317e-05
-5.64475025803469e-05
-3.2828216453119e-05
-4.08940855419102e-05
-3.53284343123393e-05
-6.89432351175365e-06
-4.02465972988355e-05
-1.8626350039739e-05
-1.90518129533208e-05
-2.66337949055574e-05
-4.73251146941519e-05
-2.20983384982611e-05
-3.5363922226755e-05
-4.09082979484838e-05
-5.95110289383964e-05
-1.53154795743134e-05
-4.68563350308646e-05
-2.93431520934301e-05
-2.20609310298852e-05
-2.45231175514625e-05
-1.58076815194969e-05
-3.61988670382202e-06
-4.26021126378692e-05
5.04035261040762e-06
5.84684080468487e-08
-2.91651275509624e-05
-1.28332038158761e-05
-1.6688120117616e-05
-4.39514342493487e-05
-5.19353841352608e-05
-4.15978249953761e-05
-6.20479514478955e-05
-2.92956240514668e-05
-1.26414787093302e-05
-3.8660457555475e-05
-2.8789729538653e-05
-4.32134423400215e-05
-2.62754836773084e-05
-2.54730111078607e-05
-1.47940732533588e-05
-3.73024969592531e-05
-4.04259298288419e-07
-6.31195608395434e-06
-1.60985346016115e-05
-2.12762902430578e-05
-2.57680930277313e-05
-3.1288151387551e-05
-7.10992528402727e-05
-2.92872989305928e-05
-1.58636516896135e-05
-1.30270981102619e-05
-3.390024948005e-05
-5.10023920618619e-05
-2.18908358238035e-05
-1.88812691573767e-05
-7.16678016750475e-05
-2.52075333359398e-05
-2.26934580823302e-05
-4.09248667400113e-05
-4.15572572421923e-05
-1.65429849561931e-05
-7.37424376705448e-05
-2.65968073398552e-05
-2.74295751025128e-05
-1.99545338215715e-05
-2.20725311787444e-05
-3.71473551340919e-05
-1.63272105521852e-05
-1.51155137035964e-05
-2.03069607961356e-05
-4.20631068072479e-05
-2.93926384050032e-05
-1.4947886193649e-05
-7.77542046239453e-05
-3.163776550931e-05
-1.46784620915866e-05
-3.60351438336267e-05
-4.38578428768675e-05
-2.3514873195816e-05
-5.19162474445173e-06
-2.75725553767872e-05
-2.67764225276933e-05
-3.90626919324632e-05
-5.9819351381812e-05
-3.61219393479138e-05
-4.29413390463887e-06
-4.41915727355856e-05
-5.28862738314227e-06
-1.85754029342318e-05
-1.13209790391714e-05
-2.93916811993014e-05
-3.66515878957489e-05
-5.25917968728266e-05
-6.98405963951127e-05
-4.00313761688545e-05
-2.19733335998421e-05
-5.3703293203818e-05
-4.26546057225305e-05
-2.59844344346015e-05
-2.62161656868797e-05
-3.44679592461138e-05
-1.50776642689539e-05
-3.13811187698026e-05
-3.13368725283283e-05
-4.74406720804623e-05
-1.64215681282697e-05
-7.21229629023186e-06
-2.3275830262829e-05
-3.25516820347232e-05
-4.00789709190921e-05
-1.44856036490743e-05
-4.04018590840816e-05
-5.24385946016353e-05
-1.46757766764133e-07
-2.57259780509736e-05
-5.91325583308142e-05
-3.54869952089194e-05
-4.78438164358598e-05
-1.9543075695284e-05
-4.499646167177e-05
-5.48441717639962e-05
-3.90493929282117e-05
-2.88617015132842e-05
-2.21658856715332e-05
-4.78422663061722e-05
-1.79995792952972e-05
-1.52512658754886e-05
-3.32959036112975e-05
-2.28007066864282e-05
-3.14133741485548e-05
-2.01915506370023e-05
-4.13088218198793e-05
1.55645781315754e-06
-7.96705522684045e-06
-1.95010826312252e-05
-1.43772647795712e-05
-5.37230088861641e-05
-1.2350886780047e-05
-2.95059788362976e-05
-1.88127341520527e-05
-3.15727930827176e-05
-7.6363776929565e-07
-2.58567781318615e-05
-4.82603707530637e-06
1.02169468214258e-05
-2.03339442198416e-05
-4.05636336256958e-05
-3.7318492840816e-05
-3.4458243355059e-05
-2.90630919754674e-05
-7.41869164467768e-06
-3.44114006702403e-05
-4.34181675768166e-05
-1.43443555916591e-05
3.65435920899263e-06
-1.18779014750374e-05
-6.89609930585661e-05
2.02994518480244e-05
-4.88439997948496e-05
-3.51603923566064e-05
-5.44944026164889e-05
-2.22587245070039e-05
-3.20831453805904e-05
-2.39814447773917e-05
-5.40615611923482e-06
-5.66504540658009e-05
3.08232662444426e-07
-4.6882702781221e-05
-6.52942431057141e-05
-3.06530384256931e-05
-3.7920787803804e-05
-4.57322267718595e-05
-5.42950605348789e-05
-3.21001412499537e-05
-2.14591891852502e-05
-1.8987948861778e-05
-2.98621100734026e-05
-1.54903870067691e-05
-3.44411957184955e-05
-4.06275474772429e-05
-3.53198700195777e-05
7.99913666569904e-06
-3.73951569129037e-05
-3.95239707145142e-05
-1.94368867533952e-05
2.67106510939252e-07
-2.81721691973067e-05
-3.43675409796106e-05
-1.65628747501888e-05
-4.2604186280577e-05
-3.4201606835196e-05
-5.75818088963313e-05
-3.25536144425853e-05
-2.79479866374231e-05
-2.30739252983662e-05
-4.07581363772756e-05
-3.00150255397515e-05
-4.19118270842324e-05
-1.63030935793236e-05
-3.41401264643454e-05
-5.52979278116551e-05
-6.04619050996737e-05
-2.28200091085639e-05
-1.40250520163759e-05
-3.20531066950702e-05
-5.10753164720017e-05
-1.96154106865776e-05
-8.4181539218388e-06
3.38262644500998e-06
-3.64761121637861e-05
-3.34856515887456e-06
-4.10076760035589e-05
-4.62151133470954e-05
-2.37775681512757e-05
-5.31367060512179e-05
-2.19585493978467e-05
-5.17846309768016e-05
-2.28954379046954e-05
-1.52908678164773e-05
-3.76456421150968e-05
-2.61286764068036e-05
-4.0598250602131e-05
-3.71408180486204e-05
-4.41629592122216e-05
-4.19009290719802e-05
-2.5584393333776e-05
1.70699949394736e-06
-2.44685814376708e-05
-2.38437118273664e-05
-2.15915654700619e-05
-4.45754353167975e-05
-1.6716387531386e-05
-3.89701638180308e-05
-3.88324184971235e-05
-3.89562778279655e-05
-2.45887182836538e-05
-2.34076701261489e-05
-3.00118179908572e-05
-3.4103552043126e-05
-2.49686530415001e-05
-1.42674310586188e-05
-3.10386598725485e-05
-6.8837538724811e-06
-4.08892442482006e-05
-2.8735337402862e-06
-3.70780476149351e-05
-1.75923858406694e-05
-2.2453424252664e-05
-3.72004592429289e-05
-5.21134677050274e-05
-2.31796652523569e-05
-5.52978851018912e-05
-2.56359543613936e-05
-3.51488142119331e-05
-1.82985016065022e-05
-2.7525710794886e-05
-4.44746832424922e-05
-5.69298078090378e-06
-2.83530988006195e-05
-2.97876322038963e-05
-3.34993154013625e-06
-3.73988545528845e-05
-4.25960149216033e-05
-3.1633682000121e-05
-2.84849962096833e-05
-3.89913476053663e-05
-1.60562974633419e-05
-1.00889045427894e-05
-3.12612659492727e-05
-7.34820423956071e-05
-5.50780414217235e-05
-3.85116294756832e-05
-3.84694710203425e-05
-4.20641919446822e-05
-4.30787867167875e-05
-3.6079387334084e-05
-2.47548790124067e-05
-3.68135816075497e-05
-2.35740117312167e-05
-2.38266665088277e-05
-2.76223036288438e-05
-1.69110107215427e-05
-3.92771716678585e-06
-5.74323758865366e-05
-5.11600119798251e-05
-8.37996834842845e-06
-4.58255014379853e-05
-4.83082150842453e-05
-6.61851350314824e-06
-2.54025459079919e-05
-3.15278642923035e-05
-3.92436650731956e-05
-1.43841989109868e-05
-1.14932901173061e-05
-2.97493464837746e-05
-2.11293334284359e-05
-9.70830392946872e-06
-1.03168932846717e-05
-1.00300041024554e-05
-2.88524997642715e-05
-2.34727772177189e-05
-1.49422588794964e-05
-4.1821521117274e-05
-3.05823953986859e-05
-2.87546230997761e-05
-1.7278057656935e-05
-3.18450813241276e-05
-3.456964203691e-05
-1.15204602531273e-05
-5.5028933603245e-06
-3.59803459106453e-05
-2.77739856683062e-05
-1.85531943002474e-05
-4.90624353817467e-05
-5.25456564298615e-07
-2.24668105818548e-05
-3.23145746934122e-05
-5.28332916860517e-06
-3.77462721254159e-05
-2.54350448502878e-05
-4.58857128036671e-05
-2.47119570881437e-05
-4.43902167872227e-05
-3.99963959148774e-05
-6.21301551598482e-05
-2.19885843381075e-05
-2.67555579380221e-06
-1.92395697270292e-05
-3.5674371589976e-05
-2.48225100798194e-05
-1.62285278481022e-05
-3.07537171205371e-05
-4.1111877183288e-05
-3.48685872818946e-05
-5.44424291093735e-05
-1.7668242543316e-05
-3.53802103896814e-05
-3.16862185057028e-05
-2.70638844521355e-05
-6.50009430675947e-05
-3.54079401943151e-05
-5.25983622299435e-05
-4.27706047066339e-05
-1.58682697109089e-05
-8.31743422628436e-07
-3.24628772210183e-05
-3.40243545475798e-05
-3.42845980735722e-05
-2.33126463857437e-05
-1.4388840828479e-05
-1.46497858862132e-05
-3.96502623996523e-05
-2.3171006874372e-06
-4.56145043153816e-05
-3.53139502317532e-05
-4.367905531824e-05
-3.46367983118242e-05
-4.13146969485562e-05
-2.38934924383359e-05
-1.28827212138011e-05
-2.59125374762706e-05
-1.99064105313832e-05
-5.40899678532817e-05
-1.22406015770293e-05
-2.67518264162093e-05
-4.8762128240085e-06
-4.70050204526286e-05
-3.03850186018871e-05
-3.28895469713525e-05
-4.06779403224132e-05
-6.71163317432779e-06
-2.22118099334649e-05
-2.23074426210234e-05
-4.10754368087156e-05
-4.08107119708485e-05
-4.11332651807127e-05
-5.04737974031537e-05
-3.30450505443759e-05
1.0079583647997e-06
-3.02204531910022e-05
-3.29168209234213e-05
-2.30948924846425e-05
-2.56000003362054e-05
-2.66456183682912e-05
-1.50071550503107e-05
-5.07685173752664e-05
-1.7348959040929e-05
-4.84114988226702e-05
-3.15388326623469e-05
-9.79978626841491e-06
-2.2576102094581e-05
-3.44607297142359e-05
-3.13366366985846e-05
-5.95194049467776e-05
-4.16504301093588e-05
-2.48070324162913e-05
-3.63216229615097e-05
-3.99485004601749e-05
-2.77374607525545e-05
-8.86299279801974e-06
-4.39953189613943e-06
-1.39367549813322e-05
-4.23404212182208e-05
-4.1107139545458e-05
-4.96288803080528e-05
-1.99805347577059e-05
-1.68213950313411e-05
-1.23457881400182e-05
-2.19977142551896e-05
-2.62703557522082e-05
-5.08381044835087e-05
-5.43384068553421e-05
-2.91502198842869e-05
-6.30635618196774e-05
-1.21995231731833e-05
-4.676873936403e-05
-4.97114941845592e-05
-1.17678519307069e-05
-3.37184190628704e-05
-4.31973673676914e-05
-1.49744884468804e-05
-1.22032322254053e-05
-2.38933411702181e-05
-2.12946582903197e-05
-3.43201695558088e-05
-3.15290159333254e-05
-1.68534925783014e-05
-1.9382483927626e-05
-4.24598372609154e-05
-4.91755770443766e-05
-4.87878895853026e-05
7.82000022294969e-06
-1.91866253116752e-05
-3.8729035877176e-05
-5.55617295479306e-05
-5.99403256896216e-05
-1.88881234772011e-05
-2.13589098478547e-05
-5.43320966609139e-06
-2.31056289732967e-05
-6.02180530981033e-05
-2.59111662789994e-05
-1.63111256507901e-06
-1.57628949428068e-05
-3.49694003367216e-05
-2.27047686806375e-05
-2.21692461468314e-05
-1.96556260679265e-05
2.82166872694489e-06
-4.55882863146896e-05
