# Supplementary material for: Research on computational propagation and identification of mine microseismic signals based on deep learning
Source: PLoS One. 2025 Oct 22;20(10):e0334641. doi: 10.1371/journal.pone.0334641 (PMC12543183; doi:10.1371/journal.pone.0334641)
Supplement: S7 Data — (ZIP) [file pone.0334641.s007.zip › 000100900001624.xlsx_0.txt_24.txt.txt]

-3.88780933363487e-05
-4.61629389320666e-05
-3.70685342710004e-06
-3.19926008352437e-05
-2.54924828707547e-05
-4.16067905537309e-05
-1.76849084286144e-05
-7.54368312157188e-06
-3.29782010084508e-05
-6.15437340852162e-05
-1.64731863434917e-05
-3.95289937331322e-05
-3.2624221421218e-05
-5.30788446511723e-05
-4.53796324016916e-05
-2.85848474647758e-05
-4.75833039456444e-05
-1.11829789573286e-05
-9.03970520420725e-06
-5.96505556807761e-05
-1.31392170049362e-05
-1.40031964172967e-05
-3.7852847836192e-05
-2.74880582330297e-05
-4.59668392095871e-05
-1.71513544982824e-05
-5.87063417007634e-05
-3.5248128402399e-05
-5.54455956307765e-05
-1.580420849361e-05
-3.79791707028682e-05
-5.2806082770926e-06
-3.41590262090848e-05
-3.8399716864841e-05
-3.20142397877802e-05
-6.61367730496281e-06
-4.58922196278375e-05
-3.32142901046908e-05
-3.34683271555219e-05
-3.53585663522216e-05
-8.87063830585908e-06
-4.46935852937861e-05
-1.24954319116389e-05
-1.7083330749021e-05
-3.84544339367951e-05
-1.41454370182543e-05
-9.2037455852853e-06
-3.03179827020866e-06
-2.30397623543624e-05
3.43118763465841e-06
-3.28501256188817e-05
-4.14302636474848e-05
-2.50998887590894e-05
-3.20831087582828e-05
-4.83962428071426e-05
-4.33929799108416e-05
-3.25162657277132e-05
-3.21239633580519e-05
-2.26536491847908e-05
-7.82461501783734e-05
-2.24433464886487e-05
-1.71368343933716e-05
-7.66351956434495e-06
-5.42939780228488e-05
-2.87165504924117e-05
-1.7515817073935e-05
-1.07455413194492e-05
-4.21541718425993e-05
-3.18316826923197e-05
-4.61096875096595e-05
-2.5876611760743e-05
-1.09905118971794e-05
-4.05783533318077e-05
-2.99482538179592e-05
-3.56797703561981e-05
-3.22387402162694e-05
-1.45071876256708e-05
-2.1323117745547e-05
-3.51974213384254e-05
-3.88559014543726e-05
-4.20713053117975e-05
-1.04218600313804e-05
-9.21915809514478e-06
-4.69027359313275e-05
-3.68496340189514e-05
-3.71767160132022e-06
-3.07304989489758e-05
-6.24662471312093e-06
-3.10894016240055e-05
-2.92004830027102e-05
-8.93524254989614e-06
3.07719341958893e-06
-2.22256230722602e-05
-2.51950960489248e-05
-5.1280500071766e-05
-3.94336492220298e-05
-2.87041884222453e-05
-1.80792233333445e-05
-4.04502759900839e-05
-3.46238807137199e-05
-2.74527182942856e-05
-1.26615120846559e-05
-1.21086330238874e-05
-2.56067939522378e-05
-3.48005424297541e-05
-2.61949767479157e-05
5.02455937763867e-06
-2.70549727410486e-05
-3.92924824366992e-05
-2.69902448965399e-05
-4.18785404248156e-05
-4.78918931120536e-05
-2.96705432306352e-05
-3.7811153002818e-06
-1.71674651088242e-05
-2.47913863788711e-05
-3.52680844534265e-05
-4.39760379487638e-05
-3.11351667777529e-05
-7.49030613090707e-06
-3.19067173385216e-05
-4.30420929561696e-06
-3.06744731445522e-05
-3.01969454660274e-05
-6.25734196243928e-05
-1.49984132169851e-05
-4.47022682412003e-05
-2.71307547664242e-05
-5.47443848315425e-05
-6.90573878790746e-05
-4.00917936740441e-05
-1.96931651128004e-05
-3.51202751306543e-05
-2.57170317564056e-05
-2.06629325535933e-05
-1.80536221125062e-05
-4.98502007178289e-05
-3.71141818544851e-05
-8.82221842387713e-06
-5.90221797657359e-05
-2.31991001410728e-05
-4.46922004556306e-05
-2.31261562607065e-05
-2.1652878273658e-05
-4.84104205833269e-05
-2.83588678701839e-06
-1.85434981465258e-05
-2.76643106463229e-05
9.98026420583874e-06
-2.53569418943176e-05
-2.51715843637245e-05
-1.6799214716794e-05
-3.29529141053368e-05
-3.40741303714509e-05
-1.10004873606988e-05
-5.12068969117119e-05
-1.68836454362078e-05
-3.82816358847521e-05
-3.59860736854446e-05
-2.15520796253117e-05
-3.6420548664847e-05
-1.00297308708325e-05
-2.02406853435597e-05
-3.70668708970494e-05
-3.85408459177562e-05
-2.63195158932737e-05
-1.12026010100131e-05
-4.57524001926341e-05
-6.37048126171615e-05
-2.35570296843698e-05
-1.74899803856785e-05
-1.39760382526637e-05
-3.3548520257072e-05
-2.50985692998898e-05
-1.00727477993073e-05
-3.30237546075461e-05
-1.21785748968904e-05
-4.46615790832439e-05
-2.81349433406497e-05
-4.33530547639526e-05
-4.41781524669342e-05
-2.49372161840131e-05
-2.18926033549554e-05
-2.50028064069396e-05
-3.1986381817848e-05
-1.50452795897633e-05
-1.83544454466115e-05
-4.14652163416201e-05
-4.96588287547939e-05
-4.9937316787551e-05
-5.64247197135625e-05
-1.4169626067266e-05
-6.72009825055749e-05
-4.94144510529891e-05
-9.33369433909416e-06
-5.99121901510115e-05
-1.96426087747871e-05
-2.44998389177293e-05
-1.78162307826594e-05
-2.12105073023851e-05
-2.69755775699367e-05
-4.90170360349976e-05
-4.86131621778297e-05
-1.91905907050759e-05
-5.03998712934304e-06
8.8622341917876e-06
-3.17265156918682e-05
-2.31752078016979e-05
-2.2147994147914e-05
-4.31778886554121e-05
-9.13965460080957e-06
-2.57078265067349e-05
-4.66644854211121e-05
-1.89970366790409e-05
-1.5867788153523e-05
-2.13846513896335e-05
-2.38644996435264e-05
-3.21672423181066e-05
-2.60083248687989e-05
-3.35506960752967e-05
-2.61221194810883e-05
-1.55108587675507e-05
-1.92878637424607e-05
-5.23352956262059e-05
-5.22389034051007e-05
-3.11107529181496e-05
-3.51558996030608e-05
-9.7232643120098e-06
-3.31357748588624e-05
-1.48206692181271e-05
-7.25468395277322e-06
-8.25616349493995e-05
-2.41849251433107e-05
-5.40275979090809e-05
-4.34111983827208e-05
-1.53803282090295e-05
2.67552841898661e-06
-5.14976315157353e-05
-1.10917720941429e-05
-7.43153907246687e-06
-4.02593087456101e-05
-5.20784801526401e-05
-2.5070360164556e-05
-1.29668823163091e-05
-2.665750820196e-05
-6.63160705903793e-05
-3.98070518741049e-05
-6.15048102808086e-05
2.2817027633915e-06
-1.76178041165442e-05
-2.66879970684518e-05
-3.84807567060293e-05
-3.84849919972161e-05
-5.38191519995219e-05
-4.9919152539668e-05
-4.43299219865822e-05
-3.05460051624633e-05
-3.21348170352682e-05
-3.73130244563868e-05
-1.99763678269585e-05
-3.97933958686621e-05
-1.419938000204e-05
-2.49611806110054e-05
-6.06116119086818e-05
-2.68240495152593e-05
-2.07487814515119e-05
-3.97669142536926e-05
-4.61901544923783e-05
-3.24037389420827e-05
-4.29156785821193e-06
-6.00138206646065e-05
-2.24770735342774e-05
-3.92454601117391e-06
-2.16953836808122e-05
-1.88497092320457e-05
-3.36171225875412e-05
-1.39476282754821e-05
-6.23621320668549e-05
-4.28705144654646e-05
-9.27127356139149e-06
-4.39110575790199e-05
-3.10898427316968e-05
-3.79873263623844e-05
-2.74934055408807e-05
-3.92484168911555e-05
-2.18021347301999e-05
-3.15803234501545e-05
-2.27529176098368e-05
-4.22957054762234e-05
-3.73979015801204e-05
-3.44587011892756e-05
-6.60758323693803e-06
-4.38809428658431e-05
-9.7025462895396e-06
-1.22014998971025e-05
-2.00320024477754e-05
-2.81154918639237e-05
-2.75911268552543e-05
-5.14413337800704e-05
-2.41433313768378e-05
-3.73442877813443e-05
-1.73568535500459e-05
-1.37121140695918e-06
-1.3748118438096e-05
-3.48003174889819e-05
-9.83875115515927e-06
-3.39087702493143e-05
-2.01191879957752e-05
-2.79671928201301e-05
-2.26708423513183e-05
-2.36665125521202e-05
-3.72546212284793e-05
-4.43004738696421e-05
-6.55262118580871e-06
-5.56702928482164e-06
-3.26896620486098e-05
-1.51060304285635e-05
-2.85428556200786e-05
-8.27785447150349e-06
-3.22667700572765e-05
-3.34118601936711e-05
-8.62959030951198e-06
-4.29611661433479e-05
-6.02089575423331e-05
-1.88098630083473e-05
-1.75284929479382e-05
-4.14098489622657e-05
-2.73509191438823e-05
-2.59074660760089e-05
-6.07194993792436e-05
-2.75437277798219e-05
-2.17334889281578e-05
-2.94508483007721e-05
-4.11358466059959e-05
-2.40789744080561e-05
-3.07063318384302e-05
-3.11235614408148e-05
-2.07779519092879e-05
-3.14856651392238e-05
-4.00665170842357e-05
-1.14302911614814e-05
-2.14878109808421e-05
-2.80595018589979e-05
-2.59069382931109e-05
-4.20043229706971e-05
-1.42846147752175e-05
-3.89781449010668e-05
-4.08477002674502e-05
-1.98627052764315e-05
-1.97017034113256e-05
-3.59001864598389e-05
-3.16389083477642e-05
-6.34019609678734e-05
2.22850767383594e-06
-4.78762437712266e-05
7.39811807254834e-06
1.73850119795983e-06
-2.32453236442443e-05
-3.32513110490567e-05
-3.31080806086552e-05
-4.26509740047093e-05
-2.02355944939991e-05
-1.55610969228391e-05
-3.33083617376502e-05
-1.79907898862021e-05
-3.44324504235878e-05
-4.39278695208676e-05
-3.76493280607483e-05
-4.74714369670713e-05
-2.79387524019875e-05
-1.41928183927168e-05
-2.75737021044353e-05
-4.3445846032872e-05
-3.18533663326534e-05
-1.08029027510241e-05
-7.46712151336863e-05
-3.35771842676802e-05
-4.75299239589582e-05
-1.85756704532507e-05
-3.58150904153991e-05
-1.31007316861382e-05
-3.84761176891561e-05
4.20764282518433e-06
-2.47140540867592e-05
-1.09625933607017e-05
2.17124011701988e-05
-4.03643820688547e-05
-1.43906213974793e-05
-1.64976949706027e-05
-2.13035254512266e-05
-2.60993210902029e-05
-2.42383167560595e-05
-1.07106365544021e-05
-3.72450208349466e-05
-1.40209560951059e-05
-9.42890795774128e-06
-2.60648788302736e-05
-3.08252486574218e-05
-3.83124506981588e-05
-1.07163922799561e-05
-3.02533617789501e-05
1.1483801867853e-06
-3.48820391755997e-05
-3.83108250271447e-05
-1.00988711417573e-05
-3.47707787122307e-05
2.4063192164974e-06
-4.32374177677597e-05
-3.09622140960239e-05
9.78689048712812e-07
-2.70160350006011e-05
-8.832221236274e-06
-4.42857186206407e-05
-2.49689915678953e-05
-2.56155707951662e-05
-3.18120035598443e-05
-4.39194082797912e-05
-1.78270294509513e-05
-4.97246714076952e-05
-3.71038385163379e-05
-2.90389113163772e-05
-4.06232214055831e-05
-3.32588444600427e-05
-3.86389451926622e-05
-5.80814290560253e-06
-2.50877467934673e-05
-3.76821519888597e-05
-2.84447311974613e-05
-2.95465738078135e-05
-2.27612612916653e-05
-4.81860320542197e-05
-2.48163347146897e-05
-5.34075737984882e-05
-2.15693703962171e-05
6.30432335067949e-06
-6.7177460725518e-06
-1.9212743522207e-05
-5.25765905134814e-05
-1.6107816797396e-05
-4.65321918186986e-05
-2.45245652103694e-05
-4.27357644783286e-06
-2.94678233426924e-05
-3.27511408109616e-05
-2.03503971418972e-05
-3.85332970924323e-05
-9.15285127859031e-06
-2.65947827789297e-05
-3.49325939956892e-05
-1.65327320616936e-05
-1.42064010603218e-05
-3.34887280268609e-05
-3.72519002399986e-05
-3.13494085591618e-05
-2.72532376532795e-05
-1.95137425679223e-05
-2.16875879509804e-05
-2.57525042230925e-05
-5.2155492425326e-05
-2.91114689418971e-05
-1.42828057441296e-05
-2.50841015490811e-05
-4.1296512804888e-08
-4.26851880104914e-05
-1.16218171377614e-05
-2.19322053691024e-05
-3.35399737522936e-05
-7.30246858414099e-05
-3.61423789454116e-05
-2.44475204034809e-05
-4.49234687199407e-05
-4.05546787607541e-05
-1.4698616390637e-05
-4.36075204497338e-05
-2.80587774841024e-05
-3.2365018398254e-05
-1.97303549048399e-05
-3.03226229549829e-05
-3.43487836257205e-05
-3.23628059801367e-05
-2.3469246944436e-05
-2.64176515541177e-05
-2.26986949085407e-05
-5.38119038059176e-05
-4.63017438338757e-05
-1.82872012618749e-05
-2.57329676500487e-05
-3.71579470168791e-05
5.47747219128013e-06
-2.7646959380227e-05
-3.21287707930176e-05
-2.06576110842457e-05
-1.49476967977326e-05
-3.45138835127627e-05
-4.21498236051159e-05
-1.5901513149156e-05
-1.21220159148979e-05
-6.87391781409634e-05
-3.16570022696474e-05
-2.56662853584086e-05
-3.32270306700381e-05
-1.3125581722231e-05
-4.86010319628429e-05
-2.88653839809009e-05
-2.26227905470979e-05
-1.37566047504125e-05
-5.1746901519969e-06
-2.34541381607913e-05
-2.27047841768925e-05
-2.71583471096628e-05
-3.29133367167595e-05
-3.0880399306547e-05
-4.3950569988001e-05
-2.74015655221709e-05
-9.6611769879977e-06
-3.35639536939092e-05
-3.13927122315538e-05
-2.20152012034564e-05
-1.48418429914258e-05
-3.69730975834518e-05
-4.7625741769641e-05
-5.13910213733993e-05
-1.71003456240272e-05
-4.2063669623239e-05
-3.41852291570017e-05
-1.7208375303628e-05
-3.98028163356921e-05
-2.71800425372223e-05
-4.37011877188419e-05
-5.07508276032379e-05
-3.00715562530654e-05
-4.64837827704222e-05
-2.71661875933205e-05
-3.71308501362725e-05
-2.84593981719268e-05
-2.60369084151562e-05
-2.65723078957972e-05
-1.89789550404617e-05
-4.84837144612953e-07
-3.20798653938946e-05
-9.53423983255306e-06
-1.02599239853529e-05
-3.69328709714185e-05
-3.97280516966595e-05
-2.85538127957856e-05
-2.23854546129551e-05
-3.90229554465361e-05
-2.60444675454702e-05
-5.07748387147767e-06
-3.71342024690516e-05
-4.64143537093956e-05
-4.12756998180249e-05
-1.96745005500467e-05
-3.87636174948681e-05
-2.75871252458375e-05
-1.22838962422824e-05
-1.49496523882435e-05
-2.09074900367289e-05
-3.60623111462355e-05
-3.76986182826205e-05
-2.17988708931287e-05
-3.22501231893582e-05
-3.13261238970309e-05
-1.41923963964175e-05
-2.6987478848517e-05
7.11315789274833e-06
-6.55406542610987e-06
-1.59636139389958e-05
-1.88246442479803e-05
-5.5116212793694e-05
-6.48755276581884e-06
-3.24624247029891e-05
-1.82761064951019e-05
-3.6271558360158e-05
-3.04541141159482e-05
-3.55004843175826e-05
-3.45217451183648e-05
-5.16731741748563e-05
-2.09338946283877e-05
-3.4869628486254e-05
-1.20535831150944e-05
-2.24474312690581e-05
-1.23944514562379e-05
-1.8939191882763e-05
-2.47658673276889e-05
-4.38786130039852e-05
-4.16009910442428e-05
-5.34037199530674e-05
4.54664832367795e-06
-3.86461591462595e-06
7.46328168089978e-06
-3.2757348795137e-05
3.69067541209045e-06
-4.94539767240459e-05
-1.56386423367272e-05
-3.67053069367342e-05
-2.80037322126692e-05
-3.02471666681851e-05
-4.35970496883968e-05
-3.44344519440607e-05
-1.66179999693782e-05
-3.12001617672182e-05
-1.95436251085457e-05
-3.3036029771778e-05
-4.85011518131054e-05
-3.02610007599018e-05
-3.71861434863242e-05
-2.8464356426768e-05
-4.4269114468431e-05
-3.78789853199326e-05
-8.04127372522007e-06
-2.29250666772988e-05
-1.65625608053698e-05
-8.90197325812176e-06
-4.00198267522169e-06
-5.2015934259392e-06
-5.55654059545221e-05
-2.64532312659772e-05
-3.60713452925339e-05
-2.12658176720478e-05
-2.65863847873604e-05
-6.153886033988e-05
-2.54736651403951e-05
-3.95931362406082e-05
-8.61715886056024e-06
-1.39091109027713e-05
-1.45339770550009e-05
-4.22168276176508e-05
-1.39568279868406e-05
-3.98920150109381e-05
-2.61014480107844e-05
-3.511458805015e-05
-2.36326327395332e-05
-2.82515233284196e-05
-4.09118498107661e-05
-2.6856789447494e-05
-5.65645154820185e-06
-4.29814931328296e-05
-4.08416890011383e-05
-4.1125390241897e-05
-1.99169857803862e-06
-3.95434643826182e-05
-1.85657812372956e-05
-1.28341865496491e-05
-1.56047595873011e-05
-3.90872535589077e-05
-1.44409312810883e-05
-2.8493697786611e-05
-3.41425048570237e-05
-3.51014445875996e-05
-2.96150267723657e-05
-8.59669715339117e-06
-3.97640589814053e-09
-4.94147152823922e-06
-1.10795541903663e-05
-1.34127323808742e-05
-4.61743068523557e-05
4.86754256305481e-06
-2.74101549544287e-06
-4.32978966274874e-05
-2.07054882191172e-05
-1.92159710534086e-05
-2.70716748997845e-05
-1.86727907446321e-06
-3.34316729141565e-05
8.38736972334468e-06
-3.11780344059628e-05
-4.22023596611478e-05
-4.31297520327658e-05
-4.53625306507442e-05
1.05662252298721e-05
-6.30224984376427e-05
4.59686668577392e-06
-2.94835089284407e-05
-1.61905299585857e-05
-4.41591000146806e-05
-2.46185999987576e-05
-2.94030217115465e-05
-4.00319489937911e-06
-2.58798447313844e-05
-2.55589647361187e-05
-4.33206852058846e-06
-4.19278473367705e-05
-2.89014060826816e-05
-3.02402483073984e-05
-2.44516233844339e-05
-2.30250817757504e-05
-4.57275937068118e-05
-2.32405816083878e-05
-2.07844785873917e-05
-3.93256234492101e-05
-7.51509070913887e-06
-1.6259050851249e-05
-2.60380268023734e-05
-3.58461049858778e-05
-1.98808878867818e-05
-1.12573336625145e-05
-2.93677530716339e-05
-3.78909981446789e-05
-8.83863872126096e-06
2.03157338377899e-05
-1.24803939213233e-05
-1.34282907841555e-05
-3.18069795996848e-05
-8.29986298701529e-06
-7.12353860319269e-06
-1.81068769494414e-05
-1.64444675401158e-05
-3.6397662947293e-05
-2.63155922992082e-05
-4.15331676742901e-05
-1.76165435153709e-05
-2.28932565809187e-05
-1.61764593067117e-05
-2.51137607768931e-05
-3.34885074057195e-05
-3.80724558681159e-05
-2.75775927184882e-05
-2.72802745106213e-05
-2.29481396391567e-05
-4.96017542497721e-05
-1.73661878441403e-05
-2.84034406160901e-05
-3.75125938467474e-05
6.03842828984234e-06
-3.42461112337795e-05
-2.54665979771321e-05
-4.73255907799487e-05
-2.19981880435199e-05
-4.90135635089755e-06
-1.42419604098427e-05
-3.8840307759057e-05
-6.65433855519734e-05
-1.87255900120505e-05
-2.22123359496066e-05
-1.13079488995352e-05
-5.07182096085129e-05
-5.20261530124277e-05
-4.64704909380118e-05
-1.51181414599647e-05
4.7177442563812e-06
-3.94225060905925e-05
-4.33335460742391e-05
-5.05569597354059e-05
-5.5795922270286e-05
-3.15624843777804e-05
-4.15281950778514e-05
-3.61869297734579e-06
-4.10264170524235e-05
-5.85422513374138e-06
-3.50029870778085e-05
-4.07817877497995e-05
-3.51952670841413e-05
-1.363142760378e-05
-3.64588187388658e-05
-9.66950871672576e-07
-4.74067605222182e-05
-1.96900250451932e-05
-3.89364265414309e-05
-2.7207606061534e-05
-3.50564589673057e-05
-3.15868269826696e-05
-3.86160586857759e-05
-7.31752492109446e-05
-2.5103823015545e-05
-1.90585608530686e-05
-1.18609568231398e-05
-1.99013287702526e-06
-3.44561779662688e-05
-7.88149569238305e-06
-1.96096674993495e-05
-5.71471956963223e-05
3.40322990611375e-08
-4.5894752375139e-05
-4.89697004056197e-06
-3.62187305217774e-05
-8.74582009052617e-06
-3.22972139184746e-05
-4.25305563699644e-05
-3.188693340234e-05
-2.166625568929e-05
-2.3976449609233e-05
-1.91157284135956e-05
-3.99341407251925e-05
-3.12693755228685e-05
-2.2257092022331e-05
-5.22158810742151e-05
-5.02627578899508e-05
-4.06941539143649e-05
-2.31857167903305e-05
-2.6487835462656e-05
-3.1043138996553e-05
-3.16503312908247e-05
-2.02057156468216e-05
-4.41726661609419e-05
-3.82479404022392e-05
-3.22046592811758e-05
-4.73087117216568e-05
-3.41788511092997e-05
-2.73190822057192e-05
-2.5104130037683e-05
-2.4275286660916e-05
-1.93836535866483e-05
-1.25954364798172e-05
-2.71487549813697e-05
-2.59296385574547e-05
-1.82922008677162e-05
-3.63747990272265e-05
-1.86872596813991e-05
-1.50081386630319e-05
-2.86228262685423e-06
5.99726707807044e-06
-2.62310552322287e-05
-4.06769196143834e-05
-7.1398830484948e-05
-4.78662885600203e-05
-3.56109938004055e-05
-3.09425966207268e-05
-3.32822108158336e-05
-1.47051011068749e-05
-1.61059914466167e-05
-3.55646180053797e-05
-4.72974881895209e-05
-7.3617699078006e-05
-2.7316049549447e-05
1.71846083741489e-06
-2.56712159231541e-05
-3.32277639726031e-05
-4.60768162035877e-05
-4.11882559843816e-05
-2.21286690770299e-05
-2.54034260867222e-05
-3.61985770521511e-05
-2.25034916600509e-05
-3.34275136225842e-06
-1.98770400729895e-05
-4.66920044751348e-05
-1.98626353661118e-06
-3.92155444139942e-05
-5.04415612060756e-05
-7.87528814293565e-06
-2.61713509937958e-05
-4.73135660797905e-05
-2.16594332670953e-05
-3.91079811721496e-05
-7.39903094481796e-06
-6.97428375918796e-05
-2.98739762613065e-05
-4.83218795444905e-05
2.54343921868948e-06
-3.97518866469789e-06
-4.240148952399e-05
-3.60841580278296e-05
-2.0845512360545e-05
-2.23387826582101e-05
8.57076850929957e-06
3.78423393732229e-06
-2.69625079411285e-05
-4.42647421076531e-07
-2.22645970973303e-05
6.92596597506672e-06
-2.94007188289431e-05
-3.59360734675301e-05
-3.86063243992519e-05
-6.16223132228831e-05
-1.76460811763184e-05
-2.69280394394268e-05
-1.65695717353647e-05
-2.46288504624712e-05
-2.52791964662833e-05
-4.86239588058289e-05
-3.72950607474245e-05
-3.40320111422392e-05
-8.72299279376966e-06
-1.41831255080823e-05
-2.79337744272242e-05
-3.20363922379153e-05
-3.32607602404029e-05
-2.97628204880553e-05
-9.72359182962788e-06
-1.22297669453111e-05
-4.45264580107949e-05
-2.52674447534223e-05
-4.55202646165596e-05
-3.13853919138552e-05
-3.54539227925657e-05
-2.35768730704008e-05
-1.59067185618594e-05
-3.224085955354e-05
-6.02825961576332e-05
-2.40650550812501e-05
-4.57968958919878e-05
-5.75071989812086e-06
-4.03370810271075e-05
-2.26543478976066e-05
-1.7608397627745e-05
-2.6223812829059e-05
-1.32433190436453e-05
-3.86087391578284e-05
-2.58759006356769e-05
-3.73599222052232e-05
-3.05905531593825e-05
1.26734202019345e-06
-1.8558886114272e-05
-2.04302986297759e-05
-1.60154739752134e-05
-2.15105708403993e-05
-3.69314826832812e-05
-3.55827205345419e-05
-3.05959036315956e-05
-3.7908528004001e-05
-1.41818433060487e-05
-3.24832950206724e-05
-1.58351837723665e-05
-7.38072037865496e-05
-2.6782633704807e-05
-2.2895400746292e-05
-2.34904245566284e-05
-2.94920148231662e-05
-1.38946518235402e-05
-3.63259446768148e-05
-8.36921540959877e-06
-3.32894941260979e-05
-3.7459767170968e-05
-7.34168379693048e-06
-5.01447056079721e-07
-4.16174906593855e-05
-5.52675572899454e-05
-2.29336350444292e-05
-2.87855864279534e-05
-2.56406689616268e-05
-1.71326947777623e-05
-5.78204663288638e-05
-2.14115092155583e-05
-2.41508002826254e-05
-3.3594605064906e-05
2.64408810319845e-07
-1.4149764149158e-05
-3.5512180884763e-05
7.55929222581376e-06
-3.44635205134767e-05
-5.30937444672679e-05
-3.1340687858376e-05
-5.75339077453574e-06
-2.47582174352436e-05
-3.89190449978635e-05
-2.05458477720186e-05
1.61902260140936e-05
-4.95045392510485e-05
-2.98650326342365e-05
-1.52688145763786e-05
-4.95108014056216e-05
-2.38288829634069e-05
-5.06537481352235e-05
-2.72803808555173e-05
-4.09853008060616e-05
7.76908699644367e-06
-5.43690775128896e-05
-1.89754091431913e-05
-1.70134245767036e-05
-2.87453257731285e-05
-4.91191887037822e-05
-5.26423011945668e-05
-2.08716860511128e-05
-1.47423600722671e-05
-3.72793381205703e-05
-2.66182121555333e-05
-2.28796338214125e-05
-1.81569423464782e-05
-3.34280952693366e-05
-9.46216950490111e-06
-5.93359158598535e-06
-1.9196615923435e-05
-2.48681476543952e-05
-4.13907923889807e-05
-1.47327950163573e-05
-4.10200915114957e-05
-7.73707925467313e-06
-2.27464412833711e-05
-3.63800953532724e-05
-1.81254887545729e-05
-1.80667659843649e-05
-4.78741479858705e-05
-1.92273105192668e-05
-3.42198219716024e-05
-4.48016221955275e-05
-3.84908536529396e-05
-3.91149141249301e-05
-3.7419586368566e-05
-4.2229524550024e-05
-3.79714333930519e-05
-2.29021227322786e-05
-3.01373665244305e-05
-3.60296654876034e-05
-4.91228487309498e-05
-3.04938211635518e-05
7.41088113655909e-06
9.00720474677954e-06
-1.54903018658511e-05
-7.22192764553415e-06
-3.20792139286947e-05
-3.66597875352815e-05
-3.91706349116975e-05
-2.37250603765993e-05
-1.66693304683528e-05
-4.37608823119477e-05
-3.51556135640166e-05
-3.46201694958127e-05
-4.5136197749847e-05
-5.12873261015309e-05
2.44653249903831e-06
-5.14708390050542e-05
-5.41729466469275e-05
-3.44213039862108e-05
2.00573053396e-06
-6.62600791414182e-05
-4.16945473753406e-05
-2.31947140305819e-05
-3.1120954582621e-05
-1.74018986203764e-05
-2.75549414857172e-05
-3.53020412746668e-05
-3.20610635669869e-05
-2.19948646640079e-05
-4.07233819260424e-05
-3.39922867437845e-05
-4.72374410398267e-05
-1.60624904850345e-05
-3.58559826910934e-05
-1.70525848292976e-05
-4.1111838247033e-05
-2.77614066407552e-05
-3.46631751324177e-05
-8.04310609986133e-06
1.79123549544953e-05
-4.67715591072567e-05
-1.38534906037763e-05
-2.02984331748204e-05
-1.28532388454413e-05
-4.03935452132233e-05
-2.23760939763031e-05
-5.24728406096503e-05
-2.88208218068121e-05
-2.94508660808284e-05
-5.72062192685991e-05
-2.7610076955366e-05
-5.14677537295087e-05
-3.5638488194973e-05
-1.35929140722586e-05
-4.54261884124089e-05
-6.9911042174258e-05
-1.5159566413408e-05
-5.0654182485073e-05
-2.65711861167594e-05
-6.63727960678122e-05
-4.5816891140585e-05
-1.90790153260067e-05
-3.29983238537112e-05
-6.26418185219255e-05
-3.94258048104525e-05
-3.0487903355566e-05
-2.44194202330804e-05
-4.04935745176709e-05
-1.97292474775816e-05
-2.33276383633963e-05
-1.01207075371767e-05
-3.50972353933653e-05
-2.44037750731237e-05
-5.5078920257796e-05
-1.46186858951914e-06
-4.98625683065708e-05
-2.09228022049292e-05
-1.56152619477608e-05
-3.04029155867623e-05
-2.24146645680805e-06
-1.26158642469785e-05
-2.76221657495691e-05
-2.21907957357985e-05
-3.0550957839369e-05
-2.34941970328716e-05
-3.79853847579103e-05
-2.59554436883756e-05
-2.89151359715235e-05
-2.15667281705725e-05
-3.78791697926082e-05
-3.33169600947841e-05
-3.03263792721162e-05
-3.66096023287764e-05
-3.07004851327196e-05
-2.951014921435e-05
-2.50920148480758e-05
-3.43456543460934e-05
-1.01328100971484e-05
1.61386313323755e-07
-5.29069531663784e-05
-2.29824635091539e-05
-2.48977155748207e-05
-2.30903983153345e-05
-2.80157923247974e-05
8.48869792433366e-07
-1.5836920255169e-05
-1.4217928521355e-05
-5.59646335618708e-05
-2.30470070726353e-05
-2.19845365154527e-05
-4.3268061264629e-05
-4.38459447630971e-05
-3.93754520853279e-05
-3.6341423506299e-05
-1.76811517439921e-05
-5.78642393868358e-05
-4.30324208417503e-05
-5.78533639132201e-05
3.30356881145241e-06
-2.05859248919353e-05
-2.53706638973872e-05
-3.08497199708323e-05
-3.16569738557799e-05
-1.55795844346295e-05
-1.58993574681383e-05
-6.65152667318117e-05
-2.75037134705446e-05
-7.31380949479473e-06
-4.34835815082664e-05
-1.29179691632377e-05
-4.27346029615543e-05
-1.8249647179026e-05
-3.61126418108214e-05
-1.27135716515713e-05
-1.62336508520651e-05
2.84698661074655e-06
-2.66316411041564e-05
-2.2033630150839e-05
-4.72131789255273e-05
-2.83349911714229e-05
-3.37513632355713e-05
-9.46044341920326e-06
-1.61174535451098e-05
-5.05840957927469e-05
-3.19345717583772e-05
-6.78971820270691e-05
-3.51794770071923e-05
-6.08086735656506e-05
5.38872857668254e-06
-3.33941660075538e-05
-3.44624930443628e-05
-4.76146340330877e-06
-4.6222768720479e-06
-1.59317828568765e-05
-3.09365332026555e-05
-1.5457194589657e-05
-2.91374781549771e-05
-1.80884267147919e-05
-1.42149580429512e-05
-3.06724742330141e-05
-3.8906703828466e-05
-4.74780947798364e-05
-3.75232913176885e-05
-9.2528547009843e-06
-2.82739898642833e-05
-3.76710682613544e-05
2.3637107139438e-06
-3.96536639654236e-05
-2.73705467043954e-05
-2.69004684259129e-05
-1.93510733229661e-05
-6.73155111956153e-06
-6.89875958834276e-05
-1.90115517157081e-05
-4.33768679276771e-05
-2.55589489160347e-05
-4.02981226432935e-05
-4.4747122315121e-05
1.1099570811893e-05
-2.6959580473749e-05
6.03746462537088e-06
-4.30752262768806e-05
-1.28303254962781e-05
-1.87808161274927e-05
-4.70766442760625e-05
-2.92472146603095e-06
-2.15557618784783e-05
-2.0776243384702e-05
-3.81586063087661e-05
-3.85472876206222e-05
-2.70694096699231e-05
-4.23044047718987e-05
-2.9418756096161e-05
-1.12378561297107e-05
-9.58521467735752e-06
-3.42279086729043e-05
-2.47924799937234e-05
-1.84722649787446e-05
-4.73064593696447e-05
-3.49408568470333e-05
-3.39467913363629e-05
-5.32187864134435e-05
-2.65965986631894e-05
-1.41527059208717e-05
-3.89690301893441e-05
-3.31059712236246e-05
-2.36007426057341e-05
-2.44283136688829e-05
-3.40302055939362e-05
-5.55069306645176e-05
-3.21444265699908e-05
-2.92991602460372e-05
-2.11566174557897e-05
-2.08072668190785e-05
-3.52858556978578e-05
-3.78538409434058e-05
-2.71815740729157e-05
-4.39323463387805e-05
-2.89314933542561e-05
-1.28813688458308e-06
-3.49211945087922e-05
-2.21627498937357e-05
-6.18548513547222e-05
-1.10768663178511e-05
8.37217087915609e-07
-2.05136688415297e-05
-3.12825494839239e-05
-5.73585185511188e-05
-3.37578088064873e-05
-2.84524205800985e-05
-5.74713377835755e-05
-4.14753350703144e-05
-3.3229456028964e-05
-5.6226530402752e-05
-5.50917836099809e-05
-1.90828786853164e-05
-1.5611604572331e-05
-9.4215771051338e-06
6.58704630976992e-06
-4.2205292639716e-05
-4.13461271496423e-05
-2.72679364365854e-06
-1.45963401841256e-05
-8.24764683440527e-05
-4.31570587938622e-05
9.16421796805334e-06
-3.40238697987927e-05
4.12996540261978e-06
-7.00943482546254e-06
-1.32981833241615e-05
-6.69603361191342e-05
-2.69199625836921e-05
-3.92174275105717e-05
-1.79807659316443e-05
-1.69021616472272e-05
-1.05438585769532e-05
-2.00084776592763e-05
-2.49054995721524e-05
-7.91887075112807e-06
-2.72194406227999e-05
-2.07719902967681e-05
-4.37099110828843e-05
8.6568116745936e-06
-6.74911049707735e-07
-1.64804276863744e-05
-4.24569809329729e-05
-1.56319847615217e-05
1.49507536996526e-05
-1.41927308912071e-05
-3.8966958553778e-05
-3.42149882113891e-05
-1.85798943554876e-05
-2.55681406295412e-05
-1.04382667265136e-05
-2.34349882344634e-05
-1.02061370479033e-05
-3.82677393441621e-05
-7.9916316291955e-05
-2.31419653984145e-05
-2.91538749724369e-05
-1.76026346307544e-05
-2.05100725817878e-05
-1.74055903558791e-05
-2.73044564789308e-05
-1.74352364743066e-05
-3.50044564861348e-05
-1.29083844407494e-05
-2.31389541783419e-05
-4.51849845431147e-05
1.11076337141459e-05
-6.48713315135083e-05
-2.73767865991072e-05
-3.44769255098075e-05
-9.67287523646194e-06
-2.45763507230177e-05
-4.37787189537264e-05
-4.54187631215141e-05
-1.70087186329368e-05
-2.73806977750469e-05
-3.62657400848376e-05
-5.7329702865343e-06
8.80992194644042e-06
-3.81870977174818e-05
-1.85367365006553e-05
-4.58075963191827e-05
-3.28937977298065e-05
-1.76622754831667e-05
-2.89745673406501e-05
-3.869664368245e-05
-3.17710167023617e-05
-2.53974683547391e-05
-5.64595197987728e-05
-4.42159313257045e-05
-3.7700997620567e-05
-2.22337075974071e-05
-2.23178724683028e-05
-4.4978257137037e-05
-1.32444161490036e-05
-3.38566458514285e-05
-1.90387024006176e-05
-2.64416136033481e-05
-3.05202524055109e-05
6.19198626152389e-06
-2.20184760270818e-05
-4.97094704784775e-06
-4.36552439809036e-05
-2.43187116724857e-05
-5.60271980577329e-05
-5.17855541785936e-05
-2.11006565901e-05
-1.1428446421273e-05
-2.42006642735162e-05
-7.45491753950563e-06
-3.33486320101606e-05
-4.82975169627082e-05
-4.38222609268321e-05
-2.29652207149224e-05
-4.47163461638362e-05
-5.08792853498291e-05
-1.30209632202002e-05
-2.50458869997815e-05
-1.78461591700537e-05
-3.35223499952073e-05
-2.44648191499868e-05
-1.25684726564159e-05
-2.3189301038822e-05
-5.63227754172373e-05
1.36416221591095e-06
-4.67566029037902e-05
-2.64183985419296e-05
-2.16810377730011e-05
-4.18177103541487e-05
-3.44246401347619e-05
-4.6713116749712e-05
-3.35246717441548e-05
-2.63701970087942e-05
-1.90681560119523e-05
-1.597592776356e-05
-1.89476014027026e-05
3.80702134918334e-06
-4.18051098606973e-05
-1.97311500010636e-05
-1.3419597595864e-06
-4.40431808695099e-05
-5.86324079167349e-05
-4.46547568800179e-05
-5.20911990761956e-05
-2.8968648087878e-05
4.6322915423686e-06
-4.10791584530517e-05
-3.42585052148298e-05
-3.31176490631274e-05
-4.65044258443468e-05
-5.98307515451839e-05
-2.97535080806784e-05
-4.79457748245845e-05
-1.1312239186992e-05
-1.4820509849762e-05
-1.06606220339193e-05
-2.23762748008697e-05
-3.80679869497802e-05
-4.20532443239401e-05
-4.53818034093689e-05
-1.016229464298e-06
-5.58585389271308e-05
-2.25311130148281e-05
-1.84012876904322e-05
-3.79644809310769e-05
-4.41670193732294e-05
-4.94587023873357e-05
-1.99252307609194e-05
-1.95329301040055e-05
-2.67690867952702e-05
-1.40320958290617e-05
-5.69095206827205e-05
-2.45444218293302e-05
-4.59746189501439e-05
-1.90287090955805e-06
-2.7132078720531e-05
-3.68252849722026e-05
-5.6770001497961e-05
-1.43690311116322e-05
-2.50269510330799e-05
-3.05029742282958e-05
-2.82393246474948e-05
-4.82149070616527e-05
-2.52552586484583e-05
-5.62295431106979e-05
-1.83345992498161e-05
-1.60141600800543e-05
-3.52645936798179e-05
-2.62253831369132e-05
-1.79392218755925e-05
-8.05267645480699e-06
-3.07722754305884e-05
-3.43319925573596e-05
-3.10118505366664e-06
-2.8607486028034e-05
-2.1060281058862e-05
-3.46540115015726e-05
-1.5269449125767e-05
-5.18586390002278e-05
-5.38220061923979e-05
-9.46023233290351e-06
-4.41527917476181e-05
-2.10752523167627e-05
-4.0590145695455e-05
-3.09924095380071e-05
-2.82185396302331e-05
-1.20907818380353e-05
-3.08547521079929e-05
-4.99504012921235e-05
-4.13960832392076e-05
-5.77901083916543e-06
-1.05313516290077e-05
-4.6545059113435e-05
-1.93020910050171e-05
-3.78418728937358e-05
4.89881622756976e-06
5.13773673268309e-06
-2.78468937002126e-05
-1.7712079388893e-05
-2.4878486852327e-05
-4.51194497426972e-05
-4.3383218066471e-05
-7.9091689772106e-06
-1.24142505254054e-05
-1.64285880143132e-05
-1.22796125262699e-05
-1.86468469685516e-05
-3.2822066428681e-05
-4.37850927679969e-05
-1.36332704414126e-05
-2.18290386834381e-05
-3.97582713570405e-06
4.11056032485729e-06
-1.67232928581169e-05
-4.34367054431796e-05
-3.03348513766242e-05
-4.30789458695945e-05
-5.00321668832127e-05
-1.97997004873442e-05
-5.07978660910922e-05
-3.74085651623294e-05
-5.05115945556985e-05
-1.55489556439828e-05
-2.85421490044067e-06
-2.1676960549918e-05
-1.37197196744718e-05
-6.61519411482124e-06
-2.84988502237416e-05
-3.62220754471938e-05
-4.15524707603702e-05
-3.44623043640042e-05
-3.51679172453848e-05
-1.07307355795037e-05
-3.02898189799116e-05
-3.6216121163503e-05
-4.36274070370585e-05
-1.82569786847323e-05
-2.93588697300066e-05
-3.18523404294839e-05
-3.7142851360976e-05
-1.52813551087007e-05
-2.31823071463622e-05
-4.08111270767537e-05
-3.65475752141943e-05
-5.07211948715123e-05
-3.09437822770171e-05
-2.04798454387274e-05
-2.41224657856099e-05
-8.64196736654967e-06
-3.34273061780793e-05
-2.64816668451643e-05
-2.55976801099549e-05
3.05126473395249e-06
-4.1842181382283e-05
-5.24338313617759e-05
-1.77274626662289e-05
-2.44370477135002e-05
-2.34865680663352e-05
-1.53356481861436e-05
-2.80587514433514e-05
-2.79254324239909e-05
-6.04610267300316e-06
-1.80063408009075e-05
-1.73077277328096e-05
-3.18578945727059e-05
-1.84271783960661e-05
-2.75007815154095e-05
-7.25174737034448e-06
3.73896252218845e-07
-1.95055353584994e-05
-8.62260179147263e-06
-1.57114271393395e-05
-4.07006223425278e-05
-4.438180131552e-05
-3.48876856806546e-05
-4.10740759860577e-05
-7.93784976236294e-06
-3.0947752735019e-05
-4.39994635894835e-05
-5.46013012543715e-05
-4.67185785167989e-05
-4.47956394479223e-06
-3.01448285947088e-05
-1.28039644729489e-05
-2.96412068901911e-05
-4.88990135746884e-05
-4.75062514170786e-06
-2.21786971168435e-05
-2.46045867376328e-05
-3.47900711258171e-05
-5.75983670436024e-05
-3.89223694987243e-05
-3.87255455686133e-05
-1.04457132784296e-05
-1.36890331478578e-05
-3.59405319892341e-05
-4.07497718367678e-05
-2.56035946715889e-05
7.05247119770613e-06
-4.28413846625034e-05
-8.95553652686409e-06
-4.72094700741577e-06
-2.30735111754988e-05
-3.34743670117029e-05
-1.51304646076033e-06
-4.73089829775819e-06
-4.50156752009785e-05
-4.76375177399097e-05
-2.0863858256417e-05
-6.20684847318203e-05
-4.89568562051687e-05
-1.6786428261196e-05
-3.75701495922503e-07
-6.76818311548844e-05
-3.69179011616525e-05
-3.81237806098133e-05
-3.90755503866606e-05
-2.89100918315557e-05
9.66794266591903e-06
-3.55169718491794e-05
-2.76442202967776e-05
-3.04505745804698e-05
-2.58970473018512e-05
-3.44109226995612e-05
-2.69431228683625e-05
-1.65447232149189e-05
-3.61801774071081e-05
-5.70779375384923e-05
-4.84515093348501e-05
-2.02619807482819e-05
-2.71175455476305e-05
-2.97393240343088e-05
-1.94213462140492e-06
-4.03385007006664e-05
-3.36159274749862e-05
-1.51320665955896e-05
-6.63484328253669e-05
-9.39838195724991e-06
-1.19826646788388e-05
-3.65058350849255e-05
-2.00441526132196e-05
1.84733524540672e-05
-1.42664297149101e-06
5.16017842750414e-06
-3.31662259548982e-06
-3.94482201080473e-05
-2.99442769559327e-05
-1.95108823855075e-05
-2.71888512767921e-05
-2.05841110825173e-05
-2.06770162231042e-05
-4.39192801968804e-05
-3.50724945292873e-06
-2.35805148700527e-05
-5.43122732634635e-05
-4.25126525749095e-05
-4.84825790485596e-05
-4.60119401783644e-05
-4.73558652161792e-05
-1.30432673756679e-05
-5.3912563009711e-05
-4.11909350114504e-05
-2.11205911781527e-05
-2.91109237351904e-05
-3.45061246345161e-05
-4.06504638574104e-05
-3.15248381721002e-05
-3.26419576780893e-05
-5.56200327112041e-05
-5.10718160879715e-05
-2.75787166360724e-05
-3.70478227620576e-05
-3.11016651985254e-05
-6.07758947233361e-05
-7.77723186980647e-06
-1.92284788226397e-05
-2.24016672233724e-05
-8.60474927946201e-06
-3.58803578248744e-05
-2.61900656332211e-05
-2.09502530580309e-05
-1.01728376873555e-05
-6.27732483910716e-05
-2.76522187074063e-05
-4.2912897668455e-05
-6.14818162828819e-05
-3.3758017556778e-05
-3.27135196728863e-05
-4.83457590195514e-05
-3.95698885678785e-05
-2.03008716438246e-05
-1.28424931816641e-05
-4.4138270068262e-05
-3.36435620810972e-05
-3.48267002158983e-05
-1.53722339468524e-05
-4.73491478431683e-05
-4.29276390393671e-05
-2.9147752372181e-05
-2.51663408364686e-05
-2.08540348024507e-05
-3.02726825958479e-05
-5.02317801740392e-05
4.73408177671142e-06
-3.36769867764675e-05
-2.35406692812532e-05
1.17292945024815e-05
-1.93156932922267e-05
-5.05906990958291e-05
-5.49550013638523e-05
-2.39258068231465e-05
4.60390986677719e-06
-1.04597837749746e-05
-1.9022995419851e-05
-1.41363569080722e-05
-2.33770635975106e-05
-3.39336349040603e-05
-1.30535273334922e-05
-3.72854651121614e-05
-2.22343493792156e-05
-1.91456773071961e-05
-3.25981155037547e-05
-5.0535347332862e-05
-2.90501895606654e-05
-1.1798112581156e-05
-3.46481457912809e-05
-5.52514575799342e-05
-3.10340649445932e-05
-2.12975758917437e-05
-3.17928776000563e-05
-2.33257727084227e-05
-3.76221441772352e-05
-3.94592452965403e-05
-3.38884175582089e-05
-2.39821492427958e-05
-3.16395881875149e-05
-4.946816352956e-05
-1.58196211977124e-05
-6.13176211436047e-05
-4.68740770103205e-05
-3.86999886319299e-05
-3.99737986011782e-05
-3.5054828545627e-05
-2.03703684629182e-05
-3.99252242896149e-05
2.83885841851713e-07
-1.41870609312676e-05
1.75053453158273e-05
-4.23756550507629e-05
-2.92549728309182e-05
-3.26984105693456e-05
-4.8628195065158e-05
-2.7383861151492e-05
-4.73428679119829e-05
-1.69694327828429e-05
-3.21653772414093e-05
-2.70102647197295e-05
-2.12390038018904e-05
-4.43965432631184e-05
-2.75639537704095e-05
-3.34821357549792e-05
-4.44314421457411e-07
-3.17729929071795e-05
-3.38018009229922e-05
-2.52717677593942e-05
-5.83898154672545e-05
-3.83125074709594e-05
-6.01697482574785e-05
-3.04277373728086e-05
-4.72225585473196e-05
-6.75739351618597e-06
-2.10638885278663e-05
-3.22205084234188e-05
-2.61934230795844e-05
-2.49106629280175e-05
-3.23058199589153e-06
-5.29581771166782e-05
-2.2102020528397e-05
-1.97247502877612e-05
-1.31070062521021e-05
-1.62821387758531e-05
-3.43335787081242e-05
-1.85744369160041e-05
-5.55268147625752e-05
-4.4945621853772e-05
-3.59469762616228e-05
-2.44793282116019e-05
-1.10464326903301e-06
-4.93096563598128e-05
-4.00579017413835e-05
-2.28591963871159e-05
-2.70666559347067e-05
3.38152659575879e-06
-1.67257515404496e-05
-1.73121861281311e-05
-1.94503807853841e-05
-3.25498020420794e-05
-2.8063203810556e-05
-2.08898071212456e-05
-8.02952061637212e-06
-4.1476672024314e-05
-2.59998130826599e-05
-4.05806648748797e-05
-2.48261552140079e-05
-4.16199513591206e-05
-4.1622867307377e-05
5.50323449552589e-07
-2.63849655096068e-06
-2.42661288079658e-05
-2.89092458884805e-05
-2.57856994092732e-05
-6.86288551201186e-06
-1.20878475294352e-05
-5.72661147591559e-06
-1.83646313270129e-05
-1.63940462493583e-05
-5.44664962129822e-05
-2.6461137210629e-05
-1.1019836569135e-05
-1.04332035508844e-06
-4.34139268202885e-05
1.34436197316765e-05
-5.21404279562035e-05
-1.68674791082748e-05
-1.05596472232023e-05
-1.62792865698919e-05
-1.92917905196982e-05
-2.37904237600111e-05
-2.75989691588194e-05
-2.66924393358809e-05
-2.39555386183003e-05
-2.98900988515219e-05
-2.45856725420991e-05
-4.56194704584814e-05
-3.97320297914756e-05
-3.11896203234843e-05
-4.65211514014604e-05
-1.23429740333214e-05
-2.54969559741301e-05
-3.82037125787947e-05
-2.43403803621071e-05
-3.40535628410518e-05
-3.31591031564442e-05
-5.11434010492947e-05
-1.41529231061495e-05
-5.13903544993282e-05
-2.54830034817925e-05
-4.41751267821769e-05
-1.00447271030351e-05
-2.9714801294196e-05
-2.96560273231509e-05
-4.86578157756024e-05
-2.53878317620176e-05
-1.45465728231988e-05
-5.06264251575931e-05
-3.20968884939201e-05
-7.63818773203682e-06
-4.64437985858691e-05
-2.07428423333613e-05
-2.28843102047295e-05
-5.02347302348803e-05
-7.45360193119214e-06
-3.81128825248204e-05
-1.7789658723917e-05
-4.97150388253185e-05
-3.31020613580454e-05
-2.39604204347369e-05
-1.74791420893899e-05
-4.0406288296413e-05
-3.23623747830362e-05
-3.37713772687895e-05
-2.58477324477735e-05
-3.7902839237546e-05
-3.7089626173271e-05
-1.47921619456905e-05
-1.72834601456808e-05
-2.48071934654227e-05
-1.76695361279245e-05
-4.04354573025319e-05
3.88388814888879e-06
-1.53935293939326e-05
-2.29446648426975e-05
-5.41290451593332e-06
-2.52874985850057e-05
-2.42421830388096e-05
-1.73167525436934e-05
-2.61539523392565e-05
-1.18161989726139e-05
-3.91279380018054e-05
-2.15413359844707e-05
-2.79508106018007e-05
-2.53661301992076e-05
-3.31373856703377e-05
-2.22096626459694e-05
-5.02104506635203e-05
-1.98503388427189e-05
-1.25683199831473e-05
-4.82635554207275e-05
-1.67574358363657e-05
-2.72945985102867e-05
-1.92818668004072e-05
-4.5023581378903e-05
-4.91910242691809e-05
-2.02107924220501e-05
8.05963095058368e-06
-9.91044496712277e-06
-2.38981235309255e-05
-1.91315039499218e-05
-3.04691232059106e-05
-1.08042348251614e-05
-4.10808663132216e-05
-4.84556070882895e-05
-3.54696609439897e-05
8.90943234639039e-06
-1.98650814804158e-05
-1.11144159219019e-05
-2.94663651472122e-05
-2.54680180512747e-05
-3.47852113713301e-05
-4.57464289343342e-05
-2.85202894252175e-05
-1.53009327494464e-05
-2.08112393419836e-05
-4.4018872734403e-05
-3.58784535874392e-05
-7.91979069369311e-06
-1.5118367709276e-05
-4.21490318981576e-05
-4.97697870608692e-05
-5.50960262206627e-05
-2.96016737284177e-05
-3.44609679596987e-05
-5.35167960297748e-05
-5.92218683462739e-06
-2.28034107011848e-05
-2.95269869288814e-05
-3.0895220315066e-05
-3.40421807723256e-05
-4.12599190124132e-05
-4.12636005993894e-05
-1.7690694064445e-05
-2.23543158929934e-05
-3.59963705275611e-05
-1.96779856686429e-05
-3.17806266808009e-05
-1.28185007407079e-05
-2.28703187656221e-05
-5.25601771809494e-06
-3.38307948770655e-05
-2.00785525239079e-05
-3.01822509155848e-05
-2.65661414918787e-05
-1.83473486236839e-05
-1.82445165184376e-05
-2.10912938827202e-05
3.61673664934971e-06
-2.05841075780704e-05
-4.09316909019962e-05
-4.25861470408137e-05
-1.87555901406103e-05
-3.80385001809763e-05
-3.07577064983686e-05
-3.23912599984392e-05
-5.44183633943696e-05
-1.79629769835174e-05
-1.84966899730395e-05
-3.69296958081259e-05
-1.27675732502517e-05
-4.36885606671799e-05
-2.47872573555539e-05
-3.38809202652844e-05
-7.31474438775877e-06
-2.90720308781223e-05
-1.13536214424798e-05
-8.94142205362068e-06
-4.46480761490544e-05
-3.09781407531038e-05
-1.14846468202575e-06
-3.19324534734851e-05
-2.14454287350473e-05
-4.67178967809586e-05
-1.69575822436284e-05
-3.43066539198451e-05
-2.28456532374753e-05
-4.73588409010984e-05
-4.47370394240432e-05
-2.69945369988912e-05
-1.10254845299669e-05
-1.16894473508843e-05
-5.4254514072732e-05
-2.58727729250005e-05
-8.09189497166641e-07
-3.62705176624721e-05
-6.28947157020414e-06
-3.15666925753511e-05
-2.47621123604759e-05
-8.72755415980867e-06
-3.27537463139282e-05
-2.25522695079787e-05
-2.00831492640256e-05
-2.18309400015365e-05
-3.82172126806804e-05
-8.51719616772008e-06
-4.34702962290829e-05
-2.10126725217771e-05
-2.02752410031642e-05
-2.20700033195966e-05
-2.77476069266161e-05
-2.15441182867528e-05
-6.50246805281038e-05
-3.37924382281585e-05
-2.81389572714706e-05
-4.30542202959805e-05
-3.99149281737569e-05
-3.69220312229463e-05
-4.9816143111505e-05
-3.15513593631414e-05
-1.72502629924274e-05
-3.29819084243769e-05
-5.66686055962656e-05
-2.36669337809766e-05
-1.24596606955269e-05
-2.2056274576468e-05
-1.25062043086148e-05
-4.52394413329034e-05
-2.09949815829099e-05
-1.78726818673684e-05
-1.40480728668783e-05
-3.94648245255606e-05
-5.2028606645528e-05
-3.73200945478611e-05
-2.82917085726643e-05
-4.43134321053304e-05
-4.11307492478239e-05
-2.57285186428693e-05
-3.35333084818155e-05
-9.2341447130914e-06
-2.68764529183784e-06
-2.64241197588893e-05
-2.08279278457984e-05
-2.99684691505169e-05
-2.43728947369766e-05
-4.54178427020039e-05
-2.5924229634625e-05
-3.84360358657537e-05
-2.51319461178553e-05
-4.46313851082514e-05
-4.75982200396106e-05
-4.36173696342303e-05
-3.6724443648465e-05
-6.43519329972568e-06
-2.51900744843767e-05
-3.47097793785993e-05
-1.26010605278599e-05
-1.98369749847456e-05
-1.06954320812261e-05
-4.24190003122741e-05
-8.10633959904671e-06
8.02753688655923e-06
-2.10866620443533e-05
-2.67483956273262e-05
-6.88394272466082e-05
-8.9551004487591e-06
-4.144799529926e-05
-2.87218506352485e-05
-3.13640692804198e-05
-1.88909714971329e-05
-2.25138812389986e-05
-1.03087281505559e-05
-2.01708501018555e-06
-2.42989837712879e-05
-4.85003188042562e-05
-4.19440614472441e-05
-4.15998885980081e-05
-3.73627231446822e-05
-6.41917483151936e-06
-1.33574674044782e-05
-4.24960966855763e-05
-5.99052114997222e-05
-2.39784362968191e-05
-1.75763206123028e-05
-4.46840638829673e-05
-4.3706708602468e-05
-1.63919258897727e-05
-2.12356497389039e-05
-3.1520355958179e-05
-3.30552859113248e-05
-5.31680144548346e-05
-4.18515606099255e-05
-1.71327197732458e-05
-2.52269421838384e-05
-3.46945192067203e-05
-2.46958806234022e-05
-1.1505253364895e-05
-5.01954796026461e-05
-3.26633364033805e-05
-2.04503817215445e-05
-1.37659022831614e-05
-1.8518181312835e-05
-1.5596170100249e-05
-3.65156294995513e-05
-2.45719813070525e-05
8.41243561581669e-06
1.72783410754298e-05
-2.69543892929953e-06
-2.17003910696418e-05
8.53958349918824e-06
-3.18992673015013e-05
-3.84134522308764e-05
-1.59092615944366e-05
-1.28963980150933e-05
-4.51608818959929e-05
-3.60623943709897e-05
-5.84525614226548e-05
-7.00807810033755e-05
-2.50114962371826e-05
-1.69150079728445e-05
-1.84111517503947e-05
-3.48720959740848e-05
-5.11336121000842e-05
-1.40357068831306e-05
-3.87966146808681e-05
-2.25349235834904e-05
-3.72838430290394e-05
-6.11472195284092e-05
-2.32806484638636e-05
-3.93763518100794e-05
-1.08870384879032e-05
-5.230664849766e-05
-2.93813960829231e-05
-5.12196547138745e-05
-2.33987748788542e-05
-6.48718760361488e-05
-1.78506269559787e-05
-1.23749949185836e-05
-1.95563631070351e-05
-2.58201408322112e-05
-1.51905829304323e-05
-5.92258206686577e-05
-3.33635769235265e-06
-1.38477035309637e-05
-4.01212677845798e-05
-2.04229031408772e-05
-3.38731366377728e-06
-4.16663755203848e-05
-9.7410010155811e-06
-3.65400489164721e-05
-2.81352385720177e-05
-1.45024944563133e-05
-3.23983292691623e-05
-4.75395488851956e-05
-5.52364358477985e-05
-1.89158660938519e-05
-2.28496434384622e-05
-8.91007839543761e-06
-4.69210939414246e-05
-1.94666887815691e-05
-1.41071539150269e-05
-4.14239901674937e-05
-1.28535505462596e-05
-2.93068115811538e-05
-3.75504032255184e-05
-6.34552887597024e-05
3.15680604815594e-06
-1.67332469901746e-05
-2.16211933840755e-05
-3.02541036637417e-05
-4.42128724381192e-05
-1.8222911590134e-05
-3.76722335367102e-05
-9.54371271279457e-06
-2.88567690547749e-05
-5.35090304701857e-05
-1.35184601523444e-05
-4.78070775142711e-05
-2.27281941077055e-05
-4.02900510511161e-05
-3.92869895609184e-05
-1.86605054946355e-05
-1.20541759860868e-05
-1.54749552640507e-05
-3.92461427119441e-05
-4.1662401782776e-05
-3.75942200747705e-05
-3.38498057819173e-06
-1.1842271175731e-05
-2.91736671438844e-05
-3.76692926339935e-05
-8.61419641400379e-06
-3.93407533477777e-05
-4.61847267563841e-05
-3.44579586747693e-05
-2.88405802597023e-05
-1.64049722294592e-05
-4.08909506522168e-05
-2.50098785111183e-05
-4.67709256662243e-05
-2.35055429873893e-05
-8.01544381835639e-06
-1.68806801197651e-05
-9.88552929900201e-06
-4.43648699630272e-05
-5.77985721126174e-06
-2.71028477018406e-05
-1.6925136591492e-05
-2.42010122235566e-05
1.3811669075489e-06
-4.09072935755314e-05
-5.32508252906978e-05
-1.45682062072275e-05
-5.83694126123015e-05
-2.12009407380113e-05
-5.06571566140275e-05
-6.63332611618517e-05
-3.79244304837874e-05
-4.42242875315951e-05
-1.80554896648358e-05
-2.76819199808126e-05
-4.80606498818135e-05
-3.64384602579404e-05
-5.95554715383764e-06
-9.15984037286855e-06
-6.69012819267824e-06
-3.22165630734282e-05
-1.32868462450597e-05
-3.03956805311071e-05
-1.59954650331955e-05
-2.93963238040952e-05
-4.25187057250561e-05
-2.88712638544272e-05
-6.09869114023899e-05
-3.51466775118274e-05
-8.14248740968737e-06
-2.64136780931375e-05
-1.23597196496795e-06
-1.51883525903568e-05
-5.14529313801419e-05
-2.90898831025182e-05
-1.14578313482073e-05
-4.37023196036512e-05
-2.42118620892583e-05
-3.05324109567974e-05
-4.89378405376397e-05
-2.19963826478355e-05
-3.98524229171879e-05
-5.78247796975845e-05
1.19190430776435e-05
-1.59633843958201e-05
-3.75633048385544e-05
-3.81303507854576e-05
-9.1145392346887e-06
-1.91572305053367e-05
-3.74996554065573e-05
-6.65646943804464e-05
-4.28741783292089e-05
-6.08798575739036e-05
-5.251316732192e-05
-6.95380911783801e-06
-3.05554612667024e-05
-2.39206344554168e-05
-1.98593656823656e-05
-5.00885395296232e-05
-1.80548997789305e-05
-3.45262942600821e-05
-4.39500525301269e-05
1.21065576135506e-05
-2.95511712121947e-05
-2.36364833634355e-05
-6.58337624574859e-05
-1.95668440284844e-05
-2.93737028846893e-05
-1.58959203044883e-05
-4.35187086687237e-05
-3.1902498159299e-05
2.37465090655372e-06
-3.75560375806146e-05
-6.98121892131088e-05
-1.71713450844955e-05
-1.66998935773251e-05
-3.33834272983631e-05
-7.5657211013707e-06
-1.34031530259113e-05
-3.29585684202771e-05
-1.16165123317771e-05
1.22890790608369e-05
-3.27801668656528e-05
-3.65368977952729e-05
-2.78855987755276e-05
-4.41523679326482e-05
-4.68095297776691e-05
-1.96064077741498e-05
-5.53460824413708e-06
-7.92279294159801e-06
-3.18063905281331e-05
-5.37334205458171e-05
-7.15277995012562e-05
-4.23180497731455e-05
-5.34848284755996e-05
-1.7399267859567e-05
-5.19195877839029e-05
-2.02769655223666e-05
-3.15119972976459e-05
-2.37221384648953e-05
-2.72186389341036e-05
-1.1604681747482e-06
-1.57455656502094e-05
6.86254893161556e-06
-8.98486600377014e-06
-1.84372627313612e-05
-2.79683557279709e-05
-1.28865490968315e-05
-3.27618092308835e-05
-7.08864979113166e-06
-2.71825992126172e-05
-3.01115438149307e-05
-4.87377334467292e-05
-3.9421178087568e-05
5.70435896228692e-06
-2.68043353946586e-05
-5.09704449450122e-05
-5.55738197387368e-05
-5.2461539357146e-05
-4.36643633573081e-05
1.16364689975157e-05
-3.00608220429806e-05
-5.82704926849428e-05
-2.42040155008104e-05
-4.56396415526567e-05
-4.06121376537441e-05
-1.65465461778319e-05
-5.03475549978916e-05
-2.41694033577689e-05
-2.66215675537197e-05
-2.89422382853405e-05
-5.75571663247024e-05
-2.277849658346e-05
-3.90459339948912e-05
-3.40268842545452e-05
-1.23215897886945e-05
-2.1553409123429e-05
-4.27276649777045e-05
-2.6970527232935e-05
-2.33098029971207e-05
-4.29784150763882e-05
-5.48876629337046e-05
-4.57806033848867e-05
-1.02267094418225e-05
-2.94779454014705e-05
-2.31654867337578e-05
-3.40867349553058e-05
-3.66741852842601e-05
-9.4912525511416e-06
-9.93167375900248e-06
-1.62141415569713e-05
-2.60122901295266e-05
-2.2190164122019e-05
1.88588942349137e-05
-4.01941905833755e-05
-3.0839157890633e-05
-1.51794649570541e-05
-1.64586115340435e-05
-4.78880670731068e-05
-1.52232873865927e-05
-3.51614005903649e-05
-2.79013914994582e-05
-2.75677340550159e-05
-5.35782107866744e-05
-3.23917975683462e-05
-3.53796052706903e-05
1.31384627099092e-05
-1.41349786602446e-05
-2.08316745310575e-05
-6.42226255528551e-05
-3.04555421395396e-05
-1.91417048837316e-05
-2.69111747955669e-05
-5.25256700759772e-05
-3.21393283410149e-05
-1.37179176589405e-05
-5.00611774591707e-05
-1.94359304802208e-05
-9.95458910302549e-06
-2.50243382864312e-05
-3.0760877598994e-06
-2.68089961860955e-05
-8.13707571056351e-06
-3.92974690148511e-05
-2.03930675054667e-05
-1.86467087554583e-05
-3.11346059798209e-05
-6.71018082637356e-05
-3.33076604495809e-05
-4.04070134876823e-05
-1.32582416202844e-05
-2.70164441467456e-05
-3.91217258424153e-05
-4.94804425070009e-05
-3.2719639398899e-05
-3.01628685701664e-05
-4.38155842109859e-05
-1.67646901844058e-05
-2.47503894178209e-05
-3.45189050289055e-05
-1.50136025229211e-05
-1.07983318874105e-05
-2.53957392364153e-05
-2.52967354801685e-05
-2.77099901750205e-05
-4.9991451058158e-05
-1.93271366644321e-05
-1.8754032332761e-05
-2.95469436608458e-05
-6.45753495822098e-06
-2.57464946379206e-05
-1.60508878311426e-05
-3.31124681139084e-05
-3.25744178394098e-05
-3.96039178611366e-05
-6.36084404685348e-06
-3.14727839171315e-05
-2.33983684118474e-05
-2.03529577525938e-05
-5.14518859450367e-05
-3.39382621216169e-05
-3.7229401355769e-05
-5.10115085287471e-05
-1.12588839124441e-05
-4.13920451169013e-05
-2.11128647788943e-05
-4.87792143017578e-05
-1.24759780161096e-05
-3.71982748489991e-05
-1.53073965948585e-05
-1.69947354866234e-05
-3.51306086128711e-05
-1.55390828050619e-05
-5.24493752388117e-05
-5.29586716292088e-05
-3.49445306435904e-05
-6.28215985606679e-05
-1.55328352371966e-05
2.59990628211066e-06
-3.27495482425804e-05
-3.08301011465676e-05
-3.92158016420537e-05
-3.53750874331727e-05
4.63614025712829e-06
-7.07810969258604e-06
-3.88723170327405e-05
-1.4672946519868e-05
-5.21506144732379e-05
-1.50550930986857e-05
-3.04583062390349e-05
5.33777111454803e-06
-3.98727128319104e-05
-1.1571785786036e-05
-3.25588191132518e-05
-6.45415323471875e-05
7.29943243370708e-06
-1.46124697877871e-05
-2.49647475739832e-05
-1.92466684212138e-05
-2.67336402984188e-05
-1.86687045410103e-05
-2.53220921333482e-05
-1.53051882423634e-05
-2.7700510737164e-05
-3.48380592675974e-05
-3.55061175651416e-05
2.7332995081242e-06
1.11284114001073e-07
-2.89512949660517e-05
-5.71029241708808e-05
-1.02621352982398e-05
-2.82571958700648e-05
-5.16218785916286e-05
-2.3098425385989e-05
-1.18119769354335e-05
-1.64098188302237e-05
-4.28759125719821e-05
-8.55455586159084e-06
-5.68748751600663e-05
-4.45818654930558e-05
-4.15807620382392e-05
-9.92728984375136e-06
-2.59300814146205e-05
-4.29263507090761e-06
-3.88984692720312e-05
-2.9597042573483e-05
-4.29259923170784e-05
-3.78180612539463e-05
-1.06857825041126e-05
-4.62578684294768e-05
-3.19214678984229e-05
-3.46548230495237e-05
-5.80625313464448e-05
-3.12350611587107e-05
-3.85763602146474e-05
-1.92866923268302e-05
-1.37931170645166e-05
-3.75921471610077e-05
-1.3517992126994e-05
-3.34526391308706e-05
-3.24755888776791e-05
-2.92058285696302e-05
-4.95968459821453e-05
-5.01265910869229e-05
-9.23370790664381e-06
-3.78516686188059e-05
-6.68105843827164e-06
-3.1133426277144e-05
-2.67635163471864e-05
-3.00543450093945e-05
-4.01365317709344e-05
-8.03941423032931e-06
-1.13854657156157e-05
-5.07149295691287e-05
-4.23403246484862e-05
-1.6915112508363e-05
-1.02580184313994e-05
-1.86255561306863e-05
-4.30250089212976e-05
-3.47294904870632e-05
-3.11409739099137e-05
-6.6642158841582e-05
-1.08544973388464e-05
-3.08338313915195e-05
-2.97763126386274e-05
-3.02874877867745e-05
-1.64404564969799e-05
-5.83529000897658e-05
-5.07722049527684e-05
-2.58541629603503e-05
-1.10389860924668e-05
-3.77534844328392e-05
-2.43855638854123e-05
-2.00703343768001e-06
-2.6550169638395e-05
-2.78437809301918e-05
-5.76464626951361e-06
-2.21141169345291e-05
-3.89732655018361e-06
-4.60186221052652e-05
-3.74039248567601e-05
-1.88994049387077e-05
-3.37723581996074e-05
-5.32716205170187e-06
-5.23180470192641e-05
-1.94611427288837e-05
-6.43472309149606e-05
-4.70357713592954e-05
-4.24239914493625e-05
-3.38722351533719e-05
-1.72251841454698e-05
-2.57973601462953e-05
-1.36452235378866e-05
-1.48820244218117e-05
-5.218909124503e-05
-2.3704177601442e-05
1.03085946657927e-05
8.28498491993499e-06
-1.47731724076093e-05
-3.18163656882993e-05
-4.01342459715989e-06
-2.7680991581212e-05
-5.33511174326923e-05
-2.08715342935218e-05
-3.69751977835216e-05
-4.00552912284672e-05
-2.46497149327422e-05
-3.25824447369672e-05
-3.34540701654283e-05
-3.93462360761927e-05
-3.7881283529652e-05
-5.21664843126057e-05
-3.11973995840775e-05
-1.74967428278568e-05
-3.79450882099563e-05
-3.04405296630548e-05
-6.67726096943434e-08
-2.39476033525981e-05
-2.70877512114276e-05
-5.63376321498823e-05
-3.86690971119884e-05
-3.00750750272505e-06
-4.85181680396594e-06
-4.62893631002551e-05
-3.04831080415637e-05
-5.43556209077094e-05
-5.45421932818084e-06
-3.02850388039643e-05
-4.75361600517263e-05
-2.44403650489021e-05
-5.58120627353887e-05
-1.67899902116139e-05
-3.60592099983314e-05
-4.80772054782853e-05
-3.62299409242159e-05
-5.32615233346805e-05
-2.17044201186236e-05
-2.66004708690133e-05
-2.27675264214544e-05
-1.94780152783997e-05
-6.01237517376739e-06
-4.55068563545812e-05
-3.95177492753113e-05
-3.1288096176718e-05
-1.47599444848168e-05
-2.99584489905261e-05
-6.93616065127379e-05
-7.38846312843273e-06
-3.47003008816201e-05
5.00733138063227e-06
-3.48451158368369e-05
-1.93455368132824e-05
-5.21330563636659e-05
-2.1738703685699e-05
-1.53685053168701e-05
-1.6443297863897e-05
-3.44205275408502e-05
-3.57952887675199e-05
-1.6730509198458e-05
-2.70972663764038e-05
-4.53814964557622e-05
9.2303996031955e-07
8.61826125393164e-06
-3.64632310752673e-05
-6.10194437717253e-06
-1.44696339779434e-06
-5.47069003544906e-06
4.30640995424884e-06
-2.20745901500161e-05
-2.24719545312615e-05
-3.34736557201208e-05
-2.4012220715767e-05
-1.2573085306906e-05
-4.91379769178883e-06
-4.12066828465665e-05
-5.54140196683758e-05
-1.90234565851232e-05
-3.18701531586602e-05
-3.6215806226451e-05
-2.0850981586177e-05
-4.21561155391365e-05
-2.04075797966685e-05
-6.25647952789036e-05
-5.21462752145739e-05
-3.29887205400381e-05
-1.06827356971926e-05
-6.26806364962376e-05
-4.13056713091173e-05
-1.82174956241595e-05
-4.57877380470704e-05
-3.48165346180442e-05
-2.67695969090697e-05
-5.07319973756337e-05
-5.61231930890392e-05
-3.73788704484645e-05
-3.19400682637215e-05
-3.58042950137924e-05
-4.47888790709302e-05
-4.61888731833172e-05
-1.38574825247558e-05
-2.31263857268313e-05
-1.90959521307873e-05
-2.79330660311769e-05
-1.76861924747548e-05
-2.87658961858227e-05
-2.98660066107059e-05
-2.85793784649925e-05
-3.19318102293641e-05
-4.03418104081453e-05
-3.75593140822693e-05
-1.60529055168025e-05
-1.09434072549339e-05
-5.70364319300223e-05
-3.87072035511491e-05
-2.37974163759009e-05
-3.46855003895469e-05
-1.77682160232774e-05
-3.47237134357131e-05
-2.03407321163181e-05
-8.23819056220149e-06
-8.12654527663638e-06
1.3818483479149e-05
-2.13565867486638e-05
-4.34420328232669e-05
-3.79634843111433e-05
-9.5601511974076e-06
-3.28816720153095e-05
-3.09284079024403e-05
1.34665220799287e-05
-4.80326790924684e-06
-3.57632048610507e-05
-2.12775375328257e-05
-3.90072120712204e-05
-2.38603228194885e-05
-1.27953846714938e-05
-1.91045496750449e-05
-7.90295392356133e-06
8.88891065601505e-06
-1.20560362813122e-05
-2.09842234226554e-05
-2.74526912084229e-06
8.45331593259244e-06
-6.62839273960857e-05
-1.57026559900994e-05
-4.40641303165976e-05
-1.88265489251533e-05
-1.84412387639779e-05
-2.46141933741475e-05
-1.02990456013934e-05
-3.07795221145225e-05
3.37469976002899e-06
-1.09388236918102e-05
-2.59182454690702e-05
-4.58648255605974e-05
-3.24614446738136e-05
-2.32861247668224e-05
-3.84872636060286e-05
-2.56838166715894e-05
-6.05235066693064e-05
-7.76573148761452e-05
-1.3590795471805e-05
-3.5174110040045e-05
-3.4337095531085e-05
-1.83899648581838e-05
-2.39201858621371e-05
-3.79832948795975e-05
-1.31676153092548e-05
-1.84574756055454e-05
-4.96173953880043e-05
-2.09963270051415e-05
-4.25583036981876e-05
-3.03763898876241e-05
6.74003117306786e-06
-2.23227512037064e-05
-5.47984088627637e-05
-2.93170869635633e-05
-2.34626770445302e-06
-5.02426161044027e-05
-3.75867304956434e-06
-1.91309276617776e-05
-2.4114654598208e-05
-1.91392151481889e-05
-4.42406796197267e-05
-2.69845775045217e-05
-3.2399808261103e-05
-3.02678602262188e-05
-3.26894943893692e-05
-3.71654817120759e-05
-3.13122477059868e-05
-2.0179553677317e-05
-1.81959013819534e-05
-6.94990740426953e-05
-2.16813989476957e-05
-7.16490752831967e-06
-4.2110788593442e-05
-2.57041954959071e-05
-3.54505617474217e-05
-2.55188248878648e-05
-5.61911802825197e-05
-1.59532488961348e-05
-1.81218435339881e-05
-1.79253567552762e-05
4.81535962763556e-06
-5.40129233072071e-05
-1.43633227742531e-05
-3.13377622583057e-05
-6.45188122672622e-06
-1.7095025041947e-05
-4.23937431622139e-05
-1.25350683788364e-05
-5.67518152927765e-05
-1.49172189817184e-05
-4.47342766948798e-05
-2.76533663316219e-05
-4.76034396491304e-05
-9.9443846588935e-06
-3.23965883186208e-05
-1.08432543511922e-05
-1.41053111554354e-05
-3.8440884067561e-05
-3.49563142932103e-05
-2.92643804633808e-06
-5.60808053023607e-05
-2.49561530037118e-05
7.22807823298513e-06
-4.12253933859298e-05
-1.86925159728271e-05
-3.79800652532329e-05
-2.81834469276394e-05
-4.4093309018411e-05
-3.48003964654715e-05
-2.60134838469211e-06
-5.00581275041721e-05
-5.23627089324167e-05
-5.12110975438624e-05
-4.71203794010549e-05
-1.07166486099121e-06
-2.55370922151925e-05
-3.80491517938691e-05
-1.382336158681e-05
-2.79159855021953e-05
-2.72630705920642e-05
-3.38838879590263e-05
1.65214914570077e-05
-2.31457613990097e-05
-2.26193711888185e-05
-2.15626168360239e-05
-3.63030672499547e-05
-1.13604725915018e-06
-8.61935890887328e-05
-3.9772139602479e-05
-1.17812670172639e-05
-3.60129087903687e-05
-1.19807040362005e-05
-4.27225656035927e-05
-4.0395769081929e-05
-4.75192057729365e-05
-1.1768561849724e-05
-9.03282513757812e-06
-1.6856254270505e-05
-5.39112703767452e-05
-3.97593293747096e-05
-1.92589717799748e-05
3.31218654519734e-06
-3.95549004120102e-05
-1.40982235656193e-05
-1.35993846379968e-06
-3.47828089675326e-05
-7.09388183965314e-06
-9.41337365820265e-06
-3.87376393992887e-05
-1.29861947124159e-05
-3.16969117586469e-05
-3.65776798209126e-05
-2.46326810162218e-05
5.2992637587741e-07
-1.89022582532959e-05
-2.10027800205441e-05
-1.84593349502823e-06
-5.17262847254178e-06
1.68975444810924e-06
-1.13932727440783e-05
9.67490173113496e-06
-2.61019878046363e-05
-4.99294450259332e-05
-3.23221414862353e-05
-8.05064591606334e-06
-1.84120515130654e-05
-2.39642787197865e-05
-2.76873711086938e-05
-1.0492037088876e-05
-2.42256964460148e-05
-5.22174602400798e-07
-3.54962802796392e-05
-1.29980842495952e-05
-3.98914710265538e-05
-2.09763122976524e-05
-5.26767514238599e-05
-2.3227032865916e-05
-3.57541760978956e-05
-1.31804152916654e-06
-2.71249709038121e-05
-6.65870130829946e-06
-4.19182764340573e-05
-2.25654100529397e-05
-3.31688847839933e-05
-3.31137417047972e-05
-4.28320850086777e-05
-3.05635084870016e-05
-1.85884078456324e-05
-2.42449007814847e-05
-1.78374477362582e-05
-6.29296179668264e-06
-2.61929146228225e-05
-4.07782271921182e-05
-8.05165731867944e-06
1.56349022374087e-06
-1.2632936663009e-05
-9.05615618848129e-06
-3.14932097869451e-05
-1.96115619405371e-05
-2.98117255695685e-05
-5.67546891346431e-05
-7.25098816354071e-06
-3.33022901151963e-05
-1.06035974020762e-05
-5.3633760331348e-05
-2.21489586388306e-05
-5.84975405545501e-05
-3.49483122020606e-05
-2.0772916363172e-05
-1.35866457112627e-05
-4.89801709473074e-05
-2.47749224197844e-06
-4.19273282979983e-05
3.8011553088816e-07
-2.16835350832626e-05
-2.36807160157764e-05
-4.42931963707661e-05
-1.73734616372674e-05
-5.69870509888378e-05
-4.5787797271687e-05
-4.91407654697531e-05
-2.41762675136318e-05
-4.44415080312162e-05
-1.60855578462792e-05
9.31394008437748e-06
-1.94420258652512e-05
7.83215744318387e-06
-5.20164548758545e-05
-3.92729857672987e-05
-3.57631133776192e-05
-3.57620077487979e-05
5.04709150116563e-06
-1.97512291293133e-06
-3.43759752082173e-05
-8.26268652605362e-06
-1.90678437165614e-05
-2.97442216409326e-05
-7.78195260885038e-06
-3.85334158344909e-05
-1.90662334697552e-05
-5.92288071621801e-07
-5.35915474915619e-05
9.65302766316051e-06
-3.72346948889465e-05
-2.94414134267083e-05
-1.291832859686e-05
-2.00398784521255e-06
-3.6906812268143e-05
-2.739223128606e-06
-1.1322228596186e-05
-3.07745774504254e-05
-4.33309336896627e-05
-3.5829097935674e-05
-2.48567914758837e-05
-1.28584663436948e-05
-1.46852581680855e-05
-4.30096381523234e-05
-4.53934291341543e-05
-3.98981287555654e-05
-4.9478438264244e-05
-4.196482350236e-05
-3.98367076168094e-05
-2.4196971430718e-05
-1.23456661022724e-05
-4.66980622147515e-05
-2.57614857530277e-05
-3.98843349390746e-05
-2.51950697236294e-05
-4.18692969877325e-05
-1.44069233176686e-05
-5.27181688903765e-05
-7.79839133159239e-06
-1.63338272457818e-05
8.37902822991801e-07
-2.83123865289926e-05
-2.09032588984908e-05
-5.5934048159142e-05
-2.34010815079923e-05
-5.45081870069732e-05
-2.13782435405915e-05
-1.02696642860847e-05
-1.29818754555322e-05
-3.92305859194109e-06
-1.38290057015938e-05
-1.56632554110438e-05
-2.39169990284682e-05
-3.99899127845825e-05
-2.15390760140435e-05
-3.70208886069669e-05
-1.82579799398869e-05
-5.36878326267086e-05
-4.33121739884084e-05
-4.29312959688849e-05
-3.71355687491877e-05
-5.10989766826237e-05
-3.6336713360944e-05
-5.89078246848543e-05
-2.31486641507519e-05
-3.38321259120369e-05
-3.72755496229481e-05
6.06957686256934e-07
-3.27394958269762e-05
-1.98809806894236e-06
-5.05003475872653e-05
-2.82063946830542e-05
-1.2227414006881e-05
-7.56180773044714e-06
-3.40439493312347e-05
-1.17130641119235e-05
-2.29056072327336e-05
-2.99878084896533e-05
-3.47409455864505e-06
-1.46653796096304e-05
-1.79265323880363e-05
-1.49580692562215e-05
-2.99269761497423e-05
-3.75025108518724e-05
-2.52964222843822e-05
-3.16619755512619e-05
-3.94978225906232e-05
1.0499848582923e-05
-4.1516436250318e-05
-4.51779959729408e-05
-6.54214342764915e-06
-1.04718453574011e-05
-7.16024305968081e-05
-3.34273927824447e-05
-1.83427606233113e-05
-2.71041359696004e-05
-7.65660463478185e-06
2.70757925529534e-06
-2.61996051344322e-05
2.77127128837173e-06
-3.637864291095e-05
-3.06766623158265e-05
-3.6530933142647e-05
-4.59045816114413e-05
-1.22666878427306e-05
-3.91315170844778e-05
-2.76917112361516e-05
-4.99812012525929e-05
-3.99882743605814e-05
-1.52067084677866e-05
-3.65503487084873e-05
-3.4978778000445e-05
-2.7638977029977e-05
-5.59443829768584e-06
-2.60259156375643e-05
-5.16270085377065e-05
-4.21591681105586e-05
-2.0853501339599e-05
-3.30340430836531e-05
-3.82681270069213e-05
-8.19798492722605e-06
-3.01499384996805e-05
-1.07350858822575e-05
-9.95924056084216e-06
-3.54076215321988e-05
-8.40094706234553e-06
-4.11555833899193e-05
-2.85445472376945e-05
-4.26054505078325e-05
-2.020134462588e-05
-2.02417703935614e-05
-3.96611636804019e-05
-3.08933472988962e-05
-3.62127611324351e-05
-6.19391642659178e-05
-3.75325426752002e-05
-2.0239331368817e-05
-4.95694571796393e-05
-4.30783612271592e-05
-2.66078998436424e-05
-3.66337537607975e-05
-6.38542209179809e-05
-2.52386717366302e-05
-3.23211081305075e-05
-4.68861953896151e-05
-3.4332312273562e-05
-1.60024541744116e-05
-1.34923000177632e-05
-3.58488610347432e-05
-3.33565718336236e-05
-7.91264353105107e-07
-2.43412150182479e-05
-4.0276489896923e-05
-3.86399730563822e-05
-2.30300309764058e-05
-2.14219542402022e-05
-1.3162009257632e-05
-4.88320422478291e-06
-4.52984819874597e-05
-1.44727343799419e-05
-1.66980238525398e-05
-4.6170011637015e-06
-2.94695742661571e-05
-1.90232672198851e-05
-2.64687419680856e-05
-2.06020437381164e-05
-4.72175576291202e-05
-3.13017796745866e-05
-2.82649224866606e-05
-3.306066391195e-05
-4.19612060236326e-05
-3.13565367682676e-05
-1.6431261561826e-05
-1.64185934614729e-05
-3.95877430593197e-05
-2.84408503954215e-05
-1.86583603755748e-05
-2.33193879570008e-05
-2.13602459935787e-05
-3.16047844831688e-05
-2.28910542719089e-05
-5.17746930633488e-05
-2.58388270071757e-05
-2.3271435472947e-05
-4.13387003585822e-05
-2.1418614421267e-05
-3.47860312811598e-05
-2.97095619275104e-05
-2.1806342888777e-05
-4.60255249266467e-05
-3.06950107729343e-06
-5.59024630826005e-05
-8.24381631132653e-06
-1.05925648066653e-05
-3.38917406524288e-05
-1.4597337486051e-05
-2.9480771709171e-05
-3.63377541769181e-05
-5.84464756626435e-05
-3.10084567275492e-05
-1.93790868075465e-05
-2.54793609910981e-05
-4.64280777720266e-05
-6.22855525129726e-05
-3.08411899604306e-05
-3.9474440380672e-05
-5.36603988390549e-05
-2.97002661061532e-05
-1.7679431601431e-05
-4.46422670319118e-05
-3.19776908945304e-05
-2.41821924315995e-05
-3.71436612432342e-05
-3.5941651262988e-05
-1.43662591219011e-05
-4.7076033739879e-05
-3.64987343090136e-05
-7.94626392570801e-06
-3.05912324239129e-05
-3.58504470734142e-05
-5.23532644136841e-05
-4.03560040219971e-05
-6.37407941076169e-06
-2.99457998575881e-05
-4.87634529987559e-05
-5.21768313145732e-05
-4.05346968478512e-05
-3.1825759560175e-05
-6.50071988958814e-05
-8.87010203351418e-06
-3.87509236280997e-05
-2.06558031078202e-05
-1.76306347627922e-05
-1.55492351600088e-05
-4.53498136102865e-05
-3.49367071299113e-05
-9.04468988935221e-06
-3.32293599111941e-05
-2.7403026759058e-05
-3.09779421782957e-05
-2.61328790485288e-05
-1.45731120151145e-05
-1.75427423639735e-05
-2.81140166915899e-05
-3.96053139843027e-05
-9.95825208320647e-06
-1.81420006499116e-05
-1.73558340576834e-05
-1.16277171568707e-05
-3.88148177125453e-05
-3.44855806253258e-05
-3.85253424895375e-05
-4.51981797690102e-05
-1.72568016079248e-05
-3.87975177538119e-05
-2.6306722525858e-05
-2.47962438095989e-05
2.6649155597672e-05
-5.19613112945143e-05
-1.70889866092846e-05
-4.18697434437364e-05
-4.61202161750551e-06
-4.88453466148067e-05
-5.5262957495529e-05
-4.97632018456999e-05
-3.23258691108419e-05
-2.2725716651258e-05
-4.11749337033012e-05
-1.73495132570642e-05
-2.49526023879466e-05
-5.03105761150942e-05
-4.5396965599023e-05
-2.9104499311348e-05
-1.33060790450162e-05
-3.561206292765e-05
-2.57637263457722e-05
-2.39957716536225e-05
-6.01795149024967e-05
-3.81677832559203e-05
-2.42243605420757e-08
-3.0902640439359e-05
-2.18955567764064e-05
-7.27123594600239e-06
-4.27709058638715e-05
-2.85371740968775e-05
-1.21513422036104e-05
-7.177300768279e-05
-2.09575680453205e-05
-1.6464839246241e-06
-2.49822368740648e-05
-5.49876941593039e-05
-3.81007065887288e-05
-2.08446502699424e-05
-4.50954031732772e-05
-8.29069059550257e-06
-4.02074574997569e-05
-3.94854219368167e-05
-1.36827404977459e-05
-4.13822214795236e-05
-4.20726767960569e-05
-4.08277524006902e-05
-2.45320960126517e-05
-3.3523733871627e-05
-3.74697063044504e-05
-2.94693141982308e-05
-2.62889575905607e-05
-6.20543594932184e-05
-2.4630107875494e-05
-2.97234590383928e-05
-2.13820289587055e-07
-2.44718515215788e-05
-3.73753044319147e-05
-5.02550120248328e-05
-3.52857265622344e-05
-1.30790069899792e-05
-3.19277556610755e-05
-4.05210511231801e-05
-4.32303262437185e-05
-5.75687474614645e-05
-3.4988638871528e-05
-2.16531313912684e-05
-2.41855278719972e-05
-4.27393259003455e-06
-4.08335617667085e-05
-2.589602498298e-05
-2.53720884069793e-06
-1.27046218422828e-05
-3.22540446914132e-06
-3.88738778934368e-05
-3.88125215859386e-06
-1.59850292630119e-05
-2.33132592971503e-05
-1.30430660927581e-05
-5.57067703737059e-06
-5.05778991402969e-05
-3.06137781967661e-05
-3.21413490306422e-05
-1.88383352603292e-05
-3.33002496621556e-05
-1.64475694419717e-05
-6.59538982585619e-06
-2.4017405895672e-05
-1.80723976960585e-05
-1.68617054391473e-05
-1.84680139860828e-05
1.3710070327922e-05
-4.32600055284485e-05
-2.53350385251302e-05
-2.32432235161246e-05
-1.23574007802044e-05
-3.71304363089005e-05
-4.05320365194493e-05
-5.42450667387076e-05
-1.63534260016878e-05
-2.73721186240463e-05
-9.67011738656963e-06
-4.09403688732674e-05
-3.51840017600141e-05
-4.48727026335279e-05
-8.77810393251719e-06
-1.4535616504802e-05
-5.04005410060196e-05
-1.78942852808311e-05
-3.16739656516166e-05
-2.84119594050772e-05
-1.47893996045453e-05
-7.89857776716319e-06
-1.25155837827533e-05
-2.23953734815029e-05
-4.41747330936579e-05
2.02278783032729e-06
-2.14325976509923e-05
-2.38894941611183e-05
-4.83170907001435e-05
-2.51287380478561e-05
-4.10409556550204e-05
-5.43082837338912e-07
-4.11600933253381e-05
-2.22200368424442e-05
-4.09450461494876e-05
-2.91797956094332e-05
-4.91066887740544e-05
-2.69386923879996e-05
-3.57856545672105e-05
-3.50825569671562e-05
-9.28671628415793e-06
-2.25299261417882e-05
-2.01872252041022e-05
-4.57208581213335e-05
-3.36399137912063e-05
-1.70393170469764e-05
-4.10780948006899e-05
-1.81667289218678e-05
-4.56956106093513e-05
-4.77275843415467e-05
-4.18500523831558e-05
4.78973272588807e-06
-3.27049977455638e-05
-2.94253583428139e-05
-7.24968009977559e-06
-1.67732489037873e-05
-4.36387857669464e-05
-4.33688237289592e-05
-1.39163971717346e-05
-4.84322176608432e-05
-5.05163189640516e-05
-2.08608736440763e-05
-2.25906532967135e-05
-1.91360395807599e-05
-4.37181500643805e-05
-2.58929969279875e-05
-1.64082492321916e-06
-3.55778752119633e-05
4.16138068118306e-06
-4.99374005447886e-05
-3.91866346847785e-05
-3.31927725652039e-05
-1.40710815746654e-05
-8.66020350850496e-06
-5.11925571753597e-05
5.89653822899593e-06
-2.05958843704142e-05
-2.56903274283382e-05
-3.63436498471346e-05
-1.14995024646849e-05
-1.6927903351341e-05
-4.50069125652736e-05
9.99688435401334e-06
-3.78579182332342e-05
-2.77713089355126e-05
-2.99322799018137e-05
-3.31476583602849e-05
-7.01809849579841e-05
-1.7057927257349e-05
-1.12663989711938e-05
-5.06308268061905e-06
-1.54764005337771e-05
-1.91446765119061e-05
-2.53694650623379e-05
-2.75376679578622e-05
-4.74260168189863e-05
-5.39740972220781e-05
-1.81504922444886e-05
-5.17112587138307e-05
-5.72687213336621e-05
-3.45815185322132e-05
-2.60797288713544e-05
-3.25252380395524e-05
-1.79770949609344e-05
-3.27651175097773e-05
-1.51981106656843e-05
-1.40016580250822e-05
-4.84016641761376e-05
-5.55973387903721e-05
-4.6592611029553e-06
-2.25155500419821e-05
-3.42889718378152e-05
-2.15818845941513e-05
-4.67126812530906e-05
-2.32214241362056e-05
-2.65919303792202e-05
-1.36937439684954e-05
-4.28324296099562e-05
-4.41725650353421e-05
-4.16057726828673e-05
-2.26347052387859e-05
-3.2062258775073e-05
-3.66788546587652e-05
-4.22662410122701e-05
-7.49401670725525e-06
-1.51965905248857e-05
-7.01181970249841e-06
1.97396558362901e-06
-2.10284841244841e-05
-5.02797040203817e-05
-1.55030169030077e-05
-1.35998955379308e-05
-1.10996949324066e-05
-2.69459717511201e-05
-4.11743093840585e-05
-3.22982155442032e-05
-3.47896720490358e-05
-2.31340630624064e-05
-1.28757872447168e-05
-1.11722608682579e-05
-1.50230035016448e-06
-4.42830454995829e-05
1.27600513400113e-05
-1.1887243100348e-05
-4.97174471638636e-06
-2.23593156795624e-05
-5.73696882863886e-06
-1.28118725277898e-05
-4.55751262829323e-05
-2.91473918898569e-05
-8.75899094417082e-07
-1.30746540598002e-05
-2.51340487184218e-05
-6.24214785096106e-06
-3.36052456401608e-05
-2.96087633738288e-05
-1.44079208710661e-05
-2.75184916671185e-05
-3.76023142984249e-05
-3.84452272783364e-05
-3.96651171875455e-05
-2.07939924612814e-05
-2.87358775102819e-05
-1.23552047095296e-05
-3.21999973583965e-05
-7.53304468953593e-05
-2.46262635296865e-05
-3.56786520273016e-05
-1.48508204842849e-05
-1.55198699658078e-05
-4.21589406767859e-05
-5.05353934400175e-05
-3.47527833187356e-05
-3.6107602516697e-05
8.86736374386162e-07
6.23460589161115e-06
-3.25099805101723e-05
-3.20979636551989e-05
-3.03521462452617e-05
-1.78899048710248e-05
-3.59700008096104e-05
-2.74375082518445e-06
-1.38340995520133e-05
-1.53779996053531e-05
-1.36170764974372e-05
-2.99941421187022e-05
-2.92211448656313e-05
-3.86950535634079e-05
-8.89022540551324e-06
-1.23280817809323e-05
-7.14417888266574e-05
-8.0896980251788e-06
-3.07596146341795e-05
-8.60253046411998e-06
-1.83708922876703e-05
-5.10017765375617e-06
-2.37732075679007e-05
-8.15557534393096e-06
6.12512047391382e-06
-3.95510829431446e-05
9.87615062275292e-06
-3.81169906378381e-05
-4.01694042578116e-05
-3.5661392609098e-05
-1.18374164514951e-05
-4.60959030359089e-05
-1.34080135737813e-05
-4.97699442229033e-05
-1.84084559413237e-05
-3.32472597498403e-05
-3.17440421406342e-05
-4.67372076349985e-05
-3.04180200120096e-05
-5.68724545615128e-05
-3.09794354160015e-05
-9.60466333715769e-06
-4.10644914082255e-05
-2.18122707874405e-05
-3.62227315869483e-05
-4.34370351912093e-05
-3.24822255855107e-05
-1.38737406401982e-05
-2.3290209289821e-05
-1.87650561214523e-05
-3.65822601151472e-05
-9.05126630559528e-06
-1.69381383185965e-05
-1.13067317311708e-05
-3.13823820964806e-05
-3.72849058526513e-05
6.89780852419876e-06
-1.71536455074264e-05
-1.61175325183999e-05
-3.78476289329423e-05
-6.25863773111883e-06
-1.61987348658962e-05
-2.286675950419e-05
-3.75728182088537e-05
-2.9532019870374e-05
-2.4501095485053e-05
-3.07618878524978e-05
-2.4150332177858e-05
-6.64835490994182e-05
-2.72287252819337e-05
-2.1202728656673e-05
-4.03791581186628e-05
-3.664513893799e-05
-5.43847392988696e-05
-1.97867475738156e-05
-2.39735583906565e-05
-1.75225621606788e-06
-1.72158226809011e-05
-1.54009797815914e-05
3.81581103605391e-06
-2.82372702027234e-05
-2.28275157178181e-05
-2.63435731029235e-05
-4.74434569879908e-05
-5.9503529764691e-06
-4.03200391254858e-05
-1.46280567256195e-05
-3.78251427500322e-05
-2.22922854029428e-05
-3.29295216412705e-05
-2.37648217421915e-06
-1.06619131737068e-05
-1.9907233317528e-05
-1.68605960468552e-05
-5.15650014582341e-05
-4.4048715212481e-05
-1.83985280234416e-05
-6.21045144943384e-05
-3.25811343218323e-05
-4.85299795566974e-05
-6.64440370557675e-05
-3.1873487339495e-05
-3.69825316973384e-05
-1.16973918834733e-05
-4.4308671244162e-05
-6.48989543825871e-05
-2.71787859829699e-05
-2.30000579571382e-05
-2.10050975551248e-05
-1.31947129797619e-05
-1.58255353311914e-05
-2.13656788351165e-05
-3.09070078833715e-05
-5.86016307049814e-05
6.74871102361752e-06
2.10088027382434e-06
-3.20812580394442e-05
-3.78642103745176e-05
-1.15319602020363e-05
-5.76548939882348e-05
-7.48860565719474e-06
-1.61219650891098e-05
-8.66717525566404e-06
-4.14222633616389e-05
-3.44321323335993e-05
-2.31617325244488e-05
-1.24647286854237e-05
-3.9814967192835e-05
-3.12619240055852e-05
1.2187694552048e-05
-1.95234072711746e-05
-2.13932867614306e-05
-4.25371084946575e-05
-3.18480315964132e-05
-1.39478073008085e-05
-4.66388797795232e-05
-3.87247689161165e-05
6.71916062658185e-06
-2.23882622174443e-05
-1.26729910041689e-05
-4.51850069117095e-05
-4.48346746943448e-05
-1.31740071295135e-05
-1.65598663957633e-05
-3.44374014661277e-05
-3.33820874809713e-05
2.99535096087774e-06
-6.04152359094635e-05
-5.06219005692969e-05
-3.60854824825355e-05
-3.26925799009915e-05
-3.9239389410471e-05
-2.90881769116828e-05
-2.88223875445443e-05
-4.19217332137178e-05
-2.66667931496045e-05
-4.91671704093781e-05
-2.46978073400726e-05
-2.90110708148379e-05
-2.92729597243167e-05
-4.29344640227912e-05
-1.566861846719e-05
-2.41447981498173e-05
-2.49009161525942e-05
-3.25734828443633e-05
-1.56174018754748e-05
-4.79031852786473e-05
-4.9626825257061e-05
-1.8031918686536e-05
-2.9201831078465e-05
-2.35857512060087e-05
-1.25324085314711e-05
-2.11700687316634e-05
-4.58707922807097e-05
-1.60800035462979e-05
-4.80522074428161e-05
-4.14927637245362e-05
-2.99010560059619e-05
-9.75621351404469e-06
-1.9734733966787e-05
-5.41753282506974e-05
-2.22906181475151e-05
-2.91744637190643e-05
-2.03012926858519e-05
-1.93260543345959e-05
-7.16702283109551e-06
-1.29887380968806e-05
-4.70721514616399e-05
-2.92944922193672e-05
-2.56596974793119e-05
-4.06371407512272e-05
-4.20589690620335e-05
-3.81765072978923e-05
-2.7597072316018e-05
-3.92991443813038e-05
-3.83791646102493e-05
-1.79674568545556e-05
-1.40661695902627e-05
-2.98447913573577e-05
1.08519231533854e-05
-4.38513707642928e-05
-3.97843827934094e-05
-4.16288905072813e-05
-2.79678326714803e-05
-4.00665229781539e-05
-2.06047408569777e-05
-2.09536118333164e-05
-3.16143414529411e-05
-3.09431492200283e-05
-2.21463385567254e-05
-3.46084825277315e-05
-4.5202273001786e-05
-8.67371078934316e-06
-1.65290266789889e-05
-2.10966230368249e-05
-1.93598539723745e-05
-2.08335196267318e-05
-4.70314605573124e-05
-7.39857909340455e-06
-6.1771332843831e-06
-1.30585756494899e-05
-1.14414118080499e-05
-2.52661895983804e-05
9.75722833361593e-06
-1.82674347438072e-05
-1.99345016546822e-05
-1.14474013740171e-05
-3.44503499873871e-05
-2.83548256709238e-06
-2.2666244766449e-05
-4.00799328789361e-05
-5.52009080455573e-06
-2.10886023911125e-05
-1.33397689610409e-05
-4.40988889979529e-05
-1.65937851843854e-05
-4.28450011928292e-05
-4.17263312777212e-05
-1.40720942936977e-05
-2.57875585179798e-05
-5.73089852691009e-05
-2.57180235343345e-05
-4.27853889058078e-05
-5.68961692162293e-05
-3.40304628293399e-05
-3.1918148853084e-05
-1.51117139509038e-05
-4.58116330693184e-05
1.89456913233104e-06
-1.31591010548941e-05
-6.90739983030858e-05
-3.70269766057922e-05
-4.36320366518822e-05
-4.172354870413e-05
-1.26180422111864e-05
-2.97922783051973e-05
-3.61182775975332e-05
-3.55468935917348e-05
-5.77980707112226e-05
-2.48757619153316e-05
-5.42444398237793e-05
-1.67402061993603e-05
-3.2692962254745e-05
-2.19077221609384e-05
-5.86900492270039e-05
-4.46745634333199e-05
-1.89259040299737e-05
-5.82252863026634e-06
-4.45919533067132e-05
-3.38608788370467e-05
-3.9876114152854e-06
-4.3226548075445e-05
-6.17011211122383e-05
-3.4366608682695e-05
-1.1021223073132e-05
-5.10872771013741e-05
-5.66623296080925e-05
-2.17757176408231e-05
-4.02639200197243e-05
-2.63242564899268e-05
6.56245629296726e-06
-1.76808318638866e-05
-2.21188753820418e-05
-1.63754689599095e-05
-2.01516392058228e-05
-1.31255688526354e-05
-5.24522724950561e-05
-3.125028946569e-05
-1.399229677028e-05
-4.91252342675891e-05
-3.72678323450978e-05
-3.8115408080643e-05
-2.49795745031498e-05
-2.2328850509829e-05
-1.68931313143529e-05
9.67209082733255e-06
-2.62287242259094e-05
-4.51265761491222e-05
-2.15403116740287e-05
-2.83975092783957e-05
-4.77574458720593e-06
-5.50060163332252e-05
-2.27441469035324e-05
-3.3856273343289e-05
-2.13590735752832e-05
-2.578398847017e-05
-9.59349100790826e-06
-3.32765084018484e-05
-3.62624443615452e-05
-3.34599070394932e-07
-1.76993539779288e-05
-3.07406738938454e-05
-1.20026845645906e-05
-5.46670743465221e-05
-2.67833037379081e-05
-4.4211729022733e-05
1.37309311296954e-06
-1.69430520160242e-05
-1.15656824619147e-05
-1.4910238052369e-05
-3.73242491555453e-05
-1.25983703833212e-05
-4.15399483013827e-05
-4.93417464780068e-05
-5.05369938451862e-05
-2.38160514127584e-05
-2.37060839373279e-05
-4.38953982138809e-05
-2.39987238487816e-05
-1.86979511076185e-05
-6.099330731166e-06
-3.26895096071776e-05
-5.3910360851381e-05
-4.48197925213333e-05
-3.0363196098061e-05
-6.15780790295655e-05
-1.38037308118705e-05
-3.22517655857375e-05
-1.02732806948886e-05
-1.91782285607064e-05
-3.96782651736039e-06
-2.33267216420551e-05
-3.42877768936791e-05
-5.30112490666345e-05
-3.18135759435041e-05
2.90526797707447e-06
-2.43845712005516e-05
-2.58189983435807e-05
-2.8251947361357e-05
-4.10818577829949e-05
-4.50968635307533e-05
-3.67004911661612e-05
-4.72733202582435e-05
-6.00105810095541e-05
-2.70866324244e-05
-1.84296031520787e-05
-5.29419976771551e-05
-3.12757981366188e-05
-3.04903690846666e-05
-1.22128367210144e-05
-3.46554873813617e-06
-4.17758048676564e-05
-3.6823609642559e-05
-4.05529116393901e-05
-1.50592338320677e-05
-3.17540217284828e-05
-5.10767062155986e-05
-1.8653234363648e-05
2.51072540799975e-06
-1.65446280071163e-05
-4.98651668684646e-05
-3.76525946210594e-06
-4.70269246360134e-05
-1.37532749851159e-05
-4.29051153537521e-05
-4.80193809011786e-05
-1.80063702114009e-05
1.47894148509423e-05
-1.33543540696173e-07
-2.01745224433306e-05
-2.7357226595524e-05
-2.81615700992112e-05
-1.61287039434688e-05
-2.7516608543694e-05
-2.22204294611049e-05
-6.18149198351088e-05
-1.39821693810323e-05
1.26297947798722e-06
-5.1569204617029e-05
1.71646660187076e-05
-4.74936702183573e-05
-1.46528473503447e-05
-4.06853115533908e-05
-2.03009171018286e-05
-4.4677934281417e-05
-2.22529580248527e-05
-7.19086194426644e-06
5.84496609574471e-06
-3.76671221994183e-06
1.20020067588105e-06
-2.87646109616838e-06
-6.47670003085773e-05
-4.50143777126914e-05
-3.8531961804716e-05
-3.09885878497007e-05
-1.83969394574984e-05
-5.36642082967686e-05
-2.14430319116395e-05
-4.21033756149762e-05
-2.75300664873133e-05
-5.70403155215092e-05
-3.65412246787493e-05
-3.29671442148908e-05
-4.6530944849629e-05
-3.25838870105369e-05
-3.21326568036422e-05
-2.72535287416699e-05
-6.84477439081295e-05
-3.93864447455254e-05
-1.15037484422992e-05
-2.70934340559018e-05
-2.04897292217027e-05
-4.41468451719345e-05
-5.30173226785021e-05
-5.25496595803278e-05
-5.1966111455971e-06
-4.68149175204185e-05
-2.6175001111683e-05
-1.75421225821525e-05
-4.15386088120038e-06
-2.85411567901437e-05
-2.53154504308346e-05
-3.48824463359816e-05
-2.45773354659966e-05
-1.50152427660733e-05
-2.6237516938559e-05
-5.52220564231808e-05
-2.61524344826392e-05
-3.35171621429999e-05
-6.10666730718953e-06
-1.56338199698347e-05
-2.25106331902592e-05
-1.74538876950324e-05
-4.77202474659623e-05
1.04823292938742e-05
-3.54795559174699e-05
-2.51499948970366e-05
-1.2104084409238e-05
-7.54684130602533e-06
-2.91575453516145e-05
-4.15990339377293e-05
-5.2262537262325e-05
-1.15557132823259e-05
-3.43971737339907e-05
-2.55012328270519e-05
-3.77066482375527e-05
-4.35026045442024e-05
-3.13730637484337e-05
-3.56981391606449e-05
-2.86699070993984e-05
-1.31562692213975e-05
-2.69057223104118e-05
-1.83426261474624e-05
-4.73034956703486e-05
-1.05014579632239e-05
-3.26674634751257e-05
-4.95920438414823e-05
-1.55656923495481e-05
1.45548124961443e-05
-3.0296010751352e-05
-3.84044137457109e-05
-3.22748472219011e-05
1.3312693323431e-06
-4.79780987598936e-05
-4.45482750616973e-05
-2.72185909810002e-05
-6.2522703264509e-05
-2.70249906665706e-05
-4.06411745196523e-05
-2.85132085521959e-05
-1.81670971386792e-05
-1.80399106878324e-05
-4.82480848143495e-05
-3.84570537862833e-05
-9.19414566471681e-06
-1.96865690623977e-05
-2.38589212760452e-05
-1.88575144684214e-05
-3.232603808555e-05
-6.58948894172451e-07
-3.5697370518291e-05
-3.72953613861295e-05
-5.56246626968883e-05
-3.04549156866438e-05
-2.35545921241696e-05
-3.00133810378557e-05
-4.39569511998426e-05
-2.98954485589815e-05
-4.84684468512985e-05
-5.67141740490925e-05
6.3202192248629e-06
-6.13532788809368e-05
-2.68444848665329e-05
-3.27747628836805e-05
-9.21360156416877e-06
-5.32451047226687e-05
-4.75408502040399e-05
-1.50790997032916e-05
-3.11296345800127e-05
-7.64492096488751e-05
-2.69747756395577e-05
-1.31595535070732e-05
-1.57488053055764e-05
-3.83550608235256e-05
-3.57331459301654e-05
-1.11657354426204e-05
-3.46655132909355e-05
-2.91313512267336e-06
-5.03316147952035e-06
-5.99390775498127e-05
-1.9400674893811e-06
-1.32484437173201e-05
-2.65491432842865e-05
-3.25966955443881e-05
-4.65975641316313e-05
-1.80602261710313e-05
-3.26216460581891e-05
-1.76725483133835e-05
-1.24236860581324e-06
-1.65921090619047e-05
-5.56516038497499e-05
-2.05308476110228e-05
-4.9045048171406e-05
-2.30942949151198e-05
-8.54426301860897e-06
-1.47665266708887e-05
-3.81360418575826e-05
-4.70470250940206e-05
-1.36468779395424e-05
-1.9122428776955e-05
-3.84573528832554e-05
-4.99643982724256e-05
-2.8488066586466e-05
-2.95698127647166e-06
-2.95606114926426e-05
-1.44204834092989e-05
-2.717617340079e-05
-4.35945923403067e-05
-1.59378757192019e-05
-3.11677925484211e-05
-8.93285024004851e-06
-4.07097563655873e-05
-5.02135551459074e-05
-4.18024467826397e-05
-3.40801351936058e-05
-1.67878269339257e-05
-6.8899167439032e-06
-4.33492522744585e-05
-3.70982473233437e-05
-2.12060783577097e-05
-2.04345654260193e-05
-2.94424645798497e-05
-3.4401190483174e-05
-3.3481440809495e-05
-1.99188931839191e-05
-4.41493029634267e-05
-6.66099921187272e-06
-1.01529140648918e-05
-5.43639203005588e-05
-2.11183912667908e-05
-4.48625200273317e-05
-3.92829705657971e-05
-4.92183784463822e-05
-4.01355551909808e-05
-1.06144151950197e-05
-6.49257609194145e-05
-3.15490979071643e-05
-2.33309658799243e-05
-4.49052197851428e-05
-2.56553143471577e-05
-4.45374927774253e-05
-1.75918366853861e-05
-3.06684918223838e-05
-3.65245456078785e-05
-2.19171735552042e-05
-2.66946350806419e-06
-2.24766755186382e-05
-2.15852534691385e-05
-5.02331756294105e-05
-5.87845986277959e-05
-4.0201328523052e-05
-3.72904687919146e-05
-3.48368285680746e-05
-3.82938202762407e-05
-1.88757702410245e-05
-4.71782339289209e-05
-3.52715183009611e-05
-2.01378926528709e-05
-3.07229233143895e-05
-3.93462054058975e-05
-3.83773380867692e-05
-2.14435626799234e-05
-4.32135853758585e-05
-4.08082047664388e-05
-4.29212682621982e-05
-4.69104687653211e-06
1.35067793661168e-05
-8.58131075348792e-06
-3.82821504208366e-05
-3.4741903129357e-05
-7.41838391550469e-06
-3.35450285678131e-05
-3.93673747674872e-05
-5.63240096325021e-05
-3.71546890332353e-05
-9.06909012761739e-06
-6.05863821711229e-05
-3.55850071243947e-05
-2.79821671979974e-05
-5.38234310144589e-05
-2.88491374089698e-05
-2.67760842148316e-05
-1.42098878462468e-05
-4.88535231924362e-05
-2.42699876666149e-05
-3.63268281079025e-05
-4.50715941589568e-05
-6.69109682421516e-05
-3.62223113383005e-05
-1.18266952066016e-05
-2.92819756463693e-05
-2.46653207883366e-05
-5.69858990874914e-05
-3.97218060570552e-05
1.20925064780966e-05
-2.4011801900852e-05
-1.05011872153015e-05
-4.47967057065658e-05
-3.14103422556469e-05
7.57847997680081e-06
-2.10484162408638e-05
-3.59758233071184e-05
-4.1932942695752e-05
-2.00930022449903e-05
-2.94760418896393e-05
-5.0690430117007e-05
-2.63957888158586e-05
-1.18961691822623e-05
-2.77976525899081e-05
-4.43358590455049e-05
-2.69658157854406e-05
-3.06151822603019e-05
-4.97183921458624e-05
-4.69053236773596e-05
-3.08015547439007e-05
-1.32383953014173e-05
-3.25316808984167e-05
-3.25100499589735e-05
-2.29961654828038e-05
-4.21828060600836e-05
-2.5628523821181e-05
-3.84884741640539e-05
-1.61485324004848e-05
-3.71520016539478e-05
-3.79583164258482e-05
-2.59536033298303e-05
-1.95307759627525e-05
1.11523065410911e-05
-1.23945321461899e-05
-2.64765011561108e-05
-2.24205035065523e-05
-5.36060610060777e-05
-4.23078080426008e-05
-1.84601010360841e-05
-4.66422617277194e-05
-1.81866450382955e-05
-1.82323691885224e-05
1.30571249985862e-06
-3.84913279947969e-05
3.05610333758077e-06
-2.37587661997935e-05
-1.27507570892964e-05
-3.91942245764826e-05
-5.06472468453354e-05
-6.57118210181438e-06
-4.77854811521112e-05
-2.0180117650003e-05
-6.89084960171739e-05
-5.33817064457086e-05
-2.33714555217333e-05
-1.74209052269594e-05
-3.22509476525131e-05
-1.31542065917085e-05
-2.09202808821494e-05
-3.65278424881734e-05
7.94272209388796e-06
-2.04634254559764e-05
5.2333911390734e-08
-3.44209714789797e-05
-2.22114814891024e-05
-3.20024600812433e-05
-3.79678523899424e-05
-6.50301549257575e-06
-1.56433682744863e-05
-1.37786233851091e-05
-4.30301933558006e-05
-5.33979543180558e-06
-1.16537653064895e-05
-2.54743503146322e-05
-2.67242141299532e-05
-2.03598626746615e-05
-2.40271072854989e-05
-1.49332589308166e-05
-1.97554480155609e-05
-3.83765340629642e-05
-2.41278414552683e-05
-3.01064336112987e-05
-3.7264343702043e-05
-2.86837168568045e-05
-5.56913748096166e-05
-9.33106109301463e-06
-3.51814412341553e-05
-3.59213011771329e-05
-2.93994553532481e-05
-4.74163439686523e-05
-3.07244900151756e-05
-2.55317235749128e-05
-6.2482670361396e-05
-3.95539677515743e-05
-3.51069546658497e-05
-1.42629738589073e-05
-1.84795494668864e-05
-2.6206593544362e-05
-3.27421043306997e-05
-5.40599750416007e-05
-7.89624019457718e-06
-3.55198964973428e-05
-4.75408408109595e-06
-3.819543219075e-05
-3.01031904669494e-05
-4.15287913314576e-05
-2.44269644834697e-05
-2.20475845774522e-05
-4.06250380381295e-05
-7.90873193639739e-06
-3.4437617951627e-05
-2.87186172718356e-05
-3.71763357270738e-05
-1.65435519782627e-05
-4.58004669241202e-06
-2.7566736054257e-05
-2.30369695377614e-05
-9.22325305285771e-06
-2.11481788235435e-05
-2.92109213946872e-05
6.87099853819923e-06
-4.18672481060475e-05
-2.62671324884476e-05
-1.8795282790452e-05
-7.22466843942284e-06
-3.84421919503393e-05
-2.10176092695179e-05
-6.88803368988707e-05
-2.02317575608208e-05
-2.85558784279116e-05
-5.29232045541646e-06
-1.90537407318566e-05
-4.35159781005796e-05
-9.59030361741155e-06
-1.12090352337638e-05
-2.92640968340418e-05
-5.29307828944354e-05
-4.37937942609816e-05
-1.72810236602741e-05
-3.06240961099055e-05
-2.96596565252186e-05
-3.78381218602257e-05
-2.83477817471036e-05
-1.62741153155797e-05
-1.52548460732217e-05
-4.61247951312958e-05
-2.82832879871309e-05
-3.89694996358754e-05
-6.33432543192053e-06
-2.24582170398499e-05
-1.54323849090955e-05
-1.85277769242801e-05
-3.19555583159134e-05
-2.31351246835322e-05
-3.25294298528958e-05
-3.27133976146641e-05
-2.74703836655146e-06
-1.10143766099873e-05
-3.99208432925016e-05
-6.23510090213986e-06
-2.4256083877359e-05
-3.92868598042877e-05
-5.33047380455247e-05
-7.05601421785885e-06
-2.38681517894501e-05
-1.47164996205193e-05
-3.1631177721626e-05
-1.35722183983283e-05
-5.80230317803387e-05
-5.22365578030375e-05
-2.87703469276567e-05
-2.20492120687071e-05
-1.15864583835689e-05
-2.26965836107255e-05
-2.01724106210385e-05
-3.72015955739097e-05
-2.43648440032023e-05
-4.66353700665634e-05
-2.64234536840949e-05
-2.86360581525598e-05
-2.36753859901652e-05
-4.74923848614071e-05
-4.29467798941929e-05
-2.62989709852617e-05
-2.56171162863152e-06
-5.79278599487644e-05
-2.4255605392012e-05
-3.24671398230786e-05
-2.09229694172808e-05
-2.5860568264887e-05
-4.45402426582446e-05
-2.86091343307656e-05
-4.52784494383251e-05
-1.48496498270922e-05
-3.7918690187017e-05
-3.70224297238424e-05
-6.1292523119833e-05
-4.6029684852125e-05
-1.80865268133183e-05
-4.03712765683747e-05
-3.82206114993872e-05
-2.85231860666163e-05
-2.00338291772156e-05
-4.34607850601937e-05
3.30536849268933e-06
-6.91451077504772e-06
-1.35756664032214e-05
-5.08626075113711e-05
-6.58444435918781e-06
-2.68755939634227e-05
-1.97228125515685e-05
-1.26154337877567e-05
-1.36670725288372e-05
-1.84392447520598e-05
-4.75665019814846e-05
-9.98987907449241e-06
-2.96283700508291e-05
1.58459513698684e-06
-2.42585086480344e-05
-3.51704603462886e-05
-3.84779058924857e-05
-5.94785065736106e-06
-2.52071290189732e-05
-3.11961414563317e-05
-2.30542731141011e-07
-9.31159588227561e-06
-2.34819154058639e-05
-1.81811886567539e-05
-4.5130312813125e-05
-3.6172518647488e-05
-4.72578333476778e-05
-1.6753213922643e-05
-2.09789271100724e-05
-2.79767724522052e-05
-2.17710844451763e-05
-3.50826714063704e-05
-2.5690474446515e-06
-3.96559138020611e-05
-2.71482754412208e-05
-3.47441522881486e-05
-4.99140973307929e-05
-1.84774547525166e-05
-1.52350672303927e-05
-5.24771917773128e-05
-3.5969643877501e-05
-1.76669350380797e-05
-2.05841202517465e-05
6.06190737527767e-06
-4.35531542831218e-05
-1.22739334701834e-05
-2.29376268971277e-05
-4.60425014742086e-05
-3.19408477318752e-05
-3.15930353088688e-05
-4.3696586764768e-07
-3.49321475892791e-05
-3.46960412289108e-05
-5.72542200884586e-06
-4.81956807425292e-05
-1.44901589123155e-05
-3.85401397602575e-05
-2.6970516137897e-05
-4.03921957361945e-05
-1.46462828072082e-05
-4.00242736413726e-05
-2.37312946178949e-05
-1.72280777553272e-05
-4.8034106281992e-05
-7.00511738264211e-07
-2.71090546722831e-05
-4.01526850622942e-05
-3.11940735102645e-05
-2.36182308199808e-05
-2.39702463911831e-05
-2.13232657292792e-05
-3.81610355662977e-05
-3.14225469258094e-05
-3.09447753355344e-05
-2.52137548655334e-05
-2.79754468093614e-05
-4.90030586550038e-05
-3.43991160692133e-05
-4.79605522532073e-05
-1.69171935456211e-05
-3.92838320023916e-05
-3.72780607916801e-05
-2.69635649506795e-05
-2.48149139976526e-05
-3.91967069227317e-05
-3.30426019545493e-05
-4.91038592554887e-05
-1.52690281440881e-05
-3.68373468471769e-07
-2.24193547573806e-05
-4.92850301669455e-06
2.16834036430972e-07
-1.12607187619085e-06
-4.06586757318621e-05
-4.9053145306493e-07
-1.1002377316664e-05
-3.0701264432874e-05
-1.51266506714602e-05
-2.59231713676241e-05
-1.71815056120688e-05
-1.24014876335003e-05
-2.2438451155321e-05
-3.48985262249428e-05
-2.18920769801054e-05
-1.38624338887263e-05
-7.20749641615133e-06
-6.85881040853687e-06
-1.54068090864865e-05
-1.49990153931759e-05
-1.00467396766236e-05
-3.42986058323936e-05
-3.17969670042825e-05
-1.72394954187975e-05
-3.11984894067824e-05
-2.50497824935839e-05
-3.23884192943284e-05
-2.53138387710436e-05
-3.34930230069665e-05
-4.13956987682834e-05
-2.27426521365802e-05
-3.1953790991755e-05
-2.01384032019698e-05
-1.42250916913217e-05
-5.58869531362752e-05
-2.74188597023421e-05
-2.24280002816901e-05
-2.68466636303986e-05
-3.39743550988038e-05
-2.91425162849601e-05
-1.13315793624025e-05
-4.64825693174155e-05
-7.20160894785036e-06
-2.3616642864039e-06
-4.390615263133e-05
-6.45380665188117e-05
-3.13585163404002e-05
-3.11725641005073e-05
-2.17857721173725e-05
-3.48829161524686e-05
-2.28013808512282e-05
-1.69901654357596e-05
-1.16125147097612e-05
-4.77062644956743e-05
-4.06387152579291e-05
-6.66008543336525e-06
-4.03900518316824e-05
5.70915280763633e-06
-4.51299498195391e-05
-2.83616312760353e-05
-2.48552800967656e-05
-4.87873275365623e-05
-2.65346125344762e-05
-1.38393748101584e-05
-3.16595043366537e-05
-2.78337159274121e-05
-7.91536276445652e-06
-1.98007332647913e-05
-1.02522888382686e-05
-2.39791593280499e-05
-4.62184611649261e-05
-3.14984552833559e-05
-4.12554545405109e-06
-2.93245307545107e-05
-1.23222779579236e-05
-3.62486783520712e-05
-2.11855119709287e-05
-4.39157230979108e-05
-8.29900940834084e-06
-3.00603875343604e-05
-1.39636870758314e-05
-1.79046825411788e-05
-3.76406826320799e-05
-2.24769745813995e-05
-3.73144684518065e-05
-4.15649333343254e-05
-1.63970164215472e-05
-4.17479990688944e-06
-2.08431683622574e-05
-3.43127633292663e-05
-5.65059290699717e-05
-1.61838554672486e-05
-1.74612620668557e-05
-1.96697306792598e-05
-2.69244883469822e-05
-2.31703393233017e-05
-2.12925659454006e-05
-1.80179954295838e-05
-3.07132423077001e-05
-3.08044674925115e-05
-4.07392817123978e-05
-2.19350279511925e-05
-1.97271439298655e-05
-2.14377383811607e-05
-3.32546319590253e-05
-2.76563384848523e-05
-3.46649503565952e-05
-6.05529435617483e-05
-6.97567842513905e-05
-2.58301292347991e-05
-1.10574370312204e-05
-2.63733693639738e-05
5.94643746836889e-06
-1.9631374649866e-05
-3.01142519898291e-05
-7.04773631262747e-05
-1.40515020312276e-05
-3.55137393082288e-05
-2.67435068420835e-05
-1.11570846910448e-05
-1.10023842306757e-05
-3.64939849096084e-05
-4.44695102197285e-05
-3.72210868708716e-05
-4.90069740378516e-05
-4.40798220575965e-05
-3.29587525612682e-05
-2.3569557116093e-05
-1.27554967487798e-05
-5.45083070833777e-05
-1.49317376661606e-05
-3.44336071068607e-05
-3.93242970841613e-05
-2.58963786947437e-05
-6.07917800250859e-06
-3.10804136054491e-05
-3.20945517481713e-05
-2.08042080437205e-05
-4.7851951864712e-05
-4.94236408806376e-05
-3.31851090064733e-05
-3.90211462950419e-06
-3.186699832528e-05
-9.24917130319281e-06
-5.82966713267194e-05
-4.16987231929813e-06
-3.95713384824456e-05
-3.94168483178521e-05
-2.34741077892431e-05
-4.98685744411637e-05
-3.55837959267968e-05
-6.88105023177354e-06
-1.10512262378595e-05
-2.49068665598133e-05
-3.18666363931677e-05
-3.16868515783644e-05
-4.7559492810754e-05
7.41019583369605e-06
-2.79808490156417e-05
-4.76462921765654e-05
-4.31049158682007e-05
-1.73080779855982e-05
-1.03410962726444e-05
1.22392181422629e-05
-4.18149625254928e-05
6.03336245296684e-06
-2.52707313606253e-05
-3.839878232368e-05
-3.83693043573731e-05
-2.77179682178086e-05
-2.10950405018941e-05
-2.29402148146131e-05
-3.09003171434543e-05
-2.74409786224279e-05
-3.99673896417542e-05
4.66538792549549e-07
-2.55965732730095e-05
-2.91115097037125e-05
-4.15396264578859e-05
-4.12513203683434e-06
-4.12256349049914e-05
-3.93840897598866e-05
-3.77469128527178e-05
-4.05989774542847e-05
-4.47090754075878e-05
-3.4847759565976e-05
-2.91436412071831e-05
-1.02255482020375e-05
-2.54396051637429e-05
-3.50203728941083e-05
-2.3028228657954e-05
-1.04023972937668e-05
-2.86571134455293e-05
-2.59064017203076e-05
-2.65625699465606e-05
-1.01786443186372e-05
-1.63941001467229e-05
-1.23032846807088e-05
-1.16854213885179e-05
-5.76016547035663e-05
-2.80668636946069e-05
-1.93954380162617e-05
-4.15177731876797e-05
-9.82455684887412e-07
-3.36989056102466e-05
-2.71038496216538e-05
-2.80860339477019e-05
-3.36966092360284e-05
-2.09602158826036e-05
-3.25497444429321e-05
-4.13132190910335e-05
-1.26894397835698e-05
-2.88736460158841e-05
-3.73539568919161e-05
-3.70138457712977e-05
-1.29071375060563e-05
1.55653916685377e-05
-3.29603561802316e-05
-1.38964065716526e-05
-6.83925261522996e-06
-3.2151401058849e-05
-3.1434913818992e-05
-3.28729700829763e-05
-1.47880522426159e-05
-3.53792230543226e-05
-3.74670985267664e-05
-1.2374319014957e-05
-4.17298362427899e-05
-8.62918631893618e-06
-2.36518906927833e-05
-2.20028884191421e-05
-3.28396934725883e-05
-2.86230515398723e-05
-6.72950025089131e-06
-7.16988766280235e-05
-2.52573162044682e-05
-3.08551924964228e-05
-2.44636019247397e-05
-3.64095577435732e-05
-2.58929652181258e-05
-9.37212061552536e-06
-2.88532052228332e-05
-1.62590720390209e-05
-2.90791153836934e-05
-5.03285067555411e-05
-1.14396450935717e-05
-3.01620519398385e-05
-2.18147588353392e-05
-2.67819233485634e-05
-4.92460781696425e-05
-4.22098740761837e-05
-5.1144665381918e-05
-2.32945339046155e-05
-3.06997642168741e-05
-5.10840402384503e-05
-3.69654552488899e-05
-3.29371194111262e-05
-8.68825621434668e-06
-2.50257299469631e-05
-4.38261274507125e-05
-1.07030093929696e-05
-3.76829738810624e-05
-2.05709023859364e-05
-2.82755387075591e-05
-3.64902170564273e-05
-2.89159895148145e-05
-3.2212673277711e-05
-8.58228240457501e-05
-2.48447545147877e-05
-2.86118690314375e-05
-1.79355756599593e-05
-1.38994238528457e-05
-4.02372955960667e-05
-1.50242749588961e-06
-2.89884158856742e-05
-3.10708055487948e-05
-1.46591887681032e-05
-9.55005608917576e-06
-4.05672257300229e-05
-3.11368948788827e-05
6.92346078643859e-06
-1.08204204112612e-05
-5.22198827054408e-05
-2.89316797060275e-05
-6.18947113800146e-05
-3.50733642762312e-05
-5.30787732127461e-05
-3.30828689878904e-05
-1.23356226527405e-05
1.3485750072805e-05
-5.52047300896623e-05
2.51213593601428e-06
-3.54824155823168e-05
-3.29582023777653e-05
-2.56300200498412e-06
-2.16328521671561e-05
-2.72542537422699e-05
-1.92070344441077e-05
-1.40116452838872e-05
-2.38048802028496e-05
-2.87854122068699e-05
-1.77542548803493e-05
-4.95564173581424e-05
-2.0440236882186e-05
-3.31483300523553e-05
-3.92598170879429e-05
-3.95510291414272e-05
-5.12929862649822e-05
-3.28140957632771e-05
-2.8486401153979e-05
-4.50585126968423e-05
-3.24334623553953e-05
-2.31099969494253e-05
-2.80548858876225e-05
-3.30036109971947e-05
-2.02523598622609e-05
-1.61785812820794e-05
-4.56268301604757e-05
-1.75018058732091e-05
-5.22415025623437e-06
-6.73528279703503e-07
1.88981268685511e-05
-2.12128417197733e-05
-2.09562146221102e-05
-2.0058852375224e-05
-2.23665198520242e-05
-4.33613942656335e-05
-2.14921015421774e-05
-2.14173630191399e-05
-4.77556748599173e-05
-9.46399254411457e-06
-1.8276825854669e-05
-1.93620066711447e-05
-4.07313855140205e-05
-4.74607233524875e-05
-3.65287365928094e-05
-1.54466757724563e-05
-2.14158225821753e-05
-4.29847905243085e-05
-5.96642582839763e-05
-4.87154980626674e-05
-3.02515303098601e-05
-6.28540450108046e-05
-3.11489602592834e-05
-1.9879889438114e-05
-4.1291964875714e-05
-7.37665966527957e-07
-3.14049584083652e-05
-3.5241181778385e-05
-3.7914690361458e-05
-9.73112930551198e-06
-2.74704838498824e-05
-2.9340134222352e-05
-2.38848030782644e-05
-3.25155348025757e-05
-2.00220127633024e-05
-5.29015453533483e-05
-1.84422884788564e-05
-3.36872995750597e-05
-3.66517604080898e-05
-1.7918617280521e-05
-9.49393575041354e-06
-1.2893930180458e-05
-3.18362702499506e-05
-5.8306152570428e-05
-5.01640368001349e-05
-2.77196241225977e-05
-1.79710074335635e-05
-2.82492612377004e-05
-3.84178572521843e-07
-4.6612679412255e-07
-1.95785131099432e-05
-3.41771810311731e-05
-2.3504712756052e-05
-1.44043615683668e-05
-4.12028608938675e-05
-3.20319980073842e-05
-3.2345996247804e-05
-2.15461237385064e-05
-4.43322748566386e-05
-1.69501765238673e-05
-4.97774884825558e-05
-3.96758178277769e-05
-2.0384590612906e-05
-5.9380123428876e-05
-3.83613483404415e-05
-2.10064703268698e-05
-2.29201069383121e-05
-2.04652882355482e-05
-2.15296662742461e-05
-1.52911686336975e-05
-1.19346152719318e-05
-5.25888249092621e-05
-4.83195328165534e-05
-3.14132866660763e-05
-4.35604901264707e-06
-1.93041060906515e-05
-3.06048069310182e-05
-9.22327325582182e-06
-3.66981756027731e-05
-4.33983368157826e-05
-2.43653034568451e-05
-3.48858383596349e-05
-3.65127256675602e-05
-3.0902788927984e-05
-9.97860364046162e-06
-4.32872539548969e-05
-2.37141286795417e-05
-3.43690514678222e-05
-2.22028080112352e-05
-1.41399743263678e-05
-3.178206949152e-05
-1.71859251889202e-05
-1.97437420206028e-05
-2.72051056145516e-05
-6.03351160865363e-05
-1.90015701591564e-05
-2.36336741117382e-05
-3.11714509548251e-05
-1.77757109272307e-06
-1.78507846019075e-05
-5.24054881955337e-05
-2.86850167694224e-05
-1.85210974233571e-05
-2.41607951825904e-05
-3.14163562408504e-05
-8.73732241146861e-06
-4.43636175445971e-05
-4.28698025330858e-05
-4.38387382659261e-05
-2.50252287060651e-05
-6.68016618139137e-06
-3.8317851908918e-05
-2.72637303040328e-05
1.35901376493137e-08
-4.89126809051536e-05
-8.32597271494758e-06
-3.23409710306769e-05
-3.60929800872215e-05
-4.04065967060113e-05
-4.28310311659966e-05
-4.85239662961589e-05
-1.64949910031763e-05
-3.61271923447075e-05
-3.31640506801465e-05
-5.42402263221617e-06
-2.46323118933943e-05
-4.3505260234034e-05
-4.58908629277138e-06
-5.62858465100752e-05
2.3471469777089e-06
-2.23847318854851e-07
-3.51850572576033e-06
-3.19585511428163e-05
-1.75925705368054e-05
-1.64459398984022e-05
-5.58598028825669e-05
-1.70547365894998e-05
-3.01124602063456e-05
-3.88768552709137e-05
-2.94964101698183e-06
-3.80299859831079e-05
-2.10333401705839e-05
-4.79677966547547e-05
-3.19091337619888e-05
-1.7478734859431e-05
-1.54453222805136e-05
-2.25430431416426e-05
2.12168052054937e-06
-6.29058044896696e-05
-5.06971593966655e-05
-3.49360222747171e-05
-5.49266305782278e-05
-4.00122852974028e-05
-3.44270125060993e-06
-2.11858272072226e-05
-3.56741781925907e-05
-2.44543322942236e-05
-2.80839020727263e-05
-3.64634014590369e-05
-5.30167573306268e-05
-2.9022863298256e-05
-2.08907850848611e-05
-3.85679295250502e-05
-2.62870005197528e-05
-1.64696475718655e-05
-1.88259786646202e-05
-1.50836192464613e-05
-3.92268682663667e-05
-3.72739526654583e-05
-4.62599879556235e-05
-3.47939859728375e-05
-2.53208540533634e-05
-1.24398124663721e-05
-6.74491489316764e-05
-2.10398324270538e-06
-5.54186889162937e-06
-3.44835122131125e-05
-4.90053878861452e-05
-7.48928498187994e-06
-5.29345814762324e-05
-5.46045722281147e-05
-2.48488140399775e-05
-8.60337743535028e-06
-5.85302519407803e-05
-4.88494934741787e-05
-2.65426380273742e-05
-3.74269264711371e-05
-4.60623990651888e-05
-7.82294872319691e-06
-1.48296495966928e-05
-2.7866123320444e-05
-3.31731560618226e-05
-2.05544293189567e-05
-6.05245540392051e-05
-2.19476611045519e-05
-3.99968577085898e-05
-5.43313473080931e-05
-3.72427351220581e-05
-1.45457227257662e-05
-1.42467458508163e-05
-1.69788770404364e-05
-2.15717909466201e-05
-4.00030196721625e-05
-4.14097811451941e-05
-3.13700511549341e-05
-4.60404535653396e-05
-3.67104142304602e-05
-5.64361301547785e-05
-1.5845626212315e-05
-2.6637755040107e-05
-4.77856972995942e-05
-1.76715148053431e-05
-3.1771652073047e-05
-4.73564006634924e-05
-1.71994024159407e-05
-3.33540935724933e-05
-6.50608172217693e-05
-3.50240820615968e-05
-1.39860778852901e-05
-5.17352059213261e-05
-5.14995260663729e-05
-1.97627818033075e-05
-1.8898863844779e-05
-6.14144767737222e-05
-3.29077690602162e-05
-1.61128466649906e-05
-3.85085122107849e-05
-4.577443835421e-05
-1.05763935755332e-05
-3.09389711062621e-05
5.31052898821433e-06
-3.84709281508544e-05
-4.34562462726176e-05
-2.58034649880414e-05
-7.72419491904654e-06
-2.37239223306982e-05
-4.00142261516767e-05
1.28093656835595e-06
-3.74538104822199e-05
-1.45824596670332e-05
-4.07376848261265e-05
-3.04422161034503e-05
-1.82306341840377e-05
-3.1881087863546e-05
-4.93098565192984e-05
-1.5069650930618e-05
-6.26019713382475e-06
-3.73095408489769e-05
-1.5989561025679e-05
-3.11901645616198e-06
-2.07189496117154e-05
-3.40645452338834e-05
-3.23712644598061e-05
-2.15363830222685e-05
-1.03566131063427e-05
-3.52146096701159e-05
-4.07511853759054e-05
-3.45017661360807e-05
-2.90625611383522e-05
-2.77371769526521e-05
-2.51609159807042e-05
-9.09444561750371e-06
-4.54845840067809e-05
-4.87078347528909e-05
-2.83499945908551e-05
-4.58500827523006e-05
-3.08379815595682e-05
-5.00490427201954e-05
2.78467439179076e-06
-5.28195197934181e-05
-4.05522107079927e-05
-2.83660318855541e-05
-5.28474543192147e-05
-5.98775938266793e-05
-1.9974984805736e-05
-6.10208891671635e-05
-1.42349729662592e-05
-6.82413866605578e-06
3.81719583895968e-06
-5.64220380520699e-05
-3.78415732941208e-05
8.31249476145573e-06
-9.74559897084579e-06
-4.67369379623628e-05
-4.00601060047092e-05
-2.55314300992911e-05
-3.34082413649592e-05
-2.27340703737627e-05
-9.03489990527934e-06
-3.69960868820691e-05
-8.93039364426477e-06
-1.68593986701522e-05
-2.61828742527703e-05
-3.39903451421264e-05
-1.6918548753687e-05
-1.51142605003253e-05
-4.87350085625783e-05
-3.86786069715102e-05
-4.80216865847251e-05
-1.86243841959531e-05
-5.886655039068e-05
-3.28439436296672e-05
-3.47572839378993e-05
-2.79192467759153e-05
-5.34701164563692e-05
-3.07424570706777e-06
-4.22068951182025e-05
-3.3458133021067e-05
-3.75783608594037e-05
-2.41892563962302e-05
-1.86742445754456e-05
1.5799212356827e-05
-1.68401284787191e-05
-2.8409464930106e-05
-1.66657908160641e-05
-4.1411436937148e-05
-3.65223547085962e-05
-5.91124051415034e-05
-9.78725795070456e-06
-2.0556245250145e-05
-2.9463026985181e-05
-1.94676007880949e-05
-1.23253877872702e-05
-4.51324356620743e-05
-4.31789346534668e-05
-2.78272901783047e-05
-6.66064830464304e-06
-2.76853805108283e-05
-1.71075177107997e-05
7.28251851335552e-06
-5.14732949958296e-05
-3.85979832730456e-06
-3.61154402792308e-05
-4.44662698455402e-05
-3.97894181195105e-05
-8.61419085016188e-06
-8.43011851717624e-06
-2.44433835251128e-05
-4.85538043573373e-05
-2.3999227995993e-05
-1.69796371739678e-05
-2.12157944260674e-05
1.99076004867314e-06
-1.64901709391479e-06
-1.15469290985698e-05
-3.63793615667131e-05
-2.64772034008891e-05
-4.45872175231228e-05
-5.12708461498324e-05
-2.96569153613836e-05
-4.58127714422784e-05
-3.57222790264678e-05
-3.3187134857072e-05
-2.40414416752516e-05
-4.11920610197505e-05
-2.04120016017338e-05
-1.45771633500823e-05
-3.72401309305568e-05
-1.49620672710886e-05
-2.03884502059077e-05
-3.03449378922093e-06
-2.33457570519757e-05
-4.82871378613625e-05
-1.71860076610581e-05
-1.46057904386785e-05
-1.95111391632966e-05
-4.28954162128603e-05
-4.43703336539691e-05
-5.19799090657437e-05
-3.77139104728625e-05
-3.65646332642245e-05
-3.48723966365785e-05
-2.15898545473705e-05
-5.19601293266163e-05
-1.60449504840704e-05
-8.18640525495111e-06
