# Supplementary material for: Research on computational propagation and identification of mine microseismic signals based on deep learning
Source: PLoS One. 2025 Oct 22;20(10):e0334641. doi: 10.1371/journal.pone.0334641 (PMC12543183; doi:10.1371/journal.pone.0334641)
Supplement: S7 Data — (ZIP) [file pone.0334641.s007.zip › 000100900001627.xlsx_0.txt_24.txt.txt]

-6.57853942637486e-05
-2.31801680084348e-05
-3.11329178529594e-05
-1.13671252383293e-05
-3.03688059566992e-05
-3.43840046964708e-05
-4.9150916722312e-05
-7.22810666815324e-06
-5.25481958040542e-05
-1.63097368381872e-05
9.1444929780063e-06
-2.79584850307783e-05
-2.16140746090988e-05
-3.92498395420218e-05
-3.70072180306403e-05
-5.04596219228408e-05
-6.05643016012983e-05
-1.33663997215888e-05
-1.94800510364661e-05
-1.41240209099862e-05
4.69279254489621e-06
-2.29597009179712e-05
-3.73016828820583e-05
-1.32937186086177e-05
-2.36848579615689e-05
-3.91673940079118e-05
-3.21675407338866e-05
-2.25363792692235e-05
-1.35968668530171e-05
-4.46751747379269e-05
-5.03368118095315e-06
-3.48778148059866e-05
-1.12645769849114e-05
-2.92981664732534e-05
-4.00579153735918e-05
-3.63114320133517e-05
-2.83662596913965e-05
-3.38010156325331e-05
-1.83663893394225e-05
-4.25145131807282e-05
-1.88400228073142e-05
-3.39060077244722e-05
-3.64537803316565e-05
1.08646096932167e-05
-3.1478384945743e-05
-5.02079386282049e-05
-2.55345723010061e-05
-3.82986472885584e-05
-4.6818424977905e-05
-1.51502171097015e-05
-4.08280313353953e-05
-3.54053757592044e-05
-9.49636671942409e-06
-3.61088049350362e-05
-1.82386263164083e-05
-5.72862191940408e-05
-3.64294682038945e-05
-1.80257467576077e-05
-5.56124741777587e-05
-1.61585512215286e-05
-3.25173605572277e-05
-3.15311995115276e-06
1.75350869439501e-06
-5.82864447102159e-05
2.86862097642169e-05
-1.95779759808075e-05
-8.16348245440021e-05
-1.31433701892279e-05
-2.37825069309448e-05
-2.93471617003359e-05
-3.38481517842498e-05
-1.24583257378271e-05
-3.52634427023539e-05
-3.059768470014e-05
-1.70060437107228e-05
-4.13418775851353e-05
-3.41166308213288e-05
-3.54702057456576e-05
-4.46796568232015e-05
-5.4643925210055e-06
-4.80802273633177e-05
-4.6140065553284e-05
-2.34803900384256e-05
-2.55903183178191e-05
-3.6702120021962e-05
-2.36086100748933e-05
1.06675208417091e-06
-2.71684172178536e-05
-2.00840645107366e-05
-5.14554664713548e-06
-2.81705468305439e-05
-1.91958329862121e-05
-5.38775592895269e-05
1.33782986407081e-05
-3.08257441737531e-05
-2.36443598481738e-05
-4.75193039330245e-05
-4.51433893620892e-05
-4.14732484080965e-05
-1.95728696240249e-05
-2.11615302277916e-05
1.40871592082554e-06
-2.53317216767448e-05
-4.51200986787299e-05
-5.55003080061148e-05
-1.42806441286094e-05
7.5086463041473e-06
-2.61225591966596e-05
-1.50590224331997e-05
-2.86482289808003e-05
-4.06346946652169e-05
-5.09581048939742e-06
-3.41441763724401e-05
-2.16573076294284e-05
-4.55531933675516e-05
-2.92798443961427e-05
-1.54855952782713e-05
-1.25531256792508e-05
-5.21927031552788e-06
2.36283541757977e-06
-2.10468432403245e-05
-5.57503540533829e-05
3.70071773495385e-06
-1.27765968491265e-05
-2.39432364894377e-05
-3.70252901568392e-05
-3.65992489106826e-05
-3.51096535177925e-05
-1.66297768968072e-05
-1.73500039067618e-05
-1.73154351226351e-05
1.21163980501409e-05
-2.22947118588672e-05
-4.55945653090193e-05
-2.29870404571946e-05
-2.94405565408044e-05
-3.24027211028282e-05
-5.35492223029992e-05
-5.09864744906803e-05
-6.24423827171208e-05
-4.19017065927763e-06
-1.85080175823858e-05
-1.86989196720063e-05
-4.77584027394576e-05
-1.47584835857158e-05
-3.10845712912751e-05
-4.09997579100681e-05
-4.70875967806534e-05
-4.15345296643849e-05
-3.15141774558449e-05
-1.2813647640973e-05
-4.42601042379432e-05
1.10638167497742e-05
-2.44166682942144e-05
-3.56873528810702e-05
1.62361451891886e-05
-4.84931818291954e-05
-3.86365523424404e-05
-2.55392556280485e-05
4.22217751899149e-06
-3.53680110423933e-05
-2.93016695512076e-05
-1.93210287083662e-05
-2.48521589151833e-05
-2.28660282109955e-05
-3.12841721370369e-05
-2.51890772904191e-05
-4.12952119765031e-05
5.65838011923024e-06
-2.57371124300715e-05
-2.17648078030674e-05
8.7241018892559e-06
-1.19181338195371e-05
-4.48358806793648e-05
-2.31296806627615e-05
-2.47828463149823e-05
-3.440902198317e-05
-3.32772834381635e-05
-2.60179383129346e-05
-3.30360692427241e-05
-5.04886625377917e-05
-4.99709729119314e-06
-4.6672976801004e-05
-5.12674312522919e-05
-2.12139704442202e-05
-4.08050456561838e-05
-1.99922090418593e-05
-4.76983132324013e-05
-3.42831216559249e-05
-3.24629074468402e-05
-1.48452238723709e-05
-3.74317789862169e-05
-9.04318991989377e-06
-4.8730771678957e-05
-1.37914115878322e-05
-5.73940297589953e-05
-9.63382372647223e-06
-2.80899380482463e-05
-1.64954533086877e-05
-5.68793148001439e-05
-6.26249594885634e-05
-4.22796363219723e-05
-3.87975574025634e-05
-2.81236706116372e-05
-4.44013590760962e-05
-1.20212377543487e-05
-2.30244494906309e-05
1.54655321974357e-05
-2.44265648771588e-05
-1.75913279333344e-05
-1.91089583972975e-05
-5.22374882039138e-05
-3.11124051934484e-05
-5.10505250367327e-05
-5.92923221551448e-05
-6.18372642445972e-05
-1.3345343362541e-05
-2.74422325700073e-05
-1.21499061191889e-05
-8.65352367273851e-06
-1.31948990260184e-05
-2.89459076869444e-05
-1.43291209017833e-05
-4.00782379951299e-05
-5.16816058761808e-05
-3.41834701264998e-05
-3.02866629898143e-05
-4.4041843764632e-05
-6.4120201295298e-05
-3.55662569535846e-05
-3.52591247647231e-05
-4.02564040253138e-06
-4.4042901976961e-05
-3.58450380125989e-05
-4.16003241494318e-05
-3.86027180566601e-06
-1.30499634875647e-05
-3.13888278716739e-05
-4.40952314620446e-05
-1.70650169037585e-05
-4.46085793345499e-05
-8.44299850523362e-07
-5.01629868965721e-05
-3.63751527358119e-05
-3.45800987673533e-05
-2.25759956606709e-05
-1.59374246104831e-05
-3.47210498072753e-05
1.0343577047006e-05
-5.46669189795403e-05
-2.28990189003508e-05
5.29889766364453e-06
-2.18360186722731e-05
-5.91009409299333e-05
-2.59374288828444e-05
-4.09621385172022e-05
-4.55026653696379e-05
-8.37657372924112e-06
-3.32099139500268e-05
1.75148816339016e-06
-3.84795292760522e-05
-2.32675901544741e-05
-3.03070159330147e-05
-4.51588618936735e-05
-2.96566725578061e-05
-4.43966934023756e-05
-5.49748835096772e-05
-2.01392209645721e-05
-2.22221695040268e-05
-3.14662361509045e-06
-2.40799887658358e-05
-1.48339234392598e-06
-4.93453640661659e-05
-4.04402190054054e-05
-1.93311753385211e-05
-1.79413229184533e-05
-3.24782028091611e-05
-3.47385650711703e-05
-4.78430882440505e-05
-2.48575779829632e-05
-3.69758060570095e-05
-3.34684566247055e-05
-2.52850738239109e-05
-2.1918516321483e-05
-3.50196039479218e-05
-6.53752510688269e-05
-3.2282235915887e-05
-1.8796753856435e-05
-3.00034430480239e-05
-3.2032245213083e-05
-2.59964217690024e-05
-4.02843891622824e-05
-5.85872629795157e-05
-1.56144972620622e-05
-3.16265986154786e-05
-4.6938743520569e-05
-4.40205739554229e-05
-6.14790677432214e-05
1.11011799395874e-05
-3.1001860288338e-05
-4.36643614535914e-05
-3.90988299292569e-05
-3.61214821542956e-05
-4.2442356915236e-05
-7.40634393752848e-06
-3.99393995182331e-05
-2.06817102185155e-05
-1.79029320075372e-05
-5.182808110495e-05
-5.30297730395852e-05
-3.814755171385e-05
-2.83910796284749e-05
-6.67312799096018e-06
-8.11316693475221e-06
-3.31783299105504e-05
4.08943071377967e-06
-1.46696977705935e-05
-1.48888933497815e-05
-1.81394000506619e-05
-2.54733413427035e-05
-2.84284717563116e-05
-3.63041222964747e-05
-4.52982206414132e-05
-2.69983517185855e-05
-5.6582926148863e-05
-5.62833167916921e-05
-6.08001898894344e-05
5.92949283224641e-06
-2.31200594863205e-05
-4.94681679023808e-07
-7.47148290974835e-06
-3.45490763754141e-05
-3.02304004659333e-05
-4.59065577954633e-05
-3.98688591831224e-05
-4.06145391327837e-05
-2.73564175526281e-05
-2.56146147842355e-05
-2.47649164287226e-05
-4.1767057061683e-05
-4.7006360831904e-05
-2.62816939957635e-05
-3.60951546822602e-05
-1.46803858483766e-05
-1.22129059346106e-05
-3.27483422895349e-05
-3.64212226852025e-06
-7.315864669277e-06
-2.09024570033064e-05
-3.65762938131708e-05
-4.33759689327849e-05
-3.97236917142006e-05
-4.29468045358949e-05
-2.86287640011285e-05
-2.76631637406885e-05
-3.25408800093815e-05
-1.19162326574762e-05
-4.31018643638823e-05
-2.28013425866144e-06
-2.91774635401338e-05
-1.33251887272448e-05
-7.26847516092803e-06
-6.95168160367326e-05
-4.00873651755552e-05
-4.78757667575597e-05
-1.53629436683119e-05
-1.37602341023044e-05
-4.01396771039884e-05
-6.0067915358797e-05
-4.55217208935409e-05
-3.54923430829402e-05
-3.12339244544659e-05
-5.18366319046134e-05
-4.27153293557706e-05
-1.2151101696321e-05
-3.43773798771392e-05
-2.6965199419263e-05
-4.00543951289578e-05
-3.13313915758056e-05
-5.80062771554677e-05
-3.59205477048803e-05
-4.02982347956429e-05
-3.77870008502465e-06
-2.87521235326808e-05
-5.42504834369654e-05
-2.23802660044511e-05
-4.86180807970169e-05
-4.53649913555256e-05
-4.66388944530611e-05
-3.25690759565847e-05
-2.53874540682879e-05
-3.03908159843012e-05
-3.49313783018252e-05
-2.05964198677735e-05
-4.99136239935229e-05
-2.07744116800738e-06
-4.06877737517013e-05
-1.77372559079173e-05
6.03457724940686e-06
-1.06638792933752e-05
-5.43664606161633e-05
-1.72668834038174e-05
-3.0952285713081e-05
-2.48455621179179e-06
-1.14019571659154e-05
-2.89661409569045e-05
-1.01553784587428e-05
-3.13384920705184e-05
-1.28941607797627e-05
-6.06571075452114e-05
-3.42811550938889e-05
4.36666969355116e-06
-7.44055206194464e-05
-3.25558658016109e-05
-2.62599568425868e-05
-3.93067543518492e-05
-2.52156178031862e-05
-2.7131743663587e-05
-2.90544195361442e-05
-3.21792478102802e-05
-2.98191267477912e-05
-6.56775282432789e-05
-3.71406960361458e-05
-3.41476500046719e-05
-5.62298405993293e-05
-1.39704108633194e-05
-2.53334126053221e-05
-3.33440817023864e-05
-4.64945425858346e-05
-4.21134518966188e-05
-3.74776967489355e-05
-1.17057999645357e-05
-2.91281189485352e-05
-2.59145287682022e-05
-2.0284389564405e-05
-2.16922471053919e-05
-4.03712001006612e-05
-1.65805337360186e-05
-7.01715284854918e-05
-2.0500394482128e-05
-5.70800724207602e-06
-2.20207618607632e-05
-4.8484350362824e-05
-2.76785028244371e-05
-3.18834848017028e-05
-5.10985242237898e-06
-4.84725059310222e-05
-4.05753650236381e-05
-2.05273956545544e-05
-1.06298452578024e-05
-4.20013383114569e-05
-3.67558673944943e-05
-2.27400603634461e-05
-3.80956396365261e-05
-2.28810818636809e-05
-2.40865709800912e-05
-3.97645340114662e-05
-5.48493139413934e-05
-8.13815431796368e-06
-4.05719377640599e-05
-2.15064276318568e-05
-2.54730796976247e-05
-1.24744449665871e-05
-5.31834919814489e-05
3.41946792215111e-06
-2.71675312690222e-05
-3.2810301732063e-05
-5.7225809504293e-05
-5.48892954002929e-05
-1.23299527333989e-05
-2.96386401807591e-05
-1.60917847020053e-05
-5.13815461777599e-05
-5.61322523647036e-05
-6.43407665404075e-05
-2.82958477549308e-05
-3.43582567176858e-05
-2.71518956479469e-05
1.18692857919285e-06
-3.07350442101024e-05
-3.68342710270828e-05
-2.26635429031671e-05
-1.83148389360482e-05
-2.91519812573626e-05
-2.28122938208154e-05
2.41436680572193e-06
-1.08418148079399e-06
-7.83904893320884e-06
-2.22644876564648e-05
-1.99182320041603e-05
-3.18208515179907e-05
-3.56416858314658e-05
-1.2211540889307e-05
-6.11557266741209e-05
-2.45988587193678e-05
-3.32521426749162e-05
-5.76396805770497e-05
-3.13328244543332e-05
-2.34705758995163e-05
-5.28540448632489e-06
-2.93816684231365e-05
-3.71223921477666e-05
-2.0725002097373e-05
-3.22355017295471e-05
-5.90238380971539e-05
-3.05609502482343e-05
-3.42465237280765e-05
-1.75963141115606e-05
-1.22771008337564e-05
-2.96286911350678e-05
-4.85782908420148e-05
-2.47060490264607e-05
-1.87852325393476e-05
-2.21870075407745e-05
-4.21032662594611e-05
-5.66173008068002e-05
-2.34463317068351e-05
-2.51007342499171e-05
-3.76641553933579e-05
-2.79681709631821e-05
-3.78737448814623e-05
-4.39671798398928e-05
-6.35362983505566e-05
-4.00773151794158e-05
-1.51311425299044e-05
-7.78824252249742e-05
-8.86202607017322e-06
-3.30332075507357e-05
-2.84670618103116e-05
-2.51143098170423e-05
-1.76472297594382e-05
-2.05471098218728e-05
-3.67618247196029e-05
-2.34527280458622e-05
-3.18579967429837e-05
-2.3303859521101e-05
-2.99361565215768e-05
-6.33253807742796e-05
-3.72617431658993e-05
-3.76706899886221e-05
-1.35588270747124e-05
-1.81512821609221e-05
-2.37392098228248e-05
-4.75646473606813e-05
-2.2080370750402e-05
-2.50666049631728e-05
-1.25692983493008e-05
-3.35788733312212e-05
-4.1866508238218e-05
-2.65745538014531e-05
-1.71186484854402e-05
-3.56037167912365e-05
-4.12744317729226e-05
-2.73326023624959e-05
-2.54089546671042e-05
-3.18648875244686e-05
-2.1109166493054e-05
-3.16276072924475e-05
-3.91677533779351e-05
-2.25853605649768e-05
4.26738242778685e-06
-1.98643051053981e-05
-3.0561808011455e-05
-6.22917243287097e-05
-1.18982532247434e-05
-3.16032550394272e-05
-5.49924458171523e-05
-2.43960554728269e-05
-2.98066591798756e-05
-4.73123910472845e-06
-4.83637642096425e-05
-4.3154290593827e-05
-8.53164102407543e-06
-5.21680331598407e-05
-5.36992376929954e-05
-3.6900857561862e-05
-6.7928477105311e-05
-3.60568579225049e-05
-2.37817662549876e-05
-8.57597171712078e-06
-8.50450120068748e-06
2.22673553668795e-05
-1.72153626830824e-05
-2.48058955468705e-05
-6.22539139597271e-05
-4.81024186289706e-05
-2.31845779158972e-05
-3.57790059550724e-05
-5.02019227219025e-05
-1.65260486105915e-05
-2.54446707904173e-05
-3.64145620730235e-05
-4.86033116256793e-05
-1.17178376644506e-05
-3.71851712588889e-05
-2.02456887863991e-05
-5.04793452433667e-05
-1.73851627518898e-05
-2.66762961701052e-05
-3.73358198160356e-05
-3.58504883999079e-05
-3.62632376979548e-05
-7.33180705888013e-06
1.49001165868957e-06
-1.2326632833944e-05
-4.04596857401677e-05
-4.61371687711353e-05
-2.21938800831173e-05
-1.87728965403521e-05
-1.86472694945852e-05
-4.39614415749958e-05
-2.22070686531816e-05
-7.03228559388326e-06
-4.83041220695529e-06
-4.10030812749035e-05
-3.9230161767323e-05
-4.29729023475377e-05
-1.59829529173455e-05
-3.50633221333524e-05
-5.3302549124168e-05
-3.18813786020372e-05
-3.35612137499549e-05
-8.018600200234e-06
-3.38632787478142e-05
-4.75739316406405e-05
-2.08084675033396e-05
-2.83342348962596e-05
-8.90132653300079e-06
-1.5935082124982e-05
-9.17740700560901e-06
-1.22918876047936e-05
-2.2477148319409e-05
-2.14087778152835e-05
-6.70410881563007e-06
-2.63967952110643e-05
-5.37545506548778e-05
-4.03442995959325e-05
-7.41642382556297e-06
-4.76825311990282e-05
-3.41702850169409e-05
-8.49625394484603e-06
-3.35734678217938e-05
-3.24150298987052e-05
-1.22074588041485e-05
-6.4476939016626e-06
-5.15092365804604e-05
-8.43109602906769e-07
-2.90123170012325e-05
-4.56164279101459e-05
-1.34015286980093e-05
-3.21716320015999e-05
-2.89137250873125e-05
-2.80126273275905e-05
-4.10790552909606e-05
-2.91464268105443e-05
-2.2420380038094e-05
-2.41751262565102e-05
-3.54630396751731e-05
-2.38908827153487e-05
-2.68790308560568e-05
-5.85901667104626e-05
-4.02865443816162e-05
-1.31267968222149e-05
-3.09075445725394e-05
-3.74376852678206e-05
-2.03036109580665e-05
-3.80863282490721e-05
-1.49614213385156e-05
-2.95352780178941e-05
-1.22498895652663e-05
-2.97196765501298e-05
-3.58977470570752e-05
-5.8321946108062e-05
-6.16796550618123e-06
-2.65618605926553e-05
-2.78638348239777e-05
-4.19917899283088e-06
-2.60443695473261e-05
-4.37847982074563e-05
-6.7879313543261e-05
-9.71634058376371e-07
-1.24059174709138e-05
-4.49526047873565e-05
-2.40619873851967e-05
-9.67706813778962e-06
-7.45390961743028e-06
-5.04932579954055e-05
-4.27462703993255e-05
-4.07497269676635e-05
-7.24309775044668e-05
-3.33336908593047e-05
-9.64455930593245e-06
-1.85844464174889e-05
-7.77148120086153e-06
-1.96006541484241e-05
-2.80685523134566e-05
-3.37387279506135e-05
-1.01548471838118e-05
-3.60334700052075e-05
-3.25855630525998e-05
-2.5604770010227e-05
2.39375225673626e-06
-4.78585519087275e-05
-4.54748040283434e-05
-3.92441240174788e-05
-2.21424879350049e-05
-3.32641828519757e-05
-3.67090014464228e-05
-6.36510108945407e-05
-1.40070643823662e-05
-3.07717744364381e-05
-4.86706794673835e-05
-5.96527463409591e-05
-3.17299541400172e-05
-1.9552143693201e-05
-1.69265813825869e-05
5.4447356388388e-06
-9.64708312628987e-06
-1.78078963366176e-05
-2.57874363069364e-05
-4.01531042371741e-06
-7.02439618872666e-06
-2.74461399109495e-05
-4.9676678395407e-06
-2.82828284676388e-05
-1.37719736462146e-05
-3.23383103046597e-05
-2.63361857507986e-05
-1.96147404464625e-05
-4.8305583760376e-05
-3.53157680683677e-05
-5.5826129650484e-05
-3.90581848301451e-05
-2.23541260688003e-05
-1.18989629233681e-05
5.84415713065861e-06
-1.83871922942311e-06
-4.42985757521368e-06
-1.32196872963851e-05
-2.57681244920419e-05
-4.19748504144798e-05
-2.97746609686415e-05
-3.78394791629584e-06
-4.28963393123976e-05
-1.66030120309005e-05
-2.90015053686692e-05
-1.79079477415329e-05
1.85436007863975e-06
-1.76638025275895e-05
-3.76838193219011e-05
-5.17892951068495e-05
-5.36745734168482e-05
-1.35234664939686e-05
-4.52490732056934e-05
-1.04105436192974e-05
-3.23906533581946e-05
-1.39257114202846e-05
-1.23789035575473e-05
-3.95211260081731e-05
-2.50154819274405e-05
-1.46985461817087e-05
-3.54820727241175e-05
-5.22347121689055e-05
-1.59063569863943e-05
-2.5126114429562e-05
-1.80763912913948e-05
-3.36833758484449e-05
-3.03865100116507e-05
-2.91318095565192e-05
-1.8847067251123e-05
-6.0738978442812e-05
-5.62834432390956e-05
-3.44036203766746e-05
-2.13273050565022e-05
-1.25737134569181e-05
-3.06513696186074e-05
-3.88135392768335e-06
-3.18550898238872e-05
6.09453669547861e-06
-4.26699111354908e-05
-3.43471115126032e-05
-6.73811734202469e-05
-1.52669174189723e-05
-4.79804152160139e-05
-2.30701083581691e-05
-1.87015862095099e-05
-4.85528950234006e-05
-5.49606031188584e-05
-1.4776194526988e-06
-9.75492187105724e-06
-9.29709971630664e-06
-2.58485757020656e-05
-3.49518731752885e-05
-4.20230757290093e-05
-1.46116223287543e-05
-1.08913275468842e-05
-5.43726882966302e-05
-3.46973791955791e-05
-3.87501073115565e-05
-1.7154507373107e-05
-2.164136434312e-05
-3.22657121573823e-05
-4.27899299906897e-05
-2.43199569172601e-05
-1.90274926391072e-05
-2.98613992283973e-05
-3.94770022855052e-05
-3.38001078739472e-05
-2.86095321628239e-05
-3.53669758316748e-05
-2.05299171452596e-05
-4.28959494193864e-05
-3.85971579522847e-05
-4.00145920027776e-05
-4.09793609894267e-05
-1.79682577037381e-05
-1.58618468337021e-05
-6.82603285153433e-06
-4.44556829831589e-05
-3.90903165298877e-05
-3.39380731403207e-05
-1.28706808314425e-05
-5.34475556143297e-05
-6.6834994856281e-06
-2.58876376858015e-05
-3.35600667435202e-05
-2.7566877111358e-05
-1.06796959259513e-05
3.00098090436476e-07
-5.34962915968504e-05
-2.95961989348865e-05
-3.36124167439624e-05
-3.18324831026791e-06
-6.18494979921246e-06
-4.08784190565591e-05
-2.91599205786918e-05
-2.80849932044617e-05
-4.73476049285696e-06
-2.6665127953061e-05
-4.69954784339092e-05
-4.46523069932531e-05
-3.19392038177452e-05
-2.70758621965736e-05
-2.10426143769174e-05
-1.87984158378484e-05
-1.80676642779411e-05
-7.18487098895199e-05
-9.24826212997183e-06
-1.43930261553653e-05
-2.92229895126915e-05
-5.23066925712213e-05
-3.13478277580799e-05
-2.53412487063979e-05
-5.75317017892777e-05
-5.78535448427189e-05
-3.03014733714826e-05
-1.72246409044091e-05
-5.12806736275657e-05
-3.33139868492434e-05
-3.89548746556303e-05
-2.2137002648905e-05
-5.97865614155552e-05
-2.8702694919069e-05
-5.80560790806222e-07
-1.71301608189386e-05
-2.87590558744463e-05
-4.74686776641906e-05
-3.7254214949921e-05
-1.72181397063056e-05
-6.143485117842e-06
-1.70832737644913e-05
-2.89425888571646e-05
-1.05292733125206e-05
-2.78250243976031e-05
-4.32155633649769e-05
-3.12699063229207e-06
-2.1741350381352e-05
-2.15688137162681e-05
-5.25088910141102e-05
-1.79345083582912e-05
-2.38858138949621e-05
-2.146876145107e-05
-3.23707545273507e-05
-2.7879159387509e-05
-6.25812125935686e-06
-3.26107080450746e-05
-2.71241111132006e-05
-3.04184885070224e-05
-4.68185548654823e-05
-2.0668309220499e-05
-3.78487278209093e-05
-4.66659670626172e-05
-1.90553019678778e-05
-2.16074528431603e-05
-1.49151699979781e-05
-1.48908397247998e-05
-2.68384619198289e-05
-4.33995997004513e-05
-2.22571172793399e-05
-2.22762822755941e-05
-4.03709685674253e-05
-2.31650410205677e-05
-4.06635466566829e-05
-1.11792732360976e-05
-4.05347034904463e-05
-3.718157348695e-05
-4.44120648526469e-05
-1.99550866813244e-05
7.31688736382018e-06
-2.84120686085835e-05
-6.63764071362242e-05
-4.21423651744928e-05
1.12343188252858e-06
-4.45637473497391e-05
-3.3414397774943e-05
-2.1543205471601e-06
-2.14671600399262e-05
-4.27691965189931e-05
-4.41601904934922e-05
-2.25398569488832e-05
-2.85793457523461e-05
-3.65274954757469e-05
-1.15407812079258e-05
-4.37306127056325e-05
-4.76290677389939e-05
-3.49016068734523e-05
-4.35238132952977e-05
-4.67310405756145e-05
-3.52672650946378e-05
-4.50973631940918e-05
-3.05584939910089e-05
-4.35725869777399e-05
-5.56900062722696e-05
-8.10336056610571e-06
2.74342923851657e-06
-3.54153370622882e-05
-6.21674777470043e-05
-5.18988411345688e-05
-4.49842272056494e-05
-3.63022241422817e-05
-1.7364409246208e-05
-4.3439878956384e-05
-5.15882021958587e-05
-2.19999580169237e-05
-1.10419988689086e-05
-3.2210834291984e-05
-7.02765964950611e-06
-4.15999806734514e-05
-2.57836390555671e-05
-2.55420664042547e-05
-4.70476947160095e-05
-3.23842155587361e-05
-1.54721080916138e-05
-3.68329602621711e-05
-1.7132993201493e-05
-2.81391944511734e-05
-4.53271263603855e-06
-1.86607319627278e-05
-7.95075106899085e-06
-2.59974350353969e-05
-4.70126591536749e-05
-2.36673490354061e-05
-2.8830842521699e-05
-2.03426554844604e-05
-4.59778701790318e-05
-4.23351024381571e-05
-4.08779133248831e-05
-9.59786491529892e-06
-3.19071662028334e-05
-6.02028253137014e-06
-4.44149429161192e-05
-2.56070118819372e-05
-1.29026784763772e-05
7.67489721597965e-06
-1.10452229641571e-05
-2.65607084597065e-05
-2.8413480388492e-05
-1.50533899941756e-05
-4.30299557995392e-05
-5.3074753702309e-05
-2.94485519037765e-05
-4.02916094796695e-05
-3.45727321016923e-05
-4.69611229462193e-05
-2.97297912828085e-05
-4.37012168041331e-05
-4.44910393849268e-05
-2.50859789026807e-05
-4.35617139993469e-05
-7.41906848532182e-06
-4.69882701876566e-05
-3.29282614623869e-05
-2.80262848542142e-05
-8.8068585984989e-06
-1.2104276165245e-05
-5.17297674526666e-05
-7.11491317137879e-06
-3.81002198143826e-05
-2.63085110006724e-06
-2.29682031330914e-05
-5.33318813989973e-05
-1.08387361781887e-05
-1.94060817315243e-05
-5.02531061919601e-05
-3.88782274170688e-05
-4.99117844543732e-05
-7.63483737482973e-05
-2.10378549001918e-05
-3.98523489140619e-05
-1.27087152899877e-05
-2.86632658184658e-05
-7.16465056475437e-05
-4.80557216957304e-05
-2.56175163674639e-06
-3.92957789639061e-05
-3.2185712944187e-05
6.44109933883925e-06
-2.50017480388268e-05
1.26406134994583e-06
-2.93981411626644e-05
-2.14643387542718e-05
-4.19562325059008e-05
-2.3282672944908e-05
-1.82501066966097e-05
-2.66028909779947e-05
-1.00614827698704e-05
-5.34891602177291e-05
-2.95370471027064e-05
-3.15014017323003e-05
-3.15774124610932e-05
-3.81589323886002e-05
-3.54538974800189e-05
-4.28673609256432e-05
-3.17877805998624e-05
-3.26577912024858e-05
-2.4830809423701e-05
-3.99333877750143e-05
-1.42964577723641e-05
-2.16458359602388e-05
-3.97796708005439e-05
-3.26769194352592e-05
-1.04292801277272e-05
-3.58617650593081e-05
-4.42376308674837e-05
-4.18430074330269e-05
-1.26715125572646e-05
-3.5170425383225e-05
-5.39616304168472e-05
-1.41842865754694e-05
-1.9456924120801e-05
-3.4507825364695e-05
-2.64677676693534e-05
-3.19273137512285e-05
-1.83319594953463e-05
-2.20925543473528e-05
-4.42533697493242e-05
-2.01810627885277e-05
-2.4547906718078e-05
-2.0431558994962e-05
1.28394698228369e-05
-2.36023261512646e-05
-2.36347201984839e-05
-2.06429269919808e-05
-5.78737219853296e-05
-2.18876722235793e-05
-6.29085163260871e-05
-5.4263986198164e-06
-3.09653158317804e-05
-2.92160181253679e-05
-4.22408195408951e-05
-1.69559896696451e-05
-2.53221651636461e-05
-5.01725625151184e-05
-3.41460654610907e-05
-3.04096200447292e-05
-3.76262666078719e-05
-4.30051670911049e-05
-4.29499627840634e-05
-3.60918028546516e-05
-6.13587304905482e-06
-5.642584934436e-05
-4.81577802297314e-05
-4.69092517286932e-05
-4.30746875101051e-05
-4.1431191906443e-05
-3.49166440246942e-05
-4.57128269328068e-05
9.98795315201994e-07
1.45426783908724e-06
-4.81615951619492e-05
-4.10816838830374e-05
-3.48487945204281e-05
-3.48772994175273e-05
-4.43305421605412e-05
-2.80601372807502e-05
-1.0231844846768e-05
-3.10781341184758e-05
-3.91634720571717e-05
-4.23248250880167e-06
-3.56660356183996e-05
-3.13863427127753e-05
-4.00605641106297e-05
-3.67488771775747e-05
5.47803721429743e-06
-3.13054410943983e-05
-4.78732336948656e-05
-4.97164834513152e-05
-7.02114308289223e-06
-3.59642332011479e-05
-4.00516811477421e-05
-1.54014328526979e-05
-3.62148352779051e-06
-6.04115294775697e-05
-2.45912732867817e-06
-2.93347522455109e-05
-2.07453448837057e-05
-4.87877661177823e-05
-3.04652572424314e-05
-5.51537161017066e-05
-3.39420694914139e-05
-1.92224893249688e-05
-2.66571433743576e-05
-3.41988225616048e-05
-2.24779428920936e-05
-3.93893516346494e-07
-9.29830905260128e-06
-4.20641118579361e-05
-5.66403255899201e-05
-1.57653414816102e-05
-2.74085754618455e-05
-4.13590062403872e-06
-1.60741105944325e-05
-3.70385783844374e-05
-3.5131447903742e-05
-1.59969555146289e-05
-2.49371238451176e-05
-5.01401978480479e-05
-3.09170375990452e-05
-2.16127965144737e-05
-2.28814620851765e-05
-4.07704749874402e-06
-3.16661215377124e-05
6.20605694416362e-06
-1.42781546595029e-05
-5.92449788164945e-05
-5.20342885143778e-05
-2.39377195601606e-05
-2.70917259868375e-05
-3.96313882931789e-05
4.3326183151125e-06
-3.56969481825594e-05
-7.19088053197704e-05
-1.51852778189297e-05
-8.94857339465727e-05
-1.12585048814324e-05
-2.9634209291339e-05
-2.37786003007879e-05
-1.63582357429245e-05
-1.54193700008164e-05
-2.76086867791559e-05
-5.27826478161438e-05
-3.31676029416528e-05
-2.19339036443947e-05
-3.38114268081376e-05
-7.83429166962519e-06
-2.80510477058616e-05
-2.01052162783881e-05
-1.01268683805621e-05
-4.13524532515461e-05
-3.77077218203148e-05
-2.79893729341764e-05
-1.76470008896589e-07
1.57506629986653e-06
-3.82027003143303e-05
-3.10450869251349e-05
-5.21677723096195e-06
-4.41056085843829e-05
-6.74707875925355e-05
-4.06464573446671e-05
-2.96966355198144e-05
-3.62777856992854e-05
-2.13001238318241e-05
-5.45801321943379e-05
-2.14484933257177e-05
-5.37187736923258e-05
-8.26644481592347e-06
-3.68406548950369e-05
-1.86668781857804e-05
-4.26477530176095e-05
-1.48828349989455e-05
-1.67753929367429e-05
-3.65506673763671e-05
-1.94745612056581e-05
-2.47922242848195e-05
-1.51783322375265e-05
-1.44806426673485e-05
-2.37686801708681e-05
-5.40044663258853e-05
-2.96202995226576e-05
-5.75529413108763e-05
-4.26181410861625e-05
-2.15285629426383e-05
-4.10453915459973e-05
-3.907745481996e-05
-4.75862852564242e-05
-2.25310013327166e-05
-6.94001251648559e-06
-1.88133728129517e-05
-3.30202556899628e-05
-2.88598717168108e-05
-4.52642693066434e-06
-3.58120292734808e-05
-4.14650502975034e-05
-3.37352732326051e-05
-1.13001359756302e-05
-1.82677126923828e-05
-1.87517569134406e-05
5.44911643258067e-06
-2.61682727878618e-05
-3.50901136747769e-05
-2.21304804738463e-05
-4.33616533061358e-05
-1.48099209392714e-05
-1.63696505509757e-05
-7.83239801223336e-06
-2.05282742843137e-05
-4.55110860029567e-05
1.25427741059932e-06
-2.85336414902749e-05
-2.21267892356942e-05
2.80919474320515e-07
-3.69039413999357e-05
-2.81827431461815e-05
-4.20033163636051e-05
-4.24001058941524e-05
-2.7683891637537e-05
-2.1818560848919e-05
-3.36029245515396e-05
-3.56171630284871e-05
-2.0220454920078e-05
-2.53852142727546e-05
-3.90021107148977e-05
-2.09772353908207e-05
-3.53289492778692e-05
-2.37275465892378e-05
-2.44128168344745e-05
-3.28107088774698e-05
-3.43554100068724e-05
-3.51837106762164e-05
-3.08708223437341e-05
-4.08906060549325e-05
-2.75455501919894e-05
-4.28285644828181e-07
-3.00821872498895e-05
-3.69717530168339e-05
-3.28171413126293e-05
-3.99401939802222e-05
-5.54196533652022e-05
-6.07838241607215e-05
-2.54129468769141e-05
-2.69076696518013e-05
-4.14087095826017e-05
-2.65969512610265e-05
-3.2664246262916e-05
-4.53854762936914e-05
-3.23237430480609e-05
-4.43368661434865e-06
-2.87397293923799e-05
-2.76275527324101e-05
-4.10627885542524e-05
-3.06000718333906e-05
-2.8183592194886e-05
-1.35942329584271e-05
1.15100670310527e-05
-2.67657659281734e-05
-2.93473484687464e-05
-4.33155118406729e-05
-9.1060248477255e-06
-4.40073131252939e-05
-1.734235954309e-05
-3.10691236182257e-05
-4.53738595700153e-05
-3.17085069667692e-05
1.01253933104571e-05
-5.34743481380322e-05
-2.87432995431055e-05
-4.50500703969764e-05
4.79529930059921e-06
-1.90979212255087e-05
-2.10279830479568e-05
-2.58119857523339e-05
-1.22943010746034e-05
-2.94046983252762e-05
-3.46371222744827e-05
-5.20450578139385e-05
-2.41930568032768e-05
-3.743699017799e-05
-5.73765174824449e-05
-4.909223599672e-05
-5.69503510032869e-06
-5.28477709807896e-05
-4.36066891176236e-05
-4.0670359606847e-05
-3.43506478459627e-05
-1.22212586327789e-05
-6.48639013051476e-05
-3.22810511546245e-05
-3.0794510470912e-05
-3.37559449639085e-05
-5.03120265849413e-05
-3.27364485497515e-05
-1.67983865300909e-05
-2.57504865067333e-05
-1.64412909497414e-05
-1.50187356816822e-05
-5.0954476412891e-05
-3.91670481712275e-05
-2.84208475361773e-05
-3.60428788194182e-05
-1.85857679864531e-05
-6.30738488090357e-06
-3.81715754350864e-05
-7.03449337418613e-06
-2.62461972754491e-05
-5.09650717884678e-05
-2.77538873737285e-05
-4.78079644912328e-06
-1.82343137611493e-05
-4.433013654645e-05
-3.86048500329213e-06
-2.94414916732523e-05
-1.94666337437138e-05
-1.3598341201317e-05
-7.2943511091922e-06
-3.88285860980392e-05
-4.50076616182611e-05
-4.3900018974432e-05
3.37273358223014e-06
-3.34432601730664e-05
-6.50583364977136e-05
-2.96952133252961e-05
-3.68003988974175e-05
-2.38435423024069e-05
-5.19022310348646e-05
-6.75059664774233e-05
-3.36163626523311e-05
-2.41290986521877e-06
-1.04629570667883e-06
-4.61940453776743e-05
-1.53504969799957e-05
-3.19496373945376e-05
-6.61827396481766e-05
-3.86516808461885e-05
-4.26291320348807e-05
-3.4497775865419e-05
-1.49596711698687e-05
-2.18242901630116e-05
-1.63765849931038e-05
-2.28319603214921e-05
-3.21128258825122e-05
-3.41816153283735e-05
-3.22839630810308e-05
-5.28944867004196e-05
-7.81408423696835e-06
-2.05195095813035e-05
-3.00111576644831e-05
-1.86654071588138e-05
-2.20009764494585e-05
-1.14247711492392e-05
-2.14497647660892e-05
-2.85763292238845e-05
-2.6647410433573e-05
-6.23688593670225e-06
-3.15504672520524e-05
-2.90182335692912e-06
5.48549799181304e-06
-1.87575288019517e-05
-1.99252647198131e-05
-3.55133978181696e-05
-2.27499520528827e-05
-1.45529900416667e-05
-2.44338902731306e-05
-2.97474388504868e-05
-1.59239756953486e-05
-1.73733969748488e-05
-5.24933866251297e-05
-4.31212138738653e-05
-2.11767424110043e-05
-1.1339948933525e-05
-7.42981014908225e-07
-2.07408863170612e-05
-2.49072665103813e-05
-2.75040841375426e-05
-2.93435946818206e-05
-1.00886967584842e-05
-3.88202326900243e-05
-1.30249457662347e-05
-1.03184910311975e-05
-4.2635602752395e-05
-4.3409251980326e-05
-1.78469460513476e-05
-3.20156699955477e-05
-5.1344013347348e-05
-2.72315067091699e-05
-6.32388106989875e-05
-1.03859200902999e-05
-5.62024841712488e-05
-3.23038952922911e-05
-4.00756723220697e-05
-3.35024091659277e-05
-1.27041615580205e-05
-7.22393107281744e-05
-2.16587288656229e-05
-3.89918606159847e-05
-3.1988773518199e-05
-2.54460440428011e-05
-2.07972227034152e-05
-1.49965884987972e-05
-1.92730980383162e-05
-4.09236037002346e-05
-2.75166421327325e-05
-4.51020039974942e-05
-2.5976680115554e-06
-6.30468987523492e-05
-3.5221776194181e-05
-2.46173131947919e-05
-2.50854170482251e-05
-8.31878474834894e-06
-8.20110620296264e-06
-2.49495604737702e-05
-2.26281651189245e-05
-2.8826623293321e-05
-5.30620965934497e-05
-4.39347882819591e-05
-5.70790415114682e-05
1.67669199999606e-05
-3.69141802013696e-05
-2.10161392150642e-05
-1.11264468379039e-06
-2.59710751418098e-05
-2.05486567260234e-05
-3.60234162409171e-05
-2.93027133779881e-05
-3.45421389136622e-05
-3.4603475307995e-05
-1.90227621253911e-05
-3.25350404262654e-05
-4.62819903834598e-05
-2.81973144141799e-05
-1.8466276322185e-05
-3.59774974787e-05
-2.24418152352382e-05
-3.94801256323678e-05
-2.206244951958e-05
-3.08373523979548e-05
-4.86488937795712e-05
-5.5819148303146e-05
-4.48248871789518e-05
-4.59477890047096e-05
-4.66065841239087e-06
-5.74808018404131e-06
-9.89374681041924e-06
-6.89034297668688e-06
-3.02204385034756e-05
-2.25726979671985e-05
-7.84315735401014e-05
-2.03583208816747e-05
-9.22774203534924e-06
-2.51166972212272e-06
-2.93912830562035e-05
-1.11735623184925e-05
-3.45933413817955e-05
-4.36964395631063e-05
-3.32416580739171e-05
-2.25663414830116e-05
-2.9304520659593e-05
-4.27194173866341e-05
-1.31562131023973e-05
1.23370177216899e-06
-5.71812232891698e-05
-2.64530222220032e-05
-6.03375447553238e-06
-7.32292601904189e-06
-2.48552627883906e-05
-3.5777926453297e-05
-1.52283016476875e-05
-4.81518252934211e-05
-2.88808421556409e-05
-3.26157778946046e-05
-1.65271546076402e-05
-2.41232626950782e-05
-2.53195384936545e-05
-4.67917101536754e-05
-3.43146710360047e-06
-9.22428045165068e-06
-1.53525148513668e-05
-4.81306335116563e-05
-4.47292633694821e-05
-1.87610729218678e-05
-3.03617949008738e-05
-5.16389205006724e-05
-3.30978941560952e-05
-6.60539282935743e-06
-4.44376801312038e-05
-6.00488035102191e-05
-6.2497116642317e-06
-5.30392860587566e-05
-1.64321780070578e-05
-3.37965861126733e-05
-2.63568033886131e-05
-3.32175781933406e-05
-1.03900288472173e-05
-1.42930404757447e-05
-3.08198438783265e-05
-2.34803468006935e-05
2.06688507520492e-06
-4.9875666757507e-05
-1.63997879908752e-05
8.01038957125299e-06
-5.51991422320334e-05
-3.07090821181835e-05
-3.55426858492036e-05
-3.49462724619355e-05
-9.1791479711528e-06
-4.24296644948852e-05
-1.9994265078642e-05
-2.85739420679246e-05
-5.55703903995028e-06
-5.11903493364685e-05
-6.34609601333224e-06
-2.20919740974887e-05
-3.89572841979209e-05
-2.77264557640478e-06
-3.87781023908231e-05
-2.962839974935e-05
-3.14355559905306e-05
-1.91967227010144e-05
-2.46251072389924e-05
-3.03727239998539e-05
-4.2361800057517e-05
-2.30504017135584e-05
-3.17176294129846e-05
-2.54825740158791e-05
-2.72447782264018e-05
-6.02234147542159e-05
-4.92733373139433e-05
-3.33628195637465e-05
-2.66982290415343e-05
-2.89461913979815e-05
-3.68670432893258e-06
-3.08763490271785e-05
-6.8187642186751e-05
-1.77013066690859e-05
-2.01370086953041e-05
-2.84615229975697e-05
-1.36148437486977e-05
-1.34767945220412e-05
-4.17824942697589e-05
-2.05702240451149e-05
-3.14254718121859e-05
-2.50889059851808e-05
-2.5088856462635e-05
-4.35940619841488e-05
-3.46400630865262e-05
-2.89970926941084e-05
-4.77609366536439e-05
-7.34753982595526e-05
-8.73693147593627e-06
-4.27223479113595e-05
-3.94520650550354e-05
-5.25843374018045e-05
-4.33532897253557e-05
-1.75843775001771e-05
-1.12675792490929e-05
-6.25643186235585e-05
-3.59466495281869e-05
-4.59938567670956e-05
-1.90304760422906e-05
-1.84917063773223e-05
-2.14530567707967e-05
-4.32558195596393e-05
-2.54473915644996e-05
-2.97546699137747e-05
-3.36753232889483e-05
-2.70581636625769e-05
-4.32461403705893e-05
-5.68069856165398e-05
-1.59668212373583e-05
-4.98920480487287e-05
-2.33382689958919e-05
-4.48949317687893e-05
-5.63336811274488e-06
-3.3294489478589e-05
-2.1064930183228e-05
-3.39884351782913e-05
-2.82802976581608e-05
-1.36963940141617e-05
-4.83265702539188e-05
-4.91344203847803e-05
-2.12472281933487e-05
-4.03509941431785e-05
-5.26035225349046e-06
-2.44701493779771e-05
-2.37240313872016e-06
-3.55459923768271e-05
-2.97247571292046e-05
-4.1523234181117e-05
-3.64017300829531e-05
-7.37487372145454e-06
-2.43491843639644e-05
-2.66731285711799e-05
-6.42962625734762e-05
-3.93374570446987e-06
-1.97920376847305e-05
-4.57233130050544e-05
-7.08731051107135e-06
-1.48958087995827e-05
-3.0370888275661e-05
-5.32903768673396e-06
-3.08679700328474e-05
-1.99047751699807e-05
-2.07198919885152e-05
-2.74431593257341e-05
-1.2537046253094e-05
-4.86357602456247e-05
-3.03197994926399e-05
-2.54722538787451e-05
-4.70275106498561e-05
-3.0792449052041e-05
-5.18339497492987e-05
-2.62765603189838e-05
-2.95922359065854e-05
-1.40316039071442e-05
-1.85773814496072e-05
-3.4746266465843e-05
-3.19945861320657e-05
-3.01468054085763e-05
-2.21825196463958e-06
-4.34610575469822e-05
-3.83257814040139e-05
-2.40839557197891e-05
-2.44937042100112e-05
-3.94660474543074e-05
-3.04359837247483e-05
-9.21759218628367e-06
-4.14279003271365e-05
-5.28630403815915e-05
-4.42102080317949e-05
-4.51373025976513e-05
-3.64617055247692e-05
-1.38579283835212e-05
-1.68711212444903e-05
-1.47851212692293e-05
-4.53877783960288e-05
5.02582695465726e-06
-3.23321458832683e-05
-3.62159405633324e-05
-4.53740351684659e-05
-5.19557499361678e-06
-1.67042589792348e-05
-3.54978045584701e-05
-5.38489557409116e-05
-3.07445952134563e-05
-1.83704354450849e-05
-1.93061875563838e-05
-4.1016526495097e-05
-2.60386348842463e-05
-5.08045650844837e-05
-2.22843440835113e-05
-2.06744267357926e-05
-2.17663405526903e-05
-3.77970689039975e-05
-3.53001840337999e-05
-3.79618938306793e-05
-3.00891307204169e-05
-4.69503557902156e-05
-2.93540855328102e-05
-1.00336358116281e-05
-3.23191301806727e-05
-1.30210534577618e-06
-2.19176642230868e-05
-2.03581220739375e-05
-1.17117261178478e-05
-2.75541866629275e-05
-4.2373657769554e-05
-2.39210317673593e-05
-3.25346818718803e-05
-1.03927850112112e-05
-3.20488461526709e-05
-2.61107775468719e-05
-6.92743535652761e-06
-3.73536615379156e-05
-4.89773397437364e-05
-4.53340656095459e-05
-1.63181675402231e-05
-4.1635355407459e-05
-5.489529835423e-05
1.47594880930334e-05
-1.92346328496542e-05
-4.44661205861635e-05
-3.27012788584577e-05
-5.73684624208675e-05
-3.96861270599048e-05
-5.39377791951521e-05
-3.18712089572731e-05
-4.78604480866153e-05
-4.71943398167555e-05
-4.38189492258137e-05
-4.00405440409638e-06
-3.38694381452834e-05
-3.3686815078967e-05
-5.11289609091174e-05
-2.72809182144769e-05
-2.06221159336939e-05
-2.6890630878407e-05
-1.88183049040067e-05
-2.21019289841847e-05
-2.47334860977438e-05
-1.58205273114656e-05
-4.74633741918601e-05
-2.17139264915086e-05
-4.03868041900638e-05
-3.59596766978389e-05
-4.78085764782654e-05
-2.23092289860289e-05
-4.64612575371227e-05
-3.31508796772661e-05
-3.2347811112058e-05
-3.2448563762074e-05
-1.77193565420179e-05
-1.00064489873528e-05
-1.98067476460409e-05
-4.46539512106873e-05
-3.56770205395622e-05
-1.97822847775929e-05
-2.77301750462202e-05
-4.07629877386913e-05
-1.86311399942636e-05
-1.52268554654999e-05
-6.04799280995828e-05
-1.75876187561012e-05
-4.97184485892068e-05
1.75846762410514e-06
-8.33309153780261e-06
-3.87961771568096e-05
-1.37312349791999e-05
-3.60521106590406e-05
-4.05520519174276e-05
-4.24541178273746e-05
-2.52444561452167e-05
-4.15520007592863e-05
-2.23003345356139e-05
-3.87578961477256e-05
-3.23636152520471e-05
-3.52858709163085e-06
-1.34499233421664e-05
-4.47099037895235e-05
-3.30025994189356e-05
-2.11036369998564e-05
1.53135919719645e-05
-4.18136337696578e-05
-1.69253382807677e-05
-6.00525458119747e-05
-6.32467397616787e-06
-1.01199214959394e-05
-4.57255914918445e-05
-1.8346323865711e-05
-2.7998786988266e-05
-4.73315010391959e-05
-1.18164665071704e-05
-3.3489608728228e-05
-1.36486831666081e-05
-7.64955476219791e-06
-2.72679432595861e-05
-3.62530339351106e-05
-5.89303465940193e-05
-3.3504624356578e-05
-5.87443098848704e-05
-7.22037672682887e-05
-2.17582289324256e-05
-1.35378317750285e-05
-3.29091097634186e-05
-2.92624804323844e-05
-1.46013767831912e-05
-3.61412337876661e-05
-3.17026949570121e-05
-1.82543741534108e-05
-4.35724745919273e-05
-6.20318952887995e-05
-6.49343895203828e-05
-1.32437371989767e-05
-5.3280689202955e-05
-2.82082706198249e-05
-2.96763698586216e-05
-2.86633007277278e-05
-4.0428805797192e-05
-1.5485493236968e-05
-3.63874965185954e-05
-2.23450031337036e-06
-3.62943688447149e-05
-3.17384304520887e-05
-4.91275994359475e-05
-5.84532582515291e-05
-4.97152707666064e-05
-2.89001601202159e-05
-1.10403039952884e-06
-5.28326980180775e-05
-1.37218482977304e-05
-3.03501305806511e-05
-3.9860857187457e-05
-1.6345020710272e-06
-3.038022387141e-05
-3.01701377135548e-05
-6.31825932829741e-05
2.58013667813152e-06
7.01642484285343e-07
-1.43462834978539e-05
-3.42568664352575e-05
-1.26123654117022e-05
-2.27522984682364e-05
-4.03581960687187e-05
1.16332619052803e-05
-5.3320587747721e-05
-4.1921711659468e-05
-2.4310690597638e-05
-3.9711304125865e-05
-5.43281349913632e-05
-1.6311730363771e-05
8.34908137233244e-06
-3.83361078378663e-05
-1.56388593084564e-05
-3.8780599858723e-05
-3.50172879553023e-05
-2.80566871265977e-05
-2.17926020071208e-05
-2.06563250415922e-05
-2.94518377677583e-05
-4.66576446346868e-06
-2.20256340338183e-05
-3.93163592448747e-05
-3.87584409846018e-05
-4.53037653642836e-05
-3.35907344874051e-05
-3.48443988580395e-05
-2.13192101387205e-05
-3.24711471434021e-05
5.23490794261684e-06
-3.20372212841427e-05
-4.08980861125559e-05
-8.80982577135395e-06
-3.90989880330661e-05
-2.94948414163207e-05
5.13154706125771e-06
-9.59931693940628e-06
-4.47028467237733e-05
-2.59167711547325e-05
-1.77759699142767e-05
-1.90461712558627e-05
-1.5421841829011e-05
-1.65273948186727e-05
-1.21382652786505e-05
-3.22265275920844e-05
-3.29687149036809e-05
-7.57775664623102e-06
-1.79423083680197e-05
-1.42964043642028e-05
-4.9570150888608e-05
-6.03840518778268e-05
-4.05472538912279e-05
-1.59507998108145e-05
-2.60801751916488e-05
-5.29299899082292e-05
-3.75974505926832e-05
-4.78340778826011e-05
-4.40926303009764e-05
-2.70239097500675e-05
-3.36716721098855e-05
-3.96845486662165e-05
-2.59651140014207e-05
-5.92422274144163e-05
-4.40074951607193e-05
-6.83843146715523e-05
-2.33476067342727e-05
-3.6558151250423e-05
-7.31305158558543e-05
-5.02323849400918e-05
1.48892180120973e-06
-1.71864156073247e-05
-3.0471679887066e-05
1.85168591345988e-05
-2.11473693015386e-05
-1.83411502420316e-05
-4.06252311959796e-05
3.21889869197007e-06
-4.16667032523837e-05
-3.68831862311741e-05
-2.94541521321082e-05
-1.6426960624381e-05
-3.86919435708696e-05
-2.1660103294697e-06
-2.26527968141787e-05
-2.85139906376111e-05
-2.87342155813071e-05
-3.31246722637977e-05
-4.66904242050042e-05
-1.56791815126673e-05
-3.21073101309567e-05
-4.30375935052574e-05
-4.50985087095583e-05
-3.67874178735683e-05
1.27238589304832e-05
-2.31910164531339e-05
-4.58212669796445e-05
-4.05652452005666e-05
5.69105268572544e-06
-5.90825127764113e-06
-4.48872193864953e-05
3.73287427553065e-06
-5.35737213460699e-05
-2.86216071311449e-05
-3.33283814445875e-05
-3.19201197486848e-05
-2.79356893257512e-05
-3.93193219360837e-05
-2.27750957268366e-05
-2.83071627994864e-05
-4.74362744158019e-05
-9.43275046941993e-06
3.54205960270819e-06
-4.51199516711397e-06
-1.50515922052757e-05
1.19142113698074e-05
-3.63818532686787e-05
-2.92550247696129e-05
-2.20993142849578e-05
-1.95189378254258e-05
-4.07748605632925e-05
-2.18513115780383e-05
-1.52225240557133e-05
-5.17846919166382e-05
-8.55145773130394e-06
4.67238861507843e-06
-3.77931445637548e-05
-2.29466747745858e-05
-3.06703247369482e-05
-5.16014973455517e-05
-1.17771433830764e-05
-2.19375016113709e-07
-2.53279746352275e-05
-2.96630569479276e-05
-1.40934628063548e-05
-4.13552289341668e-05
-3.35314728083902e-05
-1.53152962812168e-06
-6.53046133016386e-05
-5.44181901211496e-05
-4.69151024579748e-05
-4.17343521297608e-05
-5.38216021713179e-05
-3.99672019127646e-05
-2.18481409500446e-05
-2.99203258397797e-05
-4.30847775379258e-05
-1.8076196728606e-05
-2.58121815487437e-05
-1.0335198434892e-05
-2.86033693955998e-05
-2.61920129156305e-05
-3.25515036858866e-05
-3.79146638816316e-05
-4.14600122924393e-05
-4.30215172496402e-05
-2.41241606937463e-05
-1.52652217791038e-05
-1.56901623649901e-05
-5.60433985699633e-05
-4.0444329968852e-05
-7.59921813031283e-06
-3.39773355856613e-05
-3.58393448895656e-05
-4.23395080420558e-05
-5.33328388990188e-05
-2.03855284236775e-05
-1.99221359733224e-05
-1.18679885559651e-05
-2.57946090856876e-05
-2.83065889783267e-05
-5.60450183904741e-06
-4.19462701668295e-05
1.80574246415535e-05
-2.70946339542461e-05
-2.13367638631437e-05
-2.00928367441434e-05
5.32045402916365e-07
-2.33097007496492e-05
-1.05033487515936e-05
-4.6613231407464e-05
-1.46129078569665e-05
-6.76648020209171e-05
-1.29675363525327e-05
1.65869237475652e-06
-7.56987866673321e-06
-1.85763859909926e-05
-4.55422650899639e-05
-5.12416968197499e-05
-2.04128091991713e-06
-4.14776930731274e-05
-3.86640613418006e-05
-8.37264061825899e-06
-3.07505926411827e-05
-6.96689428476412e-05
-6.60236025208943e-05
-2.5713717040306e-05
-2.46623064183834e-05
-1.29559634339367e-05
-3.09862718063322e-05
2.99790919563254e-06
-2.69861129871135e-05
8.3118119721024e-06
-4.02160440080159e-05
-1.09478938896115e-05
-3.787644623039e-05
-4.77067342143705e-05
-2.94349939497332e-05
-2.55032954456787e-05
-3.01510083125985e-05
-2.50785395064767e-06
-4.27797370010805e-05
-5.96137923037568e-05
-3.24570267860389e-05
-1.53511874624726e-05
-3.32812048376133e-05
-3.54652963847936e-05
-1.0509399283796e-05
-4.41131020353048e-05
-4.85368034412628e-05
-1.15846878967878e-05
-1.35787487535468e-05
-2.836247436718e-05
-1.68100442299053e-05
-3.06574470750328e-05
-4.8410016232254e-05
-4.83375875011876e-05
-2.76707648896347e-05
-3.06423795467851e-05
-4.40012086918696e-05
-7.09767858741484e-06
-4.17530356718282e-05
-4.12079599813239e-05
-4.21044024474897e-05
-3.63793948925062e-05
-3.45047031230767e-05
-3.30481981670134e-05
-2.18396681448686e-05
-2.28760043723568e-05
-6.057538849272e-05
-2.70810466004345e-05
-9.34668209286787e-06
-1.35932588457113e-05
-2.28612957342877e-05
-3.81006612574136e-06
-3.92474943478838e-05
-2.82576141265055e-05
-2.43768584297135e-05
-6.17740790977428e-05
-2.35148725999504e-05
-3.2842732824617e-05
-6.27176397203481e-05
-3.04071661983679e-05
-4.11520971669001e-05
-2.44807459544223e-05
-1.37197977491299e-05
-5.02829069430284e-05
-4.53663154839335e-05
-4.15545239897935e-05
-4.36999959176066e-06
-7.51878442383528e-06
-3.67404795833059e-05
-3.96013839993836e-05
-2.19080995077949e-05
-1.48083663196987e-05
-3.59027129726944e-06
-1.44272242467016e-05
-1.95023247861937e-06
-1.05150833268747e-05
-4.30016684814115e-05
-1.36151218483004e-05
-1.89040434256895e-05
-2.90862735566353e-05
4.40073303959072e-06
-3.33424589705977e-05
-1.35609724828412e-06
-4.82554223030198e-05
-3.74446590900504e-05
-6.66211084402408e-05
-3.74943345747046e-05
-5.55950426880246e-05
-3.44890638860512e-05
-3.93062203906572e-05
-2.4666503297964e-05
-2.31960997208815e-05
-4.44029036617726e-05
-8.60036369145773e-06
-5.26119234813617e-05
-1.26642474769803e-05
-4.12320050963535e-05
-2.53796087918414e-05
-2.46666937149325e-05
-8.4809660442201e-06
-4.42507219004717e-05
-5.19263620016877e-05
6.85318678202968e-06
-2.52702030177363e-05
-1.96974607303287e-05
-4.9142078863963e-05
-3.72556498744996e-05
-4.17003160579912e-05
-4.64919552275601e-05
-3.258720039652e-05
-2.24455315628789e-05
-2.01291948709673e-05
-3.97531284369495e-05
-1.70434761267401e-05
-5.99942946479972e-05
-2.68765666474186e-05
-3.59023145407975e-07
-2.43181306348187e-05
-5.63583325106998e-05
-2.42169849643524e-05
-3.91643012661504e-05
-5.036101332028e-05
-3.5552130660977e-05
-2.10536728390169e-05
-3.37440583513523e-05
-5.22239813154001e-05
-2.63385282872138e-05
-2.96434734242149e-05
-1.48534766513711e-05
-6.32567958790544e-05
-3.02167840426604e-05
-4.72606531331481e-05
-3.13983322174935e-05
-4.73903834087255e-05
-4.23537371932411e-05
-5.59408894519309e-05
-3.37426657419658e-05
-3.02766715550307e-05
-5.77992238677157e-05
-3.01063845212897e-05
-3.59200870721563e-05
-3.98169845028782e-05
-4.74871714241499e-05
-3.75912099042079e-05
-1.96869698236106e-05
-3.16070792245264e-05
-1.48088688221396e-05
-3.05414063213822e-05
-2.05861295624755e-05
-6.10171637878001e-05
-3.26211906461992e-05
-2.04181719662856e-05
-2.76246435898502e-05
-2.59217064377727e-05
2.66664035756178e-07
-1.31368684041894e-05
-1.04117809461628e-05
-5.37654147411019e-05
-3.67676154380243e-05
-4.78455266989938e-05
-2.26465896401176e-05
-2.49004512631586e-05
-4.99541472435437e-06
-2.66716797072492e-05
-5.3507257548092e-05
-2.13079761488145e-05
-1.7937732427661e-05
-3.06069667564627e-05
-2.68607983464384e-05
-4.10693524226494e-05
-1.74968980371282e-05
-5.19978075473798e-05
-2.59779820682975e-05
-3.340361589557e-05
-2.5467122273629e-05
-4.94380559317702e-05
-2.35697784655086e-05
-1.48247897824975e-05
6.97526292102269e-07
-3.78013890725422e-05
-5.44685329923041e-05
-2.26885103501078e-05
-6.1637202757074e-05
-9.00909661509948e-06
-9.40244548610377e-06
-7.30886154056236e-06
-6.69483481074432e-05
-7.19163488262228e-06
-1.31008007005614e-05
-3.30556994193103e-05
-3.9615573625078e-05
-6.38214324480081e-05
-6.0674910835632e-05
-1.54996468253343e-05
-5.87409470848162e-05
-5.60984314529451e-05
-2.2514596109815e-05
-2.56287481305139e-05
-4.25065638250211e-05
-2.61501533212016e-05
-5.43819961209245e-05
-6.04067293297076e-05
-2.99051847792355e-05
-3.38912643435569e-05
-5.70481845671398e-05
-3.69495923765195e-05
-1.21194138414987e-05
-5.13097508761152e-05
-1.52588920678712e-05
1.1723768004783e-05
-1.49758245505672e-05
-2.64386093979387e-05
-2.48064037816658e-05
-4.17574756958942e-05
-4.14209794450959e-05
-1.87006848718316e-05
-3.04542311367401e-05
-4.40721692862364e-05
-3.3681431701212e-05
-2.20700310179439e-05
-3.19160862252288e-05
-2.7859573297489e-05
-3.73386772652767e-05
-3.78506619724066e-05
-1.79835708746989e-05
-4.18008091377443e-05
-2.7939588455163e-05
-2.33685435902836e-05
-5.42671383193141e-06
-5.98316731120766e-06
-4.37751004705514e-05
-2.77267199282998e-05
1.75269700997662e-06
-2.89192728330648e-05
-1.45912409479642e-05
-4.15949471402687e-05
-2.04701065451474e-05
-3.02877412002941e-05
-5.19272042080597e-05
-4.90510722555914e-05
-4.44013455176848e-06
-1.98288281492217e-05
-1.3894019400779e-05
-2.98962322299392e-06
-2.18354431075116e-05
-3.7169963616247e-05
-1.9489159751711e-05
-3.88824806060678e-05
-2.1437060652819e-05
-3.53378616067171e-05
-3.9875449788481e-05
-1.36739267664372e-05
-1.25330813015129e-05
-3.57379178569536e-05
-1.72048651118105e-05
-1.58549300582428e-05
-4.1908649110277e-05
-2.4854769133353e-05
-2.36338116337202e-05
-3.14607732157146e-05
-4.96759116967168e-05
-2.24221298705104e-05
-2.21592219273896e-05
-3.09519859591411e-05
-3.36559421718277e-05
-1.75406998489324e-05
-4.39380736011545e-05
-1.17951693830401e-05
-1.50403027459008e-05
-3.43499964037524e-05
-2.00230038174673e-05
-2.56197424116934e-05
-1.77822940728411e-05
-3.39226779703097e-05
-3.75492184631414e-05
-5.15366565882599e-05
-4.22926480412612e-05
-4.09028813132781e-05
-1.2487786147861e-05
-4.78222950746787e-05
-2.55515136081312e-05
-3.32773009872449e-05
-1.97694662995107e-05
-4.47808515925117e-05
-2.43134137931967e-05
-1.75974596489196e-05
-3.09139772513731e-05
-4.01354034087132e-05
8.38954043746959e-07
-5.78918362512653e-05
-5.16082084792461e-05
-4.50471454852486e-05
-1.9232583147361e-05
-2.78993061006375e-05
-4.37450158692424e-05
-6.56096874734473e-05
-1.8115747316799e-05
-2.43076622803241e-05
-5.29160775397668e-05
-2.40255971315353e-05
-8.59105696064483e-06
-3.60034700789888e-05
-1.48691705347091e-05
-1.12986884344695e-05
-3.95861451061313e-05
-3.92327155371209e-05
-1.86670422727256e-05
-4.71282214014905e-05
-1.36878262231006e-05
-4.69260297575262e-05
-2.63698638145559e-05
-4.44853805731011e-05
-2.35895251950012e-05
1.08771237112741e-05
-3.13015187468939e-05
-2.96270358230131e-05
-2.65315590523191e-05
2.26910225882098e-05
-3.48386437097326e-05
-3.16219943601748e-05
-3.07260805094492e-05
-2.86039146328769e-05
-3.28620904333941e-05
-1.12195886022532e-05
-2.61444074771679e-05
-2.69759511235362e-05
-1.90152451021371e-05
-3.03874736298675e-05
-2.70728123185335e-05
-5.66406717424661e-05
-5.64267601575562e-05
-2.04543482986993e-05
-3.91941858817474e-05
-5.4723611271345e-05
-2.31442725350243e-05
-3.99598120373456e-05
-1.604501255938e-05
-3.05067288894874e-06
-2.2191479398277e-05
-1.74100251908441e-05
-9.13595596161034e-06
-3.97065225116826e-05
-2.35970838764672e-05
-1.71899890131969e-05
-5.0883401932935e-05
-3.17792777618962e-05
-4.17133164599444e-05
-2.96832324822995e-05
-5.04394120036097e-05
-5.53074106071323e-05
-4.03353473670929e-05
-1.85875185640148e-05
-3.20715756375028e-05
-1.01570540854388e-05
-3.04689801618834e-05
-1.94054122552444e-05
-1.47618947675361e-05
-1.83423868624907e-05
-1.32959555590171e-05
-4.73215317913097e-05
3.24457597729606e-06
-1.67790957150364e-05
-4.71455254061497e-05
1.54126952482366e-06
-4.20112496319198e-05
-1.00684983355626e-05
-3.67087153907268e-05
-2.54116045709031e-05
-3.77241178406643e-05
1.86137436824929e-06
-2.20796199783554e-06
-2.3552206488715e-05
-4.78258311102324e-05
-3.09835571170253e-05
-2.23387722499652e-05
-5.87518229750743e-05
-2.41189361936534e-05
-9.25896152916125e-06
-7.06628727522014e-07
-4.36830729411555e-05
-3.1838958869485e-05
-2.06120106000783e-05
-5.35138348993448e-06
-1.87898918577669e-05
-3.16035132592966e-05
-2.47735267206364e-06
-2.89438416737502e-05
-5.00670932768746e-05
-4.64672221678635e-05
-4.0438345847681e-05
-6.04736198301452e-06
-6.82315975029387e-06
-4.64940379963715e-06
-2.40477114560109e-05
-4.67533398130617e-05
-3.61031606030284e-05
-1.6525292902621e-05
-1.94059153373562e-05
-2.37540660785683e-05
-7.00684573618706e-05
-2.62084716720045e-05
-2.01399177847951e-05
-5.04458347937164e-05
-2.74473039242895e-05
-7.749076328986e-06
-1.5691228225926e-05
-4.13724651931441e-05
-3.06565063036101e-05
-2.22803708661576e-05
-2.69342407084858e-05
-4.4872998470078e-05
-3.42692546990365e-05
-5.68247719395112e-05
-1.49623372793897e-05
-2.51559385425628e-05
-1.55735442336949e-05
-4.85123601156333e-05
-3.93740388749002e-05
-3.95567366206837e-05
-2.9816199830896e-05
-6.30520694508231e-05
-5.01801916661452e-05
-1.95436511395332e-05
-3.01669150858709e-05
-2.54108139659521e-05
-3.86108347058124e-05
-3.87861389536691e-05
-4.93151365724338e-05
-1.6808281992085e-05
-5.21242688611879e-05
-3.20960947172439e-05
-3.58986852906458e-05
-5.94224594160279e-05
-2.45593073010033e-05
-5.12924050292604e-05
-3.68231970154125e-05
1.30728439441761e-06
-5.08507056628283e-05
-1.93694117745432e-05
-1.80275147857005e-05
-2.67938242493474e-05
-6.41727259201127e-05
-3.17454196458643e-05
-4.82898183088051e-05
-3.54928092033565e-05
-1.95511756312814e-05
-4.66748854333511e-05
-3.63635138976735e-05
-3.75681749539911e-05
-1.20122611375648e-06
-2.41833004584352e-05
-2.25112912208412e-05
-3.64983032913661e-05
-4.01615923793288e-05
-3.87648454422622e-05
-4.93936887804823e-05
-2.63449659268244e-05
-9.68992978262396e-06
-4.50972109200972e-05
-3.063047418344e-05
-5.62366557089134e-05
-3.03078659161154e-05
-1.63022134045373e-05
-3.67618577297212e-05
-2.51310211064926e-05
-6.3115263665298e-05
-2.8390767150995e-05
-4.57715996946154e-05
-1.59534710691985e-06
-2.78229373403222e-05
-2.66057808945903e-05
-3.95254770612436e-05
-8.87700271672394e-06
-4.90712135137417e-05
-3.78659945289025e-05
-2.22900982082299e-05
-4.92235010130053e-05
1.6333624867907e-05
-1.04932855340665e-05
-3.88846984119721e-05
-2.57704147981403e-05
-2.9730901011241e-05
-1.15263896566961e-05
-4.60254536964722e-05
-6.08544448530154e-05
-4.45618629237047e-05
-2.38162651074461e-05
-2.72895756409044e-05
-1.66307703973761e-05
-3.95693371662231e-05
-4.75007657953558e-05
-6.63845367818715e-05
-4.56939963591568e-05
-1.61770027226985e-05
-4.93102885823567e-05
-2.88818484298218e-05
-4.43230947900263e-05
-3.25873068498184e-05
-4.0937381391762e-05
-3.59478708449931e-05
-1.6865414314669e-05
-3.60221004763506e-05
-7.240580214345e-06
-2.62069143693943e-05
-5.77714125483922e-05
-3.99556727164892e-05
-2.81451830999139e-05
-1.30953447614158e-05
-1.265752233062e-05
-4.26535921052789e-05
-2.36811591287859e-05
-5.08962428323629e-05
-5.15784366089789e-05
-3.9280458434507e-05
-1.90389656116811e-05
-3.13132825297494e-05
-4.7186341846934e-05
-4.1169176574683e-05
-2.43193063420566e-05
-2.31697294206114e-05
-4.80634330143109e-08
-1.39208375527139e-05
-4.4477458406482e-05
-2.73140410412701e-05
-4.46911042048708e-05
-1.07917771225779e-06
-7.59653028918864e-05
-2.72952427247091e-05
-4.04622523006206e-05
-2.14027301066363e-05
-2.7040462010142e-05
-3.87664609122849e-05
-2.21669590279199e-05
-4.37755231464658e-05
-3.93944194364855e-05
-4.01812415492765e-05
-1.96212920621191e-05
-4.68631492477158e-05
-8.15231813493594e-06
-3.92693272184088e-05
-4.69665099014571e-05
-2.32479470960862e-05
-4.623480933892e-05
-4.31502285805413e-05
-2.46854986750902e-05
-2.91919223728181e-05
-2.30510658008291e-05
-4.90007466561154e-05
-8.45706872770902e-06
-4.43536194253807e-06
-2.48373457521622e-05
-5.1272714556515e-05
-3.21118749138284e-05
-3.12091836611366e-05
-3.0937643978381e-05
-3.0531933836684e-06
-2.5743029422029e-05
-3.41892535212807e-05
-6.09573505648941e-06
-2.69232954639624e-05
-5.39473063759658e-05
-2.045426868013e-05
-2.84314954674025e-05
-3.94182722193304e-05
-6.11162837621433e-06
3.90264007819063e-06
-3.99762274658222e-05
-3.84989472000572e-05
-1.30019918474013e-05
-4.70536709429956e-05
-6.29849581717935e-06
-4.06575774978166e-05
-1.14115466195031e-05
-2.58043092062562e-05
-1.1564925400981e-05
-4.97825249065776e-05
-1.48639169031394e-05
-3.61138816213389e-05
-4.67086911547651e-05
-3.85647187981501e-05
-3.1613415791965e-05
-4.29926655601702e-05
-1.75314590305061e-05
-1.0630810293607e-05
9.38774689942161e-06
-3.91166000759672e-05
-3.89567242262573e-05
-7.4693967998329e-05
-1.85114177852868e-05
-6.10646606965977e-05
-4.07830533392633e-05
-4.38058754089059e-05
-6.30012045597966e-05
-4.55214125765855e-05
-3.83256079152876e-05
-3.70025574943435e-05
-2.52007129981111e-05
-8.31068034523608e-06
-2.32420991725544e-05
-6.20132898327521e-05
-2.96792608731303e-05
-3.16398151305072e-05
-1.6386651974817e-05
-2.94722007653433e-05
-3.89542159641833e-05
-4.76815235272774e-05
-3.9832603721604e-05
-1.93888222039423e-05
-1.90673346701163e-05
-1.36040567727171e-05
-1.51423528593971e-05
-5.9285303701307e-06
-3.4545853468128e-06
3.52782230799549e-06
-1.19006075362134e-05
-3.56804414956017e-05
-3.11854426305951e-05
-2.58110362155256e-05
-1.93137636801135e-05
-4.99584532421763e-05
-3.05425929302783e-05
-4.91746441879254e-05
-1.98607998439354e-05
-1.70798134296568e-05
-5.75373712246646e-05
-3.59039169030337e-05
-4.20164683197147e-05
-2.28746171677421e-05
-1.59662212222562e-05
-3.14639843057649e-05
-4.50667773580884e-05
-5.38254995370865e-05
-3.70427841560758e-05
-3.07285208055975e-05
-8.98151166811703e-06
-4.05819271637016e-05
-2.2664134794766e-05
2.38491865260327e-05
-4.21808832876977e-05
-3.34855844123316e-05
-6.57962950205338e-06
-4.443674117429e-06
1.39814578725464e-05
-4.35923355482673e-05
-1.8985173039848e-05
-3.49663069026176e-05
-4.83960556810376e-05
-1.86703173906401e-05
-1.3241670483906e-05
-5.95121640410811e-05
-6.73516384928478e-05
-4.46923215716082e-05
-1.44238549131176e-06
-3.52056597083258e-05
-5.02997313908371e-05
-5.28168398794985e-05
-2.01134542922875e-05
-4.05478663593647e-05
-4.98801938521735e-05
-4.36799712922245e-05
-3.04314408335552e-05
-2.32407016836883e-05
-7.29914995679248e-05
-2.02530969521455e-05
-3.51875783491796e-05
-2.86797104472853e-05
-3.00981799651791e-05
-1.97961875455232e-05
-2.42395878075929e-05
-2.20062424101626e-05
-1.0812356748572e-05
-2.43919672206116e-05
-1.84851981196829e-05
-8.2372790033966e-06
-2.67083914602752e-05
-2.49235547476116e-05
-4.5276571404077e-05
-5.06948399593415e-05
-4.12586886945071e-05
-2.92142931510257e-05
-2.60895288418687e-05
-1.30113330167701e-05
-4.0868800563193e-05
-6.44913726594434e-07
-1.9835779993705e-05
-3.38413875905879e-05
-5.32180233303707e-06
-2.78957712774991e-05
-5.30925668966258e-05
-2.04009628165615e-05
-5.18885996076221e-05
-7.43004069611033e-05
-8.35802672918703e-06
-4.33168111970848e-05
-3.17689822452416e-05
-2.38594814291683e-05
-3.95341599676463e-05
-2.23420448000109e-05
-3.48852162313665e-06
-4.17213515660562e-05
-4.73157387764488e-05
-2.64353520172678e-05
-1.01040507450382e-05
-4.47671154120808e-05
-5.78428360422475e-05
-1.54883792239234e-05
-4.07834113220045e-06
-1.07212529183595e-05
-3.70821516984139e-05
-2.56401160013106e-05
-3.31036141550836e-05
-7.76340812193662e-05
-1.17549983741207e-06
-2.29107390119111e-05
-1.03308535687014e-05
-3.19638108445599e-05
-1.42881440138277e-05
-1.28608671253981e-05
-4.66844532342039e-05
-5.13128444976133e-05
-2.53250422264359e-05
-2.35823950950331e-05
-5.76395736845965e-05
-9.94468496719348e-06
-3.03437856371789e-05
-2.37705783898395e-05
-5.57177809336778e-05
-3.0238811651616e-05
-3.48658422063051e-05
-6.39131318270624e-05
-2.88146629813403e-05
-6.984257363491e-05
-3.68159194134948e-05
-1.54563665058996e-05
-2.78321990176959e-05
-2.63820709788724e-05
-3.4086514123692e-05
-3.10784613508253e-05
-2.59777691070946e-05
-3.86419521166086e-05
-3.0767940960865e-05
-3.1957973854307e-05
-3.51144848395701e-05
-4.0352772737629e-05
-1.5436591644617e-05
-2.58611413247827e-05
-5.32243566384579e-05
-7.60943353084711e-06
-6.43089506575438e-05
-4.02105302358341e-05
-5.39525619133265e-05
-1.42089908641878e-05
2.95575052989188e-06
-3.22478749762252e-05
-4.62093892474918e-05
-7.24874303456175e-05
-2.32494368633921e-05
-3.21398401226624e-05
-2.69508969152185e-05
-1.60996396145224e-05
-3.96045840364854e-05
-1.10467531251442e-05
-2.2425842300014e-05
-2.12300313004016e-05
-6.60911613974081e-05
-1.48752765624e-05
-2.51511698693766e-05
-2.68209900371239e-05
-1.88555558363399e-05
-4.69137590486358e-05
-2.57239175268187e-05
-1.62560344859836e-05
-6.17380236568891e-05
-5.12511458276463e-05
-5.20814893975016e-05
-1.52595762197347e-05
-2.39141938291675e-05
-4.72605477536836e-05
-7.4380471378607e-05
-1.65187773507239e-05
-2.40168748503986e-05
-3.84436432671516e-05
-1.90784804308485e-05
-2.35675169060974e-05
-5.63503434737174e-05
-1.41710021401759e-05
-3.26535270236203e-05
5.14012964192957e-07
-4.77647190318097e-05
-3.10264852620991e-05
-3.43160886264499e-05
-5.4607784518951e-05
-6.01724469919179e-06
-2.49896533710068e-05
-2.96182171836759e-05
-5.59582659044713e-05
-2.04810171974575e-05
-8.14535147852104e-06
-2.51101176867971e-05
-1.1883011780261e-05
-6.01419831520717e-06
-1.19624591362852e-05
-4.25769695968418e-05
-6.27911832941827e-05
-3.70644136650843e-05
-3.03511165080694e-05
-3.74678343521596e-05
-1.87492682799752e-05
-5.23796478909724e-05
-1.19196638637315e-05
-1.9569448265403e-05
-1.60564846667915e-05
-2.51208804317616e-05
-2.80014071921914e-05
-1.73741261641898e-05
-5.41507707991509e-05
-2.37934441492293e-05
-1.31049686566336e-05
-1.36057202505006e-05
-4.3602279095783e-05
-9.68392479037379e-06
-2.66478411207985e-06
-4.74313882969397e-05
-3.04085967110249e-05
-4.14636092237106e-05
-1.55182543183491e-05
-2.33685531820456e-05
-5.40129191639677e-05
-3.7473862179601e-05
-1.73392134656762e-05
-3.07714077693783e-05
-3.04738501540388e-05
-3.51556393224597e-05
-5.12659057640068e-05
-1.71610041266521e-05
-1.61229010174458e-05
-2.84705898763848e-05
-3.97385857832781e-05
-4.89233452190427e-05
-2.33656313277387e-05
-5.6076937207947e-05
-1.14063315752339e-05
-3.00828783822229e-05
-4.32365650210287e-06
-6.54461555748048e-05
-3.756012129872e-05
-1.76876162789879e-05
-1.05592022808097e-05
-4.73852374909094e-05
-4.75558899062932e-05
-2.96038535991555e-05
-2.17611021272047e-05
-1.35596771069539e-05
-2.56632343537924e-05
-3.5856181612626e-05
-2.5530465228669e-05
-2.64681387982178e-05
-2.35497275470861e-06
-7.12638452193246e-06
-2.3077337226359e-05
-3.87241573230217e-05
-4.29433651126747e-05
-1.94928695709345e-05
-8.99578706777508e-06
-3.02517815889929e-05
-4.29236739577438e-05
-3.74352074119542e-05
-2.72637394888714e-05
-9.06593812702695e-06
-4.06052951336843e-05
-3.39787748897757e-05
-2.47754651498649e-05
-3.71550748984243e-05
-3.12754931526587e-06
-4.40556479636547e-05
-1.83848089326144e-05
-1.33814048540801e-05
-1.9037742604728e-05
-3.51138820561544e-05
-1.21779505813854e-05
-1.36791928072608e-05
-2.52616926155596e-05
-5.41222394184638e-05
-3.14566522547596e-05
-2.25609863240187e-05
-5.06054927936177e-05
-3.53804912548188e-05
-2.46242026662347e-05
-5.56514018845953e-06
-3.28488000521072e-05
-4.8605794418573e-05
-4.37974437534207e-05
-3.7118291736115e-05
-2.21442481223666e-05
-3.03990935485585e-05
-2.05567430117911e-05
-5.05268969438347e-05
-5.533166529609e-05
-2.25001961851844e-05
-3.94612605636114e-05
-5.72278714802784e-05
-3.10152991087398e-05
-5.18912831276041e-05
-3.25637701714602e-05
-3.78407965189213e-05
-4.09115357977335e-05
-3.92556061677403e-05
-2.80486960478392e-05
-2.46668467130001e-05
-7.0621703950083e-05
-2.60602268366474e-05
-1.38166505971936e-05
-5.20629189989997e-05
-1.97243982439064e-05
-4.20414782313444e-05
-2.5720664976725e-05
-4.40854971150108e-05
-3.90878914395315e-05
-2.94693220141908e-05
-2.9382330278407e-05
-3.15556202476291e-05
-9.32052798258875e-06
-2.48801481783287e-05
-4.40812293174299e-05
-3.80453714835996e-05
-1.45902412435497e-05
-2.95286958505428e-05
-3.89793991638091e-05
-1.40116490206429e-05
-4.57696545923619e-05
-2.1248932559189e-05
-2.43839932020305e-05
-3.07092432572637e-05
-4.80749079086951e-05
-1.01031133691525e-05
-5.15009698459124e-05
-1.57889975392732e-05
6.67893130122805e-06
-1.96548157571772e-05
-3.98572852100615e-05
-4.26552974255595e-05
-2.11452478611082e-05
-2.44879461895644e-05
-3.42192940989251e-06
-3.13646284175146e-05
-4.54248495428523e-05
1.76514719719326e-05
-2.98101570915838e-05
-2.03953810566382e-05
-3.83480674132811e-05
-6.61488238507703e-06
-5.14080201085831e-05
-1.31136284732169e-05
-4.63484540609204e-05
-2.59992421624713e-05
-3.71612896000067e-05
-3.07484423786812e-05
-1.62673515067736e-05
-3.51152804754703e-05
-2.01289532975221e-05
-3.43837807477485e-05
-2.58434735507404e-05
-2.48470866323137e-05
-4.94765450382033e-05
-8.00372357732959e-06
-4.48001344313803e-05
-1.4079331091029e-05
-4.94334396078802e-05
-2.19851291779797e-05
-2.08260056073927e-05
-2.77804004765064e-05
-5.71673568295382e-06
-4.23730471961351e-05
-3.29670621734507e-05
-2.50805043555042e-05
-1.25430588020002e-05
-2.26250041137248e-05
-2.88666893998774e-05
-2.26277605764674e-05
-2.42156502792071e-05
-1.37822113357484e-05
-3.27621081368582e-05
-1.61786156007662e-05
-5.91395385950518e-05
-4.23807507496028e-05
-5.0943275587932e-05
-5.73933470142428e-05
-4.08239787488069e-05
-4.7532434007168e-05
-4.63123122234789e-05
-3.2636871062102e-05
-2.38410643438975e-05
-2.13709658125161e-05
-8.63139046497353e-06
-2.25822865433367e-05
-7.02144617090361e-05
-3.28827149674821e-05
8.63604105815024e-06
-5.1114499552248e-06
-2.75306391252921e-05
-2.45061014760894e-05
-2.1459281315976e-05
-6.84446854779513e-05
-5.11291884987884e-05
-2.41024209334966e-05
-8.90419708125689e-07
-1.31280724811571e-05
-3.78479089067046e-05
-3.8687288154693e-05
-2.42641503121998e-05
-1.37800409610299e-05
-3.67821655944274e-05
-2.98256146960088e-05
-1.97369459977219e-05
-1.8818559072498e-05
-5.09787737979194e-05
-3.2742979689631e-05
-1.03034894396287e-05
-1.70898887476113e-05
-3.86962411403744e-05
5.29704730046263e-06
-3.55996293942137e-05
-3.48702007243915e-05
-1.95614378523754e-05
-2.10820415410229e-05
-4.2616004134204e-05
-1.8482831226371e-05
-4.25122238361157e-05
-1.4378173070919e-05
-2.47087646597634e-05
-4.16808306256695e-05
-5.91771625319486e-05
-2.65415087113255e-05
-3.78315959851812e-05
-4.50488426383052e-05
-4.27699743778993e-05
-1.97779481955358e-05
-2.78317774963492e-05
-3.55981863757365e-05
-1.36792873376425e-05
-3.06936306732398e-05
-3.37827573616373e-05
-3.69315428342339e-05
-4.62544603531862e-05
-2.21279456577896e-05
-2.45834974862002e-05
-1.24806607611481e-05
-4.54324896897091e-05
-1.22216372213141e-06
-3.20123517575529e-05
-1.49703429315369e-05
-2.42774008300392e-05
-1.2830576304982e-05
-4.19295861748957e-05
-2.20278212073816e-05
-2.66977916452539e-05
-2.03813272536711e-05
-4.98065951743251e-05
-5.32823511564417e-05
-3.22511837995436e-05
-5.45572224076685e-06
-4.40181112391602e-05
-2.45401456728077e-05
-3.10733551557076e-05
-1.84052734084706e-05
-4.25454380173958e-05
-3.67021436420542e-05
-4.98959609428918e-05
-1.69431399497974e-05
-3.80258560017857e-05
-6.5786035892559e-05
-3.79606647245147e-05
-4.30097695223193e-05
-3.03208175571041e-05
-3.53367099571915e-05
-2.47890295138433e-05
-3.36596740948329e-05
-4.08413029948799e-05
-4.93695339489878e-05
-5.68745422190737e-05
-2.38600989194599e-05
-2.14315133040831e-05
-3.90961342202068e-05
-5.97047014108839e-05
-4.75249367944865e-05
-3.16590042103596e-05
-3.95418617177011e-05
-2.77904968594954e-05
-1.32571527863749e-05
-4.27811031311743e-05
-3.71471828886651e-05
-2.84361642742073e-05
-5.81138257558106e-05
-2.91889251479795e-05
-2.51336820594198e-05
-1.24793746268701e-05
-2.77960734529947e-07
-5.08362256962621e-05
-3.71448798799743e-05
-3.48639590001794e-05
-4.89513488550876e-06
-3.44860698130954e-05
-2.34589176975291e-05
-6.23815587274042e-05
-3.56836226457058e-05
-3.23455791729563e-05
-2.03498638267002e-05
-4.67420987022734e-05
2.83784848443551e-06
-4.00556921441621e-05
-1.21948950745439e-05
-3.03984989253667e-05
-1.37620404498756e-05
-1.07065927181156e-05
-2.59028454039271e-06
-3.85019066150529e-05
-4.07515343189671e-05
-2.06087453428392e-05
-2.96646343040368e-05
-2.32673798835523e-05
-3.13940912893361e-05
-3.20788615181145e-05
-3.41721616069434e-05
-6.02881049787751e-05
-4.27342240371906e-05
-1.38527262932105e-05
-1.83365967426861e-05
-3.87516854436489e-05
-3.09793217328024e-05
-1.27760915805893e-05
-3.99721539391589e-05
-4.39308481307204e-05
-3.10396108714656e-05
-1.71474255603785e-05
-2.42463854524512e-05
-1.4976432332839e-05
-1.96917755592414e-05
-2.69298044082214e-05
-2.68524637618287e-06
1.47050653449335e-05
-7.79489020460872e-05
-4.60412652356523e-05
-4.50375970228279e-05
-3.48952530433093e-05
-4.23822434479163e-05
5.48707024871486e-06
-2.54677031874564e-05
-1.19232874538054e-05
-1.09909695510118e-05
-1.9626318324588e-05
-4.00834910640113e-05
-4.43473610329779e-05
-1.12546967866536e-05
-4.55038532767673e-05
-8.13912466136469e-06
-2.31100363927366e-05
-3.41559178083007e-05
-1.80506556340882e-05
-5.24562855301571e-05
-1.57521360651469e-06
-5.1875636049897e-05
-4.46823107016764e-05
-3.93218364571272e-05
-4.15493806917396e-05
-3.86405618618614e-06
-5.94417871764202e-06
-3.83728948062318e-05
-7.26302328214794e-05
-3.48190334906087e-05
-1.73363067796469e-05
-3.3621245742047e-05
-1.52697298677022e-05
-1.84879599738889e-05
-1.16674288672222e-05
-3.10644033000082e-05
-2.57500821065708e-05
-2.30930810522256e-06
-2.40198862771547e-05
-3.66811898912403e-05
-4.4472796043848e-05
-5.23023451230481e-05
-1.96046146773606e-05
-6.01658196109289e-05
-2.07714674048609e-05
-8.00744492469563e-05
-3.74455533112442e-05
-2.06510019566216e-05
-2.91176317414092e-05
-2.52407947184963e-05
-2.69943431559569e-05
-1.78020993330362e-05
-2.76254216664378e-05
-2.37179142495988e-05
-2.25517770216968e-05
-1.35867892904434e-05
-5.01410018098098e-05
-2.10110245902493e-05
-3.5408052987451e-05
-3.48166187612529e-05
-2.31888732098363e-05
-4.16823203409538e-05
-4.02069542677852e-05
-1.94771406849896e-05
-3.85544446610598e-05
-1.81371456403903e-05
-2.23417766598158e-05
-2.28350610055719e-05
-5.12311629201399e-06
-2.68031301685086e-05
-3.43978414195142e-05
-4.14011698478353e-05
-4.78161161211422e-05
-2.36648758509816e-05
-3.4626804222287e-05
-4.90247313845123e-05
-1.85976527414157e-05
-1.63680243683614e-05
-6.01531214241429e-05
-2.89408027907678e-05
-3.78372826734756e-05
-1.88300435585281e-05
-4.00914708850444e-05
-6.74064829882537e-05
-3.21080689043436e-05
-5.09156839696616e-05
-6.04465048431691e-05
-3.99471546293067e-05
-3.19162261937222e-05
-5.36245206989707e-05
-4.13589993841548e-05
2.96592296481339e-05
-1.83660535296505e-05
-4.2129467332317e-05
-3.56341407356476e-05
1.60762566244193e-05
-4.139665941012e-05
-3.38581589652762e-05
-6.62650236479156e-05
-3.69837849426755e-05
-5.77266699060245e-05
-4.10269699280584e-05
-3.4913508217444e-05
-4.30052466165263e-05
6.21561710202317e-06
-2.68931381844359e-05
8.12608212690523e-07
-3.58654175724871e-05
-1.99758193038766e-05
-2.02145875789775e-05
-2.47488983796605e-06
-1.89398238981279e-05
-4.01516695215854e-05
-3.69042274669859e-05
-2.35814407296389e-05
-1.98195719931121e-05
-2.4727719223689e-05
-4.8396879738255e-05
-2.66114761753968e-05
-4.31093421398653e-05
-2.26021629104773e-05
-2.54508957057459e-05
-4.42904299648512e-05
-4.46974644874026e-05
-2.15993895159797e-05
-3.74833933688203e-05
-2.66889742201343e-05
1.93069523569592e-06
-3.58798568238308e-05
-5.21786970120468e-05
-1.55556868625408e-05
-1.53043131698775e-05
-1.02694686653345e-05
5.86275657248371e-06
-6.27813451672075e-06
-3.50723573175643e-05
-2.42238419036277e-05
-5.21845171821124e-05
-1.84659689220867e-05
-5.45205227602123e-05
-4.93712068673958e-05
-1.77994143969213e-05
-4.05552515941833e-05
-2.08669661095448e-05
-3.00452587774151e-05
-8.68809372283891e-06
7.24691412491885e-06
-5.29468574357268e-05
-3.26038446808778e-05
-3.77633785724902e-05
-4.01373056651411e-05
-5.08736888249883e-05
-2.63342262792921e-05
-2.88862742365711e-05
-2.04880977024656e-05
-2.99677074103934e-05
-9.09680813942223e-06
-2.78415745225557e-05
-2.35776189643666e-06
-5.66173238507834e-05
-4.24998381815699e-05
-4.01452823661579e-06
-3.38355516889829e-05
5.24584407155972e-06
-3.36412726979963e-05
-7.66973185840501e-05
-5.67904465979244e-05
-8.66102741392449e-06
-1.4453355926429e-05
-2.22828066687941e-05
-4.80755094002618e-05
-1.78486322604552e-05
-2.11216547281958e-05
-1.39742297234792e-06
-2.0526844997069e-05
-1.72154451849799e-05
-3.79753691443653e-05
-7.59094458003339e-05
-2.88049512497806e-05
4.23975837525835e-06
-2.12220007634737e-05
-3.26154449710472e-05
-4.05840823078309e-05
-3.14400233460697e-05
-1.43210209501036e-05
-2.91924031563773e-05
-2.48090742797207e-05
-1.71226721780407e-05
-2.77849949235996e-05
-4.75164648300474e-05
-3.43049415439033e-05
-1.47149681366403e-05
-4.02564401692733e-05
-4.4182780827269e-05
-6.30539099907306e-05
-1.44196874084845e-05
-1.74549412768721e-05
-2.02481542823447e-05
-6.34070632282921e-05
-2.34822882518534e-05
-4.14625563186638e-05
-1.94951267967311e-05
-3.99789625568462e-05
-3.2108033284956e-05
-3.61987760842398e-05
-4.63505479525796e-05
-4.11723474476171e-05
-3.08291242081392e-05
-4.96534226508045e-05
-2.75639759749207e-05
-4.25859264218107e-05
-2.85369573834844e-06
-4.72733280154491e-05
-1.65636536476795e-05
-1.28153251321825e-05
-5.19295958044098e-05
-4.14973449907462e-05
-2.10062874043092e-05
-4.46112727078413e-05
1.31189433201383e-05
-4.5505863986353e-05
-4.49132246296156e-05
-1.81335551869719e-05
-3.5346999155631e-05
-2.07984668499249e-05
-4.99160945614491e-05
-2.37231405681197e-05
-2.75275771081823e-05
-1.62698163090457e-05
-4.50875182015074e-05
-2.53454059584381e-05
-4.36952792890141e-05
-3.89480244087949e-05
-4.16307993061892e-05
-6.13173794091979e-05
-2.29006939807715e-05
-2.69481812170053e-05
-3.84777361441619e-05
-5.1700014385209e-05
-4.65203602925054e-05
-4.09917839222811e-06
-1.42575960455508e-05
-1.43117368958814e-05
-1.36710710559395e-05
-3.97901391434672e-05
-5.22004763126981e-05
-5.33125970592388e-05
-5.91085401054721e-06
-3.61902077785549e-05
-2.27994911090188e-05
-2.67097090268793e-05
-4.09962308586688e-05
4.78686610974713e-06
-3.03144938642176e-05
-2.65684590908055e-05
-3.84525039362506e-05
-2.50490381774182e-05
-4.88140624195123e-05
-2.36410848477645e-05
-4.4207814237517e-05
-3.76232955999343e-05
-1.73752586206635e-05
-2.20127118165335e-05
-3.83857983850422e-05
-2.93177578507294e-05
-3.03467772569767e-05
-1.70254740699602e-05
-4.05040486746469e-05
-2.31094092919645e-05
-3.42275420551958e-05
-3.50547021953114e-05
-1.86729282428824e-05
-6.66885771669078e-05
-5.62451483488629e-05
-1.96559151936623e-05
-3.5562317662355e-05
-2.89305787402914e-05
-2.30546542415615e-05
-2.99281902539431e-05
-2.42053712021735e-05
2.28277939403627e-05
-3.92922908839553e-05
1.90878041518679e-06
3.71629129412814e-06
-2.23774307396395e-05
-4.0996475524774e-05
-1.80965866075742e-05
-3.13238223947905e-05
-2.64565934708256e-05
-1.22338639569711e-05
-2.51018255655998e-05
-4.87856429701323e-05
-3.28518154776067e-05
-2.93755798647497e-05
-1.84050583284157e-05
-5.24510350903887e-05
-2.48388325780537e-05
-2.01648760595025e-05
-5.84868619385571e-05
-1.39804208613787e-05
-3.46193791642247e-06
-7.20628680428471e-06
-2.00455487467101e-05
-4.71770925777535e-05
-3.22609083450058e-05
-3.19159185366077e-05
-2.69959161089459e-05
-1.22023696599218e-05
-8.73447801807844e-06
-2.08750515336954e-05
-3.59122444437347e-05
-3.0236884064707e-05
-3.54480424215224e-05
-9.3245018989277e-06
-3.13800057507623e-06
-1.88181849396908e-05
-1.96104994938003e-05
-1.65861338180902e-05
-2.59424375150338e-05
-4.54826962167084e-05
-1.02210425950446e-05
-3.2379240586274e-05
-5.47334888234636e-05
-1.46658842597909e-05
-2.57169479080779e-05
-5.18331222137303e-05
-1.40959263664193e-05
-6.00420961532047e-05
-3.02447200549082e-05
-8.28237049090243e-05
-3.09147480754625e-05
-2.19346573504885e-05
-2.35954151052425e-05
-6.16666859244868e-05
-4.16947119619802e-05
-4.07815298139916e-05
-1.0945560723241e-05
-2.15570866218106e-05
-2.2840227207211e-05
-2.49774911660754e-05
-3.24008286228833e-05
6.96573966316458e-06
-6.2382425460389e-05
-5.52178981859201e-05
-3.30560869055051e-05
-1.61477222206036e-05
-7.63639574011248e-05
-3.74801946633813e-05
-2.74557731100324e-05
-9.4426723893039e-06
-3.48131498693766e-05
-1.79561267213484e-05
-5.23587868451538e-05
-1.15513382623099e-05
-2.57025902392529e-05
-3.91955497166878e-05
-3.00415480439434e-05
-5.76515587280682e-05
-1.40327291224827e-05
-1.65765001684778e-05
-2.62334200886775e-05
-1.56246338526795e-05
-5.37301632297272e-05
-2.6409044867118e-05
-3.85515207375527e-05
-5.7801925420311e-05
-1.78440263501633e-05
-2.24009873947757e-05
-3.85185335711596e-05
-2.76500075931146e-05
-2.74226906979327e-05
-2.30745033677553e-05
-4.72051093720734e-05
-3.35446663229912e-05
-2.78758090506748e-05
-1.83485710004333e-06
-1.47966985436087e-05
-3.31255302553603e-05
-3.41541078811188e-05
-4.19430416014872e-05
-6.79535007352573e-05
-6.38081239344166e-05
-7.71447893862833e-06
-9.64628315589512e-06
-1.67427997495446e-05
-1.8550477209676e-05
-2.17027307275169e-05
-3.20760843309467e-05
-2.30991316136418e-05
-2.21353059471827e-05
-2.21059430679051e-05
-5.29690487979883e-05
-2.35601435108105e-05
-2.79165544881536e-05
-2.98734010447557e-06
-3.58006260296921e-05
-5.06202988215312e-05
-3.12143372424219e-05
-3.38917059870842e-05
-2.7906344819223e-05
-2.11697954153678e-05
-1.15518615044414e-05
-2.81476209313772e-05
-2.83911633238268e-05
3.15338155212644e-06
-7.04259160381423e-06
-3.46310006028787e-05
-1.46100834488835e-05
-4.25973367600092e-05
2.72906933390181e-06
-3.50992979677824e-05
-3.45466440782897e-05
-2.70473312797128e-05
-3.12651524201656e-05
-3.93761660640698e-05
-6.00509614621047e-05
-4.96088558143914e-05
-1.36420657884879e-05
-4.85728165145751e-05
-1.73510497892024e-05
-5.2098999847876e-05
-1.60257813895378e-05
-3.1159118356238e-05
-5.10251327375688e-05
-2.50114154937044e-05
-3.73225539292561e-05
-3.12675328566756e-05
-1.31058090037823e-05
-4.52481442221976e-05
-6.74686474830013e-05
-2.88213701503703e-05
-2.93980763000175e-05
-1.59558118173504e-05
-3.74421512908234e-06
-3.97078783792527e-05
-2.67155809471676e-05
-4.31103814706945e-05
-3.05385230013973e-05
-1.7651897068307e-05
-3.66143386306763e-05
-4.63137294315226e-05
-2.21741894584267e-05
-2.75938900190061e-05
-1.09237580469355e-05
-2.72337288312608e-05
-5.98480406510313e-06
-6.79074777180391e-05
2.00179114263744e-05
-2.61000550800856e-05
-3.90829157138165e-05
-3.37393328999457e-05
-2.57583853561945e-05
-3.68626165259484e-05
-3.84319667715932e-05
1.06834352239073e-05
-3.03613515367219e-05
-1.35581545629043e-05
-4.41295975185008e-05
-8.16141390093402e-06
-4.17442949311704e-05
-2.90178881988155e-05
-1.67397522745602e-05
-2.69578607411445e-05
-5.69221732402891e-05
-1.79603661649652e-05
-3.83026026735374e-05
-3.03892247369882e-05
-1.21176082777954e-05
-3.0953483768777e-06
-2.7307080906512e-05
-1.37049342564338e-05
-2.52858503987097e-05
-5.12680126573121e-05
-2.79565984654568e-05
-1.44333367123049e-05
-2.62008494266656e-05
1.96646679158556e-07
-3.14235085896258e-05
-9.26927978551117e-06
-3.65496007362949e-05
-2.81226441021493e-05
-1.30224436503046e-05
-2.0931465070099e-05
-2.07806059500898e-05
-3.54926761749175e-05
-3.19333961756413e-05
-4.19275063910312e-05
-3.36624739527528e-05
-2.32949832651127e-05
-2.29429374824218e-05
-5.01302885966434e-05
-3.45587458976117e-05
7.66184108942187e-06
-3.9294238964512e-05
-3.73832210358583e-05
-5.85344020758869e-06
-2.44386839773281e-05
-4.82383596350964e-05
2.22009744532693e-05
-3.00663860916429e-05
-3.86220625807994e-05
-3.1577707874989e-05
-4.88533287765595e-05
-1.61953412426896e-05
-1.18544903938592e-05
-2.37291763072593e-05
-1.49764885124413e-05
-6.26695813332332e-05
-2.55581232911546e-05
-5.07799542800493e-06
-3.70747719271413e-05
-5.90628190448748e-05
-1.18332829702134e-05
-2.3802801337362e-05
-4.48818183544124e-05
-4.4100231891086e-06
-1.60763324740879e-05
-3.27660090099389e-05
-2.15153433525236e-05
-4.85037789663068e-05
-2.22348455797894e-05
-5.49979297343393e-05
-3.88319885378975e-05
-1.31307831869145e-05
-3.7588211916615e-05
-2.07776166851615e-05
1.26383147802605e-06
-2.8499490568538e-05
-2.14287652960584e-05
-1.64581543180676e-05
-1.3063609757709e-05
-5.45079529903739e-05
-1.72625229873307e-06
-2.83456988417941e-05
-1.77515798006813e-07
-4.84729868173548e-05
-4.00087668851637e-05
-5.57349125090067e-05
-2.71976712691578e-05
-1.98342988815326e-05
-1.7135626450288e-05
-1.86395455721819e-05
-3.42816806349418e-05
-1.30577114390789e-05
-2.20109452848367e-05
-5.99662779659686e-05
-1.92785738895896e-05
-3.75785599127562e-05
-2.24779629177363e-05
-3.18573473737792e-05
-1.69503532750944e-05
-2.26279283986114e-05
-2.20866369899069e-05
-2.99705726478067e-05
-4.4786423879222e-05
-2.79321996203576e-05
-4.75855072111952e-05
-2.56617191543404e-05
-4.15754003065383e-05
-3.11931140613708e-05
-6.37838819688762e-05
-1.91450358868793e-05
-1.64418433183029e-05
-3.55272776121403e-05
-4.29030917725004e-05
-3.14876414344693e-05
-2.86745776310899e-05
9.34205281298906e-06
-2.80465007138012e-05
-7.21998479777869e-05
-3.20872109507452e-05
-5.35812421415493e-05
-6.07401829516417e-05
-2.84733413360462e-05
-4.7933978187268e-05
-1.90837644048799e-05
-8.13822313958699e-06
-1.07197951576518e-05
1.74353231799331e-06
-1.95512955413191e-05
-1.76304569309464e-05
-4.77655420280378e-05
-3.68907817037545e-05
-2.93304316107577e-05
-1.7867074782494e-05
-4.8656110916563e-05
-7.8822700529735e-06
-2.85885315564815e-05
-5.46030795132985e-05
-2.18506323343165e-05
-4.65771475533165e-05
-2.13220222911883e-05
-1.65585723067079e-05
-2.24624760572822e-05
-3.02916034985682e-05
-2.16709955688141e-05
-2.48440565143672e-05
-2.61533703997076e-05
-1.94317966796623e-05
-2.73735079099779e-05
-3.8456431733881e-06
-2.20402413239992e-05
-5.28274791733298e-05
9.86206047215075e-06
-2.62481435067097e-05
-1.9357470500871e-05
-2.18355110793272e-05
-3.90809275052148e-05
-3.27707038737165e-05
-1.3036671242092e-05
-4.51282482649237e-05
-1.27793585667066e-05
-2.1973586067225e-05
-3.76939466740125e-05
-1.44646465467917e-05
-2.47744022825469e-05
-1.72533798569804e-05
-1.18820692214364e-05
-4.02990240691878e-05
-1.68855250472837e-05
-4.43595500499491e-05
-4.06637584239521e-05
-6.63824866828585e-05
-2.03208887982659e-05
-2.72695990403565e-05
-1.06106041706264e-05
-3.14891897229608e-05
-4.36085851203999e-05
-3.56647225465999e-05
-2.51051408120356e-05
-8.20050868796428e-06
-4.29161479825079e-06
-3.64764108268145e-05
-5.31910009257865e-05
-2.9970434126265e-05
-3.30614619244504e-05
-3.97597646218767e-05
-6.01928704649782e-05
-1.63091406684167e-05
-3.66630162118001e-05
-3.61415434791136e-05
-3.57528639887483e-05
-1.3866181763256e-05
2.52435830968887e-06
-5.66850885203714e-05
-6.00852607881674e-05
-3.13694208423748e-06
-2.90450898253325e-05
-3.49486460117657e-05
-2.57487639811977e-05
-6.33377093147321e-05
-2.31360456738125e-06
-2.28067371024266e-05
-5.89863808096967e-05
-6.83484744553278e-05
-2.17192755747325e-05
-3.68051361190587e-05
-3.29398321538183e-05
-8.49158330011232e-05
-1.7937009319287e-05
-1.67948422620681e-05
-2.0712621201008e-05
-1.8006038291574e-05
-2.39231412314103e-05
-2.70957881890865e-05
-3.0840329380903e-05
-2.39948275781684e-05
-4.46450399320291e-05
-3.62435845546615e-05
-5.85775007912936e-05
-3.45439444670065e-06
-5.02679552291347e-05
-6.65222083071668e-05
-2.83423713419379e-05
-3.68959524289918e-05
-3.1071844901979e-05
-4.73279717065651e-05
-3.64892027201288e-05
-2.68507673944642e-05
-1.66041979692845e-05
-4.5568475401485e-05
-3.51726913495504e-05
-6.51385529517442e-06
-4.13263681845218e-05
-3.74290757103029e-05
-3.50014682028295e-05
-4.27158555210968e-05
-4.20843252819329e-05
-2.63468549142352e-05
-2.89312752758246e-05
-3.29517910883889e-05
-2.86080598123115e-05
5.35281983519771e-06
-1.69608985504268e-05
7.72091247270937e-06
1.57368249325257e-05
1.65826593958563e-07
-2.35252399587493e-05
-3.67710857341715e-05
-1.92507851008981e-05
-4.69284747115178e-05
-5.17407753956173e-05
-2.41011307011235e-05
-1.83844380027737e-05
-3.79889148254908e-05
-6.14627130729504e-05
-3.57349518592339e-05
-5.0589064883027e-05
-2.9287811233199e-05
-5.19045682783968e-05
-6.41615980873756e-05
-3.15653765162601e-05
-1.92336472687861e-05
-1.36174846465462e-06
-5.09239345550151e-05
-4.25157322275304e-05
-1.79220815156787e-05
-2.51167774051842e-05
-7.64953747644799e-05
-2.47129426707497e-05
-4.36217355575804e-05
-3.69575324839652e-05
-3.32143359616651e-05
-4.64443497670056e-05
-1.65854164688002e-06
-6.00939064913363e-05
-2.97020662835201e-05
-2.30058107072379e-05
-1.02691814751535e-06
-3.24043396289521e-05
-2.84156931090232e-05
-3.51715014198337e-05
-5.19574725289554e-05
-3.49692738005145e-05
-1.49440752384524e-06
-4.9685981708989e-05
-2.86446800194178e-05
1.03581863863061e-05
-3.23367541545924e-05
-3.59111465357084e-05
-3.17450657910561e-05
-1.13908656704942e-05
-5.08977719273414e-05
-5.6387022978365e-05
-6.02395855109862e-05
-1.24819279829267e-05
-4.38711570938248e-05
-4.52180685181578e-05
-3.07050164948023e-05
-3.28466539092174e-05
-2.75740585337124e-05
-3.44094063952488e-05
-2.62678555493407e-05
-4.93212037304618e-06
-2.7273937962873e-05
-4.47801841851194e-05
-3.37985184741057e-05
-3.99553258650926e-05
-2.71509497761627e-05
-2.15666633369204e-05
-4.18673043672638e-05
-2.06766410932568e-05
-2.06653871969609e-05
2.62249003386005e-05
-9.97830849046367e-06
-6.2765644919438e-06
-6.97411741538754e-06
-1.32640890025912e-05
-3.20869614309364e-05
-4.03140591158499e-05
-3.40610874733248e-05
1.84550080320467e-07
-1.64847215312256e-05
-2.12073682939189e-05
-6.36716863689442e-06
-3.71294835136437e-05
-4.46683007629757e-05
-4.27727583482495e-05
-3.4028413290674e-05
-3.60947769488571e-06
-4.85241757600803e-05
-2.68708543636782e-05
-1.97615434726216e-05
-2.59802406046457e-05
-2.60084992921248e-05
-3.75604121729472e-05
-2.21941235830936e-05
-3.38944688393761e-05
-1.85451116429519e-05
1.15132009943565e-06
-1.13543245057957e-05
-3.89122954381539e-05
-1.64412433007811e-05
-3.30979756607758e-05
-3.148233193546e-05
-2.29768445841359e-05
-4.41936812236708e-05
-3.22850142493636e-05
-2.08226390870153e-05
-5.07902740911373e-05
-3.68016638899965e-05
-1.04006625975567e-05
-7.22186765997238e-06
-6.97118231545395e-05
-1.02563894314315e-05
-2.1657739926859e-05
-4.49604570748245e-05
9.34467032058316e-06
-2.37862961869305e-05
-2.19768008242242e-05
4.67293933377097e-06
-3.34757227439953e-05
-2.38717545339307e-05
-4.72083388953276e-05
-3.71970006145529e-06
-6.42335941120784e-05
-3.60170008163065e-05
-2.09983988133344e-05
-2.27340866833172e-05
-4.43913647560798e-05
-2.78957463356588e-05
-4.48822916304208e-05
-2.4979208701784e-05
-3.43105229904345e-05
-6.93108377934225e-05
-2.6236750925132e-05
-5.19021922069134e-05
-2.97797071883473e-05
-3.36282751923339e-05
-3.88307925889562e-05
-3.2432954902372e-05
-3.04146089222111e-06
-3.30317854833947e-05
-3.82011564163789e-06
-1.5160991738429e-05
-2.07415523266937e-05
-5.10046283399847e-05
-3.47178210137409e-05
-2.48917350949832e-05
-2.51803498231411e-05
-3.05785264970346e-05
-3.63162790786875e-05
-4.51664408552274e-05
-6.36289136773654e-06
-4.94406550829156e-05
-2.74235992568507e-05
-2.17086865752943e-05
-1.70858440927086e-05
-1.27064783202261e-06
-6.54373642268541e-05
-2.61531868334916e-05
-4.36378684418582e-05
-2.4958111339126e-05
-4.49703291086878e-05
1.80727201465968e-06
-3.62570710599277e-05
-1.42883047231973e-05
-3.4686310677673e-05
-2.5958277282319e-05
-5.33703296073579e-05
-6.00264373222458e-06
-2.43890811598008e-05
-3.5831972643985e-05
-1.75737018431021e-05
-2.93989992952436e-05
-3.29172472646418e-05
-3.30409233577043e-05
-2.01971110653217e-05
-2.05680584145267e-05
-7.35714787947337e-06
-1.09685294962963e-05
-5.7789068670341e-05
-3.33743485392676e-05
-5.23457614142473e-06
4.30634793032846e-06
-3.63690965645377e-05
-2.30859514542705e-05
-4.1115451375561e-05
-1.94371133712976e-05
-2.544983164989e-05
4.66089807965855e-06
-3.45206473874972e-05
4.82585302078357e-06
-4.7577665364404e-05
-3.26532944224966e-05
-2.76793218720333e-05
-1.12214347569139e-05
-8.39156134933108e-05
-2.93954230449733e-05
-4.86065718871377e-05
-2.5991495818033e-05
-2.18289382247947e-05
-1.56834355912505e-05
-2.01568616418698e-05
-1.33958543347615e-05
-6.16939763401715e-05
-2.32535051318828e-05
-9.36849993948471e-06
-6.01076529088796e-05
-5.06320347156023e-05
-4.34326308148994e-05
-3.52800199597997e-05
-1.51471041730817e-05
-2.46529283963597e-05
-5.43352034824295e-06
-4.76970646548171e-05
-2.32064644696676e-05
-4.79896094202823e-06
-1.28531191463131e-05
-3.21807177555684e-05
1.11964410869411e-05
-4.65449882800336e-05
-2.11819695203234e-05
-3.06640391364065e-06
-4.5295958760471e-05
-2.70139818001523e-05
-2.72949405786005e-05
-5.06343771478531e-05
-2.59024422226306e-05
-2.74841272262518e-05
-5.82979402508134e-05
-5.17164870962555e-05
-2.57853547975442e-05
-4.24274813402561e-05
-1.98196203725707e-05
-2.29680846354846e-05
-2.06123402648988e-05
-4.64682444303636e-06
-1.4835817751662e-05
-4.06462671990033e-05
-4.52813966345913e-05
5.46722488943819e-06
-2.6124577016767e-05
2.19338305425273e-05
-2.12302796665918e-05
-6.13871015697219e-06
-3.74857065975232e-05
-5.61929447387157e-05
-1.6108290526181e-05
-2.13950897375993e-06
1.33303438872102e-05
-2.96053752597796e-06
-3.15797180779161e-05
-1.80339095035036e-05
-3.16358878492662e-05
-2.6444710795371e-05
-2.40397832881998e-05
-3.69086248886126e-05
-3.11295705964826e-05
-2.05156002650647e-05
-1.27889073729808e-05
-2.91979633157876e-05
-2.77265086951617e-05
-3.2214001104721e-05
-2.65701601030472e-05
-3.89452426683805e-05
-2.41064861657249e-05
-2.80782621369753e-05
-4.85581870757374e-05
2.98975043024e-06
-2.39057746870072e-05
-1.62157005179471e-05
-3.01790866077061e-05
-3.57379352733017e-05
-4.07403289038267e-05
-2.55737173717442e-06
-1.71919657779742e-05
-3.3313381922e-05
-2.38706238679407e-05
-2.70209021465788e-05
-3.22598912777053e-05
2.71252914962467e-06
-1.80404314492589e-05
-5.34383932505975e-05
-2.75832201446389e-05
-2.47612368091229e-05
-5.52956391280976e-05
-1.93027006116697e-05
-9.82214258853456e-07
-3.20698597615753e-05
-4.93434092664133e-05
-5.99866082858502e-05
-2.9947358384611e-05
-1.64507614029666e-05
-3.01357237736117e-05
-5.83717277960951e-05
-3.85917087653742e-05
3.24796213795654e-06
-2.73469411953354e-05
-2.17711002058337e-05
-1.95574609240591e-05
-4.69234356977149e-05
-5.79537859513753e-06
2.01168509574769e-05
-5.20431572020036e-06
-8.0051022192771e-06
-6.39792850474852e-05
-5.32698884895826e-05
-3.59583067381435e-05
-3.66802720464319e-05
-1.59127814372587e-05
-6.41320700699562e-05
-4.8695678066157e-05
-2.23981409802575e-05
-2.75396288947473e-05
-1.13433050229407e-05
-1.62598911150976e-05
-3.38481457508833e-05
-3.87276862716375e-05
-5.20182250269555e-05
-1.39813713044568e-05
4.69114186480133e-06
-2.01998967492111e-05
-3.04803138207694e-05
-4.5072957392957e-05
-1.58459879557257e-05
-3.84026922227132e-05
-4.32637388881381e-05
-3.62103261609883e-05
-2.20733506206277e-05
-2.08033267101925e-05
-3.39889787343064e-05
-1.67913068891188e-05
2.54540355573084e-06
-6.42169805724586e-05
-3.05873646868035e-05
-1.73445253687152e-06
-1.01290245486366e-05
-3.32662594851945e-05
3.66986263440859e-06
-1.79649284175627e-05
-3.88699915828757e-05
-3.3107468322599e-05
-3.49227838932949e-05
-3.93790094550676e-05
-2.94025230472341e-05
-2.102232159883e-05
-4.53869530702643e-05
-4.4105231125905e-05
-3.69523200818786e-05
-1.9131999608757e-05
-2.96704530176795e-05
5.9674258297154e-06
-2.97086893874368e-05
-5.22273738878028e-05
-3.60306415401273e-06
-1.42159646980018e-05
-4.12741633425367e-05
7.6212681537146e-06
-2.61323285828217e-05
-4.17694980327862e-05
-1.16385525878399e-05
-4.746502371707e-05
-7.01018321806279e-05
-2.31620257452878e-05
-5.62702986887441e-05
-4.73428934568954e-05
-4.27295804012493e-05
-5.93959464265477e-05
-5.09757501796565e-05
-2.7525251226628e-05
-1.23019863325721e-05
-7.32652285560712e-05
-2.75359762962126e-05
-4.34047812126784e-05
-3.87977990661249e-05
-6.03368064454027e-05
-2.66440644702736e-05
-2.52995721091113e-05
-1.8658218706582e-05
-5.12281729576692e-05
-3.81193365108367e-05
-2.0928351818135e-05
-2.25711716016894e-05
-6.9490481533405e-05
-4.82384169200571e-05
-4.75952655927401e-05
-1.83436055912046e-05
-2.70667831376047e-05
-2.24818108640567e-05
-1.53782651146729e-05
-2.34431038213373e-05
-2.44251259312384e-05
-2.57905033616974e-05
-3.48216891207685e-05
-1.06550500914497e-05
-4.25439578790551e-05
-1.23019388712237e-05
-1.80769403128491e-05
-2.8534823501872e-05
-8.42511201681052e-06
-4.0337790467806e-06
-3.14223429675093e-05
-8.27846819107809e-06
-6.00920897441598e-05
-3.1758066836114e-05
-1.71328651806838e-05
-3.00308187849973e-05
-1.19369594235859e-05
-2.92429159628904e-05
-3.96723633740926e-05
-4.58796787526365e-05
-7.42988242994078e-05
-5.76161864277782e-05
-3.17620599184374e-05
1.25874646985095e-06
4.89855969557671e-06
-2.69029748819118e-05
-2.01164835101564e-05
-1.72067758970231e-05
-1.93731865891222e-05
-4.40311801339532e-05
-4.17574602787975e-05
-3.30510716078402e-05
-3.21197241763686e-05
-1.78384418242765e-05
-2.84716566681418e-05
-4.40734865188153e-05
-3.192718941391e-05
-3.67905014514122e-05
-1.95422496464638e-05
-3.4262096954726e-05
-3.51391150435253e-05
-1.53394224337597e-05
-3.57843316486558e-05
-3.90863889862839e-05
-1.97947468256739e-05
-2.73132372672395e-05
-4.29755394148775e-05
-4.53331340169729e-05
-2.30281012217626e-05
-4.77985074172438e-05
-3.33676693214512e-05
-5.37483011171236e-05
-5.36841991746894e-05
-2.24410908831623e-05
-3.32146154656543e-05
-2.95370004764383e-05
-4.93649932611295e-05
-2.17485640453869e-05
-1.76927887668959e-05
-2.67498793114479e-05
-2.91044558665692e-05
-3.25954913688879e-05
-4.67069560253475e-05
-3.58917854025691e-05
1.63295123312677e-05
-2.74731648760657e-05
-2.12723020532339e-05
-2.68488949221627e-05
-8.40685738601463e-06
-4.96443721401613e-05
-1.84272000688998e-05
7.21968423727119e-06
-1.45512145611378e-05
-6.08208766060513e-05
-3.22379269658894e-05
-3.42884598672181e-05
-6.48931768555113e-06
-2.85352670558722e-05
-3.97936722943433e-05
-1.49142272503979e-05
-4.05695556157707e-05
-9.2157366447309e-06
-1.02159609223557e-05
-3.54792735098107e-05
-1.44035577735557e-05
-3.01272034487962e-05
-1.63561484531152e-05
-1.14201116851665e-05
-1.472807794359e-05
-4.54099516160326e-05
2.77756988698704e-06
-1.77936097880067e-05
-3.84945204107217e-05
1.06392643431872e-05
-1.01741729946196e-05
-2.47970896179379e-05
-8.27403987749755e-06
-3.43109326021524e-05
-1.61671923163044e-05
-4.70568567723953e-05
-4.63299201382779e-05
-5.32493657804139e-05
-2.81221404727144e-05
-3.98546504176731e-05
-1.96441491960194e-05
-3.75476565786855e-05
8.57579206385136e-06
-2.96587278746876e-05
-1.17819989334154e-05
-2.50546448409365e-05
-4.51471686894061e-05
-3.67833898947526e-05
-2.69338866520772e-05
-1.03729848318353e-05
-3.68633638481786e-05
-3.61149307776366e-06
-7.1440519116933e-06
-3.9615952675526e-05
-1.27467973971536e-06
-2.37212665276988e-05
-1.81669766236474e-05
-4.41079090189479e-05
-6.59593608074236e-05
-3.00597144285705e-05
-1.94482243374305e-05
-3.8606870833892e-05
-2.84362654137207e-05
-1.59238686765537e-05
-2.64841852709026e-06
-2.29646523545686e-05
-2.20943401963798e-05
-1.53908684285324e-05
-2.51462689860839e-05
-3.80782004736733e-05
-1.40893406943351e-05
-4.16366710019378e-05
-4.84390758913189e-05
-2.69557013288378e-05
-4.86184288036153e-05
-2.21090922362985e-05
-1.04972798657827e-05
-2.50719364241995e-05
-2.77684912817467e-05
-4.64945992261431e-07
-2.86530125080126e-05
-4.97476633842584e-05
-2.62790196687969e-05
-2.27559248607311e-05
-6.34529902819482e-05
-3.16370765402102e-05
-3.91656673602379e-05
-3.21136336452806e-05
-3.63214823582024e-05
-1.32620113963811e-05
-3.4262338087611e-05
-3.76107858554696e-05
-2.83066457035654e-05
-5.90896953359774e-05
-2.11885887478809e-05
-2.47110654431543e-05
-4.17891365139451e-05
-1.39064766640147e-05
-2.14512813777199e-05
-1.16294229595346e-05
1.23066596757408e-05
-1.51447996825884e-05
-1.16040535389789e-05
-2.58136489631921e-05
-4.56059664802085e-05
-4.20313670764356e-05
-3.31247209560354e-05
-6.34178611587875e-05
-3.68714406075087e-05
-3.33665752592146e-05
-3.85830072917025e-07
-6.64648512119277e-05
-4.75337987643601e-06
-2.87243349859503e-05
-1.18162350129813e-05
-2.91888135208893e-05
-7.99506672173542e-05
-3.05304860624508e-05
-4.86401834294492e-05
-1.41826059417274e-05
-4.32698249384841e-05
-6.57646370842648e-05
-2.60363051586179e-05
-5.96369996780551e-05
-9.61422650223879e-06
-3.97852830809433e-05
-1.80291929735467e-05
-4.1997356326045e-05
-2.01410916509204e-05
-3.35291939580938e-05
-3.61901181079143e-05
-2.81680937448022e-05
-8.73502961139349e-06
-3.25690990771965e-05
-2.37913633819593e-05
-4.51291444976342e-05
-2.81906398279926e-05
-1.10708513745744e-05
-3.80253360341862e-05
-1.06082010917526e-05
-2.03073245095787e-05
-4.43509542495618e-05
-3.00342845747628e-05
-4.79687699110322e-05
-2.11505690325633e-05
-1.14125831501745e-05
-5.59912903116254e-05
-3.52637971179136e-05
-3.40025613772472e-05
-8.18364083324583e-05
-6.25001163213276e-05
-8.06178289190088e-05
-3.11463698300172e-05
-5.45657736243718e-05
-2.70953324943413e-05
-5.62659836886268e-05
5.91728143681365e-06
-2.4446657072162e-05
-4.4937907234366e-05
-3.1635315766423e-05
4.04510683403538e-06
-6.19737321610833e-05
-6.98098808927489e-06
-5.52882660460192e-05
-3.66911321610546e-05
-2.50913391924293e-05
-5.81531506462683e-06
-2.99993152770536e-05
-1.3636881988737e-05
-2.48741629065633e-05
-3.48931391325985e-05
-5.80363319075119e-06
-3.34633147260735e-05
-3.80816454745058e-05
-1.6185323754563e-05
-3.19750819657897e-05
1.33429786899426e-05
-3.84734889355956e-05
-3.02048544776384e-05
-2.32782190707252e-05
-2.62581791054017e-05
-2.60641617595924e-05
-1.26870604915908e-05
-3.26951483189229e-05
-4.3386966119509e-05
-2.15608108071187e-05
-3.08212051702707e-05
-5.04573856589922e-05
-2.55304483610878e-05
2.02143188744604e-05
-2.81371915359094e-05
-3.19651948667144e-05
-5.34190091732958e-05
-1.74997860709103e-05
-2.54133163819482e-05
-3.50186849121653e-05
-2.73214603627777e-05
-2.84238400062085e-05
-4.56096252868245e-05
-3.10850977934207e-06
-8.4298910092609e-05
-3.01754579483791e-05
-3.86042873774015e-06
5.04893275063821e-06
-6.11456939122688e-05
-2.80005744239828e-05
-3.80973826415583e-05
-2.43989983858083e-05
-1.71585059557575e-05
-3.2791576333315e-06
-4.53484305969162e-05
-2.54647288807509e-05
-3.01627500139345e-05
-4.78775927446281e-05
-5.49076195081335e-05
-3.11053136623096e-05
-1.92209546245879e-05
-2.72968322183975e-06
-5.05130656744396e-05
-1.04145545543954e-05
-2.45826973848081e-05
-3.92295110323754e-05
-3.30059946160512e-05
-4.10824141610137e-05
-7.20952949548969e-06
-1.08199078404282e-06
-1.27843707870376e-05
-2.18989075695065e-05
-4.05290833662327e-05
-3.23965210752043e-05
-6.94888263305183e-05
-3.43226110304178e-05
-4.5607422024801e-05
-5.52474796898828e-05
-4.96705730312958e-05
-6.67865101818461e-05
-4.2507601789374e-05
-4.64362055867272e-05
-3.77020322420718e-05
-3.34289506642067e-05
-3.37624679578351e-05
-4.34561138715346e-05
-3.83911518196443e-05
-5.09835971184813e-05
-2.61032125728847e-05
-6.72493570024321e-05
-5.09688433192369e-05
-3.53471703378914e-05
-2.2029369349336e-05
-4.43093366506063e-06
1.40100677393642e-05
-3.02796690321964e-05
-8.7548608585884e-06
-4.91655718596737e-05
-2.47502546106051e-05
-4.8172761079584e-05
-2.87396630140936e-05
-3.16855278866253e-05
-4.26796068230719e-05
-1.81333780115671e-05
-2.48076752658485e-05
-4.05501396167419e-05
-2.91457009467622e-05
-5.90763866248023e-06
-4.24923010942544e-05
-4.23259746479483e-05
-3.10961878764688e-05
-2.11331177969346e-05
-7.61624039848363e-06
-2.86096380253278e-05
-4.48834957335622e-05
-7.81699976586153e-06
-2.79899841601449e-05
-3.71350835237768e-05
-2.26790541791056e-05
-1.77328371992093e-05
-3.54502465420292e-05
-2.18764590576258e-05
-3.6281547837277e-05
-2.46223013091263e-05
-5.6204724300618e-05
-2.58129326890666e-05
-1.92402535311457e-05
-2.96932153714118e-05
1.9516688742282e-06
-3.61278588923462e-05
-2.60799914974206e-05
-4.08822301078579e-05
-3.35877542104561e-06
-6.34360526788311e-05
9.56167095680255e-06
-5.28536895126845e-05
-5.37924660214589e-05
-3.26643919689278e-06
-2.71221173546835e-05
2.0735974252547e-06
-2.47211521061585e-05
-4.52501717954166e-05
-3.69937321542742e-05
-1.56843492987949e-05
-2.99990317497824e-05
9.88535242267945e-07
-4.51951919286826e-05
-1.89247142130241e-05
-1.90403770086473e-05
-5.05201598889862e-05
-1.4230046237513e-05
-6.71158643650061e-05
-2.90536006907689e-05
-3.68960469113346e-05
-2.21166818498685e-05
-4.94272510449878e-05
2.20187455293379e-06
-2.91627443331692e-05
-2.15387682591208e-05
5.64613888443285e-06
-3.20815386454609e-05
-3.47216435939931e-05
-1.93963616272888e-05
-2.44582272378814e-05
-7.3694311737551e-06
-4.9702524009508e-05
-6.48408703135691e-06
1.06020021018152e-06
-5.76978735050839e-07
-3.55429771179655e-05
-8.30880139955596e-05
-2.46713254315471e-05
-4.48152899446893e-05
-2.99085547832563e-05
-4.58925666254675e-05
-1.55612113998256e-06
-1.02261343758531e-05
-2.8560929711067e-05
-3.7157926236585e-05
-4.89290145075455e-05
-5.63335846207083e-05
-4.78309523698717e-05
-6.66298173820531e-05
1.28222409547476e-05
-9.67667711776174e-06
-3.29325074975791e-05
-3.35648523059361e-05
1.03745679160234e-05
-1.10622481648452e-05
-1.63319037684336e-06
-1.52426288949302e-05
-2.28101898627196e-06
-5.9991772637426e-05
-1.94506137717484e-05
-4.35469712849393e-05
-2.2658502735685e-05
-2.37055419057564e-05
-4.88769284465313e-05
-3.51781075145924e-05
-2.97670438175989e-05
-2.64374381559512e-05
-5.09299866553439e-05
-1.79138484337723e-05
-4.55652652450734e-05
-4.45250321689555e-05
-2.75339250211713e-05
-1.55488699012909e-05
-3.02031954013803e-05
-1.00549912330687e-05
-1.03715957809061e-05
-2.85981616949339e-05
-1.65965510013988e-05
-3.64172766933108e-05
4.81548801988465e-06
-1.92369406035973e-05
-4.20703442357463e-05
5.51906950274306e-06
-1.37292386136523e-05
-1.02537267886229e-05
-2.90300895185161e-05
-1.98754981843751e-05
-4.57387910649286e-05
-1.54817905936384e-05
-1.81666681437896e-05
-5.09579714407102e-05
-2.12600628886228e-05
-4.84272025247235e-05
-6.14686476987933e-05
-5.23615278430207e-05
-4.00597373458365e-05
-1.71970953257347e-05
-6.42804518953873e-05
-4.45360352989562e-05
-1.6253631957821e-05
-2.19218268421252e-05
-3.48032172923176e-05
-7.03310691490594e-05
-7.16608803681025e-05
-5.64284835703821e-05
-1.74281144688435e-05
-3.56532238449087e-06
-8.36358447271827e-06
-4.28596575506704e-05
-2.24617924610041e-05
-3.09992177982774e-05
-5.71734828976684e-05
-3.97006458065395e-05
-5.4408495869616e-06
-2.29308965326698e-06
-4.0545438172906e-05
-3.10611549115167e-05
-5.02421553497372e-05
-1.66543352216553e-05
-4.37411054923006e-05
-1.58896166025958e-05
-2.57033935567334e-05
-3.06913157152203e-05
-7.39297931285065e-05
-5.10611199271813e-05
-2.21278075344153e-05
-4.48662619675275e-05
-4.17782204649522e-05
-2.61417595984344e-05
-2.76572472739976e-05
-4.11092749440378e-05
-2.47080931130646e-05
-3.45298354018548e-05
-2.73108995274842e-05
-3.81892850062586e-05
-2.21706023453366e-05
-4.15090632154336e-05
-1.80678564932065e-05
1.86829306366803e-05
-4.98549040343442e-05
-3.69025061856932e-05
-2.79941254107265e-05
4.93588655801744e-06
-3.82092057255587e-06
-7.49021407292713e-05
-2.77163052187355e-05
-2.47957529297625e-05
-3.63151107329507e-05
-3.54225867871e-05
-3.14411307406553e-05
-4.09612538318291e-05
-1.9646682685089e-05
-1.46352215465569e-05
-5.83946036910853e-06
-7.39230569161474e-06
-4.22045394201865e-05
-2.96617064943905e-05
-2.09636080421499e-05
-5.71158632919472e-05
-4.519378824591e-05
-4.31420486744253e-05
-5.06843201380279e-05
-3.8411898463131e-05
-3.03759577734415e-05
-2.80425447522159e-05
-1.34766474936239e-05
-4.41498027569301e-05
-3.44426265970473e-05
-3.41755310512156e-05
-2.87481684680325e-05
-3.79887700946026e-05
-5.3545169645887e-05
-2.35902422249849e-05
-2.17839334036891e-05
-1.85261948590871e-05
-1.70740470747273e-05
-3.09811213381149e-05
-3.27551990833846e-05
3.11633039167767e-06
-2.45538907911327e-05
-4.18696466374925e-05
-1.18516123489455e-05
-2.04100770197594e-05
-1.59914497302447e-05
-5.4801779403439e-05
-2.81641207454116e-05
-5.36926254208394e-05
-3.66434274141815e-05
-2.99963816497789e-05
-6.03383802597143e-05
-2.00424594348732e-05
-3.79728866765289e-05
-3.08665835510505e-05
-3.58768201301884e-05
-3.77849236145999e-06
-2.50785043085735e-05
-5.22798177896382e-05
-4.37785240161896e-05
-3.77162653776395e-05
-1.63294545832623e-05
1.3381642291215e-05
-2.06281397473232e-05
-2.50027357130863e-05
-1.18397453359445e-05
-4.1998060085786e-05
-3.63892671274771e-05
1.12559287431908e-06
-1.77624446252731e-05
-1.92654108363314e-05
-3.06865550277681e-05
-2.84708097914242e-05
-4.4664367727202e-05
-5.67904722296635e-06
-2.42866952716081e-05
1.5570565015017e-06
-1.64224301984124e-06
-3.04007701831146e-05
-3.56913671491912e-05
2.60183303997773e-06
-3.94412214939879e-05
-2.5682650405437e-05
-1.13671864881189e-05
-1.80184357495092e-05
-4.4881142538775e-05
-2.1663134759014e-05
-1.53677484386901e-05
-2.13499862046054e-05
-2.02123385325322e-05
-2.66107428560172e-05
-5.00130523754108e-05
-3.54872403799949e-05
-2.55028704152484e-05
-1.40545510245182e-05
-3.6369198336348e-05
-6.07334844624742e-05
-2.5830757374198e-05
-1.57330675556274e-05
-1.52788357413765e-05
-2.99646411296407e-05
1.85201965372453e-05
-3.04966755011228e-05
-3.1826504070528e-05
-2.10926253557521e-05
-3.68163034519272e-05
-4.50484184466305e-05
-2.30308013137489e-05
-6.96132243177144e-06
-2.56152240444074e-05
-3.21382430815867e-05
-3.79320701452277e-05
-9.91618230487569e-06
-2.43948186266423e-05
-6.13410483240713e-05
-3.18822497633813e-05
-1.00317301102943e-05
-4.15559395535741e-05
-4.28368678742042e-05
-4.32775988789339e-05
-3.97589685821946e-05
-2.92755922974014e-05
-1.76347574365468e-05
-1.28742055625268e-05
-4.64440487104196e-05
-2.74058112268744e-05
-2.06099271817365e-05
-1.84909017052417e-05
2.60506139641301e-06
-3.96858440104123e-06
-2.48706927390837e-05
-2.22250683683882e-05
-6.21343631690419e-06
-2.55344170847218e-05
7.0671555553604e-06
-2.37329670613602e-05
-2.35451384441623e-05
-5.10883440787755e-05
-1.47440040813611e-05
-4.3225164278948e-05
-3.20243270679468e-05
-3.01643281019672e-05
-4.96828669566198e-05
-4.80143897649448e-05
-2.58389947008223e-05
-5.257134242335e-05
-1.85269097487821e-05
-3.08212277518627e-05
-3.58959280375643e-05
-3.91254138126435e-05
-2.50503010509549e-05
-5.68900814708239e-07
-4.13657274758801e-05
-1.26169065501344e-05
-3.84390940943827e-05
-3.98054230525994e-05
-2.34783810595697e-07
-2.49670421811573e-05
-4.51994911086355e-05
-4.38399416963215e-05
-8.98836864419179e-06
-2.95981082405433e-05
-3.99971194275454e-05
-3.99302189920606e-05
-6.07817151346003e-05
-2.56647173274211e-05
-4.016735666072e-05
-3.80450786257914e-05
-1.7167202537566e-05
-4.15189014612604e-05
-3.49676154776788e-05
-2.40642865728764e-05
-2.89959862816056e-05
-1.52313687724429e-05
-4.28993279368121e-05
1.44103652444894e-07
-2.73454510644224e-05
-1.87684252426878e-05
-7.11698625966839e-06
-3.66447024780856e-05
-3.149360907035e-05
-8.40845263354026e-07
-3.98213927316323e-06
-5.03988603264053e-05
-2.60425022008669e-05
-1.91231859325017e-05
-4.70651419589124e-05
-6.92828861103657e-06
-5.51745725881225e-06
-2.22512590899679e-05
-6.52309870761534e-05
-3.74921177768542e-05
-1.39234788941705e-05
-2.55870378510704e-05
-4.97702487549063e-05
-5.59722329340924e-05
-5.00180599374585e-05
-9.95761944326058e-06
-3.08694348006496e-05
-2.59901611713654e-05
-3.60068462315323e-05
1.43781796083953e-06
-4.09100748429572e-05
-2.18670448715484e-05
-3.04983378019333e-05
-3.11129755228953e-05
-3.26458931934343e-05
-4.76031625836373e-06
-2.38619577600608e-05
-3.70607356288243e-05
-5.76161065071574e-05
-4.62531851175159e-05
-2.25113518732109e-05
-3.38775229347718e-05
-6.29577173971841e-06
-2.84910086219846e-05
-2.2308224212886e-05
-3.3120249513469e-05
-4.52118350406904e-05
-2.85350926749347e-05
-1.51106454483019e-05
-5.07341690001718e-05
-3.32589457030759e-05
-2.23125188928029e-05
-4.65969850333826e-05
2.0976544964288e-06
-3.73765021061544e-05
-1.29930900831081e-05
-1.39049365486237e-05
-2.38239004176482e-05
-5.22728930886576e-05
-1.49507635548099e-05
-2.27687649649374e-05
-3.50582624743521e-05
7.07206327904631e-06
-1.03223553888326e-05
-2.92560153393768e-06
-4.19153616959414e-05
-4.25890296611771e-05
-3.82953521919215e-06
-3.79902406509768e-05
-1.8927600558529e-05
-3.28795680579957e-05
-4.73304525888521e-05
-4.36366067169619e-05
-6.42109068261507e-07
-2.95445297977148e-05
-1.85304693232767e-05
-3.92446786205104e-05
-2.01273055357222e-05
-3.60351288824509e-05
1.04421571091228e-05
-5.58742202111844e-05
-2.82618218752765e-05
-4.92653481298474e-05
-4.7277503813083e-05
-5.6146132007431e-05
-1.34658268127702e-05
-2.52541757371413e-06
-4.04443026059805e-05
8.08036788972067e-06
-4.8392352453549e-05
-2.51532477168186e-05
-2.02481134174174e-05
-3.18617736797839e-06
-6.70620810668996e-06
7.41583437775384e-06
-1.6750907320806e-05
-1.19993923975039e-05
-3.1018609842255e-05
1.29312636334438e-06
-3.72544499294717e-05
-5.69794851021964e-05
-3.87561824574345e-05
-2.12116243932064e-05
-3.77196923525701e-05
-1.23403071159268e-05
-3.59888139508273e-05
