# Supplementary material for: Research on computational propagation and identification of mine microseismic signals based on deep learning
Source: PLoS One. 2025 Oct 22;20(10):e0334641. doi: 10.1371/journal.pone.0334641 (PMC12543183; doi:10.1371/journal.pone.0334641)
Supplement: S7 Data — (ZIP) [file pone.0334641.s007.zip › 000100900001630.xlsx_0.txt_24.txt.txt]

-3.93409317512119e-05
-2.53944547755255e-05
-5.16243774287777e-05
-5.27710049437896e-05
-1.52769456042793e-05
-1.81258253042811e-05
-6.60223692357622e-05
-3.17484036329893e-05
-3.63698358735629e-05
-4.11747941381864e-05
-3.33561476819886e-05
-8.34605249024692e-07
-4.28320025721773e-05
-1.32561203869416e-05
-1.66467751926404e-05
-1.51945754472753e-05
-8.94947997128935e-06
-1.67805988960844e-05
-3.23256871352319e-05
-6.68877579781787e-06
-5.80347277733645e-05
-3.13145710425618e-05
-4.55104561275519e-05
-6.10663880094669e-06
-3.59854485247474e-05
6.55655055505424e-06
-2.64459643467271e-05
-1.46211519342211e-05
-3.26804657087017e-06
-2.08803961999449e-05
-2.98161385181941e-05
-4.87798569320363e-06
-7.55846530799545e-06
-2.91002892278719e-05
-3.43225369989227e-05
-1.22770665059048e-05
-1.35776592015251e-05
-4.96256009070115e-06
-2.44364040115765e-05
-3.11707462919918e-05
-4.22082861771653e-05
-1.90205262550935e-05
4.0726625134601e-06
-1.6510662098051e-05
-2.19110834858589e-05
-3.86582427629639e-05
-1.20277219299765e-05
-1.21711018652445e-05
-4.34299811713169e-05
-6.19015592426734e-05
-2.70694792267868e-05
-1.33261970781011e-05
-4.59944961965739e-05
-9.30439072460259e-06
-2.63329827674278e-05
-2.44980121205808e-05
-3.8778743742459e-05
-3.2414531791126e-05
-7.27150189088171e-06
-4.84687111428487e-05
-4.95296543592835e-05
-4.15225104385709e-05
-4.60955948717384e-05
-4.23155314930104e-05
-3.66678013343429e-05
-5.83385513404829e-05
-2.522502443386e-05
-4.35957313954472e-05
-3.57658325497743e-05
-3.21677141923687e-05
-1.94436635316328e-05
-2.43782574044643e-05
-3.37180843773794e-05
-3.35699166858115e-05
-5.30989700512317e-05
-1.132835100128e-05
-1.93238921381489e-05
-2.53626005491621e-05
-8.9298876399239e-06
1.12661052288629e-06
-2.72381658604785e-05
-8.54670652015465e-06
-5.1511794328368e-05
-4.73414724158001e-05
-1.85300518623814e-05
-4.48583268810411e-05
-2.78422107246049e-05
-2.13612091487692e-05
-3.21707191399919e-05
-1.75819302204012e-05
-1.22780942694685e-05
-1.99154524548142e-05
-1.6023134127464e-05
-3.12966761986085e-05
-9.15140789983339e-06
-1.54363379734148e-05
-3.00203878681673e-05
-8.81698452388189e-06
-3.41438947286709e-05
-2.55665465997253e-05
-8.28396081171222e-05
-1.92998031901534e-05
-1.51608647493744e-05
-6.5202654612726e-05
-4.45608791073627e-05
-1.28527112074248e-05
-2.55399280819271e-05
-8.09364480572234e-06
-1.68844867303311e-05
-1.74622818566176e-05
-5.69314079803453e-05
-2.31929070136832e-05
-3.58551154689061e-05
-3.11211296719479e-05
-2.1169030882352e-05
-7.13504088983739e-05
-3.48810147904251e-05
-5.73792506963152e-05
-4.13818219278721e-05
-6.58150807526095e-06
-3.0490242058973e-05
-1.82708343617435e-05
-3.39552421266643e-05
-4.00946767134639e-05
6.68809083017288e-06
-1.96180905563991e-05
-3.32028692091204e-05
-4.53941929666348e-05
-2.93999805205753e-05
-6.26042421850585e-06
-2.99680303630774e-05
-3.79522674754103e-05
-4.17405064891641e-05
-4.6352123151227e-05
-3.19191529835192e-05
-4.23163127967082e-05
-5.11494004733427e-05
-4.27588478434662e-05
-1.61428790807982e-05
-2.05598687888756e-05
-2.86372476806237e-05
-2.37872629940505e-05
-1.663485276598e-06
-3.59539877363298e-05
-2.97401469173964e-05
-2.59809543251682e-05
-1.08541513769209e-05
-3.30159610113794e-05
-3.16846824930596e-05
-2.717194188443e-05
-2.37619661498795e-05
-4.77984494442105e-05
-2.42118230066807e-05
-1.37435005913348e-05
-3.05419434757691e-05
6.91853258627034e-07
-5.88550482593868e-05
-2.8949569469187e-05
-2.96773861359058e-05
-4.45039989284858e-05
3.47076799206288e-06
-1.17910241239395e-05
3.19817232808414e-05
-3.03038902709281e-05
-2.8816843604071e-05
-3.30523811389986e-05
-2.78026540418453e-05
-2.28948934136143e-05
1.46972659969647e-05
-4.25640795765502e-05
-4.61777878777292e-05
-5.33442586633384e-05
-6.14445280654974e-06
-2.6070178417424e-05
-5.66532964433923e-05
-6.1507431136289e-05
-1.28063229709249e-05
-1.21369780826363e-05
-4.60677951408407e-05
-2.7710748059158e-05
-3.81494783344078e-05
-1.57536161794544e-05
-2.1627101615604e-05
-5.27542329832899e-05
-4.15118726611478e-05
-1.53175516382782e-05
-2.02208982496703e-05
-3.67136378882122e-05
1.37145740194774e-06
-2.35646967114934e-05
-1.16764781259384e-05
-1.54055075065304e-05
-2.57847372551512e-05
-3.63610745058229e-05
-5.10296354411588e-05
-4.11522937300606e-05
-3.33287057382947e-05
-7.60542783829714e-05
-2.50497994971337e-05
-5.20074469543514e-05
-3.28294238080561e-05
-3.32932959093961e-05
-9.18274151535413e-06
-2.22502603081114e-05
-4.46380854214599e-05
-2.9786320218766e-05
-3.30577226061136e-05
-2.80050865191911e-05
-3.00429957332613e-05
-2.77086026593611e-05
-2.09632704267017e-05
-3.25917326328938e-05
-6.25936933979581e-05
-4.72138071112051e-05
-4.03586987419116e-05
-2.44576158637498e-05
-4.75459762568456e-05
-1.85393897817031e-05
-2.84981843755156e-05
-4.86748802476627e-05
-2.43718022832514e-05
-5.48756514873182e-05
-3.46957598011139e-05
-2.60337005512325e-05
-3.5041756119705e-05
1.97610248585983e-06
-3.99369128400086e-05
-2.5719680376167e-05
-1.41164467714349e-05
-2.59528448767376e-05
-5.2570058726538e-05
-3.7897927781108e-05
-5.14302073780096e-05
-4.08248540467612e-05
-2.20131636258658e-05
-6.85306437991637e-06
-4.97699472412818e-05
-1.82276797013876e-05
-4.52377693238076e-05
-1.27384365852459e-05
1.14917413512595e-05
-4.69177027847926e-05
-8.90443186053083e-06
-3.73934637666361e-05
-2.72107811794097e-05
-9.86772524775025e-06
-4.36712437216868e-05
-2.14981436474804e-05
-2.04922242967381e-05
-3.38310969951051e-05
-1.15018131391393e-05
-3.64299754438151e-05
-2.56663069831122e-05
-3.31056445061609e-05
-3.15630698814716e-05
-2.28498239146905e-05
-3.39310468758966e-05
-3.91054429437998e-05
6.04686898318386e-06
-3.34893389904735e-05
-9.93966666802488e-06
-2.09093356194662e-05
-3.68569438789596e-07
-2.21744940821478e-05
-9.72973541964048e-06
-3.29441881311898e-05
-3.90012856906311e-05
-3.24089871676222e-05
-3.65403510226896e-05
-4.3278225975812e-05
-1.40530545096899e-05
-4.73116756757445e-06
-1.33287311994669e-05
-4.71855397232148e-05
-4.8582393258564e-05
-2.49346822976028e-05
-1.65396379356131e-05
-1.61670974691137e-05
-3.99102364129249e-05
-3.49391726701195e-05
-5.44566741539074e-05
-4.53270868557809e-05
-1.41928991895761e-05
-4.70098647646154e-05
-4.4977297584989e-05
-3.17147667838352e-05
-2.54084147347462e-05
-1.31231290473498e-06
-2.48667384462661e-05
-4.55079557779211e-05
-1.13002865124915e-05
-2.14073490706641e-05
-3.22115260075366e-06
-3.45359032207139e-06
-2.0278629393641e-05
-3.21106389570396e-05
-2.25728046192531e-05
-3.51372282804335e-05
-5.77964004870136e-05
-2.97032909438747e-05
-2.28434991183175e-05
-3.33979789579353e-05
-4.74445807208594e-05
-2.48325216016874e-05
-4.10998472583752e-05
-3.26656501733795e-05
-2.89207927660162e-05
-2.1321776968027e-05
-3.51492956089663e-05
-2.25462962748606e-05
-3.45248364963415e-05
-6.13543956040469e-06
-4.38500063346585e-06
-2.27743439773915e-05
-3.19560211998327e-05
-5.46883728880091e-05
-1.43708617178209e-05
-5.53126972965297e-06
5.31096281650927e-06
-3.89408837538021e-05
-4.99614332865477e-05
-1.23078739420566e-05
-2.02964520278794e-05
-6.08261182257162e-05
-1.76774990513557e-05
-1.07916429978498e-05
4.46234417158183e-06
-3.71443704136553e-05
-4.36143089015199e-05
-3.67163935613132e-05
-5.92343229917251e-05
-3.95188649730613e-05
-3.36463113135748e-05
-2.65423483839886e-05
-1.91144504076405e-05
-3.9257338244071e-05
-3.44106339840444e-05
-1.54316134285138e-05
-2.35816591029801e-05
-2.67238579340529e-05
-4.72074050532375e-05
-1.42239712173678e-05
-2.23527167246952e-05
-2.32962657144488e-05
-5.76592765767211e-05
-3.52929407714743e-05
-2.74922061813079e-05
-1.10395304569848e-05
-3.10889109868595e-05
-2.06126421937931e-05
-6.43388551017866e-05
-3.74243459530574e-05
-5.35049588588787e-05
-3.59435549330286e-05
-5.54824810153967e-05
-4.38199027885889e-05
-4.82431866630517e-05
-1.06603648711949e-05
-1.56878365139642e-05
-4.76964670643446e-05
-3.11902070994361e-05
-3.24550663034838e-05
-3.06163431958919e-05
-2.10499770495852e-05
-2.99967551913978e-05
-8.74902680587408e-07
-4.04649652952581e-05
-2.82572737160367e-05
-3.338466237471e-05
-1.30605743366673e-05
-4.83210951998657e-06
-4.6769853065281e-05
-7.81630471109628e-05
-1.70084263235565e-05
-3.66808539777023e-05
-4.82325574448069e-05
-3.48422290923176e-05
-3.45066446629503e-06
-1.54624772163161e-05
-1.83550258198984e-05
-2.15659248576902e-05
-3.68229677304155e-05
-5.27767055989532e-05
-2.61897533212573e-05
2.58130939903981e-05
-2.24997034850398e-05
-3.96968330049379e-05
-2.55778388732799e-05
-1.64569153647081e-05
1.57796532637827e-05
-2.15822666908264e-05
-2.81753779327243e-05
-4.12647331561191e-05
-4.43003778779447e-05
-2.68609779647785e-05
-6.11571713752513e-05
-3.6172796287861e-05
-3.83780644662744e-05
-2.75795943189732e-05
-4.26119755596851e-05
-3.68742871726222e-05
-1.36910419473181e-05
-5.25647551777293e-05
-3.78630980711098e-05
-1.25990806097936e-05
-2.19195213514603e-05
-1.95462700377396e-05
-1.68926483714235e-05
-5.47844292506588e-05
-1.70425753695636e-05
-3.35646236931069e-05
-8.45695327968313e-06
-4.0143838766537e-05
-1.84640700336906e-05
-1.81497231420621e-05
-5.7553488172251e-05
-3.10205924194288e-05
-3.95151684432148e-05
-6.17677770130044e-05
-4.56764568914213e-05
-1.67699538152715e-05
-1.97461419583612e-05
-8.56144321355634e-06
-6.07346552932157e-05
-3.45415464472194e-05
-1.64605606060104e-05
-4.56515668865205e-05
1.1389204105725e-06
-1.67305422166418e-05
-6.56183408841429e-05
-5.87994092555348e-05
-4.69194094191136e-05
-3.40867774587246e-05
-3.44472477482557e-05
-5.95579676584909e-06
-2.43753083333226e-08
-2.40953250597742e-05
-4.42254350718842e-05
-3.13886594767055e-05
-3.23029345392938e-05
-2.63409011074887e-05
-3.39071936494467e-05
-1.06821485237365e-05
-2.81255577877407e-05
-3.40517208231895e-05
-1.84244415806405e-05
-2.90845181996357e-05
-2.97422318293209e-05
-2.97319208399532e-05
-3.97371180235859e-05
-4.45402925179583e-05
-4.68252494380706e-05
-5.01036641514596e-05
-1.76120082810345e-05
-6.16196735196879e-05
-3.11934446771806e-05
-3.84269900362966e-05
-1.83869443071521e-05
-2.14055499630068e-05
-1.59534067824097e-05
-3.37807784258904e-05
-4.15560708133456e-05
-2.41688288452129e-05
1.39855014451669e-06
-2.76389192286683e-05
-4.58402726392937e-05
-2.55905241724489e-05
-3.18829626116851e-05
-4.06164650482781e-06
-2.79895043631957e-05
-1.60820634851566e-05
-3.55559358167529e-05
-4.19610284675097e-05
-2.09763109511176e-05
-4.41886554819916e-05
1.72047377226026e-06
-2.25497168027002e-06
-5.5412614190661e-05
-3.28867732765036e-05
-3.53017146892352e-05
-2.12958159715724e-05
-3.17706879348228e-05
-2.00002702505004e-05
-3.27233260659515e-05
-4.08214522512836e-05
-5.95006773337398e-06
-4.47680529497632e-05
-9.39894752455219e-06
-1.53116551683792e-05
-3.34418104977788e-05
-8.09162886703967e-06
-7.37534652643352e-06
-2.99832559966623e-05
-2.58607418549891e-05
-1.42693936848475e-05
-6.07744539290282e-05
-2.91351821488843e-05
-4.63241381213682e-05
-1.68098468188014e-05
-7.93107346467849e-06
3.80675167389708e-06
-2.06923334658271e-05
-2.99645542704481e-05
-1.44707906818972e-05
7.15438166975373e-06
-2.04430340446005e-05
-4.43184703585305e-05
-3.84673740785406e-05
-2.10768875703814e-05
6.84198460801417e-06
-5.91540102250219e-05
-5.06679405260095e-06
-1.57149136529894e-05
-3.79164079961518e-05
-2.51388584084841e-05
2.21451510845259e-06
-2.73387596712755e-05
-1.12653080452589e-05
-3.47104431544624e-06
-2.68542890121625e-05
-3.90445824013626e-05
-4.89083511474222e-05
-2.0892070631675e-05
-2.74634435955592e-05
-1.99953662377788e-05
-4.52787164484244e-06
-3.77250807514543e-05
-4.18465303634942e-05
-1.45823541852406e-05
-4.87421307613929e-05
-1.5092172512667e-05
-5.40496668858702e-05
-2.98243616294784e-05
-2.64356010535696e-05
-3.667675657367e-05
-4.34596024090923e-05
-2.41703764709357e-05
-2.20451776100778e-05
-2.99607506027041e-05
-7.81919036636422e-06
-4.67873352192252e-05
4.24686247440219e-06
-3.18122493185573e-05
-2.33813009034655e-05
-8.15025305387995e-05
-3.17843145706346e-05
-1.84792311242617e-05
-1.99942825995812e-05
-4.05072329593689e-05
-1.42112239736002e-05
-1.65650568144092e-05
-5.00549367927998e-05
-4.44560481956115e-05
-1.04127766267422e-05
1.05897534514025e-05
-4.94878416857782e-05
-3.01067693017056e-05
-3.86301372115003e-05
-3.51028469046594e-05
-4.3163456420446e-05
-1.73017683056781e-05
-7.01995050880692e-05
-3.71027865165908e-05
-2.13255641435439e-06
-1.81688244848911e-05
-2.28525386481689e-05
-2.51598319181207e-05
-1.17477998059949e-05
-3.83312264747851e-05
-1.78837137043903e-05
-9.67944920194441e-06
-9.62437816500777e-06
-5.70465006583002e-05
-1.02295287509535e-05
-3.2827544228161e-05
1.0274302281182e-06
-5.24374745623302e-05
-2.52766850149431e-05
-6.50822482993445e-05
-1.85026665890242e-05
-3.01428233099491e-05
-8.37463297610785e-06
-5.71944570677052e-05
-1.81433349061288e-05
-1.95557683842562e-05
-1.52034514003152e-05
-6.02393835939194e-05
-2.4033798253158e-05
-1.61209601883425e-05
-5.45531310330778e-05
-2.11449993488151e-05
-1.1122117933164e-05
-3.54080010187066e-05
-2.47906780922892e-05
-5.42691592522606e-05
-3.28259164940363e-05
-1.93443412762849e-05
-2.19280171493763e-05
-4.6688031871755e-05
-6.92541775550675e-06
-2.54479356635348e-05
-3.00305463575211e-05
-2.14126381877622e-05
1.72006987554263e-05
-4.76374897662518e-05
-1.81573601902596e-05
-1.95159213576253e-05
-6.80478572856895e-05
-2.40598293673952e-05
-3.59575980852781e-05
-4.74233937873494e-05
-1.99731954494568e-05
-3.63347020243325e-05
-5.97958496062239e-05
-2.55032630795829e-05
-3.73251963477675e-05
-1.73291807639107e-05
-1.16802565884609e-06
-2.1783265757252e-05
-2.01164994171322e-05
-1.3615868526307e-05
-5.93988915522368e-05
-2.08148338870573e-05
-4.77308149226321e-05
-2.89362674017355e-05
-2.62396946569503e-05
-4.52188785508549e-05
-2.00802682638398e-05
-1.89192344903579e-05
-4.17169517439681e-05
-5.97137359433463e-06
-7.62732096390483e-06
-1.54491582227783e-05
-4.09350918348097e-05
-2.21271283151073e-05
-3.56583919148659e-05
-4.49203680840821e-05
-3.674380835858e-05
-2.31380994773593e-05
-3.45189020298932e-05
-3.71054179915162e-05
-1.54126015503913e-05
-5.88319928024484e-06
-3.84487069856555e-05
-3.99073675893551e-05
-3.15516337644961e-05
-6.13226712374112e-05
-3.62317828119021e-05
-3.03510104938074e-05
-5.7849937341593e-07
-2.8267072269538e-05
-2.9237658427213e-05
-3.95691603848548e-05
-5.20231503141244e-05
-2.20679177883443e-05
-3.44002031256645e-05
-7.0649424501527e-05
-5.26274766290209e-05
-5.0269366541703e-05
-6.86460732577246e-06
-3.31910959968806e-05
-2.88389569633268e-05
-7.46090442840507e-06
-4.43978655482423e-05
-3.5335396501667e-06
-6.04795126921582e-05
-4.90318190778128e-05
-3.27074390682449e-05
-1.39040908701879e-05
-2.95952449990041e-05
-3.02563230630876e-05
-2.79746458160084e-05
-1.2079578040888e-05
-2.29863243194386e-05
-3.40366835599193e-05
-1.06153921085246e-05
-1.58966223138591e-05
-1.56986289778708e-05
-1.96570753644596e-05
-4.1145593138489e-05
-4.01592514137576e-05
-3.04134562374815e-06
-2.8806116762644e-05
-3.68154193401272e-05
-3.15670142501024e-05
-4.34973730449234e-06
-5.83803538665659e-05
-8.21783068447719e-05
-4.77557315797906e-05
-3.2892969065884e-05
-2.29141140287438e-05
-4.96359774816333e-06
-4.03956121023891e-05
-2.91329642482432e-05
-4.82761162641793e-07
-2.70254857831539e-05
-3.20161155936178e-05
-7.75999268536355e-05
-5.28206998914789e-05
-1.73772658600754e-05
-3.56887256750736e-05
-3.39229868777621e-05
-1.91816324099151e-05
-3.98147944860866e-05
-1.40367958038963e-05
-4.80496131521598e-05
-3.70530953483827e-05
-6.60463691753591e-06
-7.08135753500331e-06
-4.59763031559374e-05
-2.80436546027464e-05
-2.81337923755484e-05
-2.65973052904423e-05
-3.01662095375237e-05
-3.19212469739507e-05
-1.95878740384258e-05
-2.50101123683448e-05
-3.40574423166622e-05
-4.13811860206871e-05
-6.00146879351483e-05
-1.10428926929708e-05
-3.73098604481873e-05
-2.8730105049082e-05
-1.87769510434546e-05
-3.40813899708338e-05
2.62343499637497e-06
-2.61643541546576e-05
-1.52780122014003e-05
-1.53447544318093e-05
-1.86521857752955e-05
4.37013037005226e-06
-1.10820329044486e-05
-3.79995845066271e-05
-3.12135355895573e-05
-1.21666656403608e-05
-1.74372566006794e-05
-3.16397806945135e-05
-1.46865660794967e-05
-4.45828954799035e-05
-1.36625260810014e-05
-3.05336325452019e-05
-2.73671050219694e-05
-3.34049433464113e-05
-1.63496886421304e-05
-3.44690414305734e-05
-3.68627533459033e-05
-2.76060518934401e-05
-4.1214163533155e-05
-5.42010035587532e-05
-1.36212994838782e-05
-2.9275720685645e-05
-2.76542371483367e-05
8.78029169813449e-06
-3.36647859880181e-05
-3.68628571586674e-05
-3.66749146944617e-05
3.42459259901623e-06
-1.43386716057637e-05
-1.89956452887662e-05
-2.52631487481771e-05
-3.44027405648041e-05
-4.36283746692143e-05
-2.99883797263189e-05
-3.18449128053212e-05
-2.43489444770755e-05
-1.80197730510352e-06
-3.45765693721469e-06
-6.64263642696997e-05
-1.42765781752329e-05
-3.97398336769904e-05
-3.98835481948223e-05
-1.08855187696041e-05
-4.88214903718759e-05
-4.47097456859795e-05
-3.85829122546023e-05
-3.78019466543932e-05
-6.01654035944112e-05
-3.24187277334419e-05
-3.7404564066244e-05
-1.29846254260688e-05
-1.95096212121752e-05
6.75186202895895e-07
-3.38736003525206e-05
-2.57889241289935e-05
-1.83167374745862e-05
-3.49064400590266e-05
-4.65023364501176e-05
-3.62916612001381e-05
-3.92291099554154e-05
-3.51014170197234e-05
-3.1590759561424e-05
-1.61147788257497e-05
-5.36535518624288e-06
-3.02266635302984e-05
-3.64190452214239e-05
-4.48109404211598e-05
-2.94908684752442e-05
-2.87548348939287e-05
-2.73317936449393e-05
-3.24926327802306e-05
-3.10329689607743e-05
-4.1557850904889e-05
-2.17895120920727e-05
-8.34660576478869e-06
-2.88712580825489e-05
-4.37739717848012e-05
-1.04526151267305e-05
-1.89230273397559e-05
-2.20056414281493e-05
-1.32076946460948e-05
-5.60575657054292e-05
-1.62128515482789e-05
-2.26758600440932e-05
-4.80134233600943e-05
-1.85805873598922e-05
-1.76285282201896e-05
-5.33499724791478e-05
-4.47132263603373e-05
-2.33198071124617e-05
-4.99612433086402e-05
-1.82410599158951e-05
3.80216308445649e-07
-1.72847357183921e-05
-1.29352879951061e-05
-1.59131211301839e-06
-3.72740297353754e-05
-3.80183135755684e-05
-1.38300593057229e-05
-2.47292709320204e-05
-4.90975662981124e-05
-1.13636166945453e-05
-2.45877174606618e-05
-4.2686199478361e-05
-1.7837761740354e-05
-1.23511318117566e-05
-4.30535066441899e-05
-2.38453844928747e-05
-3.17891851068985e-05
-3.24382269447992e-05
-2.55684231211491e-05
-4.66324233002494e-05
-1.1446574597916e-05
1.54584358609809e-07
-4.38334849166761e-05
-6.45005441939744e-05
-3.64857448073698e-05
-5.92589608683123e-05
-7.89905639277629e-06
-2.79145355274073e-05
-5.57087736408579e-05
-2.4055241482101e-05
-2.42268313227764e-06
-4.68314655151896e-05
-4.11816343777317e-05
-8.70302200031239e-06
-3.33267933767358e-05
-6.02655170600206e-05
-1.09686011989157e-05
-1.72764985161635e-05
-1.5784902559143e-05
-2.2250907616634e-05
-4.0152056730614e-05
-3.7918528419964e-05
-1.31897985462758e-05
-5.68959147350374e-05
-6.81944244548533e-05
-1.56991932476411e-05
-3.30145054093079e-05
-3.66642430550863e-05
-5.80385398129385e-05
-3.65100475399096e-05
-7.54145828124661e-06
-4.02042190002084e-05
-5.75114830949979e-05
-3.35603849997581e-05
-7.18747234079483e-06
-2.33105391638687e-05
-4.16994304852514e-05
-5.9864345741548e-05
-2.06355493276184e-05
-3.05318934528421e-05
-5.5312705802928e-05
-4.90268260608231e-05
-5.73890361273807e-05
-3.63187238900824e-05
-5.28744642384439e-05
-2.91078715075237e-05
-2.59778278533365e-05
-3.36044618252528e-05
3.4033594333533e-06
-2.04996624072882e-05
-3.11521209669362e-05
-3.01975123936169e-05
-2.23903552154132e-05
-1.44600850399121e-05
-3.47006479316012e-05
-3.8887494977455e-05
-1.76450836778892e-05
-7.21573223951285e-05
-4.79027512698424e-05
-3.01632892904826e-05
-8.53902690625243e-06
-1.84711845538238e-05
-3.06046429493006e-05
-3.36812406220613e-05
-1.95902445265818e-05
-2.51691911297766e-05
-5.54444960665314e-05
-5.20851315473872e-05
-2.71996582287984e-05
-3.51556962604807e-05
-6.80777488315001e-06
-5.52697750347512e-05
-2.88410634536111e-05
-3.70667642414676e-05
-4.4313852572047e-05
-7.30325635971394e-06
-3.73589395536573e-05
7.34161180729892e-06
-1.40509214961695e-05
-3.46054594252788e-05
-6.05472835198475e-05
-1.8726126730025e-05
-7.26635094812914e-06
-4.08238700374273e-05
-1.01210195561581e-05
-4.50938155367145e-05
5.47157166273898e-06
-3.45872655838401e-05
6.64750888692948e-06
-4.5540199433341e-05
-5.03672889172998e-05
-3.70114599749348e-05
-2.16750619541331e-06
-3.40417656146304e-05
-3.63194915572734e-05
-3.23413326636203e-05
-2.80973109394728e-05
-3.79657096721355e-05
-3.17125983412993e-05
-1.69128035631179e-05
-3.03127729239797e-05
-3.68659510022888e-05
-4.38091525776274e-05
-4.04885231230243e-05
-2.24114779889731e-05
-1.10189506157984e-05
-9.5197486507695e-06
-5.43950829400563e-05
-1.99667262411148e-05
-2.40518684334463e-05
-4.26793138717952e-05
9.31768406328832e-06
-2.22500361474791e-05
-4.69197866944759e-05
-2.2325418343799e-05
-2.66919050068934e-05
-3.73686019884503e-05
-3.64965887831392e-05
-2.39668152188908e-05
-2.86070770983342e-05
-6.23316369792947e-05
-2.20254045598593e-05
-1.76321834867092e-05
-1.83608331712509e-05
-2.91544428535057e-05
-5.74516491730827e-05
-4.64907863326805e-05
-1.5452539874233e-05
-3.99826329803574e-05
-4.51820406027293e-05
-2.95915196501125e-05
-1.20084682505547e-05
-5.71517942370219e-06
-1.85760798833864e-05
-3.51107732641493e-05
-3.1694011717289e-05
-4.87154627650017e-05
-2.59789227660842e-05
-2.56566882558248e-05
-3.64231245671469e-05
-2.99061292913542e-05
-7.33486265785028e-06
-4.5046256961902e-05
-7.0838261141887e-05
1.50022684702712e-05
-2.68950795515124e-05
-9.41500908862937e-06
-1.43141181317592e-05
-2.01314939119857e-05
-4.80085781612864e-05
2.48164410464142e-06
-3.72083355531148e-05
-3.76080716178296e-05
-4.27677484982291e-05
-1.74922600260337e-05
-1.37455951948408e-05
-1.5253086562453e-05
-1.77929537190627e-05
-2.23080775809625e-05
-2.46799864765855e-05
-1.94250649022792e-05
1.00288708905781e-05
-4.95264743919167e-05
-5.48432921676975e-05
-3.49623001213796e-05
-3.57338992450162e-05
-2.43790716804345e-05
-4.17911743967288e-05
-2.00302428914959e-05
-3.41006756685886e-05
-1.57563881316215e-05
-4.86547279753638e-05
-3.28723562911857e-05
-5.36082706442245e-05
-3.54837747086561e-05
-3.74433961316516e-05
-4.31690557692439e-05
-2.0677342008443e-05
-1.00497558803753e-05
-3.84892820323097e-05
-4.65766836936173e-05
-2.22816640715506e-05
-3.70762889116012e-05
-2.87646720065147e-05
-1.77597561941692e-05
-5.78061142542507e-05
5.20812420019673e-06
-2.68183606095569e-05
-2.69411071299028e-05
-2.11705688357293e-05
-2.530646886463e-05
-4.036678004914e-05
-7.70721680683264e-05
-1.3857260574322e-05
-3.14742568821872e-05
-4.76779508811167e-05
-1.50872914264392e-05
-1.69070757861844e-05
-3.79393342217533e-05
-1.01662819222443e-05
-3.8738352752621e-05
-6.2366183055304e-05
-1.37476619363362e-05
-3.02181863381028e-05
-3.83328313317245e-05
-3.4651936991432e-05
-5.18982250366989e-05
-1.02352450179625e-05
-6.46209255566829e-05
-3.68396450820148e-05
-2.43230420568873e-05
-4.5113843087452e-05
-6.04845861744319e-06
-1.91535264042855e-07
-1.95299807213669e-05
-4.52125554115274e-05
-5.37792156448364e-05
-1.47259180793343e-05
-1.52025232637066e-05
-3.16627497558264e-05
-1.21763519140237e-05
-2.34210956827406e-05
-2.37175826688321e-05
-2.11423207735468e-05
8.77322558256761e-06
-2.85104208853094e-05
3.88799708857188e-06
-1.13057760462078e-05
-3.89152008422256e-05
-4.46795675431127e-05
-2.49452284755834e-05
-1.72760300417362e-05
-3.24040730780435e-05
-3.57639725368568e-05
-6.78881803943826e-05
-4.25102485947964e-05
-5.19004988555554e-05
-2.56150114707818e-05
-4.37312739893366e-05
-3.87081721080795e-05
-2.26168269066389e-05
-1.0662953257453e-05
-3.58908270846616e-05
-4.3119026683273e-05
-1.41343655193277e-05
-2.09947605654834e-05
-3.3303990946112e-05
-3.17462134781205e-05
-7.20155569917885e-05
-2.04091831215938e-05
2.46221717283839e-06
-6.92203757595004e-05
-4.76765152662495e-05
-4.70114455908492e-05
-2.73574388267744e-05
-2.7351886280207e-05
-7.80765384753965e-05
-1.42113205101261e-05
-8.23080826842203e-07
-1.29785906358312e-05
-4.48342432410449e-05
-1.68029803763417e-05
-4.68819611223908e-05
-2.51000167072358e-05
-2.87593939926023e-05
-1.13388155592568e-05
-3.69969523549424e-05
-5.78532648861422e-05
-2.96696355813632e-05
-5.41392119480501e-05
-2.75214889716342e-05
-2.27730471824292e-05
-1.63808472215353e-05
-3.53978632133347e-05
-2.58888081064986e-05
-4.52748109148998e-05
-4.70874448653453e-05
-2.85897570695839e-05
-5.76382287382805e-05
-9.46703943207932e-06
-4.61315992019922e-07
-3.71372389411645e-05
-1.77268899429466e-05
-3.43609434689373e-05
-1.31664752591117e-05
-3.21022242043377e-05
-6.21607745615387e-06
-1.72057189770246e-05
-8.50288114422046e-06
-3.57683897222214e-05
-3.2774813326354e-05
-1.71334981239191e-05
-2.83023170391493e-05
-3.19031682556014e-05
-2.26808692601909e-05
-2.22908826217301e-05
-2.1034345196861e-05
1.65286905101049e-07
-3.18931411736884e-05
-4.98295142686658e-05
-5.72822397868627e-06
-2.70605420111546e-05
-4.6729378646212e-05
-3.01041534603097e-05
-1.08481497586704e-05
-4.21545959089115e-05
-1.62132400516693e-05
-4.54934165284474e-05
-1.3451469385191e-05
-4.93491617266136e-05
-3.0907933298955e-05
-3.95798285856517e-05
-1.11693752653558e-05
-1.45916866068344e-05
-5.42818789475566e-05
-2.84055883093363e-05
-2.25404035070234e-05
-4.35263275369471e-05
-3.44340064311094e-05
-2.72854441868639e-05
-9.90650332559789e-06
-3.41773776685292e-05
-2.30254843737578e-05
-8.32501269987675e-06
-2.13164098892723e-05
-6.60188809942486e-05
-2.5918806504309e-05
-2.69644379206399e-05
-3.14741682535851e-05
-1.51069109427091e-05
-3.62329900792351e-05
-2.91133208099896e-05
-6.10753583733484e-05
-3.25702964123093e-05
-1.97488390297857e-05
-2.18773686858204e-05
1.82203789558111e-05
-2.38544280740865e-05
-4.62354716081189e-05
-2.91612101648036e-05
-2.37474750777382e-05
2.5493882029536e-05
-2.38288975661522e-05
4.83306483223906e-06
-4.83020021664845e-05
-3.47572972757236e-06
-3.61656501375567e-05
-3.03931420275131e-05
-4.73499397390172e-05
-4.14855695612106e-06
-5.56267355450133e-05
-1.26703503611408e-05
-3.49834909477643e-05
-2.9394698297369e-05
-2.26651272583414e-05
-2.80421215859363e-05
-3.73284260455786e-05
-5.12067888395274e-05
-2.03038822650112e-05
-1.68272994462663e-05
-3.90654071504806e-05
-2.83688345041355e-05
-3.12019459843886e-05
-1.03804443192771e-05
-4.34108333873942e-05
-3.33673370439e-05
-4.01070090436741e-05
-4.11322888060923e-05
-2.38610134266353e-05
-3.28186596607152e-05
5.05181252666518e-06
-5.39392072478728e-05
-4.04081854055393e-05
-2.59261731854545e-05
-7.19611579323658e-06
-3.76320121196713e-05
-1.16162239196716e-06
-3.77414663136468e-05
-1.30573000851935e-05
-4.0465571066574e-06
-6.19467498543793e-06
1.00916443685046e-05
-3.53203948332042e-05
-9.01435602011407e-05
-8.80959383548812e-06
-4.81406996083055e-05
-2.00148380442597e-05
3.30186543087222e-06
-2.75551217235926e-05
-4.1992565836913e-05
-4.71485602614832e-05
-3.53399629789274e-05
-1.69226982740048e-05
-2.79606019838487e-05
-1.83591858358437e-05
-4.60645149930479e-05
-2.70573108669694e-05
-2.41538793744954e-05
-1.48029115473032e-05
-3.16469996547217e-05
-3.88063918260947e-05
-2.6997007721745e-05
-3.94628914480349e-05
-2.41967409267479e-05
-2.18386444803445e-05
-4.06053203561567e-05
-2.89276832589938e-05
-2.64266587363224e-05
4.87264639429036e-06
-3.93585440578764e-05
-1.69849441127477e-05
-3.49605748334928e-05
-3.2575966504566e-05
-1.1227282062305e-05
-2.64796895880035e-05
-2.75445327209563e-05
-3.97573033510744e-05
-1.94284967104747e-05
5.21515789715717e-06
-2.04350164254714e-05
-3.05734933606719e-05
5.73795560484795e-06
-2.28216427541181e-05
-3.48015619295346e-05
-7.92981874490487e-05
-5.48289830241637e-05
-3.0354470634132e-05
-3.11652878504041e-05
-3.03081307740603e-05
-2.39584142497981e-05
-3.96448228660591e-05
-4.67151161044478e-05
-1.6254970484304e-05
-3.57157076955644e-05
-6.49593473113937e-06
-1.6205618868236e-05
-5.02864312214208e-05
-3.30399809647434e-05
-2.03904371869551e-05
-2.19983505534541e-05
-3.01477674518775e-05
-3.16078495716445e-05
-1.23963505316894e-05
-3.5382986697292e-05
-3.97360364061076e-05
3.27383337014251e-06
-2.63596859822545e-05
-2.15419264199635e-05
-3.32908941931417e-05
-4.73243233368758e-05
-2.74419678155707e-05
-8.49363694638002e-06
-4.26665756056633e-06
-1.95876906734598e-05
2.01816645143809e-05
-3.12932718790216e-05
-2.7687539551976e-05
-2.28978949164436e-05
-3.95825126781729e-05
-4.30684740936766e-05
1.58225798139825e-05
-4.60043612828593e-05
-3.7897881459983e-05
-3.6033243080733e-05
-4.42128083470106e-05
-1.28513004753846e-05
-1.38181152304351e-05
-6.74968855943573e-05
-2.18305251468658e-05
-4.10800758140472e-05
-2.57091596082162e-05
-4.95506220415971e-05
-1.65866227043933e-05
-1.06117236473979e-05
-2.50671985260638e-05
-5.30664805903817e-05
-2.93020911346689e-05
-1.71659858430366e-05
-3.8148560988692e-05
-2.86917725840009e-05
-3.80552154569406e-05
-3.21365216185144e-05
-7.81482225386885e-06
-5.1155631435475e-05
-3.83672343654981e-05
-1.51403746369871e-05
-8.11515322397999e-06
-2.4940341063078e-05
-3.69830036233299e-06
-2.88987361422751e-05
-4.9953655557892e-05
-3.76806477048574e-05
3.82032053777614e-06
-1.7546381883803e-05
-4.42789333396957e-05
-3.2548673023808e-05
-3.7624107160765e-05
-1.81368852933928e-05
-2.63298551287611e-05
-2.66929244439941e-05
-4.42455673213256e-05
-3.02837926414788e-06
-4.55453696680542e-05
-3.25212289850856e-05
-5.07941579491544e-05
-1.07308943055568e-05
-2.68880304110447e-05
-3.80295231010494e-05
-4.05802295857916e-05
-6.49085826360272e-05
-4.9868862718706e-05
-4.57322735956088e-05
-2.68093786282004e-05
-2.53486465272709e-05
-3.33211123319598e-05
-4.0021944077428e-05
-4.15950598101227e-05
-3.32423785528827e-05
-2.49947212567848e-05
-1.44774228471423e-05
-3.7639846056151e-05
-2.21156398937112e-05
-4.58792144821271e-05
-8.30158197724221e-06
-1.6961111549729e-05
-8.03909284356192e-06
-2.67747739349611e-05
-2.64833838001075e-05
-1.05012922080497e-05
-1.23589533961461e-05
-2.34839627475925e-05
-4.04252804708208e-05
-3.07645573272848e-05
-1.99462770602734e-05
-2.47430907855023e-05
-1.22756510605926e-05
4.82287905348165e-06
-6.11876283872893e-06
-5.63119141249947e-05
-2.42203140722026e-05
-2.20052302795172e-05
-1.5184134702012e-05
-3.94044161856624e-05
-2.67247974942952e-05
-7.56635387713756e-06
-1.66361372988774e-05
-5.7879616127081e-05
-2.41961837447055e-05
-1.17871315719135e-05
-4.02039518358809e-05
-3.59005073123357e-05
-4.93811818696231e-05
-2.38777376010473e-05
-3.36684584848406e-05
-1.68584516475548e-05
-1.98626004345947e-05
6.97466392506489e-06
-4.23998132618909e-05
-1.99732249824785e-05
-4.51182448362577e-05
-2.7825749530867e-05
1.01459129928944e-05
-2.27781479237052e-05
-4.0863225530838e-05
-5.54475190040317e-05
-1.69708233148482e-05
-1.66836144482133e-06
-3.55973609134426e-05
-5.56857494004519e-05
-2.000667236752e-05
-2.24966767028553e-05
-6.73366458499333e-05
-2.72664861226857e-06
-2.58318946176394e-05
-4.82590630352555e-05
-2.69714532933912e-06
-2.99139533797359e-05
2.26200768845015e-06
-2.73140994010733e-05
-2.70646741947684e-05
-3.20454104897545e-05
-3.34499886713506e-05
-6.35608547262791e-05
-2.21307153824101e-05
4.69572265823983e-06
-1.80668549910423e-05
-4.66754442263334e-05
-1.53189314065379e-05
-4.2389543118986e-05
-5.79223253858226e-05
-2.07646217197047e-05
-3.12640128293804e-05
-2.76467029558573e-05
-2.07841786533314e-05
-2.73712442116766e-05
-4.71791103265661e-05
-4.78091796671709e-05
-5.30700795630574e-05
-2.38981952096743e-05
-3.99297274855721e-05
-2.90996389109138e-05
-3.4815416712143e-05
-2.36338050105046e-05
-3.92850164883275e-05
-2.82564947489569e-05
-3.87476659298265e-05
-3.17001757348203e-05
5.56617321293106e-07
-2.72723585701253e-05
-2.2051252581326e-05
-5.03949974421918e-05
-4.02985976203089e-05
-1.70745620018496e-05
-2.00938972220386e-05
-1.36319560775213e-05
-4.501722943124e-05
-2.16078258905272e-05
-4.17647409966966e-05
-3.3329460625366e-05
-2.25221441880057e-05
-3.03646466178771e-05
-5.02443895621537e-06
-5.45174325378538e-06
-2.29401784178378e-05
-3.49083442026963e-05
-8.58247155106088e-06
-5.7857351123467e-05
-2.30558004540983e-05
-4.31057384711296e-05
-8.52461442850332e-07
-3.21524858567373e-05
-3.66356546356179e-05
-3.09804168027864e-05
-4.27740026029213e-05
-2.09048643571113e-05
-1.85463923868799e-05
-2.26609258587402e-05
-2.06450760682563e-05
-5.88872393026509e-06
-3.01700351190673e-05
-2.08466234460586e-05
-2.89846751391923e-05
-4.7497849581466e-05
-1.58614585342018e-05
-4.15234278011783e-05
-2.98312873177064e-05
-2.74544405767207e-05
-3.29926553584294e-05
-4.77052162178657e-05
-1.07171362818926e-05
-5.80817089558885e-05
-8.75406761711277e-06
-2.67773919905184e-05
-3.91912742380138e-05
-1.59031721297566e-05
-4.48029875194933e-06
-2.87375071556697e-05
-3.77358738122491e-05
-4.76530036754718e-05
7.06949577719174e-06
-1.62763991025626e-05
-2.84832279861986e-05
-1.81340735670273e-05
-4.44143818277395e-06
-4.17855020032677e-05
-4.13817356749815e-05
-2.78164197701949e-05
-2.75091683237202e-05
-5.37538856585549e-05
-3.07882793713758e-05
-3.01232105333454e-05
-5.96517832402859e-05
-6.2104093473445e-05
-3.04216722114287e-05
-1.90797520673465e-05
-3.24033087739412e-05
-4.55660115044187e-05
-5.55585308829597e-05
-3.85344527230094e-05
-6.76997265616649e-05
-1.18387384195082e-05
-2.12760053163135e-05
-5.85359459870648e-05
-1.51393860957623e-05
-2.99798619380116e-06
-4.30411845476335e-05
-3.29032326314349e-05
1.53642749782071e-05
-2.7415533514888e-05
-3.84033146538883e-05
-4.39875426252442e-05
-1.08166025282096e-05
-6.27500386960429e-05
-1.50866879197072e-05
-9.42753234340485e-06
-2.5211142920317e-05
-3.95780013969425e-05
-6.27558672310011e-05
-2.07853936326939e-05
-2.5727031246162e-05
-1.27632556463703e-05
-3.23759386774681e-05
-1.94949782419429e-05
-3.44085868928099e-06
-2.00818466191334e-05
-4.58433605761047e-05
-4.58181319497431e-06
-1.22337638808007e-05
-3.4878998074102e-05
-4.2234239103343e-05
-2.58867661857511e-05
-4.48112882313909e-05
-5.01624866439688e-05
-5.69706882512357e-05
-1.63929815641016e-05
-2.16659132582903e-05
-2.5262649889062e-05
-3.44893829320827e-05
-4.67491088807389e-05
-3.50464402714916e-05
-1.92045573116052e-05
-2.96516428709756e-05
-2.49404695234173e-05
-2.35552254065124e-05
-4.75762849757221e-05
-3.32570876783661e-05
-2.955144643334e-05
-2.59472108309615e-05
-2.02159645858583e-05
-5.8556590723055e-06
-4.1084016173449e-05
-2.86130363412629e-05
-3.36545303803956e-05
-1.84978907810101e-05
-5.13897688716113e-05
-5.73405693136914e-05
-5.47360648099431e-05
-1.19685831204715e-05
-1.47748616554954e-05
-5.59781076410302e-05
-2.80142104684615e-05
-4.01803045018344e-05
-5.15534492636331e-05
-6.43775399659681e-05
-5.97009701104943e-05
-1.15197862697287e-05
-3.60641941874522e-05
-3.41303874756072e-05
-2.02698237121683e-05
-3.85235968673931e-05
-3.99421461019509e-05
-4.69747449844496e-05
-2.17450053934003e-05
-3.21623006011903e-05
-2.60052690129565e-05
-3.94576315528096e-05
-1.0302865675988e-05
-3.08658822760704e-05
-3.68933183066439e-05
-4.26156664072328e-05
-5.93584818616039e-05
-3.55789020862073e-05
3.75215057133819e-07
-3.92810846617258e-05
-3.47904043332045e-05
-4.09418593568566e-05
8.72642759011606e-06
-3.55956547983602e-05
-2.58340690195911e-05
-3.788674730085e-05
-5.20958997365992e-05
-7.9371952598201e-06
-2.19976209130557e-05
-5.49086375503275e-05
-5.14973958895058e-05
-1.85128800344018e-05
-3.62310890181228e-05
-1.02178989313511e-05
-3.31466032312328e-05
-2.04909826935113e-05
-2.93858310859255e-05
-2.5021401518953e-05
-3.03074611362199e-05
-2.08674356960259e-05
-1.59750848429326e-05
-3.33859117764803e-05
-2.00011357510715e-05
-6.58125798234622e-05
-2.51227682687492e-05
-5.86372291064329e-05
-3.35694780188041e-05
-6.66869675932363e-05
-4.68816415189459e-05
-2.12182420929793e-05
-3.97414242402777e-05
-2.83773298207076e-05
-4.98842326396926e-05
-4.70927982998825e-05
-1.21336566627889e-06
-3.51887507468063e-05
-2.32391035484986e-05
-3.25000117738696e-05
-2.93308221866271e-05
-1.86268922314671e-05
-2.24180026332538e-05
-7.04664148961614e-05
-2.29922771715121e-05
-3.38590434805505e-05
-3.27423225856984e-05
-3.67792818195143e-05
-1.61795939061853e-05
-2.78391831160704e-05
-1.316867576707e-05
-2.89296740591203e-05
-3.19145503185942e-05
-3.54104676562947e-05
-2.56672484814873e-05
-2.44150421119497e-05
-2.66476327539046e-05
-3.73794547992281e-06
-8.63936708045888e-07
-3.59045033198273e-05
-3.90084022491628e-05
-4.38510172981336e-05
-3.03478333053285e-05
-6.28900045870544e-05
-3.35257836796404e-05
-1.56535184542092e-05
-4.47754732614501e-05
-4.99275395969252e-05
-3.39169262714847e-05
-5.36836396705992e-05
-3.49668011332649e-05
-6.08451018120415e-05
-3.51586475698626e-05
-3.0360231572752e-05
3.03231815722943e-06
-4.27594105656461e-06
-2.17219787516068e-05
-2.38979588118909e-05
-1.38737100490227e-05
-2.58272293547027e-05
-5.35848440500833e-06
-3.39361855635264e-05
-1.37763096593678e-05
-7.275445999221e-05
-7.40807151559038e-05
5.33651556023555e-06
-3.41791092636027e-05
-4.97751272369528e-05
-1.75449010909855e-05
-3.66850255170039e-05
-1.78123650154549e-05
-6.12753685402935e-06
-4.27894957124754e-05
-2.20234397083396e-05
-1.48838244803799e-05
-5.70550787564055e-05
-3.09316821208545e-05
1.8778873322641e-06
-4.70946473544539e-05
-1.51630279200319e-05
-1.73743420993485e-05
-2.25020026643164e-05
-3.8673358158298e-05
-3.17273260245563e-05
-4.51004295809837e-05
-2.4810130129049e-05
-5.13806431159632e-05
-1.42179541532795e-05
-4.08603549658491e-05
-5.72628383111221e-05
-6.3762955805156e-05
-4.6975938270821e-05
-1.42772240107805e-05
-5.07042379653247e-05
-3.31167866510889e-05
-2.65752604301476e-05
-7.27136318695204e-06
-4.66969400475208e-05
-2.14943375559108e-05
7.322579268632e-06
-1.34705284163621e-05
2.19834411008389e-06
-5.22243451093132e-06
-1.46536014792053e-06
-1.06663528542286e-05
-1.42721264909198e-05
-2.67538870306568e-05
-2.15895471093028e-05
-3.96209980030936e-05
-5.3367111241001e-05
-4.59789513869211e-05
-2.04096012144118e-05
-9.70282099949681e-06
-4.87686473802716e-06
-2.76429237897309e-05
-2.53207306792497e-05
-2.85868762678429e-05
-5.13084387732118e-05
-4.97088911289318e-05
-2.96672001192871e-05
-2.97159056586766e-05
-5.06415337197494e-05
-5.35448739187942e-05
-2.03386934453231e-05
-4.16720864393823e-05
-3.37809446764837e-05
-2.39312961337742e-05
-2.22861946128634e-05
-6.44747260285571e-05
-3.4777172399407e-05
-1.23715103570226e-05
-2.79851559973378e-05
-9.06956802207726e-06
-4.23266378115229e-06
2.80631340342602e-06
-4.79690630097614e-05
-2.25389683285307e-05
-4.40550664504397e-05
-2.44251369395539e-05
-2.04718127245478e-05
-3.90834692561607e-05
-3.6007278209966e-05
-2.52979975625581e-05
-3.3244203265638e-05
-2.82407242376086e-05
-9.3238322395761e-08
-4.83412096103165e-05
-5.48204574357345e-05
-1.64321955268494e-05
-4.63238119525484e-05
-5.56716335056973e-05
-9.00822731238387e-06
-1.1409296240046e-05
-4.00153308566591e-05
2.1739956842799e-06
-2.70800464456486e-05
-3.37280259903122e-05
-9.01496819854054e-06
-4.03967693626251e-05
-6.94139364082332e-05
-2.34819610736021e-05
-1.38163640306851e-05
-4.97552455799145e-05
-5.10774944162881e-05
-6.39008055211425e-05
-1.35553715973701e-05
-4.81231648759736e-05
-8.29984550264939e-06
-2.43108346079551e-05
-2.88777407467903e-05
-3.97089778743277e-05
-2.42423302159584e-05
-8.5574567922393e-06
-3.48340189835024e-05
-1.61391899226275e-06
-1.81705020964374e-05
-9.26498766482459e-06
-4.13783753047232e-05
-4.81439145172114e-05
-3.74839109554119e-05
-2.45292357249918e-05
-1.98160639066301e-05
-4.04544937176393e-05
-3.38182841170283e-05
-2.12506987042088e-05
-3.1530118544645e-05
-2.50366232180807e-05
-3.31148747430561e-05
-2.70430100797432e-05
-3.38291767892942e-05
-2.62768874365605e-05
-7.26263413611739e-06
-1.02980688897011e-05
-3.11347940868072e-05
-3.93020383542679e-05
-1.88576923770284e-05
2.41954792538148e-06
-5.50628243728458e-05
-3.60037974548414e-05
-1.35115063201583e-05
-3.21614250088615e-05
-5.60632833938324e-05
-5.95949178277734e-05
-2.58881292773517e-05
-1.26307709279635e-05
-4.30506486078246e-05
-1.65407284439652e-05
-6.07391191083704e-05
-3.88966177212499e-05
-2.91304561915699e-05
-3.53655817747364e-05
-1.61974809733698e-05
-2.06593935374895e-05
-4.59680159281814e-05
-1.77404040330945e-05
-4.94783505668334e-05
-3.9820230358171e-05
-4.18677240252125e-05
-3.25300731130522e-05
-3.46089699272466e-05
-3.67065253496893e-05
-2.5439579977996e-05
-5.20072142087794e-05
-3.25582276912708e-05
-3.84506163570793e-05
-2.93436413682855e-05
-1.79269684240699e-05
-1.42358111751712e-05
3.47719371605841e-06
-5.47912924610279e-05
-3.60546475982522e-05
-4.38417297623507e-05
9.05894149258676e-06
-2.20712589161598e-05
-2.71668276144932e-05
-5.07664663011281e-06
-1.51245309804937e-05
-2.52488070814217e-05
-2.89071571283663e-05
-1.88962501370231e-05
-3.54939295302542e-05
-3.65175879916214e-05
-5.35163993633498e-05
-2.9218972955081e-05
-1.77323528354877e-05
-3.72958425021105e-05
-3.88024333864415e-05
-8.96722681241944e-06
-8.60586572121472e-06
-3.19931501525967e-05
-1.3391810309825e-05
-4.06249481756892e-05
-3.32036703818537e-05
1.55748595779426e-05
-2.98881774439131e-05
-2.37770992907763e-06
-3.26428001227082e-05
6.89111101111578e-06
-4.79121174601294e-05
-3.21088120380551e-05
-1.24836965550393e-05
-1.30031460033834e-05
-3.26131039362704e-05
-5.77933872907465e-05
-2.96981876509779e-05
-3.53279309319073e-05
-4.00017818575401e-05
-3.50881213699163e-05
-6.1964470202593e-06
-2.89770014953549e-05
-2.96514485343464e-05
-2.30097714235125e-05
-5.76693216558585e-06
-1.07888921421548e-05
-1.95801728984576e-05
-1.68314767652996e-05
-3.6874095008191e-05
-2.93875349582965e-05
-1.87081467149352e-05
-2.08807145356092e-05
-4.02349028255103e-05
-6.0454231601537e-05
-4.46636405426055e-05
-1.3628872745129e-05
-1.96658769049526e-05
-1.10156633238703e-05
-4.93652700620786e-05
-5.75252695115437e-05
-2.47922589836469e-05
1.22158607003758e-07
-2.83908494702927e-05
-1.7019902111385e-06
-2.18288317674227e-05
-3.7581739299529e-05
-1.20670844669581e-05
-2.32419707688765e-05
-6.33898999426332e-05
-5.72936851256392e-05
-2.94323690811631e-05
-2.70482613546404e-05
7.52995899805156e-06
-2.69566262682358e-05
-1.38955906981991e-05
3.28766103521584e-06
-2.66175530511651e-05
-4.0772580823735e-05
-1.64860637612083e-05
-2.60983133114027e-05
-4.31100171590037e-05
-1.79231965563184e-05
-2.11619711688028e-05
-4.64796039351296e-05
-2.48135878114844e-05
-2.08106331490981e-05
-4.06996857138277e-05
-2.25579972287027e-05
-2.08014161690894e-05
-3.38234754292514e-05
4.71095577450515e-06
-8.61718036073044e-06
-6.00009875055123e-05
-3.41330591185868e-05
-2.28730068565744e-05
-1.09250900828392e-05
-4.44843470578674e-05
1.55966161308293e-06
-5.97562940184514e-05
-3.5523244380744e-05
-2.87453288894859e-05
-4.42065247368687e-06
-5.49669799358818e-06
-2.34474982930352e-05
-7.47989534433127e-06
-3.32690435316965e-05
-1.44691302361352e-05
-4.51819230954949e-05
3.08022618581015e-06
-1.25461529273906e-05
-2.51503236086611e-05
-2.69563184224838e-05
-3.55418744697637e-05
-1.46189568591953e-05
-2.52811298599802e-05
-4.16549498996352e-05
-2.67190716717328e-05
-4.08402518503853e-05
-3.76528123252419e-05
-3.87256742030627e-05
-1.600891152996e-05
-3.46428621904016e-05
-4.72269325895844e-05
-3.538220952109e-05
-4.1737773311177e-05
-2.68550468576372e-05
-3.81675048535957e-05
-3.01432422358702e-05
-2.17914569334035e-05
-1.0568473053976e-05
-1.19556277652099e-05
-2.91692483593271e-05
-2.73783416214171e-05
-6.30133293281031e-05
-5.25935814109773e-05
-3.48236869281799e-05
-2.8472456406122e-05
-6.13517409546432e-05
-4.50861444094849e-05
-2.83113868700757e-05
-8.49819870183168e-06
-4.71694542208559e-05
-3.63562158177573e-05
-3.68231263277062e-05
1.41965945391515e-06
9.42130485371144e-08
-4.72249617285661e-05
-4.42092900280413e-05
-4.58402000333005e-05
-5.05071233213292e-06
-1.07202714440975e-05
-2.95088474643614e-05
-3.1048019233373e-05
-2.65471738553412e-05
-2.01887393302744e-05
-1.25826301422904e-05
-6.52558121208448e-05
-4.85976335665878e-05
-4.9661588361268e-06
-2.89693750367106e-05
-5.8180003203851e-05
-2.75391281960975e-05
-1.1112244884148e-05
-1.13375081599883e-06
-2.58139709464148e-05
-2.94180380373062e-05
-3.87626312230777e-05
-2.7172940498826e-05
-5.86962864319376e-05
-4.94747307330448e-05
-2.17329755225555e-05
-2.39294113852695e-05
7.42239366491142e-06
-7.95755019449295e-06
-3.4916295359387e-05
-1.71762193902065e-05
-2.52938547727162e-05
-2.61798908393484e-05
-5.25024654077404e-05
-4.17668299970413e-05
-1.46703869606416e-05
-4.92163225234478e-05
8.84843176836393e-06
-1.42100240986124e-05
-3.66610608181626e-05
-8.31347744202584e-06
-1.70303751027289e-05
-4.01934292530325e-05
-3.65088587021038e-05
-3.08210425963249e-05
-9.55794185758075e-06
-7.00636076304089e-06
-2.04848878033302e-05
9.7512103682839e-07
-3.35023765860476e-05
-3.32890130845086e-05
-4.14968425595091e-05
-4.09255279594885e-05
-1.55143614592691e-05
-3.60007113557288e-05
-3.77614164709706e-05
-1.14085992116142e-05
-4.9343057451592e-05
-1.89685812563781e-05
-3.29753084436647e-05
-7.60084504414253e-06
-4.40994144837797e-05
-5.25310520892066e-05
-1.59842526197087e-05
-2.19270231918014e-05
-3.85682020275037e-05
-1.82071497549986e-05
-2.98182146218457e-05
-4.3030430728815e-05
-3.80539403827747e-05
-2.69029872384522e-05
-2.64269357673025e-05
-2.35085403900508e-05
-2.6327633131387e-05
-1.5942765181384e-05
-4.50600690924622e-05
-2.85541092546033e-05
-4.95786030040368e-05
-2.10585102819159e-05
-1.73509683306995e-05
-3.11512068008597e-05
-5.85168820244159e-05
-3.35801271588431e-05
1.5263327175275e-05
-1.47118593692127e-05
-7.5862777823507e-06
-3.99790437018028e-05
-2.97745649903828e-05
-3.37966009078023e-05
-1.79892903172522e-05
-4.54565471320438e-05
-1.48636926574945e-06
-3.55465256417022e-05
-2.19403778743072e-05
-5.42613251801777e-05
-3.78402833963357e-05
-1.55573001450739e-05
-1.33820835693459e-05
-4.78656089274287e-05
3.07092231385813e-06
-5.38912939034596e-05
-3.38547373584339e-05
-2.25999191229226e-05
-2.13521866286896e-05
-3.22026545700588e-05
-1.68529646327156e-05
-4.74190073277417e-05
-6.24264316366326e-05
-1.09137394696453e-05
-1.93923601649731e-05
-2.01303247234583e-06
-5.4505836204699e-05
-5.13918599894353e-05
-2.6270224689956e-05
-4.60569438079735e-06
-5.19817701156896e-05
-3.43507023603598e-05
-4.15118434217844e-05
-1.9466248398036e-05
-7.04324635388716e-06
1.2984029842133e-05
-6.22296301239482e-05
-1.97352508609262e-05
-2.57822843030876e-05
-6.76178601050685e-05
-1.48958211423821e-05
-2.28817070468883e-05
-1.29840987344073e-07
-3.45566816905011e-05
-4.9386962949661e-05
-2.18176251708149e-05
-2.31796808207054e-05
-1.73883206437055e-05
-5.08946817301277e-05
-5.56938754908801e-05
-2.37136716590722e-05
-5.03837028348804e-05
-4.48247967220959e-05
-6.04078881736054e-06
-2.16559812006075e-05
-1.40057742571441e-05
-2.85431374042115e-05
-6.56479136725198e-05
-3.12644696444748e-05
-1.40573824571938e-05
-6.43866817264864e-05
-4.27865734299247e-05
-7.62036364183261e-07
-2.14339280359509e-05
-5.69084105440027e-06
-4.02356231441009e-05
-1.83800528461132e-05
-1.63811258286459e-05
-3.04108314232652e-05
-2.87777212653795e-05
-1.05651738969135e-05
-5.21898346642132e-05
-3.1994226626825e-05
-4.82677462120212e-05
-3.80870564561656e-05
3.81550404013393e-06
-3.98682208237911e-05
-7.47828914350067e-06
-4.48776356845832e-05
-4.08916799871503e-05
-1.91538657435858e-05
-6.31816565207693e-05
-2.36071475580555e-05
-3.19584143953313e-05
1.16559616333553e-05
-2.69435956106949e-05
-4.8181592918861e-05
-4.48247890379439e-05
7.73994834025788e-06
-1.58060176357731e-05
-2.23403516565219e-05
-7.97936215561542e-06
-1.84366686998826e-05
-3.77899597602412e-05
-1.68258885543442e-05
-2.83395665123738e-05
-3.46748363489505e-05
-3.78437854544737e-05
4.19235606783196e-06
-3.89528983750774e-07
-5.28493748951477e-05
-1.99128928209879e-05
-3.37494888918269e-05
-2.41504319475287e-05
-3.03151680666015e-05
-2.68418549050365e-05
-2.60789394323311e-06
-2.52856381569319e-05
-2.58541283796486e-05
-3.86345142701468e-05
-3.72078018951385e-05
-3.81076790048397e-05
7.08588066230227e-08
-5.49848080393815e-06
-9.51966808005248e-06
-2.3584603322472e-05
-3.07962820204259e-05
-3.60145397317504e-05
-4.40920321686578e-05
-1.77119286440261e-05
-1.23917114824643e-05
-3.82401221912595e-05
-2.84020866617149e-05
-1.85092541196284e-05
-4.05594002610095e-05
-3.11620935635432e-05
6.44978656024106e-06
-3.18554294025693e-05
-1.95746299654766e-05
-3.08435773034497e-05
-4.17504857899775e-05
-3.85660747165851e-05
-7.74835994571547e-06
-6.00471456043714e-05
-3.03524870953549e-05
-7.99630168671924e-06
8.33876132278336e-06
-3.08559309574938e-05
-4.86219130108119e-05
-3.59924829967988e-05
-2.70041362009779e-05
-3.67938532372241e-05
-3.23393139554011e-05
-3.97535588203451e-05
-2.92186547020504e-05
-4.25131148028148e-05
-4.79796735812081e-05
-4.10272644221712e-05
-3.20459554104035e-05
-4.51087008444886e-06
-1.37814374517523e-05
-1.00052563434429e-05
-2.092187262653e-05
-1.98451555909471e-05
-4.12211626834775e-05
-5.42606014962224e-05
-1.69203347082212e-05
-2.45058128055091e-05
-3.68071582828669e-05
-1.54862564275481e-05
-2.77543547147511e-05
-3.76389833463492e-05
-2.45493400544789e-05
-1.84448791206247e-05
-4.09375327145636e-05
-3.14851000686645e-05
-2.83641085342208e-05
-3.05431977447235e-05
-1.32975195334719e-05
-1.79495690564935e-05
-2.04588521929391e-05
-5.86363690418196e-05
-3.89781722981072e-05
-2.67851517484316e-05
-2.95658808299556e-05
-3.68335518431961e-05
-2.40893817123072e-05
-1.67290221065218e-05
3.15892914107852e-06
-3.89409547149467e-05
-4.67973017357227e-05
-6.06475227414036e-05
-1.8817274705012e-05
-3.47523833833809e-05
-2.19838896227668e-05
-1.07262828099249e-05
-4.04383189669209e-05
-2.15347281709807e-05
-1.64985455562907e-05
-2.97252414133503e-05
-3.90484698267269e-05
-2.93016476857696e-05
-2.97196222981367e-05
-4.58972335913513e-05
-2.15590559245768e-05
-4.88222807697234e-05
-1.09050747069903e-05
-4.03232377470885e-05
-1.23201438220288e-06
-2.41127585044709e-05
-4.78095249488362e-05
-6.06323562779017e-05
-5.20102200681243e-05
-2.19631368274575e-05
-8.48375325350359e-06
-5.21627454032459e-05
-6.26030214121538e-05
-2.44233431539878e-05
-2.17872714528892e-05
-4.93300185178942e-05
-4.3999957003471e-05
-4.03416997783172e-05
-3.45055539620562e-05
-3.96339716711681e-05
-5.69716215506367e-05
-4.23776262940301e-05
-2.45587252605916e-05
-4.29095370782342e-05
8.93645538605698e-06
-2.28736006949921e-05
-5.68576205434768e-05
-2.67847609060314e-05
-1.43271318299248e-05
-2.55483984132176e-05
-8.18830515358213e-05
-6.85690716510941e-06
-6.60416921252392e-05
-2.92504997408424e-05
-3.40192285889276e-05
-1.54924020273192e-05
-3.51380686791064e-05
-3.03078494983545e-05
-3.05595681175954e-05
-4.15328482680615e-05
-4.08828511132222e-05
-5.78339999464809e-05
-2.79310266987691e-05
-4.23796226919153e-05
-7.32533116044987e-06
-5.21527983409277e-05
-1.58795995034905e-05
-2.33564263623483e-05
-1.69433805760296e-05
-4.32100156942159e-05
-2.49331280483693e-05
-8.77619508200981e-06
-4.35618971977049e-05
-3.07738711593763e-06
-4.05407021831593e-05
-6.2537547236667e-06
-1.65440137283967e-05
-1.98561668231859e-05
-1.73144798485066e-05
2.96482679340624e-06
-1.50107857612717e-05
-4.58468356092688e-05
-4.72636096482879e-05
-5.35193245547811e-05
-3.39072078852089e-05
-3.37133537480402e-05
-2.12944623166885e-05
7.20481138550994e-07
-8.81807112743062e-06
-1.2941532127449e-06
-4.94920746332761e-05
-1.54015261636698e-05
-4.99484058400883e-05
-2.87681911979421e-05
-4.03735959053111e-05
-3.82529845592814e-05
-2.82317885986851e-05
5.10313090456768e-06
-3.69532780773671e-06
-1.92250555312939e-05
-2.30673839285938e-05
-1.35614390140823e-05
-2.46722832561656e-05
-4.44768086402175e-05
1.26706175219935e-06
-7.70696209870368e-06
-5.3303334080792e-05
1.91102389236643e-05
-2.12068226558154e-05
-3.18677495917939e-05
-3.32133572396643e-05
-3.56068776555828e-05
-3.79660784926789e-05
-4.42145062005358e-05
-6.72656051047165e-05
-6.35214031777844e-05
-1.63874803404076e-05
-4.24925486202448e-05
-1.77468289257994e-05
-2.54374522656949e-05
7.97314780354891e-07
2.07584218596661e-06
-3.27385179427377e-05
-6.74759357415665e-05
-6.06094849102026e-05
-2.58592970520164e-05
-3.30315546136277e-05
-3.20847598551258e-05
-3.8380670997037e-05
-2.79998980778629e-05
-2.40087775476285e-05
-5.70536911902862e-05
-1.28269612816044e-05
-3.76323904751645e-05
-5.81377498415138e-05
-3.16607431887391e-05
-2.56531080836191e-05
-4.29252572828194e-05
-4.25983042603534e-05
-3.03129228275459e-05
-2.94866227742005e-05
-3.88619510239256e-05
-2.66565979197816e-05
-3.3612038517821e-05
-2.57887127021303e-05
-1.21966531238462e-05
-6.09281226758145e-05
-2.71365268147704e-05
-1.75270493053186e-06
-1.69986632177243e-05
2.57616744255955e-05
-3.09715360874426e-06
-3.6380236516423e-05
-2.25493344249924e-05
-4.95541712584537e-05
-8.83893951900033e-06
-7.22506209360534e-05
-3.69823601015632e-05
-1.42141026760022e-05
-1.55314588002484e-05
-2.13536095868236e-05
-4.29200890840891e-05
-2.23892008429067e-05
-7.17676767573342e-06
-4.22362039202037e-05
-2.74054515562472e-05
-4.56700305695979e-05
-4.66895490315748e-05
-3.62055631705736e-05
-3.06883567628617e-05
-1.7758513071448e-06
-7.83927396595664e-06
-1.64327465736402e-05
-1.78240996920472e-05
-5.16290524086064e-05
-2.84073001015417e-05
-3.95427691957693e-06
-1.5627534883418e-05
-2.09169124978323e-05
-1.13940506049223e-05
-2.74436111738837e-05
-1.10434339007462e-05
-2.45430371822554e-05
-4.43632043648842e-05
-3.20318216118135e-05
-1.48881714302687e-05
-3.99145557229324e-05
-2.23668614421644e-05
-1.21943239809033e-05
-4.04762212219964e-05
-5.03613482997757e-05
-1.55718984108213e-05
-3.80910139197441e-05
-4.94453217052234e-05
-2.60774029039886e-05
-3.49051301533242e-05
-4.99465772467315e-05
-5.43628538892124e-06
-3.59111640276795e-05
-3.00355996792817e-06
-2.73942081357143e-06
-3.18482816199917e-06
-3.95898763243024e-05
-7.93365888896083e-06
-3.15397805971656e-05
-6.76587021746252e-06
-2.58881092545325e-05
-2.53685101407374e-05
-7.84479839588035e-05
-5.4233998847301e-05
-3.77363690771969e-05
-4.04474722803866e-05
-2.31945187081021e-05
-1.49051309775368e-05
-5.1751449737046e-05
-3.57834136742966e-05
-2.82487042793048e-05
-1.9471094693127e-05
1.97311389501247e-06
-2.08285012580102e-05
-2.32768725678928e-05
-4.91474170966374e-06
-4.79266556909204e-05
-2.82136211819259e-05
-1.79240875267278e-05
-2.54936072159619e-05
-1.95838830141233e-06
-6.03907744384769e-05
-2.74101336827025e-05
-1.024078327203e-05
-3.99362285797942e-05
-3.43505911433848e-05
-5.82657744442914e-06
-2.81706613948364e-05
-4.1098260577448e-05
-4.45859081701148e-05
-2.27718955543651e-05
-3.86419930880901e-05
-2.26530064619241e-05
-2.2885986353716e-05
-3.59457474950656e-05
-1.00226831864624e-05
-3.05032762379148e-05
-4.06618695826354e-05
-9.00749520456159e-06
-3.30631429120462e-05
-3.37743045471441e-05
-2.44917016865967e-05
-1.68378782624198e-06
-2.37166508264624e-05
-1.82946376929727e-05
-3.61422126557138e-05
2.18563496723475e-06
-1.61705784898563e-05
-4.89043468235351e-06
-5.28304521447156e-05
-2.10838382187035e-05
-3.08251854257941e-05
-1.7985716938749e-05
-1.00040155930575e-05
-1.03505613515438e-05
-1.81872783155409e-05
-2.14887609871896e-05
-4.27068898140482e-05
-2.17038519337093e-05
-1.98748451577438e-05
-1.41152854199355e-05
-5.20680827313057e-05
-3.66070693013384e-06
-1.37418059424997e-05
-2.58375574743606e-05
-2.18390720318251e-05
-7.38011305741636e-05
-5.43204932634064e-05
-9.90626878265881e-06
-4.60208768882254e-05
-3.06723318683852e-07
-4.72872046756242e-05
-3.30444272534818e-05
-5.34807024974257e-05
-5.63676821480784e-06
-1.88834183975752e-05
-3.3870746044654e-05
-2.89313390053295e-05
-5.0724026820092e-05
-4.41601116133451e-05
-1.29188891677113e-05
-7.81807184472643e-06
-1.19031051555817e-05
-2.31600199645544e-05
-3.94251658546427e-05
-1.88847164082437e-05
-3.9008867148685e-05
-2.60867208316372e-06
-3.48231782779004e-05
-4.32250001929456e-05
-2.54378588248318e-05
-2.16567141105761e-05
-2.06760026300508e-05
-2.88348455579768e-05
-3.18622271398896e-05
-4.03005672527082e-05
-2.18030435783182e-05
-1.35086155124371e-05
-4.29159051758184e-05
-1.6315402856172e-05
-2.3651500718685e-05
-5.45458876585655e-05
-1.66092898630853e-05
-5.26412617876164e-05
-3.58347999464131e-05
-3.04974977156108e-05
-4.51736913342504e-05
-4.2522621398661e-05
-2.48045427774525e-05
-1.76364439880988e-05
-3.79186565607034e-05
-1.92888297437562e-05
-2.01417802736901e-05
-5.88183090536611e-05
-4.12783869418049e-05
-2.36610175740993e-05
7.19122176637108e-07
-4.89795091548497e-05
-2.64909467621642e-05
-2.72296326644913e-05
-4.17759559905892e-05
-4.97998364214044e-05
-2.11426672786628e-05
1.0906428206599e-06
-2.21488441157072e-05
-2.28140683058012e-05
-5.18930710183673e-05
-1.49304111735896e-05
-1.47155701054937e-05
-7.63989529651513e-07
-2.33336226985302e-05
-2.3831493471262e-05
-1.62685351136664e-05
-1.51970850699179e-05
-8.00590643032394e-06
-2.22297750194816e-05
-5.63172112177821e-05
1.09987451984003e-05
-2.98705311479445e-05
5.40787604522268e-06
-4.27127605045988e-05
-5.06915392787984e-05
-4.56226001978859e-05
-2.41648174238035e-05
-3.03256521456426e-05
-2.6310199362006e-05
-7.06102102534747e-05
-3.67417856571451e-05
-2.36167277738217e-05
-5.86824844863297e-05
-2.61585922479601e-05
-3.61951868079318e-05
-1.01574661439938e-05
-2.92919824891375e-05
-4.27244848856608e-05
-2.20666532637357e-05
-3.33954651922322e-05
-1.81413486790678e-05
-3.59051256773141e-05
-2.88139142824878e-05
-3.85836803177761e-05
-2.3435012904836e-05
-4.81644774711759e-05
-5.1066063028006e-05
1.43669140924759e-06
-3.63162592280505e-05
-9.48530289282941e-06
-3.8378896967943e-05
1.3516798332004e-05
-2.10408557729679e-05
-2.94478044853918e-05
-3.86957658519083e-05
-1.35189939307721e-05
-1.79242064163268e-05
-1.70568487034584e-05
-2.29339673347648e-05
-4.55829921676272e-05
-2.56615028198735e-05
-1.02308922526697e-05
-4.22834133063184e-05
-1.08722739165126e-05
-3.28182445339499e-05
-4.96516485954825e-05
-1.06854444072797e-05
-8.41984070883645e-06
-1.76693020945092e-05
-4.04220312707705e-05
-4.51614560127054e-05
-1.93179136998457e-05
-1.25955739922207e-05
-1.0378838184949e-05
-1.92974406433975e-05
-1.11210784773606e-05
-1.36804648673078e-05
-3.3009319398507e-06
-4.61244094359506e-05
-1.86797919799268e-05
-4.49088942323925e-05
-2.54523007159344e-05
-4.19041902752142e-05
-3.59245134315077e-05
-3.18013521038511e-05
-3.88080129487828e-05
-4.81716237844146e-05
-1.8640055490367e-05
-6.77389681535362e-05
-5.58731669172242e-05
-3.24239889207078e-05
-2.29405940750036e-05
-3.19619508386404e-05
-4.28066855758678e-05
-2.84983187388284e-05
-5.40436792910594e-06
-4.66486105076319e-05
-5.72580824139826e-06
-2.74350576842614e-05
-1.04375317492309e-05
-2.78458043622771e-05
-5.24094468020069e-05
-5.89732353959229e-05
-9.00016538211235e-06
-1.24442358881949e-05
-2.06872518785411e-06
-3.33013748512068e-05
-4.0883747884896e-05
-1.47731962475856e-05
-3.85544600895017e-05
-8.88367412334639e-06
5.67632830844563e-06
-5.24786624793635e-05
-5.55901502528978e-05
-1.43094143244283e-05
-4.50713034246667e-05
-4.20145707800678e-05
-2.84697899660069e-05
-3.85639818179255e-05
-6.16264955305132e-06
-1.26081527437402e-05
-1.00489021651064e-05
-3.81033542246708e-05
-3.4339283660366e-05
-5.70051920946158e-05
-3.50672441703189e-05
-4.87764308053687e-05
-3.43199361780699e-05
-2.49939772802636e-05
-1.8605796505848e-05
-6.86505957808259e-05
-4.48437575268699e-05
-1.4075495981264e-05
-2.93960814321018e-05
-4.81499699173651e-05
-9.34382301550572e-06
-3.55829928969605e-05
-2.45768891363872e-05
-1.99665395621067e-05
-1.0471837830612e-05
-3.5085836808466e-05
-1.7734080707264e-05
-2.43644799861211e-05
-2.40877483408018e-05
-1.89588631864723e-06
-3.86920125413898e-05
-3.48122910294602e-05
-3.21808495216779e-07
-4.20434406360926e-05
-3.98804265469827e-05
-3.89240402512769e-05
-2.55056778673328e-05
-6.79626599643922e-05
-3.42025685063578e-06
-1.90380453304258e-05
-3.92644488162933e-05
-4.61914562110704e-05
-2.88651861497513e-05
-5.3868415963159e-05
-2.22011297836439e-05
-2.78039142278893e-05
6.78835034393203e-06
-1.20753224005604e-05
-3.2594249968673e-06
-3.34496821347483e-05
-8.31405017466413e-06
-3.72863513858895e-05
-3.04317743231242e-05
-1.88887541421589e-05
-1.67435448534379e-05
-2.43011763258334e-06
-3.80714976791042e-05
-3.20092630599581e-05
-3.30168271422336e-05
-4.00248486137462e-05
-4.36465089249535e-05
-2.80697930625445e-05
-2.97717122096017e-05
-3.65751193330494e-05
-1.86712088279772e-05
-2.68033580132652e-05
-6.47056481941063e-06
-1.72821171557787e-05
-8.24471354852121e-06
-2.59260134716224e-05
6.72638449428085e-06
-2.19105137293729e-05
-2.41343232830914e-05
-2.13610948626148e-05
-3.22902020954183e-05
-1.99308659771669e-05
-8.36515411036426e-06
-3.68884089810492e-05
-9.63680986289009e-06
-2.68167366316599e-05
-4.3554180737006e-05
-4.74195379367297e-05
-5.82092124639844e-06
-1.74813659210654e-05
-3.03400375065007e-05
-2.76149421823763e-05
-2.73483981726186e-05
-3.24420192314448e-05
-2.0096478641981e-05
-2.17845508312855e-05
-1.26543036487363e-05
-3.66548664975663e-05
-2.86238029854353e-05
1.36735549140744e-06
-4.33600238922904e-05
5.43753053885855e-06
-3.88330699081427e-05
-3.63680893153909e-05
-5.56774953372104e-05
-4.86428088473081e-05
-3.20682635309049e-05
-5.57096292895275e-05
-3.68635861588293e-05
-1.14224243313008e-05
-2.758161112236e-05
-1.77932378947978e-05
-2.01514585085569e-05
-1.93477929905209e-05
-4.83116235850405e-05
-2.78213967258683e-05
-4.22515243168172e-05
-4.00020144905403e-05
-1.79724202876782e-05
-2.03486528364389e-05
-4.44638240860887e-05
-5.94348932521004e-05
-3.0778658363166e-05
-5.04920849921802e-05
-4.56755861906355e-06
-1.29521773716767e-05
-1.56341401872349e-05
-3.64018300059392e-05
-3.08570976617096e-05
-3.25402037457318e-05
-3.86228891385826e-06
-1.62302897232925e-05
-3.79756110055029e-05
-2.66321535332941e-05
-2.86247491518527e-05
-2.56547255482081e-05
5.16224418396631e-06
-4.0564564026815e-05
-2.81443202727858e-05
-6.1823693929973e-05
-2.47411306090311e-05
-2.71105666811738e-05
-3.28211001015233e-05
-1.95848497046871e-05
-1.27211146396301e-06
-3.12144415570671e-05
-7.16018116966433e-06
-2.45380427953839e-05
-6.24681610706649e-05
-2.40262211693318e-05
-3.71071848018763e-05
-4.80135523595555e-05
-5.49390307265061e-05
-2.99140938258955e-05
-2.33855322532619e-05
-6.21309853957842e-05
-5.44050094297498e-05
-1.79305740506955e-05
3.46235060156863e-06
-2.56886888899899e-05
-2.41081935726025e-05
-2.64666473881542e-05
-3.21860676221579e-05
-3.64321719585346e-05
-8.09228175868207e-06
-4.61180111530388e-05
-5.85880263312659e-05
-5.20068246838166e-05
-5.21481996713101e-05
-1.98588443094743e-05
-4.87987331019608e-05
-3.68043849524752e-05
-2.06416309743489e-05
-1.28427620727527e-05
-2.17271230409958e-05
-2.40975239078075e-05
-5.78611994117465e-05
-3.43564295745142e-05
2.04951515048202e-05
-1.13604578466004e-06
-3.11082696951694e-05
-2.52276918825002e-05
-4.2478163859424e-05
-2.1556040114401e-05
-3.99077915246915e-05
-4.51826438627106e-05
-3.52028828865002e-05
-4.11765687899048e-05
-2.56705365938767e-05
-8.27033158989183e-06
-6.11076127839214e-05
-4.10163969757414e-05
-3.56875434234118e-05
-2.90052357290529e-05
-3.69947029319927e-05
-1.68105375911335e-05
-2.72231508198188e-05
5.77424957278723e-06
-3.70505783572073e-05
-4.6092199733545e-05
-3.76798909305552e-05
-2.56101683287566e-05
-1.16580205828046e-05
-5.32432293695837e-06
-2.25167839550076e-05
-3.62631683972012e-05
-2.65393663484226e-06
-1.75483232666885e-05
-1.08564500007878e-05
-1.60512297238367e-05
3.10693204773015e-06
-1.4983568804893e-05
-4.50716928590048e-05
-2.22994752213364e-05
-1.20869306782747e-05
-1.7984045342809e-05
-6.95497102121642e-05
-4.06125292299506e-05
-3.19280072552385e-05
-2.79129485464902e-05
-1.70671911975779e-05
-1.93370777131749e-05
-2.76608824420619e-05
-4.36076496190999e-06
-4.27611859891433e-05
-2.13459482878135e-05
-3.45160127272457e-05
-3.82277071229118e-05
-4.08162714502683e-05
-3.35343376906007e-05
-2.56032338248859e-05
-4.07102234030078e-05
-4.70895890293238e-05
-1.24836224225784e-05
-3.75719939814152e-05
-2.31717901666817e-05
-3.57099790108929e-05
-4.79086877222218e-06
-9.61082389536407e-06
-2.43140150004621e-05
-5.93474676541881e-05
-2.44217904117877e-05
-1.40668356209562e-05
-2.32410127637414e-05
-3.27681218181318e-05
-4.28339857358297e-05
-5.77821098047498e-05
-1.52287534278267e-05
-7.54204267014354e-05
-3.31380772881312e-05
-2.4773470028662e-05
-5.14142338028407e-05
-4.05202779377385e-05
-3.91650623956989e-05
-3.26020530128163e-05
-4.82423579579805e-05
-1.08907292134098e-05
-4.6064742445383e-05
-3.73788360080188e-05
-2.79517245981419e-05
-1.89885320275278e-05
-4.91182524511389e-05
-4.02548669334875e-05
-4.94776059720152e-05
-1.3926592304759e-05
-1.66291768105158e-05
-2.88674570317536e-05
-1.38037598157339e-05
-5.78966824147753e-05
-1.27148926982845e-05
-2.39059290765187e-05
-4.36336289923152e-05
-2.43202836498757e-05
-4.63982071875944e-05
-4.79789595952803e-05
-3.7263574838963e-05
-4.129253319557e-05
-1.17077567179656e-06
-7.25492089260902e-05
-3.21733524752007e-05
-2.61447328079816e-05
-2.60974385244834e-05
-1.56634501978463e-05
-2.73415082673899e-05
-2.57602863207617e-05
-2.2025614122712e-05
-2.68919796861595e-05
-2.67412686753222e-05
-1.08522374080188e-05
-2.97521234256799e-05
-3.8074027064416e-06
-1.99782581636529e-05
-6.73251246207348e-05
-1.57819769042185e-05
-4.36659504401789e-05
-1.87693207759785e-05
-4.101841230873e-05
-2.98518909039055e-05
-2.87569061855849e-05
-3.54979287344318e-05
-8.81790138107734e-08
-5.1312974396404e-05
-2.95623734381582e-05
-4.34869215590712e-05
-5.37782599207871e-05
-4.88833182444796e-06
-2.43966738443083e-05
-1.16128098422207e-05
-2.04116649726845e-05
-2.69775572735689e-05
-3.11864945906294e-05
-2.16691867232235e-05
-4.09095334867553e-05
-1.47139773820875e-05
-2.13284691850425e-05
-3.56006392299523e-06
-5.18062915920141e-06
-1.70125293809087e-05
-2.72213725514454e-05
-2.37633266401489e-05
-1.95522260789246e-05
-4.76887622967078e-05
-2.03503523294917e-05
-3.93678586245143e-05
-3.99741863653317e-05
-6.93232988040235e-05
-3.38535768171282e-05
-3.55024308052967e-05
-4.55980819301475e-05
-4.96453565605155e-05
-5.74294913592502e-05
-1.73461123370834e-05
-5.85696622837233e-05
-3.84712842347915e-05
6.95420761678821e-06
-2.07688196774049e-05
-3.81076953541494e-05
-1.55401053506915e-05
-5.49022827157117e-05
-4.89479383363954e-05
-3.61140451943686e-05
-9.05312735619963e-06
-2.31942789138527e-05
-4.16838142933588e-05
-2.29052826462337e-05
-2.13480465337101e-05
-4.42496802475623e-05
-5.43291969712715e-05
-4.58399028419099e-05
-1.76272773962739e-05
-2.20957567288969e-05
-5.45515284765138e-05
-3.40676134649159e-05
-2.35466807758707e-05
-1.56332884503191e-05
-3.05505322560862e-05
-4.87104917544885e-05
-4.92767614968616e-05
-2.19954629849438e-05
-2.78129550074662e-05
1.10635136999457e-05
-1.98829314397442e-05
-4.88422368682344e-05
-1.4557939685119e-05
-5.33412645878421e-05
-1.67319944362257e-05
-3.68085924710826e-06
1.02305500260769e-05
-4.11144153720747e-05
-3.54429692759596e-05
-3.89193207611211e-05
-3.94512728892603e-05
-3.67993778924919e-05
-3.64578299528073e-05
-3.73791139169372e-05
-3.75031754012975e-05
-5.19741798322299e-05
-2.54983691756702e-05
-3.4119962619738e-05
-2.07399133181171e-05
-3.76597708329272e-05
-3.8819615501142e-05
-2.403302009488e-05
-4.71188474084267e-05
-3.49828260022594e-05
-3.64515448456762e-05
-3.1843606873507e-05
6.97547035173612e-08
-2.17516411894791e-05
-4.53640409340782e-05
-3.31534267106969e-05
-5.25265856845859e-05
-1.83059435011369e-05
-2.00688740121934e-05
-1.99095298852791e-05
-5.34474057251751e-05
-2.86878539134511e-05
-5.61126408442634e-05
-5.16114329360199e-05
-2.88449040086512e-05
-3.42404871206752e-05
-3.61856037674331e-05
-6.1023346682694e-06
-2.37471107741844e-05
-4.61531948372205e-05
-4.51283351300455e-05
-2.23723542005363e-05
-4.13254801427813e-05
-2.5764467776719e-05
-9.55298379081392e-06
-3.30861710706323e-05
8.94871901704326e-06
-4.37314753393605e-05
-1.60379776294829e-05
-2.07928938299099e-05
-1.80551864103508e-05
-5.56811108211312e-05
-6.47758226772903e-05
-4.52510585683136e-05
-4.56011056736136e-05
-1.6463187239981e-05
-4.03921533405976e-05
-3.42804510397998e-05
-3.83252172663554e-05
-1.25575942264226e-05
-2.7245020536074e-05
-3.90340098602946e-05
-3.02710390270919e-07
-3.75076165789303e-05
-2.92131076404384e-05
-3.82868372963889e-05
-1.55847524978026e-05
-5.77488267277651e-05
-4.18822869713976e-05
-3.03463313710424e-05
-1.5916814462805e-05
-2.37927826103342e-05
-2.59072249306352e-05
-6.16001021703295e-06
-6.75528424796652e-05
-4.470853014107e-05
-4.76596562096763e-05
-1.46746438774806e-05
-3.60610762600803e-05
-2.18300335999422e-05
-2.75329670739736e-05
-5.32889438236564e-05
-2.90430513948006e-05
-2.29593510744992e-05
-2.07406912474011e-05
-2.255514980807e-05
-3.64023693745853e-05
-2.4982389003571e-05
-2.72368434315146e-05
7.74873888903974e-06
-2.53454683804925e-06
-4.57156447156947e-05
-3.9930258240737e-05
-7.6768429403131e-06
-4.08380293671837e-06
-7.63710478688622e-06
5.27196682036025e-07
9.85415261852867e-06
-4.53411929735826e-05
-1.88367300459951e-05
-3.64392061416575e-05
-4.74127485936395e-05
-5.3688413680738e-06
-1.90987182882103e-05
-2.40401576537913e-05
-5.33953950526945e-05
-1.07179542963488e-05
2.2812714841623e-06
-5.70874846673375e-05
-3.08984523630098e-05
-2.69327021312473e-05
-2.24377125104516e-06
-3.5589197286515e-05
-1.27200554565877e-05
-3.88624288947284e-05
-4.09957760818424e-05
-3.33921663888868e-05
-3.34087168725002e-05
-3.40447506815341e-05
-1.88328924305558e-05
-4.22699311215241e-05
-4.09387780609128e-05
-2.54245448123784e-05
-4.84013534790769e-05
-2.63443916713936e-05
-1.36027548337695e-05
-2.71072305847639e-05
-2.79271972905743e-05
-3.92149786130894e-05
-3.05767725477958e-05
-2.77338230373312e-05
-2.93961660052505e-05
-6.33551871006334e-05
-2.91164809565114e-05
-5.70420100557495e-05
-4.35199916693665e-05
-5.47478575705026e-05
-2.29714338769246e-05
4.77397685612938e-06
-2.61333611803659e-05
-2.84490971216258e-05
-2.59338716355942e-05
-1.97032882046816e-05
-2.75673592313438e-05
1.40842041772004e-07
-2.05682232110259e-05
-7.81899902937614e-07
-2.59322922536836e-05
-3.6794938726299e-05
-4.95901377741821e-05
-2.26996881760399e-05
-5.00251664590283e-05
-4.24785101329904e-05
-4.08988553950741e-05
-4.08099191103921e-05
-3.43794725463952e-05
-1.8406933244429e-05
-1.3816713535026e-05
-4.49584099713222e-06
-3.70420864063949e-05
-1.00807696280466e-05
-1.42659586827608e-05
-1.86085062345527e-05
2.13399582931226e-06
2.35774199553317e-05
-2.55206041274504e-05
-3.90996144666756e-05
-4.74315828679218e-05
-2.80784525078615e-05
-4.04295652220017e-05
-2.03901240889021e-05
-2.11668545639628e-05
-2.47994425592231e-05
-3.31805153363082e-05
-3.69807729000506e-05
-3.75901271396898e-05
-4.49949028017498e-05
-3.90607518346025e-06
-2.58799129634296e-05
-8.15992758972201e-06
-1.78291676772223e-05
1.48877102544084e-05
-2.97495473965074e-05
-1.24386735821557e-05
-4.52307737497347e-05
-4.07020821263252e-05
-5.12542976317033e-05
-6.01684019311973e-05
-1.06458258591162e-05
-5.48322620659347e-06
-1.53525754579379e-05
-2.7500300857317e-05
-4.70085781839074e-05
-1.2095739675794e-05
-3.91047014563514e-05
-2.0948648533662e-05
-3.31425391124805e-05
-3.40338365912727e-05
-2.59115787958929e-05
-3.04283723878403e-05
-5.19994623458092e-05
-4.9790769399638e-05
-5.9366646496867e-05
-3.1391661616031e-05
-2.32894872583013e-05
-8.69194586586775e-06
-2.75853713303704e-05
-5.09203654755045e-05
-1.85521816183602e-05
-1.6215580706685e-05
-3.28101547816538e-05
-2.74811504179505e-05
-1.3845552303097e-05
-1.81170146524543e-05
-2.27024717120912e-05
-3.34572849011438e-05
-3.95576837617994e-05
-1.91325870369779e-05
-2.65080830239212e-05
-3.60743471084113e-05
-3.17264140893043e-05
-1.12717946097259e-05
-4.16742786583315e-05
-3.40409910255821e-05
-2.70709084859814e-05
-1.02534644041785e-05
1.09881732308779e-06
-3.53605200854848e-05
-3.27490448444268e-05
-2.41173783087893e-05
-4.86313233832831e-05
-3.36464406321133e-05
-1.20782368854164e-05
-2.1778957318883e-05
-2.82983753005982e-05
-4.33321663972234e-05
-3.20871273827998e-05
-1.41222081851797e-05
-2.17960401655628e-05
-1.60100890838503e-05
-3.38527570727982e-05
-1.71542674656339e-05
-2.29142684575211e-05
-1.26971802632192e-05
-7.75682448513385e-06
-3.63492889611336e-06
-2.06700695640469e-05
-5.73902851407162e-05
-3.53682396665018e-05
-4.99991636245863e-06
-6.5090191340235e-05
-3.06968593443208e-05
-2.97685722896033e-05
-1.75393292811624e-05
-4.79022903562311e-05
-5.92809863317926e-05
-1.16170323712407e-05
-1.81203316408859e-05
-3.06672932357824e-05
-1.97180330606947e-05
-4.77347140929142e-06
-2.0589787917962e-05
-2.83168463295714e-05
-1.20942138866572e-05
-6.13938095211291e-06
-3.82448608705108e-05
-1.60460372851595e-05
-3.3529624549214e-05
-2.18637238454615e-05
-1.09749108807565e-05
-1.0330247181702e-05
-2.07712225396392e-05
-4.05151467259458e-05
-4.09397495374617e-05
-3.22925733564676e-05
-4.16911728567309e-05
-4.53514536707415e-05
-3.22370031601181e-05
-1.95111867045526e-05
-3.4944525637006e-05
-3.19841469507166e-05
-4.09950530511524e-05
-2.34312652215102e-05
-2.56783357998897e-05
-4.97041358679951e-05
-5.34282167131513e-05
-2.39663824598938e-05
-1.43420692375089e-05
-3.46281717626065e-05
-3.75873011953976e-05
-1.95421363729917e-05
-7.05508770504876e-07
-1.00429710881641e-05
-4.05266607946026e-05
-5.42195299757439e-05
-3.5610873973457e-05
-3.86834635204136e-05
-2.8150028324487e-05
-2.13691734389106e-05
-1.09410681755076e-05
-1.84964714007667e-05
-3.15380509502398e-05
-2.21575061875414e-05
-1.48937663577199e-05
-3.01445739726173e-05
-9.88584813361426e-06
-1.93732120217446e-05
-4.05066711523569e-05
-1.73123796982174e-05
-3.61782547192584e-05
-2.09219446993239e-05
-3.86930016815975e-05
-7.36676749170786e-06
-4.31858536364836e-05
-4.68716221407933e-05
-2.59213225049144e-05
1.57928187555962e-05
-2.99887514782347e-05
-1.68956565935005e-05
-1.79830182568305e-05
-1.61770985111677e-05
-4.55468570914869e-05
-3.25507718188531e-05
-4.59438654697804e-05
-4.0973812265477e-05
-9.49717874598712e-06
-9.77242762389132e-06
-2.64214087172825e-05
-3.9639124888468e-06
-2.95588672585483e-05
-1.05233947402739e-05
-3.33306342489652e-05
-2.5255152697228e-05
-4.62158770024548e-05
-4.93610970096854e-05
6.91690818670248e-06
-3.31000068188323e-05
-5.24933742724937e-05
-1.86257922825287e-05
-6.70737375020018e-06
-1.05674589342844e-05
-3.42123671132747e-05
-1.80004138546846e-05
-5.93842342857296e-05
-1.72607351604411e-05
-2.43485279285581e-05
-2.03379740576427e-05
-5.85133215890091e-05
-4.96522195087826e-05
-4.97422128582734e-05
-5.13255459493199e-05
-3.48465544251219e-05
-3.47227474446093e-05
-4.46590822327791e-05
-5.21975638845675e-05
-2.43169581359661e-05
-4.49714548553834e-05
-4.07109560198137e-05
-2.89224511917266e-05
-2.67076698607955e-05
-2.05818027050867e-05
-2.23253282693089e-05
-5.90702410656387e-05
-5.57634560433782e-05
-3.35413611962008e-06
-2.18228802048099e-05
-2.19685146591139e-05
-3.34926605750894e-05
-1.93742630537932e-05
-3.71679284223814e-05
1.66869592973285e-06
-4.33286777926809e-05
-3.30409935747332e-05
-1.45773441245684e-05
-3.42611409748117e-05
-4.06645734652677e-05
-1.81918476925606e-05
-2.87570061693088e-05
-1.69605192848867e-05
-5.03784529504614e-05
-4.69605234345901e-05
-2.34428572242846e-05
-2.74514325381582e-05
-3.62092412381147e-05
-3.07764280154982e-05
-2.33889349982348e-05
-3.39118210833785e-05
1.69165020771557e-05
-1.43041666397311e-05
-3.26736256983577e-05
-3.48655080179311e-05
-1.62456121614428e-05
-1.58830338341157e-05
-1.31277154972806e-05
-1.19436078471894e-05
-2.4953342045983e-05
-3.1596425917294e-05
-4.20304183006025e-05
-3.02186207312819e-05
-4.07944148667234e-05
1.05556370763682e-06
-2.93957216174527e-05
-9.48979293466064e-06
-2.94964968282916e-05
-6.88331490660961e-06
-3.01091033111024e-05
-1.45835260517619e-05
-4.01392061717721e-05
-2.37476814708448e-05
-2.86987639823439e-05
-1.00271972055028e-05
-4.58377537001084e-05
-2.2936184168322e-05
-6.06141211995108e-05
-3.19311319478462e-05
-4.56395688041849e-05
-1.77215228327147e-05
-3.31229103136965e-06
-3.2500085391418e-05
-5.41230984248504e-05
-2.4847375947228e-05
-2.72830631271931e-05
-2.78670789293633e-05
-2.03885158484593e-05
-3.3265267861252e-05
-1.86224231789377e-05
-1.92371099199083e-05
-1.67206957135175e-05
-4.7527099932157e-05
-3.57735313794163e-05
-3.4731383381729e-05
-5.02294602899574e-05
-4.81360055894839e-05
-3.99989555045254e-05
-1.61850861163937e-05
-5.9182616209407e-05
-5.2891889908804e-05
-2.63188362643012e-05
-3.02290693307229e-05
-3.46127661341006e-05
-3.46889281070957e-05
-4.16928326755685e-05
-1.23593216152593e-05
-1.92606039450923e-05
-3.52291088020105e-05
-1.93670257734486e-05
-2.57256598976239e-05
-5.59919651365073e-05
-2.97024471322561e-05
-5.24031050833338e-05
-2.94537165776961e-05
-3.4626412683948e-05
-1.76391444990764e-05
-3.19185627752881e-05
-6.51173134408311e-05
-2.04959522806315e-05
-1.41536736580237e-05
-3.47523998724652e-05
-2.66626982406892e-05
-1.95683147061806e-05
-3.77285275978523e-05
-1.96143966738715e-05
-5.05042480907686e-05
-1.60279153649873e-05
-4.45890828441343e-05
-3.31971413066403e-05
-1.99583952017295e-05
-3.30221517127256e-05
-4.61646061425846e-06
-3.21769549907349e-05
-3.42183081810612e-05
-1.20161151905712e-05
-7.25316366306543e-05
-5.42254018305241e-05
-7.7703085355243e-06
-4.78402361669568e-05
-2.47230984442853e-05
-4.99874994325831e-05
-6.620586325843e-06
-3.63272658519852e-05
-8.06695874026086e-06
-2.16088912107978e-05
-3.90980734113152e-05
-5.89428870968953e-05
-2.0339277668363e-05
-2.0664489112874e-05
-3.15575102084967e-05
2.05480892571481e-06
-3.63437906013176e-05
-1.09511124421291e-06
-4.08328420652744e-05
-6.08505711374344e-05
-2.58586204472371e-05
-2.03834110436485e-05
-3.20151399016356e-05
-1.67644922656888e-05
-4.45365749230374e-05
-1.12954512113685e-05
-6.95220113866284e-06
-9.59376907116974e-06
-4.18094927364807e-05
-3.37714438494078e-05
-5.45946315870578e-05
-4.45205272883092e-05
-2.40800143361359e-05
-4.60190990570026e-05
-8.55666603214327e-07
-3.25128531059789e-05
-6.33153949701216e-05
-4.06467024282227e-05
-2.18970365211436e-05
-3.20282750709145e-05
-1.71682962832844e-05
-3.25134739891014e-05
-2.69168516787389e-05
-3.1157080817832e-05
-3.48246709707484e-05
-1.41878961301333e-05
-1.38518300955963e-05
-2.90658455788004e-05
-1.21779369507042e-05
-2.06662815614624e-05
-3.23712365035857e-06
-1.51344443744212e-05
-2.45598417926667e-07
-4.59514477351393e-05
-2.021737229609e-05
-2.96310125767534e-05
-7.42298785399377e-05
-5.9518501359575e-05
-4.29195903018227e-05
-2.26106119412883e-05
-1.35435073255807e-05
-3.00562355755565e-05
-3.73749703743003e-05
-1.08433962648874e-05
-2.09776688806625e-05
-1.5313352658148e-05
-3.97388954059501e-05
-6.2169139561942e-06
-7.08273511850993e-05
-4.28565732303031e-06
-4.02703875403692e-05
-4.37763972667303e-05
-3.92073216765134e-05
-1.57952194064122e-05
-2.49659072478952e-05
-2.24446962039098e-05
-2.56142043333104e-05
-1.72557246123621e-05
-4.24792800548688e-05
-4.89396315178111e-05
-6.33716429846884e-06
-2.2090756011091e-05
-2.16379220087862e-05
-3.03511351736586e-05
-6.75457920231636e-05
-3.16198832393516e-05
-3.27283425592399e-05
-1.24919720127893e-06
-1.98985891356675e-05
-8.09861874153015e-06
-4.5077566760285e-05
-5.1009195514993e-05
-1.98039269469687e-05
-5.1458301322082e-05
-5.31016777819702e-05
-2.84259915592876e-05
-4.48808135177962e-05
-1.67738542374964e-06
-3.19167836876625e-05
-4.13692440077702e-05
-2.42602280620602e-05
-6.3216022296893e-06
-3.74204779619886e-05
-3.21603933696219e-05
-7.21007263389586e-05
-4.60834810722332e-05
-1.04186421428098e-05
-2.91596711903787e-05
-4.79296529027599e-05
-1.99548781995006e-05
-2.97372638266381e-05
-3.91833066000773e-05
-2.77358810664932e-05
-2.00464122564069e-05
-2.72394845632936e-05
-2.11869899534379e-05
-9.32745380416582e-06
-2.06900356691475e-05
-3.79382726786718e-05
-3.17919304705593e-05
-6.61627411179633e-06
-3.11769465437078e-05
-1.85400901783784e-06
-2.30951482025548e-05
-4.04227901026797e-05
5.21260930889391e-06
-2.48745991312317e-05
-4.17072763071643e-05
-9.05038082405167e-06
-8.6624035015979e-06
-3.21215319589369e-05
-3.04891634112115e-05
-3.0477112052707e-05
-4.13093217380129e-05
-1.90901640150537e-05
-4.05948904099639e-05
7.89057305850727e-07
-2.71183740031442e-05
-5.00868848231625e-05
-3.86688875659251e-05
-6.85981368003554e-06
-2.44275152379423e-05
-4.36714134176284e-06
-4.62944360342725e-05
-1.88095481937358e-05
-5.52245706076141e-05
-2.46208483208079e-05
-2.78415369618352e-05
-4.88357433426339e-05
-2.12774177933412e-06
-5.40537491662134e-05
-3.3795852287159e-05
-2.70630945223984e-05
-1.41859849092318e-05
-3.48437220495052e-05
-1.75032491390248e-05
-4.6414743472439e-05
-4.72155404427442e-05
-2.01614703434844e-05
-8.84978044469815e-07
-1.35749597822899e-05
-2.16897724079134e-05
-2.16118902580744e-05
-5.91523940780561e-05
-8.50005557581031e-06
-3.83797424173755e-05
-5.65351643462177e-05
-1.29260960582191e-05
-4.47065825901356e-05
-3.16027584971155e-05
-3.78365902561853e-07
-3.32638078528499e-05
3.93801091752549e-06
-2.32430175756463e-05
-4.12408132048648e-05
5.69074253349055e-06
-3.78051560631708e-05
-4.78436134656388e-05
-3.67671942846395e-05
-4.01100221546881e-05
-2.5671671700289e-05
-1.10846979876115e-05
-2.24886927811199e-05
-1.48055478167464e-05
-2.25892108138695e-05
-1.87739214784891e-05
-2.48177012794144e-05
-4.07893962965019e-05
-3.77053191096056e-05
-3.4428117418939e-06
-5.80949766622483e-05
-4.56621211087968e-05
-3.47289937049655e-05
-2.3750833519295e-06
-3.48014480459172e-05
-4.03501498320224e-05
3.5766645791205e-06
-5.17248437883242e-05
-1.98242407211596e-05
-5.36783427961231e-05
-2.53703609310024e-05
-1.78456706363166e-05
-5.00671401443307e-05
-5.90217871559089e-05
-2.08797165753274e-05
-3.58215472796016e-05
-1.04519310944357e-05
-4.42285955929848e-06
-3.00439997246432e-05
-3.04796300631604e-05
-4.5897632335718e-05
-2.3824962671469e-05
-2.77455817579455e-05
-3.50481243568232e-05
-5.08453432575785e-05
-2.13104020319444e-05
-5.6532848311664e-05
-3.15964151235037e-05
-1.20445336816836e-05
-1.95969214602177e-05
-4.48430739359437e-05
-1.33243294925e-05
-1.18077185423249e-05
-2.11004225398823e-05
-4.06352222560817e-05
-2.46374630815108e-05
-4.61932399483564e-05
-3.3269371681765e-05
-4.38770592915685e-05
-3.54455263962228e-05
5.92580094788124e-06
-3.21946807147324e-06
-3.84414171255475e-05
-1.146998252288e-05
-1.76289506583238e-05
-1.50966535557069e-05
-1.94792581540489e-05
-2.29034360567233e-05
1.45055600863888e-05
-5.20236169133789e-05
9.69138278888791e-07
-7.89863587023324e-06
-5.85962239871587e-06
7.26274157926585e-08
-3.45427834367454e-06
-2.39482501082888e-05
-2.98386826796175e-05
-3.25529239801856e-05
-1.14102513123086e-05
-3.06663407168117e-05
-5.79600597834019e-05
-1.12914488267037e-05
-3.284620937766e-05
-3.60811702167815e-05
-4.20827804168743e-06
-3.42562610335375e-05
1.82040266797808e-06
-3.44518544338991e-05
-4.1949816024659e-05
-3.85594973017485e-05
-4.06036868894057e-05
-6.5577517974766e-05
-1.63917453967956e-05
4.4892054887011e-06
-3.63554091264102e-05
-7.32235248000257e-06
-4.04464638257397e-05
-2.4553025274587e-05
-4.16055869905196e-05
-3.23332955698717e-05
-3.42054891673725e-05
-2.54870536205803e-05
-2.0653658754805e-05
-2.77830304928644e-05
-1.4092529621406e-05
-3.35451195504437e-05
-6.60495671203094e-05
-5.49567380065539e-05
-5.46579137943925e-05
-1.57227587040753e-05
-1.88738857865309e-05
-1.12382608715728e-05
-3.52567064817464e-05
-4.05388882821231e-05
-2.45377160344905e-05
-1.08288136707428e-05
-2.92126404030053e-05
-3.12999061201416e-05
-6.07235613315655e-06
-2.87471672036904e-05
-6.1409244048481e-06
-3.31813573156918e-05
-2.54438741625235e-06
-1.96548408173871e-05
-3.50156448027667e-05
-3.5895109578836e-05
-2.65340966023043e-05
-3.33128894804753e-05
-3.35149112551866e-05
-1.3942315746415e-05
-3.34840859868679e-05
-2.98712986011965e-05
-2.63687921339815e-05
-2.12700243222745e-05
-2.37260973644912e-05
-3.30630455902279e-05
-2.79732321057361e-05
-2.80936262283807e-05
-4.15749731711467e-05
-2.48177009258019e-05
-1.68511592892514e-05
-8.51250547805707e-07
-4.56177845970746e-05
-4.69722341808094e-05
8.58991794624458e-06
-2.13675604776774e-05
-2.45261482167507e-05
-2.64451308995109e-05
-3.58289296692512e-05
-3.25357339958217e-05
-1.73617353963534e-05
-3.26681642396121e-05
-3.91832333401923e-05
-1.82659119621885e-05
-2.37348752532683e-05
-2.29130781791771e-05
-3.06041932964977e-05
-3.43839430661852e-05
-4.13473623313748e-05
-2.21898474785209e-05
-8.74559955426746e-06
-8.91074508587205e-06
-7.37381798721422e-06
-4.05536147661637e-05
-4.10106754878184e-05
-1.70593154715356e-05
-4.40964075104522e-05
-3.67303465746193e-05
-2.44630852238461e-05
-2.98765582579614e-05
-1.78036498541161e-05
-3.3573303266008e-05
-4.64829391011441e-05
-2.70449574140401e-05
-2.49761987767109e-05
-1.33459271423975e-05
-2.83926700404957e-05
-1.53683904843478e-05
-4.20417260468239e-05
-5.24442745936508e-05
-2.56733731179265e-05
1.54504465953456e-06
-1.20099411041001e-05
-2.1331708401529e-05
-5.43612520668801e-05
-2.71925560788384e-05
-1.20970493312496e-05
-4.83136866332226e-05
-4.18024663109577e-05
-5.58076784213075e-05
-5.81540171434416e-05
-1.53773677609702e-05
-7.59854788866485e-06
-1.32936899723936e-05
-4.42077460341186e-05
7.82754639251564e-06
-3.63797323820349e-05
-2.08742451916632e-05
-2.06447151343917e-05
-2.0498537947046e-05
-6.62081595070926e-06
-1.91977463381926e-05
-1.90978738975988e-05
-4.16006915023986e-05
-3.51944155864952e-05
-5.90301983879704e-05
-5.65493981030468e-05
-4.07940135578426e-05
-8.03203226231202e-06
-1.75969785203692e-05
-3.55963632501106e-05
-1.09012850027914e-05
-2.49838330630797e-05
-1.95545642463999e-05
-3.85844107561802e-05
-3.55496913605918e-05
-1.45858088633166e-05
-3.52992236041709e-05
-3.35861039999068e-05
-3.86581437501082e-05
-2.80334741949893e-05
-2.70014929470701e-05
-2.8585241132092e-05
-6.77354775820397e-06
-2.09418932732871e-05
1.19789351496487e-06
7.55837590379828e-06
-1.09195949268148e-05
-3.77817577932507e-05
-4.38621984072879e-05
-5.52246712327939e-05
-5.12635378534118e-05
-1.75273348617003e-05
-3.7419466980134e-05
-7.94744585926382e-06
-1.05551999715441e-05
-4.31566016847876e-05
1.10316559568338e-05
-2.36471375213445e-05
-2.79986633153938e-05
-3.42881725090736e-05
-1.25120226744781e-05
-3.58312021513099e-05
-2.04444273006516e-05
-1.16459161233155e-05
-7.33389909522313e-06
-2.06191830111606e-05
-1.51011066265895e-05
1.1795358751627e-05
-7.16400210120973e-06
-2.14656447625123e-05
-1.62275362930177e-05
-5.14422932968287e-05
-3.81969850148242e-06
-3.80930354501441e-05
-2.29338063840306e-05
-3.58932822260406e-05
-1.58227811654649e-05
-1.03042538172966e-05
-2.22217357324881e-05
-2.7321376301744e-05
3.06026385124388e-07
-2.34209339183446e-05
-3.75652999039944e-05
-2.1286996903858e-05
6.66924814662399e-06
-3.48482271203173e-05
-1.49694019093968e-05
7.55397558243063e-06
-6.33776973947507e-05
-2.37786344781091e-05
-8.38737563360976e-06
-3.62315137895823e-05
-2.20113525976637e-05
-4.35149773806704e-05
-6.18921810852425e-05
-5.0729890835643e-05
-3.71378768359746e-05
-3.34363578893634e-05
-3.42484969978294e-05
-1.14049635481096e-05
-3.90505048356065e-05
-2.04010779340527e-05
-2.43653691278743e-05
-3.8493372102764e-05
-1.44439744168407e-05
-2.97239093732044e-05
-4.09613292173893e-05
-1.765505981752e-05
-4.69750874814424e-05
-2.21637002835404e-05
-2.13676317336772e-05
-2.96813062634733e-05
-3.91500689027697e-05
-2.74117842781851e-05
-2.1781467470327e-05
-3.38273110061782e-05
-5.86963430709866e-05
-1.61774032301196e-05
-3.43533780744096e-05
-3.46308078364128e-05
8.11959193536963e-06
-1.81544515152159e-05
-4.44816410644951e-05
-3.64400925677364e-05
6.23360193568121e-06
-4.86075215137643e-06
-4.65089505675014e-05
-3.04511670158458e-05
1.59394082689684e-05
-2.70556379678667e-05
-3.30922326810465e-05
-7.54795891727516e-07
-2.94468590938791e-05
-3.62509920007925e-05
-2.32030242823755e-05
1.19199473214914e-05
-2.0614005510987e-05
-9.30512816328487e-06
-2.21371809063656e-05
-2.89170876547439e-05
-7.75081606096969e-06
-5.77899203140055e-05
-5.17714523397474e-05
-2.87167650892314e-05
-4.72674359887427e-05
1.46617474089963e-06
-5.16450625244662e-05
-3.81173993603615e-05
-3.97950523030913e-05
-1.60050410453571e-05
-2.40551865844779e-05
-3.55324799847771e-05
-5.42527207756034e-05
-4.73776369635202e-05
-2.80438239384025e-05
-3.94384652546034e-05
-2.44986869874862e-05
-3.96213326444588e-06
-5.30756575995102e-05
-2.99902589153894e-05
-2.17974649360879e-05
-2.80091647125256e-05
-2.96052709491304e-05
-5.59245143054633e-05
-3.4865395468722e-05
-2.42886094394248e-05
-3.43424950166344e-05
-2.80262074827171e-05
-4.63253401437102e-05
-4.30683601201461e-05
-2.49030348671529e-05
-5.33323064274396e-06
-3.05476137022635e-05
-3.54974626200798e-06
-1.72680836490367e-06
-3.5977221602904e-05
-5.38358085016365e-05
-2.1982416063626e-05
-4.76601866399323e-05
5.95393469436907e-06
-4.49921226832768e-05
-1.69870068502094e-05
-3.09464570273577e-05
-5.82608757941428e-05
-5.29755545674143e-05
-2.06945902648243e-05
-4.72716386973192e-05
-3.8625836937348e-05
-4.9348317652086e-05
-2.96111655354769e-05
-6.48145597411641e-05
-2.60090388257909e-05
-3.33510590811851e-05
-4.32191246383821e-05
-3.58914951708547e-05
-5.06698567291494e-05
-5.31776216692012e-05
2.5758230402202e-06
-5.04162247371311e-05
-5.29350331525455e-05
-1.52783083691136e-05
-4.90140700969712e-05
4.06891377756224e-06
-4.23431577824212e-05
-1.79052998820913e-05
2.86219115442662e-06
-2.98136388044045e-05
-2.24074404718018e-05
-2.87889881238044e-05
-2.52712533033141e-05
-1.62503981624698e-05
-1.74939605423765e-05
-1.51629752823739e-05
-1.95284952828786e-05
-2.67448529112157e-05
-2.73481352323293e-05
-5.53181585318138e-06
-1.58627576518875e-05
2.34300121962178e-06
-1.1349643847902e-05
4.47939837732136e-06
-3.04555148598355e-05
-4.46473829696202e-05
-2.97935324822132e-05
-1.39802142638204e-05
-1.35487392545808e-05
-1.5530797065852e-05
-4.85843030840562e-05
-9.73338870015319e-06
-2.59026215615387e-05
-2.90665162220863e-05
-3.33738625202107e-05
-1.22234017925462e-05
-4.44352880489123e-05
-1.89119644352849e-05
-3.31989600673993e-05
-4.36917906067365e-06
-3.18252727880619e-05
-3.05515591473366e-05
-5.16002978574854e-05
-2.1662795782917e-05
-6.19498662085584e-05
-4.92069808483444e-05
-1.75696094747227e-05
-1.74779610015076e-05
-3.4461964153985e-05
-4.55904089731053e-05
-1.40459352229799e-05
8.33186755029012e-06
-2.41322842818367e-05
-3.14937897274056e-05
1.75882244974186e-06
-5.88377264598587e-05
-5.1675637731741e-05
-3.49064296192134e-05
-1.9995089853192e-05
-4.47725974561552e-05
-2.84995940060127e-05
-2.7000897098471e-05
-2.93718830061676e-05
-3.7923135591009e-06
-4.16625777096387e-05
-3.0837701383011e-05
-4.11313312554395e-05
-2.85510825944907e-05
-7.34084209714792e-06
-4.97467567640486e-05
-3.45906189762435e-05
-4.0410008575202e-06
-4.25698442538464e-05
-1.57920330349625e-05
-3.87398851247356e-05
-2.23337767166609e-05
-5.00972938569955e-05
-4.0272485055542e-05
-9.81211126639642e-06
-3.77140642593572e-05
-3.68197656313152e-05
-1.54772246036714e-05
-2.42889534424989e-05
-2.79921639969964e-05
-3.45261965686747e-05
-3.51089209364307e-05
-5.93006696124062e-05
-2.73280640719921e-05
-2.92873700172936e-05
-1.43740528148693e-06
-1.83517467497001e-05
-4.95172377447446e-05
-6.77947004610955e-05
-2.45600909684511e-05
-6.9416315551377e-06
-1.4372542110406e-05
-5.12283962246927e-05
-5.0697495833644e-05
-2.72739499617776e-05
-5.75294803244878e-05
-3.23061215476235e-05
8.03618139691789e-08
-3.91297689922822e-05
-3.46307117292333e-05
-3.36619528126582e-05
-8.59145509048856e-06
-4.20862371396842e-05
-2.89909416868528e-05
-2.0096042187605e-05
-4.22070606997743e-05
-4.57887166630862e-05
-4.37277837376475e-05
-3.32857416342378e-05
-2.84256672766469e-05
-2.91918710230112e-05
-2.99297760555859e-05
-5.71128700620388e-05
-9.50530736339668e-06
-2.27850147382305e-07
-2.4914653837899e-05
-1.36438302829897e-05
-2.28338728103509e-05
-1.46389795911268e-06
-3.91413678751397e-05
-5.23985254283914e-05
1.55360745030624e-06
-1.01768078310503e-05
-1.90487647994962e-05
1.4078969288354e-06
-4.77617981682501e-05
-4.28852410771909e-05
-3.10771232775354e-05
-2.78281096218054e-05
-2.54123466830314e-05
-3.67180335071477e-05
-3.66179589710556e-05
-3.64317211797557e-05
-5.1876717489489e-05
-9.30339786240712e-06
-4.06033748605972e-05
-1.62834128461726e-05
-2.42151653866331e-05
-4.7624079236614e-05
-1.53318324347786e-05
-1.69451077778397e-05
-3.1318324134663e-06
-3.36736138001027e-05
-2.59002614844328e-05
-4.93284544701381e-05
-2.08988028564418e-05
-3.97120116569389e-05
-4.32423387768805e-05
-3.84355070559808e-05
-2.51368096950946e-05
-1.58012443706634e-05
-1.7919945750872e-05
-1.97724896758358e-05
-2.27799219832814e-05
-4.62062894231509e-05
-6.59966852600069e-05
-6.12681670938079e-05
-3.27511712713648e-05
-2.31946293101733e-05
-3.16918270598238e-05
-2.96164239837209e-05
-3.75445980138892e-05
-2.12163833431525e-05
-3.3467477347093e-05
-4.21102822673906e-05
-4.01387178226639e-05
3.55882112393941e-06
-5.95774281372401e-05
-4.31717704685382e-05
-3.149047041328e-05
-4.97628724833831e-05
-1.92493552828619e-05
-1.6262605808761e-05
-2.0548122675835e-05
-5.18244397193317e-05
-3.34071070593519e-05
-3.127465424614e-05
-3.78098365326888e-05
-1.00469622954191e-05
-1.26012865154475e-05
-2.8520641997071e-05
-3.88412958841163e-05
-4.56808386023753e-06
-5.22076421294619e-05
-4.16678258511357e-05
-1.98673180027214e-05
-5.50745585213861e-05
-1.76732671495544e-05
-4.18004760093004e-05
-3.59137296488427e-05
-1.7368568208221e-05
4.03884063091687e-07
-3.69154959477807e-05
-3.3744589935138e-05
-4.61916642796107e-05
-2.57415029400398e-05
-5.46150742037127e-05
-7.3062244267111e-06
1.81266483321124e-06
-4.19297681378606e-05
-3.45323558090164e-05
-2.87456740127076e-05
-1.92244921292068e-05
-3.65051172163969e-05
-3.64980410923029e-05
-4.99661169984664e-06
-3.89903550174508e-05
-1.99833715616034e-05
-3.21024394616639e-05
3.26736356845646e-07
-3.9001959825585e-05
-4.35675988540942e-05
-5.96286970854634e-05
-1.39944452761588e-05
-4.19849684014328e-05
-3.27334182108719e-05
-1.87952845043568e-05
-2.01469739096258e-06
-4.17190207920103e-05
-1.32772316631591e-05
-5.11620475181797e-05
-2.98898375830629e-05
-4.60728718152942e-05
-2.04390073220303e-05
-2.13221565634011e-05
-1.81637578513534e-05
-7.57364859645855e-05
-9.52371644689379e-06
-3.7034570194229e-05
-6.10531660015548e-05
-5.0679327482829e-05
-3.99443140132615e-05
-2.38139495846441e-05
-2.61795116163221e-05
-4.72633465613457e-05
-2.2707056221512e-05
-3.31895768202425e-05
-3.17508894300224e-05
-4.25802467884451e-05
-4.58467447097205e-05
-2.05080757263397e-05
-3.86743732570852e-05
-2.25769970403247e-05
-5.81604520583708e-05
-4.03816304286956e-05
-7.74598409690169e-05
-4.02947694275195e-05
-1.29905501159012e-05
-1.87750766197087e-05
-7.41650396214492e-06
-4.35377834692574e-05
-2.23473166391715e-05
5.60175625120547e-07
-3.99643877346653e-05
-2.31555744087653e-05
-1.67620675577996e-05
-3.01887951369262e-05
4.59911268803285e-06
-4.62994820595101e-05
2.42226775025956e-05
-3.0190332124771e-05
-2.26266325637647e-05
-1.92725308385679e-05
-3.67466129085265e-05
-3.21417192530134e-05
-2.06684277518259e-05
-3.14770034634173e-05
-4.06384228626698e-05
2.5403512233743e-05
-7.83113027196014e-05
-2.24639553551335e-05
-1.80567457109204e-05
-4.00822299064697e-05
-2.45780851131736e-05
-3.20446898501013e-05
-3.29704959759308e-05
-2.01577162888641e-05
-2.14403921533994e-05
-2.40497301880795e-05
5.8277881550074e-07
-3.18425008317493e-05
-4.91513324903767e-05
-8.51872553648289e-06
9.75036869319802e-07
-5.06001284821464e-06
-6.04552957692739e-05
-3.16138259358354e-05
-3.6344393340774e-05
-2.51123707032817e-05
-2.45429030672035e-05
-2.93175800069444e-05
-3.90321446696425e-05
-1.32839048412382e-05
-1.03284000893123e-05
-6.08951159738353e-05
-3.05743384205406e-05
-1.49288378943719e-05
-3.26350932049762e-06
-2.71978191035661e-05
-3.28042401443645e-05
-5.11369990504777e-05
-5.21439418643313e-05
-2.23188929839226e-06
-1.72855084656599e-05
-3.17423526990644e-05
-3.79992259999291e-05
-2.35710442729882e-05
-3.20797154968921e-05
-3.76617116296111e-05
-4.31818959577313e-05
-1.78537225113969e-05
-3.00322614288393e-05
-2.50044167990779e-05
-3.71310300685266e-05
-5.76564175801452e-05
-2.50338115751311e-05
-4.33935534833499e-05
-4.02033885015786e-05
-4.02303173693663e-05
-6.64789769711364e-05
-5.29929397000877e-05
-2.48577099248102e-05
-3.2123793617189e-05
-3.34485255074054e-05
-5.00154430726152e-05
-6.43880401562011e-05
-1.08341116872658e-05
-3.11713555420573e-05
-3.2710788788989e-05
-3.82341218295216e-05
-6.83889328052449e-06
-3.33270016918131e-05
-1.69795937534537e-05
-3.40093162194267e-05
-3.47594384734476e-05
-1.95147422101399e-05
-3.50630948577418e-05
-4.02873938793807e-05
-1.47578174061865e-05
-1.98223450648683e-05
-2.82397744505012e-05
-3.79515454278752e-05
-1.09483782403667e-05
-4.21135845517387e-05
-2.03222006596337e-05
-1.47896433076121e-05
-4.54546168454637e-05
-1.60515122378761e-05
5.38990119773153e-06
-1.96322667787699e-05
-5.0944954159637e-05
-5.46589761474736e-05
-3.11181495915915e-05
-1.3448220039515e-05
-3.76528742371797e-05
-3.77744630326571e-05
-2.01445558847701e-05
-2.44512859849465e-05
8.90350616400159e-06
-1.70374121193718e-05
-1.99802209554551e-05
-3.15481219232318e-05
-8.69391214591183e-06
-6.76663917314026e-05
-2.97037362806799e-05
-3.16621804947133e-05
-3.86416197710976e-05
-2.61857621163922e-05
-2.26986020958386e-05
-4.44875263049897e-05
-3.37045455417368e-05
-3.44649507543423e-05
-1.00463736189963e-05
-5.20274123088893e-06
-4.52738453285031e-05
-2.15680058915339e-05
-4.85250456435078e-05
-1.98609537793629e-05
-3.24724244642828e-05
-2.16013741719039e-05
-5.60108555016164e-05
-2.04410936329622e-07
-2.97145558096441e-05
-3.19290532370946e-05
-2.904952694811e-05
-4.96694061215716e-05
-3.27171330214677e-05
-2.7263044572686e-05
-1.92542381709811e-05
-3.0678948766911e-05
-4.09167598518462e-05
-4.42931724468032e-05
-5.36686381659276e-05
-3.00266992739804e-05
-3.99407626989947e-05
-1.27747409280115e-05
-2.82724155297679e-05
-3.58808274792996e-05
-4.0675510778749e-05
-2.49716615947313e-05
-1.16140167356483e-05
-4.39672037803222e-05
-2.34358274228254e-05
-5.05539984866863e-05
-1.23203528490723e-05
-3.24370890041858e-05
9.67986593973203e-06
-2.20815050939606e-05
-2.44795622410938e-05
-3.39698278109662e-05
-2.32740467923083e-05
-1.35259256965755e-05
-6.83560309721909e-06
-1.39207253596566e-05
-4.89109898147481e-05
-8.32675132305444e-06
-2.00206222547658e-05
-1.69508943258883e-05
-1.87382478518932e-05
7.839285651956e-06
-3.17448829412502e-05
-8.85556158135823e-06
-2.65638771326868e-05
-3.25538026028554e-05
-3.66154882829166e-05
-5.87134155833765e-06
1.02151825216623e-06
-3.90135987675108e-05
-1.80752042425393e-06
-3.82465979757499e-05
-4.58405300341921e-05
-3.16935156559106e-05
-2.26020608975693e-05
-3.15931082512332e-05
-3.73520699065943e-05
-1.89468458763768e-05
-1.65185171847873e-05
-3.44563413365809e-05
1.7152400355014e-05
-2.48940905788233e-05
-4.60259157376244e-05
-3.79254217899792e-05
-5.00758712567536e-06
-2.0403756356457e-05
-3.42478074752052e-05
-5.37812529416081e-05
-3.85094474303451e-05
-4.69070394919473e-05
1.63893682376568e-06
-6.22807342568755e-05
-3.42329801676128e-05
-4.36083564248882e-05
9.67885017059047e-07
-2.80406757308012e-05
-2.49370683741333e-05
-3.76958341606816e-05
-2.5719759391831e-05
-3.93452702683759e-05
-1.31910607244187e-05
-2.06076677023214e-05
8.13395154128298e-07
-6.31995810307539e-05
-3.23823470807472e-05
-4.07116976367757e-05
-4.75658838864961e-05
-2.85090361282976e-05
-5.26042383079607e-05
-5.72500576980905e-05
-5.48908742071071e-05
-1.24880620225315e-05
-1.46134919275507e-05
-3.50079810715061e-05
-5.00297583708125e-05
-1.78663399190475e-05
-4.24668852827402e-05
-1.76821379571657e-05
-2.22274969291236e-05
-3.75598448833107e-05
-3.24484085883614e-05
-2.38835649969645e-05
-2.12925105926123e-05
-5.96773582641574e-06
-3.49912391513835e-05
-2.88803810724142e-05
-3.53844151807428e-05
-2.74706678867112e-05
-6.42795368433397e-05
-1.50892763972946e-06
-2.1370542448424e-05
-2.7464102269082e-05
-3.6381005170696e-05
-2.53493389797372e-06
-4.95304859514021e-05
-2.78711975621839e-05
-1.69721453042867e-05
-4.23601089150882e-05
-2.50527766248455e-05
-3.44378116399977e-05
-3.64256639342105e-05
-5.58210807022664e-05
-2.73876754612432e-05
-3.39352020150785e-05
-3.97289521232446e-05
-2.25999201539844e-05
-1.80266591266094e-05
-3.4923209014259e-05
-3.43389789210464e-05
-2.47259027265991e-05
-2.44614667071611e-05
-4.98791818443012e-05
-1.99009136601558e-05
-4.38265186902161e-05
-3.46235683331713e-05
-2.612470664464e-05
-2.64167956780497e-05
-1.76420838815267e-05
-6.18445298875437e-05
-4.36753819434177e-05
-2.92502700705071e-05
-4.92030749487465e-06
-2.24307497998941e-05
-4.293626246357e-05
-2.10189389251956e-05
-1.70414151326154e-05
5.63024743533775e-07
-3.09331924320665e-05
-5.43578148947432e-05
-6.18458647226253e-05
-1.22447506419912e-05
-2.75915282573996e-05
-2.98469420257665e-05
-1.88196736859033e-05
-1.99303418825711e-05
-4.99285422307377e-05
-7.13570731693522e-06
-2.91918407494744e-05
4.787576779167e-06
-2.74599985704901e-05
-1.76028626517294e-05
-4.18266443974212e-05
-4.91795563007394e-05
-2.81084634515877e-05
-3.11931054879844e-05
-4.27089818449784e-05
-3.46496460635331e-05
-1.46202189543767e-05
-4.57636955917201e-05
-2.96629371822447e-05
-3.98274681872092e-05
2.01318762385069e-06
-2.81727921456336e-05
-4.69259225926249e-05
-4.85198252002761e-05
-3.41792628474858e-05
-3.71355764559567e-05
-2.07177150314148e-05
-3.31789611699452e-05
-4.94626922688454e-05
-3.99058953111572e-05
-3.53581792832807e-05
-6.04281981962174e-05
-7.62850942406215e-05
-2.67529025270848e-05
-2.33537450355034e-05
-2.21147902513557e-05
-2.83304519764364e-05
-4.45971753713959e-05
-6.83139541989679e-05
-2.18149113586792e-05
-2.77275785731145e-05
-2.50134405806737e-05
-2.00145399023455e-05
-2.1572925370677e-05
-2.81714580580349e-05
-2.90205274420056e-05
-1.92749656024358e-05
-5.38308416320918e-05
-2.86431860131522e-05
-2.97775562788629e-05
-3.45910081990036e-05
-5.75877560987666e-05
-1.33219184319245e-06
-2.91257384093967e-05
-7.81536394414597e-06
-2.08085282752689e-05
-3.80728490035175e-05
-4.62837556536162e-06
-4.27300522471099e-05
-3.13574044731839e-05
-2.11323203680376e-05
-3.04337678841504e-05
-1.18397310160227e-05
-3.0984201281841e-05
-2.01801815634381e-05
-2.82434987533496e-05
-2.84898269491556e-05
-1.14308372085261e-05
-3.68226242575281e-05
-4.53249696376713e-05
-1.06857619500746e-05
-1.69568749441198e-05
3.81438105383699e-07
-2.95970064976485e-05
-2.11956893092807e-05
-4.13012286450175e-06
-2.95209234272433e-05
-3.95993610128552e-05
-3.73719094596732e-05
-3.94201443446888e-05
2.26060831690112e-06
-4.80062961341477e-05
-3.78008889567906e-05
-2.16081854188769e-05
-5.01235455037688e-05
-3.44247587755954e-05
-1.84506341788494e-05
-3.22534427474827e-05
-3.26821842829705e-05
-3.85490435033016e-05
-2.76700046421639e-05
-3.35927302518493e-05
-3.33649992918322e-05
-3.163875873934e-05
-4.20885378375804e-05
-4.31292049760369e-05
-6.01207858502183e-05
-2.74484316710372e-05
-3.50537508107185e-05
-1.90600748687911e-05
-4.52241184701442e-05
-6.20353039468902e-05
-4.19323223820925e-05
-2.30872038611492e-05
-3.35732165276257e-05
-5.03692946151848e-05
-1.63608888671424e-05
-4.99081112614672e-05
-3.82405460800033e-05
-4.55807997492161e-05
-1.84724012157202e-05
-1.81381467527146e-05
-4.33512504110242e-05
-1.80790908468267e-05
-2.49403910863438e-05
-1.21619015776413e-05
-3.93200511775729e-05
-1.81447202945857e-05
-2.18796215415554e-05
-4.26201302837494e-05
-5.37987688936486e-05
-1.60013649589413e-05
-1.41364014299194e-05
9.0157723589625e-06
-2.0726220554479e-05
-2.29936919594812e-05
-1.17527921917165e-05
-2.90260667717174e-05
-5.22800282362658e-05
-4.48147842646366e-05
-3.81575826916907e-05
-3.4896716396569e-05
-4.18284269121541e-05
-2.89790859354935e-05
1.693056709251e-05
-3.11151643969657e-05
-3.3856321234766e-05
-9.06894518335048e-06
-4.45434705047486e-05
-4.48290126660876e-05
-2.66422166161404e-05
-1.33341488717307e-05
-3.34377264061535e-05
-5.01512398248784e-05
-4.67877739251249e-05
-2.08156636925138e-05
-2.02994897466603e-05
-4.96437608686096e-05
-3.29388315757764e-05
-4.83364099260211e-05
-1.86762307352575e-05
-2.11228647374662e-05
-3.45436164188666e-05
-1.81869000611235e-05
-3.93457946946052e-05
-3.08120376014767e-05
-2.78361502331037e-05
-3.64910631213185e-05
-2.21736389492624e-05
-1.74371708483678e-05
-3.72991476181985e-05
-3.30040562360794e-05
-3.94778393429408e-05
-2.03902201216109e-05
-3.79704084860816e-05
-4.5416822574737e-05
-3.0004876478292e-05
-2.36539732238251e-05
-1.56556202527661e-05
-4.96738055745648e-05
-5.33060818474225e-05
-3.43452086258877e-05
-2.10058394048991e-05
-3.66974345370854e-05
-3.14137264201608e-05
-4.09866963095013e-05
-4.37051421530974e-05
-2.42167797381906e-05
-4.54184565980192e-05
-4.25158361392974e-05
-4.58278068482907e-05
-2.29803974731549e-05
-2.07025191756439e-05
-6.88505092900868e-06
-2.49912104385886e-05
-8.30107025923069e-06
-4.89978756651457e-05
-2.92663106021578e-05
-4.20496030470763e-05
-1.7218376263022e-05
-8.88564846940452e-06
-2.19466116052832e-05
-5.09588110953682e-05
-2.6601912397822e-05
-3.74770417510035e-05
-2.97904276004854e-05
-4.41312717714364e-05
6.78693589519418e-06
-2.05902737943769e-05
-3.86544591537505e-05
-3.99263001526159e-05
-3.28289359628573e-05
-4.47138799704394e-06
-3.80798375773782e-05
-3.88678805647433e-05
-6.27087984559801e-06
-4.73172356259596e-06
-2.31254423547901e-05
-1.13676351516672e-05
-3.6945391723248e-05
-1.36380871033533e-05
-4.48622775867244e-05
-4.94898418884174e-05
-5.34352002265403e-05
-2.9904459402269e-05
-5.23056422799295e-05
-4.1121867297782e-05
-5.5182220029684e-05
-4.34659196585507e-05
-5.26610141461e-06
-5.68691104025058e-05
-1.49779253537685e-05
4.49441109476708e-06
7.38054761682248e-06
-5.89963687377417e-05
-2.86655407202894e-06
-5.09265303081865e-06
-4.843406057017e-05
-4.38089381529197e-05
-4.087317263562e-05
-2.52602858126288e-05
-1.11421198475535e-05
-1.73620333442876e-05
-5.56348364087589e-05
-3.37203029206061e-05
-1.47796659963733e-05
-4.16599843013543e-05
-3.35441641739345e-05
-1.17510905846782e-05
-2.03651952580501e-05
-4.40958829176345e-05
-3.2770465402355e-05
-6.7345089516389e-05
-2.80448267229235e-05
-9.52058060507992e-06
-1.48133589703364e-05
-2.82065817429623e-05
-3.25398465446536e-05
-3.81678660303972e-05
-3.04155526903751e-05
-2.41990596328341e-05
-2.90910259229392e-05
-1.91391038354545e-05
-2.30984662774935e-05
-4.44073507809989e-05
-7.47137029083109e-05
-2.60484706925131e-05
-7.05024477917939e-05
-4.7936667977267e-05
-3.0011257796011e-05
-2.71700149595677e-05
-1.38212041641459e-05
-4.91525264669733e-05
-2.11146267423783e-05
-3.20135789128004e-05
-2.06706396420408e-05
-1.51369704857326e-05
-2.85683620293127e-05
-2.12161993232519e-05
-5.65378519928621e-05
-1.75533220849779e-05
-2.96184063061632e-05
-4.01800824463585e-05
-3.07273104700581e-05
-1.32684303090823e-05
-2.2848872929574e-05
-1.88389732961378e-05
-1.39960876882423e-05
-2.16296236392075e-05
-3.59857100185606e-05
-1.36425648672948e-05
-5.73277139442689e-06
-2.8397433236301e-05
-7.2968368457685e-06
-3.592577627289e-05
-5.97806178136543e-05
-1.98591026574337e-05
-6.19706855147459e-05
-2.21231813516716e-05
-2.43119820234731e-05
-2.1416898193189e-06
-3.50451332749201e-05
-2.09924630671036e-05
-1.81249420776423e-05
-4.28769250970271e-05
-4.12261672688788e-05
-3.63794235781512e-05
-2.3235563313477e-05
-4.57701155856751e-05
-2.34948509046403e-05
-4.11431393875845e-05
-2.08375520822141e-05
-4.79526854346072e-05
-5.68017850541248e-06
-2.09083099430797e-05
-1.17059669856192e-05
-2.45060010878185e-05
-8.70524829228135e-06
-8.39332770786707e-06
-3.19927735479772e-06
-2.56842190035003e-05
-2.9796879300277e-05
-5.48976675354746e-05
-3.6256417687203e-05
-3.63141125638193e-05
4.13117901920289e-06
1.42945584584104e-06
-2.60065498877217e-05
-2.46307998032567e-05
-3.1971118802447e-05
-2.82241510727871e-05
-7.63660373197746e-06
-3.10757870574646e-05
-5.85244720882195e-05
-7.20243645279265e-05
-7.33932976154787e-06
-3.07510261122988e-05
-1.09356953876892e-05
-3.71344399966313e-05
-3.79542638214142e-05
-9.91566991614702e-06
-2.25725837325728e-05
-4.22356920603099e-05
-6.62466099454894e-05
-2.08655709401697e-05
-3.17779676542767e-05
-5.62696549461214e-05
-4.49934402091776e-05
-2.31648729228775e-05
-4.16491127287997e-05
-4.560554749794e-05
-4.63474825563318e-05
-4.66304411977704e-05
-4.34322944103736e-05
-3.24460912489791e-05
-4.83949729431662e-05
-2.40923282482254e-05
-2.68004924416506e-05
-3.55895062455445e-05
-3.77824438500555e-05
-3.24027199567559e-05
-4.2005074901781e-05
-3.98332940642003e-05
-2.6363874345378e-05
-3.3743235037747e-05
-2.09460268627565e-05
-1.79738179464048e-05
-5.82898405506744e-05
-1.80563081956121e-05
-1.03115329844746e-05
-2.4079557915053e-05
-3.29063583522726e-05
-2.32585485478675e-06
-4.0143990181249e-06
-2.86795210831648e-05
-2.07742197540206e-05
-3.51216089818571e-05
-1.24747444948725e-05
-4.36279149603048e-05
-3.17470125583409e-05
-4.40598264533321e-05
-2.32295659753856e-05
-1.93116129489021e-05
-3.45894892306515e-05
-2.92555521174146e-05
5.56758374914858e-07
-5.19495418969662e-05
-3.64391952546462e-05
-4.47927244561926e-05
-3.77820824512932e-05
1.94124193444372e-06
-2.16941578751071e-05
-4.47721894106106e-05
-2.17736499151727e-05
-1.43327518192944e-05
-1.59748269020962e-05
-1.45174710212881e-05
-2.01713681231489e-05
-2.96622485916811e-05
-3.52333832210945e-05
-6.46695486066433e-05
-3.02215184814359e-05
-5.29818604546669e-05
2.00140063875746e-05
-3.12146255749715e-05
