# Supplementary material for: Research on computational propagation and identification of mine microseismic signals based on deep learning
Source: PLoS One. 2025 Oct 22;20(10):e0334641. doi: 10.1371/journal.pone.0334641 (PMC12543183; doi:10.1371/journal.pone.0334641)
Supplement: S7 Data — (ZIP) [file pone.0334641.s007.zip › 000100900001631.xlsx_0.txt_24.txt.txt]

-3.64336769542138e-05
-2.21507752052142e-05
-1.83474501948964e-05
-2.50235642230285e-05
-2.37836396791587e-05
-3.621575780228e-05
-1.57577793734044e-05
-1.0420610278482e-05
-1.70992010826944e-05
-3.05798667487751e-06
-3.77874331173326e-05
-3.94685295191004e-05
-1.7006868792565e-05
-4.16922225048966e-07
-1.65449311349038e-05
-2.02804185293099e-05
-2.6491489912347e-05
-3.135967418957e-05
-1.55269885822095e-06
-8.91110326371887e-07
-2.39213039292308e-05
-3.78405617665894e-05
-1.7536634465093e-05
-4.34186461402188e-05
-2.5931937081753e-05
-3.39361689774245e-05
-3.28873771392482e-05
-2.86291267447359e-05
-4.73800169503552e-05
-3.42726597321154e-05
-2.37378941850219e-05
-3.76798188002115e-05
-4.03789310351688e-05
-2.43584319117651e-05
1.57571163936837e-06
-1.50358931248698e-05
-1.31878244565881e-05
-2.93529323317532e-05
-1.1791520710742e-05
-2.80145544190139e-05
-7.73179963296207e-06
-2.3752478620982e-05
-5.61928065157429e-05
-1.84645335481901e-05
-2.16812435006279e-05
-3.24340592973744e-05
-1.23896417273173e-05
-3.69689898585162e-05
-5.28743940619489e-05
-1.76689490654357e-05
-2.27952321764236e-05
-9.71651442835156e-06
-2.59093814589107e-05
-1.44750408162367e-05
-3.19225617504459e-05
-3.55335773440174e-05
-3.23433225858854e-05
-6.49001932103965e-05
-4.75037396006668e-05
-3.37418153679593e-05
-3.51933630266107e-05
-4.9645176507652e-05
-2.20549121707706e-05
-3.70348357180651e-05
-5.90222254410631e-05
-3.33404289077871e-05
-2.36723520205529e-05
-3.20366985965328e-05
-7.81436608779391e-05
-3.07512124677089e-05
-3.60321721515781e-05
-2.64350654810585e-06
-2.95138490315683e-05
-3.92074721956127e-05
-2.32014479461833e-05
-4.82065599329266e-05
-3.08166587010661e-05
-4.58424273526904e-05
-4.80060154466824e-05
-2.27690049812722e-05
-5.53779503316149e-05
-7.72968189670875e-06
-8.5565150876168e-06
-5.52044386954541e-05
-2.06792149366033e-05
-6.08325757810895e-05
-2.4452530844464e-05
-2.38877016306534e-05
5.38092492617518e-06
-1.44859759324579e-05
-2.03687402053972e-05
-2.95629320446971e-05
-2.60912006793367e-05
-1.26147630633903e-05
-8.05895315551415e-06
-1.05007596736218e-05
-3.84816126723049e-05
-3.27906564642201e-05
-3.7756800977203e-05
-4.54369750729935e-06
-8.68325952767971e-06
6.60946824061583e-06
-2.80314692470018e-05
-7.91374865392661e-06
-2.55068184503893e-05
-4.19199317779624e-05
-7.76413275238314e-06
6.45679382536317e-07
-4.74251325183145e-05
-1.77557278712783e-05
-1.33705471439666e-05
-3.87453302793396e-05
6.91765714586704e-06
-1.85766520281449e-05
-2.63934784485703e-05
-2.95399414538025e-05
-2.1313572613861e-05
-1.62205965570648e-05
-4.17477080936394e-05
-1.84860522916069e-05
-2.13276634756861e-05
-4.98946780335459e-05
-4.53989448764415e-05
-3.66700717358544e-06
-6.91781601826657e-06
-2.15295709586738e-05
-5.43444997010808e-05
-2.6707760898288e-05
-4.15029238694126e-05
-2.19114750686202e-05
-3.87087571382237e-05
-5.16563540548719e-05
-2.6918398025484e-05
2.27037732686054e-05
-4.94809745843383e-05
-2.39774240301391e-05
-3.20093729078474e-05
-4.21193987804491e-05
-4.55578611557343e-05
-3.00024908311283e-05
-3.65433956583352e-05
-2.57743741449152e-05
-1.36149207176271e-05
-1.68761775036809e-05
-3.34965498783645e-05
-3.7427401922238e-05
-4.31526760796759e-05
-6.30917994808734e-05
-4.49105692921031e-05
-8.55237888077825e-06
-6.33540807109111e-05
-2.83238714086348e-05
7.73406251822673e-06
-5.43170278082685e-05
-5.58094741287426e-05
-3.46010653343997e-05
-3.72389055486304e-05
-7.84201076430434e-06
-2.33030336005437e-05
-4.33169968247325e-05
-5.72430464905165e-06
-8.7602097918262e-06
-2.95096385416733e-05
-4.70306365388962e-05
-3.31368870065147e-05
-1.38250708249123e-05
-3.31580490142674e-05
-5.38563257342751e-05
6.32230537629945e-06
-2.02291480738677e-05
-4.46513723561804e-05
-2.48754143975383e-05
-5.8147217287661e-05
4.64717427450633e-06
-2.54484533657327e-05
1.33990954248551e-05
-5.01992185668944e-05
-5.4998428307221e-05
-4.39243734541747e-05
-5.5279285406137e-05
-3.28458471145015e-05
-4.35849161451947e-05
-6.42624475585957e-05
-2.21760633270678e-05
-2.40561961165958e-05
-1.66995574401573e-05
-3.14806748457761e-05
-1.01448413431683e-05
-4.16988761507765e-05
-3.15414833552183e-05
-3.19771377667726e-05
-1.82912696156722e-07
-1.36121920286483e-05
-2.53883819240794e-05
-2.70677745037719e-05
-4.43489711761233e-05
-2.66597281639781e-05
-5.26731117043999e-05
-4.43051109011585e-05
-5.67722988026388e-05
-9.60632045863395e-06
-1.21139267592301e-05
-3.0103560827013e-05
-1.41203396891145e-05
-2.44532988894833e-05
6.05162827519554e-06
-4.78057303009758e-05
-6.50073002691302e-06
-3.04674067711613e-05
-4.93844263412712e-05
-1.24901627950513e-05
-2.42172317495478e-05
-7.77253541723458e-05
-4.32333301935394e-05
-2.98080100879591e-05
-1.05467480533883e-05
-2.28736526530163e-05
-2.51762352377248e-05
-2.96917745024794e-05
-2.33968452560638e-06
-5.64100451833397e-05
-6.37759057923933e-06
-2.28058060493393e-05
-2.72778245711961e-05
-4.94696487722947e-05
-2.13769898650228e-05
-4.92753095559614e-05
-3.86546086368821e-05
1.82906885024965e-05
-1.37278253502913e-05
-3.72813779022726e-05
-4.35338652397296e-05
-1.12935562880628e-05
-4.38584215660805e-05
-4.85913606557416e-06
-6.52230142862944e-05
-2.2040282875651e-05
-3.56649063191006e-05
-3.60882868413513e-05
-2.44216515993957e-05
-5.1732289424207e-05
-2.82561968414747e-05
-4.63237646079205e-05
-2.85977021915095e-05
-9.31691475693841e-06
-5.3312372913789e-05
-4.12724457156942e-05
-1.5870069470597e-05
3.44530243556281e-06
-2.13949578282079e-05
-3.31114914569118e-05
-3.95440791382e-05
-1.71240434194577e-05
-1.8191556914358e-05
1.71653891802735e-05
-1.94273909601466e-05
-4.54213093788863e-05
-3.70182984678686e-05
-2.74468943674207e-05
-5.40812886225785e-05
-3.41793431045722e-05
-4.70104748439718e-05
-5.14506341882521e-05
-4.13160908931774e-05
-2.47155866009007e-05
-5.36556363266725e-05
-3.55046607457957e-05
-3.61626672343383e-05
-4.54888983161025e-05
-2.56421415184611e-05
-2.62050912483524e-05
-2.23835047690718e-05
1.00816407750561e-05
-9.44000697173679e-06
-1.30273740413023e-05
-2.81465358930109e-05
-1.86385919382931e-05
-1.66110361436993e-05
-2.64716414880793e-05
-8.02487741982539e-05
-5.71221896063861e-05
-2.02040246327702e-05
-2.97933587093399e-05
-2.24972600664749e-05
-4.88062831300725e-05
-4.82849101653958e-05
-3.42121533014804e-05
-5.08154715739585e-05
-9.85788287010677e-06
-4.68196495719017e-05
-3.42446904103404e-05
-9.48688181119472e-06
-6.32594488769182e-05
-4.1411566745836e-05
-3.03239910360498e-05
-3.00244258107721e-05
-2.76346045519589e-05
-1.1508406600557e-05
-3.02871752826839e-05
-5.30133554897391e-05
-1.96459278387223e-05
-1.80668482221787e-05
-4.39634445074958e-05
-1.52616577814498e-05
-3.73399860102292e-05
-5.39740641080889e-05
-3.33556878452525e-05
-2.41568255263577e-05
-2.62423224172547e-05
-3.30968323594333e-05
-4.99400658061772e-05
-3.37871878204296e-05
-2.01399418053518e-05
-5.07044201168384e-05
-3.03179897268218e-05
-5.26764764845194e-05
-1.32528648950362e-05
-1.38702824065288e-05
-4.02846946985604e-05
-3.65274237816126e-05
-5.47757373341821e-05
-6.46002163285228e-05
-2.10048020783374e-05
-5.92309757869472e-05
-4.88244881611241e-05
-4.33012811208605e-05
-6.00411144597316e-05
-1.33365252224182e-05
-5.61504017600744e-05
-1.79012997380603e-05
-3.36059396148215e-05
-1.75559685294381e-05
-1.11249481649281e-05
-4.67062349233666e-05
-3.28560776722935e-05
-1.62858564248992e-05
2.48264149250738e-06
-3.15906762655734e-05
-4.88216189463493e-05
-4.72865547423922e-05
-1.92785186373308e-05
-4.19512123457643e-05
-2.01927438389107e-05
-6.36570121885506e-05
-5.3176932228531e-05
-5.95697269942052e-05
-1.66862152197011e-05
8.05728224025772e-07
9.15411942786542e-06
-4.09036053055883e-05
-5.77297842616104e-05
-2.26687723622981e-05
-1.69394444978173e-05
-1.59626864503499e-05
-4.92945153345057e-05
-6.11077840751584e-05
-1.30739177908288e-05
-2.7887793064746e-05
-3.41391608940619e-05
-4.08591177990703e-05
-3.90882914956838e-05
-3.73397446051045e-05
-4.6856534277025e-05
-4.07722937384284e-05
-2.04808844337362e-05
-3.511795276556e-05
-3.74954101732056e-05
-5.70607413531717e-05
-4.92886022630739e-05
-3.1266433972036e-05
-3.36706623685562e-05
-1.47988554147671e-05
-2.15653936776779e-05
-2.71046673548241e-05
-4.22047033753129e-05
-1.03604359130892e-05
-2.92823874581682e-05
-3.3530584845055e-05
-4.23288634866431e-05
-2.99336154172723e-05
-2.16286609011682e-05
-1.09483217486541e-05
-2.21249703863111e-05
-5.13614440534246e-05
-1.28723514692634e-05
-4.19351890617336e-05
-3.79639179249834e-05
-4.82319644519772e-05
-3.71242352109942e-05
-1.50110597634956e-05
6.16915747637338e-06
-4.49029697385797e-05
-2.78585473147967e-05
-2.48667719485834e-05
1.25164777891638e-06
-6.41238241931347e-05
-4.456438456368e-05
-4.17192110638913e-05
-2.98519559318516e-05
-3.37325330292493e-05
-1.86222199449764e-05
-3.52636843875734e-05
-7.71207901711487e-06
-2.87753569116805e-05
-2.60547704135223e-05
-2.75341000431454e-05
-5.25825361897672e-05
-3.48174155844718e-05
-2.00444312671892e-05
3.74802398997561e-07
-4.86115385919696e-05
-3.51687438722917e-05
-2.07039184363769e-05
-2.55487244479087e-05
-2.90692761179647e-05
-3.59562910041499e-05
-2.68023897498632e-05
-4.45072566148392e-05
-1.83197909878825e-05
-4.82894085730732e-05
-2.84503868229474e-05
-4.86519639405771e-05
-1.12383077028232e-05
-5.83785063187119e-05
-1.9853122219158e-05
-1.23366548628889e-05
-1.6100178166365e-05
-3.42104948199492e-05
-2.02266294268045e-05
-3.78765005816094e-05
-3.47649049607822e-05
-8.41301481898863e-06
-1.75841691871321e-05
-5.30070290022644e-05
-3.45851818736458e-06
-2.27153043731759e-05
-6.31875588062983e-05
-4.00934086597893e-05
-4.70826319119475e-05
-1.18424656900309e-05
-8.05581412071314e-06
-1.96044377144148e-05
1.38782898931477e-06
-5.27675033505651e-05
-6.40578547583807e-05
-6.6554664591502e-05
-2.27106518656583e-05
-4.71932093073613e-05
4.20859008436472e-06
-2.76752266934522e-06
-2.16079104478245e-05
-4.33125143551883e-05
-4.14208877757536e-05
-5.53467202300206e-05
4.34606141244805e-06
-2.37810646103533e-05
-9.39512518307321e-06
-3.53043370063955e-05
-3.35565213281453e-05
-4.42078337803374e-05
-2.13872481972654e-05
-1.27167965775902e-05
-1.68602827154284e-05
-5.96540830416599e-05
-2.66834675415103e-05
-1.46534209532762e-05
-3.77293360938253e-05
-4.10963858409706e-05
-3.85595286630406e-05
-2.58286580271027e-05
-3.97537303190072e-05
-3.56212442220416e-05
-1.02047921719248e-05
-3.96044543220392e-05
-2.91880976020958e-05
2.19433462270352e-05
1.49505625992991e-06
-5.57911860049758e-05
-1.790387924449e-05
-2.7642836680158e-05
3.05702194186008e-06
-1.8748757676562e-05
-4.15313661714493e-05
-2.54015710675389e-05
-2.01379956131667e-05
-4.27275754380113e-05
-2.95862536893624e-05
-2.00089095578312e-05
-4.8980204903406e-05
-2.16068121133344e-05
-5.40055939932436e-05
-5.09468886942541e-05
2.45060841687861e-06
-4.83505387524923e-05
-4.47201364760672e-05
-2.62476063468714e-05
-7.67122637100914e-06
-2.65465585502319e-05
-4.63736846988844e-05
-5.20342495109909e-05
-6.51047598122673e-05
-1.99438398791013e-05
-1.2478055402888e-05
-3.26881022163313e-05
-2.45331740241899e-05
-6.01423237384685e-05
-3.4685345146008e-05
-2.8224743017196e-05
-3.13286817686516e-05
-2.99103716732579e-05
1.15440783576792e-05
-3.7302117996895e-05
-4.21504124020278e-05
-3.34032098695027e-05
-5.20393502954706e-05
-2.80979862103524e-05
-3.14042503602147e-05
-3.09963100384744e-05
-6.56698542771098e-05
-1.63520437931256e-05
-1.97434570204321e-05
-1.36069517499126e-05
-4.03717443227687e-05
-2.47807306983901e-05
-2.84708377669851e-05
-3.0420332955133e-05
-2.87740252479021e-05
-6.16673059698999e-05
-2.7870352694109e-05
-3.45314259107047e-05
2.10968545983846e-07
-3.15079503350605e-05
-2.81813549857868e-05
-2.60910453182898e-05
-5.05714913662068e-05
-3.65566285080267e-05
-2.29055276344166e-05
-5.133131812678e-05
-4.10389349635175e-06
-5.56991936345984e-06
-4.08120421642073e-05
-2.69250534537221e-05
-2.94693002304677e-05
-5.47033773250855e-05
-2.03659671960217e-05
-1.77356275857303e-05
-4.43867637463059e-05
-3.30977877291112e-05
-4.29570525549352e-05
-2.93040289463705e-05
-3.06314958889414e-05
-2.52503109521221e-05
-1.92186041478988e-05
-9.48932101778368e-06
-3.80204249144837e-05
-2.74371807282276e-05
-4.92813226269515e-05
-4.07515661846129e-05
6.73182066734552e-06
-4.44153695288471e-05
-4.41118524698636e-05
-2.39655792173539e-05
-2.87447665590413e-05
-4.68802311607552e-05
-3.57867723237683e-05
-2.80373600886353e-05
-2.03372222272284e-05
-6.26627930088108e-06
-1.93092328607639e-05
-5.07089151131368e-05
-3.08577547207528e-05
-1.48677767756963e-05
-1.81683357277795e-05
-3.69804591885131e-05
-1.95215210521846e-05
-3.2949009922175e-05
-3.41341532278185e-05
-4.25818974861201e-05
-1.32839938132961e-05
-4.0846229776412e-06
-1.28532463812719e-05
-7.4301560943951e-05
-1.65903739552541e-05
-2.50877801123194e-05
-1.80635332467414e-05
-6.0299497784585e-05
-3.64532140837556e-05
-4.07912191048111e-05
-2.10850914670169e-05
-2.76575181445268e-05
-2.74609371055374e-05
-5.10053320595221e-05
-3.33931167296098e-05
-5.39491362653068e-05
-2.31884060886091e-05
-5.38851631027551e-05
-4.76245450409092e-05
-4.29405475730759e-05
-2.36709150596042e-05
-3.01447637437274e-05
-4.97851235925151e-05
-5.86047048401295e-05
-2.00571186081404e-05
-3.85063641402626e-05
-3.67178216778683e-05
-2.28625952484174e-05
-2.48618329371782e-05
-3.92846562084481e-05
-3.61999672513442e-05
-1.04351720418581e-05
-5.27979866347437e-05
-3.71073283956926e-05
-1.47113964894404e-05
-2.11659468710238e-05
-2.15612973380976e-05
-2.3338213086701e-05
-6.30316024979754e-05
-1.80181381340059e-05
-1.93383863477424e-05
-5.36203495515685e-05
-3.58154268165985e-05
-2.29362631479644e-05
-1.82031561628376e-05
-2.48461870163651e-05
-6.05830328954776e-05
-1.61650229427366e-05
-3.6751659758907e-05
-7.01753078255405e-06
-4.08166026330492e-05
-3.41922695847793e-05
-1.66149144566881e-05
-1.22957125854558e-05
-4.6833019041466e-06
-1.7051745576875e-05
-2.53537666865229e-05
-3.14260323717789e-05
-4.86516541820214e-05
-4.42223191956156e-05
-1.3486422275485e-05
-4.57203958166617e-05
-3.79933658225273e-05
-5.65132126675803e-05
-4.92334954020135e-05
-4.00906017778367e-05
-3.50040302368357e-05
-1.78640352304388e-05
-6.04545150763546e-05
-2.79280960298452e-05
-3.8357359368676e-05
-1.90323530590471e-05
-5.02513218082369e-05
-3.71427542326182e-05
-3.96287660188291e-05
-8.4439079220451e-06
-2.19866686934025e-05
-4.62733233550967e-05
-4.26285564262824e-05
3.1302753488566e-06
-5.09424314798431e-05
-4.51194674975277e-05
-4.58432771395248e-05
-4.96025346407016e-05
-8.24207894282498e-05
-1.38328423153453e-05
-6.45104744866843e-06
-1.65593354155836e-05
-5.27534372112293e-05
-2.32466562683327e-05
-2.00626151762153e-05
-2.61591088071013e-05
-1.67025268480917e-05
-2.23820783113205e-05
-1.76898045064087e-05
-6.588261706675e-05
-5.60614303276444e-05
-4.13420609365233e-05
-9.63571166807827e-07
-3.53189751950807e-05
-4.20521324509059e-05
-5.60783178604443e-06
-4.48608806779623e-05
-5.30820301266452e-05
-3.1218723288334e-05
2.20963829468828e-05
-4.98212699564644e-06
-6.34484043210246e-05
-1.06296611987651e-05
-1.78650359723963e-05
-4.55032541825134e-05
-1.36656003103333e-05
-4.7283377432435e-05
-4.7689222288147e-05
-3.47774139825526e-05
-3.78665004905464e-05
-2.75538965076635e-05
-2.7666629378015e-05
-4.45688911228092e-05
-3.37270976583188e-05
-1.65376466994241e-05
-3.47786186480418e-05
-6.60546639560659e-05
-2.93220949927943e-05
-4.35998583394159e-05
-3.98613742986277e-05
-3.59689434983951e-05
-3.45448793962411e-05
-5.62154754022871e-05
-3.27956416639231e-05
-4.15973133559107e-05
-3.56203451683257e-05
-3.64204245725739e-05
-3.48515708779682e-05
-4.11335625388832e-05
-3.95763102004028e-05
-3.40964416229848e-05
-4.74119199693982e-08
-1.12698660215537e-05
-2.17680916170551e-05
-3.1152631629787e-05
-3.87867906749248e-05
-1.44022605438064e-05
-7.01485270310555e-05
-1.82055795948552e-05
-3.20459677231964e-05
-4.38163640875673e-05
-1.48124056688778e-06
-4.96649900321117e-05
-4.82967728661353e-05
-4.01160763588109e-05
-4.97887787247655e-05
-3.60867477455732e-05
-1.32798790627768e-06
-3.6459385181769e-05
-1.80616335299492e-05
-4.74780601400675e-05
-3.19127124578067e-05
-2.95574133178801e-05
-4.3888845841397e-05
-4.64656064816543e-05
-2.43768910986639e-05
-3.4109610584042e-05
-3.85808270217843e-05
-1.09397266161169e-05
-1.32106499556305e-05
-8.76793913865627e-06
-2.29171175774218e-05
-2.34231651657114e-05
-1.61365945661493e-05
-2.15644826771842e-05
-3.28981785895937e-05
7.80646471237141e-07
-9.38373739222914e-06
-5.25512065891938e-05
-2.90212158362229e-05
-2.61218479426872e-05
-3.60090953664551e-05
-1.94116062393975e-05
-2.50978971771587e-05
-3.16722479738593e-05
-2.82453647883273e-05
-9.43548677268151e-06
-4.08056470171961e-05
-1.12960873496876e-05
3.96641342904263e-06
-5.41071022216714e-05
-4.33115967205883e-05
-6.61807607488403e-05
-4.09717993440997e-05
-3.81913530977458e-05
-5.7141662212237e-05
2.02213737284208e-06
-2.41220879193373e-05
-1.7864236948381e-05
-3.89074061693711e-05
-4.80696270658399e-05
-2.4527752405425e-05
-3.22785220935285e-05
6.08659648908558e-06
-4.2555987090651e-05
-2.34193979997556e-05
-3.02297493571151e-05
-1.27941683527277e-05
-4.40018904017657e-05
-3.19178630325813e-05
-2.42050159151507e-05
-1.25026389096858e-05
-2.52213597612186e-05
-3.43311754947044e-05
-2.50432856246101e-05
-3.75992904783327e-05
-1.98773187524572e-05
-5.2399955781604e-05
-1.99479484358831e-05
-1.80657669429098e-05
-6.59482434658053e-05
-3.00946532084445e-05
-4.08596728827778e-05
-2.13564990398348e-05
-4.60783880989915e-05
-4.30995510099137e-06
-4.5695749476527e-06
-6.25862662666229e-05
-3.88430840120166e-05
-2.160833930341e-05
-1.92296658993077e-05
-5.39823890129788e-05
-2.43079715942918e-05
8.89262670259271e-06
-3.2769804141158e-06
-4.14675062372409e-05
-3.5058446473678e-05
-2.09537236573511e-05
-1.43394614934174e-05
-2.00717940357491e-05
2.6353266760968e-06
-5.97881612907597e-05
-1.06589101340402e-05
1.42753534295635e-05
-2.05836554937027e-05
-4.31729690781798e-05
1.84460822031765e-06
-3.0585379411937e-05
-5.5702434031764e-05
-2.8058897613758e-05
-1.45017109637299e-05
-1.598188776707e-05
-1.32742346199299e-05
-3.18223281872717e-06
-5.33049392568733e-05
-3.10099313367024e-05
-4.51747261727939e-05
-3.05534011378351e-05
-2.12182426449862e-05
-3.97885134531264e-05
-4.53395638719749e-05
-1.85217489804755e-05
-1.53399721358772e-07
-1.10309037059787e-05
-4.6730414428912e-05
-4.78911774665563e-05
-1.38678946151955e-05
-2.6625288854099e-05
-3.03645253336944e-05
-2.29339473374939e-05
-4.31013935096209e-05
-3.50219822300398e-05
-4.80244797109402e-05
-1.38879177534564e-05
-2.27914673931044e-05
-2.73206176473312e-05
-2.1205741087117e-05
3.98781896199382e-06
-3.42792309200853e-05
-5.04768219969081e-05
-3.36024388831237e-05
-1.76980643140944e-05
-2.82335547549492e-05
-1.71756071744752e-06
-3.04697216790193e-05
-3.44827727027341e-05
-6.44314158391719e-05
-4.22675933162767e-05
-2.94442904968275e-05
-3.39223728358763e-05
-1.99106682933929e-05
-1.62372773449777e-05
-1.88092861025785e-05
-2.76708224104911e-05
-2.73930462396216e-05
-1.71590967941911e-05
-1.62594145789e-05
-3.409621360822e-06
-2.60946195567042e-05
-2.04775732656871e-05
-4.153152474843e-05
-2.81985112874512e-05
-4.47372335072717e-05
-4.54082430783422e-05
-4.53209209078533e-05
-2.08231072062664e-05
-6.07941880072174e-05
-3.57398681084559e-05
-3.31414541198509e-05
-1.08715636041856e-05
-4.47744057589351e-06
-2.49554027456224e-05
-4.28064251678775e-05
-1.34469109399032e-05
-9.57546122283247e-06
-5.24243217089405e-05
7.82252740190933e-06
-2.88636265634916e-05
-7.48490448100759e-06
-4.73856798597842e-05
-1.31834937458863e-05
-1.32052615421934e-05
-6.15076071513695e-05
-1.30549625614496e-05
-3.09957090333693e-05
-2.11517148082557e-05
-2.72045101196514e-05
-6.15951061586336e-06
-4.98942922140094e-05
-8.04885216159756e-06
-1.79382977857361e-05
-1.90624698300542e-05
-2.72145744514238e-05
-3.2646879623018e-05
-5.11125136309872e-08
-2.55160258115679e-05
9.37974237490304e-07
-2.86887591520994e-05
-5.52766975163855e-05
-2.42554324020665e-06
-4.25641693497731e-05
-1.69125835555516e-05
-3.79028134988859e-05
-2.72489987842009e-05
-1.6026855394365e-05
-2.0186091899321e-05
-2.19706201987882e-05
-6.94066894634683e-05
-2.78996085307124e-05
-1.98641572606894e-05
-3.10250720380753e-05
-1.421032488463e-05
-3.27581387816445e-05
-4.86832295320085e-05
-3.76466559628501e-05
-3.37207626575835e-05
-4.20255672208133e-05
-9.24764344951344e-06
-3.96548360582832e-05
-2.64430622906951e-05
-6.45182708174784e-05
-1.36858709221368e-05
-1.19975603393242e-05
-3.78992724299941e-05
-3.1614290236241e-05
-3.96491549816077e-05
-3.50375063711312e-05
-3.29059154280567e-05
-2.54132149497606e-05
-1.79926377050976e-05
-4.39784763079987e-05
-3.48571741485068e-05
-3.52959595600437e-05
-1.67634639600761e-05
-2.19233597812771e-05
-3.71563804475054e-05
-3.96510378082636e-05
-1.95923893965602e-05
-8.985650487588e-06
-2.86147405693704e-05
-3.56929977289468e-05
-3.70541647105899e-05
-1.99565213489835e-05
-6.05995744245049e-05
-3.43955742333875e-05
-5.01668857827552e-05
-5.14460360531335e-05
-4.88913952212227e-05
-2.11753829927081e-05
9.72838066462368e-06
-2.40222414056587e-05
-5.82290490461795e-05
6.29090561122684e-06
-3.53341804016103e-05
-5.18953794148141e-05
-3.85648938855503e-05
1.28920362984264e-05
-1.94303678848136e-06
-5.49166262209474e-06
-4.43715215670878e-05
-5.24702237757589e-05
-1.25240684713313e-05
-3.58252379037242e-05
-6.7646968159607e-07
-1.66215612289225e-05
-2.821879041153e-06
-3.2071372371805e-05
-2.33790678492282e-05
-3.3117967658415e-05
-3.49750509621225e-05
-3.9755096050772e-05
-3.16658294787125e-05
-3.24484022808355e-05
-4.33157434680061e-05
-6.06590237920942e-06
-2.89640260590666e-06
-1.73740538162682e-05
-4.91448830596294e-05
-4.33605988670179e-06
-3.59791609665198e-05
-1.99804886508238e-05
-3.30412841353344e-05
-3.10273949522055e-05
-4.7016997265072e-05
-1.77251753427424e-05
2.05244178123605e-07
-5.18644240221301e-05
-4.31325917403783e-05
-1.87141167459926e-05
-3.50421691699736e-05
-3.8552323657772e-05
4.85641615018109e-06
-1.79996571116702e-05
-3.83165126302218e-05
-3.47131919686907e-05
-4.35979724655365e-05
-3.32640347173752e-05
-2.63895860923202e-05
-4.21169316519414e-05
-5.69027077173114e-05
-2.23457511662146e-05
-3.48179852655376e-05
-6.42729951735727e-06
-3.43809227733474e-05
-3.27756911884484e-05
-1.79217560375132e-05
-5.34825973118576e-05
-1.64923655965789e-05
-3.53917086719901e-05
-8.92935591006369e-06
-3.77326835695677e-05
1.92171493687727e-05
-2.94848865704968e-05
-2.24581755181338e-05
-4.92090565723572e-05
-3.54432388331269e-05
-3.59899319046772e-05
-3.40795753661376e-05
-4.87481764743346e-05
-1.78912249625094e-05
-3.96426026988657e-05
-5.10828361179151e-05
-8.16113239785326e-05
1.24734785261865e-06
-3.75662179573388e-05
-5.44126790561844e-05
-1.72632238069334e-05
-9.29500805551389e-06
-1.91754026163937e-05
-4.42923654843318e-05
-3.88072484994333e-05
-5.32392472599017e-05
-2.34164862509946e-05
-1.01071801181333e-05
-3.73245537558979e-05
-3.24515093801912e-05
-2.15173529312684e-05
-2.90918230408401e-05
-2.16492562255494e-05
-6.65437201868928e-05
-4.96130838222347e-05
-2.1754917332009e-05
-1.63103723194532e-05
-2.48598343999971e-05
-2.19113158189712e-06
-3.98995337469162e-05
-1.9646680725627e-05
-2.34264557692028e-05
-1.21930620953383e-05
-4.55020263054898e-05
-4.74188541765416e-05
-4.99110563112356e-05
-3.15934190244126e-05
-4.75617982875301e-05
-3.05124543451485e-05
-3.67614211321101e-06
-4.94082489905443e-05
-1.72969444030982e-05
-4.06979981242252e-05
-3.3717133376546e-05
-2.13070149594902e-05
-9.9692246447566e-06
-5.68046523287921e-05
-3.87614145647701e-05
-1.00149932681069e-05
-4.43125244234754e-05
-4.28212642164688e-05
-3.78112740030566e-05
-2.17686373821659e-05
-4.06874406412365e-05
-4.02279110428412e-05
9.88058776391379e-06
-1.88203097547386e-05
-3.68065365622421e-05
-2.26242824955461e-05
-1.89145507142759e-05
-2.98079163411234e-05
-1.70279396622207e-05
-4.54651970952383e-05
-9.59726354756455e-06
-1.22546021302743e-05
-3.69211720569007e-05
-2.07100237084142e-05
-2.3656375861529e-05
-3.07301048658975e-05
-2.05378654344906e-05
-2.42129112047575e-05
-5.07128782502755e-05
-2.04950932637265e-05
-2.32926183420013e-05
-4.17617623091969e-05
-8.46575427625658e-06
-3.48526685805283e-05
-2.71095654515201e-05
-3.82791157719063e-05
-5.58286979283751e-05
-5.78029778518175e-05
-2.07959892361605e-05
-8.68664102552924e-06
-4.0595935063915e-05
-1.92649922921556e-05
-2.26006052040661e-05
-2.08214626631149e-05
-5.26075616390789e-05
-3.61268710793116e-05
-3.04430957820149e-05
-2.1479867914951e-05
-4.41925856700385e-05
-2.77704537987288e-05
-6.27937403736706e-05
-6.74149916623703e-05
-6.08763995748984e-05
-2.43121044497543e-05
-3.63239680938638e-05
-1.21019516580677e-05
-1.4261764583969e-05
-1.5291173580161e-05
-4.22217482677808e-05
-2.61794980222663e-05
-3.41230849749195e-05
-2.08494355804508e-05
-5.98057554609288e-05
-2.02643327826342e-05
-1.68620203555526e-05
-3.05804175757156e-05
-4.61914598733945e-05
-2.79021793197353e-05
-1.18102852728709e-05
-4.73256443089323e-05
-4.05392182574013e-05
-3.31347723271144e-05
1.31003598850607e-05
-1.88526951285491e-05
-2.68368026690597e-05
-4.88882738149189e-05
-2.0497715519109e-05
-4.5501074164237e-05
-4.79001652782195e-05
-1.01947596761925e-05
-3.39530839623636e-05
-3.27280849723212e-05
-2.19223699264715e-05
-2.50949296974342e-05
-2.76520738465866e-05
-3.32565637880871e-05
-2.7462925190764e-05
-3.42129880062477e-05
7.66659304019504e-06
-1.13662808955829e-05
-3.23862220611013e-05
-5.63130988476872e-05
-3.36157907044722e-05
-4.55774714310327e-05
-1.44281282781515e-05
-2.92408460642708e-05
-4.56487288718484e-05
-2.03428906168294e-05
-6.28169917066266e-05
-5.04094364384094e-05
-4.54645819069816e-05
-2.90384111721531e-05
-1.56725727534029e-05
-2.70222739071713e-05
-3.63160846117926e-05
-3.01646840401142e-05
-3.24360825147932e-05
-1.44248423663164e-05
-2.3775287451982e-05
-5.48176313002881e-05
-2.15455654695499e-05
-3.81531178795257e-05
-2.20778728890667e-05
-3.27048829782302e-05
-2.50671178339874e-05
-1.33335285466496e-05
-1.17162418136712e-05
-2.23916261687235e-05
-2.2635100353884e-05
8.33501166911075e-06
-2.8424846006649e-05
-5.19594353083536e-05
-2.17003111501801e-05
-3.00615142892408e-05
-2.0827468037483e-05
-5.00151160709053e-05
-2.59004423219726e-05
-8.42600986313019e-05
-4.11666016799672e-05
-3.75234997236066e-05
-4.30174449437506e-06
-2.7782386759099e-05
-1.53169517101409e-05
-4.65307695456142e-05
-3.44408718215552e-05
-3.86961137888853e-05
-4.16640203489617e-05
-2.32024183306341e-05
-3.9827868450753e-05
-3.6101321998297e-05
-2.7161714751795e-05
-3.17842863989819e-05
-2.13579235482447e-05
-4.04319617833773e-05
-1.9406585744083e-05
-2.13894197304252e-05
-9.4629167691713e-06
-4.89866953473276e-05
-5.32453916157484e-05
-4.50048635177994e-05
1.30597805360775e-05
-2.16058169843932e-05
-4.04913579748092e-05
-4.447853997615e-05
-2.57096603700583e-05
-2.86523362650008e-05
-3.51202387445276e-05
-9.3776412246839e-06
-2.93633526789126e-05
-2.66381394872539e-05
-1.91231514999528e-05
-4.36833128054209e-05
-1.49630307565629e-05
-3.79667693045129e-05
-4.55113307323224e-05
-3.66918360216985e-05
-4.46183077448871e-05
-4.81206512751045e-05
3.68723567233312e-06
-4.61851381166102e-05
-3.64919148370529e-05
-3.30427293864671e-05
-1.50918386317246e-05
-6.16164437182514e-06
-7.36188408476444e-06
-3.68339918892935e-05
-5.1498548475313e-05
-4.34811828785597e-05
-3.33905333904414e-05
-5.1495443919377e-05
-4.73831222021611e-05
-1.49533111262648e-05
-4.17897718790803e-05
-4.38304733394737e-05
-1.25068344426599e-05
-4.76079194026978e-05
-4.5893643345329e-05
-3.13483123253368e-05
-4.6276516773378e-05
-3.70635820719002e-05
-4.99643284585134e-05
-1.49906813158386e-05
-4.44452345859191e-05
-1.86768899206517e-05
-1.74362256985109e-05
-3.03720793418049e-05
-8.20285885558011e-06
-3.7940079365373e-05
-1.886490857111e-06
-3.25182415468595e-05
-4.70161233623475e-05
-4.26231196053403e-07
-2.32808402562193e-05
-3.61613888904205e-05
-5.26504107572983e-05
-1.43572271453807e-05
-3.43081438971778e-05
-1.85891388253704e-05
-3.34441330421314e-05
-2.70038687630864e-05
-5.16423581572667e-05
-4.0210834152963e-05
-3.80705889945763e-05
-3.80267464473996e-05
-1.40640419122113e-05
-4.13472704983168e-05
-4.43493138379422e-05
-3.76799756043334e-05
-1.69873246185226e-05
-7.74414866138037e-06
-1.79153076695671e-05
-1.24796574560433e-05
3.55804673581077e-06
-2.44062989014544e-05
-1.52476271409143e-05
-1.63919242747804e-05
-2.11336944165861e-05
-2.98869748183352e-05
-5.22608264026765e-05
-4.41125685873482e-05
-2.24873290779606e-05
-1.80376005757709e-05
-2.60453750137468e-05
-5.94264341138547e-05
-4.87447175733781e-05
-6.48131493109542e-05
-4.73559326555289e-05
5.80521173625254e-06
-4.3649694981327e-05
-6.94242155181767e-06
-1.64405464927256e-05
-2.77167461419595e-05
-3.03696070316538e-05
-1.02644653689145e-05
-4.76384512136833e-05
-3.45756266096271e-05
-4.30967334486158e-05
-2.49386355547639e-05
-2.93601325993066e-05
-1.54841218088966e-05
-4.28322091751157e-05
4.01035303516077e-07
-3.36645686003048e-05
1.23031132449574e-05
-2.45911560055205e-05
-5.0674043698756e-05
-3.39615432294255e-05
-5.2372408056949e-05
-5.195640123575e-05
-4.14400649482831e-05
-3.83568649618075e-05
-3.88054573241361e-05
-2.77380422305935e-05
-4.99583497436051e-05
-4.04733671450045e-05
-2.34737610433536e-05
-6.70182179919356e-05
-3.0506505403988e-05
-5.18943571526809e-05
-3.77495659084871e-05
-4.39065510750502e-05
-3.86544076282718e-05
-2.8155715054095e-05
-2.17648807281383e-05
-4.12847560099936e-05
-5.59738743487337e-05
-3.15871945475304e-05
-2.79646201372545e-05
-2.47044856706192e-05
-1.81120704152887e-05
-2.17784509867295e-05
-3.92159162413873e-05
-1.98260643712193e-05
-1.74922465634684e-05
5.63631752720008e-06
-4.94975132034391e-05
-2.50527983326878e-05
-1.22799784116601e-05
-2.4697035146209e-05
-1.72705994573958e-05
3.02307851051493e-06
-5.65039938543941e-05
-2.9140192579981e-05
-1.00901113729122e-05
-3.17556392890211e-05
-4.43711772484044e-05
-3.09205877396008e-05
-3.10555283555542e-05
-3.84004717883057e-05
-1.44437544522196e-05
6.15978009579427e-06
-4.7749885128051e-05
-4.79278900098254e-05
-3.75168695959777e-06
-4.31515796983156e-05
-1.0647997648124e-05
-3.41201780392647e-05
-1.51315010547892e-05
-5.06613592654065e-05
-1.65672019075988e-05
6.86732517298318e-06
-1.79436651712463e-05
-3.48869956581439e-05
-2.64984407691656e-05
-3.14493369748065e-05
-8.08792532065781e-06
-6.72513756702737e-05
-3.02665467100865e-05
-2.25204841074538e-05
-5.6037317879066e-05
-1.9782640827866e-05
-1.82231400253853e-05
-9.45825718316889e-06
-3.81648323187758e-05
-7.68077753549729e-05
-5.48163188051461e-05
-6.74439237761776e-05
-3.74844562481026e-05
-3.06859677872477e-05
-1.29481784421168e-05
-2.21497366035273e-05
-1.44830504043367e-05
-3.4574967395663e-05
-1.58925475963067e-05
-9.35341447179451e-06
-3.3944385095305e-06
-4.17349578858328e-05
-2.74703171884985e-05
1.86645020704373e-06
-2.97413476171254e-05
-2.42267620844542e-05
-2.83110095345524e-05
-5.74583191417043e-05
-4.54205746597209e-05
-5.38281833653988e-05
-3.72200113416153e-05
-1.39280929544385e-05
-5.28152987057758e-05
4.44976274820063e-06
-4.30972555466627e-05
-2.62251454958044e-05
-2.36886972111497e-05
-6.15685233946584e-06
-1.07505876564053e-05
-5.72041283694058e-05
2.76212777494233e-06
-3.3166024634605e-05
-2.01980099607682e-05
-1.63685171420964e-05
-2.34566880053139e-05
-3.41600912651145e-05
9.47409826325064e-07
-2.48469063267813e-07
-1.48873639820766e-05
-3.25499867567244e-05
-2.64072327201228e-05
-1.24057944860576e-05
-5.53940311330679e-05
-6.53230000669212e-06
-2.9982960198657e-05
-3.96086000243757e-05
-1.37108777763955e-05
-2.63213817827808e-05
-2.27010791105059e-05
-2.60332039743454e-05
-6.5615023705102e-06
-3.23583498595138e-06
-3.80214285560142e-05
-4.0462303780537e-05
-3.3787919628375e-05
-1.40313946749003e-05
-1.85327816006223e-05
-2.25967455582082e-05
-5.61215883930212e-05
-1.1196414231692e-06
-1.2009436441003e-05
-2.44027175494984e-05
-4.32587666809349e-05
-4.937186277025e-05
5.83457297931567e-06
-5.22376743407303e-05
-3.90202428399382e-05
-3.54415873664488e-05
-1.20210416126849e-05
-1.97297342037808e-05
-3.88754832165394e-05
-2.37248127235264e-05
-3.46378575786306e-07
-3.74884418106373e-05
-3.2870881732303e-05
-4.17091802368165e-05
-3.31377690201347e-05
-1.33175451994875e-05
1.1887391074007e-05
-2.23564765149009e-05
-4.81284463737023e-05
-4.14975840435953e-05
-1.85512145179877e-05
3.84424732548944e-06
-1.88278778684979e-05
-1.47105565924383e-05
-9.73124600565398e-06
-1.68281818187423e-05
-2.9263854681357e-05
-3.19615757246489e-05
-3.61724165578941e-05
-3.04948880940221e-05
-5.14876261738809e-05
-1.28666378365311e-05
-1.67538004969828e-05
-4.22338886636486e-05
-7.42338347717866e-06
1.25430179526173e-06
-1.46728795179798e-05
-3.64166427383302e-05
-2.72077070036191e-05
-5.61485275178236e-05
-1.43797035718209e-05
-3.37061463991296e-05
-3.48534295431628e-06
-5.98414225532e-05
-2.70805663627635e-05
-3.04615434082258e-05
-1.98255349030717e-05
-4.056904260692e-05
-2.81456921934505e-05
-4.25234599027573e-05
-2.72233264723875e-05
-3.52918752308867e-05
-4.27250755514972e-05
-2.03847876178728e-05
-1.41117756035556e-05
-3.92216839497284e-05
-1.48665119171071e-05
-3.88098725789687e-05
1.37800043618197e-05
-6.46848808891145e-05
-3.45003304683697e-05
-5.21387291068544e-05
-1.80739373541893e-05
-2.14151813335179e-06
-1.47319558061474e-05
-3.9800394289355e-05
-2.64547847525634e-05
-3.42138837992463e-05
-4.68849312804236e-05
-3.97469646102418e-05
-1.01186783908377e-05
-1.64818643901651e-05
-4.5949330239448e-05
-4.83045830551039e-05
3.89748824117865e-06
-5.16470610262358e-05
-1.14223835661272e-05
-4.14811679080992e-06
-2.49814841818446e-05
-1.27890765185435e-05
-3.53551658870164e-05
-2.72631390494821e-05
-1.81997176474649e-05
-2.10726008495425e-05
-3.47160763622457e-06
-2.42828608646636e-05
-3.58446542073576e-05
-2.85883359694173e-05
-3.55001727618628e-05
-2.3462053784632e-05
-3.39631021102052e-05
-3.249816138323e-05
-1.98494521381126e-05
-2.43836994243045e-05
-2.94940135184258e-05
-2.23745728236475e-05
-3.22808989764853e-05
-2.44419491527394e-05
9.72957011711899e-06
-8.12544183185623e-06
-4.31165525740514e-05
-4.09620441632363e-05
-2.65739416661345e-05
-4.14685449928056e-05
-5.36077416455301e-06
-1.9426564514382e-05
-3.34373655875876e-05
-2.3907944309761e-05
-4.39016416598639e-05
-3.08156122850782e-06
-1.17091204643132e-05
-5.56871121389562e-06
-4.76665092257848e-05
-3.31247524819332e-05
-3.82761419403086e-05
-2.8050999626244e-05
-3.32342232360268e-06
-1.95170753602617e-05
-2.49426979389923e-05
-3.90842885027976e-05
-2.38787511662375e-05
-1.18353236289272e-05
-1.86294931334605e-05
-3.20274801543015e-05
4.86363355908449e-06
-5.25910441305143e-05
-2.63524097874564e-05
-3.18029006769939e-05
-5.33601762757564e-05
-5.9871704368045e-05
-4.94542256726398e-05
-5.02942954444475e-05
4.66933261262052e-06
-3.42579808936634e-05
-3.02308900915492e-05
-1.13859054940145e-05
-6.1274191028392e-05
-4.4273246953532e-05
-6.75719691747523e-06
-2.14181825752456e-05
-8.67333074069301e-06
-1.78783968511537e-05
-5.77142432605647e-05
2.28281028678147e-07
-4.10378619609679e-05
-5.6106235644029e-05
-2.70910199390348e-05
-1.87539689543983e-05
-3.38153770777799e-06
-2.38476702913992e-05
-4.457758900178e-05
-3.63890302335166e-05
-4.34017567513324e-05
-2.51740398655517e-06
-1.50306074559954e-05
-3.73524856025845e-05
3.03479123370658e-06
-1.79098009069352e-05
-2.03229909951362e-05
-1.44608534448803e-05
-4.33730267560434e-05
-2.55363516080813e-05
-3.71373538300178e-05
-3.42544505775741e-06
-3.52033859679277e-05
-6.16544461236781e-06
-2.48644458322095e-05
-1.11300378138217e-05
-2.92274224305154e-05
-2.78931092341088e-05
-3.80404752582794e-05
-4.49013007205244e-05
-1.32378263008432e-05
-2.54582586517893e-05
-4.26462345225271e-05
-2.99679053390797e-05
4.91466042778754e-06
-3.72964545571648e-05
-2.13817167311361e-05
-5.17571287894408e-05
-2.88650831903015e-05
-1.21486966460468e-05
-4.7210938821298e-05
-2.42280090298257e-05
-3.3887345502004e-05
-4.38701401288205e-05
-5.15825872769136e-05
-3.8550402661442e-05
-3.3615818190197e-05
-1.69195410096808e-05
-3.31002162400203e-06
-2.58762924723243e-05
-2.04573278882687e-05
-4.84881551964861e-05
-4.32746575031271e-05
-2.42252703565037e-05
-4.40715024363995e-05
-7.75424537326541e-06
-7.76832509942972e-06
-4.70277547348495e-05
8.35248137644014e-06
-4.36891609911026e-05
-2.55798519694109e-05
-3.96872481670166e-05
-1.98511461870826e-05
-2.20545668453591e-05
-1.4314382568506e-05
-2.13733792329509e-05
7.26534509413655e-06
-6.08450102095457e-05
-1.7805520474175e-05
-1.84004129746664e-05
-3.07116356956082e-05
-4.93227197929776e-05
-1.46343127358635e-05
-2.18499983143703e-05
-2.40627243396646e-05
-1.68900895321109e-05
-8.92825706012828e-06
-4.42518789449819e-05
-2.09820564876233e-05
-2.04948648524078e-05
-6.86139111933685e-05
-4.63486167434142e-05
-4.18626671009975e-05
-2.94711378003176e-05
-2.40238389444222e-05
-4.09900246584697e-05
-1.29284795454483e-05
-1.31031284423826e-05
-9.27402745881303e-06
-1.50862399590119e-05
5.46920426791206e-06
-3.97567020588325e-05
-4.9001211839394e-05
-1.00686635612765e-05
-9.28915992442406e-06
-6.70528947449622e-05
-3.98384746887655e-05
-1.70209051531662e-05
-3.41030872362513e-05
-3.63741095715764e-05
-1.40672275255168e-05
-3.17644439540827e-05
-3.31068514756073e-05
-2.93472795351872e-05
-1.70820528511306e-05
-3.08010950119888e-05
-1.54766520263908e-05
-2.177017221107e-05
-4.28031736952291e-05
-3.41336901609009e-05
-5.38197646538884e-05
-8.10269588432862e-06
-4.62604083948759e-05
-4.34605856945028e-05
-2.46908660006282e-05
-3.40290125908909e-05
-3.84113926923045e-05
-3.72779071967072e-05
-2.39735837660352e-05
-3.15031248319736e-05
-2.25905755991256e-05
-4.75816028203149e-05
-2.63558097279401e-05
-4.05339536620101e-05
-1.15412980210507e-05
-7.05068183744183e-06
6.88346552191618e-06
-4.59930282678228e-05
-3.4393985290666e-05
-3.37063753912389e-05
-4.07448562049958e-05
-2.56492380442247e-05
-3.96949162084772e-05
-2.04714494990825e-05
-4.94160771630804e-05
-8.69241709497578e-06
-4.02412575778042e-05
-9.90010637328593e-06
-5.98723787236099e-05
-1.1091312830871e-05
-2.4651639608336e-05
-4.96026354804815e-05
-4.99424704532896e-05
-1.81272963555568e-05
-2.77060366156319e-05
-4.00778173814564e-05
-3.34777701991416e-05
-2.86887021572681e-05
-1.83536344543066e-05
-7.03799643854653e-06
-1.607265329899e-05
-4.34916095388023e-05
-4.27302653234252e-05
-7.33787761359453e-06
-4.28544095625274e-05
-6.56518133994105e-05
-4.71789080699383e-05
-2.06202285859213e-05
-4.5012863994046e-05
-1.56955207431069e-05
-1.5011176964751e-05
-3.74120112826221e-05
-1.09139757377943e-05
-4.10145666586341e-05
8.33307521367119e-07
-2.80457593633117e-05
-2.36267677648093e-05
1.44817238669139e-05
-1.18286651702853e-05
-4.33307752821713e-05
-6.07473205518353e-05
-3.60032013307238e-05
-6.98358550980004e-06
-1.95367582115189e-05
-2.74433319660896e-05
-4.70852228398769e-05
-3.22326249391594e-05
-5.70604073635726e-06
-3.28142707802633e-05
-4.55030793333641e-05
-3.06920795270036e-05
-2.89264190643023e-05
-1.86786887724511e-06
-2.78153894925885e-05
-1.58641731368549e-05
-2.76550547084087e-05
-3.98370500280293e-05
-1.12015148352856e-05
-2.67182320843069e-05
-8.55964956855932e-06
-3.10630096842882e-05
-1.86004919795772e-05
-3.94961471802325e-05
3.43646361699517e-06
-4.78941315748736e-05
-2.17909932396046e-05
-1.62820514435735e-05
-2.36495069163814e-05
-6.87479539351543e-05
-3.20805353688743e-05
-5.35718988061757e-05
-6.49870684052097e-05
-4.54610590996624e-05
-3.42828168028233e-05
1.46447715429368e-05
-7.83092687258989e-06
-3.10211663051238e-06
-2.74927069637486e-05
-4.60437611702909e-05
-1.49493303008726e-05
-3.52623397179334e-05
-2.44938055912558e-05
-2.7584011790598e-05
-3.69735617930777e-06
-8.36048924876834e-06
-3.82533077797087e-05
-5.75852087897922e-06
-3.18400797925997e-05
-2.0470489187924e-05
-1.59113041308489e-05
-6.5649527990747e-05
-2.13237223604601e-05
-3.00243655784186e-05
-5.50817471841303e-05
-3.56892765757449e-05
-2.50217565501738e-05
-4.07591883025995e-05
-1.03142316079373e-05
-4.1494832445657e-05
-3.87403304535031e-05
-5.032664053862e-05
-2.83698956357866e-05
-1.73360383369198e-05
-1.69551373139735e-05
-3.64181002800836e-05
-3.2058084473753e-05
-4.73899196422355e-05
-4.22458300769296e-05
-6.96712922301973e-05
-1.61224666661006e-05
-2.86548464303177e-05
-2.78292010851183e-05
-3.5822599858163e-05
1.73627274453404e-06
-3.16015378783541e-05
-6.16675153022126e-05
-7.78169310184941e-06
-1.54816443350287e-06
-4.7087178568974e-05
-1.15537018119511e-05
-2.17968117365128e-05
-3.51490488847177e-05
-4.11626466986901e-05
-2.00825382020212e-05
-4.66919084076149e-05
-3.53760580564862e-05
1.10759723091056e-05
-3.18852816870618e-05
-1.31294986219181e-05
-3.54354737925759e-05
-6.13505441827992e-05
-2.33781108106319e-05
-3.29969799137421e-05
-3.99826875959612e-05
4.275990349269e-06
-2.3819548294476e-05
-1.87096352498879e-05
-2.77349246714889e-05
-2.43892719804573e-05
-3.99756643687706e-05
-5.35953340918437e-05
-1.07378942486963e-05
-4.1882098324666e-05
1.31658875935734e-05
-9.53062667122081e-06
-1.7685679388936e-05
-4.79720358745696e-06
-2.47745135586118e-05
-3.83893692435097e-05
-2.4917284663357e-05
-2.54280870993639e-05
-3.5762419473174e-06
-3.84796343963508e-05
8.74211454243189e-07
-3.30665353621335e-05
-3.2823633326769e-05
-7.12034591339545e-05
-3.74782423560932e-05
-1.89199072394132e-05
-4.60470435161355e-05
-4.16959370159742e-05
-1.7347749887039e-05
-7.56304292085554e-05
-5.17009162179234e-05
-1.37970591627227e-05
-3.76753678020967e-05
-2.09291550310267e-05
-4.08978797983937e-05
-2.2587876466848e-05
-4.95013729159276e-05
-3.3722000368177e-05
-1.61259340063509e-05
-3.36074754041072e-05
-4.84588903943313e-05
-6.60674826505835e-06
-2.19197056222589e-05
-2.66474141123174e-05
-5.41942249667674e-05
-1.68722720443076e-05
-3.54166478834115e-05
-2.83663356678705e-05
-2.01576720955624e-05
-3.0674640386376e-05
-2.51179231786683e-05
-4.83559093422131e-05
-2.45920687592543e-05
-3.0902919835567e-05
-9.78547244773993e-06
-3.57978698908974e-05
-2.07836821499051e-05
-1.52539611024078e-05
-2.28869845199836e-05
-6.11967119191918e-05
-2.50922562390478e-05
-2.12178895591413e-05
-1.98504877202254e-05
-4.19935922746432e-05
-4.6107495046475e-05
-1.22709155754705e-05
-2.81099349388718e-05
-3.79363490117207e-05
-4.71845655756282e-06
-2.40427606463478e-05
-1.94284938486282e-05
-3.54026996631158e-05
-1.54783837636376e-05
-2.91282860702756e-05
-3.88374625768922e-05
-4.14784686027594e-08
-2.30704694477578e-05
-1.37501900457811e-05
-1.13932638799142e-05
-3.40683635175032e-05
1.68570155079716e-06
-3.9771354884402e-05
-1.73560155179669e-05
-3.80474769390888e-05
-3.74314767295692e-05
-3.33773430264836e-05
1.79011585464732e-05
-2.80980500692945e-05
-3.97104573316245e-06
-4.26362019927502e-05
-5.30629563811823e-05
-1.93010249931107e-05
-4.5625047382442e-05
-4.55069493826767e-05
-1.76695089122593e-05
-2.22590042482665e-05
-3.48406343772025e-05
-3.8535672783288e-05
-2.66735976775625e-05
-2.357034481544e-05
-4.19237565873605e-05
-4.6319664727942e-05
-6.53729252552832e-05
-4.86810459084612e-05
-4.13642576400662e-05
-1.998749336967e-05
-3.84416435909586e-05
-4.77376744637344e-05
-4.89134875120363e-05
-2.83677555249422e-05
-3.27235071961082e-05
-4.78738482244818e-05
1.29615052258861e-05
-3.51490258097321e-05
-2.50498578657948e-05
-1.61168843272663e-05
-3.50645890585705e-05
-3.55195110269311e-05
-4.81327628899865e-05
-3.67732865248143e-05
1.13145827043335e-05
-2.84474315987081e-05
-4.91965128522667e-05
-1.39280837183076e-05
-1.56864786217683e-05
-3.57770449990548e-05
-2.87301514531468e-05
-1.57909574338248e-05
-4.91033044313418e-05
-2.34110695067752e-05
-9.26497054782041e-06
-2.21232937864346e-05
-2.32506431939926e-05
-6.76398236673002e-05
-3.26190703539136e-05
-2.31905168432572e-05
-2.43169531631111e-05
-5.31086333791762e-05
-3.32551917353654e-05
-1.74501919723852e-05
-1.83774791902136e-05
-4.23946760584571e-05
-1.62244581891105e-05
-1.40465351771706e-05
-1.88975142378012e-05
-1.68852936437398e-05
-2.46247033175994e-06
-2.48046597733394e-05
-1.17094918513621e-05
-3.38744879128033e-05
-2.34908105121621e-05
-3.73552740177643e-05
-6.84266687611528e-05
-4.17559446009292e-05
-2.86530056760452e-06
-1.99326325602378e-05
-6.08105792079454e-05
-5.03417973691575e-05
1.23849912141585e-05
1.58015683893952e-06
-4.6593982445662e-05
-3.34356437244746e-05
-2.6784475835027e-05
-2.43503457293379e-05
-2.50503460110422e-05
-2.38866237924272e-05
-2.15057625754262e-05
-3.25236292753969e-05
3.9356848232537e-07
-3.67076750741101e-05
-5.09938338253116e-05
-6.65995198481051e-05
-1.213644327377e-05
-2.22147801311053e-05
-4.29177698580726e-05
-3.32405160358767e-05
-4.25688103383267e-05
-4.93396764512922e-05
4.37436732346283e-06
-4.35203774432037e-05
-1.65788878177755e-05
2.74714068991941e-05
-3.69970689632218e-05
-2.8152822619851e-05
-3.37109648894027e-05
-5.89089754793375e-06
-4.03119594733956e-05
-1.72622478375174e-05
-5.295771477086e-05
-5.04673850749037e-05
-1.85017470635526e-05
-1.6908494282933e-05
-4.39516224503309e-05
-5.6132525390048e-05
-2.44332431230412e-05
-6.11670149578981e-05
4.64309411066031e-07
-3.41770288433229e-05
-5.08376740788744e-05
-4.54508425350524e-05
-3.34218922013156e-05
-5.72767613439184e-05
-3.33308042459895e-05
-7.94573125570446e-06
-4.23042036229343e-05
-5.0456786755726e-05
-2.95048189605531e-05
-1.39854688428752e-05
-2.08233600787058e-05
-2.06003219368532e-05
-4.67614162778933e-05
-6.41764322805192e-05
-1.3911411228176e-05
-2.95142887963294e-05
-1.36706578454545e-05
-3.04747058159109e-05
4.51828254499546e-06
6.160489648498e-06
-2.58066039411301e-05
-3.36519938879553e-05
6.82018102339194e-06
-1.03100806867046e-05
-1.51668131821992e-05
-2.20725409091142e-05
-2.20937083476204e-05
-4.42860315459433e-05
-2.52671803495306e-05
-7.40104199831944e-05
-2.96068861792492e-05
-2.45910480571211e-05
-1.95990017511049e-06
-3.64557704236164e-05
-2.72861865053325e-05
-5.71810423030881e-05
-1.92616221227521e-05
-2.68467273034519e-05
-2.61214335766625e-05
3.5111339264505e-06
2.95228652929664e-06
-1.61104385750813e-05
-3.3654282833169e-05
-3.43123568307662e-05
-2.02378389287578e-05
-3.96820744870427e-06
-5.70447179462909e-05
-2.21829732983765e-05
-4.63664878950455e-05
-3.43771078090604e-05
-3.12607413629544e-05
-4.58367207063531e-05
-6.46570607485441e-06
3.76027927234915e-06
-2.13467455871979e-05
-1.38305489421043e-05
-4.34352675637505e-05
-3.1176320360171e-05
-9.96778354830045e-06
-4.8883895408525e-05
-2.73040223845599e-05
-7.15320261642309e-06
-4.35322870597482e-05
-4.61172502922153e-05
-2.52236308229585e-05
-2.33152372314632e-05
-2.03079269809457e-05
-5.17947544738248e-05
-3.49612525235561e-05
-3.80426472151157e-05
-3.13808471699037e-05
-6.33202595124576e-05
-4.31847943313559e-05
-2.96479154996965e-05
5.17727604153346e-06
-2.0296386822878e-05
-4.61475928165608e-05
-5.30034672059239e-06
-5.78406435866539e-05
-2.20304866919184e-05
-5.11761060565864e-05
-2.55945223203866e-05
-4.7283544013788e-06
-5.8391676216165e-05
-6.92304373430161e-06
-2.6987567719591e-05
-5.65868267014602e-05
-6.33537494693223e-05
-4.40441578087127e-05
-6.15009279763283e-05
-2.59681403334618e-05
-4.25147407437967e-05
-4.42524635127288e-05
-1.40935183566937e-05
-5.9754079122378e-05
-5.23826923875915e-05
-1.56664499170845e-05
-6.14827438714613e-05
-5.04399013830115e-05
8.84747118875702e-06
-5.01386266097357e-05
-2.77000275632789e-05
-4.69315045323231e-05
-2.67099305345588e-05
-3.63212947310666e-05
-3.84594273982761e-05
-4.4578852068609e-05
-1.89200777049346e-05
-2.46663728410003e-05
-3.07013961150485e-05
-5.59263460937754e-05
-1.61533031785922e-05
-2.9035922854417e-05
-1.0104816257035e-05
-2.83665393364557e-05
1.58776485324807e-07
-5.1455029902745e-06
-8.95905066392572e-06
-3.52804291963922e-05
-3.16643773280124e-05
-1.84938277989098e-05
-6.396001180984e-05
-2.11016304040845e-05
-3.0386165545186e-05
-2.16854622852647e-05
-2.4740103838879e-05
-1.1728710228449e-05
-2.81699440256355e-06
-2.65641922313215e-05
-5.78161115797807e-05
-3.90961432341486e-05
-7.00350287221322e-05
-3.9142111619156e-05
-1.58581846779767e-05
-3.36742154842895e-05
-1.25450818370991e-05
-1.5650208701253e-05
-1.63145740112706e-05
-3.61527051487909e-05
-3.32123072339908e-05
-4.87089100965085e-05
-2.11186885341488e-05
-3.74141577982891e-05
-4.95953613095755e-06
-4.31634526253317e-05
-1.55614322384032e-05
-2.90105815629038e-05
-3.2565223022717e-05
-3.70583028083128e-05
-2.86683158186135e-05
-3.22148773933288e-05
-3.25345988470523e-05
-2.43027745989959e-05
-3.89764353083044e-05
-3.70891305337953e-05
-1.75073756131848e-05
-3.03810546032308e-05
-3.29834770435221e-05
-1.75395735927671e-05
-1.41373635450608e-05
-2.28903203415608e-05
-2.49522045614247e-05
-1.50100814075498e-05
-4.65812615137091e-06
3.79093934920107e-06
-2.52647268979635e-05
-3.61145606684055e-05
-6.31591304092709e-05
-2.61372446895201e-05
-2.7568259497572e-05
-4.31436239001768e-05
8.59525329839147e-06
-2.78555628524445e-05
-2.09888378082268e-05
-4.85362200183956e-05
-4.54660537204783e-05
-3.35790972774667e-05
-5.80715061068014e-05
-1.67252696686709e-05
-4.633625072836e-05
-4.1219485849464e-05
-3.11525832646096e-05
-1.76233776457127e-05
-5.59703132210332e-05
-1.23675583385994e-05
-5.6234572848761e-06
-5.11925045539254e-05
-3.47200252168578e-05
-1.90007632646846e-05
-2.53800741181194e-05
-2.29388720654316e-05
-3.48744963182092e-05
-6.70279095374246e-05
-4.19839235959026e-05
-4.06046570117661e-05
-2.88303322396643e-05
-4.57354831256256e-05
-2.51327729155268e-05
-6.27702674518964e-05
-3.95509573257074e-05
-3.82167996783433e-05
-5.29595881649427e-05
-2.86647610572515e-05
-8.6744435615404e-06
6.05940808613294e-07
5.14932626710762e-07
-4.35123960604953e-05
-4.01001546679437e-05
-1.68040628807909e-05
-1.72519205583419e-06
-2.67990652408263e-06
-3.22355897911464e-05
-2.30355551076844e-05
1.50233191085821e-06
-2.0618593668889e-05
-2.88597419920007e-05
-5.65623691662578e-05
-4.04330077379808e-05
-1.71157911218339e-05
-4.7565211240251e-05
-2.1061514648831e-05
-3.54365075385006e-05
-3.92968798477871e-05
-3.3267488474573e-05
-3.32373744928187e-05
-1.80922841659413e-05
-3.39517062082288e-05
-2.44835205291326e-05
2.89499185866166e-06
-2.88619336591099e-05
-2.31403117452211e-05
-4.85564332213986e-05
-8.64390011514709e-06
-2.65499297170689e-05
-4.25661031759673e-05
-3.8587354348811e-05
-2.56620622996214e-05
-2.66650057400283e-05
-3.74202064009808e-05
-1.36579870496423e-05
-3.01516649177766e-05
-3.07289202966562e-05
-2.50795310209163e-06
-4.87597496969151e-05
-1.36646465624075e-05
-3.10019140662039e-05
-4.1258262352616e-06
-2.91875825054586e-05
-2.86524548104161e-05
-4.86362299189541e-05
-6.69725895289222e-05
8.4283051315135e-07
-2.85521010518588e-05
-4.01263901766409e-05
-1.40066833648537e-05
-3.08910248391881e-05
-1.72332593970364e-05
-4.55935340700158e-05
-1.97975272009975e-05
-4.80742136502783e-05
-7.18232887436183e-06
-2.79837937856852e-05
-1.48102383399257e-05
-4.46670731857677e-05
-1.7649434282909e-05
-7.4424952000276e-06
-5.20192534961986e-05
-3.64357253198333e-05
-2.28351316332414e-05
-1.1337620998359e-05
-3.19814303672907e-05
-3.80046872922401e-05
-5.07000040194208e-05
-1.73759239673375e-05
-2.15228504697538e-05
-4.75794481183172e-05
-3.72739065014187e-05
-1.99101422106252e-05
-5.97202254839228e-05
-3.59610872333577e-05
-2.36436534866454e-05
-3.86844072148687e-05
-1.29517766654785e-05
-1.1737343205341e-05
-2.6845454553837e-05
-9.92824364365804e-06
-3.69579542432645e-05
-3.39322220802033e-05
-4.77151809001644e-05
-3.26127048195192e-05
-3.31414618135553e-05
-2.73974479248578e-05
-4.8743068132725e-05
-4.0076822616335e-05
-4.15029117532763e-05
-1.88131397522131e-05
-2.04728762299951e-05
-3.39074083913606e-05
-3.21244552994124e-05
-1.66505790704682e-05
-9.45478034773836e-06
-2.3154298622447e-05
-4.12658364955156e-05
-1.16952116419144e-05
-4.10437517607533e-05
-2.92790473686642e-05
-4.9149325916993e-05
-1.64285247408673e-06
-4.36253909793304e-05
-1.14037122178889e-05
-3.55925908982425e-05
-1.36363093683359e-05
-3.99316842089321e-05
-4.24996210795107e-05
-3.70160668972357e-05
-2.70666634572571e-05
-2.8331391209376e-05
-5.31312524128665e-05
-4.16188636658824e-05
-5.24478397189068e-05
-1.65509584129174e-05
-1.47197287521242e-05
-5.26140035626428e-05
-1.80269377855566e-05
-2.98210613407397e-05
-4.04625889620744e-05
-1.04040818642338e-05
-1.89565463626223e-05
-6.24126431925408e-05
-2.23944714324522e-05
-4.10418235391905e-05
-2.16491128474689e-05
-3.15208252813348e-05
-4.41338051940176e-05
-4.8536923849418e-05
-3.15353221129576e-05
-1.06285041070915e-05
-3.22951113893654e-05
-3.15548660785964e-05
-4.27937096918414e-05
-3.13749104875084e-05
-3.00039951619703e-05
-3.96352887869736e-05
-3.61552106892199e-05
-9.13291439184772e-06
-1.72387671301218e-05
-3.52859742788727e-05
-5.77994963289224e-05
-2.42800228834396e-05
-2.34141053503759e-05
-3.41281309951228e-05
-2.82938551247178e-05
-3.53665552824626e-05
-3.40204454941132e-05
-2.92146544230966e-05
-1.05662907109741e-05
-2.91097881500872e-05
-3.71588843228319e-05
-4.85535435422372e-05
-3.92542076566893e-05
5.45156624198935e-06
-6.44440774393212e-05
-2.78268276553982e-05
-2.707207648404e-05
-1.13642587845718e-05
-3.9635464269546e-05
-5.02454440524131e-05
-5.24030762540571e-05
-6.0229390117984e-05
-3.31836924052907e-05
-3.15129726304392e-05
-1.47294204450085e-05
-7.70872726123776e-06
-4.75908739815325e-06
-1.87266443374051e-05
-5.33695730827105e-05
-2.70023377137785e-05
-2.98420479918569e-05
-3.12991129157719e-05
-2.996809583928e-05
-3.54650129259224e-05
-3.04431001800804e-05
-5.30058297178645e-06
-2.49048610188822e-05
-2.79639594902455e-05
-4.71243582878705e-05
-4.68676198267499e-05
-4.94471938983544e-05
-1.7241508554453e-05
-4.4713435842339e-05
6.55370645675468e-06
-4.3460863412607e-05
-4.61694811659573e-05
-4.12771670180447e-05
-3.51610189323362e-05
-4.16227187791228e-05
-4.59533541707598e-05
-3.1626457409061e-05
-3.59129752002587e-05
-5.3492340894884e-05
-2.57331041676781e-05
-5.98973318384578e-05
-1.29466923211695e-05
-1.89321193683929e-05
-2.5907780619318e-05
-5.32021464087823e-05
-1.60020353562347e-05
-4.08040636515635e-05
-5.92418710108919e-05
-3.71790765580287e-06
-5.03264443979004e-05
-8.05159395945994e-06
-1.86646370740645e-05
-8.63077950133793e-05
-2.59126173754461e-05
-2.26645614385982e-05
-2.2762959345629e-05
-3.92913227551211e-05
-4.37825936418731e-05
-4.32044846063189e-05
-3.24278390926194e-05
-4.47951778074501e-05
-3.29238106261104e-05
5.67423301365265e-06
-6.67435728090577e-05
2.29304788845937e-06
-3.76144056079072e-05
-4.89890780435842e-05
-1.53240877917738e-05
-2.8358910463451e-05
-2.44520823117129e-05
-3.49693997804045e-05
-1.12370825259177e-05
-2.98927045325736e-05
-3.56417092504115e-05
-4.76324363059253e-05
-3.55076354024483e-05
-1.99695272229334e-05
-1.27688750206523e-05
-1.53273837322373e-05
-5.44135916911497e-05
-4.81642905455424e-05
-2.73616284799761e-05
-2.93836721746709e-05
-4.70974453712905e-05
-3.39841086574271e-05
-4.36372331313524e-05
5.82101339418551e-06
-5.27301800805074e-05
-3.82206798860484e-05
-2.04893281226677e-05
-3.01011837498805e-05
-4.13034231401687e-05
-5.62565509169384e-05
3.56865187570189e-06
-5.35387705936162e-05
-3.08310309060113e-05
-3.55819056628728e-05
-5.64653273990686e-05
-9.97094672192959e-06
-3.40804309978496e-05
-5.11839432473791e-05
-2.4666210702975e-05
-4.26645430952245e-05
-2.55927508589032e-05
-1.03406711765626e-05
-3.79597344362691e-05
-5.22356649699999e-06
-2.076777392592e-05
-2.85941573328868e-05
-3.6106070597392e-05
-5.43375587968827e-05
1.28599574926193e-05
-4.99303760868034e-06
-1.95743383206931e-05
-3.26317034456304e-05
-3.80876652113502e-05
-2.89401542933702e-05
-2.16904207711902e-05
-1.54257201425996e-05
-5.00528210902526e-05
-1.56925272692605e-05
-3.08405877753739e-05
-5.80461631294098e-05
-3.22047994535994e-05
-2.09631287297131e-05
-1.99072881967646e-05
-3.13990383845794e-05
-2.03077960492087e-05
-4.48777426148849e-05
-1.36073613380758e-05
-1.50613822079361e-05
-4.33864136468861e-05
-2.27708678379265e-05
-2.90137585639922e-05
-2.58019909440648e-05
-5.34064952604893e-05
-6.74288103857307e-06
-3.25275405292355e-05
-5.85274177323149e-05
-3.2857354973793e-05
-2.36611079019988e-05
-3.59276090307762e-05
-2.93462262135908e-05
-1.75488801126785e-05
-9.18548598976727e-06
-6.96334712090291e-05
-1.09544937130875e-05
-4.3341135399396e-05
-1.16797956232108e-05
-2.16794451052627e-05
-2.92926994726296e-05
-8.62684776440332e-06
-2.47405475782496e-05
-5.03758683317385e-05
-1.31410843761099e-05
-2.71227124799933e-05
-8.65224018193778e-06
-4.11921817474068e-05
-3.06886029822587e-05
-2.00268178383105e-05
-2.84060244868288e-05
-6.48541076801994e-05
-3.15598152199509e-05
-3.25813731183555e-05
-4.03776360683301e-05
-2.51250360818277e-05
-1.38113056454766e-05
-5.57993191943041e-05
-3.48636324125807e-05
-2.95749674617224e-05
-3.01989942520563e-05
-3.47410169208652e-05
-1.84835433091253e-05
-3.45286267446049e-05
-2.10994322965014e-05
-2.74054854123851e-05
-3.0391583699417e-05
-2.93140392936818e-05
-1.10002754542137e-05
-2.21604961338509e-05
-2.8184814394713e-05
-8.11509783671123e-05
-3.17419882295328e-05
-3.83042949879893e-06
-1.760922910872e-05
-2.12247879036898e-05
-2.68749825116697e-05
-4.54660116703879e-06
-5.80240773603766e-05
-3.74170584487966e-05
-4.84433982092426e-05
-4.77835591049319e-05
-2.21729076478957e-05
-5.60292817618692e-05
-3.61787018666319e-05
-4.38830812363107e-05
-2.02217183944014e-05
-5.728856171686e-05
1.87145123353502e-06
-6.20727230816771e-05
-5.68800213499318e-05
-2.7133450623593e-05
-5.79883556820156e-05
-5.12059754125957e-05
-4.12097157149901e-05
-2.06419318979752e-05
-7.03631279635148e-05
-3.62735140868497e-05
-4.59316071496942e-05
-5.17167884854958e-05
-6.07758942296241e-05
-3.52470332119903e-05
-1.97526215573663e-05
-4.73772151710449e-05
-2.91758990124443e-05
2.84941804071007e-06
-3.26672564230736e-05
-3.99158097887044e-05
-1.58511407069441e-05
-1.16161335696091e-05
-1.0655405212927e-05
-3.38965968056951e-05
-9.41104870214574e-06
-6.59314069465664e-05
-5.16133819667359e-05
-4.25698992562202e-05
-2.2906687139235e-06
-2.69532751222856e-05
-4.49899989162282e-05
-5.36971451262003e-05
-4.47860756990306e-05
-5.29207408697695e-05
-1.58732656971867e-05
-1.78522417503844e-05
-1.202667846811e-05
-4.26165983847899e-05
-5.45929894327134e-05
-3.86218880028348e-05
-7.934029142658e-05
-1.24981629126953e-05
-7.58997614267496e-05
-1.4355844282156e-05
-4.27030161254815e-05
-1.02236461923604e-05
-3.83583058309069e-05
-1.4222091850745e-05
-1.31113143216391e-05
-2.33005826602266e-05
-5.11611935918368e-05
-6.11055175397912e-06
-4.78377725251601e-05
-2.56785962653304e-05
-4.58338874113482e-05
-4.33329210523434e-05
-5.0208133751386e-05
-1.11051471264385e-05
-4.01304901183015e-05
-2.31816110975607e-05
-3.00783731478096e-05
-1.24411181459675e-05
-5.04539704534411e-05
-2.57014633564217e-05
-5.8890362663014e-06
-1.82453658270395e-05
-4.81102956876591e-05
-2.77745182112611e-05
-4.92441824787688e-05
-4.77192868714276e-05
-2.76211219956864e-05
-1.86717915013043e-05
-7.62051998805373e-06
-4.23522361855551e-05
-5.62216407984214e-05
1.23735628787284e-05
-5.74531129366851e-05
-3.44766758422616e-05
-4.82383878291386e-05
-3.3432776103875e-05
-3.12095184900446e-05
-3.50283585557548e-05
-3.72309444944609e-05
-1.40379156018899e-05
2.50978655676433e-06
-4.38012069438327e-05
-7.78690005049986e-06
-3.87915859212283e-05
-4.50367808200388e-05
-5.9150994243165e-05
-2.12253675629671e-05
-5.34606676531732e-05
-1.70959180861931e-05
-2.73569686116297e-05
-2.56448054018374e-05
-1.79864318017705e-05
-5.3640074788565e-05
-3.6157317887526e-05
-8.50805353434049e-05
-3.29432240672817e-05
-2.61269306752676e-05
-4.78751329570651e-05
-9.79222736003755e-06
-3.7580702183247e-05
1.51261724609756e-05
-3.14973917379709e-05
-1.85204717240681e-05
-2.06160331642044e-05
-1.36061273612377e-05
-4.48095215712882e-05
-7.68808564521304e-05
-2.85155467465584e-05
-1.33623158207034e-05
-1.12979162244632e-05
-2.90939475322525e-05
-2.32020783416702e-05
-7.71802756027385e-05
-1.15026601502332e-05
-5.79891724102401e-05
-4.82064733731614e-05
-1.56852617596637e-05
-1.25858312499031e-05
-3.98308451658859e-05
-3.04998700562556e-05
-2.59829268998025e-05
-8.58871423451391e-06
-3.22200507576149e-05
-4.78188313440037e-05
-5.67692547714422e-05
-2.3819221435791e-05
-5.56730491483096e-05
-3.68533296931171e-05
-2.09852441258872e-05
-4.74833297674146e-05
-4.1558934879064e-05
-1.9071642232089e-05
-4.31793722114378e-05
-1.90562888488208e-05
1.73336757117489e-05
-1.9882182195696e-05
-4.64816975312679e-05
-1.96084004231016e-05
-1.70338408221257e-05
-4.0355913483188e-05
-2.98650921088273e-05
-2.24748450748276e-05
-6.26689501177324e-05
-4.90930631664238e-05
-2.18669387610787e-05
-3.21044130303237e-05
-4.85138042195607e-06
-3.71655170095888e-05
-4.81997138653938e-05
-2.12300863831564e-05
-1.21248168629426e-05
-4.14751783265557e-06
1.33646167912574e-06
-3.96797423762306e-05
-5.15564273145763e-05
-4.82650140183217e-05
-4.32749059239672e-05
-3.96607554987563e-05
-3.04559767746794e-05
-2.15048094559498e-05
-2.71988113780897e-05
-1.96827495158666e-05
-3.98143879871777e-05
-4.71150756173766e-06
-1.31224370632248e-05
-3.58746314502809e-05
-2.06340294330752e-05
-2.19330493796557e-05
-4.59605526971106e-05
-1.46553373512144e-05
-9.97224109460886e-06
-1.84532559446356e-05
-3.1448172188295e-05
-1.81178565118934e-05
-4.20804766642896e-05
-2.93470141225641e-05
-1.9943407276537e-05
-2.92360389739148e-05
-3.14810394516537e-05
-6.91557577196548e-06
-1.69722865830953e-05
-4.59727810951804e-05
-1.84672084102629e-05
-4.8565337403219e-05
-2.85123113182361e-06
-6.20287504975047e-05
-2.50709211763318e-05
-3.37049173423729e-05
-2.26168740926959e-05
-4.78547068175078e-05
-3.25494199512604e-05
-2.9646196962638e-05
-3.12578878483802e-05
-5.43502289837971e-05
5.69253707167021e-06
-5.21469814116075e-05
9.60407940814152e-06
-2.84430512877401e-05
-4.10597975907279e-05
-1.86079317219772e-05
-6.87148054163843e-05
-2.15725973916436e-05
-9.3804508438378e-06
-1.46731345497209e-05
-3.08314104112799e-05
-3.1950271703604e-05
-6.36342001866365e-05
-3.81483841929643e-05
-9.94486208056231e-06
-6.61602341145126e-05
-2.64669583332908e-05
-2.31338995696235e-05
-3.19768128274582e-05
-1.97117579500392e-05
-5.04066603153555e-05
-5.564725166638e-05
-4.39555214647091e-05
-1.66925960892947e-05
-4.14613817972976e-05
-2.33235526104635e-05
-4.65574555867541e-05
-1.75732949655794e-05
-3.59687221768056e-05
1.08716725407081e-06
-1.87303780714002e-05
-1.57855687548908e-05
-1.44956310954953e-05
-2.68631910791921e-05
-4.41430932570545e-06
-4.61555680614555e-05
1.49139377514726e-05
-2.78450721744969e-05
-1.1229331764291e-05
-4.52216656289709e-05
-6.47582099380433e-05
-2.92831607784367e-05
-4.07296429311042e-05
-1.51382899368018e-05
-7.88601433984194e-06
-1.04450023797215e-05
-3.60672944042956e-05
-2.98735239722651e-05
-4.04265466292495e-05
-3.97729120039052e-05
-5.02221859821135e-05
-4.15919431287949e-05
-6.50739251259229e-05
-3.71889570940343e-06
-3.81879938612128e-05
-3.00564718311111e-05
-4.44027074902937e-05
-4.55960235221448e-05
-4.48982951597168e-05
-5.69835790600777e-05
-2.97057640134879e-05
-6.00846268266743e-05
-4.717458443453e-05
-1.76008039490507e-05
-1.9839203013425e-05
-3.87482179284474e-05
-5.57696521999563e-05
-3.52588596817719e-05
-2.27369454468085e-05
-2.59949600461532e-05
-2.21431110008658e-05
-4.25962166482334e-05
-5.25709922928096e-05
-3.11499959057242e-05
-3.14166747280997e-05
2.94674495941001e-05
-1.7073168885271e-05
-2.15099438272554e-05
5.37235810947059e-06
-2.61808023270312e-06
-1.95213005553499e-05
7.30406354857483e-06
-4.33706917581863e-05
-1.3884208479819e-05
-5.87529282219117e-05
-5.70890626383079e-05
-1.76965676689362e-05
-1.87715132531757e-05
-1.35698068521713e-05
-2.67584994983796e-05
-2.59414474972796e-05
-1.81608894420969e-05
-3.02421823913946e-05
-1.76823256482626e-05
-5.76512286666973e-05
-4.82653958668972e-05
9.62466992706213e-06
-4.14723800335952e-06
-1.98445157929962e-05
-6.94931479789678e-05
-2.0966615574268e-05
-3.29129793919338e-05
-4.34637528826584e-05
-2.74302672801113e-05
-3.8611748906515e-05
-3.40668480532468e-05
-5.03235846512692e-05
-2.02311861356419e-05
-1.78636708613571e-05
-5.18021021613632e-05
-3.03998432083596e-05
-4.52611398971164e-05
-4.54265481455671e-05
-2.64611604831888e-05
-5.71977813345227e-05
-3.66273358896015e-05
-5.57471456310657e-05
-7.14459446056152e-05
-5.16355276210317e-05
-3.2034174537585e-05
-3.24726496628155e-05
-3.15294745312401e-05
-3.35436777394153e-05
-4.57282736926184e-05
-5.46217211967289e-05
-4.31487802271538e-05
-3.73058949453633e-05
-4.19414524991915e-05
-3.11786265883513e-05
-2.78997091107654e-05
-4.35459711189104e-05
-4.58153710966593e-05
-3.15666048482092e-06
-5.49600156548789e-05
-5.05006508675052e-05
-3.6812198608578e-05
-1.46641341308376e-05
-8.5850616918273e-06
-1.7053917711069e-05
-2.24813879925057e-05
-6.95229468250244e-05
-3.65010143979815e-05
-2.70493167424142e-05
-6.61022420955452e-05
-9.34284863716601e-06
-2.88154496147529e-05
-7.08780756944212e-06
-2.84678373637171e-05
-4.17537166063555e-05
-4.2297298352657e-05
-2.87050122152596e-05
-5.49373700977444e-05
-1.95240187020825e-05
-3.75320763392088e-05
-2.61541379070088e-05
-2.14752021080112e-05
-6.61123227466062e-05
-2.52688641801156e-05
-6.55239515489513e-05
-2.48885648059737e-05
-4.52960389687252e-05
-3.99878006236606e-05
-4.14470828551295e-05
-1.09438475445253e-05
-3.50333258188348e-05
-2.69905408406159e-05
-2.40216752175218e-05
-4.38293732596546e-05
-4.12904526705428e-05
-2.50234076858026e-05
-4.60214824967656e-05
-4.32626520935523e-05
-3.45920509861009e-05
-3.06565306614893e-05
-7.55041517993363e-05
-2.50062548389818e-05
-4.93078716468399e-05
-2.56233107495344e-05
-2.28503107786295e-05
-5.03749369650925e-05
-3.80057210691718e-05
-1.43727757610589e-05
-1.47230685266994e-05
-2.97004462454353e-05
-5.60009146341955e-05
-7.32522245577229e-05
-3.40412688107095e-05
-2.81676480099195e-05
-2.53680342402685e-05
-3.1564523639869e-05
-2.69489451552974e-05
-7.72606923249956e-05
-8.45266277004216e-06
-5.2310597153994e-05
-2.4242632368032e-05
-5.10481935911404e-05
-3.06332309530534e-05
-3.19277568821619e-05
-4.54233157203567e-05
-2.102245673379e-05
-3.47457246859001e-05
-1.33532480924444e-05
-2.67164892847916e-05
-4.40278188243935e-05
-2.42442166988038e-05
-5.93928859127566e-05
-2.64834566299405e-05
-9.17987275056425e-06
-4.07935080270984e-05
-9.81239468001804e-06
-2.46951345127624e-05
-5.08093002811865e-05
-7.44834263057645e-06
-3.75012060645532e-05
-1.70071712517707e-05
-7.08465089337746e-05
-3.93957169438423e-05
-3.26921702604981e-05
-4.44517238653027e-05
-2.63524899323539e-05
-6.10614201971127e-05
-6.01672380680155e-05
8.28634798081583e-06
-1.58932928779303e-05
-3.19106864832023e-05
1.43616211024841e-05
-3.17229991293515e-05
-4.32403807174181e-05
-4.43673059515613e-05
-1.02104915229451e-05
-4.75694582774568e-05
-7.043641489315e-06
-2.31770130603177e-05
-2.37247098922092e-05
-4.4294185289622e-05
-3.92569653509063e-05
-3.14617404418434e-05
-1.87685857303384e-05
-3.86685472170115e-05
-1.59144802594021e-05
-1.45589755567088e-05
-5.24491686313534e-05
-1.17717317034512e-06
-4.09251207957789e-05
-4.06532599216624e-05
-4.62956113513512e-05
-1.77296025607868e-05
-3.01937909516036e-05
-2.98789119933872e-05
-2.90013501857924e-05
-2.28607680967031e-05
-1.74849466614303e-05
-4.31727709757943e-05
-4.29886033457977e-05
-1.95318058438397e-05
-2.46829871936388e-05
-1.39601815722606e-05
-4.99370705865208e-05
9.30327527955076e-06
1.59107975293785e-05
-5.05408667938491e-05
-3.77402870671186e-05
-2.2219588768558e-05
-4.78749882512484e-05
-2.93645050738703e-05
-4.14170435957423e-05
-2.49309230712286e-05
-4.14910359950617e-05
-4.12640679773135e-05
-4.65789053320632e-05
-1.77389142590605e-05
-3.93956806482261e-05
-2.73221668628396e-05
-5.01410761041577e-05
-1.72977428537474e-06
-6.35214297991977e-05
-2.7656584980528e-05
-2.8380395693468e-05
-2.79454531189409e-05
-6.47462165783097e-05
-3.47001436503139e-05
-4.35965450541739e-05
-9.37619704742511e-06
-2.83769572306884e-05
-3.97213018296043e-05
1.27096346411172e-06
-5.03363560393888e-05
-2.07770009861531e-05
-1.628919162563e-05
-3.83197738136355e-05
-4.30820589029062e-05
-5.23685264696826e-05
-6.60482424330152e-05
-8.25057443881009e-06
-5.64790208056444e-05
-4.08730006769995e-05
-4.1906338718961e-05
-3.5712149644181e-05
-6.92195418956743e-06
-2.41269344282868e-05
-4.28425491146026e-05
-7.04554551301083e-06
-4.29890393832266e-05
-1.90825323944819e-05
-4.83020826385218e-05
-2.39542091618679e-05
-2.09207002768275e-05
-2.48992654746472e-05
-2.47105809933127e-05
-3.94150018137971e-05
-3.81234728791358e-05
-5.70976533461994e-06
-8.99402596555418e-06
4.06662307266909e-06
-1.37785426089172e-05
2.63413250394219e-06
-3.36989620123757e-05
-3.211975683515e-05
-6.02138658850023e-05
-4.44952229475325e-05
-3.43296703865209e-05
-4.4843060520982e-05
-1.81844131855098e-05
-2.52659765178238e-05
-3.15687179493361e-05
-1.4444417328497e-05
-2.95681885421553e-05
-1.86531264799963e-05
-5.29840932724305e-06
-4.56913444902108e-05
-3.68681913847504e-05
-2.77877524744368e-05
-3.61033710433993e-05
-4.08254367980736e-05
-2.59907603780182e-05
-2.69576536964252e-05
-3.84825252857075e-05
-1.14375999646894e-05
-4.24107909067615e-05
-5.00686830441342e-05
-4.47013966682887e-05
-4.29635706980163e-05
-2.81294115596524e-05
-3.36442055121233e-05
-6.68236139567806e-05
-1.27912788097743e-05
-3.87639599132346e-05
-5.69421443990679e-05
-3.15500607089136e-05
-3.10526349762755e-05
6.48284002271973e-06
-4.61862990737938e-05
-5.258980265159e-05
-1.94316718685697e-05
-7.63985006279114e-06
-5.07230227530155e-05
-1.77216924434133e-05
-4.19069171295785e-05
-2.54617880442917e-05
-3.96693699982028e-05
-4.56765492119709e-06
2.37373318564697e-06
-4.35328290155204e-05
-4.53429774298504e-05
-5.42749896909153e-05
-2.67486771847063e-05
-5.2547957939335e-05
-4.61772313449189e-05
-2.87696076717577e-05
-4.68627555543256e-05
-1.01229156900682e-05
-1.77976297493133e-05
-2.40400930181036e-05
-2.53903875229912e-05
-4.72351065225817e-05
-4.06938510163667e-05
-2.8304841049029e-05
-3.48960774346354e-05
-5.07366469730506e-05
-5.46894880251032e-05
-4.61298476484593e-05
-7.0370343714661e-06
-4.36919192603924e-05
-1.35779378259279e-05
6.61379888771763e-06
-3.58567614422796e-05
-3.48212967701472e-05
-2.62257439922111e-05
-1.49654657384683e-05
-3.12050673665398e-05
-5.25548554245534e-05
-1.31902086777753e-05
-3.03923043641005e-06
-1.16055608372644e-05
-2.55100788826697e-05
-1.27568675779505e-05
-4.97664661470455e-05
-5.08423052528351e-05
-5.03276780660637e-05
-4.86921052662165e-05
-3.24395658860645e-05
-3.30287038108377e-05
-4.56608721727587e-05
1.39623995977399e-05
-2.84405547810486e-05
-2.58076872805364e-05
-3.22899941653797e-05
-4.11687660805788e-05
-1.34917411658251e-05
5.92817020649511e-06
-3.1234906233776e-05
-4.59544345011384e-05
-1.13170388863549e-05
-1.19303523847354e-05
-6.17438692756225e-05
-4.95180828041617e-05
-4.6542804375764e-06
-4.51652409270884e-06
-5.19127789143176e-05
-5.07167957366822e-05
-5.54705787032726e-05
-3.05184009313196e-05
-3.37171927385892e-05
-2.28671392555864e-05
-4.11985856761257e-05
-2.75097266492098e-05
-3.5299625779007e-05
-3.19012052454939e-05
-3.31936442993053e-05
-1.5983078623205e-05
-5.81536520479779e-05
-1.99837354375448e-05
-2.29563224737952e-05
-4.96228962389298e-05
-2.77001150731638e-06
-4.08991107026811e-05
-1.90670709260057e-05
-1.4685850480389e-05
-3.83500197069918e-05
-1.81816020405665e-05
-3.05562284442122e-05
-5.17780389850008e-05
-1.90131403717167e-05
-4.48120851532551e-05
-5.73950872134662e-05
-2.17249133567148e-05
-3.09268143641657e-05
-6.93093761666355e-05
-4.32537778600969e-05
-3.72063941085644e-05
-3.72569511136956e-05
-4.2567389626683e-05
-1.08997862134767e-05
-4.40431073172324e-05
-2.99503903939677e-05
-4.57474652663312e-06
-3.94480121949088e-05
-2.59803642663345e-05
-2.03351334256933e-05
-3.60984401560593e-05
-4.81052666730915e-05
-1.55596514644247e-05
-4.06849388449871e-05
-4.84168865991351e-05
-4.68832867031547e-05
-4.06224251647245e-05
-1.07749998390081e-05
-3.83451439208667e-05
-2.7834762774599e-05
-4.03859603099324e-05
-1.95080246990493e-05
-6.29972123426897e-05
-2.83262562993403e-05
-1.06281151699609e-05
-2.94535345979105e-05
-4.06828702527135e-05
-1.26248701924893e-05
-4.74915460174638e-05
-3.32693644500449e-05
-3.7275799356179e-05
-2.90098502320482e-05
-3.06112734767246e-05
1.09191202954169e-05
-8.37561402113177e-06
-2.27580737981023e-05
-2.20396529452801e-05
-3.66440996216792e-05
-2.84473416861133e-05
-1.26933114257808e-05
-2.49365219296853e-05
-2.86061838894387e-05
-1.55514779286929e-05
-4.69718370065177e-05
-2.8313525987235e-05
-3.96798757104833e-05
-7.09348692999217e-06
-1.96247657043429e-05
-3.27210556776525e-05
-3.6494697187714e-05
-3.88084740074671e-05
-3.6921843160285e-05
-1.22688734502186e-05
-3.27686176836348e-05
-1.61878589792361e-05
-9.23912487769259e-06
-4.66863126901405e-07
-3.3808485883722e-05
-4.19629032535532e-05
-9.49889788007995e-06
-2.93835532300378e-05
-1.63719437200015e-05
-3.1707201724404e-05
-2.34544525198703e-05
-1.72485560761415e-05
-6.06579685186915e-06
-2.23124082118389e-05
-2.82569141988509e-05
-1.15264948396945e-05
-5.51402992076491e-05
-2.63231669746418e-06
-2.99091596573837e-05
-3.25617079642377e-05
-4.20072120564077e-05
-3.40952199235684e-05
-3.6341121558405e-05
-3.33136878275365e-05
-4.55856095598182e-05
-5.54106480830735e-05
-1.94674217080892e-05
-3.38427069775249e-05
-4.54797576060923e-05
-2.13736940825414e-05
-2.65447762366085e-05
-8.62344511376952e-06
-4.06947003019821e-05
-4.78810448847239e-05
-3.06645976031682e-05
-4.90523167862724e-05
-4.16030942534277e-05
-1.30149368754126e-05
-1.28447839201233e-05
-4.62560037504017e-05
-5.15499875228744e-05
-4.90798914619521e-05
-3.15329517616612e-05
-1.00987510081162e-05
-1.88451481243023e-05
-2.08742180582514e-05
-4.65114782962523e-05
-3.16326724853579e-05
-2.29864502212391e-05
-1.03964332718243e-05
-1.38706274619549e-05
1.18340009448345e-05
-6.82591149062188e-05
-2.93378938561445e-05
-1.81071942645557e-05
-9.4441838138181e-06
-1.95826877017083e-05
-3.0892440461309e-05
-3.51523752606302e-05
1.83107101072348e-06
-1.62471343777668e-05
-4.41654819684732e-05
-2.88870629843052e-05
-8.39211247243355e-06
-3.83750574888367e-05
-2.56938059319972e-05
-3.0693809607934e-05
-2.75799240089781e-05
-3.28377702987541e-05
-5.27645818179005e-05
-4.10693279294679e-05
-3.70725650077493e-05
-4.30206187727693e-05
-2.16987307025477e-05
-5.53553479137419e-05
-5.58640769890908e-05
-2.01486276959904e-05
-3.43641006216224e-05
-2.82902187142734e-05
-2.29570228598008e-05
-6.998971183012e-05
-2.48857557370462e-05
-6.20811988765036e-05
-2.06296629067496e-05
-1.2819818197577e-05
3.74684623066665e-06
5.62085494575104e-06
-5.12967603755766e-05
-3.38199723521299e-05
-3.04382320330344e-05
-2.23201264075374e-05
-3.95503411692257e-05
-3.057677226396e-05
-4.07336000651739e-05
-2.25284476142278e-05
-3.13035335171935e-05
-2.28012902459317e-05
-5.4115712972282e-05
-3.48748310503151e-05
-2.85591864115779e-05
-2.50980434946469e-05
-2.95446891029757e-05
-3.83514880248216e-05
-1.82267896104795e-05
-6.27068615665797e-05
-1.94822380448715e-05
-7.39347376698978e-05
-6.68301773284635e-05
-3.96453492016068e-05
-5.63004449069892e-05
-2.25509273451708e-05
-4.75692326744764e-05
-5.08776405258319e-05
-2.10938723514138e-06
-2.7029146611652e-05
-4.33752424101106e-05
-6.62637474338531e-05
-1.45716091265408e-05
-3.35682352183138e-05
-2.95307903620574e-05
-4.16660165666882e-05
-3.64130903629758e-05
1.65332982805166e-06
-5.05506841877407e-05
-3.70598073043403e-05
-2.82264197251965e-05
-3.86123281482811e-05
4.4318585719412e-06
-6.18995944222283e-06
-3.8168168508569e-05
-3.28152658206259e-05
-4.30084913969055e-05
-1.030843759216e-05
-5.73185213095051e-05
-1.71770255488371e-05
-6.2212497225981e-06
-3.57247772963336e-05
-2.62623475866057e-05
-1.85622968063003e-05
-1.44002352500537e-05
-2.77876881820778e-05
2.29973949318525e-06
-3.36682193244455e-05
-1.25768963070295e-05
-2.68961817552445e-05
2.0452891791382e-06
-5.04019027048249e-05
-3.03699907974441e-05
-1.54284802963128e-05
-2.33611315516999e-05
-4.58549024239414e-05
-2.18169078683121e-05
-2.39279701006533e-05
-2.14842180816602e-05
-4.06931533369832e-05
-3.54994082640257e-05
-3.06761368549589e-05
-5.44239060115409e-05
-8.60915714086654e-06
-5.57419769903082e-05
-4.28786153595772e-05
-2.84566886060768e-05
-3.86497569340795e-05
-1.31726150431969e-05
-5.43853412344402e-05
3.9712430669703e-06
-1.79404511229799e-05
-1.23379174019316e-05
-2.95479580114331e-05
-3.93078226552768e-05
-3.783404609349e-05
-3.14496474605033e-05
-1.73096543541559e-05
-3.06446339873605e-05
-2.9540773283297e-05
-2.32732201108771e-05
3.89947343347334e-06
-2.97219891987079e-05
-1.54224030530917e-05
-3.90271161348054e-05
-3.87918298074534e-05
-1.92371975521692e-05
-3.21909612909429e-05
-2.64873740059742e-05
-4.68148008319759e-05
-2.23905441315573e-06
-2.12016156541113e-05
-1.58940884118185e-05
-1.03378547291837e-05
-2.7874063982139e-05
-3.70695609958494e-05
-4.97418874057656e-05
-3.54039254835824e-05
-3.45409462573052e-05
-3.42239026838059e-05
-1.90098625788535e-05
-1.3482322401753e-05
-4.11281125284627e-05
-1.84391059541337e-05
-1.11587489914948e-06
-1.92537504112375e-05
-3.89376460354598e-05
-2.22336307005643e-05
-5.33682918855181e-05
5.09260771591561e-07
-7.18618913768247e-05
-2.19202107473862e-05
-4.20464914265569e-05
-4.40952019614827e-05
-3.92250949761214e-05
-3.97653248208095e-05
-5.39079911151759e-05
-6.74834696545992e-05
-4.54944862362111e-05
-3.42716678324897e-05
-2.34657225199976e-05
-2.75904529222442e-05
-3.42575774483873e-06
-3.17584303385938e-06
-2.01578429448967e-05
-6.7017923775168e-05
-4.57923057376677e-05
-2.1584204161708e-05
-1.84587933761566e-05
-4.65601979797976e-05
-2.76752671886207e-05
-6.3886354141544e-05
-9.08791292478559e-06
-3.23070399389183e-05
-8.66286631486464e-06
-1.68721178805055e-05
-3.28862892821795e-05
-2.21765482668734e-05
-2.7504244768799e-05
-2.14948151823757e-05
-3.00069626454747e-05
-1.56209003717791e-05
-2.68741699357247e-05
-1.24902877663397e-05
-4.00095914414688e-05
-4.99243943186407e-05
-2.75362059933665e-05
-2.0493424161607e-05
-1.32186292599524e-05
-2.06725769076303e-05
-4.05630440150871e-05
-2.28520444093821e-05
-4.52495196892745e-05
-7.3542929994832e-06
-4.9211982521668e-05
-6.91505868862861e-05
-1.23519393087918e-05
-1.75235240306282e-05
-4.85683301750249e-05
-6.61995134834707e-05
-4.19375679277496e-05
-2.46666180635104e-05
-4.10069429378951e-05
-4.52932439549738e-05
-3.31491198635661e-05
-6.19579135761809e-05
-5.27734793161604e-05
-3.8930731351174e-05
-5.30192218492196e-06
-2.40565156079255e-05
-2.80842275993991e-05
-4.84655941648527e-05
2.79112924997944e-05
3.97921182541138e-06
-3.78102304254749e-05
-3.19353828960881e-05
-3.63907135054279e-05
-4.86939347120962e-06
-4.92941190355333e-05
-5.08944231980338e-05
-5.10898279413165e-05
-4.40039472460314e-05
-2.60634552813618e-05
-4.17272374322946e-05
-2.73607188746341e-05
-3.94776785690133e-05
-3.33164752209884e-06
-2.69875748883651e-05
-1.38538273446969e-05
1.33013748609475e-06
-1.23927837496871e-05
-2.28201971618006e-05
-1.93632691072633e-05
-1.84459892731368e-05
-3.89102705075413e-05
-5.2490419081249e-05
-4.59592503760352e-05
2.53657679592707e-07
7.87064716910261e-06
-1.58045877331072e-05
-5.1664950515414e-05
-3.96167002366829e-05
-1.27256013336874e-05
-2.26458264699748e-05
-5.00542493907436e-05
-3.7939916811317e-05
-1.41373810008531e-05
-1.77437332120828e-05
-3.55160767866829e-05
-2.4185808776168e-05
-5.84959514739039e-05
-3.80789564962298e-05
-8.20286890704402e-06
-4.12747588253582e-06
-2.5643694209106e-05
-7.85166330299906e-06
-2.46822875843684e-05
5.83916753520675e-06
-1.19164257158162e-05
-5.02332410174037e-05
-4.9684132124875e-05
-2.17498416886127e-05
-5.95760284973305e-05
-2.23754761406814e-05
-5.97704543004004e-05
-6.30466358453691e-05
-3.31698862628965e-05
-3.77903651398641e-05
-3.50223133915369e-05
-3.33952894453924e-05
-1.72910772072219e-05
-2.89232287110248e-05
-2.07195263517147e-05
-3.63173869923239e-05
-3.27311066940167e-05
-4.86221414791135e-05
-4.47107215468464e-05
-1.848180762013e-05
-3.78422176033648e-05
-3.81278360319821e-05
-8.67467267829907e-06
-3.3435898680659e-05
-4.62054185503862e-05
-2.9709140058127e-05
-2.31403597285665e-05
-6.10822037320901e-05
-3.12403602597733e-05
7.27175682190296e-06
-3.11955172541598e-05
-1.80361369974728e-05
-3.51187494929942e-05
-5.3778423770635e-05
-3.56438435397957e-05
-1.53520850257056e-05
-2.76408021428865e-06
-1.29144216290579e-05
-4.5529426020593e-05
-2.54572922584343e-05
-3.35221298575026e-05
9.13156711949103e-06
-3.51539915406638e-05
-7.45342922997153e-05
-2.38860172368195e-05
-3.24115633886045e-06
-1.44106319478619e-05
-4.10348726776438e-05
-3.94562196404981e-05
-4.26963213936283e-05
-3.47458109976507e-06
-4.98688786515834e-05
-3.32607957762139e-05
-6.16814105924179e-06
-1.24016263933847e-05
-2.50598928166192e-05
-2.13659955963301e-07
-2.91520346740769e-05
-3.42874631849556e-05
-2.80300551248247e-07
-4.67426490082071e-05
-1.75665103695023e-05
-6.50373715622011e-05
-4.68129141424945e-05
4.23859433366171e-07
-3.94281516646324e-05
-4.85342907640266e-05
-2.28926580354451e-05
-2.82322734091424e-05
-2.88883008973072e-05
-4.1355653824864e-05
1.16909183468759e-06
-5.41038626744932e-05
-3.214650308596e-05
-3.99641033889367e-05
-5.81763011990626e-05
-1.57831887351197e-05
-2.54909153506857e-05
-6.8761896033924e-05
-1.66406821694144e-05
-1.64070363860845e-05
-8.89818220738617e-06
-4.89906334250866e-05
-3.90292836301992e-05
-4.69767657707551e-05
7.46288385724977e-06
-2.3059773235077e-05
-1.2988211713204e-05
-3.32563331028145e-05
-2.38049800942551e-05
-3.33629195801947e-05
-1.45396890534432e-05
-3.47687883702838e-05
-4.4667690426046e-05
-1.01156913338271e-05
-1.92173811601003e-05
-6.66049511954998e-06
-3.12013667539757e-05
-6.90197775643607e-05
4.7740854400899e-06
-1.0798013544069e-05
-1.23284965184638e-05
4.05788745087457e-06
-2.4832417644446e-05
2.28150548517427e-06
-3.0394484859986e-05
-3.01518851626677e-05
-3.46711322541207e-05
-5.10682404790744e-05
-5.19651446121379e-05
-2.77803562871422e-05
-1.33276926998944e-05
-4.47113640586429e-05
-1.32335595047216e-06
-2.83639739006721e-05
-2.33572104416407e-05
-6.89895866317653e-05
-4.27211531597948e-05
-4.96920882878079e-05
-3.48731956479623e-05
-3.96848269229329e-05
-2.3605939577245e-05
-1.90220397701035e-05
-6.3581735447168e-06
-2.23108093140604e-05
-4.78324805821254e-05
-6.03160013958779e-05
-4.11144075315138e-05
-3.40333653964253e-05
-2.84634743676394e-05
-4.85782229381865e-05
-8.2396346945861e-06
-3.37495287360037e-05
-6.93171792871521e-05
-3.3476354057075e-05
-2.41042854915094e-05
-7.73854042005089e-06
-6.24648389386149e-06
-4.59788258022305e-05
-1.14245797323246e-05
-8.79175282357769e-06
-3.83097497469503e-05
-1.97644959612258e-05
-5.79197536971945e-05
-4.74443440478471e-05
-2.91526716218114e-05
-1.77758081625595e-05
-4.45333997134735e-05
-4.46954152442627e-05
-1.11188038108399e-05
-3.59834195330136e-05
-3.76023200317455e-05
-2.24477169059945e-05
-2.30976812110888e-05
-1.24454028079549e-05
-5.23069440509597e-05
-4.28711255420078e-05
-3.55656330865106e-05
-5.02116012938004e-05
-4.30865970672214e-05
-4.99256869372964e-05
-1.80643654928978e-05
-5.90822307633533e-05
-5.14442273243345e-05
-2.68785186189244e-05
-3.80261948241964e-05
-2.40101999324589e-05
-3.97551548227543e-05
-4.89323203002268e-05
-7.82393159255498e-05
-3.12486061755496e-05
-2.53726785054716e-05
-1.3755816494004e-05
-5.51088773231643e-05
-4.25975118861893e-05
-4.51451882529494e-05
-5.66326575708476e-05
-5.48811492070926e-05
-2.05673723935192e-05
-3.21968913880554e-05
-2.66345883950035e-05
-4.10934253808854e-05
-2.32608753044683e-05
-3.09649917511196e-05
-2.53229172720575e-05
-6.36733175622696e-05
-3.43954816959936e-05
-2.84334535413418e-05
-1.74801236990932e-05
-3.41679261042588e-05
-1.36330280806596e-05
-1.91114491501007e-05
-1.75367356023803e-05
-2.65761991345236e-05
-2.11714400833244e-05
-2.15618395373302e-05
-3.92541097165977e-05
-1.6886558889857e-05
-2.16163397498571e-05
-4.97437510600544e-06
-3.06924414520531e-05
-1.58538580202587e-05
-2.89152391078948e-05
-2.79822931524953e-05
-9.60943129760424e-06
-3.5583816458911e-05
-3.53989512901608e-05
-2.75361115360276e-05
-4.76312439131291e-05
-2.63897429354865e-05
-4.22751525725208e-05
-7.74816549047619e-05
-2.99492762254011e-05
-4.56448083098742e-05
-9.82843792390443e-06
-3.2579834233034e-06
-2.49083180716962e-05
-1.03933990042125e-05
-1.64020179192172e-05
-1.37013871282322e-05
-3.84835867683625e-05
-9.79064739885784e-07
-1.39720293151655e-05
-6.10270936997228e-05
-5.50574850295468e-06
-3.52318075722129e-05
-3.36433088583572e-05
-4.27653000463982e-05
-5.3775854558328e-06
-3.00670571745944e-05
-2.15129699893617e-05
-2.0113649633901e-05
-3.9224889114262e-05
-7.46304564580186e-07
-5.9486245441232e-05
-3.39380430730727e-05
-1.29536596789569e-05
-2.47827942761302e-05
-2.90759310881846e-05
-3.7939717388017e-06
-3.29442650429295e-05
-7.07300080128792e-06
-3.25634413111333e-05
-2.03092088599044e-05
-3.01938959702717e-05
-4.76973632868857e-05
-2.6561509097944e-05
-4.10075470070194e-05
-1.76866044045893e-06
-2.28260347779594e-05
-3.78360574063318e-05
-8.69186587923162e-06
-5.01634349390253e-05
-3.41682574582853e-05
-2.87998128056826e-05
-5.95350205125209e-05
-1.44201462019876e-05
-3.36552291376206e-05
-4.4657947214112e-05
-1.6862535496785e-05
-3.68766383287737e-05
-4.43718768944785e-05
-3.19673403595054e-05
-5.5561443173138e-05
-2.66934406104715e-05
-1.26714461020524e-05
-2.69143612725329e-05
-3.5839020125058e-05
-1.88282707961729e-05
-1.60586779806793e-05
-4.99743463661399e-05
-1.62176158973825e-05
-4.96970715584848e-05
-5.99003066438415e-05
-6.05014904305833e-05
-3.12636389057361e-05
-3.16603386985186e-05
-3.81374725832371e-05
-1.91913901554277e-05
-3.68653420482834e-05
-7.33981166706946e-05
-3.92972065706281e-05
-1.72190535228294e-05
-3.68408992349916e-05
-1.08278716701267e-06
-3.54609915537398e-05
-3.06779031652781e-05
-2.97606189986803e-05
-4.79697905501257e-05
-4.59687294428063e-05
-2.92362974349541e-05
-4.27202800096102e-05
-1.45046532323057e-05
-2.51209854834867e-05
-3.25086001025466e-05
-3.95318567803781e-05
-3.78888074148565e-05
-1.63742073483319e-05
-2.57633727618571e-06
-3.59786488389954e-05
-7.30967036044802e-05
7.24479406512544e-06
-2.00926485088225e-05
-2.6026292749899e-05
-4.13928465846493e-05
-1.15782695909799e-05
-1.30082030117996e-05
3.38585263524934e-06
-4.47844082505571e-05
-2.79128791919228e-05
-1.70093895407688e-05
-1.6260172154543e-05
-1.38156671913873e-05
-1.82160342705697e-05
-2.74509350795373e-05
-6.32839798848978e-06
-2.04059904572416e-05
-2.64443237268201e-05
1.11427492917443e-05
-3.36309121465836e-05
-2.98796605700062e-05
9.08890787906974e-06
-4.99031402677452e-05
-3.00768850011445e-05
-3.27703219185404e-05
-5.72057953108386e-05
-3.90074347461682e-05
-4.84171717571699e-05
-3.20424337952554e-05
-3.8467939800667e-05
-2.14300380336578e-05
-2.15208196199949e-05
-3.2033854780489e-06
-1.62412447712721e-05
-6.5764841886046e-06
-4.4351968730702e-06
-4.96141634771268e-05
-2.54962652636491e-05
-2.30688411230471e-05
-4.12346057916321e-05
-3.68512450589208e-05
-2.45315107054749e-05
-2.80744875754095e-05
-5.41137219957046e-05
-8.3550007300248e-06
-2.86282993475271e-05
-2.17994528930581e-05
-3.48362050613424e-05
-4.19304908649516e-05
-4.6586712893341e-05
-4.27834234285695e-05
-2.78687387418458e-05
-2.31075986000536e-05
-2.86412824672114e-05
-4.99165805266284e-05
-3.56409715725886e-05
-4.7071380797028e-05
-3.51584996070298e-05
-2.38095178086695e-05
-5.8234971355619e-06
-1.85530945848285e-05
-2.68921940446788e-05
-3.3594704312347e-05
-4.73844113965705e-05
-3.89766728948767e-05
-1.22308534377736e-05
-2.82896795619197e-05
1.81219058794173e-06
-4.44580814408566e-05
-4.38207710057912e-05
-3.30422568541296e-05
-4.80785090391749e-05
-6.75267490835579e-05
-2.19841373017181e-05
-4.28303802805719e-05
-2.54473330064227e-05
-3.98861985380859e-05
-1.87102365891024e-05
-4.48211219280221e-05
-2.0541274259779e-05
-2.66332219332399e-05
-4.12052538248372e-05
-4.67696545415912e-05
-2.50301823601546e-05
-2.62063839100455e-05
-2.54874123056525e-05
-2.12556558993643e-05
-4.24423756510689e-05
-1.27763889652932e-05
-2.15692597118791e-05
-3.45140564700161e-05
-4.27621322983442e-05
-3.23349693704786e-06
-4.05773520897551e-05
-3.8111724333908e-05
1.03578971099138e-05
-3.31642055747638e-06
-2.52177808191755e-06
1.66457623980438e-05
-3.50874759293424e-05
-4.70380717957163e-05
-4.0885445672186e-05
-2.16425244276617e-05
-4.7606634606668e-05
-5.9835058402089e-05
-4.56258612810459e-05
-1.53678043444959e-05
-1.14545852728698e-05
-1.29671479785265e-05
-2.26507010669898e-05
-5.26240411312331e-05
-2.0100229772003e-05
-2.21178115551377e-05
-3.42253923399072e-05
-2.25087401094338e-05
-4.71089874521349e-06
-9.65857736574102e-06
-4.76230780869182e-05
-3.44457004535408e-05
-2.91179451106384e-05
-2.09246399901412e-05
-3.0657405927721e-05
-4.94019621165405e-05
-3.56202293507782e-05
-4.16675694775106e-05
-3.3184835091876e-05
-2.70663914717184e-05
-9.61270765892439e-06
-2.53304655792492e-05
-2.77198529379226e-05
-1.09666908576195e-05
2.97839610933053e-06
-1.43762561916625e-05
-4.57030780585823e-05
-1.94828015309987e-05
-3.34658236362854e-05
-3.57846560074748e-05
-4.68601610202853e-05
-2.77174145302286e-05
-5.30431499985111e-05
-5.51522248264871e-05
-3.01993716194619e-05
-4.79802196938455e-06
-6.15066987459903e-06
-3.71275319610397e-05
-9.13309711556214e-06
-3.16913577744883e-05
4.57905901787618e-06
-3.72137642472568e-05
-6.00496641763205e-05
-4.03365786216597e-05
-3.59910328259364e-05
-2.89819786104532e-05
-4.19811300304915e-05
-3.35341677225913e-05
-3.88202931383822e-05
-3.72721454130016e-05
-2.50306426573518e-05
-2.72950975409481e-05
-2.65755868632611e-05
-3.01387577297408e-05
1.38925565897339e-05
-7.34830539951075e-06
-2.21567668419566e-05
-8.25562024094479e-06
-2.31784762896743e-05
-3.13799001782536e-05
-4.5427554372539e-05
-5.07435573593502e-05
3.62765311659732e-06
-2.20647013974945e-05
-3.11028111812449e-05
-2.77885421846076e-05
-4.25276212363387e-05
-3.66632518076252e-05
-1.310341546725e-05
2.77707462962905e-06
6.18091238302616e-06
-2.80865999676445e-05
-3.22242148020232e-05
-2.08800577228722e-05
-2.95725072990131e-05
-4.6850311524712e-05
-2.48425108756516e-05
-2.75035902688681e-05
-5.35441432120673e-05
-2.13959577844804e-05
-1.86755291146448e-05
-4.01019521808239e-05
-3.47389920729074e-05
-4.71682461501732e-05
-2.91208067618745e-05
-2.31183349490941e-05
-2.71999026325957e-06
3.17984514400081e-06
-4.64525530549698e-05
-7.32624545395242e-06
-4.68581733030858e-05
-2.60016221152666e-05
2.27731770868826e-05
-3.21835230605991e-05
-4.59779201068459e-05
-3.12970835500799e-05
-6.06618518705818e-05
-6.01213929317115e-05
-2.73454052549661e-05
-3.8300466683347e-05
-2.93281580522519e-05
-5.83538514454655e-05
-3.61039400248239e-05
-3.29524801169926e-05
-4.73522260503362e-05
-1.32726652868639e-05
-1.17202272733618e-05
-5.70528984015196e-06
-8.94210895213931e-06
-4.82515939060076e-05
-4.36673979316033e-05
-2.60076870364274e-06
-7.02580692806711e-06
-2.78544902308199e-05
-3.63423648169804e-05
-2.88938231179149e-05
-2.47806176453794e-05
-4.48745568803253e-05
-4.86375726449368e-05
-3.83346243853696e-05
-2.29358429784487e-05
-2.22207699789183e-05
-7.60315348847704e-05
-4.68979902807627e-05
-2.83024037374988e-05
-1.86255984365949e-05
-4.45739317759167e-05
-1.63227224664486e-05
-9.47272147892204e-06
-1.48680657521453e-05
-3.9795781529371e-05
-3.62759683037825e-05
-1.21466222782959e-05
-2.96872984879993e-05
-9.58652062707587e-06
-3.14097162008007e-05
-2.16983373049229e-05
-1.76546426172139e-05
-4.29022852119339e-05
-2.00141629873984e-05
-1.92673657333615e-05
-3.32427209672206e-05
-3.17764997788345e-05
-1.3051514666567e-05
-5.04469227312908e-06
-2.80478129779393e-05
-4.59868647143643e-05
-2.4974631608887e-05
-3.1855348888193e-05
-3.67562684669737e-05
-1.62955943464318e-06
-3.59367551068924e-05
-2.52348931449518e-05
-2.34533003119826e-05
-1.12841655039398e-05
-7.20341906593747e-06
-2.89614483597077e-05
-2.62478257389206e-05
-3.88780030720107e-05
-6.35578673717924e-05
-4.72555258182678e-05
-9.81752606169096e-06
-5.42362526667638e-05
-1.97027526194464e-05
-2.85308158280068e-05
7.16530604432371e-06
-3.08793267122815e-05
-3.49049769535122e-05
-2.25212025455244e-05
-5.48771584039893e-05
-1.8747033601547e-05
-5.04862688770495e-05
-2.14353067028014e-05
-4.12340890982125e-05
-3.4992915808228e-06
-1.95167731828068e-05
-1.43336098087144e-05
-2.63327381518119e-05
-6.38353004932875e-05
-3.41288495773206e-05
-3.58847323325058e-05
-5.09531312024918e-05
-2.40870619857027e-05
-4.72213443834621e-05
-6.90444845445188e-05
-2.95296775259632e-05
-5.47695192234713e-05
-2.29074043874551e-05
-4.82857586558304e-05
-3.85563654512292e-05
-2.35781035521265e-05
-2.34433277549541e-05
-2.12472882378958e-05
-1.51694498099579e-05
-7.17822856992993e-06
-5.12879429121972e-05
1.49753805363845e-05
-1.74138236298259e-05
-1.80348269118993e-05
-8.54472770610081e-07
-2.38598403430949e-05
-7.34622795856014e-06
-3.13287375050198e-05
-2.62625829196786e-05
-3.46300036215721e-05
1.08221479610348e-05
-1.28890639076819e-05
-2.37338129271601e-05
-3.4292269785575e-05
-1.10196873250914e-05
-3.61864699874812e-05
-3.54364020828598e-05
-2.26838719138403e-06
-3.29134533414022e-05
-1.69202843089544e-05
-1.31496333390415e-05
-2.10481872064114e-05
-8.76422676225113e-06
-1.34324035790299e-05
-6.62087949412623e-05
-1.544688378381e-05
-6.83809003225116e-06
-3.67276040381476e-05
-3.71247459483047e-05
-2.52116397690245e-05
-2.43828539956482e-05
-5.89544096366432e-07
-5.56401184235635e-05
-2.23916042594516e-05
-3.86783113687533e-05
-1.05352345106722e-05
-1.15497169702895e-05
-3.22420990274342e-05
7.58416073308181e-06
-8.15790807529038e-06
-1.97618772305808e-05
1.86414056872369e-05
-5.60993635955778e-05
-4.68731596490041e-05
-2.39120594024024e-05
-1.18137005204902e-05
-3.97993492766652e-05
-9.71477344541988e-06
-3.19311210992665e-05
-3.76175123638295e-05
-2.31007384937296e-05
-6.01593276103762e-05
-2.67506677656957e-05
-3.76751356631997e-05
-2.44369958095569e-05
-2.86255264094878e-05
-3.41791334501162e-05
-4.60005373896454e-05
-2.36450803337573e-05
-3.91733485698412e-05
-2.70679160387676e-05
-5.85079533958488e-05
-2.31403233131792e-05
-5.02138017360496e-05
-5.37737240846819e-05
-3.1645814452534e-05
-8.62503685795947e-05
-2.71442445624654e-05
-2.86381797693763e-05
-2.51277961267605e-05
-4.26820804165502e-05
-1.77964512445801e-05
-1.03750999131238e-05
-5.87859286438208e-05
-3.90437831233193e-05
-3.25052105756321e-05
3.14836490364054e-06
-2.64785470597387e-05
-4.08668985551134e-05
-1.23748443772656e-05
-3.92461393942514e-05
-1.40109510349633e-05
3.72385767522502e-06
-1.95287181371666e-05
-1.76207578996871e-05
-4.98879774116887e-06
-2.85350971650395e-05
-4.5681350232626e-05
-5.61510576165263e-05
-6.33540749213033e-05
-4.60625856531516e-05
-4.39596627522366e-05
-6.03600898774097e-05
-1.55402826245472e-05
-2.63620591428712e-05
-3.10609888035486e-05
-4.91516624395816e-05
-4.24439584325541e-05
-1.17953061085537e-05
-2.51250973437976e-05
-1.12518058434365e-05
-3.2298479560308e-05
-3.85477896520349e-05
-3.6119031624529e-05
-4.07050997261087e-05
-4.11636930802774e-05
-4.67552867266582e-05
-4.4276744221163e-05
-4.81142117865099e-05
-4.42363431945412e-06
-1.34495996927582e-05
-1.5235209271802e-05
-2.97567865139317e-05
-4.49930954230903e-05
-6.01220920962919e-05
-4.68176484516286e-05
-3.00857991596143e-05
-1.01853069687879e-05
-2.01249747640272e-05
-6.63566590435744e-06
-3.52872084539373e-05
-1.98857787700826e-05
-2.82376054763414e-05
-2.46923444814778e-05
-1.9214718120476e-05
-3.28100356852574e-05
-1.88628084632656e-05
-5.93385977154564e-05
-3.51925546920334e-05
-9.04247384232707e-06
-4.34120161113033e-05
-7.44456668790496e-06
-3.74479899110985e-06
-6.3157954184263e-06
-5.00507238735788e-05
-3.62233370501145e-05
-1.30795768495098e-05
-3.35898027698991e-05
-3.21006970104786e-06
-1.23233863915086e-05
1.13499249359513e-05
-3.18501039738187e-05
-7.0806702425129e-05
-5.23691650219653e-05
-3.70714707865388e-05
-1.5053437292846e-05
-1.46462979065419e-05
1.9792905480545e-05
-5.22269173107822e-05
-2.80036688193534e-05
-2.88915908597683e-05
-6.78975009398001e-05
-3.13145217444543e-05
-3.62007602533371e-06
5.04024811044359e-06
-3.1875449327842e-05
-1.89481630206077e-05
-3.91073262363423e-05
-1.57734406443772e-05
-4.28258619385146e-05
-2.75094921667597e-05
-5.73287703715692e-05
-1.48973284739503e-05
-5.51080676850683e-05
-4.70043084412652e-05
-4.96449439507833e-05
-2.01539638795735e-05
-3.01056731295134e-05
-9.28315105939454e-06
-4.09450351710552e-05
-2.46788143327509e-05
-5.31283434883125e-05
-4.74110820593083e-05
-3.50532976489111e-05
-3.75893748598755e-05
-1.72111776720372e-05
-2.57185785112244e-05
-1.87582505041459e-05
-2.74985317182677e-05
-6.21832979488732e-05
-3.50357836911196e-05
-4.13576004472585e-05
7.35624086312221e-06
-2.52149368244634e-05
-6.18876260903058e-05
-4.14110873485024e-05
-1.83792181205451e-05
-2.94845227364225e-05
-1.69033140763935e-05
-4.05416821057181e-05
-3.14885321179211e-05
-2.19952050147099e-05
-2.00234327602851e-05
-3.67746892101436e-05
-1.60717288419612e-05
-2.31068573761816e-05
-3.93375365236005e-05
-3.15437580635331e-05
-1.20900393962969e-05
-2.499699603501e-05
-1.28423514011446e-05
-4.51176740128149e-05
-3.91062258578758e-05
-2.84187381927935e-06
-2.58458516537228e-05
-3.37155843560343e-05
-3.87980729865388e-05
-3.53594067561609e-05
-2.74287993268862e-05
-3.0037445969854e-05
-3.13456993249249e-05
-3.03488317537367e-05
-2.95686014853949e-05
-4.02822094555107e-05
-2.48349425595549e-05
-5.49656219803659e-05
-2.52528662581529e-05
-5.43428868341452e-05
-5.07909733382635e-05
-2.20281737936712e-06
-2.16297396058771e-05
-1.58474335446956e-05
-2.49285289165177e-05
-1.62514936548036e-05
-4.20802592369383e-05
-5.55428696548384e-05
-3.92810585191267e-06
-3.5264964608326e-05
-3.99922290665079e-05
-1.18914813389989e-05
-4.38093029201676e-05
-2.28017477617725e-05
-1.15369414643056e-05
-3.05369894939043e-05
-2.95703404138419e-05
-1.75935086660214e-05
-6.23686108269274e-05
-2.20563219876598e-05
-4.67365339066745e-05
-1.98397977792495e-05
-5.93233397132634e-05
1.03455365702097e-06
-2.74970390583555e-05
-4.80939814006134e-05
-3.35338207736682e-05
-4.34417409500221e-05
-3.69542272978664e-05
-2.24160565084167e-05
-1.28749327396215e-05
4.66827143498975e-06
-4.99003732163995e-05
-3.10503947523626e-05
-4.0396577059496e-05
-3.44211591876665e-05
-1.13998561819694e-05
-1.55530234321896e-05
-5.9694465029965e-06
-5.15926150964941e-05
-1.28359649363416e-05
-1.3243999046008e-05
-4.6914046662948e-05
-1.85480367210224e-05
-4.22293552463177e-06
-1.31525386666788e-05
-1.88493310816258e-05
-3.30703018210362e-05
-1.39083731238977e-05
-2.81040024083816e-05
-2.97439390881051e-05
-8.49184283857503e-06
-4.04943618965458e-05
-3.50405998334923e-05
-4.19162252824832e-05
-5.18568551134345e-05
-1.33887007906829e-05
-3.81925793815935e-05
-2.78099611664905e-05
-2.66571498289654e-05
-1.54850837321208e-05
-2.74412056708106e-05
-1.77794815714811e-05
-2.52991070289874e-05
-1.64176053641684e-05
-3.53057834411553e-05
-2.11292417844119e-05
-5.29792753573249e-05
-2.8378818909407e-05
-2.94897877310449e-05
-4.22112464327736e-05
-3.42078794655804e-05
-2.12804593555467e-05
-1.859059395255e-05
-2.69937041244902e-06
-8.57613058644866e-06
-4.08923984814507e-05
-3.64906502238013e-05
-2.19776050633769e-05
-5.00120513986633e-05
-1.55214681176375e-05
-2.17688154413095e-05
-4.76823337665878e-06
-4.55958816904595e-05
-3.25800662496788e-05
-8.26137171199995e-06
-3.45724173633298e-05
-3.35726596783021e-06
-1.36669009516669e-05
-1.96683744110176e-05
-5.93009184979491e-05
-4.47615300842568e-05
-2.10382161562901e-05
-4.43549302637533e-05
-1.87054935588459e-05
-3.19138942154107e-05
-1.20219622203156e-05
-7.35852196410833e-05
-1.93528696865051e-05
-3.52204860890528e-05
-3.9489086327169e-06
-2.64717285784366e-05
-1.18507234323503e-05
-2.63846824949241e-05
-3.16737250413806e-05
-4.02135406350578e-05
-4.06486493264525e-05
-2.49175263290429e-05
-1.55114853838544e-05
-1.69144230911685e-06
-2.3189330037155e-05
-3.89633036940288e-05
-5.7402413286422e-05
-1.72899668963523e-05
-2.73594883277993e-05
-3.74819685474202e-05
-4.91424987411679e-05
-2.1572155141304e-05
-9.88736482977681e-06
-3.85468872211185e-05
-1.83725150739113e-05
9.64071382571082e-06
-1.44184017054189e-05
5.68051521478495e-06
-4.42403148326971e-06
-3.45855938432641e-05
-2.62101412302733e-05
-1.4541634154147e-05
6.83868439338034e-06
-1.65833564254782e-06
-5.31357529297143e-05
-2.9846218536955e-05
-4.21929907522026e-05
-3.94734619482762e-05
6.84464309249214e-06
-2.82028537038477e-05
-3.50207037737126e-05
-2.53464985749662e-06
-4.69018351060941e-05
-2.74064582496162e-05
-2.10429479755821e-05
-1.31131719565945e-05
4.37746822658694e-06
-2.0271857257518e-05
-1.17102543142729e-05
-5.97870655744796e-05
-1.28215951294045e-05
-1.85131959262041e-05
-1.01819554663631e-05
-1.44498811792458e-05
-4.05567933958515e-05
-2.46436726972854e-05
-2.61651868675942e-05
-2.55691739670744e-05
-4.18598153985318e-06
4.62230890327073e-06
-4.19458032100115e-05
-2.83262895530006e-05
-3.93677989252448e-05
-2.9374886229927e-05
-4.83610663582893e-05
-4.18079017744525e-05
-3.08040252025996e-05
-2.77130866529723e-05
-3.73901969066079e-05
-3.85940823705849e-05
-1.41572710725549e-05
-5.39512279825676e-05
-2.41854129064861e-05
-5.86149238583375e-05
-4.0581803336938e-05
-9.51473684706436e-06
-5.29589093471392e-05
-2.5197075411776e-05
-2.2754937085939e-05
-1.38156044513441e-05
-6.57637801818892e-05
-5.44488182219878e-05
-4.58192217992389e-05
-4.6285463166388e-05
-2.19973247929372e-06
-1.65681453727703e-05
-3.25932607085871e-05
-1.49565758428847e-05
-2.0713383537126e-05
-5.52402676710883e-05
-2.11304518207528e-05
-3.57068260863481e-05
-3.00059433556724e-05
-1.64430261578058e-05
-2.41185941748099e-05
-7.64456188435919e-06
-4.18059323633419e-05
5.05961066341702e-07
-3.75504667968761e-05
-4.27507869287816e-05
-2.74274979689271e-05
-3.96702493889903e-08
-1.73547720924255e-05
-4.35182595253513e-05
-3.32851204426188e-05
-1.28346790740533e-05
-2.08227827735975e-05
-2.158703455203e-05
-8.72798270290357e-06
-2.16326807264502e-05
-2.15030435620583e-05
-1.48848896564292e-05
-9.96566982058262e-06
-1.35028607281907e-05
-5.29753453952827e-05
-3.26659763697138e-05
-2.23689061393281e-06
-1.52185245679256e-05
-2.78779881569673e-05
-6.36050807676622e-05
-3.31300829018587e-05
-3.98656561507418e-05
-6.17123606649174e-05
-5.14223579076252e-05
-3.71785454670384e-05
-4.16112375067855e-05
-4.05957766273449e-05
-2.50608814902425e-05
-3.41806257034532e-05
-2.13470432738874e-05
-4.71930440895874e-05
6.097822243893e-07
-3.00034786456382e-06
-1.08455124658347e-05
-3.91518275649908e-05
-4.0433492722152e-05
-2.40890857686746e-05
-2.97127763515036e-05
-2.85630881949503e-05
-2.70476653610482e-05
-2.45311830242167e-05
-3.72622202098945e-05
-3.08284388474362e-05
-3.12367825779975e-05
-3.83804353459963e-05
-3.01425635003512e-05
-3.20580821763692e-05
-4.39111642951346e-05
-3.79998518676636e-05
-4.23602369019582e-05
4.57954437859546e-06
-3.68566334879771e-05
-3.30222934935764e-05
-2.02308354799404e-05
-3.46151266668834e-05
-5.05030706351869e-05
-4.712837201417e-05
-2.37468426984959e-05
-2.67587968089233e-05
-7.85139739281799e-06
-3.96385691098668e-05
-2.60212580173101e-06
-4.75554796678196e-06
-2.34061628679234e-05
-3.96923473855609e-05
-3.36196243081213e-05
-2.08004074766425e-05
-2.51598974043742e-05
-3.94222124085058e-05
-1.03144154912208e-05
-4.46496903788085e-05
-3.60543947408587e-05
-1.26878153260628e-05
-2.51020638847875e-05
-4.07857927031712e-05
-4.62477759268141e-05
-4.99118765308515e-05
-4.92821214290799e-05
-5.37005462239496e-05
-4.5079987289432e-05
-3.09176863494324e-05
-4.67508343428403e-05
-2.06813305554548e-05
-3.2105774205573e-05
-1.40307128312986e-05
-2.67984992896002e-05
-3.75369839001039e-05
-1.61901518157317e-05
-3.72660123835242e-05
-4.61796565277637e-05
-4.58241472192683e-05
3.01919293923245e-06
-4.14322157336654e-05
-6.99104731232656e-06
7.2988553384198e-06
-3.1788779051652e-05
-3.17061262553002e-05
-2.8993016234431e-05
-2.2465510282983e-05
-5.98167636629325e-06
-8.84437132034502e-06
-3.18945289659186e-05
-3.26885248995221e-05
-4.25967989463344e-05
-4.33355809606784e-05
-3.86294347875132e-05
-5.68184849188922e-05
-5.76853103923146e-05
-6.99107099656762e-05
-5.10135774166962e-05
-7.48182683657684e-05
-2.70018635070665e-05
-2.87671585819336e-06
-2.95269901614887e-05
-3.45040658952212e-05
-2.74245404310235e-05
-4.4942340094647e-05
-1.45353586369469e-05
-7.79824523334422e-05
-3.90110231049484e-05
-3.42310812682208e-05
-2.7287454909389e-05
-2.78094632891144e-05
-2.59828106446556e-05
-3.32275571999589e-05
-2.88489751039908e-05
-4.65074229026978e-05
-4.30972715969181e-05
-4.87805356657717e-05
-3.00186113376735e-05
-5.01616487355787e-06
-1.86062927875512e-05
7.55997472583924e-06
-1.49360803298475e-05
-7.19929390396996e-06
-4.3310165084035e-05
-3.3096552932539e-05
-1.01678875132668e-05
-3.44866388012686e-05
-3.51102266537256e-05
-4.48264331630636e-05
-4.85794846974334e-05
-3.38364155255536e-05
-4.4739507291709e-05
-4.23501394832436e-06
-2.82159115001669e-05
-8.44387997946547e-06
-3.87322623370867e-05
-2.74611729249761e-05
-3.01755181944947e-05
-5.7897836768137e-05
-2.33998710762263e-05
-7.70829123615655e-06
-2.64071450322393e-05
-1.58854630404044e-05
-1.38671408512615e-05
1.29569812568767e-05
-5.84620815440767e-05
-5.42383847097217e-05
-2.19941931721387e-05
-3.45197564036489e-05
-6.94165682291182e-05
-3.97884609461887e-05
2.11119838135404e-06
-3.02933066885125e-05
-3.87224212630715e-06
-3.022683179273e-05
-2.31457763576361e-05
-6.46634497782917e-05
-6.3909327454526e-06
-1.19741655660419e-05
-1.36525646054663e-05
-2.48312413666643e-05
-4.24952214492422e-05
-4.65343288993136e-05
-2.24151188472928e-05
-3.56285050504857e-05
-2.88970414391764e-05
-4.15850302610109e-05
-2.07521542295757e-05
-8.53376888150016e-06
-3.86514754275076e-05
-2.05646745210923e-05
-1.56444761733738e-05
-4.50100429671141e-05
-6.1650192018988e-05
-6.9551726355403e-05
-3.58072657997846e-05
-5.59606297752074e-05
-3.51449340497694e-05
-2.91825627014168e-05
-3.07091529354334e-05
-5.04582085780495e-05
4.96766380872241e-06
-5.24765923197535e-05
-2.44032503372343e-05
-1.87056038098826e-05
-4.02597182689685e-05
-6.55207221524524e-05
-1.08329327120749e-07
-2.49722363678682e-05
-3.13604569944976e-05
-1.14608917153478e-05
-4.92069935885191e-05
-3.67286429927746e-05
-1.94547208561722e-05
-3.19408969917497e-05
-1.81445068828016e-05
-2.68957801877572e-06
-2.68835904344696e-05
-2.53669608734296e-05
-2.74639316090046e-06
-2.88288583801301e-05
-2.22736654650609e-05
-6.59387390195957e-05
-1.24089199521606e-05
-2.82791056047207e-06
-2.23730553858544e-05
-9.71432798337883e-06
-3.63562333336425e-05
-3.20922381989036e-05
-5.43374832607092e-05
-3.41972455092421e-05
-1.98212138089433e-05
-2.39032055602619e-05
-3.003552221374e-05
-1.82172370654799e-05
-1.2336835278105e-05
-2.94631475420167e-05
-1.75477123563445e-05
-1.40674395121366e-05
-1.24919465457287e-05
-3.45448333821462e-05
-2.82008434095209e-06
-1.89089198970787e-05
-2.49289340913309e-05
-5.67329746028482e-05
-6.55649646346586e-05
-3.74243428703621e-05
-1.91423790102739e-05
-2.03321708888546e-05
-4.98437314635285e-05
-4.37766604580729e-05
-1.78604220780139e-05
-2.65086696896357e-05
-2.26744733133257e-05
-9.69855714133347e-06
-2.58008627309235e-05
-3.81323709316272e-05
-4.77957884257347e-06
-5.24698842093339e-05
-3.52663060190352e-05
-7.80676062446054e-06
-2.18383373225216e-05
-9.23063308303685e-06
-8.24263231554525e-05
-2.89217336996005e-05
-2.01805807162139e-05
-3.98894635633019e-05
-3.55238694321432e-05
-3.68237048777634e-05
-4.04828040140734e-05
-2.49290688765505e-05
-7.74228723397591e-06
-1.09122410090319e-05
-3.86220239955007e-05
4.71117876591471e-06
-2.22383219094258e-05
-3.80345645969721e-05
-2.88084210709715e-05
-2.32725316648413e-05
-4.868808026949e-05
-4.14711674332412e-05
-1.05557637789653e-05
-3.65949994719595e-05
2.16709702454464e-07
-2.79044154355875e-05
-2.83412420056773e-05
-2.78989135934033e-05
-2.78940219933883e-05
-7.13487140233485e-05
-4.10453715612163e-05
-1.7585249092471e-05
-3.2000394695925e-05
-1.26312834832673e-05
-1.67360290204199e-05
-3.92944920340246e-05
-4.69274467682391e-05
-2.20729567198705e-05
-4.29265767318453e-05
-5.97790834529779e-05
-4.16172760933279e-05
-5.54097113492267e-05
-2.87353831773175e-05
-1.58277208316929e-05
-4.51590311291662e-05
-1.271121698801e-05
-3.34103771804248e-05
-3.25856997644311e-05
-4.91027041622197e-05
-4.98310319341131e-05
-3.12865127070907e-05
-6.26203174594229e-05
-2.72046048012475e-05
-2.21963851018086e-05
-1.86877711402635e-05
-3.03115414397479e-05
-3.66088833305086e-05
-3.9894847873986e-05
-2.7590419016358e-05
-6.09543165162376e-05
-1.40258253765375e-05
-2.38813625225143e-05
-2.09180527024657e-05
-4.01020211181884e-05
-4.55234127274826e-05
-2.12172567568018e-05
-3.34068979126998e-05
-4.50216154049389e-05
-3.73027261934448e-05
-1.8720306174222e-05
-1.94304688980074e-05
-2.83052705637894e-05
-9.46309944155552e-06
-4.2323004391557e-06
-2.38379039670474e-05
-1.43736561614292e-05
-3.52008013704476e-05
-4.21267946804084e-05
-5.85387002452835e-05
-3.0793771504954e-05
-4.8111613732766e-05
-1.20939166614209e-05
-7.32671784731375e-06
-1.26843721878994e-05
-3.4664415399244e-05
-4.37014828588654e-06
-1.62097318159868e-05
-3.33483085729236e-05
-1.91399536641771e-05
-3.71155361905144e-05
-3.5190373681478e-05
-1.11859946584063e-05
-4.3245988638173e-05
-4.7183291875256e-05
-3.76668195503351e-05
-2.95815041293055e-05
-4.80486230052524e-05
-8.69708821283689e-05
