# Supplementary material for: Research on computational propagation and identification of mine microseismic signals based on deep learning
Source: PLoS One. 2025 Oct 22;20(10):e0334641. doi: 10.1371/journal.pone.0334641 (PMC12543183; doi:10.1371/journal.pone.0334641)
Supplement: S7 Data — (ZIP) [file pone.0334641.s007.zip › 000100900001632.xlsx_0.txt_24.txt.txt]

-5.03988584219155e-05
-2.84919146687089e-05
-3.75915093284348e-05
4.27796598690014e-07
-2.7118527811325e-05
-3.51109350762552e-05
-1.99296534567541e-05
-1.32146926018844e-05
-5.4907577159497e-05
-6.66577598082082e-07
-4.36280772937875e-05
-5.4264733863271e-05
6.57756052505239e-06
-2.28084046517792e-05
4.18018812472702e-06
1.0017744066298e-05
-4.07310410536968e-05
-4.46905348845224e-05
-2.25920142637394e-05
-4.31279437192424e-05
-1.80684774066973e-05
-4.30190278866775e-05
-8.92822724847119e-07
-3.69472501834801e-05
-2.02110782479149e-05
-4.37042103490854e-05
-2.61706082354704e-05
-3.39005201867942e-05
-3.19947162132005e-05
-3.1728003775447e-05
-1.68151929946949e-05
-1.49568716754165e-05
-9.10565301937895e-06
-2.51638097098316e-05
-4.05542682641473e-05
-3.29233267475817e-05
-3.49150519394097e-05
-2.47926651579246e-05
-3.33871462421059e-05
-2.67329828888178e-05
-5.47803223069579e-05
-5.50099314004658e-05
-4.80602002795035e-06
-3.03860291351771e-05
-3.11862262741934e-05
1.25937035761772e-05
-6.0782800598242e-05
-8.78599562576502e-06
-3.33489361716113e-05
-3.79319112582099e-05
-4.39500507435332e-05
-3.02372422800021e-05
-1.91653561727583e-05
-5.30742691183308e-05
-8.95680462511778e-06
-3.02728454090205e-05
-3.80054783611849e-05
-2.21076432981348e-05
-4.29914862390657e-06
-4.84197882462044e-05
-2.75616228188555e-05
-1.51578480622721e-05
-3.37035952208569e-05
-3.00685197170222e-05
-3.70903193679587e-05
-4.47882778194751e-05
-4.25568916071547e-05
-2.3223131291667e-05
-3.98790325108255e-05
-3.86671006180237e-05
1.9324760057036e-06
-3.34534675161066e-05
-2.32392537285631e-05
-1.70966465299572e-05
-3.58323922871536e-05
-3.12773943801402e-05
-2.97709910310635e-05
-3.41372987885646e-05
-3.35172768160745e-05
-2.02072770721984e-05
-3.01468476163477e-05
-4.23924334348744e-05
-5.13155920938852e-05
-3.16703427258341e-05
-2.27969355900298e-05
-5.34444050920559e-05
-2.13614103680626e-05
-3.65124957544933e-05
-4.06201020808224e-05
-2.28833772383548e-05
-4.22223897451201e-05
-4.76158985524909e-05
-3.55832700671755e-05
-1.63696414102224e-05
-4.12229149879767e-05
-1.91163507589025e-05
-2.84991705704106e-05
1.01068606124414e-06
-6.9228622174432e-06
-2.88321080240521e-05
-4.63232563840166e-05
-2.02945764320023e-05
-8.26529977845665e-06
-5.42244977670872e-05
-2.30948452962364e-05
-2.14086691436151e-05
-4.62782465003703e-05
-5.41298764734938e-05
-2.17674593295627e-05
-2.84536553103714e-05
2.1832608302578e-05
-3.14622912551859e-05
-2.5285806280392e-05
-4.29445740677743e-05
-1.79342163203582e-05
-2.12817197887374e-05
-4.81384795854963e-05
-4.33700227370136e-05
-2.40125177664359e-05
-3.84193698283973e-05
-3.70511624461723e-06
-1.65964408732944e-05
-6.37084089730599e-05
-1.9412275893423e-05
-5.2226368093151e-05
-4.94286914468702e-05
-2.79287481990243e-05
-3.37474152895418e-05
-1.19209183329603e-05
-1.28095603421633e-05
-9.65157717849127e-06
-5.32305855268383e-05
-3.27295428397941e-05
-1.23806954247104e-05
-1.75672073849025e-06
-4.55056374885561e-05
-2.22985626935006e-06
-5.36609494667732e-05
-2.31954411492663e-05
-3.8786001165809e-05
-5.04636604123995e-05
-4.10572127299029e-05
5.02395823407832e-06
6.92684525123757e-06
-2.84586470480576e-05
-2.6990519656679e-05
-2.55643340105747e-05
-2.46764453786117e-05
-2.03406943376602e-05
-3.32759106789131e-05
-4.11685502591591e-05
-4.01992423525552e-05
-4.57343875497801e-05
-5.95613959077514e-06
-5.03318758842981e-06
-2.61288862073684e-05
-3.15235394837958e-05
-3.92697911981248e-05
-1.9579046037897e-05
-4.21788390093727e-05
-4.09677658712371e-05
-2.32252059006597e-05
-1.64116360194628e-05
-2.58922641382557e-05
-5.15339044190733e-05
-4.18890192824842e-05
-4.43318400425013e-05
-9.91628183638773e-06
-3.38600404145531e-05
-2.10067966732473e-05
-4.40505716360331e-05
-2.73254219256536e-05
-1.88945104573105e-05
-3.8982451427756e-05
-2.63767473578613e-05
-1.63347993012102e-05
-3.27847761966497e-05
-3.4888737894286e-05
-2.4409439990946e-05
-1.94156779173482e-05
-3.67053737953541e-05
-6.90316114227112e-05
-1.06055594010601e-05
-2.40587411592454e-05
-3.05309994800188e-05
-3.51102650061031e-05
-3.86874513491484e-05
-5.00354157825414e-05
-2.6307739953428e-05
-5.08084357496445e-05
-4.00426808020481e-05
-5.14656742497263e-05
3.40523691073584e-06
-1.32152676700037e-05
6.49238955032847e-06
-3.0657765565665e-05
-4.19037267389812e-05
-5.88138361121829e-05
-1.9001249648183e-05
-1.31840381698411e-05
-2.77408293762887e-05
-3.0668147412357e-05
-2.0827487030623e-05
-4.13529885157359e-05
-2.56491162553069e-05
-5.2381884648631e-05
-2.54339152687618e-05
6.52031242445244e-06
-2.30376572948355e-05
-5.06358581621079e-05
-3.63470415516531e-05
-2.37750260609256e-05
-6.43034315833357e-05
-4.2971187960656e-05
-5.30623572186759e-05
-1.73547945386444e-05
-3.25070044761188e-05
-5.29227230425162e-05
-4.46858359479691e-05
-3.97024008484842e-05
-4.95819241453216e-05
-1.4266545873915e-05
-2.60747215273905e-05
-5.21359234588698e-05
-4.10918627022558e-05
-2.13366510240982e-05
-5.97356791990402e-05
-5.32547699324844e-05
-2.05454628730296e-05
-3.9061067490084e-05
-5.06430576305697e-05
-2.76919809869282e-05
-4.52252796439554e-05
-1.1722313755175e-05
-1.06413694938093e-05
-3.91582808614212e-05
-3.90924576423783e-05
-8.25485782748082e-06
-2.78136691784617e-05
-4.4261316219725e-05
-2.13021438031888e-05
-1.83660862830595e-05
-8.49755313168158e-06
-1.8053540201574e-05
-1.98496360381542e-05
-1.4289992524651e-05
-1.98024759884061e-05
-4.79685335730992e-05
-1.93634364343894e-07
-1.87990480895938e-05
-3.26828642270664e-05
-8.96618271414573e-06
-3.03352857769898e-05
-7.77408312819481e-06
-2.0993213128429e-05
5.43737146447081e-06
-1.18317733539182e-05
-8.00237081637785e-07
-1.45364583911544e-05
-1.90923751013913e-05
-2.56108752360231e-05
-7.75658153762957e-06
-8.17886223800184e-06
-2.50928809934033e-05
-3.93166560863101e-05
-6.60935200638848e-06
-3.0228638970661e-05
-1.30384403316461e-05
-5.20104243385204e-06
-1.28324202946949e-05
-1.90660537352039e-06
-2.6910679662058e-06
-6.21713758825332e-05
-4.02187471262736e-05
-2.72154621938143e-05
-5.55703362522395e-05
-2.09234475064716e-05
-1.87823260667256e-05
-4.22865770211533e-05
-3.60247360857309e-05
-4.50031065222936e-05
-5.09713374535069e-05
-1.61194127153141e-05
-7.43832716513518e-05
-2.48567987881519e-05
-1.27651568287613e-05
-2.62438491018327e-05
-4.88438896135627e-06
-4.02465467125304e-05
-4.03503923871473e-05
-3.13741888417739e-05
-4.44387010095469e-05
-3.68823742000146e-06
-2.56585575169999e-05
-5.61978490434167e-05
-6.72584862011222e-05
-9.2762478738941e-05
-3.08868591200337e-05
-4.48002754704892e-05
-3.50069143128099e-05
-5.00798463874621e-06
-3.07503655229529e-05
-5.90393490360395e-05
-4.39215959235115e-05
-3.1982423596643e-05
-3.48534945701139e-05
8.55916982427783e-06
-3.27252186705704e-05
9.5545297817364e-06
-9.08969106584362e-06
-6.21581504059759e-05
-2.04991046515857e-05
-1.84684122757682e-05
-5.25827543026309e-05
-2.01987315195745e-05
-3.9250339370883e-05
-2.4956789734612e-05
-5.13735866789446e-05
-5.15718624535344e-05
-4.5476921547213e-05
4.24186485288569e-06
-1.99717764428672e-05
-3.24123133181068e-05
-2.00079926996299e-05
-1.69931347027031e-05
-4.13632887864408e-05
-2.59418076239549e-05
-3.11358763633896e-05
-2.79978678185539e-05
-4.51656347595707e-05
-3.94610043269494e-05
-3.6456557152755e-05
-2.99594237569443e-05
-1.73022670121079e-05
-1.43372745814235e-05
-1.84937927273821e-05
-1.63848056330405e-05
-3.07694368336192e-05
-4.32858450595106e-05
-4.0735502117489e-05
-2.98683803097737e-05
-7.67089146949697e-06
-1.24150590384246e-05
-4.697670808204e-05
8.92702739846082e-07
-2.59573519175396e-05
-3.61170423267665e-05
-5.72665222536934e-05
-4.1648722482674e-05
-6.15876166084761e-05
-5.0811785241215e-05
-1.60760612588232e-05
-1.74462437266196e-05
-1.99506361777477e-05
-4.47259889399828e-05
-9.55530916593503e-06
-4.19775564821888e-05
-3.97201707350837e-05
-4.25834219545501e-06
-1.67417571376013e-05
-3.60736598829644e-05
-2.81866689144498e-05
-3.82947412633634e-05
3.17261746121843e-06
-4.33682046692029e-05
-4.62394423102107e-06
-2.87954558129867e-05
-2.15162288609724e-05
-4.35720259284384e-05
-3.24303585518718e-05
-4.01963974565063e-05
-4.66840410224375e-05
-2.49377837731985e-05
-2.24381639626787e-05
-4.79031593675474e-05
-3.89437016830899e-05
-1.68259029171114e-05
-2.49601328628059e-05
-3.17824539174567e-05
-4.09389562198381e-06
-4.15310500628104e-05
-5.21139697796168e-06
-3.55804393002139e-05
-9.40850990058011e-06
-2.59497384625243e-05
-2.88087479313972e-05
-4.17245094018892e-05
-2.93193335115102e-05
1.37216486731885e-05
-3.1048566966792e-05
-5.76901959258798e-05
-3.88120345719821e-05
-3.66776430876699e-05
-6.48684735978137e-05
-3.42809902483422e-05
-2.41036529320091e-05
-3.02487377655963e-05
-1.43238836514826e-05
-1.70248498705496e-05
-2.75356507352219e-05
1.6908331260434e-05
-4.18396833135617e-05
-3.74657677140212e-05
-2.76398391093428e-05
-2.48845044330475e-05
-2.78319017725443e-06
-1.84757077829592e-05
-5.36443000782683e-05
-1.74221662806516e-05
-2.42450551305117e-05
-3.10472115657074e-05
-2.70799017132405e-06
-2.50723902383096e-05
-3.30439236338354e-05
-2.2430571629021e-05
-2.49575062545738e-05
-1.29451565793581e-05
-3.10211796332563e-08
-3.95847408482114e-05
-2.21661323937779e-05
-1.15784194272268e-05
-1.64426595211747e-05
-3.19126347931703e-05
1.56740932836121e-05
-2.92925988503909e-06
-3.667189365423e-05
-2.4004767796206e-08
-2.00978352210613e-05
-6.13528054876082e-05
-2.02554037888997e-05
-2.17625435876581e-06
-2.913026586563e-05
-1.34602327960147e-05
-1.92223504619952e-05
-2.84289482295792e-05
-2.2973086327978e-05
-2.47006618840122e-05
-3.83889447075572e-05
-3.32415932286537e-05
-2.38914205393906e-05
-1.49960692652333e-05
-2.73979942707941e-05
-9.89935025986573e-06
1.49480628757938e-07
-3.60045541040336e-05
-4.20103877311874e-05
-1.43986049663453e-05
-2.31102571487538e-06
-4.67984940809264e-05
-2.17009904070253e-05
-4.52401615528816e-05
-3.318858582499e-05
-1.62037849220633e-05
-4.59627802673949e-06
-1.28819034379928e-05
-5.27907907196992e-05
-2.14760396399631e-05
-1.92594130131979e-05
-2.6684857782502e-05
-5.27079578093079e-05
-4.56178252395902e-05
-2.06037350647922e-05
-3.67425573575266e-05
-3.24085999987289e-05
-5.50509034362131e-05
-4.00061632032866e-05
-3.50433183632743e-05
-1.61450325359958e-05
-1.99401634027377e-05
-3.91827840245206e-05
-5.59964360967605e-05
-4.71701802902448e-05
-4.76098055405124e-05
-5.2923241282139e-06
-4.81738432152699e-05
-6.38070396927322e-05
-4.19943071383115e-06
-2.38793810008872e-05
-2.77477326996479e-05
-4.83352244235217e-05
-5.25897144078878e-05
-3.88056784650903e-05
-3.9812548318615e-05
-2.89537245743409e-05
-4.43246132469291e-05
-8.76878327064211e-06
-4.8297007733275e-06
-1.57507888772024e-05
-3.92422540753377e-05
-2.63068617078064e-05
-2.94105018436735e-05
-3.28161550662683e-05
-3.64558121044994e-05
-6.23507430956886e-05
-2.28822364529174e-05
-3.58559873877675e-05
-6.87936428355157e-06
-4.73522853496225e-05
-5.3201011128755e-05
-5.12730280390409e-05
-3.47205092948326e-05
-7.65601204108987e-06
-1.99632822313963e-05
-3.09571751553271e-05
-1.33571733311749e-05
5.57806036515285e-06
-4.02372564868692e-05
-7.6272295620731e-06
-9.34834498801717e-07
-4.46209058459832e-05
-2.28968726176903e-05
-2.77902482806137e-05
-1.8015998872288e-05
-1.73428063913565e-05
-1.41656615772245e-05
-4.33928805610976e-05
-3.98339520463925e-05
-3.75268154903466e-05
-9.15278116807621e-06
-3.28828323141256e-05
-1.92563435656137e-05
-3.13961991784624e-05
-2.99665170130927e-05
-2.49808630361701e-05
-5.18217836805057e-05
-5.20392198827212e-05
-4.12996153208079e-05
-3.65810983718371e-05
-3.43109303750545e-05
-2.87453129422191e-05
-2.62996277299439e-05
-5.18543256578749e-05
-1.81845449055049e-05
-3.58451202693527e-05
-1.06083659962063e-05
-4.10988583242276e-05
-3.19945256103206e-05
-4.03010004453978e-05
-2.50547373149307e-05
-3.73102801133909e-05
6.08724570252292e-06
-4.1773723124885e-05
1.39354274823593e-05
-4.75450631277042e-05
-4.05341050038075e-05
-3.78588428954947e-05
-4.24062558681151e-05
-3.37656529417591e-05
-4.12133564316934e-05
-3.00198438382565e-05
-4.26905772876906e-05
-5.60962252883595e-05
-3.40017922221393e-05
-6.38126084987684e-05
-4.53169650807966e-05
-2.04139776752876e-05
-3.93411234624148e-05
-1.7363780382523e-05
-5.28795892842622e-05
-4.08723981975477e-06
-1.62555242030285e-05
-5.35838124248358e-06
-3.75882995623015e-05
-3.6598422270091e-06
-2.87500346110152e-06
-2.57440306965894e-05
-9.61111855774931e-06
-6.66613712193421e-05
-5.0476576535727e-05
-1.21330546805388e-05
-9.83376070139375e-06
-3.56111046523484e-05
-4.83887170467797e-05
-7.03313553122433e-05
-1.35337208106221e-05
-1.32947873593712e-05
-2.74831484892152e-05
-6.64059863347055e-06
-9.40237946561269e-06
-5.53211471397613e-05
-1.10016105036338e-05
-4.63187604857525e-05
-4.15290267880121e-06
-3.53309487180596e-05
-2.06337064755255e-05
-5.2976477516726e-05
-5.091991215688e-06
-4.9447305513724e-05
-4.59814035763141e-05
-4.76817776196096e-05
-1.25268282794105e-05
-1.96383254272863e-05
-3.31304538486843e-05
-4.38057855700394e-05
-4.27903424237455e-05
-2.49531166373469e-05
-5.5739481739184e-05
-1.74094484701709e-05
-3.95060281722044e-05
-5.98124733240141e-06
-3.83435819686926e-05
-5.39208162214064e-05
-2.38902915540126e-05
-3.52170359017173e-05
-4.14544357818162e-05
-5.07909822615473e-05
-3.55962148332791e-06
-6.06995255416352e-05
-2.04463088003091e-05
-1.69224812553696e-05
-2.64126979799264e-05
-5.95562569483244e-06
-9.83044136493921e-06
-4.1017303257982e-06
-2.19338715099586e-05
-2.0776844698306e-05
4.82501573557405e-06
-4.4952916481302e-05
-3.31512255120775e-05
-4.24519525461159e-05
-4.26363646859312e-05
-2.95682795459051e-05
-3.64809573183069e-05
-5.76340484975106e-05
-2.34842622959036e-05
1.04834231858229e-05
-2.53320685765552e-05
-2.77678027373222e-05
-2.93148101449507e-05
-4.91834044083181e-05
-1.22437750778418e-05
-3.61797406016336e-05
-2.37345775484452e-05
-5.29161115438315e-05
-1.54481442125148e-05
-1.24915071820712e-05
-3.69368894219028e-05
-3.60776940330957e-05
-4.68866938575793e-05
-8.09490338597724e-06
-2.91099004689791e-05
-5.26999945539463e-05
-3.246969320349e-05
-1.93989923294546e-05
-1.09530651654563e-05
-4.34468875007861e-05
-5.72955315700092e-05
-3.03439322736771e-06
-2.58095737733813e-05
-3.51121837443702e-05
-7.64302037361264e-05
-2.22117234838361e-05
3.73501791216868e-06
-2.54092866679222e-05
-7.52485724876729e-06
-1.23144287916983e-05
-5.21960222742534e-05
-4.48323736491424e-05
-3.01582375608428e-05
-2.06187126065322e-05
-2.76003421328388e-05
-6.55270457291687e-05
-1.58142839263932e-05
-4.08929820096826e-05
-8.02983957775225e-06
-2.5767283866609e-05
-3.40684883008629e-05
-2.47908643494011e-05
-4.34822339623439e-05
-3.62447541398932e-05
-3.53484363270271e-05
-2.79166321972873e-05
-3.57622559044484e-05
-3.01428198095024e-05
-1.87448699220002e-05
5.75015386414036e-06
-2.7823296026432e-05
-3.90445443054229e-05
-3.30894219880018e-05
-4.57752794247039e-05
-3.9422968580771e-05
-3.42641004025414e-05
-5.42876634685509e-05
-4.90274711665156e-05
-3.45987949446954e-05
-4.81144497210757e-05
-6.0047184457545e-06
7.71845282171082e-06
-5.20738154242997e-06
-2.9666425655591e-05
-4.18159882981019e-05
-3.30488550050861e-05
-1.11326578836164e-05
-1.29724208970741e-05
-3.58228603056065e-05
-3.29012425232225e-05
-4.88779231009742e-05
-4.19314129678218e-05
-2.47699750432928e-05
-2.34786576157115e-05
-5.51437237230821e-05
-1.70417107059101e-05
-3.94837479457372e-05
-6.34191432665323e-06
-6.41576030250536e-05
-1.28025998287243e-05
-8.81521818312021e-06
-3.910838278535e-05
-3.03262063057737e-05
-4.22541481881331e-05
-4.14005578801786e-05
-4.26486784267811e-05
-2.60980261353703e-06
-1.69989000372934e-05
-3.17339323346839e-05
-6.20485797297314e-05
-3.61508344718527e-05
-6.28858915525463e-05
-3.74687140678653e-05
-2.84585433429675e-05
-4.94363020473659e-05
1.72634427885493e-05
-4.21928450042155e-05
-8.3785237994836e-06
-1.3071461759118e-05
-6.50161664036939e-06
-4.297970469908e-05
-5.58280625147134e-05
-1.94619444344099e-05
-3.63975653687121e-05
-2.49160144642278e-05
-2.83201796462373e-05
-4.12026409481453e-05
-3.99466529599683e-05
-1.87317113469863e-05
-3.98854297274116e-05
-2.39279343786772e-05
-3.86323888327347e-05
3.88424666530523e-06
-3.67062379593088e-05
-2.30682058856004e-05
-1.42149222667605e-05
-2.0755459327599e-05
-4.97566329834705e-06
-3.30083491956019e-06
-7.9378070773953e-06
-2.70376050690322e-05
-5.32644165228728e-05
-2.16771965329673e-06
-2.70006796752153e-05
-1.71938246813404e-05
-3.66536010157858e-05
-4.77094975589276e-05
-9.02960950350084e-07
-4.70064667732665e-05
-1.65408115461713e-07
-2.72243151154692e-05
-2.65910889938519e-05
-2.9324087488799e-06
-4.24678714088777e-05
-3.01019608436464e-05
-2.22305704901849e-05
-2.42645680028985e-05
-6.55997740651778e-06
-5.68435835421537e-05
-2.77092105829775e-05
-3.59894115666994e-05
-3.02641041182374e-05
-3.95865675652728e-05
-5.06397422568313e-05
-1.51277727882927e-05
-2.01425941584455e-05
-1.41906211675737e-05
-3.21680113305095e-05
-1.02731314822209e-05
-2.6698126734677e-05
-4.4521617480583e-05
-5.03986182973158e-05
-2.75041957777044e-05
-2.54259784693279e-05
-2.79305619975673e-05
-1.90461436207087e-05
-3.51846543284611e-05
-5.87906490460441e-06
-2.96011155560623e-05
-6.59109016907382e-05
-1.91149062493305e-05
-4.2323125015798e-05
-3.75126769308286e-05
-5.80836551750621e-05
-1.81914169490024e-05
-3.90242568018012e-05
-4.23225213446502e-05
-4.31354261175062e-05
-6.07349511848621e-05
-2.46953700167566e-05
-6.9405531281248e-05
-2.49492667825618e-05
-2.29153179648029e-05
-7.97496922328874e-06
-1.30163787121856e-05
-2.28774864260072e-05
-4.90598981332679e-05
-4.20128718585835e-05
-1.64427269750425e-05
7.02000165419434e-07
-3.89798176283874e-05
-2.13251712096425e-05
-4.2665232779473e-05
-3.16275366181108e-05
-4.39492340907354e-05
-3.55896319961585e-05
-4.60118300249017e-05
-4.33127833510528e-05
-2.85305103422383e-05
-6.54886932432774e-06
-3.46445747535805e-05
-4.60113919809481e-05
-2.08086190650912e-05
1.07717702907998e-05
-1.06569489893069e-05
-3.54342517673278e-05
-6.97271500775659e-05
-2.3273365340721e-05
-2.56140024494577e-05
-2.5253065414475e-05
-4.8294162200581e-05
-4.20089358992011e-05
-1.91811565985303e-05
-1.08418324540575e-05
-4.0969835054014e-05
-5.0266152945987e-05
-2.41690165540301e-05
-1.3098415875779e-06
-6.46376795700592e-05
-4.6169068470983e-05
-8.02226692697477e-05
-2.80648136277259e-05
-2.61862862197329e-05
-1.50850261109167e-05
-1.17319091738984e-05
1.00481610369666e-05
-3.6692826633358e-05
-1.67184970062725e-05
-6.10629745261369e-06
-1.60688586771923e-05
-8.35278049092652e-07
-1.49652672762626e-05
-3.03066951852907e-05
-4.18763051730938e-05
-2.87566716425832e-05
-1.79712658656117e-05
-4.77614030321445e-05
-3.67339725767596e-05
-1.28167793867318e-05
-2.13390232572178e-05
-4.38022758691882e-05
-2.2083288618541e-05
-3.35590945685063e-05
-5.3943552604284e-05
-1.68269279093961e-05
-1.47945393135964e-05
-5.64181108607656e-05
-4.09343275971658e-05
-2.65300939388791e-05
-2.43358769395869e-05
-3.0674024963033e-05
-4.95294140180877e-05
-3.51357259234494e-05
-5.76521019109276e-05
-3.09942901003399e-05
9.81396613673406e-06
-2.48091726617351e-05
-2.99930324622107e-05
-2.40087641053761e-05
-3.90894190230128e-05
-1.43586028863089e-05
-1.33431920489882e-05
-2.13215439336601e-05
-3.68563500449577e-05
-3.43060690600245e-05
-2.21829565017999e-05
-1.73015800853677e-05
-1.08483277084402e-05
-4.3474963184228e-05
-9.53325510039572e-06
-6.11977540607998e-07
-1.61419985957819e-05
-2.36595364754955e-05
-3.61973771147096e-05
-3.56918368668055e-05
-1.20568462668044e-05
-5.14952941470497e-06
-5.11424182175759e-05
-2.76454060670253e-05
-3.18543298087977e-05
-3.31287305671488e-05
-4.24474299980226e-05
-1.01601167118543e-05
-1.91563528138027e-05
-6.8322610096502e-06
-1.37917833572591e-05
-3.96152667512226e-05
-3.22149410390093e-05
-2.08224131909037e-05
-2.67427308488732e-05
-1.96840958229622e-05
-2.33979705236787e-05
-3.56918062995238e-05
-4.04328275020632e-05
-3.11854565955429e-05
-1.56232863017856e-05
-3.13451371962911e-05
-5.15414506017836e-05
-6.09911968154544e-06
-3.34313244085521e-05
-1.89753266736322e-05
-3.29419078905847e-05
-2.29477028206219e-05
-2.86238308129476e-05
-4.74849283131884e-05
-5.70025973834622e-05
-2.92030149122555e-05
-5.15535606408975e-05
-1.11971657479436e-05
-4.3231622337743e-05
-2.79700996123573e-05
-2.748619767708e-05
-3.24932959106997e-05
-1.14817285466794e-05
-3.99270678619244e-05
-1.78580205649362e-05
-1.51717937752568e-05
-2.23565538351303e-05
-1.32099597317554e-05
-2.696601268504e-05
-2.339444205877e-05
-5.14976786731697e-05
-5.51837120030277e-05
-2.74980235613484e-05
-4.77484086062436e-05
-4.86885470289053e-05
-5.90857012944525e-05
3.75214518612362e-05
-3.28127947141557e-05
2.86823971744299e-06
-2.5934387889379e-05
-1.42244757911883e-05
-3.67309153723237e-05
-3.79404606211221e-05
-2.63133762643343e-05
-1.44658883717398e-05
-3.18577051457506e-05
-3.99468854897585e-05
-5.55108247294237e-05
-4.53377868692004e-05
-6.0344917618321e-05
-3.63765810819707e-05
-7.15238323690536e-06
-6.11505349209551e-05
-2.81888264241909e-05
-1.16444846422662e-05
-2.98555310959373e-05
-5.05170181532325e-05
-4.07596263578007e-05
-3.16241554728684e-05
-2.23814482588797e-05
-5.69817918684542e-05
-2.39588382374602e-05
-2.15304978251881e-05
-3.76466094649051e-05
-4.34587432020292e-05
-6.74909035382176e-06
-2.6561138117484e-05
-6.70167922871938e-05
-9.4571304076494e-06
-3.72711385407164e-05
-2.3790102902625e-05
-7.1217697140309e-06
-3.55963347338708e-06
-8.2199621144282e-06
-4.18206322626189e-05
-5.26855904449001e-06
-4.24201211581983e-05
-5.17863201273395e-05
-4.8329244786782e-05
-5.33116032942973e-06
-3.56151961082956e-05
-6.71475992774203e-05
-2.19776954970068e-05
-5.9610491785181e-05
-4.33139377696957e-05
-9.19858792518932e-06
-2.9596177909764e-05
-6.13158791253099e-05
-4.67857317029915e-05
-4.06352814981405e-05
-6.42656242041187e-06
-3.23942561148505e-05
-4.89753008767176e-05
4.35949284181131e-06
-5.28469668967665e-05
-5.07468278899066e-05
5.93129176132643e-06
-1.71484821813713e-05
-1.40856682405895e-05
-4.17415759373012e-05
-2.52465913989546e-05
3.42278989188323e-08
-2.09505307469302e-05
-3.02690376229876e-05
-4.83603030822532e-05
-2.6852171934959e-05
-6.14554533886682e-05
-4.73147823281843e-05
-2.42038148800978e-05
-2.86131244217888e-05
-4.72766931699863e-05
-2.06109012595935e-05
-2.34292607804812e-05
-3.02492906653357e-05
-3.75496672681328e-05
1.1620922526389e-05
-3.81240210828823e-05
-3.05526407743318e-05
-4.1506540486624e-05
-1.79813781635542e-05
-3.68621121173683e-05
-3.34998302497973e-05
-3.40651629889188e-05
-2.15404813308742e-05
-4.90698539890065e-05
-3.12463856214363e-05
-6.04855746999596e-05
-5.45882782712231e-05
-4.46927565149405e-05
-4.65629757619338e-05
-3.64843931685089e-05
-6.36242051155372e-06
-5.75766716656063e-06
-2.80640964596891e-06
-2.57616466157033e-06
-3.36850569766408e-05
-2.56072619236619e-05
-2.64194837355261e-05
-3.40669966399445e-05
-2.462785047113e-05
-1.74515199743434e-05
-3.68723760686941e-05
-1.49863558487597e-05
-1.84973433349706e-05
-3.71456679601555e-05
-3.60872560853061e-05
-4.30497482633232e-06
-1.50167473242116e-05
-2.17884666709005e-05
-3.3879742269712e-05
-1.53802699163934e-05
-2.47537975344932e-06
-2.98677153702255e-06
-1.63543462510536e-05
-4.47778699393701e-05
-2.43414465735757e-05
-2.12739397849963e-05
-2.771491323981e-05
4.20513582244187e-06
-1.98766079130587e-05
-2.75355803129753e-05
-1.78998649855293e-05
-2.32002730247534e-05
-4.23899467085902e-05
-2.41591801699136e-05
-4.42875535709924e-05
7.09631178267431e-06
-3.69665836053089e-05
-2.00555951235767e-05
-3.16420615597821e-05
-1.88226976454792e-05
-4.80239800351928e-05
-1.76762239486731e-05
-2.13022583418735e-05
1.68011304982085e-05
-4.13238668674017e-05
-2.89386289183269e-05
-3.47496886106936e-05
-3.29917936093332e-05
6.2497078573507e-07
-5.61030762522802e-05
-4.04266919224977e-05
-2.19691678031179e-05
-2.26381296017564e-05
5.58416525609594e-06
-3.65677480953461e-05
-2.43207964619454e-05
-8.46917402119334e-06
-3.9447512094949e-05
-2.49473857799903e-05
-2.44539695007045e-05
-5.15684533951484e-05
-6.0176765951319e-05
-2.63816781464236e-05
-1.2396009515921e-05
-1.47165485769667e-05
-5.51298193774012e-05
-4.02917220463328e-05
9.28188119869613e-06
-3.38063662467781e-05
-1.89142691746127e-05
-3.0430263806856e-05
-4.73390899571537e-05
-5.38675094890393e-05
-4.30271282824754e-05
-3.9861693819145e-05
-9.70533920290214e-06
-5.28515909106036e-05
-3.44610909150648e-05
-2.6164191464486e-05
-1.73712297372635e-05
-1.60334106695734e-05
-6.41012907329932e-06
-5.19982312643614e-05
-3.50145021412576e-05
3.00472733132061e-06
-5.95881935082397e-06
-2.17803983874234e-05
-3.43994257748304e-05
-2.36930248710393e-05
-4.89140811097847e-05
-4.86084628215439e-06
-3.48237919584221e-05
-1.82822381386328e-05
-1.76938901946643e-05
-2.99477998021207e-05
-2.77839950503562e-05
-3.27266219892942e-05
-3.48317022079856e-05
-4.41594125535788e-05
-4.83314002080909e-05
-2.04532777412869e-05
-3.03875379718977e-05
-1.95873114691238e-05
-5.52788988687058e-06
-6.86949090266818e-06
-7.82491903327208e-05
-2.32661652920789e-05
-6.67893497997173e-05
-2.03403163718259e-05
-3.49818889828029e-05
-2.93839548549457e-05
-3.24029672119952e-05
-1.86026451028939e-05
-4.24547862751244e-05
-3.98727290549062e-05
1.29626040774884e-05
-2.19324149432489e-05
-1.85697508157459e-05
-2.19634470608144e-05
-4.32682852670424e-05
-4.36780148925688e-05
-2.32980764466566e-05
-4.52562774035744e-05
-3.77314206886151e-05
-2.5977579444197e-05
-3.18088834934875e-05
-2.20351445618918e-05
-4.05914475889177e-06
-1.73868562926163e-05
-1.5292910373888e-06
-2.5937593217702e-05
-3.36201617670366e-05
-3.62547471776858e-05
-6.30639861306221e-06
-2.51396084817243e-05
-3.8090181029335e-05
-3.62884478586547e-06
-7.89267804013426e-06
-2.59750835429964e-05
-4.36707571793072e-05
-5.36233481614085e-05
-3.50081259719752e-05
-3.90955834029397e-05
-4.51083886253554e-05
-4.64624239513849e-05
-2.49943648856315e-05
-9.24494185654695e-06
-5.00739969735495e-06
-1.18573325265236e-05
-5.34486119638391e-05
-4.44904215192964e-05
-4.37622003225942e-05
-5.19542108901722e-05
-1.5347091971864e-05
-2.08376150658061e-05
-2.47471835541516e-05
-4.26078108152276e-05
-2.73331952179623e-05
-2.94598614519621e-05
-3.36526824375737e-05
-3.26984464729954e-05
-3.29349478125823e-05
-4.47715190238277e-05
-3.11265830880135e-05
1.388038563052e-05
-9.17818404554343e-06
-2.40591458095139e-05
-3.42107099127588e-05
-4.96245697251533e-05
-4.40797914333017e-05
-2.84392327841268e-05
-4.88997023504256e-05
-3.48066627178501e-05
-1.9922115179081e-05
-2.94398462157607e-05
-3.50533783669573e-05
1.81078903656123e-05
1.85589224710804e-06
-1.4524091078488e-05
-3.37024693631429e-06
-5.40764974472513e-05
-3.79862661824187e-05
7.31688257479821e-06
-1.42637587835335e-05
-4.44686367398045e-05
4.9716216888242e-08
-4.61873985385095e-05
-1.31572395125539e-05
-2.16109426303736e-05
-1.43006674385413e-05
-2.51172331302171e-05
-2.2745195875577e-05
-1.44539497242954e-05
-2.41119618144638e-05
-2.5239068425193e-05
-1.12601410382389e-05
-5.40744564368393e-05
-3.13089283094466e-05
-2.78028158313139e-05
-1.62730700567962e-05
-8.88510878325108e-06
-1.07661296973669e-05
-2.67972516265302e-05
-2.46368143465959e-05
-3.60691094818186e-05
-1.96299110429448e-05
-2.9018929088086e-05
-1.81082641162273e-06
-3.31870336643944e-05
-8.78346163950469e-05
-4.48548996657779e-05
-4.96661799359299e-05
-2.00990852213298e-05
-5.71945283335688e-05
-2.78333057911295e-05
-4.17352025128051e-05
-5.54853089570844e-05
-2.61241036022946e-05
-6.98508185996796e-06
-2.7317547730335e-05
-2.5903865719101e-05
-2.3577194829082e-05
-1.75206794933743e-05
-1.29004701108477e-05
-6.18346526336776e-05
-4.49452551397791e-05
-2.31252722250908e-05
-8.1029232176547e-06
-4.32030144992337e-05
-2.17218206771044e-05
-1.56555182681725e-05
-3.58059716995011e-05
-2.34115431739881e-05
-3.20500540544834e-05
-3.08550554672242e-05
-7.19532027429326e-06
-4.63287036367189e-05
-6.28294297149435e-05
-5.71143070902195e-05
-2.02063585939221e-05
-2.79853543621449e-05
-2.94458584596279e-05
-5.91385019760802e-05
-1.94076342449524e-05
-3.29461367556326e-05
-2.47146426160942e-05
-3.44458398634596e-05
-9.4217409843033e-06
-4.19881144496318e-05
-1.48229606455889e-05
-4.26188503855749e-05
-6.88769747658128e-06
-2.28320558501175e-05
-4.32242891766775e-05
-3.08040715734918e-05
-4.0728756787084e-05
-2.14934961646489e-05
-2.6165877818456e-05
-3.01623348627253e-05
-2.45157965158983e-05
-2.20894636630774e-05
-4.02716009085959e-05
-4.8980902835173e-05
-1.73903358225489e-05
-2.96111537868792e-05
-2.4444762149165e-05
-7.52258048699942e-06
-5.02937963646826e-05
-2.53244781500585e-05
-2.72330116101793e-05
-5.06231309173049e-05
-4.19021294451088e-05
-2.09549836808355e-05
-3.92321917328185e-06
-4.39660705738011e-05
-6.36543956896655e-06
-3.57713102022413e-05
-2.4890364707641e-05
-1.58418693155689e-05
-4.84432740149376e-05
-2.2871964958538e-05
-2.67129708193925e-05
-3.1748816947744e-05
-3.96379604279177e-05
-1.59420091210302e-05
-1.33333113561091e-05
-3.81717548176119e-05
-7.14715128761648e-05
-4.34576697911901e-05
-3.893825775723e-05
-8.62931680051737e-06
-2.62255706599047e-05
-1.85343698691968e-05
-2.65271182367981e-05
5.51869988710583e-06
-4.22860009486807e-05
-2.4897518554062e-05
-3.17312676312953e-05
-4.20221317282062e-05
-1.9378296067541e-05
-2.60941487908399e-05
-1.74081893310632e-05
-5.90282585709019e-06
-3.76377418620803e-05
-2.64189846147879e-05
-3.77415931236603e-05
-1.53345527503852e-05
-6.18303423253261e-05
-2.38124606951338e-05
-2.05900721314698e-05
-3.29463433937243e-05
-3.32379700412682e-05
-6.92671947669485e-06
-2.4604473732742e-05
-6.20477106984288e-05
-4.55707596308533e-05
3.94176947590694e-07
-2.18048084720538e-05
-3.57027850932519e-05
-1.50218638873237e-05
-4.47644417539771e-05
9.66448897311406e-06
-2.23164298867443e-05
-2.19865548736929e-05
-3.53038997634772e-05
-2.12113565242018e-05
1.14980098939436e-05
-4.79961968751105e-05
-2.62541092542381e-05
-2.87174012029843e-05
-2.07167361204939e-05
-2.76642108985828e-05
-1.64695020638924e-05
-1.76389917040093e-05
-4.62335748229446e-05
-6.05784963133268e-06
-3.02560928346068e-05
-1.64434379747515e-05
-5.2823398669487e-05
-1.4012612819534e-05
-5.44997392054701e-05
-6.07000501166554e-05
-2.29749116300676e-05
-3.14641109497433e-05
-6.09828086617586e-05
-3.2612995769853e-05
-3.4733213098207e-05
-1.10057839750387e-05
-3.71924856340697e-05
-3.15307564781589e-05
-9.84232543337488e-06
-2.87956372371666e-05
-3.65547030810929e-05
-2.75040550632285e-05
-5.51782749898858e-05
-4.81383054469839e-05
-3.56913888905673e-05
-1.2122654955902e-05
-6.11887693203074e-05
-3.5359944224873e-05
-1.56549376273782e-05
2.69622122565479e-06
-9.25685247315732e-06
-4.42304148776563e-05
-1.98223815159352e-05
-1.40340165139345e-05
-4.4956145987385e-05
-7.06907203966368e-05
-5.71777169151765e-05
-2.39076632518873e-05
-3.76193830065119e-05
-4.98800699031915e-05
-4.13829166253086e-05
-2.94428350219676e-05
-1.38622712477596e-05
-2.38675428381063e-05
-2.78137220609291e-05
-1.38941349044133e-05
-3.24258126903997e-05
-2.72790082116542e-05
-4.19868130960074e-05
-4.00540102553521e-05
-3.39502568050761e-05
-1.83618177228265e-05
3.11015575379479e-06
2.62929097334552e-06
-3.54212848759295e-05
-1.43988226967149e-05
-2.62864455146966e-05
-9.24688013726831e-06
-7.39260167592986e-06
-3.77217496384399e-05
-3.36466489708304e-05
-2.7625155776217e-05
-3.58425495045888e-05
-2.53820030309756e-05
-4.09581224832952e-06
-2.53823503202419e-05
-1.98301915544135e-05
-2.37074806538166e-05
-2.17729068961038e-05
-4.10075647201892e-05
-1.86175387392561e-05
-3.43071748170267e-05
-2.85080110583299e-05
-4.8665679281156e-05
-4.31534626965954e-05
-2.04437720250996e-05
-3.05072645066739e-05
-1.35885707358004e-05
-1.99018306089636e-05
-2.87047552354747e-05
-5.617824331917e-05
-2.7900264617025e-05
-3.61682752953496e-05
-4.18583088853166e-05
-3.87076618664432e-05
-6.73425524186854e-05
-1.23345236003079e-05
-5.1327677906658e-06
-6.08744874623782e-05
1.61571505164926e-06
2.00556879060628e-05
-1.71392860576558e-05
-6.78847239150756e-06
-3.12415605217095e-05
-2.73148893360798e-05
-2.86562396170404e-05
-4.85707611172578e-05
-4.53914473540804e-05
-1.82574100247624e-05
-4.16991681731372e-05
7.42214752674601e-06
6.27489504450315e-06
-3.18571170023646e-05
-6.42562174784425e-06
-3.53558238563253e-05
-3.31872094752875e-05
-3.31724594171029e-05
-2.10078642010716e-05
-4.89595684888607e-05
-2.33717984721568e-05
-3.60101345452482e-05
-2.31658312927817e-06
-1.49642637500051e-05
-4.47035930880679e-05
-6.19682015096611e-06
-2.87176750989568e-05
-2.13967103960686e-05
-3.42139727461432e-06
-3.32866606227483e-05
-1.27536789739549e-05
-2.33252922365289e-05
-2.80115764547187e-05
-4.48152710487908e-05
-2.44610436782606e-05
-1.22033343609617e-05
-4.31415372991894e-05
-1.68664912034706e-05
-1.13445503356524e-05
-1.76848539423418e-05
-8.8600528379517e-06
2.16095770689915e-05
-5.60554878651501e-05
-6.16232474585021e-05
-3.42479871988469e-05
-7.22222031935759e-06
-1.75278376987209e-05
-3.08515194679274e-05
-8.55072592278206e-06
-1.44155438355824e-05
-5.13357759812775e-05
-2.97727005435531e-05
-3.44118900293696e-05
-1.09725594082762e-05
-1.73894945499278e-05
-3.91316618830713e-05
-1.60858537651997e-05
-3.81917188442311e-05
-8.21204593218093e-06
-6.1643892705935e-05
-2.40782067456751e-05
-1.72391891962109e-05
-4.6330257197644e-05
-4.94280611754333e-05
-3.68091067793524e-05
-3.61023786357649e-05
-3.0575425306476e-05
-3.60863329264663e-05
1.94013104906797e-05
-3.807678317421e-05
-2.47349906238264e-05
-3.78345232119124e-05
-1.16113501576625e-05
-3.67021248685892e-05
-2.32451855038896e-05
-3.30371170235873e-05
-3.535289634882e-05
-1.70621557470375e-05
-6.06376838028627e-05
-3.65928434568952e-05
-3.21322072358845e-05
-3.08140005790126e-05
-5.15738942336916e-05
2.86356721374921e-06
2.44119902572943e-05
-2.4797124924883e-05
-1.09760302678259e-08
-4.58423564639605e-05
-2.40588548103563e-05
-3.04524264439777e-05
-5.11073803286763e-06
1.53785617076203e-05
-3.022106780625e-05
-5.3343126004152e-05
-1.70332990466716e-05
-4.15751465121811e-05
-3.20449806920346e-05
-2.21824570879224e-05
-3.2872791779684e-05
-1.55420590326492e-05
-1.55518900339697e-06
-4.12393377325816e-05
-2.22118933152039e-05
-5.90429005200198e-06
-2.45430782527076e-05
-3.56217929388614e-05
-9.3864474491344e-06
-2.25669165303744e-05
-1.30821586498231e-05
-3.31312633225165e-05
-5.07306988824633e-06
-1.25088764692472e-05
-4.00142443520714e-05
-5.49877397537664e-05
-7.50054883848749e-06
-2.56044879258942e-05
-2.72086716682434e-05
-1.50453679185387e-05
-3.83983932274362e-05
-2.78813779007617e-05
5.66882357915888e-06
-5.57052315140182e-05
-1.04419030989975e-05
-3.5748153368713e-05
-3.46569571296777e-05
-2.98552031974093e-05
-3.17323712226179e-05
-2.0840743178463e-05
-3.27099615495108e-05
-4.5906918325459e-05
-4.32227806517665e-05
-2.75706344829027e-05
-2.35021706358247e-05
-4.33359967013801e-05
-2.95698874808516e-05
-2.78279767505325e-05
-1.94313622123623e-05
-3.90003024150307e-05
-3.68927212912567e-05
-2.4069081857719e-06
-1.68032118306678e-05
-1.80375456777481e-05
-3.58415738526157e-05
-1.15437046574733e-05
-1.59026506566522e-05
-2.06662011696342e-05
-1.53234977698386e-05
-1.131479953675e-05
-2.13405058632547e-05
-5.48641177736847e-05
-4.7902038185437e-05
-4.97301431232304e-05
-3.14908201641498e-05
-2.62242501612212e-05
-6.54252081697824e-05
-2.40226573206222e-05
-2.59872028827542e-05
-8.28836741572569e-06
-5.34420285095116e-05
-4.86904439558458e-05
-2.36811655413237e-05
-1.54446043975422e-05
1.84555719592676e-06
-7.21323270670461e-06
-9.80256376305094e-06
-3.9716157854452e-05
-1.70588443997828e-05
-3.58292850163876e-05
-2.06315670099674e-05
-1.02838045339304e-05
6.34991992360603e-06
-5.20970332916248e-05
-3.09598842893704e-05
-1.36492430026202e-05
-6.09968487672314e-05
1.1063792472278e-06
-1.62079472001404e-06
-3.85731448872922e-05
-1.52267076550658e-05
-5.20219871549988e-05
-4.52888533630672e-05
-3.52059871295099e-05
-2.60867645802561e-05
-4.28584055120762e-05
-4.06219451594139e-05
-5.19826109848903e-05
-1.43538873367234e-05
-4.41461628083779e-05
-1.83662632277012e-05
-4.18417572923219e-05
-4.38754687756893e-05
-1.75005466226891e-05
-4.17416211135762e-05
-9.01019182585198e-06
-2.83083277647231e-05
-2.40689674949965e-05
-3.55257667273204e-05
-4.99612307091528e-05
-2.75712447915608e-05
-2.49301411478452e-05
-1.0278862498083e-05
-1.26366708905363e-05
-1.2309778801622e-05
-3.24908123410209e-05
-2.60426333547038e-05
-1.10626563716947e-05
-2.44539497262403e-05
-5.7175605965553e-05
-1.37569635460989e-05
-3.30697379961915e-05
-2.72062066915206e-05
-1.71463236919633e-05
-3.22289642571481e-05
-1.94918796678167e-05
-3.24496855621934e-05
-3.11620909073798e-05
-2.16172900344229e-05
-5.67324667453686e-05
-1.83085541779947e-05
-8.14822274070551e-05
-4.28172292899082e-05
-2.19803894321274e-05
-1.73055694724081e-05
-5.0141738722836e-05
-2.55587105851828e-05
-3.64985117370835e-05
-4.51254016258738e-05
-3.3195439171846e-05
-3.05879442085385e-05
-1.3516029501004e-05
-6.23332072370502e-05
-1.50491408530368e-05
5.47418547324051e-07
-1.02118905733441e-05
-3.41671709538757e-05
-1.23305868126e-05
-3.83067293896626e-05
-4.86475439819963e-05
-6.53329002093617e-05
-1.21329786981373e-05
-2.42871046146552e-05
-1.77241900868014e-05
-9.49152254976594e-06
-1.46464195124471e-05
-2.08940902411806e-05
5.50368177815356e-07
-1.44006084976905e-05
-3.70458876639559e-05
-7.55250668169831e-05
-1.53117551274684e-05
-6.98277283329589e-05
-3.96128494760412e-05
-3.94466727369178e-05
-3.44940524778404e-05
-5.51546471958369e-05
-8.17631784613247e-06
-1.660996838972e-05
-2.65999530811058e-05
-3.40368206159314e-05
-3.78554288807275e-05
1.31673935796928e-06
-4.39815058193325e-05
-2.72522982055132e-05
-4.20966230431017e-05
-5.09663955921886e-05
-5.32516551623155e-05
-3.72119511879941e-05
-3.31279798230508e-05
-4.17182564418113e-05
-2.85362846337065e-05
-5.19087454349797e-05
-3.01922639802264e-05
-1.0554542777939e-05
-4.39462351058141e-05
-5.57442710189636e-06
-1.97110939471411e-05
-2.70990116589177e-05
-9.17511736292729e-06
-2.33793811390039e-05
-4.79339873247211e-05
-4.30537850619991e-05
-3.07379510999046e-05
-3.63483869627167e-05
-1.29481621499799e-05
-3.82409764799995e-05
-2.42512378220766e-05
-3.66469610034729e-05
-1.88205538539622e-05
-1.1691249239752e-05
-2.48689770904879e-05
-3.17706100441308e-05
-2.15835061744511e-05
-2.14792270655581e-05
-2.56300233028885e-05
-7.1191543181266e-05
-1.90486415734086e-05
-3.70614900576255e-05
-2.86107995444278e-05
-2.8830113498787e-05
-2.25582105600776e-05
-2.36974492993489e-05
-4.41207530162626e-05
-3.41590899608378e-05
-8.44005455259785e-06
-3.51163758849013e-05
-2.52784643276969e-05
-3.69989798920821e-05
-1.14042511995765e-05
-2.20689068468763e-05
-4.09934425925579e-05
-2.0227782982175e-05
-3.13910703894447e-05
-4.8476530216094e-05
-1.41905686470461e-05
-2.87278535759648e-05
-2.54943988317119e-05
-1.74179667779608e-05
-4.32897675434376e-05
-1.23627924551483e-05
-3.15518478424034e-05
-3.74264487539141e-05
-4.42574138741383e-05
-2.56964580873317e-05
-2.16720653852456e-05
-7.85415257403459e-06
-9.91277525340291e-06
-3.82656756775527e-05
-4.48112592582521e-05
-3.38677206097539e-05
-2.17104916946703e-06
-1.43397939524341e-05
-2.09665192526175e-06
-4.65054082408e-05
-2.70638496751202e-05
-4.62958724027096e-05
-4.46541169132897e-05
-2.07855146798799e-05
-3.49091452722161e-05
-5.34858476243145e-06
-2.8397090379863e-05
-2.09862466404801e-05
-1.62800344488816e-05
-4.17236469298678e-05
-4.06812257233488e-05
-6.25837095449255e-06
-4.31759740645863e-05
-2.18044913563102e-05
-3.19518685478016e-05
-3.95431961040333e-05
-7.68707583878205e-06
-1.57283382916254e-05
-1.54885234475228e-05
-2.34835525327654e-05
-2.95975340141048e-05
-2.24051464113288e-05
-5.13933304994142e-05
8.21804224135285e-06
1.88500040672731e-06
-4.23601832945017e-05
1.52595204730827e-05
-3.55270871735007e-05
-2.86848844819636e-05
-3.52269222822332e-05
-5.04365542519791e-05
-1.00587860012541e-05
-4.70946854184466e-05
-2.32113735411938e-05
-3.3504313268505e-05
-4.36259996315128e-05
-4.40587998847267e-05
-3.7684916916882e-05
-4.03121018092354e-05
-5.13407361704501e-05
-4.38814195641678e-05
-3.78071266193182e-05
-1.57403710088107e-05
-2.34330640635545e-05
-3.43460220283099e-05
-2.67027863786047e-05
-9.76382475953429e-06
-4.66924323930568e-05
-7.79457584415046e-05
-1.27349219941185e-05
-3.72918132470433e-05
-3.51474976684662e-05
-3.2602001034894e-05
-5.12815729113065e-05
-3.47598713486562e-05
-2.91933905576682e-05
-3.2497873468331e-05
-2.26301270249965e-05
-1.72352638243075e-05
-1.9029013942235e-05
-1.6797007449841e-05
-1.77788820440749e-05
-3.75540085244553e-05
-3.53862724191849e-05
-2.91729970500571e-05
-2.97924090239044e-05
-3.06001210003524e-05
-2.21645177166339e-05
-1.18882989550925e-05
-3.30598899081223e-05
-6.1691751148063e-05
-4.42489473996976e-06
-1.00368943255275e-06
-3.43525937480428e-05
-2.22079565292301e-05
-2.18746201143916e-05
-4.29277598883875e-05
-1.52230315007844e-05
-3.06399202697498e-06
-2.16315391648828e-05
-2.95738954534234e-05
-2.68275981152407e-05
-3.39877453712118e-05
-3.5663877183874e-05
-1.52036031380973e-05
-3.16958616228485e-05
-8.39714326237068e-06
-2.1231650569946e-05
-4.90625707297361e-05
-2.80375388371148e-05
-4.57127941536283e-05
-5.28175646964622e-05
-3.69269919470026e-05
-4.54903421289444e-05
-3.3093656768632e-05
-3.07310019233863e-05
-3.86837371971463e-05
-2.24179638423759e-05
-4.80439984131761e-05
-2.04300060447491e-05
-3.11177321349767e-05
-3.50874947748936e-05
-2.36663352499642e-05
-4.50928417058039e-05
-4.5555744129459e-05
-3.78425680663609e-05
-5.3093159146654e-05
-6.04111515253598e-05
-3.51060607748654e-05
-5.21868519003315e-05
-4.04888378364533e-05
-3.9465588917616e-05
-4.13801771451142e-05
-2.91020918977098e-05
-4.99310907883468e-05
7.02965590979285e-06
-2.53764967096116e-05
-4.17569619883632e-05
-1.8918343516381e-05
-6.16348136520463e-06
-3.06588151347414e-05
-1.22120181633285e-05
-1.31807088541785e-05
-4.54999926127517e-05
-4.6569328974926e-06
-1.91105352571514e-05
-3.3968444299097e-05
-3.35739136109488e-05
-2.78866378868202e-05
-2.54033721299769e-05
-1.03154678204631e-05
-3.37266990711993e-05
1.71237357436984e-05
-2.9332843364979e-05
-3.39057315277252e-05
1.00530616581001e-06
-2.5140437287381e-05
-4.44736063248701e-06
-4.07944706322284e-05
-5.30878077332306e-05
-1.1542984633291e-05
-5.66804903183472e-05
-1.9035508653678e-05
-5.55384449313254e-05
-6.88687867226054e-05
-2.25147708964701e-05
-4.2375099435834e-05
-1.62059402314766e-05
-1.80781476016548e-05
-1.34023677722948e-05
-2.65636084035857e-05
-1.16219763413429e-05
-3.827097966519e-05
-4.62665195231806e-05
-1.64992561235458e-05
-4.28664696304054e-07
-2.77563340759454e-05
-8.43572460240102e-06
-3.62881489306965e-05
-3.16738011509753e-05
-2.00815356636935e-05
-9.98614240784384e-06
-4.29267699561846e-06
-3.9875737368322e-05
-8.61384619742248e-07
-3.3726893895329e-05
-2.61512823747235e-05
-3.33080678398359e-05
-2.03818572962617e-06
-4.23329815454175e-05
-2.5454822396415e-05
-2.71924739680079e-05
-1.3302152518988e-05
-4.15407518004898e-05
-1.8427987818203e-05
-2.98221862503401e-05
-1.42753568621583e-05
-3.77160967437346e-05
2.55107249850983e-06
-2.61034250168015e-05
-4.49369989276767e-05
-2.88888150077471e-05
-3.20476329271294e-05
-4.05728057585378e-05
-3.50609881881327e-05
-4.99594724747675e-05
-3.52897299855775e-05
-2.71642596902574e-05
-3.30952314006308e-05
5.82036838100162e-06
-3.88709853341492e-05
-5.16533128523966e-05
-3.08855026641102e-05
-4.26994492210724e-05
-4.80719678028144e-05
-1.8554652754428e-05
-5.38457469468699e-05
-2.97958242009131e-05
-5.29521837497927e-05
-4.38620587879421e-05
-4.41324354671367e-05
-5.40491937704399e-05
-2.90480264891363e-05
-1.10002729964999e-05
-4.55833699901073e-05
-2.11396087604471e-05
-1.68025533908234e-05
-1.85435268072446e-05
-2.26514710120143e-05
-1.87523580950491e-05
-3.56780686296603e-05
-2.10162797245628e-05
-1.47882796143767e-05
-1.47101419546826e-05
-2.74921147423583e-05
-2.48350315784204e-05
-2.59375315199439e-05
-3.81065353465127e-05
-1.49476586171668e-05
-1.73773141977274e-05
-3.9250699386382e-05
-1.42665695423312e-05
-3.51976641013442e-05
-1.55126423821216e-05
-6.17441707685143e-06
-3.43958766653124e-05
-3.90404027596355e-05
-4.52045582323217e-05
-3.50375087729753e-05
-1.49850646485116e-05
-4.78188754248159e-05
-6.51477117487372e-06
-3.43334716650207e-05
-3.21045081902605e-05
-3.09078966288977e-05
-6.64439938890378e-06
-4.97037504389007e-05
-1.54656398246302e-05
-4.81303077960608e-05
-2.15670573735046e-05
-4.84458242101363e-05
-3.5682568136368e-05
-2.0053488747534e-05
-1.1818978324709e-05
-1.10310435341272e-05
-4.49094490310624e-05
-2.65391841712227e-05
-1.34695842804367e-05
-3.61526110656077e-05
-2.47904825011375e-05
-7.3939838896508e-05
-2.41684859706834e-06
-1.93479933011137e-05
-3.08467565508785e-05
-1.30661484757482e-05
-4.94555494381512e-05
-2.53416067895546e-05
-2.62630394405525e-05
-5.26685292433926e-05
-3.90282529214907e-05
-1.62748242273058e-05
-5.49483319439783e-05
-4.12806874524494e-05
-1.89578361886647e-05
-3.36187509685618e-05
-4.08642741897209e-05
-4.57147729293135e-05
-6.32824586146511e-06
-6.23342653186181e-05
-2.28027573432846e-05
-2.2769989702277e-05
-4.70665191974567e-05
-2.13015333670036e-05
1.4846651136667e-06
-3.0058597032839e-05
-4.2867435597088e-05
-1.12829098515453e-05
-2.39293590027566e-05
-4.92187859103014e-05
-2.0769219158343e-05
-3.33638104714594e-07
-4.56743940872658e-05
-2.07176409055643e-05
-2.88947755144838e-05
-3.28184564835583e-05
-1.74883322037368e-05
-5.84771713281508e-05
-2.88647440926444e-05
-2.24661597317739e-05
-1.99566900757821e-05
-1.18938724705047e-05
-4.13104755480432e-05
-1.88161333309498e-05
-1.70254294097687e-05
-1.19401201004616e-05
-5.71446344110966e-05
-2.93548998308698e-05
6.31272909333414e-06
-1.69998607205878e-05
-4.37501237998329e-05
-5.01190157527473e-05
-2.40056707180468e-05
-1.74569741862159e-05
-1.83194913360245e-05
-3.58273423768986e-05
-3.89421656121105e-05
-1.02340194776667e-05
-1.11779694282831e-05
-3.06925564222067e-05
-1.91611246950014e-05
-5.95304916006478e-05
-3.8798366831766e-05
-4.09319654689515e-05
-2.36822136282054e-05
-3.55632302166498e-05
-3.77395951056526e-05
-4.49105456649136e-05
-4.33397798630595e-05
-2.2543847032963e-05
-2.0842626305583e-05
-5.26822731273554e-05
5.3004531384017e-06
-2.49053044555161e-05
-3.28110700267136e-06
-4.09488114347526e-05
-2.96633630196349e-05
-4.67828083794443e-05
-3.20088257528924e-05
-3.81212065275698e-05
-6.35974134982765e-05
-1.68494560862754e-05
-2.71689808235415e-05
-1.30594044414296e-05
-1.13166412700029e-05
-3.2687320232519e-05
-4.89828855916327e-05
-3.95585771973235e-05
-2.22808616979963e-05
-2.33955898113868e-05
1.50424845920191e-06
2.2532479443136e-06
-5.70534540059506e-06
-2.35354959128658e-05
-4.33981278498132e-05
3.10989012444367e-06
-5.178312322514e-06
-1.19554521768285e-05
-3.60931122820335e-05
-8.55309773973303e-06
-3.15101715525899e-05
-4.36893353773306e-05
-2.91639172836528e-05
-1.73654554262627e-05
-4.97523430873393e-05
-3.76485575901092e-05
-4.61382847733519e-05
-2.11407637077592e-05
-3.03601126464105e-05
-2.53527439476904e-05
-2.72080682037123e-05
-1.34253846582746e-05
-3.94787733634385e-05
-3.99865620629428e-05
-4.94524988016762e-05
-3.73300072258761e-05
-4.93038340451328e-05
-4.47865174385425e-05
-3.11349673522671e-05
-3.83592438594062e-05
-3.25893122549231e-05
-3.05143608617898e-05
-2.92559184574253e-05
-2.43252156332573e-05
1.51238048249756e-06
-7.96141520165255e-05
-1.66473425250579e-05
-9.25236826510648e-06
-1.77861018089154e-05
-2.38932030967188e-05
-5.04527259243696e-05
-4.17337522331146e-05
-2.59114724995101e-05
-1.40614976715895e-05
-4.32868133884542e-05
8.85453459555921e-06
-1.99331795661937e-05
-4.13697736461746e-05
-5.87239047394227e-05
-2.35328459484258e-05
-1.54607486226672e-05
-4.12502173693007e-05
-1.65207942411503e-05
-2.72062464589716e-05
-2.68433427245406e-05
-1.33653843561226e-05
-2.86656479699516e-05
-7.6724235306217e-06
-2.33343453286253e-05
-2.08205870261712e-05
-3.42198949532141e-05
-2.32695579047995e-05
-2.33550150788428e-05
-4.13869318458967e-06
-6.07042078005575e-05
-4.01398402602161e-05
-3.19938848930644e-05
-4.51483391416777e-05
-3.06887671164712e-05
-2.60120870826869e-05
-3.269781076019e-05
-4.51682463576782e-06
-4.07787436228766e-06
-1.65518423555861e-05
-4.21417881160809e-05
-1.99304939955377e-05
-5.27493624878634e-05
-2.56124322951974e-05
-4.27647339164036e-05
-3.27679511115055e-05
-5.05077968554529e-05
-2.8995080175447e-05
-7.50918033342279e-06
-3.42354296654105e-05
-3.25363855776379e-05
-2.55125391153227e-05
-1.82457774313245e-05
-5.03695516493145e-05
-2.4711514886055e-05
6.2929270898092e-06
-3.39279740923865e-05
2.731665774379e-06
-3.46538752501985e-05
-2.18253607733106e-05
-4.90087404149753e-05
-4.39535789480876e-05
-2.89444597919882e-05
-3.5496818173221e-05
-2.74773331516047e-05
-1.76008356184185e-05
-1.72712449045653e-05
-3.54077061656662e-05
-3.93562260114886e-05
-1.35357083325626e-05
-5.58219631098315e-05
-3.31895615022813e-05
-3.55562748589859e-05
-8.69940796723801e-06
-4.61981134998334e-05
-1.61635731532538e-05
-3.25594802087205e-05
-5.62276350546006e-05
-3.32607619212111e-05
-5.3970608891845e-05
-4.03656183068366e-05
-1.96237511662325e-05
-3.34495170724545e-06
-4.72122548173989e-05
-1.846674737344e-05
-2.5435011622852e-05
-7.30157615877101e-06
-4.48186708934901e-06
-4.48073298301661e-05
-1.231628402754e-05
-2.75308248594788e-05
-4.46823402239664e-05
-2.54227813073702e-05
-4.73556690395306e-05
-3.27727348695671e-05
-2.75673201895333e-05
-1.90743723997008e-05
-3.92972606834147e-05
-6.31697501860413e-05
-1.40873456530069e-06
-4.56472776626249e-05
-3.30453016531723e-05
-1.3805583608957e-05
-4.14801293245166e-05
-1.71674558089378e-05
-3.76643910707014e-05
-2.73278927088687e-07
-1.7644789135357e-05
-3.64695944229525e-05
-3.0455164175399e-05
-4.27304448874209e-06
-2.9473665958742e-05
-5.47611470438867e-05
-2.47537991072684e-05
-4.07403814368903e-05
-1.61585601110131e-05
-3.31772633110407e-05
-3.46019953873236e-05
-5.49767508662141e-05
-4.48298122461309e-05
-5.6174649275156e-05
-1.75780530186791e-06
-2.73149801131239e-05
-1.53298984925112e-05
-2.33426549777062e-05
-5.37033014103803e-05
-3.74125652737757e-05
-4.62733103404805e-05
-3.84869399497634e-05
-5.69824260614379e-05
-5.03530606243346e-05
-4.0568969048104e-05
-3.21197392253107e-05
-3.45469801909947e-05
-2.18439212432087e-05
-2.26047799267013e-05
-3.40977040289739e-05
-3.59118984931287e-05
-1.34060779460773e-05
-3.35961758846009e-05
-6.99382396293309e-05
-2.41975419624726e-05
-4.51465828903305e-05
-3.57651381077232e-05
-2.93600738516223e-05
-3.33948533550909e-05
-5.61205299201733e-05
-2.7167924117652e-05
-4.99680066484415e-05
-4.96974654736676e-05
-1.95284007032936e-05
-2.7265934986051e-05
-3.07049525034618e-05
-6.58949865971097e-05
-3.35227621360815e-05
-3.71264255145606e-05
-3.73424831907697e-05
-7.56678340027364e-06
-1.20870436073649e-05
-3.13466402274058e-05
-1.92706881121404e-05
-6.2581081475888e-05
-1.28742914344633e-05
-2.9270599730934e-05
-1.21638936916207e-05
-2.88587963600637e-05
-1.747370656967e-06
-1.25088090075642e-05
-1.68248033364878e-05
-2.67318007962169e-05
-1.42892992891554e-05
-6.06396461695821e-05
-4.69844218857476e-05
-4.87467469373967e-05
-1.74268312014997e-05
-4.46930975853448e-05
-3.72651357849623e-05
-2.52095215841985e-05
-3.87445890924361e-05
-2.94346765007517e-05
-1.62635474299622e-05
-2.64470996378992e-05
-2.8159942820211e-05
-3.1476617945225e-05
-6.66274058392018e-05
-1.01114512264183e-05
-2.08878408680407e-05
-1.8903838115976e-05
-5.62071727589898e-05
-2.31849620879649e-05
-2.04305038600583e-05
-3.02541167084222e-05
-1.14487552418444e-05
-3.35187461206216e-06
-8.14260877939893e-06
-2.40229517789297e-05
5.99963223981121e-06
-5.97736645113832e-05
-3.31221687986602e-05
-1.8023767984709e-05
-3.23744957070065e-05
-3.89868969177543e-05
-1.94941752022397e-05
-6.01146529651383e-05
1.54540333274848e-05
-4.41043726211345e-05
-4.32185937182633e-05
-2.00457450082441e-05
-4.86457758321009e-05
-5.15910524478094e-05
-8.0935027634224e-05
8.73216888891378e-07
-1.38692288263708e-05
-4.56520147389336e-05
-4.99115665020222e-06
-3.07483278496333e-05
-1.68526440419749e-05
-1.42753764709718e-05
-4.529602430367e-05
-4.19715992650764e-05
-4.47951863987619e-05
-5.39375967390523e-05
-2.90185274466305e-05
-4.01528324361768e-05
-3.8758199073659e-05
-4.51455944899199e-05
-6.16549003808072e-05
-2.28948847149348e-05
-4.39253171516584e-05
-4.40548889340535e-05
-8.68050967653939e-06
-1.15397139580377e-05
-3.47580592068468e-05
-2.20983048921792e-05
-3.14599845520481e-05
-2.73944746754805e-05
-2.93763616692342e-05
-3.08453954191882e-05
-2.82776866802852e-05
-1.22023610425562e-05
-2.81571050328483e-05
-8.5512216468262e-06
-1.0530631683314e-05
-8.70883379207615e-06
-9.04885593247593e-06
-1.94739168428391e-05
-3.94446801026489e-05
-6.3687520464571e-05
-2.33370558051271e-05
-3.85715200245009e-05
-2.81363495234725e-05
-1.46389147172991e-05
-3.53097009853532e-05
-5.48146423905789e-05
-2.4316191792461e-05
-2.40791118526026e-05
-2.80634020219794e-05
-2.33860414947839e-05
-3.97420510876563e-05
-1.06597581029523e-05
-2.96533752275112e-05
-1.58893024837651e-05
-4.03141415732969e-05
-2.65855788508007e-05
-1.17699373293659e-05
-8.31192918656444e-06
-4.02303125845336e-05
-2.86908256958201e-05
-3.95090525025999e-05
-3.43381263796976e-05
-4.61893627830947e-05
-5.07741415001137e-06
-3.0512712866657e-05
-2.91434115777571e-05
-1.09372913833269e-05
-2.1415186299075e-05
-2.88889343751874e-05
-4.53882813722937e-05
-2.57087684803677e-05
-2.26606684869338e-05
-2.60768999122811e-05
4.07807951033306e-06
9.8167424706404e-07
-2.75544160172598e-05
-3.56720864920249e-05
-4.70695485764419e-05
-4.03355360375516e-05
-3.47223472544538e-05
-4.95822192239448e-05
-3.31783623991242e-05
-3.15373202953095e-05
-1.33757037071191e-05
-4.59487926840556e-05
-4.01286002537989e-05
-2.29729590296865e-05
-2.14338500094552e-05
-8.74025361124308e-06
-3.67677783308688e-05
-3.6987226373927e-05
-3.25612506648082e-05
-1.3037929324314e-05
-5.70517874119681e-05
-3.28441343760539e-05
-2.32919637564487e-05
-2.11300296997536e-05
-2.62152574995178e-05
-5.11811166789351e-05
-2.72739669615066e-05
-4.63175877860452e-05
-3.4538580635258e-05
-5.77088980087718e-05
-5.98695393172521e-05
-3.42632377131586e-05
-5.03078208141429e-05
-2.71998757291564e-05
-3.51613481069059e-05
-2.51909836573753e-05
-2.84336482002165e-05
-1.56936608915998e-05
-2.31309053592728e-05
-1.58724856912736e-05
-4.27364391635826e-05
-2.26153789437562e-05
-3.09853810297641e-05
-5.70987596065251e-05
-5.22124768116788e-05
-4.06069465217041e-05
-8.50514267485722e-05
-4.8359557029199e-05
-2.1123625550425e-05
-1.28525903040292e-05
-2.22109901841288e-05
-1.48203309616035e-05
-9.21275803974907e-07
-3.1647881716539e-05
-2.51788877361316e-05
-4.58779750350875e-05
-1.80490526662616e-05
-4.05677294291469e-05
-1.34427520819127e-05
-1.18221880073696e-05
-3.01415978393401e-05
-1.65252672802564e-05
-1.71486280418088e-05
-2.91382478478218e-05
-1.48570298496514e-05
-3.4017391055843e-05
-4.0668995641357e-05
-4.65276752327597e-05
-2.11915238062948e-05
-6.29278963847743e-05
-1.25519135605754e-05
-6.03743380919875e-05
-4.29551462603669e-05
-3.16024473948302e-06
-3.11483229850963e-05
-2.46516112516439e-05
-2.07272058385087e-05
-3.745233417195e-05
-5.23405408116624e-06
-6.83317189941343e-05
-4.80486176668113e-05
-2.74673400507684e-05
-2.90570561498956e-05
-3.18968540390213e-05
-4.24729731089447e-05
-6.19974274913636e-05
-2.06675366723002e-05
-3.03908824181753e-05
-3.1687740118824e-05
-2.41348287356856e-05
-4.03618772098754e-05
-2.96371249635139e-06
-3.92781951950668e-05
-2.82949660590426e-06
-3.26236628241785e-05
-4.61978595416766e-05
-4.30923374256025e-05
-3.29453521803113e-05
-3.23629419550514e-05
9.76406095771121e-07
-4.43711339855606e-05
-3.63519703072851e-05
-3.69022655348709e-05
-5.15027194539305e-05
-2.62690699754548e-06
-4.2448670788495e-05
-3.36427824676994e-05
-4.4141042763308e-05
-3.63255409194685e-05
-3.57776876662655e-05
-7.97377477112279e-06
-3.54830384203953e-05
-4.07080576263009e-06
-2.29874276989737e-05
-1.07866515865308e-05
-1.78895082873784e-05
-1.50990915917613e-05
-3.35136900727094e-05
-6.97417801575497e-06
-4.77624657471016e-05
-5.20078282988829e-05
-3.06135223155548e-05
-2.46240363768031e-05
-4.61673411932813e-05
-8.32554716435404e-06
-4.46815240727915e-05
-5.1088006083208e-05
-1.69853217725423e-05
-7.6875806071928e-06
-1.39823170243542e-05
-3.6788079698531e-05
-3.38665607335563e-05
-1.27753292121017e-05
1.33960413763987e-06
-9.68278641745281e-06
-1.06928800954708e-05
-6.24491406593464e-05
-2.51453882932264e-05
-1.96860491193071e-05
-3.3713090543964e-05
-1.64709494430966e-05
-5.60097601095088e-05
3.04897171896281e-06
-8.37482201000096e-07
-2.07358194679283e-05
-6.30316263690689e-05
6.49704290877063e-06
6.99499241123346e-06
-7.05490230173037e-05
-1.06836311774015e-06
-4.06377068311615e-05
-1.08448145277639e-05
-3.26279277595049e-05
1.43664345437451e-06
-2.33263794430515e-05
-3.42921240169431e-05
-2.11198011773767e-05
-4.6534747939891e-05
-4.29778095032871e-05
-3.53290038878613e-05
-3.01735671227119e-05
-1.6071303286503e-05
-2.38465320115196e-05
-4.64955193267744e-05
-1.25665867100519e-05
-2.82007538931764e-05
-3.745838690734e-05
3.91121450863282e-06
-2.46936628221966e-05
-4.8055799149206e-05
-6.04838672039906e-05
-1.07290393483719e-05
-4.02374217303674e-05
-2.54456091233682e-05
-3.23508243803167e-05
-2.00754628568939e-05
-2.98396920610878e-05
-3.94297919383473e-05
-1.44492270417122e-05
-2.61402374990047e-05
-1.64836059644845e-05
-4.56983239491641e-05
-2.88236070000879e-05
-5.86816591965819e-05
-3.98117660275937e-05
-1.8870728674793e-05
-1.63178623808551e-06
-4.02724517088709e-05
1.25020258784841e-06
-2.00338697191387e-05
-2.7503304243723e-05
-3.79610786968709e-05
-2.09235726412701e-05
-3.09750153173633e-05
-4.51683166177958e-05
-4.76965358617203e-05
-3.6055542551762e-05
-3.06977304361432e-05
-1.43411485245377e-05
-2.26488522151754e-05
-2.98298450979302e-05
-1.48887541894533e-05
-2.57723358812725e-05
-4.62675375402409e-05
-1.87847757598584e-05
-4.46349240752281e-05
-2.01113676126365e-05
-3.42507257412603e-05
-2.95845166234687e-05
-3.8467839566762e-05
-8.7282687623517e-06
-1.5312904854417e-05
-2.72070749325841e-05
-4.69142407590598e-05
-3.17121388281516e-05
-1.73097749994397e-05
-1.57051892190635e-05
-6.13580201013854e-06
-1.17820780643612e-05
-5.29081407026213e-05
-5.03197189446614e-05
-1.15377512643317e-05
-4.43397320273474e-05
-4.3653410615244e-05
-2.04918380014719e-05
-8.15847167376625e-06
-1.68729339058586e-05
-1.73234748753192e-05
-1.33979484865193e-05
2.88053581531423e-06
7.09546599355038e-06
-2.50867582957421e-05
-6.04564614841964e-06
-3.23389251228672e-05
-5.0714146254507e-05
-3.66325489920268e-05
-1.91961814866746e-05
-4.66361662073928e-05
-2.03146675860262e-05
-2.63950977361315e-05
-1.55326035015652e-05
-4.4022000971293e-05
-1.61882975968493e-05
6.64140884331977e-06
-2.61617411343561e-06
-6.34235400979845e-05
-3.95303088684113e-05
-4.76119797859641e-06
-2.14057440750608e-05
-2.82923691293711e-05
-5.41744339316634e-05
-3.65660640003889e-06
-4.00577710421154e-05
-5.05549859039571e-05
-3.61946371943217e-05
-2.5095852548946e-05
-7.94021235425123e-06
-1.30823321303983e-05
-6.15549767891265e-05
-2.31812794183912e-05
-1.95009113632767e-05
-6.00627539736527e-05
-7.89022765296908e-05
-2.88870511123646e-05
-5.05849147475137e-05
-3.05170989385434e-05
-4.57146403133653e-05
-1.5796109343851e-05
-2.32332061580844e-05
-3.12986083688951e-05
-2.3402360289178e-05
-4.62939771853275e-05
-3.51859665622015e-05
-4.02744833086004e-05
-4.41787685509151e-05
-3.28183123606503e-05
-3.64563103739394e-05
-3.45865188772373e-05
-1.46143068249158e-05
-5.07491873488479e-06
-8.08393223600038e-06
-2.44016589659301e-05
-3.06292974093078e-05
-2.7081737700846e-05
-2.26419880206884e-05
-1.49568821195538e-05
-4.51660768481119e-05
-3.762595964189e-05
-3.73805691358137e-05
-1.76471070577843e-05
-1.90341540452443e-06
-3.84470295855382e-05
4.34418547470796e-06
-3.10490031811862e-05
-2.86648357689102e-05
-4.36114486922155e-05
-3.4515761352652e-05
-5.64740543155468e-05
-1.19066286970238e-05
-3.28285545331635e-05
-3.84931464747891e-05
-2.08920281499171e-05
-1.97017959682861e-05
-2.18321737124116e-05
-5.80538480417294e-06
-1.49572847341714e-05
-1.03223066344848e-05
-2.05880300016648e-05
-4.27593092174113e-05
-5.17401490116181e-05
-3.77456991478808e-05
-5.12739894566751e-05
1.54227093822317e-05
4.89884428024427e-07
-7.07614694113118e-05
-4.37459978918546e-05
-3.34235588107787e-05
-2.43083761083328e-05
-3.49098620000577e-05
-2.63400348903686e-05
-1.49046109046542e-05
-4.24107534524297e-05
-2.15311444889988e-05
-2.80573125223256e-05
-1.42329738599722e-05
-2.4399006459586e-05
-5.30078214779089e-06
-5.52434170492075e-05
-5.55639811307686e-05
-4.48617407624341e-06
-4.63418205034534e-05
-3.31849989035107e-05
-3.69037636575534e-05
-4.04796496722126e-05
-3.78953690378159e-05
-6.82910268669907e-05
-2.0996430975344e-05
-2.5990751759437e-05
-8.65562662776616e-06
-2.75546183696269e-05
-2.11319082292052e-05
-9.34649469476223e-06
-2.13520322221249e-05
-4.93816167970767e-05
-4.04114104298466e-05
-3.89942603614088e-05
-4.93833182955802e-05
-4.46613476441716e-05
-4.52936328849373e-05
-2.05465196964878e-05
-5.37103882055899e-05
-2.57119884215803e-05
-3.68717828100197e-05
-3.4748768198708e-05
-2.14376775436609e-05
-3.28192132014802e-05
-3.5230433059232e-05
-1.476792620922e-05
-1.99453849635728e-05
-2.4605042867109e-05
-2.6322936012681e-05
-2.3907128127331e-05
-3.73784862830383e-05
-3.12799119085611e-05
-2.85014545086756e-05
-2.477818773778e-05
-3.67909258322258e-05
-1.66275892732782e-05
-2.16073219783248e-06
-2.42188667608578e-05
-6.53716875671388e-06
-4.19392328286588e-05
-5.2517885322726e-05
-3.98629553263945e-05
-2.11832008685044e-05
-4.10213899918042e-05
-4.69949971239923e-05
-1.59120359193852e-05
-8.8218239630578e-06
-3.48374087431671e-05
-5.0788707791082e-05
-2.66047113676488e-05
-4.35651771212624e-05
-6.36492923553977e-06
-3.53206976764965e-05
-5.00077755235878e-05
-2.99160389565488e-05
-2.93086702847053e-05
-1.79109928147191e-05
-6.91586209510166e-05
-2.61101272557492e-05
-9.1834221127733e-06
-2.40555693435697e-05
-1.18979558209512e-05
-3.90644386336528e-05
-2.18869197604932e-05
-2.84553060830977e-05
-2.30776827992764e-05
-4.04888239044582e-05
-2.66676876562918e-05
-3.56843864667017e-05
-9.60186951618222e-06
-1.44254313639284e-05
-1.46003858178922e-05
-3.82498768723207e-05
-3.29755506213195e-05
-1.0459902961414e-05
-4.48862666966841e-05
-3.98536126133843e-05
-3.48971656705081e-05
-2.74762869901993e-05
-2.65563578456198e-05
-3.35678536352094e-05
-7.69698705869998e-06
-2.11648564055542e-05
-5.44572269412284e-05
-2.43639266089121e-05
-2.52514243160191e-05
-4.5580401905425e-05
-3.05747011302984e-05
-1.35057612872871e-05
-4.35189291977647e-05
-4.21547917360147e-05
-2.83779023153188e-05
-3.17027684775544e-05
-5.3754075439681e-05
-5.33305721420549e-05
-2.03031026331282e-05
-3.71278752673567e-05
-2.46892064925439e-05
-1.37303143915086e-05
-4.39176000062663e-05
-4.30480020648322e-05
-1.82001189905269e-05
-3.7701081626096e-05
-8.4103471708754e-05
-1.35955871696601e-05
-1.85232744560715e-05
-5.04136593167603e-06
-4.01040357755438e-05
-2.68693362139665e-05
-4.38924262086039e-05
-2.67336060906088e-05
-5.97445782543175e-05
-1.556253264027e-05
-5.7527257945847e-05
-1.29896348647786e-05
-4.73886031314978e-05
-1.145492531625e-06
-2.86704710012193e-05
-1.91777142351701e-05
-1.90598861054636e-05
-5.11836574483746e-05
-2.57890953716184e-05
-3.46041862015841e-05
-4.59934205806796e-05
-2.02128350997096e-05
-1.29905702900487e-05
-3.8841529205577e-05
-4.44423347402521e-06
-4.32723055880286e-05
-3.80184482139644e-05
-1.84987266875999e-05
-3.69881158328249e-05
-3.92220416111894e-05
-3.81462586538642e-05
-2.39085683783983e-05
-4.9971242382074e-05
6.44154436264031e-06
-1.93234512751784e-05
-3.93953491309353e-05
-2.58994606066016e-05
-3.18748593771045e-05
-1.22711379847694e-05
-3.08898715559263e-05
-1.81558548824147e-05
-4.85945051924404e-05
-2.36868741562829e-05
-2.08950754712636e-05
-4.68017702391906e-05
-1.08532753447174e-05
-5.03462274605768e-05
-3.3988939179162e-05
-1.00078810289636e-05
-4.27026933873433e-05
-3.89155865607193e-05
7.68319008368591e-06
-2.26217893640322e-05
5.84965679676746e-06
-2.6942707996997e-06
-3.1237577604497e-05
-3.77840974032364e-05
-7.34822305445971e-05
-4.7487849107326e-05
-1.10872317522813e-05
-2.0953135013821e-05
-1.91194548279958e-05
-1.0888930937617e-05
-2.34109620722155e-05
-6.4745625302773e-06
-1.3980210678916e-05
-3.2863904668965e-05
-4.0075407861207e-05
-3.9212225852217e-05
-4.94708750909025e-05
-5.65389777278165e-06
-9.29123866002719e-06
-1.04927711799881e-05
-6.39711085021526e-05
-1.56487824581071e-06
-1.7106804208435e-05
-3.92125317418044e-05
-4.52283705701745e-05
-1.40802406660171e-05
-3.15889130488216e-05
-3.26622851650946e-05
-1.80639380221746e-05
-5.02057641701783e-05
-1.79952997371192e-05
-3.32899521533081e-05
-6.28150744099808e-05
-3.29475516500975e-05
-8.23654941588459e-06
-3.03114861618934e-05
-4.02255800775444e-05
-3.89450010234264e-05
-5.05362442280137e-05
-2.3940938309011e-05
-1.5608757155291e-05
-4.85126543937518e-05
-4.92073692200803e-05
-4.83973699865484e-06
-4.27230682556327e-05
-9.16160066260544e-06
-1.95734175331927e-05
-3.89525827713391e-05
-2.08114416665014e-06
-4.36139836163046e-05
-3.21051735557314e-05
-4.15588404422848e-05
-3.48388750023509e-05
-2.74500239405409e-05
4.60671528113188e-06
-1.94401884501309e-05
-5.87079709910105e-05
-3.3621448800862e-05
-1.06486082720077e-05
-2.6479268711888e-05
-2.418917354762e-05
-9.80489586859682e-06
-3.03574589625207e-05
-3.17870360643467e-05
-1.44534004898234e-05
-4.41698708749071e-05
-5.29332064727068e-05
-4.09689749452311e-05
-4.50605988724949e-05
-3.59684281293711e-05
-2.27225792773207e-05
-3.20328778003999e-05
-5.12927626215605e-05
-4.33263454571596e-05
-1.82445579781736e-05
-2.51476727670005e-05
-2.43495679777461e-05
-1.46033487787505e-05
-1.67090713165787e-05
-3.24210767336396e-05
-1.65218057265268e-05
-2.86202998191227e-05
-3.48441844560412e-05
-7.30291573650579e-06
-5.15400825386308e-05
-4.30472614371846e-06
-9.88596481275435e-05
-2.0339611131377e-05
-5.28097754459629e-05
-6.7067980794094e-05
-2.9144938591721e-05
-2.30033261248356e-05
-4.14213472848464e-05
-1.11149736491354e-05
-2.90480479860799e-05
-4.11340905790821e-06
7.2689397898278e-06
-3.11833253521881e-05
-4.75753612294685e-05
-3.51550674201424e-05
-2.01844265088045e-05
-2.50611111179578e-05
-2.60969105156561e-05
-4.15518242635807e-05
-3.75382180146169e-05
-2.58452966132746e-05
-1.35203195965879e-05
-1.06318373815892e-05
-5.71028028395282e-05
-2.84537508699104e-05
-4.78090944814906e-05
-4.85418858258596e-05
-4.3076246461412e-05
9.01555453888563e-07
-1.75625571694372e-05
-2.26657094489516e-05
-3.09799662022219e-05
-3.86659141824927e-05
-2.08103264273144e-05
9.08774376039317e-07
6.22599791351258e-06
-1.24435148061715e-05
-2.86083797123919e-05
-3.18344237335156e-05
-9.34937513080294e-06
5.18299043156865e-06
-2.83180627555812e-05
-1.93185293670118e-05
-4.3958926582578e-05
-2.90604757538899e-05
-9.90031104627272e-06
-1.12691492947048e-06
-1.36200060511089e-05
-1.73112426315303e-05
-4.93276803757046e-05
-4.6649241117433e-06
1.18602230023772e-05
-2.86987351600404e-05
-5.00663736745451e-06
-1.98543725858729e-06
9.11895495134373e-07
-2.41143001051596e-05
-3.81288257750586e-05
-3.41164347447876e-06
-2.30812136020279e-05
-3.08052873987179e-05
-2.797874630339e-05
-3.96672940201555e-05
-3.2990289120157e-05
-4.31736492841913e-05
-1.9913794427495e-05
-3.94690876888591e-05
-4.6807735762035e-05
-2.86092818239586e-05
-1.79674999738838e-05
-5.99140573233379e-06
-4.22838750168579e-05
-3.61638727153179e-05
-4.59752171682376e-05
-9.16781142667537e-06
-3.81998739074492e-05
-5.41105363997888e-05
-2.76360918103133e-05
9.60913771818482e-06
-4.08842245038302e-05
-3.90261933874135e-05
-1.90747109335713e-05
-3.9955404251682e-05
-1.5537968643716e-05
-3.27593201777615e-05
-5.46304755755516e-05
-1.68163170617875e-05
-3.32377855370758e-05
-3.21634691458491e-05
-4.09737690974859e-05
-5.12637012185095e-05
-3.79334236356296e-05
-3.32450030993073e-05
-7.34746833906066e-05
-1.92690408654275e-05
2.76958833862672e-07
-4.50889116892184e-05
-6.63890666355186e-05
-2.9560353926457e-05
-5.04762231452707e-05
-4.31877917330032e-05
-1.15465456161568e-05
-2.73465999172084e-05
-3.24245090206033e-05
-1.29964723450598e-05
-3.68022268136073e-05
1.04268158084157e-05
-1.59604267564698e-05
-1.43939183507541e-05
2.50194576457925e-05
-5.04740150690133e-05
-4.10797336973673e-05
-4.44547349417307e-05
-4.31998003411229e-05
-4.10656250653598e-05
-4.98800612727996e-05
-4.01965482400039e-05
-2.4492899691432e-05
-2.11013347703182e-05
-4.32011888574141e-05
-1.36409500820603e-05
-3.87378883186656e-05
-9.76999250055558e-06
-4.03312162959832e-05
-1.97483882109791e-05
-1.61914338397788e-05
-2.34877825427578e-05
-2.44111130753352e-05
-2.67486617412446e-05
-2.19863190643053e-05
-2.81408317749899e-05
-1.29316033574787e-05
-4.87896570771731e-05
-2.84569099037102e-05
-1.12962333650904e-05
-6.01085350165153e-05
-2.90301875072569e-05
-8.29040201890121e-06
-1.03728141981347e-05
-4.94410134900201e-05
-2.10473161765246e-05
-4.13940935869105e-05
-4.52265374807782e-05
-2.15480701109791e-05
-1.44820271099387e-06
-2.79936906024712e-05
-1.27720804813886e-05
-3.02174592449355e-05
-1.23045868393838e-05
2.33660864732145e-05
-3.55189364505785e-05
-3.99810913333282e-05
-6.74088718428692e-06
-2.02999271235839e-05
5.01831968295221e-06
-3.79875222751012e-05
-3.61975482639801e-05
-3.86689413546992e-05
-3.81377275414297e-05
-3.58426944647147e-05
-3.51493819640891e-05
-3.16754379275612e-05
-6.38900550973397e-05
-5.38375644957952e-05
-3.2965246936224e-05
-2.39579140285971e-05
-3.1856096784469e-05
-9.45482201149439e-06
-6.10918342698499e-05
-5.28761161558574e-05
-1.22976367117852e-05
-2.74536647480531e-05
-9.99500409812058e-06
-2.02709258139103e-05
-1.87498767338378e-05
-2.33878921332638e-05
-2.4020858724453e-05
-1.74319543741726e-05
1.17406720571604e-05
-4.62397649694857e-05
-4.32480373327601e-05
3.68562425933538e-06
-4.43891860440016e-05
-2.7106363704393e-05
-1.15013696585066e-05
-2.32106987492536e-05
-3.42632658048008e-05
-3.64301567598389e-05
-4.29793903043127e-05
-2.16027807818191e-05
-6.44417754819844e-05
-3.90934365580221e-05
-2.16426605829968e-05
-1.26910975674028e-05
-2.81504349811222e-05
-3.37270731716932e-05
-4.55979648791343e-05
-3.10468597465712e-05
1.49089381791725e-06
-5.32261112755655e-06
-3.98395550739223e-05
-2.33163838458582e-05
-1.77114647043116e-05
-1.36691709093839e-05
-3.00032586335626e-05
-2.4971987843488e-05
-1.08223917069008e-05
-3.67547437763885e-05
-2.23738821263545e-05
-3.8809985539375e-05
-2.8768246206457e-05
-3.82513852815009e-06
-6.03456024569232e-06
-5.2177866125326e-05
-5.43186899957769e-05
-1.40309811598583e-05
-3.26957078836597e-05
-8.54265400959594e-07
-4.15798133132053e-05
-3.84968722274948e-05
-3.90891933094255e-05
-3.14024189507045e-05
-3.09999372397518e-05
-4.39729839951391e-05
-3.90878055488228e-05
-3.69211757754252e-05
-1.56225451492688e-05
-3.08159304852052e-05
-6.17151257865987e-05
-4.6371359831649e-05
-4.14775672105955e-05
-4.38772239560795e-05
-2.79611699087407e-05
-3.09475431834697e-05
-5.94783286382487e-05
-1.44824461619909e-05
-5.14713455642115e-05
-4.3581937515466e-05
-2.37524646887938e-05
-3.31830654947872e-05
-2.96573227228118e-05
-4.46836668127068e-05
-6.410617891944e-05
-3.73216125563459e-05
-3.48221029821361e-05
-1.68278257013932e-05
-7.49729484955956e-06
-3.67196202633225e-05
-1.062985694677e-05
-5.70004598204236e-05
-1.48547375329315e-05
-3.34946276578568e-05
-5.34020736450287e-05
-3.83437152548758e-05
-4.45533832118759e-05
-1.44021027417057e-05
-1.32312525582127e-05
7.04389622756358e-06
-1.56852565599636e-06
-2.70041302108791e-05
-2.83043310942763e-05
-2.78045135864034e-06
-1.97360533105279e-05
8.40393576488315e-06
-2.990039856545e-05
-1.78108515868051e-05
-4.22026829815622e-05
-3.44751897834445e-05
-4.82133594301595e-05
-5.61025397085563e-06
-3.87243518912963e-05
-3.0262322638908e-05
-2.36107901120549e-05
-4.80257974980743e-05
-2.61916616813251e-05
-5.20425527895533e-05
-3.97481256978843e-05
-3.10483593538467e-05
-3.77940757655413e-05
-2.85882721432518e-05
-8.53186236401505e-06
-4.37110851798991e-05
2.74854845615506e-07
-3.84445013706467e-05
-2.99751876319729e-05
-3.29931413213599e-05
-6.2069329558789e-05
1.6184095487032e-07
-2.81705200235749e-05
-2.06517861980427e-05
-4.53044826894568e-05
-2.4999333901684e-05
-1.2028034504962e-05
-1.10669536024611e-05
-1.19673059116558e-05
-2.71542876927526e-05
-3.96811064753975e-05
-4.50573840420562e-05
-3.8693239147192e-05
-8.77737935742482e-06
-2.50479149106875e-05
-3.70796150286683e-05
-7.60650600894759e-06
-6.85494891908293e-06
-1.38059946053867e-05
-2.84257069389639e-05
-1.06698624286178e-05
-3.03997212207112e-05
9.64422535923543e-07
-3.98314785636974e-05
1.30798947924712e-05
-1.83810059675422e-05
-2.63091948253397e-05
-2.13559456377316e-05
-2.9962553497267e-05
-4.84874449202668e-05
8.22808265657488e-07
-1.14133333528522e-05
-3.1732767466448e-05
-4.01449954542389e-05
-1.20456635704636e-05
-5.32330414779541e-05
-1.36414817611143e-05
-3.28829119292164e-05
-3.95836621784105e-05
-1.88110910510837e-05
-1.13284317302636e-05
-5.02275296796684e-05
-2.88939075809949e-05
-5.5466028953664e-05
-1.6002769493035e-05
-2.97570337151468e-05
-3.51167903311193e-05
-1.13189445015077e-05
-2.78190897779567e-05
-3.65358772519908e-05
-1.35718523720502e-05
-1.66222665974888e-05
-3.95752080276872e-05
-4.89800523119186e-05
-4.57092187561191e-05
-1.18325065696128e-05
-3.892195394945e-05
9.15908187834041e-06
-5.81818094539754e-05
-3.43164530862483e-05
-4.67327799068396e-05
-6.46143104642601e-07
-3.01326253430122e-05
-3.57529750854307e-05
-1.83538482967279e-05
-4.94430975492829e-05
-2.46437039298243e-06
7.679639192358e-06
-8.27360911056868e-06
-3.26342521948824e-05
-3.78281808087168e-05
-3.364959708628e-05
-3.1494366199381e-05
-1.30522281263284e-05
-2.09658052241749e-05
-2.17439037994574e-05
-8.35487182717524e-06
-5.60466290186133e-05
-4.99452574234566e-05
-9.53673146975939e-06
-4.17676917944322e-05
-5.72163066668923e-05
-2.68131445733025e-05
-3.37385472733625e-05
-3.84828198680457e-05
-2.86472849362766e-05
-4.5079592775103e-05
-3.66493072976268e-05
-1.88098522951707e-05
-4.03624031803412e-05
-2.38053422003774e-05
-1.93089173581426e-05
-1.12769250034709e-05
-4.41139684223511e-05
-3.17956714927411e-05
-5.19277728130448e-06
-3.37675312804783e-05
-6.84216052332591e-05
-2.54635885575396e-05
-5.39594978021731e-05
-3.04351639530918e-05
-5.41799268395856e-05
-8.24455648027498e-06
-2.72661151570867e-05
-7.58468192224233e-06
-5.32770888428905e-05
-3.52414440171191e-05
-2.83215281857103e-05
-2.66435798266484e-06
-4.56192150213827e-05
-4.39021831556283e-05
-2.20611792180568e-05
-4.60767810810325e-05
-5.57759277641639e-05
-5.04271727234548e-05
-5.70892870359159e-06
-3.37214661672266e-05
-4.68005569589486e-05
-1.52940434016806e-05
-1.48029145413395e-05
-4.90356311255659e-05
-4.47124743895833e-05
-4.38183393896515e-05
-2.81554719951085e-05
-8.30729193144943e-06
-4.48501186129538e-05
-2.33580699869797e-05
-4.41849797997288e-05
-1.97421008633566e-05
-3.88110336043118e-05
-5.19673550812425e-05
-2.46228159365416e-05
-5.6401026462047e-05
-3.16786866262119e-05
-2.85550921835806e-05
9.93565021612168e-06
-3.34206118289378e-05
-3.28664624952063e-05
-5.24757344072877e-05
-1.34620831439116e-05
-1.57479767162876e-05
-1.35816235706653e-05
-3.28945222288248e-05
-2.30990323868484e-05
-5.0848059698066e-05
-3.13328281835266e-05
-5.44252111356449e-05
-5.2894533020008e-05
-2.74971796244026e-05
-2.23068066442484e-05
-4.9963524010684e-05
-3.0400914139746e-05
-4.01890970995576e-05
-2.40625559291386e-05
-3.65926288067398e-05
-3.29148898400427e-06
-3.29807839429466e-05
-9.82462956271071e-06
-1.96012970874485e-05
-2.46842887729217e-05
-3.03390701025228e-05
-2.07034454583908e-05
-3.48244526050074e-05
-2.29246764870756e-06
-3.46749361219662e-05
-5.96652639556223e-06
-3.53006451324889e-05
6.29666765148014e-06
-2.2658290271312e-05
-2.32183165503472e-05
-4.40099589598587e-05
-3.5009153826799e-05
-3.27407535799023e-05
-5.61701384645238e-05
-8.88918704870986e-06
-6.28576291343637e-05
-4.09033068763447e-06
-2.25203869364209e-05
-2.33156413950268e-05
-2.15232705607273e-05
-2.08470614304805e-06
-3.64973424034654e-05
-1.98367369468146e-05
-2.6869887436592e-05
-3.17426225316663e-05
-1.47261962428904e-05
-3.33955422258825e-05
-2.38088809058064e-05
-3.63897013663787e-05
-1.41942479833609e-05
-2.42175946924342e-05
-3.62744689130387e-05
-3.29229505787631e-05
-4.84538466309434e-05
-2.96845676781562e-05
-8.43642973733951e-06
-5.12271125807902e-05
-3.26599211061451e-06
-5.21627202586138e-05
5.24534021246992e-06
-1.9489132592517e-05
-4.75327913135599e-05
-2.37023391010122e-05
-6.94429788388033e-05
-1.56117999542678e-05
-7.45787351980075e-06
-5.08464658964311e-05
-3.21686618622371e-05
-6.24033952545741e-06
-6.50205593206427e-06
-3.93435486869701e-05
-4.35446885583923e-05
-5.0136097305272e-05
-2.5592135230174e-05
1.68458253570793e-06
-2.72020178308136e-05
-4.28539239975662e-05
2.6030768636822e-05
-2.44155552679892e-05
-3.70239621164857e-05
-2.72826710763464e-05
-2.32554974491975e-05
-5.01721037543574e-05
-5.01278785378485e-05
-5.10175035501898e-05
-2.50652742974534e-05
-2.43212271817444e-05
-2.746767763974e-05
-1.51942238248581e-05
-4.8989233781875e-08
3.85889505469082e-06
-6.92037748094568e-06
-2.13938937495945e-05
-2.82067158109736e-05
-3.64240522666033e-05
-4.44048179787863e-05
-2.81604014257224e-05
-5.84412115082142e-06
-3.64845499412642e-05
-4.75446682493466e-05
-5.0515469922453e-05
-3.92587671501235e-05
-4.04491671595943e-05
-3.30184279789326e-05
-5.18768751094979e-05
-2.03356253581761e-05
-2.92522877084804e-05
-3.04878120007335e-05
-5.98136204665844e-05
-3.04942388634073e-05
-2.39862172578686e-05
-2.20698135864049e-05
-1.18591132743124e-05
-1.83834611908079e-05
-3.03700504137371e-05
-4.59099955016296e-05
-3.7688637907741e-05
-7.6998368692575e-06
-4.89373167083891e-05
-2.72294076224272e-05
-1.53525684996771e-05
-4.0728322252199e-05
-3.27020617552957e-05
-7.4350002453217e-05
-4.06798886905237e-05
-3.13843795086529e-05
-2.90963997060127e-05
-5.92274936801045e-05
-5.39462801012543e-06
-2.85012021378011e-05
-9.72068083073482e-06
-2.8790028551642e-05
-3.69058156563899e-05
-2.45794328247633e-05
-1.50497336332216e-07
-5.39225412446065e-05
-6.18907227486882e-05
-4.09554451921105e-05
-1.70417550391506e-05
-1.58002009543547e-05
-4.55249961993655e-05
-2.01219558220943e-05
-4.30165543149343e-05
-1.87776204751334e-05
-4.28013495049376e-05
-2.711883070812e-05
-2.99002256557842e-05
-1.21981738662884e-05
-2.68731846855557e-05
-4.80197511504009e-05
-3.48457771383794e-05
-3.62241262572766e-05
6.76279105243242e-06
-1.84355719097147e-05
-4.57623890500851e-05
-4.55248469964127e-06
1.56594468348292e-05
-6.07306162755489e-05
-3.04741221104951e-05
-1.17076406066309e-05
-5.34937015516782e-05
-3.40245754874273e-05
-4.21750952946454e-05
-5.49272762906983e-05
-3.55574053602175e-05
-4.30887759213917e-05
-5.33907006512099e-05
-2.98203125154549e-05
-2.79351119219286e-05
-2.49489911203361e-05
-3.67276444655553e-05
-3.50729963493162e-05
-4.7355998728921e-05
-1.61394127649625e-05
-6.54682541642621e-06
-1.33369876755181e-05
1.0638216125486e-05
-2.80741189361369e-05
-3.58413332954489e-05
-2.65404027344053e-05
-4.72706133125576e-05
-5.51988308560732e-05
-5.14901657875055e-05
-3.18190704308743e-05
1.58292826383019e-07
-6.17240949086227e-05
-2.72978954181742e-05
-2.58418495424894e-05
-4.52241999186864e-05
-4.05162028474425e-05
-2.7345683262876e-05
-2.7138438978325e-05
-5.45891325949823e-05
-2.89632296802006e-05
-3.18818624925888e-05
-4.2937752651049e-05
-2.80387732505861e-05
-2.36831571836294e-05
-1.70764745694339e-05
-6.77234434792e-06
-3.71031868603913e-05
-3.87432906598139e-05
-4.22057231735827e-05
-5.88202231154756e-05
-2.96519064461753e-05
-2.90414286496153e-05
-3.19600967034195e-05
-2.19235813835138e-05
-3.37527365249197e-05
-2.28710530066747e-05
-8.88400772008637e-06
-2.10111374910892e-05
-1.62293110785608e-05
-1.34689231481386e-05
1.21252946955931e-05
-1.93815163540408e-05
-2.1536595255247e-05
-2.46411248734849e-05
-3.68001146985025e-05
-3.54527333658297e-05
-3.26545514300066e-05
-4.01214795163351e-05
-4.14441940431838e-05
-1.49476545872204e-05
-5.30525941723662e-05
-2.45972992570254e-05
-3.47348276252535e-05
-2.25565273903433e-05
-5.47444795897379e-05
-2.62387681828845e-05
-4.04551150592055e-05
-2.23853704940448e-05
-4.1665883140173e-05
-1.56431933358098e-05
-2.48143846353645e-05
-1.65739843988084e-05
-8.85078728926549e-06
-5.18694234327528e-05
-2.2302296995569e-05
-2.02906009503629e-05
-9.10553861507936e-06
-3.53288053349425e-05
-3.28250504681062e-05
-3.24743712159034e-05
-3.51969228663561e-05
-3.22327908367463e-05
-3.98737452417151e-05
-2.95885028919694e-05
-2.14001940664397e-05
-1.83033613974888e-05
-3.87527743604179e-05
-3.91342860870312e-05
-2.42681389632347e-05
-3.37916348364227e-05
-5.82825555042588e-05
-4.1258192378741e-05
-1.2324682353689e-05
-1.40520625905431e-05
-4.59650214987081e-05
-2.39226702690481e-05
-4.19314687641093e-05
-2.72033089251995e-05
-3.05776389863639e-05
-5.33864007490077e-05
-5.80055077440676e-05
-4.1250192266152e-05
-3.39361438868852e-05
-5.77418232704797e-05
-2.28554056935312e-05
-1.27699944938824e-05
-1.43337617918418e-05
-2.3384534934972e-05
-3.85370105724029e-05
-4.77843192950202e-05
-1.48420982896952e-05
-3.5451607343055e-06
-1.24590564058625e-05
-2.97172694855284e-05
-2.65382421617504e-05
-2.47499358464834e-05
-3.44459391590197e-05
-3.57415753927425e-05
-2.78130594437012e-05
-2.73034467798993e-05
-3.12100784077041e-05
-1.34017907925534e-05
5.01403807124939e-07
-2.72979695982393e-05
-3.96865122789643e-05
-1.30096801272244e-05
-3.29170627682126e-05
-6.80095068416872e-06
-3.53749717376506e-05
-4.59440242495855e-05
-5.50076160344897e-05
-6.20140137451528e-05
-4.97948786594317e-05
-1.63950103347842e-05
-4.60343173668175e-05
-5.40376130468035e-05
-2.05329402677126e-05
-1.84025852512812e-05
-3.97990336875193e-05
-5.04025023801077e-05
-2.66687440197728e-05
-2.22405730660423e-05
-1.37978962624336e-05
-2.39030878466285e-05
-2.65820867812761e-05
-2.20858229244488e-05
-3.93911862645875e-05
-3.33741485605334e-05
-4.55154627375297e-05
-1.08884738615257e-05
-3.65623051864389e-05
-1.51417603311658e-05
-4.70969610304299e-05
2.34776579594119e-06
1.70295936213301e-05
-4.49732872504543e-05
-2.69739868669907e-05
-3.15957163995496e-05
-2.17593921304148e-05
-5.3016502394424e-05
-1.84639230199224e-05
-3.19892484626359e-05
-2.61674062372203e-05
2.71067942788252e-05
-3.09976430678809e-05
-2.29434345970571e-05
-5.49529470969075e-05
-3.17411438059259e-05
-4.16885208227087e-05
-1.06711822742103e-05
-3.13525258868768e-05
-3.89942522221453e-05
-4.29136644188585e-05
-3.37049762804822e-05
-1.93144620169081e-05
-4.62556271987956e-05
-1.50056239518938e-05
-2.17706189638771e-05
-2.6529715323786e-05
-2.26592612027465e-05
-3.65414896589665e-05
-5.88450154482833e-06
-1.86138531680312e-05
-4.35473417924111e-05
-5.43732177449914e-05
-1.03695347332593e-05
-2.54921821361429e-05
-2.41626717770876e-05
-4.83414474825126e-05
-9.45863875090977e-06
-5.85985070183567e-05
-8.23332785134457e-06
-2.13404030652057e-05
-4.89781028934691e-05
-1.67575655267066e-05
1.10498662612393e-05
-2.88175588459658e-05
-6.64388533948821e-06
-2.56016960932149e-05
-2.78594588433866e-05
-6.01899004238081e-05
-4.29824790214712e-05
-2.4517622124109e-05
-5.5546996931434e-05
-4.66766623341067e-05
-2.8952309445783e-05
-3.59688470405444e-05
1.85477068359731e-05
-5.41026770141618e-05
-4.14900324023318e-05
-1.608548476728e-05
-3.9772289357145e-05
-1.61093420289051e-05
-5.3655535049378e-05
-1.42861577174775e-05
-1.54807439722306e-05
-6.45245801324458e-06
-2.98652720031712e-05
-4.95167350342089e-05
-4.36033446282311e-05
-2.86594727330553e-05
-3.87283580276312e-05
-4.76077615353008e-05
-1.31957458626647e-05
-5.85069055987928e-05
-3.04535757392691e-05
-3.93592764109694e-05
-2.53875660135324e-05
-1.82226637432736e-05
-3.14274658326627e-05
-2.71466474315046e-05
-4.66517177634059e-05
-2.96014818720906e-05
-5.91863425008262e-05
-4.10477957037003e-05
-3.90927604371543e-05
-4.92261265197719e-05
-4.74776733497808e-05
-1.8871767876411e-05
-4.47055135710661e-05
-4.05267559759448e-05
-6.02395762346696e-05
-4.60297470055002e-05
-4.59230086878828e-05
-4.23986376094812e-05
-3.93430678584056e-05
-3.20631761645793e-05
-2.89397043785334e-05
-9.18333520011799e-06
-2.8288898147151e-05
-2.86484247053925e-05
-4.66927532137022e-05
-1.02737332347281e-05
-1.47035075920951e-05
-3.80124804614245e-05
-4.03408207175448e-05
-9.87019994509432e-06
-1.43359118550301e-05
-9.74671186995599e-06
-9.45173267354603e-06
-4.59941055586811e-05
-4.51112974297261e-05
-3.93363983794042e-05
5.51890150221547e-06
-1.18496682840673e-05
-3.62815676804631e-05
-5.68800355671905e-05
-3.19182942390976e-05
-1.04746564989735e-05
-3.68193365441195e-05
-2.89427463277636e-05
-3.46015132703135e-05
-6.92985563011874e-06
-3.00583225855324e-05
-3.20707867215588e-05
-6.06819994052926e-05
8.7947466390372e-06
-3.17862886070494e-05
-2.83597600600146e-05
-5.34414389243067e-05
-4.35564248597132e-05
-2.62538029118319e-05
-4.32852683163574e-05
-3.5673567432598e-05
2.42979387684594e-06
-1.17393017130142e-05
-5.57939235023574e-06
-3.14804678280787e-05
-7.23188896362805e-05
-2.92154508224531e-05
-4.19052031378398e-05
-3.42140474294698e-05
-4.19852606256457e-05
-3.89851882583115e-05
-2.74843363372254e-05
-2.87576312001102e-05
-3.91506384254366e-05
-3.07689372744618e-05
-9.73960426035453e-07
-5.1751149616709e-05
-1.44165840374293e-06
-3.14570004692862e-05
-3.48281907524459e-05
-2.37249384972336e-05
-3.39668525330076e-05
-3.52136557348562e-05
-1.31016988639782e-05
-3.35984543408641e-05
-2.43312712304857e-05
-6.65794562025063e-05
-2.19688454803889e-05
-1.10800018320146e-05
-1.07360837829934e-05
-2.59645692399036e-05
-4.8043817268483e-05
-3.49504407848115e-05
-4.16140601818751e-05
-2.08608677933014e-05
-1.13223928830237e-05
-3.61116464245233e-05
-2.58753148416375e-05
-5.12629449915013e-05
-2.27994779624822e-05
-1.71298378588404e-05
3.37825002472642e-06
-2.28517995098117e-05
-4.60366387780022e-05
-1.73317984807744e-05
-4.06185717504253e-05
-3.11192765061041e-05
-2.81950725872748e-05
-3.18367613779646e-05
-4.42060596457719e-05
-3.54716144122935e-05
-2.84624897151377e-05
-3.03092251764328e-05
-9.30428640138156e-06
-2.89721359023286e-05
-4.50144454773395e-05
-2.28923393836473e-05
-2.79740719988625e-05
-1.38560432616201e-05
-3.16590538905403e-05
-6.92859885798767e-06
-4.95092897690435e-05
-6.30551531726308e-05
-4.97273943462287e-05
-7.74764353882679e-06
-3.20274984802748e-05
-5.22369721389596e-05
-2.37014771926183e-05
-5.82717955753218e-05
-1.66691817071464e-05
-4.81434836007028e-05
-5.15039646905303e-05
-2.04359553639132e-05
-1.84945489600218e-07
-3.59392778258014e-05
-4.35434592977705e-06
-1.7544592722269e-05
-5.11644518648863e-05
-4.70992668574966e-05
-8.01997898639672e-05
-4.37960485819924e-05
-6.99145718242983e-06
-3.38211353838619e-05
-3.31190858604929e-05
-4.2317814906343e-05
-5.75688386965578e-05
-4.34350619138214e-05
-4.42879468523048e-05
-5.03477379146528e-05
-1.84332329555874e-05
-4.02141478224367e-05
-8.96693093437345e-06
-3.24077086821191e-05
-3.36769186935183e-05
-2.46496244442631e-05
-1.01237964853072e-05
9.883692566408e-06
-1.58126284567673e-05
-3.13238012576967e-05
-7.23795081890969e-05
1.84176259562034e-05
-4.79853015142688e-05
2.05683403798919e-05
-1.51203029744149e-05
-2.30903785331507e-05
-3.03871328778248e-05
-2.153392571344e-05
-3.74639210529208e-05
-2.56711150932227e-05
-2.33263025179824e-05
-6.22532596751182e-05
-3.43331621603434e-05
-5.45776351547128e-05
-3.09874203002176e-05
-2.33547399466007e-05
-3.35437300468532e-05
-3.04613874919233e-05
-4.72848201924273e-06
-3.16638702926765e-05
-4.42446661213597e-05
-3.32282229780936e-05
-2.37990730913266e-05
-3.45051413470113e-05
-2.4954131709978e-06
-5.38740862038387e-05
-2.27438333364094e-05
-2.48180231114981e-05
-1.67530993523521e-05
-3.05428556963113e-05
-3.53030054958708e-05
-3.22104155541774e-05
-3.63739558357547e-05
-2.00061136076324e-05
-4.60317212540691e-05
-2.16883223950932e-05
-5.38667158103181e-05
-2.58459167267423e-05
-3.01753686236836e-05
-2.81999075216325e-05
-2.33043779320884e-05
7.03967211084478e-06
-4.01034741764247e-05
-1.60383491868341e-05
-3.07136912042595e-05
-1.58670184360918e-05
-5.10840840510651e-05
-4.72334999733574e-05
-1.43056978181178e-05
-1.82459240806473e-05
-3.67819023402868e-05
9.18105701350388e-06
-1.97078274473092e-06
-2.86358500198908e-05
-2.86082725640065e-05
-3.24337082210099e-05
-3.47485825313856e-05
-7.20673826298794e-05
-1.66255907448807e-05
-3.73675682710311e-05
-4.48587898864354e-05
-1.41394627759657e-05
-8.88760921394676e-06
-5.23063662900183e-05
-2.79385804630337e-05
-2.0953686538609e-05
-3.16079599267007e-05
-3.80703646097626e-05
-4.26400142161318e-05
-4.15194175687632e-05
-3.16968330368667e-05
-4.27296408472695e-05
2.83985982218021e-06
-5.56199896398996e-06
-5.14520321027198e-05
-1.12143134939565e-05
-3.24915096703271e-05
-2.95149996174125e-05
-1.41237302781692e-05
-2.89584735316607e-05
-5.62431202412406e-06
-3.44855021638336e-05
-5.75093869661823e-05
-3.29652691142216e-05
-2.72867061970111e-05
-2.04868742267692e-05
-5.06258006375989e-05
-4.81371452691154e-05
-3.73635144336634e-05
-3.96989667054662e-05
-4.78861226077547e-05
-4.63368069499793e-05
-3.109313478107e-05
-1.20069227961495e-05
3.47039561869991e-06
-5.43409858114374e-05
-3.35128681892232e-05
-5.7889692529185e-05
-4.88335809127634e-05
-3.1218390505719e-05
-1.40261489198688e-05
-4.54958074565547e-05
-3.99715930031505e-05
-5.81406475109766e-05
-9.69069233973466e-06
-1.24377467202686e-05
-4.50484871201888e-05
-2.35987963546774e-05
-2.51285643059927e-05
-2.43667522577538e-05
-5.35019824983166e-05
-2.14802790994371e-05
7.81005922664167e-06
-6.34635371516766e-05
6.28201150695209e-08
-2.21911498367715e-05
-4.71081756281054e-05
-8.19040140360471e-06
-5.29875286618719e-06
-2.17779157253665e-05
-3.59706843692667e-05
-3.36213265586775e-05
-7.86873928319129e-06
-1.67261420878132e-05
-2.73198465466894e-05
-2.56978595737203e-05
-3.13429023211143e-05
-8.18317132066481e-05
-2.45862471405184e-05
-2.49512501191917e-05
-4.66959566936959e-05
-4.21845708807923e-05
-4.67330530105594e-05
-5.78278572201584e-05
-3.44609864458336e-05
-2.45249635506386e-05
-5.77386383355291e-05
-3.3779345314164e-05
-2.02785119811996e-05
-3.50219869970996e-05
-5.09750793786919e-05
-2.79692973030051e-05
-3.76390871352823e-05
-2.15266397940656e-05
-3.73377169225611e-05
-6.174970533468e-05
-2.84482003650283e-05
-4.44283375038392e-05
-4.74888668546078e-05
-4.85532968684447e-05
-2.23458435364326e-05
-1.97382663570899e-05
-1.96832279489932e-06
-4.53140907353936e-05
-2.32563262685072e-05
-4.07070215183963e-05
-4.40826720964659e-05
-4.05884359927716e-05
-4.24881358730965e-05
-1.44177654467299e-05
1.26761756742532e-05
-7.09060708634361e-06
-4.77647422014115e-06
-1.8392359873079e-05
-2.16378925654406e-05
-2.9129253060033e-05
-2.69220158327304e-05
-2.61046792251363e-05
-3.04360256947213e-05
-4.15257984070166e-05
-4.72616285388285e-05
-5.22105441261909e-05
-3.26480823443508e-05
-3.56707654437319e-05
-4.80943000617228e-05
-4.09954816523299e-05
-3.53880410577189e-05
-1.2626422424127e-05
-3.08357072796611e-05
-7.62476932700116e-06
-3.85976389831289e-05
-3.35830126390733e-05
-1.8951614393551e-05
-4.44915170038434e-05
-7.70035227466523e-06
-3.8105000901448e-05
-1.47325621577268e-05
-1.69605164448757e-05
-2.23214754896113e-05
-1.26423813215924e-05
-4.76312683031506e-05
-4.05465545209613e-05
1.42553189839363e-05
-4.22297631237014e-05
-6.14216811510601e-06
-1.47912025894821e-05
-2.83453388163339e-05
-2.56105609410155e-05
-3.84509617382968e-05
-5.34157711935474e-05
-1.6211205202694e-05
-2.44041755988129e-05
-1.82509553823281e-05
-3.82392191145091e-05
-5.79835378849925e-05
-2.429712427144e-05
-3.71091378776278e-05
-4.3991749698511e-05
-9.67142519619951e-06
-1.27925853256696e-05
-3.19156613378451e-05
-6.51005472634785e-05
-2.38282272383954e-05
-1.59961386969508e-05
-4.73823747868859e-05
-1.32416712003774e-05
-2.14413641597887e-05
-2.16530560320268e-05
-3.30624542414235e-05
-2.79261113515195e-05
-5.98040805150358e-05
-3.47922234830324e-05
-4.00965733832189e-05
-2.67473725544717e-05
-2.18440784542671e-05
-2.96902372453816e-05
-2.39824323077063e-05
-1.33052105352223e-05
-2.89619088600499e-05
-3.94386236199261e-05
-3.25588954680372e-05
-6.29817137967678e-05
-5.45756667271623e-05
-1.07578201252249e-05
-3.48153981177154e-05
-5.70060722433573e-05
-4.36036686114379e-05
-4.1771940711016e-05
-2.18639889543188e-05
-5.33918735798581e-05
-8.30691603772722e-05
-7.83048938944697e-06
-5.81942400464209e-05
-6.81299319873336e-05
-2.0503503921996e-06
-1.70516793865486e-05
-4.49483924497403e-05
-4.91230611057544e-05
-5.26496228715901e-05
-3.12090283154368e-05
-2.75526283224244e-05
-3.71375888488597e-05
-2.65898900783121e-05
-2.07557209256137e-05
-1.04810025741841e-05
-4.14305565655395e-05
-3.96190693056565e-05
-1.70695338032e-05
-3.54685823844926e-05
-4.71932507377193e-05
-4.59735209557927e-05
-3.49022611540064e-05
-2.70534809722145e-05
-4.30666943776116e-05
-4.88228001391604e-05
-2.31926135253021e-05
-5.15212748396076e-05
-1.79856982817634e-05
-3.90222967766433e-05
-4.90381850816516e-05
-2.28073391220735e-05
-2.90771805474401e-05
-3.85764440509863e-05
-3.48675820985462e-05
-2.67099500466129e-05
-2.19844706926373e-05
-2.725291293563e-05
-3.26890726504253e-05
-3.80436936528054e-05
-6.09864269308633e-05
-1.89186258667113e-05
-1.40927228002872e-05
-3.69480566166487e-05
-2.3063988067022e-05
-3.14634613689724e-05
-1.12288118900518e-06
-4.98524383984313e-05
-1.16762918273567e-05
-5.82489370291228e-05
3.43593030524086e-06
-5.3376412658632e-05
-2.08189091575672e-05
-3.16864671091708e-05
-4.32057487783286e-05
-5.33684870585582e-05
-6.50223751365698e-05
-6.04415438398595e-05
-3.97425237064931e-05
-4.5120131813649e-05
-1.70645807179731e-05
-4.78209520130764e-05
-6.2668799695915e-06
-4.29762376982883e-05
-4.07863143934452e-05
-1.23962405545644e-05
-2.22525006868341e-05
-2.33050073179256e-05
-2.49522088607019e-05
-6.02169788068703e-06
-4.51867360680144e-05
-2.96771459193134e-05
-3.37274521274697e-05
-1.30159590509304e-05
-4.48431629218317e-05
-4.78701792820835e-05
-2.17766204321319e-05
-1.58933632479327e-05
-5.36074844198503e-05
-3.34958131466074e-05
-2.02209904153632e-05
-5.66561199143112e-05
-5.41661716045195e-05
-1.98640233972293e-05
-1.56637533274252e-05
-1.69434406296666e-05
-3.28913291574927e-05
-1.2752873452556e-05
-3.23358739868179e-05
1.09941514313531e-05
-2.1434611448179e-05
-4.22176803519145e-05
-2.17175566549637e-05
-5.12568702455186e-05
-2.43937660546343e-05
-2.8360854195098e-05
5.26749584402902e-06
-1.52037061511551e-05
-1.36720495327495e-05
7.44045298412019e-07
-9.17501896139422e-06
-1.57855546538435e-06
-4.34180314199828e-05
-1.77550708222104e-05
-3.6546563634383e-05
-3.93558848418572e-05
-6.22888004945972e-05
-4.88173527527937e-05
-3.99151191798866e-05
-1.5927360089124e-05
4.3686360885278e-05
-5.48519759146396e-05
-3.68399353491175e-05
-1.92646581615079e-05
-3.24481802467395e-06
-5.14596289631922e-05
-3.67038796765744e-05
-3.72416047231529e-05
-2.16642604850128e-05
-5.52227129530567e-05
-2.71934694776949e-05
-3.39496941074797e-05
6.36673325081736e-06
-2.0862996874101e-05
1.01118491897443e-05
-2.05715304311799e-05
-1.9855330583105e-05
-4.69011764165992e-05
-3.11696665865263e-05
-2.03541458943066e-06
-3.36548011133039e-05
5.36566227487608e-06
-4.23688392184882e-05
-1.10625730366104e-05
-1.894098602065e-05
-1.86323122127928e-05
-3.2470916205914e-05
-4.36515142772366e-05
-2.8498484675532e-05
-2.20555236815337e-05
-1.85866887042928e-05
-9.41713601926587e-07
-2.32455703479043e-05
-1.78032188181725e-05
-2.26906867204646e-05
-3.95161433891109e-05
-5.73515302624047e-05
-4.12096921955733e-05
-3.59653272350936e-05
-5.29126868510518e-05
-3.92849274029283e-05
-5.16746723827891e-06
-2.99601964169554e-05
-6.00810666809356e-05
-2.81569246350685e-05
-1.23464456748412e-05
-3.8016835815433e-05
-1.30684741670595e-05
-2.08400167772214e-05
-2.28073416778377e-05
-3.08829739691604e-05
-4.57138491772129e-05
-1.94831186241207e-05
-3.51607714333017e-05
-3.84932770842802e-05
-3.67021153902945e-05
-3.9371723536287e-05
-1.4989754678406e-05
-5.58109316311483e-05
-4.31457180835711e-05
-3.64615704056434e-05
-3.912993692921e-05
-5.09005251384093e-05
-3.85866379642478e-05
-6.01507655435212e-05
-1.21419063275111e-05
-2.3180932078733e-05
-7.49048171922833e-06
-2.5486819797671e-05
-4.34511122533575e-05
-1.39400617218332e-05
-3.34881001167424e-05
-3.96338287643461e-05
-3.2138190313608e-05
-3.26844405825749e-05
-1.74422471893512e-05
-3.10017470374609e-06
-3.61020076806882e-05
-3.99189520389353e-07
2.3657274019139e-07
-5.49381358411083e-05
-4.01715170436056e-05
-4.59011084760731e-06
-4.25836215454474e-05
-5.52352563244235e-05
-1.28722884443414e-05
-1.84276041167222e-05
-2.72302905126467e-05
1.20481336074217e-06
-2.96945028945384e-05
-4.45799211588089e-05
-1.82179055907091e-05
-3.44120610217733e-05
-3.81937873264191e-06
-2.4776118848036e-05
-3.99431127028976e-05
-1.69065730000606e-05
-2.86874804559806e-05
-3.80315164162904e-05
-2.15344448661289e-05
-3.15378330209842e-05
-5.73014032553478e-05
-1.53769510691653e-05
-4.89147294345376e-05
-2.41669503108137e-05
-9.37734605340413e-08
-1.21855775824682e-05
-5.6253429929434e-05
-1.78658582479393e-05
-4.64163907092501e-05
-8.9702731851703e-06
-2.77646140996702e-05
-4.9394685367332e-05
-3.99110827978428e-05
-3.85127327068696e-05
-4.43308473398838e-06
2.33669209349458e-06
-5.55409377896228e-05
-3.43397481093541e-05
-4.73779247662778e-05
-2.17997513241037e-05
1.22604638356794e-08
-5.64415882153458e-05
-3.27593487555429e-05
-2.25368418433622e-05
-3.66264551374319e-05
-4.46901389742897e-05
-1.52354030211715e-05
-2.04410233148078e-05
-1.04530770035753e-05
-2.97844646643548e-05
-3.22707909248837e-05
-5.8186475377501e-05
-2.70184627659395e-05
-3.09785795460335e-05
-1.46602169737453e-05
-3.78455448674998e-05
-1.15263189163894e-05
-3.79355967671321e-05
-3.09028038376724e-05
-3.63215678332557e-05
-3.78301380709363e-05
-4.10339894583009e-05
-4.74403062623266e-05
-9.45734124616752e-06
-6.00339648578378e-05
-1.15103796434015e-05
8.57256887570775e-06
-2.62708470020089e-05
-1.37030370368957e-05
-3.25360915827162e-05
-8.0269653898832e-06
-4.00009759394086e-05
-2.78226133585798e-05
-3.93936432958326e-05
-2.63153704800035e-05
-5.35457564493847e-05
-5.65189697274329e-05
-4.04055093301378e-05
-3.67298065246751e-05
-2.94352588231245e-05
-2.26549267535634e-05
-3.09632894949418e-05
-6.93539086424746e-05
3.33711377520335e-07
-2.5771591333404e-05
-2.71200447369236e-05
-2.96243848856371e-05
-2.57514851788339e-05
-2.71056208878063e-05
-2.29679423123889e-05
-3.89781566559361e-05
-4.60072936110811e-05
-2.15834509703878e-05
-2.77838304902444e-05
-3.25715674486393e-05
-2.11411661172687e-05
-4.17462731732958e-05
-1.89347766986549e-05
-1.54318357595974e-05
-6.38971487915684e-06
-1.99400925557926e-05
-1.27351838348041e-05
-2.95791240041938e-05
-2.53236324157472e-05
-6.21289040155862e-06
-4.0567828001343e-05
-1.16981614248967e-05
-1.23568163918695e-05
-5.32104905840862e-05
-4.33152376313875e-05
-1.62614849406459e-05
1.16656494293387e-06
-9.01188043042401e-06
-3.17125167069678e-05
-2.47443111700183e-05
-1.90161331774114e-05
-3.57050315919458e-05
-4.76115473521871e-05
-3.84367932908688e-05
-4.97697347513393e-06
-4.45319485502578e-05
-4.5226984472938e-06
-2.27326775990327e-05
-2.38345798665745e-05
-3.17906117873616e-05
-4.59722631902786e-05
-5.30839678913316e-05
-3.17554600143776e-05
-4.03778342588909e-05
-4.44376438924374e-05
-4.44458599766218e-05
-4.57579763532709e-05
-2.14192105938814e-05
-5.28101673612451e-05
-5.32506925463348e-05
-2.68389275678626e-05
-2.72855161048927e-05
-6.32727997310924e-06
-3.70043808353754e-05
-2.20636694585365e-05
-4.71062623200197e-05
7.6531158559946e-06
-5.20175301892194e-05
-4.9706797906645e-05
-2.38435091690668e-05
-3.28688832501158e-06
-3.52154112942487e-05
-8.38320520884113e-07
-7.07268883239175e-06
-1.00494515898719e-05
-3.73655416770202e-05
-3.61001713628812e-05
-3.13676295819987e-05
-3.91717984939285e-05
-1.1074987131558e-05
-1.86898690343046e-05
-3.19515004802617e-05
-6.60776822825407e-06
-3.150239316432e-05
-1.13151597225722e-05
-4.45848542000835e-05
-3.37360648235694e-05
-5.05632702360607e-05
-2.29158025734992e-05
-5.58279124861087e-05
-3.49517723934191e-05
-1.87480377479201e-05
-4.09241140377365e-05
-5.19852161904292e-05
-3.15923355105327e-05
-2.7001850569047e-05
1.7399520348389e-05
-2.16667008784071e-05
-4.38576498723983e-05
-1.72560813477157e-05
-8.25873957508241e-06
-2.98882438488068e-05
-2.49300861527252e-05
-1.73311406918676e-05
-4.04779548593016e-05
-2.28696138048045e-05
-3.43097707175339e-05
-1.70838808737273e-05
-3.35830147551373e-05
3.28398249514136e-06
-3.96248871927706e-05
-3.59898070380675e-05
-1.65173046997632e-05
-4.4601189458984e-05
-3.31446071716299e-05
-4.63536186874851e-05
-3.73931975783927e-05
-1.57828639622518e-05
-3.00708202502337e-05
-3.38200217432963e-05
-5.06360254618115e-05
-1.6647794188717e-05
-3.2720715015063e-05
1.78589334805118e-06
-2.37928206243283e-05
-5.77725227689713e-05
5.91830290576529e-06
-6.48548812098082e-05
-1.97375950195631e-05
-2.08987419653436e-06
-1.20428928292116e-05
-2.82908333563222e-05
-2.81094634487181e-05
-4.7081913428624e-05
-3.26714623458486e-05
-1.5036884054212e-05
-9.06050279371063e-06
-1.3372033570071e-05
-3.26165422881316e-05
-3.88209563518733e-05
-4.25021719628911e-05
-5.74997198268923e-05
-2.11413245538979e-05
-2.0840343691073e-05
-2.69149062247771e-05
-1.4930781507054e-05
-1.80944180309932e-05
-3.45222408954911e-05
-3.57357013591218e-05
-2.3082419770624e-05
-4.37518991687029e-05
-2.88343200863253e-05
-8.59889691133458e-06
-2.44386652748488e-05
-2.33052763923924e-05
-1.21962879283177e-06
-6.09967470503835e-05
-2.13575009220863e-05
-5.13799721709342e-05
-3.28084761552865e-05
-5.54392492591122e-05
-5.34644550147614e-06
5.03883207658859e-07
-1.10816627679676e-05
-1.20477373308199e-06
-3.42719045001446e-05
-4.31557839388055e-05
-4.47071016563609e-06
-1.33007069248771e-05
-2.49060087693581e-05
-6.38457466968985e-05
-1.09563386059527e-05
-3.30546502830112e-05
-4.22080440433196e-05
-3.2449734711378e-05
-3.87100505631476e-05
-3.70518548260093e-06
-2.47472660722495e-05
-4.78249924521699e-05
-1.87831463535448e-05
-6.39215325824091e-05
-5.99257927941567e-05
-4.22097865215932e-05
-4.46927656044321e-05
-3.43174695487423e-05
-3.87937632725165e-05
-3.47947934736362e-05
-3.72653510237222e-05
-5.54640436840639e-05
-4.67748746145321e-06
-3.52540707594274e-05
-5.08078278963043e-05
-3.3223075144698e-05
-1.45120834189635e-05
-2.70183889945116e-05
-2.78370247265243e-05
-3.41256794916372e-05
-3.98870958324246e-05
-3.13192739229268e-05
-6.24278994809889e-05
-1.36563399757245e-05
-3.10341816616799e-05
-3.93834639227234e-05
-2.31273411262857e-05
-1.67968055688837e-05
-2.73096459711906e-05
-1.46641759830364e-05
-2.78410968547188e-05
-1.52465425543328e-05
-1.34508713465184e-05
-8.35215839064736e-06
-3.1041626264129e-05
-2.55219969289192e-05
-2.86739234890629e-05
-2.3031653057675e-05
-1.86430312387781e-05
-4.48495511754061e-05
-2.965638375689e-05
-4.68629614750134e-06
-4.86636288492068e-05
-5.02097036207542e-05
-2.93345574945286e-05
2.01799869201997e-06
-1.44640698405084e-05
-1.98669938173967e-05
-1.81793645464002e-05
-2.2361408716357e-05
-2.22519530325642e-05
-3.07384606624386e-05
-2.97925171428156e-05
-3.98433380218009e-05
-3.92135498212896e-05
1.70305680241576e-05
-2.35653541638668e-05
-3.25567763553215e-05
-4.6818326282235e-05
-8.33056387368719e-06
-3.61273761303204e-05
-1.38106936735081e-05
-2.46090880268577e-05
-3.00870387900432e-05
-1.42053924862163e-05
-5.60439965282736e-05
9.29293474514592e-07
-3.32801100285714e-05
-2.2486734989488e-05
-3.7628901053639e-05
3.5248980235288e-06
-5.03582230350023e-05
-6.73165698931035e-06
-7.09530644876768e-05
-4.29753658154751e-05
-2.94454693662952e-05
-3.82802088029722e-05
-3.83510090472003e-05
-4.08861613143515e-05
-4.14583187527588e-05
-1.25693763061522e-05
-9.9192728427938e-06
-1.3103769606207e-05
-3.69133358574639e-05
-2.96448801676465e-05
-2.64675747751862e-05
-4.8674586450787e-05
-1.2533346064545e-05
-1.64461572768037e-05
-4.92276515355256e-05
-4.97645112053148e-05
-3.39856199529484e-05
-3.35132258659626e-05
-1.67724197426742e-05
-5.42681017195317e-05
-3.03191207557081e-05
-7.77608592759734e-09
-4.47222311016479e-05
-2.03473837715449e-05
-3.1509199107737e-05
-3.55329528374472e-05
7.75745690798622e-06
-4.35028673752478e-05
-3.39408169084944e-05
-4.82866075694645e-05
-3.01167685030863e-05
-2.72849282177691e-05
-2.88772358315434e-05
-3.303238859576e-05
-5.05486635401603e-05
-1.27424378668682e-05
-5.24193347618145e-05
-1.94144893619934e-05
-2.57128545073195e-05
-3.24907909915838e-05
-3.56322008971644e-05
5.80784355656141e-06
-4.2101076859838e-05
-4.03785774638146e-05
-5.04107448262846e-05
-4.56574748060889e-05
-3.89143635313039e-05
-2.40223828721491e-05
-4.46025913317283e-05
-5.29947040354048e-06
-2.54908371239304e-05
-3.04165642986182e-05
-3.97825785954877e-05
-3.19970695250574e-05
-4.20778810529267e-05
-1.3248965732741e-05
-5.78712097498334e-05
-4.40718756542492e-05
-3.86259801188931e-05
-3.59879708212903e-05
-8.28806697569794e-06
-1.86449386846048e-05
1.68009386330928e-06
-4.14187007096115e-05
-2.56063777584437e-05
-1.14556705979362e-05
-1.88307376375672e-05
-1.55177588344761e-05
5.48494356563117e-06
-3.57549804782506e-05
-2.51516854379839e-05
-2.41171124358564e-05
-3.47546785954152e-05
-2.93844166859329e-05
-8.45699605609515e-06
-3.04711543330509e-05
-4.13683372601865e-05
-4.52713322660634e-05
-4.83015788799185e-05
-4.06073474524921e-05
-1.30588929857082e-06
-2.79042081414923e-05
-6.87982767982557e-05
-4.37657189370434e-05
-4.07014459191669e-05
-2.11191703770231e-05
9.62365383602696e-08
-1.35939420606691e-05
-3.43841452026746e-05
-4.05919389591574e-05
-6.57678802233384e-06
-2.58547941761535e-05
-4.02081436245545e-05
-3.15192020563721e-05
-5.50527166093225e-05
-2.99572629737652e-05
-1.07661859144019e-05
3.38471220223651e-06
-1.63904206137852e-05
-3.58857030996986e-05
1.39680969740726e-05
-1.71594098867869e-05
-4.47119551091857e-05
-5.03598276726556e-05
-2.75772148752536e-05
-4.82919939983389e-05
-2.79226417191915e-05
-2.88636091198275e-05
-1.85134785894511e-05
-3.03937580631448e-05
-4.32472539765872e-05
-5.96928313452839e-05
-2.58251428230556e-05
-2.46379633025797e-05
-8.20034430304555e-05
-3.63006108324965e-05
-2.6118693327028e-05
-4.46704561702434e-05
-2.66393030018081e-05
-2.83788510573782e-05
-3.94562882784544e-05
-4.63715112100673e-06
-5.29679786916545e-05
-1.98562870828703e-05
-1.52742746989793e-05
-3.68454766573164e-05
-2.58090765297428e-05
-2.94318653713169e-05
-3.99807217402226e-05
-1.76180451345888e-05
-4.64824933723371e-05
-2.61514938132042e-05
-6.91165769385281e-05
-5.09316142056158e-05
-2.25888172018136e-05
-4.11411791278499e-05
-2.1097643437576e-05
-1.97901019353083e-05
-2.58569833676551e-05
-9.27414283457973e-06
-2.25506122707746e-05
-7.9829898820078e-05
-3.47167702899249e-05
-4.81277612775641e-05
-7.43768249056591e-06
-1.83297330351349e-05
-6.63549577629738e-05
-9.44325574437673e-06
-1.44857227903271e-05
-2.81049379615707e-05
-8.19590712225414e-05
-2.80146268402738e-05
-5.88649664541498e-05
-3.15648630085283e-05
-1.9568118640537e-05
-3.14029892533739e-05
-4.59778613036569e-05
-2.13266624223429e-05
-1.60199827420292e-05
-4.11168266326943e-05
-1.51958790126528e-05
-1.08658777776383e-05
-2.32112518282803e-05
-2.91641375256149e-05
-1.89263652370599e-05
-2.6469240510559e-05
-2.21882510855263e-05
-2.63745874190558e-05
-8.8494206847401e-06
-3.51518158289316e-05
6.87612547304795e-06
-3.76924789860992e-05
1.65235627756779e-05
-3.77772214435324e-05
-4.27684150116049e-05
-2.90799560428513e-05
-1.71536040164885e-05
-3.70483472983649e-05
-3.53181633045873e-05
-2.87283893426998e-05
-4.45661868226461e-05
-2.47702935841203e-05
-1.74945472227857e-06
-1.38723338826576e-05
-5.41072662395593e-05
-3.86078566885705e-05
-3.28405308177849e-05
-2.0990507653114e-05
-1.61417691637903e-05
-1.57167661765363e-05
-2.42137343403829e-05
-5.76700557955089e-05
-5.36125511952785e-05
6.88670980101052e-06
-4.28930522893227e-05
-1.28351731028404e-05
-1.5840438288034e-05
-6.13972926874714e-05
-3.51713705387447e-05
-2.38354535850239e-06
-3.71649897163232e-06
-3.5078982153734e-05
-3.66287350368469e-05
-1.17963303038975e-05
-3.35018108264061e-05
-4.93753722119893e-05
-9.006495724958e-06
-2.82169897408764e-05
-1.01060096152215e-05
-4.06409809424981e-05
-1.80937707059701e-05
-4.51742770792356e-05
-1.15138983869601e-05
-3.43162829000219e-05
-4.4756534229413e-05
-4.58378376773973e-05
-3.82789201147695e-06
-1.47982730196164e-05
-2.89666525630951e-05
-6.27739696840383e-05
-2.78374858317642e-05
-6.90881269075419e-05
-4.4380561744683e-05
-1.03443682888547e-05
-1.43493314499432e-05
-3.88100986107974e-05
-1.90726946141203e-05
-1.16779343097942e-05
-1.00054558942056e-05
-3.5456616931953e-05
-2.33154359684647e-05
-1.79060444575156e-05
-4.97494745929934e-05
-5.35583200759159e-05
-1.39878756679202e-05
-3.35284632449548e-06
-4.97596822220567e-06
-2.74991031125121e-05
-2.49206596989872e-06
-2.64786216680465e-05
-2.14051219272495e-05
-3.08933980111239e-05
-1.78530526023139e-05
-2.94887184222764e-05
-5.35094098618812e-05
-1.60632492396557e-05
-2.20753574749279e-05
-2.42209138661923e-05
-3.5666433510143e-05
-3.09379764242606e-05
-4.21838159868359e-05
-1.06011115723492e-05
