# Supplementary material for: Research on computational propagation and identification of mine microseismic signals based on deep learning
Source: PLoS One. 2025 Oct 22;20(10):e0334641. doi: 10.1371/journal.pone.0334641 (PMC12543183; doi:10.1371/journal.pone.0334641)
Supplement: S7 Data — (ZIP) [file pone.0334641.s007.zip › 000100900001633.xlsx_0.txt_24.txt.txt]

-3.58869853390123e-05
-1.82978551340552e-05
-6.76054438167651e-06
-4.27907174305142e-05
-7.20291303091104e-05
-2.27566405341958e-05
-3.8796554472006e-05
-4.0391051951716e-05
3.8286750971316e-06
-3.73648286604806e-05
-2.21168312004199e-05
-4.50646647160664e-05
-1.98102052306376e-05
-4.163354106508e-05
-1.37045429032807e-05
-1.67010232831914e-05
-2.26012849293551e-05
-2.12950975753836e-06
-2.87803936270787e-06
-4.06854812604463e-05
-1.34052000490461e-05
-4.44834510679632e-05
-2.33530782111241e-05
-2.86898422348756e-05
-2.75967328492295e-05
-1.92379949926069e-05
-3.26586533485764e-05
-3.37791678322241e-05
-4.75193320387242e-05
-3.08625618578929e-05
-2.45040678308927e-05
-4.23240676929592e-05
-1.31619217871738e-06
-3.64893772631913e-05
-3.20115875000498e-05
-4.3626503928876e-05
-4.08722596456074e-05
-3.22758469184554e-05
-1.8556347137269e-05
-3.34864292467422e-05
-1.17877699033847e-05
-4.63430926810139e-05
-4.47767954184757e-05
-2.36728414375481e-05
-5.6952183964623e-05
-2.24963814600364e-05
-6.64485077017204e-06
-4.98907917653948e-05
-3.06656155985932e-05
-3.62926074200508e-05
-3.0359759158613e-05
-2.97583297072161e-05
-3.50184647670959e-05
-2.69101364513242e-05
-5.62284110334941e-05
-6.13251119247423e-05
-2.50061106964128e-05
-3.39911244279551e-05
-1.0478611043923e-06
-3.05034250314141e-05
-3.19684655178661e-05
-4.41805671990485e-05
-6.24406070441602e-05
-7.36320091912423e-05
-4.8232785237095e-05
-3.60579778995801e-05
-2.02841046418475e-06
-5.08795140580571e-06
-2.89784126683723e-05
-3.41362144225777e-05
-4.39617803887445e-05
-4.49238622999605e-05
-4.62946891671435e-05
-1.9487539374015e-05
-1.90707420960189e-05
-4.28538830357374e-05
-6.21395853082659e-05
-4.99800849419165e-05
-1.14070034926137e-05
-7.03553440763043e-05
-3.0698745318761e-05
-9.65095647292225e-06
-6.9884145167477e-05
-2.48972052992395e-05
1.40488664657765e-05
-5.47352355792855e-05
-1.93020055066259e-05
-4.41685181358995e-05
-1.5015470947539e-05
-3.29449230671194e-05
-2.14750739941858e-05
-6.65171163445368e-05
-1.96756597751631e-05
-4.47783025883466e-05
-2.5335552946277e-05
-1.95984378698657e-05
-3.65374551890478e-05
-3.54090697494244e-05
2.39591109190422e-06
-1.7504705967682e-05
-4.1469079738995e-06
-3.70545848704481e-05
-2.90786111868793e-05
-2.71583556119199e-05
-1.87446793029576e-05
-3.36473103206769e-05
-3.2087533367035e-05
3.92248128924763e-06
-3.28437964932653e-05
-5.18466350842506e-06
-3.06218874311892e-05
-4.94574837957125e-05
-4.46651858488539e-05
-1.16760082979584e-05
-3.49680257710843e-05
-4.38280769355223e-05
-5.64835295002323e-05
-8.42400527501017e-06
-4.13441782807338e-05
-3.56277610178697e-05
-5.22425105619261e-05
4.13903583412571e-06
-5.23611089187383e-05
-1.89648283907023e-05
-2.38150209250763e-05
-4.3898973160119e-05
-5.69388445489526e-05
-8.21351196262519e-06
-5.70549507142707e-05
-2.96003054561353e-05
-1.5134767440224e-05
-4.52622301151518e-05
-3.10920839735601e-05
-1.92300740110973e-05
-2.47733132578125e-05
-2.97988275641727e-05
-1.37038631969296e-05
-2.37310941386647e-05
-3.85955327401279e-05
-6.82890383127155e-05
-3.67041340000856e-05
-4.45207315461692e-05
-2.16178110108243e-05
-2.63074777282518e-05
-6.21611743406077e-05
-3.34328035989218e-05
-1.07199365158434e-05
-4.92216865248062e-06
-4.3462954733828e-05
-1.19616406179693e-05
-3.29176235218552e-05
-3.00986710994448e-05
-3.97854025187216e-05
-2.08192527120548e-05
-4.78424022446548e-05
-2.44991511471348e-05
-5.422577753523e-05
6.3759438921113e-06
-2.3606872705984e-05
-2.48810051314563e-05
-7.89971654833862e-06
-3.92178585498636e-05
-6.48295299013864e-06
-2.21016856623768e-05
-3.76755040052131e-05
-4.33171723356602e-05
-4.16074562212959e-05
-2.51751278221899e-05
-2.69730303126243e-05
-3.22108538430753e-05
-1.32467397709605e-05
-2.43133720778305e-05
-2.42770326416647e-05
-3.51347985681238e-05
-2.22185926160959e-05
-3.12062089237924e-05
-8.91921501533724e-06
-5.46224196713124e-05
-1.30530624505251e-05
-2.63080766514859e-05
-1.9510588427241e-05
-5.29731590515176e-05
-4.64162870216962e-05
-1.54658835681239e-06
-3.656037618895e-05
-4.92166819527245e-05
-4.67728527856243e-05
-3.70474279232559e-05
-3.73729038904516e-05
-5.6251551896509e-05
-9.07454456113858e-06
-3.227728671514e-06
-3.60228975806293e-05
-1.83260149296116e-05
-6.31866190734137e-05
-1.57431891490402e-05
-1.11617117238114e-05
-4.28675269224033e-05
-3.61797078622825e-05
-2.05001496899268e-06
-1.19866365697749e-05
1.1611004018243e-05
-5.24896233077098e-05
-3.10933816011925e-05
-2.85701897555592e-05
-3.5391316513603e-05
-1.74338889853952e-05
-2.10133547634314e-05
-3.25238894492626e-05
-6.4040246956324e-05
-4.68484270930768e-05
-1.99140666983684e-05
-1.28715543587446e-05
9.24295441933872e-06
-6.79443318690557e-06
-9.2223746068718e-06
-4.25101991005082e-05
-3.43185986469098e-05
-2.76568503856091e-05
-4.44339230193345e-05
-5.2464649814035e-05
-1.00708071325377e-05
-1.4584872856774e-05
2.35064303143801e-05
-4.48337471836484e-05
-4.50784817556372e-05
-4.38052774041231e-05
-2.9864644470583e-05
-2.9221677116487e-05
-2.80807094233621e-05
-6.09703870029861e-05
-8.84596639065327e-06
-4.10554137777785e-05
-3.03268324075469e-05
-3.32045886324576e-05
-2.46479089951793e-05
-4.1583722960147e-05
-4.18412255377432e-05
-3.19621489949343e-05
-2.66161774696821e-05
-2.74534011671213e-05
-4.61071132813e-05
-2.06995102845901e-05
-3.57417240385276e-05
-3.84293033933993e-05
-3.87022697375342e-05
-2.41442007988491e-05
-4.33423401550013e-05
-3.36094541951086e-05
-7.7788088374761e-06
-3.65601446465938e-05
-2.33174003817497e-05
-3.26722888454083e-05
-4.28285670638945e-05
-1.57168317507559e-05
-1.72728012884389e-05
-2.69664680450468e-05
-7.2354406917727e-06
-1.55739098533587e-05
-2.97098475254819e-05
-3.86050765957299e-05
-6.15527074255727e-05
-1.65571925885602e-05
-2.80694756207499e-05
-2.86068607963648e-05
-4.33123765882338e-05
-1.41415612714658e-05
-2.0161872194998e-06
1.13104971471257e-05
-3.86482301730642e-05
-5.40085204016035e-06
-4.30442156335842e-05
-4.85867843624504e-05
-4.98908153003909e-05
-9.69001327665657e-06
-3.09942100360517e-05
-6.69758231134984e-05
-5.10609235888396e-06
-1.0036010271922e-05
-4.49422814615793e-05
-4.4721744643586e-05
-1.62032362920312e-05
-3.23676293189746e-05
-2.78415151826316e-05
-4.94101700074015e-05
-6.0530075541513e-05
-4.71910810285746e-05
-4.66024085970529e-05
-2.80811875601607e-05
-5.00995358112741e-05
-3.53130884837193e-05
-2.36522899965412e-05
-4.54496573680674e-05
-4.19560813604834e-05
-5.0206952239662e-05
-3.99912932489806e-05
-3.48403934358614e-05
-1.87682331585187e-05
-1.6960942378082e-05
-4.39220101528853e-05
-5.41020169212508e-05
-3.82874363361122e-05
-6.14696777482602e-05
-1.8842947640512e-05
-3.61588674992772e-05
-2.70450331536844e-05
-4.0394549871708e-05
-1.02634541304058e-06
-1.27361555092704e-05
-1.65578876050406e-05
-1.90835766132433e-05
-5.40173780346082e-05
-4.18028636820589e-05
-1.65598270381199e-05
-1.06531972720735e-05
-3.22549199162319e-05
-2.95905229676819e-05
-2.49946800193991e-05
-3.13580991005687e-05
-1.32145963791926e-05
-1.11589047778331e-05
-3.93459755777482e-05
-3.96849587864622e-05
-5.99423454059094e-06
1.05468664644125e-05
-4.30373503956815e-07
-1.70826736527889e-05
-2.11690504591022e-05
-5.06506393379884e-05
-2.14616017880134e-05
-8.82830520103904e-06
-4.21522376846824e-05
-1.69782545330281e-05
-4.27681544841846e-05
-7.84175731380069e-05
-3.36531925809108e-05
-1.68397926542915e-05
-2.22521054935836e-05
-4.67591376844091e-05
-2.74828497697712e-05
-3.78844170053489e-05
-6.66614328934047e-06
-3.66354260181468e-06
-8.61969776826227e-06
-8.59953872187811e-06
-4.98790062414626e-05
-2.88986719826698e-05
-2.3538503715688e-05
-2.66485502373719e-05
-4.10770039590973e-05
-4.82395328742992e-05
-3.76587093917382e-05
-1.72650816993175e-05
-3.33296386275059e-05
2.30832745410745e-05
-3.37197899219436e-05
-8.12610089179618e-06
-3.26214624294856e-05
-9.83308272598855e-06
-2.71487385228155e-05
-3.29699917042021e-05
5.96735116551922e-06
-1.47808960865419e-05
-3.02540712941081e-05
-1.34028474754776e-05
-1.50839751701182e-05
-2.16886141850767e-05
-3.96937505959584e-05
-4.11717001127479e-05
-2.02828378684135e-05
-1.78704946932411e-05
7.91107139898312e-07
-2.45118559893952e-05
-4.16700917108459e-05
-1.43834993111499e-05
-2.82480780303451e-05
-1.78439714675011e-05
-4.13485834823967e-05
-4.78942601972542e-05
-1.30733751874616e-05
-3.45078936936482e-05
-5.97544964816897e-06
-6.80135466147303e-05
-4.14049156204919e-05
-4.12191338978557e-05
-2.56581626274238e-05
-4.85274106279452e-05
-2.03271725511097e-05
8.53454245465709e-06
-1.57190400271614e-05
-6.39155471456475e-06
-1.63280402527367e-05
-1.98593580063645e-05
-3.16383635484694e-05
-3.3698252987773e-05
-4.04574139656055e-05
-2.25050579969149e-05
-2.16423669606688e-05
-1.42641304232557e-05
-3.27725516244028e-05
-4.71060583739266e-05
-2.11060070936571e-05
-5.89641315522525e-05
-1.18018564931271e-07
-2.35070522968138e-05
-2.64092526845891e-05
-3.72837353541229e-05
-4.22678663291066e-05
-1.4210796199872e-05
-2.48203166227952e-05
-4.40618179831081e-05
-3.43873045411892e-05
-4.00055538456515e-05
-5.05823862254519e-05
-2.85953764429827e-05
-4.63807541134822e-05
1.15895977751962e-05
-4.44968341430807e-05
-3.9447319295367e-05
-3.17366327746321e-05
-2.62369505963345e-05
-5.3392039075661e-06
-3.67752128066621e-05
-1.51414310483911e-05
-2.4602926785108e-05
-1.90649746417318e-05
-3.53764550027992e-05
-4.05794534061372e-06
-5.27873837698522e-05
-2.45269791270747e-05
-3.72752310497247e-05
-4.54045927351559e-05
-2.21553192034886e-05
-2.72331454082228e-05
-8.8752397712123e-06
1.95486982325167e-06
-8.05660065816752e-05
-1.10012676130659e-05
-2.35024504562884e-05
-4.56645166356263e-05
-5.45049068492431e-05
-4.81854755409115e-05
-1.51622883229248e-05
-4.61507598980837e-05
7.1563941166165e-06
-3.10923955531563e-05
-2.03775612556302e-06
-8.7281140212344e-06
-1.56563086375829e-05
-1.78970448819657e-05
-9.18292717085746e-06
-4.32188510986677e-05
-1.62976090994524e-05
-5.51056430888992e-05
-2.0529754175032e-06
-3.19457574192198e-05
-2.80722043009353e-05
-7.99917837333148e-06
-2.61644623544736e-05
-5.34846068165461e-05
1.99230602201125e-06
-3.85865760717066e-05
-1.97388269947465e-05
-3.27740820322824e-05
-3.64445287644222e-05
-7.06915625402307e-06
-2.13738259360321e-05
-5.63772810467557e-05
-2.97525159575425e-05
-3.97124612906633e-05
-2.24855819568129e-05
-3.52563202800203e-05
-5.23811976911384e-05
-6.77452361496075e-05
-1.70216944575593e-05
-3.50248366704941e-05
-6.34761680627735e-06
-4.12535046377573e-05
-3.02356590900959e-05
-4.92325834373614e-05
-4.64895822603089e-05
-4.32142267217497e-05
-1.12453519362604e-05
-1.62519932168525e-05
-3.0466939084305e-05
-1.65860233357097e-05
-1.65380369415444e-05
-9.42436431331087e-06
-5.19364490768286e-05
-3.28615711235051e-05
-2.85809655439282e-05
-5.48693377100643e-05
-8.86568124801303e-06
-5.52183021259863e-05
-3.74178906197286e-05
-5.1118017286225e-05
-1.72507431502726e-05
-1.58406167514532e-05
-2.85626099068913e-05
-4.45065212102514e-05
-1.52770597679443e-05
-3.44387619054145e-05
-4.1847912425259e-05
-2.67869495010583e-05
-3.11771731554456e-05
-5.24196603836054e-05
-3.07541773160399e-05
-2.49158522100915e-05
-5.01020286846666e-05
-2.60724160486772e-05
-3.57438988502716e-05
-8.4294265853892e-06
-4.72788491843508e-05
-3.19448403968894e-05
-3.78188308830809e-05
-2.55600689175324e-05
-1.45681354697349e-05
-2.98247949181443e-05
-2.08932417795723e-05
-2.06401853047505e-05
-4.32333873199421e-05
-1.41163040761953e-05
-3.59887151428723e-05
-6.51005518200642e-05
-3.69003654136991e-05
-1.96499384691314e-05
-4.66136419862694e-05
-1.84401941455857e-05
-4.00428367503529e-05
-6.65771425902432e-05
-9.55632429955969e-06
-4.81002298547486e-05
-6.55990344314607e-05
-3.10410446029875e-05
-2.52301333640604e-05
-1.23059862424933e-05
-3.34985806772313e-05
-6.73961891315579e-05
-3.74062748164036e-05
-3.98688067636346e-05
-1.13048777054869e-05
-2.66912928604983e-05
-1.26497161622177e-05
-3.59693307734279e-05
1.80191288258205e-06
-3.38627205206662e-05
-3.47780313644648e-05
4.75466288711244e-06
-2.12486722116598e-05
-4.00577928860153e-06
-4.69312710468646e-05
-1.6795883030487e-05
-6.50635069445015e-05
-3.88375361126306e-05
-2.78627185461024e-05
-4.24536285911165e-05
-1.9031121985682e-05
-3.06311248560551e-05
-3.18456266978265e-05
3.70737909588721e-06
-3.60868566804471e-05
-3.30952224260729e-05
-3.56454173940302e-05
-4.52213303795625e-05
-3.0357101337133e-05
-1.30260261551064e-05
-2.72876342828781e-05
-5.67807667461087e-05
-4.56690771321945e-05
-4.66943292994794e-05
-3.01001700065274e-05
-1.94005896382523e-05
-1.51504953023343e-05
-3.51527152783567e-05
-3.22334844470828e-05
-2.80255718788325e-05
-3.70373889599129e-05
-4.52647263335226e-05
-3.85001723413621e-05
-2.4320454144963e-05
-3.16370452904836e-05
-2.6029236088048e-05
-3.50487335075324e-05
-2.41651374501227e-05
-1.62363829883153e-06
-6.23670010949959e-05
-4.12738817875392e-05
-3.142471255924e-05
-3.7675209944257e-05
-5.36624776436511e-05
-2.970140423677e-05
-5.88263498939652e-05
-3.69819736471034e-05
-4.00080653786607e-05
-2.41132142446067e-05
2.69361422057978e-06
-3.59181574949628e-05
-2.93760940535523e-05
-4.15930303109138e-05
-3.87374933397569e-05
-1.93183224178714e-05
-2.49820881650847e-05
-3.85317788771315e-05
-3.57951067439925e-05
-4.06134757208185e-05
-8.28475896199912e-06
-5.14289722845235e-05
-4.3293111059358e-05
-1.51624017184559e-05
-1.19315721459342e-05
-1.62930054330766e-05
-1.6854867502105e-05
-4.68561417202746e-05
-2.01412915052904e-06
-1.69790933488492e-05
-1.53888153634107e-05
-2.6192878126379e-05
-2.90322872208172e-05
-2.04209891142888e-05
-2.479755471282e-05
-1.68384504867264e-05
-3.51261867218596e-05
-2.36017819428899e-05
-2.35834685977826e-05
-2.29718157615473e-05
-4.29521485073756e-05
-4.97086874069551e-05
-2.22309758508104e-05
-1.44573376731118e-05
-6.18252500048012e-05
-4.18484902948734e-05
-2.40470448123331e-05
-1.06901394138148e-05
-4.67973450493812e-05
-2.74662933899885e-05
-1.72634251531202e-05
-7.43662223328982e-05
-2.7636549976787e-05
-3.75067956389615e-05
-5.87470743392008e-05
-2.02397983610983e-05
-4.89183823518509e-05
-4.71505876199709e-05
-5.53786819226114e-05
-2.20437372450301e-05
-3.05854480334259e-05
-1.01002733215099e-05
-3.85006939364199e-05
-3.80992549665236e-05
-3.04745106013987e-05
-2.73143795891728e-05
-2.38854842934958e-05
-2.7629650673616e-05
-5.95609009260917e-05
-2.20835817256528e-05
-9.86026268727096e-07
-4.16122399721533e-05
-4.51755364653258e-05
-3.34830891793672e-05
-1.73727660382728e-05
-3.75882401524384e-05
-1.49666890248476e-05
-4.11990066519174e-05
-2.56538627457994e-05
-6.21639461889653e-06
-2.95820154449002e-05
-4.05957133660011e-05
-4.60244147799066e-06
-6.26229856983944e-05
-3.81823052873187e-05
-1.2595053666275e-05
-2.17805198698166e-05
-3.0672431364704e-05
-1.83495122209662e-05
-2.14739027520906e-05
-2.57101671691604e-05
-4.72411518692378e-05
-4.46659715298197e-05
-1.28456052815445e-05
-2.85131078861339e-05
-1.06201970264457e-05
-1.99649169708391e-05
-3.16138832768309e-05
-5.33529409616009e-05
-5.18772535430158e-05
-4.53724464426843e-05
-3.0402851891375e-05
-3.18216242017993e-05
-2.83556617929506e-05
-6.05127047214609e-05
-3.14792573310798e-05
-3.58448820487114e-05
-2.30657522647121e-05
-1.97674002751653e-05
-4.62996575172376e-05
-2.35991760815113e-05
-1.30818792651975e-05
-3.25505613385234e-05
-1.53181519493638e-06
-2.77408792522717e-05
-3.92944980806418e-05
-2.84601072973379e-05
-3.41092657422111e-05
-7.21801629603941e-05
-2.82696936302207e-05
-2.90568660762863e-05
-3.07585317720313e-05
-2.34972316186844e-05
-6.71375500172259e-05
-1.93930277711698e-05
-4.85726177702557e-05
-6.08066194577909e-05
-4.81639882772436e-05
-6.20759790531793e-05
-2.19055514306858e-05
-1.62188499737835e-05
-6.35057655154082e-05
-3.58426281429212e-05
-9.00842081224639e-05
-3.10969537006742e-05
-4.60170703013029e-05
-7.39933199650714e-06
-3.00544801407086e-05
-1.68203392310912e-05
-2.14613343953706e-05
-3.08732217964084e-05
-5.21082708235183e-05
-6.16300885943229e-06
-1.88970279876635e-05
-3.64385055804802e-05
-2.71776466246427e-05
-3.32514305961578e-05
-2.27896735343751e-05
-3.82480832548372e-05
-3.17465361568441e-05
-1.97416507656838e-05
-2.59439635447186e-05
-1.45444065926089e-05
-8.71095634910688e-06
-1.05515421240159e-05
-1.47040635825986e-07
-2.81764456782777e-05
-1.2330179154339e-05
-3.67091161516891e-05
-2.72167330296477e-05
-3.63779371166833e-05
-2.24792938712331e-05
-3.55009007093686e-05
-6.66510232928397e-06
-2.1075353596923e-05
-2.43323750990668e-05
-4.57240840493615e-05
-3.95239862145273e-05
-3.08976960765892e-05
-9.31354004343338e-06
-3.30319749554025e-05
-2.38942989999463e-05
-2.72065562355602e-05
-4.46974787902348e-05
-1.13488674271636e-05
-2.19303910651478e-05
-6.84875190458173e-05
-2.23381174934698e-06
-3.55345661977113e-05
-2.87438152693371e-05
-4.17668162980292e-05
-1.75664127196663e-05
-1.91700034699959e-05
-5.20409516428321e-05
-2.11285088517847e-05
-3.76913229600557e-05
-4.03554108651236e-05
-3.73809749130874e-05
-4.29245570793776e-05
-8.03650843568853e-06
-3.71533436987289e-05
-3.48271069866416e-05
-4.35935888294831e-05
-1.95519449878908e-05
-1.68665263825546e-05
-1.86230952663182e-05
-2.14729928750805e-05
-4.27778011134797e-05
-2.3918695191948e-05
-4.69374770100329e-05
-4.62047937369189e-05
-3.17301930922279e-05
-3.45465206243656e-05
-5.24754735242882e-05
-3.97023067567414e-05
-2.51155314464611e-05
-2.98232144430334e-05
-2.61015222830533e-05
-4.39332305531022e-05
-2.5346008748661e-05
-1.42779616876296e-05
-1.57877285525863e-05
-5.28347117523778e-05
-4.33423883926637e-05
-3.18438663462775e-05
-4.95462442419991e-05
-4.35127346462534e-05
-6.38589679146936e-05
-4.59758230147606e-05
-6.78434268206681e-05
-2.1353629264005e-05
1.27789282532159e-05
-5.64399494417141e-05
-4.08864740490234e-05
-3.25402391336773e-05
-4.34154910258941e-05
-3.46272124997235e-05
-3.89983600315606e-05
5.09568600892911e-06
-2.43839651407801e-05
-1.33420081984417e-05
-4.11750535232814e-05
-4.22263079640925e-05
-1.38213441064891e-05
-1.79061356301115e-05
-3.60827798870528e-05
-3.43882842409095e-05
-4.77682211690275e-05
-4.63796966027743e-05
-4.02939935983142e-05
-6.22118993378852e-05
-4.83924547068598e-05
-3.893322085653e-05
-1.36418015028756e-06
-3.75644288532093e-05
-1.90829648486619e-05
-1.79893523602515e-05
-1.77909975406553e-05
-1.12980048619131e-07
-5.41060177686244e-05
3.42127394095287e-06
-4.88571087989117e-05
-2.23552055127833e-05
-2.5122348831319e-05
-1.68126874827533e-06
-4.39339741578699e-05
-3.71358763508691e-05
-3.04133460008691e-05
-2.2227234827139e-05
-4.06710794389251e-05
-3.5084591663863e-05
-4.98542731180687e-05
-2.3605081140926e-05
-2.19360247514163e-05
-1.17092874064189e-05
-3.16711722543147e-05
-4.92115091805637e-05
-4.79115675670906e-05
-3.30300130788974e-05
-4.00309767720895e-05
-4.71143226905216e-05
-2.55890551709054e-05
-4.56593973819615e-05
-3.31031545572437e-05
-7.6285026005134e-06
-6.77936446201412e-06
-1.76963208525519e-05
-5.00657404692444e-05
-2.53092553342651e-06
-2.03190650634875e-05
-2.51059963338012e-05
-8.41178395626659e-06
6.06399829281205e-06
-3.54860714579139e-05
-2.69563616592786e-05
-4.63850893808807e-05
-5.68127422406982e-05
-9.84835679423109e-06
5.233872048902e-06
-4.51142753472472e-05
-2.59706000447673e-05
-1.70089423624015e-05
-1.60695924580005e-05
-5.55498716075816e-05
9.87912859727265e-07
-5.54173713164989e-05
-3.91132744435769e-05
-4.69618124746686e-05
-5.32302697523763e-05
-2.09860485006483e-05
-4.07250953935915e-05
-2.2778098743704e-05
-1.04546876689811e-05
-2.67458660309891e-05
-4.56052078321132e-05
-1.82623298688711e-05
-6.14945737432293e-06
-2.04119774344046e-05
-3.73239765815827e-05
-4.7702939646021e-05
-3.46049290004211e-05
-5.5749383151699e-05
-3.77177939297041e-05
-1.8622275615483e-05
-4.59526386785522e-05
-1.70197548622081e-05
-1.87264674278993e-05
-3.1699738350128e-05
-3.15378838571815e-05
-2.0876659123602e-05
-5.52409277593166e-05
-3.31581088223293e-05
-3.79100215065582e-05
-3.11225062220699e-05
-2.70979638093939e-05
-2.31577977323158e-05
-3.89465323805176e-05
-2.94897906242741e-05
-5.23282250912927e-06
-1.90413920761514e-05
-2.57351680231984e-05
-4.00008312082904e-05
-1.99180688416467e-05
-7.15317000081415e-06
-2.67516008675896e-05
-4.44642438694594e-05
-3.03417849345777e-05
-3.06454381044754e-05
-5.17223257651691e-05
-3.00975012869305e-05
-3.59543157837572e-05
-2.61516342082473e-05
-4.78308666143635e-05
-3.12594922609678e-05
-6.69943845259901e-05
-2.45234770130248e-05
-4.74425573610359e-05
-4.34244870825409e-05
-1.05367170583737e-05
-2.35350906883011e-05
-4.90713429943263e-06
-3.38027172317951e-05
-3.90035862387669e-05
8.86667640335494e-06
-4.21776984084136e-05
-1.87138405173001e-05
-2.96830204563416e-05
-6.93701854012591e-05
-2.36853099772515e-05
-2.88122963132582e-05
-1.2565339411194e-05
-5.04009794472228e-05
-1.98438400329491e-05
-1.17787295649539e-05
-3.19102656517615e-05
-1.38700003834048e-05
-1.92824389382472e-05
-3.30324744192979e-05
-5.08396350328229e-05
-1.75778556761996e-05
-1.84614223219371e-05
-1.27804368479542e-05
-6.48584545116465e-05
-9.66985039715963e-06
-4.64504849181478e-05
-4.54896674718326e-05
-6.24943325325814e-05
-5.38451826157123e-05
1.70984075359613e-05
-4.53720152696623e-05
-3.13740478665958e-05
9.21474565251818e-07
-3.99408911543835e-05
-4.2932309960513e-05
-4.2086578851031e-05
-1.59326872712291e-05
-5.10869007441208e-05
-4.5777415155629e-05
-2.68979974000872e-05
-3.22681553977207e-06
-6.07088307721915e-06
-1.41922240532163e-05
-3.00081878764874e-05
-3.84173741136927e-06
-1.92172007154502e-05
-5.59008065553002e-05
2.08064332923746e-07
-8.87350906173601e-06
-3.52650153765718e-05
-2.58516199326745e-05
-4.92296017479321e-05
-3.51968966133915e-05
-2.55933127736458e-05
-3.97295895166052e-05
1.46530573877387e-05
-2.7105446715751e-05
-2.17742563104467e-05
-2.31184320066531e-05
-2.00740008043353e-05
-1.37355508046926e-05
-4.99261332767105e-06
-1.44115533624412e-05
-5.98551776752896e-06
-4.89600908773677e-05
-2.32235648987726e-05
-4.8325883002432e-05
-7.29501898381841e-06
-3.62940034310319e-05
-4.77072103512297e-05
-5.58018264221586e-05
8.08844628851272e-06
-4.18428635839779e-05
-3.407105294474e-05
-3.2338556521467e-05
-3.21860298932432e-05
-3.26001474720568e-05
-6.20210388709059e-05
-4.34681280303311e-05
-3.45721976344925e-05
-3.47042314584924e-05
-3.19785142539079e-05
-1.83496866477373e-05
-5.6905040311643e-05
-1.58275343427781e-05
-2.66122939524402e-05
-4.80611683448626e-05
-8.58704025070005e-06
-2.06422027794219e-05
-3.5135194162442e-05
-3.04577881384641e-05
-3.43615281109404e-05
-3.94075173852198e-05
-3.3796072355471e-05
-1.95012891140504e-05
-2.75891173291287e-05
-4.52589331151967e-05
-3.63622539692449e-05
-2.50937598534091e-05
-1.76473283616274e-05
-1.81932331382506e-05
-5.87256654870835e-05
2.29391237431661e-06
-3.79491621534327e-05
-4.51587855080483e-05
-2.83846266653459e-05
-3.22113705877801e-05
-2.66938105056348e-05
-2.52642698399005e-05
-1.66927487870959e-05
-3.27767192250413e-05
-1.88560289600565e-06
-2.02347575800413e-05
-2.76687880786927e-05
-3.32440428097294e-05
-2.47044871827725e-05
-1.01722905121882e-05
-3.18525234564942e-05
-2.05675592105987e-07
-5.2563027552551e-05
-1.01802273169096e-05
-5.13272972185885e-05
-4.40709169630283e-07
-2.60219852337737e-05
-3.32108797846093e-05
-3.48115734729644e-05
-1.35431708958472e-05
-4.39617834746417e-05
-3.43244350728859e-05
-6.25925469835465e-06
-4.87191247784153e-05
-3.18334421885884e-05
-4.62461935598731e-05
4.01941743830097e-06
-2.64964682611672e-05
-2.82134671838549e-05
-2.35829054432312e-05
5.06367942563407e-06
-3.03483078502805e-05
-2.44419514447974e-05
-4.47291408771973e-05
-4.18493398908212e-05
-1.85443855067504e-05
-3.31442748180809e-05
-1.60246689124179e-05
-1.2778228999509e-05
-1.82989128160638e-05
-3.75591797638558e-05
-2.58769722219103e-05
-3.24306436446548e-05
-9.55922769523629e-06
-3.91785720563536e-05
-2.3389440614169e-05
1.8332935544996e-05
-6.3199352677722e-05
-1.83069192935049e-05
-5.40328802368025e-05
-3.19049749255319e-05
-3.78121139428426e-05
-8.48406672427768e-06
-2.47844015349084e-06
-1.32191783839121e-05
-3.58749036783945e-05
-3.16039026588384e-05
-3.4106480153591e-05
-1.62748647318547e-05
-1.45179727783562e-05
-2.91002149397447e-05
-2.51690718307462e-05
-2.14220883246841e-05
-3.84751491512251e-05
-1.65506581179199e-05
-2.2592839970851e-05
-3.86377366637397e-05
-6.28475828616276e-05
-3.73094985169715e-05
-3.04878796787238e-05
-5.89622821156714e-05
1.93142866056995e-06
-4.50493630108238e-05
-6.13529336840834e-05
-3.05091224041681e-05
-2.74932439440554e-05
-1.54948043515859e-05
-1.27280086911568e-05
-1.83095350120104e-05
-1.73533790449848e-05
-2.98685673532883e-05
-1.41729492446885e-05
-3.95271832138893e-05
-9.61238905871425e-06
-4.81022872133156e-05
-3.35129628693734e-05
-2.8470266249313e-05
-2.66525825173933e-05
-4.60239229798357e-05
-3.2679904692714e-05
-4.26142990585625e-05
-2.17712755936155e-05
-2.33898849950312e-06
-3.16740838224456e-05
-3.26791773277942e-05
-4.78498316508222e-05
-1.01956451700825e-05
-2.90454255337563e-05
-3.40699714926102e-05
-2.81102717373518e-05
-2.12583489817335e-05
-4.93852710186954e-05
-3.36208294355503e-05
-2.15271214658519e-05
-1.7247869596995e-05
-4.84757694820938e-05
-2.78438095057126e-05
3.57009638693553e-06
-4.29869592121986e-05
-2.69067828344601e-05
-8.21729066558951e-06
-4.20938535987419e-05
-4.98022370933767e-05
-2.45806176741414e-05
-2.04937035980735e-05
9.43350994902667e-06
-1.95064839283701e-05
-2.11970781751109e-05
-1.73750467989321e-05
-3.24927193045484e-05
-4.55918684191211e-05
-1.08537130380918e-05
-3.99999378009926e-05
-1.53466453900168e-05
-1.76377750677268e-05
-1.67017703642518e-05
-3.13084979841614e-05
-3.2983452372172e-05
-2.95146696392216e-05
-2.51973205183747e-05
-1.28021675542748e-05
-2.32311686179631e-05
-2.25420683706429e-05
4.2069725897881e-06
-1.15621327078585e-05
-3.52150858981734e-05
-3.5800607555408e-05
-4.2250804802539e-05
-6.39728474885033e-05
-4.44276098048751e-05
-3.53625967043848e-05
-1.77451639982527e-05
1.29483271442924e-06
-4.45697072052927e-05
-5.71612014982858e-05
-3.01825817577104e-05
-1.23790197144216e-05
-3.40288458956006e-05
-3.75653531918456e-05
-3.73696384797061e-05
-3.99300455127279e-05
-4.03781424136059e-05
-3.79657964945386e-05
-4.89162122638419e-05
-3.21361567324106e-05
-4.70953826826518e-06
-4.82582175236853e-05
-1.20973466652947e-05
-5.31732429646887e-05
-3.06456337790825e-05
-2.59829146387641e-05
-1.40654429785315e-05
-1.35052619880363e-05
-2.78818761202141e-05
4.31049266046036e-06
-1.5366848060679e-05
-4.87445401793332e-07
-2.21462030094541e-05
-3.40276353767032e-07
-5.22397951850596e-05
-1.59830954040475e-05
-4.05949387266804e-05
-3.8882324663476e-05
-1.49986375166363e-05
-4.44932343420884e-05
1.16898617208481e-05
-2.12759884132493e-05
-1.23363091907445e-05
-2.18677948854043e-05
-1.99706404132574e-05
-4.17909019144196e-05
-1.86707650325924e-05
-3.44696292292947e-05
-1.25874299048069e-05
-1.06967202713552e-05
-3.24712924264395e-05
-1.24276520370572e-05
-4.05418252601501e-05
-7.33345707611694e-05
-1.61074628740539e-05
-5.75900489436443e-05
-4.332715161929e-05
7.90446310860844e-06
-4.36972250063548e-05
-6.27346751811037e-05
1.40015006255787e-05
-4.90021663336466e-05
-4.45515601535063e-05
-3.08758945019742e-05
-1.35881810206444e-06
-2.88301887106639e-05
-2.41249412149263e-05
-4.25861433113419e-05
-3.79032801823224e-05
-4.30386833937839e-05
-4.40873598462633e-05
-5.02445680340979e-05
-7.30617000894027e-05
-1.35846143743752e-05
-2.65133805478771e-05
-1.96377251033456e-05
-2.81213922117346e-05
-1.50530222440186e-05
-3.36881672755226e-05
-2.82141540404325e-05
-3.06565933068405e-05
-3.38356517504983e-05
-3.42725258040264e-05
-1.70047749099268e-05
-3.90042462548052e-05
-4.62712829978753e-05
-3.6223282404235e-05
-5.49358253679126e-05
-3.56410722465717e-05
-2.96984875611045e-05
-6.76316708914357e-06
-2.31943627505656e-05
-2.66029926249992e-05
-2.96466359473602e-05
-1.63548795031548e-05
-2.58104092912733e-05
-2.74391912805734e-05
-5.53366219281528e-05
-4.90662524489724e-05
-3.23842639580121e-05
-2.66135866210955e-05
-2.34855449554719e-05
-4.07056299953657e-05
-2.68475906395503e-05
-5.17625748539367e-05
-3.25943057956597e-05
-4.65682678892682e-05
-2.5706262640016e-05
-5.11105608083178e-05
-4.60128777165555e-05
-7.46012297582086e-06
-2.11857466936937e-05
-4.54327264533835e-05
-4.04481863669562e-05
-2.59143409971396e-05
-5.92221130890658e-05
-3.42440147943739e-05
-5.43074139235924e-05
-4.1104703802903e-05
-4.36649856625465e-05
-5.95328746917298e-05
-4.37596385508983e-05
-1.09564865560454e-05
-3.05685036021461e-05
2.17287292578063e-06
-4.25911060089058e-07
-7.44723660015563e-06
-2.24332027801419e-05
-1.21604312169009e-05
-1.2678543544961e-05
-1.74941102769485e-05
-2.22348652943335e-05
-2.93980514920722e-05
-2.72569163605043e-05
-2.6617798284341e-05
-2.77632907293638e-05
-4.31286967079014e-05
-3.14317023808749e-05
2.5165104720986e-06
7.13317656615081e-06
-4.81698686906737e-05
-3.33269511575097e-05
-4.75813879473185e-05
2.68338579734463e-05
-8.90461212990137e-06
-3.70410697589523e-05
-4.08098032939263e-05
-2.10530658130429e-05
-3.06016492792357e-05
-2.79310350125636e-05
-3.82161182377078e-05
-1.88309579194168e-05
-4.03586812014108e-05
-4.78717349969565e-05
-2.55407611923273e-05
-4.9242340970965e-05
-2.8374033907367e-05
-2.88815707686802e-05
-8.5476008366114e-05
-1.72552501691928e-05
-2.02210700818181e-05
-2.44672560779021e-05
-2.73469336156589e-05
-1.41345426904888e-05
-5.18653493353241e-05
-1.33816269155678e-05
-7.27492624496166e-06
-1.80337624531189e-05
-3.0527905983626e-05
-3.73057664213148e-05
-3.37488930985267e-05
-3.9075370397643e-05
-3.93881080009638e-05
-5.71811992808393e-05
2.12711032778173e-05
-2.69144205663496e-05
-1.1424471055137e-05
-3.43977569752967e-05
-2.92896847514661e-05
-1.54285377348216e-05
-3.00942580512422e-05
-2.16533439761685e-05
-1.39110633633472e-05
-4.761148931192e-05
-3.84036577867675e-05
-1.4975658052637e-05
-1.71187554761342e-05
-4.29342752682875e-05
-4.00675513041734e-05
-4.45424569545671e-05
-3.19514570907805e-05
-2.97887147552458e-05
-1.28823490525934e-05
-3.0267013730546e-05
-4.88894872121318e-05
-2.85060392605259e-05
-4.99947654477847e-05
-5.18164728462893e-05
-3.80138436900731e-05
-3.27053042181194e-05
-4.37533969587581e-05
-2.57526828298943e-05
7.58125097291051e-06
-1.82999820073668e-05
-4.94067760344996e-05
-9.57343378276143e-06
-6.00696630340874e-05
-2.76932071910452e-05
-7.71847053387954e-05
-2.12240491397896e-05
-4.88840141277369e-05
-3.43173367139827e-05
-1.44097818846663e-05
-6.45445137995332e-06
-3.77113087612636e-05
-3.50251697892083e-05
-2.85106071418383e-05
-8.05593517430202e-06
-3.42609945139098e-05
-1.01222275815926e-05
-2.85775432710213e-05
-1.84743943219345e-05
-1.54309344515618e-05
-2.96337962823916e-05
-3.20604506244249e-05
-5.01021418813614e-05
-1.65380871778827e-05
-2.81516503204689e-05
-7.87476984558031e-06
-4.22414606734785e-05
-1.15330783768329e-05
-2.82773851000634e-05
-4.03642291976296e-05
-4.21255409342037e-05
-3.09436914089169e-05
-1.14581509487444e-05
-2.35850234596921e-05
-4.71623352853022e-06
-3.80469019757136e-05
-3.31115500250506e-05
3.18021341805888e-06
-5.37356156130533e-05
-4.44312825000982e-05
-1.1097597263018e-05
-4.43613138003641e-05
-1.46237193845688e-05
-5.72981140424574e-05
-4.12792713423676e-05
-3.45396488702161e-05
-2.25578444799901e-05
-4.47211264711657e-05
-3.33193829496097e-05
-4.69837300794634e-05
-6.3188182821451e-06
-4.64306358645992e-05
-1.21503508859145e-05
-5.27805013774058e-05
-1.50717683382813e-05
-2.80241496480088e-05
-3.0336126491001e-05
1.65569150364353e-05
-2.42359632862982e-05
-4.00092386055743e-05
-8.7731725888046e-06
-3.0955010476668e-05
-3.72322420192675e-05
-2.32016659176317e-05
-1.44296223163724e-05
-2.45517329886493e-05
-1.9172310996858e-05
-2.14053679612835e-05
-1.28081844835366e-05
3.64133757691446e-06
-2.1429606376584e-05
-4.41247038946101e-05
-3.04346217753352e-05
-3.41182759414944e-05
-4.34253944582121e-05
-1.91874992020248e-05
-3.73691130757444e-05
-1.25743592223502e-05
-1.0626005190454e-05
-4.15311572973689e-05
-1.52852615520636e-05
-6.19909920721322e-05
-4.61000232516105e-05
-4.89754343818853e-05
-2.68439405244644e-05
-3.28216248956229e-05
-4.26735291284355e-05
-2.13088960834014e-05
-4.88573335882938e-05
-4.15509254195989e-05
-4.82683210940248e-05
7.14368449728194e-06
-5.92204052260263e-06
-2.82884703627811e-05
-5.3393340578696e-05
-3.45856133503723e-05
-2.15235526670514e-05
-2.48128456170571e-05
-7.02228828346758e-05
-2.13680039165742e-05
-3.16063699010466e-05
-3.58031583340693e-05
-3.54941395573874e-05
-1.06113704567664e-05
-5.30580319156372e-05
-1.47975429913813e-05
-1.18366437435243e-05
-1.91746019498101e-05
-5.29888175207023e-05
-4.21040766953502e-05
-3.30438316034921e-05
-3.56902660509795e-05
-4.09322065802577e-05
-1.58948803855301e-05
-4.55380810983211e-05
-8.80452220954409e-06
-3.89027865046324e-05
-2.51808848509314e-05
-1.79313945054498e-05
-3.02305065074431e-05
-2.73293361736947e-05
-6.03961840942923e-06
-1.57254513844569e-05
-2.80116258700349e-05
-2.61354940908153e-05
-2.82531985012902e-05
-3.5814296512728e-05
-5.30018717228029e-05
-5.48414291135221e-05
-7.09678322046444e-06
-7.32824312426651e-06
-3.73821653137401e-05
-1.12455649040108e-05
-2.12197655994218e-05
-1.14222392659964e-05
-3.65397391853037e-05
-4.39446360957955e-05
7.54134077190036e-06
-3.49573640384434e-05
-3.50042180731816e-06
-1.71668733559667e-06
-2.05057950552028e-05
-2.99643521589676e-05
-5.71501402764146e-05
-3.37351008009517e-05
-5.66148683705359e-05
-9.78359751605053e-06
-3.88392720816602e-05
-2.9694596456081e-05
-3.91064444519737e-05
-5.56116397709594e-05
-4.03839420468995e-05
-5.06968417910438e-05
-2.13218380607284e-05
-3.09568599633145e-05
-3.70112135363331e-05
-1.58476279674228e-05
-2.23337127165986e-05
-1.1550718537406e-05
-5.88725923871665e-05
-3.76022154617659e-05
-1.72482331293599e-05
-4.02855365151579e-05
-5.13430569737498e-05
-1.15480645362976e-05
-6.03438558723347e-05
-4.82418684184255e-05
-1.0929497005155e-05
-4.45847310008821e-05
-5.68056723552727e-05
-3.89349746388417e-05
-1.2644705875907e-05
-4.2297673467299e-05
-3.2726062437186e-05
-1.98921433286195e-05
2.04985436538943e-06
4.99707506665298e-06
-5.5447420906704e-05
-1.76677865140957e-05
-2.37413123839816e-05
-2.08141433129255e-05
-1.83404798436055e-06
-4.48630896368777e-05
-1.50063489317701e-05
-2.24436344022889e-05
-3.48312570038874e-05
-6.98949374512881e-06
-2.65471757553119e-05
-4.03825057134018e-06
-6.07900498932696e-05
-3.14729317992165e-05
-1.52609013168878e-05
3.29401392460578e-06
-2.14767923194757e-05
-3.65675057038282e-05
-2.25092116393451e-05
-3.61015504311071e-05
-5.25753347874118e-05
-2.27697291506247e-05
-3.34045435058616e-05
-3.89833337183029e-05
-5.57459433666396e-05
-4.62590165935792e-05
-1.82658257134834e-05
-3.5872841889562e-05
-2.30667953941964e-05
-1.41676650319818e-05
-2.91225194539586e-05
-4.75770085696927e-05
-3.41897917716999e-05
-1.42220474610568e-05
-4.52864418498926e-05
-3.31274431155087e-05
-2.31043488554902e-05
-6.28247407789009e-05
-1.08231997630985e-05
-4.80691311249613e-05
-3.92049062889223e-05
-5.23113259298919e-05
-4.79306272452725e-05
-3.5704501125315e-05
5.74006458681309e-06
-5.26259455187006e-05
1.11016061966459e-05
-3.29614349067292e-05
-1.36288856677133e-05
-2.63402795503568e-05
-4.53397473584416e-05
-1.6018200212157e-05
-4.69134748446234e-05
-2.83778274356446e-05
6.02711260798788e-06
-3.41869729841446e-05
-1.76961151967205e-05
-4.30440875868648e-05
7.15046344342821e-06
-3.00932774798654e-05
-3.29965872934866e-05
-6.12582449705316e-05
-8.60879977920168e-06
-3.19001268795495e-05
-1.52786478065232e-05
-3.70387849272377e-05
-2.84154225217751e-05
-2.90977327172284e-05
-5.60452124963839e-05
-3.47415368644695e-05
-2.40494191753728e-05
-4.6823689454377e-05
-1.34863008824106e-05
-5.06386918951836e-05
-3.3255585360287e-05
-8.67993777382908e-06
-1.67159111180549e-05
-2.09743736968027e-05
-3.86639340140222e-05
-5.201483880773e-05
-1.33889737252818e-05
-4.18119277169447e-05
1.31694298804906e-05
-6.2755146179973e-06
-2.22729043116023e-05
-5.43051629778874e-05
-2.17312125060839e-05
-3.50027750773023e-05
1.58690996976266e-05
-3.07062581292978e-05
-2.44365022088987e-05
-2.10014989646567e-05
-2.42520350335144e-05
-3.43373167446696e-05
-2.55815998321814e-05
-2.49024917238652e-05
-3.32916396965767e-05
-1.56512560366523e-05
-4.51705092837038e-05
-2.16128204622453e-05
-5.22221382867011e-05
-2.04868552763168e-05
-1.61738967080106e-05
-2.32974315642921e-05
-2.45485135032971e-05
-1.90982747699775e-05
-2.33220615867127e-05
-4.25994359319824e-05
-3.59208531227413e-05
-5.05538319280981e-05
-2.96647919800903e-05
-2.46286910432383e-05
-8.57712538384559e-06
-8.69298486719201e-06
-2.67229529916778e-05
-3.24811547396998e-05
-4.21160177507709e-06
-8.21179901588559e-06
-3.60608374707797e-05
-5.36668923412345e-05
-3.72919658259857e-05
-1.70218351584652e-05
-3.9301994303131e-05
-4.61521784306406e-05
-4.00020625487427e-05
-4.28897790198164e-05
-5.44068577335602e-05
-4.93442426409203e-05
-1.73590225130599e-05
-3.82035147676215e-06
-9.42993338518245e-06
-4.21505653280615e-05
-4.53856515550341e-05
-2.51267411033988e-05
-4.725838054964e-05
-2.83935434139543e-05
-3.49942145798611e-05
-1.92232415099243e-05
-4.33556792418955e-05
-3.82312970915431e-05
-2.40313827858785e-05
-6.15641410010316e-05
-1.88022097928997e-05
-3.44947619506654e-05
-4.4863905006722e-05
-3.71142385394949e-05
-1.33027192264188e-05
-6.60167694425287e-05
-4.19183435092799e-05
-5.5140964039713e-05
-1.70498108176428e-05
-2.63224927835413e-05
-3.43839398699039e-05
-6.94072022688794e-06
1.09438422701995e-06
-7.82872664853498e-06
-2.19483878087607e-05
-4.61892535399304e-05
-1.89300575900687e-05
-8.3680155773778e-05
-1.9392223323995e-05
-1.27748833863528e-05
1.17268132127696e-05
-3.33783507081035e-05
-6.71889012494489e-05
-4.74088766064447e-05
-5.48672987396331e-05
-3.54691580002032e-05
-4.15577348969522e-05
-3.04606503416542e-05
-6.2630468767395e-06
-5.4732140913142e-05
-4.86622278667687e-05
-1.90025567581713e-05
-2.16564821783149e-05
-2.1431926668262e-05
-2.24329936279547e-05
-2.74914407779882e-05
-1.77764680321594e-06
-1.15442560552269e-05
-5.07345918815621e-05
-4.05032551907227e-05
-2.49483332035691e-05
-3.41475000963246e-05
-3.54830674260782e-05
-4.08025114491163e-06
-4.72490031468957e-06
-1.22181882344289e-05
-4.40402733565437e-05
-3.51989538902182e-05
-1.43740230340471e-05
-3.84402403689119e-05
-4.30982249727961e-05
-1.7956119303501e-05
-1.95132662217157e-05
-3.87777608609213e-05
-9.72988449669747e-07
-3.79747081893804e-05
-3.02701275647694e-05
-5.0307223920765e-05
-3.24549127567261e-05
-3.05762265916551e-05
-4.48254091477415e-05
-2.30019580480313e-05
-4.58167777880194e-05
-1.76815957630075e-05
-4.41886861054783e-05
-2.79897164319068e-06
-1.72489496159129e-05
-2.10218763587958e-05
-2.08903826172034e-05
-4.32077179455824e-05
-1.70716390340808e-05
-4.53172699964831e-05
-4.33008583058256e-05
-3.93146815360666e-05
-4.0532513862908e-05
-3.67791251808931e-05
-3.52626512919021e-05
-4.75084106523934e-05
-3.52229061432367e-05
4.05337579160428e-06
-4.16430098222574e-05
7.27115570328259e-06
-1.08437377875208e-05
-6.13158388225326e-05
-4.24383041389313e-05
-2.59720835244261e-05
-1.26156041824213e-05
-4.39280795065507e-05
-1.16301453420612e-05
-5.67065811683387e-05
-2.18390902820187e-05
-2.86172368886442e-05
-2.00259917283659e-05
-3.86622899662039e-05
-2.78465273129718e-05
-2.95014184891673e-05
-1.97543094839234e-05
-5.39161859529662e-05
-1.10164532658811e-05
-1.78909722943024e-05
-1.77386765595786e-05
-4.49370993776999e-05
-6.10800324906055e-06
-4.80676153390709e-05
-1.65497741833545e-05
-4.90871589993171e-05
-3.81394813001308e-05
-2.67275151690725e-05
-2.17511925544256e-05
-5.60950829943721e-05
-2.4249646506892e-05
-1.89759204749183e-05
-3.08530227259386e-05
-1.34582442328429e-05
-2.5974441922624e-05
-3.32931154921395e-05
-2.36767425671265e-05
-2.20180886359325e-05
-9.13863095400988e-06
-5.65092070398095e-05
-2.91002220781855e-05
1.23054302037761e-05
-2.45357430592198e-05
-5.05893271024177e-05
-3.6298091801911e-05
-2.8723477359239e-05
-2.84868190142273e-05
-7.91910437777032e-05
-1.23101878432339e-05
-3.51998718063441e-05
-5.70557882205014e-05
-1.23667909409057e-05
-2.83492284962648e-05
-4.6335388913796e-05
-4.85469649930213e-05
-2.78950855266006e-05
-5.23326283939838e-05
-3.95970601432721e-05
-4.24809390529885e-05
-9.93851882547457e-07
-1.58791820509986e-05
-1.77630416315387e-05
-2.43990380036557e-05
-1.89215555243589e-05
-3.45074876469294e-05
-8.15200580723547e-06
-3.02666077413205e-05
-3.75429031087982e-05
-2.96627853259179e-05
-7.38179070954547e-06
-2.40282967090141e-05
-1.49204149928395e-05
-1.60347820958953e-05
-4.16980225499255e-05
-1.97072813527821e-05
-2.66192005607741e-05
-4.15928917692402e-05
-3.86126927838409e-05
-1.28087690650633e-05
-3.53294424647166e-06
-6.33679980283765e-05
-9.52951959034774e-06
-3.16739365026456e-05
-2.43987944435903e-05
2.24890117330852e-05
-1.43912279198368e-05
1.10361021040138e-06
-1.42018753347244e-05
-1.99986257316541e-05
-2.11376979634128e-05
-2.18801779233951e-05
9.68304153221929e-06
-4.17432727534454e-05
-2.53277737140296e-05
-3.53713951751662e-05
-2.49367247738299e-05
-4.43646049797862e-05
-4.83149497745233e-05
-3.06128833665215e-05
-4.67585776390476e-05
-3.33404533689109e-05
-5.22344636191929e-06
-8.93118495174743e-06
-4.00108983777731e-05
-1.75639267101909e-05
-6.02530604218098e-05
-1.9593933924358e-05
-1.83282286111737e-05
-5.27978678502001e-05
-4.47278159800681e-05
-3.97256163800946e-05
-5.00472856415078e-05
-2.70875973707138e-05
-1.42376761992111e-05
-4.26520264288459e-05
-5.95160734927362e-05
-1.51580245390801e-05
-4.89053555308175e-05
-1.33419637932365e-05
-1.19306203496162e-05
-1.57991715592699e-05
-1.87939512938008e-05
-2.36456358359095e-05
-6.14398546385772e-06
-2.93995613079652e-05
-2.8041995718476e-05
-1.23505515299729e-05
-3.309013045988e-05
-1.50102505525548e-05
-1.67419902456278e-05
-2.10037659817005e-05
-2.13692298158476e-05
-4.78960834666964e-05
-3.16929032351531e-05
-6.01744503823893e-05
-1.87506794218185e-06
-4.10576562425726e-05
-1.34147147943812e-05
-2.36724173746754e-05
-4.7041309145079e-05
-3.08852310947766e-05
-1.71338954355984e-05
-2.78493657477611e-05
-3.29827605847207e-05
-3.95685029641978e-05
-5.08301968828355e-05
1.43514176236522e-06
-3.02050701115922e-05
-1.68120098607637e-05
-5.61461978956869e-05
-4.5131958919436e-05
-1.53285874389278e-05
-3.05502882609743e-05
-6.08033310827829e-05
-4.12664798510124e-05
-7.96103065096943e-06
-1.632534227806e-06
-4.12521327166665e-05
-3.17279461933176e-05
6.93668414916505e-06
-4.49884170167239e-05
-4.38601244803079e-05
-1.62728412435395e-05
-1.810078410132e-05
-2.53968884254782e-05
-2.68230836960638e-05
-4.84295602995813e-05
-3.73454464591496e-05
-1.64017738926292e-05
-1.74657070417371e-05
-2.24849273195312e-05
-2.79774305658045e-05
-5.32983601686689e-05
-4.26524590068004e-05
-3.76467817179383e-05
-3.30827685932471e-05
-2.70487498518321e-05
-5.73597784900646e-05
-5.75545454772777e-05
-1.21360877302306e-06
-2.89760853240221e-05
-4.22622188691568e-05
-1.40633906850711e-05
-2.27718901406383e-05
-3.13795311951806e-05
-1.2323573454245e-05
-4.23473268723552e-05
-4.10034907552941e-05
-2.86133392147722e-05
-2.00984201067354e-05
-2.92458946994886e-05
-4.78052362086437e-05
-3.25817188512062e-05
-3.24858415398497e-05
-2.83647047615924e-05
-1.46043550308725e-05
-2.71603452534725e-05
-4.58897820150492e-05
-1.37942085534898e-05
-7.61204866645452e-05
-2.6822723974352e-05
-4.69411301363347e-05
-2.06594156723247e-05
-3.51298454333925e-05
-2.79713721147333e-05
-3.45335241117575e-05
-4.49346398644348e-05
-2.64186598575943e-05
-5.35631385773855e-05
-2.65162483897182e-05
-4.18299695412713e-05
-3.60655509418473e-05
-6.04453820162545e-05
-2.71038528885632e-05
-2.69277130148273e-05
-3.57734379267674e-05
-2.632156558761e-05
-4.5477491060429e-05
-2.11971481099251e-05
-4.39719730096613e-05
-4.47793379453158e-05
-3.57022773020355e-05
-3.64281997977221e-05
-4.00038049312439e-05
-4.27651940912617e-05
-3.90567471556516e-05
-4.65790802090437e-05
-2.63151157957256e-05
-1.91378745069827e-05
-2.73189892031871e-06
-8.29774825088498e-06
-1.98797521877416e-05
-1.84537351311689e-05
-5.50115307022383e-06
-1.73384342941608e-05
-1.02546223770418e-05
-2.36509250635532e-05
-1.88722641654811e-05
-1.47149423420035e-05
-6.2798982973746e-05
-2.74321929763526e-05
-3.09166518815547e-05
-6.43533446092187e-06
-4.22243464080324e-05
-1.54625621752556e-05
-3.0189480289211e-05
-2.40211873084483e-05
-4.61512936881568e-05
-1.75564780525169e-05
-4.12518449811838e-05
-1.94802735156346e-05
-2.65418076759046e-05
-7.43573444895451e-06
-4.16990014077299e-05
-3.7770464686356e-05
-3.7083520534549e-05
-4.73817147638503e-05
-1.51374370858858e-05
-3.2832653477842e-05
-2.33055347649598e-06
-8.29685661246715e-05
-1.55645819239215e-05
-1.20452021925781e-05
-5.72648943939299e-05
-3.55484055839674e-05
-3.67693859731202e-05
-1.48614993794393e-05
-3.95094999055349e-05
-3.16398763331798e-05
-4.81097004714733e-05
-1.04792043454384e-05
-5.82242657929367e-06
-6.96818638020772e-05
-2.19561092000602e-05
-4.59915174614466e-05
-1.58912710700463e-05
-1.7781802768827e-05
-2.39125520529908e-05
-2.88572185104132e-05
-1.37139145961381e-05
-3.99122493941204e-05
-3.26623092467911e-05
-3.73611579766977e-05
-4.76617707654967e-05
-1.34095386852156e-05
-2.80175515806404e-05
-2.62774353962933e-06
-1.79223121863712e-05
-7.18528769244082e-06
-4.51752284977612e-05
-6.41724977936547e-05
-3.11522699873947e-05
1.44912924040303e-07
1.18267270651972e-06
-4.68342700862999e-05
-5.23064779097041e-05
-2.45463203688037e-05
-4.91845386563918e-05
-3.11122014566858e-05
-3.55865502758501e-05
-1.15433279004858e-05
-4.08922421996626e-05
-2.90655214385836e-05
-3.41155813072734e-05
-1.40243516886016e-05
-2.03738826775695e-05
-2.51299341688631e-05
-2.04718614499993e-06
-3.44685407296121e-05
-4.12582441051884e-05
-2.98968009727737e-05
-3.15132327271705e-05
-5.66023177071512e-05
-3.94719877799332e-05
-3.28089661251841e-05
2.28468124529376e-06
-3.36425991937618e-05
-3.65153507957302e-05
-4.11799965411154e-05
-3.51084025863594e-05
-2.18359173163837e-05
-5.11445961231503e-05
-1.04292945371251e-05
-2.84030978253045e-05
-3.23575377176598e-05
-9.46609524601147e-06
-1.89280372226541e-05
2.56609814650226e-05
-4.96266404289248e-06
-1.74041397873926e-05
-2.61030728987812e-05
-2.14001414785276e-05
-1.66513869310993e-05
-1.18790340259053e-05
-2.93854860134167e-05
-2.94170433546338e-05
-2.76460039049404e-05
-2.68171758058631e-05
-3.66936833566617e-05
-1.82615999019232e-05
-1.37984737190737e-05
7.23059402806141e-06
-6.23411036938505e-05
-8.26265173000559e-06
-3.73587181371606e-05
-2.48408646105438e-05
-1.93795503333555e-05
-2.56870046295471e-05
-3.1122341634191e-05
-4.27958154786077e-05
-4.93660706010153e-05
-4.64005888064029e-05
-4.01982088231239e-05
-1.36192895350614e-05
-1.58897294739274e-05
-1.68181394584785e-05
-2.75844441377435e-05
-2.19681276312672e-05
-3.74180316123112e-05
-3.13604594260535e-05
-3.86701870620365e-05
-1.30297228633203e-05
-6.30194502846967e-05
-2.00462228289063e-05
-2.24770919419433e-05
-5.03098415724783e-05
-1.74879377866513e-05
-3.90321858817754e-05
-2.66613822698627e-05
-3.30535588732639e-05
-9.3044800560139e-06
-4.59862198857171e-05
7.63742070141893e-06
-2.48658038451425e-05
-3.72469538516832e-05
-1.14255215055588e-05
-2.93940807972585e-05
-5.52019453050369e-05
-5.98358432528783e-05
-9.73799563535709e-06
-1.52383242059809e-05
-4.94566184833797e-05
-1.80371299326047e-05
-3.94782315034853e-05
-1.89483493830069e-05
1.04372846265585e-05
-5.10274045251586e-05
-8.65583211258206e-06
-1.68003719929159e-05
-2.22709624595006e-05
-4.11381531580261e-05
-1.40798631435227e-05
-3.00203966989207e-05
-3.35310438698782e-05
-2.6952818017313e-05
-1.78837518644375e-05
-4.10586184744603e-05
-1.24253070375831e-05
-4.03878631132687e-05
-3.58291722084143e-05
-4.87190054089647e-05
-4.04511150905634e-05
-1.60846646435865e-05
-1.18848954956164e-06
-1.71417900117891e-05
-2.28650269270054e-05
-2.23915814508687e-05
-4.50788624344611e-05
-2.84282797108027e-05
-2.59056238350901e-05
-1.00652243489436e-05
-4.76568861587075e-05
1.13811424506276e-05
-1.08086572901993e-05
-2.92693156741713e-05
-3.10954560096655e-05
-2.08986128860865e-05
-3.43639657980003e-05
-2.07633711893335e-05
-4.52344743576984e-05
-2.61091815748478e-05
-3.01114609178475e-05
-7.08983976286449e-05
-4.78899618026118e-05
-4.16495126620478e-05
-1.40413047352759e-05
-1.12974108514487e-05
-2.20146906374794e-05
-2.40684725930398e-05
-2.61100365395984e-05
-4.36147640421607e-05
-3.13715751396211e-05
-5.62541604874016e-05
-4.1573605695408e-05
-2.52411999915145e-05
-7.55756195280337e-05
-8.01981114043315e-06
-2.04211487203742e-05
-3.86179974607761e-06
-3.93692592549135e-05
-3.71401362805281e-05
-1.86725157698326e-05
-4.57945292356468e-05
-3.21840627921143e-05
-2.88451157366085e-05
-5.39313784628622e-05
-7.7051081405491e-06
-4.49391376678658e-05
-3.27181570040027e-05
-7.01664955169673e-05
-3.73093655075332e-05
-3.80399902175465e-05
-1.8207924250288e-05
-4.09353589605926e-05
-6.41382445868403e-05
-4.70566920839883e-05
-6.28508768835467e-06
-1.97538660537036e-05
-3.48991299173596e-05
-1.77259849937006e-05
-1.64628060656126e-05
-5.29830900249375e-06
-2.48274845344107e-05
-2.81160004736609e-05
-2.47170321744852e-05
-6.57145771839751e-05
-3.65747460820761e-05
-2.65759974591332e-05
-5.20636321968113e-05
-3.07396112210565e-05
-4.19532840507441e-05
-1.09282853056473e-05
-2.95473477168272e-05
5.93936145464261e-06
-1.86931895638273e-05
-1.18154034881504e-05
-1.1934799192983e-05
-2.21575072880395e-05
-3.27101453177176e-05
-4.45835853737158e-05
-3.78341597681969e-05
-3.44078135033461e-05
-4.34416754459335e-05
-1.64465037685866e-05
-4.06445738948196e-05
-4.27228130948947e-05
-3.14346203904369e-05
-2.43820769187992e-05
-2.77757609883432e-05
-3.85477931845113e-05
-5.61071722055896e-05
-1.69677567813794e-05
-3.88536001726096e-05
-8.70022230618684e-06
-8.38727906126607e-06
-1.48886408749623e-05
-2.68733167550407e-05
-5.87866139470468e-05
-4.73664223971687e-05
-2.94397188274486e-05
-4.10306767783838e-05
-1.29216349871049e-05
-2.2645458226119e-05
-2.30743485473645e-05
-5.11434538891294e-05
-2.00837557218329e-05
-4.68204402959245e-05
-2.66053559307692e-05
-5.01740706600239e-05
-3.25409707534448e-05
-3.06216357783888e-05
9.1655439441948e-06
-5.87558049423406e-06
-2.12059963380452e-05
-6.85579288633579e-06
-3.46765201369988e-05
-3.58953665848379e-05
-3.3337319965804e-05
-4.21205276662671e-05
-5.79740124185493e-05
-4.20305797295411e-05
-2.82283637256484e-05
-3.60018208273114e-05
-1.24121987406433e-05
-4.45220086330603e-05
-2.94976810680058e-06
-4.36968792248222e-05
-3.91496882521954e-05
-2.23501629144459e-05
-4.06864231358924e-05
-5.3095966294195e-05
-4.36504139435756e-06
-3.63639844313785e-05
-2.35577006197357e-05
-3.78885029333558e-05
-1.15808267604868e-05
-2.22621542016481e-05
-4.32929139647109e-05
-4.56584802755317e-05
-5.51332818812469e-05
-2.2522931018784e-05
-1.56315827040972e-05
-4.93491953112254e-05
-2.92901941978397e-05
-4.14242722517922e-05
-5.06799559974524e-05
-5.89091104007349e-05
-3.64384023383237e-05
-4.97695575817177e-05
-3.70084225950216e-05
-6.31454825338211e-06
-2.88238747762851e-05
-3.92180760153344e-05
-5.03068143394331e-06
-5.57781387292105e-05
-3.64760507886912e-05
-3.03421450718456e-05
-2.74797221732546e-05
-1.83828299229683e-05
-1.61513533052717e-05
-9.60629542684815e-06
2.02298783782404e-05
4.05069269084402e-06
-3.04543108987597e-05
-3.71242313488784e-05
-3.11969383647617e-05
-2.30133965820532e-05
-1.2618340979023e-05
2.74709249922421e-06
-2.28144601625497e-05
-3.76913539213966e-05
-4.3069638465425e-05
-2.82929829650698e-05
-2.19060829818261e-05
7.59618470023541e-06
-1.95385794817133e-05
-2.57731088826716e-05
-2.6437298007772e-05
-3.27717823014091e-06
-4.01578623578586e-05
7.45684881401066e-06
-1.92244815035264e-05
-2.88242707920462e-05
-1.54352865269182e-05
-4.26947905435552e-05
-4.42655151793461e-06
-3.46120299293153e-05
-2.85464000276917e-05
-1.69469987791813e-05
-3.05838092557671e-05
-1.37078154618398e-05
-1.08494731613897e-05
-4.03240096740513e-05
-5.85156313566814e-05
-2.99456284202159e-05
-3.74173903714679e-05
-1.98076163002731e-05
-5.0785452732505e-05
-2.55738991888082e-05
-1.85488150838438e-05
-3.61185460156712e-05
-2.34310343598341e-05
-7.36254226969784e-06
-2.3954122633924e-05
-2.86899228812186e-05
-5.17356714862921e-05
-1.98782976079617e-05
-4.42264183723283e-05
-2.72763975985984e-05
-5.07232761871306e-05
-3.45893817362156e-05
-3.24868421115739e-05
-4.03194017720658e-05
-3.07300773706981e-05
-4.60371874294241e-05
-3.39293317255708e-05
-3.9705461349864e-05
-1.55100480940459e-05
-1.06247157201147e-05
-1.47706371260936e-05
-3.57835394150247e-05
-2.36146339817524e-05
-5.46836598774447e-05
-3.19860579803464e-05
-9.39470406899458e-06
-5.28898488547219e-05
-2.82087686442985e-05
-2.057081728953e-05
-3.92254494098967e-05
-3.24801131156116e-05
-3.46196494530271e-05
-5.70441517953182e-05
1.80268023651564e-06
-2.53635775137824e-05
-4.97793391055028e-05
-4.01091755819059e-05
-3.21721564370022e-05
-3.06335190369824e-05
-1.459483170528e-06
-1.83265995778856e-05
-3.36709328460554e-05
-8.98493660303263e-06
-1.32135661231678e-05
-6.33178423473633e-06
-3.54900453536749e-05
-1.25458459536617e-05
-1.1395729804268e-05
-3.99207226555373e-05
-3.23588206947414e-05
-3.89290630601148e-05
-2.48899935711246e-05
-3.97120368237784e-05
-1.79873236935706e-05
-1.55120859676236e-05
-2.30336650418186e-05
-1.26496876661767e-05
-3.63122873370976e-05
-2.09270106346848e-05
-2.51296511414108e-05
-3.74989037445877e-05
-2.04693972289161e-05
-4.09195154738931e-06
-3.28419269491362e-05
-3.12793406459182e-05
-4.97395266599221e-05
-2.00438090727374e-05
-2.81753599608001e-05
-6.02136617997008e-06
-4.12009479027008e-05
-3.56051829808693e-05
-3.49643893809808e-05
-3.51856749373949e-05
-3.0726627211922e-05
-2.32863755606205e-05
-2.50447636912189e-05
-3.48993882562983e-05
-1.99090682530049e-05
-2.34609962204357e-05
-1.48040870246303e-05
-1.84716091305126e-05
-4.60188645794268e-05
-7.95886786551823e-06
-3.07098032106056e-05
-2.11777031801835e-05
-5.03413059432594e-05
-4.15889194037567e-05
-5.18309402977804e-05
-2.72340771573703e-05
-6.27283076671534e-05
9.92680991324333e-06
-6.22861716402853e-05
-1.301181739786e-05
-1.84463553219649e-05
-4.49532007720314e-05
-2.06595385319015e-05
-2.95665184005753e-05
-6.17521693113333e-05
-6.4760824055253e-05
-2.79303007197155e-05
-6.15546676035887e-05
-1.39223346308725e-05
-6.13183963851644e-05
-4.5532447926992e-05
-2.51538404044799e-05
-5.48786395251584e-05
-3.98000458728448e-05
-1.72624903260385e-05
-5.05970473432185e-05
-5.75208141313806e-05
-4.51667908480967e-05
-9.79813530519503e-06
-1.09020044388546e-05
-3.86337351555164e-05
-2.0420339635564e-05
-3.66079859110396e-05
-2.5174944139117e-05
-2.4675114810918e-05
-4.81852739801465e-05
-1.52460651233191e-05
-3.80156494230548e-05
-4.17546355097604e-05
-2.407106808624e-05
-2.27381278119307e-05
-9.08227745663599e-06
-8.96333627023735e-06
-4.73768275783732e-05
-3.28000632334768e-05
-4.66984486816558e-05
-1.1564454929471e-05
-2.34939346096094e-05
-1.62941424163576e-05
-2.34380553547889e-05
-6.21032959462154e-06
-4.70397160353838e-05
-2.6782917892728e-05
1.20645342511722e-05
-3.46379205561353e-05
-3.25925631538364e-05
-3.58197288115501e-05
-3.18774120302148e-05
2.94126809113335e-06
-2.77742998578997e-05
-2.3408124189525e-05
-2.47588842165723e-05
-5.53097518735752e-05
-4.38205908305646e-05
4.7872308973844e-07
-6.27415376163188e-05
-2.34908981087935e-05
-3.14674869210814e-06
-1.32004732995047e-05
-4.30046188642801e-05
-2.69241133713597e-05
-6.84292066371633e-05
-4.20295173239342e-05
-1.19193989199637e-05
7.48003457071698e-06
-1.72074172592054e-05
-4.83488439705319e-06
-1.58541130835137e-05
1.35458345661104e-06
-5.00907388850843e-06
-3.58571870216341e-05
-4.17069875959705e-05
-4.51056011353138e-05
-2.90658900294856e-05
-1.89248977522316e-05
-1.18856215411935e-05
-3.70794355741356e-06
-1.92521909712888e-05
-3.28256069713997e-05
-1.46906100488827e-05
-3.00091354734547e-05
-5.43722088749995e-05
-4.75624868351713e-05
-2.02697437420701e-05
-1.59390442074264e-05
-2.05698896900273e-05
-5.43718753606645e-05
-7.8845567921193e-06
-2.71773792103943e-05
-2.95119810716812e-05
-3.93952931224814e-05
-7.45439117675898e-05
-1.86926102478302e-05
-2.58028432349257e-05
-1.88059872952272e-05
-2.89922725228201e-05
-3.33005624386399e-05
1.02395138738267e-06
-1.78118492924229e-05
-6.05972759657421e-05
-5.79181476935528e-05
-4.51984799494336e-05
-3.4728297474699e-05
-3.05734909315852e-05
-5.53194910949326e-05
-2.793378878706e-05
-4.38754672809252e-05
-6.5195531535738e-05
-1.63102296090706e-05
-3.08706468208081e-05
1.31543124039235e-05
-8.96205762923893e-06
-2.35355914135237e-05
-3.82669689736427e-05
-6.59455665923431e-06
-7.14618287171039e-06
-4.43750796529088e-05
-5.42093405087932e-05
-1.99793977399789e-05
-4.70305548875739e-05
-4.84439454371067e-06
-1.82966602717861e-05
-3.52029939730636e-05
-1.64782508198404e-05
-2.55953057335355e-06
-1.79010123719999e-05
-7.80357638353325e-06
-3.38920467221832e-05
-6.52795825515456e-05
-2.76996552429778e-05
-4.12303442281952e-05
-2.38628536674001e-05
-4.23215424698568e-05
-3.53746810058187e-05
-2.59532589200277e-05
-2.05746347265322e-05
-2.27117936256973e-05
-2.76086659169956e-05
-2.23684530212585e-05
-3.6705740580429e-05
-3.14892946072361e-05
-2.68444168015281e-05
-2.03106670576433e-05
-2.87908798051601e-05
-2.74800847610163e-05
-3.28173094554418e-05
-1.62133950164043e-05
-2.31088556031636e-05
-3.58676447090344e-05
-1.92831716245841e-06
-6.95931971405566e-07
-1.08109362397392e-05
-3.46890197244834e-05
-4.5828826210923e-05
-3.29949390107929e-05
-6.48432746507562e-06
-7.8830023733826e-06
1.40313802998857e-06
-3.5920411775188e-05
-3.50578436985607e-05
-8.54128447967419e-06
2.08672519909691e-05
-3.12725708991243e-05
-5.20808778360455e-05
-5.35303888303293e-05
-5.45990466714864e-05
-3.69806205013067e-05
-4.26034703569984e-05
-2.62926416554547e-05
-4.4097800588311e-05
-3.87211827070023e-05
-2.23093135937168e-05
-3.14038581856175e-05
-5.16105382271313e-05
-1.29461429338746e-05
-2.21120569423304e-05
-1.45170721515273e-05
-5.22649051298356e-05
-3.88933875654003e-05
-3.51510448060277e-05
-2.98168608309444e-05
-2.43548217144099e-05
-2.88266320404753e-05
-3.63572994757276e-05
-4.68253570504452e-05
-2.0430301005021e-06
-4.52438060696848e-05
3.6976527617225e-06
-2.71150870311471e-05
-4.35109184474184e-05
-1.71950423274951e-05
-3.08549426396654e-05
-3.04098750664953e-05
-2.18861143421788e-05
-3.22688063305673e-05
-2.27786020250503e-05
-4.62007395745819e-05
-3.78804566124533e-05
-2.29597488449468e-07
-2.06889134074714e-05
-3.02783143118499e-05
-3.70549677803797e-05
-4.10461336273618e-06
-1.91481717470825e-05
-5.83093915385855e-05
-1.79878185196763e-05
-1.58958944905491e-05
-3.2886546923211e-06
-7.19251250049991e-05
-2.70971362899179e-05
4.87218248178462e-06
-1.00969920874483e-05
-1.51771106047127e-05
-6.89900171658866e-06
-4.61907246268247e-05
-2.99281802485371e-05
-2.23582193449399e-05
2.05992603585826e-06
-2.30448646877627e-05
-3.56808018079293e-05
-5.89018801165608e-05
-1.40208019399586e-05
-3.19271569822076e-05
-1.90513642295006e-05
-2.15105175827218e-05
-3.23451088854803e-05
-9.99015822600443e-06
2.79783303766953e-05
-3.72312005189447e-05
-2.45065193777179e-05
-4.58637925622576e-05
-4.88607205945835e-05
-3.20448101215366e-05
-5.33032456648285e-05
-3.16762282496495e-05
-6.1434882260336e-05
-3.49142405550172e-05
-1.6657428920286e-05
-7.64665320361736e-06
-2.52686753153407e-05
-4.48731368002497e-05
-4.05933287532393e-05
-1.56723769388092e-05
-2.79083166668653e-05
-2.81602047862709e-05
-4.65029338545269e-05
-2.16228853084177e-05
-3.31220732326291e-05
-5.28864614562166e-06
-3.01619077715415e-05
-1.10551517954645e-05
-5.07440446758701e-05
-4.82619775990019e-05
-1.61440625986328e-05
-5.45583341031742e-05
-4.64462511480157e-05
-1.6830779764126e-05
-7.84115915217068e-06
7.51637447704243e-06
-1.00771771949821e-06
-4.17643629485545e-05
-4.97227418291783e-05
-1.09405714564012e-05
-2.81106482452448e-05
-4.19275238682032e-05
-4.17901695796978e-05
-4.62163970317307e-05
-6.54571377031397e-05
-2.83608147234753e-05
-5.52329721815518e-06
-5.42390262832386e-05
4.05108126775537e-06
-5.5779572487788e-05
-2.78226855870938e-05
-3.36752138207086e-05
-3.0585807349881e-05
-3.00152797883521e-05
-3.14787005101413e-05
-2.41547211183424e-05
-1.27040725063939e-05
-7.67658610666375e-06
-1.73861003311986e-05
-3.51267991617049e-06
-1.3093644187679e-05
-3.85511005949509e-05
-2.78639984186461e-05
1.56538406330505e-07
-1.79428655005619e-05
-3.78731469880978e-05
-3.2640641774886e-05
-4.67766340482778e-05
-2.65120260146707e-05
-9.94576135933415e-06
-1.04373132416311e-05
-3.62944707785938e-05
-2.71875089275618e-05
-2.26114650320497e-05
-9.65618710614802e-06
-1.66357160854064e-05
-2.19606650443625e-05
-3.39797205569586e-05
-2.87646886452396e-05
-7.11131258871493e-06
-2.80226418849882e-05
-1.95483430913129e-05
-3.15658161902507e-05
-4.89483231262302e-05
-3.53314661669044e-05
-6.41132345036325e-05
-2.88349159400566e-05
2.94499955200315e-06
-1.92212671281998e-05
-2.30771524551093e-05
-3.82367631956058e-05
-6.35787121745434e-06
-2.72940643097302e-05
-3.06405420602821e-05
-6.57176924762302e-06
-5.93749833932686e-05
-3.56296707388053e-06
-3.72634037789725e-05
-2.23032118385788e-05
-3.7675899912893e-05
-1.20984447104584e-05
4.13015537888044e-06
-3.38157015190397e-05
-2.43894405120278e-05
-4.55276340032243e-05
-3.50266062258604e-05
-2.45772491768317e-05
-5.33412261786767e-05
-1.5105542773954e-05
-2.87364823041251e-05
-4.4493421088358e-05
-1.17571653683747e-05
-2.76950921877231e-05
-4.20294218123404e-05
-2.39082143154647e-05
1.31958394993072e-05
-2.02731982550885e-05
-5.01368827113426e-05
-2.87522675984251e-05
-6.00929407748451e-05
-1.31228558424889e-05
-4.23713042325211e-06
-3.15616025469227e-05
-4.92218841202493e-05
1.42640258471859e-05
-2.40992800888167e-05
-1.43618713583723e-05
-2.69724829834407e-05
-3.25583668205947e-05
-3.42849593266508e-05
-2.85912082150982e-05
-3.13666176020891e-05
4.54849257770946e-06
-2.09437450082281e-05
-1.49810220081713e-05
-6.09138088847394e-05
-1.22335628665436e-05
-1.53754174538334e-05
-1.92707486552866e-05
-4.34357435252618e-05
-3.75583857987573e-05
-1.85926263533232e-05
-4.71894940704703e-05
-2.41659318495727e-05
-1.03169209796241e-05
-4.37576214597807e-05
-3.4701050169382e-05
-1.35580245499229e-05
-3.51657239981864e-05
-2.41543254792046e-05
-4.18364096027108e-05
-4.23636103485841e-05
-3.77115918066076e-05
-2.65875453003647e-05
-3.47617832933097e-05
-1.71757951739449e-05
-2.05979681890149e-05
-2.69142767831225e-05
6.03831385464279e-06
3.67598595936937e-06
-3.3789642607094e-05
-9.23102740236957e-06
-3.41047454385775e-05
-3.02979341949127e-05
-4.8152837122773e-06
-2.2983008142839e-05
-7.94921613754536e-06
-8.28504837341295e-05
-3.00395092062228e-05
-4.64209372870117e-05
-6.12842924323483e-05
-6.54641405073781e-05
-3.97687688758082e-05
-3.83243328746674e-05
-4.52732501006911e-05
-3.26471716231911e-05
-2.51753126827575e-05
6.70336922308895e-06
-1.9338749164432e-05
-5.1992967068736e-05
-1.6878278753328e-05
-4.23417913504367e-05
-5.09598854067653e-05
-4.04380552749442e-05
-1.88193425724007e-05
-2.86848827558253e-05
-4.10422253178188e-05
-8.70648754179529e-05
-3.31012114629723e-05
-6.55013144578226e-05
-3.79353543360841e-05
-8.03089424856004e-05
-6.405328419476e-05
-4.5321782605799e-05
-5.08301120647261e-06
-4.44259338843168e-05
-4.91719764334089e-05
-5.24092578062399e-05
-3.09597216510278e-05
-1.48523203522735e-05
-4.33413926487245e-05
-1.97265300817459e-05
-6.93980752928625e-05
-1.73659046965356e-05
-3.701623688033e-05
-9.4433328658589e-06
-2.37562218947674e-05
-2.47882768878555e-05
7.48735071746212e-06
-3.69074281310972e-05
-4.35849193286996e-05
-3.8884856037403e-05
-3.27163622471412e-05
-3.94897110939338e-05
-1.47567521462572e-05
-2.28646536371382e-05
-4.48980946001172e-05
-3.27718020761955e-05
-2.69143897956291e-05
1.6388412128955e-05
-3.75877011178886e-05
-3.16868833488683e-05
-1.92511703151021e-05
-4.17397338789146e-05
-1.48754649676799e-05
-1.79135286493132e-05
-9.13520464500846e-06
-4.24356711963609e-05
-7.37980875658809e-07
-2.61803092064155e-05
-2.4985849696477e-05
-4.03842739682592e-05
1.93700202567711e-06
-2.42447282234687e-05
-2.17205735276709e-05
-1.85262671463076e-05
-1.54970114788202e-05
-5.6506690102894e-05
-1.1270912006642e-05
-2.61434073016344e-05
-4.04584401709492e-05
-3.82087833068931e-06
-2.60415695667103e-05
-4.25030463855837e-05
-2.59887669663664e-05
-3.83985441949325e-05
-7.38757410439329e-05
-2.90593630360795e-05
-5.3652224478926e-05
-7.20080751406637e-05
-2.28281608991045e-05
-2.5672323788726e-05
-5.25106835357027e-05
-2.60073862008586e-05
-6.82946484039961e-05
-3.96839656582353e-05
-4.59250470151052e-05
-7.28562471714567e-06
-8.03578727203454e-05
-5.98989934233564e-05
-3.09691635285891e-05
-3.22026278265636e-05
-3.04432183592896e-05
-3.96190532186007e-05
-1.61725461298309e-05
-3.57466315064061e-05
-2.94385542561248e-05
-2.82555536939789e-05
-2.04309217485371e-05
-5.12360234185428e-05
-2.07754910785906e-05
-3.88581229227867e-05
-5.04412069355955e-05
-2.28370661646197e-05
-2.41668082536357e-05
-3.19525228408439e-05
-9.81754971578919e-06
-2.74278315875819e-05
-8.08588767370906e-05
-3.5367939567151e-05
-1.36566338242147e-05
-4.11583416271751e-05
-2.49623772348148e-05
-2.60380409743501e-05
2.92186623319117e-06
-2.37247594978865e-05
-3.88386270839421e-05
-2.49700071392085e-05
-4.55132540827982e-05
-4.25201297803041e-05
-2.24870058830761e-05
-3.28815038235536e-05
-1.50227763307392e-05
-3.50610179905557e-05
-3.61467068513724e-05
-2.24521750447555e-05
-1.96844332920018e-05
-4.69525566041409e-05
-2.58381159241645e-05
-2.19857316705553e-06
-3.17284191633778e-05
-8.09867757432463e-06
-2.1793385238453e-05
-2.49840455685131e-05
-5.84384820514625e-05
-1.04461464372493e-05
-4.18787761907132e-05
-1.56798937242909e-05
-1.1561361849206e-05
-6.47976355100812e-07
-6.68345172644144e-05
-9.3773415605547e-06
-2.75092115535997e-05
-1.44926631016803e-05
-3.30374427162037e-05
-2.7072951272469e-05
-5.48633712680839e-06
-6.59559371930517e-06
-5.14792712702623e-05
-1.96544339953135e-05
-4.19318744518911e-05
-1.13418278829302e-05
-3.33286707724043e-05
-3.45102543049739e-05
-1.12187248403519e-05
-2.72065848901401e-05
-2.1692804594947e-05
-6.80290497968628e-06
6.37301438266674e-06
-5.05774764516886e-05
-2.41902467967363e-05
-2.13498503483066e-05
-4.50732796669585e-05
1.02438152633425e-05
-5.70532891830984e-06
2.12230788129614e-05
-3.69514456042836e-05
-1.48614964824582e-05
-2.77725708801114e-05
-4.74955456491056e-05
-3.86195613264444e-05
-4.64248176564439e-05
-4.42696484691364e-05
8.60142972593389e-06
-5.1733054827363e-05
-4.21316974011814e-05
-2.52122506753592e-05
-3.59548396596381e-05
1.09801163261732e-05
-5.35936780544095e-05
-2.37520561131629e-05
-4.81412902554351e-05
-2.97985039123019e-05
-4.18657781185648e-05
-3.9698979205687e-05
1.40016059167904e-06
5.60124687988511e-06
-2.40293297303641e-05
-4.47990455190097e-05
-2.71216937240424e-05
-2.47298768313421e-05
-1.30916182059725e-05
-3.11307034448633e-05
-2.62940199551599e-05
-2.75793004707097e-05
-2.53974708965011e-05
-1.64767725907616e-05
-3.6981509745987e-05
-5.44782991588703e-05
-5.01103416280752e-05
-2.98032029128051e-05
-3.03382929561181e-05
-7.1306018282156e-06
-4.59319593588231e-05
-4.92346679491974e-05
-1.85603423328195e-05
-2.74471961611568e-05
-3.58319717158681e-05
-4.52547063716624e-05
-2.19176952877313e-05
-3.50991218791219e-06
-9.51568492911168e-06
-1.5001343513171e-05
-4.69593970569448e-05
-2.05563537076566e-05
-2.10139247104749e-05
-1.91625010670104e-05
-3.62315942724285e-06
-5.95482248755801e-06
-1.5743388104359e-05
1.26239411659301e-06
5.55178935203466e-06
4.57433453746926e-06
-3.34210254757711e-06
-6.01607211948999e-06
-6.01098667011402e-06
-3.48352187593282e-05
-2.18746737398721e-05
-2.16963269941374e-05
-3.82337833069902e-05
-2.00278143459265e-05
-1.43091636256482e-05
-8.96027723043732e-06
-3.26462692560608e-05
-3.6044395556844e-05
-9.98047945865013e-06
-4.86726030868919e-05
-2.07734497665242e-06
-4.85194495776769e-05
-3.22297852179743e-05
-2.7162178400963e-05
-3.74296249670427e-06
-4.41617078734256e-05
-1.57529631316342e-05
-1.00022097025799e-05
-1.13787436949607e-05
-2.22025012314522e-05
-3.41302736970982e-05
-3.08016131162286e-05
-1.9770841676838e-05
-3.75961418750919e-05
-1.72756596366685e-05
-3.52268381645287e-05
-2.25357364836687e-05
-3.1731164223848e-05
-1.91152921334579e-05
-3.46647633624347e-05
-8.80748276656894e-06
-3.88104050240253e-05
-1.42109078799802e-05
-2.58766766626449e-05
-1.87008442865e-05
-3.19246915322224e-05
-4.2429392371131e-05
-4.63628030877257e-05
4.70128865176784e-06
-2.5591245980027e-07
-1.504201115039e-05
-4.60631977626153e-05
-1.11680892881901e-05
-1.96645167623058e-05
-8.95147789892577e-06
-3.33428844413029e-05
-4.36508106831503e-05
-1.91147776147171e-05
-2.41546721279855e-05
-3.44715646175681e-05
-3.313436895581e-06
-3.45524084833088e-05
-4.95127441351448e-06
-1.13814727003747e-05
-5.08955768738291e-05
-3.11768524200564e-05
-2.23717195096144e-05
-6.39675298390038e-05
-4.24542466838994e-05
-1.85202748113407e-05
-2.90728696503726e-05
-4.35493354649651e-05
-2.5255245051417e-05
-6.44301741294894e-05
-4.1956487625985e-05
-5.38370416434367e-05
-7.83597350830361e-06
-1.24769859952724e-05
-2.66309281031812e-05
-2.99084985504444e-05
-3.39720738331881e-05
-3.05877790629176e-05
-6.48852005411544e-05
-3.29165317841587e-05
-3.72814810381039e-05
-1.53558737764774e-05
-1.524628977301e-05
-4.82145762541429e-05
-4.17483159587292e-05
-3.47253408311047e-06
-3.08303424744034e-05
-4.71843326414976e-05
-1.79953513776133e-05
-2.801627275586e-05
-2.36598140132258e-05
-5.57053350012024e-05
-2.75743315666402e-05
-1.34264334851567e-05
1.1253943993237e-06
-4.91670382404272e-05
-7.40511965622979e-06
-1.32302489935597e-05
-4.35185666910964e-05
-2.58822793284196e-05
-4.36692536075166e-05
-3.92854848056436e-05
-3.26849428674897e-05
-2.85961561927918e-05
-3.85041041741839e-05
-2.33478856213377e-05
-6.65212025534201e-05
-9.43178426664005e-06
-3.54105893915391e-05
-3.12065313562048e-05
-1.6867626931557e-05
-4.72123401698664e-05
-2.57144049078489e-05
-2.34224890282676e-05
-3.92522896543619e-05
-4.33847694089607e-05
-5.85559345027737e-05
-4.83366704476537e-05
-2.29065040646543e-05
-5.6236713569931e-05
-4.87901481564844e-05
-2.18239497313188e-05
-7.30690120295066e-06
-3.26402268844759e-05
-4.33796715165798e-05
-3.36042750563856e-05
-2.417041055899e-05
-2.42755931124276e-05
-3.08641745302227e-05
-5.31333666634385e-05
-2.78667636434018e-05
-5.56543316375e-05
-3.28195442409321e-05
-3.35793261695124e-05
-5.20178185794035e-05
-7.85521568995811e-06
-2.34246179667991e-05
-3.44016355679596e-05
-2.56074998575356e-05
-2.91009569516188e-05
-3.6582127642897e-05
-4.42665772024684e-05
-8.82186485045399e-06
-5.20657405077073e-05
-2.78901640072874e-05
-6.29238875178721e-05
-1.04264171889854e-05
-3.70393297727029e-05
-5.7698102832936e-05
-3.30024421105719e-05
-3.42008372957949e-05
-7.8831965737011e-07
-5.18985218538724e-05
-1.60485411983959e-05
-1.31132856392525e-05
1.38553590637746e-05
-2.66138021593132e-05
-5.3974593192038e-05
-2.93445726553695e-05
-7.15082715074455e-06
-3.7282157511829e-05
-5.19702193898897e-05
-2.60687964083925e-05
-3.73999858809877e-05
-2.8095880190111e-05
-3.41068141506232e-05
-3.12255700776341e-05
-4.98917208568828e-06
-2.29409119682139e-05
-4.10610690285785e-05
-3.86689168265553e-05
-3.08555695223476e-05
-3.97715080819993e-05
1.02016531338754e-05
-5.85673476827869e-06
-3.75782184754873e-05
-3.01084939582977e-05
-4.5620061397709e-05
-2.95386470465189e-05
-4.23635631538571e-05
-5.7428734160494e-05
-4.50677610878568e-05
-3.89372811867163e-05
-2.08290535479683e-05
-3.6129078295696e-05
-2.37676257520416e-05
-2.75839039723998e-05
-2.01245686723543e-05
-2.55910235977824e-05
-3.7950915335589e-05
-1.7508072394116e-05
-4.04549534875415e-05
-3.09371246549433e-05
-3.00987237513005e-05
-5.08011089734114e-05
-2.28339287034568e-05
-3.08824123978766e-05
-4.92570865262641e-06
-2.64535407824247e-05
-5.87969701212065e-05
-4.38034263878521e-05
-3.04330896854181e-05
-3.27849292650619e-05
-1.62992644765364e-05
-4.76304039957557e-05
-3.0690376484187e-05
-6.037923624649e-05
-4.83441732451086e-05
-5.52436999158267e-05
-3.04864446704233e-05
-1.93075425374182e-05
-4.27111395216188e-05
-4.76802298776346e-05
-4.36889995964384e-05
-4.81602686467596e-05
-1.91457160774916e-05
-1.63532436407979e-05
-4.99396641715082e-05
-4.76366685893157e-05
-5.01053278354901e-05
-5.74135835139762e-05
-3.14330335737442e-05
-2.36417892245198e-05
-4.42241389929501e-05
-3.80155108238626e-05
-1.53427266718145e-05
-3.54473997652106e-05
-1.938599038656e-05
-2.96907338699924e-05
-3.7120376316459e-05
-2.8122543470295e-05
-1.62727628343375e-05
-4.42158174133748e-05
-3.32042858565566e-05
-3.21986084472828e-05
-1.80224913156416e-05
5.19508412142691e-06
-4.62901670074765e-05
-1.87253945150169e-05
-4.52109339304739e-05
-3.95386804421728e-05
-1.23357289286895e-05
-2.91248280584813e-05
-2.34712191529708e-05
-5.45077733130077e-05
-1.94086620804012e-05
6.20652161251167e-06
-9.24820356033493e-06
-3.41453186382721e-05
-4.70103427277585e-05
-2.95777462437208e-05
-4.05268054915366e-05
-2.05033944043136e-05
-3.12826641816473e-05
3.18729468447026e-06
-4.52528232056438e-05
-2.02753276835843e-05
-5.30545375680437e-05
-1.04366352463381e-05
-1.61314472683416e-05
-3.91832891361716e-05
-4.16572577981253e-05
-2.41929218525317e-05
-6.03897332680086e-05
1.39727351196978e-06
-1.7274551478395e-05
-2.00219956559093e-05
-8.50632105405619e-06
-5.20830582326005e-05
-3.8911458109022e-05
-3.40590170720973e-05
-4.92784337251975e-05
-1.74544324006223e-05
-4.18464557864431e-05
-6.64454121961863e-05
-5.04397919119006e-05
-2.12729179674073e-05
-1.41832041072827e-05
-2.4784868946048e-05
-5.44235864453601e-05
-1.90808072613684e-05
-3.12587075930282e-05
-1.61023086327607e-05
-3.36165782014717e-05
-1.99768692453504e-05
-2.82772959136589e-05
-3.80246627287378e-05
-2.99703140287575e-05
-2.72986354765805e-05
-7.97826749125368e-06
-4.82763029422766e-05
-2.03644392683265e-05
-3.53006221947034e-05
-4.45050014157354e-05
-2.88912529043252e-05
-4.18159249550912e-05
-2.92689179397957e-05
-3.68167969250798e-05
-6.05042395824642e-05
-3.60493063235129e-05
-9.7331057615669e-06
-3.11125850580147e-05
-1.83062587474518e-05
-3.27271309782816e-05
-2.64161406253583e-05
-5.3476904466013e-05
-3.67520382147918e-05
-1.01372654677467e-05
-3.45622266085712e-05
-2.11406495015215e-05
-3.33008563266231e-05
-5.66613927676643e-05
-4.02414414424767e-05
-3.86401620038146e-05
-3.97274047024332e-05
-3.06487127395804e-05
-4.03890489876315e-05
-2.12033204071298e-05
-3.46103052144626e-05
-2.97124840387388e-05
-3.16810072230622e-05
-2.64822221367547e-05
-3.03530896068898e-05
-7.20610920336608e-05
-3.76480923778347e-05
-2.53700200777025e-05
-1.8915878934005e-05
-3.29515523123225e-05
-5.32819396567148e-05
-4.0872496033724e-05
-1.6919817545461e-05
-4.08300937578699e-05
-4.41190288896029e-05
-3.8523382380945e-05
3.70731987053071e-06
-5.29485810410856e-05
-7.43037991677594e-05
-3.65434427074564e-05
-6.26594277336974e-05
-5.96168616773117e-05
-5.47427377735412e-05
-2.07828341232872e-05
-5.57286955874539e-05
-4.20894861845134e-05
-3.20169590766124e-05
-4.45944295114339e-05
-1.72442120199753e-05
-2.7291775351738e-05
-1.81503314948256e-05
-3.04371622834516e-05
-5.90414448843911e-06
-2.52965545472193e-05
-3.98252785079379e-05
-7.70997306936516e-06
-2.85676809490947e-05
-3.35031381512331e-05
-4.05916571735929e-05
-2.93031866630096e-05
-4.0744336968308e-05
-1.39799335986408e-05
-4.40257075774168e-05
-8.26401915052342e-06
-2.82579279742053e-05
-3.09898835177938e-05
-1.86690605238493e-05
-1.0742611970218e-05
-5.26777002182501e-05
-3.24522840595147e-05
-1.92653069494451e-05
-3.13488249620979e-05
-1.72060474327697e-05
-4.99118910321943e-05
-4.05240409969193e-05
-7.06054408768403e-05
-6.56198426227549e-06
-3.11343824519733e-05
-1.63444302487325e-05
-1.51935896994821e-05
1.8011567405755e-05
-1.48820488737199e-05
-1.13025742865003e-05
-4.24052699616494e-05
7.60167641470524e-06
-2.97888908826431e-05
-3.02809285512872e-05
-5.59990653044169e-06
-1.01222825681143e-05
-3.42806309931077e-05
-2.40214698960492e-05
-1.38670569918803e-05
-3.43485633616447e-05
-2.3298528749425e-05
-3.27302616387002e-05
-1.06253578730764e-05
-5.44836443780002e-05
-3.49210674078831e-05
-6.44773875746844e-05
-3.57749898941764e-05
-1.60883775701943e-05
-2.3556165022401e-05
-1.4852128441556e-05
-2.3704349795724e-05
-3.78796695157207e-05
-2.15989630418584e-05
-2.40238031308074e-05
-1.45767733457742e-05
-1.82202935054466e-05
-2.67904788947802e-05
7.45141385952314e-07
-5.13414680726821e-05
-6.12669219116085e-05
-3.98927800307674e-05
-4.05722013176046e-05
-1.62864607261421e-05
-4.62563578501509e-05
-2.71708213842841e-05
-5.33524686960275e-05
-4.01255361956976e-05
-9.74059709613575e-06
-4.25702063575983e-05
-2.57642124342989e-05
-5.14350689308271e-06
-4.59564724949286e-05
-3.27427553529497e-05
-3.08470869776373e-05
-3.35010581272007e-05
-6.67516804729935e-05
-3.58987470031975e-06
-2.08193205513225e-05
-2.58091048883435e-05
-1.67013483546169e-05
-4.18318665416289e-05
-5.63790857446419e-05
-1.59126795100711e-05
-5.35191511501836e-05
-2.22423687627136e-05
-5.67979770192877e-05
-3.28068934890081e-05
1.05172851591599e-05
-3.87758005266152e-05
2.27726125005312e-06
-4.91632078711428e-05
-4.25290576213817e-05
-3.56681719344909e-05
-4.78083324263196e-05
-2.56186194682692e-05
-3.05090709542292e-05
-4.08184972298914e-05
-6.26240915147315e-07
-3.28749853280142e-05
-4.28825279943412e-05
-5.27325801431563e-05
-2.55644830951706e-05
-1.70817782421895e-05
-1.7665873011571e-05
-5.33189628389411e-05
-3.28254007586933e-05
-5.40346453225439e-05
-1.04016968527873e-05
-1.81023815294688e-05
-3.34221222644078e-06
-5.27441867473991e-05
-4.31962140508329e-05
-2.03394907713878e-05
-3.70988604930298e-05
-3.63708609170351e-05
-2.18414481521691e-05
-2.76656332868695e-05
-2.40756088586257e-05
-6.21650021655783e-05
-2.06547018336223e-05
-4.83781689447776e-05
-4.74625658063059e-05
-5.52791449233856e-05
-1.03713462757046e-05
-6.62736845030111e-05
-2.49790002106703e-05
-1.73391605938691e-05
-3.02311138497355e-05
-3.99948745383791e-05
-3.39753785278822e-05
-4.2014261478148e-05
-1.99809938709481e-05
-3.58458408497845e-05
-4.52352486977547e-05
-7.80031895792552e-06
-6.61576568425955e-05
-3.42379176641804e-05
-3.83345888718662e-05
-2.09036411155415e-05
-2.76630043746598e-05
-5.09243781000317e-05
-1.43606837333651e-05
-1.82138472048166e-05
-3.21843765692123e-05
-1.81392111463296e-05
-2.94974291310643e-05
-3.96297866209473e-05
-4.8632205551872e-05
-3.78464942916962e-05
-2.93530219624714e-05
-3.17398225596383e-06
-5.11971149777482e-06
-2.12440665231054e-05
-3.26261479598848e-05
-3.42230920274511e-05
-3.48870745570429e-05
-2.13761672559899e-05
-2.69679517846979e-05
-2.77354821936995e-05
-1.47920696530891e-05
-5.3219446188403e-05
-4.07435157957566e-05
-1.95427194543027e-05
-2.93916670758191e-05
-2.1738421052627e-05
-2.64749800659045e-05
-4.97840473562891e-05
-5.79611877323578e-05
-6.91797442804913e-05
-2.00118789586076e-05
-3.1055046200763e-05
-3.21811514104692e-05
-4.47409346907145e-05
-2.39106999226163e-05
-5.20438845295828e-05
-4.66745905576702e-05
-2.32452871091616e-05
-1.49460695549468e-05
-2.48486449367346e-05
-1.86987260057397e-05
-2.23318239013918e-05
-3.16082926849255e-05
-3.50272777338569e-05
-1.31327686834547e-05
-2.46246505386953e-05
-3.63173280981938e-05
-2.68048029675709e-05
-2.29700691366548e-05
-2.96767126256219e-05
4.21396459484152e-06
-1.45977177343875e-05
-4.7953068496727e-05
-1.99913104217598e-06
-3.21765838940158e-05
-9.40877967520413e-07
-3.32114188005898e-05
-1.68988840139075e-05
-7.00620459342857e-06
-4.22963491339159e-05
-2.31913363506856e-05
-2.62398839771047e-05
5.84250638002763e-06
-4.30835021603901e-06
-2.57940053040779e-05
-2.60484069975313e-05
-5.4748463202847e-05
-2.79926157433649e-05
-2.81402583704972e-05
-2.09163920547059e-05
-6.95188543298054e-05
-8.95728602345187e-05
-2.76857528718978e-05
-2.1733204931779e-05
-7.66002367142289e-06
-4.47523984113579e-05
-4.58527462317957e-05
-2.18483533191401e-05
-4.63568720563333e-05
-5.60039314587454e-05
-2.18395274393699e-05
-3.25740300151578e-05
-3.75774566944809e-05
-4.5948196638378e-05
-2.14781182825276e-05
-9.71885488333201e-06
-3.23608343093762e-05
-4.77052060203268e-05
-5.16080378230533e-05
-9.46340239262159e-06
-4.33041375008309e-05
-3.95497710383554e-05
9.59174673797879e-07
-5.49888662569905e-05
-1.8871910359755e-05
-3.5747554337571e-05
-4.24524149044571e-05
-4.68191340098062e-05
-3.59451320153307e-05
-1.56976670810371e-05
-6.08208240286027e-05
-8.82424614698902e-06
-1.62661299053828e-06
-3.79212701197691e-05
-1.99620191428664e-05
-3.00001176911197e-05
-4.64790835752458e-05
-2.4562462863981e-05
-2.45083827190908e-05
-2.9016296725976e-05
-1.6713816212144e-05
-3.64631392892268e-05
-4.01836004634743e-05
-3.48950200499933e-05
-4.65644526487944e-05
-9.80505422849932e-06
-3.71823971232577e-06
-6.71193270827438e-05
-2.00730432973169e-05
-2.41870176678518e-05
-2.06019099892429e-05
-3.82102144656145e-05
-2.51644186581776e-05
-8.03972954931427e-05
-2.17457897919387e-05
-3.77353119276107e-05
-1.71405688626832e-05
-4.11702045651847e-05
-4.00995578500591e-05
-5.58561734741451e-05
-3.99397152637282e-05
-3.16199146475778e-05
1.52846496303836e-05
-5.07688226675648e-05
-6.01445511399208e-05
-1.04936192202377e-05
-5.78082872208546e-05
-1.20955865075302e-05
-3.79635084906829e-05
-9.37146849258529e-06
-4.23486320931977e-05
-3.25936473057341e-05
-3.49876769165575e-05
-3.4114901533516e-05
-2.09739389751747e-05
-4.85695802304847e-05
-2.66636236474282e-05
-7.16439389151188e-05
-5.90633280162887e-05
7.06683700093109e-06
-2.40428028738068e-05
-1.65894183731331e-05
-7.7839184085831e-06
-1.57896381595042e-05
-4.00071360893538e-05
-5.55414481331997e-06
-1.64907892930949e-05
6.74381538764446e-06
-2.50955839875115e-05
-3.39512569792038e-05
-5.03678300051363e-05
-2.94292497904372e-05
-5.80841757925968e-06
-2.8427415657345e-05
-3.84546403895874e-05
-2.9311483147624e-05
-6.15451548748113e-05
-5.12383604010155e-05
-3.20672133851628e-05
-2.64527836426034e-05
-4.50360120366028e-05
-4.7661025178354e-05
-2.93314472504184e-05
-3.03911786772038e-05
-2.4672288012958e-05
-1.8793658142303e-05
9.14173172551286e-06
-5.94284459350546e-05
-3.37744997260664e-05
-2.51873424321552e-05
4.7626483886609e-06
-4.48594802607342e-05
-2.60307077227396e-05
-1.82175947163087e-05
-1.489146075223e-05
-2.59406070741032e-05
3.98022389146272e-06
-1.63901569801433e-05
-3.68814945439168e-05
-3.41602580488916e-05
-2.89095418458978e-05
-2.78554141886068e-06
-2.95919264802536e-05
-3.43323584121236e-05
-2.65845761027911e-05
-3.38416725120032e-05
-6.23540489612696e-05
-3.30811511342888e-05
-2.10533793030208e-05
-3.47152966411784e-05
-3.28312070650284e-05
-1.50286386517602e-05
-2.4473194861695e-05
-3.37960591176078e-05
-1.01079258347011e-05
-3.42075222321845e-05
-1.74530026025959e-05
-2.53369583770889e-06
-2.24320176270859e-05
-4.4326820981069e-05
-5.84707491089055e-06
3.01731682664858e-06
-4.13569219000578e-06
-5.69221185611942e-05
-1.06258590311346e-05
-1.78856365998105e-05
-3.09814258481734e-05
-3.77132286302247e-05
-2.38845379944606e-05
-2.39093052666358e-05
-5.08263448766192e-05
-3.10889655397609e-05
-2.40458726652066e-05
-1.8144043018657e-05
-2.54543459919286e-05
-2.88042971164364e-05
-3.35418309993132e-05
8.16572335781312e-06
-2.11920549223034e-05
-4.70386830808261e-05
-5.91966530122026e-05
-4.52043754798817e-05
9.16570454325206e-06
-3.18845276641076e-05
-1.0832714969857e-05
-4.90744604534552e-05
-2.72293139432541e-05
-2.64484830315533e-05
-6.00472635738985e-05
-5.7509858340484e-05
-6.71770851143344e-05
-1.00530197266412e-05
-2.83283492654802e-05
-5.81254221921057e-05
-2.86654553300974e-05
-2.99406771515312e-05
7.15140662337314e-07
-2.88189796698847e-05
-2.89437598722065e-05
-1.50099747793635e-05
-1.24841737796011e-05
-4.27158618201455e-05
-4.26491809283079e-05
-6.03869221085478e-05
-4.23865459558696e-05
-4.52078590435264e-05
-4.53912747891528e-05
-4.32339511945975e-05
-3.21734761057325e-05
-4.70631081558652e-05
-1.21123693394044e-06
-5.41052880883181e-05
-1.00019434176977e-05
-5.48239407297586e-05
-1.49078658902117e-05
-2.28175484348704e-05
-2.78731353119182e-05
-3.24886412770002e-05
-4.70802141927654e-05
-6.16135308750372e-05
-1.47161014853342e-05
-4.17942041108567e-05
-5.3564739847319e-05
-2.37460800381823e-05
-5.71544202828808e-05
-7.99740083152775e-05
-3.20306455183579e-05
-3.40884033232047e-05
-2.46745818907482e-05
-6.48459429153865e-05
-3.10368609844827e-05
-1.75740545039665e-05
-3.95439128084146e-05
-5.89326833090238e-05
-6.3281146876687e-06
-1.28936328213566e-05
-4.92499573747805e-05
-4.00609733079492e-05
-2.30261714474953e-05
1.5890712309792e-05
-3.99264282308021e-05
-2.04393736918152e-05
-5.16894299846642e-06
-3.66209183608105e-05
-3.3185529489508e-05
-2.9379662381105e-05
-2.66612472262682e-05
-1.55605279016226e-05
-2.14443286009866e-05
-6.31916787447511e-05
-1.67202400897935e-05
-4.95199309746346e-05
-4.03597450079469e-05
-4.20549486891123e-05
-3.03803975322637e-05
-2.88004865761808e-05
-4.50886375892114e-05
-5.31802039697161e-05
-4.32379330147916e-05
-2.81473601967673e-05
-3.34381870387497e-05
-1.9696018391083e-05
-4.25953952167075e-05
-2.8186775064054e-05
-4.30236197178615e-05
-1.48731400297961e-05
-2.52242607908457e-05
-3.85925682067166e-05
-3.84426776378224e-05
1.76369734470941e-05
-4.95233131940983e-05
-1.37130778514489e-05
2.53650546385801e-05
-1.30049057177292e-05
-3.50928642017705e-05
-3.0706138488635e-05
-3.52299919751296e-05
-3.10170683968669e-06
-2.30566963335321e-05
-1.19212546030405e-05
-3.44157102796491e-05
-4.10323215203101e-05
-2.27663768566083e-05
-1.43504167331199e-05
-2.78852458993956e-05
-3.65807729843482e-05
-2.41945120457377e-05
-3.28728990419374e-05
-1.34610384375493e-05
-3.37299596706213e-06
-3.34273237592515e-05
-3.51290942200564e-05
-4.33442491728617e-05
-8.92694188459803e-06
-2.20359758585043e-05
-4.31485082966687e-05
-2.69827535670092e-05
-3.75933513834032e-05
-4.57632020245823e-06
-6.38238991140999e-05
-2.5868230534751e-05
-3.77643371396049e-05
-2.46964260412393e-05
-2.60758462069638e-05
-3.92831209297628e-05
-3.02523669312308e-05
-5.14825935462983e-05
-2.99202314772343e-06
-4.04216996365287e-05
-1.04687475811782e-05
4.4045768169622e-06
-3.26133752235501e-05
-3.74359049945678e-05
-5.72663497239931e-06
-3.72779379893948e-05
-5.00235802624626e-05
-3.41252789332988e-05
-4.537779041755e-05
-4.96375330630231e-05
-3.98058612622999e-05
-2.97302508150642e-05
-3.4407120954155e-05
-4.27376994177687e-05
-2.24873885585192e-05
-1.22066715486347e-05
-3.86091339098676e-05
-4.38234278581028e-05
-4.32096727346667e-05
-4.71920894384785e-05
-3.3668911362084e-05
-3.95677302230067e-05
-5.33356352264161e-05
-1.22664267029984e-05
-3.39067534110525e-05
-1.64903042108102e-05
-3.19861229530467e-05
-2.5651170865656e-05
-2.74656204789944e-05
-2.87709469209978e-05
-2.9541126285573e-05
-1.75071948916556e-05
-2.79023784163766e-06
-4.78580963005152e-05
-5.81596832821431e-06
-1.95052543633328e-05
4.33536650272286e-07
-3.9711791437921e-05
5.71591171583305e-06
-2.95092472336622e-07
1.53115776147324e-06
-1.46207450659879e-05
-4.27505092465565e-05
-1.94407688297704e-05
-5.06487510520449e-05
-5.15505522766208e-05
-2.55526171132648e-05
-4.07376824831339e-05
-3.86649988474711e-05
-4.20676239759213e-05
-5.90130095937323e-05
-3.20789232333743e-05
-4.38713335195911e-05
-3.32970918559268e-05
-3.18310367010238e-05
-3.783821612592e-05
-3.756736720642e-05
-1.91855959345498e-05
-3.52262067684445e-05
-2.54851254601146e-06
-6.19696859970311e-05
-1.98295200484875e-05
-5.16371931809834e-05
-7.62435570566087e-05
-2.67191700325565e-05
-2.01320889807672e-05
-4.17169824449656e-05
-1.68462473443888e-05
-2.48621090744647e-05
-4.72259567446671e-06
-2.20149479166237e-05
-4.10364433149165e-05
-2.50167067251801e-05
-3.26595141035339e-05
-1.55865432086212e-05
-6.55556854404417e-05
-2.66333637930129e-05
-1.04181050795466e-05
-3.84569538196005e-05
-1.36606594352445e-05
-2.93464622865612e-05
-3.83379810473052e-05
-2.74194820037498e-05
-5.28061560362271e-05
-1.44753590323577e-05
-4.81153671255501e-05
-4.71429863736939e-05
-1.70071601752376e-05
-3.42760428267996e-05
-4.71088969203827e-05
2.01148745107242e-07
-4.50694645531928e-05
-3.80750436886775e-05
-4.19132611276382e-05
-4.43673117730702e-05
-2.34489264051145e-05
-4.18865610967124e-05
-2.52217270287399e-05
-3.53374569721316e-05
-5.22144847646651e-05
-3.05567925644226e-05
-5.39082918196206e-05
-2.02791665425471e-05
-2.62601230260496e-05
-1.55563715958937e-05
-3.04359811172621e-05
-1.4380317228828e-05
-3.73600622699096e-05
-2.03220123835009e-05
-4.66398855422942e-05
-9.29125499118606e-06
-2.47081326662763e-05
-2.05196525501255e-05
-2.49697541310886e-05
-5.57257447547471e-05
-2.1752087249644e-05
-3.16161957911683e-05
-1.44487725711011e-05
-7.18773070804956e-06
-4.16123387294344e-05
-2.83369982303793e-05
-2.77828270415937e-05
-2.64846805507676e-05
-6.19160233058604e-05
-8.00020891118992e-06
-2.55371356326538e-05
-1.63837668286209e-05
-4.47217513380368e-05
-1.85722266429121e-06
-4.69939207040638e-05
-2.98329075475182e-05
-1.73446318222934e-05
-3.37510868661744e-05
-2.15400647959217e-05
-3.65358865146784e-05
-7.29726449196596e-05
-5.09075437140394e-05
-1.65023130783313e-05
-3.72472666573749e-05
-2.69304468226783e-05
-1.5993026258595e-05
-2.067144253653e-05
-3.44238451487932e-05
-3.35770955949961e-05
1.35135728215215e-05
-4.13892285389939e-05
-5.21211220044278e-05
-3.33629688267245e-05
-2.48654603594532e-05
-3.91798842216688e-05
-2.81323369999654e-05
-6.5622827128865e-05
-4.08902030949669e-05
-2.26009396472601e-05
-1.31036030312413e-05
-5.61370364533647e-06
-1.02828337706516e-06
-4.32325612210013e-05
-3.27022343997312e-05
-6.7313695123079e-05
-8.58563773014989e-06
-2.17859302276604e-05
-1.62811204938096e-05
-6.78293808637334e-05
-1.83786350174027e-05
-2.66030835506141e-05
-7.05554455032936e-06
-1.62282943640038e-05
-1.49235139083458e-05
-6.16606869706649e-05
-3.30207161642005e-05
-1.92222089878956e-05
-2.05083718161338e-05
-1.20463094988471e-05
5.52173676476408e-06
-2.86166414487028e-05
-5.22645459247453e-05
-2.3352613427805e-05
-4.05257101026605e-05
-1.82888637227243e-05
-1.84733861900906e-05
-3.07628519855971e-05
-3.12545394231781e-06
-1.82638575614148e-05
1.11800774249194e-06
-1.69472571632439e-05
-2.13923080037764e-05
-1.98083973878841e-05
-4.64518555867557e-05
-1.46998280316342e-05
-2.66012247024398e-05
-6.86675481893927e-05
-4.52366751529538e-05
-2.21732704269752e-05
-2.82805640121377e-05
2.24601480429851e-06
-3.65545484938521e-05
-3.22844239304569e-05
-5.02289403687308e-05
-6.42989329061783e-06
-2.05559646499941e-05
-3.77722926864335e-05
-3.53442434303881e-05
-3.54918964038868e-07
-2.81424551641711e-05
-1.35614475290175e-06
-1.7662605361738e-05
-3.05519476136221e-05
-4.08974000828975e-05
-7.40351920363539e-05
-3.68982128623035e-05
-4.53175213212311e-05
-1.98504190090898e-05
-3.81977338794723e-05
-2.46149637867451e-05
-2.99771672285152e-05
-3.24902521847321e-05
-1.80901631529386e-05
-3.34846785622553e-05
-6.26068285597817e-05
-1.88953733016106e-05
-5.82474958429529e-05
-2.24896603440573e-05
-4.65586780060355e-05
-3.90560217786941e-05
-5.48994812894605e-05
6.8967244987527e-06
-2.11110704115601e-05
-2.42203520883537e-05
-3.13544487565971e-05
-3.01449924582517e-05
-5.2987868006044e-05
-3.49048658122025e-05
-7.49605311418506e-05
-2.56855819432953e-05
-5.23230706583379e-05
-1.84288203046772e-05
-4.44339403329043e-05
-2.62625618520772e-05
-4.16978423365998e-05
-9.66433492045659e-07
-3.0164604069829e-05
-2.42420254889842e-05
-1.60263195370304e-05
-1.5879305006321e-05
-2.96383647435342e-05
-3.34083404476325e-05
-8.58960699890121e-07
-5.24551237388364e-05
-1.63143299496347e-05
-4.18393788407776e-05
-2.80828411499633e-05
-4.83069950172431e-05
-3.77826895954243e-05
-3.79507179148254e-05
-4.26474805647633e-05
-6.50109037103562e-06
-4.12109502819397e-05
-2.95739015938718e-05
-2.16795738042849e-05
-2.51987693154357e-05
-4.75569087448665e-05
-4.61893907955851e-05
-4.35552792750766e-05
-3.59510516068621e-05
-5.13096992064697e-05
-3.80207763649117e-05
-9.8329716015987e-06
-2.79438583538975e-05
-2.33046052093338e-05
-1.27006401767312e-05
-4.24107411530063e-05
-4.09591811556896e-05
-3.00592528722469e-05
-1.55122053648555e-05
-2.84546227492805e-05
-3.58332568436906e-05
-6.33575603948173e-05
-4.48737121362424e-05
-5.43363699862351e-06
-2.65785770200379e-05
-5.18620987331049e-05
-4.77666304546394e-05
-2.38842049943479e-05
-5.62529389982603e-05
-4.78847982925221e-05
-2.57491218092541e-05
-5.92985832731615e-06
-1.73401252420765e-05
-4.79835463612313e-05
-2.54561350625108e-05
-2.57130126632021e-05
-2.3338631146231e-05
-3.12795033861412e-05
-1.864769056284e-05
-1.44261011399902e-05
-3.92809037154556e-05
-6.19504594784856e-05
-3.44104639559284e-05
-4.20900151057627e-05
-3.64615307920426e-05
-5.56501079912881e-05
-9.56694253782259e-06
-2.98652426736943e-05
-2.88572583398676e-05
-4.40411006322623e-05
-3.95260383641788e-05
-1.45870238559241e-05
2.47990446721814e-06
-6.14497835734521e-05
-4.42791622041354e-05
-2.78529723231523e-05
-6.48267469680193e-05
-3.74500523981341e-05
-4.37221686857143e-05
-1.09150187822928e-05
-2.65451009847109e-05
-1.39015881069635e-05
-1.94385729463716e-05
-5.3443603472781e-05
-3.83086583011404e-05
-2.34708448978282e-05
-6.41792048272133e-07
-2.63878837536205e-05
-3.3874510983948e-05
-2.65899081187154e-05
-4.69995126167439e-05
-2.75409280662464e-05
-2.43783039115737e-05
-5.54910401212409e-06
-2.33105658132485e-05
-4.7761251770695e-06
-4.11285322473537e-05
-3.99734418171952e-05
-3.51357708970964e-05
-9.33678136005445e-06
-5.34766779484934e-05
4.48464891283943e-07
-4.40842422124442e-05
1.11553180428813e-05
-2.11857212380967e-05
-4.8745760000856e-05
-8.67231911881585e-06
-1.2090775971489e-05
-4.68383857400407e-05
-6.00739831123066e-05
1.16622893833247e-05
-5.52786119722648e-05
-6.90743570652321e-05
-2.69198241207281e-05
-1.49734179672804e-05
-4.09400838281086e-05
-2.37609482273547e-05
-4.0982974876022e-06
6.98271137839457e-07
-3.55846383191954e-05
-2.97228267946429e-05
-3.0828017640415e-05
-1.26864048129805e-05
-9.27797153832317e-07
-3.53064398127644e-06
-5.71796214581088e-05
-4.88262849959661e-05
-2.62340993474472e-05
-2.69486039362555e-05
9.6644317162564e-06
-5.14843639222291e-05
-4.07926312225774e-05
-3.63398841846937e-05
-5.58107391023848e-05
-4.65977754189177e-05
-3.6027754660689e-05
-2.9409291006016e-05
-1.71259582704995e-05
-4.98862047405808e-05
2.40398220671496e-06
-1.36819945785954e-05
-3.5964413314068e-05
-3.07469151235793e-05
-1.74155466674684e-05
-4.7976044239625e-05
-4.15725834189664e-05
-5.59387161299355e-05
-6.48436394605205e-06
5.43520635175305e-06
-3.11593718883047e-05
-9.90498483664976e-06
-2.90877415833946e-05
-5.12719496236988e-05
-2.83519177458224e-05
-2.50546924007733e-05
-5.30272896560559e-05
-1.9634696799925e-05
-4.02063272461966e-05
-3.10039693968184e-05
-1.89679793985697e-05
-4.3076824675745e-05
-4.01881509457485e-05
-1.34314314283661e-05
-1.92699222063663e-05
-9.38866639426424e-06
-7.86493322318713e-06
-1.82121853064663e-05
-4.43002801722729e-05
-6.91303248193544e-06
-3.12727811261008e-05
-4.95810088891262e-05
-2.51887129779574e-05
-1.76884047924248e-05
-3.67667568112276e-05
1.09568802241009e-05
-5.06659064198715e-06
-4.00626188431611e-05
-1.46714565162505e-05
-2.41933264583933e-05
-5.29072505932662e-05
-1.12198454807531e-05
-3.44414717979238e-05
-2.10328580271246e-05
9.53536914756859e-08
-2.46835891490633e-05
-4.7535696432103e-05
-3.07418515491044e-06
-5.06515392580478e-05
-3.4824152855227e-05
-3.35532909923565e-05
-4.12736282567803e-05
-3.14696814795456e-05
-3.92726993787691e-05
-2.708503913128e-05
-1.57440848444362e-05
-3.01846463139781e-05
-2.6726629771456e-05
-1.55892942628145e-05
-3.14547574467046e-05
-2.42544844528594e-05
-3.26162104060297e-05
-1.809116946798e-05
-4.22768167148186e-05
-1.29161049328164e-05
-3.59635584287242e-05
-4.54993998265663e-05
-3.71966165790694e-05
-2.98511881004427e-05
-2.99565503871869e-05
-4.9040901252827e-05
-3.3116254281305e-05
-2.44062260786324e-05
-3.63510177510181e-05
-2.9075212169104e-05
-3.06724899886792e-05
-1.71103388001671e-05
2.63651720825851e-06
-6.24476727284805e-05
-4.51059543018451e-05
-4.24444157175414e-05
-9.00081008948554e-07
-4.9386753753516e-05
2.03354325879789e-05
-1.27247102367649e-05
-4.71530360725061e-05
-1.84209112305405e-06
-3.80585460374599e-05
-2.51475869655474e-05
-2.46262981107152e-05
7.43561070169142e-08
-1.5149741840138e-05
-5.05738967885835e-05
-4.64645636745004e-05
-7.8232753215012e-06
-7.19079930570417e-07
-3.45862458472286e-05
-3.2773073022004e-06
-6.20169149982347e-05
-3.14234138088663e-05
-1.31528481974687e-05
-1.03416927010679e-06
-1.60509315085147e-05
-4.89129284493703e-05
-2.05397028506304e-05
-1.11145280732025e-05
-4.7910284168862e-05
-4.46605681744286e-05
-4.4265723093485e-06
-2.81179312813796e-05
-4.46247333266606e-05
-4.15371057160741e-05
-4.37993351163985e-05
-6.33527114758024e-05
-2.48514731026079e-05
-1.3159883894983e-05
-4.56518217286967e-05
-1.83961903225453e-05
-3.33155729757771e-05
-4.31186133577236e-05
-2.04757242703567e-05
-3.79574463228174e-05
-6.57825780978191e-05
-3.57847844604448e-05
-4.13939901150598e-05
-2.88206078457179e-05
1.58149677483355e-06
-3.87768457584569e-05
-3.25196663536476e-05
-3.64098042525127e-06
-4.07449013708003e-05
-1.82891302687841e-05
-3.90592197094201e-05
-2.89263150031751e-05
7.31828696653797e-06
-6.23203399119241e-05
-1.77202129584318e-05
-2.71560471956359e-05
-1.09925864789643e-05
-2.76065489147435e-05
-1.76336253758253e-05
-3.27314621425728e-05
-3.85608038292818e-05
-3.75396412087159e-05
-4.81657896994393e-05
-5.10511549473521e-05
-2.8417254267545e-05
-5.11304988019245e-05
-2.78635151537025e-05
-8.7350367905134e-06
-3.98638293248111e-05
-2.65029329409071e-05
-3.07202856223764e-05
-3.02425720663522e-05
-3.61451713585274e-05
-4.85051659201137e-05
-3.6946460581174e-06
-2.38093270600598e-05
-3.06442643979428e-05
2.95422430113533e-05
-3.14801184514456e-05
-2.20644874717232e-05
-2.77175124155309e-05
-1.84276750476002e-05
-3.49264266648066e-05
-3.7500990875866e-05
-5.24559898179546e-05
-1.37164449798021e-05
-3.54822522539951e-05
-3.86382936334822e-05
-3.15080804112568e-05
-4.02490639182682e-05
-1.23519909600721e-05
5.85189152640283e-06
-2.81633028521737e-05
-2.13919446836903e-05
-3.87730604086272e-05
-3.98342927468853e-05
-2.03771893579229e-05
-2.40873878274139e-05
-3.48276284319163e-05
-4.85392964528605e-06
-3.34695576493662e-05
-3.28516264281963e-05
-4.68379591707246e-05
-4.5508780878848e-05
1.81897378263945e-06
-2.57191472497361e-05
-3.46008992972802e-05
-3.5098321869004e-05
-1.65384998603319e-05
-4.10625420737731e-05
-5.32267062408651e-05
-6.43577841650804e-05
-2.67816925014205e-05
3.28474114153601e-06
-1.70687522096898e-05
-1.33215257336902e-05
-1.80596576524511e-07
1.19587489864125e-05
-1.36280722853634e-05
-3.61070063322097e-05
-4.78310734463875e-05
-3.56924579269175e-05
-4.84363768682969e-05
-4.90208133320072e-05
-4.3359948990281e-05
-4.38161149730422e-06
-8.45257655737012e-06
5.08194881297002e-06
-4.42467005046973e-05
-5.39184060821612e-05
-1.69435850255467e-05
-7.55640963669484e-06
-3.20956778742597e-05
-4.25946383674862e-05
-4.20461191706259e-05
-3.34387503074176e-05
-3.8918678350741e-05
-2.55118040924956e-05
-4.12362623211598e-05
-4.98876885010995e-05
-3.353740823816e-05
-2.7660988949211e-05
-2.3137447217399e-05
-3.36280266854197e-05
-3.07357044883335e-05
-4.09882182934088e-05
-3.03527872070803e-05
-4.50681477938449e-05
-4.28653255555333e-05
-2.07537065582575e-05
-6.39206705084334e-05
-3.83472755342238e-05
-1.02831328411072e-05
-1.94529576634809e-05
-3.48454114112421e-05
-2.10674006897794e-05
-2.09274519897841e-05
-4.59802835265013e-05
-1.17720467274197e-05
-2.33992177453317e-05
1.21062699681044e-05
-2.27448999110673e-05
-3.44286273213921e-05
-4.08960567161178e-05
-1.98539345479118e-05
-2.69968615907352e-05
-3.28244191302321e-05
-2.04655627515513e-05
-1.99741493710456e-05
-3.1942472786252e-05
-3.87588708018959e-05
-4.50588841694713e-05
-4.70142521203729e-05
-5.85576409871521e-05
-2.11922798739664e-05
-2.28732659921869e-05
-1.22536977323091e-05
-6.47727367059246e-06
-5.69584683961768e-05
-2.54653729759439e-05
-3.22074922738666e-05
-1.29250081560445e-05
-3.38073566772499e-05
-4.12940267569041e-05
-5.09867011359946e-05
-3.09471002453072e-05
-3.05021098621294e-05
-5.6511109223772e-05
-2.15517633264435e-05
-3.25112733001161e-05
-6.38315778818877e-05
-2.57060354732165e-05
-4.13702402089258e-05
-8.09702566410507e-07
-3.42440384561075e-05
-2.97254201389214e-05
-3.10099283204886e-05
-1.46416510027399e-05
-4.28056074811695e-05
1.04633559764303e-05
-2.80110274851212e-05
-3.85590491704448e-05
-8.59635455609347e-06
-2.3476995405946e-05
-3.07294751825844e-05
-6.83885493612121e-06
-2.81185161586954e-05
-3.02224253093155e-05
-2.63230802429107e-05
-3.10575680694683e-05
-2.57188653134473e-06
-4.75111246631205e-05
-3.71472745227706e-05
-2.49289280824073e-05
-4.87771122810275e-05
-5.13199319860665e-05
-1.13865862922664e-05
-2.14591202230015e-05
-1.68115383636654e-05
-3.71275872895748e-05
-4.95011765401611e-05
-3.3095190062987e-05
1.18805015450717e-06
-4.60635640577891e-05
-4.79031205213916e-05
2.35885268022088e-05
-3.18574626647175e-05
-1.78396748293113e-05
-8.79916659324748e-06
-2.39128876516509e-05
-2.03231643613103e-05
-3.06640928697867e-05
-4.78085213021525e-05
-3.96079835186783e-05
-2.09217506504529e-05
-4.28931480067847e-05
-3.75625124381787e-05
-3.55897619398767e-05
-3.69964677805217e-05
-3.7393051439655e-05
-1.76141210347852e-05
-5.3108346331883e-05
-3.55082056122184e-05
-4.085951544548e-05
-3.83090729960844e-05
-8.2444145508492e-06
-4.81857750356949e-05
-4.8300589033275e-05
-5.64553978501264e-05
-6.09572803160816e-05
-2.18295623243713e-05
-4.01981396501968e-05
-3.45738889904521e-05
-2.87715958291431e-05
-2.33017140432599e-05
-1.73352069593666e-05
-1.43025963198772e-05
-2.33565017808001e-05
-1.86518431209486e-05
-3.03830804423351e-05
-2.00415065859517e-05
-4.4982541465839e-05
-3.11798663531879e-05
-2.53732053069866e-05
-1.98982660366765e-05
-2.79554593451092e-05
-2.5217709275539e-05
-6.34119058311384e-06
-6.10307676614248e-05
-2.42936522842949e-05
-4.45579814960644e-05
-4.84659990997295e-05
-3.64143531847559e-05
-1.88138547811826e-05
-1.92515858927653e-05
4.41044482274734e-06
-3.6271513235282e-05
1.10980838553859e-05
-4.11545588309997e-05
-1.13982396133218e-05
-6.76352040359347e-05
-2.74333561775239e-06
-1.31014355017888e-05
-1.36829000012258e-05
-2.74231863529566e-05
-4.34570476817313e-05
-3.89308740509476e-05
-3.15674346168367e-05
-1.0360454144951e-05
-2.50525863896847e-05
-5.32412821413118e-05
-2.75700342506425e-05
-1.63278447978845e-05
-2.16849590368735e-05
-1.15826561254703e-05
-1.93758156585214e-05
-4.09773234926361e-05
-4.88371259935223e-05
-2.4816056409609e-05
-2.53158488871073e-05
-1.81338703431343e-05
-5.87557459558499e-05
-1.65054307975565e-05
-1.89730667688566e-05
-2.51887530160036e-05
-1.46353390939012e-05
-3.485014521603e-05
-6.10011820984965e-05
-1.18245837884722e-05
-5.36097374369965e-05
-3.34658633145978e-05
-4.34619548232764e-05
-4.1411088656351e-05
-5.66572199367456e-05
-4.4084530719824e-05
-5.67377231835135e-05
-3.40430781667648e-05
-2.03525318967388e-05
-5.23240056360573e-05
-5.96762492200728e-05
-1.34667021230691e-05
-3.17927147881288e-05
-4.07465862783327e-05
-4.80995737430876e-05
-1.18924118344095e-05
-2.84050156678867e-05
-3.32927336309871e-05
-2.07482380039589e-06
-3.80400578585522e-05
-3.25392083446406e-05
-4.93350403291181e-05
-2.15623903267577e-05
-7.6245504677412e-05
-4.784353992454e-05
-2.99448991754624e-05
-5.50170601203651e-05
-4.37706598731505e-05
-2.40631964255543e-05
-6.05051473497456e-05
-3.39132252715694e-05
-2.75799215056569e-05
-2.38443253052436e-05
-3.71263886796229e-05
-2.16335987635673e-05
-2.63491725473504e-05
9.43984845342079e-07
-3.17004227710398e-05
-2.52555037743338e-05
-1.40979842069685e-05
-1.93848459223025e-05
-4.98156729833284e-05
-2.81782618457633e-05
-1.96073717947842e-05
-4.66769664250503e-05
-6.61037354742685e-06
-3.99063980329734e-05
-3.29950823894495e-05
-2.69188506978353e-05
-2.48190191581128e-05
-3.43295955038802e-05
-4.88669603424391e-05
-2.69093036756546e-05
-2.05751123943263e-05
-2.52999605315849e-06
-1.62648138487291e-05
-2.96704943814166e-05
-3.24193522782753e-05
-1.24481927031899e-05
-4.03486071979097e-05
-4.71648897181351e-05
-3.60111820388998e-05
-1.84309116333359e-05
-4.98722433206008e-05
2.18830708756683e-07
-4.68901317721333e-05
-2.36882502926845e-05
-3.16039932659347e-05
-2.40451000820781e-05
-8.91342663623938e-06
5.98777355467021e-07
-3.66279672574431e-05
-2.66496832171728e-05
-3.32298477888294e-05
-4.51107258364973e-05
-4.53499032440419e-06
-3.20494693446615e-05
-3.8116484880966e-05
-3.02996015980552e-05
-3.58820321435167e-05
-2.73254139298598e-05
-4.51529478888319e-05
-8.05676505491348e-05
-1.16714564775777e-05
-2.98582125305627e-05
-3.17483906447935e-05
-3.78807768316672e-05
1.49923742499942e-06
-1.53637492314179e-05
-3.82767363468535e-05
-4.51418846412926e-05
-5.74197738514373e-05
-2.25110160333765e-05
-6.11729525636866e-05
-1.93053214414264e-05
-1.89388908784316e-05
-3.48144451586694e-05
-3.25252308945316e-05
-2.88263974626518e-05
-9.12677785916755e-07
-2.63484888441783e-05
3.3938608809859e-05
-2.49654073222647e-05
-1.85071677298163e-05
-1.03011266498602e-06
-3.88765198507821e-05
-3.43089617991721e-05
-5.45124736102987e-06
-3.07351475516974e-05
-4.00122663474414e-05
-4.61631833324112e-05
-5.30049548261825e-05
-2.87813342634128e-05
-2.08050705582448e-05
-2.0948154155934e-05
3.00926008035294e-06
-2.42643044215319e-05
-4.06467802996519e-05
-3.2096050545683e-05
-3.19171332533032e-05
-3.17878932676568e-05
-2.77433389906201e-05
-3.53523552406914e-05
-8.39219440227698e-06
-3.9906171140073e-05
-6.86770022963399e-06
-3.65875150891284e-05
-5.46730825550916e-06
-1.48401601401434e-05
-1.62609320103394e-05
-5.14825785181349e-05
-3.68429945511495e-05
-3.98168846866612e-05
-8.29762857373129e-06
-3.75602447299711e-05
-1.78591931615001e-05
-5.21044364338022e-05
-1.87161045611726e-05
4.29671640942627e-06
-3.55198326818198e-05
-2.98023168890854e-05
-3.55057451535281e-05
-4.12280079822835e-05
-2.32590015905125e-05
-2.51475877523466e-05
2.00203464061884e-06
-1.64234408894166e-05
-1.75165659194819e-05
-2.58049090964602e-05
-4.13487912663277e-05
-3.332309641827e-05
-3.22802568486843e-05
-1.58525821742426e-05
-1.3072787266654e-05
-3.69786092192502e-05
-1.66484236683696e-05
-2.99315927401587e-05
-2.93163728729556e-05
-7.43297405918515e-06
-1.91765998369948e-06
-3.68703329319666e-05
-3.26810073438894e-05
-3.32784272401564e-05
-3.2641428563989e-05
-2.18233646469596e-05
-8.16739852077759e-06
-2.75372185261751e-05
-3.17046794150379e-05
-1.30405817460892e-05
-1.88123181463235e-05
-1.38531910896295e-05
-3.68018971546547e-05
-2.82287191659432e-05
-2.00707551768076e-05
-4.9632457181302e-05
-3.0705491672764e-05
-3.69940772305468e-05
-6.0332432908542e-05
-4.7486157857912e-05
-6.95513863158813e-05
-6.01076906619765e-05
-4.00958901212351e-05
-3.33901458067695e-05
-2.69907982274065e-05
-4.26721004166367e-05
-2.35404652373776e-05
-2.6987334755264e-05
-3.26769453658205e-05
-3.25283115564801e-06
6.48390723583227e-06
-1.59257935189711e-05
-4.890662510096e-05
-4.77176340287756e-05
-2.57967234399496e-06
-5.72850532958586e-05
-1.71973953352904e-05
-1.60192059675689e-05
-2.07446394496213e-06
-2.14588314882909e-05
-3.63940451183373e-05
-3.32214986688464e-05
-3.29520141891744e-05
-2.34769582619841e-05
-6.42878011751318e-05
-3.25865862823359e-05
-4.43595925963646e-05
-2.91081324926776e-05
-3.05402403193579e-05
-1.01068573834221e-05
-3.53999551150069e-05
-5.69632979895603e-05
-4.85866891798477e-06
-2.99297820843936e-05
-4.04195533527878e-05
-4.07904437306351e-05
-4.22930652904155e-05
-6.09600246926272e-05
-5.36117120782262e-05
-1.16285786325846e-05
-2.60160459216179e-05
-5.25638891040739e-05
-3.21985122044587e-05
-1.58063405521526e-05
-2.71659976804834e-05
-1.17861637856098e-05
1.01344432829041e-05
-4.35071184668652e-05
-5.28856744476348e-05
-1.50120679117642e-05
-4.2703482262115e-05
-1.37432076187166e-05
-2.48703487336309e-05
-3.02577635419029e-05
2.1359891448471e-05
-3.62694074732074e-05
-1.37115165076899e-05
-3.33157872956439e-05
3.66408664964728e-06
-4.50156015301041e-05
-1.01988114179881e-05
-1.5878733332262e-05
-2.96198046715282e-05
-4.2530296023114e-05
-1.59860545931383e-05
-1.30570918669662e-05
-4.05339856770465e-05
-4.46861297007438e-05
-1.55639423996759e-05
-3.958948366384e-06
-1.01578354893009e-05
-3.74353140476458e-05
-4.01871931212183e-05
-2.43702763310674e-05
-4.19607473862425e-05
-3.85674330586644e-05
-5.40840897058614e-05
6.42182811503644e-06
-3.19986641442942e-05
-2.9710069003483e-05
-5.95630455876648e-05
-3.65064577599237e-05
-3.08766480518213e-05
-2.14179459919373e-05
-1.30221501987953e-05
-1.12922515146457e-05
-5.07832087005513e-05
-2.34734965051674e-05
-4.50752809556934e-05
-7.69251542260262e-06
-2.49753496374806e-05
-5.72560129538736e-05
-4.46633479493376e-05
-4.0078056676379e-05
7.72530435877275e-07
-1.33033372968588e-05
-4.61022948146217e-05
-3.92579683419287e-05
-3.79111427096579e-05
-1.94907243075634e-05
-3.37023808300381e-05
-3.26463852385319e-05
-4.70871570778339e-05
-2.25226901144877e-05
-1.54218455646751e-05
6.93610689717233e-06
-5.6417698169326e-05
-3.62996250843084e-05
-1.67513752205813e-05
-3.43159925333651e-05
-1.67220548510457e-05
-1.81385517491767e-05
-1.70874513750352e-05
-5.56164865647114e-05
-1.73257674285321e-05
-3.77273465347513e-05
-4.32548476097749e-05
-3.59476405365159e-05
-5.04686704867849e-05
2.66999454654214e-06
-3.17059195869139e-05
-5.35061666747179e-05
