# Supplementary material for: Research on computational propagation and identification of mine microseismic signals based on deep learning
Source: PLoS One. 2025 Oct 22;20(10):e0334641. doi: 10.1371/journal.pone.0334641 (PMC12543183; doi:10.1371/journal.pone.0334641)
Supplement: S7 Data — (ZIP) [file pone.0334641.s007.zip › 000100900001634.xlsx_0.txt_24.txt.txt]

-4.18331318095804e-05
-2.72482593977421e-05
-2.88090710630338e-05
-4.0584896844681e-05
-6.93532717051475e-05
-9.32975983017082e-06
-4.59143122152543e-05
-6.48491043285383e-05
-2.19360451643457e-05
-2.14777042898711e-05
-5.10359673838176e-05
-4.98181305673408e-05
-3.30521941104656e-05
-1.18023678847067e-05
-3.35613783446436e-06
-4.0193233465784e-05
-5.05451033595397e-05
-2.38007508262859e-05
-4.26927578939903e-05
-4.02033479697237e-05
-2.26292287439085e-05
-2.90453813179034e-05
-3.1938840672728e-05
-4.11552502461478e-05
8.82650603814691e-06
-5.47195269657982e-05
-2.1904629794214e-05
-3.76785813662829e-05
-1.67180645869138e-05
-8.45229825250012e-05
-1.87274383682273e-05
-6.99804030976167e-06
-4.52204110613911e-06
-4.02362615831943e-05
-3.92993822250534e-05
-3.87488693811245e-05
-2.8726376642712e-05
-1.27800782179493e-05
-2.12020057039228e-05
-3.99473563085345e-05
-4.62001705472801e-06
-1.27762984518171e-05
-3.21988822077534e-05
2.20492195439537e-06
-4.7200528552728e-05
-3.44748066980628e-06
-4.08956391347186e-05
-5.64228097378978e-06
-4.78860913793549e-05
-6.56640422141029e-06
-2.34185238381201e-05
-4.78304404212072e-05
-2.3327034132152e-05
-8.08611008605751e-05
-4.06727298745138e-05
-1.70117194337325e-05
-2.60464865802395e-05
-2.48137579579527e-05
-1.19936120810829e-05
-2.30691737923974e-06
-4.13195519906432e-07
-2.69175202013762e-05
-4.30583484520511e-05
-5.75247410305794e-05
-1.30004555982472e-05
-4.46852161495639e-05
-2.06532446308744e-05
-2.02211335152586e-05
-3.67494621204856e-05
-1.45929396941999e-05
-2.51281183783388e-05
-3.43795199152855e-05
-2.40876486439962e-05
-2.48922930463018e-05
-6.31808077374259e-05
-4.98026208060975e-05
-4.7037624006387e-05
-3.29704983419228e-05
-3.73153581053285e-05
-1.23827133714298e-05
-4.00538690478452e-05
7.77226148154567e-06
-5.98482926824722e-05
-5.24095652091565e-05
-5.65820700326074e-05
-2.54173938146237e-05
-3.22400140522523e-05
-2.29750387649606e-05
-3.84441273176621e-05
-1.71317679836897e-05
-2.04251890449748e-05
-4.69714097153373e-05
-2.71461080741867e-05
-1.8006742979653e-05
-3.97732711639152e-05
-1.56836168683503e-05
-6.49829859171126e-05
9.33510701135297e-06
8.68901548786949e-06
-5.03193382495662e-05
-5.06665891310412e-05
-2.51148668637536e-05
-1.80687695460829e-05
-3.31395014904957e-05
-7.28392980268528e-06
-1.48423100795059e-05
-2.07657026224498e-05
-5.20286167390152e-05
-6.00589910648016e-05
-3.47991779656101e-05
-2.06742743006172e-05
-2.47557707449973e-05
-1.86247615414204e-05
-2.28528066511021e-05
-3.73565500018358e-05
-2.54048829154722e-06
-5.34952601627112e-05
-1.96689452821671e-05
-1.18831138080574e-05
-2.06785532289872e-05
-8.6529541558688e-06
-4.27141480214532e-05
-5.67034681438897e-06
-4.21464741058189e-05
-3.78625661231049e-05
-4.31540320055377e-05
-4.14875177025961e-05
-2.38388829039508e-05
-6.71722408629765e-06
-6.43007042568974e-05
-5.03107126641631e-05
-3.7698306558886e-05
-3.37131419567675e-05
-1.93028739899366e-05
-3.77150825871596e-05
-2.81854655974519e-05
-9.85381812186302e-06
-1.95116502094746e-05
-4.06705435788146e-05
-4.23324269385809e-05
-7.23178698204181e-05
-3.64773355660267e-05
-3.81371913598889e-05
-3.10584297086088e-05
-5.4919585036992e-05
-3.85128069373222e-05
5.64638892856195e-06
-1.49539953526604e-05
-2.37083965746471e-05
-2.68862430411109e-05
-2.17209688296932e-05
-4.59862606628884e-05
-2.94516046030483e-05
-1.97274665378509e-05
-5.58507076637898e-05
1.14843765512214e-05
-2.94468737316009e-05
-1.37195634405376e-05
-5.33126456720869e-05
-4.70724229070088e-05
-3.5312929481062e-05
-5.43035557874941e-05
-2.00323102308057e-05
-2.99451112812221e-05
-2.8879551588627e-05
-3.39042751792514e-05
-5.80666857374509e-05
-4.94039793621144e-05
-1.10645098990795e-05
-5.53512861802695e-05
-4.01859866176283e-05
-6.4049206238275e-05
-5.57662895574313e-05
-4.69730865748005e-05
-1.27807148731047e-05
-3.27610431374785e-05
-3.50157502402732e-05
-1.21536867018343e-05
-3.05049140823215e-05
-1.03169002868841e-05
-4.86216797816812e-05
-5.00202730779259e-05
-1.49690396756429e-05
-6.20236644676296e-05
-3.10099152890036e-05
-4.0630680409049e-05
-3.65093411729636e-05
-2.43130102585595e-05
-2.54635834338194e-05
2.45830742123088e-05
-5.29346857782834e-05
-2.95359031042295e-05
-3.11081613895349e-05
-3.55113187798009e-05
-2.25285053087587e-05
-2.57875513890491e-05
-3.37117404631573e-05
-7.58497845005836e-06
-7.95056891077939e-06
3.64894352773605e-06
-2.95417910572309e-05
-1.68878939879893e-05
-3.65327324184316e-05
-1.6042205741219e-05
-4.5388442882694e-06
-2.3769126679803e-05
-2.97346243626186e-05
-3.18022563326357e-05
-3.895014093137e-05
-1.35432252780277e-05
1.20209888446941e-05
-2.70553282098609e-05
-3.40979998494207e-05
-5.5434075071421e-05
8.66018720523335e-06
-3.08103558080878e-05
-7.0770675458308e-06
-8.58786492885681e-06
-5.93988300248521e-05
-4.24579004776055e-05
-1.3632132385784e-05
-1.91145548718415e-05
4.93705981875038e-06
-3.15897901016801e-05
-1.99409037947854e-05
-2.73008371415667e-05
-3.02508058949624e-05
-2.73936013644128e-05
-3.12090061006784e-05
-4.59145214121763e-05
-1.03407161319569e-05
-4.87331363763611e-05
-1.19903701584362e-05
-4.12570279562123e-05
-2.52878815322807e-05
-3.72743202787668e-05
-6.11170524235851e-06
-2.73420729082787e-05
-2.60646359463451e-05
-2.84284313347763e-05
-4.94270993151496e-05
-4.04303684192766e-05
-5.47560979124538e-05
-1.77849159666691e-06
-1.35742254738724e-05
-1.58877792018486e-05
-5.49033775512042e-05
-2.39230446865884e-05
-5.37158790276506e-05
1.51492251269082e-05
8.42346046979676e-08
-4.88461350239163e-05
-2.92340071961372e-05
-5.88694343225792e-06
-4.28354296546875e-05
-4.49738493697484e-05
-9.9636453025992e-06
-5.65708258623795e-05
-1.30993278307713e-05
-4.3926271229507e-05
-1.52424136164812e-05
-4.46761656453033e-05
-1.71126203533353e-05
-2.4123135924961e-05
-2.53559879907601e-05
1.4355107140858e-05
-5.70169202723958e-05
-1.91542595974755e-05
-2.6118337437149e-05
-4.89218239311848e-05
-1.54055830392489e-05
-7.95326034390104e-06
-3.10798985323872e-05
-6.78531404672643e-06
-2.92710654630712e-05
-2.82923948788571e-05
-1.08358912873696e-05
-1.80811604445987e-05
-3.10987581349978e-05
-4.70992774285871e-05
-5.82131375661627e-05
-3.60212936472637e-05
-1.64552255182063e-05
-1.48789915196344e-05
-1.38981996055906e-05
-4.75292476303773e-05
-2.94555968499697e-05
-3.62846046231485e-05
-4.80958833179113e-05
-3.43418808024057e-05
-6.92086184197076e-06
-2.45661412899516e-05
-2.9204521337139e-05
-2.24265895403559e-05
-2.09383138656195e-05
-2.60917928354437e-06
-2.81594809777293e-05
-2.95021023414237e-05
-6.53063817753796e-05
-5.40054336657532e-05
-1.49569905321468e-05
-2.849049317016e-05
-5.07306270024791e-05
-6.24246242239253e-06
-5.03866592317423e-05
-2.04837713741708e-05
-5.48859434765462e-05
-3.17787773245054e-05
-8.85127196852195e-06
-2.59804373992338e-05
-3.15186399923933e-05
-3.27137492604229e-05
-3.45467818744998e-05
-2.38142563249012e-05
-8.31261121760288e-06
-5.99590593289925e-05
-2.01089595044557e-05
-3.63777392763491e-05
-5.52237858037063e-05
1.70667520287236e-06
-5.33725158371674e-05
-5.98552771977072e-05
-3.10429106503149e-05
-1.76427879167145e-05
-1.49467284540237e-05
-2.77760001117849e-05
-3.31279287114932e-05
-2.98952607392533e-05
-1.30022019112624e-05
-2.60400829729353e-05
-3.26514583912679e-05
-5.06586413702044e-06
-5.0794752561755e-05
-4.2404398449295e-05
-5.31113667807151e-05
-2.6335072668936e-05
-4.76246085370634e-05
2.64203858284455e-06
-3.45448859722467e-05
-2.5540379144851e-05
-4.39120504300072e-05
-4.04165041167977e-06
-1.23683414698625e-05
-2.91723462363537e-05
-3.13879763983701e-05
-6.41215042517421e-06
-3.96280465296974e-05
8.91222408340764e-06
-1.8697259330044e-05
-1.6483433443139e-05
-2.40252713153295e-05
-1.07799873357251e-06
-2.29689243056764e-05
-3.14954101278475e-05
-5.39470783777595e-05
-2.09817481929912e-05
-2.77738307664474e-05
-1.27136843343583e-05
1.12416113994257e-06
-4.42875878410517e-05
-1.26216381729967e-05
-1.14168281976491e-05
-4.0090273832119e-05
-2.76883344273224e-05
-4.95821565409237e-05
4.33032852926291e-06
-8.35054587002816e-06
-1.84911638235488e-05
-6.95799916397983e-05
-4.08867982861611e-05
2.87806547061125e-06
-2.16540328976462e-05
-2.58690676701433e-05
-5.96655059450742e-05
-1.13366082536561e-05
-3.68220291153165e-05
-2.51839877250792e-05
-4.15361977281699e-05
-2.57132936034131e-05
-3.04375955230722e-05
-5.0388417216548e-05
2.21616644248016e-06
-4.84478464906847e-05
-7.43483336771426e-06
-3.04215783423694e-05
-4.34475007053823e-05
-1.78382127169195e-05
-2.23720482542853e-05
-3.58266038329652e-05
-4.8320635424231e-05
-4.12136789199322e-05
-3.61598544371261e-05
-2.08573981470793e-05
-2.06269443653249e-05
-4.32289145222971e-05
-5.34383876528529e-05
-3.85780900338596e-05
-2.83169010098443e-05
6.07856463765055e-06
-1.58666150165231e-05
-3.31632533633961e-05
-1.20948252496919e-05
-3.15706502569559e-05
-1.49406988736332e-05
-4.09508115803871e-05
-4.25487434708037e-05
-2.93968718880932e-05
-6.56959777297553e-06
2.52618891723717e-06
-4.10409267986582e-05
-2.67820102634468e-05
-6.07201213926844e-05
-1.89528177228973e-05
-3.39409632694202e-05
-4.16367746962212e-05
-5.56030206527038e-05
-3.2832560013591e-05
-4.50177038921527e-05
-2.35905208093195e-05
-3.79781040951969e-05
-1.32175232378716e-05
-1.24902824961407e-05
-1.68657105064064e-05
-3.78371574766628e-05
-6.39913862408495e-06
-2.94740893293124e-05
-1.50870103735328e-05
-1.7534273847155e-05
1.4727425942738e-05
-3.80570929883379e-05
-3.32469335934207e-05
-2.82288245763171e-05
-1.12924067600291e-05
-2.97293416151107e-05
-4.01078690702855e-05
-7.41706607998125e-05
-1.131692926687e-05
-1.05504980113063e-05
-3.96580661969804e-05
3.36325052240776e-06
-3.65951262529964e-05
4.36042212587693e-06
-4.23656761885273e-05
-1.90269913037788e-05
-1.3112427896143e-05
-4.26316323158753e-05
-4.47275073232468e-05
-2.48436832614428e-05
9.48524222646275e-06
-2.42258092578661e-05
-3.49063253244881e-05
-1.92264678373725e-05
-6.48121948691875e-05
-3.56180641933633e-05
-3.68464207919691e-05
-3.56932724183685e-05
-4.29093000540972e-05
-5.94419494277056e-05
-3.48219421750322e-05
-5.26633258208062e-05
-3.81855328283621e-05
-4.01003294598219e-05
-3.08813954951178e-05
-5.61510432581423e-05
-5.74131228649705e-05
-2.54028418242029e-05
-2.91533378263847e-05
-2.68340277309657e-05
-2.12477016283423e-05
-2.79042580545872e-05
-1.73123984584814e-05
-6.19052985308917e-05
-3.60153402784819e-05
-2.9852285487774e-05
-5.65592520211841e-05
-9.49404845729933e-06
-4.06329003891118e-05
-2.57707825569652e-05
-1.6596329996569e-05
-4.62040529757195e-05
-1.7307772624617e-05
-5.70152766366322e-05
-2.98905121819258e-05
-3.4071427761285e-05
-2.06493744406074e-05
-3.37137191988582e-05
-2.0446158022873e-05
-1.20544486523651e-05
-2.94277364382729e-05
-1.96828168748759e-05
-2.00281753492255e-05
-3.5051579729028e-05
-1.45628303114546e-05
-3.00331585238061e-05
-4.43859288978062e-05
-3.07314825980154e-05
-2.04881981044378e-05
-1.47417950725086e-05
-2.07554809582617e-05
-3.59031372970209e-05
-2.99216547198547e-05
-2.37897755303495e-05
-6.97324088028889e-06
-1.47812831810839e-05
-2.40617571107691e-05
-4.00057357934307e-05
-3.83671566998145e-05
-2.36903801632351e-05
-2.85952776666226e-05
-5.98509967613719e-05
-7.40051324985715e-05
-5.89681235433123e-05
-2.14422004399378e-05
-5.86526533958206e-05
-6.19052433634896e-05
-4.47312053982886e-05
-3.30100933917366e-05
-4.19127245171418e-05
-2.07104859924632e-05
-4.03099277850175e-05
-2.76444160586675e-05
-2.77523406241717e-05
-3.16871603281267e-05
-1.47721329325097e-06
-4.01714010411605e-07
-2.09529169118846e-05
6.68879846067928e-07
-3.72146097346825e-05
-2.74336550607588e-05
-1.22620122599659e-05
-3.49715459845407e-06
-1.62492167850221e-05
-2.1988341482351e-05
-2.41191527868919e-05
-2.326167660411e-05
-5.3687705556806e-05
-2.91755199863577e-05
-3.59175198526559e-05
-2.73315722064097e-05
-2.48097172413895e-05
-3.52041041392699e-05
-2.25315393543784e-05
-1.98690288175583e-05
-3.50142641802155e-05
-4.90348350030072e-05
-2.12360083671856e-05
-5.81087579864326e-06
-7.20468999477894e-06
-4.39676657217189e-05
-4.33082456659847e-05
-6.59698583149781e-05
-2.80522762583953e-05
-2.46715347040115e-05
-2.9381770794975e-05
-3.46107623326984e-05
-5.18506802566404e-05
-4.46436685909275e-05
-4.83708649682748e-05
-5.65085984800531e-05
-3.2404874163479e-06
3.07503714013924e-06
-3.01890376632928e-05
-8.7151660273489e-07
4.02057352395681e-06
-2.60952824297591e-05
-3.89546291290421e-05
-1.06151229783778e-05
2.85512027115023e-06
-1.94933096677133e-05
-3.92785948589343e-05
-4.07363053431619e-05
-1.86781901438474e-05
-3.76860273682114e-05
-3.41737715772419e-05
-3.68735491683175e-05
-2.94101792161182e-05
-2.68423495302768e-05
-4.9518104678796e-05
-2.74057631322354e-05
-2.0585163276756e-05
-3.78775686797746e-05
-2.03131137823592e-05
-2.46252142440831e-05
-5.78950861519382e-05
-2.07648002419195e-05
-1.54345019374379e-05
-3.30052653070054e-05
-2.87027802008139e-05
-4.44325939708871e-05
-9.18409500398982e-06
1.14222095521494e-05
-3.54935284140941e-05
-2.29923752428868e-05
-9.99337779749572e-06
-4.54828551104835e-05
-4.73544530913627e-05
-3.14716599793914e-05
3.14014324274834e-06
-2.54538763621738e-05
1.6341151007081e-05
-7.12050516431965e-06
-1.52916170856495e-05
-2.80047640011841e-05
-5.76331199412943e-06
-1.11706654392328e-05
-1.70945708631881e-06
-3.27219369425795e-05
-5.02709944061801e-05
-2.99739197506099e-05
-1.65639697001153e-05
-6.00704916364627e-05
-2.69830458504655e-05
5.86675124595916e-06
-6.0392664676517e-05
-3.85651297054809e-05
-1.93403812691693e-07
-1.63051931792645e-05
-1.6592790506501e-05
-2.94751315016043e-05
-4.93031684176796e-05
-2.84079071289203e-05
-4.51735627975433e-05
-2.61914583906418e-05
-3.45214471493115e-05
-9.22692346662799e-06
-2.88710434197357e-05
-3.37258406275455e-05
-7.56109976322988e-06
-3.53421029488443e-05
-1.8110890817475e-05
-1.89732576944882e-05
-6.70729830389612e-05
-5.21864005010233e-05
-2.79828023769138e-05
-7.02104494833359e-05
-3.48137530149724e-05
-2.48717013990182e-05
-4.0468603663251e-05
-1.7727605935522e-05
-4.85673007772377e-05
-4.03579529820464e-05
-9.23575181073995e-06
-3.9908767979516e-05
-3.92005153978777e-05
-3.2574476967073e-05
-1.8222293224384e-05
-1.78029637572762e-05
1.51033201068467e-06
-3.91240127404601e-05
-6.43601046387024e-05
-6.08879646257176e-06
-8.41237965132293e-06
-2.08063498237171e-05
-3.05379241146728e-05
-1.08536262041922e-05
-2.94985595369442e-05
-2.76855560240939e-05
-2.35337329897964e-05
-1.24753140993321e-05
-4.0223392558879e-05
-3.70983428856292e-05
-2.92188466515431e-05
-8.84625477401092e-06
-6.24412230183998e-05
-4.8042600180912e-05
-3.61197665286129e-05
-6.65819592441526e-06
-3.82647155673857e-05
-2.4539654991198e-05
-5.4302016989085e-05
-2.69221209799922e-05
-1.25792577338764e-05
-5.11440850167002e-05
-3.0410964302005e-05
-3.34454029409587e-05
2.78040458684252e-06
-3.785379894406e-05
-1.84248868524384e-05
-3.16260857061357e-05
-3.11059622628343e-05
-3.59805069561574e-05
-8.17287574598379e-06
-3.81732962136237e-06
-3.94294943667248e-05
-1.8624328392625e-05
-1.58814259797669e-05
-3.9611312970359e-05
-2.51071412099001e-05
-4.54208816254099e-05
-4.39752318851167e-05
-2.88920411745409e-05
-3.8534025473245e-05
-5.29601753117774e-05
-4.26736385625081e-05
-1.68716360024229e-05
-3.74714657659436e-05
1.39823173321356e-06
-3.23648539860926e-05
-1.90202767235294e-05
-2.35815888812633e-05
-1.78140108209538e-05
-2.97777946950761e-05
-2.30259208335693e-05
-2.69044661582018e-05
-9.01361023328163e-06
-3.4347192815473e-05
-4.58086289514422e-05
-5.04955493869913e-05
-2.35916992695431e-05
-5.1708898331507e-05
-3.229999051029e-05
-1.54756778418549e-05
-1.91643891197634e-05
-4.55339774958515e-05
-5.04991019681117e-05
-6.576393818605e-05
-1.32210771020673e-06
-3.12711808584119e-05
-4.03471525814791e-05
-2.2988228206734e-05
-2.114637627519e-05
3.35090722793231e-06
-3.72199126529597e-05
-4.91101447429867e-05
-4.20263579943924e-05
-3.58860795318334e-05
-3.18511437484925e-05
-1.57122401463285e-05
-2.96338965113986e-05
-1.67206222779572e-05
-4.58441816183605e-05
-2.59998868366475e-05
-2.88001842466348e-05
-8.27859120762914e-06
-8.92737694166649e-06
-5.71859578518966e-05
-1.94371097722079e-05
-4.79378639264328e-05
-1.27887400792179e-05
-2.33920402799864e-05
-3.94441197284779e-05
-3.23313283508903e-05
-3.62833502704968e-05
-1.08032707326665e-05
-9.20809358068866e-06
1.25220198300897e-05
-2.16937465212649e-05
-4.25189338104243e-05
1.69520947420677e-06
-4.4877069561345e-05
-2.08556531607481e-05
-8.78358391537393e-06
-4.27227206379826e-06
-2.91873284008908e-05
-3.11527444119957e-05
-1.10625814194031e-05
-3.54607352011126e-05
-3.87973216725067e-05
5.75963130106318e-06
-2.88268907617231e-05
-1.26337731146822e-05
-1.09272779339085e-05
-1.70924792322501e-05
-5.02321518919203e-05
-2.55541487392032e-05
-1.35192169900474e-05
-3.04794889317543e-05
-3.44619901259888e-05
-4.16378994581457e-05
-5.86398430938343e-06
-4.09965191972377e-05
1.32871562503737e-06
-1.03974423923886e-05
-2.53860719971916e-05
-4.56423544293702e-05
-9.92625449498342e-06
-4.26232437497024e-05
-1.51069767600337e-05
-2.48476241479232e-05
-3.6411182737145e-05
-8.40247984681333e-06
-1.56001430964285e-05
-5.88920394896637e-06
-4.29910548112241e-05
-4.71925498451529e-05
-3.9067020151597e-05
-1.83200880049576e-05
-2.63027141127916e-05
-6.15761161033972e-05
-2.17680299117735e-05
-4.71010538342886e-05
-3.28088825930146e-05
-3.28025354009794e-06
-1.67741080556577e-05
-1.68836928965445e-05
-4.6381557851251e-05
-1.66908811198457e-05
-5.85414640187586e-05
-3.45572430985076e-05
-1.08495288318641e-05
-2.32012954851123e-05
-3.42961043470328e-05
-6.05582303717364e-05
-4.38466202605205e-05
-5.05322448050186e-05
-2.03685780413632e-05
-5.33834157779279e-05
-5.79658266768353e-05
-4.47305369912435e-05
-4.30424799882118e-05
-3.83825604143061e-05
-3.92442778871478e-05
-5.67249895379696e-06
-1.95342686212726e-05
1.22403081369592e-07
-2.22934296883996e-05
-6.03579009245414e-05
-1.04499109781304e-05
-2.63936869390417e-05
-5.15661913886305e-05
-4.85314356904256e-05
-1.3714397077544e-05
4.0066603032975e-06
-1.91486556374098e-05
-1.14549673516741e-05
-5.69518531984242e-05
-3.07311273013113e-05
-4.53485415763296e-06
-1.4258203157828e-05
-4.90787383570942e-05
-1.27637466342043e-05
-2.55617224284291e-05
-1.61691825157539e-05
-2.3657521238904e-05
-4.35828399415042e-06
-4.13076927433013e-05
-2.11650239050315e-05
-4.02452469385654e-05
-4.92361523810987e-05
7.88736726917278e-06
-4.32571661914887e-05
-4.03406727319715e-05
-5.61715097803886e-06
-1.9194995949109e-05
-5.95729538958518e-05
-1.69062736841638e-05
-3.75933523575658e-06
-1.95909666646358e-05
-2.52025488151641e-05
-8.70696105079722e-06
-4.96500716741804e-05
-7.1285238710256e-06
3.92131874497056e-06
-5.43744545508426e-05
-3.12617338758607e-05
-1.16730000612713e-05
-4.22498911240255e-05
-9.25145744830951e-06
-4.59124736782224e-05
-3.48185903277218e-05
-4.41213465025489e-05
-2.41197599500306e-05
-1.31027914973387e-05
-4.67761513448274e-05
-2.83504135554225e-05
-3.73684066688909e-05
5.19676260641117e-06
-2.5173903334592e-05
-3.91959937844925e-05
-2.31547425671381e-05
-3.04242797090323e-05
-4.36017462346668e-05
-2.35326871136294e-05
-9.37127238772763e-06
-1.06951875768848e-05
-3.67907626570217e-05
-5.92573875399394e-05
-3.26732160080572e-05
-2.85510014240403e-05
-3.98131357524815e-05
-2.7068269159393e-05
-1.08632754312869e-05
-5.26053095331425e-05
-4.46337037235681e-05
-3.37230273384291e-05
-3.09403453514696e-05
-3.51150868173322e-05
-3.03860707103078e-05
-2.60604511754663e-05
-4.67315120391779e-06
-4.23199665666022e-05
-5.35873816151518e-05
-2.37475480132388e-05
-2.34441188624492e-05
-2.88815024018814e-05
-1.59376975722816e-05
-2.2061834596326e-05
-2.71307848953149e-05
-5.1812577235761e-05
-2.61589944092327e-05
-2.50769605879246e-05
-5.01251252622117e-05
-4.22369230789792e-05
-2.57321231436697e-05
-4.00475442687857e-05
-9.33797009673109e-06
-1.34156877729592e-05
-2.49537822041115e-05
-2.84353690859727e-05
-2.23567277311712e-05
-1.7003964344869e-05
-9.78959324301085e-08
-4.6836167922755e-05
-3.32286424344428e-05
9.39939060094524e-06
-2.88194708346686e-05
-6.58798724452192e-06
-1.03754869978381e-05
-3.6858649973818e-05
-1.19446011423918e-05
-2.404780498071e-05
-4.5435419844573e-05
3.70470268150808e-06
-4.49506779375381e-05
-1.43053903647166e-05
-5.70859919790274e-05
-6.34216691381912e-06
-1.0856573863446e-05
-5.71665721818937e-05
-3.38326024123573e-05
-5.2375907517407e-05
-2.94947500500285e-05
-3.31118885330122e-05
-4.67556528312245e-05
-2.5189797407477e-05
-1.57180441507479e-05
-3.71444634926962e-05
-4.57669335928921e-05
-4.63697825976078e-05
-5.07133825575364e-05
-2.00293480197706e-05
-3.82449822248333e-05
-6.56260523758626e-05
-1.45704158632942e-05
-3.11832711266666e-05
-3.90369151523542e-05
4.56803745738537e-07
-1.29564412546176e-05
-4.82424695693789e-05
-3.48911935916314e-05
-2.79202396062748e-05
-5.34884515479206e-05
-4.13513284364365e-05
-4.58958545893549e-05
-5.01029728481738e-05
-2.35391078982565e-05
-6.82553408196008e-05
-1.13246396356342e-05
-9.20905081158082e-06
-3.15868743391394e-05
-3.31897808048225e-05
-3.8832422341152e-05
-1.05240574592945e-05
3.81789370117322e-06
-3.33721504294632e-05
-4.48048379513259e-05
-1.57857168421801e-05
-1.34254876610463e-05
-2.84950929765108e-05
-3.98898551515592e-05
-2.11633667043291e-05
-1.92003797614156e-05
-1.43977544619968e-05
-1.65831006279415e-05
-3.71529771578784e-05
-9.23426405468245e-06
-2.91399251306557e-05
-1.65144779306722e-05
-2.47303054803349e-05
-3.00413313011726e-05
-6.36800226821825e-05
-5.39893613181855e-05
-1.34243468742881e-05
-5.24897540142802e-05
-2.30959769318509e-05
-2.89214363505033e-05
1.61317850150286e-06
-3.99958793061618e-05
-1.51876771213216e-05
-1.39010255867456e-05
-5.16782788356738e-05
-1.66153189105713e-05
-3.94835197984662e-05
-1.7520675325147e-05
-3.14819277736182e-05
-4.60303389411423e-05
-3.76843996117092e-05
-3.46490231705508e-05
-1.18089020246441e-05
-6.40958066077505e-05
-4.57134827718413e-05
-1.12104663592234e-05
-1.05363303927658e-05
-1.81205595969804e-05
-5.60459885247677e-05
-2.40885251220564e-05
-1.91061840947185e-05
-3.93325555639047e-05
3.8950899722893e-07
-4.11230559442384e-05
-1.35298039050144e-05
-5.60567952190874e-05
-2.30158934451117e-05
-3.41979112629878e-05
-3.74249184040726e-05
-2.33909245778114e-05
-6.48275173075705e-05
-5.34799928372893e-05
-3.15710919169613e-05
-3.87194955343527e-05
-2.09461420819901e-05
-3.58865808840536e-05
-4.38607594684279e-05
-1.14787204194436e-05
-1.02213977367933e-05
-4.20337847468963e-05
-3.29966390003778e-05
-4.71558254337829e-05
-2.25938456562618e-05
-1.50354057406104e-05
-2.57943210499537e-05
-2.92882893815761e-05
-3.90431691642262e-05
-1.69315604209146e-05
-1.55249925129409e-05
-3.86348154921683e-05
-1.13828265667182e-05
-2.08890557571251e-05
-3.39434046433128e-05
-3.88988648638719e-05
-3.40047843083485e-05
-2.3552324531455e-05
-4.26053992362402e-05
-2.94349773634126e-05
-1.989682717772e-05
-4.84238595349858e-05
-2.47752747113128e-05
-1.00593046081527e-05
-4.68657350667556e-05
-3.9377429610715e-05
-1.72398804402185e-05
-7.61083322162991e-06
-4.64134386155329e-05
-4.09949546620554e-05
-5.29161102946212e-05
-2.54849826171421e-05
-3.12868082158947e-05
-4.12422138050568e-05
-3.05299517572671e-05
-3.03875620958141e-05
-1.98911962462266e-05
-2.0885876659125e-05
-3.94847327696945e-05
-4.04641129919266e-05
-2.60178129243032e-05
-3.42159674048715e-05
-1.8210464546472e-05
-2.38509655426413e-05
-4.89363487695195e-05
-6.26304654974187e-05
-6.62147740115993e-05
-4.81875400959812e-05
-2.74301475786485e-05
-3.6608662793709e-05
-2.54470814535041e-05
-3.38867954856759e-05
-2.95513893639226e-05
2.34044407829269e-06
-4.53472988335697e-05
-2.95657693191975e-05
1.94116348707177e-05
-1.2873648719495e-05
-3.6744021606852e-05
-4.53643426283132e-05
-8.21716938850488e-07
-4.69819911724968e-06
-4.3465275097474e-05
-2.8319469244808e-05
-1.99486983123147e-05
-1.10525598608398e-05
-2.93151948828418e-05
-2.08754757643263e-05
-4.01094677121993e-05
-1.21652198196272e-05
-2.98614693105786e-05
-2.49610920583189e-05
-3.02398795053888e-05
-3.85550377469716e-05
-2.42259378097317e-05
-5.94277979876884e-08
4.15060468549006e-06
-2.81589696629529e-05
3.95889538796608e-06
-4.62761222076389e-05
-4.57383629741384e-05
-3.26077850337002e-05
-3.13454125171038e-05
-2.60227530442511e-05
-9.06727259531652e-06
-4.50532313166145e-05
-4.30968790120355e-05
-1.34879141954452e-05
-2.78320486285218e-05
-5.12434815274719e-05
-3.18336746339621e-05
-2.92614405284683e-05
-3.38845763929777e-05
-5.79414005264282e-05
-2.45314462740873e-05
-3.91356396419666e-05
-2.47229908317884e-05
-1.40117080368861e-05
-5.94030129396298e-05
-2.56524140942872e-05
-2.1577629389899e-05
-2.29438981381918e-05
-4.55533975954903e-05
-2.2542408655462e-05
-1.34916819187715e-05
-3.74507639934857e-05
7.75125831374885e-06
-1.60769931759903e-05
-2.70246658949321e-05
-6.23959969755077e-05
-4.13366285770913e-05
4.6654193093905e-06
-1.41021761939439e-05
-5.41927770813179e-05
-5.59274899517749e-05
-2.5482513774031e-05
-3.86021574188944e-05
-3.43391000633194e-05
-4.02753362991294e-05
-9.40378503868503e-06
-3.73257545504235e-05
-1.19455582462757e-05
-4.23675617325068e-05
-3.1910729591931e-05
-5.22160875548787e-05
-3.62712190835843e-05
-2.80977522679049e-05
-1.6357039442371e-05
-3.1345720446747e-05
-2.03253065545098e-06
-2.25091161070173e-05
-3.96997466722096e-05
-2.17620969000965e-05
-5.09074176540477e-05
-1.19821101223264e-05
-2.88167412209453e-05
-1.13466520673499e-05
-2.34424616804861e-05
-4.28747323793912e-05
-3.6711066280973e-05
-2.00619923535804e-05
1.68611165010468e-06
-3.92062109267655e-05
-2.7612719726733e-05
-1.96379111841939e-05
-1.16962634736418e-05
-3.20665857612164e-05
-3.07001101621023e-05
-5.55533013713465e-05
-3.26422766672051e-05
-3.68751471845948e-05
-4.72530944398905e-05
-4.08290435768207e-05
-2.21054642267595e-05
-2.14935536153262e-05
1.20135933069107e-06
-6.03204163429396e-05
-2.16333710958596e-05
-1.45019637177738e-05
-3.14617532328822e-05
-5.03368824782494e-05
-3.6479683980314e-05
-2.16210696446211e-05
-3.40719332697666e-05
-4.42278565007486e-05
-6.24006409656508e-05
-2.99135990291103e-05
-3.89030541467397e-05
-4.15314765339154e-05
-4.6943800205871e-05
-3.68642629000725e-05
-1.94326690355963e-05
-4.67096213853007e-05
-3.37839629833203e-05
-3.78490767515163e-05
-4.29764426689652e-05
-2.16244722303074e-06
-3.03541754818941e-05
-3.94675934964568e-05
-4.70707480309025e-05
-3.03667861947989e-05
-5.17887563209743e-05
-1.5477772381969e-05
-2.9498615245422e-05
-2.0997001724971e-05
-3.43309224143378e-05
-3.34944597565297e-05
-3.29355002251263e-05
-4.67589370577405e-05
-1.0505777270479e-05
-4.55178079000537e-05
-2.77010928046009e-05
-4.50848124931374e-05
-2.35966465099211e-05
-4.28034683165901e-05
-4.03504159299995e-05
-5.79530848785158e-05
-7.1436668036383e-06
-2.01057403054435e-05
-3.02350983620249e-05
-4.5688794638643e-05
-1.96052168389532e-05
-4.64147406456298e-05
7.29257256749359e-06
-1.58848787302218e-05
-1.99647677513421e-05
-3.97161308356643e-06
-1.21870051243142e-05
-2.75137422607888e-05
-4.38206716547816e-05
1.13633040193265e-05
-5.30173548078736e-05
-2.10488146682294e-05
-1.19794241526074e-05
-3.07868546651748e-05
-4.00199519591245e-05
-2.75811654548492e-05
-2.17449930220365e-05
-2.19190914315525e-05
-1.78337434050876e-05
-5.85558715872417e-05
-3.58135257741842e-05
-2.74042464896556e-05
-2.48078627748071e-05
-3.65250544132633e-05
-5.12740635744947e-05
-1.49803708871825e-05
-5.6831422004288e-05
-5.92269051359896e-05
-3.78425718965702e-06
-2.15268754424706e-05
-3.59293930937039e-05
-2.60796134225152e-05
-1.76488427503121e-05
-1.95542203234226e-05
-3.19013488599424e-05
-2.8952701863911e-05
-4.52709443928369e-06
-4.37523567798356e-05
-4.91705273106725e-05
-2.09725302528828e-05
-1.45133576427421e-05
-6.46372805678973e-06
-4.38583620480033e-05
-2.60741724024243e-05
-1.93448076967221e-05
-1.45607571994195e-05
-4.62056569016925e-06
6.25240780510192e-06
-5.00745435144776e-05
-3.4822283719689e-05
-2.10560337981477e-05
-1.09662723154717e-05
-3.77510761562553e-05
-4.30771404068803e-05
-3.42738356043599e-05
2.43055495333338e-06
-9.52451143764802e-06
-2.64347407819842e-05
-2.83710784671524e-05
-3.78722911335563e-05
-4.14110372590893e-05
-2.07573843235726e-05
-4.54402316003201e-05
-2.07611848239315e-05
-2.61865008586174e-05
-1.88939064933404e-05
-3.83631579740921e-05
-3.09600793374431e-05
-3.34188539929055e-05
-3.9800008358645e-05
-5.15475521830194e-05
-2.0069445802231e-05
-3.22255564858497e-05
-3.86476844301676e-05
-2.46405713791813e-05
-2.05200804263261e-05
-3.34578092293973e-05
-3.15191119130304e-06
-3.25695724030772e-05
-1.75108685378252e-05
-7.31713699150403e-06
-8.82164558235278e-06
1.22184482538361e-06
-4.14946970692935e-05
-1.13694122674195e-05
-4.54528611858094e-05
-2.94356120857139e-05
-2.39420490647185e-05
-4.43711735907805e-05
-3.88322498420181e-05
-3.3511665985612e-05
-3.89059518147429e-05
3.60725017821119e-05
-2.89034723205198e-05
-2.69416283864776e-05
-3.72587515793918e-05
-2.06120240524783e-05
-4.12044040490245e-05
-3.21512184648758e-05
-1.15187290828055e-05
-3.93454988666092e-05
-2.26284304744806e-05
-3.85665913417921e-05
-3.47481105499017e-05
-2.98417913200124e-05
-2.68972181887892e-05
-3.54793536140328e-06
-3.94808899876848e-05
-3.36746393966208e-05
-6.92524795368681e-06
-3.88851691082344e-05
-5.87424286212781e-05
-8.97323851286002e-06
-6.80023544740454e-06
-5.28845957798556e-05
-3.80129008323434e-05
-2.90999574477045e-05
-2.81592687973979e-05
-3.14613799118046e-05
-1.14722362932105e-05
-5.95273823980693e-05
-4.78567727994084e-05
-3.44706635250785e-05
-2.9323392425046e-05
-2.75969627506276e-05
-1.56723454616872e-05
-3.00672540063034e-05
-2.14102113663385e-05
-2.00541326438586e-05
-5.50358213908626e-05
-3.21367582267203e-05
-1.47018664982386e-05
-3.94628867300507e-05
-2.07147247342333e-05
-2.71816875176532e-05
-2.29987831457247e-06
-1.89895023648148e-05
-1.76550838691537e-05
-3.54648536615227e-05
-2.56424593804912e-05
-1.82758253299486e-05
-4.5064938942843e-05
-3.00856542210234e-05
-2.18314770056457e-05
-5.72168498307466e-05
-1.0427334194952e-05
-2.36054412316253e-05
-1.67557000549598e-05
-4.09163845056604e-05
-4.02963960381773e-05
-1.63983559243527e-05
-8.06601576652941e-06
-1.19344914650429e-06
-1.73702113446772e-05
-1.78509158102098e-05
-4.11348524693937e-05
-6.57595533015854e-05
-4.50418053779641e-07
-3.4089610295839e-05
-2.42374747386181e-05
-1.30796839668405e-05
-2.86548526076644e-05
-3.30217326712925e-05
-2.42660618255925e-05
-2.21899805157962e-05
-1.83004801932465e-05
-2.55655237601366e-05
-4.08728140585012e-05
-2.71461220000238e-05
-3.91061343700078e-05
-2.91386629156632e-05
-4.49252800414993e-05
-4.64496447970174e-06
1.73716425743977e-06
-3.00409186639899e-05
-4.90407713761407e-05
-4.66839638063479e-05
-1.25843322662919e-05
-1.57910378415044e-05
-3.50434438619081e-05
-1.23034042322509e-05
-4.77726739247004e-05
-3.11766647390431e-05
-5.11263379045591e-05
-1.24220704659006e-05
-2.95283719718956e-05
-3.81800575300031e-05
-1.3077321778814e-05
-3.1139633259769e-05
-5.5661290425669e-05
-3.45020903209563e-05
-4.03292422390536e-05
-4.33260343467785e-05
-2.58588698431834e-05
-2.02067483464054e-05
-2.76270926134218e-05
-4.44847419759831e-05
-7.06022693557499e-07
-7.21011857574641e-06
-4.85726647808976e-05
-1.82098084869519e-05
-2.43647026365169e-05
-4.32961985686239e-05
-2.35913448803337e-05
-5.30690980031959e-05
-1.92194788332866e-05
-2.93833952051664e-05
-2.3224109794104e-05
-4.90172896842709e-05
-1.6392890697885e-05
-1.46363423737921e-06
-2.89116547152901e-05
-5.74687023109287e-05
-2.55447207451461e-05
-6.04945418745781e-05
-4.73963001728091e-05
-1.65463353703921e-05
-2.93006455379106e-05
-2.17811146013535e-05
-4.29863080595386e-05
-1.78637480181524e-05
-4.77073641113281e-05
-5.76503998051132e-05
-2.87516096018862e-05
-4.34906874060018e-05
-4.01732044342421e-05
-1.75685539788065e-05
-1.06186905376714e-05
-3.49635416778948e-05
-4.45844593729511e-05
-2.9635505729078e-05
-4.02587583969807e-05
-9.50408623242816e-06
-3.80536627921528e-05
-2.79126986497255e-05
-3.15982857770081e-05
-3.0477560392192e-05
1.02430662371144e-05
-2.77848283071096e-05
-6.4501855687774e-06
-4.71638157560759e-05
-3.27766444700105e-05
-3.61682144597874e-05
-3.78898837904274e-05
-1.03934028559748e-05
-3.33435938639253e-05
-1.53559347105566e-05
-4.2750647136757e-05
-2.45534420945366e-05
-1.04793735569785e-05
-3.12534986113596e-06
-6.05624414226701e-05
-2.87062573836313e-05
-1.79564293469334e-05
-3.48909470707375e-05
-3.17437224288991e-05
-2.09475913306559e-05
-4.2646381203416e-05
-3.20725498828856e-05
-4.52383630623468e-05
-3.90727403464585e-05
-1.98468591857269e-05
-1.47357092813028e-05
-2.10512795652576e-05
-4.6235780162693e-05
1.39059671615556e-07
-2.09979673402263e-05
-3.92715477458309e-05
-4.55737634652412e-05
-5.18319424492964e-05
-2.49764031643124e-05
-4.6365012704964e-05
-1.95270894879541e-05
-3.22264282368437e-05
-1.43802010902115e-05
-1.53423410512129e-05
-1.89364625864682e-05
-6.42519934698964e-06
-1.9199953961893e-05
-2.64815307140753e-05
-3.03287155767724e-05
-3.89096986586042e-05
-2.17069030867055e-05
-5.63762791549717e-05
-3.03890293012692e-05
-3.82630772707987e-05
-3.47672897284347e-05
-3.80128316606109e-05
-3.82527667619952e-05
-4.14325296432184e-05
-3.09854835837279e-05
-5.11593584686976e-05
-1.59941850482504e-05
-2.69422409115606e-05
-4.69446765492546e-05
-2.35292297789953e-05
-3.51821414196843e-05
-1.89991283945367e-05
-5.39518721555946e-05
-4.30699202009093e-05
-1.79354171861344e-05
-7.351133054218e-06
-3.09368227172082e-05
-5.72966552407797e-05
-2.28219620026231e-05
-9.76266343582869e-08
-3.5500046452099e-05
-1.90647616711427e-05
-1.90554879724927e-05
-6.00367218250273e-05
-4.43014404641387e-05
-2.9246061043679e-05
-3.35770973805611e-05
-4.29102853144655e-05
-3.28399304786667e-05
1.52557514442873e-06
-4.45381425932158e-05
-2.33347047215382e-05
-5.3938875972745e-05
-5.8090706791927e-05
6.60709383617542e-06
-4.7922390828495e-05
-3.73426503079298e-05
-9.96281632580284e-06
-3.7659529804584e-06
-1.3247398159731e-06
-2.61337603742426e-05
-9.57951759922546e-06
-3.35999951661158e-05
-1.14194302155966e-05
-5.31993846214696e-05
-2.21070792148664e-05
-2.20633857333766e-05
-1.29266516744773e-05
-2.74700670418413e-05
-2.56523391773462e-05
-3.55909458741185e-05
1.26071029799362e-05
-1.92215429485683e-05
-3.21850311591891e-05
4.91062217692681e-07
-1.72107634816004e-05
-1.83494222971228e-05
-2.39020558567839e-05
-3.54739983271862e-05
-1.99504238045313e-05
-2.46662203084911e-05
-9.95447447533889e-06
-4.13409698967026e-05
-5.71349569999641e-05
-4.36757641861851e-05
-2.78453231311122e-05
-3.1597517846843e-05
-3.57629639961879e-05
-1.25789288347357e-05
-2.65654593816081e-05
-2.27530745824564e-05
-3.36432939655019e-05
-5.86039500235063e-05
-3.08550899687542e-05
-5.19434939029526e-05
-2.37154512428213e-05
-4.68362060826442e-06
-7.26093724788204e-06
-5.97072936540994e-05
-1.77988105023597e-05
-3.9294514392724e-06
-3.16262056690072e-05
-4.72158957603059e-05
-1.66406188373026e-05
-1.75510877597701e-05
-3.53470964501716e-05
-1.66932007145286e-05
-2.66386651823819e-05
-1.60785278494835e-05
1.95286367582467e-05
-4.33524376220776e-05
-1.63955733942961e-05
-2.58939835877501e-05
-3.54133190524429e-05
-4.06632137582744e-05
-1.74116787696878e-05
-6.32885446854552e-05
-4.50926200511484e-05
-3.20628508994281e-05
-2.44814194424732e-05
-1.17077737016565e-05
-8.49837165341439e-06
-1.38457755997614e-05
-3.19852920454328e-05
-1.41143080800154e-05
-3.85074291371768e-05
-2.11856082919841e-05
-2.36236003781575e-05
-4.02843411732805e-05
-3.23305466614941e-05
-2.39400686871856e-05
-1.63705880399428e-05
-3.71045894187095e-05
-1.83480436289964e-05
-4.68537431462798e-05
-3.30301083707629e-05
-2.64033938013506e-05
-2.30055448340621e-05
-3.04403531516905e-05
-2.86397819766326e-05
-2.28083948395432e-05
-3.68505617460716e-05
-3.89438394662511e-05
-4.60383805988654e-05
-2.51017581539365e-05
-2.58678780026075e-05
-3.43636151921415e-05
-1.02536578720783e-05
-3.36952274871125e-05
-2.38323457403649e-05
-4.73767086786912e-05
-5.2296736583096e-05
-1.97131826457084e-05
-2.48293971243424e-05
-3.44349256188236e-05
-4.03714706000398e-05
-4.27485489347853e-05
-2.06197243926708e-05
-3.55212895378835e-05
-2.32947415702523e-05
-2.08637598934311e-05
-3.34858290431376e-05
-1.23907357962006e-05
-4.57032457182901e-06
-4.17999726737911e-05
-3.86312573336556e-05
-6.82911194939818e-06
-5.5773974605806e-05
-8.57619855715382e-06
-4.15893700909184e-05
-3.09252487723505e-05
-4.25011087413255e-05
-1.71098471570371e-06
-1.5090221002809e-05
-5.82483960469695e-05
-5.57330400299521e-05
-7.1678804273862e-05
-3.93674806186824e-05
-3.73994235337849e-05
-1.86858625542218e-05
-3.35537814313214e-05
-4.57728489080459e-05
-5.07275459911754e-05
-2.66241066749747e-05
4.6682453444397e-06
-2.93356995986113e-05
-1.87879680404998e-05
-1.25459102041302e-05
-2.77241781914305e-05
-2.71122851034587e-05
-2.1803599777744e-05
-8.94500120175163e-06
-3.38554539749516e-05
-2.82271562121069e-05
-3.46928682626574e-05
-1.32959723408657e-05
-2.81875099903128e-05
7.67554458530848e-06
-1.61104597695075e-05
-1.62591904452978e-05
-4.32936053625293e-05
-3.00491611590849e-05
-3.3785372386249e-05
-8.13416769787401e-06
-2.96791371871875e-05
-4.37866164985717e-05
-1.16709488660886e-07
-4.95636255519959e-05
-5.63028398919257e-05
-3.58546637691389e-05
-5.2781132762644e-05
-3.46258367209863e-05
-2.4299661939428e-05
-7.04203387967325e-06
-3.29714586434286e-05
-3.32706366591945e-05
-1.23357414639715e-05
-2.35496001270887e-05
-3.76246248871034e-06
1.30473021088164e-05
-1.68208507758625e-05
-5.20946111963129e-05
-3.38518762539685e-05
-3.45031518440944e-05
-2.63938246437858e-05
-1.34347283741427e-05
-1.81056023841578e-05
3.22650358369971e-06
-1.98040056491311e-05
-1.32440695611059e-05
-3.51923969370449e-05
-2.8409390993162e-05
-4.90231236041078e-05
-3.67409733536809e-05
-2.21930405530592e-05
-3.07607653752297e-05
-2.21849695199892e-05
1.1053820403817e-05
-8.70514665266214e-06
-2.85260358686364e-05
-2.61488092282461e-05
-3.91943939266966e-05
-2.5550126949201e-05
-1.22289227898993e-05
-4.00335233160564e-05
-2.06858609071023e-05
-3.20767506362976e-05
-4.28032887975895e-06
-4.8484439099669e-05
-5.22413622268707e-05
-5.12617568860252e-05
8.97445251608364e-07
-2.50693695087572e-05
-8.39707163682334e-06
-1.80572452863441e-05
-4.85860010637262e-05
-3.02289493622947e-05
-1.74372697415311e-05
-3.39994896193971e-05
-2.45183769886882e-05
-8.55804184766976e-06
1.09932506778439e-05
-4.73601198637311e-05
-8.04781607100065e-06
-5.57158530886679e-05
-5.27683603884674e-05
-1.3071251727086e-05
-4.48833812390313e-05
-3.56820565529508e-05
-3.80610085812617e-05
-2.21701519737064e-05
-2.28878721204087e-05
-2.5542404839829e-05
-2.58338437007315e-05
-3.16074967194077e-05
-2.15110575795754e-05
-1.2881674410597e-05
1.27866546552328e-05
-4.29671198989269e-05
-2.34872996769069e-05
-3.96357663056907e-05
-5.86446195331965e-05
-3.72224193332704e-05
-3.8179585578769e-05
-4.02219561168391e-05
-1.92531488845332e-05
-2.09325895018162e-05
-2.73936303132225e-05
-2.98225270618947e-05
-2.00672740103933e-05
-2.55000369536795e-05
-3.69040517799667e-05
-9.1836223139385e-06
-4.74014979019115e-05
-3.74650905469288e-05
-5.66164072683868e-06
-2.14297092066609e-05
-1.67234300999428e-05
-8.16350593233902e-07
-1.54118848465995e-05
-3.64167602414644e-05
-2.30328485699289e-05
-6.26066594589776e-05
-3.96491117542687e-05
-3.41703742718361e-05
-1.26983621024944e-05
-3.65855276838968e-05
-3.67777459462882e-05
-2.97150752498726e-05
-2.35975047855175e-05
-6.7454277351914e-05
-1.68931979539539e-05
-5.384238202293e-05
-2.06249982563804e-05
-2.31781209666541e-05
-5.17052085173124e-05
-2.12327802143841e-05
-4.59230599170798e-05
-1.71308924591845e-05
-7.65165632428578e-05
-3.19608890932829e-05
-4.4271413169866e-05
-2.80646402060142e-05
-3.97425292339682e-05
1.1748736425985e-05
-3.3932518388584e-05
-8.77050127346377e-06
-1.33433305237119e-05
-2.06721060922945e-05
-7.61074379156602e-06
-9.70255340072098e-06
-1.91864834135058e-05
-4.97918515727847e-05
-5.57758025744206e-05
-2.3942418840576e-05
-6.11258631789833e-05
-5.1270683269707e-05
-1.35007054722663e-05
-3.59613751085735e-05
-4.04086457295701e-05
-3.06253433594595e-05
-3.48246528314327e-05
-4.6577126274182e-05
-4.18047345398876e-05
-3.48839095783777e-05
-5.25590065523974e-05
-1.69621433213303e-05
-3.80898243173493e-05
-6.44401067245879e-05
-5.66792801608876e-05
-2.2849522724777e-05
-5.34129391408957e-05
-3.77939124711426e-05
-3.67151282916374e-05
-2.00130643355501e-05
-4.69018415828082e-05
1.72249115776709e-05
-2.27604016725829e-05
-3.99215592176749e-05
-2.74081103270807e-05
-1.41383478388245e-05
-2.02418924954425e-05
-1.14363628497147e-05
-1.92581162754897e-05
-1.34551693863757e-05
-2.73106305257845e-05
-3.43834825041776e-05
-1.95915989636554e-05
-1.89735035230667e-05
-3.42729385110929e-05
-1.87982421002603e-05
-8.03403521741814e-06
-3.76535878308975e-05
-2.01849768327543e-05
-1.10821873424246e-05
-2.92589170048489e-05
-4.30539227745079e-05
-2.52771611493696e-05
-1.02631900816901e-05
-1.31978661766019e-05
-3.22837597522604e-05
-4.57141409523362e-05
-2.25931571043601e-05
-7.21840645476165e-06
-1.99556693283077e-05
-1.49207785202112e-05
-2.44840167738364e-06
-2.32805184399498e-05
-3.60767382807749e-05
-3.28964735594972e-05
-4.32553948847974e-05
-1.83363490152238e-05
-4.83201110706785e-05
-2.70387020114685e-05
-4.66776349617904e-05
-4.78513442497478e-05
-9.15410146306663e-06
-4.94631379697139e-05
-3.1008457912361e-05
-1.61355702440825e-05
-2.74452718010552e-05
-2.86392924297458e-05
-1.3538307494148e-05
-2.43627641965343e-05
-1.51636118481572e-05
-2.98005446652854e-05
-3.78069014036249e-05
-3.98924600279138e-05
-1.99023113409544e-05
-3.10130918827787e-05
-4.00380875880241e-05
-3.51280338731049e-05
-3.42395853459554e-05
-4.01336830496885e-05
-4.74685633912351e-05
-5.4038856838772e-05
-2.12677333693807e-05
-4.83573433966314e-05
-3.3089559941422e-05
-2.12558006701737e-05
-2.29722892756525e-05
-3.24507631940258e-05
-2.43808663829311e-05
-5.86884016804513e-05
-2.44575122134047e-05
-2.80796238066655e-05
-5.26413223299265e-05
-4.74710158630708e-05
-4.86806189186182e-05
-5.54223372434147e-05
-4.03779659047017e-05
-2.86734039815782e-05
-4.41931780054671e-05
-2.84168803423817e-05
-4.51564716660911e-05
-7.57942972460688e-05
-5.15914237179304e-05
-2.60606459298655e-05
-1.37042974773491e-05
-5.29347578351503e-05
-2.39312180091093e-05
-2.89895990437561e-05
-4.82685404578971e-05
-3.95600866954857e-05
-4.88209522736228e-05
-3.24556990601671e-05
-1.96178543143343e-05
-5.4127713942596e-05
-4.51344559272977e-05
-1.41339758913913e-05
-5.11969112102371e-05
-8.02200354456024e-06
-3.49240059212814e-05
-5.27107135845812e-05
-3.76175311710679e-05
-4.40183250649928e-05
-1.15618689832945e-05
-1.73537195924924e-05
-2.07491312771579e-05
-4.29845147136027e-05
-2.43913238933616e-05
-5.17871331177304e-05
-2.93332100144156e-05
-2.01833500617668e-05
1.63995008939504e-05
-2.91218382299813e-05
-5.21074087561945e-05
-4.21594546056515e-05
-3.13745327141015e-05
-1.89997023796068e-05
-1.19963138178368e-05
-1.54816612903037e-05
-4.35001658010632e-05
-1.43504572868832e-05
-3.20199296267465e-05
-2.12078864299837e-05
-5.96336007744888e-05
-3.19075260211394e-05
-3.24423129084345e-05
-4.99787423420178e-05
-3.69090567342039e-05
-4.52556734907365e-05
-3.37058949679702e-05
-3.63660551161217e-05
-4.52423425820813e-05
7.21063631178054e-06
-3.62812769840672e-05
-4.14276825063682e-05
-3.78620384024729e-05
-4.02576516264352e-05
-3.00678510153664e-05
-2.8942802282823e-05
-3.47656551485787e-05
-6.49292834612519e-05
-2.79589181653935e-06
-3.24538181567493e-05
-1.73159289943659e-05
-4.90639236664931e-05
-4.02615698748696e-05
-1.6945992783132e-05
-1.22558372847161e-05
-2.75086034304442e-05
-3.46457326674883e-05
-2.15618835550941e-05
-4.02770183931571e-05
-5.04393825674591e-05
-3.52264249034499e-05
-1.30432242596609e-05
-1.731124204655e-05
-5.53643880359871e-05
-4.75964244744639e-05
-1.92132092033772e-05
-4.47245281652593e-05
-3.78732938167814e-05
-3.29896202743787e-05
4.03684678668338e-06
-2.53884276978221e-05
-7.74519545253275e-06
-5.33928367505421e-06
-5.4024055057867e-06
-1.57669798266945e-05
-1.03798158937083e-05
-1.82269206211287e-05
2.03566815127575e-06
9.65206718547639e-06
-3.89116927439906e-05
-5.32155881650179e-05
-1.71347977123571e-05
-5.73442746815041e-05
-6.18392160473875e-06
-3.33620629948946e-05
-3.28718667321754e-05
-6.13211418539232e-06
-1.31978671243495e-05
-6.25391533740303e-06
2.62085380081735e-05
-2.74583434132746e-05
-1.5859304198485e-05
1.69422599348925e-05
-3.59205288640561e-05
-6.31143003311976e-05
-1.38784481020301e-05
-4.49736694675629e-05
-3.39392338331338e-05
-9.73579171698538e-06
-2.23671565061617e-05
-4.38059358558367e-05
-3.25151379760491e-05
-5.01347474449763e-05
-6.64485377504741e-06
-2.63362546035702e-05
-4.07125749074595e-05
-2.7964951020205e-05
-4.60469637041804e-05
-1.83976997419482e-05
1.13202790137082e-05
-2.41759385515405e-05
-2.2529512582233e-05
-5.23137146858579e-05
-1.10595093413309e-05
1.02764786501918e-05
-2.58770513999175e-05
-1.53231228353501e-05
-2.39237102836277e-05
-5.62140857732496e-06
-6.38749465568478e-05
-4.69133586249846e-05
-2.67127071631976e-05
-3.81450401176046e-05
-2.92025230283241e-05
-8.81123600918598e-06
-3.21798061771118e-05
-2.89102269443793e-05
-3.12681550256086e-05
-5.23272460322922e-05
-2.95426415106568e-05
-1.72597262537428e-05
-5.3136369966019e-05
-3.15773094499512e-05
-2.70871262982147e-05
-4.17397361220416e-05
-3.2596990330313e-05
-5.25071643611197e-05
-3.0091743250618e-05
-3.3074477879137e-05
-5.45424973895035e-06
-2.03789921510786e-05
5.30011655698418e-06
-1.26648596285502e-05
-2.90171555535005e-05
-4.6259381303504e-05
-5.23956570614031e-05
-6.96921501033076e-06
-4.08758038148533e-05
-6.09236617289142e-05
-2.15285619752472e-05
-9.72633578867587e-06
-2.73400172215886e-05
-2.00641149542859e-05
-2.07101918548139e-05
-4.85527626870733e-05
-1.49821051612697e-05
-3.16191781355386e-05
-3.41844451158793e-05
-3.02151423195623e-05
-3.03675417922325e-05
-4.12308361638265e-05
-2.12821538448026e-05
-2.97499777010731e-05
-2.68178289238732e-05
-3.91594297703343e-05
-4.05016121074641e-05
-4.12626673351976e-05
-1.94383367848632e-05
-4.73488083279201e-05
-3.17292849309593e-05
-2.67677511698319e-05
-2.70723726851261e-05
-2.34226618268655e-05
-1.82754041434073e-05
2.07121705667081e-06
-2.74795835271462e-06
-4.39577276359948e-06
-1.20597898327281e-05
9.96347743000124e-06
-3.20614820662073e-05
-3.44755779928217e-05
-2.43133640062915e-05
-3.02135671736685e-05
-2.87283301407065e-05
-2.4308436989841e-05
-2.92157628145552e-05
-3.96623707379199e-05
4.0460235615476e-05
-3.86343902947038e-05
-6.23420665151195e-05
-3.01191521437552e-05
-4.11051275664584e-05
-2.68490745692233e-05
-3.60184240689467e-05
-3.20780622777147e-05
2.31666365267853e-05
-1.80742073575337e-05
-3.04191233030291e-05
-4.25362613134205e-05
-6.61444475324828e-06
-1.62945950516028e-05
-2.35745630809468e-05
-4.75846540947733e-05
-3.87959309056405e-05
-3.30114515268963e-05
-3.90149606160537e-05
-1.00786990401297e-05
-5.08163371903536e-05
-7.60758762628563e-06
-1.13151639627333e-05
-3.83039906990302e-05
-2.34235476451855e-05
-2.06581695472637e-05
-5.10688416913017e-05
-1.81157791608699e-05
-3.15834724922246e-05
-3.04023868675249e-05
-7.72791340930907e-05
-2.45626378026836e-05
-1.83139313327201e-05
-5.64571695759793e-05
-6.95972983940979e-05
-3.85257043940754e-05
-2.67665355317331e-05
-1.09071114810121e-05
-2.79519171521159e-05
-4.04219669212223e-05
-4.14757475727399e-05
-4.50591324765803e-05
-7.07407393886601e-06
-1.83094727151787e-05
-7.88905870989558e-06
-6.4861403382636e-05
-4.43388341182803e-05
-6.29272615814542e-06
-1.36935021603048e-05
-2.51479676468295e-05
-5.25646040014946e-05
-2.71701153203001e-05
-2.50659356800987e-05
-3.78623140377816e-05
-4.84081049714984e-05
-2.59977301303953e-05
-4.12941566118718e-05
-1.64133127297881e-05
-5.41628349026066e-05
-4.90720063675212e-05
-1.86994996691721e-05
-5.46106791563905e-05
-1.28009443038232e-05
-4.01019468509332e-05
-1.02442672330281e-05
-1.20602917786892e-05
2.25767194215685e-05
-3.15854403212733e-05
-2.42263511782681e-05
-1.95761075994129e-05
-2.34465949670637e-05
-3.8222620753134e-05
-2.78091196963221e-05
-4.90099988061872e-05
1.20686578833782e-05
-4.83179755643541e-05
-1.88812460532328e-05
-3.26259891022032e-05
-4.17339465844551e-05
-1.82561516007399e-06
-2.77474263174907e-05
-2.80436713525168e-05
-1.97265633011408e-05
-6.72620536091294e-05
-2.81154748103881e-05
-3.27330658666511e-05
-3.06735050789936e-05
-4.18894555854728e-05
-3.86589926147471e-05
-3.81568934695077e-05
-1.91357457004939e-05
-3.29158223650595e-05
-2.10883754876296e-05
-1.84230405972229e-05
-2.24123689232807e-05
-3.1112189406665e-05
3.35294857258696e-06
-5.66218814563574e-05
-3.27152745727784e-05
-3.52096500280701e-05
-3.16854123068503e-05
-3.14763169191198e-05
-4.37008700074004e-05
-2.82728541419778e-05
-2.86850701513825e-05
-2.56928757924172e-05
-6.93845553860792e-06
-3.20884038120422e-05
-2.2783241882393e-05
-9.41041963143838e-06
-2.84247130657543e-05
-6.25360306123614e-05
-4.1600198241546e-05
-6.98840071370993e-06
-1.86281714917261e-05
-4.21245046374886e-05
-1.18652241244607e-05
-3.4334988492321e-05
-1.49623380355153e-05
-2.4055466706026e-05
-3.8492931175408e-05
-2.66135390358291e-05
-5.45747652540497e-05
-3.31560043317556e-05
-1.84984898554214e-05
6.52708612972859e-06
-4.67692289387743e-05
-2.01873726953018e-05
-1.66742506894709e-05
-2.32282725770734e-05
-3.01922198831359e-05
-1.90191894485824e-05
-3.78586483766933e-06
-2.12326044853091e-05
-5.14077562318325e-05
-4.19001906938624e-05
-2.71032578077318e-05
-3.26067341149126e-05
-1.44920834980811e-05
-2.8778594389922e-05
-4.8064322489853e-05
-3.77027317405847e-05
-2.68043057834001e-05
-9.16524663983558e-06
-1.25852512969773e-05
-2.8089090372208e-05
-3.1378783398707e-05
1.38156826894172e-05
-1.88735745591688e-05
-3.9697594507107e-07
-3.8026261565688e-05
6.81555354546623e-07
-4.08642805616011e-06
-5.9652692294617e-05
-3.76119966839688e-05
-3.76451656981495e-05
-3.82667697265331e-05
-1.43761440437571e-05
-3.5935775120188e-05
-1.69167545647656e-05
-2.70836818067488e-05
-5.26518496629253e-06
-3.04926550824854e-05
-3.2686206592259e-05
-2.56951732868136e-05
-2.9799767309482e-05
-2.10397213235888e-05
-2.79764239709749e-05
-3.42248761483754e-05
-2.38510702703482e-06
-5.7294319780028e-05
-1.30769941151562e-05
-3.52652311204757e-05
-2.86401336731587e-05
-3.17849617829861e-05
-1.46296099058413e-05
-3.65619754556208e-05
-5.14290622701455e-05
-1.22060578039507e-05
-4.72400422769691e-05
-1.53015207952419e-05
-2.35282525294837e-05
-1.41756549583438e-05
-4.78845735574618e-05
-4.51042044606507e-05
-5.4994910697114e-06
-3.11407453574245e-05
-4.17742293534514e-05
-3.52278714212535e-05
-2.66139198522525e-05
-2.00265884010602e-05
-1.91583175554307e-05
-3.21406303987753e-05
-4.1308530375632e-06
-6.39784397986735e-05
-6.43776358968953e-05
-2.33352673372291e-05
-5.27672298797369e-05
-3.4785370784631e-05
3.5271668913075e-07
-5.37712317439462e-05
-3.45712599382003e-05
-4.0021236651392e-05
-2.89339236599185e-05
-5.6556948279668e-05
-3.13722605022471e-05
-2.25475579629661e-05
-3.02383562154168e-05
-4.93734859479812e-05
-1.90954228509662e-05
-2.83710282691609e-05
-1.43898449455654e-05
-4.8106583179853e-05
-7.26283463142594e-06
-4.08044465832425e-05
-1.45908171137361e-05
-2.93184826915324e-05
-4.61788499923955e-05
-1.70647741672931e-05
-1.54802322295292e-05
-3.25924623816815e-05
-1.64009496631261e-05
-3.53454446141261e-05
-4.50256044255833e-05
-3.69852423434499e-05
-5.48295226405789e-05
-4.27872463501652e-05
-3.4066438625796e-05
-3.05053567212966e-05
-6.95564763074986e-05
-1.87630168506521e-05
-5.74787217903698e-06
-7.99167957485471e-06
-5.18666634975568e-06
-6.42342024566467e-05
-3.90511032286537e-05
-2.28178224626607e-05
-3.41838218632781e-05
-2.45080238023591e-05
-3.11675340329228e-05
-3.35957125816621e-05
-6.03287705753417e-05
-3.05926352624196e-05
-6.69463056723783e-06
-1.28148512739134e-05
-4.43921796678814e-05
-2.8470600276007e-05
-3.04523543830876e-05
-1.94766934582092e-05
5.14108114049061e-06
-3.73090067348836e-05
-1.73295038772512e-05
-2.93761269807099e-05
-3.98345770478153e-05
6.35314796548424e-07
4.81533497032145e-06
-1.86305467476163e-05
-3.67425560235983e-05
-5.80876518608052e-05
-4.70192082548111e-05
-2.80027055985757e-05
1.19503484906777e-05
-3.29404964494756e-05
-3.74059719867321e-05
5.69660142385644e-06
-4.26493823056646e-05
-1.94732812136011e-05
-3.7654380325981e-05
9.24878352981802e-06
-2.1179451551539e-05
-2.65652018799374e-06
-4.24655073940501e-05
-3.3055292261344e-05
-2.76806640188577e-05
-3.60120083276782e-05
-2.32464684002218e-05
-6.02964430083349e-06
-2.87060934560757e-05
-2.67497921599995e-05
-4.19716594543081e-05
-3.72273821571681e-05
-2.98775158178955e-05
-4.25719369411637e-06
-1.85225492137274e-05
-1.3695484600163e-05
-8.56218591143827e-06
-3.13491187701984e-05
-2.98699449144504e-05
-5.16810152357433e-05
-4.41470599106182e-05
-4.5764535845651e-05
4.80187110819803e-06
-3.03879193492148e-05
-1.85046357724115e-05
-9.6478707477574e-06
-5.29299918661543e-05
6.92267479429696e-06
-4.68917344683767e-05
-3.19207293181851e-05
-5.7084641939328e-05
-2.46799868154239e-05
-1.40690321661321e-05
-1.12323252775099e-05
-2.00942932218034e-05
-7.76799914379826e-06
-4.49279518362959e-05
-1.40230433420723e-05
3.01444355733999e-05
-4.0104936600741e-05
-3.028771417674e-05
-2.15245816418211e-05
-4.75818006514241e-05
-1.62400751463714e-05
-2.53806454541688e-05
-3.1520855504451e-05
-2.7986608988516e-05
-4.59299622233657e-05
-2.34514214151263e-05
-9.44360082148929e-06
-5.60007810756371e-05
1.44271048040389e-06
-4.64662006981457e-05
-3.33483009112626e-05
-1.44258839042656e-05
-2.40224937906589e-05
-3.99889941491475e-05
-1.69030361005586e-05
-1.10731382883263e-05
-8.86259075394082e-06
-6.21322485715879e-07
-3.85062938112947e-05
-7.87104959892756e-06
-6.54392815996374e-06
-3.20284933320284e-05
-1.72830177347105e-05
-2.47814612075793e-05
-1.93145800719312e-05
-6.10900697702562e-05
-1.69753818539476e-05
-5.81031892822868e-05
-3.93354204700024e-05
-4.681130907579e-06
-3.55251334781074e-05
6.26424310875572e-06
-3.14217862284434e-06
-1.13669209829232e-05
-4.16119709976386e-05
-3.06298949336731e-05
-1.94779374632631e-05
-2.58205704284716e-05
-1.8725274557624e-05
-3.2224226246773e-05
-3.98752363286875e-05
-5.95929321153861e-05
-1.96907049369493e-05
-1.82001122955223e-05
-5.99560157829049e-05
3.06611873657562e-06
-4.95691284267e-05
-2.05262363240556e-06
-2.4742898585402e-05
-9.11190497402776e-06
-2.89042511619815e-05
-1.21067996214844e-05
-6.96036978349073e-05
-4.38266652760463e-05
-1.77726799809811e-05
-4.24151484805818e-05
-2.17258332589113e-05
-6.45318833004e-06
-3.10629818611509e-05
-2.53874443090101e-05
-3.6676252162796e-06
-4.37336825790648e-06
-3.71288513333603e-05
-4.05797680262595e-05
-4.44477546591385e-05
-7.86634517190159e-06
-5.39262101430452e-05
-1.40189107197015e-05
-2.57757164136167e-05
-1.94070539173921e-05
-2.11035470187879e-05
-1.90251751874997e-05
-1.56268297149575e-05
-2.37641983611739e-05
-3.51150513116461e-05
-2.99477499430549e-05
5.28407185136879e-06
-4.60126856353369e-05
-2.48545908038428e-05
-3.71424541136651e-05
-5.25335742286809e-05
-3.2756810320189e-05
-6.0291274836361e-05
-1.8933450580253e-05
-5.89053376245612e-06
-3.12480571118871e-05
-5.61226552260369e-05
-3.2522089203961e-05
-3.24306294654747e-05
-3.8535643097251e-05
-1.21740718119405e-05
-2.97964603100236e-05
-2.82424251703803e-05
-4.08084820352632e-05
-3.23596235231696e-05
-2.58552504861738e-05
1.21438051341862e-05
1.72931617933578e-06
-4.09822236304315e-05
-2.9176079861155e-05
-2.68396815187576e-05
-5.42633846654799e-05
-4.14121772198578e-05
-2.74919145360272e-05
-6.18799506366346e-05
1.72930563433445e-06
-2.63855689453486e-05
-3.32275165705783e-05
-2.95622290849151e-05
-2.57406326288673e-05
-5.05486416355641e-06
-1.53884269879368e-05
-4.4416842228061e-05
-3.87386761759453e-05
-3.58389527210194e-05
-3.46130908693363e-05
-2.71376776711942e-05
-3.32791500675653e-05
-1.74038746274662e-05
-1.30026125557131e-05
-3.54943640716066e-05
-3.14637514560703e-05
-2.24231000509688e-05
-4.17751304432111e-05
-4.22393402610444e-05
-4.50302728573614e-05
-4.24743538423442e-05
-7.86616076351605e-06
-2.21268374699307e-05
-4.90070078306885e-05
-2.10949756832782e-05
-2.48433918184776e-05
-4.72646916382099e-06
-2.05626557274834e-05
1.24597249670841e-05
-2.71380245580711e-06
-3.46393401693416e-05
-4.42981227224301e-05
-4.10120471973121e-05
-2.02778009642013e-05
-3.04737687542346e-05
-1.80571026092163e-05
-5.09113043182882e-05
-5.63743972447703e-06
-6.5456613465138e-05
-4.88772050318526e-06
-9.54324163440614e-06
-1.94750032299999e-05
-1.97369096444913e-05
-3.82314309408585e-05
-6.12312539997158e-05
-2.8145777906314e-05
-1.76707406577547e-06
-5.1728594909308e-05
-3.82680665514433e-05
-1.21066079110507e-05
3.89752815844868e-06
-2.25138356102803e-05
1.46821783144321e-06
-3.31333064483069e-05
8.76579573626255e-06
-1.3797699229985e-05
-3.47376160972954e-06
-2.27234803698694e-05
-1.80965018098336e-05
-2.6312854205642e-05
-2.76118563594139e-05
-3.59912848466092e-05
-2.80134087186427e-05
-2.36842317207967e-05
-3.88614368859533e-05
-1.23886991268575e-05
-4.24668358266511e-05
-3.6233861485503e-05
-2.75797168692493e-05
-2.7492069122872e-05
-2.53051491041131e-05
-4.62634090203541e-05
-5.24857315690354e-05
-3.75298679119195e-05
-1.7902693041745e-05
-4.10322228897237e-05
-2.1997072312819e-05
-1.48083736579602e-05
-3.88051272427135e-05
-4.45123466296498e-05
-2.50208515385506e-05
-3.08688074101919e-05
-2.5571553489822e-05
-4.80374617196287e-05
-3.01339996303741e-05
4.5989837658486e-06
-4.35435884775645e-05
-1.80378505701513e-05
-1.19102698007995e-05
-5.48975780477861e-05
-6.96408698528116e-06
-2.30587737318139e-05
-5.3950598816975e-05
1.89664816518085e-07
-4.89552557187674e-05
-4.64321122586676e-05
-5.53222546843108e-05
-4.36222526029528e-05
-4.04888243734492e-05
-2.75869020130956e-05
-4.37614698134169e-05
-3.94479088207812e-05
-6.48840659839985e-05
-3.04597474514045e-06
-1.83339273662962e-05
-1.26617240684431e-05
-4.30683247157739e-05
-4.7178188842156e-05
-1.90130662671624e-05
-2.96499617735812e-06
-5.12951219410963e-05
-2.35419086499625e-05
-5.24738287383255e-05
-4.14790241503261e-05
-3.3625542775941e-05
-7.4706805822203e-06
6.45904107149115e-06
-2.24720518578108e-05
-9.40235048184564e-06
-3.35406652404301e-05
-1.66381644673788e-05
-3.34642852142689e-05
-4.60262127288214e-06
-2.33965594556311e-05
-2.5712487213677e-05
-2.58075912365374e-05
-6.13569858792009e-05
-5.69389135593574e-05
-1.23468293466106e-05
-6.7040883431563e-07
-2.52806376736231e-05
-3.05523647924927e-05
-3.501311943339e-05
-2.55950138022366e-05
-3.2720221685762e-05
-5.1794837144853e-05
-4.00501996632891e-05
-3.30681696478911e-05
-3.74400453052542e-05
-3.49254097917721e-05
-2.62000287272409e-05
-6.01454811515236e-05
-2.10242263627909e-05
-4.53054641091918e-05
-1.81532597002199e-06
-3.61108695348944e-05
-3.91252334759608e-05
-5.81734126216216e-05
-2.53224005915895e-05
-3.03271909634157e-05
-2.89351321854328e-05
-4.26607189688813e-05
-2.25273587110508e-05
-2.77101653962346e-05
-3.46098151016516e-05
-1.47360318196892e-05
-2.38958478446406e-05
-3.21239367785758e-05
-1.8382604449868e-05
-3.72211629106128e-05
-1.81757694828387e-05
-1.59909211909908e-05
-2.69114863689964e-05
-1.4110427498983e-05
-3.26283717016195e-05
-3.1613124116048e-05
-2.00153435034673e-05
-4.46525473086863e-05
1.42412725029393e-06
-2.28921550884734e-05
-3.39631910686319e-05
-4.42556655895964e-05
-1.76050756562781e-05
-4.63125934663643e-05
-1.64102089728188e-05
-2.52054078921576e-05
-7.88414131836318e-06
-1.98703676316705e-05
-1.9411583097621e-05
-2.62011431777205e-05
-2.92595416596105e-05
-4.85890811972851e-05
-4.81718762226492e-05
-3.96243433982109e-05
9.00867560528196e-06
-2.41929485379807e-05
-2.46779596083116e-05
-3.82918316486131e-05
-5.71109562602219e-05
-2.67035539884466e-05
-1.4633397587092e-05
-3.33919287685337e-05
-3.2517009103817e-05
-3.89079608743681e-06
-2.4734917006097e-05
-1.91610302612814e-05
-2.82399931485734e-05
-2.07600566800428e-05
-4.64791812751216e-05
-4.12815661118296e-05
-4.9050994263246e-05
-2.57197642927089e-05
-2.27254300482938e-05
-3.62942173296057e-05
-2.60264259131322e-05
-2.88461357782569e-05
-2.9233045854395e-05
-1.73282940144408e-05
-9.24789467719128e-06
-2.67155832247248e-05
-4.995409740692e-05
-1.15527466110968e-05
-4.19863385038204e-05
-8.88241150286662e-06
-1.56282957354633e-05
-4.23163060080771e-05
-5.34519036978894e-05
-2.4468043781015e-05
-4.02197292019908e-05
-3.29985088115844e-05
-4.26532545456683e-05
-5.39736097513844e-05
-3.66165988914952e-05
-1.32393378119485e-05
-5.24218382793843e-05
-5.41477753882452e-05
-3.2350092795981e-05
-1.7405777405929e-05
-1.89467539581093e-05
-4.24447770925887e-05
-1.58519355174355e-05
-3.63803623074335e-05
-3.43686371834216e-05
-6.28447103425805e-05
5.00438118949866e-06
-6.41147477637379e-06
-7.60124424501107e-05
-3.43037790202409e-05
-3.8015892026974e-05
-9.06488124820123e-06
-2.17021884746762e-05
-5.00368604659023e-05
-2.02491519379119e-05
-3.64741822563742e-05
-4.09816989618709e-05
-4.94007286635371e-05
-2.26750391979628e-05
-4.86020659344684e-05
-2.16143387719989e-05
-6.15134003599456e-07
-3.92985215320164e-05
-6.54514108627148e-06
-3.12686080601905e-05
-2.96126235753458e-05
-5.02542573649816e-05
-3.70555685072653e-06
-2.59509830128466e-05
-1.90160496391459e-06
-4.11192731742549e-05
2.04906192488341e-05
-3.38986905966418e-05
-3.7250528318084e-05
-3.09833669133161e-05
-3.03513248947011e-05
-3.62123993566821e-05
-3.0925414642227e-05
-3.41984123413828e-05
-2.60164390876364e-05
-5.62274529413296e-05
-2.59896630997194e-05
-3.01810424007581e-05
-4.51467447890772e-05
-4.33372071929422e-05
-2.30657216976458e-05
-2.80515122582677e-05
-1.56703671501998e-05
-1.60546407814276e-05
-1.65818163015331e-05
-3.42521882135369e-05
-1.22732567190849e-05
-2.84100728693859e-05
-2.83914506640176e-05
-4.78561524262944e-05
-3.1369385392384e-05
-2.40254747940864e-05
-6.90601529099915e-06
-1.99936248059424e-05
-3.44593499355306e-05
-1.46724669753918e-05
-2.87765000081782e-05
-1.24259080324391e-06
-9.15438998572894e-06
-4.52223266721635e-05
-2.5369301896612e-05
-4.59934682064366e-05
-3.37507132014429e-05
-7.49136085256423e-05
-3.30267432435902e-05
-2.07323790212162e-05
-4.92896753891951e-05
-1.79027872088674e-06
-3.18106879841865e-05
-1.7591995362005e-05
-6.31845123145928e-07
-3.34512376758851e-05
-6.00497303434046e-06
1.42403902537683e-05
-3.3688566269526e-05
-3.56493279009427e-05
-3.8064341669429e-05
-4.2566188879414e-05
-4.27577974411534e-05
-2.25456806670463e-05
-6.88740677036871e-05
-4.34273667715855e-06
-2.9697459207715e-05
6.09365784293284e-06
-3.83106664556078e-05
-6.20813738207467e-05
-4.65848371420909e-06
-4.11853180614942e-06
6.58554529737616e-06
4.79607748727623e-06
-3.04032923025338e-05
-3.91899644751669e-05
-4.8651057133174e-05
-4.23986966601519e-05
1.02479981821966e-06
-1.84732379671591e-05
4.29893964164534e-07
-4.08444724860796e-05
-5.102507253643e-05
-4.62434229456104e-05
-2.83215358508231e-05
-3.74643770739027e-05
-4.35421644574241e-05
-6.80231789046921e-05
-3.82052932415918e-05
-3.30708337458398e-05
-3.44792235926131e-05
-3.08188749287337e-05
-3.74539706882841e-05
-4.89556537399965e-05
-2.4701888171478e-05
-1.56799873769088e-05
-2.34651323583114e-05
-2.252723536691e-05
-3.37650807417707e-05
-3.40738396140249e-05
-1.57491569469713e-05
-4.59495879242795e-05
-3.89522588186493e-05
-2.41070116380966e-07
2.40437843197207e-05
-4.02691964193336e-05
-1.5568506562051e-05
-3.19586750054561e-05
-1.28824571276462e-05
-3.74522876912501e-05
-2.97260941791728e-05
-3.07752670157755e-05
-2.87521218767495e-05
-1.67456126517781e-05
-1.18708270404612e-05
-4.75281788747076e-05
-6.63217568984054e-06
5.56760244478712e-06
-9.45277706780888e-06
-3.48958046261566e-05
1.67713193464473e-05
-2.21858815684012e-05
-1.81538356540989e-05
-4.83235832222825e-05
-3.61320952395339e-05
-4.13384351637008e-05
-2.38167754877194e-05
-4.45282057786627e-05
-2.15881874903022e-05
-1.80166375188906e-05
-3.38750546654934e-05
-3.80362578523238e-05
-1.49370936110683e-05
-5.05765330934897e-06
-2.95066606060722e-05
-3.69053073119983e-05
-1.40976018461676e-05
-2.87155337347736e-05
-2.21640889980533e-05
-2.54324748343675e-05
-4.4725318214252e-05
-1.73517523090214e-05
-2.06395770340808e-05
-9.93259309872499e-06
-3.78323481886848e-06
-3.26781643311016e-06
-5.2335944249368e-05
-4.60256788899966e-05
-1.96330657475874e-05
-3.29107038510075e-05
-3.07057776452943e-05
-3.54681152950884e-05
-6.87669086972212e-05
-2.67108316087974e-05
-3.5771078493111e-06
-2.76691122547593e-05
-5.91680166148631e-05
-4.35213940454422e-05
-9.7165079020439e-06
-4.35640549953745e-05
-2.5301843831099e-05
-2.80631885885175e-05
-6.06060797831046e-05
-4.02491065810699e-05
-4.70394688298818e-05
-1.31217458414926e-05
-5.33623446722192e-05
-2.42999219489758e-05
-6.03938341554182e-05
-1.49614550194358e-05
-4.17655598109071e-05
-2.27180072380717e-05
-2.22871888494359e-05
-1.7828138005326e-05
-4.27600715500135e-05
-1.39002430556629e-05
-7.55199105877103e-06
-4.65672589067874e-05
-5.0024928237276e-05
-3.19071084541029e-05
-3.75411467356741e-05
-3.16745164733887e-05
-3.3188585257377e-05
-1.5411992195593e-05
-1.59277516142077e-05
6.0091860550101e-07
-2.83589465871688e-05
-4.72491891249736e-05
-2.23371061692124e-05
-6.07378236222046e-06
-1.73093601549393e-05
-2.16508827954353e-05
-3.3385985579704e-05
-6.39942660467221e-05
-3.66349607237022e-05
-4.0154220003272e-05
-4.37566007471634e-05
-3.92646297398439e-05
-4.57520497963596e-05
-2.63746945836849e-05
-4.38642893146028e-05
-2.89492275226728e-05
-4.63870574742984e-05
-4.02580588719996e-05
-1.66018158860277e-05
-4.36810373706393e-05
-3.64002804397973e-05
-3.62242445895287e-05
-1.07234115811162e-05
-2.11697524824818e-06
-5.86693606025495e-06
-1.06234823273591e-05
-2.66111366320301e-05
-2.41036085106286e-05
-3.8597065342721e-05
-2.38752473578342e-05
-5.87305168878183e-05
-2.45963803382846e-05
-5.00737450990945e-05
1.42301725521707e-05
-8.48285895003581e-06
-5.74067032813027e-05
-3.89406971389777e-05
-3.22742770206563e-05
-6.59198497836318e-05
-4.44617593730241e-05
1.16442495964431e-05
1.39772719902718e-05
-4.61533871585951e-05
-4.62595045923496e-05
-4.4477816544243e-06
-2.99146377757497e-05
-2.32287816978169e-05
-1.6164442939081e-05
-1.45829683560908e-05
-3.12314717227754e-05
-1.92425480897745e-05
-4.21565544127551e-05
-6.95610938675512e-05
-1.11349160444614e-05
-4.73522358955298e-06
-3.40889412139912e-05
-2.77688079345908e-05
-5.35804343096683e-05
-5.31021229432013e-05
-3.68189671523283e-05
-5.95035386136904e-05
-3.4133654217907e-05
-1.12819113767098e-05
2.08572356965375e-06
-3.34122008389842e-05
-3.77094006209778e-05
-4.50495756326173e-07
-4.40818200475207e-05
-6.23749374268257e-06
-2.87549955318393e-05
-3.97012642529153e-05
-4.03707131612539e-05
-3.80822979300771e-05
-2.87441193537898e-05
-5.7380418072096e-05
8.14254170780472e-06
-2.15142792859705e-05
-4.45802525113522e-05
-3.65986292841431e-05
2.41736431019644e-06
-1.27217570002916e-05
-3.77400115430699e-05
-2.09297747662528e-05
-2.68973003312518e-05
-2.46448694571364e-05
-1.7704565383641e-05
-2.52930511845196e-05
-2.36352465731118e-05
-2.41553624405481e-05
-5.37567042453927e-05
-2.88021610989657e-05
1.32612577928302e-05
-4.66044914797674e-05
-3.38527081076889e-05
1.22580366227152e-06
-3.14086148084646e-05
-8.08919782489941e-06
-2.75358520046249e-05
-1.596178482014e-05
-8.45629003091836e-08
-2.43086839135001e-05
-3.58390759368069e-05
-3.3303169120464e-05
-1.83933637112301e-05
-7.91288041431984e-06
-4.85113082465074e-05
-5.16188297165301e-05
-2.21326793457531e-05
-3.15875222446854e-05
-3.30379085107802e-05
-5.09632706259104e-05
-3.90639362821635e-05
-2.70759804090069e-05
-3.59700677803318e-05
-1.21760538640931e-05
-1.74978928493345e-05
-4.13150306958915e-05
-2.66094923043817e-05
-1.36808632324429e-06
-4.89799877230343e-05
-5.49871000789782e-05
-4.9676073232113e-05
-3.6102133404307e-05
-6.32596607300202e-05
-2.46034806086071e-05
-2.44080002432692e-05
-2.12695107767178e-05
-1.29306432730051e-05
-4.17384030131825e-05
3.25371216529777e-06
-4.13025600305083e-05
-4.33070347604663e-05
-2.0285701024618e-05
-3.97159812453015e-05
-3.72861728548961e-05
-3.11590386836047e-05
-3.87896663410897e-05
-2.34353457626607e-05
-2.15297023588235e-05
-4.41833257143747e-05
-4.71887069201933e-05
-2.4102529910481e-05
-3.38461231775815e-05
-4.93479546454556e-05
-3.17389748186798e-05
-3.6406678244776e-05
-3.43928719163395e-05
-1.86270619887913e-05
-2.05669316617324e-05
-6.14424661644705e-06
-8.82684807686193e-06
-4.76354161799372e-05
-2.04025485201515e-05
-6.72007233359133e-05
-3.09848719176881e-05
-6.79907819458064e-06
-3.46291650329125e-05
-3.48924070010458e-05
-2.11792573201691e-05
-1.69763612357554e-05
-3.17116302393547e-05
-1.55604431566261e-05
-2.7549126322485e-05
-3.94027853272213e-05
-3.78358827430935e-05
-4.38717365629126e-05
-2.24969018877144e-05
-5.02245168010775e-05
-3.78369486244713e-05
4.10454825905312e-06
-4.24523445497782e-05
-8.91057929248503e-06
-3.11971845235836e-05
-3.64160467107452e-05
-3.65071829188216e-05
-3.5978795993106e-05
-2.56229773557069e-05
-3.38040316174353e-05
1.16742199819079e-05
-1.2939816990701e-05
1.32627414556542e-07
-2.80367624372857e-05
-1.98415604375006e-06
-1.36651220093046e-05
5.17539589727142e-06
-3.40557757534253e-05
-4.34438900289137e-05
-3.77478783554036e-05
-3.47076185097294e-05
8.97238155404558e-06
-5.90113116228832e-06
-3.8243010625312e-05
-2.90434019693467e-05
-3.90317079832161e-05
-3.54082209794666e-05
-7.56819575905718e-07
1.5541910615497e-05
-3.83377760594533e-05
-2.69494126614403e-05
-4.75661815304416e-05
-5.92698453196099e-05
-1.9619907928604e-05
-3.91539675683189e-05
-5.10581393160549e-06
-4.56691185187697e-05
-1.38328461332453e-05
-4.17670430811615e-05
-4.5718195407201e-05
-6.12976383097191e-05
-1.56974899615845e-05
-2.32010225373373e-05
-2.7800469259603e-05
-8.29970638606075e-06
-5.27676090648117e-05
-2.23887432905962e-05
-2.96053706013066e-05
-3.17498838229973e-05
-1.05449319726419e-05
-3.40306989100106e-05
-2.20914244317441e-05
-3.04748664979681e-05
-4.73237948995468e-05
-3.88165870968326e-05
-3.69383424651591e-05
-2.57124569750944e-05
-5.28895046178041e-05
-3.44810307419066e-05
-4.79093479905335e-05
-5.65618989144729e-05
-3.85164600541618e-05
-4.08537446829702e-05
-5.4768770559707e-05
-3.16456397304114e-05
-5.2910628614713e-05
-4.80205421733083e-05
-4.35587234915233e-05
-3.57525383600984e-05
-5.53233782157577e-05
-2.59607588730744e-05
-4.73098691773933e-05
-3.57364579997826e-05
-2.54256323606978e-05
-6.70122959366789e-06
-5.05709986189015e-05
-2.66655538535595e-05
-6.79564666636859e-05
-5.64647609313425e-05
2.06591334998092e-06
-1.67198579429216e-05
-3.22240880993595e-05
-2.3765191739057e-05
-4.36918432046898e-05
-4.59909503358878e-05
3.35789169673205e-06
-3.70171700809374e-05
-4.06051564350223e-05
-2.72202700142942e-05
-3.71263372547022e-05
2.01652243091044e-06
-3.00115290623607e-06
-2.55119348897507e-05
-4.22909112451201e-05
-3.27501752948866e-05
-4.40620377757458e-05
-1.52743236191463e-05
-2.58675467656763e-05
-5.18787863112191e-05
-3.41476619474393e-05
2.79894933633342e-06
-4.1581057350243e-05
-2.17780834431122e-05
-2.93922702080864e-05
-1.67831692251594e-05
-2.30092214621301e-05
-2.36295205063045e-05
-5.68561369986647e-05
-3.38573413864451e-05
-4.50317784214802e-05
-3.67718097483716e-05
-9.23290682211175e-06
2.25316374679892e-06
-2.45448708142364e-05
-2.96177819011847e-05
-3.06502034840762e-05
-1.7940331334081e-05
1.1607378108307e-05
-9.62728630746106e-06
-6.43887245594236e-05
-3.64078279255415e-05
-1.93327797045454e-05
-2.06635799470458e-05
-5.92365648149675e-05
-1.30016433882512e-05
-4.32806100822924e-05
-3.24078866870381e-05
-3.5654430706941e-05
-4.1334644107379e-05
-2.60750597684583e-05
-2.93136478961358e-05
-4.57396426068649e-06
-2.27818144413646e-05
-2.86336466503036e-05
-2.73913103703828e-05
-3.77230614736068e-05
-3.90444474432586e-05
-5.14484469874458e-05
-2.21964344771307e-05
-3.77060291878274e-05
-4.30488196631666e-05
-3.24313300952856e-05
-2.87705905292917e-05
-5.33883564235214e-07
-1.13867301681954e-05
-3.14413728143293e-05
-2.52971779003273e-05
-2.94074286159223e-05
-2.58764831250179e-06
-3.27830694819884e-05
-1.41502485625861e-05
-1.24051035142267e-05
-4.16219887937518e-05
-2.11269247528654e-05
-2.43453257064912e-05
-3.90630294320095e-05
-4.49369599620838e-05
-6.12886551794048e-05
-2.08865158147097e-05
-4.22635395231953e-05
-3.09796555546436e-05
-2.9931437349967e-05
-4.87902048241691e-05
-5.92973323661777e-05
-4.16780646147729e-05
-2.64778845049283e-05
-4.68430322842126e-05
-3.4551848507422e-05
-2.81915991694528e-05
2.30606231699151e-06
-9.62451926368517e-06
-1.3976037502059e-06
-2.14531427900388e-05
-1.44475879943931e-05
-3.283915489323e-05
-2.69425531960661e-05
-3.21580432556357e-05
-4.50636560834797e-05
-4.04687458390497e-05
-2.67982599145739e-05
-1.56336710374383e-05
-2.03788948808678e-05
-4.27088089655948e-05
-5.10031347343695e-05
-2.42652864513106e-05
-4.48919062891605e-05
-2.85315227483552e-05
-4.20344330293549e-05
-5.46052466351414e-05
-3.13156336087617e-05
-5.17601058408571e-05
-1.8609969281104e-06
-1.96444552545905e-05
-1.01747021156041e-05
-6.98201070911512e-05
-2.02659924564939e-05
-2.75062393106268e-05
-2.9624739598544e-05
-2.60210716962116e-05
-8.41191957863233e-06
-1.89757345134235e-05
-2.86863251064709e-05
-2.90653191479472e-05
-2.33798687156824e-05
-4.31969124338549e-05
-4.16805547907469e-05
-1.89647430530832e-05
-4.46429381447661e-05
-3.2843901732185e-05
-7.08090412176069e-05
-2.51577287366801e-05
-4.1101457234384e-05
-4.49905535924368e-05
-5.17920834215218e-05
-3.67262988908838e-05
-3.93221738962584e-05
-2.9931993485764e-05
-1.75529816960093e-05
-2.87117566662593e-05
-3.02376928739184e-05
-1.85450071128042e-05
-4.99996446809417e-05
-9.59812487919783e-06
-4.32819043744468e-05
-6.68346915909752e-06
-2.39149814254294e-05
-3.07788945850976e-05
-2.56948606599342e-05
-5.90617810954354e-05
-4.06664276758694e-05
-5.22159086268499e-05
-3.51906519335763e-06
-3.22647090588237e-05
-1.5223185568457e-05
-3.82036616034889e-05
-4.41702899513181e-05
-2.58252371836877e-05
-3.1501212223859e-05
-5.09231710358145e-06
-3.08146341330376e-05
-1.10164894764545e-05
-5.44573823638306e-05
-7.24558088962615e-05
-2.83165715158839e-05
-2.58807711875104e-05
-1.57140883333171e-06
-2.79399077015577e-05
-2.82912208334428e-05
-3.3357647533547e-05
-2.20210625029965e-05
-1.43687899415882e-05
-4.54672361810541e-05
-3.84461284798245e-05
-6.86823495897054e-06
7.07885865005852e-06
-2.35080628745112e-05
-3.19086074893005e-05
-4.02977467895984e-05
-1.90796848541066e-05
-4.66716725549522e-05
-2.17034467412766e-06
8.10599378720173e-06
-6.02189066155021e-05
-3.99524678316735e-05
-2.3967869272556e-06
-3.78128320495554e-05
-1.37908044906611e-05
-4.26548669852775e-05
-2.25824534373135e-05
-4.77577241149817e-05
-2.0867142607158e-05
-2.73777075946802e-05
-4.68563276848796e-05
-3.45692979605443e-05
-4.80688449955213e-05
-1.62887504636159e-05
-4.60665293114091e-05
-2.37302992290137e-05
-1.27243357574241e-05
3.92701335147022e-06
-1.5355557381704e-05
-1.23913189042027e-05
-4.24042792356761e-05
-1.14025558371976e-05
-2.21529309742008e-05
-2.36338092941229e-05
-4.47736449776135e-05
-5.33356048159904e-06
-6.52652340503072e-05
-2.73969299088038e-05
-2.93454783125001e-05
-3.4627079624328e-05
-2.58226119050741e-05
-5.05146428921333e-05
-4.37190122625924e-05
-5.55958501822228e-05
-2.43953308551275e-05
-1.84563679839251e-05
-2.83060924766496e-05
-1.95524603302908e-05
-3.93063768282302e-06
-4.19334579296036e-05
-2.58493370271712e-05
-1.83610667011829e-05
-7.50884002100202e-05
-3.87510643076218e-05
-3.08844360187864e-05
-2.01446251039008e-06
-2.75944217721345e-05
-1.15552038205632e-05
-2.8556913313871e-05
-2.66849506921385e-05
-3.91646976368562e-05
-3.19591850970011e-06
-2.33257193324991e-05
-2.33986643571189e-05
-4.76286366641645e-06
-4.91624198462778e-05
-4.60721327012369e-05
-3.51984329157013e-05
-4.97114195266958e-05
-3.37965958700233e-05
-2.17446624384399e-05
-4.77117693883374e-05
-2.56708399197311e-05
-5.96061408951783e-05
-6.33000770070714e-06
-1.36263683367564e-05
-2.9680335202638e-05
-1.38299543021607e-05
-2.59821218503778e-05
-6.53974688658841e-05
-2.77687532281147e-05
-2.70423480472241e-05
-2.57736794458058e-05
-1.26559283298243e-05
-2.99989151500775e-05
-4.10413166063289e-05
-3.87666381446734e-05
-3.98872748876501e-06
-5.3319165400118e-05
-2.56605908292946e-05
-4.54982973478921e-05
1.05020629702203e-06
-1.11058999968076e-05
-3.62233748526414e-05
-3.40299964806255e-05
-2.7516160302278e-05
-1.81880267869063e-05
-5.23116208589755e-05
-3.38130484347587e-05
-1.55411493838299e-05
-2.73239006710059e-05
-1.64528342262571e-05
-3.80594616352449e-05
-2.98988744717475e-05
-6.13921301443418e-05
-2.31067858934245e-05
-3.86275524704293e-05
-2.70995028414294e-05
-4.30147202376595e-05
-5.0383473631455e-05
-2.14586518436756e-05
-2.35455445356524e-05
-3.82963344965934e-05
-3.26437084652489e-05
-3.62419033105736e-05
1.6201412360813e-05
-1.18454833815048e-05
8.09093461092709e-06
-3.74381361851778e-05
-2.40017049870253e-05
-3.9166050221743e-05
-4.23843312350968e-05
-1.53141673397733e-05
-2.78324411952364e-05
-4.6598356009498e-05
-1.14003739748872e-05
-3.12007838913965e-05
7.31492247566985e-06
-3.02900006217094e-05
-3.86374927954543e-05
-2.33392397049057e-05
-4.31145903328355e-05
-2.83054583006258e-05
-2.31040038000142e-05
-4.21162745893532e-05
-5.07902354699789e-05
-3.42867608817639e-05
-2.9258215580827e-05
-1.11302605876735e-05
-6.67850241533099e-06
-8.27987465321302e-06
-3.3005439826084e-05
-1.84202466094199e-05
1.3398235760297e-05
-6.33130530558204e-05
-3.23882582866807e-05
-3.23034142815573e-05
-2.29895531558688e-05
-1.39702517018826e-05
-2.96468939267775e-05
-4.91644330946979e-05
-6.09346536222773e-05
-4.33941756804807e-05
-5.78862371623412e-05
-3.80185840224799e-05
-6.17861313427862e-06
-1.93971891446872e-06
-4.16628912872301e-05
-1.18292206513527e-05
-6.46253481470058e-05
-4.44510954567612e-05
-6.19523628418023e-05
-2.65091089644226e-05
-2.73557482836732e-05
-4.51311593525754e-05
-1.26991223105484e-05
-1.34645912780237e-05
-5.75836521663239e-05
-1.68447417651521e-05
-8.98955373403868e-06
-2.43914300568213e-05
-2.9514271288596e-06
-1.00762321685237e-05
-4.04161630782297e-05
-4.72355493499367e-05
-6.62831210905336e-06
-2.23163560543284e-05
-3.65747027124568e-05
-4.52285712765184e-05
-3.15247242723337e-05
2.99355216747399e-05
-2.40098272929939e-05
-3.56248262592578e-05
-2.58528682391236e-05
-6.35676885272972e-05
-3.95475418571463e-05
-2.05708762809776e-05
-3.34704855440464e-05
-1.7568367104283e-05
-2.43872680304661e-05
-1.13786393031665e-05
-4.13196191655404e-05
-4.41406828528681e-05
-2.17531410094192e-05
-2.65255676399794e-05
-1.88616219113994e-05
-3.95732269428266e-05
-3.26865069994367e-06
-4.1680432570379e-05
1.8806111413069e-05
1.51067639599356e-06
-4.59393474585861e-05
-4.3673835154244e-05
-4.05260896785009e-05
-1.8374272944252e-05
4.23948845077568e-06
-2.20371563390521e-05
-1.51127949377284e-05
-4.39478827226381e-05
-2.5555490131294e-05
-1.5005762734368e-05
-3.37006199610777e-05
-2.6566491739738e-06
-1.33546971101161e-05
-1.69713022857965e-05
-3.27293243009826e-05
-2.91211161439438e-05
2.72628140034722e-06
-4.93386177173871e-05
-3.28407960233384e-05
-5.23730922307867e-05
-2.52051502117369e-05
-3.48474669493677e-05
-5.54497132677011e-05
-3.76637509113234e-06
-4.10642427435805e-05
2.31941085081501e-05
-3.19655550129118e-05
-6.74995496201257e-06
-3.53558977817783e-05
-5.92773560948456e-05
-1.33358124245318e-05
-3.20805933787046e-05
-2.24067959414359e-05
-2.22071237392917e-05
-1.87175136543197e-05
-2.86785909665781e-05
-1.76216128085573e-05
-5.6767466133328e-06
-1.88588096067191e-05
-4.22621849173816e-05
-4.55597947836362e-05
8.90687881168195e-07
-4.81112070569291e-05
-3.54300251630149e-05
-1.63193545931686e-05
-2.2479011043398e-05
-3.83967296061174e-06
-2.22431103587387e-05
-3.91711903088157e-05
-6.48183373106797e-06
-2.45333507633947e-05
-6.69959996956417e-05
-4.29143236304026e-05
-3.57133098289661e-05
-4.91999367380325e-05
-3.65196444354325e-05
-2.02615611082629e-05
-2.40205705857397e-05
-3.90295892576326e-05
-3.23227281713645e-05
-2.2276073138603e-05
-3.93202150922635e-05
-3.7107729439162e-05
-7.96654318487484e-05
-5.77555471628508e-05
-2.38261709421944e-05
-3.54284716747661e-05
-1.43109361218338e-05
-4.23304481494182e-05
-3.57799268910637e-05
-2.99770257763216e-05
-3.48749234360774e-05
-4.21121056951216e-05
-5.04935342141332e-05
-1.34810109770484e-05
-2.11683267616786e-05
-1.71118168847005e-05
-5.08727234070461e-05
-3.23486263481236e-06
-2.01548612762712e-05
-3.90679507664587e-05
-4.08807256211933e-05
-3.6809833400101e-05
-5.86948244106055e-05
-2.01090033771613e-05
-3.50121959155337e-05
-1.06935292455772e-05
-5.80746880063722e-05
-2.74612678714835e-05
-1.10566811322494e-05
-2.56752795965307e-05
-4.18044074052221e-05
-2.56722248787887e-05
-1.73954072352313e-05
-1.91160229297371e-05
-6.41920610259093e-06
-2.40795824318831e-05
-1.59237763744714e-05
-1.70049160243517e-05
-2.92899584083167e-05
1.76545297063155e-06
-5.49393763291401e-05
-1.68090289260798e-05
-5.01373228736959e-05
-5.01340293595384e-05
-2.36752597407241e-05
-3.61319422653136e-05
-3.76083808408457e-05
-7.06357193407088e-05
-1.09045883692461e-05
-2.31974377891323e-05
-3.66586584222877e-05
-5.05102869534949e-05
-6.27193521918646e-05
-3.52316625348134e-05
-1.31197533643764e-05
-3.6348028910164e-05
-1.51603126487821e-05
-5.54652815830497e-05
-4.20294243820996e-05
-4.74176839975737e-05
-5.80819504203512e-05
-5.49396801547951e-05
-5.99263466668828e-05
1.65129810900196e-05
-3.28824315776297e-05
-4.46522865824551e-05
-1.7124141881454e-05
-1.06933393233191e-05
-3.44049264734584e-05
-4.86227653696941e-05
-2.65127095998683e-05
-5.39116212370216e-05
-2.84957955809124e-05
-8.43922998546327e-06
-5.23653340574424e-05
-4.55371807328028e-05
-3.61080365726919e-05
-1.5400453067917e-05
-3.17782069065498e-05
-3.04000919329438e-05
-2.90197789351295e-05
-1.44376952439512e-06
-2.65228212683524e-05
-3.4465008886985e-05
-2.67268930174118e-05
-3.20354268331182e-05
-6.71997162247448e-05
-2.51967671247165e-05
-4.16068019113337e-05
-3.23711114508317e-05
-5.81917167032951e-06
-1.00940822556286e-05
-7.00885636839915e-05
-2.91526263622553e-05
-2.49999502149238e-05
-3.3378284374178e-05
-2.13588035722726e-05
-3.24083897141558e-05
-2.85606441772505e-05
-7.56908637986394e-05
-3.39602669099625e-05
-4.71649977205815e-05
-4.78439268253139e-05
-3.40504505376222e-05
-2.48524384489028e-05
-2.73415375253785e-05
-2.108395757864e-05
-2.45455491415905e-05
-2.42962011167538e-05
-4.08736569254238e-05
-3.04975218566925e-05
-1.81330363246106e-05
-1.64256562176176e-05
-3.50922782480961e-05
-1.5774161974466e-05
-2.19445443639506e-05
-2.05566428043155e-05
-4.60445082854894e-05
-1.86847984315963e-05
-2.55794890951404e-05
-1.10777731870617e-05
-1.98518008689896e-05
-1.75235918777721e-05
-2.54433656193288e-05
-2.43835753965223e-05
-3.78925065714543e-05
-3.88841678310219e-05
-4.52912824476357e-05
-3.91260303590461e-05
-3.0518582194721e-05
-4.78937331265577e-05
-1.50009895572404e-05
-1.55345299739371e-05
-3.39173806389815e-05
-4.94473516789009e-05
-1.28144254519683e-05
-1.34745657828268e-05
-2.14659436785609e-05
-4.78885515093783e-06
-8.54941401077579e-06
-2.24940331094334e-05
-1.45337961623716e-05
-1.95019138189275e-05
-1.98939133210469e-05
-3.33763674870483e-05
-3.70760909658883e-05
-5.9524880962179e-05
-3.07377980140945e-05
9.97517562190089e-06
-3.88571105171941e-05
9.1584950603925e-06
-1.05102287276086e-05
-3.41623735526657e-05
-3.31266768252372e-05
-4.39877227359153e-05
-4.07856807622248e-05
-5.26924438973041e-05
-3.30893547890418e-05
-5.207176868916e-05
-3.41196185114906e-05
-2.27389780047013e-05
-4.41857512520998e-05
-3.08918160468664e-05
-4.52112408040194e-05
-3.57467077592077e-05
-7.24683654630804e-06
-2.60123522129133e-05
-6.47670150171156e-05
-5.08038714586445e-05
-3.98705344478886e-05
-8.79681781913133e-06
-5.18734539643967e-05
-5.71164218481707e-06
-1.91975099385833e-05
-3.13304732833389e-05
-3.271888663937e-05
-4.04226310090368e-05
-6.36248389586368e-06
-3.07664551923361e-05
-3.43721123615046e-05
-5.3011430935979e-05
-1.65584789786179e-05
-1.74543530775242e-05
-1.49789013436192e-05
-3.35023300153053e-05
-2.25085862941914e-05
-4.90376874872092e-05
-6.85322075383938e-05
-2.31331188777445e-05
-2.61009683424511e-05
-2.28950217252596e-05
-3.1535276910055e-05
-4.93304425830984e-05
-1.63541585994124e-05
-1.56892905293944e-05
-3.3001544963527e-05
-5.72213901401271e-05
-2.61508988948193e-05
-3.56083163237666e-05
-8.7978850180061e-06
7.18841220066169e-06
-2.54824104203179e-05
-3.35840126318074e-05
-3.39854619366873e-05
-4.02540311675712e-05
-4.05286370488351e-05
-1.70209726049468e-06
-1.69729423838004e-05
-2.65104725108358e-05
-5.02383500805174e-05
1.52781129450939e-05
-8.48060076695876e-06
-3.38416885513252e-05
-1.91913295541758e-05
-2.12730104297745e-05
-4.81388736525117e-05
-4.14460122205248e-05
-2.94834781005907e-05
-2.47092440027036e-05
-1.46427885900664e-05
-2.32641421759036e-05
-3.57439633018813e-05
-3.37443516061294e-05
-4.63617731385092e-05
-2.63254388728841e-05
-2.59133555358611e-05
-1.79394813322794e-05
-1.97240228495904e-05
-2.05763492980826e-05
-2.10088816814989e-05
-1.51990686553887e-05
-3.37989233288156e-05
-5.45521686468348e-06
-2.07614263243589e-05
-5.56507646165473e-05
-5.96460677824947e-06
-1.0495614404684e-05
-2.75960991827467e-05
-4.40955846422144e-05
-3.2269481050507e-05
-1.4404215139331e-05
-1.76342201941341e-05
-2.06608388871016e-05
-1.02607843961136e-05
-3.5661657251205e-05
-1.50203632632546e-05
-1.39265208707309e-05
-3.21117230261159e-07
-4.71104017610338e-05
-4.07848428480286e-05
-2.78707423711808e-05
-4.80257035071621e-05
-1.42917824216469e-05
-3.72548442399044e-05
1.51514926533005e-07
-2.87568106481087e-05
-5.36352917673941e-05
-5.45033434189932e-05
-4.02276023929824e-05
-2.97228937160667e-05
-3.60188030719538e-05
-8.72250309070879e-06
-1.42934942319447e-05
-3.55657205322231e-05
-1.06796754531157e-05
-6.27078853711727e-05
-5.91721796466555e-05
-4.54852866729354e-05
-4.06186630025299e-05
-2.6996971670847e-05
-4.19589205492742e-05
-3.85321498504988e-05
-1.36383615958487e-05
-3.13384502346278e-06
-9.55167973880209e-06
-5.00910719873638e-05
-3.10733503537932e-05
-1.0433191742494e-05
-3.35917792165455e-05
-1.09666553644483e-05
-1.45910657341917e-05
-3.35744889583297e-05
-3.13421697914729e-05
-2.12698268447413e-05
-4.99993898367739e-05
-2.595386537769e-05
-4.48690769816437e-05
-7.94944087866903e-06
-3.13768181343311e-05
-3.03540721406804e-05
-4.53037096783122e-05
-5.30309452650566e-05
-2.38106274191596e-05
-2.01103414373349e-05
-3.01978252263212e-05
-2.50331844302709e-05
-3.22403515999626e-06
-5.3214043944161e-06
-3.69964224412509e-05
-3.78595350277902e-05
-3.63880185984452e-05
-3.79182999084401e-05
-2.24915389963817e-05
-1.28508554683865e-06
-5.09109703832686e-05
-6.98958163598678e-06
-2.41152901222299e-05
-4.26370944865259e-05
-2.83006742004027e-05
3.54381447389765e-06
-4.50478730852235e-05
-2.51767063074967e-05
5.62126950606493e-06
-2.85687988896193e-05
-7.19836142275539e-06
-2.58333681892465e-05
-4.14059635672678e-05
-3.34886047386895e-05
-4.84843465735924e-05
-2.68573902545339e-05
-2.99708955220718e-05
-2.39919813230369e-05
-1.76488613913796e-05
-5.20878296580908e-05
-3.26684120290018e-05
-2.03113085379036e-05
-3.95815464196866e-05
-3.85146489705744e-05
-5.39375265746001e-05
-3.03778119966837e-05
-4.74338996944994e-05
4.14230898255153e-07
-5.03213631182066e-05
-1.41375197444344e-05
-3.46841013389402e-05
-2.70282320422266e-05
-4.46431910430915e-05
-4.45741318402853e-05
-1.92655664347402e-05
-1.22873344964216e-05
-3.01277462782241e-05
-5.21982625690065e-05
-1.07716956212101e-06
-6.31687227718624e-05
-5.38279264041148e-05
-2.20310722112363e-05
-1.84355878384712e-05
-4.5649694665256e-05
-3.96583853232777e-05
-2.73725789602495e-05
-4.51831656425428e-05
-4.52463839655791e-05
-3.38701640742308e-05
-1.44493031316326e-05
-2.07129322009173e-05
-2.45716190842205e-05
-3.67128387056537e-05
-3.10366715118492e-05
-1.92525641920251e-05
-1.69348262032812e-05
-7.86827193803654e-06
-3.4306064713391e-05
-2.66989131029821e-05
-3.34362964445031e-05
-4.07249976499923e-05
8.39946031312231e-07
-2.38626717915922e-05
-2.34483361545065e-05
-2.11498730002081e-05
-9.09427721533893e-06
8.11067570344602e-06
-2.10552727869962e-05
-2.43437244368156e-05
-4.44619120368438e-05
-5.82878915454577e-06
-2.17188572905872e-05
-4.40995919750395e-05
-3.04522941999704e-05
-2.52285282591404e-05
-1.36947181681665e-05
-3.78279200869078e-05
-3.67889990015642e-05
-4.63571312706546e-05
-3.63991105070592e-05
3.31157323432009e-06
-2.71324281258621e-05
-3.17320908731607e-05
-5.70237538862915e-05
-4.40788987143774e-05
-7.97337562690576e-06
-4.98288434368315e-05
-2.71847211816335e-05
-4.24760781093281e-05
-3.37620597208915e-05
-5.13425325457864e-05
2.89522617921791e-06
-9.81137205575905e-06
-3.73770990619759e-05
-4.46415015467176e-05
-1.04732106862396e-05
-4.00759805687633e-05
-3.56321891371771e-07
-1.28166974702577e-05
-2.51433044255954e-05
-2.60770719459883e-05
-5.54868362736796e-06
-6.47404365286178e-07
-2.198772525539e-07
-1.44279645679124e-05
-3.90359773431664e-05
-3.55209875799582e-05
-5.32614386896975e-05
-4.55580631032433e-05
-7.31256664500212e-06
-2.78827505656445e-05
-3.29366148764265e-05
-3.21307965085437e-05
-3.62054627990409e-05
-1.50401337949575e-05
-6.1858292548939e-05
-4.41734200574062e-05
-5.11540437892464e-05
-1.1102199514897e-05
-3.63462435717127e-05
-1.09033916497334e-05
-3.94623279185466e-05
-4.22472426377602e-05
-4.85654801743772e-05
-2.19134150185886e-05
-2.30581235823965e-05
-6.19776655302373e-05
-6.34014562535614e-05
-4.16950632352542e-05
-3.61775169614862e-05
-2.98262640039013e-05
-3.55781954734706e-05
-5.17594540868159e-05
-7.34290101522985e-06
-3.36288682112624e-05
-1.3822695261542e-05
-6.90111075067732e-05
-4.83428094774299e-05
-5.53307882817346e-05
-1.84209243943615e-05
-3.99835620677106e-05
-1.32306517329182e-05
-3.2296295156034e-05
-3.16333496471464e-05
-3.76470167964048e-05
-3.65379079479845e-05
-3.3310822745509e-05
-3.1697615701764e-05
-4.49892064307102e-05
-1.05700595781632e-05
-8.04574728909586e-06
-2.72328940891797e-05
-4.72792360040529e-05
-2.30005176768669e-05
-5.47237769714509e-05
-3.93188809512911e-05
-2.72299901329502e-05
-4.54882935027971e-05
-3.18901040073135e-05
-2.86340877387348e-05
-2.58411856871347e-05
-3.19344488795994e-05
-8.36568544738459e-06
-3.83598218013931e-05
-1.96979415835209e-05
-1.53052971778117e-05
-5.04250344588755e-05
-2.08081849521063e-05
-2.51213937626441e-05
-2.68951951758756e-05
-3.51005066229839e-05
-9.37902623379058e-06
-2.87214139331211e-05
-3.8379306909622e-05
-2.63078549712042e-05
-3.16394608878538e-05
-2.94151810977782e-05
-2.2773792407309e-05
-2.09755133529001e-05
-3.26515459048854e-05
-1.62356049996738e-05
-2.46536341224823e-05
-4.92430751505135e-05
-2.83819752326996e-05
-3.80258434763907e-05
-6.74205828066353e-06
-7.66803276652619e-05
-3.77551410645796e-05
-1.81270358913819e-05
-4.0991746647644e-05
-1.33708942225686e-05
-4.64736194945027e-05
-7.57747774994368e-06
3.96336548883295e-06
-4.73463890248509e-05
-2.82293116176917e-05
-2.05279721966137e-05
-5.01591134902673e-05
-2.74939359452768e-05
-2.41925946768774e-05
-1.50056639379612e-05
-1.8979641807572e-05
-1.38684471715125e-05
-3.33830995487703e-05
-1.32689925383076e-05
-5.10883827685155e-05
-5.8358972345992e-05
-2.26202778859245e-05
-5.84639000790208e-05
-2.81828284045269e-05
-1.98965968113952e-05
-3.09913717826158e-05
-2.33091508786584e-05
1.363487203707e-06
-9.83009303879004e-06
-3.28295557338129e-05
-2.8119782959833e-05
-3.18728608323852e-05
-2.48854344658364e-05
-1.77310627529919e-05
-2.91500144491357e-05
9.02206429235801e-06
-1.38969939168069e-05
-9.93141258329252e-06
-3.01432973997575e-05
-5.76950350099889e-05
-1.38085209756782e-05
-4.82195946187429e-05
-3.22831699462768e-05
-6.78007142267655e-06
-2.81467987496499e-07
-2.8608567562945e-05
-3.53194774241298e-05
-2.79891481115308e-05
-4.07656595044335e-05
-8.79279486127431e-06
-1.23454221087411e-05
-3.55089996402729e-05
-2.66693304189475e-05
-1.98062031394517e-05
-5.91793975490427e-06
-8.63257193284138e-06
-2.34170997292274e-05
-1.12373879484963e-05
-2.04248246862163e-05
-5.46267216363862e-05
-1.18961176000489e-05
-9.5902860269827e-06
-2.85772859329901e-05
-1.38434662817969e-05
-2.87595012976587e-05
-3.87003324192658e-05
-3.43275976293151e-05
-4.74713222609186e-05
-2.71291284195251e-06
-1.8852535100854e-05
-3.88156610433582e-05
-4.22789582880427e-05
-2.41045981481088e-05
-3.06381821346187e-05
-2.41472817459026e-05
-2.50481327120336e-05
-2.13529928275353e-05
-5.99101696991204e-05
-3.02985841778872e-05
-1.64248955687966e-05
-3.31159387751766e-05
-3.23385571802819e-05
-2.56189417092825e-05
-3.02964482642439e-05
-4.48599760144156e-05
-2.75888982470744e-05
-5.43531189869505e-05
-5.03546002623841e-05
-1.03391547432206e-05
-4.63887016857242e-05
-2.32125539474952e-05
-2.51674793876608e-05
-3.19417464830561e-05
-3.6999527485959e-05
-9.77753814670212e-06
-3.13824726855389e-05
-2.45789762889541e-05
-4.97560514668934e-05
-4.12718944277986e-05
-5.76511935015529e-05
9.85891567272446e-06
-1.17990965866745e-05
-5.70936117636581e-05
-5.79408190356992e-05
-1.58012280503609e-05
-1.61953184714875e-05
-9.76611582902038e-06
-2.62653022783135e-05
-3.05012880932845e-05
-6.72012569780598e-05
-2.80010171536945e-05
-4.78140879030943e-05
-3.77616984332234e-05
-6.17265859711251e-06
-3.91153225037672e-05
-4.52144753561479e-05
9.6302689418033e-06
-4.33849416179233e-05
-2.17631717491358e-05
-5.4615713232457e-05
-3.92888115461867e-05
-2.44424475057174e-05
-6.07532574806107e-05
-5.88592550967599e-05
-3.60154952522995e-05
-3.37889724740849e-05
-1.91548720731308e-05
-1.90637613748593e-05
-3.87916897299109e-06
-2.74119160510761e-05
-1.83048408552984e-05
-1.80447447616222e-05
-2.69468810018842e-05
-2.38218571565497e-05
-2.02004491451693e-05
-1.15293971646125e-05
-3.54157044816567e-05
-6.65427999527425e-05
-2.38983498126504e-05
-2.5676272962582e-05
-4.30010156354978e-05
-3.73994708523408e-05
-1.20109782037144e-05
-2.55689166885794e-05
-3.33395565148316e-05
-3.7457883152545e-05
-3.09510921424157e-05
-2.56018952382276e-05
-1.79270575931452e-05
-3.96996508172788e-05
-1.95157324675317e-05
-4.69748335180318e-05
-3.14248933739373e-05
-1.68195612284707e-05
1.13541067676098e-05
-4.39558881261361e-05
-1.19729222122318e-05
-1.51693055330863e-05
-3.77030843046931e-05
-4.21178126094074e-05
-3.42316900817865e-05
-4.38543425421171e-05
-4.81646838222684e-06
-4.2100490993477e-05
-2.21118443950154e-05
-3.84859501112552e-05
-1.21410765635336e-05
-1.02209410359355e-05
-4.41876513056133e-05
-2.62437101320269e-06
-5.81693511179859e-05
-3.68907441693543e-05
-4.94434512317646e-05
-1.04295727846555e-05
-2.96299812985676e-05
-6.79414813712519e-05
-3.60997823778188e-05
-2.23758650656884e-05
-2.38957118353723e-05
3.46345964671355e-06
-5.90442353131378e-05
-5.01540145253908e-05
-3.12576105460158e-05
-6.67598233738839e-06
-4.0602204715892e-05
-2.149834283692e-05
7.8800265241236e-06
-3.40700841077968e-05
-6.93723357041478e-05
-2.26682676000654e-05
-3.25666239537945e-05
-3.7132563066212e-05
-3.43281537622004e-05
-1.360089927086e-05
-3.95381525107282e-07
-2.13230698782134e-05
-3.80620430022305e-05
-2.23754683377045e-05
-4.98976956551432e-05
-3.53332946840084e-05
-4.99104905607056e-05
-3.3681065467004e-05
-3.11582105263351e-05
-6.30909654391237e-05
-4.94383298120405e-05
-3.45607244334085e-05
-2.46406902415957e-05
-2.1824487234909e-05
-1.58569504745954e-05
-2.66184994202561e-05
-3.17542369704482e-05
-2.92661889271013e-05
-3.3257619351114e-05
-3.24442903964847e-05
-2.7773262444891e-05
-2.32375656732931e-05
-1.72345958678781e-05
2.97619901031593e-06
-3.31249945636919e-05
-1.74693222191602e-05
-2.50958179950187e-05
3.76136265313432e-06
-5.13228814586669e-05
-4.57990083240373e-06
-5.50784910634666e-06
-4.41462484529211e-05
-2.21227984765768e-05
-1.84087896577378e-05
-3.8457929778897e-05
-5.20037331186029e-05
-4.46890089637109e-05
-3.60537963545711e-05
-2.69453648015379e-05
-1.45365642239046e-05
-4.06626681470681e-05
-2.78101574175697e-05
-3.05293919393618e-05
-2.68447529726438e-06
-3.65919764226094e-05
-4.19598735665884e-05
-3.77986925117192e-05
-7.31514192048025e-05
-5.81914745632659e-05
-3.94182140152432e-05
-4.68520337614223e-05
-6.57548034980254e-06
-3.53267017256478e-05
-2.02990351583467e-05
-3.10474010144393e-05
-5.72059808227752e-05
-2.19842363570598e-05
-2.72851041440049e-05
-4.16755437131537e-05
-4.19524198707496e-05
-7.03080593208304e-06
-2.82730526138155e-05
-3.15794101800743e-05
-5.29071882515845e-05
-6.17905148989263e-05
-4.9347829429746e-05
-4.27318047645493e-05
-3.65945442771257e-05
-3.27956014435293e-05
-3.91940902227424e-05
-3.4908546161972e-05
-1.63653791392955e-06
-2.77740759283488e-05
-4.1478416164594e-05
-5.87810548367428e-05
-2.8089679000552e-05
-5.16865392347628e-05
-2.74400645215175e-05
1.77366048187409e-07
-5.37009388438551e-05
-3.51400020504395e-05
-2.06079407196199e-05
-3.95664089248068e-05
-4.04100147426114e-05
-4.16742273020367e-05
6.66488837942094e-06
-3.14913184031706e-05
-1.1294707613062e-06
-1.66601199030774e-05
-2.8864863876024e-05
9.09166180388146e-06
-3.29138000449852e-05
-4.17315048243949e-06
-1.86918885447217e-05
-4.38781529129222e-05
-4.37185849253494e-05
-3.16889555603958e-05
-3.66355531147277e-05
-4.7188574900077e-05
1.01397325144619e-06
-3.4303224069643e-05
-3.44594072593618e-05
-3.76288762641831e-05
-1.80230268730391e-05
-3.00524226250926e-05
-1.02592045469295e-05
-2.16075396210461e-05
-1.58959503552265e-05
-4.32031791362707e-05
-1.54144018267164e-05
-6.07311678274229e-05
-4.37643207363254e-05
-5.0205887337799e-05
-5.25683561869648e-05
-4.36336353381593e-05
-4.72829016274172e-05
-2.93467457137435e-05
-1.17032575412291e-05
-5.10834438521088e-05
-3.7615377133703e-05
-2.63595449596152e-05
-3.04162218089738e-05
-2.29445428167224e-05
-3.17985177853017e-05
-2.02230659945294e-05
-2.69935402619419e-05
-2.46900561826097e-05
-4.75162251427685e-05
-3.3787598638251e-05
-5.77913673434871e-05
-1.01786701249089e-05
-3.01370220070865e-05
-2.56224921214572e-05
-2.9640720998004e-05
-4.93564212180946e-05
-4.01992476831326e-05
-4.35548179938067e-05
-2.21402815267886e-05
-1.36005304650556e-05
-1.22055419330297e-05
-2.50237335723231e-05
-1.87168728360782e-05
-4.29013601197399e-05
-5.25200181927456e-05
-3.86205443657541e-05
-3.26931186321871e-05
-4.0263308849081e-05
-3.02131130181913e-05
-3.89198304741638e-05
-2.28901745324697e-05
-2.48140065126894e-05
-1.05957170073633e-05
-3.26403564412898e-05
-1.83760566182881e-05
-4.88306350125534e-05
-5.47474273584195e-05
-4.53310907326503e-05
-2.96759074463223e-05
-1.60277729984912e-05
-1.5542014767684e-05
-3.96123978350562e-05
-1.84150027724401e-05
-2.34307708162843e-06
-3.8313742529545e-05
-3.92372865279666e-06
-2.72101954054205e-05
-1.92177437766705e-05
-2.97012152887573e-05
-3.38791217390616e-05
-2.74609632320141e-05
-2.21831978695762e-05
-4.16947631890217e-05
-4.88317063664264e-05
-5.59244115157681e-05
-2.12290318906152e-05
-3.80503453014882e-05
-7.08257582596989e-06
-1.66355651172384e-05
9.556813727175e-06
-4.65738697306044e-05
-2.27374987062663e-05
-3.31426266338305e-05
-2.84415332763096e-05
-1.64615621101479e-05
-4.18201960429358e-06
-5.48037979554631e-06
-3.59584910542558e-05
-1.32467451982181e-05
-4.27639474398982e-05
-2.68349431035774e-05
-6.18934182258054e-05
-1.40638948624122e-05
-1.81454786708035e-06
-3.21685230894433e-05
-3.8754963107559e-05
-4.47044021228223e-05
-4.01377789907697e-05
-1.89931188305571e-05
-4.90316746608543e-05
-2.82782979348223e-05
-5.35456925984826e-05
-2.75083009050776e-05
-1.7329690128514e-05
-5.14330109783054e-05
-2.28822441031634e-05
-3.96939672250847e-05
-2.21595954173601e-05
-2.29107979047791e-05
-3.38770996635535e-05
-3.26400310828651e-05
-4.66637033796158e-05
-1.10674454398334e-05
-5.63231354264639e-05
-2.39324578723787e-05
-5.65920464586377e-05
-3.84534482802388e-05
-2.82877765433157e-05
-4.4487776341547e-05
-3.60678950730194e-05
-4.4634167149343e-05
-1.13932002528238e-05
-7.91950580701825e-05
-5.82028017108859e-05
-5.83287332631511e-05
-2.63779848416284e-05
-3.05171730508737e-05
-4.36212063947454e-05
-2.4862365308527e-05
-2.25971470149967e-05
-4.66107648898243e-05
-4.9041946825299e-05
-3.56657137440149e-05
-5.9676939524454e-05
-3.92451703369827e-05
-5.86517637898415e-06
-3.3977595862017e-05
-5.30771626474536e-06
-1.27103425036152e-05
-2.68842671418838e-05
-2.48104325610415e-05
-5.58161017791506e-05
7.83807581984841e-06
-1.94950464852257e-05
-6.15335749949209e-05
-1.76933441330141e-05
-1.28142468087686e-05
-1.95702470653663e-05
9.77814187344173e-07
-2.17997072016668e-05
-2.76031162424138e-05
-2.49050494100861e-05
-3.49742882299814e-05
-2.25119403642737e-05
-3.00424173088891e-05
-3.12024749690626e-05
-4.44624595782822e-05
-9.31582236801473e-06
-1.69678863016807e-05
-2.09364650269579e-05
5.20023966256407e-07
-5.23713515048978e-05
1.19232577638566e-05
-3.60699029522315e-05
-2.22978679928001e-05
-3.84663190051691e-05
-1.56986747198758e-05
-4.35328704899567e-05
-2.2655206409264e-05
-3.72226439414876e-05
-7.28981740640642e-06
-2.39706796201226e-05
-2.71648718255281e-05
-2.45490128392517e-05
-3.51146196724735e-05
-4.07034857149801e-05
7.93130809137604e-06
-1.0429880970649e-05
-3.39091987021889e-05
-4.07559428308233e-05
-3.71389914827214e-05
-3.71336329993737e-05
-3.40911326378688e-05
-4.82395861040765e-05
-2.67511151488075e-05
-5.11369429661963e-05
-2.66788067236997e-05
-7.62320168949183e-06
-6.95671731551654e-06
-1.48453598834072e-05
-1.15720134219385e-05
-5.77745297279603e-05
-4.82887769166616e-05
-6.29050877818598e-05
-3.5116903702174e-05
-5.14198943277391e-05
-3.48580675328122e-05
-5.4421260240427e-05
-5.23575663925559e-05
-5.96429395509035e-05
-4.54949197464414e-05
-3.56537089783804e-05
-4.08465039093527e-05
-5.22647206919305e-05
-2.93798650868807e-05
-1.60653939544506e-05
-4.53735370324043e-05
-2.37720715501393e-05
-1.72930342268151e-05
-1.60276866264606e-05
-5.71756236324803e-05
-4.1015379813834e-05
-2.13884716608464e-05
-8.01192967956497e-06
-4.51609659533564e-05
-1.44786303307818e-05
-1.84044942051638e-05
-1.93018280178804e-05
-3.09731783763461e-05
-1.24151552315433e-05
-4.53108797885745e-05
-3.43095546712998e-05
-3.22556764825872e-05
-7.98338188132823e-06
-2.57864207036983e-05
-1.20468915676896e-05
-8.05507061019183e-06
-1.40527085627522e-05
-2.48692997973186e-05
-1.7918078028111e-05
-4.26143392577431e-05
-8.44482508678586e-06
-2.44044257786499e-05
-1.53336535973286e-05
-2.16991908153303e-06
-1.75277545443125e-06
-1.04261401911318e-05
-3.77628820468151e-05
-1.75705700353496e-05
-3.76119584140877e-05
-4.80644941744167e-05
-2.42099383277221e-05
-2.49414287345278e-05
3.02920880741924e-06
-2.62943242456674e-05
-4.46219236507103e-05
-2.9660996720476e-05
-4.14662391484211e-05
-4.22965585945959e-05
-2.37819233993227e-05
-2.61243137696362e-05
-1.18994931660113e-05
-4.37123820577554e-06
-1.89388349295697e-05
-4.35537867156682e-05
-4.58055493200917e-05
-5.32340285008414e-05
-1.97976996627342e-05
-1.2246561233827e-05
-2.33811367709537e-05
-2.04320026256469e-05
-3.03946703719486e-05
-3.62748070733905e-05
-3.48576651724198e-05
-2.07366306512454e-05
-3.88677503583472e-06
-2.92043722850306e-05
-2.35647881763297e-05
-4.0578219708787e-05
-4.20258747681165e-05
-1.80165834056106e-05
-4.2810649916708e-05
-6.40735559046725e-05
-3.95303954778321e-05
-1.2577000077307e-05
-5.5531625221069e-05
-3.1319280744648e-05
-2.49634923887205e-05
-3.49545078628836e-05
-2.25198206961427e-05
-8.73570315881682e-05
-2.48284921396045e-05
-3.79606703244209e-05
-4.78251598719457e-05
-5.8151967571693e-05
-5.4532415042504e-05
-1.37256466012225e-05
-6.2685580538283e-05
-2.16757575563354e-05
-2.02815614663364e-05
-2.17619796822194e-05
-3.39566617374838e-05
-3.49780964377248e-05
-7.82610782798521e-05
-4.19211233604919e-05
-2.33317036439622e-05
-6.08361690698875e-05
-3.79853837726823e-05
-2.60444315632578e-05
-3.26111116613241e-05
-6.02975753105792e-05
-6.32879973053909e-05
-2.14269199652548e-05
-1.93105977846076e-05
8.55615552564044e-07
-2.65415522827903e-05
-3.86948933952763e-05
-2.07163832399322e-05
-2.86790869716032e-05
4.69318668733371e-06
-2.07075287135179e-05
-1.90091366806361e-05
-2.15132689940937e-05
-2.75849322879712e-06
-2.48987351126914e-05
-4.44674495946877e-05
-1.22251299223655e-05
-1.78125485839924e-05
-4.98712235841339e-05
-2.02243171885783e-05
-2.33839974248316e-05
-1.87204346814537e-05
-3.81980077153661e-05
-3.24183375353792e-05
-1.26488124592387e-05
-1.45992385066247e-05
-4.06719795000707e-05
-1.35950071280976e-05
-2.81949470468463e-05
-2.87649857609928e-05
-2.48425334985655e-05
-6.6143908288278e-05
-4.47292641062816e-06
-4.39457668883298e-05
-3.75359176359955e-05
-2.99194598545578e-05
-3.18741058766889e-05
-1.88780293676512e-05
-6.22935625835768e-05
-3.34370481447647e-05
-4.83257840503254e-05
-3.07966874894486e-05
-3.33358328310996e-05
-4.7990605958429e-06
-1.27725267796273e-05
-3.99521024231185e-05
-2.15187782615793e-05
-3.27349155764368e-05
-5.50403338783548e-05
-4.48245316056889e-05
-2.18128427200241e-05
-3.46965429993495e-05
-7.85794864538707e-05
-9.54500682507207e-06
-2.11281955945382e-05
-5.91112298445306e-05
-4.03983235572514e-05
-3.0442295361668e-05
-3.13881225576327e-05
-3.52954133644648e-05
-3.70531737530836e-05
-2.32035609230672e-05
-3.97559071307922e-06
-4.76278132429751e-05
-4.24441087455403e-05
-4.43651961011022e-05
-5.55026895428197e-05
-5.5484799948637e-05
-3.44289749522989e-05
-4.75394892462048e-05
-1.83446055242979e-05
-5.91091669597866e-05
-4.56023361766867e-05
-3.2711547048549e-05
-3.72024545646129e-05
-3.11236597193711e-05
-1.74688807687472e-05
-4.0403314240463e-05
-2.98121169226262e-05
-4.22320567953503e-06
-1.89198502374335e-05
-4.11106856973049e-05
-2.77374233763036e-05
-5.88909244291022e-06
-1.18117074319994e-05
-2.31811217671628e-05
-4.09791281723134e-05
-5.38717069812479e-06
-5.84055091563464e-06
-3.62859642736934e-05
-1.78976883088545e-05
-1.65970261619798e-05
-5.50472812978054e-05
-2.59486125791287e-05
-2.88913444080887e-05
-1.55152032210545e-05
-4.96887804704881e-06
-2.38663045428715e-05
-1.51029672344213e-05
-1.63210084432812e-05
-5.33659958506062e-06
-9.58378694124153e-06
-1.48983600212257e-05
-2.60367769460077e-05
-2.74617701552364e-05
-1.2194714111107e-05
-2.36711896083129e-05
-2.83146810850375e-06
-1.49607973843646e-06
-1.63720977477436e-05
-4.51494460067831e-05
-3.67976918596288e-05
-7.45919816673656e-06
-1.6335115768333e-05
-1.52865265837513e-05
-3.39261883142416e-05
-4.88598335999179e-05
-5.32405283465063e-05
-2.90249388737617e-05
-2.9353778510215e-05
-2.14316143614126e-05
-2.36610863722074e-05
-2.9594119192084e-05
-4.11409105053421e-05
-3.79903140033569e-05
-1.85980679635407e-05
-1.09688104156452e-05
-2.96209795065181e-05
-1.35255346391891e-05
-4.54338244049542e-05
-3.34247324303574e-05
-4.83476428108432e-05
-1.93468861436947e-05
-1.69575233887783e-05
2.33755111361154e-07
-1.56050512993242e-05
-7.36944413972714e-05
-4.99973152774049e-05
-5.27876232415204e-05
-4.01376379615919e-06
-4.49556585201e-05
-3.06408527291009e-05
-3.04052937075896e-05
-2.6821250804886e-05
-2.31923403600553e-05
-2.07260762048145e-05
-2.3454768890511e-05
-2.8008245484732e-05
-4.01846969287439e-05
-2.99631265401746e-05
-7.373120886091e-05
-2.09233325873899e-05
-2.02648768240772e-05
-1.25076373922322e-05
-5.24920625459454e-05
-1.28979977509688e-05
-1.63359853007641e-05
-2.18110166183769e-05
-2.16920095330783e-05
-2.35574631537478e-05
-2.54031239188151e-05
-6.78997368343514e-05
-3.37564023802455e-05
-4.80149093409886e-05
-4.61760508920442e-05
-6.63134192112941e-06
3.08021779318534e-06
-1.47543125812367e-05
-5.27565029929719e-05
-1.44715360949802e-05
-2.49666916348625e-05
-2.67071097735576e-05
-2.25386088938876e-06
-2.20124899126904e-05
-3.48556476842116e-05
-3.30066744152918e-05
-3.17454604263144e-05
-2.7350506352825e-05
-3.05216073116241e-05
-5.60692495171891e-05
-2.09852131300705e-05
-9.76633866284489e-06
-2.82202266693323e-05
-2.95267612325725e-05
-5.30777345168115e-05
-5.26477962171628e-05
-8.30927592922141e-06
-2.99730773487934e-05
-3.58484587914038e-05
-4.38919148746284e-05
3.95925783077355e-06
-4.42907729854291e-05
-3.39614056758899e-05
-2.89831681388563e-05
-2.1361764580947e-05
-2.8487814817148e-05
-4.19930029636288e-05
-2.30297716030438e-05
-2.06960643933512e-05
-3.8588973252501e-05
-9.28384372101415e-06
-2.82248197406909e-05
-2.82286057625932e-05
-5.96811594097837e-05
-1.9449707331602e-05
-5.47334762132729e-05
-2.81930582668793e-05
-1.77534557697433e-05
-3.50894074058229e-05
-2.21690804614368e-05
-4.84583906367463e-05
-2.75415489918016e-05
-4.31195329780601e-05
-4.33192250795301e-05
-3.91467418624219e-05
-3.77809547708607e-05
-1.0973269646328e-05
-5.67354452661097e-05
-1.03176661440524e-05
-3.06216511853068e-05
-8.60370709835214e-06
-3.87480362215755e-05
-2.80213467856216e-05
-4.1008635523224e-05
-3.54295137372004e-05
-2.40911402784439e-05
-1.57407093220595e-05
-2.65134791697277e-05
-2.48134395276287e-05
-4.76597530028515e-05
-1.71785965343548e-05
5.86357632324973e-06
-3.50017448522707e-05
-3.40228248574747e-05
-4.69309158120704e-05
-1.60079106946799e-05
-5.09604791985752e-05
-4.61663421810729e-05
-9.27670000841905e-06
-4.1928258597386e-05
-1.53212190268089e-05
-4.25736370891272e-05
-2.69398975556231e-05
-2.46965956214064e-05
-3.38734060408698e-05
-4.61094843351417e-06
-3.23227530738093e-05
-4.4558901568571e-05
-8.19015147834133e-06
-2.15436320498058e-05
4.0432179756022e-05
-5.35606373465598e-05
-1.74231229578168e-05
-3.51218397635262e-05
2.02564809534662e-06
-1.03144948615355e-05
-3.41519788862651e-05
-4.87823895297744e-05
