# Supplementary material for: Research on computational propagation and identification of mine microseismic signals based on deep learning
Source: PLoS One. 2025 Oct 22;20(10):e0334641. doi: 10.1371/journal.pone.0334641 (PMC12543183; doi:10.1371/journal.pone.0334641)
Supplement: S7 Data — (ZIP) [file pone.0334641.s007.zip › 000100900001635.xlsx_0.txt_24.txt.txt]

-5.97990592772209e-05
-2.71970507131899e-05
-2.28099938952866e-05
-2.94305425791382e-05
-3.11116595851755e-05
-2.10529625469154e-05
-5.70275575207366e-05
-8.14340690496028e-06
-3.44120005491832e-05
-3.50222598178991e-05
-1.20842814592407e-05
-2.67829338767409e-05
-3.38906351691171e-05
-1.74229748182477e-05
-2.51014173765003e-05
-2.41637822408322e-05
-4.32978471185067e-05
-4.30373554761079e-05
-2.26507193811386e-05
-3.05903085392539e-05
-1.80693109301459e-05
-3.02108734634316e-05
-3.33141663713717e-05
-2.80535610091792e-05
-6.77163112565232e-06
-1.72118090634232e-05
-8.78860352859433e-06
-4.19239531328855e-05
-5.68236732039736e-06
-3.57174573484792e-05
-1.18375032283905e-05
-3.06297864723235e-05
-3.22621391461551e-05
-1.02001274779153e-05
-3.7038384463667e-05
-1.78295507045459e-05
-2.89619414404552e-05
-2.08214326920823e-05
-3.5431361578513e-05
-2.83289670567634e-05
-3.00107363279347e-05
-1.82849431851683e-05
-4.00128748514725e-05
-3.08114064248968e-05
-1.75282416466299e-05
-9.88851756384422e-06
-9.3441354608893e-06
-6.8030658523771e-06
-3.62463468669413e-05
-2.50169944510866e-05
-3.21914757478129e-05
-3.31298537893249e-05
-3.70072917164442e-05
-1.72093758349773e-05
-1.71429056020083e-05
-1.87641135855195e-05
-4.51425310310032e-05
-9.88655891902163e-06
-4.07283623728865e-05
-1.39504665218292e-05
-2.71535070685934e-05
-6.75814812755715e-06
-3.80882499875089e-05
-1.76068858697615e-05
-2.21662269321765e-05
-1.46623399322647e-05
-2.46297315682419e-05
-3.38707951012247e-05
-3.75151720155902e-05
-4.52991928206276e-05
-3.47520920318376e-05
-1.42466203790259e-05
-4.24560935661043e-05
-2.82472397176496e-05
-3.66609914356235e-05
-3.56214090670153e-05
-4.66026190639217e-05
-3.01060764011613e-05
-4.39570536569127e-05
-4.99314171738102e-05
-6.06058739836063e-05
-2.49449407501912e-05
-5.99425292359985e-05
-2.66623555560717e-05
-2.02906242700572e-05
-5.83171918632308e-05
-3.1358786927679e-05
-3.95129653106839e-05
-3.13526752385633e-05
-2.50010076778913e-05
-5.10553429656622e-05
-2.92483768665078e-05
-1.7525938176681e-05
-5.0669804232915e-05
-3.44144974698085e-05
-2.23106100080687e-05
-7.70750553485038e-05
-3.03368212413504e-05
-3.9155509123578e-05
-1.60114066910094e-05
-2.97627537890128e-05
-3.73260727597211e-05
-2.91466526248651e-05
-4.22931223400848e-05
-7.72539337218041e-05
-2.51666492719876e-05
-1.91595495747009e-05
-3.46940482625371e-05
-1.10617931004988e-05
-1.25344999510765e-05
-3.88063292986196e-05
-5.3813507515943e-05
-1.68935585759978e-05
-5.0441997656511e-05
-3.39560655230431e-05
-5.22163627535594e-05
-3.2579593912318e-05
-3.10084701144077e-05
-1.37533345194891e-05
-3.71763049749448e-05
-1.74328906570132e-05
-4.69611610256746e-05
-3.88909299452848e-05
-4.19945089312344e-05
-4.93599415082282e-05
-3.32004724528275e-05
-3.66127952569795e-06
-5.18809974679361e-05
-4.7847778157377e-05
-1.43099848178639e-05
-1.12582497912078e-05
-3.05632053142649e-05
-1.43177962910956e-05
-1.30883172446861e-05
-2.25106778204575e-05
-4.43540874673322e-05
-6.64227953180652e-06
-5.14309722163588e-07
-2.0874860363705e-05
-3.42333338023454e-05
-3.70107964894917e-05
3.10393070108852e-06
-2.75785665028068e-07
-3.18978062542365e-05
-1.8914091420277e-05
-2.83406353920462e-05
-5.61304277606701e-05
-4.66416842367758e-05
-2.31353551098138e-05
-5.70383819283036e-05
-2.08114819582965e-05
-3.88160789013674e-05
-2.98775398765038e-05
-9.5178109469112e-06
-4.54638865795839e-05
-1.24390205475848e-05
-2.65458684186746e-05
-2.6168260145923e-05
-9.20707937580247e-06
-3.69847646220484e-05
-7.85690821530473e-05
-2.70065162561524e-05
-4.30474797012217e-05
-5.02408614667514e-05
-5.40313680795752e-06
1.06864989652894e-05
-3.40256635496928e-05
7.21221463487293e-06
-2.70260865688391e-05
-2.51827937790741e-05
-2.18203446924301e-05
-3.39446966933462e-05
-2.21256946637602e-05
-6.01674463356162e-05
-3.73868334571382e-06
-3.21599195273424e-05
-1.24305392960816e-05
-2.15205060081063e-05
-2.46613327127503e-05
-2.72304264566517e-05
-4.07602015844089e-05
-6.34185655007055e-06
2.53847180197134e-06
-1.38286712571222e-05
-1.23127903102706e-05
-8.29111802211862e-06
-3.58091463503933e-05
-2.20912157847074e-05
-1.37705458031115e-07
-2.08559323765892e-05
-1.18017024843484e-05
-5.72265587004421e-05
-3.99621177922995e-05
-2.61664515048165e-05
-3.03627519628104e-05
-7.24596886674125e-06
-2.83673349671231e-05
-1.45297187326137e-05
9.44632992037977e-06
-3.16399117651957e-05
-1.61957942808873e-05
-1.90051398352157e-05
-2.28420321474905e-05
-4.49274227452191e-05
-4.1345766708026e-05
-2.98271358553815e-05
-2.32915622796639e-05
-4.09904393137283e-05
6.49941005006091e-07
-2.22332545746547e-05
-4.24350013347971e-05
-4.79720913191641e-05
4.33855815061899e-06
-2.51156497849031e-05
-5.98472340629801e-05
-3.21758592496824e-05
-5.10274972272073e-05
-2.93877563415424e-05
-2.77178644412476e-06
-1.29960595751029e-05
-3.41308696927118e-05
-3.62304274213099e-05
-5.21262442533232e-05
-3.43668569288662e-05
-2.71480776817038e-05
-2.00495107212561e-05
-5.20365722370345e-05
-2.36566143714039e-05
-4.50617371939847e-05
-4.09885137791466e-05
-6.19542277687085e-05
-2.34152176388265e-05
-3.65736171537257e-05
-7.1915917157998e-05
-4.32878298739564e-05
-3.16888020352218e-05
-4.75722794129459e-05
-1.64722599956205e-05
-2.78200529279919e-05
-4.00386252821164e-05
-2.49574364836846e-05
-3.77847861723449e-05
1.69947113377948e-06
-1.07828612698817e-05
-2.62484857715305e-05
-3.22739571694373e-05
1.56182735041099e-06
-2.16426222663865e-05
-9.94167613223503e-06
-1.15522171236089e-05
-4.32955099770741e-05
-1.48833059027313e-05
-2.643227320475e-05
-2.95833345714876e-05
-2.33823283985195e-05
-1.67836101312656e-05
-4.98559332565313e-05
-1.96541590582632e-05
-4.13604614980587e-05
-6.02481117985374e-05
-3.94221137548698e-05
-4.94114531955794e-05
-3.3872412800363e-05
-8.52049935063887e-06
2.88190924368082e-06
-6.31739709165734e-05
-4.8509893730678e-05
-4.04049629675207e-05
-4.57530037055988e-05
-7.84897187942887e-06
-3.01978162102592e-06
-1.06811410802042e-05
-3.10836456073039e-05
-1.6717897147266e-05
-2.57751588371665e-05
-4.39536625050432e-05
-2.16253732328676e-05
-3.03758885421313e-05
-1.23993034972134e-05
-3.85396300418886e-05
-3.17409603032535e-05
-3.8062183481795e-05
-2.71798672709739e-05
-2.21026263676987e-05
-3.50860334558216e-05
4.75733661396001e-06
-1.4922210648897e-05
-2.65991775502988e-05
-3.17543130237073e-05
-2.02872512704897e-05
-2.93717257908213e-05
-5.31197870090051e-05
-8.52057668565435e-06
-7.09635342103799e-05
-6.10660188450897e-05
-2.24670392708382e-05
-4.19718186982686e-05
-3.14274896184809e-06
-4.73990314163747e-05
-4.35446766642484e-05
-2.71078783229875e-05
-1.66158780221428e-05
-4.54767419417853e-05
-2.62607669778697e-05
-2.61715460985743e-05
-4.65921006781043e-05
-1.64080533819376e-05
-1.63892864231759e-05
-4.21131198939081e-05
3.82611916973869e-06
-4.10749588322503e-05
-6.22646686208025e-05
-4.56184248546004e-05
-4.76866205161001e-05
-7.64729414809951e-06
-1.87995938661527e-05
-3.17849108552217e-05
-2.56013823303069e-05
-4.35313104709767e-05
-4.81999037848803e-05
-5.15544059081622e-05
-4.26224829000295e-05
-1.59680768361715e-05
-7.65166914555378e-06
-4.4382665066212e-06
-3.44515449221687e-05
-4.39349050200071e-05
-3.74759125854779e-05
-4.70295346424927e-05
-3.68580993806966e-05
-2.4760199005386e-05
-1.61967895132133e-05
-4.36884534379289e-05
-1.39028928264616e-05
-1.90303294968509e-06
-2.39193613180087e-05
-4.87873578163416e-05
-3.34020111374738e-05
-2.51069993774947e-05
-3.74463135195373e-05
-4.31672506753657e-05
-4.17907993655907e-05
-3.02759257589204e-05
-4.06396406760512e-05
-2.61306102373722e-05
-2.67335666284022e-05
-2.1257456003482e-05
-2.13009970920454e-05
-2.05664199604084e-05
-3.80986578395695e-05
-2.43855452672057e-06
1.05009518016316e-05
-3.71239161637513e-05
-2.8292011693876e-05
-3.39590901849577e-05
-4.02099574903941e-06
-7.40945185725432e-05
-2.17752386438982e-05
-4.24234050315031e-05
-3.70840147295927e-05
-1.20894837528745e-05
-1.9869844522612e-05
-3.1802625243809e-05
-3.63035534013653e-05
-4.91753104832116e-06
-6.30715347855184e-06
-4.19480251978867e-05
-3.11007751609548e-05
-5.65486269744727e-05
-2.40552356224613e-05
-3.11056670754432e-05
-6.86026032755521e-06
-4.27297880064555e-05
-1.81113192983778e-05
-3.88574054251353e-05
4.83386154332812e-06
-2.13407548013723e-05
-5.22194565477805e-05
-2.60706513915223e-05
-2.72509928449491e-05
8.03628710512725e-06
-2.55922909713047e-06
-3.97451945188597e-05
-2.54733272849123e-05
-4.87301941187759e-05
-3.09771815139156e-05
-2.74093605324434e-05
-1.93083566879471e-05
-4.09060186635432e-05
-2.6217633476498e-05
-3.21951014178973e-05
-2.87904420461081e-05
-4.98259359667593e-05
-3.59321896188157e-05
-3.26320614244429e-05
-3.16922233408204e-05
-1.02767674421808e-05
-2.85994746788506e-05
-1.58175086315832e-05
-4.78422996838445e-05
-3.31095760329887e-05
-2.8712072449216e-05
-3.93745756540298e-05
-3.76195518240491e-05
-4.59342065731478e-06
-3.41842818877627e-05
-4.43961758257902e-05
-1.93265879403251e-05
-1.30875989713667e-05
-2.50790536203849e-05
-4.51039124419293e-05
-1.64931492997463e-05
-3.01839252263382e-05
-8.54150238274565e-07
-2.69558314213447e-05
-1.75850354998805e-05
-3.55568150309314e-05
-1.68149878063482e-05
-1.41641754232406e-05
-4.44269927954864e-05
-2.79152110866547e-05
-2.57904058079726e-05
-2.3209929648176e-05
-3.15679970624083e-05
-4.81235810287688e-05
-4.32801358545581e-05
-4.31424676683945e-05
-9.25439253014338e-06
-3.95957923154972e-05
-2.21270278824562e-05
-1.01109033574563e-05
-3.03968899173675e-07
-7.00217261476511e-06
-1.77732446431518e-05
-3.01574337711391e-06
-2.00406399334262e-05
-4.82807378001873e-05
-1.29475534160578e-05
-2.48041662404053e-05
-1.71592203308558e-05
-1.10089460216914e-05
-5.9747500328134e-05
-3.75724350354804e-05
-1.53526226798837e-05
-2.30640380229331e-05
-1.07909084478647e-05
-4.24675577527703e-05
-8.25076983108906e-06
5.76722561542432e-06
-2.96223853339901e-05
-1.65979370676289e-05
-4.0156798936189e-05
-2.0900184700866e-05
-2.85431756711774e-05
-4.52766066861396e-05
-2.56625221973934e-05
-3.96847086865948e-05
-5.4413466692729e-05
-1.45395834616329e-05
-1.09861962496287e-05
-3.60983579195744e-05
-2.6071339798101e-05
-1.96891177230631e-05
-3.28334078039737e-05
-3.77750568028549e-05
-4.80317733445792e-05
-8.01174019581084e-06
-1.72065411411132e-05
-5.85904795111888e-05
-5.44847535704424e-05
-3.81632763560427e-05
-3.51724027329623e-05
-1.99324650529918e-05
-3.68466684436767e-05
1.50192796418246e-05
-4.44549249775938e-06
-7.30287769915381e-05
-1.93153157349083e-05
-1.60943817544309e-05
-1.15469340470914e-05
-3.24877190161814e-05
-2.04721273587707e-05
-3.55293580065461e-05
-3.03370283894856e-05
-5.66238979328836e-05
-6.5925530168187e-05
-3.43022291918103e-05
-2.02333903553535e-06
-1.54351495019868e-05
-3.8087275078108e-05
-1.56065234791325e-05
-4.35372265455603e-05
-2.66479485773452e-05
-6.29416483828268e-06
-2.74702674422908e-05
-5.36687227351201e-05
-9.67622956252658e-06
-3.04860603983532e-05
-6.48427734896009e-06
-3.06768771417086e-05
-2.55134727682625e-05
-2.91885338557555e-06
-5.18610695180129e-05
-1.33489711517462e-05
-2.07093351247761e-05
-2.75000312970454e-05
-3.99741812617734e-05
-5.82085607983356e-05
-2.30488682863133e-05
-5.47267167568302e-05
-1.46057571355648e-05
-8.49824939893522e-06
-2.87026337396278e-05
-2.48618192106642e-05
-2.46548759298357e-05
-1.20789182143463e-05
-2.23324610932925e-05
-3.22992814030561e-05
-3.30238355971137e-05
-7.11347961597026e-05
-1.56936379729926e-05
-4.49799384290102e-05
-2.42151117794068e-05
-2.11454418489908e-05
-3.24302014719471e-05
-3.24497419494132e-05
-7.0361304582798e-05
-1.63368107926404e-05
-3.30377385122977e-05
-5.93271014316815e-05
-1.52939535847903e-05
-6.24670080354744e-05
-2.2439434660807e-05
-6.58240705422303e-05
-2.44862817420171e-05
-6.32335445168495e-05
-4.27387293547779e-05
-4.3923999668441e-05
-2.04388160813107e-05
-3.22575880725544e-05
-8.08033922118493e-06
-2.65986843615895e-05
-7.04256625899454e-05
-5.25142024399458e-05
-1.28054438021858e-05
-1.46198373502746e-05
-2.27435750058792e-05
-3.15512718951936e-05
-3.2526287724803e-05
-2.94417099520954e-05
-2.75118130718704e-05
-6.96176681353079e-06
-4.28461589698661e-05
-1.81095608129199e-05
-3.57939319813265e-05
-3.26434594230188e-05
-3.82895885756272e-05
-3.2293967384959e-05
-1.59184662701082e-05
-7.08964563732465e-05
-2.64932735996715e-05
-5.74868365022481e-05
-3.21684156996489e-05
-1.3376551549854e-05
-6.3383422852782e-05
-1.87516423374367e-05
-6.26862298887935e-05
-3.10704448026595e-05
-2.49212855339401e-05
-3.55205560854966e-05
-2.53663699270802e-05
-3.04166286215988e-05
-3.09878465400455e-05
-4.77475379269598e-06
-8.05818547706638e-06
-4.37260551208849e-06
-5.04867950386338e-06
-3.09095314657461e-05
-2.44450103004939e-05
-5.06000426241893e-05
-1.55304376445212e-05
-3.40023521341836e-05
-2.25233481511419e-05
-4.23920476985645e-05
-2.32413404881831e-06
-8.3605229686162e-06
1.22647190586231e-07
-1.9770197411057e-05
-1.65783259327761e-05
-3.0878458823541e-05
-2.99573312838704e-05
-4.23686950251046e-05
-2.44296428555797e-05
-1.32212301881788e-05
-1.18227000147049e-05
-1.67190179693029e-05
-2.12084794362576e-05
-2.49379388493628e-05
-2.26452605866386e-05
-1.87497982836e-05
-3.58383691987997e-05
-5.11914298285322e-05
-1.90929207380664e-05
-4.92074680276707e-05
-3.03779704984942e-05
-2.26180242062236e-05
-2.79726327525618e-05
8.44464320132264e-06
-1.69534068028877e-05
-3.13344954210086e-05
-4.78406166338052e-05
1.12105449606879e-05
-3.33375299740984e-05
-2.004341592532e-05
-4.6938409474218e-05
-5.04757946529741e-05
-2.6620770702782e-05
-2.99838486988326e-05
-6.13838608751801e-05
-4.62873445464169e-05
-3.58145781135445e-05
-6.8085455719188e-05
-4.72392086669725e-05
-3.68433336051358e-05
-1.2707049475132e-06
-1.21785593431247e-05
-4.10117797725553e-05
-4.46827513440587e-05
-6.63607858701904e-05
-4.58981812765591e-05
-2.32980735902208e-05
1.57686843219366e-06
-4.89597282859277e-05
-9.83960709656405e-06
-5.45233637809386e-05
-2.79742657973228e-05
-3.00618235256794e-05
-2.95775915130891e-05
-4.4521852633777e-05
-2.46673816737769e-05
-2.8794048197044e-05
-4.68697232360241e-05
-3.4435589965527e-05
-3.77498524607392e-05
-4.91374962197835e-05
-1.79125556222516e-05
-2.24958101137027e-05
8.32578812720113e-06
-2.25602656060188e-05
5.7293042826025e-06
-3.00021307299575e-05
-2.87481509531281e-05
-3.3879398770341e-05
-1.48725921260233e-05
-4.36646183208839e-05
-2.96852536818169e-05
8.6490356120703e-07
-2.80430057639914e-05
-3.74908247855487e-05
-1.72681983824464e-05
-1.00647212012413e-05
-4.19493954383606e-05
-2.64752318661903e-05
-2.38276009588111e-05
-6.65223883526061e-05
-3.35085521953085e-05
-1.1446079268025e-05
-1.37756410457246e-05
-1.15970342751585e-05
-3.29140715020101e-05
-2.61422350740034e-05
-2.59308866308171e-05
-4.72785029365983e-05
-4.46685877416805e-06
-4.25287156015522e-05
-6.67430637391892e-06
-2.94706874823434e-05
-1.90279995455843e-05
-2.02512087757921e-05
-9.81278775114299e-06
-1.06124302055304e-05
-2.99252576073424e-05
-2.31032502141043e-05
-1.82573692562367e-05
-1.96747924767906e-05
-3.67278735243077e-05
-3.39539196850014e-05
-2.78904338934698e-05
-2.37766159150409e-05
-4.00478201773371e-05
-6.14061672407908e-05
1.21819615118461e-05
-4.42081749759934e-05
-4.4351326883071e-05
-4.28818099980537e-05
-2.58708144826692e-05
-1.41138921353849e-05
-5.95629563200972e-05
-2.08564341008467e-05
-1.7009690090492e-05
-1.65252472593219e-05
-4.0247731573068e-05
-3.41393692286307e-05
-4.8345338573002e-05
-3.86640274310622e-05
-4.73167319277088e-06
-3.21244482026164e-05
-2.26673346806322e-05
-5.27693706407928e-05
-2.37406866241972e-05
-2.18708274949932e-05
-4.94630405066076e-05
-4.41926192929642e-05
-7.07469727079214e-06
-1.10085290961787e-05
-4.16771524767092e-05
-4.01862778731688e-05
-4.21018561079427e-05
-2.13549370157843e-05
-1.27749153246324e-05
-5.24424503122116e-05
-4.8349307104169e-06
-9.36447954790041e-06
-5.80794877180616e-05
1.6790191689714e-05
-2.46491350894358e-05
-1.84935044966672e-05
-1.91579198930031e-05
-2.1753343871986e-05
-3.03787639798236e-05
-4.45564606857747e-05
-2.86549404146993e-05
-4.74000092094332e-05
-2.79389858652057e-05
-2.59797758432274e-05
-3.83725376266278e-05
-8.26489144653012e-06
-4.45392997036555e-05
-3.6433786458383e-05
-2.9255637470433e-05
-2.1509262850378e-05
-2.56774145426174e-05
-4.89115549789766e-05
-2.88715134253169e-05
-3.70932817000194e-05
-5.10406260693501e-05
-2.24425290181807e-05
-4.49829765991202e-05
-3.69725629810751e-05
-1.23081413964009e-05
-8.97781359453963e-06
-2.42881120618607e-05
-2.42277607807538e-05
-2.96417595793071e-05
-1.18932255420099e-05
-1.02270791514757e-05
-1.78283835285383e-05
-3.67111678754434e-05
-2.74459515971921e-05
-1.63486070926156e-05
-2.44916442831313e-05
-2.78381990426326e-06
-6.84659619079975e-05
-2.8156223679027e-05
-8.58144502372888e-05
-7.05225111913546e-05
-1.23608838940831e-05
1.07787840943723e-05
-4.98592023228661e-05
-4.8462598597253e-05
-3.12874771824045e-05
-5.22366119943349e-05
-4.08743761904735e-05
-6.04282424192658e-05
-3.18613949320633e-05
-3.09663994838573e-05
-1.77593522680205e-05
-2.45361447457799e-05
-4.67597438950719e-06
-2.05141152158542e-05
-2.17445994665072e-05
-3.39537263190787e-05
-3.29945889103886e-05
-2.7118340991294e-05
-2.67908953875273e-05
-3.39416545168347e-05
-5.66032216571604e-05
-1.36047610433949e-05
-2.9368712521536e-05
-4.96749701972125e-06
-4.87921483148853e-05
-6.57925180369003e-05
-3.1562113717578e-05
-2.78838017253937e-05
-2.10878867052013e-05
-1.95086746471723e-05
-3.59344965139736e-05
-3.07298734616505e-05
-2.32767650354048e-05
-2.09308245829281e-05
-2.41930283153496e-05
-4.77735635343964e-05
-2.47229331023242e-05
-2.82018360937551e-05
-3.98541382659079e-05
-3.56157500259385e-05
-1.6220935441437e-05
-2.85589288031287e-05
7.61802873840865e-07
-2.95564869395981e-05
-1.79834450399131e-06
-3.16392297975349e-05
-1.63455054333126e-05
-4.11596516770337e-05
-2.18358448554255e-05
-2.41830375794732e-05
-6.34933816534277e-06
-2.94955694254459e-05
-1.19148928915573e-05
-2.33292961519104e-05
-3.29690761936325e-06
-6.03600119124863e-05
-1.72563838383033e-05
-4.37074191671868e-05
-4.8342760147316e-05
-3.78416715698373e-05
-2.00871458255274e-05
-1.8945972734314e-05
-5.96856089219598e-06
-3.297961646661e-05
-1.95277983063223e-06
-1.81629885013011e-05
-3.5820446008066e-05
6.16041477763304e-06
-3.76577580797612e-05
-4.23895061018038e-05
-1.70748308050783e-05
-1.72363192347621e-05
-2.07286909196982e-05
-3.36539171348302e-05
-5.0898477555261e-05
4.06216098596337e-06
-1.44241975700505e-05
-1.53766431520861e-05
-1.73026427846784e-05
-4.32718346874053e-05
-2.10106657897572e-05
-2.85619375156467e-05
-2.81534995332074e-05
-2.81220400715122e-05
-6.46886705743838e-05
1.17688035100797e-06
-3.94073711768574e-05
-2.29289887026997e-05
-4.79858007076171e-05
-3.23816998093927e-06
-5.79082182367436e-05
-3.16160966083551e-05
-2.91988710057281e-05
-2.63591312501056e-05
-3.69611629162969e-05
-5.17759719300897e-05
-1.87429186760461e-06
-2.8001684199483e-05
-1.30982038101998e-05
-2.75252300056741e-05
7.26437036163562e-07
-2.02144470535074e-05
-3.74667383701497e-05
-3.87935444645335e-05
-1.29132299533141e-05
-3.52101049362774e-05
-4.08319656647549e-06
-2.38337071796584e-05
-3.57083565102466e-05
-3.86171729446521e-05
-3.34372129119237e-05
-2.66131502964263e-05
-1.75956310157101e-05
-1.21802749538712e-05
-1.41942764684566e-05
-3.13487542765509e-05
-2.90534679491509e-05
-4.81071196068886e-05
-2.11913727698344e-05
-3.25939390811871e-05
-4.96228759240364e-05
-3.45139709815688e-08
-4.67046241033896e-05
-4.49099601221768e-05
-3.0201509112794e-05
-2.62814624581706e-05
-4.99726045437386e-05
-2.34246404430251e-05
-2.55976032110413e-05
-2.29404176352472e-05
-7.55330484487645e-06
-1.30497643594406e-05
-3.02393216703782e-05
-3.63210983787745e-05
-3.84100911430392e-05
-2.01357542816594e-05
-3.35778580363081e-05
-2.24838146959208e-05
-2.73129018302614e-05
-3.29639709695716e-05
-3.95751722565565e-05
-5.55273824731064e-05
-5.9138560617859e-05
-2.0060689471392e-05
-3.56452040592645e-06
-2.56923322429363e-05
-1.59926421862699e-05
-4.82603624126647e-05
-2.69283442710493e-05
-3.95583967965321e-05
-2.71708428030146e-05
-2.06852787929768e-05
-3.71405200842667e-06
-2.78580510784743e-05
-2.92132290141593e-05
-1.46044256283344e-05
-2.84647560536643e-05
-3.11216010111216e-05
-1.75125240390642e-06
-3.87117661444658e-05
-3.11416894497032e-05
-2.09789339303666e-05
-3.2625981739277e-05
-9.49127796959428e-06
-9.55227732418589e-06
-3.41290553516942e-05
-2.35395299288433e-05
-4.00420894837585e-05
-2.93676148547448e-05
-1.48312590334981e-05
-8.60375422634611e-06
-1.31895311225673e-05
-1.93545155712456e-05
-2.80156291295122e-05
-2.0763495974125e-05
-3.06227643872826e-05
-4.28107168098045e-05
-4.78253759213016e-05
-1.71628235226741e-05
-1.87640853077762e-05
-3.16238234986963e-05
-3.04599716134835e-05
-2.66260031517517e-05
-7.1222930420738e-06
-2.66722309683047e-05
-3.9234934484468e-05
-4.21404067814759e-05
-4.25102300842671e-05
-5.72657384940228e-05
-2.28380202913663e-05
-3.42642807589382e-05
-2.84870292651947e-05
-3.52721467894349e-05
1.83791783865573e-05
-1.28972440822609e-05
-4.61100298988886e-05
-4.18984775559646e-05
-4.74041112692669e-05
-5.16728169829521e-05
-1.56942471821604e-05
-2.07859926461273e-05
-5.01165905255251e-05
-2.3422975338698e-05
-2.3744814232292e-05
-2.37614085485736e-05
-3.52030842826947e-05
-4.38166240722275e-05
-4.04678957905574e-05
-2.36711779613367e-05
-1.70919825510706e-05
-4.14204931420243e-05
-1.41894840754274e-05
-2.11592607571165e-05
-2.59234294792333e-05
1.12892108664666e-05
-2.56033334985e-05
-5.45877207772753e-05
-5.42239388917447e-06
-4.42469518715374e-05
-4.12903019383649e-05
-2.36665906396555e-05
-1.34406046690445e-05
-2.50737043591455e-06
-5.09744956950938e-05
-1.87897917473347e-05
-1.20752722457587e-05
-4.70525780072343e-05
-2.9669659877909e-05
-3.5802113924372e-05
-9.02790777774058e-06
-5.63382465439962e-05
-5.74980475461168e-05
-6.96561913896644e-05
3.84612616386943e-06
-4.83387101635359e-06
-5.02543911830179e-06
-1.64115655014751e-05
-2.38173017273178e-05
-6.85452720762999e-06
-5.72298583563787e-06
-2.05553143078025e-05
-4.07812687593697e-05
-4.96048932266363e-05
-4.3471100374108e-05
8.55491017578317e-06
6.97004357528033e-06
-4.54511768105512e-05
-2.82457546167527e-05
-1.95770703929619e-06
-1.60233218806522e-05
-5.0102357725057e-05
-3.05556265518468e-05
-4.64916441929316e-05
-3.97368899356895e-05
-2.59168409733321e-05
-2.09384860440977e-05
-3.12576510769994e-05
-2.77559661722435e-05
-1.75794499507924e-05
-4.67440494173732e-05
-5.70512060646041e-05
-6.41157206194372e-05
-4.91415818072765e-05
-1.32364821089436e-05
-4.58198602137803e-05
-4.19034621360981e-05
-1.53050047717555e-05
-4.88231104849809e-05
-1.35201657201253e-05
-4.92019423235959e-05
-3.3265708460724e-05
-3.57092064236935e-05
-2.31063166365977e-05
-2.80531082596331e-05
-1.29290352147547e-05
-1.71668854306094e-05
-5.63021395796215e-05
-1.05655802262723e-05
-3.54943848071754e-05
-3.99144070135233e-05
-1.54287718513619e-05
-3.68936830733137e-05
-6.13667347496976e-05
-3.45176251260765e-05
-2.31990049390656e-05
-2.7789186834989e-05
-3.98288811662e-05
-8.08295729156382e-06
-2.7574361918701e-05
-4.41153173512824e-05
-3.42077290688723e-05
-2.19043287591104e-05
-3.90771333919642e-05
-3.61598208100772e-05
-2.46404367141004e-05
-2.18910783304721e-05
-1.67104255353744e-05
-2.25503564966666e-05
-3.87737641642666e-05
-3.84336007837051e-05
-3.67081944784195e-05
-2.00880044486621e-05
-1.57700695339587e-05
-2.1174061866159e-05
-4.72905734818648e-05
-1.53743424838956e-05
-2.89796217172783e-05
-4.37671417539451e-05
-5.23434012470975e-05
-4.14362851119037e-05
-9.41432569817703e-06
-4.92964668986174e-05
-1.60833560983766e-05
-1.55506881052814e-05
-2.60182517336418e-05
-1.05586263070669e-05
-1.3775375421276e-05
-7.10150903841529e-05
-3.91120632991114e-05
-3.0612899700698e-05
-4.46920182452455e-05
-1.42190100506636e-05
-3.28482239498731e-05
-3.57017695901023e-05
-3.39601385284928e-05
-2.38067243529196e-05
-2.58407482414133e-05
-1.13160006579249e-05
-3.48975449847504e-05
-2.92260599052857e-05
-2.09130214490133e-05
-4.01161639555181e-05
-2.01937741067667e-05
-6.88338783419974e-06
-3.50646183673191e-05
-1.10863088605021e-05
-3.3565141188161e-05
-3.00804452190782e-05
-2.02114988958938e-05
-1.55979711541392e-05
-3.7540481300112e-05
-4.15844038648441e-05
-7.86060512166113e-06
-4.45392280012738e-05
-4.3721104930084e-05
-3.50095262874811e-05
-3.01717532838136e-05
-5.02977805983064e-05
-2.09252035121823e-05
-4.20329235260098e-05
-3.45150363443376e-05
-2.83541931975685e-05
-5.00694574273372e-05
-2.02013834717783e-05
-5.27805819601442e-05
-3.536570432271e-05
-4.9055401926552e-05
-5.88366128256841e-05
-5.70959324324339e-05
-1.5637295763004e-05
-4.06203831358536e-05
-2.01228325075973e-05
-5.0228352502608e-05
-6.26882077704308e-05
-1.94007628699393e-05
-9.37927681460046e-07
-4.99858488299976e-05
-4.16049470858515e-05
-3.19906630567762e-05
-4.74053551121303e-05
-2.75146527445269e-05
-1.58840204333377e-05
-3.02169474702265e-05
-3.93546851996527e-05
-6.08642477130806e-05
-4.78189770589756e-05
-1.47427672810274e-05
-2.55819996396773e-05
-3.11322921302625e-05
-6.01061506951581e-05
-1.25063322731453e-05
-3.1805474953705e-05
-1.57970985621539e-05
-7.69319588184609e-06
-3.25248082478002e-05
-4.16683988643105e-05
-2.73297339191755e-05
-4.15321678413924e-05
1.29988782576785e-05
-5.02675310240342e-05
-9.18909777081451e-06
-1.20644767815978e-05
-2.70379253179195e-06
-3.38329338093306e-05
-3.25971617860251e-05
-3.53715920845466e-05
-2.9789048916017e-05
6.03477439558849e-06
-3.06803822290751e-05
5.30639294058668e-06
-5.21213119733411e-05
-4.50225653118985e-05
-2.31957309533516e-05
-3.11546112115803e-05
-3.12960381029709e-05
-3.14355807837567e-05
-3.22951921517289e-05
-2.79901257291991e-05
-4.55012998939994e-05
-2.13825355423634e-05
-2.04119238448241e-05
1.51026736680104e-05
-1.97078341581592e-05
-4.18714857021914e-05
-3.11574081357869e-05
-1.26275763045752e-05
-1.42875396687003e-05
-2.45594424270237e-05
-4.29351775819086e-06
-4.03597461711764e-05
-3.78064425342245e-05
-3.89461247755993e-05
-5.12215765121664e-05
-2.26101413542012e-05
-3.21501859489949e-05
-2.01986133039986e-05
-2.46631694815061e-05
-6.76709521610495e-05
-3.51017977874709e-05
-1.92253996873723e-05
-3.15440489025539e-05
-4.54684251390932e-05
-6.87206347639998e-05
-2.44592006808483e-05
-1.29601901397473e-05
-1.63419276098725e-05
-4.22667803936345e-05
-6.16620860669158e-05
-4.07109958820783e-06
-7.47484752985086e-05
-5.145650613197e-05
-6.36097559291064e-05
-1.57176760435964e-05
-2.85096009944439e-05
-2.58044273747575e-05
-1.62378418180705e-05
-3.98985647540117e-05
-3.29429555537742e-05
-2.06491507409271e-05
-2.79168232135104e-05
-2.01566215596978e-05
-3.53283225917931e-05
-3.67564325362952e-06
-3.93513871653851e-05
-4.2173726355933e-05
-2.92709512338988e-05
-4.60163435606362e-05
-4.21153025029181e-05
-1.04438009202219e-05
-1.78312960811859e-05
-1.80596003932074e-05
-2.68314283644197e-05
-1.45118501659605e-05
-3.11000306151987e-05
-5.68454279826514e-06
-4.62435178391924e-05
1.00933712190257e-06
-1.17198624372659e-05
-4.06432730465528e-05
-1.99605524484897e-05
-5.3804400369266e-05
-4.16617477158907e-05
-4.65211228959488e-05
-2.09417872487438e-05
-1.13706338668603e-05
-2.81600199935881e-05
-6.30011761501258e-06
1.54024540218241e-06
-3.25471142134845e-05
-3.512889022075e-05
-1.3388575947052e-05
-2.10628719832333e-05
-2.25086682233584e-05
-4.55935640114158e-05
-5.32049447800043e-05
-1.88899706484279e-05
5.76130448763908e-06
-2.06858011324653e-05
-4.96754008764852e-05
-1.60762712861751e-05
-2.07342776754239e-06
-4.85525922454516e-05
-5.09873740197029e-05
-1.56612426827456e-06
-3.20400742706155e-05
-3.40826466840506e-05
-2.49700983551868e-05
-2.00812565263186e-05
-4.23085756437491e-05
1.23862944349226e-05
-2.1596595811352e-05
-1.61715452460534e-05
-3.21424699652115e-05
-4.98650363733796e-05
-2.9170132378383e-05
-2.67632863279317e-05
-1.44414638906124e-05
-2.27414484931351e-05
-4.10274248355287e-05
-3.90872598612989e-05
-4.70384455365742e-05
-3.17440011418487e-05
-3.49607066321196e-05
1.97438897236528e-06
-4.47267251780177e-05
-3.43656279560796e-05
-3.11440213266425e-05
-3.23459857012345e-05
-1.52996879330638e-05
-5.45857856518544e-05
-3.67977195997373e-05
-2.37265103130727e-05
-3.45417388539023e-05
-1.18881182524941e-05
-1.48221911328339e-06
-4.61046943151373e-06
-3.14631411108181e-05
-4.97910807241948e-05
-3.03410615885225e-05
-4.74967326774692e-05
-3.9040020396717e-05
-1.49922230037938e-05
-4.89948424159749e-05
-3.01105777590939e-05
-2.8991390604544e-05
-8.29810621449044e-06
-4.16563177496836e-05
8.08558429454732e-06
-3.42493162038441e-05
-5.9859207702345e-05
-5.35953514255932e-05
-1.79989520279857e-05
-3.59915268520487e-05
-3.63373307803938e-05
-1.76299542885969e-05
-2.2321571453248e-05
-1.36362325267048e-05
-3.08692698402557e-05
4.89309525149147e-06
-3.36043188826486e-05
-4.95439650217624e-05
-3.22966078248158e-06
-2.65067365690267e-06
-2.66649359584529e-05
-2.14936074827649e-05
-5.5443724232411e-05
-4.7005712881612e-06
1.17270277729006e-05
-2.11403734618141e-05
-2.57963037295667e-05
-5.03006329884702e-05
-3.38678561480195e-05
-3.51321621326621e-05
-1.95233915385486e-05
-2.11360091532489e-05
-7.03041686634431e-05
-2.49526563287633e-05
-5.15088490561879e-05
-7.22423230504723e-06
-4.7995308074286e-05
-1.17941366888921e-05
-3.70760496702722e-05
-4.77589238678558e-05
-2.11569216658177e-05
-8.09193450109585e-06
-5.95763485376583e-05
-4.6774716567314e-05
1.59366838272656e-06
-4.14885374332046e-05
-8.81914338529907e-06
-4.47837326990278e-05
-4.1992301468961e-05
-3.34510344893731e-05
-5.44276870046109e-05
-3.25793698270111e-05
-2.30636980319373e-05
-1.13132326833034e-05
-4.31468024583857e-05
5.57703160247028e-06
-5.56378905716056e-05
-6.8872809932892e-05
-2.88454987730022e-05
-1.9254019620203e-05
-2.82608049583054e-05
-4.47554826261422e-05
-1.24183287571788e-05
-4.16423137855601e-05
-2.99695411205745e-05
-2.9821968431509e-05
-4.82698409822714e-05
2.03087450812815e-05
-1.6988691260648e-05
-1.7886748420236e-05
-3.3617565806229e-05
-3.28181619137372e-05
-4.39279389623746e-05
-5.07915136617319e-05
-3.08803462983372e-05
-3.34626586634002e-05
-7.49610714521995e-06
-1.67708563960434e-05
-6.85902213019121e-06
-2.79320741591769e-05
1.71962437595643e-06
-1.72469940505718e-05
-4.07279739984636e-05
-3.3606421488758e-05
-3.15407255031122e-05
-5.07322013459819e-05
-2.54574479456198e-05
-4.23177120014979e-05
-2.02677191560472e-05
-1.8831509285518e-05
-3.29573647308526e-05
-4.10262857244484e-05
-1.62043663786849e-05
-3.8249730101931e-05
-3.08320340695874e-05
-5.49908227603509e-05
-4.08296920794619e-05
-4.01544118918705e-05
-4.79138593984277e-05
-3.51164556642735e-05
-4.0305379238915e-05
-4.17123273513747e-05
-2.45069809899606e-05
-5.7593127092506e-06
-1.21103862197551e-05
-2.38417656054679e-05
-3.55387551568235e-05
-3.74261963899733e-05
-1.36539805563666e-05
-1.90597969746606e-05
-5.94013714366565e-05
-3.20502778749221e-05
-2.94476884592985e-06
-2.83092866999316e-05
-4.64956890100919e-05
-2.28176562468476e-05
-3.96809673774552e-05
-4.79775699904112e-05
-4.38220034415096e-05
-1.00969884695105e-06
-1.34230699525365e-05
-1.33255339283396e-05
-5.88495960335157e-05
-3.32179895401168e-05
-4.08645654727076e-05
-4.7954451005466e-05
-5.47871608588295e-06
-4.13803613956775e-05
-7.74173375357477e-06
-1.30445812902929e-05
-1.40960979475444e-05
-1.89005544658803e-05
-4.28740192953896e-05
-3.73223287730246e-05
-3.8471710674032e-05
-2.10361217325412e-05
-1.55983821675858e-05
-4.2828170894383e-06
-2.87775661945266e-05
-1.3219480855221e-05
-1.075236167272e-05
-2.15832624904718e-05
-3.45748202796042e-05
-3.895259683703e-05
-5.16743680657033e-05
-1.44438501514306e-05
-4.25940763864984e-05
-3.10352564425992e-05
-3.67668166331994e-05
-1.32804726586866e-05
-2.38704933363199e-05
-2.56078575592274e-05
-4.68444968088578e-05
2.73628846368062e-06
-3.28189237390386e-05
-3.87676190446535e-05
-5.47493706531315e-05
-2.92227823202245e-05
-2.50882172778372e-05
-3.36025814866262e-05
-4.04048724743834e-05
-2.34209410271959e-05
-5.63526315523314e-05
-1.76341826035327e-05
-6.88576488732247e-06
-3.08271264810078e-05
-6.59079165402738e-05
-3.50215248793248e-05
-3.78675798758728e-05
-5.06430990158377e-05
1.48754765147552e-06
-2.83254205285919e-05
-7.00817644611841e-06
-3.03066439158201e-05
-5.03978410762393e-05
-4.76121349863047e-05
-1.64673859204867e-05
-2.15726378025679e-05
-3.11162064597364e-05
-5.18866415681794e-05
-3.16747734865302e-05
-1.00157520641984e-05
-1.09363242367048e-05
-1.15519681720954e-05
1.55153758091031e-05
9.1224746211586e-07
-4.21623676940854e-05
-9.7222333343543e-06
-3.6807918981536e-05
-4.83239365575479e-05
-4.74770165468397e-05
-3.41083805578329e-05
-3.20293812704094e-05
-1.34438439438831e-05
-3.36500470009286e-05
-1.74100845199681e-05
-4.07850439702528e-05
-5.0050138505034e-05
-2.00762189707853e-05
-3.83648744541553e-05
-3.25497226409051e-05
-1.16319358688599e-05
-3.03138426943407e-05
-2.38271057548151e-05
-3.85835299090275e-05
-9.97973285116321e-06
-1.10491145302084e-05
-2.56779090665123e-05
-6.7809895953219e-05
-4.78568048137362e-05
-4.10293097700912e-05
-5.71189287196816e-05
-6.08336538958711e-05
-4.31971722491294e-05
-7.38705836727519e-06
-7.16804568900426e-05
-7.68945519772364e-06
-2.81315647585562e-05
-1.64750292081756e-05
-1.97689305826573e-05
-3.66645747393598e-05
-3.4408514650645e-05
-1.44717124177475e-05
-7.51884693179161e-06
-3.31538087734897e-05
-6.21718428207477e-05
-2.87302798299897e-05
-3.27121267315662e-05
-4.73623642699687e-05
-2.40242127883945e-05
-2.50219861991627e-05
-2.5869805404777e-05
-2.06905514158124e-05
-7.88851664022394e-05
-2.32997254785853e-05
-2.54622747179161e-05
-1.97461980382619e-05
-4.73947191599423e-05
-2.29081018706285e-05
-8.54845680813466e-06
-5.71453268099957e-05
-2.02845171491952e-05
-2.89940286060363e-05
-5.025142657533e-05
-3.38245812087439e-05
-4.65876168161213e-05
-8.34839536545051e-06
-2.6576839630264e-05
-2.66248179203979e-05
-7.55213392423707e-06
-3.13901632423089e-05
-6.27271199832325e-07
-2.17941679204135e-05
-4.57095319744166e-05
-4.74436028914765e-05
-4.7233040750561e-05
-2.39874589678415e-05
-2.2984450046369e-05
-2.26745881023429e-05
-3.18954854044108e-05
-3.23815595342915e-05
-1.6605964424045e-05
-8.47873080850431e-06
-2.85483115199765e-05
-3.93785360688994e-05
-2.72705205090894e-05
-1.57852046523913e-06
-2.45804322143075e-05
-1.88601484723283e-05
-1.41397343780226e-05
-6.36088435384011e-05
-8.68429222573826e-06
-3.52971436630798e-05
-2.51505082011462e-05
-2.26890666565371e-05
-3.44637552144272e-05
-1.79086153386932e-05
-3.42004268802151e-06
-6.10471721867001e-05
-4.48310890245688e-05
-1.93502047871606e-05
-4.13333062929044e-05
-6.02530238494911e-06
-8.81643482361275e-06
-1.30941930266654e-05
-1.14954084460193e-05
-3.5301919902017e-05
-4.17866583578831e-05
-5.41096791796187e-05
-1.63211761090361e-05
-2.61868741020274e-05
-2.48554587769713e-06
-1.3740733530881e-05
-5.34265535297628e-05
-4.13779202410903e-05
-3.88945867899254e-05
5.90259594944119e-07
-2.39605689722821e-05
-4.60860991031724e-05
-2.83869569870756e-05
-2.6853286423011e-05
-3.39164143771955e-05
-4.38295770631198e-05
-7.19980992703237e-05
-2.38637683784977e-05
-4.22416829927332e-05
-6.84557291619444e-05
-5.16358069687881e-05
-2.5910057013347e-05
-3.34917240707895e-05
-2.10311473866002e-05
-2.54230454615666e-05
-4.93458049139836e-05
-6.40996224452382e-05
-2.16633982479083e-06
-4.64383377006576e-06
-5.22753021018809e-05
-5.28204651533526e-05
-1.78209869352291e-05
-9.30888278600303e-06
-1.58783198033726e-05
-2.54123943012877e-05
9.71655351988617e-07
-1.40772538167975e-05
-2.73609369432523e-05
-6.3358124432836e-05
-2.53897608788548e-05
-1.40769467012716e-05
-2.23363971565401e-05
-1.40207293005104e-05
-2.27148367733116e-05
-3.14011751592388e-05
-5.14421195370501e-06
-3.80049897381026e-05
-4.65025705883192e-05
-3.43028817440738e-05
8.28220663595224e-06
-3.7268027259981e-05
-1.82506842761185e-05
-5.74570409096298e-06
-8.11231985871765e-06
-4.87046551583391e-05
-1.89202639757302e-05
-2.82798836005633e-05
-1.71039348842939e-05
-3.06697211552584e-05
-3.85025439206926e-05
-4.57023356084358e-05
-2.44278673047323e-05
-3.13992537538421e-05
-1.36285986745631e-05
-1.17141014127671e-05
-2.21315511795625e-05
-1.27351346065311e-05
-2.60091994522503e-05
-3.7101732819828e-05
-3.70938372369372e-05
-9.54527592571665e-06
-3.25486342023688e-05
-9.95935392195023e-06
-9.89551575679749e-06
-4.98124922363993e-05
-3.73648968778343e-05
-3.37045964693106e-05
-1.28281269352787e-05
-1.85492675575464e-05
-1.86069075435052e-05
-3.09228196725168e-05
-2.37196899437233e-05
-1.0607618142095e-05
-1.26529932883947e-05
-1.53802161672662e-05
-3.21942705903206e-05
-8.94831135891461e-06
-4.7151315089736e-06
-3.35566368735198e-05
-1.35804967081531e-05
-2.9581903155157e-05
-4.31891753239708e-05
-4.48282713044333e-05
-2.29103172708389e-05
-5.00647038451334e-05
-3.77974220092026e-05
-3.1271865180322e-06
-2.82303220854088e-05
-7.34779395464342e-06
-3.61193997430133e-05
-2.71969762817184e-05
7.60354362581908e-06
-1.67069785499749e-05
-2.2110682910309e-05
-3.52954067978513e-05
-2.47986581751366e-05
-2.27493558711424e-05
4.07843769848464e-06
-1.99668654010525e-05
-4.22458770805082e-06
-2.952661569317e-05
-3.64355934574537e-05
-3.4420867901245e-05
-3.13650931322301e-05
-2.84215092749194e-05
-5.29236140855882e-05
-3.45888374684326e-05
-1.69448279100864e-05
-3.59298759911716e-05
-2.87591487491983e-05
-4.03250593545166e-05
-2.70088482627239e-05
-2.07533993984221e-05
-6.53998411916219e-06
-4.56805260778142e-05
-1.9663412990557e-05
-1.31180318024638e-05
-1.89410525064913e-05
-6.17746307347684e-05
-2.28417718997292e-05
-5.19011814528305e-05
-1.99296026292867e-06
-5.78439030369657e-05
-5.95166356348694e-05
-2.59775380607443e-05
-1.6108845336666e-05
-1.24026630177659e-05
-5.83063673666761e-06
-1.5618776333685e-05
-4.23833116950335e-05
-3.42928614965155e-05
-9.59997350344001e-06
-2.55579348471093e-05
-5.31823000048169e-05
-1.86686972707487e-05
-3.67695946993882e-05
-1.53444106225241e-05
-1.92489974318842e-05
-5.25240160365274e-05
-3.80332363968217e-05
-3.41899348013032e-05
-5.5192481047951e-05
5.72920643971182e-06
-2.35624532871902e-05
-2.98391485773417e-05
-1.94088565753445e-05
-2.16118392247623e-05
-2.96772155394341e-05
-2.21499130635106e-05
-2.73290720964906e-05
-5.35884858060422e-05
-1.21822127939828e-05
-2.60138296224837e-05
-3.6274177930639e-05
-2.19411038717851e-05
-3.86488576840507e-05
1.6611693102013e-06
-3.19094030742949e-05
-3.83882322184321e-05
-3.92041773525604e-05
-4.4384832621595e-05
-3.22131267837656e-05
-4.71582169549921e-05
-1.67308243639804e-05
-3.23744630320773e-05
-4.65755305584827e-05
-1.92872676232221e-05
-3.22566217701644e-05
-4.64927847709931e-05
-4.77762958517359e-05
-5.00810350919987e-05
-7.62943253807402e-06
-2.25533118780005e-05
-4.31248156029853e-05
-4.76860301599532e-05
-1.46367986432828e-05
-3.0811544558676e-05
-2.52794073537337e-05
-2.15510832238257e-05
-8.17454715913875e-06
-4.97505504923496e-05
-2.31800729292111e-05
-3.56778146066239e-05
-9.64223818864231e-06
-2.10930194559671e-05
5.26323581933043e-06
4.19238235294555e-06
-3.69004495836212e-05
-4.01250931093275e-05
-2.63023217232536e-05
-5.35564908997932e-05
-2.45240285913616e-05
-2.90976411444401e-05
-3.01881834127627e-05
-2.85540181200109e-06
-2.1023020720035e-05
-3.13345304533994e-05
-3.50250151124108e-05
-1.23510445908599e-05
-4.15822174370312e-05
-3.40231644169061e-05
-4.11453992730844e-05
-8.12349474583476e-06
-1.15122654711262e-05
-4.13049538506652e-05
-3.02451736098841e-05
-2.58616218360837e-05
-4.64859332522701e-05
-2.43413615414597e-05
-2.63464066663493e-05
-3.54556141205227e-05
-1.50142242818952e-05
-4.07676149082836e-05
-3.43722287559351e-05
-3.74889664871023e-05
-5.18279756491601e-05
-3.52875264401652e-05
-2.01076718863278e-05
-4.40519222168412e-05
-5.21262777850017e-05
-2.17731089401081e-05
-2.73809677399426e-05
-4.3740756143381e-05
-2.8108479316106e-05
-1.74160184735263e-05
-2.57662745656808e-05
-4.46549013841044e-05
-6.67584175172067e-05
-5.47938998783615e-07
-3.25287658233204e-05
-2.62063832403975e-05
-6.66548537166938e-05
-4.31649475911491e-05
-4.69381550378776e-05
-7.81843738449094e-06
-2.58820870138167e-05
-2.48840769797187e-05
-9.86302456119591e-06
1.05569025236554e-05
-6.11190374172111e-06
-2.96696210083763e-05
-6.55344480989058e-05
-1.28206794624835e-05
-2.42520979380083e-05
-4.9184369922188e-05
-2.02053806113613e-05
-1.60564408762133e-05
-6.15828180781714e-05
-2.27953957592743e-05
-1.29310478917941e-05
-3.93327437794127e-05
-1.7742519934152e-05
-4.7214885882285e-05
-2.75087265570759e-05
-4.09179394296243e-05
-5.59978843869813e-05
-2.23277076805247e-05
-6.27798620686569e-05
-3.54786543511516e-05
2.79566712779726e-06
-1.25550527938166e-05
-5.48069507584206e-05
-2.47481878424459e-05
-1.70576554910811e-05
-3.09155023886547e-05
-3.0731096695193e-05
-1.71507983067669e-05
-4.5405617160355e-05
-1.00206377618249e-05
-4.20186582343512e-05
-2.29275749172353e-05
-5.54661643404572e-05
-4.88646779823881e-06
-3.5557617945067e-05
-2.03254356285337e-05
-3.78801124622574e-05
-7.65325841617551e-06
1.64430240217199e-05
-1.90641025232133e-05
-5.32824628153478e-05
-2.21152739819159e-05
-8.38159965718646e-06
-4.11540443341122e-05
-3.6915734454068e-05
-1.9157153860455e-05
-3.16284767758603e-05
-3.1342244677019e-05
-2.47138390013543e-05
-4.61816390542337e-05
-3.07445860380409e-05
-4.97135295298277e-05
-1.96988034503459e-05
-3.3166275451708e-05
-8.67536013465386e-06
-2.83838587468329e-05
-3.62982195704162e-05
-4.47442635899385e-05
-2.08973028353111e-05
-9.88055883202307e-06
5.40250502946703e-06
-4.64627629976e-05
-4.15632212676006e-05
-4.09201557160952e-05
-1.8064300043877e-05
-5.70561085010603e-06
-6.04018672439583e-05
-2.97396589097022e-05
-2.88496441115971e-05
-5.27601785079667e-05
-3.73242330141661e-05
-1.40106659252935e-05
-5.6019517901555e-05
-4.31325156812091e-05
-4.47032434918763e-05
-3.91938282208605e-05
-4.85849702714752e-05
-6.60950456441029e-06
-5.11877709328587e-05
-7.04902690973291e-05
-7.10140986652282e-05
-6.50046888973942e-05
-3.99091376971504e-05
-2.63454447435027e-05
-1.93529177247928e-05
-2.44281869671066e-05
-4.81263242674184e-05
-5.36844623447008e-06
-3.96519957072924e-05
-3.78899962057839e-05
-3.85855196405225e-05
-1.46149711949805e-05
-4.11258207260508e-05
-4.80045918808618e-05
-3.37050772254144e-05
-6.57103563064026e-05
-1.18412131449444e-05
-4.64128089328599e-05
-5.25142112782199e-05
-3.96614386780691e-05
-6.59916165538521e-05
-2.89898050395079e-05
-2.70814048235725e-05
-2.25787920962868e-05
-4.91683948514156e-05
-3.78015241457924e-05
-2.71789888977781e-05
-2.76061950876399e-05
-4.79068070021808e-05
-4.54728728529908e-05
-8.47772082931143e-06
-3.57623040603509e-05
-5.06904443931901e-05
-2.52278608865277e-05
-2.88048889732613e-05
-4.3796390300771e-05
-4.95493574278957e-05
-2.87041426948316e-05
-3.00521994522394e-05
-2.91539390320705e-05
-1.19510490498628e-05
-2.62521835435515e-05
-3.03026409325594e-05
-9.87327579066362e-06
-4.47417786140751e-05
-3.03239801880422e-05
-1.77159929951041e-05
-8.56603476583602e-06
-4.19727958134886e-05
-3.87500753372168e-05
-2.72633098309527e-05
-2.52903325904699e-05
-1.55323006557142e-05
-2.3874622227679e-05
-3.76468017981817e-05
-3.83052210292856e-05
-2.05278282338112e-05
-6.86025464973438e-05
-2.07756339964169e-05
-6.21782165413646e-05
-4.60180002791678e-05
-6.88361050859264e-05
-2.2715656905551e-05
-4.29555488033681e-05
-3.46450704859439e-05
-5.03847123379731e-05
-5.32694026686117e-05
-2.22331546080427e-05
-1.84901386601909e-05
-4.48957215385281e-05
-2.69656958560352e-05
-1.93356143812039e-05
-2.61571511993503e-05
-2.22389119493545e-05
-3.09861938195949e-05
-4.68597850875049e-05
-2.56821986046946e-05
-2.1251767591091e-05
-2.41049917891558e-05
-4.1755108670532e-05
-6.41387900482832e-05
-4.99045847685196e-06
-2.80155783031959e-05
-4.1313046718185e-05
-4.63179192969855e-05
-1.05231411430344e-05
-2.22559816725807e-05
-4.86181922440501e-05
-3.81127288101487e-05
-2.65054570149964e-05
-3.08381019753936e-05
4.82594618769354e-06
-4.85356455245939e-05
-3.08548376239102e-05
-2.77408021443166e-05
-1.01401829921034e-05
-1.65458063859088e-05
-5.11708172063234e-05
1.6464177567439e-06
-2.97620996879444e-05
-2.1688552332201e-05
-4.57683818616611e-05
-4.20308933787134e-05
-2.55428533105519e-05
-3.01387078090528e-05
5.48476253359903e-06
-4.68975525274941e-05
-2.6120864093388e-05
3.01205978044179e-05
-6.00667405161907e-05
-2.52155769237305e-05
3.86884585524481e-06
-2.61851231530832e-05
-1.74516269222254e-06
-1.98260390049139e-06
-2.25133717318584e-06
-1.91746332467359e-05
-1.5070478170439e-05
-2.1696368066202e-05
-4.50122977652996e-05
-3.95285505789299e-05
-1.90146237832121e-05
-2.06116513081219e-05
-3.13653538025273e-05
-5.91318776092914e-06
-1.01897213093526e-05
-1.43110485451416e-05
1.54089533368174e-05
-2.19179235385793e-05
-3.43703748694409e-05
-1.05590249103482e-05
-6.57549430283879e-06
-2.22070544270518e-05
-5.85560468494853e-05
-6.70998159330948e-05
-2.73955909982027e-05
-4.14281888851892e-05
2.2976726536176e-06
-3.08345414585044e-05
-2.33988934482898e-05
-2.26716167061931e-05
-3.00903675564799e-05
-4.49182766037098e-05
-7.93061002072656e-06
-1.05305972743879e-05
-2.0197006564488e-05
-3.81736563908594e-05
-4.67864774873008e-06
-3.94541828809764e-05
-4.03591874334333e-05
-4.66833738272343e-05
-8.20826202994069e-06
-3.52592474584523e-05
-2.06406596733303e-05
-6.39718419556445e-06
-4.81906927195397e-05
-1.64953596102834e-05
-1.54556161103319e-05
-4.90496935760594e-05
-3.60691726469931e-05
-1.47441604349531e-05
-2.19483605969563e-05
-2.54505044963632e-05
-3.59760204891033e-05
-1.66898012533084e-05
-3.16059028810719e-05
-3.81250933544336e-05
-2.5478044373075e-05
-3.03286167311627e-05
-2.2911284906316e-05
-1.26228813240052e-05
-3.30678114422876e-05
-3.20413068146272e-05
-2.70177972472448e-05
-2.42393977721864e-05
-5.5356928935436e-05
-2.29192282184637e-05
-1.02994200681366e-05
-1.13926099702035e-05
-2.25449439548642e-05
-2.35414761616026e-05
-2.40545504801095e-05
-6.1818719748273e-05
-3.00001730459307e-05
-4.92685091039545e-05
-2.03640468500197e-05
-5.70505645704366e-06
-9.45237741570289e-06
-4.42222614706407e-06
-3.31035994730707e-05
-3.94811322748947e-05
-4.07165496288758e-05
-4.52281593387428e-05
-8.22331428637506e-05
-1.59769187563421e-05
-3.64638463603735e-05
-3.99244555190478e-05
-2.41870574117989e-05
-5.44504870022619e-05
-2.33622234806502e-05
-3.80050175067734e-05
-3.24565777886289e-05
-2.79868453022562e-05
-5.659742907707e-05
-2.98455793928703e-05
-2.73415855515125e-05
4.50344698559708e-06
-2.92546061549004e-05
-7.95297718573561e-05
-4.46943725015464e-05
-3.27821887119598e-05
-2.39375652993932e-06
-1.76891576169333e-05
-5.96973710874568e-05
-1.01802342037326e-05
1.36195638728108e-05
-3.05361165930906e-05
-1.90021070861688e-05
-4.313882442088e-05
-3.77830561436497e-05
5.93918725815073e-06
-2.55459745860958e-05
-3.24189583685711e-05
-2.09612071036638e-05
-5.41784367730972e-05
-4.21826178866951e-05
-1.59223937813596e-05
-5.49426931759398e-06
-2.86387420210887e-05
-3.24922725926583e-05
-2.77859246636092e-05
-5.14879911810623e-05
-4.11341753013413e-05
-5.47354389198562e-05
-3.20950050029841e-05
2.58444035167188e-06
-3.2289094095844e-06
-2.15005123777303e-05
-3.20192914386264e-06
-2.00081443777099e-05
-3.55001467612537e-05
-1.3909116827795e-05
-5.54210110137306e-05
-2.5581605284061e-05
-4.01367982045134e-05
-4.59770707028169e-05
-3.31671607463153e-05
-6.22483999791958e-05
-2.75699140876385e-05
-6.61970424321142e-06
-3.60752462377107e-05
-3.42270243052248e-05
-1.91462006345309e-05
-4.78010016158182e-05
-5.05820281828351e-05
-6.0370248322229e-06
-4.02729626629798e-05
-3.05170119339515e-05
-2.00662558590977e-05
-3.64760090227701e-05
-2.64710500910714e-05
-2.50845999342897e-05
-7.46193949151275e-06
-4.14021356230605e-05
-4.93339697476598e-06
-2.22804831995095e-06
-2.50705883398014e-05
-4.42246282707463e-06
-2.94422609575061e-05
-1.09595586992687e-05
-4.49158527735056e-05
-3.21520967814777e-05
-2.7614649880855e-05
-1.28654740521563e-05
-5.23706049819596e-05
-3.05237593961376e-05
-4.93976184443643e-05
-3.17069100413496e-05
-2.47132987763788e-05
-3.58421693571482e-05
-1.03263165464977e-05
-4.62881380047712e-05
-2.26302216157539e-06
-3.88346075502882e-05
-2.03805940924386e-05
-3.43035936837379e-05
-2.3312261993993e-05
-1.38037329928663e-05
-4.22743323501106e-05
-4.35388253375727e-07
-2.23274319048241e-05
-5.93075969209883e-06
-3.66096179043793e-05
-4.42568458608915e-05
-4.10536484990385e-05
-3.62555864673834e-05
-4.91649805914683e-05
-1.93002077902258e-05
-1.67167974581081e-05
2.06601683540261e-06
-2.58705965002833e-05
-1.12821554698836e-05
-3.69185173775839e-05
-1.25267200739137e-05
-2.70650368488496e-05
-1.80723968736971e-05
-2.21330821540339e-05
-3.50711633834992e-05
-1.47982740781218e-05
-1.47960228676357e-05
-1.538201227278e-05
-1.87429447062358e-05
-4.23988250389781e-05
-3.16399696985915e-05
-2.87865816858542e-05
-2.17277443401305e-05
-4.2281643273791e-05
-1.48216722770452e-05
-4.75079261187747e-05
-3.68184063438579e-05
-3.32543221224471e-05
-1.50885351870234e-05
-4.95394073753155e-06
-9.12576909469924e-06
-3.12413018145342e-05
-1.9039968523007e-05
-3.84846780477647e-05
-5.43554969802968e-05
-3.91490334783608e-05
-3.48076641928779e-05
-5.75693823653222e-05
-1.89444447016036e-05
-1.17324609086722e-05
-3.52013857796134e-05
-4.72206010978386e-05
-5.74776678928435e-05
-2.47072284015412e-05
-4.16491700565438e-05
-2.17122127424311e-05
-5.63663200565516e-05
-2.71862007419559e-05
-5.08922599041295e-06
-1.45510929274023e-05
-5.49131948793399e-05
-3.75639566432481e-05
-9.32438169992347e-06
-4.53640807192989e-05
-4.46326136120198e-05
-6.53694319184426e-06
-1.47458475362951e-05
-3.82872976451214e-05
-1.80496560346376e-05
-2.07407076823358e-05
-3.67580327416184e-05
-2.02929092093531e-06
-4.41064108946052e-05
-2.86004511153617e-05
-1.22658091425191e-05
-6.57452829157276e-07
-1.44142063904736e-05
-1.63633969984153e-05
4.93011483774218e-06
-1.30191138897422e-05
-2.71296813285163e-05
-1.3360806105161e-05
-2.41059490864084e-05
-3.9694237072593e-05
-4.86600320889097e-05
-1.48935536605878e-05
-5.18303469617349e-05
-5.18007885543969e-06
-5.19349992296614e-05
-5.5327025161583e-05
-6.01257945464535e-05
-2.37449750676927e-05
-3.80142585149245e-05
-3.15126117035933e-05
2.38197999817617e-06
-5.8983193178543e-06
-2.06022639051881e-05
-1.62223575411214e-05
-5.87387790025295e-05
-2.79264747065784e-05
-1.61161159464106e-05
-1.06137305236811e-05
-1.32298054415796e-05
-2.37642533424274e-05
-5.30818223393585e-05
-1.60268551020771e-05
-4.51103372142533e-06
-3.73049359324296e-05
-3.18239561456326e-05
-1.79555596437617e-05
-1.73090472789655e-05
-9.85275534235866e-06
-2.29804396059145e-05
-2.1473595305458e-06
-2.75996306291638e-05
-2.63346416738447e-05
-1.0451641108137e-05
-5.24263371319152e-05
-4.84476765254104e-05
-3.73682503151682e-05
-3.0008945347695e-05
-2.68930090316373e-05
-6.14419788140957e-05
-2.07481170018991e-05
-4.04092101100241e-05
-6.35980982576817e-06
-3.50463938587655e-05
-5.59481059574139e-05
-4.99937555669977e-05
-3.34809545809262e-05
2.5371637076183e-06
-1.27159467397478e-05
-2.32499244821581e-05
-5.44070656650855e-05
-6.55545732608133e-05
-4.63916286752987e-05
-8.26291498438229e-05
-5.33100123761856e-05
-2.81785005666393e-05
-3.27013079813498e-06
-4.76802578669591e-05
-6.2414184644227e-05
-1.50435493988982e-05
-2.95689622783698e-05
-2.59523673697283e-05
-2.52177393576318e-05
-3.24081899236811e-05
-2.72975486056202e-05
-2.64583949455801e-05
8.43188525923633e-06
-2.71030557831702e-05
-2.94328366452779e-05
-3.81793293226248e-05
5.67478123865275e-06
-1.41755930960852e-05
-3.83653385032896e-05
-3.21524263230922e-05
-2.89016558851645e-05
-2.18308046070748e-05
-2.02520737416478e-06
-1.78050102274989e-05
-5.21547125581182e-06
-4.11933961007767e-05
-6.72060861332917e-05
-1.75311238042748e-05
-5.73685635196874e-06
-9.84265115686675e-06
-1.41097599751555e-05
-4.37211418411496e-06
-2.78801434294546e-05
-2.41154044830252e-05
-3.10092257349261e-05
-4.06021904350943e-05
-2.65472738660474e-05
-1.86220772295808e-05
9.44068888136565e-07
1.31526912316874e-05
-1.17868855189129e-05
-6.31890486207418e-05
-2.72613221409546e-05
-2.85826178698485e-05
-2.9355883074723e-05
-3.98303036603165e-05
-3.24996022421899e-06
-3.83386033224279e-05
-9.97934923202678e-06
-2.8317895142411e-05
-2.23644432184254e-05
-2.83488954922811e-05
2.81195984162194e-06
1.39840712750254e-05
-3.16585213726114e-05
-4.37136599993343e-05
-3.27108801770996e-05
-2.32404523376644e-05
-3.96434122186962e-05
-3.87785001610156e-05
-4.39970294758922e-05
-1.06755941989494e-05
-4.21459483582694e-05
-8.10622397737872e-07
-4.01278671782976e-06
-2.91892772016142e-05
-3.2336371312655e-05
-4.40756641552044e-05
-2.55211921635069e-05
-3.71316581418657e-05
-2.92626209119522e-05
-2.75380936043879e-05
-1.42844050190786e-05
-3.13434792862631e-05
-4.98450422092956e-05
-7.02873532557821e-05
-3.58440708705889e-05
-2.115764983774e-05
-3.76107106694291e-05
6.45675252652113e-06
-2.08461876257936e-06
-3.21967364387407e-05
-5.0515153467112e-05
-2.67297819618229e-05
-1.06087871709121e-05
-2.55872799972428e-05
-3.62704303459113e-06
-3.32960878785895e-05
-3.0406778116425e-05
1.16970388951728e-06
-3.91280407495811e-05
-3.20691856972738e-05
-3.2792719656732e-05
-1.63039483753042e-05
-2.12023734991993e-05
-1.27473094180897e-05
-1.08387046005643e-06
-3.72157314533286e-05
-1.62015538003393e-05
-4.5674666261478e-05
6.30099849560153e-06
-1.78832923181479e-05
-2.994867775587e-05
-5.13164736151833e-05
-5.42004037790067e-05
-1.87309389366996e-05
-2.88921609767244e-06
-4.58429312501982e-05
-4.77764218715316e-05
-3.80676663223908e-05
-2.4589868791523e-06
-2.19598309342792e-05
-1.76525626489927e-05
-4.39335965960842e-05
-4.09218591062279e-05
-1.93531196859912e-05
-1.75406100359819e-05
-4.57693083482125e-05
-4.23413466579524e-05
-3.93580492659171e-05
1.531793672136e-07
-2.59916190725934e-05
-3.33464180596465e-05
-1.1801334959069e-05
-3.62139723721841e-05
-4.86784827973425e-05
-2.60435510677083e-05
-2.24174908884024e-05
-6.28735730400892e-05
-1.24803362968324e-05
-5.76226559813739e-06
-2.44002107670321e-05
-5.25747682353029e-05
-1.75597160971945e-05
-2.02294844283582e-05
-3.5126683259989e-05
-2.44827019257359e-05
-5.70459259137444e-05
-2.29643330734994e-05
-6.0620221245883e-05
-2.57887157040177e-05
-3.02059303753301e-05
-4.2013851572835e-05
-2.43401131123135e-05
-5.43538983295656e-05
-1.91457864510071e-05
-2.62612249245151e-06
-2.44274407535483e-05
-1.55124171561004e-05
-3.76126624229848e-05
-3.40208913354438e-06
-6.50793995842255e-05
-3.48449036458062e-05
-3.62300861832945e-05
-8.0714443394499e-06
-5.30121372754856e-05
-4.56870210471896e-05
-6.4864057521033e-05
-4.89957848676574e-05
-5.0678102493335e-05
-4.04818232494053e-05
-3.44376913285171e-05
-4.44618331012446e-05
-5.57124142895398e-05
-2.51220786414859e-06
-1.05710673939558e-05
-2.24287126596976e-05
-3.05793621649872e-05
-3.37372415927883e-05
-3.63352219784541e-05
-6.3299739331543e-05
-4.87036764762814e-05
-3.53546099192359e-05
-4.17040450333929e-05
-1.57000943664328e-05
1.87557444731877e-06
-2.65099534910738e-05
-2.02102381115804e-05
-4.30344212364588e-05
-2.52286607572662e-05
-4.44107294256778e-05
-1.13729308038249e-05
-1.89585375871827e-05
-1.21019947645215e-05
-1.0099680299319e-05
-6.81781575594804e-06
-1.23413315939566e-05
-4.16205623317484e-05
-5.27113279303636e-05
-1.025335792373e-05
-1.8832909404966e-05
-2.84233844442233e-05
-8.70873372723562e-06
-2.84977493550407e-05
-9.03290132481708e-06
-7.07725793221547e-06
-4.59404141992435e-06
-1.81165941332916e-05
-3.84389446837571e-05
-4.048819497743e-05
-3.85411589642954e-05
-2.3755389820813e-05
-2.40171321508328e-05
-3.37615864878272e-05
-1.12452089501205e-05
-3.20781993774865e-05
-2.42935498609264e-05
-1.17551809751225e-05
-2.9334461199725e-05
-5.66214710475398e-05
-2.88583508356138e-05
-4.55798162431009e-05
-3.4256166768675e-05
-3.80981290912214e-05
-5.48141986483897e-06
-1.88632628101696e-05
-3.56357117568084e-05
-4.99643893409625e-05
-2.48006208474121e-05
-2.97671932284539e-05
-3.19440189725887e-05
-1.72081357234261e-05
-3.72833407449054e-05
-2.12326107369231e-05
-2.83869243528746e-05
-4.77587138534019e-05
-3.84672133356822e-06
-5.17999374857586e-05
-1.20130022948913e-05
-2.86807346799454e-06
-2.6174687269869e-05
-2.79522462862165e-05
-3.54292230472522e-05
-2.72460917349805e-05
-4.55837430864595e-05
-4.73965947982795e-05
-9.31607972589496e-06
-2.96582371270333e-05
-2.899659576669e-05
-5.31518526226077e-05
-2.69208951278188e-05
-1.07619976525859e-05
-2.81122022326399e-05
-3.38066557902879e-06
-5.63541168707031e-05
-4.79589556153331e-05
-3.22369554380391e-05
-3.46182705254179e-05
-1.37175075680204e-05
-3.78627317746055e-05
-2.51461439702044e-05
-1.46173742123807e-05
-4.81060069206981e-05
-3.12451125353063e-05
-3.41986604167548e-06
-5.27368394144063e-05
5.6432717423261e-06
-3.38964462982872e-05
-3.57683192514329e-05
-1.3462204519071e-05
-3.00721516000235e-05
-4.79724881972816e-05
-4.62979963938055e-05
-5.5427072808771e-05
-8.33373709472986e-06
-4.55159423873322e-05
-2.76241817505475e-05
-3.77108376900645e-05
-3.18736997450023e-05
-1.60260773093411e-05
1.60577581592934e-06
-1.05220331352205e-05
-3.86598438443835e-05
-3.75868591799358e-05
-2.33184581864649e-05
-1.43945284729748e-05
-4.98540151090409e-05
-1.95497769834104e-05
-7.12716345083392e-05
-3.34270298253602e-05
-6.03429996470982e-05
5.96871395367261e-06
-2.58860163934936e-05
-3.18901182528593e-05
-2.10502331133383e-05
-3.85521221972214e-05
-5.90239471735765e-05
-3.35702700132979e-05
-1.63323061152626e-05
-1.59870567848192e-05
-4.03722190871461e-05
-1.90606730819452e-05
-2.23158263271344e-05
-2.23438700558786e-05
-5.00963356883727e-05
-4.75953067469322e-05
-2.11125682492115e-05
-4.54200159111573e-05
-2.88022358654851e-05
-3.84905419013498e-05
-4.10289947684232e-05
-2.47456958575962e-05
-4.00583438953339e-05
-1.88339234929651e-05
-1.29951538609537e-05
-3.99668660098798e-05
-4.44153757402422e-05
-2.9508230906217e-05
1.32700189721187e-06
-2.55708864416052e-05
-1.98079060891046e-06
-6.97440562274835e-06
-4.17356022832973e-05
-1.53293539793678e-05
-2.59269376745877e-05
-7.37099017613342e-06
-2.12661199779559e-05
-3.14285909069199e-05
-2.05947713365715e-05
-3.36536756647092e-05
-3.55970345767272e-05
-3.5758250628366e-06
-4.13235657979232e-05
-3.29793511509352e-06
-1.70913102999358e-05
-2.63598549693598e-05
-2.76186244669773e-05
-2.15542175891987e-05
-2.70489057269425e-05
-1.32249692837812e-05
-6.25266669889042e-06
-4.03750446907926e-05
-3.30513023390172e-05
-1.93716754846651e-05
-2.98664872305495e-05
-3.11656964403682e-05
-6.65131550411301e-05
-4.52762112181644e-05
-3.47973228865906e-05
-3.90363761426558e-05
-3.4542894933236e-05
-2.13958075810748e-05
-3.02512590357417e-05
-3.69117699107876e-05
-1.22271192340786e-05
-2.19780589341169e-05
-1.77300724930822e-05
-5.74206939566569e-05
-4.86982022741129e-05
-4.3701327895913e-05
-8.55394084640154e-06
-5.16595560846089e-06
-2.12947350307082e-05
-4.22167394779988e-05
-9.16914551050934e-08
8.17559026462968e-06
-4.27716218826083e-05
-8.20502789954508e-06
-6.63224891146538e-06
-3.67370927500423e-05
-3.48137372043354e-05
-3.85595704313296e-05
-3.6809234394141e-05
-2.70606484655417e-05
-3.22246900109019e-05
-7.13930436594193e-05
-4.60981420051669e-05
-2.88539895463746e-05
-3.28761456969793e-05
-3.38940547714056e-06
-5.01694933726903e-05
-2.08594574993167e-05
-1.55907892191957e-05
-4.37534186761877e-05
-2.48584915756971e-05
-1.73852954171624e-05
-4.20561052234359e-05
-5.12280440979464e-05
-1.95108384868945e-05
-1.6907128078853e-05
-2.73077470967226e-05
-2.56116533678259e-05
-2.04515617661214e-05
-4.9017915037665e-05
-5.03266628636803e-05
-3.51849211120205e-05
-3.98070000002865e-05
-4.78686199175623e-05
-4.07986243600381e-05
-1.35727773363709e-05
-1.86454650321204e-05
-2.3267057549534e-05
-2.32309250949966e-05
-4.52646153579787e-05
-3.20868982207919e-05
-3.82891949058335e-05
-2.79299306543416e-05
-2.89525046865886e-05
8.58589087534454e-07
-3.849742647081e-05
-2.88953136864778e-05
-1.95033762253975e-05
-2.10599888693039e-05
-4.66444194591312e-05
-3.33645324358339e-05
-4.51746890605029e-05
-2.44266437816808e-05
-1.9818898879818e-05
-3.69478277953909e-05
-4.41036340366753e-05
-1.68513791208605e-05
-1.43829088410733e-05
-2.73471380520794e-05
-3.39105577099676e-05
-3.85047816410205e-05
-4.51189857939665e-05
-4.1513704605793e-05
-3.10313701225862e-05
-1.01230234026118e-05
-3.25649162721104e-05
-3.34295519772403e-05
-1.6777626256326e-05
-1.64599620464653e-05
-1.03822468882878e-05
-2.92985358246787e-06
-3.30228639634971e-05
-4.1167399549124e-05
-3.59286813195632e-05
-3.7763332420619e-05
-1.11227695188151e-05
-7.07009228055345e-05
-3.60870307381725e-05
-2.77455957163729e-05
-2.09677476453254e-05
1.21706765666967e-05
-6.31915225415895e-05
-5.09157058840027e-05
-2.45859083222844e-05
-1.04083822439895e-05
-2.45540729542494e-05
-3.16627310074349e-05
-2.33404564821257e-05
-2.39442506861889e-05
-2.49241012557912e-05
-4.49632322442833e-05
-5.52045798445673e-06
-3.93695027138409e-05
-4.833687781458e-05
-1.20103124219712e-05
-3.88005924380284e-05
-4.0579420021053e-05
-1.90067074063626e-05
-2.83531845365596e-05
-1.84376879960031e-05
-2.0076975520978e-05
-4.17647068804909e-06
-2.93514305826645e-06
-2.02464135374705e-05
-3.14070864032761e-05
-2.60812057200943e-05
-4.62651123949454e-05
-3.29535010611353e-05
-4.81232987262315e-05
-1.6229966307828e-06
-7.23291252254923e-06
-4.24585741045778e-05
-3.32045565682306e-05
-2.60432720352477e-05
-1.74412809375834e-05
4.03734564950455e-06
-4.57863545517866e-05
-2.68603512847568e-05
-2.15087493481179e-05
-9.82234998278093e-06
-6.18112981964837e-05
-4.65905931775709e-05
-2.06945791666154e-05
-3.22957129916695e-05
3.19759939137526e-06
-3.80007279014506e-05
-5.85969688597616e-05
-1.15336505301449e-05
-2.99232529016474e-05
-3.44984582505462e-06
-4.25187594251274e-05
-5.10642134672477e-05
-2.29681707749257e-05
-1.98291537898462e-05
-1.29754251200164e-05
-3.05673772199094e-05
1.51548361665017e-05
-3.93464873424962e-05
-1.79741867113961e-05
-2.05261241845329e-05
-1.96628063475049e-05
-2.49439315935133e-05
-3.81339228536648e-05
-3.08133155275395e-05
9.46263536603539e-06
-3.25875969984406e-05
-2.38711719399189e-05
-8.92442280048035e-07
-3.13332809571154e-06
2.19583601410165e-06
1.75068051527401e-05
-3.80882058002417e-05
-1.48881898980331e-05
-1.70758806618039e-05
2.02442207832897e-05
-2.71324672812847e-05
-1.38808951869118e-05
-1.23842765294193e-05
-2.22271429150362e-05
-2.44328851109886e-05
-3.29657563371178e-05
-2.55464889964334e-05
-5.52468493402982e-05
-3.08424977731308e-05
-4.64002113852631e-05
-7.66619144680394e-06
-3.17160664855742e-05
1.51817831490232e-05
-9.40931355878719e-06
-4.69205451430561e-05
-1.95297783712915e-05
-4.5891484431075e-05
-1.58024939649542e-05
-9.10707255805061e-06
-3.83744209183379e-05
-1.31095225340465e-05
-2.68210232382858e-05
-2.70381204267329e-05
5.21274109897494e-07
-5.39614026944097e-05
-8.45595174740199e-06
-4.90089964163062e-05
-4.81351517611616e-05
-2.5176607953908e-05
4.1467406899397e-06
-3.76351917259111e-05
-3.01741481699286e-05
-1.82295464873707e-05
-7.88880200532732e-06
-2.25262814649945e-05
-3.67964998360513e-05
-2.75998544779687e-05
-3.69230939525962e-05
-4.41617378665523e-05
-3.78917554408675e-05
-3.19630015507877e-05
-2.30757488369978e-05
-4.08111963665518e-05
-3.54972884205695e-05
-3.69454671059017e-05
-4.27472102622276e-05
-5.48350288328031e-05
-2.62587850764876e-05
-4.39837272324094e-05
-3.69661314445883e-05
-4.82444743879209e-05
-1.60164363048803e-05
-4.78941210056788e-05
-3.35714284565576e-05
-4.18865850891079e-05
-4.380983140067e-05
-2.11740333686869e-05
-3.1189197525501e-05
-2.59436815545112e-05
-3.78110217587454e-05
-1.53891754653657e-05
-3.72614712029469e-05
-2.93439315720557e-05
-2.1616046000854e-05
-3.61393724444528e-05
-3.40616231108419e-05
-1.76825000476341e-05
-2.18346373019488e-05
-8.30866700945099e-06
-5.26283826547426e-05
-1.88252800803157e-05
-6.45327653750768e-06
-3.89004415300365e-05
-2.32101439896975e-05
-3.57274900014302e-05
-4.13803011069099e-05
-3.87761073809551e-05
-5.44289997944166e-05
-4.12647362021062e-05
-1.51482052041391e-05
-5.36767272865033e-05
-1.68382341214151e-05
-2.7007852683884e-05
-4.10056986299768e-05
1.29301377971537e-05
-1.5755942389039e-05
-2.30890017502775e-05
-2.4612250836655e-05
-2.21847599737225e-05
-2.2417121126983e-05
2.07488270712605e-06
-7.01153385429731e-06
-5.29180047268748e-05
-7.27418300984586e-06
-5.75055801198094e-05
-1.76469246997204e-05
-2.79914792507115e-05
-6.67966239349336e-05
-1.71965673075633e-05
-2.50844262500318e-05
-3.53932154013671e-05
-3.91515608301322e-05
-3.0312407589423e-05
-3.17040560553604e-05
-2.1705061327902e-05
-2.81612508888905e-05
-1.72274671921111e-05
-2.0508340903656e-05
-1.27975609897969e-05
-4.35443455306468e-05
-4.54136738820596e-05
-2.19344324639018e-05
-3.53978836326381e-05
-2.9539227279882e-05
-2.11646135023305e-05
-4.63507984497085e-05
-3.3664285432652e-05
-5.22556262747583e-05
-3.67767830204157e-05
-2.76900358808492e-05
4.05587390957869e-06
-1.31793083837373e-05
-3.29860578432121e-05
-2.0480786548504e-05
-4.40807262169822e-05
-2.47763304854098e-05
-3.47278475426692e-05
-2.77598186966499e-05
-1.62752105146999e-05
-5.21255745750467e-05
-4.09422065295444e-05
-4.63906340307821e-05
-2.74569291439215e-05
-5.37427334575259e-05
-1.35290009884015e-05
-1.8238105329964e-05
-4.8570744054248e-05
-1.19974788343565e-05
-9.59454252716394e-06
-1.47794537933986e-05
-4.99763053123518e-05
-2.23828730967575e-05
-1.99333141409733e-05
-1.92140580920006e-06
-4.77839731564348e-05
-3.71605472659463e-05
-2.22727090746342e-05
-1.72595716412368e-05
-4.19016628061545e-05
-5.43794296155852e-05
-5.04235841201462e-05
-6.24110788364966e-07
-1.7154779432703e-05
-5.6397559699875e-05
-6.09856613735688e-05
-1.29782366582958e-05
-2.46114703335232e-05
-2.36455059204657e-05
-2.79136227514056e-05
-1.29714999727225e-05
-4.91195129008775e-05
-3.45235413396437e-05
-3.47304683020123e-05
-3.17340624370696e-05
-3.33550402787845e-05
-9.64771379449925e-06
-2.87165016512933e-05
-3.4572746628287e-05
-1.82489199813226e-05
-2.0180677095669e-05
-4.46682323345845e-05
-4.88076997438331e-05
-5.350226017407e-05
-1.17937861993405e-05
-8.07549820955504e-06
-2.44629669718214e-05
-1.06224720502636e-05
-1.22274390600249e-05
-1.14095688067283e-05
-1.76156182571148e-05
-4.04018515236323e-05
-1.81848100504852e-05
-1.02419019115971e-05
-4.8629275210362e-05
-3.18652492194508e-06
-2.76318890519512e-05
-4.23089432173588e-05
-2.24555955254497e-05
-3.04625495321529e-05
-4.33227806658199e-05
-5.0512280338762e-05
-3.46191190964895e-05
-2.85490987623998e-05
-5.40629285079421e-05
-3.68101248379664e-05
-2.5864255907168e-05
-1.91918234178183e-05
-5.91474566399785e-05
-1.9331340149935e-05
-4.27579794918112e-05
-5.24408102267614e-07
-2.01895703130976e-05
-1.78442580768893e-05
-2.64295465187489e-05
-2.9017122367693e-05
-2.96926144547183e-05
-4.53773311288114e-05
-2.54164802618966e-05
-1.28612850562988e-05
-2.90587764747284e-05
5.3958969043451e-06
-3.36147576614142e-05
-4.06818883201917e-05
-3.11144462285699e-05
-6.77962208581616e-06
-1.75087899268246e-05
-3.02855072729829e-05
-1.53264827407734e-05
-2.07851832299223e-05
4.18242105569045e-06
-3.0098452509972e-05
-2.17107609529252e-05
-3.25046504106264e-05
-3.00903360642851e-05
-2.59046371201071e-05
-3.64851921764312e-05
-1.94817705210108e-05
-2.01856433170329e-05
-2.63376781781639e-06
-1.00120818600356e-05
-5.18710482969692e-05
-5.58780222227785e-05
-2.58480863295129e-05
-2.56458203346571e-05
-2.42644524985339e-05
-3.26982253910436e-05
1.7989602802231e-06
-1.29078656017831e-05
-3.63797775490443e-05
4.55343129669624e-06
-3.578448406145e-05
-6.46298232673775e-06
-5.37535320597374e-05
-2.39714243292898e-05
-3.31015399112917e-05
-3.04133047992119e-05
-2.29722231851488e-05
1.9210558451783e-05
-6.54936168019947e-05
-2.9219235133761e-05
-2.71450535055519e-05
-7.8068784688507e-05
-1.0195927261134e-05
-5.60124461743472e-06
-3.61661753990266e-05
-1.42791909452866e-05
-2.21403696084196e-05
-1.55208337156591e-05
-2.71494272051824e-05
-3.83992404438015e-05
1.11942396441466e-05
-3.92845445285902e-05
-2.95044908916511e-05
-3.96314228419934e-05
-2.24017751149214e-05
-1.46767128951215e-05
-4.04521258211849e-05
-3.33515134976898e-05
-1.86631387163639e-05
-3.09339147361719e-05
-6.19341907332476e-05
-2.37164972040703e-05
-5.08752276933374e-05
-3.48354132194981e-05
-1.75123336830625e-05
-2.18785761505251e-05
-4.60662326092978e-05
-1.31148578394293e-06
-3.26972833801054e-05
-3.98908600239672e-05
-2.73020554214134e-05
-5.17880609500043e-05
-2.3385285578687e-05
3.36596207929193e-06
-4.913020907704e-05
-2.42194541201134e-05
1.07752952351431e-05
-3.64129157662505e-05
-2.62038187249758e-05
-1.62614586497247e-05
-2.51840280265092e-05
-3.87912540928076e-05
-2.43077015630251e-05
-3.69753559771205e-05
-4.7501709298569e-05
-1.58369570351136e-05
-6.19532917075358e-05
-4.27519100436622e-05
-1.59280468010773e-05
-3.95997923938936e-05
-1.6166577459663e-05
-3.32521045643803e-05
-3.90628718297058e-05
-2.5320517139424e-05
-1.62108439644097e-05
-7.36511676412821e-06
-1.26376704854661e-05
-2.94488081683526e-05
-4.38774640690556e-05
-1.66957840333729e-05
-2.39186297438688e-05
-3.77808481584819e-05
-3.54855530472369e-05
-2.45359841709489e-05
-4.57780901215276e-05
-9.00407971585897e-06
-3.23174393306635e-05
-8.04632658723351e-06
-1.65029659362071e-05
3.24327118885502e-06
-2.46832670159837e-05
-2.73348850061326e-06
-1.31725403827111e-05
-3.81396515475505e-05
-3.07523322861802e-05
-4.37662872834845e-05
-5.09146321957023e-05
1.45118696722688e-05
-2.78899574088991e-05
-1.18291718632255e-05
-2.61777296925647e-05
-1.35002512734349e-05
-2.59708256471732e-05
-2.18889089674366e-05
-5.16065540637776e-05
-3.66671546046613e-06
-3.57685437141558e-05
1.69063644540405e-06
-2.05898490015179e-05
-8.377860211151e-06
-1.60534189217845e-05
-1.53811657903525e-05
-2.04044156635321e-06
-3.25350994670758e-05
-4.21493668246271e-05
-3.86854822828667e-05
-4.08358403150944e-05
-1.80185678962654e-05
-2.70064416540902e-05
-2.01366069605163e-05
-4.62668039386143e-05
-2.44302775473977e-05
-3.95687852919039e-05
-1.80492433731159e-05
-2.05561647749702e-05
-2.06577881547237e-05
-7.40917196658308e-06
-2.27069132520081e-05
-4.29367737394432e-05
-6.19692945297091e-05
-2.3141589133074e-05
-2.98664165789516e-05
-3.6587114148564e-05
-1.9889902694883e-05
-1.20147778779e-05
-6.18269856492857e-05
-2.04774035238115e-05
-3.31085907645676e-05
-3.8104898119095e-06
-1.92883390747613e-05
-4.75375084881062e-05
-4.91213013214796e-05
-3.45296283667053e-05
-1.27828602837838e-05
-2.99449438963217e-05
-2.27157687142008e-05
-2.9123250152404e-05
-1.84416989261365e-05
-1.69229886629942e-05
-3.16429925626693e-06
-3.40789273438856e-05
-4.10836483973588e-05
-2.10140454399978e-05
-1.22492840827488e-05
-4.46124956899374e-05
-2.91629531594005e-05
-4.22008739164762e-05
-1.43970647443772e-05
-3.61469069485486e-05
-2.3803256150845e-05
-8.71556767045047e-06
-2.726878543572e-05
-8.81048852845541e-06
1.9946552497135e-06
-4.36450105159064e-05
-5.26984079562025e-05
-2.58341903955555e-05
-1.25702334675925e-05
-1.69419049810562e-05
-4.06825647189809e-05
-2.24983197584249e-05
-4.27646419372022e-05
-4.8172385502479e-05
-3.58060540778952e-05
-4.64875113163382e-05
-5.4178420175358e-06
-1.59986162452462e-05
-2.93601505277401e-05
-6.15848554401923e-05
-1.32139605392603e-05
-2.55643666338235e-05
-3.92091833530513e-05
-2.29024486242817e-05
-7.32052577925885e-06
-3.20622580032338e-05
-3.4178736624175e-05
-8.08193125026218e-06
-2.3003849066602e-05
-3.05588825938249e-05
-3.10937336158823e-05
-2.09540087497129e-05
-2.79572340990388e-05
-2.90575828240549e-05
-2.04064446099288e-05
-5.97567670662085e-05
-4.29011843309918e-05
-2.98116125649037e-05
-1.08080979351999e-05
-4.85355428422435e-05
-3.44520879081963e-05
-1.5495508511667e-05
-3.79465595856906e-05
-4.59920119512869e-05
-5.51494583766176e-05
-4.17249074330622e-06
-3.48059466542664e-05
-4.97977610034865e-05
-5.49522828800057e-06
-6.56759013017899e-05
-3.3247376400618e-05
-1.34190417118975e-05
-2.26497770308175e-05
-3.25768377759546e-05
-4.93440941815526e-05
-5.60754869817005e-05
-2.50536511236453e-05
-3.91486237375407e-05
-3.65655077362178e-05
-1.34379627563559e-05
-2.71764439799526e-05
-2.98578975149756e-05
-5.75056561154667e-05
-1.54805440149836e-05
-1.22188640189781e-05
-4.71800629951362e-05
-5.17244656689089e-05
-3.32389238333708e-05
-3.05299701918906e-05
-5.21744926085329e-06
-3.85804029693927e-05
6.41438860974065e-06
-4.87750358805948e-05
-1.57018316809532e-05
-2.63884303578002e-05
3.90247180578049e-06
-5.39514198132711e-05
-4.46150858315641e-06
-3.64111347000353e-05
-4.33100301708098e-05
-2.5888061976866e-05
-4.75659807538997e-05
-1.74164243575572e-05
-1.18305032763454e-05
2.4954846498505e-06
-4.33177975640409e-05
-1.38112227601427e-05
-3.64342053912763e-05
-4.50841985957373e-05
-1.7526386060801e-05
7.34817523537222e-06
-3.64814774759125e-05
-7.11687952270744e-05
-6.75075738686117e-05
-2.64702550274064e-05
-4.39298444395988e-05
-2.52750862631904e-05
-1.4181982023129e-05
-3.95775533430248e-05
9.93108972460398e-07
-2.24380957584602e-05
-2.84118366726359e-05
-4.37458218621437e-05
-2.39066320814841e-05
-3.05045669547486e-05
-4.11691107120439e-05
-2.99513530614592e-05
-2.86195424806848e-05
-4.63637711557016e-05
-2.80619249972438e-05
-9.16959917951778e-06
-3.99379266627027e-05
-1.15182667132126e-05
-1.14773407735705e-05
-4.30306571550584e-05
-3.08309784302001e-05
-2.10905046577407e-05
-3.34033426439273e-05
-4.19712012314207e-05
-2.73863457120349e-05
-3.2459035054164e-05
-5.92407595015254e-05
-2.28652135042009e-05
-5.22532544778741e-06
-3.73050727635166e-05
-1.18030987073661e-05
-3.29864897599159e-05
-3.06667552995372e-05
-5.61399575020155e-05
-3.01770947563496e-06
-3.11098953130462e-05
-1.59789870747827e-05
-4.91559649433696e-05
-4.32788548136012e-05
-9.92888703798465e-06
-1.38753633163705e-05
-1.26741522356175e-05
-4.15377112881879e-05
-1.33874684285369e-05
-1.19788028244854e-05
-2.7804805115711e-06
-1.85575748035328e-05
-9.33464278299558e-07
-3.08808425250927e-05
-1.33405001939793e-05
-3.16237736021553e-05
-4.75099061487901e-05
-2.99538509932952e-05
-2.07178191154872e-05
-2.23464495709888e-05
-3.52338403378661e-05
-4.74295546929291e-05
-1.97661692258471e-05
-3.25846804954323e-05
-3.3829883190885e-05
-1.81415876349601e-05
-4.63766211174925e-05
-3.85202750079498e-05
-2.5973525043575e-05
-3.02374004859637e-05
-6.23585695785188e-06
-2.74219283628356e-05
-7.12517626664512e-05
-1.26296761144652e-05
-3.18905987793391e-05
-2.26563781463444e-05
-1.54371880709448e-05
-5.96930455198062e-05
-4.28338005321868e-05
-3.09436217770931e-05
-4.53995981839326e-05
-5.07231473027928e-05
-1.99916124184234e-05
-1.57854127653196e-05
-1.77250965199974e-05
-3.20731182664392e-05
-3.30889223038791e-05
-2.52660213018326e-05
-1.96376714571492e-05
-2.55516461586403e-05
-4.71732115153595e-05
-3.66409050070299e-05
-4.88356539183365e-06
-5.30838687666076e-05
-3.09612699983188e-05
1.28612252900921e-05
-2.31729271795881e-05
-3.81195235219478e-05
-3.93740030329366e-05
2.36533659242303e-06
-2.83604383586937e-05
-4.54331856727593e-05
-1.78380624464543e-05
-4.017102590601e-05
-2.42032919545924e-05
1.06448103361407e-06
-2.69325192053345e-05
-3.99468072392074e-05
-4.48214175516043e-05
-3.68364693017683e-05
-1.05816654839685e-05
4.53780284792499e-06
-2.68362179333671e-05
-3.67028982100878e-05
-3.52551014661655e-05
-2.51005609882644e-05
-2.14006702453445e-05
-2.72838423037902e-05
-2.76550863360104e-05
-2.4667260062209e-05
-2.96461244019888e-05
-4.70060752275504e-05
-3.3801600570269e-05
-3.33528767486475e-05
-4.31864551298456e-05
-1.84962971064395e-05
-2.24458883700372e-05
-2.31823899357272e-05
-2.41863537853329e-05
-1.72068034546019e-05
-5.91071737784408e-05
-4.15881557750993e-05
-2.27709394484257e-05
-5.56062747138798e-05
5.05502615393601e-06
-1.96404548000305e-05
-9.25372821835439e-06
-1.27991857171344e-06
-5.6636349305887e-05
-3.77357463241701e-05
-3.43078245933117e-05
-3.73107536045327e-05
-3.10978509484801e-05
-2.94686692902965e-05
-3.44521706880216e-05
-2.03038907713372e-05
-7.91837111562049e-05
-3.43487050557635e-05
-3.14940834497672e-05
-1.15055252544435e-05
-2.36727714504231e-05
-2.3319786420938e-05
-5.72059836045765e-05
-3.48789991616701e-05
2.18224166276283e-06
-4.12516091194463e-05
-9.46413379349313e-06
-5.19808781759742e-05
8.02298703463157e-06
-2.13131089510324e-05
-3.4999014416144e-05
-3.22962692730307e-05
-4.46150122311086e-05
-3.32053221491682e-05
-2.72170439057167e-05
-1.44174091727574e-05
-3.80240868776342e-05
-8.17816416248432e-06
-3.24819231681564e-05
-2.82522786745453e-05
-9.85152378064738e-06
-4.45310762355292e-06
-2.26620870385493e-05
-4.59057159184073e-05
-3.28654479879207e-05
-3.11726465375594e-05
-3.18044522786449e-05
-2.3647371877736e-05
-2.20347690760811e-05
-2.07129138618624e-05
-1.46284676529792e-05
-2.22551339864082e-05
-2.85341828054235e-05
-2.90451505982634e-05
-1.56162498349118e-05
-1.04878839535878e-05
-6.02847185903103e-05
-3.18749212075155e-05
-4.81444592315165e-05
-3.40791384786836e-05
2.78116191466438e-06
-9.53295002084028e-06
-6.02250455722739e-05
-1.29626211792591e-05
-6.37282660926534e-05
-4.44084164878187e-05
-4.18437292434979e-05
1.05481006791375e-05
-3.07149417916557e-05
-5.90428115184642e-06
-1.95643609431058e-05
-6.67280226014044e-05
1.66795212862863e-05
-4.26857178801615e-05
-3.49432258906056e-05
-2.91243557403118e-05
-4.07635459862523e-05
-2.66065769814283e-05
-4.51450694631793e-05
-1.13643094821017e-05
-3.86338791234217e-05
-5.65739297345739e-05
-2.65229621065002e-05
-1.08642467972881e-05
-4.64786402049468e-05
-2.61069251673574e-05
2.09576700490239e-06
-3.17747833795328e-05
-3.75082080436768e-05
-1.94491023097866e-05
-5.0711743041757e-05
-2.44382143873391e-05
-3.11904090566876e-05
-3.40540674534272e-05
-2.73179509049606e-05
8.24537239732551e-06
-1.85367607271742e-05
-3.03301698021963e-05
-3.15775798443735e-05
-2.05333479974391e-05
-3.57268433424221e-05
-3.12109486326965e-05
-2.22149179194664e-05
-3.04859400064256e-05
-4.72408705538287e-05
-3.41789486223481e-05
-1.39015497085646e-05
-5.64436605834551e-05
-1.82152783070121e-05
-3.73907309743376e-05
-2.45415893874466e-06
-2.52147680111833e-05
-2.13789380430984e-05
-2.92610083741101e-05
1.27910774387072e-05
-2.82855591969616e-05
-4.78765233546842e-05
1.67513750455337e-06
-3.02816689028665e-05
-1.41604563574909e-05
-9.0791558365909e-07
-3.89584083871766e-05
-4.19578745629202e-05
-1.54631813520613e-05
-3.03454696324638e-05
-2.09697501859802e-05
-2.15823138766831e-05
-8.99934191299664e-06
-1.48712703170103e-05
-3.84408980925306e-05
-1.97968338667281e-05
-1.72352339456081e-05
-3.46066044107982e-05
-2.53316447470777e-05
-3.90051684742765e-05
-3.35270780440606e-05
-3.79653431254225e-05
-2.44186305136664e-05
-7.22413064805073e-05
-5.79811399456941e-05
-1.75080965207273e-05
-4.57947328783656e-05
-4.11049601089021e-05
-5.04397251058225e-05
-2.80933666351331e-05
-4.21537385999942e-05
-1.52606568800644e-05
-1.93810865267049e-05
-1.49030351449281e-05
-2.29498056963127e-05
-6.07058519919979e-05
-3.9892540913148e-05
-4.06424349229601e-06
-2.7823134882178e-05
4.98158188421155e-06
-3.34776685385667e-05
-2.51784934652956e-05
-1.95710686113974e-05
-1.84235858018559e-05
-4.89427715169869e-06
-5.60465016595094e-05
1.0396799043246e-05
-2.55958057643084e-05
-3.67078511788306e-05
-3.0405755403705e-05
-2.82841003788513e-05
-2.03038013773574e-05
-3.3748294294225e-05
-5.67210440578561e-05
1.05905592479995e-05
-2.67096461776954e-05
-5.50097948670865e-05
-1.96564356024577e-05
2.43944803403708e-05
-3.97776930058443e-05
-3.61572769254648e-05
-6.08171737971227e-05
-4.17330580036312e-05
-4.93369654618717e-05
-5.87059416551005e-05
-5.3860945456074e-05
-3.08298469165561e-05
-3.53182128782027e-05
-4.55135253564088e-05
4.20018346086468e-06
-2.8576352035742e-05
-4.02438911251471e-05
-3.35534027698179e-05
-1.98823947189883e-05
-1.44812494694646e-05
-1.86666268927694e-05
-1.57476158938802e-05
-5.34787019129478e-07
-2.50514551280751e-05
-2.61998119279827e-05
-2.401655341819e-05
-1.06651378725782e-05
-5.00844030960345e-05
-4.31988778236841e-05
-1.17948146439386e-05
-3.01805050484913e-06
-2.85096680568835e-05
-2.24171299431765e-05
-2.33228705087778e-05
-6.9574885795036e-06
-4.2352469668359e-05
-2.79967956910118e-05
-4.39149001942564e-05
-1.67793161152435e-05
-3.56314532036414e-05
-3.42916915224897e-05
-1.11062651068779e-05
-5.02863507489331e-05
-2.71459798566134e-05
-4.71244570625549e-05
-2.69911243640955e-05
-2.85506023473285e-05
3.50184515905389e-06
-3.98678452983633e-05
-3.08497461323827e-05
-5.48999585498277e-05
-3.91378366514688e-05
-4.65927148836045e-06
-2.57673610882368e-05
-2.91588771287134e-05
-1.75444927214729e-05
-4.20522436799052e-05
-2.6793729447367e-05
-4.7059438436297e-05
-1.51280119048325e-05
-3.49283130791484e-05
-3.48888506083243e-05
-2.89414510035733e-05
-2.0158875095249e-05
-3.5708522514721e-05
-2.4381912860872e-05
-4.51009010930093e-05
-5.39074656720346e-05
-2.99813574767583e-05
-4.24420010966928e-05
-1.16179763175926e-05
-3.09555424921652e-05
-2.82864859169532e-05
-2.37250287087261e-05
-3.40219542726981e-05
-1.56366287329609e-05
-1.64830608575849e-05
-3.14015719310967e-05
-3.97736728848747e-05
-2.33748543738538e-05
-1.79767733755874e-05
-3.99852179185792e-05
-5.51656252033758e-06
-8.71184578907131e-06
-2.4751674737973e-05
-1.61382031470566e-05
-5.02411903198471e-06
-2.88858447046483e-05
-2.74382372029878e-05
-4.18140274317531e-05
-3.15313518398222e-05
5.04170676848862e-06
-1.17551013201751e-05
-1.80930862466569e-05
-2.46414738210043e-05
-2.76310559517455e-05
-4.49694851451622e-05
-3.50589625101841e-05
-3.90884857975727e-05
-1.35222118811859e-05
-1.49521342028378e-05
-8.95871304679944e-06
-3.36736494692191e-05
-4.25652113608635e-05
-2.19850242969038e-05
-5.46314610720379e-05
-2.85526382507485e-05
-3.03576605236567e-05
-1.56275096283915e-05
1.27427733534109e-05
-3.67742618632374e-05
-2.94424582592524e-05
-2.29056504868599e-05
-3.27072031746463e-05
-1.92016018590535e-05
-4.73176097501453e-05
-2.06490955953728e-05
-2.25867872475603e-05
-3.96687783783481e-05
-1.87119291906134e-05
-4.44192205106052e-05
-4.46347151863375e-05
-3.31607479387784e-05
-1.52282749206324e-05
-3.65210084909611e-05
-3.39425757719192e-05
-2.09556785201011e-05
-3.31247407925302e-05
-1.52039699280934e-05
-3.15596758848736e-05
-2.34176547033947e-05
-4.47139160225715e-05
-1.48495201012635e-05
-3.47162064075047e-05
-5.51304886442702e-06
-3.86269748163928e-05
-4.02078963610911e-05
-2.45974516401453e-05
-5.673432583747e-05
-6.2678003614036e-05
-3.8862851622562e-05
-4.3094323694637e-05
-2.99701806504529e-05
-1.15665492805965e-05
-1.34702378829566e-05
-4.18822361124876e-05
-1.69170941784443e-05
-3.96984753132711e-05
-2.48703876443195e-05
-4.93604731136994e-05
-4.49385485192479e-05
-4.66020004480664e-05
-5.16378908391363e-05
-4.07136531529497e-05
-4.07085303756814e-05
-4.29315927999025e-05
-2.05603424199739e-05
-1.69574903486986e-05
-3.73789495654367e-05
-3.66092010328723e-05
-1.10367176149208e-05
-1.44988197063716e-05
-3.90323334994268e-05
-2.04035171377812e-05
-2.31680529133057e-05
-3.96358528820165e-05
-2.01265486052642e-05
-9.27402156828705e-06
-1.1374420985561e-05
-1.95610488175789e-05
-4.91565382652182e-05
-4.64005468205228e-05
-4.90277956880656e-05
-2.01079468609228e-05
-3.92756021189521e-05
-3.13080973937417e-05
-2.20876895226789e-05
-3.19305371865665e-05
-2.50617519893457e-05
-1.403903227244e-05
-3.28257840172244e-05
-4.82518915929831e-05
2.49330994977244e-06
1.15439002595424e-05
-2.94178172089162e-05
-3.52047942329991e-05
-3.15446705547459e-05
-4.15280904404156e-05
-8.63803633101875e-06
-2.38771723083546e-05
-2.49450200336871e-05
-1.28203916353403e-05
-4.14382232136889e-05
-2.64205818656129e-05
-1.22784200925923e-05
-2.66361179055728e-05
-6.40150267678186e-05
-2.64612125194841e-05
-3.80285688307368e-05
-2.37559972729383e-05
-3.68887232689431e-05
-2.10458248725026e-05
-4.33882237616903e-05
-3.14699539260708e-05
-2.94134806654513e-05
-1.25365864156494e-05
-2.37758907054637e-05
-2.89124048032367e-05
-2.233119374837e-05
-1.63937880728537e-05
-1.50485469883579e-07
-2.9118174144837e-05
-3.81733474932552e-05
-9.82875325330367e-06
-2.63358967654251e-05
-1.25280961055837e-05
-1.78332851151644e-05
-4.95212532663678e-05
-4.28468799945947e-05
-1.6250308070541e-05
-5.08554787609801e-05
-4.45197729700477e-05
-1.35409282177757e-05
-2.7379961392501e-05
-1.01255753441615e-05
-7.97317843352588e-06
-3.64947598482305e-05
-1.96911423671605e-05
-3.61632250804449e-05
-4.08206262322164e-05
-2.33985257337975e-05
-3.31954949178591e-05
-6.40373905975123e-05
-1.85835682663637e-05
-2.26078529502261e-05
-2.56800573712301e-05
-3.01271919042987e-05
-1.49176164360067e-05
-2.79038167832911e-05
-5.5104943892318e-05
-4.01933351045334e-05
3.08475621242611e-07
-2.24250242672359e-05
-2.95679709686728e-05
-5.36262334262561e-05
-2.95575948657804e-05
-2.59331683982495e-05
-1.38379921160071e-05
-9.42325499861208e-06
-4.02101156498145e-05
-1.22623978298313e-05
-4.37014209278532e-05
-3.70115257375443e-07
-4.42597594322383e-05
-3.04840818148064e-05
-2.41721058514015e-05
-3.32910218193e-05
-1.77629474854664e-05
1.0212937354817e-06
-2.19458007422542e-05
-3.53104095746096e-05
-5.09209490962682e-05
-1.76110272601267e-05
3.13894832232367e-06
-2.33710268542754e-05
-2.926700282208e-06
-3.46239658266215e-05
-3.58119339732278e-05
-1.27109291950997e-05
-2.03347288676888e-05
-1.05872779038262e-05
1.38095664792146e-05
-4.44294161267209e-05
-2.26881645022627e-05
-2.49602717459186e-05
-2.29397476329746e-05
-2.57676300479907e-05
-4.16001846562489e-05
-1.78028652826913e-05
-1.08384445337081e-05
-5.94136880884267e-06
-4.06561741828119e-05
-2.81071084746196e-05
-4.12298716906254e-05
-5.71642490427295e-05
-3.84069180049997e-05
-3.00859113707558e-05
-1.29076220553015e-05
-1.92315924350958e-05
-1.25041204626216e-05
-2.34547873338553e-05
-1.87933156648005e-05
-2.81007817510422e-05
-1.13434936964167e-05
-6.37784032968181e-05
-1.49965617850846e-05
-4.4370565762941e-05
-4.87237172400598e-05
-4.09962561416046e-05
-5.29828974185749e-05
-3.3992533310723e-05
-2.66262983950886e-05
-3.4176301066455e-05
-3.95716578305779e-05
-1.64547374656652e-05
3.99598413204618e-06
-3.88901928431797e-05
-1.39978302448182e-05
-6.6629785375678e-06
-1.49581075623332e-05
-4.46647315574592e-06
-2.26666859099571e-05
-4.44667864150917e-06
-3.92252525918159e-05
-3.46828613270037e-05
-2.63373987145902e-05
-3.79494458091006e-05
-1.52211448590112e-05
-3.47614571931611e-05
-1.69043220912333e-05
-3.03096088029669e-05
-5.49495961105483e-05
-4.70728209540018e-05
-9.41462229967896e-06
-2.27143056968205e-05
-3.25991305742918e-05
-1.91195057009983e-05
-9.40460376955537e-06
-9.80936146534235e-07
-4.02801310544985e-05
-3.21907515879911e-06
8.17244499048818e-06
-3.72618148561671e-05
-1.00544767855421e-05
-3.53626858231326e-05
-5.06751461176037e-05
-5.19620594961796e-05
-5.06303064694461e-05
-4.15304836066538e-05
-2.66155401299048e-05
-7.09597485004445e-06
-5.08815632633163e-05
-5.20602667971184e-06
-3.482157781057e-05
-1.27022717488498e-05
-1.78573545084893e-05
-3.72715735800283e-05
-1.47712741228736e-05
-3.71762397271568e-05
-3.78896272459134e-05
-4.19080438629139e-05
-1.19910230514223e-05
-3.99485700117287e-05
-6.11091054158961e-06
-3.70116600476579e-05
-1.75530524102576e-05
-1.18175283962476e-05
-3.14236310232004e-05
-4.67611215533254e-05
-6.53617119865712e-05
-3.286606984266e-05
-3.23882925358277e-05
-5.58036373995464e-05
-4.41247095410564e-05
-2.27322140809052e-05
-2.98243630273846e-05
-4.03382114074541e-05
-3.51189068442267e-05
-1.78699727773771e-05
-4.21481948939651e-05
-4.22607129325301e-05
-5.06434278621478e-05
-2.33624667952636e-05
-1.47240279117348e-05
-3.59634946637638e-05
-2.8119770002382e-05
-6.68897101129208e-06
-2.7929277381035e-05
-4.74918374057643e-05
-3.91946408833889e-05
-4.71002258467611e-05
-1.14489008765696e-05
-2.11792399241941e-05
-2.30081553562201e-05
-3.2317587516293e-05
-3.0717083084625e-05
-4.08671955343903e-05
-1.93736580623498e-05
-4.84106373264588e-05
-1.9790939515759e-05
-9.18542835674172e-06
-4.4854068996439e-05
4.29880420325879e-06
-2.75824874807161e-05
-2.17098641682421e-05
-4.45351041080239e-05
-7.79170440845063e-06
-3.95975893946247e-05
-9.7743093688501e-06
-4.86763079782518e-05
-4.41642616781923e-05
-5.33872782804683e-05
-2.8963453480582e-05
-4.58840647259145e-05
1.68403364899434e-07
-3.7521921528102e-05
-3.84513615361458e-06
-4.5027558159115e-05
-3.81763932593803e-05
-1.63269821814329e-05
-7.48406080592941e-06
-4.66972920073023e-05
-3.43277711979115e-05
-3.70412124283353e-05
-1.43568488267764e-05
-2.74869402404403e-05
-3.60526532339566e-05
-2.45581703916435e-05
-1.91895547151783e-05
-1.3772798207904e-05
-1.34207185706548e-05
-6.61429085216936e-05
-2.15446356177965e-05
3.09105275223501e-06
-2.52254608016712e-05
-4.0040253661095e-05
-2.52210531081746e-05
-1.07384095703474e-05
-3.4745677459097e-05
-3.09881601777945e-05
-2.52094178093563e-05
-5.35782406790737e-05
-1.25659969639441e-05
-3.18227198969001e-05
-4.2286877090266e-05
-2.70001417637159e-05
-6.56025675753834e-05
-4.10636498249482e-05
-3.08628152519552e-05
1.22325940823656e-05
-5.36014368014131e-05
-4.15210960356916e-05
-3.82835684820976e-05
-2.92720611264706e-05
-1.42320364060628e-06
-2.30119329844907e-05
-4.69175105614827e-05
-3.14351300424729e-05
-4.28659330367892e-05
-2.87060578964368e-05
-5.37815275140337e-05
-5.43728523461173e-06
-4.93047294325126e-05
-4.30583808861722e-05
-4.8971947231607e-05
-5.34645538281649e-05
-4.19445172872772e-05
-2.21354435917756e-06
-7.18643865555539e-06
-3.1687078475754e-05
-2.88210859921681e-05
-1.99403687883004e-05
-2.73111639296743e-05
-3.85283832692741e-05
-1.57459774222225e-05
-2.4653571333494e-05
-3.8265434029174e-05
-2.7591626233371e-05
-2.65172981751766e-05
-3.20237122922184e-05
-1.18977786387766e-05
-4.04311645631579e-05
-8.22513917063819e-05
-3.00996879554165e-05
-3.48740506309428e-05
-2.42870427101925e-05
-1.95163395749896e-05
-2.17449228486235e-05
-2.81664027306656e-05
-4.47865615360964e-05
-3.76351996004635e-05
-4.33745114001721e-05
-2.93055446388643e-05
-8.29867838352902e-06
-2.30156432989457e-05
-3.21827849546022e-05
-3.25430560176579e-05
-1.67197253013691e-05
1.33744643299274e-06
1.04681201707459e-05
-5.05597836913519e-05
3.51588040522179e-06
-1.85415588076596e-05
-2.82627478987254e-05
-4.09370928727806e-05
9.11668418520493e-06
-4.7162149966775e-05
-1.70656404181558e-05
-1.88427824896106e-05
4.49333940301403e-06
-2.47988986367393e-05
-5.97403799961314e-05
-2.11527239610041e-05
-3.24511512669381e-05
-2.92692722302189e-06
-2.37127963965864e-05
-3.84873444589331e-05
8.51506074364182e-06
-3.49723882777909e-05
-2.26983586391557e-05
-1.92034914888177e-05
-9.2061409011942e-06
-1.54880430194396e-05
-3.48515013070208e-05
-1.33245843154235e-05
-4.0087358164995e-05
-3.479473493249e-05
-2.71656065182034e-05
-3.37763209701429e-05
-1.09804625242989e-05
-3.92285966484804e-05
-3.67997335417716e-05
-5.54527031899694e-05
-2.94896190875572e-05
-1.97651853244967e-05
-2.97558307163168e-05
7.97613605213696e-06
-2.48141173733742e-05
-4.37890611975888e-05
-2.073569183373e-05
-1.72260960958798e-05
-4.76353752700679e-05
-4.87825001325417e-05
-2.03844340499833e-05
-3.79010743159822e-05
-1.26851980106285e-05
-2.55492954260438e-05
-6.03658218524731e-05
-1.60417736883142e-05
-4.87535873510126e-05
-7.50582086499191e-05
-1.70854906296315e-05
-3.86310228987708e-05
-2.53147790299228e-05
-2.52838857251534e-05
-4.66495089974872e-05
-2.42810316545036e-05
-2.76378157774792e-05
-2.28433298104978e-05
-4.83592043055374e-05
-4.58970946373818e-05
-3.24776680291885e-05
-3.44455491214062e-05
-2.42743507840191e-05
-2.65218247066567e-05
-3.4946033996633e-05
-4.03447025923391e-05
-4.53413959678035e-05
-9.71388830992728e-06
-1.55232323355902e-05
-4.19089149868605e-05
-1.64313282796545e-05
-9.89750680328436e-06
-3.20709911470291e-05
-3.85329774914878e-05
-1.83507134456502e-05
-5.19090270884917e-05
-1.63900455943574e-06
-2.02541302527112e-05
1.13400823440244e-05
4.47389171735162e-06
-1.64388476619195e-05
-2.29589316622408e-05
-1.44021517572699e-05
-2.45832837011513e-05
-3.14045438227751e-05
-2.28447160081939e-05
-2.03347375188463e-05
-2.65139506667944e-05
-4.18680249210619e-05
-6.43345716990276e-05
-1.74599118105519e-05
-2.23951263592787e-06
-2.67027136322811e-05
-2.52506574204022e-05
5.81702955426409e-06
8.19349597447208e-06
-3.01909230621853e-05
-2.9358019580943e-05
-4.96069517940085e-05
-4.28830667731696e-05
-3.39171398134338e-05
-4.71792927933342e-05
-3.47047858977926e-05
-2.92458455314953e-05
-1.37043089628573e-05
-6.29773151852013e-05
-7.49310982684987e-06
-3.76726965478498e-05
-1.35680743099234e-05
-6.3364101928687e-05
-3.80906147045956e-05
-9.45571240692667e-06
-4.64891070806386e-05
-4.71855208232149e-05
-2.50673715434536e-05
-1.1579499456536e-05
-1.78324614983543e-05
-5.25882724012134e-05
-4.52229063455081e-05
-5.46919397519695e-05
-2.90932231480889e-05
-1.3709118192365e-05
-1.97821707415205e-05
-4.50927933826367e-05
-3.24494687301554e-05
-2.30925755119425e-05
-1.53882583203329e-05
-3.54029607784987e-05
-4.35178579310732e-05
-1.16052708020065e-05
-5.25885581489367e-05
4.83541582117909e-06
-3.00357495575764e-05
-4.09229357484587e-06
-2.55177607477912e-05
-4.41966456343636e-05
-1.70846687489631e-05
-1.20465742020638e-05
-1.18882803138294e-05
-5.61459509231417e-05
-5.17597028543439e-05
-4.05753404122442e-05
-2.53643480138951e-05
-3.08708060935925e-05
-1.86080282853355e-05
-4.18989398956524e-05
-3.74200239108996e-05
-3.40241615246288e-05
-3.40101406197446e-05
-7.38911675674167e-06
1.58390189947598e-05
-4.22325322540878e-05
-4.14192902368439e-05
-1.5013484251661e-05
-1.45397791595285e-05
-3.17444762361725e-05
-4.37833558211591e-05
-2.68732380851968e-05
-1.87270016613981e-06
-2.9684941133638e-05
-3.05471364985713e-05
-2.44090501288468e-05
-1.48942685777227e-05
-3.05113058195827e-05
1.60927167776157e-06
1.01296472337876e-06
-2.25483830504127e-05
-6.11692198687312e-05
-3.14887826625733e-05
-3.08854827898495e-05
4.77038083910282e-06
-8.49783943216567e-08
7.16693032627926e-07
-1.71249405476332e-05
-1.61204724663156e-05
-1.39486232140343e-05
-1.40547531357574e-05
-1.15894332607439e-05
-1.63676418114739e-05
-5.1113966371844e-05
-2.89338168104804e-05
-1.98013246889133e-05
-2.00740802675777e-05
-3.78016683733047e-05
-1.9941642353938e-05
-4.79894978139554e-05
-4.3721363355168e-05
-4.95319304909719e-05
-1.59226965169758e-05
-5.01338886730602e-05
-2.79304197727404e-05
-6.89634226201987e-06
-4.30537815072247e-05
-6.26415975211467e-05
-6.19579769225795e-05
4.25259296143629e-07
-1.72252212852263e-05
-3.87751900663857e-05
-3.1149683769837e-05
4.79168349032077e-06
-2.47362833133097e-05
-1.37449735973111e-05
-1.9750193908185e-05
-3.87914439663239e-05
-3.56382868305498e-05
-2.61802814231758e-05
-5.41343312441304e-05
-2.78948384667609e-05
-2.19618822078251e-05
-4.91911962876761e-06
-9.8517911329163e-06
-2.77074304885159e-05
-1.2226946003693e-05
-2.55877986987406e-05
-3.69742010467446e-05
-1.73051328500976e-05
-5.11407015570572e-05
-2.76882026290742e-05
-2.8872471520082e-05
-3.93784879670867e-05
-4.49721122558673e-05
-1.67480879085442e-05
-4.45253964084521e-05
-2.20551751708495e-05
-1.91862638868086e-05
-3.0543505502451e-05
-4.21059658052494e-06
-3.70105015442002e-05
-3.44474507386364e-05
-1.12571247197172e-05
-3.29001897281819e-05
-1.47487031614536e-05
-5.76426936541008e-05
-2.96763266913212e-05
-1.66725780069394e-05
-4.48691805279362e-05
-3.29912384763701e-05
-4.00046019257457e-05
-4.7091113387821e-05
-1.29617737548498e-05
-6.01493280496387e-05
-3.15636151962018e-05
-4.07280651022336e-05
-3.73907077039579e-05
-2.49074773962037e-05
-4.81678334591546e-05
-7.76847620300519e-06
-2.23332869689476e-05
-4.0574685882691e-05
-2.5302416579329e-05
-2.64900502932838e-06
-2.98545739630291e-05
-3.33532192877025e-05
-4.25709985797839e-05
-2.55104950915474e-05
5.4660565179474e-06
-3.26640826194525e-05
-2.88177164799186e-05
-4.08253164652642e-05
-4.24590795827395e-05
-2.86022000229199e-05
-2.5203166394771e-05
-4.80617620424676e-05
-5.16817928120353e-05
-9.31310245909343e-06
1.77119629463904e-05
-4.16891595205994e-05
-2.98287040049333e-05
-3.42055217793101e-05
-4.03106086359348e-05
-1.42183281309693e-05
-3.06917111359555e-05
-1.48578051617487e-05
-2.4016980431366e-06
-1.12646659770684e-05
-3.68478353712151e-05
-2.48252997407725e-05
-2.76867928345684e-05
-3.01630407854184e-05
-3.2697566496409e-06
-2.43740874705701e-05
-1.58660115625724e-05
-2.82794077061534e-05
-7.56682136425289e-05
2.59933623712929e-06
-3.47261160584962e-05
-4.88810994518477e-05
1.8555086440267e-05
-5.92838953960089e-05
-3.57268233705539e-05
-2.81450542003992e-05
-2.99832475564711e-05
-4.56081132679445e-05
-4.02607971770168e-05
-3.17869548498524e-05
-2.81559686310419e-05
-4.34368115083586e-05
-3.1783611981097e-05
-4.43341362385081e-05
-1.57947933252437e-05
-2.87731372214908e-05
-2.83053760140057e-05
-2.70899346132652e-05
-7.57861879405025e-06
1.38427640899816e-05
-2.76301402890278e-05
-1.66253311268176e-05
-1.76071258658141e-05
-5.17605648659437e-05
-1.63360181230621e-05
-3.52507747647597e-05
-3.68593016847645e-05
-2.94516313682277e-05
-5.27644960130847e-05
-1.56575500757366e-05
-3.75384072037792e-06
-2.96620287933087e-05
-4.69966528897521e-05
-4.70382237841867e-05
-1.50537186294978e-05
-5.44487559227552e-05
-2.64681802911959e-06
-2.44585730512008e-05
-3.49366336384773e-05
-2.22155836663641e-05
-8.27095031226375e-06
-2.88922989227081e-05
-4.57802193047376e-05
-3.8936384411526e-05
-1.65760823822452e-05
-5.44790651654357e-06
-6.47244021703292e-06
-7.93392793463002e-09
-2.85115041270932e-05
-2.2796356736383e-05
-1.99550667621844e-05
-2.35199080534066e-05
-3.48929288623118e-05
-2.24118071893654e-05
-3.80052977637925e-05
-1.85589222700572e-05
-1.81575470973771e-05
-2.00215918770167e-05
-2.10416752286529e-05
2.71806060649318e-06
-2.71881246491102e-05
-1.26681841064072e-05
-2.31237673179242e-05
-1.25061561839834e-05
-5.07076065402935e-05
-4.91062115765504e-05
-1.84660194836574e-05
-4.40272974953884e-05
-2.51713371911352e-05
-3.12768876517226e-05
-5.39731739173398e-05
-2.58776105577983e-06
-6.91176130502478e-06
-5.3361889787231e-05
-3.05233273319572e-05
-2.94559823553553e-05
-4.44885160052035e-05
-1.51352760834422e-05
-3.8467313306848e-05
4.70225837041241e-06
-2.251987957754e-05
-2.81995596726948e-05
-4.2116438515866e-05
-2.31432109193743e-05
-2.12841006432577e-05
-1.94691626768853e-05
-5.74486432460858e-05
-2.18137349994931e-05
-4.43429984913279e-05
-4.58645449942231e-05
-3.73123377483297e-05
-6.9193004587387e-05
-2.56813644924221e-05
-1.3072775937594e-05
-4.66681516045266e-05
-5.47965082712326e-06
-2.62844306678139e-05
-5.01399627299122e-06
-4.77754514769323e-05
-2.96572332848697e-05
-2.92909180351576e-05
-2.25787646705359e-05
-2.62798277528381e-05
-3.59073577252877e-05
-5.804287704052e-05
-1.42284981958379e-05
-4.13494005096565e-05
-4.02306304246588e-05
-2.77898444902453e-05
-1.28658533195623e-05
-5.00367508621274e-05
-2.83306685877428e-05
-5.77328590003692e-05
-2.6523904758363e-05
-7.38875647294059e-06
-3.73795513210709e-05
3.90505303441982e-06
-3.2974735124243e-05
-3.74945017860019e-05
-9.80298295515734e-06
-3.96856735732346e-05
-3.62996571795756e-05
-4.67322155555314e-05
-1.99506038021441e-05
-3.27514755424314e-05
-5.28388439444959e-05
-3.05693471597016e-05
-3.57026986394554e-05
-6.04098889294107e-05
-1.58719249470681e-05
-3.60962501222894e-05
-1.78622945211202e-05
-1.36887869639647e-05
-1.82736028116536e-05
-2.8959395005175e-05
-1.98554593880577e-05
-3.89969403666143e-05
-2.84139247102248e-06
-9.90958843831292e-06
-1.67377614435252e-05
-2.78548317264812e-05
-2.42223845423031e-05
-1.9958768570408e-05
-2.9925148203503e-05
-3.05131274284718e-05
-3.09677943031199e-05
-4.50305020600626e-05
-1.92662241260971e-05
-3.61457021322597e-05
-4.83421298336294e-05
-8.70488551890688e-07
-6.01240900405638e-05
-2.90125341600498e-05
-3.96563625172973e-05
-8.76882764849263e-06
-4.34123281692908e-05
-4.04889447846739e-05
-4.12329539811487e-05
-1.05487791192265e-05
-1.19447338242416e-05
-3.38454631029054e-05
-3.70743883337788e-05
-2.68396684415692e-05
-3.74000164251674e-05
-4.13522883773202e-05
-5.38107452529913e-05
-4.2508848663661e-05
-1.38887548211668e-05
-2.42568245416193e-05
-3.39084889004459e-05
-2.44585883612259e-05
-3.30384752680361e-05
-3.76867912904217e-05
-2.79908296141345e-05
-2.83061105287134e-05
-1.96131225530762e-05
-3.136968392769e-05
-3.89778258714714e-05
-2.47383817288537e-05
-5.46419070509792e-05
-1.35710157983413e-05
-7.12346049146542e-05
-4.00541346993649e-05
-4.92682338717379e-05
-3.97295807203939e-05
-2.22719932039794e-05
-8.26832011748818e-06
-2.28697831126912e-05
-3.57710914028949e-05
-6.68892755742392e-05
-3.15376162282624e-05
-1.90778890351357e-05
-4.49296864013855e-05
-3.46187401927178e-05
-2.73491977389416e-05
-5.91174892186001e-05
-3.91819828656144e-05
7.19101626975218e-07
-8.41438892962875e-06
-3.42638248898582e-05
-5.41758897895311e-06
-5.15254846335535e-05
8.09875386283231e-06
-2.3816520334244e-05
-1.63141074734935e-05
-8.73839886743817e-06
-3.67581139942074e-05
-3.36103623890611e-05
-4.61012449753831e-05
-1.25998813383015e-05
-1.44518980664728e-06
-1.02507201486513e-05
-8.4086547693451e-06
-9.98478512547007e-06
-2.80173398343948e-05
-2.34153570841969e-05
-2.859794616842e-05
-3.26547555983116e-05
-3.50045145987128e-05
-7.78092411848543e-06
-1.69397877591775e-05
-4.10119344979759e-05
-4.60876825023988e-05
-1.16344767814862e-05
-2.84076251968179e-05
-5.21317758875041e-05
-4.08063514534103e-05
-4.68383003198211e-06
-1.08057279332715e-05
-4.24275567538217e-05
-5.9464322520613e-05
-1.57007480955898e-05
-2.65916851981264e-05
-2.50586505286456e-05
-2.43608102049508e-05
-3.89208234124608e-05
-6.58535590588015e-05
-4.33217111812639e-05
-2.52813649205052e-05
-5.10223802070173e-05
-2.38619272463664e-05
-4.84398459453368e-05
-2.14598826614732e-05
-4.85443512125286e-07
-6.9252805983092e-05
-1.64108201856856e-05
-9.91896284715678e-06
-5.76157098222179e-05
-2.48185202358158e-05
-4.57314126061077e-05
-3.65524083049117e-05
-2.21095816938762e-05
-5.34560143236153e-05
-3.55533133724403e-05
-2.10689184738919e-05
-4.31524801440173e-05
-4.0966666791353e-05
-1.50884210420696e-05
-6.54200166999349e-05
-4.55166275936166e-05
-3.68783549428873e-05
1.32526024327873e-06
-8.57415057117572e-06
-9.37088785593868e-06
-1.76248781694695e-05
-3.50958936225581e-05
-4.08409538946204e-05
-4.30399753851744e-05
-4.3601370207357e-05
-3.47629615114982e-05
-3.70251643245251e-05
-5.64976608291294e-05
-3.5764152163107e-06
-2.94561901523894e-05
-2.3186311564404e-05
-2.53846780038736e-05
-4.10993114972293e-05
-2.74180334295398e-05
-2.54510576788778e-05
-2.6516837526962e-05
-4.26895131903536e-05
-2.39836994265478e-05
-2.7830051146487e-05
-5.73663088270549e-05
-7.47494836969491e-07
-6.46303487006611e-05
-1.28355313822362e-05
-2.02329436329578e-05
-4.89765930623916e-05
-2.06714852079954e-05
-5.97675075671118e-06
-1.16947730423111e-05
-1.88345514490856e-05
-4.07433055605446e-06
-2.49606295951829e-05
2.62454661319043e-07
-3.21056095692076e-05
-2.90782715066748e-05
-2.76019336379215e-05
-4.92229172210402e-05
1.77027074168295e-05
-4.90518171540541e-05
-3.39982835321603e-06
-6.19815248236948e-06
-5.77905410923262e-05
-5.34867332809955e-06
-7.12230315912038e-06
-5.91775217450275e-05
-4.07929351768174e-05
-4.18016857758879e-05
-3.93475356044974e-05
-2.96581527455031e-05
-4.36611287310255e-05
-2.84488089902775e-05
-2.17456755379619e-05
-3.75156337637496e-05
-1.6744288929284e-05
-4.9091528837854e-05
-3.33951439431653e-05
-3.96336284454903e-05
-7.47341909805569e-06
-6.12681460698848e-05
-4.54851478919181e-05
-5.35463267725537e-05
-1.81169365317344e-05
-7.1382069145433e-05
-3.73379891590069e-05
-5.4371748593745e-05
-1.73305666333851e-05
-3.89453433207457e-05
-2.58949948656239e-05
-2.79258413717043e-05
-1.58597727597633e-05
-1.12402976358736e-05
-2.83280022729042e-05
-4.78794288652065e-05
-1.60233836397327e-05
-4.46291831983667e-05
-3.30074645456548e-05
-5.15657585546732e-06
-4.70520265674202e-05
3.33882287161122e-06
-1.76428213741831e-05
-3.15388837178523e-05
-2.77003818571275e-05
-5.47762541241214e-05
-3.33090351338257e-05
-1.62668216288932e-05
-1.0753008501959e-05
-4.75525570797774e-05
-1.97811834641099e-05
-1.57117228113487e-05
-4.02769106683688e-05
-1.05068098087463e-05
-3.76734423292482e-05
-3.33317116430549e-05
-4.90203986214686e-05
-1.86760920145602e-05
-9.32861296607345e-06
-2.22702076715726e-05
-2.66474045212988e-05
-2.78784613347254e-05
-2.56879919068652e-05
-2.2985168509231e-05
-3.00223262993143e-05
-4.40810208887133e-05
-2.60508621431386e-05
-1.63094105416241e-05
-5.94618560811089e-05
-2.66089503980292e-05
-2.20025853197223e-05
-2.50688487591927e-05
-4.0316919367954e-07
-3.54691367471762e-05
-2.09062747874e-05
-8.94682237199143e-06
-3.88426924680538e-05
-2.71519645179358e-05
-2.74901567198605e-05
-4.13890772969012e-05
-3.83271509834274e-05
-3.04095480612875e-06
-3.62365395039531e-05
-3.19393264551342e-05
-2.72883094549951e-05
-9.00570316031639e-06
-2.78332775369856e-05
-3.985264663852e-05
-4.02169172999086e-05
-1.16087186060782e-05
-2.55288673668097e-05
-1.79859743307217e-05
-2.51304231035113e-05
-3.81543641923207e-05
-2.15304296538194e-05
-3.20489632566389e-05
-5.49633373579352e-05
-5.19403776039805e-05
-4.16070250558816e-05
-4.71546196058668e-05
-4.4845013601187e-05
-2.53576060509551e-05
-3.30843092337441e-05
-4.17585289570748e-05
-5.26257014288349e-05
-3.83133125679532e-05
-2.68710068110946e-05
-3.70090909585702e-05
-3.09144212331101e-05
-6.11100668343839e-06
-3.55342440262231e-05
-4.77748945081737e-05
-4.87383556868499e-05
-2.55049130376966e-05
-9.64211054002746e-06
-3.93189396513272e-05
-1.75817585431111e-05
-3.66403985701663e-05
-2.8873648087091e-05
-1.47701493233093e-05
-1.14860987089118e-05
-2.21239261940118e-05
-3.56254276771267e-05
-5.06997905641966e-05
-9.7295212241243e-06
-7.50465797572406e-05
-2.91457260462984e-05
-2.14712392999413e-05
-3.96994000906957e-05
-6.40509216706416e-06
-1.21586565632221e-05
-1.99645065668036e-05
-4.77712368799387e-05
-1.91420885832967e-05
-4.37601651464789e-05
-8.0054950341576e-06
-2.38865196859462e-05
-5.62720257710612e-05
-2.080176041783e-05
-2.24941826586015e-05
-1.8130959791978e-05
-3.35579667548066e-05
-1.93567898822773e-05
-6.98150541805475e-06
-2.12681669534279e-05
-1.71233279027516e-05
-3.348037053451e-05
-4.8727409641808e-05
-1.20276459328756e-05
-2.99394001509279e-06
-2.51451219757498e-05
-9.20627218741463e-06
-1.61208422662696e-05
-6.60274757792581e-06
-2.35315565620884e-05
-3.91667491142152e-05
-6.10377176145109e-06
-4.05084490930819e-05
-1.47369923288606e-05
-2.25487394271887e-05
-3.2252102949459e-05
-4.15787324717219e-05
-2.30454803765541e-05
-3.10938568839543e-05
-6.05555212165672e-05
-4.02350649396062e-05
-2.96273740285591e-05
-2.2283454446706e-05
-6.04465891595018e-05
-1.84112844273087e-05
-2.05393190175279e-05
-1.56354399539021e-05
-1.2034055439331e-05
-2.28032478792906e-05
-1.63486204698495e-05
-1.54781514776399e-05
-2.42953949797803e-05
-4.48163026059116e-05
-2.07315150974374e-05
-3.96015788138339e-05
-4.20970734659764e-05
-3.48482869578318e-05
-4.70459361230239e-05
-3.92572702403095e-05
-6.25681730076102e-05
-2.74099445660659e-05
-1.46036675558832e-05
-6.2481649878607e-05
-4.58211104512855e-06
-9.43099144377445e-06
-1.35456466875057e-05
-6.09968268628562e-05
-1.18902950385007e-05
-3.10057558338604e-07
-1.02475699934922e-05
-2.01539269915681e-05
-1.28120461523586e-05
-6.07533020843856e-05
-2.61891714684324e-05
-6.55678453568246e-05
-3.60023848596497e-05
-5.00682773357539e-05
-5.13068816857456e-05
-3.48337474142712e-05
-1.77609636067478e-05
-2.12187546270922e-05
-1.7425402622517e-05
-2.09060918279497e-05
-2.52818940439049e-05
-2.6981604666121e-05
-3.82073009092887e-05
-2.91069755470833e-05
-2.05057698865442e-05
-5.23517278213416e-06
-2.36987900649094e-06
-2.88684019708338e-05
1.64541734893479e-05
-2.75840961750991e-05
-2.61272614052571e-05
7.43275666996485e-06
-6.16940373991263e-05
-2.17104865137745e-06
-1.95470384195788e-05
-6.11791244117138e-05
-5.07140098351418e-05
-3.15767145339074e-05
-5.86792294379513e-05
-1.68172615312917e-05
-1.04875949808955e-05
-2.51794998443325e-05
-3.96824615222846e-05
-2.49201740946435e-06
-2.3864868688479e-05
-2.81760956519604e-05
-3.72399214617076e-05
-2.34220057266235e-06
-4.75737046891377e-05
-1.40688071726759e-05
-4.37341486810836e-05
-4.29137326255702e-05
-8.2195448511098e-06
-5.79611231680794e-05
-2.87007696315407e-05
-4.69420986308169e-05
-3.92583850983768e-05
4.1770469472746e-06
-3.63315763294562e-05
-4.16529739880866e-05
-3.25421790168442e-05
-1.42813186442783e-05
-2.48342651408953e-05
-2.8025249074426e-05
-4.5002576131829e-05
-2.49899212069727e-05
-2.97524931218887e-05
-2.00634815575581e-05
-2.67056203214842e-05
-4.18010292573609e-05
-1.98295951525524e-05
-1.29719022091581e-05
-2.16159112114577e-05
-7.33934939524836e-05
-7.21638725185843e-05
-4.95218261916013e-05
-2.67703129185123e-05
-1.84654772671529e-05
-1.39076762195118e-05
-3.20246738824267e-05
-1.52264303291033e-06
-3.24054805663743e-05
-1.59953972541575e-05
-2.53787144417087e-05
-4.18203399928236e-05
-2.87959181336517e-05
-3.14448353207763e-05
-2.67798987459426e-05
-4.54571572069878e-06
-3.34363404376569e-05
-3.93394372343953e-05
-3.94494687515769e-05
-1.21793837353342e-05
-3.93480020653819e-05
-3.74894058355634e-05
-2.87392470430299e-05
-2.26878979621853e-05
-7.32622801150464e-07
-3.22416691200438e-06
-1.10494263238089e-05
-2.59304669000564e-05
5.98728966001824e-06
-1.67827510756414e-05
-2.53396473536324e-05
-3.04422088921106e-05
-3.75412814132424e-05
-2.45047455402579e-05
-4.23169689526504e-05
-2.67651478761208e-05
-3.59857821702874e-06
-2.18159253029253e-05
4.52702020630157e-07
-1.21949591714216e-05
