# Supplementary material for: Research on computational propagation and identification of mine microseismic signals based on deep learning
Source: PLoS One. 2025 Oct 22;20(10):e0334641. doi: 10.1371/journal.pone.0334641 (PMC12543183; doi:10.1371/journal.pone.0334641)
Supplement: S7 Data — (ZIP) [file pone.0334641.s007.zip › 000100900001636.xlsx_0.txt_24.txt.txt]

-2.02169528847254e-05
-5.49426962038402e-05
-3.76612607416804e-05
-2.66064869910383e-05
-1.85926881949673e-05
-2.57126065241672e-05
-1.82361039227179e-05
-3.27533900650292e-05
-3.85764675704931e-05
-6.0062097302516e-05
-3.16421580499919e-05
-1.93610468650175e-05
-2.49038639611789e-05
-1.08473721078322e-05
-5.84706836170747e-05
-3.03123409589109e-05
-5.51968137623959e-05
-2.51082728917594e-05
-4.23567473523149e-05
-7.41313221042559e-05
-2.82346726588076e-05
-6.33357082653441e-06
-2.24732815631359e-05
-1.8381238020429e-05
-1.57921630666866e-05
-5.04278558712595e-05
-2.82368741732443e-05
-1.58473850177993e-05
-1.59288780907155e-05
-9.58160235124737e-06
-4.7216788177958e-05
3.15023910435589e-06
-1.77770127249179e-06
-5.08524447537809e-05
-1.95821255681309e-05
-3.47178917910872e-05
-3.51016934151608e-05
-3.53172794374847e-05
-4.73053128608317e-05
-4.46187972741652e-05
-4.19084437947638e-05
-1.1483569182409e-05
-2.80144303708014e-05
-4.11920804200853e-05
-1.48433432428808e-06
-1.28252092202071e-05
1.59991231064912e-06
-4.04672247338422e-05
-2.74293249491139e-05
-2.95500990789696e-05
-3.40825905724013e-05
-2.02838502093847e-05
-4.42287230902126e-05
1.0663951160253e-05
-3.12772960524238e-05
-1.85035172461621e-05
-1.44146596504604e-05
-2.75800021983387e-05
6.34495656369336e-06
-1.649828580884e-05
-4.78047877768857e-05
-2.18814622542707e-05
-4.9943764997164e-05
-1.7306942752356e-06
-3.68085899757112e-05
-2.52075680377787e-05
-1.96742247068656e-05
-1.77007968177226e-06
-1.53962502572454e-05
-3.61077613105821e-05
-2.36257061534852e-05
-4.1796917925284e-05
8.9593234861679e-06
-4.09793904175168e-05
-3.04122938474983e-05
-3.35528811432619e-05
-3.01489616272972e-05
-2.9406443723968e-05
-2.60442749493702e-05
-2.97416560107548e-05
-4.67059766959284e-05
-3.68166305023533e-05
-5.17631986099157e-05
-1.72763446887785e-05
-1.4849675221496e-05
-3.48680534481485e-05
-2.65083560392106e-05
-5.04129002657054e-05
3.09347950582938e-06
-4.65009757522948e-05
-5.4474236306716e-05
-4.46797890612016e-05
-2.85067256004218e-05
-2.05951060163439e-05
-4.93449201060265e-05
-2.77158069556439e-05
-4.30093259599662e-05
-3.58090052893593e-05
-3.20697203583398e-05
-2.62047931950059e-05
-5.47088458515554e-05
-2.99699881912913e-05
-2.51312381204242e-05
-5.07142319070492e-05
-3.0466039218911e-05
-3.48363717571918e-05
-2.70408338716103e-05
-2.41904596723424e-05
-4.86374002909311e-05
-2.57235090292992e-05
-5.98876343963283e-05
-1.8265861243438e-06
-1.35941163213137e-05
-2.71080034508887e-05
-3.44593086462792e-05
-2.51489516220672e-05
-4.38344055003997e-05
-2.770829726137e-05
-5.57599163851813e-06
-8.13567876599375e-06
-6.32443948292538e-06
-5.0889959358967e-06
-5.7637542283652e-06
-1.96698210938328e-05
-4.76099296943204e-05
-1.57038537174075e-05
-2.33574597878801e-05
2.68631559609987e-06
-1.18181550528653e-05
-3.48389546722921e-05
-1.49107544070685e-05
-3.37042268390422e-05
3.46079661003146e-06
-1.66843791779635e-05
-3.17548814970014e-05
-1.24414321347972e-05
-2.9852064735636e-05
-2.59313953741122e-05
-2.74899343523318e-05
-4.55927694716964e-05
-5.57695651765727e-05
-1.5324931115199e-05
-2.78079242738897e-05
-3.38685032029774e-05
-3.0945857571772e-05
-3.39038522175948e-05
-3.4214117225887e-05
-3.01617287519825e-05
-3.72066161865767e-05
-1.44441542304877e-05
-2.91444276926784e-05
-2.7474556763731e-05
-3.27370514157193e-05
-2.33960282347233e-05
-3.53910095264896e-05
-1.67548941202453e-05
-2.61410794498471e-05
-1.66756970545986e-05
-4.22630917172808e-05
-3.39066261965564e-05
-1.8191635850291e-05
-4.95050557170922e-05
-5.85693418514618e-05
-2.09138165280183e-05
-1.95180655946346e-05
-2.4215893772948e-05
-3.17587182252529e-05
-4.80008627660822e-05
-4.68399781750513e-07
-3.39987801551165e-05
-4.43176398855401e-05
-2.22350786477287e-05
-2.84079899657122e-05
-3.63449404386969e-05
-1.91009106016222e-05
-3.72556865380574e-05
-4.99721836773741e-05
-2.58542362300686e-05
-3.82525992463595e-05
-2.90677046339153e-05
-3.44437077216597e-05
-6.22345780999457e-05
-4.87267948640188e-05
-4.89107895531409e-05
-1.9840010261429e-05
-1.90750068957352e-05
-2.54054034878451e-05
1.33536086527806e-05
-4.18036544802257e-05
-3.27145964085959e-05
-1.91189502348185e-05
-9.31401414444268e-07
-1.31494796165977e-05
-3.81140819058459e-05
-5.3687040638803e-05
-4.81684490617187e-06
-7.56016064743068e-05
-2.76799154923129e-05
-1.88352529146827e-05
-3.66382773183194e-05
-1.96777394392134e-05
-1.68634634126659e-05
-3.12556127862103e-05
-2.75768014244687e-05
-1.99746426375751e-05
-1.37515972100281e-05
-3.50328323168317e-05
-2.85650807139061e-05
-1.5243128084836e-05
-2.43103945561132e-06
-2.12149275155485e-05
-6.50142950010936e-05
-1.05209500454487e-05
-8.92327998398211e-06
-6.89273872689908e-05
-4.0682857214787e-05
-3.28390274022746e-05
-3.23233052841308e-05
-4.2332770898489e-05
-9.63180150870856e-06
-1.6019936956583e-05
-2.73375321644518e-05
-2.03065368968842e-05
4.45553016807825e-06
-4.10962799582633e-05
9.1407757810354e-07
-2.3127559124048e-05
-2.8327439759699e-05
-3.82361130629857e-05
-2.83374223581242e-05
-4.85212018488903e-05
-4.05833342238211e-05
-2.21633784867606e-05
-5.40058708778769e-05
-3.19789302592925e-07
-3.28824626788864e-05
-4.39626413694162e-05
-4.72260125006826e-05
-1.92317876381655e-05
-1.01220531990243e-05
-3.03386768419526e-05
-1.6145258113783e-05
-3.45640574680341e-05
-4.02297013593862e-05
-3.9710341558722e-05
-4.00203165568897e-05
-5.91943299385197e-05
-1.8222095566568e-05
-1.8940924641786e-05
-3.04271948951927e-05
-6.36841198862604e-06
-2.84375100193207e-05
-2.43709124494505e-05
-3.75025569677578e-05
-2.47371607244373e-05
-2.4277875003391e-05
-2.0855715117891e-05
-1.26405028573179e-05
-5.03823922409037e-06
-3.41794990461635e-05
-2.52694932541575e-05
-1.9618831875196e-05
-5.58558985295882e-05
-4.98873110400142e-05
-3.8394357441284e-05
-2.98057074380316e-05
-7.15768676476717e-05
-2.92531962299532e-05
-2.76586189826295e-05
-2.61262586945067e-05
-4.38603328081796e-05
-5.9345322340703e-05
-4.47544864679287e-05
-7.15865911086389e-06
-1.16790739662281e-05
-2.97919652040587e-05
-3.49350979564349e-05
-1.13416837125935e-05
-4.18213495741893e-05
-3.63727083916624e-05
-4.41845610841763e-05
-2.8736085231082e-05
-2.59796592078031e-05
-3.74821621096675e-05
-3.88384905190111e-05
-1.89449008110251e-05
-5.09889088513493e-06
-1.04148786931625e-05
-6.14783740771625e-06
-4.38049228976268e-05
-2.66130201729979e-05
-1.05443788927509e-05
-3.1884520107104e-05
-2.81713693842181e-05
-2.62119193593273e-05
-3.91068679646582e-05
-5.15236039849025e-05
-1.22912122391394e-05
-3.14028314920018e-05
-2.1636636493318e-05
-1.38275419573542e-05
-3.73092371644515e-05
-3.80354596478289e-05
-2.41674513772539e-05
-3.23375175752146e-05
-5.28602379488738e-05
-4.47886623142661e-05
-2.27785803264907e-05
-2.33172022649296e-05
-2.04490199052254e-05
-4.42144341660154e-05
-5.28934194414199e-06
-1.44161330340461e-05
1.22147323527448e-05
-5.97041467471852e-05
-4.7507415347125e-05
-3.06760132609318e-05
-1.71351856629443e-05
2.59794445682948e-06
-2.15300437051125e-05
-1.81600793844322e-05
-4.57699441386486e-05
-1.10437922388746e-05
-5.79514325262925e-05
1.33467460664077e-06
-3.10885071092598e-05
-1.32710509106391e-05
-2.085479834697e-05
-4.4482444109843e-05
-5.20248590302803e-06
-1.04826294990742e-05
-3.62952487470998e-05
-5.3765940006875e-05
-1.70479909236044e-05
-4.7100940063743e-05
-6.87056512448737e-05
-2.12001117536414e-05
-4.53315751647669e-05
-2.00347950749957e-05
-3.88317354157002e-05
-1.00032104492842e-05
-1.92322179231209e-05
-4.95936182682979e-05
-4.15003722733135e-05
-4.04103688771924e-05
-6.20625566522618e-05
-3.45831769083546e-05
-3.47748729358256e-05
-1.62643356856745e-05
-1.91918775959308e-05
-3.3683057481434e-05
5.00354850540385e-06
-1.24277269276288e-05
-2.35104015045819e-05
-1.37440534087214e-05
-3.75568784143369e-05
-1.72968153818953e-05
-2.80506922498853e-05
-1.11236359809859e-05
-2.86087269061115e-05
-2.71305520826565e-05
-4.21544695462854e-05
-1.50093818987331e-05
-1.74473188584298e-05
-2.09207198644936e-05
-1.32590656233105e-05
-9.79341775224423e-06
-1.05658398745151e-05
-8.35889691061192e-06
-6.0963296919504e-05
1.61754070495635e-05
-2.65169018472222e-05
-1.38100759594207e-05
-3.01131146058341e-05
-2.20037088138003e-05
-4.8325430113025e-05
-2.07612591599163e-05
-2.14418008568799e-05
1.15398575112509e-05
-3.34564538079399e-05
-1.81916993762289e-05
-1.93127404772525e-05
-1.71647287572195e-05
-3.58556660212029e-05
-3.54825921622061e-05
-1.63396315331266e-05
-2.60647478322648e-05
-2.62112095078618e-05
-3.92925683567358e-05
-2.17591750602902e-05
-4.43275019775843e-05
-4.93328535133962e-05
-2.42559750639716e-05
-5.44284244256357e-05
-5.58774964590551e-05
-1.74839353234679e-05
-4.12216721240612e-05
-5.00028155164118e-05
-3.07428022064549e-05
-2.35794355676405e-05
-3.98311751787864e-05
-1.72784083733639e-05
-1.00433648671331e-05
-6.99944949787682e-06
-1.55080154077823e-05
2.87852677270673e-06
-3.77940810559318e-05
-8.85687381871871e-06
-2.90069271661625e-05
-3.68285272010334e-05
-2.61165079673916e-06
6.30057299614112e-06
-2.91048732621732e-06
-2.83737151486829e-05
-2.1089428507261e-05
-1.17214027582187e-05
-2.05886675688441e-05
-3.02568970569261e-05
-1.17225109069256e-05
-5.08544718507358e-06
-1.35224884248927e-05
-2.46363659279361e-05
-3.49174656498551e-05
-1.98885416539664e-05
-2.55828637274289e-05
-2.83566025425096e-05
-1.59450106600951e-05
-1.13648159060152e-05
-5.34445011639646e-05
-3.89484005182325e-05
-8.35482751393645e-06
-1.05281705496357e-05
-4.6590807522549e-05
-2.87594144723959e-05
-3.58080171081859e-05
-4.20859005738155e-05
-6.03743204195598e-05
-3.12991373731843e-05
-4.10316510666703e-05
-6.27609982585289e-05
-1.08397639376806e-05
-3.6816654845577e-05
-2.70020890032226e-05
-3.58019089802933e-05
-4.52734257415504e-05
-3.8926526275082e-05
-2.24657935625199e-05
-4.56592937096626e-05
-3.13807711884853e-05
-8.4957509934928e-06
-1.50143375111587e-05
-2.26117583696406e-05
-5.10211633395403e-05
-2.90130222113434e-05
-2.04829732783583e-05
-1.87350831744281e-05
-5.13438838993212e-05
-4.50373675194441e-05
-1.83978438448101e-05
-2.10190390958873e-05
-2.05482761356825e-05
-2.20688856701077e-05
-1.32989803697933e-05
-8.36948161695228e-06
-1.90397169164965e-05
-4.69775336926336e-05
-3.48073631925267e-05
-4.96864406476118e-05
-3.50342213616151e-05
-4.56708036952691e-05
-2.4652499886932e-05
-4.68268636949719e-05
-2.66442231605655e-05
-1.83730470000687e-05
-4.10830106394097e-05
-3.29416494464746e-05
-3.88770368061789e-05
-4.99767582980963e-05
-4.5354181249262e-05
-2.4156135993848e-05
-4.25235808796407e-05
-4.58642935653585e-06
-1.35051830779846e-06
-3.33840931598697e-05
-1.45624426430112e-06
-3.85234826768733e-05
-4.14306554235661e-05
-1.13519729265636e-05
-2.35015648064465e-05
-2.20513051632598e-05
-3.77951235523189e-05
-4.20555113222935e-05
8.10364339420023e-06
-4.43958740373008e-05
-3.81169765650364e-05
-1.69220298520433e-05
-2.6505610762342e-05
-9.051575863115e-06
-4.92870724064712e-05
-3.3795257216103e-05
-1.91502066603811e-05
-1.72368959949958e-05
-2.31880352033771e-05
-2.045842550813e-05
-3.13582236494333e-05
-2.40228842485894e-05
-1.25125374983888e-05
-3.49684340398573e-05
-1.70592854536977e-05
-3.17335853571857e-05
-2.62394120848616e-05
-2.9414683281168e-05
-5.04875086875722e-05
-7.49549476715534e-07
-3.05294865102322e-05
-5.09832445062122e-05
-4.48526994870062e-05
-3.53425286775561e-05
-2.37627115679993e-05
-4.80291805918382e-06
-2.43463418208387e-05
-2.97890445763426e-05
-2.9350532725676e-05
-1.28874952424408e-05
-3.95567748209526e-05
-5.09095090512098e-05
-7.11254688922352e-06
-1.96666978964586e-05
-1.41786265507817e-05
-8.98029514383263e-06
-2.49850119622514e-05
-3.24882133824461e-05
1.16384576981085e-05
-2.55207570955789e-05
-1.43910975303293e-05
-1.94344790159471e-05
-4.82679363878432e-06
-7.57384596679876e-06
-4.5478078394592e-05
-3.04409115329293e-05
-2.67751385205466e-05
-4.05207636023259e-05
-2.81486451857446e-05
-4.73281456133305e-05
-2.21070321419458e-05
-3.36228152376994e-05
-1.28844322919405e-05
-3.69193728253114e-05
-5.71175690347106e-05
-4.66557016901201e-05
-1.01304129648906e-05
-1.50649898514731e-05
-3.26234469357599e-05
-2.93644745387754e-05
-3.35481553036551e-05
-5.96326775761056e-05
-2.54918850079721e-05
-4.26460570986133e-05
-5.78929653807681e-05
-5.03035339573537e-05
-1.31313282735082e-05
-5.855799949022e-05
-2.20927402885394e-05
-4.59617723253129e-06
-3.46385295257965e-05
-5.35974973471755e-05
-3.93371516255396e-05
-1.27306871312815e-05
-3.38763245592989e-05
-2.49473676707053e-05
-3.57337919472713e-05
-3.50367100747108e-05
-3.63015469706197e-05
-3.52717296312507e-05
-4.64551580648769e-05
-3.96276367790952e-05
-3.05740054231499e-05
3.45658200781942e-06
-4.23251824974803e-05
-3.01533103320353e-05
-8.2222574240684e-06
-2.58148412177192e-05
-3.60209315597535e-05
-1.34796465759036e-05
-2.16959314778322e-05
-4.74502755242302e-05
-1.86779335311145e-05
-4.68174369682439e-05
-2.42331953377706e-05
-3.65000246414609e-05
-4.63312411765245e-05
-5.10714696470852e-05
6.55340320637788e-06
-2.78692063794484e-05
-3.56784012321773e-05
-1.32358050821377e-05
-3.91002036150623e-05
-1.84946743358285e-05
-4.8054452344001e-05
-3.93458274294095e-05
-2.65554898251406e-05
-1.17997562760631e-05
-1.55511825929542e-05
-1.49820814614978e-05
-3.22573282786293e-05
-6.18522067738857e-05
-2.10402510595878e-05
2.9109144148979e-06
-5.16896014833923e-05
-1.87201720650837e-05
-2.5286299103941e-05
-8.67435398854056e-06
-3.5884726779803e-05
8.16676454478375e-06
-5.17100055063667e-05
-2.54166382005884e-05
-2.75418993641955e-05
5.87466539494209e-06
-3.56430514390266e-05
-2.58389873283071e-05
-2.63511158924483e-05
-1.67558975385746e-06
-1.72620155307782e-05
-3.32812750282993e-05
-3.8657511675887e-05
-4.02027780190587e-05
-1.18964549083114e-05
-1.95264180831086e-05
-4.19253410312658e-06
-2.73538745764202e-05
-2.18964913715003e-05
-2.34338160985329e-05
-4.71231703466982e-05
-3.09515363976498e-05
-1.2970759416326e-05
-3.04866846045467e-05
-4.61324062467708e-05
-2.70878096259761e-05
-1.61362112684712e-05
-7.75746617648954e-06
-4.76176563676084e-05
-3.02343734627796e-05
-3.99006915880844e-05
-9.467876261307e-06
-4.35048080747886e-05
-2.44219702983213e-05
-3.45661755516178e-05
-2.10841640798212e-05
-7.28210883969742e-05
-3.24551376895777e-05
-4.86815677411884e-05
-4.4003654795362e-05
-5.30119772035342e-05
-2.61755671105747e-05
-4.57011076952315e-05
-1.03874436269191e-05
-3.41324973371176e-05
-1.66760646920994e-05
-3.60991328887718e-05
-2.12558586980899e-05
-2.90553321843265e-05
-1.87497247181064e-05
-2.46819572323467e-05
-3.89334179403095e-05
-2.76666423500681e-05
-3.69589444902374e-05
-2.24183967857629e-05
-2.7335146955035e-05
-1.92144024235366e-05
-2.35107729729362e-05
-3.59094584569079e-05
-2.19465636127528e-05
-5.27708975952853e-05
-4.42177121796361e-05
-1.12862075463832e-05
-4.04261722360168e-05
7.90084442392747e-06
2.20119454777204e-05
-5.23505771028575e-05
-1.48427234107903e-05
-2.82725190097905e-05
-4.52898927246699e-05
-3.22765215640068e-05
-3.56513049383976e-05
-2.61379058602053e-05
-3.65931917596723e-05
-2.25511707028018e-05
-3.50496379578304e-05
-1.63607094131661e-05
-2.58589927350366e-05
-1.77307407499403e-05
9.66169369843485e-07
-1.72269710294233e-05
-1.59990060947711e-05
-3.59963097507582e-05
-2.03405745947366e-05
-1.50530400113519e-05
-4.89574044462039e-05
-4.38638839479022e-05
-4.538832518345e-05
-4.67156046978792e-05
-1.61816836510365e-05
-3.42848730360099e-05
-8.12022863145195e-06
-5.30976906748352e-05
-2.47535986299647e-05
-1.94702357779216e-05
-5.77503328373782e-05
-5.61583374289928e-05
-3.05563793225063e-05
-3.46551866795491e-05
-3.9577560892399e-05
-2.48134862720006e-05
-1.88651925693046e-05
-5.01493179457943e-05
-2.5742829624699e-05
-6.04245339601742e-05
-3.76132773209033e-05
-2.56786625530962e-05
1.47779690003386e-05
-1.86277493789696e-05
-2.40009601629627e-05
-3.3915099904002e-05
-1.22585941608508e-05
-3.58985553701866e-05
-1.78532797808295e-05
3.58873787503439e-06
-3.15577992976954e-05
-5.40209925842597e-05
-5.6999448486764e-05
-3.59309172436652e-05
-2.4833334618324e-05
-9.80991462232303e-06
-4.73196024344494e-05
-5.56022051316642e-05
-2.96475361763953e-05
-4.19958003513366e-05
-2.40255685853719e-05
-2.58500597921505e-05
-1.21611926676665e-05
-3.15836089997718e-05
-5.56000376522979e-05
-2.72771454955976e-05
-1.56142373197537e-05
-2.90044405951631e-05
-5.19314913685738e-05
-1.77737134637071e-05
-5.31982575961926e-05
-1.22198711463125e-05
-6.46683402025442e-05
-2.92140583004608e-05
-1.50005133203482e-05
-3.29948081317254e-05
-7.33707130673136e-06
1.07307252454886e-06
-5.71154441981499e-05
-1.85500501112363e-05
-1.45203852199881e-05
1.08326911590273e-05
-3.09098424172797e-05
-4.39367421575217e-05
-5.60241792715558e-05
-3.83441632307208e-05
-3.77686194134694e-05
-4.12067938869129e-05
-2.34315164961224e-05
-2.6333549828419e-05
7.23076614963685e-06
-2.05203768058673e-05
1.00739656800034e-05
-3.26101452881268e-05
-1.91066658333872e-05
-1.51938390421932e-05
-1.21797616054641e-05
-4.88319851113065e-05
-8.05474679115794e-06
-6.24943356420581e-05
-3.06966234016166e-05
-3.24658419127068e-05
-2.59805234670032e-05
-9.44440164287233e-06
-1.16334335301454e-05
-5.25318702560645e-05
-6.99421283258366e-06
-1.07636444593255e-05
-4.99239702005143e-05
-2.5129447234267e-05
-1.97226601770337e-05
-5.25096779477826e-05
-7.22078581983165e-05
-4.25892903034264e-05
-2.78427299112773e-05
-3.35214687110851e-05
-2.58481495205572e-05
-4.97889463739119e-05
-3.58944615745948e-05
-2.20253492338979e-05
-3.64341364627012e-05
-3.45543234990846e-05
-1.80482248099416e-05
-2.66347179232121e-05
-1.55037461100771e-05
-4.64491900712061e-05
-5.21917835778375e-05
-4.14845630876326e-05
-3.07011084583247e-05
-3.22308228661974e-05
-4.52649191588349e-05
-3.29725048903102e-05
-3.03287342200049e-05
-3.95432716652166e-05
-4.25030945378252e-05
-4.99973534240201e-05
-6.31103152385826e-05
-4.96021008143752e-05
-8.83763952146326e-07
-6.27980779477435e-05
-5.96252494444025e-06
-3.73762032816084e-05
-1.43722575972311e-05
-5.50189889467972e-05
-1.61008806787898e-05
-4.95060047380631e-05
-2.22095130509496e-05
-1.99500122738286e-05
-1.1013839423789e-05
-2.91968246874828e-05
-4.52501472133859e-05
-1.69502413849727e-05
-3.10085242377585e-05
-1.97195261213115e-05
-1.49487392077645e-05
-1.60402625544301e-05
-4.94575132736538e-05
-3.59809238797441e-05
-1.03780100597042e-06
-2.42391194855396e-05
-2.13901020553158e-05
-3.47808536735695e-05
-5.7632657289257e-05
-3.19246001921584e-05
-3.29467911209641e-05
-1.10133071431992e-05
-7.66401058931877e-06
-4.00976932170968e-05
-2.62733949103346e-05
-3.17679896849972e-05
-3.96974605042246e-05
-2.13507374895446e-05
3.29721145960821e-06
-1.84846153858435e-05
-4.26470796100397e-05
-3.78863137666384e-05
-2.07351038795968e-05
-4.12343789750632e-05
-5.56706717040298e-05
-2.23247830432925e-05
4.35153779063759e-06
-2.68063145647585e-05
-1.52474133142247e-05
-5.63994471841533e-07
-2.98526219310543e-05
-6.23905021332048e-06
-6.12650613294095e-05
-3.22759248359897e-05
-3.28485462780986e-05
-6.06138308709285e-05
-4.96758529195516e-05
-3.52325829147433e-05
-4.16002477194414e-05
-1.37099584013715e-05
-2.12382771638771e-05
-4.97076418016168e-05
-1.88376095086093e-05
-5.0911435515067e-05
-3.77318427704498e-05
-1.20477989554194e-05
-4.6831880852262e-05
-3.86499587698168e-05
-3.5797637373523e-05
-4.91016765970787e-05
-6.44107805087018e-05
-3.31391079310743e-05
-1.72468913277256e-05
-3.34488074215964e-05
-1.25954683059817e-05
-2.18010705631592e-05
-3.47613990299201e-05
-1.5188135485911e-05
-4.00070122821932e-05
-9.04393005998341e-06
-1.06282532803251e-05
-5.57113235834694e-05
-3.56325643761958e-05
-5.12470750325914e-05
-1.90464904880327e-05
-5.13315275865797e-05
-2.85581413364416e-05
-3.34965505910203e-05
-4.30238626196801e-05
-3.98466280938336e-05
-4.50229924984205e-05
-1.6125784700782e-05
-4.43109115397927e-05
-2.95800456389724e-05
-3.53778625716857e-05
-3.2041860497457e-05
-4.78536766679327e-06
2.25743541432269e-06
-2.70107728513718e-05
-2.24518912038359e-05
-4.91456270918668e-05
-3.39490707195682e-05
-1.95658561306658e-05
-5.21013979197038e-05
-3.83694544073877e-05
-4.79917058313731e-05
-5.5631422863765e-05
-4.22652830512498e-05
-1.86736790274179e-05
-2.24699995498175e-05
-1.13703982744678e-05
-2.65789001218834e-05
-3.29896447605474e-05
-3.40155055087712e-05
-1.60391167889574e-05
-2.9123163350021e-05
-3.19276350476543e-05
-2.39497879769495e-05
-3.32734534663953e-05
-2.17160707975817e-05
-3.40069042752865e-05
-2.04996815056458e-05
-1.55781290025576e-05
-2.32007558737375e-05
-4.48722126562954e-05
-2.75219937409851e-05
-1.07832749856838e-05
-3.20122620811155e-05
-6.06706744156674e-06
-1.85561018973753e-05
-2.97127838308748e-05
-2.64137723236588e-05
-2.74656009006218e-05
-4.32011573542925e-05
-3.67578223555475e-05
-4.760546331577e-05
-3.04564431946961e-05
-5.78841424781481e-05
-2.52742684568941e-05
-4.93547044814724e-05
-4.44729921973759e-05
-7.6691236973741e-05
-3.25436450219795e-06
-1.74297345421386e-05
-1.89949834897791e-05
-5.21664808482312e-05
-4.93785537503487e-05
-2.77267685800575e-05
-3.38118716660205e-05
-3.5073160318435e-05
-3.76745500955785e-05
-7.08373409148441e-05
-2.22902478234321e-05
-4.1354943688226e-05
-4.81855601766723e-05
-1.39068232518204e-05
-2.17747230665947e-05
-3.45140156544962e-05
-5.30938284627612e-05
-4.29764505978326e-05
-2.81995072677191e-05
4.7564595414631e-06
-3.89911023071832e-05
-2.40214106587013e-05
-3.70038744919826e-05
-2.00882047566381e-05
-1.93904574985733e-05
-3.53442567812975e-05
-1.85277371347421e-05
-3.17653724202594e-05
-2.80414368692982e-05
-4.70936759520616e-05
-1.72400176856688e-05
-1.44955210896067e-05
-4.52795946722372e-05
-2.44340858504825e-06
9.05156568079021e-06
-2.26082424220529e-05
-2.0371481325264e-05
-4.92120250600036e-05
-1.69247065200063e-05
5.60523167021419e-06
-3.66022345151976e-05
-3.61796903594894e-05
-3.53315197014102e-05
-4.192315836889e-05
-4.96229638392641e-05
-3.99952220206852e-05
-5.00520095113155e-07
-3.46683716522465e-05
-2.83566434648542e-05
-9.4921039113268e-06
-5.43939297039567e-05
-5.97361485390222e-06
-2.95811320031678e-05
-3.2532494956163e-05
-1.5362038810294e-05
-4.65089999919767e-05
-2.5161493679214e-05
-3.41470487225987e-05
6.3115982461159e-06
-4.34737284051503e-05
-2.78575594212871e-05
-3.6813731220383e-05
-3.97424675234965e-05
-3.65980405832561e-05
-1.99919008249599e-05
-1.6465159309287e-05
-3.9610346610379e-05
-5.8170214744335e-05
-2.50321073555552e-05
-4.6709338876073e-05
-2.94175928465758e-05
-1.61779927216515e-06
-2.97181676896771e-05
-3.82679170263744e-05
-1.30893935061399e-06
-4.80597559559299e-05
-5.19071443518446e-05
-2.66759856179358e-05
-7.71444771008066e-06
-1.20014049153002e-06
-3.0176906810583e-05
-4.05809010852611e-05
-2.53565521997305e-05
-1.10209775451626e-05
-5.295446138518e-05
-3.59809879295569e-05
-4.09596087145036e-05
-1.70895867120861e-05
1.08473030867781e-05
-3.54622063749714e-05
-4.09448811856065e-05
-4.27050192998977e-05
-5.55395957649357e-05
-1.0652281273278e-05
-3.9113303249271e-05
-1.84290268513251e-05
-1.71594509836406e-05
-3.47537060527382e-05
-3.93589096815696e-05
-2.36128372441535e-05
-3.86996654580861e-05
-4.00058073508889e-05
-2.01753604912299e-05
-2.06389630737969e-05
-2.76684564186635e-05
-3.56265073240615e-05
-4.72781829657907e-05
-6.41154436233183e-05
-3.84202109104093e-05
-5.59522617552989e-05
-3.51375493061413e-05
-1.51846742025843e-05
-2.96759605198247e-05
-8.16952404844362e-06
-3.07602562887526e-05
-1.86657670470128e-05
-1.78157448711436e-05
-5.43005934767481e-05
-1.12254092476519e-05
-2.17567997767708e-05
-3.00994845462054e-05
-2.08110147083393e-05
-4.63248642802641e-05
-3.28524681033942e-05
-7.54600388070955e-06
-4.87153491775737e-05
-3.05260067487115e-05
-3.41053349490266e-05
-1.35972464916041e-05
-3.03196339707155e-05
1.4969491458505e-05
-2.85936488835788e-05
-3.28228505265424e-05
1.90745509046288e-05
-3.41879203391664e-05
-2.12348808009555e-05
-3.58790580578643e-05
-3.54563198756169e-05
-1.26795807868545e-05
-3.66202773821401e-05
-5.78254854962354e-05
-9.08283257775564e-06
1.29873047922605e-05
4.7522850986874e-07
-4.73499439459552e-05
-7.75710574838839e-06
-4.59706087498294e-05
-1.15976039185506e-06
-2.81162164326046e-05
-2.72891154853143e-05
-2.18880867561834e-05
-5.69613772727743e-05
-4.02109885816066e-05
-2.20396653234764e-05
-1.97351176432267e-05
-2.59467996961658e-05
-2.9736547230989e-05
-2.17407830128833e-05
-4.6894089331692e-05
-5.87364423824315e-07
-3.36012082009009e-05
-1.31940769843021e-05
-2.81823149867766e-05
-3.30533814792895e-05
-3.72261318333742e-05
1.27457491766201e-05
3.97169055943011e-07
-3.56492521398806e-05
-1.76221885098329e-05
-3.12108123160971e-05
-3.18308023015589e-05
-4.63962746356894e-05
-5.51429372392753e-05
-3.93112706555321e-05
-1.34979545367576e-05
-1.31554210611757e-05
-2.85290081363424e-05
-4.62505423826633e-05
-4.40543376169383e-05
-3.28813564300815e-05
-1.17948151649666e-05
-4.87095226257969e-05
-3.89106812232707e-05
-3.39764846817416e-05
-3.5001472980796e-05
-2.32020812080693e-05
-3.022255213776e-05
-2.95751077272304e-05
-3.10516152256024e-05
3.36945105733222e-06
-4.3426807402576e-05
-1.2211342515019e-05
-3.47359882335418e-05
-3.14257358632154e-05
-2.04087114683099e-05
-4.26362489259069e-05
-4.35287660885509e-05
-4.22535120088696e-05
-2.43755692692991e-05
-1.75465956049542e-05
-6.072589855289e-06
-1.27498224484877e-06
-2.13225064192991e-05
-3.06326994972181e-05
-3.81705246234714e-05
-2.92525398984057e-05
-2.7649311144035e-05
-1.35108296649411e-05
8.87145534513389e-06
-3.39931641575511e-05
1.33654833918995e-05
-3.91814201807955e-05
-3.26598066599141e-05
-5.87345385129215e-05
-1.69619707139474e-05
-7.97095859288516e-06
-1.29237173052625e-05
-3.65177358760605e-05
-2.34023162072072e-05
-3.13188418486488e-05
-2.95877898275583e-05
-2.29574654309545e-05
-2.25661806247259e-05
-4.46900794813648e-05
-5.85322503314353e-05
-9.06200055959481e-06
-3.34364845105622e-05
-1.09700889431685e-05
-2.07518538996451e-05
-1.44526395755153e-05
-3.24763358286762e-05
-3.59624451734745e-05
-3.26930095979093e-05
-1.53798647204059e-05
-3.27423346415311e-05
-2.44509686008247e-06
-3.47567363555273e-05
-5.82733981877798e-06
-3.66978673906926e-05
-1.14613578008391e-05
-2.61946823601676e-05
-2.37394392461695e-05
-2.59763453885747e-05
-3.49322480361444e-05
-2.70169530548228e-05
-2.97201367493942e-05
-3.52279506157854e-06
-3.39813767919973e-05
-3.70790113030185e-05
-5.16043826250205e-05
-3.41089833990567e-05
-6.28153785443229e-05
-4.63259630428892e-05
-1.8105032862808e-05
-4.27513028578024e-05
-1.86252761113429e-05
-1.6577494913461e-05
-1.51180871127724e-05
-1.84825526436337e-05
-3.43312949273324e-05
-6.25291836379066e-06
-2.69015346420289e-05
-3.90617452671742e-05
-2.78438226557508e-05
-1.15659660140103e-05
-2.59529038722331e-05
-2.30387558705971e-05
-1.90273827270267e-06
-3.4046102913784e-06
-4.10615785040092e-05
-2.83485211534426e-05
-7.99842881701277e-05
-3.32002147191952e-05
-1.74885024181836e-05
-4.19382174649559e-05
-4.59621887166357e-05
-2.3630713003389e-05
-4.48955360010947e-05
-3.91548919489256e-05
-3.61300151571469e-05
-2.6905752167546e-05
-4.33378226857451e-05
-1.94928964005238e-05
-2.59286473393084e-05
-3.081792527849e-05
-5.18040541595639e-05
2.74223254035182e-06
-3.24219280569361e-05
-1.25136118465021e-05
-2.63179107145317e-05
-1.730490358493e-05
-2.14502637407463e-05
-2.7266984064982e-05
-1.84265678279608e-05
-1.60281302844437e-05
-5.23632083946536e-05
-1.90021350421447e-05
-1.82580143440966e-05
-1.27459741783891e-05
-1.0755159888259e-05
-2.02243919051775e-05
-2.97397405121462e-05
-1.34519307967273e-05
-3.23880648622745e-05
-2.1990148943683e-05
-2.69907003562129e-05
-4.40039948943055e-05
-1.69508424638757e-05
-2.18046469922727e-05
-1.84224432610367e-05
-2.07369468268988e-05
-5.31799933564199e-05
-4.09470649707476e-05
-2.41801530034323e-05
-1.25347174758183e-05
-5.92062486043103e-06
-6.27448833775936e-06
-2.41424430117259e-05
-2.60700952937856e-05
-3.70372700184667e-05
-4.49886225418994e-05
-3.37480737623854e-05
-3.59370953569326e-05
-3.23615035782628e-05
-1.93716587173662e-05
-2.43530034932528e-05
-1.6739625363535e-05
-2.28050081172688e-05
-2.26278986519035e-05
-3.6439346791483e-05
-1.05399311100375e-05
-2.02948596262625e-05
-3.14414332284553e-05
-2.08824484399455e-05
-3.37149396263823e-05
-1.06604582941741e-05
-2.72664438946186e-05
-1.66106806959222e-05
2.96490282371852e-06
-4.67487504154429e-05
-6.86473802735834e-06
-1.63433396272792e-05
-3.11124396887965e-05
-2.45143125035731e-05
-3.28676914695894e-05
-3.31513380561706e-06
-3.37692041620086e-05
-3.15093711170815e-05
-4.24128716812432e-05
-1.74502984009207e-05
-7.06320141748199e-06
-2.81520946775592e-05
-1.8701629401333e-05
-1.56761196527587e-05
-1.05537366102884e-05
-1.63954980625319e-05
-4.5012292099743e-05
-4.49042120630094e-05
-3.77135006137215e-06
-1.24991755509559e-05
-2.88840292313876e-05
-2.46799521150267e-05
-8.61869400715786e-06
-5.00694966895183e-05
-2.94508670609831e-05
-3.82722682032048e-05
-4.58746348083774e-05
-3.22042482623013e-05
-6.26118807089638e-05
-4.20157902214256e-05
-2.44670761770133e-05
-2.32013756731711e-05
-4.63409704584729e-05
-3.49961694852067e-05
-4.72121789663855e-05
-6.11540129395883e-05
-6.1824627175793e-05
-2.15894927191041e-05
-3.54382007982381e-05
-1.10571026021587e-05
-4.00648814623796e-05
-3.20516714867482e-05
-3.66974678928993e-05
-6.47913786583079e-06
-6.26412877551745e-06
-2.26895882353298e-05
-3.64897861184535e-05
-3.57980127292966e-05
-1.19865027901707e-05
-9.61893059626977e-06
-2.76810461304551e-05
-2.572395648875e-05
-2.01492870582924e-05
-1.96921133628237e-05
-4.39089250383254e-05
3.9224128183746e-06
-2.75085812822904e-05
-1.67075730153869e-05
-2.18396393874953e-05
-4.12576433930331e-05
-2.02922271380724e-05
-5.01909819047085e-05
-3.21611301871031e-05
-3.41970794087287e-05
-4.56179001755066e-05
-3.44051156912869e-05
-4.77206129380595e-05
-2.94299290368791e-05
-1.94681721918855e-05
-1.1214319824684e-05
-3.62905823193855e-05
-8.31985310812148e-06
-5.19833049765068e-05
-3.89589925966716e-05
-2.09815232914641e-05
-2.11793289239079e-05
-2.51910976498145e-05
-4.76413064139351e-05
-2.90943438749559e-05
-4.74477892300186e-05
-2.17351687466682e-05
-1.59667097304528e-05
-2.00234775882255e-05
-3.2615216146077e-05
-3.69963630458214e-05
-2.5663938371297e-05
-5.26620318529492e-05
-3.78933119336095e-05
-2.94133845899068e-05
-3.43256990114574e-05
-4.15395048795937e-05
-4.30074511520626e-05
-3.44830191400127e-05
-2.27941239379128e-05
-1.05568786293297e-05
-2.55609913547228e-05
-6.07622515668602e-05
-3.09691595450833e-05
-2.36030172123958e-05
-3.04936466321088e-05
-4.98216534094514e-05
-8.53411784485203e-06
-5.8082215401604e-05
-2.33649741454383e-05
-1.26164456766995e-05
-5.27825010924506e-05
-3.34148622171761e-05
-1.99501410014686e-05
-5.71340678463447e-05
-1.77102690891847e-05
-8.50825516515532e-06
-1.30594884036916e-05
-3.38329240059925e-05
-4.12650713696397e-05
-2.13656147550407e-05
-5.086774013235e-05
-6.26245627769153e-06
-2.82426453811495e-05
4.97406300163921e-06
-2.97506248699086e-05
-4.60251157322555e-05
-3.07327878216826e-05
-5.01476931389522e-05
-4.53114556328078e-05
-3.89738221112053e-05
-2.69290448057879e-05
-1.0876769627811e-05
-1.22011260426958e-05
-2.12285642606926e-05
-7.05039283272084e-06
-2.65371129283205e-05
-2.53584400805004e-05
-4.0592271065592e-05
8.64138479736394e-06
-4.08839646094036e-05
-2.77094311302545e-06
-2.48129592880932e-05
-5.69168043519654e-05
-2.1634576713063e-05
-5.31532941888453e-05
-3.94470081073371e-05
-2.23911127520663e-05
-2.67620169684039e-05
-3.54344732808943e-05
-4.14989159508997e-05
-3.44903849155473e-05
-2.09239290607563e-05
-3.49767007659249e-05
-6.19887510954264e-05
-5.57271390758307e-05
-5.14427898091045e-05
-5.06729652880341e-05
-4.31112375120187e-05
3.14470779067528e-06
-3.77685272109533e-05
-3.40128546016897e-05
-4.26213193231041e-05
-6.12738237110512e-05
-3.63256971306617e-05
-3.00707661855582e-05
-3.16369096792232e-05
-2.98880157424643e-05
-4.91513639534886e-05
-3.63986411757441e-05
-2.79298198013359e-05
2.57960579605888e-06
-2.43679777623861e-05
-3.35162830543886e-05
-4.2144281620822e-05
-1.34360311662917e-05
-4.18350771086285e-05
-1.26183985348877e-05
-2.6288144377461e-05
-2.10226177743754e-05
-2.01026166480981e-05
1.12697603245521e-06
3.87603250701953e-07
-3.87705363723609e-05
-1.99545205005075e-05
-2.38026626889011e-05
-5.793506307011e-05
-3.72217872888863e-06
-5.08706193930316e-05
8.95690371093223e-06
-1.35031418305316e-05
-1.11311842451193e-05
-2.03012665862494e-05
-1.97033553378154e-05
-6.18352289979317e-05
-1.02392081218323e-05
-2.10603492939435e-05
3.87676201534431e-06
-7.45843603119705e-06
-4.43569509096508e-05
-1.87938980604513e-05
-4.55205295821917e-06
-4.22428716249843e-05
-7.31345801877113e-06
-3.01520996535445e-05
-8.87917665505717e-06
-3.53836894853305e-05
-4.08576780345894e-05
-1.46994594082628e-05
-1.3789088105523e-05
-4.87415034701401e-05
-2.29818732162416e-05
-2.06977787560867e-05
-2.53489247170364e-05
-3.1869719413351e-05
-2.41681807818841e-05
-3.43488017050487e-05
-3.50244342073477e-05
-3.72045679145516e-05
-3.22692221204508e-05
2.35473897838282e-06
-2.73684914315612e-05
-2.94262554538052e-05
-1.4133336729949e-05
1.38719198746345e-05
-4.48989620060698e-05
-3.00256371015256e-05
-4.59603356398147e-05
-3.68092008119642e-05
-3.6357784468977e-05
-2.82096570508365e-05
-3.87982240508895e-05
-7.84666127959454e-06
-1.90288617847319e-05
-4.11365373341624e-05
-2.77527337585449e-05
-2.06896568791766e-05
-3.94676028546237e-05
-2.58341295044434e-05
-4.02606324522089e-05
-2.712199729527e-05
-3.55850894260551e-05
-3.63980947733523e-05
-2.23373062113096e-05
-2.77606373550641e-05
-3.14880204605344e-05
-1.02716931870306e-05
-4.99619107262048e-05
-1.32356372192217e-05
-1.64028631463148e-05
-5.10988883356581e-05
-5.73009364498927e-05
-3.8203740252506e-05
-1.112905190776e-05
-1.31286277004219e-05
-1.32430706616539e-05
-1.89481002061273e-05
-4.28060305812196e-05
-2.12003785196262e-05
-7.43403231291584e-06
-4.30961763045906e-05
-7.18350832939111e-06
1.07128060726681e-05
-5.32856801089982e-05
2.51879314332442e-07
3.39187810745587e-06
-1.73764405054868e-05
-4.43237874019476e-05
-1.98308047332367e-05
-6.92833754195026e-06
-2.19684991941979e-05
-3.78612236848035e-05
-1.94900803400639e-05
-1.0987970443511e-05
-3.98230764191749e-05
-2.31149946342014e-05
-1.27951165272894e-05
-3.88441439919658e-05
-3.02932081785558e-05
1.52072029725729e-05
-7.29966621993521e-06
-1.40718489810263e-05
-4.54813047823677e-05
-2.25618229103333e-05
-2.21274382200797e-05
-5.65579947683502e-05
-4.14646184003462e-05
-3.84909797304898e-05
-4.59743388077568e-05
-1.85439894328451e-05
-2.91005825792856e-05
-2.33512981411943e-05
-2.91170958724258e-05
-2.06098234441787e-05
-3.17854145750322e-05
-2.27479520325014e-05
-2.77607956812825e-05
-1.34256745157788e-05
-5.0626758629318e-05
-3.07753807298095e-05
-1.76680192776413e-05
-2.21830476325675e-05
-3.86635883228699e-05
-3.68708258209486e-05
-3.65752648315277e-05
-3.78726797577517e-05
-3.23544717047359e-05
-3.9665455533266e-05
-1.78350937969085e-05
-3.95956118605695e-05
-3.30244612057818e-05
-1.79805594002059e-05
-2.97569545074464e-05
-5.60435054332648e-05
-2.58575597020347e-05
-4.22672577783438e-05
-2.02110139533644e-05
-3.02512783388179e-05
-3.35085547455868e-05
-1.85630192981214e-05
-3.21730271645409e-05
-5.93221922021763e-06
-1.53298307295387e-05
-3.62036946494531e-05
-3.33464247265143e-05
-2.75286733856073e-05
-5.61861083615742e-05
-4.73426567807714e-05
-5.37479848385841e-05
-4.70805906044323e-05
-3.30755060095806e-05
-2.12525431740796e-05
-4.47467542532911e-05
-1.93870206283587e-05
-3.99942471159418e-05
-3.41436436958837e-05
-7.73093390427961e-06
-4.08903923848312e-05
-3.76853405793075e-05
-2.43672851315065e-05
-3.8440180377852e-05
-2.97420065572815e-05
-4.17331266784107e-05
-1.34903072646136e-05
-3.55221339045536e-05
-3.52376497401703e-05
-3.12793811399787e-05
-4.55015330748772e-05
-4.68086652208897e-05
-4.50753008805736e-05
-5.41522751468585e-05
-2.8600801601842e-05
-5.08710629316286e-05
9.1480114151916e-06
-2.95234168719598e-05
-3.63258566513271e-05
-3.40360239672479e-05
-3.58080746081722e-05
-2.81890241147129e-05
1.59674313087094e-05
-3.75719998282017e-05
-3.32276329710651e-05
1.15611343218448e-05
-4.34274807272779e-05
-2.88369057421248e-05
-4.78376766120525e-05
-4.11726038744669e-05
-1.27345431073216e-05
-2.29563981724177e-05
-6.24169677280175e-05
-1.92776521228027e-05
-3.74437389922458e-05
-5.84408951012999e-05
-1.47961388679556e-05
-1.82868463690549e-05
-7.71009539344061e-06
-3.37579996571083e-06
-3.68354166447447e-05
-2.00637427038243e-05
-1.47123422090005e-05
-5.05601429565789e-05
-5.31413944472342e-05
-3.98628495978659e-05
-2.43054376934691e-05
-9.24043139920253e-06
-9.46916250011821e-06
-2.47556356784967e-05
-3.81868530237848e-05
-1.78566926137937e-05
-6.96533052836046e-05
1.42034995998279e-06
-4.08248644844929e-05
-4.97144546014068e-05
-1.90609380021186e-05
-1.76321596448429e-05
-3.24751358535214e-05
-2.6397110200366e-05
-3.20031887290516e-05
-3.43310699721769e-05
-2.56912183797938e-05
-4.45744307710389e-05
-3.87411419861161e-05
-5.33816215488614e-05
-4.45843975280109e-05
-3.46884518593316e-05
-6.13698943415632e-05
-6.95867205724512e-05
-2.53490642989655e-05
-4.5958264057621e-05
-3.73215289824806e-05
-1.79914679053138e-05
-4.69589109714463e-05
-5.43162639766193e-05
-2.10568534146532e-05
-3.82747779992346e-05
-1.68118189537247e-05
-3.16507212097646e-05
-3.5753771302465e-05
-5.62578642576425e-05
-3.38381000503633e-06
-3.2667888445733e-05
-1.8868788077775e-05
-3.06957167790441e-05
-3.31395153364526e-05
-1.98150628579487e-05
-4.70315066215608e-05
-1.91671820769722e-05
-3.11219021048445e-05
-1.70043334844009e-05
-1.95028625792757e-05
1.71741577819246e-05
-4.56504473517192e-05
-2.82404735402976e-05
-4.11503705976959e-05
-7.84531326573908e-06
-3.04862049766944e-05
-3.105263696803e-05
2.21568571154118e-06
-7.27425001242814e-06
-2.420963643485e-05
-3.58050503101201e-05
-1.82793172046815e-05
2.49805551076319e-06
-1.36312217798782e-05
-2.71450248268754e-05
-3.89088775920245e-05
-2.71809984699451e-05
-2.90451458326946e-05
-4.23257872117168e-05
-3.36589837755701e-05
-2.93596999974357e-05
-2.10042140039434e-05
-6.67344583921668e-05
-2.02137016381239e-05
-3.29216620322579e-05
-2.6861134586235e-05
2.15306203896698e-05
-3.83479837640668e-05
3.78659417983984e-06
-4.24348169180768e-05
-2.30460296927839e-05
-3.30855786752181e-05
-2.27234520763992e-05
-3.42051436158865e-05
-4.23811319699157e-05
-5.37439158398669e-05
-3.32154313642888e-05
-3.67679609264261e-05
-2.37885349908272e-05
-3.20845684450894e-05
-7.67830027185909e-05
-1.91632904505928e-05
-3.82815176794006e-05
-1.83463541985662e-05
-2.35601200038215e-05
-3.92690510445445e-05
-3.13251062367064e-05
-1.41931979943232e-05
-5.74005628135015e-05
-1.96727346616586e-05
-1.04241990739289e-05
-4.4228082347463e-05
-3.37944255178245e-05
-1.41511951446103e-05
-5.01188303546333e-05
-3.27372911968327e-05
-1.14041817191349e-05
-1.08859122992182e-05
-2.18597114973449e-05
-2.55923785628962e-05
-2.08984082249028e-05
-2.03669039499128e-05
-4.17923296481997e-05
-4.55534877849902e-05
-1.78198755883456e-05
-2.68165310654954e-05
-1.57607634570589e-05
-1.92590154844072e-05
-4.18359100140694e-05
-2.46489450089396e-05
8.49017795188701e-06
-4.53837211650629e-05
-4.6378070031111e-05
2.74537351629167e-07
-3.66075209941787e-05
-1.98888326507253e-05
-2.95404831250129e-05
-4.80360027221139e-05
-3.40811100736212e-05
-2.91786523938048e-05
-4.6184074130502e-05
-4.45875137853475e-05
-2.43240561601418e-05
-5.23979860741809e-06
-2.36288300498875e-05
-2.87235885129336e-05
-3.27794250373691e-05
6.95511038358666e-06
-1.10670180001948e-05
-6.5220255244191e-05
-2.66540540884319e-05
-1.52756298221364e-05
-2.81508943771407e-05
-3.49220335918883e-05
-1.46620151548316e-05
-1.65931176982369e-05
-2.83006838958428e-05
-2.98649275630157e-05
-3.19981807044866e-05
-3.00557562871397e-05
-3.8026262264677e-05
-2.11705911195088e-05
-1.32195457640477e-05
-3.15289294857231e-05
-2.44747592667156e-06
-4.60188249454685e-05
-5.4259070994678e-05
-2.22941749345075e-05
-6.59726838674794e-06
-2.2757253693596e-05
-4.61073384283304e-05
9.1005668784944e-06
-4.69685908947893e-05
-1.74655628642931e-05
-7.81424338940505e-06
-3.60106304356385e-05
-1.43162857185558e-05
-5.04975610156479e-05
-5.31949810091737e-05
-3.78233693422447e-05
-5.51160798549829e-05
-2.92773558530164e-05
-4.73157767102974e-05
-5.66813063205853e-05
-3.72726445239289e-05
-1.79569650146193e-05
-3.03183242862564e-05
-4.21971869625303e-05
-4.21780133613448e-05
-3.09022790510192e-05
-2.81009220350987e-05
-2.85099499986712e-05
-2.72853085922662e-05
-3.02664870879899e-05
-2.54442566138199e-05
7.9835286661531e-06
-2.71770836479749e-05
-3.18711786869523e-05
-3.2919604996326e-05
-3.24830528430144e-05
-2.4400022517969e-05
-3.25445727473766e-05
-3.23730887204986e-05
-2.56006427001181e-05
-6.04570616853035e-05
-3.07634693777913e-05
-4.50242483075425e-05
-3.31220300706447e-05
-4.35741694422606e-05
-5.62027145510691e-06
-1.22106487542846e-05
-2.48831966245404e-05
-1.18047568144818e-05
-1.83843735327422e-05
-3.6889908348971e-05
5.03762715864243e-06
-3.66345553314754e-05
-6.24626215992373e-05
-1.26728874231194e-05
-3.70192765350525e-05
-3.24940284647704e-05
-2.7763063405019e-05
-2.10953923152692e-05
-3.52523893680319e-05
-4.84920630392361e-05
-2.25733364030955e-05
-2.27010411369354e-05
-4.10966529881454e-05
-2.57491943626378e-05
-3.27331908237767e-05
-2.50667367726018e-05
-2.61939107043988e-05
-1.82537869424642e-05
-7.48424123563181e-06
-5.75890894533579e-05
-1.64684497553732e-05
-3.2304745196011e-05
-2.21189206096851e-05
-1.86491676512812e-05
-2.81410544791999e-05
-3.5873656671373e-05
-2.15014907816251e-05
-1.83854323340506e-05
-2.74790553615178e-05
-3.89906672483408e-05
-3.6638494650874e-05
-1.26716810267353e-05
-2.73946352951845e-05
-5.04521529653568e-05
-3.76667916218398e-05
-2.67429860918542e-05
-3.43348901086774e-05
-3.1000052979991e-05
-1.12989219369941e-05
-6.17621509490526e-05
-4.7360897696905e-05
-1.17814344069175e-05
-3.10554293674863e-05
-2.47206929536486e-05
-2.60849602707953e-05
-2.08313213033683e-05
-3.69259474553178e-05
-4.55712687102498e-05
-2.65789752829677e-05
-3.39937894417361e-05
-3.07141169704303e-05
-2.37360328918031e-05
-1.94298319110969e-05
-1.2104245619038e-05
-3.53082982966875e-05
-3.93692893347988e-05
-6.85351106494851e-05
-3.10269000098486e-05
-1.26686375239096e-05
-5.82975580988313e-06
-1.71140688665013e-05
-4.95033127789354e-05
-3.34072047712532e-05
-9.01067079357995e-06
-2.55345370274663e-05
-3.37281707611533e-05
-2.73961701023876e-05
-2.04371427013839e-05
-6.98227442433964e-06
-2.67037714699948e-05
-2.544983503048e-05
1.33370248504217e-05
-4.636079540514e-05
-4.03820934397281e-05
-5.11551857858955e-05
-3.0802549958245e-05
-2.16774892456619e-05
-1.82272010455774e-05
9.96773627524653e-06
-2.0858433394017e-05
-3.51447427024368e-05
1.83802124930413e-05
-6.48368842568369e-05
-2.44199177516837e-05
-2.90406888557242e-05
-4.43881668285114e-05
-4.05407113193663e-05
-7.13442755610899e-05
-3.90993591483673e-05
-1.24837350654333e-05
-4.21770652138925e-05
-4.64128212889435e-06
-1.87092199952767e-05
-4.72697550657378e-05
-2.02750471258398e-06
-5.24912821202838e-05
-1.77026596348692e-05
-3.3616096262659e-05
-2.98606629467462e-05
-2.14267503367866e-05
-9.50710319130437e-06
-4.60648525454324e-05
-4.63611549069211e-05
-3.09494374761296e-05
-4.3689423209634e-05
1.23653168127676e-05
-3.33792389438681e-05
-1.46075607475824e-05
-4.19118104376005e-05
-2.15632466700107e-05
-9.14748338097522e-06
-1.78960045310511e-05
-2.87899148503354e-05
-4.94289434036193e-06
-1.85553631416599e-05
-3.40004995066454e-05
-3.36511596428232e-05
-1.40233502501898e-06
-5.83416752606163e-05
-2.80956273167463e-05
-4.03944514899862e-05
-3.46750268133727e-05
-2.9104811834981e-05
-1.94364702809903e-05
-4.44699574477782e-05
-4.25727559048532e-05
-3.82751499746704e-05
-5.58235480774502e-05
-5.12204840390349e-05
-2.62246634640227e-07
-5.25145548982024e-05
-1.95167252330747e-06
-4.56772015744433e-05
-3.63198240943775e-05
-2.15159872949927e-05
-3.75411446119172e-05
-2.92069526055196e-05
-2.27064638052326e-05
-3.68358141362993e-05
-1.2276918479964e-05
-1.75413984376051e-05
-3.51988031362614e-05
-1.76837161595477e-05
-1.22868317579699e-05
-4.75995248697507e-05
-4.22595602496874e-05
-4.52215573308635e-05
-2.60750641044553e-05
-2.75902138608849e-05
-1.75623864828902e-05
-2.34202050462213e-05
-1.20260326468061e-05
-5.15216032709385e-05
-3.9660645980921e-05
-3.70404418354397e-05
-1.19544493329985e-05
-2.02281688373869e-05
-3.39032834368677e-05
-3.14254874648311e-05
-3.09856434061025e-05
-3.24716889088242e-05
-2.27651428747247e-05
-2.59823347419558e-05
-1.53932524209893e-05
-3.81753555182511e-05
-4.164118923653e-05
-3.60914987064581e-05
-1.46225546002133e-05
-3.83171053680862e-05
-4.79680142179536e-05
-3.13872564096725e-05
-1.79465443702847e-05
-3.89616611878734e-05
-3.92176490604172e-05
-3.88863838053932e-05
-3.50909385218688e-05
-3.0595695424365e-05
-2.99018794504408e-05
-4.72387553602306e-05
-1.28051171645723e-05
4.14261736630868e-06
-4.9075179126995e-06
-3.97984417490533e-05
-2.37901032061543e-05
-1.53462564443301e-05
-1.56126669135427e-05
-2.61433394608038e-05
-3.23710400001042e-05
-2.56541083796969e-05
-1.99135185504438e-05
-1.80090294944144e-05
-1.66495021068597e-05
-5.30381106278505e-05
-3.50921256455724e-05
-1.37830052691606e-05
-2.50993744818047e-05
-1.33391944264616e-05
-3.89550162844235e-05
-4.97594004325099e-05
-5.37859975028921e-06
-4.54832803895983e-05
-4.76356337361965e-05
-2.64498755992739e-05
-6.85294993578294e-05
8.22642721519792e-06
-3.34140713926589e-05
-1.56701289427041e-05
-4.93940173329636e-05
-5.62360551766341e-05
-2.45715542453278e-05
-4.7881089737524e-05
-3.81763683391766e-05
-5.0968696327555e-05
-2.34812866552587e-05
-3.65909506431537e-05
-5.14150726172403e-05
-4.91371074038346e-05
-4.35431882460949e-05
-3.42335057026313e-05
-3.69446850888688e-05
8.62083395209063e-06
-1.64636476521377e-05
-1.76017065104471e-05
-2.04591764651884e-05
3.87574514173687e-06
-2.95022287876776e-05
-2.80895738929342e-05
-3.2303579364831e-05
-1.52981145744308e-05
-2.23928924713293e-05
-1.04802748412754e-05
-8.00070823098252e-05
1.94097836329586e-05
-1.19692274415322e-05
-3.79093734112942e-05
-1.01107626403166e-05
-4.52820169164398e-05
-6.89893062334379e-05
-3.1822708287385e-05
-2.84022052664278e-05
-4.06403479544126e-05
-2.29517728934464e-05
-2.98753228223221e-05
-3.90236493382466e-05
-2.2116414485216e-05
-5.2738385896275e-05
1.55595980607942e-05
-3.52512117606936e-05
-5.06086282136221e-05
-6.16518952659674e-05
-4.94177348136405e-05
-5.77747544262616e-05
-4.1995746762327e-05
-3.19761610474758e-05
-3.03924836385594e-05
-2.61987537681405e-05
-3.4057727961797e-05
-5.9645702838884e-05
-1.21188964110912e-05
-3.50969321681904e-05
-4.40180003306118e-05
-2.48231406281433e-06
-2.32947707285763e-05
-1.02263608404941e-05
-3.15098234370309e-05
-1.23388129805339e-05
-4.56377602823384e-05
-1.11867602041037e-05
-4.13568466029596e-05
-4.00814318323523e-05
-1.2519006755072e-05
-2.52541593898378e-05
-3.28790639062741e-05
-2.93000991311664e-05
-3.19273959230387e-05
9.62852974777065e-06
-5.56154955352867e-05
-1.27170696834466e-05
-8.4917986386607e-06
-2.77394552091239e-05
-5.59813906908877e-05
-2.6130721556061e-05
-5.91275591293781e-05
-2.50484384685553e-05
-3.20620058385771e-05
-4.37657558558583e-05
-4.03850531009292e-05
-1.19697846052604e-05
-3.33012363505017e-05
-3.04190192074625e-05
-1.44724059137375e-05
-4.85448831690294e-05
-2.38773488548716e-05
-3.21431976321625e-05
-4.1142076213116e-05
-3.6172296339169e-05
-6.28576078194852e-05
-3.39003888411843e-05
-9.31688966340494e-06
-3.72705473346444e-05
3.72326662198356e-06
-6.8050436183933e-06
-1.72984939305763e-05
-1.75207043354862e-05
-4.62007972163562e-05
-4.08012862554933e-05
-3.95654140556372e-05
-1.86816241012405e-05
-1.75051711872719e-05
-4.78148287684544e-05
-2.64493126155226e-05
-5.0888170793924e-05
-1.13874363152296e-05
-1.05771523899252e-05
-1.84561967658217e-05
-2.36613024374141e-05
-1.14433210358922e-05
-1.48389728630296e-05
-4.47225151058062e-05
-2.44909375930983e-05
-5.43036048618347e-06
-6.04121987203694e-05
1.0810473563591e-05
-4.0817896342012e-05
-3.047227873297e-05
-3.25263739132277e-05
-3.25906027576354e-05
-1.65028641824237e-05
-1.63977397154516e-05
-3.01039588388213e-05
-1.21624914573372e-05
-1.67049513386148e-05
-3.2905101118416e-05
-2.84896061753675e-05
-4.89267414605378e-05
-4.89083598308048e-06
-6.41459214464611e-06
-1.79173312271636e-05
-5.55022175545246e-05
-2.00169431879653e-05
-2.53050909540349e-05
-1.50519474652031e-05
-3.46314334259204e-05
-9.64515596234783e-06
1.10383656695686e-05
-3.73095410549473e-05
-3.49114582784981e-05
-1.61397859420815e-05
-1.39295865047272e-05
-5.68637666828964e-06
-2.36658475580555e-05
-1.99257409656574e-05
-3.77301781569629e-05
-2.99268437383167e-05
-3.44097144841739e-05
-6.10999790168962e-05
-2.61128900309684e-05
-2.28893752629e-05
-2.4397446704543e-05
-3.48181591671713e-05
-1.95488302014301e-05
-2.17484605151185e-05
-3.22753286945294e-05
-3.40618341839568e-05
-2.53551498597395e-05
-3.13561779850551e-05
-6.42392438913578e-05
-6.37330768170494e-06
-1.48773726910925e-05
-2.66803397502852e-05
-4.23950002485983e-05
-6.54815693105561e-05
-2.75130524057628e-05
-1.51732390734566e-05
-5.71097270101833e-06
-4.18352794054027e-05
-3.95671375189991e-05
-5.40810589063713e-05
-1.47883673872487e-05
-2.21640595448526e-05
-3.80645332244007e-05
-4.78792100068046e-05
-5.49437416784166e-05
-3.43968804122565e-05
-2.43767262491293e-05
-1.45720131619316e-05
-1.89116664773692e-05
-4.45539514538803e-06
-3.23495544554328e-05
-7.45923797009128e-06
-2.37492878298707e-05
-1.93012644140484e-05
-1.88975980014454e-05
-5.10281986780451e-05
-5.35901154832859e-06
-2.73002851178209e-05
-1.61019330433249e-05
-1.85401308569306e-05
-5.76206206016225e-05
-2.63664163943891e-05
-4.85841474145337e-05
3.67823443103323e-06
-4.21512236675632e-05
-1.46069121212403e-05
-1.58833222150362e-06
-5.29059229554476e-06
-4.79000797063169e-05
-2.29082948606926e-05
-6.79629066241135e-06
-1.37251938647991e-05
-3.91455704057818e-05
-3.370954717857e-05
-3.22178834085884e-05
-4.38766974573842e-05
-3.64586020949421e-05
-3.04096955368508e-05
-5.10479331141654e-05
-1.40480535203117e-05
-3.50938183763412e-05
-1.18377140690812e-05
-2.50300055958527e-05
-4.76062249268156e-05
-4.01756644726487e-05
-2.23068511555669e-05
-3.59813930711687e-05
-5.76441714660208e-06
-2.52683302648154e-05
-3.64030589027359e-05
-4.43611023830937e-05
-4.57752653672584e-05
-4.04188965781862e-05
-5.26018733982476e-05
-1.46123427686965e-05
-2.80990317915774e-05
-2.36613733012632e-05
-5.46905060309491e-05
7.17401920527761e-06
-3.18738627365113e-05
-2.97140765886948e-05
-2.74181286215216e-05
-3.40446217368995e-05
-2.77389688666847e-05
-2.89041237103554e-05
-6.1009406262117e-05
-3.17191519375416e-05
-3.08860192179964e-05
3.64785183019324e-06
-1.79111270208494e-05
-1.15727716157052e-05
-3.471855044094e-05
-1.29782501387484e-05
-6.29893661428574e-05
-4.01892155102515e-05
9.98599949842719e-06
-3.87902212037709e-05
-2.54815853313705e-05
-1.61233252057728e-05
-4.11971915839665e-05
-3.69898420758525e-05
-3.42301005361408e-05
-1.20776917101452e-05
-4.18952169597295e-05
-4.11139644160149e-05
-4.67163026244924e-05
-3.47686623128108e-05
-7.09605156575398e-06
-4.39794919531147e-05
-2.49994072339681e-05
-2.41910442800552e-05
-4.53249603967634e-05
-5.39968808027163e-05
-5.18482908188892e-05
-4.08842046206319e-05
-5.07841582001211e-05
-2.66661959415077e-05
-3.21310257531578e-05
-4.46890603286522e-05
-2.61817948424151e-05
-4.81554010069529e-05
-2.73361119589229e-05
3.9544201197342e-06
-2.14453400272888e-05
-2.68816465773195e-05
-2.02058561698295e-05
-3.55597730507912e-05
-1.44655290438966e-05
-2.5095268514455e-05
-1.74016866893635e-05
-7.72801202363743e-06
-3.09203755652557e-06
-4.69530229767408e-05
-2.13377142554431e-05
-3.27998479646928e-06
-3.33027566505152e-05
-4.14743571015475e-05
-1.35489705409375e-05
-2.75198429269798e-05
-4.65916891868021e-05
-2.59047262381416e-05
-2.03627256968688e-05
-5.60078386867369e-05
-5.07209021883904e-05
-4.29346188908419e-05
-2.45570434543283e-05
-1.89559087427697e-05
-5.94661531854037e-05
-4.8740275526574e-05
-3.67176608317546e-05
-2.09026019578577e-05
-2.579240179364e-05
-2.46859885135841e-05
-2.02967799814824e-05
-9.1689889969281e-06
-3.19716325434255e-05
-4.01811358460858e-05
-3.35006183375874e-05
-2.64658434378177e-05
-2.48373265517656e-05
1.79842742081731e-05
-3.98708769821531e-05
-3.52958233920399e-05
-4.02834989280434e-05
-3.68373560683423e-05
-1.77418001107839e-05
-1.27411966836045e-05
-2.57219319743919e-06
-3.93490149508189e-05
-4.15151028260638e-05
-2.07907751367635e-05
-2.46172073883386e-05
-2.74544512836705e-05
-2.86375207522254e-05
-2.00297364809497e-05
-4.88501959417807e-05
-3.25290656366727e-05
-4.84745499532229e-05
-4.03459017862173e-05
-4.08554753700696e-05
-3.20388336826931e-05
-4.12052761904531e-05
-2.77914510499189e-05
-4.31430332490114e-05
-2.69469109578739e-05
-1.46060936979262e-05
-1.35009555626732e-05
-1.67722020629627e-05
-3.03171437182268e-05
-2.85710083016558e-05
-3.61449728192273e-06
-3.18161152452934e-05
-1.02634122383053e-05
-4.07172140045257e-05
-2.69971860586295e-05
-1.92236981777574e-05
-5.98386195032829e-05
-3.85773548396129e-05
-3.28080535693923e-05
-3.2943908513302e-05
-1.15183967488729e-05
-4.83579646113206e-05
-1.27568928130835e-05
-1.73274872914249e-05
-2.03480815816632e-05
-3.94182093405337e-05
-2.15589179049109e-05
-3.74813637310964e-05
-6.63537440302726e-05
-2.83475883436695e-05
-3.10479688389701e-05
-3.54647801271165e-05
-1.24744317721876e-05
-2.39530643641425e-05
-3.63754573160578e-06
-3.78621468367302e-05
-3.64185046613233e-05
-1.17418559812216e-05
-1.19005470489295e-05
-2.50349026971857e-05
-1.22476025796198e-05
-2.29635644335392e-05
-2.21492065191645e-05
-2.24022476606195e-05
-3.35356312577812e-05
-1.96974877787563e-05
-1.19114271736966e-05
-3.18717585412003e-05
-8.16148938600603e-06
-2.2448385902295e-05
-2.89696189145972e-05
-6.86779187654636e-06
-4.31339715600132e-05
-4.98056673002153e-05
-4.53369476310595e-05
-5.50927975429776e-05
-1.14166528782342e-05
-2.82538741754635e-05
-2.65796229402811e-05
-3.79979940892404e-05
-8.17508336760844e-06
-1.90010663452201e-05
-2.94908640858845e-05
-4.26359606764052e-05
-4.38579426322357e-05
-8.00690640180645e-06
-1.95542254905545e-05
-2.04236104447517e-05
-1.49006767701198e-05
-4.62422553744101e-05
-4.66001091178082e-05
-7.77945523672828e-06
-2.47678912947512e-05
-4.15687548174688e-05
-3.71388833626666e-05
-6.15433190736021e-05
-3.69592310083152e-05
-4.50138446537394e-05
-3.04029285275261e-05
-3.34151524202591e-05
-2.42692029602444e-05
7.50000208481095e-07
-4.49859145486867e-06
-2.82460994878093e-05
-2.06365744881103e-05
7.08872895141671e-06
-2.32454693720051e-05
-3.84812363041655e-05
-5.85389617255566e-05
-1.42498422193249e-05
-3.02744272090649e-05
-2.90258869979486e-05
-1.88554598101407e-05
-8.24976755111702e-06
-8.86490486885221e-06
-2.88238537525629e-05
-1.781093550164e-05
-1.96899588402702e-05
-2.56412063482338e-05
-3.35606130060217e-05
-1.38642234028048e-05
-4.41036525510908e-05
-1.52441624852913e-05
-3.89059736926222e-05
-4.57878254052485e-05
-3.06947748270443e-05
-4.92670630326536e-05
-4.12764052031973e-05
-1.89635965355859e-05
-5.61313411122047e-07
-5.16552074528237e-06
-2.14002590373123e-05
-2.7131079792242e-05
-2.08872257583963e-05
-1.31991210451917e-05
-5.97510603035728e-06
-1.52551141115576e-05
-5.31892458147391e-05
-4.24441939081752e-05
-1.95617421016146e-05
-1.40520689662489e-06
-1.34795333378913e-05
-2.45411587926378e-05
-3.32814405341854e-05
-2.07643747631363e-05
-2.16210513461363e-05
-5.34187052770714e-06
-1.21531210000561e-05
-2.4492674288137e-06
-2.0461940277411e-05
-5.55242008618363e-06
-4.00925179522461e-05
-5.63709856619909e-05
-3.11603579558517e-05
-3.48401638259194e-05
-2.10725697883954e-05
-2.29594769812609e-05
-1.15108158691659e-05
-2.31348338385299e-05
-3.16596436703362e-05
-9.21860555621379e-06
-5.9060770544794e-05
-2.80963388108196e-05
-3.78506477684808e-05
-3.34747636289767e-05
-2.78129276899513e-06
-2.64559978074026e-05
-3.33241849705565e-05
-2.79347896734217e-05
-4.15659382509183e-05
-1.9513845041254e-05
-2.43390658449781e-05
-1.03202169462403e-05
-4.42396275165508e-05
-4.52511431380407e-05
-3.24093915169279e-05
-1.56678311580236e-05
-4.14265862798213e-05
-2.05610319123772e-05
-2.95738526127033e-05
-2.77209918794004e-05
-2.62769957932019e-05
-3.04458749296876e-05
-2.72059631959366e-05
-3.82859651734377e-05
-3.47972240192905e-05
-1.4224385483888e-05
-2.44306197464218e-06
-3.36186348450597e-05
-4.48128568099302e-06
-3.52439542337712e-05
-3.57849148335735e-05
-4.11766012133908e-05
-1.67035731836394e-05
-2.54948996326325e-05
-1.0033065628559e-05
-2.88085945438825e-05
-2.21002260197088e-05
-4.35404326369601e-05
-5.46076285200402e-05
-4.55636432251952e-05
-4.58273706154984e-05
-1.81689242929327e-05
-1.54518109573465e-05
-2.41204415307727e-05
-2.39804178372323e-05
-4.56996988739539e-05
-3.86983164766114e-05
-3.39990664174396e-05
-3.32481894162844e-05
-3.42739285542442e-05
-4.2013265658661e-06
-3.52467379320814e-05
-4.15752352465581e-05
-1.42016314431974e-05
-2.75170742352011e-05
-4.58219652971223e-05
-1.29390489486533e-05
-6.7909382201948e-05
-3.49658387274566e-05
-1.81831723900939e-05
-2.14680796840712e-05
-4.56627361070357e-05
-3.83930595510339e-05
-2.60416506836657e-05
-5.44171524618456e-05
-3.09586399040727e-05
-1.81232498217393e-05
-2.45505416132866e-05
-7.25638630031654e-07
-4.03240365716109e-05
5.49386157251372e-06
-5.70056969789611e-05
-3.86149093360047e-05
-4.31110273386339e-06
-4.97984529287415e-05
-5.03930253810524e-05
-3.35462929644768e-05
-3.13135667155614e-05
-2.78708638999106e-05
-1.62807427243414e-05
-3.71092627299024e-06
-3.55746312155699e-05
-1.65521177674081e-05
-4.59318055267079e-05
-3.13986026868394e-05
-4.06247101866508e-05
-6.64367657364388e-06
-8.46577840467582e-06
-2.43232081902926e-05
-5.96113173147321e-05
-7.03367605582323e-06
2.83883344832547e-07
-3.95439142400079e-05
-5.5036617647388e-06
-5.08466137842446e-05
-3.16922514914667e-05
-3.25682402553688e-05
-4.09392757071289e-05
1.16132248976333e-05
-2.4464471585097e-05
-3.08761744744666e-05
-1.249627506524e-05
-4.02618018866204e-05
-5.54311179839031e-05
-3.66483319748914e-05
-2.81375100732926e-05
-4.26619759492307e-05
-1.76044098782628e-05
-1.32902936549887e-05
-4.40630437544879e-05
-1.60207060878559e-05
-1.65984788370174e-05
-2.27351179100682e-05
-4.81390267149704e-06
-3.69385993731056e-05
-3.38102169269643e-05
-5.88490458322847e-05
-3.62787968840166e-05
-4.51333829380701e-05
-2.36881619504578e-05
-2.23028454655488e-05
-3.46660637582564e-05
-2.95317923351223e-05
-2.38345773438947e-05
-3.00926702626064e-05
-2.40917029681917e-05
1.79560170233692e-05
-1.49870426710065e-05
-2.66378528481381e-05
-1.97467975788986e-05
-3.86360871977394e-05
-5.94302367205639e-05
-3.77887087675858e-05
3.08064950387467e-06
-5.10274078510588e-05
-4.28886399008165e-05
-2.98004760417797e-05
-3.17696424284602e-05
-1.45428052517047e-05
-3.03894771161725e-05
-2.31782985440066e-05
-3.67722645756968e-05
-3.71982376460543e-05
-2.5146827108177e-05
-2.63269400570697e-07
-3.08835607407638e-05
-3.76510977093753e-05
-2.4918512733077e-05
-1.02363433198961e-05
-2.68889794012991e-05
-3.3685058426279e-05
-3.53240675414102e-05
-4.71316374516829e-05
-4.7613882716837e-05
-1.16373865326121e-05
-3.38101160007864e-05
-3.96901505245918e-05
-1.36522666131934e-05
-1.61466500873183e-05
-3.10622902408764e-05
-7.15213799819008e-05
-2.24101892075381e-05
-1.62720589756395e-05
-3.57197470842851e-05
-4.44386457477002e-05
-4.94116189737204e-06
-1.94271898076438e-05
-7.68214561916793e-06
-3.28075132107181e-06
-3.69506558776924e-05
-3.97477151885568e-05
-5.5112110731258e-05
-1.27989034743943e-05
-2.85055865166003e-05
-2.2021892704146e-05
-4.29175849737154e-05
-7.29791565372507e-06
-4.04630948446546e-05
-6.52763118197823e-05
-3.20332964605858e-05
-3.67549125857752e-05
-1.56402735607607e-05
-3.62637019686485e-05
-5.19725941170782e-05
-2.38710416616637e-05
-2.68300422431288e-05
-6.1035968195711e-05
-4.36841100191141e-05
-1.79837966971927e-05
-1.11142940971017e-05
-6.40582463329559e-06
-4.46940970187224e-05
-1.0511631008702e-05
-7.52868287280176e-06
-3.8887772822471e-05
-3.52426378214905e-05
-6.43458364659333e-05
-2.53375136432931e-05
5.78784594038762e-06
-3.79400713233791e-05
-4.954481119549e-05
-5.26822317561902e-05
-1.21614371992595e-05
-3.47322820901377e-05
-4.60024342887859e-05
-1.15283389330929e-06
-4.43193097511219e-05
-2.10805879121369e-05
-3.63934050533048e-05
-4.33448566539432e-05
-1.24111152070217e-05
-1.61773952079931e-06
-1.24109028653899e-05
-5.3204887359037e-05
-3.43284710684976e-05
-1.58862466795322e-05
-2.11954139182012e-05
-1.14117758315278e-05
-2.7906428993383e-05
-2.35584360428986e-05
-2.27021244476068e-05
-4.15020534649283e-05
-4.44208166017695e-05
-2.90142848400558e-05
-5.51400180123367e-05
-1.60996094021056e-05
-6.74134157901642e-05
-1.81291373324547e-05
-2.0433897049314e-05
-3.70123881267613e-05
-1.49368554071686e-05
-2.33300821072248e-05
5.86221109017237e-06
1.84754557100474e-07
-1.64041881619445e-05
-2.7279785924799e-05
-4.7562015845811e-05
-4.83872350668291e-05
-4.15754712906723e-05
-3.06036062809177e-05
-5.53892821074999e-05
-3.47327577774369e-05
-2.96348358057112e-05
-3.77601342248766e-05
-5.11060653836965e-05
-1.26962772477735e-05
-4.25651467339933e-05
-3.62069538916382e-05
-2.71445407761045e-05
-1.62888207652088e-05
-5.47588292746503e-05
-4.64767082156462e-06
-2.10507473855183e-05
-3.97670367440075e-05
-1.74613852691708e-05
-3.10370404999429e-05
-3.22138596004411e-05
-3.20248489041135e-05
-2.76599920796923e-05
-1.02210848683665e-05
-2.87032890169505e-05
-6.90194186816186e-05
-2.11033213558749e-05
-1.88938339164947e-05
-7.76963950765197e-06
-3.09446091891794e-05
-3.48700776820217e-05
-3.77345686110237e-05
-7.11755925070925e-06
-1.09309066606995e-05
-2.57672798806788e-05
-2.22773841138976e-05
-1.56474258349944e-05
-2.23803179086734e-05
-3.48441536028752e-05
-1.17932266672056e-05
-2.83383124099255e-05
-2.95234496715438e-05
-2.52527080021982e-05
-1.10800852218681e-05
-3.95055470429391e-05
-1.52500205783179e-05
-2.66035001713393e-05
-4.8973026943723e-05
-3.86476956882207e-05
-4.23806422962844e-05
-1.13922981594594e-06
-3.04807546319238e-05
-3.4686989856328e-05
-1.52011028791894e-05
-3.26313472867161e-05
-2.89659949033025e-05
-3.65333203324359e-05
-2.75524606152162e-05
-2.3564589844389e-05
-3.55020853391884e-06
-3.51932342189624e-05
-1.99784665685213e-05
-1.0237156052513e-05
-2.78601153363039e-05
-2.63211844286562e-05
-4.14039954686774e-05
-3.5028582483176e-05
-3.78197163567857e-05
-1.49110495907198e-05
-1.87598718734092e-05
-2.29506595437273e-05
-4.00533380124004e-05
-1.92246484828476e-05
-1.94806797729963e-05
-1.01443608593969e-05
-3.6940094065388e-05
-2.34451812368589e-05
-3.39219588136459e-05
-2.96783259147086e-05
-4.01560376482605e-05
-3.85097526713113e-05
-2.314873334077e-05
-6.76227817130117e-06
-3.26688235871493e-05
-4.05477372025168e-05
-1.42819711868478e-05
-1.93283410271997e-05
-4.90843422877602e-05
-5.99956407604718e-05
-3.53121935864901e-05
-2.29844127445872e-05
-1.46200733857201e-06
-2.85349822836743e-05
-4.49127235533825e-05
-3.1407283798125e-05
-3.9620068499835e-05
-4.92364390488216e-05
-1.54943997035079e-05
-2.22828506604472e-05
-1.98182378590416e-05
-2.47563956861049e-05
-3.98815975658732e-05
-4.01665315195251e-05
-3.73626171049946e-05
-1.88971514351308e-05
-2.35745274094425e-05
-8.90349881572389e-06
-3.59850621420588e-05
-3.42777755568625e-05
-3.84319317704252e-05
-5.42112160216326e-06
-5.74486153153264e-05
-2.9115768577938e-05
-2.55142912481239e-05
-1.08199415722938e-06
-3.04303815216774e-05
-1.87539121704421e-05
-2.71467850470403e-05
-1.82054244846141e-05
-2.81759604790339e-05
-2.44710813302718e-05
-4.99727454487965e-05
-2.79169629144169e-05
-3.68676912396918e-05
-9.52064316596397e-06
-4.01005931527762e-05
-6.32973051525305e-05
-3.71028937155158e-05
-2.13189837089747e-05
-1.50775978715034e-06
-2.62287839532421e-05
-1.43594120281877e-05
-2.40068686987647e-05
-3.93059798530914e-05
-3.62041185184632e-05
-2.37653583157009e-05
-1.41802905043274e-05
-1.41277785584555e-05
-5.36331042153846e-05
-3.44520557631874e-05
-8.24417733172507e-05
-4.67719456895624e-05
-1.72357390479586e-05
-1.98903268697974e-05
9.1023432499899e-06
-3.29695578633344e-05
-4.57453889325713e-05
-2.8969320775773e-05
-2.12896764019885e-05
1.19702442959804e-06
-1.18390736550964e-05
-1.80766382094638e-05
-3.62320151220438e-05
-5.0450516417121e-05
-1.29505802403693e-05
-2.99134072367659e-05
-4.52062714241411e-05
-4.05282602413491e-05
-4.7254473856309e-06
-2.31942943837909e-05
-2.6044057240409e-05
-1.52795999363868e-05
-5.0972060259306e-05
-5.88378759396053e-05
-4.60924060046055e-05
-4.29918775449527e-05
-2.01009181847088e-05
-1.04507264710048e-05
-3.70676063307424e-05
-9.99929761747019e-06
-3.34674597844823e-05
-6.45393237505932e-05
-4.35891109878462e-05
-2.27043264449797e-05
-3.88957215493397e-05
-2.93618984797043e-05
-1.95631013834274e-05
-1.51607034628234e-05
-3.22101008419287e-05
-3.62448091006129e-05
-1.25656170081714e-05
-4.37903527118762e-05
-2.88691547872034e-05
-1.31534900834276e-05
-1.20266823677423e-05
-1.5971998215649e-05
-1.23809560007213e-05
-6.23144599612015e-06
-3.1668840600784e-05
-4.2767056645235e-05
-1.88468458154184e-06
-3.70670057662134e-05
-1.84644234689904e-05
-3.48711520569183e-05
-2.52426133244004e-05
-8.82606763087317e-07
-2.53736407859565e-05
-2.01604931588215e-05
-2.45951164724033e-05
-3.1609649350163e-05
-4.34067753599406e-05
-3.1499995285624e-05
-7.37546715818975e-06
-1.46264024225132e-05
-3.8846769290462e-05
-2.90150163387258e-05
-2.82804160898021e-05
-2.01846237017497e-05
-2.99216262275926e-05
-4.5354918513581e-05
-1.35988475530638e-05
-1.06498351847574e-05
-1.38001456798346e-05
-3.7357910613994e-05
-3.63603276145778e-05
-2.33612218017731e-05
-2.78304111940457e-05
-5.84562509757675e-05
-4.32113860456391e-05
-2.95661133068487e-05
-5.45206075966168e-05
-1.34753444723907e-05
-1.59409683823812e-05
-4.70083388070024e-05
1.05468097084106e-05
-1.580530235346e-05
-2.36328439169709e-05
-5.86194657025726e-06
-1.34233819973421e-05
-4.73944494985603e-05
-5.7494382633766e-05
-1.52355613047056e-05
-2.44918675722197e-05
-5.21559160443192e-05
-1.07699698538137e-05
-2.51122696755233e-05
-5.38897458831849e-05
-1.8229566159745e-05
-2.91114686059084e-05
1.76842848063801e-05
-2.25353242533233e-05
-1.8533611420665e-05
-4.64408696567494e-05
-6.10437744411316e-05
-2.77454945219662e-05
-1.17812640156297e-05
-1.37649759174873e-05
-4.14031083800217e-05
-7.57888168282924e-06
-2.2402159232987e-05
-1.48661282359798e-05
-1.62533358491855e-05
-2.00315007067645e-05
-4.58351057526358e-05
-3.37483439067495e-05
-3.79683103618291e-05
-3.76191134343604e-05
4.66724287210179e-06
-3.781446336146e-05
-1.23810082208495e-05
-2.13174540194723e-05
-3.5907089405117e-05
-4.36339390353717e-06
-2.45898181306802e-05
-4.73683786277451e-05
-4.76583476541148e-05
3.43645429828209e-06
-3.21281657236938e-05
-2.26389629427295e-05
-5.20624164774929e-06
-1.27960610962569e-05
-2.13705159357845e-05
-3.07004406174351e-05
-3.76181195574216e-05
-1.33675014980054e-05
-1.23467717362991e-05
-2.92675350397138e-05
-4.27865785865952e-05
-3.33265017096667e-05
-3.04902775334871e-05
-2.75890008054891e-05
1.68248948235385e-05
-1.34167750845414e-05
-4.21632716834175e-05
-3.76236288448196e-05
-8.29891653908492e-06
-2.29818827718653e-05
-1.85084381642555e-05
-7.06615801483514e-06
-3.28131086608728e-05
-3.42267457065938e-05
-3.78570993343564e-05
-3.21884722147752e-06
-4.26014871152643e-05
-2.08431365218689e-05
-5.46518564400056e-06
-2.09391234396869e-05
-4.60280249693519e-05
-3.15303357236799e-05
-3.63991822000065e-05
-3.2386259661207e-05
-2.18850411704794e-05
-4.17678560234363e-05
-8.06881986173381e-06
-2.6503058170046e-05
-8.86578399260876e-06
-3.22328010162065e-05
-2.13799858701733e-05
-1.75091187291877e-05
1.0316428656377e-05
-2.93434461775694e-05
-5.12654356404881e-05
-3.24144818405871e-05
-3.01068527268088e-05
-4.30523907215623e-05
-2.75374110490785e-05
-2.75437810213757e-05
-2.09251162649932e-05
-2.13265201389501e-05
-5.87774306455821e-05
-5.70179678178178e-05
-1.90932764743822e-05
-3.80305731591345e-05
-7.65650082736769e-06
-5.78708434317066e-06
-3.2314526737854e-05
-3.57974832721607e-05
-1.00440118597068e-05
-2.2927353173965e-05
-1.48877526602989e-05
-1.5135242340034e-05
-3.34653553441851e-05
-2.10979604133605e-05
-3.91030641857207e-05
-1.85872136852626e-05
-3.63036797082887e-05
-4.69199911117467e-05
-3.74290780775645e-05
-3.59292457569229e-05
-4.2284604795409e-05
-4.9615274806934e-05
-1.62514140555073e-05
-1.66021631285491e-05
-5.7904778542577e-06
-2.54435101864438e-05
-3.2783249323086e-05
-1.86739810285343e-05
-4.47110466412384e-05
-6.76879997136946e-06
-2.34511946847721e-05
-4.15221074649702e-05
-3.29412235170093e-05
-5.3652729867678e-05
1.46642888046621e-05
-4.50906421684997e-06
-3.06278298830452e-05
-5.0486429581497e-05
-2.79639895301202e-05
-3.38694709290522e-05
-3.34982365150495e-05
-1.57419651639479e-05
-1.7445365592852e-05
-1.95419164083232e-05
-3.85281769714277e-05
-5.22138001890834e-05
-4.96381855267245e-06
-1.7475299289889e-05
-2.15577809364484e-05
-2.84271539381993e-05
-1.29285256118137e-05
-2.5523507314182e-05
-2.48647871971053e-05
-3.71243043873855e-05
-2.26900140553438e-05
1.12043521450827e-05
-2.34571266818466e-05
-1.96970363212465e-05
-2.28058125023674e-05
3.39812777930128e-06
-2.39786574139746e-05
7.88395983411225e-07
-5.37541856854728e-05
-1.85251470383467e-05
-1.33714896487748e-05
-1.0344289998731e-05
-4.11806561551388e-05
-4.55953700814916e-05
-3.23555139736828e-05
-3.69048647168909e-05
-3.31350778599206e-05
-4.72331416380801e-05
-1.27847037153537e-05
-9.01432514532643e-06
-2.77911670878922e-05
2.10059352108255e-06
-1.62093210026222e-05
-3.82731067569022e-05
-1.57206755889066e-05
-2.75691444525364e-05
-2.6782315515425e-05
-2.36880163096469e-05
-6.04233484350856e-06
-3.02550172434873e-05
-2.01326418952914e-05
-3.08289599978643e-05
-3.88450482898207e-05
-1.93742771719129e-05
-3.80372996913043e-05
-1.45041897011652e-05
-2.9787311056942e-07
-2.89570612885131e-05
-3.55537756036185e-05
-6.67184661563995e-05
-1.75053707217365e-05
-2.16100035686585e-05
-3.62712321476507e-05
-3.46279681333707e-05
-2.26866392853019e-05
-1.9105107898615e-05
-1.99224092042352e-05
-4.23200414054227e-05
-3.72100872140251e-06
-4.74051626836919e-05
-3.31560089288787e-05
-1.38787622138577e-05
-4.96939969270589e-06
-2.76558335985098e-05
-1.443182415387e-05
-2.17826807658452e-05
-4.48119451281716e-05
-4.05571861213816e-05
-1.03918691008682e-05
-1.97599226428468e-05
-2.27977355929022e-05
-1.63393169715899e-05
9.42698895644515e-07
-2.58200934562045e-05
-3.06878649440395e-05
-3.50730978200775e-05
-3.00181961465323e-05
-2.17967066349456e-05
-1.69199170126482e-05
-2.63511367046874e-05
-3.83210701559461e-05
-3.79127332618074e-05
-2.79646660000796e-05
-3.37065850384955e-05
-2.54325871166441e-05
-2.80657230400261e-05
-2.10916273897092e-05
-3.61070816203195e-05
-3.10832720926883e-05
-2.17287494793466e-05
-2.91801243082154e-05
-3.90469692905794e-05
-3.45475071439658e-05
-1.65407069947839e-05
-1.34754468571456e-05
-3.88466014540279e-05
-2.83050804571811e-05
-4.58300296485989e-06
-4.78373783981585e-05
-3.23338320267814e-05
-4.57209203406853e-05
-2.19316483552056e-05
1.82995728224298e-06
-2.39606339763184e-05
-1.78835078577129e-05
-2.79471105576714e-05
3.82931752488186e-06
1.34321282608515e-06
-3.26294630311548e-05
-1.29306454828153e-05
1.09860726983404e-05
-2.62241169711558e-05
-3.45893947323115e-05
-3.45887083553024e-05
-3.06772074279588e-05
-2.57768865824286e-05
-3.44143402157039e-05
-2.41167446155449e-05
-6.5360942981909e-05
-4.31260692641706e-05
-4.42467778427494e-05
-4.01793507918e-05
-5.88188560621648e-05
-5.57767528692211e-05
-1.08215725195015e-05
-4.03732318459871e-05
-2.90711609969943e-05
-2.84105709629171e-05
-1.68194511499669e-05
-3.73855636916069e-05
-1.84806736490044e-05
-1.90995536626858e-05
-3.67440757636164e-05
-7.97348245674367e-05
-5.07136579419218e-05
-5.01551739698085e-06
-3.71148731115703e-05
-3.99664532878273e-05
-2.00943646738176e-05
-2.74190292264998e-05
-1.07040742102523e-05
-7.7676452206291e-06
-2.26135173714424e-05
-2.8323806353094e-05
-3.2091683234725e-05
-6.20958827859775e-05
-5.93088506846164e-06
-2.4211290710613e-06
-4.15556343566585e-05
-4.4320144871699e-05
-1.15429574987829e-05
-5.39179022971546e-05
-5.84501063091182e-05
-3.51915342234686e-05
-1.23980682220102e-05
-3.07005515792021e-05
-1.04154962279308e-05
-4.68216877144108e-05
-4.24003537111331e-05
-3.03696181222133e-05
-4.19858831811067e-05
-2.12004233102273e-05
-3.56840665473844e-05
-5.01528600404369e-05
-3.06214554714113e-05
-2.36648295000122e-05
-1.77608261863062e-05
-1.5614220101922e-05
-3.02568709946205e-05
-5.63260115101432e-05
-4.00952727113078e-05
-2.20716730643714e-05
2.57232918570206e-06
-1.42383840244505e-05
-3.90789705377346e-05
-5.41022859799915e-06
-3.16763232307318e-05
-3.74895805674736e-05
-1.65879805806683e-05
-2.34500872131537e-05
-1.04812792866743e-05
-4.42103859946235e-05
-3.14112147934615e-05
-3.73325693947853e-05
-1.06223040522077e-05
4.31950162281079e-06
-6.6521445480197e-06
-2.78895017686153e-05
-1.73867616658123e-05
-1.93195559293322e-05
-7.55270904390342e-06
-7.97803238365622e-06
-4.65699221693548e-05
-3.15828323623454e-05
-4.32794988773147e-05
-2.20126811083469e-05
-1.69881908954571e-05
-3.2954730228738e-05
-2.5945669884733e-05
-3.1505482384877e-05
-2.08971811755269e-05
-3.47348074761153e-05
-2.4361505726637e-05
-5.62207070581138e-05
-6.07511947408802e-05
-2.50076574449208e-05
-4.07940494832616e-05
-2.95780630365192e-05
-2.3486863784745e-05
-3.51442095744011e-05
-1.83390834474985e-05
-7.52194068407813e-06
-4.60180000653025e-05
-2.53990692724447e-05
-2.44002685866286e-06
-4.83126267561956e-05
-4.40328795159919e-05
-2.08137528487716e-05
-1.07981471450002e-05
-3.24104531947183e-05
-2.18817785509446e-05
-4.80641932234974e-05
-4.71850313877772e-05
-2.984895488613e-06
-2.74501822893575e-06
-1.11725532205824e-05
-1.89558356947351e-05
-3.33103145778251e-05
-3.54583553361812e-05
-1.84214330213446e-05
-2.92577636329499e-05
-6.97526082438286e-05
-1.78607013004404e-05
-2.53485796012483e-05
1.06725945616995e-05
-4.97513729188976e-05
-2.93100288033526e-05
-3.48464062005273e-05
-2.23330920359272e-05
-4.58547441678268e-05
-2.1113530912277e-05
-3.5143345199844e-05
-3.33810754943032e-05
-7.59542258431104e-06
-6.22031506542836e-05
-3.36968650139103e-05
-2.95504539547104e-05
-3.96027861527892e-05
-2.47865933712791e-05
-3.87469945625055e-05
-6.05835835564591e-05
-2.1024009714065e-05
-2.25979947301391e-05
-5.43187305736063e-05
-6.56141754949001e-06
-3.12066982076116e-05
-1.71713198275191e-05
-3.82182107558505e-05
-2.3402993278052e-05
-2.21291969036035e-05
-3.36725497191891e-05
-4.40953539558878e-05
-5.601417035678e-05
-2.81523289105073e-05
-3.16280182355726e-05
-3.16606395870608e-05
-4.80139735545163e-05
-2.78999706237247e-05
-1.99238650684418e-05
-5.5511308057861e-05
-4.58547791922912e-05
-2.2131486596119e-06
-1.48913491101056e-05
-1.47402359513114e-05
-2.80935232497178e-05
-4.76760797460478e-05
-4.08609583999353e-05
-2.31092289862652e-05
-1.36265035692e-05
-4.23820088864227e-05
-6.13858299512137e-05
-1.28091079964081e-06
-4.55142315876049e-05
-3.29637228005909e-05
-1.90230478391326e-05
-2.32682722808967e-05
-3.52382558510702e-05
-2.81606922961169e-05
-2.89327177487572e-05
-1.07368598297478e-05
-4.30813273572652e-05
-5.56129716989595e-06
-3.99569575024732e-05
-3.605433819736e-05
-1.87771331672919e-05
-1.64434416797378e-05
-1.36955122513737e-05
-2.95286308108611e-05
-3.64154788439718e-05
-1.36660255349726e-05
-4.10059215382773e-05
-7.62350082598706e-05
-3.27526196689507e-05
-1.00136377345726e-05
-1.90539672637656e-05
-1.54635214297442e-05
-1.00053436113448e-05
-2.0269201845462e-05
-4.10392139659557e-05
-4.49472345329023e-05
1.28940132017316e-06
2.95247646490611e-07
-3.84444770002871e-05
-3.51404315001227e-05
-1.93807519723012e-05
-5.68890064357254e-05
-2.3263210307936e-05
-2.0251075501695e-05
-3.6457105922632e-05
-5.20606583044891e-05
-2.18651807787469e-05
-2.05193524375298e-05
-3.58042905793112e-05
-3.75758794053971e-05
1.68344879067207e-06
-2.15232694209916e-05
-2.19204251737914e-05
-4.86358263498181e-05
-1.86938949918131e-05
-5.23489538754685e-05
-2.99964482983509e-06
-6.27045576490769e-07
-2.56921062859883e-05
-6.59023111857305e-05
-4.01561450818216e-05
6.10361625676302e-06
-3.28555498636918e-05
-2.3812472617095e-05
-2.96708822662981e-05
-3.35333350596006e-05
-1.68746639111899e-05
-3.34464177259788e-05
-5.08846357335926e-05
-7.78632834177311e-06
-6.03795047068184e-06
-3.29062519179358e-05
-2.55463209725194e-06
-2.75593946665621e-05
-3.72871274091525e-05
-3.94412394862682e-05
-2.34559088902147e-05
-2.17444092055124e-05
-6.08023811451717e-05
-1.1467164505651e-05
-1.38117019550706e-05
-3.58310069254577e-05
-3.88584437717364e-05
-2.93659513937088e-05
-2.25399190835219e-06
-4.22764002148781e-05
-7.3261291851309e-05
-1.24828018167232e-05
-3.16746053621208e-05
-3.02323137567512e-05
-6.59857574448003e-06
-4.35819660319461e-05
-3.3068656721059e-05
-5.48881236325557e-05
-1.56502234369139e-05
3.50183723257387e-06
-6.4236055503124e-06
-2.05336581169596e-05
-1.68805824840425e-05
-8.45718439907633e-06
-5.64110147975719e-05
-2.34204485974592e-05
-6.11877678826639e-06
-2.15297350245338e-05
-8.90018032471742e-06
-4.88957014270765e-05
-2.10703549770446e-05
-2.04232361121893e-05
-4.10060730265555e-05
-4.2170581048122e-05
-2.7923545382739e-05
3.75255859748133e-06
-2.47271590644676e-05
-1.75225804079248e-05
-3.23649094087694e-05
-6.45254211318919e-05
-6.43841876428259e-05
-1.8774207806819e-05
-5.68179386048592e-05
-2.08720257643634e-05
-5.15468866657297e-05
-4.38701885207123e-05
-3.07983927295582e-05
-4.78951053482077e-05
-1.9099591649085e-05
-6.57249089065097e-05
-4.25906176919499e-05
-5.00040207901321e-05
-1.60504887536415e-05
-6.82479983469794e-05
-4.14497384152595e-05
-3.39089830109499e-05
-2.94333152158596e-05
-2.81064215162711e-05
-1.88689714546754e-05
-2.79381027515835e-05
-2.55576712958389e-05
-8.85730188163797e-06
-3.27335976922155e-05
-8.83258857542336e-06
-4.58942100026913e-05
-1.76473794970687e-05
-1.56208549603631e-05
-1.73225171252655e-05
-3.13137875032644e-05
-2.77858121901789e-05
-3.86325018564491e-05
-4.68517150422795e-05
-2.324602331195e-05
-3.10338749224908e-05
-1.42996244614003e-05
-2.97526125100253e-06
-4.34016240860144e-05
-2.23595609299736e-05
-1.71901055067199e-05
-3.05266896206572e-05
-3.32423826097525e-05
-2.55339962307475e-05
-4.22004096918359e-05
-2.53092955051435e-05
-4.37557146087776e-05
-1.99958473454229e-05
5.44917243012721e-07
-1.64358786167584e-05
-3.96874837548136e-05
-4.70980120212259e-05
-2.67786334849249e-05
-3.34342081524079e-05
-1.21051783556803e-05
-2.11439967931118e-05
-3.37799420176258e-05
-1.42910322574908e-05
-2.6025034588643e-05
5.75908997748673e-06
-2.24283956499514e-05
-4.29948523250298e-05
-2.65078549997189e-05
-3.04413545003448e-05
-2.11125942602049e-05
-2.14412676383948e-05
-4.0654803753182e-06
-1.70068200837445e-05
-2.07959492940637e-05
-5.48604605164367e-05
-4.96024985246076e-05
-2.22596747693865e-05
-6.16728043955767e-05
-5.8873617556033e-05
-4.23174743693062e-05
-2.24142172613894e-05
-4.38704801324597e-05
-3.48777007285627e-05
-2.90250429570069e-05
-4.36494881766884e-05
-3.20053638854982e-05
-2.49976283695277e-05
-2.69264522214978e-05
-1.8978772674441e-05
-3.1869665007698e-05
-1.77522861481618e-05
-2.22479996304233e-05
-3.04959902470891e-05
-2.13756614695726e-05
-2.85292695745845e-05
-2.51937568723427e-05
-4.93607220582297e-05
-4.75952288405511e-05
-3.1700148802221e-05
-4.56431444695284e-05
-3.00405577474991e-05
-1.41349653670991e-05
-1.86154820992238e-05
-3.94608287517328e-05
-2.37600087986352e-05
-5.37523180784871e-05
-5.69280863701348e-06
-4.31963949672966e-05
-1.76611175925171e-05
-1.50510882332726e-05
-1.90058913389503e-05
-4.12346179492483e-05
-3.34946106277698e-05
-1.42660471005459e-05
-4.82617953882528e-06
-1.61206901668833e-05
-4.4551404228243e-05
-3.36832154618623e-05
-5.42419152209446e-05
-2.32661946906869e-05
-4.57979164712164e-06
-2.98917289793029e-05
-3.08875932683182e-05
-1.4164404012169e-05
3.39441851744132e-06
-1.6755946833438e-05
-4.31596294699142e-05
-3.62684103308849e-06
-5.57486928033189e-05
-2.61111826553669e-05
-5.69511307928831e-06
-2.10968987459928e-05
-2.46151079503657e-05
-2.04649353529166e-05
6.30261750739817e-06
-4.08069346658579e-05
-4.8061263357236e-05
-3.51398805250343e-05
-1.87507915811886e-05
-4.98937227521119e-05
-4.6056945304844e-05
-5.24312920477482e-05
-4.69935214755128e-06
-3.12738498849544e-05
2.56068020510474e-07
-6.60574788516388e-05
-3.22969233234532e-05
-1.89788741257986e-05
-4.56019971288098e-05
-2.92043913080737e-05
-3.98919987258552e-05
-2.98712917953049e-05
-2.57571527584513e-05
-1.75617246581255e-05
-9.21545938554065e-07
-2.71971255280696e-05
-4.49270778675128e-05
-4.91637418857161e-05
-1.86077315012334e-05
-2.58481985136236e-05
-4.70341670445327e-05
-1.9126184072812e-05
-9.03783391680969e-06
-1.31599514756797e-05
-2.53216860838175e-05
-1.66546396193181e-05
-3.20552937360956e-05
-1.93319919655807e-05
-1.43341241768121e-07
-1.0025215606396e-05
-3.97223211048194e-05
-1.4496866018153e-05
-4.75535475697147e-05
-8.40120463668748e-06
9.5324598549294e-06
-2.92180775863598e-05
-5.00366375843146e-05
-1.01561489860803e-05
-2.06587983013116e-05
-1.89891855204625e-05
-2.38842241982329e-05
-2.77952025561291e-05
-4.06158794260314e-06
-1.92096463604137e-05
-4.61154548479121e-05
-1.22061672907679e-05
-3.84825758189379e-05
-4.81252752949061e-05
-3.73076188340286e-05
-1.41918869526047e-05
-3.91890751341278e-05
-2.26512990678561e-05
-3.33673653604416e-05
-2.46822125676746e-05
-2.25577597672997e-05
-1.96790508522308e-05
-7.27529391610836e-06
-2.13031449487214e-05
-2.96339139658791e-05
-2.94596384506865e-05
-1.43677950270992e-05
-2.31676750383822e-05
-3.62412622076369e-05
-1.91559128348436e-05
-4.30438473779723e-05
-1.59625554368675e-05
-2.44808654541342e-05
-3.67529378923287e-05
-4.09372712735114e-05
-9.63883210379389e-06
5.80198183446383e-06
-2.32171701528612e-05
-3.0996304179731e-05
-4.94081197912261e-05
-3.14823998076058e-05
-4.1735995786401e-05
-3.88646169826585e-05
-1.45971260532615e-05
-5.17749675127415e-06
-1.89813184445036e-05
-3.93336084144647e-05
-9.61579183072501e-06
-1.69574974967948e-05
3.48118497502361e-06
7.28294130975069e-06
-3.94987732704407e-05
-1.48343250808634e-05
-5.47864034721197e-05
-6.28204617137022e-06
-1.15133945777406e-05
-4.4298440311006e-05
-4.0575803996451e-05
-3.85744948394702e-05
-1.69408221904552e-05
-3.37384222025038e-05
-4.22573476738993e-05
-4.75341734627298e-05
-4.48742879702735e-05
-4.6479685065317e-05
4.0800383339133e-06
-8.06903792141491e-05
1.42674781361499e-05
-3.0016715364544e-06
-4.87125131500885e-05
-4.12151736723599e-05
-7.55199477733914e-06
-5.1067589884547e-05
-4.67089619062592e-05
-3.82603199271514e-05
-1.89341825127919e-05
-1.6228568780124e-05
-2.03094709062147e-05
-6.77115319948631e-05
-3.11737684052011e-05
-1.11795147262419e-06
-3.16803617724334e-05
-3.68176036543319e-05
-4.3017015526338e-05
-5.6506010876676e-05
-2.08687545130215e-05
-4.26905235403911e-05
-4.33964299573338e-05
-1.30953303791133e-05
-2.55562029786243e-05
-2.93482111678175e-05
-3.47525882821607e-05
-1.99701243815519e-05
-3.66749526296078e-05
-1.74010854360473e-05
-3.34341329711804e-05
-3.62939363606668e-05
-2.3352299895079e-05
-8.75345653083868e-06
-3.2032475149497e-06
-3.76343526031515e-05
-2.43782523982068e-05
-1.75947040828599e-05
-3.14455264925417e-05
-7.83733471851319e-06
-4.48118442607357e-05
-5.24236262776408e-05
-4.25044054351985e-05
-3.82290054722497e-05
-3.07365881637778e-05
-7.51291549563572e-06
-2.67411595761321e-05
-3.88574738511458e-05
2.74170683903581e-05
-1.94757230246584e-05
-1.42156331426279e-05
-1.5182286951995e-05
-2.53485167427877e-05
-2.43097697126987e-05
-2.21112717452153e-05
-3.30478047059039e-05
-3.39077409449282e-05
-3.22824069499433e-05
-1.07806306925984e-05
-3.10230302053699e-06
-2.8256479800569e-05
-2.75958450438282e-05
-2.88268335059087e-05
-1.92309198359614e-05
-3.78281219931661e-05
-3.58863951466274e-05
-3.33035345589141e-05
-3.75193079601362e-05
-3.31369490713931e-05
-3.82792211984199e-05
-2.48359440004073e-05
4.67245032668212e-07
-4.04517892535737e-05
-1.27986787006993e-05
-2.29284847627557e-05
-4.44653744695775e-05
-3.11231258591802e-05
-4.48949268932092e-05
-2.95078143212247e-05
-1.90792561975868e-05
-2.07866545917527e-05
-2.26503835907396e-05
-5.93318890921013e-05
-2.63026610789738e-05
-2.97122700734504e-05
-5.72481813764109e-05
-5.54383817015992e-05
-7.50044704830835e-06
-3.91433167961485e-05
7.27827580506328e-06
-4.27636574374649e-05
-3.59025193478504e-05
-2.87396386144394e-05
-4.25968584536886e-05
-4.01935138413527e-05
-2.40903336130208e-05
-3.01265062450417e-05
-5.3105631872205e-05
-3.76502070218219e-05
-3.78729896651463e-05
-4.66771229072817e-05
-5.2889417283489e-05
-4.26176058312303e-05
-3.59594571628629e-06
-9.89622784979423e-06
-2.79592704862178e-05
-2.36940476043799e-05
-3.23793309730371e-05
-1.0455164057296e-05
-2.63020985914418e-05
5.04675108973094e-06
-1.83727914755863e-05
-5.24833879663492e-05
-1.10112900903285e-05
-9.66541599144278e-06
-3.55462899536893e-05
-4.79866236817651e-05
-3.08931176897265e-05
-6.46983938178794e-06
-1.10259628090165e-05
-4.43837325524129e-05
4.23124127429942e-06
-7.55443344806838e-06
-3.14041195806192e-05
-2.334538560536e-05
3.47720991150935e-05
-2.80008056022146e-05
-8.83364944654469e-06
-3.81758163352952e-05
-3.6305826809611e-05
-2.75726576820274e-05
-3.59057351630117e-05
-5.46438512670087e-05
-2.97111976177215e-05
-3.20572158776192e-05
-3.5860666211013e-05
-1.95249818131633e-05
-3.36468534879889e-05
-4.85263815409177e-05
-4.41159028326594e-05
-1.96972743987169e-05
-3.51427285470212e-05
-4.94404532808665e-05
-2.06738118976288e-05
-5.22168745768369e-06
-2.9800514566096e-05
-2.14371792336908e-05
-1.14043321688708e-05
-2.73727731212795e-05
-2.32532118348891e-05
-3.37763905926295e-05
-4.00367362707769e-05
-3.68668749041215e-05
-3.2460309205817e-05
-3.43626758492535e-05
-4.17385348100448e-05
-9.47586156758259e-06
-2.42298609971342e-05
-4.66929619140887e-05
-3.51187423847352e-05
-1.82309133163232e-05
-3.67652875037274e-05
-2.57880409153432e-05
-4.87851222592954e-05
-3.39717825042513e-05
-5.99435478456116e-06
-3.71786806213202e-05
1.37219975440049e-05
-2.69322281073215e-05
-1.91900621920248e-05
-2.83559546744308e-05
-1.43662391482341e-05
-2.24622215813468e-05
-4.6506692557037e-05
-3.31569253556984e-05
4.17912603333622e-06
-5.95782119725157e-06
-1.76646624886967e-05
-1.99693390418695e-06
-2.6194923988715e-05
-1.69404030357278e-05
-3.71764923040576e-05
-4.86777646381489e-05
-2.47237706348571e-05
-2.85230596261163e-05
-4.6542312105676e-06
-1.48232102955821e-05
-5.21071842396209e-07
1.27056120258825e-07
-4.43862619728091e-05
-2.09257519495879e-05
-3.08761169069107e-05
-4.6411081762555e-05
-1.52046788631259e-05
-2.67323881974034e-05
-2.395690320351e-05
-2.85408429819295e-05
-4.20973745123801e-05
4.18892829622906e-06
-1.8173734307978e-05
-1.07407439629865e-05
-3.61437235672295e-05
-1.73895107317993e-05
-2.06604384578844e-05
-4.07877539127557e-05
-3.76041581704789e-05
-3.99342142414604e-06
-3.50303887431148e-05
-1.86152039446677e-05
-3.17840277769673e-05
-4.03683901700212e-05
-2.01169911745624e-05
-3.70122062152237e-05
-3.73293517785021e-05
-3.2939604196221e-05
-5.3894463330984e-05
-7.74564722110136e-06
1.04835025159792e-05
-8.73574929888059e-06
1.92091878648805e-05
-9.5082488474672e-07
-2.32966216511543e-05
-4.65251297020473e-05
-7.24293880622905e-05
-2.55609483040694e-05
-3.27393695246831e-05
-2.9307788416386e-05
-4.44648540939511e-05
-4.77281730829332e-05
-6.81555503315867e-05
-3.71340165116921e-05
-1.13119403946657e-05
9.57522243318949e-06
-3.77526436618452e-05
-2.49059267312226e-05
-4.53365997242602e-05
-3.30766498356831e-05
-5.01408328154179e-06
-4.51080817619125e-05
-1.66385664618113e-05
-4.17416900670961e-05
-3.12534101012499e-05
-2.86183504621239e-05
-4.71285388403145e-05
-1.49774502555388e-05
-3.05640509874195e-05
-3.47486761818426e-05
-8.59801366905118e-05
-2.50094180673281e-05
-4.02470869221686e-05
-2.22674153187247e-05
-1.46726146676256e-05
-3.10040859258469e-05
-4.92315421797474e-05
-3.67728642093814e-05
-2.784088127793e-05
-1.91233842593689e-05
-4.06571037851908e-05
-1.13012063475683e-05
-2.26728934254014e-05
-3.21450579003587e-05
-3.6059637049166e-05
-4.37196412297129e-05
-3.58306828077209e-05
-4.73438305092664e-05
-6.25060333963699e-05
-1.06094671876391e-05
-3.06533382557807e-05
-3.40983549565615e-05
-2.6730175171338e-05
-3.54925845580115e-05
-9.37674592513147e-06
-2.58502702101141e-05
-3.02967433985592e-05
-4.4229406048362e-05
-2.77178425184445e-05
-2.40724035190186e-05
-9.74420091151993e-06
-3.73263277022671e-05
-3.09232358090267e-05
-2.40431764589305e-05
-2.20335738393915e-05
-1.62641717752692e-05
-3.7765487623457e-05
-1.62446153659453e-05
-3.85447353110194e-05
-1.66202657895788e-05
-4.06910941672267e-05
-2.8631616963557e-05
-3.94616093680318e-05
-3.37160812182096e-05
-4.79495245035261e-05
-4.44997464143234e-05
-5.39593798768772e-05
-4.71238191047876e-05
-2.18084378270207e-05
-5.14921568011056e-06
-1.70151817665625e-05
1.93606290989721e-05
-1.86805337953501e-05
-3.97288386885654e-05
4.63517158262659e-06
-5.31686425502502e-05
-3.89017332178719e-05
-1.88242377162358e-05
-3.75000743652468e-05
-8.52751669034973e-06
-1.50545736280508e-05
-4.61116694378104e-05
-1.76879432018183e-05
-5.36767962383059e-05
-1.75506651927369e-05
-3.61511626658131e-05
-3.64830651370574e-05
1.72274485101308e-06
-2.66858162602842e-05
-4.72163944173571e-05
-4.57277824309611e-06
-7.46247353753763e-06
2.08060430389552e-06
-4.71965435271043e-05
-3.23960948122059e-05
-4.32416482947013e-05
-2.30208342466948e-05
-5.29328748442123e-05
-1.47426500670703e-05
-3.55317299752492e-05
-1.70597509589538e-05
-3.36253304462703e-05
-8.15905775919005e-06
-5.70990858122912e-05
-5.19427245597699e-05
-6.37733613651376e-05
-3.4384300052555e-05
-1.83008184374692e-05
-3.73345275519699e-05
-1.66507142111333e-05
-9.13540086105699e-06
-3.13789835123131e-05
-3.00954528242081e-05
-4.35834831996647e-05
-1.69585530117569e-05
-5.5569174536099e-05
-4.98085849043828e-05
-2.58260406246801e-05
-1.66650422171327e-05
-1.27527560286838e-05
-2.40935925216943e-05
-3.76070924626637e-05
-3.2331602520983e-05
-1.17973779245202e-05
-3.67442545823773e-06
-4.0387280532469e-05
-6.70267022983305e-05
-1.65800407260984e-05
-6.18746231949231e-06
-4.53098826943146e-05
-1.92787046242705e-05
-1.53678880694538e-05
-1.9398265069317e-05
-2.21209503806162e-05
-3.03361170703216e-05
-4.24597765499989e-05
-2.97262720157856e-06
-3.39780499587006e-05
-4.42921519048485e-06
2.25549926375928e-05
-2.58974236047817e-05
-3.22655344867014e-05
-3.06643731608166e-05
-4.35184890454611e-05
-1.57906760377063e-05
-3.65802195641482e-05
-3.77553151661198e-05
-1.19104597337395e-05
-2.71052991275114e-05
-1.64232354890389e-05
-2.87206764998014e-05
-1.30771579301115e-05
-8.87822908655837e-06
-4.27204722243012e-06
-4.29841812391531e-05
-4.52150554152103e-05
-2.28190922921368e-05
-2.10328315092256e-05
-1.47705359707023e-05
-4.3450140809204e-05
-1.5523499741625e-05
-3.83972122499335e-05
3.04067501857673e-06
-4.62040274602368e-05
-1.56048920587955e-05
-2.31244984730912e-05
-7.2348566282338e-06
-5.53993730790987e-05
-6.07418222666523e-05
-5.74175391724204e-05
-3.01421598585763e-06
2.07761731929629e-06
-1.76019173026992e-05
-2.85521175938668e-05
-2.60412581775521e-05
-2.05339280754593e-05
-3.50336301392398e-05
-1.38947304141165e-05
-4.12842689872892e-05
-3.99234746595757e-05
-4.58184891455242e-06
-6.41206049016515e-06
-1.86180971985018e-05
-2.09613884338397e-05
-1.8855324605329e-05
-5.55144968192831e-05
-3.71084199593486e-05
-2.39415773227118e-05
-1.54140344008933e-05
-2.54231158498094e-05
2.91726980132299e-06
-2.24942534658512e-05
-4.749757739455e-05
-1.33555238863976e-05
-2.94073334397194e-05
-4.22346997818094e-05
-1.14713321567563e-05
-3.68094785534835e-05
-5.04009670140919e-05
-2.86972775050426e-05
-1.90824720009126e-05
-4.40838773886142e-05
-2.42261501900849e-05
-2.02532245943452e-05
-1.73523817291741e-05
-3.23586723419881e-06
-2.91816760007044e-05
3.60141055781589e-06
-3.01623033099032e-05
-3.1742255921221e-05
-4.25648252618184e-06
-3.23007483141676e-05
-3.59917668832468e-05
-9.77543231161623e-06
-2.94713657692742e-05
-3.20761188384208e-05
-3.29628004059515e-05
-3.42522562449358e-05
-3.22457481633139e-05
-4.42040678305095e-05
-3.79014313532801e-05
-3.85300195112459e-05
-4.9335699073008e-05
-7.80301188515264e-06
-1.20928078440283e-05
-3.40554572400275e-05
-4.07674701498914e-05
-2.82178206555542e-05
-3.05698807836196e-05
-1.31125266058619e-05
-3.05369351241815e-05
-3.57425179212211e-05
-3.45047759563566e-05
-3.78470824333312e-06
-3.49404866048731e-05
-8.46488211756341e-06
-8.55424214828659e-06
-4.5346479140383e-05
-3.61884293983072e-05
-3.92144643684643e-05
-2.03318043592829e-05
-4.56046422494045e-05
-2.75672391212484e-05
-7.67549121356906e-06
-3.1825496275483e-05
5.6430904373019e-06
-2.47836580962062e-06
-3.81379584092693e-05
-3.34276890591201e-05
1.08870353120328e-06
-1.92144777176265e-05
-6.91864361500859e-06
-4.6584867094539e-05
-1.86593025895165e-05
-1.45259559495919e-05
-3.32203005349559e-05
-5.49276825910905e-05
-2.45540712104895e-06
-3.32947958808308e-05
-7.97292323127127e-05
-1.9908966109666e-05
-6.2105655631847e-05
-3.00319995487493e-05
-3.17739884453737e-05
-6.68119592076806e-06
1.39856680994046e-06
-4.19622990888115e-05
-1.08380114026955e-05
-4.06878004582557e-05
-2.57916067320566e-05
-4.17208834186267e-05
-1.66116877379122e-05
-4.17453242005967e-05
-2.4501597323242e-05
-1.9055388021908e-05
-3.06668060564873e-05
-2.33794334959199e-05
-2.80039180722524e-05
-1.92687850325297e-05
-1.63555805103811e-05
-2.02541679571526e-05
1.02205533025081e-05
2.22530392117484e-06
-6.87146738442146e-06
-3.54527870733408e-05
-3.9619543063749e-05
-4.91423389965103e-05
-2.60856022583353e-05
-5.19319532686241e-05
-3.57498218011893e-06
-1.71905192901823e-05
-5.37031974668986e-05
-4.16104342079893e-05
-3.63647446415617e-05
-2.9874762264435e-05
-1.5730526766864e-05
-2.71999188667395e-05
-3.26347938810722e-05
-4.24971278264139e-05
-3.16587302377377e-05
-3.27536417236809e-05
-3.8684303878054e-05
-2.16176935176471e-05
-3.33455159448056e-05
-3.30779501309051e-05
-2.87050377779085e-05
-6.31955416453339e-06
-3.36754792774503e-05
-2.87923641026581e-05
-3.08893804770792e-05
-2.70617947812379e-05
-1.64166477446643e-05
-4.98953647162399e-05
-1.58396775067996e-05
-4.9342988348693e-05
-1.85157147800636e-05
-3.51174207330913e-05
-1.3410227349477e-05
-3.48105014508653e-05
-2.60596275861919e-05
-3.57861967646312e-05
7.92603196531469e-07
-3.20272963339626e-05
-1.71616372706781e-05
-2.85648387855916e-05
-3.42033085398659e-05
-2.77704464592569e-05
-4.67386487913433e-05
-1.33981130877223e-05
-2.10730659771666e-05
-1.18412599747448e-05
-4.79063721453304e-05
-4.62927586828803e-05
-2.04836396512718e-05
-4.25209784107689e-05
-4.36349978970614e-05
-4.87442895469519e-05
-7.14451330771624e-05
-3.9549555593217e-05
-2.34093208135364e-05
-2.22189212298658e-05
-1.29203477863064e-05
-5.39448320597089e-05
-7.5966061757971e-05
-2.47119643064022e-05
-1.35669798253156e-05
-3.9347222745964e-05
-2.21589140603511e-05
-7.91028752811639e-06
-4.28902369326912e-05
-2.58757452190827e-05
-3.34384004231487e-05
-2.90047850877155e-05
-2.60600689945238e-05
-2.87413966487581e-05
-2.79311181375461e-05
1.78993569973749e-06
-5.16999781531013e-05
-2.50527212474026e-05
-4.35097672494497e-05
-4.8036568543631e-06
-4.76383120577909e-05
-3.97645012345081e-05
-1.35156913196925e-05
-4.90618272572126e-05
-2.70403399152346e-05
-2.67058822793334e-05
-5.55351259550418e-05
-1.98296438094662e-05
-1.28517011416106e-05
-3.36843877393411e-05
-1.44126504827273e-05
-2.39378490754948e-05
-4.08162337444577e-05
-3.52582718541697e-05
-1.042772677726e-05
-5.65726614721402e-06
-2.00456734917727e-05
-8.67925174021462e-06
-1.38314204127037e-05
-4.96109151338894e-05
-5.72620067478438e-05
-2.56156189705017e-06
-2.55525521271763e-05
-1.13854759019839e-05
-7.98967815706781e-06
-3.26185790244433e-05
-2.44321056172318e-05
-3.4652958182168e-05
-4.64110566654781e-05
-4.97545316690748e-05
-1.56619569744205e-05
-4.67581699288807e-05
-1.95714591667674e-05
-1.48296193342345e-05
-2.5064068528209e-05
-2.73438323265465e-06
-3.6392515388857e-05
-6.21836400025785e-05
-4.67497395766236e-05
-2.81154449785045e-05
-2.40205926894687e-05
-2.14766555580086e-05
-2.67021719562859e-05
-2.84181815399688e-05
-2.19000120495091e-05
-2.11882457596878e-05
-3.3571851666182e-05
-1.65161312498759e-05
-1.32990320096226e-05
-1.60052215555089e-05
-1.40846542658113e-05
-2.91889350635605e-05
-3.58565070689766e-05
-2.07255364464125e-05
-2.50519901468914e-05
-3.72200249521987e-05
-1.21177893693384e-05
-2.2086934194744e-05
-3.80288195343687e-05
-4.5230317074803e-05
-3.56106478015879e-05
-1.82270110187199e-05
-5.61043649650427e-05
-2.49478862256453e-05
-3.09479560002984e-05
-2.59101572405367e-05
1.73728472469551e-06
-1.2506574585298e-05
7.62891102562376e-07
-2.37392287097828e-05
-5.60690737368078e-05
-5.74828875508123e-05
-1.22848134783366e-05
-2.36693593561706e-05
-3.23648786259708e-05
-2.45106415067065e-05
1.26400814680851e-05
-2.40769435552904e-05
-1.54408441793874e-06
-1.33291331900781e-05
-2.74630145739293e-05
-1.99458143185832e-05
-2.34775780996201e-05
-2.35954878125264e-05
1.43179810798212e-05
-4.32719756672352e-05
-2.31579232936906e-05
-3.74736752287572e-05
-5.76110425019431e-05
-1.98677095207878e-05
-1.71836037594677e-05
7.94368445038578e-06
-2.80893811154584e-05
-4.43865038445391e-05
-2.25319742945776e-05
-2.09734201615886e-06
-2.72703261014683e-05
-6.93572895526711e-06
-2.6319733316336e-05
-1.96213433659063e-05
-2.12977161218744e-05
-2.72125328840467e-05
-7.9131724754998e-06
-3.39664827328978e-05
-3.04639720993453e-06
-3.82607602210036e-06
-4.50824679999642e-06
-2.31803022712366e-06
-3.89818579658618e-05
-3.56361006989344e-05
-1.3877288160985e-05
-7.3680805101396e-06
-3.40303233225757e-05
-1.86400777823221e-05
3.02809428401801e-06
8.36242510346049e-06
-5.56882861978466e-05
-5.203010624396e-05
-6.22270771516932e-06
-2.47460512706887e-05
-1.67684697432757e-05
-6.6036482536713e-06
-2.86121804081957e-05
-9.68034060376856e-06
-9.89861342082157e-06
-1.38932745454812e-05
-5.11845980174718e-05
-9.58009863695806e-06
-2.75597796083869e-05
4.93041920077153e-06
-4.092009015304e-05
-4.92953539936954e-05
-1.34157401581982e-05
-4.512615871245e-05
-2.66364225700947e-05
-4.78913062659601e-06
-2.17081096516889e-05
-6.63177391985455e-06
-1.66806342125226e-05
-4.51455578702218e-05
-4.61181979716962e-05
-2.26501833777703e-05
-7.94561831942678e-06
-3.23480004014101e-05
-7.04563100107099e-06
7.75307528388927e-06
-2.91255754811958e-05
-2.25865266171589e-05
-4.96863505307929e-05
2.45698489261104e-06
-7.6185179241712e-06
-2.24850752638084e-05
-1.56328445067993e-05
-4.97531597409316e-05
-1.67535384738745e-05
-2.62369525917258e-05
-2.050148762385e-05
-1.31504487556264e-05
-1.38915081941576e-06
-1.48313281489911e-05
-3.08054298409926e-05
-6.10102461765482e-05
-3.86239753549184e-05
-2.36449410423462e-05
5.78332945316497e-06
-3.18231823477062e-05
-3.52628560976842e-05
-1.75862197242607e-05
-1.66087663815759e-05
-4.61550714904019e-05
-2.2701716357743e-05
-2.07996760254698e-05
-2.21002541658188e-06
-2.39611054186756e-05
-3.6129288182109e-05
-3.44387872553335e-05
-2.35227004365948e-05
-1.32844054352851e-05
-2.45765324323129e-05
-4.92914199514762e-05
-2.80869689034692e-05
-8.75989270850851e-06
-4.20241952871995e-05
-1.36295825873817e-05
-2.79940231695517e-05
-4.01300723090682e-05
-3.07263075224246e-05
-3.55126496314811e-05
-1.66841245900259e-05
-4.26636322545414e-05
-2.08252423815951e-05
-4.25766445488952e-05
-5.69867701524916e-05
-2.77011484715823e-05
-1.62504274432224e-05
-4.62294059400186e-05
-4.18690830268071e-05
-4.65013713771304e-05
-1.11325433722378e-05
-3.56673943871364e-05
-5.05961729581603e-05
-2.23237840049626e-05
-4.87636097304711e-05
-2.53788225791419e-05
-3.69111103022805e-05
-2.02648363406978e-05
-2.77147306361575e-05
-5.58455829798583e-05
4.32074272535018e-06
-6.5689927740622e-06
-6.17256835393179e-05
-4.01081816026062e-05
-5.29476030489398e-05
-2.39714204597446e-05
-2.12044867051638e-05
-3.94056948914915e-05
-7.50796325731097e-06
-2.64060111304719e-05
6.91112521245926e-06
-4.38164939071598e-05
-2.08280179979677e-05
1.69457932794902e-07
-8.71714215138667e-06
-2.52611087802429e-05
-5.38002234423392e-05
-2.16637664024446e-05
-2.72656064554216e-05
-6.08166080426237e-05
-1.99652530901175e-05
-2.16753922846809e-05
-2.64097499826425e-05
-5.98760494522381e-05
-3.67926281436645e-05
-4.28805270985061e-05
-3.47764680136869e-05
-3.01127241342542e-06
-4.30321107677078e-05
-3.62218370302432e-05
-2.30709053609121e-05
3.12765008745165e-06
-7.98350702407074e-06
-2.94878096197014e-05
-3.01372083672945e-05
-2.80623781757284e-05
-1.37305884597144e-05
-2.99142094327758e-05
-2.36934353754724e-05
-6.61612838030683e-06
-2.62452390882666e-05
-5.34808603243498e-06
-3.07645737056268e-05
-4.63999494556593e-05
-1.65964490370633e-05
-3.37965516628677e-05
-1.34185572978953e-05
-3.22187248862924e-05
-3.46823543481228e-05
-3.04018966661541e-05
-1.73097903574961e-05
-1.4395101540256e-05
-2.66599492726562e-05
-7.31497314750132e-06
-1.88361230209075e-05
-2.6828629908855e-05
9.18974116198397e-06
1.4990360749207e-06
-4.16540331461401e-05
-5.60024536810708e-05
-2.76388864000932e-05
-1.97460461508141e-05
-3.15596847784211e-05
-3.19034860423001e-05
-4.56626457482e-05
-3.05141938475216e-05
-3.27295733851976e-05
-1.25985687863481e-05
-1.2214891266855e-05
-2.99639343924123e-05
-2.75654449654861e-05
-1.39390653767472e-05
-3.05233635742789e-05
-2.70279853691912e-05
-1.24524010754778e-05
-2.48809504286391e-05
-3.96044759476515e-05
-2.34277145024552e-05
-1.62478628335892e-05
-1.56662047950979e-05
-3.46182816821254e-05
-3.9330646552336e-05
-3.63116571635666e-05
-2.01815085100457e-05
-3.05505773792686e-05
-9.82357605485441e-06
5.7750253062336e-06
-5.41615014347239e-05
-3.57310417767845e-05
-4.12156838335398e-05
-7.65713139275388e-06
-1.29652196033314e-05
-3.38441194197685e-05
-1.07914433805181e-05
-2.16148026329208e-05
-2.03790055208942e-05
-4.38502941685075e-05
-5.01447445739154e-05
-2.2726673411446e-05
-5.53265599022436e-05
-3.2413518686711e-05
-4.71298744765905e-05
-1.51212930392471e-05
-3.56434693530201e-05
-1.11291369134852e-05
-1.28166900543243e-05
-5.83822448625771e-05
-3.79766192212055e-05
1.09550341143038e-07
-2.91231070739314e-05
-5.45258111981956e-06
-9.54680450915335e-06
1.99101744921256e-06
-2.70916874015487e-05
-1.77843404970549e-05
-2.48435105520536e-05
-3.66737953613213e-05
-2.16390305484386e-05
-2.13211109692532e-05
-3.35006925218368e-05
-1.3578563217264e-05
-2.27701449428272e-05
-3.68110896730298e-05
-2.27535245873622e-05
-2.46297970523772e-05
-2.56592114506917e-05
-7.09051679611967e-05
-2.8732462078163e-05
-2.38016976257437e-05
-2.70714704670082e-05
-1.85707974430824e-05
-2.44419364860571e-05
-2.84662711472586e-05
-4.56592747139862e-06
-1.45505138579988e-05
-6.73996137437546e-07
-9.29821631058927e-06
-3.31834184198632e-05
-4.76518068716551e-06
-3.43208248352248e-05
-3.82556243648938e-05
-3.67671831158244e-05
-1.88326301147995e-06
-3.82247655878922e-05
-3.90147324880878e-05
-2.65602184609324e-05
-2.53026177317689e-05
-2.08924672798932e-05
-3.49216501171094e-05
-1.4815919443971e-05
-2.13149965172027e-05
-1.82957060363565e-05
-4.67907940514189e-05
2.06146403884461e-06
-4.45588680651801e-05
-1.55888702299927e-05
-5.05390626780284e-06
9.3241300664573e-06
-6.05282242166737e-05
-4.23233276003069e-05
-2.10502740998301e-05
-2.66797208004704e-05
-1.69747685381997e-05
-6.64934566763239e-05
-5.27137653656534e-05
-1.67108104594998e-05
-2.3608405068328e-05
-5.05776300434263e-05
-2.82279747832148e-05
-3.95247697660803e-05
-2.5529171691109e-05
-2.16610992896328e-06
-2.74422533452733e-05
-1.87353091309401e-05
-6.02226486188888e-05
-1.84099410923053e-06
-2.0225701479311e-05
-2.58156152725598e-05
-3.24145769802432e-05
-3.63389091941592e-05
4.29976152592486e-07
-5.08595658674163e-05
-1.99072901887678e-05
-2.72652495397002e-05
-2.67461122057368e-05
-4.42353665792773e-05
-1.17642819272029e-05
-1.70693264602565e-05
-2.06171668821357e-05
-2.90636820950289e-05
-2.20853863412915e-05
-8.9364123534752e-06
-5.75144457095335e-05
-3.4192289006232e-05
-3.19682031179636e-05
-3.21028981982966e-05
-3.62287444637171e-05
5.483358408901e-06
-3.97738766275436e-05
-1.63289337858639e-05
-4.13864618912744e-05
-2.78959206684313e-05
-2.89594253913464e-05
-1.56140181780043e-05
-1.79648453404834e-05
-4.44496530740379e-06
-4.59018089195261e-05
-3.62833013166718e-05
-3.03268116233355e-05
-2.48840558232389e-05
-2.80280313256146e-05
-5.21274015252528e-06
-4.03646429581572e-05
-3.89743766234853e-05
-3.96917747861216e-05
-4.05304631990003e-05
-1.77196921491167e-05
-1.58606241884027e-05
-2.59113095343096e-05
-2.67189422997878e-05
-2.38410682752439e-05
-3.25138479631438e-05
-1.77892716343414e-05
-2.58302412051157e-05
-3.9879530387731e-05
-2.47757427125033e-05
-3.80957723311332e-05
5.22945289381015e-06
-3.3205065455094e-05
-3.27587730240688e-05
-3.54328510039592e-05
1.6532486991454e-06
-3.06633717719049e-05
9.25582613344695e-06
-4.10455893965303e-05
-2.84269463928038e-05
-7.42083055782736e-05
-7.42230435935807e-06
-2.88115260528388e-05
-2.47250444161821e-05
-1.52746614692083e-05
-4.40434227063292e-05
-2.38823850424275e-05
-1.75858368469749e-05
-2.80575803702815e-05
-1.65886826952121e-05
-2.45491409078565e-05
-2.46586945967015e-05
3.71283232896972e-06
-5.2164538358231e-05
-5.07644716613823e-05
-2.21073908571545e-05
-2.30445967958569e-05
-1.29337788191058e-05
-2.6915479107586e-05
-4.09279491979287e-06
-2.62270105671983e-05
-3.94438451432079e-07
-3.37775956058526e-05
-4.47159040947075e-05
-1.10038877475571e-05
-4.27044883232817e-05
-3.19466038064139e-05
-9.53877371308396e-06
-2.08518753345902e-05
-1.57887443080478e-05
9.53814172790165e-06
-4.89635002153427e-05
-1.66154234224838e-05
-5.38075339427252e-05
-6.81369611042496e-06
-3.76107851744037e-05
-3.72343817985922e-05
-1.6396051791632e-05
-8.44547223343078e-06
-2.63333899196891e-05
-3.76113275371335e-05
-1.7705178767117e-05
-3.21496232214372e-05
-5.34096580227868e-06
-2.55637989632313e-05
-2.0635094811922e-05
-2.10899728075529e-06
-1.59749084744889e-05
-4.76828337032461e-05
4.13273534267925e-06
-1.0730982087318e-05
4.39348788452538e-06
-2.76759008270785e-05
-1.98499183117569e-05
-3.81168215537792e-05
-4.5074320564244e-05
-2.03805330023578e-05
-1.66249112441506e-05
-2.67164111463594e-05
-4.32213875655764e-05
-2.12523221348447e-05
-1.19031162827205e-05
-4.39534236442008e-05
-2.83314522590786e-05
-2.14604019612167e-05
-4.22246852130634e-05
-4.25571371255939e-05
-3.14453771449256e-05
-4.85700375322613e-05
-2.45591270553999e-05
-3.79175445845536e-05
-8.05523039696996e-06
-2.04159353803064e-05
-3.89226255038986e-05
-2.07188784383353e-05
-1.89680582023438e-05
-1.94251461732816e-05
-1.40527718311865e-05
-1.41875652270828e-05
-2.54363160863654e-05
-1.52201165355655e-05
-3.73792107443046e-05
1.44425898728768e-05
-5.08971995871565e-05
6.69693326615673e-07
-2.01165871901247e-05
-2.76828615168723e-05
-3.03296847217492e-05
-4.71649028863249e-05
-2.96175962376956e-05
1.89267689006962e-05
-3.91087159819641e-05
-2.56477875841024e-05
-2.58687392573094e-05
-1.6454080952365e-05
-1.3586368261818e-06
-1.79069718595078e-05
-5.91387405126912e-06
-4.26067982322058e-05
-1.88955980169768e-05
-3.70055153313936e-05
-5.16851625632846e-05
-8.7631670526476e-06
4.48385887261431e-06
-1.55760311654572e-05
-3.64653348432568e-05
-1.67148090848928e-05
-2.95484173958391e-05
-4.68009430196653e-06
-6.11297270772119e-05
-2.53655238597645e-05
-3.54464409576457e-05
-1.2051575719329e-05
-2.67845995950176e-05
-2.72809620314057e-05
-2.9692829485824e-05
1.2787067069769e-06
1.11160303644503e-05
-4.33388927601898e-05
-2.43437917515151e-05
-4.46554173634027e-05
-3.09956843971606e-05
-3.87078992479846e-05
-1.15229560978681e-05
-4.30857777130526e-05
-2.41746669555359e-05
-3.90462335553176e-05
-3.94035059834058e-05
-5.19516639733407e-06
-1.74378975591987e-05
-3.49670257986953e-05
-2.63703333048376e-05
-4.84372743333573e-05
-4.67605354124113e-05
-1.42229997242146e-05
-4.18484542711665e-05
-3.54138345962798e-05
-1.15037674883244e-05
-1.9465911336021e-05
-2.88077178010632e-05
-3.14914471159456e-05
1.08264913584216e-05
-7.78698749863934e-06
2.70698288579092e-07
6.71192437964184e-06
-3.29030341492701e-05
-1.61041216502607e-05
7.83659233969133e-07
5.86122307706124e-06
-2.57890187438661e-05
-9.58290158459155e-06
-3.95897695045955e-06
-4.00159086770862e-05
-3.79459872308249e-05
-2.60812489313477e-05
-2.14857040135055e-05
-5.77768270256767e-05
-4.13619574297207e-05
-2.16201095054641e-05
-2.32995476868887e-05
-4.73816736832855e-05
-2.38526629710082e-05
-5.09037884398485e-05
-6.28527542136435e-06
-2.30544039197698e-05
-2.34134230958083e-05
-1.48039792949802e-05
-2.57134198955437e-05
-1.86992833324242e-05
-2.47527535827896e-05
-2.65697258033195e-05
-1.31062559936513e-05
-1.20446453968265e-05
-5.40827110631275e-05
-3.43692878724477e-05
-8.10103702174806e-06
-2.30839313440705e-05
-4.01866599621432e-05
-1.65129473338672e-05
-4.3529399505932e-05
-3.53839153205197e-05
-9.46898454587367e-06
-2.69792478275662e-05
-2.16501165829879e-05
-3.86768833212983e-05
-1.75803320024766e-05
-1.40632486935146e-05
-1.17883601639028e-05
-1.63014550249161e-05
-3.4391955846752e-05
1.42130231087024e-05
-2.16594257762024e-05
-1.99640232082668e-05
1.09244850557585e-06
-8.02256713393254e-06
4.62446322641453e-07
