# Supplementary material for: Research on computational propagation and identification of mine microseismic signals based on deep learning
Source: PLoS One. 2025 Oct 22;20(10):e0334641. doi: 10.1371/journal.pone.0334641 (PMC12543183; doi:10.1371/journal.pone.0334641)
Supplement: S7 Data — (ZIP) [file pone.0334641.s007.zip › 000100900001637.xlsx_0.txt_24.txt.txt]

-3.42324352572238e-05
-4.42144027529816e-05
-5.08391198077922e-05
-3.7575999157292e-05
-4.69927405635736e-05
-1.15887812356648e-05
1.45635740498746e-05
-3.39561747802396e-05
-1.37627962028568e-05
-5.62826588974295e-05
-6.18462578969851e-05
-2.37137180255421e-05
-1.76635911411378e-05
-4.28054544643863e-05
-2.03031273590124e-05
-1.26189823917054e-05
-1.86764179474099e-05
-1.0652687751433e-05
-4.9678719406222e-05
-5.78782619824984e-06
-2.38224805666628e-05
-3.68622756963678e-05
-4.43541493849447e-06
-1.42622431426445e-05
-6.66080191909897e-06
-3.41993582425146e-05
9.50065576308359e-06
-3.5840822859207e-05
-2.41982123897631e-05
-4.32660935779102e-05
-3.63955857668872e-05
-2.61717741721903e-05
-1.6556419741975e-05
-2.8937862183295e-05
-1.16955762195838e-05
-1.46770074654989e-05
-2.69065102171161e-05
-1.68496245407698e-05
-1.94922732654676e-05
-2.315222538143e-05
-3.45239136827823e-05
-1.96805353926499e-05
-4.12872465416411e-05
-3.31625960306813e-05
-3.08594440696142e-05
5.35786082642001e-06
-2.11279756712934e-05
-7.15004404242998e-06
-1.8335534966911e-05
-1.62879042744272e-05
-3.59853911743027e-05
-1.78004791677587e-05
-2.74748773105534e-05
-1.85177016115343e-05
-1.50854534298586e-05
-1.99473601847274e-05
-3.80032367421753e-05
-4.30693052022132e-05
-3.22208840781662e-05
-2.88836731277734e-05
-1.88641223480185e-05
-4.16244492143318e-05
-3.48458561273263e-05
-1.72428892866236e-05
-6.28817243798949e-05
-2.32108320952838e-05
-3.66307816650283e-05
-2.28159489461189e-05
-2.09859880220925e-05
4.1445144847936e-06
-1.85555170583154e-05
-2.47575452275875e-05
-1.0539953657335e-05
-1.775848878143e-05
-3.03262506756904e-05
-1.10122137755817e-05
-3.57601755230319e-05
-4.07126622832196e-05
-4.57572761762659e-05
-1.50227551278799e-05
-1.86855687324781e-05
-4.76351458605507e-05
-2.82833325757992e-05
-2.96621629367603e-05
-5.84027444483194e-05
5.17290790586867e-06
-3.2038142934846e-05
-1.17927861597715e-05
-1.73878225211285e-05
-5.11135197857209e-06
-2.84017015111913e-05
-1.44587229202409e-05
1.68980864543387e-05
-2.887714085578e-05
-2.45274301096631e-05
-1.02578406362855e-06
-1.21888770450488e-05
-4.98079646449761e-05
-2.03650194856554e-05
-3.70948900294539e-05
-3.11675994778743e-05
-3.58981407364635e-05
-3.01905444208426e-05
-2.77430841755196e-05
-2.70007244203831e-05
-2.8844197333327e-05
-2.63305251222054e-06
6.3442525413825e-06
-3.49212164614731e-05
-4.28404402197223e-05
-3.2574851904144e-05
-1.92902321128416e-05
-1.75630041165908e-05
3.79015100720937e-06
-3.24818399493902e-05
-4.07323464915176e-05
-1.73871164318766e-05
-1.87605740856794e-05
-3.27578390130069e-05
-2.59776799325151e-05
-4.27328301415226e-05
-4.64827486216821e-05
-3.50560289338717e-05
-2.13293767940093e-05
-9.29980293542512e-06
-7.49151660613026e-06
-1.17953225923223e-05
-2.67445219816069e-06
-1.84349491152298e-05
-1.7019108536476e-05
-2.61608985089789e-05
-3.91548295942457e-06
-2.17813525892672e-05
-4.14345367077992e-05
-2.35486761263013e-05
-3.687892094436e-05
-1.50166994016086e-05
-5.13275108621577e-05
-1.94248434391816e-05
-1.13163226831758e-05
1.19735641490619e-05
6.63649049609571e-06
-1.68727605630494e-05
-5.15725167573808e-05
-2.01759337058175e-05
-2.23959868298362e-05
-5.6760926377294e-06
-4.26434626049366e-05
-2.73295064016443e-05
-1.44405834640561e-05
-3.06604411072849e-05
-1.1897978606755e-05
-1.66564940557693e-05
1.33030321943082e-05
-2.53743753398401e-05
-2.80026539918175e-05
-3.90250537831028e-05
-6.80196084812064e-06
-2.97421263249729e-05
-3.63105127327993e-05
-3.90786041726677e-05
-4.37273981148069e-05
-3.88034626724957e-05
4.87461480864791e-06
-5.0684363280706e-05
-5.90643254070922e-05
-1.27966672928529e-05
-2.44154199091175e-06
-2.21443751193796e-05
-2.89454143859632e-05
-3.61283107867341e-05
-4.99911661288448e-06
-2.41157532476592e-05
-4.19053605711857e-05
-5.11305471435574e-05
-1.37144793589402e-05
-2.44155635050169e-05
-3.74183572154523e-05
-3.92135714512606e-05
-1.9276797210087e-05
-8.09582746870519e-06
-3.42214824197975e-05
-2.19461982966779e-05
-3.28148657230871e-05
-2.81245622913273e-05
-1.39221597899687e-05
-2.55088795724857e-05
-1.45404577294986e-05
-6.59601174826929e-05
-3.75474672512204e-05
-1.23496593299556e-06
-4.59490827280662e-05
-2.20300000855569e-05
-2.65277967047122e-05
-2.1104941408529e-05
-4.62112979197306e-05
-1.43817585576799e-05
-2.14362063395393e-05
-2.93672760969237e-05
-3.42928285599069e-05
-1.82336870157973e-05
-4.04384661613447e-05
-2.0536084595912e-05
-4.68768328722303e-05
-2.71620750120777e-05
-4.14559487030353e-06
6.82596876939528e-06
-2.13594052739969e-05
-6.41824474316211e-05
-1.45026669628188e-05
-4.73607163720614e-05
-3.73276220612266e-05
-2.11516525737798e-05
-4.80154646694075e-05
3.97740550144241e-06
-3.24637688302536e-05
-6.78462189192382e-06
-3.35407048438289e-05
-1.2904208438998e-05
-2.41884794105025e-05
-3.53909145476884e-05
-1.27182880681309e-05
-1.35203671577916e-05
1.94726597526475e-05
-1.17548111936581e-05
-1.51197822841305e-05
6.69027227523432e-06
-5.26073430334607e-05
-1.57617623266783e-05
-1.76381882687106e-05
-3.47994069994488e-05
-5.8901322597056e-06
-5.04968717566e-05
-2.14434796234611e-05
-1.74584073566231e-05
-2.91468763786849e-05
1.66595487849592e-05
-3.93356903160623e-05
-2.71665531320415e-05
-5.01822303492536e-05
-3.44968703834021e-05
-1.17200933382796e-05
-3.31123007252714e-05
-1.42361587557757e-05
-5.25292953990034e-05
-3.54985104891545e-05
-2.47072584422746e-05
-6.58932478244664e-06
-1.79748596172569e-05
-9.33531590042198e-06
-3.33734651102778e-05
-4.89513941794767e-05
-4.54430855694578e-05
-4.62171938653225e-05
-3.19362508256307e-05
-2.14290274602818e-05
-3.01798572230733e-06
-4.93871677530066e-05
-3.5069944660921e-05
-4.64618214121044e-05
-1.15073386511916e-05
-2.98512144224302e-05
-2.74525501986444e-05
-4.25777835888694e-05
-2.65314056558466e-05
-2.64176478811576e-05
-2.52772951447248e-05
-4.43688739555899e-05
-5.13715636534259e-05
-4.66758994243276e-05
-4.02947661023887e-05
-1.38773534489105e-05
-2.91531706094694e-05
-2.93415257565873e-05
-1.7943539922256e-05
-2.1313239101979e-05
-3.05737842647429e-05
-4.58829386128616e-05
-1.82676764048883e-05
-2.95834825684839e-05
6.18416917643756e-06
-6.70478761513543e-06
6.59049341103057e-09
-1.29546666701928e-06
-4.6053096940756e-07
-3.58735442650884e-05
-2.43580049145775e-05
-3.61803564308335e-05
-1.21873422054919e-05
-6.18129844480928e-06
-1.80083242475568e-05
-3.8470701040827e-05
-4.73638579773544e-05
-4.54733116838798e-05
-1.80819831428004e-05
2.17546065137248e-06
-2.98963140306448e-05
-6.11176594343359e-06
-5.16296648428313e-06
-1.71114071900223e-05
-2.95825105594645e-05
-1.60132100333813e-05
-3.14758219549007e-05
-4.15540530022617e-05
-5.09942934269062e-05
-1.20910226602308e-05
-2.3228505233383e-05
-1.66853076972067e-05
-1.0904780948346e-05
-5.2041955023747e-05
-1.51001108838402e-05
-2.5515386534778e-06
-1.80410000489225e-05
-1.74672003113011e-05
-2.48873397373457e-05
-2.20743862239007e-05
-3.66531453118685e-05
-4.40295381719181e-05
-2.92437574902979e-05
-2.21955344206367e-05
-1.13710760702844e-06
-1.90292186927029e-05
7.20255683631844e-06
-3.66651327059036e-05
-6.37632333836944e-05
-2.73404600155635e-05
-2.7813455969074e-05
-8.42570229097075e-06
-3.29435534898171e-05
-1.79583020801559e-05
-3.24912900749757e-05
-2.64071478407219e-05
-8.63034509364997e-06
-3.24396015567448e-05
-4.3577787193893e-05
-2.24992404144118e-05
-1.18564345654813e-05
-1.68864122709756e-05
-1.92905730701093e-05
-1.83435503569926e-05
-2.7601776847701e-05
-2.82150670265681e-05
-1.41464221101604e-05
-3.58358610953354e-06
-5.68979183653294e-05
-4.86089339983587e-05
-1.04708196190445e-05
2.2879881488827e-05
-2.76803473333861e-05
-1.29709680765472e-05
-4.41215266509401e-06
-2.38204358962018e-05
-5.71265473897869e-06
-4.04565502151808e-05
-5.24045267672466e-05
-2.89701316218597e-05
-6.95732425960507e-06
-4.73882704702801e-05
1.04413486737982e-05
3.7008609047111e-06
-3.03061075418216e-05
-9.25473063911226e-06
-1.21143537526484e-05
7.03832411680571e-06
-3.11686174982899e-05
-4.81631832212913e-05
-3.23012413726793e-05
-1.67343506186327e-05
-8.32497084853283e-06
-4.50637864227768e-05
-2.57674183389231e-05
-3.76947028146896e-05
-9.51378396600465e-06
1.97841100664722e-06
-7.38660514304411e-06
-2.94143203620045e-05
-2.24117380557738e-05
-8.84550405945293e-06
-1.2002788963764e-05
1.83220786022228e-05
-3.838663875079e-05
-2.77950114513022e-05
-3.84182267110839e-05
-3.97568537541518e-06
-4.59667656442044e-05
-4.08408780023681e-05
-1.95016331083767e-05
-2.33139213322325e-05
-4.94969853400548e-05
-1.05225259963459e-05
-2.42929939355719e-05
-1.66588310613109e-05
-1.02117565069215e-05
-8.94754168398689e-06
-5.18293242969638e-05
-1.30829593310594e-05
-5.78732047570324e-05
-2.35075450701759e-05
-1.83018260966601e-06
-1.8454005112837e-05
-2.70060705546974e-05
-3.47015866396952e-05
-2.81455041177545e-05
-2.1304278823048e-05
-2.68768186163762e-05
-1.80480884106808e-05
-2.17808311061538e-05
-3.17474324121609e-05
1.95158310938259e-06
-5.28088054571549e-05
-6.43291479499836e-05
-5.41778977203982e-05
-2.12263666219036e-05
-1.9147526336974e-05
-2.54639521610926e-05
-1.7438662312063e-05
-4.12567961957209e-05
-4.16321590679168e-05
-1.86623146749338e-05
-4.92454136003583e-05
-3.06336989262475e-05
-2.32887878797301e-05
-1.50593437401258e-05
-4.26634820246079e-05
-3.39306200602983e-05
-4.35882733322702e-05
-3.0844472471015e-05
-2.5596500943398e-05
-2.23203422254275e-05
-6.48023141809255e-05
-2.42217981581434e-05
-2.37492078863253e-05
-1.66882247322147e-05
-8.32169861132882e-06
-4.27742423646588e-05
-1.31087435667163e-05
-3.34475230159526e-06
-7.10624943906109e-06
-1.49879010557535e-05
-3.61024824803739e-05
-6.66919338170172e-06
-5.38662353749904e-05
-5.87612524248945e-05
-3.0312031028052e-05
-1.37993772201805e-05
-1.9446948464926e-05
-2.17954741213527e-05
-1.4081303067261e-05
-3.068943957339e-05
-2.08640374529017e-05
-2.19101520598489e-05
-2.00373162895481e-05
8.11898162740514e-06
-4.78049372106137e-06
6.60828519291868e-07
-4.08133987030638e-05
-3.42303507417947e-05
-2.95478323090719e-05
-1.34013844264378e-05
-1.34939266127216e-05
-1.57026476930815e-05
-1.51499394895553e-05
-3.21525299837691e-05
-1.24475877934607e-06
-3.97042005470701e-05
-5.51098682322327e-05
-6.50141379630703e-06
-2.41396613012337e-05
-4.42474210088156e-05
-7.46347357110146e-07
-1.770398038079e-05
-1.99475062894287e-05
-3.30152513053167e-05
-6.69962501964361e-06
-1.0752291478065e-05
-2.31529333519347e-05
-3.22365407251355e-05
6.192853540807e-06
-8.02980384171352e-06
-3.75203626738612e-05
-3.41696545102123e-05
-1.68824187499247e-05
-9.88898280794235e-06
-2.71423038368058e-05
-2.57074128361955e-05
-5.53703359410985e-05
-6.1665063399548e-06
-2.16374809117985e-06
-1.79484032075838e-05
-2.72633453928219e-05
-1.18909458403901e-05
-3.88300632761418e-05
-1.23607591846259e-05
-3.37445121128696e-06
-2.92341568425214e-05
-1.18409375301397e-05
-1.64975019131392e-05
-4.34270451286209e-05
-2.17072400690327e-05
-1.17267348921806e-05
-7.35093033282756e-06
-4.32410473500929e-05
-2.67488126839614e-05
-2.99724868981388e-05
-2.3288662666401e-05
-3.71693567112894e-05
-1.70885957553673e-06
-3.41500851837915e-05
-4.14956548278633e-05
-2.34097223237559e-05
-1.92316100357833e-05
-2.56049886821825e-05
-8.93194097740904e-06
-2.1372354723812e-05
-3.53315586920432e-05
-2.68905136696532e-05
-2.59324354807964e-05
-4.28811986774141e-05
-2.67950878395933e-05
-1.71430649643678e-06
-3.27745643804465e-05
-2.48898667745542e-05
-6.14315911583707e-05
-2.18324060717326e-05
-3.21499001500798e-05
-1.43955056524903e-05
-4.38094851276342e-05
-1.19951991616696e-05
-7.26006506134146e-06
-2.40425741992584e-05
-2.08269363599944e-05
-3.20685857800356e-05
-2.60767886826497e-06
-1.3183863609643e-05
-1.43738948621066e-05
-1.74301487905289e-05
-4.4351959594016e-05
-2.92070955763127e-06
-5.89417312528616e-06
-2.6711140528468e-06
-3.9245551592189e-05
-2.09088131892039e-05
-1.26130778536304e-05
-7.27249496456017e-06
-6.89824214004339e-06
-4.83854874299805e-05
-2.54840116925063e-05
-2.27710986974085e-05
-2.21410281851673e-05
-4.44200081076718e-05
-2.7053442955853e-05
-1.2320407040106e-05
3.88752179757859e-06
-2.62472726817445e-05
-2.35733753449656e-05
-8.09267561126013e-06
-1.88304562551366e-05
-3.6574888839473e-05
-2.3257692920736e-05
-7.20102163370652e-05
-2.94364113349939e-05
-6.38285972877993e-05
-2.73215870853439e-05
-1.82543940468222e-05
-1.51441715199445e-05
-4.12673556549237e-05
-4.47782564929816e-05
-2.33880524529838e-05
6.32622995140572e-06
-3.33902755841959e-05
-7.86787747387442e-06
-2.94931395461814e-05
-4.73242797490918e-05
1.34487902798003e-05
-3.7412993112452e-05
-1.19513278894713e-05
-3.65399631716564e-05
-2.47250150752386e-05
-4.2756178296762e-05
-2.99947974296606e-05
-1.08816233770453e-05
-2.58202185988944e-05
-8.30084632568221e-06
-3.0520161650062e-05
-2.47913219564319e-05
-2.04404035877742e-05
-2.99651702408314e-05
-4.46363831392524e-05
-4.15465769090984e-05
-2.53684659863068e-05
-3.01384447575346e-05
-1.19961792099053e-05
-4.98812018272068e-05
-5.09794981111317e-07
-1.76580910996222e-05
-3.90288404813377e-05
-2.05539613068865e-05
-2.827328963897e-05
-5.12911080565804e-06
-3.49605825562243e-05
-2.17833468613432e-05
-1.27117367096671e-05
-2.73040646962795e-05
-1.00402994894214e-05
-2.08368367249845e-05
-1.20388181088137e-05
-1.8325933520543e-05
-5.35646174337726e-05
-1.26158332898513e-05
3.38447551059896e-06
2.42466869641699e-06
-2.29079769525145e-05
-3.24095749852586e-05
-1.00124741905891e-05
3.98346866288052e-06
-2.32476208813278e-05
-2.5434813605113e-05
-4.53517027312599e-05
-2.73839544491229e-05
4.72444297192755e-06
-2.62545466287742e-05
-8.98549981458406e-06
-2.05547084083983e-05
-4.43032724868319e-05
-1.51521891498044e-05
-3.78581657407267e-05
-2.91043871547698e-05
-2.98408744597211e-05
-5.07061444542163e-05
7.64593802782695e-06
-2.4775332721164e-05
-3.04644237154181e-05
-3.80441500954385e-05
-2.54024517722185e-05
-1.23648064259123e-05
-2.79017597997985e-05
-1.95362804384161e-05
-1.69603698109327e-05
-2.06707408884082e-05
-1.02057082506018e-05
-2.55812741690996e-05
-2.75445165959808e-05
-5.86303609389491e-05
-1.28128175536021e-05
7.47965545494774e-06
-2.20657644835393e-05
-1.57999198683444e-05
-9.18521600624207e-06
-1.58807620159216e-05
-3.42985868287328e-05
-5.4605821211961e-05
-3.43259235063967e-05
-1.58260224828941e-05
-1.66664225113581e-05
-2.241180234881e-05
-1.01749436508593e-05
-1.92928238799781e-05
2.44729953559222e-06
-4.58064500088996e-05
-1.36701702707529e-05
8.13036932065503e-06
-3.27329720668693e-05
-7.46695774680722e-07
-1.82685420566078e-05
-2.40620608774065e-05
1.52571295718617e-05
-1.09988482987443e-05
-3.78809192984413e-06
-3.28676730350231e-05
-6.46067697008451e-06
-1.81812048779827e-05
-4.96834995571009e-05
-2.93157223040926e-05
-2.68443828712921e-05
-3.88956782617196e-05
-3.73530255539726e-05
-3.58344100888688e-06
-1.75863604837759e-05
-4.88648947861022e-05
-3.15227056945481e-05
-3.06951917222024e-05
-3.12316320499376e-05
-9.10211468748364e-06
-2.01884597513289e-05
-1.20038199163016e-05
-3.4215440761312e-05
-2.10072805376918e-05
-3.48296699100554e-06
-1.5988123974289e-05
-3.30257184855336e-05
-4.16682376533166e-06
-5.39017870559902e-05
2.36780787830489e-06
-4.25039269810633e-05
1.724426344112e-05
-7.75002608799112e-06
-3.36812368196827e-05
9.37696735983793e-06
-7.98943090758697e-07
-1.79602130049389e-05
-1.48073037082181e-05
-5.67738284505394e-06
-1.49420485785333e-05
-9.48273396864383e-06
-4.36577568177992e-05
-4.50393318045974e-05
-3.64493616783009e-05
-3.96628232990245e-05
-4.55012503244501e-05
-4.3581387655104e-05
-4.23855868513696e-05
-4.83046777837347e-05
-4.857537847363e-05
-3.86093282644412e-05
-1.21299896390709e-05
-4.46454822845786e-05
-1.24254463076084e-05
-2.21919360627685e-05
-2.45956012055467e-05
-2.80900650644556e-07
-8.519052444255e-07
-3.80942458320428e-05
-2.05694736262378e-05
3.42092442892291e-07
-2.36701857553825e-05
-1.05426054145989e-05
-3.47247128396448e-05
-5.17138927843771e-05
-6.58244315539802e-05
-3.28054531415346e-06
-7.24057390399686e-06
-1.7319482553879e-05
-2.38075439450153e-05
-4.07255273016509e-05
-2.13472178180165e-05
-1.22350731161856e-05
-2.00917058144749e-05
-7.97409120247742e-06
-1.07505156222486e-05
-3.3500622358486e-05
1.12518440205573e-06
-2.30820136122514e-05
-2.7247408406904e-05
-1.86621869801792e-05
-2.83335165715286e-05
-3.56320935588606e-05
-1.46242780519379e-05
-5.92845825399002e-06
-1.95283423152376e-06
1.28081776450074e-06
-1.76258710301035e-05
-2.60745285726661e-05
-5.84971193157645e-06
-2.10903314883575e-05
-3.59932870390987e-05
-1.27257664938733e-05
-1.46979114951123e-05
-5.26098785939993e-05
-3.60145544498759e-05
-4.11042657032093e-06
-4.46602948531773e-05
-3.8271842137981e-05
2.20725950269507e-05
-4.14473814381683e-05
-2.01707929985001e-05
-8.91404688379364e-06
-9.75644559122056e-06
-2.41700218737261e-05
-1.86893018539937e-05
-2.43199618970057e-05
-4.77170742738706e-05
-1.21086269664987e-05
-1.79773183879011e-05
-1.53251900166078e-05
-2.5216714059166e-05
-3.58888448561151e-05
-2.18714868866156e-05
-4.93023633525997e-05
-2.68237710647822e-05
-4.26441053157179e-05
-1.29054517004247e-05
-3.1883063303211e-05
-2.53822323681858e-05
-2.40638862528708e-05
-3.66142779582243e-05
-2.12998650159756e-05
-4.28436916597701e-05
-4.59317704572877e-05
-3.31244633760991e-06
-3.01109153237073e-05
-3.22222639542106e-05
-4.33102219937052e-05
-5.97899116426882e-06
-5.26220879729021e-05
-1.50578373438681e-05
-1.4259928707944e-05
-3.85887639924299e-05
-3.3608009832227e-05
-1.72778618324568e-05
-1.50056420455439e-05
-7.51805541266625e-06
-1.81053436183657e-05
-4.71244665103598e-05
-2.81738247622823e-05
-5.26492502541158e-06
-3.46950834399235e-05
-3.1513180596184e-05
-4.35654479654202e-05
-2.27328213010808e-05
-3.11150973513075e-05
-6.3746479531689e-05
1.48070330927898e-05
-1.92769297707061e-05
-3.58131041022624e-06
-8.4857044025447e-06
-2.42245926144338e-05
-4.53456336502901e-05
-1.66135638543161e-05
-2.39879278444808e-05
-3.79721519744384e-05
-4.63515780680345e-05
-2.41839135560667e-05
-2.42527983233401e-05
-1.07601051386612e-05
9.2010104792276e-06
-1.62907203052224e-05
-3.11729567196615e-05
-3.72463311793469e-05
-8.74885606881511e-06
-3.17491190613219e-05
-4.29695348872699e-06
4.90267886756229e-06
-1.79975671601795e-05
-1.2861645060263e-05
-5.36018336085441e-05
-3.26413883958539e-05
1.47107435690289e-05
-6.87726395521218e-06
-8.18804092388976e-06
-4.7427768960485e-05
-6.35555469171151e-06
-7.37712989442338e-06
-3.98070194074591e-05
-2.9768387455554e-05
-2.09361736344993e-05
-7.29878952417478e-06
-4.97232698654906e-07
-1.52531653577444e-05
-8.14680327633845e-06
-2.2089202707857e-05
-2.28143147057829e-06
-2.41189788157612e-05
-5.51394511457792e-06
9.17832704427182e-06
-2.38367994828028e-05
-2.19607369256549e-05
-1.55903347663166e-05
-1.84800774331193e-05
-3.21560114154571e-05
-3.69527062449042e-05
-1.89259418786328e-05
-5.60161079334752e-06
-1.35363462138748e-05
-1.2765407788327e-05
-2.58414439553197e-05
-2.6782863099062e-05
-6.79063001879118e-06
-1.47305182605307e-05
-3.45734280273352e-05
-5.10307001376603e-05
-4.21625516758241e-05
-3.34801545795004e-05
-1.40454644433038e-05
-2.45348220184128e-05
-3.00251264397925e-05
-4.07675846779164e-05
4.85086897174469e-06
-3.80421972444349e-05
-3.22429976699587e-05
-3.37790020371401e-05
-5.26176533484479e-05
-3.65885861488338e-05
-3.43581218549863e-05
-2.78820905620431e-05
-3.11611844746612e-05
-1.02887246632036e-05
-2.54089477186614e-05
-5.99463985588631e-06
-1.00795992648572e-05
-4.03578885656007e-05
-3.58739594503522e-05
-4.80292367306664e-05
-6.0309398406775e-06
1.30693444542644e-05
-1.48571986210565e-05
-3.1321291226619e-05
-3.11523937959626e-06
-2.90004480716393e-05
-1.68281820411423e-05
-5.44757437249402e-05
8.80013344610196e-06
2.70416289927742e-06
-2.10852074393088e-05
-5.17493570222579e-05
-3.38787868111828e-05
-7.29733712481288e-05
-5.17119751530817e-06
-4.27580784029796e-05
-1.12774964432879e-05
-3.63074067916481e-05
-2.32047654284796e-05
-9.03273280317701e-06
-1.83652682866244e-05
-2.28565695202247e-05
-9.99160024863655e-06
-3.10195748487566e-05
-1.27789304671869e-05
-1.11510205312793e-05
-6.2133227295953e-06
-1.36353457645167e-05
-2.51208444527264e-05
-3.55936349874133e-05
-2.44523250232858e-05
-1.19603376231904e-05
-3.47052837750411e-05
-4.5480048861176e-05
-1.45574263329865e-05
-2.94754630149116e-05
-6.12640557607811e-06
-2.74409438280288e-05
-4.74638000145217e-05
1.70893991219486e-06
-6.79726486947919e-07
-1.05620237235078e-05
-4.59699651373098e-05
-4.26158021517355e-05
-3.65869028450153e-05
-9.17953570999271e-06
-5.15868253912319e-06
-2.36499100416722e-05
-3.23776106979675e-05
-4.38222004414954e-05
-2.03537273279342e-05
-7.99022315993941e-06
-1.76716036891545e-05
-4.14449235898093e-05
-1.16508197033905e-05
-2.22745324147449e-05
-1.12484994801499e-05
-5.45821541643018e-06
-3.43168725225725e-05
-3.84178280878621e-05
-5.16072864337139e-05
-2.90370026911231e-05
-3.53743513879832e-05
-2.10161781808023e-06
-3.54540760888849e-05
-4.35263061356788e-05
-3.5313103179304e-05
-8.02561536495488e-06
1.69430131428517e-05
-2.56767106373152e-05
-2.62054968711444e-05
-2.88426070070967e-05
-5.38812997859622e-06
-3.51510137937252e-05
-3.08030323929808e-05
-4.23551072447568e-05
-2.11682884003804e-05
1.26223353389357e-05
-3.37402729330445e-05
-3.06084907539169e-05
-7.07794959657251e-06
-2.05205167258498e-05
-4.75631976511144e-05
-3.84912170893435e-05
-3.57396585136645e-05
-3.96555022207244e-05
5.5665999432204e-06
-5.18961533654783e-06
-6.36236878348964e-05
-4.18977532877961e-05
-3.58694334907762e-05
-3.73887614492287e-05
-1.17818819177637e-05
-8.11492816047468e-06
-1.50730310141586e-05
-3.45890412421151e-05
-1.29643930116373e-05
-4.4174330554923e-05
-4.91296414461779e-05
-9.1602110646515e-07
-2.48579628257712e-05
-2.51760557788861e-05
-1.50480239582783e-05
-2.26268554792764e-05
-2.06011612403255e-05
-7.00406992000302e-06
-1.40774785202861e-05
-3.91181881452854e-05
-3.1301790605572e-05
-8.45647520206866e-06
-4.79450976763639e-05
-1.47092782135272e-05
-2.65017089186712e-05
-9.91020378315915e-07
-1.78658186885588e-05
-1.22363407130821e-05
-3.9325995360887e-05
-4.0296236683833e-05
-1.99586678800544e-05
-2.87011852556869e-05
8.51191399460304e-06
-4.69028937660322e-05
-1.09330156726135e-05
-3.85941284011803e-05
-9.51098861882468e-06
-2.84233824741544e-05
-3.45150696982401e-05
-2.6601064655828e-05
-2.68361203690496e-05
-2.29372023521971e-05
-1.08222469172112e-05
-3.0745419393716e-05
-4.17844217604967e-05
-2.46966298998945e-06
-3.62282191087935e-05
5.19045467205931e-06
-1.85419338193538e-05
-6.08658414988298e-05
-1.2059491204578e-05
-2.05059841496053e-05
-1.22322902248348e-05
-3.46942721803471e-05
-2.4675218219816e-05
-6.09138894157391e-06
-3.50297771918634e-05
-2.28337058817044e-05
-3.84409128703831e-05
-4.50427429287638e-05
-1.08487535554437e-05
-2.79745994218418e-06
-3.45383116464288e-05
-4.84997254686759e-05
-3.32505720975868e-05
-7.27450183319404e-06
-1.5261460854223e-05
-1.02831153549113e-05
-2.21345912449531e-05
-2.27412057874866e-05
-3.67602328479605e-05
-2.40939546496717e-05
-2.6417579403946e-05
-4.59554195508571e-05
7.59984632927412e-07
-4.02480756507964e-05
-2.15718089749835e-05
-2.5768092545535e-05
-4.72383045676431e-05
-3.26231444141368e-05
-2.66074471344691e-05
3.18794278862148e-06
-2.78145190427212e-05
-8.48698530387462e-06
-1.5107417194508e-05
-2.41168097477966e-05
-4.08755266234424e-06
-2.1023058750006e-05
-4.18033132744113e-05
-7.62870891505485e-06
-1.69072270023238e-05
-5.29094779394495e-05
-5.08500062952635e-05
-4.66169445124903e-05
-4.62847179917022e-05
-2.81716826271247e-05
-2.18341320919782e-05
-2.73958183565272e-06
-3.54721473633201e-05
-1.98959729494307e-05
-2.82124673375881e-05
-7.93924801420396e-06
-1.48898675832182e-05
-3.70684621007731e-05
-3.54825183393679e-05
-3.39323791627459e-05
-3.43633261154048e-05
-4.00611673291998e-05
-2.0255634817985e-05
-2.59999837723986e-05
3.46197082200961e-07
-4.1933084060479e-05
-4.63762958738297e-06
2.40490935397309e-06
-4.14283034137385e-05
-2.37326376224006e-05
-1.53241146165262e-05
-9.80772241612458e-06
-3.74712124010905e-05
-3.41439681671596e-05
-3.13751080011284e-05
-2.96257583769e-05
-2.82009078375659e-05
-2.38962947881757e-05
-1.70630189302477e-05
-4.70354226607021e-05
-1.85045766195294e-05
-1.503439870911e-05
-3.40099013900222e-05
-2.13483467598491e-06
-1.49851550545637e-05
-3.11885331750187e-05
-3.31554706783404e-05
1.93229186789488e-05
1.94729265397824e-05
-3.38267149814667e-05
-1.26800074076095e-05
-2.43011071566087e-05
-4.03342207119474e-05
-4.67924714808115e-05
-4.21599838294843e-05
-2.02304995773839e-05
-1.58730030418181e-05
-1.45236868514827e-05
-1.24954208287722e-05
-2.47387713874652e-05
-2.6633005496757e-05
-8.68227075944626e-06
-1.19147747141827e-05
-3.9491803313999e-05
-4.33284562981138e-05
-3.89199292511447e-05
-1.60400372042119e-05
-1.57127078946698e-05
1.78806281932512e-06
-3.09677396432401e-05
-3.76449314859922e-05
-1.81376436611413e-06
-3.29701007388942e-05
-3.03235437031338e-05
-2.33559504337812e-05
-2.93463470246774e-05
-2.80002507041567e-05
-1.43920831000602e-05
-3.71624071559287e-05
-3.56334044061494e-05
-2.67261561926277e-05
-2.40520343952893e-05
-2.70675976173306e-05
-3.11145601913623e-05
-5.72728991336408e-05
-1.32852836655121e-05
-4.04903791648155e-05
-2.76481622431877e-05
-4.41744815644991e-05
-2.07107002432299e-05
-3.43213523710646e-05
-1.093869221162e-05
-2.2557190222514e-05
-8.64976562342801e-06
-2.85797026679532e-05
4.09872255255517e-06
-3.51652303937418e-05
-2.42085215624033e-05
-2.7445950308775e-05
-2.21615593956921e-05
-3.9655041181153e-05
4.45052467976457e-06
-2.91792008491962e-05
-1.95045519411384e-05
-2.0221456403438e-05
-3.84389316146708e-05
-1.39765753932069e-05
-4.51431708738991e-05
-2.329050382148e-05
-3.06604762997067e-05
-8.97299579949477e-06
-1.41128037422304e-05
-4.53018010478333e-05
-3.42815903257991e-06
-5.29002437728802e-05
-2.57388639131791e-05
-4.18594377058827e-06
-3.46004396667638e-05
-1.00816471341666e-05
6.75008055005698e-07
-1.75455093427649e-05
-2.85067452350943e-05
-2.72115071506279e-05
-2.72624751385096e-05
-2.4220081601471e-05
-3.43094906381381e-05
-2.55701913101e-05
-3.98426122722816e-05
-3.16958060825055e-05
-2.66564961857101e-06
-3.78117005673748e-05
-2.36991769699337e-05
-3.17508424629964e-05
-3.06468342433804e-05
-1.13002482748214e-05
-5.38111769391425e-05
-2.80056830370063e-05
-3.00599536902698e-05
-4.2029678149473e-05
-7.69244010124384e-06
-6.00240325993035e-05
-5.54850633112709e-06
-2.24030674115891e-05
-2.69097646649504e-05
-3.89433453989385e-05
-5.33609423506761e-06
-1.97226008625416e-05
-4.76790796192672e-05
-3.85742144270081e-05
-4.80448030643031e-05
-3.18155176725463e-05
-4.72949889066717e-05
-1.53839210318356e-05
-2.51744277867754e-05
-4.01031343276316e-05
-3.08008306378567e-05
-3.93691451817747e-05
-5.48657388685484e-05
-1.4526114659995e-05
-7.13159573376581e-06
-2.05596791113912e-05
-1.91202070750088e-05
-2.93365368176433e-05
-3.09275684968013e-05
-6.69124819236172e-05
-1.75589468030393e-05
-3.19746439956965e-05
-2.63647194564917e-05
-3.96643432110261e-05
-2.47597233951229e-05
-1.29039749507961e-05
-2.61834813369246e-05
-2.69367519115895e-05
-1.318502174325e-05
-9.37270618922426e-06
-2.93276312519671e-05
-1.29569296982234e-05
-4.25381842765115e-06
-4.72893489926519e-05
-3.12096804914458e-05
-5.50212466667118e-05
-4.3220910037736e-05
-1.51691908050664e-05
-2.07408542745149e-05
-2.0082709190394e-06
-3.03994575572431e-05
-1.37719334603738e-05
2.98258790390471e-06
-6.80390981725589e-07
-1.59703110850852e-05
-5.46483972336735e-06
-4.06154091069766e-05
-2.01275252046341e-05
-9.35461339353787e-06
-1.35701587064516e-05
-1.14527595989399e-05
-4.48544729289213e-05
-7.31039688828835e-05
-2.59004118349644e-05
5.60461441035194e-07
-1.29434605351999e-05
-2.15131362959157e-05
-3.15835029882077e-06
-3.81432357546161e-05
-9.78382785435651e-06
-2.94711053513611e-05
-5.56246494052744e-05
-3.38612883123981e-05
-1.5938380240392e-05
-3.95568946336593e-05
-4.33378314613941e-05
-2.20687886453859e-05
-1.61212270015738e-05
-3.74896612953083e-05
-1.58914023007109e-05
-2.17620546832634e-05
-5.88132048953958e-06
-4.46549515523259e-05
-2.89874553097924e-05
-6.11621320108927e-05
-2.47816481156488e-05
-7.6850966107685e-06
-2.98969991116324e-05
-8.24235004910684e-06
-1.60169440100352e-05
-1.46558656923653e-05
-1.61585532210011e-05
-3.23345813215243e-05
-1.51346303779728e-05
-9.12142329141045e-06
-2.48683543863154e-05
3.48872812570794e-06
-3.26024474405227e-05
-3.05110797241515e-05
7.39037592731172e-07
-2.9830762033098e-05
-3.09006749933276e-05
-3.3000616151096e-05
-1.80720636798235e-05
-3.36785739447102e-05
-1.80455245277939e-05
-3.25724207283062e-05
-3.54111994774822e-05
-2.51616664659268e-05
-2.71772074269529e-05
-1.00483663495736e-05
-2.45738993194344e-05
-1.3990771215863e-05
-1.93422659684972e-05
-1.81967856554016e-05
-9.43187746685219e-06
-1.25134856809062e-05
-1.83922348699581e-05
-3.13798674953297e-05
-4.31721037003483e-05
-3.62414308237619e-05
-4.71417315219713e-05
-2.6908876199806e-05
-8.26300256408116e-06
-1.53781611345855e-05
4.87474914471577e-08
-4.77181750827297e-05
-3.42776652155913e-05
-3.30219120419795e-05
-2.97720476038255e-05
-3.91470854700592e-05
-3.12793389337297e-05
-1.79346029033107e-05
2.89960733670871e-05
-8.51119971671106e-06
7.85792709268757e-07
-4.62091333137691e-05
2.61790688207472e-06
-3.36575354536012e-05
1.20905608971223e-06
-2.05835600072997e-05
-3.64218948865968e-05
-3.14886264416718e-07
-2.05613609505065e-06
-1.90162219495828e-06
-3.69480766515699e-05
-3.71976638655597e-05
-3.74016164994601e-05
-4.31010394465368e-05
-1.42498732314777e-05
-3.51551784809719e-05
7.71587433260685e-06
-2.39610098097701e-05
-2.6279643713712e-05
1.76743574590284e-06
-4.86706164552563e-05
-4.51245515863334e-05
-5.06834375118841e-05
1.74140049992387e-06
-6.40208257106464e-05
1.89158867044389e-06
-4.97067272245824e-05
-3.85803010324742e-05
1.14826144021231e-06
-3.26505905096528e-05
-2.79127388470864e-05
-2.20681289824737e-05
-4.28095322360015e-05
-2.93951487799586e-05
-2.46183697543987e-05
-4.52132619351905e-05
-1.95203365592259e-05
-3.66431449981136e-05
-1.88809104742214e-05
-2.87307217828396e-05
-3.14566327146126e-05
-1.0517506679028e-05
-4.66481184942909e-05
-4.37545771971272e-05
-2.30466200795194e-05
-3.78164224261859e-06
-2.57997755518319e-05
-1.99098348860917e-05
-3.13640276722596e-05
-2.26370812930129e-05
-5.12764206962708e-05
-4.41663967509761e-05
-2.11724158579653e-05
-5.34259705646268e-05
-2.32441514316246e-05
-5.37080907657789e-05
-6.9158233395167e-05
-3.00874457352387e-05
-3.56623556805682e-05
-5.08514779725867e-05
-2.56009560532728e-05
4.32620921181742e-06
-8.80987328761382e-06
-3.11441564930548e-05
-1.96291456466731e-05
-1.77182105837707e-05
-3.20491616604191e-05
-3.85831450180284e-05
-2.70848249744763e-05
-2.38171004949155e-05
-1.91323707539776e-05
-1.72089334867433e-05
-1.66769873625892e-05
-1.41934794515898e-05
-1.96395703308705e-05
-1.74862174005644e-05
-2.76369727102357e-05
-2.63340275534474e-05
-5.26858956422985e-05
-1.20992134739003e-05
-3.33993207624079e-05
-4.92622204414559e-05
-1.77523865642314e-05
-1.57451653841118e-05
-1.0100241411777e-06
-3.15458347638105e-05
-2.96546198479479e-05
-2.15901210490566e-05
-4.71113013991164e-05
-6.14784880585434e-05
-3.04020357126045e-05
-6.11262846573252e-05
-5.6175231129718e-05
-2.84801062554518e-05
-1.57807358514901e-05
-3.72130623191167e-05
-5.4991527780935e-05
-2.64781551595106e-05
-3.0092525394087e-05
-4.36429560880189e-05
-2.28033345313292e-05
-5.32194921622643e-05
-4.22628979633377e-05
-2.28535156953246e-05
-3.31516968542436e-05
-1.88723584801261e-05
-2.57496522278008e-05
-4.25266270403524e-05
-3.30979624342856e-05
-5.93151026829234e-05
-1.93633161711121e-05
-4.39661168259673e-05
-2.34800360533609e-05
-3.906554248807e-05
-3.39640263805329e-05
-3.35215715407674e-05
-7.83435580891546e-06
-1.97924486875099e-05
-4.05962212455742e-05
-2.75664277155136e-05
-2.66593485196328e-05
-3.85479883127663e-05
-1.40113906161407e-05
-3.35228341820754e-05
-5.27943555680681e-05
-4.06392635489461e-05
-2.59116883495475e-05
-3.86506903965036e-05
-1.46672382545949e-05
-1.48965168541002e-05
-6.54932079410775e-05
-1.42188912657468e-05
-2.42055534537192e-05
-3.95569872974004e-05
-2.01468642863411e-05
-1.80333513871024e-05
-4.26824884836071e-05
-8.10607933559987e-06
-3.06050060257672e-05
1.11884146725387e-05
-3.40870038586324e-06
-3.57564455769329e-05
-3.36330406143932e-05
-2.2618961201444e-05
-2.26990186493021e-05
-4.47092831909351e-05
-4.0083557966723e-05
-4.6618875787756e-05
-1.94568651403808e-05
-2.97793151473737e-05
-2.581312532563e-05
-3.5218637930856e-05
-3.50249805159884e-05
-4.42522098349027e-05
-3.4327832442553e-05
-5.52194184439554e-05
-5.4825265018479e-06
-1.87014361028498e-05
-6.32952191746463e-05
-4.51960502396366e-05
-2.54904974380246e-05
-6.48371702393856e-06
-2.03849338815277e-05
-1.88055866644313e-05
-2.62929919992771e-05
-6.58434272200469e-06
-2.43101983415127e-05
-4.02429145987524e-05
-3.70593655606151e-05
-3.00001222656409e-05
-9.40572516255907e-06
-3.32139244626467e-05
-2.34553264462412e-05
-2.98295666383312e-05
-6.71127497021482e-05
-1.04282016965867e-05
-2.1188890792975e-05
-4.81522781571348e-05
-5.44982339214138e-06
-3.9569169926263e-05
-3.78114816425903e-05
-6.31083016766429e-07
-7.81873497981767e-06
-1.23885901336297e-05
-3.41795621242438e-05
-3.80401012557177e-05
-4.4094097450562e-05
-3.22410970851467e-05
-2.11108629929094e-05
-2.85126122724982e-05
-2.14942882417739e-05
-5.11849348100949e-05
-2.09804293634529e-05
-2.13583202776157e-05
-4.60002023095007e-05
-6.26861154755136e-05
-2.23404581327247e-05
-5.24939423846077e-05
-5.63894819536546e-05
-2.58188293734672e-05
-2.53467199342957e-05
-2.80451445795376e-05
-3.05387564673915e-05
-2.63992030692877e-05
-3.11515838107663e-05
-3.96048532004846e-05
-4.45186786155194e-05
-5.32334362694743e-05
-5.57432705313251e-05
-2.22244122975856e-05
-2.9238818963584e-05
-4.58277223844244e-05
-3.17805209403856e-05
-5.66277251314943e-05
-6.27525390534733e-05
-3.88559913279077e-05
-2.6470883759948e-05
-1.9962667550826e-05
-1.89102122928116e-05
-5.388352825463e-05
-4.15394809225442e-05
-5.3766732827141e-06
-1.75901252313612e-05
-2.91294537157355e-05
-2.59317369628184e-05
-1.98471510106942e-05
-3.14100753045585e-05
-1.81369376201347e-05
-4.68821348735575e-05
-1.36206276826467e-05
-2.13965927219409e-05
-2.8202014435678e-05
-4.17415520592552e-05
-3.99459784700925e-05
-3.87012895240638e-05
-1.95136913898181e-05
-2.64407165102745e-05
-5.29656724921258e-05
-2.9028948372215e-05
-3.04223974476e-05
-5.19611565469281e-06
-3.53122154094287e-05
-3.83763392824037e-05
-5.59532594470724e-06
-2.80723232385959e-05
-9.42454049736197e-06
-2.08644120612926e-05
-3.29246638017833e-05
-2.28993253388294e-05
-4.25064818753155e-05
-3.9416551535772e-06
-3.10121656843017e-05
-1.75460502318814e-05
-3.57673455217437e-05
-3.83860937138766e-05
-1.8406493047186e-05
-3.46273072483451e-05
-2.30688346983212e-05
-2.05625140249557e-05
-2.57790932110789e-07
-2.84093906653846e-05
-4.59748489292487e-05
-1.17565023219651e-05
-2.87307141572081e-05
-1.99036393937321e-05
-5.62756115225845e-05
-6.88217826588242e-05
-4.49304026341356e-05
-4.39036893482744e-05
-2.4577940826225e-05
-3.36708990557993e-05
-1.78413364101627e-05
-1.98953252879429e-05
-2.16282020301372e-05
-1.13154395715213e-05
-1.34913333567524e-05
-2.32026109232168e-05
-2.07781600308571e-05
-3.15870774522093e-05
-3.83765299969724e-05
-2.94126277165447e-05
-1.73024620718233e-05
-1.42396459966325e-05
7.97020520122571e-07
-6.0031848802044e-05
-1.31147028004886e-05
-3.24653540899413e-05
-1.36613771442581e-05
-3.99530851755362e-05
-4.71453436779739e-05
-5.39299138889286e-05
-2.58016052882168e-06
-3.996025086022e-05
-3.2884834149282e-05
-1.91441000360446e-06
5.86215264233389e-06
-3.12464586812173e-05
-3.60638578729605e-05
-3.9256378143959e-05
-5.3641663379219e-05
-4.18955696475423e-05
-3.39654048404659e-05
-4.97708469521324e-05
-6.01320239885053e-05
-2.92514261516893e-05
-4.08388911456879e-05
-3.15366279970304e-05
-4.8920175895063e-05
-5.15279896050104e-06
8.62294857675869e-06
-1.60921885697792e-05
-4.06509087553277e-05
-2.97340774476507e-05
-1.77253128704583e-05
-2.42120145979551e-05
-3.04175973320477e-05
-2.19771906530459e-05
-2.46789389905771e-05
7.28268426297142e-06
-4.87075033515317e-05
-2.63214490165975e-05
-5.15166491250932e-05
-3.6842059191316e-05
-2.58474781971305e-05
-4.46043703939618e-05
-1.35164633737104e-05
4.02572169192506e-06
-3.90832207914127e-05
-5.91284250248842e-05
-4.04946863406594e-05
-3.61963689081295e-05
-2.34174795475059e-06
-1.78629903096233e-05
-4.84915153368328e-05
-1.95244520209426e-05
-2.19152071630681e-05
-9.04085556581991e-06
-3.06058320765749e-05
-1.90828884155672e-05
1.1385381194393e-05
-5.3187831852209e-05
-1.98441494300498e-05
-2.72177705065522e-05
-3.92573118425638e-05
-2.07768895471071e-05
-2.45308086219076e-05
-5.16893661873349e-05
-3.88276349717978e-05
-4.93356516390995e-05
-4.64283283748267e-05
-1.96659544557398e-05
-2.32632235472259e-05
-5.27651193233757e-05
-3.71828953229039e-05
-4.01116994049972e-05
-2.60870316055954e-05
-4.85538932381134e-05
-7.46194998292606e-06
-1.91673629985675e-05
-3.69945029151484e-05
-4.62142760602448e-05
-1.09031312383697e-05
-3.4401684812813e-05
-3.42160556889298e-05
-1.1691922652552e-06
-3.97990378733746e-05
-1.01539487604957e-05
-1.47365078545433e-05
-4.10576839424935e-05
-4.08830099235708e-05
-5.54783297769015e-05
-1.65385295959869e-05
-2.45685764190941e-05
-6.78558351924323e-05
-1.03680802808896e-05
-1.99314545711553e-05
-5.89835012645818e-06
-3.24743524868133e-05
-1.32407652566519e-06
-2.52021102175154e-05
-9.85510814667076e-06
-3.01324574031518e-05
-4.66949480443978e-06
-3.41911127546186e-05
-1.94489515586694e-05
-2.61888773409259e-05
-2.11769747622153e-05
-2.18384783370339e-05
-2.73857200001572e-05
-2.19505282097948e-05
-3.41715187173051e-05
-5.41191608410943e-05
-3.07182774317156e-05
-2.37541729064124e-05
-2.6806144533553e-05
-2.37091854969167e-05
-3.8767675198134e-05
-3.34695101603634e-05
-5.66815733739353e-06
-1.40392667477475e-05
-2.85463681029823e-05
-3.778680118759e-05
-3.10220730316648e-05
6.07820144249649e-06
-2.75448377620442e-05
-1.1116670897575e-05
-3.39371888026513e-05
-3.79698069538234e-05
-2.06666172405344e-05
-3.24298008146161e-05
-2.10561731481112e-05
-2.60676565951742e-05
-2.09763449103195e-05
-2.95749981924263e-05
-3.841727842956e-05
-4.70464824231642e-05
-2.31145683842368e-05
-3.5731682451526e-05
-6.35678026364554e-05
-3.1429080698476e-05
-4.19819448739633e-05
-4.55892827776298e-05
-4.36352282326832e-05
-4.68106972659649e-05
-6.1728690090978e-05
1.30948950586266e-05
-2.92716832344819e-05
-1.43442327700744e-05
-3.89792949378511e-05
-4.37023314706797e-06
-1.58584288281753e-05
-2.37070613065673e-05
-2.63034581224144e-05
-4.5051884503515e-05
-4.94207234084745e-05
-3.23496356185988e-05
-2.23226934474542e-05
-2.94139931127062e-05
-2.1622499385182e-05
-4.03282632377742e-05
-5.03148485875676e-06
-6.65359551690959e-08
-3.6218815867954e-05
-4.65761445026187e-05
-2.48885274198602e-05
-6.72264155544002e-05
-4.36019769238326e-05
-6.40635431851052e-05
-9.19385380085046e-06
-4.19142222386896e-05
-3.53507390542278e-05
-1.8371863550857e-05
-2.8720223059706e-05
-3.29005387786767e-05
-5.91806161226841e-05
-1.44205388814462e-05
-1.95811249745521e-05
-4.75891577171938e-05
-2.87425412274486e-05
-1.34733543386055e-05
-4.72950815907343e-05
-7.28462598875486e-06
-3.76089286201751e-06
5.15895427151657e-07
-5.14713110286568e-05
-4.65734559553523e-05
-4.34975577423798e-05
-2.06083183232986e-05
-1.81148665501431e-05
-2.55832262918171e-05
-4.44652391287268e-05
-2.96025847303977e-05
-3.8498424206066e-05
-3.76824712621515e-05
-2.94979780704856e-05
-2.04975547887322e-05
-4.89200968748385e-05
-2.33768635853223e-05
-3.0968236396451e-05
-2.8704154158336e-05
-3.81357301755536e-05
-1.31598247786679e-05
-2.60486396152298e-05
-1.24884939311245e-05
-2.91083432994962e-05
-2.11542601130502e-05
-9.27535159016521e-06
-5.63857410362961e-05
-2.94171099639053e-05
-1.49490109450957e-05
-3.91544197597835e-05
-3.1372025284971e-05
-6.68891165270557e-06
-1.26678799428768e-05
-3.8299756017149e-06
-1.25850899145107e-05
-4.75679416586017e-05
-2.83145372968862e-05
-4.03582884485015e-05
-4.25363983748002e-05
-4.27024139596321e-05
-4.11678638985601e-05
3.84688594307716e-06
-4.53103639322555e-05
-3.65028462885669e-05
-4.24370307965171e-05
-3.88503030912128e-05
-3.07969580105846e-05
-1.60249122996038e-05
-3.39882734241707e-05
-2.99974398407688e-05
-2.67635348872486e-05
-3.38913144849344e-05
-1.57217712257231e-05
-2.67453295169195e-05
-4.04937028556541e-05
-1.80547410715406e-05
-2.52112247999544e-05
-3.16102558711665e-05
-2.91855664160902e-05
-1.8277748441917e-05
-1.85489909760998e-05
-3.66391022278476e-05
-3.64203299241247e-05
-5.64282029977393e-05
-5.72146940061307e-05
-2.46555952112032e-05
3.01787095239922e-06
-1.7435565051049e-05
-3.82603205294655e-05
-2.07153222884756e-05
-1.76880161680052e-05
-5.49368304262456e-05
-1.25505965870475e-05
-4.25463772484748e-05
-2.68156033033609e-05
-4.94250355498006e-05
-1.64416487417822e-05
-3.32326425562131e-05
-5.71534617329704e-05
-2.53401261975525e-05
-2.5786931443189e-05
-3.39524474156371e-05
-6.41403932323336e-07
-2.96630726498126e-05
-4.89079885010573e-05
-2.32460998468068e-05
-5.7800906803829e-05
-3.35512407685586e-05
-3.14413946347171e-05
-1.52091943350631e-05
-2.62271534466473e-05
-1.8234804671914e-05
-3.31624974581125e-05
-3.18086697070707e-05
-3.59053876373681e-05
-1.35766012367168e-05
-5.20805062398296e-05
-3.22319052261416e-05
-8.04694659621931e-06
-2.66101829140647e-05
-3.713445865547e-05
-2.68001943886901e-05
-2.57821355352147e-05
-4.54220485505455e-05
-3.27949197582614e-05
-6.89550221673803e-05
6.27424692843914e-08
-1.73088448584334e-05
-8.395110990367e-06
-3.57325225384117e-06
-4.45862303175356e-05
-2.0838948709008e-05
-3.75459983846394e-05
-3.71165202437666e-05
-3.26366702156075e-05
-3.2508890871531e-05
-2.87915821882226e-05
-2.56110820510166e-05
-2.94055785503419e-05
-2.11348799548103e-05
-6.39889055183883e-05
-1.58205663521035e-05
-6.00433118879058e-05
-3.52004238728621e-05
-4.58490844785559e-05
2.26491262686184e-06
-4.92100185717581e-05
-1.75049072714973e-05
-3.83799700530494e-05
-1.26724485010941e-05
-1.5620590677566e-05
-5.67024471360236e-05
-2.79874849992116e-05
-2.41144417209903e-05
-4.96658096293688e-05
-4.38683915560765e-06
-2.90902483883881e-05
-2.46533212037233e-05
-3.53334587752708e-05
-1.97641683727793e-05
-1.49089243354054e-05
-5.35885027183868e-05
-4.98930223819132e-05
-5.38770790166331e-05
-5.90522231145204e-06
-5.10185124587125e-05
-1.75577920291747e-05
-2.07144421223997e-05
-6.49319631653313e-06
-2.81494640044109e-05
-1.91601954244296e-05
-1.59667371795081e-05
-2.98544031985976e-05
-3.44232322898355e-05
-2.36390776242986e-05
-4.61024399448328e-05
-5.27297850547394e-05
-1.91323366159853e-05
-2.32823507567496e-05
-1.58249017327039e-05
-3.33040607541197e-05
-3.5499406713829e-05
-3.66035559297273e-05
-2.51958774555786e-05
-8.41381595644103e-06
-1.53611922816354e-05
-1.45955703272782e-05
-1.86396897104776e-05
-8.25077117449732e-06
-7.24898523340582e-06
-2.68873407613435e-05
-2.08379599552236e-05
-5.22858125624823e-05
-2.99483248964349e-05
-3.15951379228183e-05
-4.19600688501611e-05
-3.72218922890721e-05
-2.03719750419992e-05
-2.20542373355737e-05
-3.19246482403261e-05
-2.61599400292045e-05
-3.67631123410553e-05
-5.30786152929945e-05
-2.1182294898605e-05
-4.2148618439559e-05
-4.66457288355484e-05
-3.21127132500861e-06
-3.75190333038607e-05
-8.01101894601608e-06
-8.38520015423963e-06
2.0677073110413e-05
-4.96908520495079e-05
-3.14628963644605e-05
-2.73720887115759e-05
1.34990684257031e-07
-5.99882060782903e-05
-4.27462574604327e-05
-4.16606193160483e-06
-2.35052846866969e-05
-3.94810418145757e-05
-1.62109704791617e-05
-2.85471578429142e-06
-2.79087881996019e-05
-3.25334505266299e-05
-3.37341276431755e-05
-4.41707629804715e-06
-2.74851618721384e-05
-3.93439890669035e-05
-9.98828628377251e-06
-3.49144162989966e-05
-4.66394196123884e-05
-2.88658359880659e-05
-1.80292577746172e-05
-1.44085271005696e-05
-7.34610653649367e-05
-2.30023759915652e-05
-2.34380355262645e-05
-9.71482917534492e-06
-3.29755155892855e-05
-2.92816402496804e-05
-7.09536414883479e-05
8.70760046762665e-06
-5.44301676299253e-05
-1.03852577336696e-05
-3.27382751769825e-05
-2.60822937451473e-05
-2.80625829659781e-05
-1.83282839852613e-05
-4.89896865830498e-05
-2.71029677629238e-05
-2.4427916081343e-05
-3.87574851675555e-05
-1.56229882404681e-05
-2.1086011236294e-05
-1.72033281711763e-05
-2.59673020446821e-05
-2.4577877824046e-05
-5.02453881222201e-05
-2.82001288478799e-05
-2.9047763220392e-05
-4.16165602560125e-05
-1.21036758732535e-05
-1.13476042553654e-05
-5.28555579364037e-05
-5.55655488978524e-05
-3.41045972251431e-05
-3.13486365058258e-05
-1.81398983842732e-05
6.3657904730225e-06
-3.10094989997765e-05
-7.69217248719892e-06
-1.37571234915478e-05
-1.68999211605135e-05
-4.30611682191152e-05
-2.44059307301248e-05
-8.02683028693549e-06
-4.51941745400821e-05
-2.13998692774956e-05
-3.03417440476837e-05
-3.47603629349602e-05
-2.93776452244508e-05
-1.05341798328444e-05
-5.89272828118174e-05
-2.24761237518256e-05
-4.19226559677856e-05
-2.87305243433637e-05
-2.0677224545863e-05
-9.80224268441459e-06
2.69285756359994e-06
-2.2361540977335e-05
-5.36746551301409e-05
-2.71647522118762e-05
-3.30911805111766e-05
-2.49883813593469e-05
-2.19785173282653e-05
-5.12105838025138e-05
5.38832185550355e-06
-2.23746198866049e-05
-4.4129617032898e-05
-2.62907212201519e-05
-2.85437608692302e-05
-2.62269408443419e-05
-3.73281417236582e-05
-3.04525898357089e-05
-1.78824494016188e-05
-4.08989658770732e-05
-3.67666343401577e-05
-2.61093501277025e-05
-4.12847826701962e-05
-5.10512063440313e-05
-2.71426957389149e-05
-3.09919210892565e-05
-6.73380829860793e-05
-6.156731109782e-06
-3.53000662004968e-05
-2.06827942229741e-05
-3.95286027354568e-05
-7.13564622155451e-06
-2.99779854161623e-05
-4.58740379299934e-05
-5.55267994025491e-05
-2.66840019335747e-05
-2.95866012312527e-05
-3.91480896065533e-05
-4.61421206048059e-05
-4.28225979468782e-05
-4.01287653001767e-05
-6.74308516784973e-05
-4.4506472674205e-05
-2.70610191989668e-06
-1.38550931010172e-05
-4.93933873627389e-05
-1.86234440116878e-05
-1.87584067994284e-05
-1.81256542480666e-05
-1.46000121713872e-05
-4.00928364913529e-05
-2.286172692443e-05
-1.24180715303208e-05
-5.89693954557566e-05
-2.5492588440927e-05
-2.6284834783607e-05
-1.6971738677212e-05
-1.93967222302087e-05
2.28704552434295e-06
-2.35909051627381e-06
-1.79199206935263e-05
-3.08117044231054e-05
-4.47470950104698e-05
-3.13083320008428e-06
-3.80612493968488e-05
-3.70719293526157e-05
-2.9713505666506e-05
-3.9113766600555e-05
-3.55883842668887e-05
-4.51244794364293e-05
-1.46623660715472e-05
-1.79080859032225e-05
-4.04178443211268e-05
-3.89773898764848e-05
2.19922407733413e-06
-2.94660187238184e-05
-5.22755502834806e-05
-4.60001290515807e-05
-2.12156942960285e-05
-2.13805704913883e-05
-8.96768431993477e-06
-5.12933529280215e-05
-1.43919755874142e-05
-5.36102694877853e-05
-7.54069227589018e-06
-2.29978578771637e-05
-1.11307170783631e-05
-3.26790735881275e-05
-2.55075170912185e-05
-3.53208329535387e-05
-1.89388409429963e-05
-4.9164843020755e-05
-1.15756163604907e-05
-2.79388530518137e-05
2.08750892170459e-07
-1.5559177646939e-05
-3.53661110907826e-05
-4.31220648247051e-05
-9.76282430500636e-06
-2.85218304111474e-05
-1.5078973437704e-05
-3.7744839464529e-05
-2.25113765608121e-05
-1.92437915164736e-05
-5.14307655474502e-05
-2.90161820392776e-05
-4.07483892657601e-05
-1.61205688240155e-05
-1.32968156496718e-05
-1.16548305833401e-05
-2.32071607954931e-05
-2.89809032971355e-05
-5.86893080905435e-05
-1.2036649784795e-05
-4.63499933580884e-05
-1.60255153108417e-05
-4.67677101582952e-05
-1.30574408771657e-05
1.3886177807185e-05
-2.86075113437248e-05
-1.12393593852758e-05
-2.51293630584876e-05
-2.08419586302626e-05
-6.74197768112188e-05
-3.77462150262786e-05
-2.85393586299221e-05
5.26396064681209e-06
-1.61068113409469e-05
-6.02492306057367e-06
-2.4876150122338e-05
-5.69066595422946e-05
-5.27802042857418e-05
-3.02104026370968e-05
-4.05005628203851e-05
-3.14234324154479e-05
-2.85087493853232e-05
-4.17142181996711e-05
-4.49905082106578e-05
-2.72020563569426e-05
-1.51764664927685e-05
-4.03557431264995e-05
-4.58666450241432e-05
-1.30403979678882e-05
-2.64158378595625e-05
-2.01304062974354e-05
-4.55584034416912e-05
-5.1482414153365e-05
-5.34503780069979e-06
-4.34657504834436e-05
-4.83740893989106e-05
-2.44279931649318e-05
2.53134212038852e-06
-2.6752357013283e-05
-3.28732977055057e-05
-9.83123291122041e-06
-1.77935809830627e-05
-1.40165006110165e-05
-2.34040578038153e-05
-2.46403168976252e-05
-2.08812827734936e-05
-7.93963546845164e-05
-1.76927720565272e-05
-2.44003113902129e-05
-2.56643690280778e-05
-2.83344712215004e-05
-2.32479335178649e-05
-5.6383292950618e-05
-1.37007720902302e-05
-2.90261719270006e-05
-4.67873032971492e-05
-4.98969113892785e-05
-5.42563231534446e-05
-1.32141222149722e-05
-5.69022330813949e-05
-4.16162787532419e-05
-3.72031110067351e-05
-2.25508560162797e-05
-3.60247602136474e-05
-3.44404219043568e-05
1.70652643816759e-05
-8.76018694863997e-06
-1.431812464715e-05
-6.85505520217341e-06
-4.87633325150814e-05
-3.05568072418798e-05
-3.59967638974394e-05
-3.19321173255558e-05
-4.57713291075965e-05
-2.64641950017459e-05
-5.05445519026883e-05
-3.80722643332572e-05
-5.77817330438346e-06
-4.657936985552e-05
-1.15739288421191e-05
-2.73228302562689e-05
-4.15029992623925e-05
-3.72216950633959e-05
-5.15096635599107e-05
-2.20101331876121e-05
-1.54538304992788e-05
-2.87588464901382e-05
-3.13849369005227e-05
-1.74258595850818e-05
-3.90641499333168e-05
-1.90401999479744e-05
-2.504172570117e-05
-1.9245532913252e-05
8.86297006841669e-06
-2.35044837425906e-05
-2.51748537547079e-05
-4.39932460422456e-05
-2.67277799435841e-05
-2.39656560028838e-05
-1.20289676786961e-05
-4.47229514691373e-05
-5.28955421969833e-05
-5.04966207172733e-05
-3.95444189143493e-05
-6.99255656093257e-05
-2.60992404547465e-05
-2.38180620212127e-05
-1.71804895684078e-05
-2.23599658189103e-05
-1.45430015461092e-05
8.20487230890335e-06
-5.86380573444027e-05
-2.51761879219382e-05
-5.03642759337659e-05
-5.54788932722689e-05
-4.42034262725311e-05
-4.19725155922369e-05
-2.72186097505451e-05
-4.18460443795977e-05
-3.47866576967355e-05
-3.92626231006684e-05
-1.29315586171363e-05
-2.50603161481786e-05
-2.16143890100159e-05
-3.55754715864339e-05
-2.43354973588444e-05
-8.78406984797716e-06
-6.71306006630872e-05
-1.77575660828887e-05
-8.74026140060671e-06
-1.73148142179809e-05
-3.18661811826168e-05
-2.84821947569804e-05
-2.78428928018546e-05
-2.10439404968266e-05
-4.29442686221327e-05
-1.06528804992431e-05
-3.57647059860869e-05
-3.89990119704947e-06
-3.34630229982384e-05
-5.10627470190104e-05
-2.9560406164396e-05
-4.68347123973313e-06
-3.55271839475056e-05
-4.50593038284063e-05
-3.16175379664792e-05
-3.69835811576645e-05
-4.07210832130188e-05
-2.48278047706713e-05
-2.89102421096465e-05
-2.15864995181461e-05
-4.71650266768419e-05
-6.47781978257094e-05
-4.23263454397616e-05
-2.74778408210576e-05
-3.68323363988264e-05
-2.99194937952038e-05
-4.37354501351334e-05
-3.91657909901548e-05
-6.64441295613746e-05
-4.11759661496122e-05
-1.82439043151113e-05
-4.79930630362413e-05
-3.00657039147e-05
-6.21856527756806e-05
-2.84917575514065e-05
-1.70985177950045e-05
-1.67937030487298e-05
-4.06731244189637e-05
-3.14577144980122e-05
-3.79993870298724e-05
-9.96276103152399e-06
-3.58133569804669e-05
-1.20022154753152e-05
-2.6254935948385e-05
-4.5686712645529e-05
-3.12533469774206e-05
-2.60370753445052e-05
-5.88735873500248e-06
-4.06580900671582e-05
-4.0125832275033e-05
-1.98145028353724e-05
-4.96041293478629e-05
-5.80784326151507e-05
-4.42285384048577e-05
-2.84274886786229e-05
-3.11531514368544e-05
-4.35087062290149e-05
-1.79853779849868e-05
-2.74678479301861e-05
-3.45710290268268e-05
-1.57736693494024e-05
-1.43027243047506e-05
-1.38385674233236e-05
5.08044769266336e-06
-3.96923882285324e-05
-1.44094604861854e-05
-4.03361550123249e-05
-3.87970040400283e-05
-1.89672578677568e-05
-2.13580444648551e-05
-4.05206707400171e-05
-2.64412766384e-05
-3.72227317003278e-05
-2.10533775972637e-05
-2.65227759975689e-05
-9.06454802292875e-06
-2.28379931784067e-05
-3.08960032007596e-06
-2.48270122837088e-05
-2.73025915988151e-05
-3.75431137824231e-05
-3.19231923707631e-05
-3.7047271402507e-05
-4.99287791070667e-05
-3.99319379739984e-05
-1.28368478209573e-05
-2.12628800672003e-05
-4.21613161741519e-05
-4.51875344983728e-05
-3.97250840347481e-05
-3.65595145170395e-05
-3.50370924104836e-05
-2.10210354474864e-05
-4.61956880108445e-05
-5.74422449132951e-06
9.72775216680441e-06
-7.03973913488887e-05
-4.51625821155623e-05
-2.62285267219938e-05
-5.22256136206653e-05
-4.45918062634131e-05
-2.71016029649393e-05
-4.4066887152124e-05
-4.05478602251642e-05
-2.57492247906217e-05
-4.59707390291426e-05
-6.38078002708254e-05
-3.63355029696684e-05
-2.83322695487629e-05
-4.74617776770809e-05
-5.23631894429422e-05
-3.21012311658434e-05
-1.77726556930632e-05
-2.55262175843826e-05
-2.74196535681486e-05
-2.96061480048278e-05
-4.034932819039e-05
-3.25941793087822e-05
-5.20722061905786e-05
-5.14029074537334e-05
-2.32279977835001e-05
-3.48738354037093e-05
-3.38615419931671e-05
-3.04514711237759e-05
-1.71551720381504e-05
-4.41280529968935e-05
-3.54293497932145e-05
-3.80046153510024e-05
-2.64445928108753e-05
-3.99492114015786e-05
-4.09556758459314e-05
-3.58532598245897e-05
-4.90521923507545e-06
-3.15380799072463e-05
-1.85094384481642e-05
-3.57242349737563e-05
-2.45853595869816e-05
-5.63111107990598e-05
2.36250119881568e-06
-3.18547646037233e-05
-1.96575307964863e-05
-2.92567908745575e-05
-4.40468491517018e-05
-4.71643402593399e-05
4.04538786209272e-06
-2.88059750014963e-05
-2.39081024232773e-05
-4.61443583106392e-05
-1.54172976731677e-05
-4.66997498408312e-05
-2.91754128689392e-05
-2.84705854190578e-05
-3.4135592157589e-05
-4.68767423174546e-05
4.77665429278979e-06
-2.99352359394005e-05
-4.7465462729336e-05
-1.33283152457915e-05
-3.12339620983358e-05
-3.54859805654358e-05
-1.94416144541293e-05
-2.18413974020935e-05
-1.57958935235218e-05
-1.92200518070903e-05
-2.76479951127666e-05
-1.39801005049909e-05
-3.26300505111654e-05
-9.18842390464244e-06
-3.58769133135096e-05
7.64173125171383e-06
-1.93919790948054e-05
-4.75316812276373e-05
-5.36762553524795e-05
-4.38601243389642e-05
-4.44267968286033e-05
-5.54699569868018e-05
-3.03761148172587e-05
-1.89045998236525e-05
-2.25305917533007e-05
-3.75172148482828e-05
-2.49330926701176e-05
-2.83132535793002e-05
-3.68546787184706e-05
-4.03214764989238e-05
-3.82982183380075e-05
-3.35135933628963e-05
-3.96945923581133e-05
-4.7534205177495e-05
-4.47834037021245e-05
-4.90244052904077e-05
-1.46239470320079e-05
-3.52715737851729e-05
-8.98130063147162e-06
-4.10658292080675e-05
-3.22493940926134e-05
-3.00127535287199e-05
-2.85550839386075e-05
-4.23141278640042e-05
-6.34554023716336e-05
-2.20266570194946e-05
-1.31672292757529e-05
-2.21069119716299e-05
-3.52800953352005e-05
-2.33342340769308e-05
-5.50416396659572e-05
-2.93602641549827e-05
-4.11181586462723e-05
-2.07481306899598e-05
-2.89133550085525e-05
-2.30666786593889e-05
-1.90705028374108e-05
-3.36000543601308e-05
-4.07983650776587e-06
-9.56014376264502e-06
-2.47984318540297e-05
-5.77474874009849e-05
-2.80184608870421e-05
-6.71399167943617e-05
-2.98896860970828e-05
-4.76995351556962e-05
-3.23741820948695e-05
-3.27324772836053e-05
-4.67786042406633e-05
-3.71613215565691e-05
-5.06387458967776e-05
-2.99362623119394e-05
-2.12180906121068e-05
-5.69465969559001e-05
-4.90034229043073e-05
-1.66792196321208e-05
-1.17178611285073e-05
-3.13718911639164e-05
-1.70972017385606e-05
-2.12717763197935e-05
-3.13174580816985e-05
-4.4558701233222e-05
-3.78990803154247e-06
-2.5118464412538e-05
-3.32766879696975e-05
-2.53059474474234e-05
-4.79713840282472e-06
-5.73640485072526e-05
-2.2797553022853e-05
-8.89514063108343e-07
-4.43435745695972e-05
-2.75727902969514e-05
-6.02271023696168e-05
-1.96489833679238e-05
-4.29358152144264e-05
-6.85672799571715e-06
-4.85385213459798e-05
-3.87753310104579e-05
-3.19334275462859e-05
-4.2634527607222e-05
6.25255244531716e-08
-2.74239438734526e-05
-4.36410790960185e-05
-9.60126665072586e-06
-3.32149473918525e-05
-5.41428376024959e-05
-4.66333827223443e-05
-3.3351586648756e-05
-2.03950674316896e-05
-3.69034535245054e-05
-9.86944738415571e-08
-2.84522071708208e-05
-3.22201376287998e-05
-5.98773349899829e-06
-3.5039678668528e-05
-2.14531520082106e-05
-3.99774921279305e-05
-1.12243788691138e-05
-1.7886735908401e-05
-2.82638301931547e-05
-2.19471683796167e-05
-3.99161117516129e-05
-4.80763278828659e-05
-2.03865214484104e-05
-8.38283087051248e-07
-4.8481460389787e-05
-6.50459896408863e-05
-3.74248793179119e-05
2.28441158688001e-06
-4.28915353383394e-05
-5.40473720167316e-05
-4.98343125800457e-05
-3.22325614454315e-05
-4.74766672582993e-07
-5.47503688170204e-05
-4.48306985731367e-05
-3.57753510740149e-05
-1.60819495207779e-05
-6.84761353453516e-06
-3.8255839127144e-05
-3.14194083340428e-05
-9.90669854628206e-06
-1.73885319082285e-05
-3.87891431996536e-05
1.49810356548576e-06
-4.20237368584689e-05
-1.19405587034619e-05
-3.5889667405989e-05
-3.74729475133649e-05
-2.61949752426528e-05
-2.65035515392065e-06
-1.93256497697285e-05
-4.06732779345742e-05
-2.65670743843416e-05
-1.78371631872625e-05
-2.26517060010137e-05
8.97253589525456e-06
-3.80850173554453e-05
-3.79357258871048e-05
-5.58975877252016e-05
-3.96897198979879e-05
-5.71917179338174e-05
-2.1540488344526e-05
-6.40974964144788e-06
-1.55733881774165e-05
-3.2377685577134e-05
-1.60581923454967e-05
-2.9490269350794e-05
-4.59240103012259e-05
-1.30545202848999e-05
-4.75718325199469e-06
-4.78982175680622e-05
-3.51952961775304e-05
-1.40361495236714e-05
-1.09978172772985e-05
-3.34535823062113e-05
-2.88733910179244e-05
-3.30019218902453e-05
-3.39599726251307e-05
-4.71326754073556e-05
-5.05458080057878e-05
-2.44156596905263e-05
-2.81093758367951e-05
-4.54581799818686e-05
-2.58177408976125e-05
-7.38230257315055e-05
-2.31096371777737e-05
-3.05073294136739e-05
-4.78473608324723e-05
-1.10816156717926e-05
-4.26233471388038e-05
-4.7462568865542e-05
-2.56219225541844e-05
-3.97475198726358e-05
-6.37008667550772e-05
-2.1783814547868e-05
-3.05580424469624e-05
-3.86383946706356e-05
-3.75289732877257e-05
-3.25798834848955e-05
-5.45539702977121e-05
-4.9411824179363e-05
-3.10440830312779e-05
-2.10931781332674e-05
-3.46592561211614e-05
-4.15176552748251e-05
-4.46105170978229e-05
-4.27846569662864e-05
-2.66432684673824e-05
-2.15981112881281e-05
-3.45030354023388e-05
-7.09150004417757e-06
-3.15334765226678e-05
-4.25715857082139e-05
-3.67682290549999e-05
-2.46997600196608e-05
-2.7866041889609e-05
-9.47335421190144e-06
-4.27269508222673e-06
-2.56736605736741e-05
-3.06359690170471e-05
-1.83079355779503e-05
-2.31886621514821e-05
-3.64412014272962e-05
-4.65578518536902e-05
6.58611625624839e-06
-1.07203601784283e-05
-3.23498031720133e-05
-2.95143703070116e-05
-1.36140212275791e-05
-6.7166497265108e-05
-5.07400785118956e-05
-6.30802413988129e-06
-5.03971957375952e-05
-4.03713515399551e-05
6.05199847698833e-07
-3.37613991322532e-05
-2.98196594850988e-05
-1.91534295728571e-05
-4.38672855731534e-05
-4.0879836138011e-05
-3.43305790895361e-05
-5.60002120197966e-05
-1.80143970241744e-05
-2.13485265391306e-05
-1.69088143640007e-05
-4.24800219830961e-05
-3.57899692191555e-05
-1.83910903688679e-06
-3.43652297262624e-05
-3.24941876306961e-05
-1.89123351978671e-05
-2.13796537536563e-05
1.13285770583769e-06
-3.3058795655046e-05
-5.46753447787283e-05
-6.8352173218635e-05
-2.87550705035481e-05
-3.1109651250093e-05
-3.11808085266273e-05
-1.83983651364237e-05
-2.12520102519191e-05
-2.93039871960565e-05
-2.4420646928964e-06
-3.87153216994208e-05
-2.76264531903465e-05
-3.31818747206889e-05
-3.66771743160425e-05
-6.17038319327429e-05
-2.40267005601775e-05
-3.95080715007026e-06
-2.06129946843108e-05
-1.0432451294458e-05
-1.76059072990385e-05
-5.03870632808222e-05
-1.67140504859615e-06
-4.46279365327741e-05
-5.23623155434676e-05
-3.38186237791367e-05
-3.21894014238036e-05
-4.41079740376708e-05
-3.47772872895637e-05
-2.76747561701407e-05
-3.37818060896577e-05
-4.36633603290429e-05
-3.31886007500207e-05
-1.81035921384984e-05
-2.27976482185022e-05
-3.87706773724888e-05
-2.8767579561282e-05
-4.78523946350461e-05
-4.02716650429971e-05
-2.66823998982433e-05
7.20453243124398e-06
-3.66525109703431e-05
-4.58063411145888e-05
-2.88413303974653e-05
-2.43627246160447e-05
-3.77436466077378e-05
-1.51602991962274e-05
-2.95041529684968e-05
-3.59441473217091e-05
-2.84159643405965e-05
-8.8511763128193e-05
-1.84355156815705e-05
-2.80169851988169e-05
-3.19816525156261e-05
-1.807739456953e-05
-5.50072667068056e-05
-4.52859947099489e-05
-1.69510347393999e-05
-4.09100358791098e-05
-1.18281479054296e-05
-3.4493065668433e-05
-4.19239186888367e-05
-4.21495245892383e-06
-6.07158851758481e-06
-3.71037078314837e-05
-2.01752475406905e-05
-4.13260483986937e-05
-3.00063510390616e-05
-1.66009655633276e-05
-3.83888022068585e-05
-2.48907784096572e-05
-4.33009335708311e-05
-2.05723099516713e-05
-4.91093299795004e-05
-5.4415645342894e-05
-3.03037053675622e-05
-3.74568717107537e-05
-3.7371886636448e-05
-5.35439763668122e-05
-4.24186511602404e-05
-1.67376264424823e-05
-5.50548170897824e-05
-8.93408529647376e-06
-3.12405573879554e-05
-4.82867638162555e-05
-3.05571600986615e-05
-3.12332854274065e-05
-2.91674439773863e-05
-4.82155155234319e-05
-4.59294296712729e-05
-6.08337140941808e-05
-2.77241405662179e-05
-2.85412957094132e-05
-2.88369613926215e-05
-3.08215892047664e-05
-1.38580410493442e-05
-7.58585784796892e-07
-6.66471375704795e-05
-1.89549093619179e-05
-5.1995157089251e-06
-2.90167957994062e-05
-1.68164101644725e-05
-2.38037562751964e-05
2.97737809569544e-08
-2.845423290271e-05
-3.32474424575471e-05
-3.62537742008063e-05
-2.71414533814755e-05
-2.55042379286088e-05
-5.853176657194e-05
-3.94301521743489e-05
-3.30670109030247e-05
-6.66812633055682e-07
-1.97381150462587e-05
-4.16740118802774e-05
-2.50155478168048e-05
4.06011640663692e-06
-4.3820229004466e-05
8.37596634964926e-06
-1.79855151571464e-05
-2.28576895745186e-05
-2.93616017749713e-05
1.4471397290281e-06
-3.38333248191319e-05
-3.64213308109474e-05
-2.0154617462709e-05
-3.09536079179062e-05
-1.89344303963208e-05
-2.53281380458263e-05
-3.70159711243715e-05
-4.53543732775066e-07
-3.40314814508737e-05
-2.981584572478e-05
-2.2436538931613e-05
-6.70512939285484e-06
-2.93639217809389e-05
-9.27275557467318e-06
-3.52873912627118e-05
-3.1915682252129e-05
-3.61209795240957e-05
-1.18307044642639e-05
-1.96688006317965e-05
-2.29202457241693e-05
-2.24992450112326e-05
-2.40437845739112e-05
-3.83820909651113e-05
-5.97506500824211e-05
-3.26662282646197e-05
-2.11806433109222e-05
-3.17479240534298e-05
-2.3677581515548e-05
-2.90621767219537e-05
-4.01985242587169e-05
-5.3263154026547e-05
-6.89048605128839e-05
-4.92950870091865e-05
-2.78904936452431e-05
-5.5114904928866e-05
4.53328950999798e-06
-2.23462073864982e-06
1.70490441433935e-05
-6.04633503459476e-06
-2.31139071318991e-05
-2.70016882701335e-05
-4.69319590161178e-05
-1.22277681503727e-05
-1.08451046479929e-05
-2.27028339657223e-05
-4.32935333294171e-05
-3.52283275762142e-05
-1.49226769343578e-05
-3.20635930515157e-05
-2.05141070229876e-05
-2.32732768380385e-06
-3.41631800306656e-05
-3.11532291731961e-05
-1.83971940396907e-05
-6.78054871734394e-05
-1.64750803147952e-05
-3.24570059504444e-05
-3.15554799160048e-05
-4.08218850196128e-05
-4.6660516871226e-05
-1.21906034357939e-05
-3.73431954946229e-05
-5.0158747795432e-05
-4.51598670448232e-05
-3.21093982707567e-05
-1.47010862214096e-05
-2.93514833766062e-05
-4.02453367232663e-05
-2.10111347440998e-05
-1.48691170745926e-05
-2.61781801347726e-05
-1.55595561490015e-05
-2.62858698942396e-05
-2.79617888199967e-05
-2.98272745117428e-05
-2.21146333188673e-05
-3.01958818719475e-05
-4.74275132014223e-05
2.06459687851196e-06
-6.00586534605595e-05
-3.56227272035467e-05
-3.08452601062761e-05
-5.26732396709686e-05
-4.89979901083682e-05
-4.68873914259552e-05
-2.00960736222771e-05
-4.8935336217792e-05
-3.17519275686967e-05
-2.57452850316748e-05
-2.87300660562473e-05
-1.01282995400751e-05
-5.62356046370913e-06
-1.83610418729732e-06
-2.79892369074739e-05
-7.70160027028291e-06
8.42670688412127e-06
-2.51108291849234e-05
-2.80476384220583e-05
-3.08501761821268e-05
-1.0316500941357e-05
-2.74001248740185e-05
-2.37577877610909e-05
-5.79441650743831e-05
-2.92791357844114e-05
-2.23155968533877e-05
-2.67606788101859e-05
-5.23600781862248e-05
-3.23949386119179e-05
-4.27969207204248e-05
-9.28769053114972e-06
-4.17809349947626e-05
-6.29736276343725e-06
-3.33760233496604e-05
-4.85890031223259e-05
-4.64969458860877e-05
-3.78075240100368e-05
-5.77584951299064e-05
-2.47871156855106e-05
-1.38765384373721e-05
-9.55122298868068e-06
-4.26070277558392e-05
-3.84038661859487e-05
-6.8261991108663e-06
-3.12457530962913e-05
-3.13467374558036e-05
-5.32244787334924e-05
-3.14105965465366e-05
-1.20265844933416e-05
-2.42635234898231e-05
-5.59236460377758e-05
-6.63201470001644e-06
-3.18426943765987e-05
-5.51108722713678e-05
-1.66327454726134e-05
-3.91576542514926e-05
-3.13256372579651e-05
-5.05282458678108e-06
-4.01688636197579e-05
-3.62549291333534e-05
-2.02233536155883e-05
-3.15158274314774e-05
-4.12210110148917e-05
-7.24464343828168e-05
-5.18538719383743e-06
-9.26681469739416e-06
-2.28624019448559e-05
-3.37645559904645e-05
-3.74692941209359e-05
-2.24225837603309e-05
-1.27371717759056e-05
-3.4287275706918e-05
-2.96995650609959e-05
-2.25075020557022e-05
-2.66150280064583e-05
-3.43583065670334e-05
-2.5267733761506e-05
-4.61904998389237e-05
-4.55567278536021e-05
-6.15375933381256e-06
-4.13311588633754e-05
-8.35644713595486e-05
-5.09757541818279e-05
-4.34677627604636e-05
-1.0842731322223e-05
-3.09147966214772e-05
-9.00402504144637e-06
-4.58635612960286e-05
-8.72747993919944e-06
-9.91435386209676e-06
-1.63454575481271e-05
-3.01563183330441e-05
-5.7180250441548e-06
-1.82838454066481e-05
-3.98184159807772e-05
-8.01191174069041e-06
-2.11363011127184e-05
-2.59350780564717e-05
-2.12612857117444e-05
-6.49350961262856e-06
-3.49910050780863e-05
-3.40850578303019e-05
-3.22957266907478e-05
-1.93593369531715e-05
-2.07565721603361e-05
-1.14338389037303e-05
-2.01429502669813e-05
-4.99059653670057e-05
-4.50694759843914e-06
-2.35999716697126e-05
-5.23546992280471e-05
-1.47283033618705e-05
-1.80868117585482e-05
-4.60558105532025e-06
-7.57748753524959e-05
-1.9072372301946e-05
-2.61720112181457e-05
-2.54148640296599e-05
-7.66031807096707e-06
-2.35821314933021e-05
-3.27106817070676e-05
-3.36897944607724e-05
-1.92369633375102e-05
-2.76057634049411e-05
-3.95538542810423e-05
-2.23511161548832e-05
-4.13557868808307e-05
-2.96746193609442e-05
-2.46136220538018e-05
-2.39902309736417e-05
7.90235448492178e-06
-3.12233807966248e-05
-3.12731474653429e-05
-3.20937425011377e-05
-2.72046922509579e-05
-4.05724773815051e-05
-6.09233817640702e-05
-3.43559446089035e-05
-4.94559110099358e-05
-1.46132188502166e-05
-3.79469910577132e-05
-2.41509292492302e-06
-1.87221490448401e-05
-4.38269397064458e-05
-2.63117017137983e-05
-4.7249651391125e-05
-4.73920415606536e-05
-1.69729320249386e-05
-3.95747796527248e-05
-2.9114898123843e-05
-2.19215841939412e-05
2.09621668010063e-06
-6.00070346737507e-07
-1.43658840119892e-05
-6.28965512244051e-05
-3.15689558276112e-05
-2.00318961719058e-05
-1.47947678839822e-05
-2.84912765199064e-05
-3.69477507389348e-05
-1.23992681346168e-06
-4.15297199334761e-05
-3.31970378792148e-05
-3.1872112898823e-05
-3.49685069980952e-05
-3.93108148812038e-05
-5.36765557351181e-06
-2.03024998653133e-05
-1.29982432141853e-05
1.3085014581035e-05
-3.86569854901084e-05
-1.37230546124012e-05
-3.93733627225293e-05
-5.8881967062712e-05
-4.10803351729002e-05
-3.88554977705828e-05
-4.33518105772691e-05
-4.20503558351558e-05
-1.3984901999819e-05
-2.32997991862762e-05
-2.32754633174922e-05
-4.36564514118587e-05
-1.63107460669255e-05
-2.00718667899381e-05
-6.20030311788352e-06
-3.06764328642707e-05
-1.11775650124575e-05
-2.19512758777317e-05
-2.33430089132688e-05
-2.94324368558671e-05
-6.8326154366505e-06
-1.0497541690481e-07
-3.31637884361934e-05
-7.10110327253443e-06
-2.90638524211445e-05
-3.29019089337503e-05
-3.2950298824838e-05
-4.56380472065154e-05
-3.26910503462369e-05
-4.54851479117916e-05
-6.52889131304744e-05
-4.83866330258116e-05
-2.64150121247011e-05
-2.4576406609955e-05
-3.45513527354905e-05
-4.03940366077058e-05
-5.10983291643242e-05
-6.17852506631357e-05
-2.35721709096566e-05
-2.89678453887706e-05
-6.48113046882286e-05
-9.67712798920284e-06
-2.81877517833631e-05
-2.5617857394793e-05
-1.68863831222135e-05
-4.83105045225002e-05
-3.35136545411626e-05
-1.80531124186727e-05
-2.40574666074804e-05
-1.10740120962879e-05
-6.5613258008514e-05
-1.2845285168872e-05
-5.09791851078798e-05
-3.807729149031e-05
-1.96415879071052e-05
-3.39196018991936e-05
-2.30741576564328e-05
-4.69934638563019e-05
-5.08962508972251e-05
-2.64941205044588e-05
-1.98567470625253e-05
-7.68452297451937e-06
-2.56078116274381e-05
-4.61766549906708e-05
-1.6014893123899e-07
-3.28453983657433e-05
-3.87378848991717e-05
-1.97614031754466e-05
-2.75418361605968e-05
-5.1079913062806e-05
-2.3816337440068e-05
-4.20436673593363e-05
-2.47424813725467e-05
-1.96476973524766e-05
-1.79647310107625e-05
-5.79018890725547e-05
-3.2900965257966e-05
-5.52738986455155e-06
-9.67630540892461e-06
-3.82224139309518e-05
-1.26924542613167e-05
3.26999537157128e-06
-3.2533022033428e-05
-3.4697984666461e-06
-1.34231018564917e-05
-1.71798780878077e-05
-7.6381065787071e-06
-4.67899415207421e-05
-5.90656010725235e-05
-2.72273322733622e-05
-1.6113350424333e-05
-6.53679026644792e-05
-3.07918003084751e-05
-3.77946158180241e-05
-3.07126958502349e-06
-3.65046491720732e-05
-5.66675410911692e-05
-4.07545087355449e-05
-4.11427026816079e-05
-1.54298533026454e-05
-4.37835766532299e-05
-1.84496995447922e-05
-4.63521280913819e-05
-4.11328843832935e-05
-2.37709471318986e-05
-2.41815787249184e-05
-1.1442348919448e-05
-2.90589358785997e-05
-3.78437982847626e-05
-1.38544269709499e-05
-1.71757127662001e-05
4.70460847758778e-06
-7.39709761687828e-06
-3.86448214937951e-05
-3.49001963570292e-05
4.62363581308767e-07
-3.13638677652829e-05
-2.71909631649368e-05
-5.34475029452072e-05
-2.24702585727911e-05
-6.38236584450184e-05
-4.10176297277146e-05
-4.45823222349382e-05
-1.5822160197921e-05
-2.30175174073793e-05
-2.85521091798823e-05
-4.08770831853495e-05
-1.8045904793455e-05
-4.20855998136229e-05
-3.57295734866297e-05
-5.11212774741686e-06
-3.86532589715368e-05
-3.22558817811651e-05
-2.33871644987738e-05
-4.05735759200783e-05
-6.96294296275563e-07
-2.41957198914099e-05
-2.12477770197763e-05
-3.52557679383866e-05
-3.8064577271443e-05
-2.31710773744038e-05
-2.96859871878238e-05
-2.30089330709597e-05
-5.4768959854013e-05
-2.54141203790359e-05
-4.3578990273796e-05
-2.65604013974092e-05
-2.13751490209112e-05
-4.09202420988487e-05
-4.40588160468166e-05
-2.77769869631747e-05
-2.71324476101737e-05
-4.1582746671479e-05
-4.13134484001937e-05
-3.07922101079433e-05
-4.66371537906713e-05
-2.67830035296934e-05
-4.83326009223959e-05
-1.92243447114911e-06
-2.86967875765307e-05
-5.26151040906471e-05
-1.23344124094025e-05
-3.99635684338732e-05
-4.48587733352122e-05
-4.0693394062724e-05
1.50930434935959e-05
-1.41051720069617e-05
-4.38729788176768e-05
-2.73255984867959e-06
-4.77117314174432e-05
-2.68474085343249e-05
-3.01163140363868e-05
-4.66046603463189e-05
-3.01965445745474e-05
-2.37789815078731e-05
-2.78599192976956e-05
-2.73469317906775e-05
-2.76136798454859e-05
-1.82948180426584e-05
-3.78926252433305e-05
-4.5128043432696e-05
-2.99230273853815e-05
-1.70032528086465e-06
-3.58823092465134e-06
-1.26556070619301e-05
-1.1292188766748e-05
9.22179271552748e-07
-4.14356176121914e-05
-2.67507084284888e-05
-2.90505421959616e-05
-2.80392077563157e-05
-3.95642117120143e-05
-3.54505286141474e-05
-2.65082547030335e-05
-4.13384478643725e-05
1.15662074968188e-05
-3.85765180387012e-05
-1.56046010668836e-05
-4.43598799800182e-05
-2.26378731654501e-05
-3.13050110424729e-05
-1.14306752028238e-05
-1.33568395082124e-05
-2.24959465355874e-05
-3.57472180830716e-05
-4.7860506090649e-05
-3.13899538484692e-05
-3.61410281855647e-05
-4.22159507917869e-05
-5.64069551998572e-06
-3.84461477756557e-05
-3.54818927908026e-05
-4.73291632512749e-05
-3.90429618694025e-05
-4.6317229583229e-05
-3.42364556945614e-05
-2.49953927190276e-05
-4.3854675349406e-05
-1.65550020115726e-05
-4.23016403079928e-05
-1.75119021503008e-05
-2.99900928950393e-05
-3.24264133672812e-05
-5.57786300427934e-05
-3.06507134866874e-05
-4.11413459481124e-05
-4.86441269868635e-07
-8.28390759888737e-06
-3.75141455167803e-05
-2.715224848141e-05
-1.84086063083446e-05
-5.14774042021613e-05
-4.27032279004792e-05
-2.17221979556944e-05
-3.37294767210086e-05
-2.13678610079095e-05
-9.65977576347772e-06
-4.67325229348645e-05
-3.49331755148683e-05
-5.80252381477563e-06
-5.16002045964612e-05
-4.72114441022143e-05
-4.47142382413083e-05
-2.7661969507998e-05
-3.06416252602201e-05
-2.56791741062008e-05
-3.95045925506821e-06
-3.25744685471914e-05
-2.57443043196744e-05
-4.27590481756188e-05
-2.78774989044393e-05
-1.03962058779102e-05
-4.76407216827328e-05
-5.9311746934673e-05
-3.92978316332509e-05
-2.32186046789407e-05
8.95847836915037e-06
-1.80570718796349e-05
-1.22888170482511e-05
-3.65888207992123e-05
-4.33040258106195e-05
-6.82766954249137e-05
-1.92703686127736e-06
4.49179806086287e-06
-3.56412041790228e-05
-1.99341185489233e-07
-4.27297675653708e-05
-1.44121309054068e-05
-3.45569339211575e-05
-3.33383743176193e-05
-1.22850530458269e-05
-2.46711798844684e-05
-4.34977012735879e-05
-1.66198056985365e-05
-8.38065883605614e-06
-2.32489167537954e-05
-2.81051466896592e-05
-3.61610003309012e-05
-4.12880659689438e-05
-4.47924215768164e-05
-2.18202102016837e-05
-6.7620146282437e-06
4.94685293900378e-06
-5.60466137074861e-05
-2.53841584526404e-05
-2.57744203557017e-06
-4.06442479059057e-05
-2.23743774903295e-05
-4.46345855403235e-05
-1.18896485063982e-05
-3.72767759312977e-05
-2.36449125229607e-05
-3.76826689829879e-05
-4.2146454870664e-05
-2.38663317788854e-05
-3.26955492840982e-05
-2.92875380071772e-05
2.1870824174056e-06
-2.21022252551788e-05
-1.82268098472254e-05
-1.46390185972601e-05
-6.06389786707227e-05
-1.09884616069143e-05
-1.95395915008711e-05
-3.66273426966135e-05
-5.16749207042292e-05
1.95250695955505e-06
-3.6677833547693e-05
-5.46704603173474e-05
-1.95107226063558e-05
-1.76704590154936e-05
-2.72282390100484e-05
-4.50681162425046e-05
-2.92608005946366e-05
-7.13007626552338e-06
-4.33368590265669e-05
-2.46905453653496e-05
-2.71013241039182e-05
-5.76806054110921e-05
-2.25754811559647e-05
-2.21554421653994e-05
-5.62217731349415e-05
-1.97918568740407e-05
-2.36286604848821e-05
-2.58735378940595e-05
-3.70252967085712e-05
-6.79015135652954e-06
-3.44417567618432e-05
-1.77337765907141e-05
-1.94704171243166e-05
-1.36830807055099e-05
-1.88522255028387e-05
-1.88717418271913e-05
-2.27063492328917e-05
-2.20541308478435e-05
-3.1305653490973e-06
-2.23846693362599e-05
-1.83955958655989e-05
-4.05810573324313e-05
-2.54539341129576e-05
-2.04785117024224e-05
-3.58594447106639e-05
-3.46846626942622e-05
-4.55394832052968e-05
-7.90176798855242e-06
-2.83048557815395e-05
-4.54017202212049e-05
-5.95028043855387e-06
-4.35217119873051e-05
-1.49224228459009e-05
-2.31539788202241e-05
-5.36134587287525e-05
-2.55912812066235e-05
-4.39043329862063e-05
-3.2703872745817e-05
-6.58075997202256e-05
-5.79126027794011e-06
-4.91621338486053e-05
-3.01388214931371e-05
-2.83671962221985e-05
-2.20880336729966e-05
-3.53274089799272e-05
-3.12835143964421e-07
-2.37972784124898e-05
-5.09432997562603e-05
-3.23695710276081e-05
-3.32856995745592e-06
-1.96759372403404e-05
-1.29548380298865e-06
-3.87512821062495e-05
-4.69506456429174e-05
-5.46710491108026e-05
-1.14423244343532e-05
-3.22346341461688e-05
-2.5455328221331e-05
-1.34528680047031e-05
-3.16821707305053e-05
-1.68634047294285e-05
-2.82184790034963e-05
-1.25439778527961e-05
-2.18280303561167e-05
-2.80334995680899e-05
-3.1227380484717e-05
-2.48163633591652e-05
-4.73863782688734e-05
-2.3407198483632e-05
-2.76469148338313e-05
-3.5991734889825e-05
-1.85739888747824e-05
-5.01984545271512e-05
-3.35778403512236e-05
-4.01284265468541e-05
-4.90117378028039e-05
-2.80964122371996e-05
-3.48651239010968e-05
-3.27533483042558e-07
-3.78946959719726e-05
-1.04206801519018e-05
-1.37310364042797e-05
-2.33730386582389e-05
-1.26423189051933e-05
-3.66119676066539e-05
-1.08659709247249e-05
-1.28605285681572e-05
-3.39825877035566e-05
-3.67619674866888e-05
-2.34079205283567e-05
-5.76923637741562e-05
-3.22043983648013e-05
-3.2114490996032e-05
-3.43152340193723e-05
-2.86855561908378e-05
-4.66209593830945e-05
-4.19766026914879e-05
-2.54633782618208e-05
-3.23503376331071e-06
-1.00939879580182e-05
-2.17074945272444e-05
-2.49720228404031e-05
-3.83020978786502e-05
-1.22751300837281e-05
-1.61054196343547e-05
-4.65770641360102e-05
-4.52467136153009e-05
-1.15272136263059e-06
-2.62116180675756e-05
4.93067609912575e-06
-2.3194259145782e-05
-5.15981767581629e-05
-1.93045807188862e-05
-2.8573397057948e-05
-5.5231515412092e-05
-2.53659273512073e-05
1.49979912757861e-06
-1.96995936609747e-05
-5.14168427024796e-05
-4.09571738168343e-05
-4.36635227039667e-05
-3.6696518717117e-05
-2.32782299015152e-05
-6.03681906802867e-05
-4.70777631645031e-05
-3.28756564185524e-05
-4.29035485998582e-05
-2.3810356618068e-05
-3.71951931805084e-05
-5.44453311969242e-05
-3.56395097649581e-05
-4.37342693662648e-05
-1.4408183903194e-05
-4.40185284284749e-05
-2.17617440022541e-05
-2.12660764147299e-05
-4.70393961381023e-05
-1.03354309035705e-05
-4.96840797078074e-05
-2.36247064028794e-05
-2.57540316934419e-05
-3.92013689955596e-05
-2.77462401843805e-05
-1.82718591909342e-05
-5.54447736734851e-05
-2.40181418427767e-05
-2.32519523417953e-05
-9.77074805178481e-07
-2.58713913087224e-05
-2.13463243900212e-05
-2.98873454680543e-06
-1.73180983637529e-05
-3.37560455778587e-05
-3.84411460285492e-05
-3.77633440096865e-05
-1.6296449609776e-05
-3.07918359397846e-05
-4.49593294287979e-05
-3.78444584599617e-05
-4.96843462644449e-05
-5.37978007660657e-05
-3.34599206959936e-05
-1.74207769057056e-05
-2.19057023038104e-05
-5.92738759667285e-05
-2.94006933569386e-05
-1.38331826294569e-05
-8.80393084516162e-06
-1.74605827370227e-05
-2.24909917144607e-05
-2.45628705072228e-05
-6.19746629340268e-05
-3.5656274494193e-05
-1.6832018298672e-05
-4.97620690093212e-05
-5.35280500140653e-06
-2.31180761462559e-05
-3.65645336938342e-05
-3.17399441963656e-05
-3.03183703745803e-05
-1.90837506863123e-05
-2.90813592645005e-05
-3.75182244379277e-05
-1.11928428013355e-05
-2.99236541408861e-05
-7.96269113133563e-06
-4.30232152071452e-05
-3.57765469178517e-05
-2.81537905213553e-05
-3.64699621397548e-05
-1.87658482243198e-05
-3.78054597054007e-05
-3.4879702355249e-05
-1.98348746758099e-05
-2.12624332566771e-05
1.16525830714603e-06
-3.12619221404809e-05
-2.33045738860345e-05
-2.56354720253183e-05
-6.44251909689181e-05
-3.37259359603272e-05
-4.83928158354489e-05
-1.59648433501735e-05
-4.37540089815883e-05
-5.91414374279049e-05
-2.37921361389474e-05
-2.37144409325494e-06
-2.93480223181189e-05
-1.47968926556743e-05
-3.52086188612115e-05
-5.94975037625633e-05
-4.43508168388741e-05
-2.40253625272553e-05
-2.99819749080583e-05
-2.32642119923879e-05
-2.13796002286333e-05
-1.59834440499559e-05
-4.78545200195311e-05
-7.92914450003662e-06
-1.4656776875536e-05
-4.1963632162428e-05
-1.31818128476525e-05
-2.11034040126686e-05
-3.7983317170739e-05
-9.98621061581363e-06
-2.98335164421058e-05
-3.45441331494449e-05
-5.26516294610656e-05
-1.5353655221307e-05
-2.32817802939864e-05
-1.95998142726886e-05
-7.08816158337077e-05
-2.09547658134787e-05
-3.02408057433453e-05
-3.56881130565224e-05
-3.30709279686064e-05
-3.36775175539322e-05
-3.34612815446438e-06
-8.52134028830214e-06
-3.7481810022947e-05
-3.88092304499652e-05
-3.69131335086936e-05
-1.7644914299194e-05
1.23068349914063e-05
-5.93166097399877e-05
-3.89062646147071e-05
-1.53999643707879e-05
-2.90322106339031e-05
-2.62479044763947e-05
-6.17051375953614e-05
-4.84668474667425e-06
-4.164518426669e-05
-2.36851612615107e-05
-1.2537259308728e-05
-3.00263481356198e-05
-8.54078231952229e-06
-2.36885390243031e-05
-6.39633294107797e-05
-1.81510974277757e-05
-4.57318578200583e-05
-3.65876841179598e-05
-3.25155012583436e-05
-5.04761205101645e-05
-4.42808057213841e-05
-1.63117764324765e-05
-2.49215595345591e-05
-4.47465248378423e-05
-4.27016471970322e-05
-5.40170749885464e-05
-2.64013460910502e-05
-1.08894673093772e-05
-3.09882928373154e-05
-1.43466795693407e-05
-8.9994676002656e-06
-1.98871929043195e-05
-6.00751116202422e-05
-5.78391703720929e-05
-1.59890129605553e-05
-2.98670506304471e-05
-6.34542033714257e-05
1.5303308061172e-05
-6.00062677684045e-06
-4.91086663585366e-05
-2.93170013994395e-05
-1.25265316700106e-05
-2.81179322025108e-05
-1.34326160895562e-05
-3.39010645792122e-05
-4.58417547733762e-05
-3.45795147637594e-06
-2.47956782604518e-05
-4.20730707533065e-05
-1.69593072268676e-05
-4.24396381561966e-05
-2.94495257594767e-05
-3.00406288837152e-05
-2.89159815701499e-05
-3.17350262998829e-05
-5.08480613664949e-05
-1.28921521541363e-05
-1.52505213429822e-05
9.64463724191451e-06
-3.70475604758324e-05
-2.79715739742481e-05
-2.73221759348799e-05
-2.4349249136236e-05
-1.53548850435297e-05
-3.07526606156945e-05
-8.45607670228941e-06
-4.50766900200909e-05
-1.77399741041978e-05
-1.73565651492907e-05
-3.30169225607278e-05
-1.58817165972932e-05
-4.7674927170897e-05
-3.88773782544301e-05
-3.00978310001361e-05
-1.68280120964175e-05
-1.62800450336008e-05
-2.35383629254781e-05
-2.16704734531177e-05
-3.83511359375383e-05
-2.96800958906186e-05
-9.76488300564269e-06
-4.38261219615984e-05
1.7370995471669e-05
-1.81560920297019e-05
-5.44975572552505e-05
-3.91179423557061e-05
-5.26512153272443e-05
-3.20511804656148e-05
-7.50238621484177e-06
-2.49164014107331e-05
-3.11373078207268e-05
-3.40523537699626e-05
-1.14746809477257e-05
-2.56808843191743e-05
-1.35160439763394e-05
-2.73483465674944e-05
-4.04243357361181e-05
-3.45747147189858e-05
-2.38104231919782e-05
-5.39515797928213e-05
-5.27048019627113e-05
-4.36159689965733e-05
6.67088824621515e-06
-4.43314955177786e-05
-1.14409170555651e-05
-2.54247384178721e-05
-3.20219371996308e-05
-2.37233720090825e-05
-9.84512796359919e-06
-5.08581461018092e-05
-1.99992433433007e-05
-1.00697590563539e-05
-2.99652923073586e-05
-5.34743564521598e-05
-2.90997683883902e-05
-3.74459897519901e-05
-3.77066804406239e-05
-3.74076905518934e-05
-5.43834067378307e-05
-1.70885331252587e-05
-3.18112624039939e-05
-2.34142066546983e-05
-5.02872169997247e-05
-5.58356326112447e-05
-4.18194988850337e-05
-1.87530336338059e-05
-1.56427696933061e-05
-2.26184911537693e-05
-2.13220759262171e-05
-1.72886658322734e-05
-6.12760878351727e-05
-4.46963538118484e-05
-2.67874190777006e-05
-6.94548143513177e-06
-4.12775005771417e-05
-9.52593359627799e-06
-1.41806032875003e-05
-3.58728679486214e-05
-2.34057000710039e-05
-3.71579639076544e-05
-3.57254965909288e-05
-1.5724251640345e-05
-4.23409187780107e-05
-4.93236462999255e-05
-3.91801312272098e-05
-3.18362342017388e-05
-2.88385605283624e-05
-2.94664729559087e-05
-2.67248452672944e-05
-2.01438135970941e-05
-3.73700384969056e-05
-2.39632472109412e-05
-2.52392750103144e-05
-4.66936209831422e-05
-1.41085322816276e-05
-2.42954646252015e-05
-1.23422035913622e-05
-1.43923577151517e-05
-2.05709928295157e-05
1.90424349767107e-07
-2.04519207353705e-05
-1.96676359156093e-05
-1.846817266588e-05
-1.18482079976406e-05
-2.21372605181994e-05
-2.26755344938463e-05
-3.17252787386735e-05
-3.75028866862476e-05
-3.22234411856315e-05
-1.42631769895561e-05
-2.89992221942917e-05
-4.2859336365231e-05
-2.52171986551956e-05
-3.804886058086e-05
3.55869046390798e-05
-4.82136727550652e-06
-4.64854586312892e-05
-4.57461071565587e-05
-3.85276060611582e-05
-4.99566987664481e-05
-3.04138313107214e-05
-1.58990674743362e-05
-5.18225214155161e-05
-1.63867346748933e-05
-5.56161740005288e-05
-2.87982595884309e-05
-3.29782138547575e-05
-3.74052859974768e-05
-1.28829517906128e-05
-3.87466736957572e-05
-1.91274799413053e-05
-4.56188644633521e-05
-4.25724758913048e-06
-5.65372094491417e-05
-1.51400868938036e-05
-4.80366912737186e-06
-4.07525100711656e-05
-1.85719564475464e-05
-1.48262362911431e-05
-1.61081299450314e-05
-3.34986014764356e-05
6.51856294025361e-06
-3.51333368385356e-05
-5.21509171196501e-06
-1.25972503499217e-05
-3.01198336943012e-05
-2.68792592795577e-05
-4.22599834120362e-05
-2.40378291889859e-05
-4.21393450207738e-05
-1.77478082071845e-05
-1.51044566447457e-05
-2.63300552046573e-05
-4.08309177674719e-05
-1.86876939509425e-05
-3.16503922258644e-05
-2.27484904567769e-05
-3.82669710260066e-05
-6.48424083823919e-05
-3.20916172983376e-05
1.74248250884944e-05
-2.13603751457307e-05
-3.57942336984616e-05
-4.50262330512265e-05
-2.49339504704915e-05
1.4461035315578e-06
-4.14416287608207e-05
-2.11493427750541e-05
-5.90042446741906e-05
4.71486774522293e-06
-4.35226016098237e-05
-2.62907286622413e-05
-5.50911442769753e-05
-1.26192077576394e-05
-2.71894586600285e-05
-3.04039702674184e-05
-3.28337973655991e-05
-1.5401768875284e-05
-3.39433358037538e-05
-9.94918999429151e-06
-6.27724424662174e-05
-4.18309689148795e-05
-3.27187706845807e-05
-6.22837510878182e-05
-3.15311022095381e-05
-3.29890872325026e-05
-4.20268423156428e-05
-9.63351282102105e-06
-3.55930983904753e-05
-3.14630568451153e-05
-4.11569311946153e-06
-4.10689640937471e-05
-4.20061706045727e-05
-1.7596793542225e-05
-2.45192682081367e-05
-3.77965225137579e-05
-3.00565259219205e-05
-5.40656111541418e-05
-2.56394764592368e-05
3.02772444260377e-06
-5.6224208999827e-05
-3.46432832183182e-05
-1.39907750141677e-05
-1.1841888242258e-05
-5.68751748892922e-06
-2.05224900821009e-05
-3.50306639213793e-05
-1.51794460971709e-05
-2.2423183219365e-05
-2.70622551991247e-05
-1.78864134204636e-05
-2.17063500946473e-05
-3.34337739960069e-05
-3.71800894400489e-05
-2.76491529139297e-05
-3.4315961092373e-05
-5.7955850786902e-06
-4.93720290521545e-05
-2.09488895474871e-05
-3.18396374645069e-05
-4.09484997038037e-05
-3.81036988351909e-06
-3.19135830921167e-05
-3.10991290567583e-05
-2.12439141832183e-05
-2.58807131989602e-05
-4.67006047729059e-06
-5.65889716740925e-05
-4.86437303331193e-05
-4.86588874508772e-05
-3.57782220769126e-05
-2.02877824857017e-06
-5.28918165594544e-05
-2.03356683928659e-05
-3.27402264660084e-05
-5.84155436086919e-05
-7.49566553153184e-05
-2.07226114094392e-05
-3.70942779003338e-05
-2.91712377047998e-05
-2.49255331680112e-05
-4.22455185965617e-05
-3.71886156523903e-05
-3.30114455992415e-05
-1.89571207442689e-05
-8.41959330169724e-06
-4.02930911530197e-05
-2.27795035988187e-05
-4.17031152097327e-05
-3.63566008889532e-05
-3.55077953451308e-05
-3.01402015734588e-05
-8.77716583377473e-06
-1.5488399769483e-05
-4.83473029157453e-05
-6.42333433760775e-06
-4.48711225419446e-05
-4.95121084710901e-06
-6.56493281836214e-06
-2.13981504398608e-05
-3.49719520662772e-05
-4.36956868195501e-05
-4.97629045316166e-05
-5.20795115657752e-05
-2.65020957100495e-05
-3.85475285954186e-05
-8.52083354143079e-06
2.1160918507719e-05
-5.26786590420256e-05
-3.625667034924e-05
-3.77708028702288e-05
-4.60168871605431e-05
-1.78925961773692e-06
-3.62325689133857e-05
-3.61990445120465e-05
1.79385965248607e-05
-2.53428303059765e-05
-3.26662975827774e-05
-2.41453630210245e-05
-1.66022921074228e-05
-4.30892300253494e-05
-1.01352602277762e-05
-3.03528763103284e-05
-1.85723522541364e-05
-1.67379819679298e-05
-2.09180194636899e-05
-2.69886578842426e-05
-2.75073338724164e-05
1.10806087426318e-06
-2.87714053798034e-05
-2.55030274221944e-05
-4.40810147648986e-05
-1.05813167781166e-05
-7.14916126725338e-06
-1.71788345421843e-05
-6.14505474979185e-05
-4.03647727963937e-05
-5.27150407840866e-06
3.35327035021481e-06
-5.95530857752491e-05
-1.91602069320672e-05
-3.95305394625623e-05
-3.38009788185399e-05
-5.27595852694921e-05
-3.41520362601466e-05
-5.36644790144616e-05
-3.26399206137522e-05
-3.05181316347629e-05
-7.14155722706332e-05
3.26914415348876e-06
-3.2996924575768e-05
-1.24385242569849e-05
-3.69511156886175e-05
-2.41680223866803e-05
-4.54574106868115e-05
-2.27617020758299e-05
-3.66804720578453e-05
-5.08478581497128e-05
4.70964918984698e-06
-5.5756965771214e-05
-2.93107837409937e-05
-4.98607014773533e-05
-3.27360521237269e-05
-4.11548188697348e-05
-2.73215238395426e-05
-3.40851444225279e-05
-3.08602103059987e-05
-1.99201006603312e-05
-3.01688606223552e-05
-1.05737323723601e-05
-3.57370584488826e-05
-1.07360307379132e-05
-3.66346805156201e-05
-3.01032086832204e-05
-4.6289519290459e-05
-8.61073153433193e-06
-1.30056182528117e-05
-1.51956008134271e-05
-1.5894284859346e-05
-2.56547056346849e-06
-5.07665366638086e-05
-4.82526668356094e-05
2.09855682765364e-06
-2.2713722245328e-05
-3.77275543479183e-05
-4.33644760411869e-05
-1.02179554435327e-05
-9.09207045682444e-06
-3.61809676443998e-05
-5.17526808539016e-06
-4.19546642271147e-05
-3.46029468297256e-05
-1.16566975559014e-05
-2.04150140163549e-05
-3.76964663706405e-05
-2.49830923542444e-05
4.1773927033224e-07
-3.46544429521354e-05
-1.47390602753046e-05
-4.10890602684476e-05
-4.67012896168001e-05
-4.36532373433882e-05
-4.66654059701123e-05
-3.53210735663766e-05
-5.73384165171363e-05
-2.65171058996043e-05
-1.52776839021264e-05
-3.33254319745163e-05
-1.21592272331217e-05
-3.51800173513034e-05
-1.69064522732818e-05
-3.19604703845586e-05
-4.88502645556237e-05
-7.29264527375935e-07
-9.9581624191849e-06
-4.02943905346395e-05
-3.24398406594665e-05
-2.73451876132975e-05
-2.55743358987864e-05
-2.16308712966263e-05
-5.96995465556282e-05
-5.77559458954196e-05
-1.03480375378471e-05
-2.62379380695856e-05
-3.10437634405583e-05
-1.20535718368729e-05
-2.85150800265781e-05
-2.18126787230133e-05
-3.16843007419577e-05
-1.30162201748015e-05
-2.20091485950677e-05
-6.88757753015698e-05
-3.10416311481828e-05
-2.01225687657732e-05
-4.16454621214121e-05
-4.63327931525067e-05
-7.17316052160148e-05
-2.85725407318787e-05
-1.00421028456823e-05
-5.58135441982755e-05
-3.71493308655074e-05
-1.32622440522164e-05
-2.80102918768855e-05
-2.76994468967801e-05
-6.49067568954417e-05
-1.68048815915448e-05
-2.82984938036902e-05
-1.84031465800789e-05
-2.3842713986097e-05
-1.64218584985276e-05
-3.17705263533488e-05
-3.03637239662433e-05
-3.02516860219996e-05
-7.50956288060843e-06
-1.45289782799005e-05
-7.13385460543555e-06
-1.97581957119379e-05
-3.0454934804211e-05
-4.14595466727326e-05
-3.60887361531166e-05
-3.65328205214958e-05
-2.74244425217356e-05
-3.18321969005818e-05
-7.70631106945864e-06
-4.00312672324569e-05
-1.83834893758428e-05
-3.83367657629727e-05
-6.01275828817475e-06
-1.97166245169193e-05
-5.10517851509711e-05
-2.09107556044367e-05
-3.87901230897563e-05
-1.38635721297467e-05
-3.57458473073024e-05
-1.63959146986149e-05
-1.70309024109625e-05
-1.48713775382202e-05
-1.85467095688861e-05
-1.86859537591392e-05
-3.30598429499989e-05
-1.87954771069308e-05
-3.01191462450309e-05
-2.87632435171075e-05
2.20446071301192e-06
-1.18251045427016e-05
-7.47642966992534e-06
-4.68739363049044e-05
-2.33039453303562e-05
-5.93503005053943e-05
6.25461133145261e-07
-3.1122212352667e-05
-1.0251589878753e-05
-3.63270613740789e-05
-3.71077565540704e-05
-5.30987335496534e-05
-3.4309631174124e-05
-5.53596765222108e-05
-4.68056090103954e-05
-3.15370245256786e-05
-1.12882007853215e-05
-1.97957392154884e-05
-4.34363047271958e-05
-4.02989093636348e-06
-3.59262861909038e-05
-2.23074993148314e-05
-9.80601087135177e-06
-1.15466137014255e-05
-1.97700628061498e-05
-1.56261044949173e-05
-2.28812442556533e-06
-1.58850337552726e-05
-1.79045090384777e-05
-6.2125626546998e-05
-2.15783912562381e-05
-4.73941552697543e-05
-1.52756583347398e-05
-4.64121160110035e-05
-5.83323634053083e-05
-2.60198497576684e-05
-1.63086579442864e-05
-4.33974205435039e-05
-2.15131293841117e-05
-2.16500691749384e-05
-6.78527038019786e-05
-3.18279563965748e-05
-1.19332402798568e-05
-2.77781369310478e-05
-3.92080753582154e-05
-1.72891629002538e-05
1.51056900504853e-06
-5.7155782716197e-06
-3.45422674040006e-05
-1.16186322337991e-05
9.70577522449244e-06
-3.86361651135482e-05
-1.76549178158605e-05
-4.55311693470968e-05
-4.70530729339266e-05
-2.48653640893645e-05
-2.3524231438569e-05
3.63007598961109e-07
-1.87482359889476e-05
-3.50697290056049e-05
-1.20503785192727e-05
-1.6428532235685e-05
-4.54827587828098e-06
-4.42763131475834e-05
-2.23853538803709e-05
-3.35249665843371e-05
-2.1200369630775e-05
-4.39333279450048e-05
-2.36208638762575e-05
-2.89984897676561e-05
-3.84497256401211e-05
-2.09944865235172e-05
-2.95331508815778e-05
-3.31949977437832e-05
-2.50376881930059e-05
-2.67695117192622e-05
-1.26222770970323e-05
4.78543202819039e-06
-1.99314017475581e-05
-3.93309313356882e-05
-4.90700240895048e-05
-3.32684247534575e-05
-1.82268529927108e-05
-3.49115346375569e-05
-1.66417249950132e-05
-2.09277307923546e-05
-2.75472413150194e-05
-4.13486338332454e-05
-3.01717250429479e-05
-2.92922939137016e-05
-1.74142971347202e-05
-1.71857762003097e-05
-3.31904928451398e-05
-2.56046674954283e-05
-2.25159673051783e-05
9.25139078280209e-06
-5.13315776201044e-05
-3.25056937983152e-05
-2.14495478033438e-05
-3.11886856066447e-05
-2.95465572024475e-05
-1.703708924385e-05
-2.49933428341137e-05
-1.87383247164523e-05
-5.46001865757097e-05
-4.53021416286799e-05
-2.21572398814715e-05
-4.87571410870143e-05
-4.34970811224559e-05
-3.12523193178025e-05
-2.83920932349972e-05
-4.51477009005858e-05
-4.03802742337438e-05
-1.41643167745296e-05
-1.69241212791537e-05
-6.35105305311087e-05
-2.454687584585e-05
-4.25889301605839e-05
-3.02677084959351e-05
-3.23732937835704e-05
-3.81814269592824e-05
-4.15016621452667e-05
-4.7376818612485e-05
-4.86282606357235e-05
-8.5512177689049e-06
-6.28793142075827e-05
-3.48441998006643e-05
-3.88832237281017e-05
-2.87571078748606e-05
-3.25388163159695e-05
-6.02737487452491e-05
7.74682296424518e-07
-3.09343989471277e-05
-2.4973826202975e-05
-4.42789017658515e-05
-4.83455859720931e-05
-5.02775913239598e-05
-4.74552044503641e-05
-2.96055784080235e-05
-1.39823284815628e-05
-1.38633288870794e-05
-1.91880912263324e-05
-3.81723048022785e-05
-9.33451585767187e-06
-9.76793825613985e-06
7.49971081991901e-06
-2.98329959303424e-05
-1.77372808466909e-05
-1.22422229262287e-05
-4.34034847508159e-05
-4.49026764210802e-05
-2.22036886848484e-05
-1.54445688663379e-05
-2.30811616049426e-05
-6.06220424264306e-05
-2.39911748354741e-05
-3.11465866176616e-05
-5.40545044883288e-05
-3.17072221854412e-05
-2.68768057213279e-05
-1.59039100113743e-05
-1.32243667256627e-05
-2.16541933359259e-05
-3.40845109029198e-05
-5.58172972625276e-06
-2.41260262628448e-05
-1.84563421723253e-05
-2.85857938154181e-05
4.07822553392884e-06
-3.56504251165506e-05
-3.96429651964122e-05
-1.17201150258714e-05
-4.91320859021079e-05
-5.08001411203109e-05
-1.11296097295135e-05
-2.45956878009193e-05
-1.40618581463005e-05
-4.62610968239348e-06
-2.4343389758715e-05
4.25684263246846e-06
-9.4064170451338e-07
-2.83552170092271e-05
-3.47659613464418e-05
-3.13720442816066e-05
-2.40238218788681e-05
-5.5129589525102e-05
-4.00060118909995e-05
-6.10068857698445e-05
-1.99675612344003e-05
-3.47894343467434e-05
-3.06701858303781e-05
-1.12520604374177e-05
-3.04136319256314e-05
-3.2862601890759e-05
3.72532958511917e-06
-2.38091594455839e-05
-4.12251367227334e-05
-2.89558282390951e-05
-5.39583962202355e-05
-4.30429156331128e-05
-3.25899507369218e-05
-3.49185244579991e-05
-1.46407561680405e-05
-1.96479864185245e-05
-3.03261093629168e-05
-2.01316616082592e-05
-4.24807882563193e-05
-1.17455234174306e-05
4.86000558633273e-06
-1.44509224418664e-05
-2.45528787446297e-05
-1.95456736810176e-05
-7.20210284547034e-05
-4.5752075041913e-05
-2.68442866298393e-05
-5.28418528622806e-05
-3.79694547161079e-05
-5.075828800615e-05
-3.01799156974771e-05
-2.30982872907667e-06
-2.53084474078484e-05
-5.26980068576029e-05
-2.49628736090009e-05
-1.34320442258214e-05
-2.23344841033961e-05
-1.47329991994386e-05
-2.86108067249106e-05
-4.44787021582887e-05
-2.42084286974138e-05
-1.09082973640613e-05
-2.88505085891997e-05
-1.71653167715079e-05
-3.69788481723507e-05
-1.5348627984585e-05
-4.13025935186969e-05
-4.33104716653498e-05
-4.66912454618022e-05
-4.8676833023047e-05
-2.83853198095715e-05
-6.03069923697794e-06
3.42577221362652e-06
-2.29376294942196e-05
-1.86528468665921e-05
-4.92150819092289e-05
-5.03782201456619e-05
-1.94625634882908e-05
-2.2087892347905e-05
-6.35870283330886e-05
-1.66906553415541e-05
-1.40448173813844e-05
-4.69080265110193e-05
-2.85571400942032e-05
-1.65005679733109e-05
-3.59506478027099e-05
-3.16495893598703e-05
-2.8475093401666e-05
-5.30328278172962e-05
-1.23964621374868e-05
-3.27059079120311e-05
-5.49914473501283e-05
-1.55108741476861e-05
-1.97988830947641e-05
-4.40135533228887e-05
-1.51608700656184e-05
-7.1968037382504e-05
-4.16592517320508e-05
-4.07611403660517e-05
-3.53897115985871e-05
-2.43323172697865e-05
-4.25351982213434e-05
-2.93088469121649e-05
-9.03049794305475e-06
-4.12287464130967e-06
-3.30579530221444e-05
-5.03631843083713e-05
-3.59581109800467e-05
-1.63707360531693e-05
-2.59013947916737e-05
-4.12100765938699e-05
-4.82441267714997e-05
-4.07623615152697e-05
-4.30597625295175e-05
-2.52333828481484e-05
-3.48913120442465e-05
-2.02542348509544e-05
-3.178022311966e-05
-3.17328019548688e-05
-2.93363116811408e-05
-8.71128398582606e-06
-3.93893554489744e-05
-3.9775637667534e-05
-3.7004528399351e-05
2.14372124253e-06
-1.48227085059408e-05
-1.63370963198626e-05
-4.2044960400052e-05
9.58611687801034e-07
-1.82684889799325e-06
-3.69886278168967e-05
-3.560017720891e-05
-3.99640977766327e-05
-1.28769422454483e-06
-2.20583755257876e-05
-2.46528004087713e-05
-4.00452631687226e-05
-2.99152081584514e-05
-4.06281240622209e-05
-5.88652664268111e-05
-4.36690723095219e-05
-1.84734879298435e-05
-3.57912162898074e-05
-6.21874671092525e-05
-2.27945248859993e-05
-3.93906856603484e-05
-5.50541226436241e-05
-3.32577974265881e-05
-1.04971047416722e-05
-2.30854715404645e-06
-2.62848124364451e-05
-1.95750973100222e-05
-8.08463723385934e-05
-2.23677381290204e-05
-2.37324252349185e-05
-1.14543011848764e-05
-4.21996037009693e-05
-5.27646147216002e-06
-3.901845366384e-05
-2.2082263680871e-05
-6.07946985751687e-05
-1.56632257228399e-05
-4.49033453693881e-05
-2.8566042076901e-05
4.79869951957765e-07
-5.23589890508119e-05
-3.8157418495136e-05
-4.79962109308643e-05
1.47251807063606e-06
-2.31024742622003e-05
-4.57486672790711e-05
-2.04197427191642e-05
-5.11294122189602e-05
-7.14283693071868e-05
-9.3998229859826e-06
-1.37589364611732e-05
-5.67419142130093e-05
-5.56665384952245e-06
-5.45084464640684e-05
-2.45889942205197e-07
-3.84420924079165e-05
-2.80029766576783e-05
-1.27474707829862e-05
-6.66568632085471e-05
-1.61754101305294e-05
-2.83699064997127e-05
-1.76934438939009e-05
-3.94400005831878e-05
-3.32229573737034e-05
-2.68422817737592e-05
-1.32469657670223e-05
-1.58988780833913e-05
-3.40479517519982e-05
-2.52909748668007e-05
5.08238185399068e-06
-3.63219029164886e-05
-3.07712398235073e-05
-2.22431734109787e-05
-2.14357774171098e-05
-4.05674678117821e-05
-2.47229187800427e-05
-1.44428144658057e-05
-1.18672001850405e-05
-7.58108880938037e-06
-4.03679867658619e-05
-2.56345741654324e-05
-4.80973521258839e-05
-3.41647080620811e-05
-3.11162869282726e-05
-1.28996599447352e-05
-4.87931215416858e-05
-4.45631525924683e-05
-2.05841296854031e-05
-6.77273696536465e-05
-3.95520338905336e-05
-2.9762976556575e-05
-2.73297222099232e-05
-2.83962278489806e-05
-9.5522798487294e-06
-3.80654019657311e-05
-4.81250509267308e-05
-3.16273009916455e-05
-5.6915473310601e-05
-6.74808544543911e-06
-5.75027862997185e-05
9.00726933206631e-06
-2.88023006087566e-05
-2.81660532649988e-05
-1.39207160612057e-05
-3.54637336320516e-05
-4.20853372735024e-05
-3.62180945697199e-05
-1.5368580530754e-05
-3.49795217543057e-05
-6.67061006673263e-06
-3.31671700841207e-05
-2.97114884353431e-05
-3.95180378748742e-05
-2.44575167817529e-05
-1.2044747886206e-05
-3.48363335344306e-05
-6.0497044736246e-06
-2.92080672770416e-05
-3.59352943616364e-05
-3.85587304542421e-05
-5.87544199217568e-05
-1.58098900293027e-05
-2.70314369013588e-05
-2.47873014873441e-05
-1.08985802705316e-05
-2.7983280849471e-05
-3.56395539723251e-05
-1.91638024833438e-05
-4.93400101519426e-05
-4.05114053653139e-05
-4.34956500829155e-05
-3.02504740878638e-05
-1.89949416745926e-05
-6.04330361195074e-05
-9.68375757012294e-06
3.92345087385221e-07
-3.65026097388993e-05
-3.69862613139249e-06
-2.07407825517927e-05
-2.26307954724538e-05
-4.06257457456616e-05
3.46182555929041e-06
-4.08677644495778e-05
-3.54783497907829e-05
-3.5532330548747e-05
-4.22935545728721e-05
-2.64277899581532e-05
-3.61037998969728e-05
-3.89383117677951e-05
-2.60000738222528e-05
-5.34505763272868e-05
-1.96450072987925e-05
-4.68429859951791e-05
-3.61762858363629e-05
-4.59190323256882e-05
-1.61254150187596e-05
-3.6358597478921e-05
-2.6281389477508e-05
-4.73610388007974e-05
-8.18375090688062e-06
-4.43281252861775e-05
-3.51134711968765e-05
-6.65631580960803e-06
-4.67671012324473e-05
-2.65664836161757e-05
-3.00330251288947e-05
-1.94373365564582e-05
-1.64831581408287e-05
-1.47548262728723e-05
-5.80129193669667e-05
-1.55024343093131e-05
-2.572367452192e-05
-2.31609968887586e-05
-2.68497362783085e-05
-3.72706481667733e-05
-2.77139109790528e-05
-3.15947321349344e-05
-3.71109100020826e-05
-3.35193182526657e-05
-5.2016421956064e-05
-2.97023324903434e-05
-2.25601972650698e-05
-4.3158734709826e-05
-2.75812109189211e-05
-2.33475644122797e-05
-1.41659728795415e-05
-4.41388014492046e-05
-3.54397559063201e-05
-2.451493204148e-05
-3.28603747470172e-05
-3.4729073258593e-05
6.67318330256812e-06
-3.19387950103863e-05
-3.6925964382998e-05
-1.87342669835252e-05
-1.87413490171617e-05
-2.62551117678035e-05
5.22423302722522e-06
-3.98704303051297e-05
-6.45072251080455e-05
-1.80235596625196e-05
-1.52202440853103e-05
-3.86668330627748e-05
-2.57776326435381e-05
-5.43971691118875e-05
-3.79248497298128e-05
-4.6177874528964e-05
-4.74041385763148e-05
-4.52557921426594e-05
-4.15439556223414e-05
-5.56400243997791e-05
-4.27429879528148e-05
-6.25486688768342e-05
-2.22018539718796e-05
-5.61096104833926e-05
-5.59126936773244e-05
-3.50355931160376e-05
-2.77506745889462e-05
-1.25924082203627e-05
-5.08347636586401e-05
-3.33184545272603e-05
-4.33858740270731e-05
-4.18922732254371e-06
-2.38081558762804e-05
-4.43941299530106e-05
-5.57597396972116e-05
-5.40454133822425e-06
-3.71710227094358e-05
-2.18065410875405e-05
-3.54603677461865e-05
-3.35788275580688e-05
-3.84515160711651e-05
-3.32877085603901e-05
-2.58938882366309e-05
-3.37297361886141e-05
-3.85910261152782e-05
-1.06809067023483e-05
-2.3710001802583e-05
-1.68055414549581e-05
-1.66758493362754e-05
-2.69924447251463e-05
-8.11094519549572e-06
-2.71994758417269e-05
-1.78768800758873e-05
-3.67360509223699e-05
-1.74480917302738e-05
-3.13496781562635e-05
-2.14855100397412e-05
-1.38271537940825e-05
2.39391701013153e-06
-2.54239655612088e-05
-1.70894778550399e-05
-9.25057273381172e-06
-1.94681254900916e-05
-4.34148387138426e-05
-2.82037964659836e-05
-8.06963765192197e-06
-9.82503634310918e-06
1.60797193412114e-05
-1.13276709860725e-05
-1.27417634209428e-05
-2.12316241688754e-05
-2.95800922283423e-05
-2.22485426355918e-05
-2.12648444809874e-05
-1.20770731337535e-05
-2.29300529112186e-05
-4.36914525796291e-05
-4.90395812208489e-05
-2.44763896029621e-05
-2.18082740422817e-05
-4.83019528400471e-05
-4.45733771572633e-05
-5.23779992778381e-05
-2.79822574240669e-05
-1.67133426153267e-05
-3.05003685168611e-05
-4.27216838762323e-05
-2.4959760745121e-05
-7.1756309709162e-06
-1.44725816176122e-05
-9.15728594940628e-06
-6.14362902439255e-05
-2.57101818345224e-05
-4.38287573724426e-05
-1.66911684792953e-05
-3.63032568903042e-05
-5.33797287636391e-05
-1.57327097520528e-05
-2.42667885788105e-05
-3.01772884919178e-05
-3.40004806157967e-05
-1.2388448902809e-05
3.06966581548132e-07
-3.78494362825737e-05
-4.95564154347279e-05
-1.81181110016542e-05
-6.9559714755344e-05
-3.87306161407686e-05
6.39294373243501e-06
-2.39052185087593e-05
-3.28460466719652e-05
-2.69221807502118e-05
-3.25207175058353e-05
-4.69021912736144e-05
-8.52073061552479e-06
-3.5609211526834e-05
-2.38930261276098e-05
-9.59225747369929e-06
-3.04375265517563e-05
-2.83576251739339e-05
-1.72196428515408e-05
-1.97832272319072e-05
-7.6170019197382e-06
-5.04068949259171e-05
-6.04533365344859e-05
-3.20933357635061e-05
-3.38647209254969e-05
-5.70345025506223e-06
7.17155251912717e-06
-1.64285509884555e-05
-3.88908632487499e-05
-2.27532238352229e-05
-1.36751261647219e-05
1.15382944885565e-05
-5.64818890823166e-05
-6.3528563377241e-06
-2.48250186932699e-05
-2.55559028027356e-05
-2.91570271032003e-05
-1.07851506126469e-05
-3.02491733586298e-05
5.26751011004851e-06
-4.90169097061499e-05
-9.39784300048056e-06
-2.38796178430129e-05
-2.281294228313e-05
-5.27233302888145e-05
-4.06527404214234e-05
-1.95720778610646e-05
7.77807094820189e-07
-2.96482013675074e-05
-1.18557200930018e-05
-2.91616871552667e-05
-4.71701033013752e-05
1.17112308097748e-05
-2.15282894798232e-05
-1.57442202619163e-05
-3.81008174739398e-05
-2.56713146639106e-05
-3.28026977475497e-05
-2.91813436704458e-05
-2.97792443236677e-05
9.47838407164757e-06
-2.64504220277304e-05
-3.12183143094731e-05
-1.76912388748995e-05
-3.29018279479686e-05
-3.12970715679785e-05
-8.72410776174734e-06
-5.78645009775068e-05
-4.19564370315148e-05
-3.41351196974097e-05
-2.74017139497724e-05
-2.4594378089958e-05
-5.42468822574451e-05
-1.16509357329323e-05
-1.53224844345955e-05
-3.41657698627605e-05
-5.26078010328228e-05
-1.40864501281339e-05
-3.44670359642987e-06
-4.71698052100006e-05
-3.06477628263119e-05
-4.32120576253475e-05
-5.57602025790467e-05
-2.58470478046916e-05
-2.74912491579858e-05
-8.84241429396769e-06
-4.85764272929965e-05
6.03011990811436e-06
-4.33998065187599e-05
-8.83923686868559e-06
-4.94780678114786e-05
-3.95001118379183e-05
-1.44373798945297e-05
-1.80755006858248e-05
-3.68421556153582e-05
-2.48286127363486e-06
-2.97879957047705e-05
-2.43955292839664e-05
-4.93358943079218e-05
-2.6152430906085e-05
-2.86986412362648e-05
-5.71751002535492e-06
-2.98680005950858e-05
-4.81485061931701e-05
6.17723652951453e-07
-4.00092416276334e-05
-1.19476991731464e-05
-2.82343817916861e-05
-1.20185612482906e-05
-1.1427010659034e-05
-1.54905604630506e-05
-2.11298056707869e-05
-6.27860161952492e-05
-3.40354485470248e-05
-6.06441370176951e-05
-2.44916662431142e-05
-1.90422333125719e-05
-1.43465894594259e-05
-1.39820682386471e-05
-2.49586477935056e-05
-4.63395656337968e-05
-3.02047538507726e-06
-1.70072840596855e-05
-2.54897100399506e-05
-4.00452833276912e-06
-4.00014588773178e-05
-1.83251808712079e-05
-2.32169324797588e-05
-2.48887863511616e-05
-2.01623433195043e-05
-3.01716072392795e-05
-5.47334448204099e-06
-2.3227463922771e-05
-2.44580801536517e-05
-1.7668451285837e-05
-1.92752621330994e-05
-3.05239810828789e-05
-3.99558173046565e-05
-1.8179433943211e-05
-1.74074667247039e-05
-5.48665695729907e-05
-3.25949567522203e-05
-4.99384512718934e-05
-1.75681868035895e-05
-2.35510663928203e-05
-6.47145313768902e-05
-3.08418988280386e-05
-1.3092563599241e-05
-1.87079505350458e-05
-6.88391038030179e-05
-3.14760635155682e-05
-1.7810831933195e-05
-2.1632463701973e-05
2.04808887333016e-06
-3.22748781910633e-05
-2.70225178969175e-05
-3.16730272710339e-05
-2.83105995715985e-05
-4.89406252242696e-05
-4.68674129419399e-05
-2.20971122964862e-05
-8.94050387162616e-06
-3.73364567059947e-05
-3.64840039124673e-05
-3.53170863200858e-05
-1.27008432111926e-05
-7.0630739311508e-05
-3.44598978927054e-05
-3.42405718346277e-05
-2.2700542675831e-05
-5.795633178836e-06
-4.18628348854168e-05
-1.41923615428427e-05
-1.61667564846139e-05
-3.28574288345147e-05
-6.84852366768269e-05
-3.84643248711465e-05
-4.76488834393239e-05
-3.96682393086851e-05
-2.92478258299218e-05
-4.78997238961442e-05
-3.69339367386402e-05
-3.16892137505925e-05
-4.0004654689113e-05
-2.48945875153346e-05
-1.21812257524654e-06
-2.82622164334002e-05
-2.59534020672563e-05
-2.45836919770989e-05
-1.64372517664258e-05
-1.21372180750761e-05
-4.2624190250171e-05
-1.19614962826686e-05
-3.04273261288056e-05
-3.38496453305885e-05
-2.07138941150638e-06
-1.3231812948726e-05
-2.96286166546396e-05
-5.23098509124776e-05
-2.01132143802919e-05
-1.86190871056931e-05
-2.90161012922641e-05
-2.1369248907505e-05
-3.35864679506392e-05
-3.90679043615081e-05
-3.29388378242853e-05
-1.22206198465197e-05
-3.47782755349047e-05
-4.05789278283708e-05
1.72354328126232e-05
-1.82310616756009e-05
-4.89029229451926e-05
-3.31566086332755e-05
3.8046197595915e-06
-1.872467692091e-05
-5.3881285943586e-05
-3.24457432126364e-05
-1.50879384716974e-05
-3.48021872077267e-05
-1.87305679288479e-05
-3.0803949698768e-05
-2.23616724102439e-05
-3.34401693387739e-05
-8.63907224916967e-06
-3.86827463699545e-05
-1.24409644566461e-05
-1.82252441433762e-06
-4.08294537783646e-05
-3.77619776250628e-05
-2.47508080431984e-05
-3.16545592904627e-05
-5.3892933496275e-06
-4.1622674123264e-05
-1.90622023853601e-05
-3.56439084010277e-05
-3.53056518617579e-05
-3.2499708485189e-05
-1.87051333821157e-05
-5.06720794576517e-05
-4.4540348750468e-05
-3.68479849223829e-05
-2.13578937912861e-05
-3.71573515638131e-05
-1.04821844188764e-05
-3.01790017176464e-05
-5.34791973731415e-05
-2.13602375245757e-05
-4.06191161636567e-05
-2.43676144829827e-05
-1.80950756287571e-05
-2.16580510549625e-05
-3.8368304737627e-05
-3.10255273616521e-05
-1.66049575413323e-05
-3.69211879265139e-05
-2.47119209115534e-05
4.67407788950854e-06
-1.47296911660027e-05
-2.15692725332486e-05
-4.11937603568244e-05
-1.29102046935669e-05
-3.8922824842348e-06
-3.62650897844479e-05
-1.58401217872132e-05
