# Supplementary material for: Research on computational propagation and identification of mine microseismic signals based on deep learning
Source: PLoS One. 2025 Oct 22;20(10):e0334641. doi: 10.1371/journal.pone.0334641 (PMC12543183; doi:10.1371/journal.pone.0334641)
Supplement: S7 Data — (ZIP) [file pone.0334641.s007.zip › 000100900001638.xlsx_0.txt_24.txt.txt]

-8.54315774268831e-06
-3.2752773603801e-05
-2.52542924530927e-05
-3.54630702406101e-05
-2.91256797753409e-05
-4.14370565177703e-05
-8.81523350310448e-05
-4.56467291824328e-05
3.42103007274213e-06
-2.83867679991152e-05
-1.37823021266945e-05
-2.18764993342108e-05
-2.43878698903918e-05
-1.59720092667409e-06
-1.97020740535054e-05
-2.67242670298445e-05
-3.70338149735434e-05
-5.52153877115434e-05
-1.2699762674775e-05
-5.41114223404531e-05
-2.05828974036037e-05
-6.2122834023595e-06
-2.15036621437515e-05
-4.68888804559121e-06
-3.99638000728184e-05
-7.69848468562635e-06
-2.86537962660929e-05
-8.50335112110614e-06
-3.39537653419622e-05
-1.01800731938619e-05
-3.59061402294148e-05
-2.19421644434789e-05
-2.86925102839782e-06
-3.07034653676925e-05
1.3400994255313e-05
-4.76376325002785e-05
-3.09575195453305e-05
-1.50409299591783e-05
-5.54002356524134e-05
-3.85997710464056e-05
-5.07496736813477e-05
-3.39093726399098e-05
-2.59313995705564e-05
-7.7494311608876e-06
-1.10355827354798e-05
-1.6981193713449e-05
-2.42732794759514e-05
-4.61191684476418e-05
-3.73302681913933e-05
-1.75852615336272e-05
-3.38071424876759e-05
-1.04968612447576e-05
-7.11422120691786e-06
-4.60089573053002e-05
-4.7619489590533e-05
-2.93307772597165e-05
-3.54898576312121e-05
-1.75388082379251e-05
1.64843622766401e-05
-2.63041403615508e-05
-3.72154298992172e-05
-3.64324371569566e-05
-3.46900109013576e-05
-5.22149781949204e-06
-1.07996864921869e-05
-1.64821919138719e-05
-6.91877328870321e-06
-1.96266541631096e-05
-1.96417935751661e-05
-3.08170234835471e-05
-4.75540759917762e-05
-2.15659335736755e-05
-3.29712159992246e-05
-2.48048317352198e-05
-1.25339523291522e-05
-4.76869162659004e-05
-4.35562885161652e-05
-2.03196919380136e-05
-2.54491141871405e-05
-3.38780074950463e-05
-3.54456708762279e-05
-9.53704351332559e-06
-4.57866912048091e-05
-5.20839681068777e-05
-2.16042408458816e-05
-3.01254813306052e-05
-2.35230353607081e-05
-4.50638031244069e-05
1.18629837880062e-06
-3.82496377937461e-05
-4.12465338784667e-05
-3.35332318987765e-05
-6.22148098405442e-07
-5.26588591037641e-05
-4.56854197961665e-05
-5.48124280949532e-05
-4.20300906457883e-05
-1.42018166581831e-05
-2.05730639393656e-05
-2.38645032315225e-05
-4.40745470216076e-05
-2.08739656462634e-05
-4.52980134614252e-05
-2.35666517871715e-05
-2.23122855503705e-05
-5.11817504109731e-05
-8.21459533697304e-06
-4.50921271564144e-05
-3.30608578403306e-05
1.64421898976615e-06
-3.05955898641782e-05
-4.39741883538171e-05
-1.79468321269417e-05
-2.49846657297638e-05
-2.15862800259034e-05
-3.34906245139663e-05
-3.90174059866084e-05
-4.06850380036007e-05
-3.65528674560675e-05
-9.35398338042313e-06
-4.79399432059035e-05
-2.79003710251506e-05
-2.01554669831919e-05
-1.47634378454919e-05
-3.91528746248571e-05
-1.56404678155316e-05
-1.2348647691476e-05
-9.96749849596471e-06
-5.6231205205424e-06
-2.01474356671575e-05
-4.19614468190989e-05
-9.68090471518269e-06
-1.27263723182381e-06
-3.78147692749693e-05
-2.36907678029395e-05
-4.39955093319817e-05
-1.77080678808288e-05
-1.08212604863618e-05
-3.68102507195932e-05
-1.5059229584502e-05
-2.91173576061899e-05
-2.89391551803296e-05
-9.49724239807245e-06
-5.36880099171951e-05
-1.77945182917456e-05
-5.30592347514035e-05
-2.4257504544668e-06
-2.68806242792926e-05
-2.41370686015001e-05
-3.99975342170211e-05
-4.53927484121356e-05
-2.58657646481084e-05
-6.20652585232628e-06
-2.51757638749985e-05
-2.07460488305343e-05
-5.33627696169907e-05
-1.50665869882626e-05
-2.49811622637571e-05
-4.12424786326461e-05
-8.50831615240393e-06
-4.080277601673e-05
-3.44985273697246e-05
-2.5309488853816e-05
-3.28802294408267e-05
-3.02118586314264e-05
-8.47756188728141e-06
-9.6520049449952e-06
-2.51907312143553e-05
-3.82040433292406e-05
-4.24081831814993e-05
-1.31256726961769e-05
-2.21732432965724e-05
-4.33147839954373e-05
-3.6100597273708e-05
-4.74784241827964e-05
-5.30355283452786e-05
-1.62130884407361e-05
-4.1161122383185e-05
-6.56542018011832e-06
-3.6992892978904e-05
-2.33829346029316e-05
-5.54354996412455e-05
-2.88842225827848e-05
-2.98027701420036e-05
-5.34542413983961e-05
-3.29122197504613e-05
-4.97391966608755e-06
-5.12031467060325e-06
-2.72291411172952e-05
1.22471422090262e-05
-1.05829703747291e-05
-3.18350609152288e-05
1.33721294511761e-05
-7.54930763344342e-06
-2.8019350092022e-05
-2.98127285449625e-05
-3.21577280626425e-05
-4.20605450438702e-05
-2.94705060051592e-05
2.66785912348153e-06
-2.02758672683511e-05
-3.70653883552902e-05
-3.50961838492977e-05
-2.79030520254337e-05
1.39250176163358e-07
-3.71791803199128e-06
-1.51398454465759e-05
-5.94498255066761e-05
-1.4232087681679e-06
-6.02434032837227e-06
-5.62385074283929e-05
-4.21190595498982e-05
-4.12583026406289e-05
-1.27226457238987e-05
-2.81161204612631e-05
-3.3654362257262e-05
-3.63566475091531e-05
-8.23679281016535e-06
-4.49110297537195e-05
-2.80138351548656e-05
-6.02557345018205e-05
-3.80516056397673e-06
-3.10567350291752e-05
-3.56778087272305e-05
-2.15619741186914e-05
-4.5870934506657e-05
-2.26900148811806e-05
-8.25916666939868e-06
-3.64499521479053e-05
-4.18187563284249e-05
-2.43930627388475e-05
-3.55387626631939e-05
-2.24548485321362e-05
-1.34827377917737e-05
-4.61540214260224e-05
-4.66707145645552e-05
-3.87560338981724e-05
-1.75234086480928e-05
-4.29289815376357e-05
-5.29745654902322e-05
-1.87439311825985e-05
-1.04183476848049e-05
-9.74621892874529e-06
-3.59436632311217e-05
-3.76054511354088e-05
4.33076746190245e-06
-3.17460080176365e-06
-4.23544048849383e-05
-1.66071796419428e-05
-1.76592059558575e-05
-2.92168188712582e-05
-2.55657355211607e-05
-4.32623283830238e-05
-3.56627027273075e-05
-5.19050597905348e-06
-6.02074172622605e-05
-3.3058271502415e-05
-2.48974238592865e-05
-2.25760079250961e-05
-3.64551374258795e-05
-2.75227993836788e-05
-2.60198906296509e-05
-3.79451456799972e-05
-5.71333441455493e-05
-3.35927658498022e-05
-8.09114039921061e-06
-5.01313333844029e-05
-7.11877687077632e-06
-5.51472421731366e-05
-1.40266326092235e-05
-1.34117027381301e-05
-5.68437163703265e-05
-1.90257471966803e-05
6.0902195873965e-07
-1.85487829735234e-05
-3.48493177361772e-05
-2.35977054561263e-05
-3.30357937650955e-05
-1.59564691115107e-05
-2.57752261508403e-05
-1.52427933573441e-05
-1.65958040982993e-05
-3.25564170318209e-05
-4.16733988158823e-05
-5.33713080729856e-05
-2.75583394650243e-05
-3.22119436564082e-05
-4.49067913658677e-05
-3.59974917968967e-05
-6.28560841952069e-06
-6.42648482440025e-05
-1.26066131909407e-05
-2.2147065723952e-05
-3.23676332937505e-06
-4.98721457124386e-05
-2.04256540275075e-05
8.09155666838755e-07
-1.94038653086951e-05
-4.09525225465683e-05
-3.95594009249745e-05
-3.457196396125e-05
-3.422961338581e-05
-4.30204145542123e-05
-3.76851188620617e-05
-2.20017234122982e-05
-1.66698516203883e-05
-3.65370523513456e-05
-5.58088552308655e-06
-1.48491378783864e-05
-3.11149873525708e-05
-9.3187611496789e-06
-2.56724152579285e-05
-2.07848893671855e-05
-4.02690420421275e-05
-3.99381764151783e-05
-2.65135398802368e-05
-2.85768342218526e-05
-4.13427977579715e-05
-2.25465162053948e-05
-1.98388648897958e-06
-2.58595009355328e-05
-1.84068220845228e-05
-4.28551976257816e-05
-5.79516430164232e-05
-1.81464510097886e-05
-2.63914680614425e-05
-3.80961336745636e-05
-6.7494420200847e-05
1.32865439891037e-05
-1.40594937197652e-05
-5.27284732686515e-06
-2.48082802632837e-05
-2.24617113503999e-05
-2.97267400851664e-05
-2.01104828483449e-05
-1.24092580942484e-05
1.33294440423026e-05
-4.92092906613687e-05
-1.70410081561935e-05
-3.78364024046132e-05
-3.97487644738338e-05
-5.6595451353411e-06
-3.56533803676222e-05
-1.97152620591076e-05
-1.51685857807733e-05
-2.25094970325761e-05
-7.66038481674015e-05
-3.27026341528094e-05
-1.57765672887315e-05
-1.78429261327609e-05
-1.59958080418882e-05
-9.07727962148137e-06
-3.35108878495753e-05
-4.73453316671064e-05
-2.71628641641291e-05
-2.84075186982297e-05
-1.04639029739234e-05
-3.1226250100208e-05
-1.75788816610474e-06
-4.06974302580227e-05
-1.84335004993092e-05
-2.4484759754562e-05
-4.3964347560668e-05
-2.58008327718913e-05
-1.36354940349275e-05
-3.20178673353505e-05
-3.17248893737369e-05
-2.09784942375303e-05
-2.82293497577152e-05
-1.69430007874822e-05
-3.37093990882757e-05
-4.45779886827655e-05
-2.50648213079459e-05
-1.64972877700874e-05
-1.34660670361241e-05
-3.76438800299613e-05
-2.07717373648769e-05
-4.53166682718676e-05
-4.19953733402859e-05
-1.67603155519731e-05
-1.24661027887533e-05
-1.22329002685691e-07
-2.12371469049048e-05
-3.68340959804204e-05
-3.4360379260913e-05
-2.09159835317662e-05
-3.92612122699581e-05
-9.95325010291663e-06
-3.76578737155414e-05
-2.82602996103124e-05
-3.40723261016051e-05
-3.22118959522732e-05
-2.43577514987745e-05
-4.17189549104571e-05
-7.97513925266304e-05
-1.30715796195375e-05
-5.80600584456565e-05
-3.90314845746058e-06
-6.24138596725118e-06
-2.72506924813815e-05
-1.32244999765501e-05
-2.55919126307866e-05
-2.33324193460612e-05
-9.38313011818078e-06
-2.6159593805217e-05
-9.98861304474155e-06
-2.97743690532065e-05
-3.22104119828938e-05
-3.72746967669305e-05
-1.94812292246825e-05
-5.27792713589104e-05
-1.64356037687135e-05
-6.41378019134594e-05
-2.63913965716712e-05
-2.60633933160924e-05
-4.93517098128051e-05
-1.40939387844703e-05
-5.39142817150216e-05
-1.71456101516599e-05
-1.86905302290933e-05
-1.530309477982e-05
-1.86956927647645e-05
-3.62777054983199e-05
-2.35943782619308e-05
-5.90718536925949e-05
-2.28037159588719e-05
-2.54863566630288e-05
-4.95264594970286e-05
-3.26149906104459e-05
-4.61321480566675e-05
-4.06208198553717e-05
-3.09324669961626e-05
-1.82428052861714e-05
-1.19855336129758e-05
-3.6832170875181e-05
-3.30776193038939e-05
-2.01991522788961e-05
-2.90476435337262e-05
-2.00372323825337e-05
-4.34691367637756e-05
-4.01523563748478e-05
-4.86552649172714e-05
-5.0149008332945e-05
-5.26786836388841e-05
-7.76270925860844e-06
-5.45572904727266e-05
-3.13312131945802e-05
-2.6701172017075e-05
-1.51949309323391e-05
-8.11015142207066e-05
-2.97284611565803e-05
-3.53723962475425e-05
-1.99331881288017e-05
-5.15198606163836e-05
-4.34901867339777e-05
-1.72341232992575e-05
-1.04829074878013e-05
-1.40315159776491e-05
-2.06348773146855e-05
8.4128160011606e-06
-4.84700740610704e-06
-3.03737936144725e-05
-2.01261391446277e-05
-5.73498279856281e-05
-9.0404234283908e-06
-3.07559689388966e-05
-3.67356028039449e-05
-4.02032838827459e-05
2.22664758804883e-07
-2.54763046377692e-05
-4.25928088427395e-05
-2.96705219800799e-05
-2.06348662368367e-05
-4.9640700465786e-05
-3.77268161568401e-05
-9.47659531046348e-06
-5.2327787578557e-05
-3.67066249688031e-05
-4.71602699317545e-05
-4.27238410821227e-05
-3.42880644034633e-05
-4.38442776472136e-05
-3.68704030361651e-05
-1.3077605887136e-05
-3.18760201592048e-05
-4.1188467740132e-06
-1.74288770074451e-05
-2.86974548972772e-05
-5.10079820957256e-05
-2.32193734331703e-05
-3.48560104151438e-05
-1.4322592693118e-05
-1.23248731828393e-05
-2.6050476710162e-05
-1.33149323480341e-05
-1.77198705289954e-05
-7.5845097543639e-06
-4.05789491409031e-05
-4.1487419229147e-05
-4.3230288371673e-05
-1.91441248362338e-05
-3.61153022907594e-05
-2.9324701723733e-05
-2.84696152774623e-05
-3.8939881227879e-05
-1.84587069455427e-05
-2.22042250814901e-06
-1.85794812923731e-06
-6.5947874795142e-05
-4.55444307738334e-05
-1.68431926587669e-05
-4.32530523754544e-05
-3.77097447161976e-05
-2.26141358953844e-05
7.86430449199911e-06
-3.67098299285786e-05
-5.31646903138874e-05
-4.48252081020116e-05
-2.26884071381141e-05
-3.50630587105312e-05
-3.15087820784721e-05
-4.96922225977069e-05
-2.63210665399142e-05
-1.14180285878093e-05
-5.15745915171655e-06
-4.20841403953377e-05
-5.5788758810829e-06
-3.30196212418691e-05
-2.21727155209363e-05
-5.1442217637597e-06
-1.06156120968587e-05
-1.09574972733715e-05
-1.21991175620519e-05
-1.39191490889909e-05
-2.48226220185856e-05
-2.11363785862545e-05
-3.27884225992669e-05
-3.7549139554889e-05
-3.87563916203454e-05
-1.61227076411477e-05
-3.70713120513773e-05
-3.48589890523487e-05
-1.62806430250066e-05
-1.61301972312377e-05
-2.59813456514728e-05
-5.08593240718586e-05
-3.38932313111326e-05
-5.01060433700909e-05
-2.61299908346002e-05
-1.12013393916971e-05
-5.11830815490798e-05
-2.3121150737358e-05
-4.25831459201374e-05
-1.76973305430018e-05
-2.14473494082091e-05
-4.96319875345296e-05
-5.11071608887383e-05
-1.94577082715691e-05
-3.53128013707731e-05
-3.50354341151058e-05
-3.84618724108563e-06
-5.16082985909715e-05
-4.31315366940179e-05
-5.4066554847263e-06
-4.94381650519399e-05
-1.74688011469534e-05
-2.58279577709461e-05
-4.56108132034835e-05
-2.44217866614364e-05
-4.98198397211954e-05
-1.85049354882442e-05
-3.1196974518222e-05
-1.96670931435497e-05
1.28687141704111e-07
-2.74926161972784e-05
-2.50442279919975e-05
-2.14216917695806e-05
-2.84887453370635e-05
7.16208655245741e-06
-1.42058797154891e-05
-3.16942481148711e-05
-5.46727801605857e-05
1.95770229826639e-07
-3.80735307141364e-05
-4.83865521962333e-05
-5.91986173679119e-05
-4.00977030732126e-05
-2.48574099159233e-05
-9.87138521978375e-08
7.50499123072073e-06
-4.20361455055584e-05
-3.83214216648054e-05
-4.79508647694819e-05
-5.50611698818772e-05
-3.32714304480653e-05
-1.97111106898602e-06
-3.33901199912227e-05
-3.91710121293234e-05
-4.1047077951807e-05
-2.798017877285e-05
-7.08241493508897e-06
-2.55827733953479e-05
-7.04666677728619e-06
-4.17301966297339e-05
-3.79171638059834e-05
-2.55306535115134e-05
-8.87333015291398e-06
-1.79912110748582e-05
-3.62906025076314e-06
-1.90813006104082e-05
-1.45497229970729e-05
-1.21928804339544e-05
-1.37418638448709e-05
-3.02862506034851e-05
-5.08468112840632e-05
-4.55904021298155e-05
-4.31859886925694e-05
-2.20790246748385e-05
-3.56213201440139e-05
-2.48511499197258e-05
-3.41781481463791e-05
-3.47121017246096e-05
-8.1558634872392e-06
-4.30024077922687e-06
-3.69670781886226e-05
-1.29392566671446e-05
-9.28832675846985e-06
-2.89397303915473e-05
-1.26332779859355e-05
-1.32003923176157e-05
-2.21370795073016e-05
-1.74991683528426e-05
-3.39827072216769e-05
-1.69330605736629e-05
-3.51462379188939e-05
-3.63856263367045e-05
-1.33712810416851e-05
-3.38635748515029e-05
-4.49208144510294e-05
-4.11669295264466e-05
-5.32046841530159e-05
-3.92916135029288e-05
-3.60489710510796e-05
-3.64438533822272e-05
-2.46091104462184e-05
-2.80052192998256e-05
-4.56276732024285e-05
-2.83990020575858e-05
-4.38086821025325e-05
-2.42616509431089e-05
-4.31394494885319e-05
-4.46576591495378e-05
1.46309235731196e-06
-3.26519152719972e-05
-1.57921455940287e-05
-3.7908901737934e-05
-2.21550644332008e-05
-3.27722503312652e-05
-3.91856725409992e-05
-2.63328914535917e-05
-3.85696801103059e-05
-1.64731661802517e-05
-7.70144318416225e-05
-3.57053796160773e-05
-1.28982093892275e-05
-3.09151495368799e-05
-2.00259213727115e-05
-4.06615805685441e-05
-2.70012592887162e-05
-4.98200173926818e-05
-2.00364901558993e-05
-1.27282701292999e-05
-2.02540962071682e-05
-2.49175994155958e-05
1.73334793509377e-06
-1.30302300693637e-05
-3.55139389683761e-05
-5.52100518599049e-05
-2.85847125370474e-05
-3.77546564561078e-05
-3.23773635954315e-05
-3.21988463190336e-05
-1.98485013928137e-05
-3.15401957725968e-05
-5.65865276311413e-05
-9.14034958073108e-06
-4.34209866924187e-05
-1.91344068644225e-05
-2.62496112802019e-05
-2.40313532861557e-05
-9.75962165029233e-06
-4.82978045396666e-05
-2.94748959970131e-05
-5.34031498664608e-05
-3.39351065090453e-05
-5.57007498212897e-05
-4.26606118067195e-05
-2.15997870806608e-05
-2.61912214085013e-05
-3.9458900927464e-05
-3.11322147242574e-05
-3.67890129904848e-05
-2.29533828779594e-05
-2.61935003430533e-05
-2.25216680857741e-05
-3.10740574673625e-05
-5.85862102970059e-05
-5.40743584326788e-05
-3.74902447497902e-05
-4.32133364517169e-06
-1.95565202831242e-05
-9.5653619367988e-06
-2.36753220694219e-05
-2.84471999639257e-05
-3.13846595817347e-05
-1.80364271642136e-05
-3.91358491965373e-05
9.60900533861693e-06
-4.20680385923379e-05
1.10540475951097e-06
-3.50584031065508e-05
-3.28118504308708e-05
-3.18123047957011e-05
-4.77620125995741e-06
-3.12480189064621e-05
4.57669819965429e-07
-3.48209166529791e-05
-2.97780059760268e-05
-3.79995848151944e-05
-6.55318100537428e-05
-2.9864831223924e-05
-6.93593331210551e-05
-1.73104060444624e-05
8.11332307182442e-06
-4.52743443869696e-05
-4.26005497540193e-05
-4.50458562537295e-05
-4.14887062667318e-05
-3.24707686744981e-05
-2.91596705828242e-05
-1.62564254301319e-05
-3.24691812588095e-05
-3.36543425388864e-05
-5.08619738796371e-05
-1.17095864132481e-05
-3.04207111998307e-05
-1.56968957080885e-05
-3.93584565260095e-05
-3.53661015904647e-05
-2.66035165736905e-05
-2.97918472277823e-05
-4.25175553529685e-05
-3.47763050886911e-05
-1.33844895053214e-05
4.95074988182081e-06
-1.65465974251942e-05
-4.47443636683075e-05
-2.49207994780764e-05
-1.26117205937797e-06
-7.25648222552747e-06
-1.0175631464357e-05
-1.86972874048903e-05
-1.74415686052013e-05
-4.40825145674284e-05
-2.15794757372409e-05
-5.53331346453147e-05
-1.10189757440774e-05
-2.43055195607403e-05
-1.83233072203386e-05
-2.12087487878973e-05
-3.56511181512922e-05
-4.45702095149955e-05
-4.16447696189984e-05
-6.03098941004073e-05
-3.91707645610594e-05
-2.60773314948144e-05
-7.18666630383924e-05
-5.11853002803862e-05
-7.87321621066847e-06
-7.99845747186702e-06
-7.27035781035337e-06
-3.18040247684286e-05
-4.86425120237596e-06
-2.17960581230109e-05
-3.70187426684847e-05
-3.38314132741894e-05
9.29361971565157e-06
-4.44427113601825e-05
-4.30066435173991e-05
-3.23648085984307e-05
-4.77667148193514e-05
-1.94447315911997e-05
-4.11896356643157e-05
-3.30220698589059e-05
-2.75190069644673e-05
-9.59523564424285e-06
-3.94341357863139e-05
-2.58075277336131e-05
-4.16741282416295e-05
-2.49722101768887e-05
-5.32967094893826e-05
-3.16887378401749e-05
-1.5703014406386e-05
-3.31530032828306e-05
3.49271770989517e-06
-3.24447870651559e-05
-5.30701597710775e-05
-2.8531586235699e-05
-8.74604311732864e-05
-4.13971394808916e-05
-3.43467404623463e-05
-2.87692883038496e-05
-4.07060017929541e-05
-7.13922330830144e-06
-3.18182545933016e-05
-3.54197408988568e-05
-3.10267827083465e-05
-3.85793787817621e-06
-4.9059030564111e-05
-3.13583306542972e-05
-1.6359280540867e-05
2.75630577222391e-06
-2.43376846651372e-05
-3.57643317751394e-05
-1.82834849583833e-05
-7.81917805796507e-06
-2.16299470025287e-05
-3.41337000160192e-05
-2.44276118915194e-05
-3.40273805932179e-05
-1.63079230152607e-05
-2.94092349208076e-05
-4.28752687658784e-05
-5.82372064374843e-05
-3.538193906517e-05
-2.74631882627149e-05
-5.83638598503651e-05
-4.05414630151551e-05
-2.40471117428539e-05
-2.62634530649202e-06
-1.37951802795093e-05
-2.46079340038444e-05
-1.18661081902005e-05
-1.21446393371372e-05
-1.63388114125187e-05
-3.76588260989238e-05
-3.33201072355827e-05
-2.72528551780631e-05
-1.86110056245544e-05
-4.54434766092978e-05
-6.31403140128764e-08
-4.13473288752173e-06
-2.18226268183448e-05
-4.38357521628056e-05
-3.77233047840242e-05
-1.38590054513569e-05
-8.15290564742509e-06
-2.82495871841639e-05
4.33622837177536e-06
-4.4048957089744e-05
-2.35754691032814e-05
-4.52818967496213e-05
-2.45139420061896e-05
-5.89293016642164e-05
-7.08154480660971e-07
-7.62788922506606e-06
-2.76460758844575e-05
-1.60728354661957e-05
-1.44820560402691e-05
-3.90303141393495e-05
-1.58321917806173e-05
-3.04336483368252e-06
-3.94300474499747e-05
-4.0071560763413e-05
-3.43846024211287e-05
-2.75278190147553e-05
-3.54080106690123e-05
-2.95832310111354e-06
-5.34944969458098e-05
-2.29238744902539e-05
-1.50949229965455e-05
-2.56409605533025e-05
-2.765754816296e-05
-3.03985315891206e-05
-1.21136984900124e-06
-2.48307176529175e-05
-2.88613686928708e-05
-5.61657633254454e-05
-2.64014834908875e-05
-1.49835828768555e-05
-2.15752461978938e-05
-3.64539798604089e-05
-4.40037820856481e-05
-2.94423759170095e-05
-2.38044964851794e-05
-2.12423553452049e-05
-6.66090205937828e-06
-1.44834603394748e-05
-2.35433964149314e-05
-4.25754305448314e-05
-3.46361038645295e-05
-3.35970684267939e-05
-3.08588608943715e-05
-3.07056807625099e-05
-2.78221829994962e-05
-4.260663464657e-05
-4.29018557379492e-05
-9.96137849707599e-06
-4.79899886643701e-05
-1.6890295778579e-05
-9.86365032621565e-06
-1.93996599144832e-05
-3.32761074418298e-05
-1.7729945587423e-05
-3.18074604790276e-05
-3.80802474105524e-05
-2.77601420820006e-05
-2.90035836860442e-05
-4.0397390177768e-05
-2.15064321147731e-05
-4.22056676603147e-06
-5.31011859576006e-05
-1.28620928696323e-05
-3.64338177553599e-05
-2.77030220504093e-05
-3.53968220102511e-05
-4.89228169854192e-05
-1.74648696879686e-05
-2.22268682106866e-05
-2.68779232040688e-05
-4.35379995840386e-05
-4.62404252893364e-05
-2.46744399963428e-05
-9.16606812916921e-06
-3.13201618961926e-05
-2.59555490903261e-05
-1.32321647449901e-05
-4.1704321241244e-05
-3.75603344770328e-05
-1.32165012245578e-05
-1.11158845108635e-05
-9.02234516628094e-06
-1.28369150819027e-05
-3.26151188439414e-05
-2.93555258371997e-05
5.1796995034316e-06
-3.70163686070664e-05
-2.00038472379258e-05
1.29348660083083e-05
-8.65648903676351e-06
-1.17203843580534e-05
-1.87355552883849e-05
-3.58238633057205e-05
-4.99541870440157e-05
-2.82912895657592e-05
3.89342015159962e-06
-1.89700804429688e-05
-5.42310190694693e-05
-1.81152296899932e-05
-2.50936821526019e-05
-4.88401564147764e-05
-1.78036418986752e-05
-3.28811427450417e-05
-4.00486548669025e-05
-2.13450378926885e-05
-6.38970987619386e-07
-3.34382144003084e-05
-1.39676713771194e-05
-3.55182745510987e-05
2.8148475688611e-06
-4.47637650113762e-05
-3.63244095165967e-05
-2.24859407367135e-05
-2.42762242195396e-05
-2.35685068178991e-05
-5.67553644608189e-05
-5.54721667216688e-05
-3.03110312223034e-05
-1.27052530737205e-05
-2.88190959641673e-05
-1.74459929554754e-05
6.41255477620019e-07
-4.20398604317007e-05
-4.97134193373091e-05
-2.8817450051506e-05
-3.90456932450106e-05
-3.95504476481698e-05
-9.73455549065013e-06
-4.25254356757223e-05
-1.66046104908252e-05
-2.49464366176306e-05
-2.24695486250474e-05
-4.44532018292002e-05
-4.91591997101532e-05
-3.38130826071568e-05
-1.92219656131883e-05
-1.31806370925576e-05
5.93588656845126e-06
-3.85302100841146e-05
-4.76043120750026e-05
-2.6409003120264e-05
-3.64231245051639e-05
-4.01722853830608e-05
-4.98890841955488e-05
-3.10891248242559e-05
-2.47821436069462e-05
-2.6544500666288e-05
5.46166453304262e-06
-2.7633729768225e-05
-2.44635146576637e-05
-2.88161856241897e-05
-1.30914018118248e-05
-3.1020480867567e-05
-3.05797168481816e-05
-1.71540409638663e-05
-4.53310169002898e-06
-2.1699543611139e-05
-3.58810217906199e-05
-4.32625009774288e-05
-3.47050364177006e-05
-3.94634432641463e-05
-3.08064792593454e-05
-3.76994649345896e-05
-4.45703353369774e-05
-6.06245341989018e-05
-2.14709596220221e-05
-3.8100953166226e-05
-3.69291722268627e-05
-6.33758540847669e-05
-3.37444558987844e-05
-3.9269627785576e-05
-1.59511456257468e-05
-1.56341831163598e-05
-2.92974971881311e-05
-1.67962253195064e-05
-3.5863474087873e-05
-6.36555389544506e-05
-3.21077476509033e-05
-1.29411309718992e-05
-4.96675750459676e-05
-3.5939314645794e-05
-3.57844813443656e-05
-6.14705526295589e-05
-6.30332688175152e-06
-5.18563699678791e-05
-3.75844631320249e-05
-2.3806383130799e-05
-8.31508115920696e-06
-6.83320373352884e-05
-4.17452451077688e-05
-2.6960822186794e-05
-5.57555751953043e-05
-2.23418047255146e-05
-2.52790592600401e-05
-3.01955734185937e-05
-3.06342272968241e-05
-4.4318499877241e-05
-3.9632285042089e-06
-2.34131868483472e-05
1.03085695906545e-06
-1.8783750660468e-05
-1.79461278299569e-05
-3.46919563728819e-05
-4.070318308751e-05
-2.20492133745136e-05
-2.70823430437083e-05
-8.16108713318778e-06
1.88545923097236e-05
-3.47476674818162e-05
-2.05698346516835e-05
-1.85356918834496e-05
-8.87228642170911e-06
-4.91172199517812e-05
-3.62065279403185e-05
-3.40855255199623e-05
-3.68869507270217e-05
-1.66064014589149e-05
-3.3281041494559e-05
-3.89222811252745e-05
-4.59480239795438e-05
1.9440667201472e-07
-2.91918696772023e-06
-5.13505819351761e-05
-3.34487762411359e-05
-4.18136895499426e-05
-9.56048070935613e-06
-2.94678575569624e-05
-5.00458648553895e-05
-4.3158381598118e-05
-5.73829829878471e-07
-2.63218189674615e-05
-2.44245756340048e-05
-3.48205712783356e-05
-1.57268955737393e-05
-1.58781695796294e-05
-5.07313582826372e-05
-3.76312005582712e-05
-6.17703660893924e-06
3.32772235700947e-06
-2.64140831549056e-05
-1.1200293638332e-05
-1.65327454697653e-05
-3.98162703309186e-05
-1.48989418539523e-05
-2.51981836178819e-05
-9.01087829074928e-06
-3.16057471323744e-05
-2.47974219942234e-05
-5.74222544312598e-05
-1.6555755068193e-05
-1.28871435798388e-06
-4.69422531818144e-05
-1.8970360166709e-05
-2.79512833199871e-05
-3.79446089335748e-05
-1.36363656006477e-05
-7.37041151422728e-05
-2.52166278995654e-05
-9.56257081582064e-06
-4.69009968217207e-05
-4.47202257971842e-05
-1.07923525481138e-05
-1.76947687646691e-05
-1.5561456268004e-05
-3.94669011807663e-05
-5.78278808339854e-05
-3.8051775175376e-05
-3.06867430726631e-05
-4.01033221793111e-05
-5.15614087119272e-05
-5.02955841051647e-05
-4.70048775617271e-05
-2.56512937117417e-05
2.64201293251323e-06
-1.42747543830537e-05
1.73253604980292e-05
-3.69758148364684e-05
-1.7377753396395e-05
-1.89161590301209e-05
9.417199563464e-06
-2.56348206467094e-05
-3.96943079316567e-05
-4.28661037936766e-05
-1.5237061619538e-05
-3.35585184135229e-05
-1.55181359584101e-05
-2.71755725450723e-05
-1.91090474304405e-05
-2.17563303461147e-06
-7.23362440082056e-06
-1.88375211222656e-05
7.53715253924381e-06
-3.90509245558285e-05
-2.15242620182182e-05
-2.13418229047967e-05
-2.76429889412602e-05
-4.68412568451942e-05
-1.59639667883527e-05
-8.30458041853365e-07
-1.92865572682105e-05
-3.66821077203409e-05
-2.08138341803106e-05
-4.35965828243295e-05
-3.55391329610215e-05
-3.75214288516217e-05
-4.43013348629533e-05
-1.39192010140845e-05
-4.12961677284091e-05
-3.18540682623003e-06
-2.48160489819411e-05
-1.15715984414795e-05
-1.56857706902233e-05
-2.3991682855477e-05
-1.36762399258239e-05
-2.10357780421254e-06
-4.70133905945694e-05
-4.68982607236199e-05
-2.85483453959911e-05
-1.68476989104787e-06
-3.35918054494519e-05
-6.26727458545997e-05
-1.1903734161418e-05
-3.84466970947615e-05
-6.55235367929827e-05
-2.53631345683837e-05
-5.18648249210044e-05
-2.43071275303277e-05
-2.61293922450396e-05
-4.52626527365667e-05
6.39138581239606e-06
-5.16935776123655e-05
-1.98027619481632e-06
-5.72096834940658e-05
-3.61633667116083e-05
-3.48549637973702e-05
-3.38280448073026e-05
-4.1991242341488e-05
-4.11760573934661e-05
-2.2442542088477e-05
-2.56887319568431e-05
-3.4910111355879e-05
-4.91564003943801e-05
-5.45544455467366e-05
-1.90416079304113e-05
-6.59306986919806e-05
-2.83524238016704e-05
-1.71967367850681e-05
-1.02047836022231e-05
-4.33900005807005e-05
-3.77249745499135e-05
-3.90002327071101e-05
-3.7007637436662e-05
-5.24060624506084e-05
-2.31929698629976e-05
-4.22712892638695e-05
-3.15643469629792e-05
2.28372764503539e-05
-5.11506150003094e-05
-1.20382402202361e-05
-1.12724653552377e-05
1.29816267000919e-05
-5.4927929072798e-05
-3.73904045218266e-05
-3.09922220827483e-05
-1.75878403152136e-05
-2.50860217859842e-05
-3.74636827073633e-05
-2.03266881152918e-05
-3.9045972982022e-05
-5.68427414388946e-05
-3.09266684748664e-05
-5.0230732744269e-05
4.93559063275061e-06
7.16645901829405e-07
-1.90208985871047e-05
-5.77244119403609e-05
-3.38298561133007e-05
-2.48819925969298e-05
-4.63172295885559e-05
-1.04877874457072e-05
-9.51801820221401e-06
-5.69055410219439e-06
-1.4194855061451e-05
-2.39536804314147e-05
-3.31083569479037e-05
-1.14386423925975e-05
9.17954628947842e-06
-1.02838758574726e-05
-1.15897599714742e-05
-2.45142101923888e-05
-1.35454042191387e-05
-3.67235070660076e-05
-1.10079259539316e-06
-4.56688811180094e-05
-3.28774666367773e-05
-1.24023399567655e-05
-5.43414083999946e-05
-2.85573192270425e-05
-3.26000349941398e-05
-1.56727989325759e-05
-3.77635270236635e-05
-1.55564325799894e-05
-2.07576271347305e-05
-4.90714551726703e-05
-2.53275030997439e-05
-1.10234296863537e-05
-2.66750767973566e-05
-4.44580155501172e-05
-3.35961413389246e-06
-1.54359518524773e-05
-3.32749827424294e-05
-2.13676791188305e-05
-5.5835368632841e-05
-3.69114945676437e-05
-2.60232938747017e-05
-5.15921672396815e-06
-1.87467696397162e-05
-7.00810570513945e-05
4.24592174404867e-06
-3.31424371574501e-05
-2.71740505805557e-05
-7.62582791502831e-06
-2.49404779227012e-05
-3.70214745376864e-05
-8.53853027743818e-06
-5.36149756147984e-05
-3.39146120148819e-05
-5.17733471527986e-06
-4.20117670819554e-05
-3.0055302121837e-05
-4.85909411813214e-05
-3.612021773756e-05
-2.85151221649524e-06
-4.01785496001903e-05
-2.04350802201565e-05
-3.16593381843999e-05
-4.74581529568635e-05
-1.03583625232873e-05
-3.83944757420656e-05
-4.83069606823806e-05
-6.21582057985189e-05
-3.21917982091393e-05
-5.49096220616479e-05
-5.22248025788061e-05
-3.50017039453961e-05
-4.93575429410101e-05
-3.27048573911506e-05
-3.01019821575421e-05
-3.15167092714374e-05
-3.27127335000666e-05
-4.66697442526026e-05
-1.11219311360827e-05
-2.55584034850439e-05
-4.20971526564042e-05
-4.18144195822172e-05
-2.43500631635507e-05
-2.95921897781412e-05
-4.8747219849846e-05
-3.34546254335922e-05
-2.09551485907368e-05
-6.39202947701701e-06
-3.92702109921718e-05
-2.74121822876804e-05
-5.68970349147437e-05
-1.47396534799129e-05
-4.62341470506848e-05
-5.83935265885461e-05
-1.45697155170455e-05
1.46845000227866e-05
-2.26253882591042e-05
-3.15937664269742e-05
1.28293916041465e-06
-1.47084798800979e-06
-1.82527505427083e-05
-1.81924627256338e-05
-7.0231840933606e-06
-2.79661083359689e-05
-9.19615492537806e-06
-1.0919372648157e-05
-1.95072002414977e-05
-6.74707005984833e-06
-3.8111729251799e-05
-3.57987862506677e-05
-1.44889051808729e-05
-5.60980105569653e-05
-1.81045957771191e-05
-2.59173791563039e-05
-3.84504077340276e-05
-6.01911146515151e-05
-6.88977680934651e-05
-1.32370752306771e-05
-3.43314621771796e-05
-4.10827359264691e-05
-9.56547864238283e-06
-4.87695281089034e-05
-2.12169354608287e-05
-4.85751104386369e-05
-1.08085583658282e-05
-2.46854234571559e-05
-9.31623999857053e-06
-4.4045234135279e-05
-4.94736376678952e-05
-3.71525906195286e-05
-5.40467711346078e-05
-1.06587397698152e-05
-6.22754460933157e-05
-4.0448023164704e-05
-2.04853206805859e-05
-9.53973172013501e-06
-3.47761641979916e-05
-3.55510530032473e-05
-4.76503831850944e-05
-6.63913897428954e-05
-4.07788648456686e-05
-2.69987165911264e-05
-3.29078273398561e-05
-3.85806480769056e-05
-4.02563362159576e-05
-3.0388570519792e-05
9.85663507416656e-06
-2.99438097802611e-05
-5.23011233604143e-05
-2.76929486555945e-05
-4.20496431434542e-05
-1.87960281992384e-05
-4.17531969406673e-05
-3.80470774969456e-05
-3.64820672851394e-05
-6.31981986565499e-05
-2.61466212613067e-05
-2.53577513423362e-05
-1.65973229594623e-05
-1.14927357373298e-05
-4.33656292701386e-05
-2.36189167865183e-05
-1.66549188603051e-05
-1.63285087990944e-05
-1.70285583924049e-05
-5.81669391532181e-05
-1.34318807992656e-05
-4.11432963469775e-05
-2.87035050241672e-05
-3.16145440352608e-05
-2.03442744614208e-05
-2.41857829452397e-05
-5.62666535362678e-05
-4.02875579695698e-05
-3.50434135866526e-05
-4.44750579662192e-05
-6.28316013777881e-05
-4.45671412804241e-05
-4.88445134340904e-05
-5.73504002306352e-05
-2.59795404683818e-05
-5.15671648091166e-05
-1.37209532308324e-05
2.26291166141336e-05
-2.8727853790732e-05
-1.30270719664528e-05
-1.73691392483145e-05
-5.4818520277838e-05
-4.64836082648709e-05
-2.606072633087e-05
-2.4714266077115e-05
-2.60992403449819e-05
-3.59218132442523e-05
-1.93571563995919e-05
-2.04164356614713e-05
-1.89020738191526e-05
-1.3589409963023e-05
-2.4516026677051e-05
-7.20125317077969e-05
1.09684479118064e-05
-2.20000477384301e-05
-2.08037195988467e-05
-3.2570694235464e-05
-4.46055042023401e-05
1.3114487413838e-05
-3.95670387676311e-05
-4.27721374297399e-05
-2.76330413839731e-06
-4.63590388666567e-05
-6.66232471321853e-06
-2.90027374478819e-05
-6.55641309663153e-05
-2.09237783233579e-05
-2.79556290408599e-05
-2.04223104644756e-05
-3.92170694528763e-05
-1.41113846282829e-05
-8.80418426731493e-06
-5.16316393920021e-05
-2.29785158729679e-05
-3.08636005332462e-05
-5.37758999056895e-05
-2.87822280145674e-05
-2.27795990317384e-05
-4.26663550209747e-05
-1.02057592291687e-05
-1.01799853719269e-05
-3.77363088492682e-05
-2.29115416704279e-05
-2.33685962885085e-05
-4.36895318677004e-05
-4.13181217056377e-05
-3.54618630317915e-05
-6.05309847104864e-07
-2.18741886198234e-05
-2.81534688104542e-05
-5.09799056718735e-06
-3.1007969588117e-05
-5.62339929635342e-05
-1.01068329776079e-05
-4.02320267286644e-05
-2.68606847455246e-05
-2.62484025963618e-05
-3.61439726130826e-05
-4.22207663295341e-05
-4.25055800870167e-05
-2.52829759083573e-05
1.75786473479845e-05
-2.4626077815546e-05
-1.90447347075105e-05
-1.54479968978552e-05
-1.6136228873372e-05
-1.41251052639531e-05
-8.95841748245563e-06
-1.9054663402971e-05
-5.52319825871895e-05
-3.62731038443368e-05
-3.11497765177284e-05
-2.6806916839817e-05
-3.29687424780368e-05
-9.40439144808528e-06
-3.97854561395339e-05
-1.75129902173859e-05
-4.05009931285323e-05
-3.2715612092501e-05
-2.38524911515031e-05
-2.77674263273476e-05
-1.6684714434354e-05
-3.84081691506793e-06
-4.12540226725625e-05
-2.48231832943213e-05
-4.32186724863811e-05
-4.23642234180895e-05
-5.18354398769163e-05
-5.22815442646622e-05
-1.28761987519135e-05
-3.26796078978155e-05
-4.56566252488523e-05
-1.23703662066348e-05
-1.69843853105445e-05
-5.50280972743953e-05
-2.95395644963469e-05
-2.74685821057488e-05
-3.2169643923054e-05
-3.58488894054775e-05
-3.18401229858896e-05
-3.6280412532945e-05
-2.08115666523672e-05
-2.88306493372174e-05
-4.39812789126504e-05
-2.27296705692246e-05
-1.68632723804449e-05
-3.20146589784554e-05
-3.32757167208805e-05
-2.39547673573076e-05
-4.72253065484606e-05
-8.20148882064414e-06
-2.03612319082812e-05
-8.87676348420255e-06
-1.51329721710696e-05
-5.56657649676918e-06
-1.69276611084444e-05
-4.38082455659847e-05
-9.81524233616467e-06
-1.92701563349783e-05
-4.90808767994878e-05
-4.28817037233484e-05
-3.0898320041757e-05
-2.80251164417525e-05
-2.18105092241353e-05
-9.13305201663565e-06
-2.99137634937314e-05
1.16654808296354e-05
-1.11733452276148e-05
-3.73787394897313e-05
-3.00328237120161e-06
-4.5068799549421e-05
-3.76499976104501e-05
-3.59652016522032e-05
-4.52295218765963e-05
-4.76038121859489e-05
-1.95319835547688e-05
-3.46217401392623e-05
-4.37207357704339e-06
1.20107836172621e-05
-5.456203445729e-05
-5.46803290774461e-05
-3.56247767070322e-05
-5.71426625628824e-05
-2.12211397238288e-05
-2.95456934872075e-05
-5.51787183095985e-05
-2.81485832135126e-05
-2.07029325498677e-05
-1.98830770518794e-05
-3.576361311023e-05
-2.61058446928293e-05
-5.02766550927378e-05
-2.49492516742816e-05
-2.08328195890458e-05
-2.45565192753052e-05
-4.33081876536013e-06
-5.5691573983501e-05
-3.47054822700271e-05
-1.61623355990083e-05
-2.27208718605447e-05
-2.48782276757872e-05
-5.27731426408428e-05
-1.11620931205996e-05
1.45837014442388e-06
-6.44311311001571e-05
-1.34255357487995e-05
-3.71970932713692e-05
-6.440931701524e-06
-1.91776094419218e-05
-2.18064629464506e-05
-3.34634695890378e-05
-6.96811043947571e-06
-1.82233903534201e-05
-3.63395254748343e-05
-5.4700716062982e-05
-9.16157438747317e-06
-3.79786370956575e-05
-1.27135079812605e-05
-3.36474077188299e-05
-3.6421358575369e-05
-8.07490784128394e-06
-2.4654460670114e-05
-6.66002880392656e-05
-4.06541195835741e-05
-4.38032209162728e-05
-3.32458636285018e-05
-2.0041983425751e-05
-3.77099758021123e-05
-4.12900749028929e-05
-3.80923820373283e-05
-5.77349330080362e-05
-4.57556486296337e-07
-2.52748538037904e-05
-3.56938637023481e-05
-4.94672742755624e-05
-1.48155430167273e-05
-3.71795160294105e-05
-6.04381614281481e-05
5.25293193130763e-07
-5.00839702625979e-05
-4.9962169984775e-05
-1.03900635434449e-05
-2.68375021975419e-05
-4.40023027199013e-05
-3.83685949195864e-05
-5.40790746025452e-05
-4.31230399360436e-05
-3.18543088388193e-05
1.45902777349944e-06
-3.53116839116997e-05
-2.86725249390807e-05
-2.37228498015441e-05
-3.03309550845745e-05
-3.52532761711565e-05
-4.15671489563235e-05
-2.92289143495278e-05
-6.19266997243263e-05
4.0969700554981e-07
-2.4301355018045e-06
-2.29392644739859e-05
-2.27994200586486e-05
-4.93282132670588e-05
-2.74519603243859e-05
-2.6865232719372e-05
-1.51448953941871e-05
-2.56275323305047e-05
-3.72871187458907e-05
-1.15772868593143e-05
-1.03856318644857e-05
-2.70326950629614e-05
-1.6868288199874e-05
-1.37595658578034e-05
-1.42049965936882e-05
-3.61112903013586e-05
-3.53791144406035e-05
-3.07392366933308e-05
-9.17133688679254e-06
-3.62587342979611e-05
-2.95780060774898e-05
-1.98537862805344e-05
-2.07162301493383e-05
2.86948857854477e-06
-1.34512442372144e-05
-3.25371122305934e-05
-4.67357130904615e-05
-3.79429825763011e-05
-2.00140860484909e-05
-2.78086140624129e-05
-4.16516900227584e-05
-1.59798601570098e-05
-1.24503458572287e-05
-5.35970966976865e-05
-2.16783497986951e-05
-1.70584607831676e-05
-4.90719354132878e-05
-2.11296599298955e-05
-1.5068885574265e-05
-3.10248863449622e-05
-4.62194080470878e-05
-3.51022772096137e-05
-4.17044879773642e-05
-2.37356908165509e-05
-1.52698845778115e-05
-1.05026857331864e-05
-1.6294460619561e-05
9.43966819780588e-06
-4.38364444944124e-05
-6.00890808799455e-05
8.81535731411026e-07
8.72934882770035e-06
-3.31005861722971e-05
-3.73667544345067e-05
-1.4574719868667e-05
-2.5507527790474e-05
-2.53487757233432e-05
-2.56791332803068e-05
-2.87364804354919e-05
-4.1792229596326e-06
-3.31030135994226e-05
-1.99380392138484e-05
-2.3296016371145e-05
-1.35973539482073e-05
-2.78137275620366e-05
-2.70561223111088e-05
-4.92379275949705e-05
-2.79685546572717e-05
-3.90760944422299e-05
-1.51761662421673e-05
-3.72063790640677e-05
-2.23580672790906e-05
-6.56085493809028e-06
-5.84786521026591e-05
-4.22660765490419e-05
-4.91461332100171e-05
3.3479033919519e-06
-4.96734026458604e-05
-3.48102151713179e-05
-4.46733347471231e-05
-4.57965318776779e-05
-6.25624789631091e-05
-4.11987408607965e-05
-2.6814370496395e-05
-3.73160903350226e-05
-1.07872146389299e-05
-3.84891687602199e-06
-3.29903654468228e-05
-3.46033030339323e-05
-3.67647142910483e-06
-3.65063881405901e-05
-5.80115364024427e-05
-1.2173746112049e-05
-4.91318792680612e-05
-1.48724026377137e-05
-4.71739282852016e-05
-2.36397518044901e-05
-1.18321841729373e-06
-3.79665123461787e-05
-2.73301843185593e-05
-4.99314734306261e-06
-2.82536601120005e-05
-1.54329353043285e-05
-6.14211193975794e-05
3.21132864967729e-06
-1.70323173318695e-05
-3.63633628339265e-05
-1.94363197652522e-05
-3.60255884391806e-05
-4.31797981532876e-06
-1.443372506113e-05
-4.13608681769984e-05
-3.49812756378249e-05
-2.09702867575563e-05
-4.11035991444931e-05
-3.09206487795672e-05
-2.9365780082618e-05
-4.58837696765899e-05
-2.93056265197321e-05
-5.43174725457829e-05
-3.38777625727367e-05
-4.76205309128524e-05
-3.21527048574947e-05
-2.83605689195901e-05
-1.85843883630187e-05
-3.87041056376592e-05
-4.44316911775197e-05
-1.90861497330732e-05
-4.24088554668118e-05
-7.45135497709936e-06
-1.14048761088039e-05
-4.57422025258816e-05
-2.19871339726315e-05
-2.62261375109896e-05
-3.54335720129511e-05
-3.40474496441391e-05
-2.30760735280291e-05
-6.44379458427236e-05
-2.12005120090856e-05
-5.66896406566664e-05
-2.46889139263912e-05
-2.4959121471508e-05
-2.17228851978969e-05
-1.09453822185444e-05
-4.32681536129554e-05
-4.84486675229045e-05
-1.10907544883001e-05
-3.30220619861095e-05
-2.53803829266645e-05
-5.10434567148187e-05
-2.12749091301176e-05
-2.13245035953832e-05
-4.96352369066053e-05
-2.08339953991836e-05
-1.23823893692401e-05
-3.56461196340311e-05
-5.55424948405117e-05
-4.44059868041578e-05
-4.23334951939787e-05
-3.55436755573923e-05
-3.52317148234028e-05
-2.27864201020585e-05
-3.82099407406007e-05
-7.51740813472707e-06
-2.82983776273069e-05
-3.37876420610353e-05
-3.54924832829386e-05
-2.32252431646e-05
-6.08808770083698e-05
-2.13449317677724e-05
-4.12032382229248e-05
-3.19914383979598e-05
-2.88129666119705e-05
-1.40267891721833e-05
-2.44417778109311e-05
-3.26070051877819e-05
-4.00434374436076e-05
-5.49637280483888e-05
-4.94640516565556e-05
-4.29442330584879e-05
-2.55871737615455e-05
-2.00162554472853e-05
-1.35909710101258e-05
-3.6847457798602e-05
-2.27444146252874e-05
-3.18747871685264e-05
9.83500562817141e-06
-4.51345331284924e-05
-1.87544121823482e-05
-5.69795008475172e-05
-6.50444352280167e-05
-3.61215462022801e-05
-5.21495462408862e-05
-3.90009187393989e-05
2.16633528824863e-05
-2.38562551237341e-05
-2.27792016582722e-06
-2.21879942132821e-05
-1.21736964069648e-05
-1.51736905837359e-05
-2.53008835482148e-05
-1.48669196783308e-05
-3.98505071473107e-05
-2.69856746757852e-05
-8.84497713087853e-06
-3.56905265066547e-05
-3.82483725946378e-05
-3.31552759095542e-05
-4.26524346697106e-05
-3.27655743148904e-05
-7.32069014830773e-06
-1.70274205318066e-05
-1.27190658609862e-05
7.41387387668863e-06
-3.16761515280116e-05
1.31066945482893e-06
-4.34989403126641e-05
-3.54901937176878e-05
-4.64986884045751e-05
-5.12688241716945e-05
-4.58267116215946e-05
-2.8482222014432e-05
-2.11442076488107e-05
-4.22291283700207e-05
-1.81878225138764e-05
-1.16476207358592e-05
-4.53609541819272e-05
-2.55202144642887e-05
-5.57979469169724e-05
-2.02024517307594e-05
-2.99662959134251e-05
-2.40887509078913e-05
-2.931492010831e-05
-9.78248442766792e-06
-2.39138705476884e-05
-4.01970274073012e-05
-4.4971618791172e-05
-3.92195521206993e-05
-5.53396072834632e-05
-1.73396066034303e-06
-8.19258572159154e-06
-5.43964190220823e-05
-1.78719967349047e-05
-5.62939148753331e-05
-3.23915564691062e-05
-2.89709724700628e-05
-4.08183212978065e-05
-2.15241458077489e-05
-1.99339111793049e-05
-1.70069799320917e-05
-6.34541022102131e-06
-2.38815611201741e-05
-2.71111839046405e-05
-8.26126246373942e-06
-3.45320535565567e-05
-8.35613180371147e-06
3.26242947368755e-06
-2.33569569885918e-05
-1.48787589425761e-05
-1.24190278405216e-05
-4.12893112186442e-05
-3.26371583115886e-05
-1.51448114056344e-05
-4.27823405680711e-05
-3.86729784449189e-05
-2.86755172198201e-05
-1.28870724044724e-05
-2.22387212333459e-05
-2.44846729162165e-05
-4.51823233604475e-05
-4.15531150510335e-05
-5.53631061605953e-05
-3.66154372701496e-05
-5.25212803298879e-05
-2.53093660065665e-05
-2.24088604395695e-05
-4.87221895425663e-05
-3.4328140049751e-05
-1.50627466483566e-05
-5.86859545176456e-05
-1.77327111649346e-05
-2.86343813533726e-05
-2.63204920584443e-05
-2.42231622429103e-05
-4.05319076971958e-05
-2.06090055043862e-05
-5.40958950522314e-05
-4.92050614944365e-05
-4.00354670064794e-06
-6.15021584549463e-05
-4.30932461251414e-05
-4.89434903777227e-05
-1.98349503428151e-05
-2.61769616588506e-05
-9.51126848288727e-06
-1.91458225282742e-05
-2.61550297596452e-05
-1.90030817857456e-05
-6.70981321515189e-06
7.30081116361933e-07
-4.06461798968582e-05
-1.9386258706297e-05
-2.2168944882166e-05
-4.21795091787191e-05
-1.49137378699243e-05
-3.04072520185487e-05
-2.08243001112869e-05
-4.07072043264742e-05
-3.77197093875489e-05
-5.62292493559622e-05
-3.74302765891411e-05
-2.89767772976549e-05
3.45022911767517e-06
-2.29707236829387e-05
-1.91934723112845e-05
-2.35494569742434e-06
-1.91997793813314e-05
-3.17918583002914e-05
-2.74976590703928e-05
-3.18748017562215e-05
-3.68654505343621e-05
-3.22480342747546e-05
-2.38756952569172e-05
-3.34995505790895e-05
-1.5847447611745e-05
-1.25676817336669e-05
1.38545110490219e-07
-1.10053142719744e-05
-4.98798830443147e-05
-2.02937474394545e-06
-6.31528812637719e-05
-3.47431640383807e-05
-1.20535920661163e-05
-4.3488681349408e-05
-2.67697808504092e-05
-2.53137697752492e-05
-1.38263640775898e-05
-3.51990091582974e-05
-3.64673672926849e-05
-4.73180855539232e-05
-4.8620861670259e-05
-2.97272211231122e-05
-1.01160837442252e-05
-2.57782441985725e-05
-2.65051481529995e-05
-3.76297018148705e-05
-2.07435418821959e-05
-9.45917922116216e-06
-2.49320410890158e-05
-3.36560635272034e-05
-3.58103747348023e-05
-2.49169837793333e-05
-2.24742615777546e-05
-3.73825468956889e-05
-1.16909602717528e-05
-3.00484326362761e-05
-2.66193569645332e-05
-1.63243872433524e-05
-4.96472276284092e-05
-1.50797532886286e-05
-2.01555804759907e-05
-2.78066633259521e-06
-3.91618142194293e-05
-2.73537979376624e-05
-1.51172515999677e-05
-2.21083252149935e-05
6.61930363642793e-06
-3.61261394965513e-05
-3.14096508729252e-05
-3.85128590824697e-05
-1.89087537315512e-05
-3.81451909772145e-05
-4.72166655264303e-05
-2.630718433908e-05
-4.21118786465254e-05
-3.21398908012474e-05
-5.63391609448248e-05
-4.28305038195339e-05
-3.75963587400661e-05
-3.23957242286446e-05
-4.94692370734965e-05
-2.6338615770512e-05
-3.09201667710227e-05
-3.050290762494e-05
-1.90962544453769e-05
-2.56175922089284e-05
-3.52107911688394e-05
-1.39814732159377e-05
-2.19226473939959e-05
4.56219132341253e-06
-4.80523364549277e-06
-2.60062327930773e-05
6.87563250887565e-06
-3.55253747298356e-05
-3.43210053100567e-05
9.58788278575446e-06
-3.45970299008856e-05
-2.71656742427846e-05
-1.93471837695361e-05
-4.77238200447467e-05
-6.17587207620035e-06
-2.73034973983008e-05
-2.03880789534175e-05
-2.54011379958222e-05
-4.05518841558728e-05
-5.64430320612489e-06
-3.2491708391692e-05
-3.46678438450885e-05
-1.04130700154521e-06
-1.96001323566904e-05
-3.87279320868589e-05
-4.48370657481776e-05
-2.58515585613321e-05
-3.90258830710799e-05
-1.9063316407581e-05
-1.34931223509388e-05
-1.05549946986642e-05
-3.59190301543708e-05
-5.40462046389965e-05
-7.93987600824203e-06
-2.08178124660504e-05
-4.2156494518381e-05
-2.87278645010065e-05
-3.13740140542403e-05
-9.84953836946854e-06
-3.81606935445124e-05
-3.21688832144713e-06
-3.57170835915616e-05
-3.03811734385489e-05
-8.51338049951721e-06
-1.05731742218045e-05
-2.81382139667486e-05
-4.56572602288151e-05
-2.14704956092387e-05
-1.24632850349793e-06
-1.47311265873785e-05
-4.08126534640508e-05
-2.27294315514334e-05
-3.29271004422339e-05
-4.80559637349803e-05
-2.31158987643992e-05
-2.35684884489343e-05
-2.64812325419787e-05
-2.15345145712325e-05
-3.97520783149284e-05
-2.69950047777068e-05
-6.11151247105484e-05
-4.64287818106681e-05
-1.26085576225594e-05
-6.50894497837697e-05
-4.5901144962827e-05
-4.63789478864563e-05
2.76834524635114e-06
-4.17670260971793e-05
-2.88925077938334e-05
-5.92209594409909e-05
-2.87110916345078e-05
-4.889368802048e-05
-2.15564908152669e-05
-2.21203891727949e-05
-3.50604950693339e-05
-2.58265568332708e-05
-2.41958046708818e-05
-2.27788989219863e-05
-2.78763673247573e-05
-3.65119928826166e-05
-2.45598983034464e-05
-2.06947263381566e-05
-2.30408034959351e-05
-4.05971318874627e-05
-1.78662450945878e-05
-5.66586957124926e-05
-2.0599648218032e-05
-1.12523736575373e-05
-2.72164092396072e-05
-2.66080600625894e-05
-3.47856061864541e-05
-1.76267273323011e-05
-2.13168999665732e-05
-1.80313516071635e-05
-1.56619579599292e-05
-5.0859654709397e-05
-1.4951269467151e-05
-1.43112209846693e-05
-2.91120133417537e-05
-1.24771026622703e-05
-1.08480674829378e-05
2.97560676447387e-06
-3.56348640169242e-05
-5.15256364256285e-05
-1.49318822206652e-05
-1.53355820071535e-05
-5.67008945517265e-05
-5.81040599658329e-06
-2.9876059410625e-05
-9.40255245648614e-06
-3.0071852788753e-05
-7.75017664485223e-06
-5.46963644099731e-05
-1.12247275480439e-05
-4.84631906536275e-05
-2.39728125436733e-05
-2.97449149169464e-05
-4.09900721170079e-05
-1.43986365090165e-05
-1.83022560844346e-05
-3.3694847346637e-05
-4.19594973127044e-05
-2.36124862099502e-05
-5.13274096316289e-05
-7.45021800229143e-06
-3.24477430215532e-05
-2.42458345900964e-05
-3.94242627261503e-05
-5.40095954318303e-05
-2.7674020713483e-05
-3.00165732178369e-05
-3.61449877752051e-05
-2.8440314071202e-05
-6.87224308026605e-06
-3.59343883736877e-05
7.61820766491452e-06
-2.4742535973668e-05
-3.00903855055643e-05
-5.12198218035887e-05
-4.48979915918564e-05
-3.94288374157133e-05
-1.41173125042565e-05
-1.21458508226958e-05
-3.96954153386445e-05
-3.63732446426789e-05
-3.24106194138027e-05
-6.68147067787795e-05
-3.21107334125162e-05
-1.83531874886663e-05
-2.96041979930782e-05
-1.66555385364434e-05
-2.77050427109426e-05
-4.68844259876111e-05
-3.27791404867789e-05
-3.35654574934068e-05
-3.42553192982539e-05
-2.49441760445084e-05
-1.08994442875163e-05
-1.99985692936678e-05
-3.65325801133651e-05
-2.88416890593767e-05
6.54488923048512e-06
-3.15754780051364e-05
-9.11683318050871e-06
-5.67608521982514e-05
-2.80965890137963e-05
-4.68385649671494e-05
-6.86150301862777e-06
-8.28713094638883e-06
-3.08631095627393e-05
-3.95767294676446e-05
-4.88527314673325e-05
-4.88421250110617e-05
-2.12796144601622e-05
-3.63296834881719e-05
-3.13321223384515e-05
-3.92490196227111e-05
-3.29501678109624e-05
-2.79352204988096e-05
7.92479666741941e-06
-2.72022261193977e-06
-1.61657316111351e-05
-4.37561998741506e-05
-2.56774296479814e-05
-4.3630268906372e-05
-2.8018168183216e-06
-2.73926970181617e-05
-4.20361386783515e-05
9.95341250790222e-07
-1.32553241927476e-05
-1.59545523909245e-05
-2.37012718066754e-05
-2.73175435572468e-05
-2.93608478889676e-05
-3.67564701694019e-05
-3.90051779499515e-05
-7.62531075181675e-06
-6.04695125368668e-06
-4.56214241813377e-05
-2.82960624760479e-06
-2.95097290867468e-05
-1.53780506137096e-05
-3.1855834124535e-05
-2.19454048880701e-05
-4.23985106012427e-05
-1.48100064818034e-05
-3.41623122576847e-05
-2.36597749305293e-05
-3.08553453007312e-05
-5.1641538848093e-05
3.636122816616e-07
-2.63633821252029e-05
-3.20022882824867e-05
-3.2653998263749e-06
-4.8198154920677e-05
-2.0516742246685e-05
-2.31247393266593e-05
-6.58046919539391e-06
-3.78880273663283e-05
-5.46236111690351e-05
-2.75993870585332e-06
2.91851931810392e-06
-3.08007089208028e-05
-7.03398172783784e-06
-2.59884482531994e-05
-2.11880406051339e-05
-3.84487776489534e-05
-3.57120133723604e-05
-1.23595677513318e-05
-2.95702788263519e-05
-4.31369075017747e-06
-8.78984482548348e-06
-4.95520115860012e-05
-1.78692777695039e-05
-3.69415971522882e-05
-4.50964455256997e-05
-5.4580387588106e-05
-3.99386830335708e-05
-5.16170645469199e-05
-3.16278024674237e-05
-3.67053631792889e-05
-1.530716812549e-05
-3.01075818585993e-05
-5.14196939903741e-05
-3.08902056066506e-05
-4.18474001408235e-06
-4.53603395327959e-05
1.16390934130591e-05
1.18256400836272e-05
-5.05489366292257e-05
-2.31158737209381e-05
-1.86803986915569e-05
-4.7444839170178e-05
-6.5219610055532e-05
-3.8002579198345e-05
2.89985011677889e-05
-2.72121644372911e-05
-1.72814995655711e-05
-2.22843472992329e-05
-1.13602076063108e-05
-2.75684417632922e-05
-6.34217466321923e-06
-2.54338476722694e-05
-2.83595768089796e-05
-2.85055592608197e-05
3.47833881128854e-06
-4.91837032208541e-05
-2.19297068536491e-05
-2.28045662306887e-05
-2.56996105214814e-05
-3.00169108109516e-05
-5.67351933329761e-05
-3.77699747712216e-05
-1.97712066106069e-05
-3.85222492105271e-05
4.00222274731807e-06
-2.30882659596815e-05
-3.31824527375497e-05
-3.23191143727667e-05
-4.3486016464527e-05
-1.11886082902512e-05
-2.5478059756659e-05
-3.2431851367665e-05
-4.06105649796052e-05
-3.6049618298612e-05
-2.65146158282148e-05
-6.22884227478461e-05
-1.49395714799679e-05
-1.76108913376559e-05
-3.21639963001074e-05
-2.5580389526588e-05
-4.08983513578942e-05
-1.39728258047264e-05
-4.57458827125859e-05
-2.9697936166064e-05
-4.02879020801274e-05
8.16895696603797e-06
-1.20987757749424e-05
-3.71809570483665e-05
-3.49729796568405e-05
-3.819747773808e-05
-2.46845457297834e-05
-4.78703855527619e-05
-1.37665041598836e-05
-4.00851271153315e-05
-4.3666603180724e-05
-2.88014647788439e-05
-2.61310426964122e-05
-1.12050764404294e-05
-3.34876321265847e-05
1.20453668565764e-05
-5.2839336361387e-05
-3.75974308536308e-05
-1.97766481881413e-05
-2.93969314828715e-05
-5.19474746496523e-05
-5.64673719163441e-05
-4.44717652967936e-05
-2.1113364775377e-05
-1.56254668095048e-05
-3.46896085805312e-05
-1.44872255781055e-05
-3.38440962078201e-05
-1.47572588039774e-05
-4.94713874772293e-05
2.3710624971272e-06
-1.89745777922243e-05
-3.32195707507223e-05
-4.67223126193961e-05
-4.24407992344432e-05
4.38700332845273e-06
-1.41857320012727e-05
-1.53409444367693e-05
5.88759193421281e-06
-3.38739012993112e-05
-3.5547550669998e-05
-5.08942664330901e-05
-3.16456762926837e-05
-3.02709983910683e-05
-1.20194420958101e-05
-2.45026233172834e-05
-3.98396449047612e-05
-2.70448233897326e-05
-2.94918740531124e-05
-3.8608237476231e-05
-1.59387186845644e-05
1.18497035341058e-05
-6.81264121974187e-05
-2.43708807534834e-05
-2.4881544746882e-05
-4.90582202339852e-05
-4.9942436189306e-06
-2.79473240394711e-05
-6.42558088450746e-06
-4.86845820032782e-05
-3.5749632316986e-05
-8.1868318373923e-06
-1.78383346663977e-05
-4.98719564957553e-05
-1.14421882463144e-05
-3.07723412084631e-05
-1.33744368055533e-05
-4.56209158727792e-05
-5.5445642505413e-05
-2.94895506690822e-05
-9.27470909973575e-06
-2.13738308353366e-05
1.9897113364604e-06
-2.08935164506644e-05
-2.9759911620013e-05
-1.67428112697865e-05
-4.5495573481438e-05
-5.90100557039529e-05
-5.03747559950278e-05
-2.67794731822053e-05
-1.21994565108803e-05
-2.90586885781896e-05
-3.84781459830948e-05
-2.60057743741577e-05
-5.98383020590626e-05
-4.49682657316466e-05
-4.71403645615896e-05
-4.52405870927234e-05
-2.83265917057441e-05
-2.83540398354665e-05
-2.40492418920313e-05
-2.24717836260642e-05
-2.06660855868594e-05
-4.35927883131436e-05
-4.12589188535294e-05
-5.49435584775227e-06
-1.50181196315621e-05
-2.65562174270363e-05
-4.98976740487205e-05
-3.53100684478759e-05
-2.23083167526497e-05
-4.31608204419354e-06
-4.0669355264367e-05
-3.42673380096617e-05
-2.26645444777555e-05
-2.76631273448176e-06
-4.29643178025716e-05
-2.40250944185172e-05
-3.06874712517011e-05
-4.87770896641623e-05
-3.36801318472146e-05
-1.50957591942034e-05
2.87676558891202e-06
-2.65967773071334e-05
-2.49666452147864e-05
-3.20292450317286e-05
-4.08269661096358e-05
-4.96477770621764e-05
-7.81936891353984e-06
-5.78970847523865e-06
-4.6403462431949e-05
-1.51532105556467e-05
-4.53984108413896e-05
-3.92137495318804e-05
-2.0609637398256e-05
-2.12239460656057e-05
-6.74290202508637e-05
-5.97367006571135e-05
-2.45119790506314e-05
-3.02873996426424e-05
-7.5680252590748e-05
-3.65511351035355e-05
6.46525987931142e-06
-3.2990192340457e-05
-3.48778357369767e-05
-1.87991275228946e-05
-3.37945521963211e-05
-3.56393992537554e-05
-2.99549407477008e-05
-7.15919011945308e-06
-8.65308762313151e-06
-4.26475355764815e-05
-1.91552572366314e-05
-4.98895913846413e-06
-3.54127994943179e-05
-4.07766896435091e-05
-2.04426323581218e-05
-2.72123299474189e-05
-8.4998184367764e-06
-7.64140686292208e-05
-6.68408776762267e-05
-1.78637163252943e-05
-3.92030720083274e-05
-1.00170142937266e-05
-2.38682828456212e-05
-4.42274990850964e-05
-2.86861291791114e-05
-2.90563003301559e-05
4.26710993304629e-06
-4.04069661047316e-05
-6.14894136389282e-05
-2.81414411384098e-05
-2.63400006788628e-05
-2.4273910479073e-05
-4.92988424819087e-05
-2.4413601910736e-05
-1.98928496692399e-05
-2.4027684169992e-05
-4.26914833919552e-05
-2.93322145883953e-05
-1.81514451651958e-05
-4.25650036302682e-05
-2.67019358863748e-05
-5.13411595069255e-05
-2.58286208832154e-05
-3.27658911410155e-05
-2.59591493355012e-05
-1.5914253497977e-05
-2.06492094528176e-05
-3.97698506845179e-05
4.28237792462454e-06
-2.81547968960407e-05
-4.29174943974238e-05
-1.97057451519207e-05
-7.30954980575997e-05
-2.63058712594193e-05
-3.30751158623544e-05
-3.1555434685839e-05
-2.21103618031418e-05
-2.31969911072877e-05
-2.46897500750768e-05
-2.68472822499321e-05
-3.82452229015823e-05
-1.96589831969684e-05
-1.76991464213141e-05
-3.26067141231281e-05
-5.4444103264961e-05
-1.82452943826334e-05
-2.68012097046027e-05
-3.72306955658494e-05
-3.99912883425824e-05
-3.29083977423074e-05
-3.14664906692018e-05
-2.91941001829751e-06
-7.16874510168949e-06
-4.0030215158078e-05
-1.09613128978292e-05
-3.8140830547985e-05
-3.50529020459184e-05
-3.33604440396081e-05
-2.54656827805141e-05
-2.11905588628489e-05
-7.29849650185852e-05
-5.58419655759628e-06
-1.05831506416997e-05
-3.34639887154649e-05
-2.94790801620448e-05
-1.29358402996559e-05
-2.69664084711857e-05
-4.26007199167147e-05
3.2430526760826e-06
-4.30713812425697e-05
-3.16885971757167e-05
-2.08329944234174e-05
-4.79334315087977e-05
-3.83562410473447e-05
-4.10072112591744e-05
-3.12099667793553e-05
-1.86190938480986e-05
-2.06681489391237e-05
-1.27741707548568e-05
-4.27763692143362e-05
5.73163807547925e-06
-2.3858261322457e-05
-2.02925948942253e-05
-9.86371181320079e-06
-3.42606614505183e-05
-2.64633544652719e-05
-2.62251802658732e-05
-1.73255465175704e-05
-3.47742022733929e-05
-4.33819878461333e-05
-2.79376274509086e-05
-1.6650145862845e-05
-1.68063554069844e-05
-4.07951342752896e-05
-2.888056721175e-05
-2.89429503411169e-05
-4.49990986306488e-05
-3.43753416569988e-05
-2.21951002190569e-05
-2.33543493118998e-05
-5.50834817986021e-05
-3.18494858814578e-05
-5.3643828366587e-05
-2.31429035936266e-05
-1.83438686309861e-05
-4.91615132506839e-05
-1.30036706487255e-05
-3.23649675206534e-05
-3.24693256196991e-05
-3.11524471541358e-05
-2.62531133604778e-05
-3.03799371024466e-05
-1.59279659959947e-05
-2.07736475938707e-05
-2.67747246055804e-05
-2.9686572279191e-05
-2.06520819036165e-05
-4.75564047427402e-05
-3.36252461456507e-05
-4.07867236049667e-05
-2.46680746952087e-05
-2.74026392911642e-05
-1.44135254040806e-05
-2.39491925479984e-05
-1.45394232509378e-05
-4.99677000018697e-05
-2.77342443731627e-05
-2.69372374664325e-05
-3.26051139483168e-05
-3.17963419475953e-05
-2.25634151168434e-05
-1.29395274128197e-05
-2.97035143818001e-05
-3.62060163518768e-05
-3.07651081793905e-05
-4.7008102912778e-05
-1.40614998780762e-05
-7.66686387598764e-05
-4.11091045281871e-05
-1.83547612435334e-05
-2.86126295798674e-05
8.79044205636038e-07
-1.40710952156012e-05
-3.81272433885557e-05
-5.35069677130735e-06
-1.97799225878926e-05
9.37943364600225e-06
-3.82762197851823e-05
-4.15373854081418e-05
-2.08873488262141e-05
-2.12121191469864e-05
-1.09961727139265e-06
-4.16296741109603e-05
-3.49385287263214e-05
-2.90248875687032e-05
-3.53988494489738e-05
1.24626037654239e-05
-2.22524394154821e-05
-6.37565647768887e-05
-2.64912262248795e-05
-4.5136502238418e-05
-4.73303441634077e-05
-3.50252302534043e-05
-4.48203165366292e-05
-2.09550198871747e-05
-2.63181764593483e-05
-2.55306682979784e-05
-6.91578560613423e-05
-1.85676706258866e-05
-2.94634313020636e-05
-1.41234531564016e-05
-7.06454008439154e-06
7.45657099649961e-06
-3.81238308851344e-05
-3.09259914330399e-05
-3.55725922509652e-05
-4.69124756340407e-05
-2.08864612582803e-05
-1.02084784194569e-05
-3.08245943738023e-05
-2.84473684867209e-05
-2.01594625109478e-05
-3.02353744917149e-07
-6.07139445039089e-05
-5.28333753042101e-05
-5.23980463302697e-05
-2.21461392952393e-05
-1.71563152599322e-05
-1.86899986736136e-05
-2.75617154077385e-05
7.96076581892212e-07
-2.42330598425624e-05
1.54803652291637e-05
-3.04103309720049e-05
-2.72108494710138e-05
-3.94161320803006e-05
-1.28663039765436e-05
-4.73666509554382e-05
-2.19464574705203e-05
-3.11116775599734e-05
-1.01947710784911e-05
-2.89630032584436e-05
-3.32764160807543e-05
-7.33352761496949e-05
-2.76084285385327e-05
-1.49081507716439e-05
-5.58526510315518e-05
-3.58699744890953e-05
-1.2244188087503e-05
-2.99540661590085e-05
-7.63787453903221e-05
-4.28048877773281e-05
-5.66844713762621e-05
-3.51749561583177e-05
-4.75430199062165e-05
-2.34837724267396e-05
-1.57047587581065e-05
-1.29331909981943e-05
-3.55078762300042e-05
2.04493169816565e-06
-8.26940541770199e-06
3.8903211023493e-06
-5.02004107525595e-05
-3.00404452918224e-05
5.99535475898054e-06
-2.0517577399046e-05
-2.34843118550678e-05
-1.5179549865802e-05
-1.36605035479283e-05
-2.51535751390653e-05
-3.0587319412852e-05
-1.63036266513008e-05
-4.06192889794896e-05
-4.06539622301203e-05
2.0629481353512e-06
-4.74971732220605e-05
-2.16593732804996e-07
-1.72439425230542e-05
-2.61549124269802e-05
-1.74597578137158e-05
-2.84043532606184e-05
-2.22679523636159e-05
-4.32144787598044e-05
-4.84325220488275e-05
-3.19784827531903e-05
-7.22005849901586e-06
-1.08818633533481e-05
-2.39655969231511e-05
-4.19390579745866e-05
-6.09340374841079e-05
-1.2283606428746e-06
-4.28530833180572e-05
-9.8717225352472e-06
-2.48420277085483e-05
-1.47836397093528e-06
-4.40599446917606e-05
-4.07426340034492e-05
-3.81795786445794e-05
-1.14981560558167e-05
-1.2420853611002e-05
-1.83924535906593e-05
-2.26990011556971e-05
-2.99962952222701e-05
-2.99415266890502e-05
-3.88028399079826e-06
-3.33164948934689e-05
-4.77687259505912e-05
-3.20647018208228e-05
-1.84730161991056e-05
-2.94438812501071e-05
-1.30384668109223e-05
-2.68438285439636e-05
-5.02984086141908e-05
-3.32748567659097e-05
7.37376584022155e-07
-1.30718863860038e-05
-4.28356095552203e-05
-1.06885025373844e-05
-5.61088717886518e-05
-2.32415727284229e-05
-2.8845081828124e-05
-3.31854409880208e-05
-3.30192255511151e-05
-2.3459138009491e-05
-9.010641280594e-06
-4.33287402565001e-05
-1.36146923206176e-05
-1.39687435769207e-05
-4.63925540945491e-05
-3.4759812411447e-05
-5.31013898451107e-05
-3.50611017779611e-05
-1.12115248103427e-05
-3.794080355237e-06
-2.42625467616624e-05
-3.7471112100378e-05
-3.51739946023256e-05
-3.87631564001609e-05
-4.76835043562838e-05
-3.28089469832633e-05
-1.09763057494876e-05
-5.50147465137383e-05
-3.72353480528465e-05
-2.1374003845528e-05
-4.6947741554536e-05
1.74593943535857e-05
-9.37531925254926e-06
-1.79444743480168e-05
-3.91109461445083e-05
-4.67810321842761e-05
-4.20709735384909e-05
-2.06754256335793e-05
-2.32251483043372e-05
-3.93063187180504e-05
-1.11685207157362e-05
-1.65307352931685e-05
2.21492129567985e-06
-1.20956998489591e-05
-2.41177471135318e-05
-3.43157311253493e-05
-1.94388574591402e-05
-2.35410051027678e-05
-4.23615175563828e-05
-1.48437213311216e-05
-6.86320694077836e-06
-1.98632503063296e-05
-2.2272090890806e-05
-3.41598428644943e-05
4.19052926759623e-06
-2.0749657077287e-05
-1.11216171185329e-05
-3.68536749762574e-05
-3.04312391909363e-05
-4.43645861228783e-05
-6.84897715206168e-05
-4.8480374361076e-05
-3.83589255884874e-05
-2.47805811616674e-05
-3.20890615502587e-05
-1.83945698613453e-05
-4.53219195496947e-05
-1.44370860895643e-05
-4.82356684604899e-05
-1.30016083210756e-05
-4.65928069849497e-05
-3.76643547917824e-05
-4.28039468780723e-05
-4.31913471569907e-05
-3.90591960946896e-05
-5.09825344725242e-05
-2.16278291531654e-05
-3.43355038478398e-05
-3.86376308361984e-05
-3.20992154860155e-05
-1.97202251561832e-05
-4.40153462325137e-05
-4.40116040135724e-05
-3.31576673160886e-05
-3.33855867393184e-05
-4.86752492696127e-05
-2.78069241269951e-05
-4.65402360374287e-05
-2.88181567207707e-05
-4.23502057282412e-05
-2.69873932140072e-05
-2.99725237982348e-05
-4.67001106909134e-06
-5.99194820589934e-06
-3.004192311568e-05
-6.1301030483022e-05
-3.41709699567916e-06
-3.74671117477603e-05
-3.92260452260761e-05
-2.40137194959021e-05
-6.0475853120402e-06
6.36834547238611e-06
-1.54683505998312e-05
-3.23941011745292e-05
-2.56568159691616e-05
-4.67203583793239e-05
-2.65886030724292e-05
-2.91167326046844e-05
-3.00714953065505e-05
-1.78391281191201e-05
-3.6535736754975e-05
-2.12191353937085e-05
2.65714851140506e-07
-3.36609810590317e-05
-1.54135994942223e-05
-3.44220768156242e-05
-1.36271870161962e-05
-1.7510227916627e-05
-4.04968488557835e-05
-2.13937208215673e-05
-3.9117513374684e-05
-3.82729975572809e-05
-3.15944536871939e-05
-4.59363125023982e-05
-9.04374121216003e-06
-1.38657221617444e-05
-1.93047630780444e-05
4.24977756150219e-06
-3.14623418594787e-05
5.62755129731318e-06
-4.87650035613147e-05
-1.70418512101908e-05
-1.36222731779041e-05
-3.77253194245197e-05
-3.64923798268107e-05
-1.60271689117472e-05
-6.02193893306449e-05
-3.16984063877315e-05
-2.52274350838132e-05
-2.85250815745758e-05
-4.0819040254902e-05
-3.76546298980681e-05
-4.30071312226919e-05
-5.89160629574634e-05
-4.59557894427093e-05
-2.97942125778827e-05
-4.97179997484493e-05
2.7065214857185e-06
-3.78310914536765e-05
-5.42549258944894e-05
-4.19561579839682e-05
-3.55094024292168e-05
-3.63350561466303e-05
-3.15172401931195e-05
-2.42177327337494e-05
-5.08922668474617e-05
-2.29816230286745e-05
-1.07023541598919e-05
-2.28167520311519e-05
-7.89677439769713e-06
-6.35715710671151e-05
-2.18118316646955e-05
1.49393163692986e-07
-3.88133102817535e-05
-2.55303926484482e-05
-9.25842819467656e-06
-5.28836209634771e-05
-2.08766324571109e-05
-2.27299721559915e-05
-3.8543357548082e-05
1.96066594906999e-05
-1.3696739575889e-05
-6.16575483834963e-05
-5.91631610691526e-05
-5.32498247502213e-05
-6.60171329638449e-05
-1.71356485162653e-05
-3.89079028698917e-05
-1.76132031443446e-07
-7.11922437100441e-06
-4.23197105262268e-06
-2.13301846875794e-05
-2.86808277625939e-05
-4.57368630373882e-05
-2.69498715607393e-05
-1.60419108645464e-05
-2.00493346255986e-05
-3.19617380552636e-05
-3.70690554288227e-05
-1.66887432498788e-05
-1.66556434648872e-05
-6.19186208980192e-05
-1.10234206187776e-05
-5.62723280352683e-05
-6.16352654908831e-06
-1.55616258779706e-05
-5.57826413148305e-05
-4.98287612926518e-05
-1.91222094519161e-05
-4.34403960130882e-05
-3.38584393706335e-06
-3.2605577008635e-05
-2.7991405105536e-05
-1.21880362990959e-05
-3.58341928665832e-05
-1.28739281669044e-05
-2.96452829449687e-05
-1.52951071129022e-05
-4.26489005294164e-05
-1.49259535849961e-05
-3.08820041255852e-05
-2.08224438922374e-05
-6.40997810449166e-05
-1.27225083141242e-05
-1.39480590811958e-05
-1.42697699548722e-05
-2.98156189113012e-05
-4.3552135831145e-05
-5.05823301343903e-05
-2.02620359714932e-05
-2.31634334625322e-05
-2.0838283395786e-05
-6.06115024944718e-05
-3.35261043569595e-05
-2.25368247935861e-05
-4.4987207110739e-05
-1.3063352381774e-05
-9.97749434327439e-06
-4.83637837460206e-05
-2.51736221595514e-05
-5.57081034627356e-05
-4.55560333964798e-05
-2.79146792741248e-05
6.00964876355943e-06
-3.41085448065229e-05
2.79828476616424e-06
-1.36448747512468e-05
-3.09460454905226e-05
-6.32925538916081e-05
-1.03260276551333e-05
1.30644474061834e-05
-2.24848449346185e-05
-7.25972137249231e-06
-3.61510482154476e-05
-5.11531159242732e-05
-2.59493635633715e-05
-1.08491923601885e-05
-4.37752111551455e-05
-3.11740374571832e-05
-1.65233674661431e-05
-5.52666969461401e-05
-2.01832235201874e-05
2.51823898126745e-06
8.30203659821616e-06
-1.01326900322099e-05
-1.177664379929e-05
-5.86569796463252e-05
-5.31352007167113e-05
-2.68325692048996e-05
-3.20796323191029e-05
-5.41462237633369e-06
-3.53811413856359e-05
-3.06250751442879e-05
-2.32473596310335e-05
-1.54495941383343e-05
-4.22263060764853e-05
1.27639883926883e-05
-3.51746832632566e-05
-5.42013522322291e-05
-3.48421144040984e-05
-1.57307599929798e-05
-3.71258547844517e-05
-3.06858933905823e-05
-2.49006508453298e-05
-7.91714755703276e-05
-3.0951546110301e-05
-4.49662601148014e-05
-4.39868746155414e-05
-2.819944167931e-05
-7.1716752749264e-05
-1.75045181686047e-05
-3.91424292092258e-05
-3.3826287455724e-05
-4.83703584018862e-05
-2.29262976457744e-05
6.20796108836698e-06
-7.27754784708221e-06
-1.93689565998002e-05
8.95383776121417e-06
-9.42017409094015e-08
-2.70076164565269e-05
-1.25242036137787e-05
-4.44194350985243e-05
-2.55170309680989e-05
-2.90050122695146e-05
-2.90546733489259e-05
-2.27004372036187e-05
-3.65693715108337e-05
-5.90424871640778e-05
-1.94253178212356e-05
-5.56276681646677e-05
-7.68070762199624e-06
-3.7922902631837e-06
-6.59102323272055e-05
-7.00656504915897e-06
-6.43931142965661e-05
-2.41525745948315e-05
-3.56683434730474e-05
-5.46346347995939e-05
-1.85540148402126e-05
-5.13713046288573e-05
-8.69037133707372e-09
-2.64055913749042e-06
-2.49330460090148e-05
-2.87226241743325e-05
-5.1592223206456e-05
-4.26453874135846e-05
-4.59822426692812e-05
-5.52073984891508e-05
-2.71926352456727e-05
-4.14730752533952e-05
-1.89907097141376e-05
-8.82057628426242e-06
-9.40079297846244e-06
-3.03684841361888e-05
-2.6893597712793e-05
-3.15901929104281e-05
-6.33865383500367e-05
-5.60225157989722e-06
-3.33748969684657e-05
-2.72286109994054e-05
-4.97422690775282e-05
-5.68544342139548e-06
-4.24057059340722e-05
-5.2687989160481e-05
-1.40969451669692e-06
-3.77605468057527e-05
-5.4868291632139e-06
-3.86387528401638e-05
-3.01876332003744e-05
-2.69904895052949e-05
-6.39943793314951e-05
-5.77876798272634e-05
-2.5314504733887e-05
-2.06666506223731e-05
-3.19908319388963e-05
-3.51015711118796e-05
-1.96232780350248e-05
-3.37020382436164e-05
-4.14067053928349e-05
-1.7393894461253e-05
-2.63528941502972e-05
-2.78258621742494e-05
-2.7295460266498e-05
-7.76314439096065e-06
-4.77082388537781e-05
-1.25501882619209e-05
-3.00767619686606e-05
-2.87368814742912e-05
-2.42578777252162e-05
1.14185572918551e-06
6.04074136386802e-06
-5.14775690868139e-05
-3.39765290064147e-05
-1.50554065462318e-05
-3.29753419176517e-05
-2.90086711891361e-05
-4.35259024869578e-05
-8.11514080837944e-06
-5.47040677570907e-05
-1.94328930414548e-05
-5.71207646897904e-05
-4.23768620148781e-05
-3.24436090207424e-05
-7.93949893946783e-06
-5.24849037642322e-05
-1.39317074628155e-06
-4.63432935062607e-05
-3.24018935240049e-05
-2.31917357607405e-05
-5.42516987849511e-05
-4.09645243625356e-05
-6.13462530711535e-05
-4.30118509667684e-05
-4.15148934871743e-05
-1.57635420537585e-05
-4.08271084612257e-05
-8.48427149589408e-06
-1.64354587802174e-05
-5.18652427196869e-05
-7.51728960502559e-05
-1.36630616137568e-05
-8.36732172251184e-06
-5.97558328765124e-05
-2.66449762041342e-05
-1.88143826239849e-05
-3.2691956397805e-05
-3.0878102394499e-05
-3.02985569603976e-05
-1.73237003460084e-05
-1.63225678721615e-05
-3.83901475458756e-05
-5.18431492559013e-05
-3.62542037886187e-05
-7.1354045455661e-05
-2.586885167399e-05
-2.63585221186708e-05
-4.08902550108258e-05
-1.53330129860531e-05
7.2046320586484e-06
-3.08626346682901e-05
-3.01012611872461e-05
-2.82871111134249e-05
-4.58547961522688e-05
-3.90159230660634e-05
-2.32268240604866e-05
-3.07296876302866e-05
-2.8395515612637e-05
-4.62130204523249e-05
-9.48541039174234e-06
-4.77155914672209e-05
-4.76064658141845e-05
-3.04568418400784e-05
-1.99311003496262e-05
-4.18546431794949e-05
-4.32246555038887e-06
-2.38471949419681e-05
-4.80458090216315e-05
-3.64975608509702e-05
4.64747949818177e-06
-9.2075305994335e-06
-3.22819813496453e-05
-2.12189220373623e-05
-2.53701323730049e-05
-1.52222521367385e-05
-1.98607517941703e-05
-3.83363366045533e-05
-3.839326560416e-05
1.36707252911975e-05
-3.86986872657477e-05
-1.80947954576513e-05
-2.18609087094467e-05
-4.36398213454841e-05
-2.22828784579206e-05
-3.47442114251702e-05
-6.17322800212779e-05
-5.34070957590768e-05
-1.90990050362812e-05
-2.90101429137428e-05
-2.08475846037899e-05
-1.02975043573696e-06
-1.40221597820169e-05
-1.44450178890301e-05
-2.06953134419254e-05
-3.04632633763166e-05
-3.40891767525656e-05
-3.48363771510542e-05
-3.96361791811926e-05
-5.00223759027216e-05
-3.58857304436111e-05
-3.51899161297927e-05
-3.12481012396726e-05
-2.43623476123354e-07
-4.42398763010468e-05
-3.32291915799959e-05
-3.10912633681891e-05
-5.75653061076982e-05
-3.72610103614523e-05
-1.86697132944687e-05
-2.42005803596469e-05
-1.23312173501026e-05
-2.19553403367578e-05
-3.68117878380462e-05
-2.67574107595344e-05
-2.11453271709497e-05
-2.07777570273278e-05
-5.34748536481669e-05
-4.8754050134714e-05
-2.57022045508408e-05
-2.37350697371228e-05
-3.88999378704526e-05
-9.38213375103508e-06
-3.73079057562315e-05
-8.60984690841205e-06
-8.44151521527907e-06
-3.78962628723975e-05
-1.40773583381667e-05
-3.02721213540299e-05
-4.90067282556719e-05
-2.74177434728548e-05
-4.97796348961581e-05
-3.22263383568027e-05
-2.57036036761928e-05
-2.78204190915032e-06
-9.32089510753715e-06
-3.6312858954784e-05
-2.98929735027222e-05
-4.85897604053464e-05
-1.63422146480085e-05
-4.46089218553264e-05
-5.96871644777963e-06
-2.58804095692425e-05
-2.60106633061601e-05
-3.28866329126818e-05
-4.95630077496315e-05
-2.26734422473227e-05
-3.97055767336731e-05
-3.47801710034189e-05
-2.49621256629687e-05
-1.93780594685327e-05
-1.51838296893933e-05
-1.31356187684423e-05
-5.46829598471884e-05
-2.8167747039618e-05
-5.43978250772378e-05
-3.4894156734838e-05
-6.40579623536143e-06
-8.3447267618152e-06
-2.16181449874973e-05
-4.98035671040233e-05
-5.15981058235233e-05
-1.67245979655321e-05
-4.24709339918997e-05
-3.91015547837517e-05
-4.16112981602675e-05
-3.58902462276648e-05
-6.71645046556807e-05
-2.75365229885941e-06
-2.3513529136218e-05
-6.06850907297996e-05
-4.97027006258585e-05
-1.13944327856581e-05
-2.42030630448548e-05
-6.92682380507896e-06
-2.38331834676416e-05
-9.11680327785078e-06
-3.10464589479054e-06
-3.19637043552061e-05
-4.27225396406964e-05
-3.41340599530814e-06
-2.47462677692356e-05
-4.02077054953693e-05
-2.68144861511257e-05
4.70743961789502e-06
-3.64382462426824e-05
-2.4374724161195e-05
-5.59940711844505e-05
-1.4576673065181e-05
-5.28655972244346e-06
-4.74263332210052e-05
-3.23427616491597e-05
6.14088533378621e-07
-4.5434347275581e-05
-3.0689184665264e-05
-1.58540338396436e-05
-1.18028478390078e-05
-5.54292625385703e-07
-3.65641118319452e-05
-4.19578565343104e-05
-5.57511038091258e-05
-1.6512403706316e-05
-4.48758609062449e-05
-4.80436630095976e-05
-3.73570398362384e-05
-3.30947367532038e-05
-1.82258302626124e-06
-4.77811112122053e-05
-3.61548223309997e-05
-2.57021675458774e-05
-2.95284114344422e-05
-1.08299162527731e-06
-2.41889770548046e-05
-3.42272211118068e-06
-5.43571626894987e-05
-2.24978439734715e-05
-4.84488890251521e-05
-4.7394127918798e-06
-1.33534888713052e-05
-3.50843881579493e-05
-6.31860522748532e-08
-3.61810752507544e-05
-1.10397582155394e-05
-3.56105628510189e-05
2.71678045055239e-06
-1.33781235543585e-06
-7.14461544495094e-06
-3.21752186289507e-05
-4.64974697322379e-06
-2.00930269481813e-05
-2.63881721527565e-05
-1.13555647621499e-05
-2.58276038952187e-05
-2.24395575529074e-05
-1.04483456353772e-05
-3.98062516981375e-05
-2.39968705859861e-05
-5.60608782629414e-05
-4.56088434595843e-05
-3.62311784177585e-05
-1.33946982814636e-05
-2.57460678291367e-05
-5.98773269743648e-05
-1.78478216301477e-05
-3.63095492887835e-05
-3.00475259244288e-05
-2.58185553994013e-06
-3.60103587460992e-05
-3.28667168803517e-05
-1.39707550695397e-05
-4.16705682156242e-05
-1.75972546019207e-05
-4.07433521810363e-05
-4.06404742401867e-05
-2.12294308901663e-05
-5.49054592478583e-05
-1.81703509693493e-05
-2.11978397443988e-05
-4.11445458712672e-05
-2.75586345809847e-05
-3.42468971372573e-05
-2.4486416682541e-05
-3.19997048247931e-05
-4.51264948103158e-05
-5.20562122298251e-05
-3.29355875876534e-05
-1.51868585934912e-05
-3.56951179951143e-05
-6.32748815082388e-06
1.39378353561507e-05
-3.88072226806911e-05
-5.8776110128623e-05
-1.64203583278726e-05
-2.44451304915975e-05
-3.95990133121218e-05
-1.51000333914892e-05
-5.57685959679165e-05
-3.58384817648307e-05
-3.14352966160687e-05
-3.32326329139312e-05
-1.77659245854726e-05
-3.37830636312721e-05
-1.00210063883235e-05
-4.7314632733407e-05
-4.68030347670326e-05
-2.76857736471293e-05
-7.0164356685997e-06
-3.6175508438657e-05
-2.17222169963296e-05
-3.64055134778392e-05
-1.40420354825912e-05
-3.3807372887712e-05
-2.65392769843026e-05
-8.14398115356536e-06
-5.34237790379113e-05
-1.50487252839329e-05
-6.81468852436023e-06
-3.43213446916074e-05
-3.29738951164292e-05
-2.18670618109677e-05
-2.23753513082232e-05
-9.59656482778146e-06
-2.27289276148498e-05
-3.32046842827759e-05
-2.93866669923377e-05
-1.30257285038232e-05
7.84192878471812e-07
-3.92354877422534e-05
-5.53982816667738e-06
9.74337797531365e-06
-3.97516946769923e-05
-3.11906347651521e-05
-4.9299220046432e-06
-1.73236819436707e-05
-3.00786309015997e-05
-2.5002402789988e-05
-3.29951039745747e-05
-2.13867537146982e-05
-2.28413068068804e-05
-2.55350571758099e-05
-3.64845284489667e-05
-4.78287901423256e-05
-1.53595255276647e-05
-3.59788702511689e-05
-1.03228198302075e-05
-5.85902935588832e-05
-3.25206374089434e-05
-1.85416206805092e-05
-7.27057854105235e-06
-2.47911562221095e-05
-4.02544262202137e-05
-2.9566643129178e-05
-5.77129572504541e-05
-1.70501114122261e-05
-3.01616538572624e-05
-2.34437697911414e-05
-1.99399793400728e-05
-5.14040046939412e-05
-2.26667598403899e-05
-2.92544368749445e-05
-4.31215785100668e-05
-5.73912570278949e-06
-3.26455670705204e-05
-3.33509063831013e-05
8.93414124340244e-07
-2.59503335493233e-05
-4.96137288004363e-05
-3.25899005911679e-05
6.54465264489774e-06
-4.41229113296035e-05
-3.41525258549729e-05
-3.59484573146224e-05
-2.89956806579652e-05
-1.98683397994521e-05
-3.52136426645773e-05
-2.7603753443883e-05
-3.80109672792015e-05
-3.41947451647673e-05
-2.99952446462426e-05
-3.70353557335777e-05
-2.33512791836485e-05
-1.32978432407122e-05
-1.91166267176847e-05
-6.29458175298381e-05
-3.67842947836351e-05
-1.23079319904378e-05
-2.46677665394674e-05
4.6495685629296e-06
-4.32229080251058e-05
-4.16796713255395e-05
-1.9794148721419e-05
-2.04732472752204e-05
-4.17809736479939e-05
-9.74237052713753e-06
-3.39202325139601e-05
-5.67518425120241e-06
-4.95069346824748e-05
-4.48872500902804e-06
-3.29961335323043e-05
-2.65354756804242e-05
-3.64241023948581e-05
-2.78642346894904e-05
-4.01219545629185e-05
4.65716019197004e-06
-1.744236754088e-05
-4.12521538419609e-05
-2.502304741333e-05
-1.18644718176677e-05
-1.53662777077372e-05
-2.81255683896645e-05
-6.31252318575686e-06
-3.28955566898101e-05
-3.18186097423406e-05
3.64590807317819e-06
-1.73131885825525e-05
-1.61181406364134e-05
-9.64467061676852e-06
-2.9192633167793e-05
-2.73449549228782e-05
-5.2183909174892e-06
-2.07497301678768e-05
-4.22075702343724e-05
-2.16826046782821e-05
-3.81657353608332e-05
-4.83196740245697e-05
-9.61568213249076e-06
-4.35616923787358e-05
-2.92288521715491e-05
-3.60134348477345e-05
-3.7555867086801e-05
-6.94033156283417e-06
-3.98102174605389e-05
-1.55584096735878e-05
-3.45061607080779e-05
-6.61514455525194e-05
-3.9318869373343e-05
-2.06744626925831e-05
-2.16178992275193e-05
-3.97291316385728e-05
-2.25248172816753e-05
-1.87730545798675e-05
-4.02770063793358e-05
-3.54252042378615e-05
-4.63837575527313e-05
-2.75458885039868e-05
-1.76494163418364e-05
-4.03162070377194e-05
-3.41954271048596e-05
-2.61848464628663e-05
-3.37547989940718e-05
-5.98991886180393e-05
-3.87298193095245e-05
-6.6520389854301e-05
-2.53714973810323e-05
-5.56262279707073e-05
-6.75717052526867e-05
-3.03004340731103e-05
-2.84922260015432e-05
-2.69299174418624e-05
-2.6485528789626e-05
-3.18604519364915e-05
-6.77567225993096e-05
-2.93575550616702e-05
-6.45949830487978e-05
-4.87192898861174e-05
-3.54723150435149e-05
-2.30109024660874e-05
-1.67826439728219e-05
-5.4392863056461e-05
-1.10267715034726e-05
-2.20825294511776e-05
-1.72230170431485e-05
-2.83797156838352e-05
-2.57669614843649e-05
-2.96078771788312e-05
-4.08428894658284e-05
-2.55117156650291e-05
-5.45231391403094e-05
-3.88327198219797e-05
-1.04076770364098e-05
-6.37135831236475e-05
-3.28505038437757e-05
-1.214443773271e-05
-4.31049237162879e-05
-3.49224925788979e-05
-3.55530295398026e-05
-3.08595694458692e-05
-2.75862426914451e-05
-3.68582258225238e-05
-3.02103306894285e-05
-2.61687650479996e-05
-2.74799598463413e-05
-4.16849917607893e-05
8.99969126353318e-07
-5.48917916942587e-05
-8.0010028051798e-06
-2.51967430348226e-05
-2.38209734434922e-06
-4.31496549576137e-05
-5.21643276069043e-05
-4.06688223880375e-05
-1.20221597558356e-05
-1.70193926552388e-05
-5.65984459388064e-05
-1.54799131910265e-05
-4.11238382530037e-05
-2.76113048271902e-05
-2.68298616294387e-05
-5.07604482741479e-05
-3.95443265249025e-05
-1.20413398191042e-05
-1.33174089031834e-05
-2.75208911018925e-06
-5.12085162797891e-05
-3.79229105143878e-05
-3.46217793291557e-05
-1.96676979393123e-05
-5.97975722671308e-05
-2.28499755399731e-05
-3.72804318240642e-05
-2.75526797305367e-05
-5.23268770271584e-05
-3.95952239106668e-05
-3.01046005999732e-05
-1.55250892286835e-05
-5.15429495940457e-05
-2.09541030484955e-05
-2.5696106022927e-05
-1.36761416383837e-05
-4.7032723034328e-05
-3.02444630885732e-05
-4.17987052159713e-05
-3.84254546954295e-05
-2.6178759423242e-05
-2.24505041480918e-05
-3.54263575637133e-05
-2.84071329905933e-05
-1.71633880260123e-05
-1.81774954227085e-05
-4.1702697399332e-05
-3.59167066886836e-05
-6.69626753829771e-07
1.83832407052005e-06
-2.69787840830393e-05
-2.19651124045704e-05
-3.65156782056741e-05
-3.58262188328699e-05
-5.46995394703255e-05
-2.91419097840993e-05
-2.5475160391511e-05
-3.30607775491983e-05
-5.963794139311e-06
-1.59363572097514e-05
-6.54514744946127e-06
-4.72191820851836e-05
-2.94538528160775e-05
7.44241138660588e-06
-3.05082716797822e-05
-2.71527079876184e-05
-1.81130144854713e-05
-1.13431684362025e-06
-2.2801994684431e-05
-5.54767921091793e-05
-3.12151397273777e-05
-9.98136203299095e-06
-4.19509431899115e-05
-2.32466129858037e-05
-2.13020112431704e-05
-2.27186702962064e-05
-3.59381505878696e-05
-2.33360791875045e-05
-5.12102570571312e-06
-3.54102067104427e-05
-2.88143751858045e-05
-1.04351322704568e-05
-1.0711428868753e-05
-3.86360093288641e-05
3.45990349740066e-06
-2.30435148753004e-05
-2.33954185322253e-05
-2.60937122086651e-05
-1.86138142554677e-05
-3.37285612717477e-05
-3.1232838594238e-05
-2.93310206771792e-05
-9.41035220994e-06
-3.67217699788572e-05
-2.69575662599219e-05
-3.59850716873784e-05
-2.82832200760504e-05
-3.16964987194638e-05
-4.36163345075991e-05
-3.77536761147259e-05
-5.35900909266764e-05
-2.86451951252094e-05
-3.62634122848459e-05
-1.15538631187322e-05
-3.02450854594777e-05
-5.08673535008499e-05
-4.0693145502822e-05
-4.00447346943701e-05
-2.69973478912049e-05
-8.28486734284501e-06
-2.52706444249641e-05
-4.25697052145572e-05
-2.02934517905121e-05
9.12162457037535e-06
-5.47313763336424e-06
-2.93569859082218e-05
-1.84714987332122e-06
-2.08429836598568e-05
-4.41341717054018e-05
-3.78083697575999e-05
-4.38347849341147e-05
-4.13785863545782e-05
-1.66905306408668e-05
-8.28365702978338e-06
-3.26085083206684e-05
-2.91972715829646e-05
-1.45996409920991e-05
-3.23579766171297e-05
-3.65451182184589e-05
-1.44292243014034e-05
-3.34940862600422e-05
-3.74180994395516e-05
-5.87498362861948e-05
-1.13596628568137e-05
-4.15762439197042e-05
-2.55837174010452e-05
-3.25499652625763e-05
-1.43141604739706e-05
-4.42201285558807e-05
-2.39858940098372e-05
-5.7876731442233e-06
-3.87970827123427e-05
-4.77652746181575e-06
-3.23420199555329e-05
-3.17784961061096e-05
6.63273309434831e-06
-2.50594319180895e-05
-3.14661888649493e-05
-2.22728751453117e-05
1.9594338594144e-06
-1.41471316143678e-05
-1.4839228156592e-05
-4.39249926104334e-05
-2.33521841856922e-05
-2.40721619639574e-05
-1.07659374680703e-06
-3.13874241534006e-05
-4.4737191207041e-05
-4.65404811013249e-05
-3.3008727900546e-05
-3.63615367913297e-05
-1.12928295100353e-05
-1.68263900404753e-05
-4.00349693580278e-05
-1.24202527085231e-05
-1.95699988750942e-05
-2.06053572790201e-05
-3.59795051811415e-05
-1.42096195475996e-05
-5.3761813043702e-05
-1.71713212600926e-05
-3.24636329407683e-06
-1.1726665261808e-05
-2.21255229957714e-05
-2.87267782447556e-05
-2.7874267155855e-05
-5.61046537748759e-05
-2.13781349270257e-05
-2.13568987638934e-05
-6.4630096734988e-06
-2.02429374473499e-05
-1.50691697561199e-05
-2.81477143545811e-05
-3.88446395936838e-05
-2.70716483544447e-05
-4.08052131772494e-05
-3.66970827444282e-05
-2.98664854712025e-05
-4.98649281173858e-06
-2.44337071149529e-05
-5.96590836721925e-05
-4.97279092031945e-05
-3.74890119649553e-05
-9.91440534803438e-06
3.27500274678027e-06
-2.17369745150304e-05
-5.8813598895337e-05
-3.40925195021264e-05
-7.13166737347179e-06
-1.94596863300582e-05
-3.44133526968265e-05
-2.33741523426232e-05
-2.46415993336182e-05
-3.26141895197779e-05
-5.52031154852534e-05
-3.3721427259054e-05
-6.37619420174637e-05
-2.17990151706592e-05
-6.0098689048427e-05
-3.66271893575087e-05
-2.91575284095729e-05
-2.84071501007078e-05
-2.67047259992836e-05
-1.54339146258897e-05
-2.60827640498669e-05
-1.68488675538377e-05
-2.76559890375464e-05
-3.12197252112958e-05
-3.92617549325452e-05
-7.50917250318491e-06
-3.97927419748981e-05
-4.26729714767654e-05
-2.49684583766703e-05
-3.34791666097422e-05
1.74425334118341e-06
-3.47728118775058e-05
-1.20118405050507e-05
-1.33065760481606e-05
-2.3643886589703e-05
2.0582052801531e-05
-4.33659762981447e-05
-1.47839409357869e-05
-2.5015382990263e-05
-5.00028677338112e-05
-2.80230423726096e-05
-3.43663093601176e-05
-1.36286073459164e-05
1.13544768093561e-05
-2.82462759392748e-05
-3.18371405991772e-05
-3.34380684781856e-05
-4.21680168950953e-05
-3.26187270179452e-05
-1.26327022821693e-05
-4.02823208539503e-05
-3.16732420395029e-05
-4.50767798967087e-05
-1.56732574113277e-05
-3.91084121375614e-05
-2.61842249106055e-05
-2.86523723313863e-05
-2.42165907341038e-05
-3.26478928837877e-05
-1.44456324238096e-05
-3.63041212624712e-05
-4.10952654752254e-05
-7.69201232938142e-06
-1.59571987770484e-05
-3.5972223661945e-05
2.21927270359288e-06
-4.11761216919088e-05
-4.46507121735459e-06
-2.90514403880851e-05
-5.57710637006226e-05
-5.50896271887115e-05
-4.71570631430001e-05
-2.26667436527496e-05
-1.78829953743101e-05
-2.09463188893916e-05
-3.6112043911581e-05
-2.39154275794588e-05
-1.72313445969872e-05
-8.4402651890837e-06
-3.109052468795e-05
-4.36115433007697e-06
-1.88273651047352e-06
-1.678995499818e-05
-2.23931303084113e-05
-4.27405303448439e-05
-4.6228463583719e-05
-1.17297909406473e-05
-6.42658462671924e-05
-4.61616130005881e-06
-8.11973997340675e-05
-5.6173898667621e-05
-5.23475588878326e-05
-2.26701632034756e-05
-5.02092666774497e-05
-2.40916225013219e-05
-3.22862715011111e-05
-2.41624424188953e-05
-9.23374361774458e-06
-1.35869022376291e-05
-2.619462987815e-05
-4.07084165335329e-05
-4.71726767349462e-05
-4.07034682465091e-05
-3.53817847397116e-05
-3.43820195398596e-05
1.21745087976108e-06
-3.46999101418747e-05
-2.52380293168429e-05
-1.85429444372818e-05
-5.30654411827391e-07
-3.6783351597011e-05
-5.70938911088937e-05
-2.33752143613041e-05
-2.6223079590135e-05
-4.36118203702014e-05
-3.37010210514036e-05
-2.42532165756361e-05
-3.37805475402937e-05
-1.44161640738319e-05
-2.52276113629154e-05
6.19007513161726e-06
-3.33512757960428e-05
-1.20252256832016e-05
-1.13019099553552e-05
-1.12808718296514e-05
-3.80289672789478e-05
-3.25854890572045e-05
-1.98339607738613e-05
-2.46676264392416e-05
-2.16454190899058e-05
-6.47807198210752e-05
-3.35881284013582e-05
-3.20047156848638e-05
-4.55215742465692e-05
-1.39864245542031e-05
2.85855082016893e-06
-6.42800170294752e-05
-2.04206251386309e-05
3.23022333089705e-06
-3.87656708447289e-05
-4.12963368413705e-05
-8.0246200984805e-06
-1.58822891745938e-05
4.10528607116616e-06
-4.18757563272282e-05
-3.19419558218127e-05
-4.26681490723816e-05
-3.49841930660314e-05
-3.35290348857577e-05
-3.03515584077471e-05
-3.98645814851512e-05
-3.97221997606634e-05
-3.59777499838099e-05
-4.08898145554744e-05
-2.0166212760371e-05
-4.03919591961345e-05
-2.72012145602693e-05
-2.29054531124286e-05
-3.186159290061e-05
-3.0796055155578e-05
-2.16513179060837e-05
-7.44759249828597e-05
-3.63938025509768e-05
-1.81775377131322e-05
-8.70491509968017e-06
-2.9929113535718e-05
-3.62917752854475e-05
-3.33400439292301e-05
-5.63475200222085e-05
-3.69921171619722e-05
-2.61997547730136e-06
-3.98832723559989e-05
-2.69334513238967e-05
-4.63689519469388e-05
-1.91997164687286e-05
-2.74794804494644e-05
-3.5614629262045e-05
9.16455328198015e-06
-5.78888392057738e-05
-5.73600985177874e-05
-3.5204776539369e-05
-3.05023967399251e-05
8.10029048478502e-06
-4.67181624646628e-05
-2.91772086501437e-05
-3.95790734640157e-05
-1.34063275660363e-05
-3.24783079381142e-05
-4.83042174251266e-05
-1.73963585018344e-05
3.63167825285207e-06
-3.9316040304575e-05
-2.21048970885013e-05
-8.70559536291729e-06
-3.721088026163e-05
-2.19195899636876e-05
-2.44528711611984e-05
-3.8202414042241e-05
-5.47160685511645e-05
-6.61585837737661e-05
-2.19703829217116e-05
-3.44210864770461e-05
-1.80749034499341e-05
-5.70091411356931e-07
-4.71746950080445e-05
-2.57667459287894e-05
-3.67296794057334e-05
-2.20851408097991e-05
-2.03078844363449e-05
-4.94515836539441e-06
-1.67694299769351e-05
-1.42483733044793e-05
-4.00201395846553e-05
-3.95376619695545e-05
-2.37303812664067e-05
6.45728430684603e-06
-1.91801871997966e-05
-3.06696680060755e-05
-2.36202432647923e-05
-7.655378941201e-06
-5.20998057231664e-05
-5.89334518087569e-05
-6.01851868173735e-05
-5.28453392153556e-05
-1.40900654655444e-05
-4.56580228308823e-06
-4.76108307972258e-05
-4.27631992294795e-05
-3.35203336632498e-05
-3.82493511316785e-05
-3.49486705378329e-05
-1.33549304740617e-05
-1.05749648173452e-05
-1.37850692626947e-05
-1.24910001647597e-05
-2.40987874635196e-05
-1.3456977032368e-05
-5.01639951361265e-05
-2.17881352018306e-05
-4.75333670778899e-05
-2.86689051110256e-05
-3.47200228095687e-05
-4.83440259879975e-05
-1.62494420426821e-05
-2.30711833629265e-05
-2.36176789460347e-05
-5.0873388203211e-05
-2.37511887295341e-06
-4.31156539498778e-05
-5.38846936339385e-05
-2.88529553330449e-05
-2.7437138636296e-05
-6.1785438537971e-06
-4.31348655690844e-05
-1.70400603526858e-05
-1.97129301907135e-05
-1.2233566340102e-05
-3.30510702620668e-05
-1.71281546942511e-05
-2.22085024412238e-05
-2.31462414920823e-05
-4.27254927922188e-05
-5.24314074032875e-05
-2.84809733838089e-05
-2.47820947945997e-05
-1.17249670049585e-05
-2.35989178131666e-05
-3.94724560375105e-05
-4.46966768992543e-05
-4.08566551263394e-05
-5.68925469676405e-05
-8.57824922800407e-06
-2.64068584015977e-05
-3.6944466305241e-05
-4.36311600272294e-05
-2.34892872697047e-05
-1.84387037126072e-05
-1.12291258722688e-05
-2.38124772337055e-05
-5.66643231640856e-05
-1.58452694281519e-05
-3.06654194238826e-05
-1.09788174005314e-05
-3.90006435386905e-05
-5.22822741795533e-05
-2.71919333193135e-05
-2.07151576518824e-05
-8.55383011794055e-06
-7.38556191222793e-07
-2.08050346122216e-05
-2.81824698339761e-05
-1.56359392491234e-05
-3.44134102237051e-05
-2.83340767438548e-05
-3.27355149550612e-05
-2.1217758289615e-05
-2.53600733881129e-05
-7.44502223836953e-06
-5.19138565118804e-05
-7.16673130536114e-05
-2.51058660168028e-05
-6.69698437847823e-05
-2.72705739994987e-05
-2.32553415373034e-05
-2.0909043356736e-05
-4.29274615558524e-05
-1.85851263468268e-05
-4.05709672803483e-05
-2.76688166371211e-05
-2.74891766699686e-05
-3.58143018963694e-05
-3.67058075513733e-05
-1.88087905837635e-05
-1.69024310954214e-06
-2.9188972705281e-05
-4.29865882958486e-05
-3.91968362245403e-05
-5.09982225296408e-05
-1.97096124030213e-05
-7.11311911997873e-05
-4.93838023402658e-05
-1.88568221850396e-05
-3.82003783502428e-05
-7.04757109707958e-07
-5.23055071033751e-05
-2.57417142077529e-05
-3.80312196455301e-05
-3.3774377857501e-05
-9.86371036938942e-06
-2.38584214234537e-05
-1.95343146574397e-05
-3.37134048908307e-05
9.60734265495327e-07
-7.04825601628075e-06
-5.64423398277909e-05
-5.55209021105179e-05
-2.7573208384045e-05
-3.22396896486115e-05
-1.26874842070467e-05
-2.16873795732679e-05
-2.09855144248998e-05
-2.45190705074521e-05
-1.74773148520985e-05
-8.87573294880377e-06
1.45940144887139e-05
-3.49342185000091e-05
-1.06363330483547e-05
-3.34999418657252e-05
-2.39292900770832e-05
-4.26516360822872e-05
-4.61413018267626e-05
-4.25177262833658e-05
-1.59244511155966e-05
-2.8808805462065e-05
-5.01886247169974e-05
-3.3101299786887e-05
-2.8664389575531e-05
-3.82475227372475e-05
-2.62296866719879e-05
-2.8218575005445e-05
-3.99733193459031e-05
-3.31544212093771e-05
-4.62408132091293e-05
-1.00287856503899e-05
-3.50059782317664e-05
-3.0778384555285e-05
-4.09254513490925e-05
-3.01095605104528e-05
-2.01939264586362e-05
-3.03130913801471e-05
-3.08713591994942e-05
-7.86455122164568e-05
-1.25104447478738e-05
-1.22632315639775e-05
-1.61856633118029e-05
-2.83936316252861e-05
-4.67473888940787e-05
-3.86206312154502e-05
-2.50678702511517e-05
-3.32227504344459e-05
-2.45892164447046e-05
-1.94009229934207e-05
-8.11352619841647e-07
-1.33065260991486e-05
-2.87624782441542e-05
-1.94733200864796e-05
-1.8359144113435e-05
-2.45780328509174e-05
-6.68011797314759e-05
-1.8656537125066e-05
-2.47382069296361e-05
-6.22422707035067e-06
-5.34826470926235e-05
-1.63490510469e-05
-4.86633581085744e-05
-1.4688082981457e-05
-2.42782444011212e-05
-3.07491659758441e-05
-5.64834378648668e-05
-2.72001200316171e-05
-3.35427045299768e-05
2.9232350961874e-05
-6.57885586546677e-06
-2.68502645699424e-05
-3.79780986590498e-05
-4.37778315211644e-05
-3.2346785560145e-05
-2.07899422180866e-05
-2.27261689316578e-05
-2.29729535077071e-05
-5.89514949234822e-05
-2.52253111291596e-05
-6.52876159180432e-05
-3.92080019306187e-05
-4.38149562089632e-05
-3.39898073330085e-05
-9.87358797873587e-06
-5.75958780565977e-05
-3.25613003115497e-05
-4.21458960500755e-05
-3.37948615238193e-06
-2.15364581266166e-05
-5.79585163803273e-05
-4.88953498443574e-05
-1.9740764022456e-05
-2.41344513965885e-05
-3.06929544534478e-06
-1.373050733108e-05
-2.38875844100887e-05
-1.71082105739526e-05
-1.78189222259076e-05
-2.55214570621665e-05
-2.39056526481825e-05
-4.17782992424869e-05
-5.61694700386261e-06
-3.28501018826725e-05
-4.34438076267247e-05
-1.89625307738628e-05
1.71022976161406e-06
-6.02859131555162e-05
-2.70157074576667e-05
-4.29934735267897e-05
-2.44273130349989e-05
-1.26620191102343e-05
-2.88460228449744e-05
-1.51389756927085e-05
-1.7624169147016e-05
-2.57857191979264e-05
-2.93620925878419e-05
-2.99966348917858e-05
-2.9723607249465e-06
-1.26875739199006e-05
-2.24140017150464e-05
-1.20939712410692e-07
-3.41703256107593e-05
-1.39442502799407e-05
-3.06915213511159e-05
-4.32215755202708e-06
-3.92037400596297e-05
-2.96491478052167e-05
-3.59851918934241e-05
-2.85183363068204e-05
-1.80901712019284e-05
-1.07176743585575e-05
-1.24262203330558e-05
-1.5012561410927e-05
-4.62320108704187e-05
-5.40829135514061e-05
-1.0720819077934e-05
8.35700372814834e-06
3.31948578759453e-06
-2.07052218745836e-05
-3.49931226535104e-05
-4.04115526069414e-05
-1.76321819251963e-05
-4.19149058473388e-05
-8.85941178968617e-06
-1.17373787313523e-05
-4.21943551146444e-05
-2.79403090003998e-05
-2.58160622799735e-05
-4.07804273734483e-05
-1.59685747361541e-05
-3.90379354843795e-05
-1.2518293725604e-05
-2.12902144217089e-05
-4.97659474059552e-05
-4.05424805491014e-05
-1.36122708410627e-05
-6.60587625997079e-05
-1.22837408017219e-05
-2.93130598481828e-05
-2.71731642527668e-05
-1.53925645305877e-05
-3.72771508763646e-05
-2.8433544764193e-05
-6.54085160668491e-05
-6.21984918978351e-06
-3.05289863599148e-05
-2.85138735005238e-05
3.62867731056837e-06
-3.10713448741919e-05
-2.73341103882953e-05
-4.1396144445017e-05
-3.15905307511121e-05
-2.32714654574535e-05
-2.97299963601213e-05
-5.60030846628509e-05
-3.61616875327909e-05
-5.7266250937651e-05
-2.73837162180667e-05
-3.4544466822775e-05
-2.02648858927986e-05
-2.29000099701628e-05
-2.58842227359355e-05
-7.01792388229007e-05
-3.13077652072391e-05
-3.18037876045254e-05
-3.23157064103314e-05
-4.26713356361325e-05
-2.01098915811391e-05
-2.79282593605429e-05
-3.7526321789237e-05
-1.11126413337112e-05
-3.46919417210588e-05
5.39907482555612e-06
-4.94312919892538e-05
-4.55249177873883e-05
-3.52314970037977e-05
-4.37607782559031e-05
-1.838112326358e-05
-2.71662529715072e-05
-5.26090116564956e-05
8.31441081868302e-06
-2.470035902169e-05
-3.73816534751335e-05
-3.74412093621517e-05
-1.86142064504687e-05
-5.81722358313843e-05
-8.5912393797938e-06
-2.34705587254893e-05
-3.95055266622157e-05
1.8444979848024e-05
-4.5422322297751e-05
-4.8526537135018e-05
-2.5050742321146e-05
-3.42846918104091e-05
-5.93983755958302e-05
1.42269240729672e-05
-2.47360241317607e-05
5.50796897109409e-06
-1.10942230149064e-05
-3.12497365771513e-05
-4.82012436351176e-05
-8.33169031728268e-07
-3.41938863836831e-05
-2.06113736596097e-05
-2.08731407303829e-05
-4.30164413370798e-05
-4.24172495686901e-05
8.47605617160025e-07
-4.28206104442165e-05
-4.96673775819242e-05
-1.70415676513931e-05
-4.94563802762222e-06
-5.43967260227428e-06
-2.29036871709207e-05
-2.1575534363831e-05
-1.71481978747206e-05
-1.82957013162389e-05
6.44081971618139e-06
-3.79713901399017e-05
-1.13503905548773e-05
-4.99515928895053e-05
4.0851879343783e-06
-1.17382534023847e-05
-5.20055691867776e-06
-3.26192806092438e-05
-1.8165702235245e-05
-3.51471060527459e-05
-2.65260861916777e-05
-4.18250490312309e-05
-1.326873932922e-05
-3.94887958077298e-05
-4.68535859007318e-05
-1.78528616122942e-05
-3.21501255725657e-05
-2.26547155291938e-05
-4.21923865438467e-05
-5.11739805416089e-05
-5.34842356761073e-05
-3.74182732239928e-05
-1.47230471111294e-05
-9.37789830327084e-06
-1.38680934025195e-05
-3.98052985380453e-05
-3.94310939638157e-05
-4.25709563035383e-05
-3.92835112365803e-05
-2.60320554572521e-05
-2.1399868728732e-05
-2.01993894701886e-05
9.91858914994431e-07
-4.84207745579521e-05
-2.7802658967553e-05
-3.78579634020549e-05
-2.57189036531894e-05
-7.44793420396229e-06
-1.97197404756645e-05
-3.68478460795181e-05
-4.05317613418044e-05
-1.69402156978191e-05
-2.3152145899564e-05
-4.51126256105821e-05
-1.30138026266753e-05
-1.29179604826549e-06
-1.15574071007661e-05
-6.41553118407031e-05
-1.14688326122487e-05
2.6702861011854e-06
-4.11002617052759e-05
-1.7821234357787e-05
-2.51818042043094e-06
-3.89384163815192e-05
-4.59187062502044e-05
-6.92836319241858e-05
-4.0664900900539e-05
-2.12298590535784e-05
-3.19400195684423e-05
-1.69457628450191e-05
-3.53776983052993e-05
-3.79369585940652e-05
-2.30208111799731e-05
-1.64434735418197e-05
-1.73077345788054e-05
-1.64894408571407e-05
-2.02195417870627e-05
-2.93328443857845e-05
-4.94823551815437e-05
-5.3732456497721e-05
-2.47590866238663e-06
-2.59714671598459e-05
-3.42611620865012e-05
-5.92295921271111e-05
-3.59948283706067e-05
-1.83776804088307e-05
-4.26797068597303e-05
-3.87614578774683e-05
-2.44470949368407e-05
-4.19049494578393e-05
-5.541232077824e-05
-9.5830711918911e-06
-1.174431560571e-05
-5.01455810607715e-05
-5.75887924562037e-05
-2.28070825732724e-06
-5.06072838284838e-05
-3.16449048414504e-05
-7.68775023210591e-06
-2.14432931820909e-05
-6.11182538377812e-05
-5.44943007543638e-05
-3.80234992505194e-05
-5.4844254626921e-05
-2.25859055237675e-05
-4.59284137342096e-05
-2.32122321942868e-05
-4.04406343176886e-06
-1.05289344529343e-06
-1.15598811715196e-06
-5.36812434060199e-05
6.05888136275461e-06
-1.96258617806293e-05
-2.54943293979272e-05
-2.36712177437861e-05
-2.73460696902172e-05
-1.5345145328325e-05
-2.91503654039305e-05
-8.38954215719655e-06
-1.6433199062544e-05
-2.65608269738049e-05
-1.5275523827381e-05
-1.20220319548515e-05
-3.58868182198626e-05
-3.32226938304111e-05
-9.77502434273698e-06
-4.85203034539118e-06
-1.54844944230188e-05
-4.76416288535098e-05
-2.46109633454748e-05
-3.87343077796354e-05
-3.11003274220395e-05
-1.91895755806216e-05
-1.54310765750799e-05
-3.59946820238751e-05
-3.20594824021172e-05
-3.60660461480212e-05
-1.75746646125075e-05
-8.07597936952983e-06
-7.31301082871203e-06
-1.85328539306914e-05
-2.7118833234959e-05
-1.39797753875599e-05
-2.19392257440247e-05
-4.99446337516224e-05
-2.3896154651315e-05
-2.76929385610459e-05
-5.21122186769074e-05
2.13178535092126e-05
-3.52819031723466e-05
-2.64064729252263e-06
-7.38175387161036e-06
-2.45178566160126e-05
-1.78756108810083e-05
-1.48769724710341e-05
-2.8005412370119e-05
-3.99656687191615e-05
-4.7253730072603e-05
-5.04280190015787e-05
-4.89854254302668e-05
-2.27247175266869e-05
-3.39855206321449e-05
-2.35980230853381e-05
-9.43746197322415e-06
-3.66200018906772e-05
-4.39236061401229e-05
-2.09426130345366e-05
-4.62718127801593e-05
-1.89073446776459e-05
-3.27741645623354e-05
-2.7843419807003e-05
-5.66531832938903e-05
-1.81999288731443e-05
-2.20208930311891e-05
-2.16193686916003e-05
-2.27490708251295e-05
-4.59198066033758e-05
-3.11352651534847e-05
-1.46532071619469e-05
-4.6211365991447e-05
-3.70085692296957e-05
-6.22107649472827e-06
-1.55439889640585e-05
-3.00587329037862e-05
-2.44973607124636e-05
-3.22297205616281e-06
-2.91361028443871e-06
5.38474435738025e-06
-9.41383065419666e-07
-6.77754951159051e-05
-3.46642404995271e-05
-4.29092032670545e-05
-2.86076518142341e-05
-4.62619558583244e-05
-4.09183893707933e-05
-9.91616473705685e-06
-1.23925086462486e-05
-1.73997036598009e-05
-3.47936655503906e-05
-1.73692803696578e-05
-5.51693798007065e-05
-3.20951888160959e-05
-1.51628896600576e-05
-3.14758978174526e-05
-8.9686382089056e-06
-3.44083484721767e-05
-1.41707021013733e-05
-1.76527017983648e-05
-2.96658017153089e-05
-3.81511908676222e-05
-3.33694815328226e-05
-4.60977983186646e-05
8.40460932600694e-07
-4.26732724643353e-05
-5.17812918591015e-05
-5.18943142240674e-05
-2.47373419923536e-05
-3.21420071897077e-05
-3.97167529341053e-05
-2.10873585093848e-05
-1.26998014385131e-05
-9.69271917414309e-06
-3.96451903302078e-05
-2.42982343995931e-05
-5.4363264068644e-06
-7.38689101502297e-05
-4.71102085638139e-05
8.89577072778571e-06
-5.12869181092795e-05
-2.59563895519412e-05
-1.67200063499449e-05
-4.31748423090735e-05
-3.56318361531124e-05
-3.07553677454326e-05
-2.45306387413619e-05
-5.14134688552088e-05
-2.02366948895985e-05
-5.4655119304637e-05
-2.18707438623495e-05
-3.09537508908779e-05
-2.12921726490996e-05
-1.34244074313676e-05
-2.22434249585624e-05
-5.13669684828701e-05
-5.69666398550667e-05
-5.29696482635612e-05
-9.09240346112719e-06
-5.2650273541781e-05
-7.77375014525944e-06
-3.30694818110134e-05
-4.73980931709918e-05
-4.38050676064042e-05
-1.93603610460693e-05
-4.48237800147953e-05
-3.69028129269907e-05
-3.85645619634508e-05
-6.51233717299569e-05
-5.10659914444907e-05
-3.12080923390045e-05
-4.20183573130842e-05
-8.37327159696496e-06
-1.49986078365334e-05
-5.79287111757055e-05
-2.21625382230208e-05
-1.14594313158707e-05
-4.51876996751633e-05
-1.10580790786855e-05
-2.38972348102799e-06
-1.99826203022663e-05
-2.4526917622701e-05
-3.2043265169673e-05
-3.6912138312294e-05
-2.73223143147021e-05
-5.16791763486634e-05
-3.49710759125598e-05
-2.91758099434594e-05
5.63524876012351e-08
-1.69068701418725e-05
-7.39046384114991e-05
-4.00893903976023e-05
-3.44472656963657e-05
-5.03604333896557e-05
-4.37586868254213e-05
-2.66281780615609e-05
-2.33711237748261e-05
-7.9564570107446e-06
-1.92414080279741e-05
-2.21928419512185e-05
-6.00581742924297e-05
-3.80476273159967e-05
-2.50100715249352e-05
-4.27949132003774e-06
-2.69832868598978e-05
-6.02219487446182e-05
-3.88093220079129e-05
-2.84022541035373e-05
-5.46795532704483e-05
-2.59518204531928e-05
-2.60580847188007e-05
-2.5478605156438e-05
-4.72413867748086e-05
-2.86344099313246e-05
-9.01359948131148e-06
-3.12244567436213e-05
-2.36386437698365e-05
-6.12060818170321e-05
-3.52090971253205e-05
-3.10089140631528e-05
-2.64212721759555e-05
-3.32162228526279e-05
-2.63505905980996e-05
-1.51860672658517e-05
7.62601182743386e-06
-6.32141803106378e-05
-1.2451806641986e-05
-4.65995561763238e-05
-3.64069448912594e-05
-3.88357449953301e-05
-8.52508103998771e-06
-5.12701969180647e-05
-1.4406230619221e-05
-4.7092130016081e-05
-3.25336768718936e-05
-3.86898195863862e-05
-4.38253856513409e-06
-1.00550126064133e-05
-6.70540420824164e-05
-1.77699862581872e-05
-3.88442353091526e-05
-4.16883594388077e-05
-6.43400423997297e-05
-9.15457353284016e-06
-3.11483389674475e-05
2.11028257743838e-06
-1.67545444234636e-05
-1.86513318901548e-05
-2.60664970425349e-05
-4.87835453745562e-05
-2.02784836530173e-05
-3.70993313354816e-05
-3.87808057558045e-05
-3.23935224081264e-05
-3.53133726596437e-05
-1.48620407226237e-05
-4.39970620462095e-05
-1.1799171149338e-05
-5.92840041797457e-05
-2.0253463447365e-05
-2.11526370189736e-05
-9.19856789451399e-06
-4.57005198849474e-05
-2.74171079212034e-05
-2.50132924032816e-05
-2.64059288764082e-05
-2.41101640857371e-05
-2.67854349957251e-05
-4.09000902236798e-05
3.64477186120069e-06
-8.3286247816274e-06
-2.61223374985688e-05
-4.6455140178732e-05
-2.62734551226944e-05
-3.94100479022976e-05
-3.01414622234469e-05
-1.47369297517164e-05
-3.22945370591442e-05
-4.68094473435734e-05
-1.41307687957332e-05
-3.69474132750631e-05
-3.74504524942737e-05
-2.20757780172459e-05
-1.17321354155175e-05
-2.6145309150809e-05
-1.85482071954295e-05
-1.48821729031208e-05
-5.56987243778852e-05
-1.77177218513209e-05
-4.06600297800943e-05
-4.03953987679462e-05
-1.1307798775301e-05
-3.69082364930592e-05
-4.25122005274183e-05
-1.31813885935821e-05
-2.26818374922707e-05
-3.25781340695042e-05
-5.5063584478243e-05
-4.25412538725211e-05
-4.95684290263667e-05
-7.43491669902202e-06
-2.53748668484704e-05
-3.68337585478187e-05
-3.95677935742332e-05
-3.87593598906774e-05
-3.46700734710262e-05
-2.25811072593949e-05
-2.73715309031136e-05
-9.44042152329159e-06
-2.45242400130958e-05
-5.28231835403632e-05
-2.3748602237458e-05
-5.13515493989633e-05
-2.29964287118952e-05
-4.81607712063288e-05
-4.93775222749432e-05
-4.18727180043736e-05
-2.98508709019674e-05
-2.47724846228803e-05
-2.93281424337203e-05
-4.17494372382847e-05
-3.00385465767684e-05
-3.27624023604962e-05
-8.12809571150848e-06
-6.15745293482834e-05
-1.92877359677574e-05
-8.07088297707942e-05
-1.35963680790013e-05
1.42738583401932e-06
-1.5111591446313e-05
-4.6316847280789e-05
-3.53359271103353e-05
-4.02271634495177e-05
5.7895023487443e-06
-6.20099488866388e-05
3.895983928089e-06
-4.33946757918242e-05
-3.19028911292826e-05
-4.65993354354806e-05
-4.51375862418775e-05
-6.14899570005576e-06
-2.08687645101851e-05
-2.26933331415873e-05
-7.55991025901061e-06
-1.2791799383022e-05
-5.92770890428133e-05
-2.83395916476868e-05
-2.73086567846695e-05
6.57898130273756e-06
-1.60050563007163e-06
-4.74650269428506e-06
-1.72600360541785e-05
-1.31819705208976e-05
-3.41441683573185e-05
-3.20790480426123e-05
-1.03841660002321e-05
3.47552756733216e-07
-2.58221187068275e-05
-6.44895028454261e-05
-3.29088223142333e-05
-2.95980988800443e-05
-2.9028192785048e-05
-2.40878656144855e-05
-1.3630125278034e-05
-5.95269063957401e-05
-1.71834290895685e-05
-2.4546401459789e-05
-3.45125342108137e-05
-1.04380923519216e-05
-6.62357081791222e-05
-2.80697526855253e-05
-4.73260509571546e-05
-2.50422701608788e-05
-5.49280182794601e-05
-2.66601686735049e-05
-3.5595185725215e-05
-3.04371465696145e-05
-2.94483301506028e-05
-1.16926839837446e-05
-2.18228472319611e-05
-1.90570584799449e-05
1.16818335421438e-05
-6.23426072868319e-05
-3.05641702721244e-05
-4.27585065965749e-05
-5.41166778725515e-05
-8.95349339527705e-06
-3.36092471207503e-05
-2.30729495413736e-05
-5.0812185073034e-05
-1.31132720349598e-05
-1.58742673609544e-05
-2.40835978870213e-05
-3.40311196933386e-05
-5.69665378933408e-05
-3.52704319978292e-05
-2.69802844858456e-05
-1.91812363871222e-05
-3.47695151120503e-05
-5.65574751372613e-06
-4.21225934141901e-05
-3.4789524328736e-05
-3.22126639365882e-05
-5.08100828942524e-05
-2.60428060258023e-05
-8.88083651333399e-06
-3.8985628841568e-05
-2.4972570923801e-05
-4.52801959748514e-05
-4.58561949777884e-05
-1.87154821256866e-05
-3.55027520235954e-06
-4.10794819141225e-05
-2.89523061933596e-05
-2.90663054098041e-05
-2.12672305175522e-05
-3.8014514361435e-05
-5.43427307144344e-05
-1.83165215503594e-05
-1.51419362114282e-05
-1.53433935344327e-05
-5.13436999055246e-05
-2.8798804602142e-05
-4.43083736020406e-05
-2.37722016312048e-05
-5.3546235427778e-05
-5.04597465993269e-05
-3.43244839029313e-05
-4.23113890111204e-05
-4.28478078628253e-05
-3.90691804523756e-05
-4.30876579133756e-05
-3.81258068551528e-05
-3.20721610524811e-05
-3.5783313963626e-05
-4.31785093972555e-05
-3.40226524470491e-05
-2.79230431257817e-05
5.02636470070983e-07
-3.57966499463633e-05
-3.23307717526523e-05
-1.43502925382142e-05
-4.01181593799238e-05
-1.4437732909264e-05
-4.2175164403705e-06
-9.78888979901439e-06
-8.13726661809314e-06
-2.88798024227347e-05
4.069462112079e-06
-1.09328627773647e-05
-4.08757724038953e-05
-5.65130544200996e-05
-3.38178247179973e-05
-5.73225550739817e-05
-4.22087136474917e-05
-5.26825906259381e-05
-7.94674121478527e-06
-4.67884715325439e-05
-4.98415104778004e-06
-1.13857098182749e-05
-3.90584250336594e-05
-3.12380154793534e-05
-4.39151053940677e-05
-2.94201728224175e-05
-3.72999991240897e-05
-2.72201551921676e-05
-2.80940705793763e-05
-3.63229015873593e-05
-5.17321351859688e-05
-4.86143736240214e-05
-3.55940633822275e-05
-4.990209531655e-05
-1.53844218029371e-05
-6.65313602502792e-05
-3.42709668740507e-05
-4.22691858395486e-05
-5.80338320772796e-05
-4.01877748058763e-05
-3.6030278242125e-05
-5.87420078799103e-05
-4.74945024819089e-05
-4.73789980588833e-05
-5.92447544223303e-05
-3.51180871731977e-05
-3.65664529011309e-05
-3.57068309970377e-05
-1.25116823731783e-05
-4.9442745802048e-05
-2.56933617928483e-05
-5.37999330895018e-05
-2.37666870580697e-05
-3.98352574957223e-05
-5.38405650116058e-06
-1.61724928461512e-05
-5.15841020318401e-05
-7.83526539631407e-07
-4.76369247514973e-05
-1.26092355460803e-05
-2.97866101412897e-05
-3.9142856582489e-05
-4.59403731299931e-05
-5.35189942676632e-05
-4.86872800397493e-06
-1.90468537457596e-05
-3.85460676921777e-05
-3.38053366361783e-05
-1.97323514442597e-05
-1.71503621673055e-05
-2.58712870781285e-05
-1.60604829472044e-05
-4.21567612865031e-05
-3.69282747797641e-05
-2.12424494911884e-05
-3.65993747895879e-05
-2.79420342454324e-05
1.30792485106813e-06
-3.46398234982954e-05
-8.89501740143966e-06
-5.94126337457007e-05
-2.65553998470304e-05
-3.0899395621644e-05
-5.44795999679765e-05
-2.9229905568827e-05
-4.08079976740982e-05
-5.50352554032954e-05
-1.51459705199976e-05
-4.17862160392449e-05
-3.99669043520002e-05
-1.53429913237264e-05
-3.42004939314101e-05
3.84979356789036e-06
-3.07635825606193e-05
-4.7247620688219e-05
-2.35849368874991e-05
-2.21096843642139e-05
-1.74891229489051e-05
-3.92376679431379e-05
-4.28309588075084e-05
-3.29354373733604e-05
-1.92117131470318e-05
9.27450816878785e-06
-8.54367923386793e-06
-2.65414986670813e-06
-4.43925375098055e-05
-1.95249721332413e-05
-1.75894889517726e-05
-2.33764045242459e-05
-4.33643306503797e-05
-5.25129261681147e-05
-5.39798270039846e-06
-6.72671749837322e-05
-2.52018921615272e-05
-2.85828420346481e-05
-1.66538080586339e-05
-4.58305173600335e-05
-2.49079158072324e-05
-3.78379650187412e-05
-9.18438022351627e-06
-1.86772772741729e-05
-4.15327171593492e-05
3.73723313075477e-06
-5.05676198213095e-05
-2.87350235748235e-05
-1.89922357966096e-05
-3.04178893409636e-05
-2.80991610455363e-05
-6.23502824876796e-05
-4.55689058208355e-05
-4.090410919695e-05
-1.15425247414204e-05
-2.57308139931994e-05
-3.30941117442427e-05
-3.29101340675914e-05
-2.4267922189638e-05
-4.94711452534252e-06
-5.96524515504207e-05
-2.3582016893001e-05
-7.23328766673957e-06
2.34973976952439e-07
-4.01780439631512e-05
-4.3469303845375e-05
-1.68767482348233e-05
