# Supplementary material for: Research on computational propagation and identification of mine microseismic signals based on deep learning
Source: PLoS One. 2025 Oct 22;20(10):e0334641. doi: 10.1371/journal.pone.0334641 (PMC12543183; doi:10.1371/journal.pone.0334641)
Supplement: S7 Data — (ZIP) [file pone.0334641.s007.zip › 000100900001639.xlsx_0.txt_24.txt.txt]

-1.75162913854928e-05
-1.96722714949554e-05
-1.61811394988671e-05
-2.66411194462446e-05
-4.06083240883424e-05
-4.8727913680705e-05
-4.33489497021147e-05
-3.29100461200512e-05
-3.13297791057888e-05
-2.27347483371271e-05
-2.93103414913806e-05
-3.93723954503908e-05
-3.93616444349811e-05
-3.68939698590483e-05
-2.68676939453821e-05
-1.70746592158253e-05
-3.14404879086227e-05
-3.1922071267186e-05
-6.46678389861804e-05
-4.23098348594129e-05
-1.70039366959475e-05
-2.77995513580761e-05
-2.7796799102536e-05
-5.91348349532922e-05
-6.41157406031748e-05
-4.02468009463412e-05
-3.91502366868892e-05
-1.02797547872368e-05
-3.92569940870786e-05
-5.41299007601051e-05
-5.06246631441076e-05
-1.33241853668944e-05
-4.19784807243084e-05
-3.98560463044227e-05
-5.49278503291233e-05
-5.40121032313402e-06
-2.52329500393664e-05
-1.78431960247656e-05
-2.87054239663672e-05
-5.97171971662907e-05
-2.58377127211126e-05
-3.91862085460369e-05
-6.03706612040113e-05
-1.88276267427198e-05
-7.55502066055954e-06
-3.66814901590755e-05
-3.1740538848421e-05
-2.93232359449566e-05
-3.41519713531572e-05
-3.34429424784753e-05
-1.96493617260446e-05
-2.40365186202865e-05
-3.34885286948076e-05
-2.82997932189757e-05
-3.61904828915353e-05
-7.57473557212902e-06
-4.84713408329269e-05
1.30057449438184e-05
-7.63805279399089e-06
-4.023030575945e-05
-1.59724299274263e-05
-4.3813404680278e-05
-2.20117441949762e-05
-2.83502855657431e-05
-4.07652098571354e-05
-1.48703216469486e-05
-2.34500685363257e-06
-2.86624013296586e-05
-1.08316055141671e-05
-4.98362111714171e-05
-3.46631561092302e-05
-3.07413041858e-05
-1.79903061778629e-05
-2.183067528548e-05
-4.56947227094312e-06
-1.83859823638492e-05
-2.0161462207823e-05
4.18678898306372e-06
-4.22658920012134e-05
-4.25304191582715e-05
-1.84334038540466e-06
-4.40231944342264e-05
-1.12301103287613e-05
-1.13217521781793e-05
-1.23363175088499e-05
-6.53549368063971e-06
-1.80288167090959e-05
-1.3940309647927e-05
-6.36842397219271e-07
-1.61936883990188e-05
-2.68739351901555e-05
-2.80326704484875e-05
-2.76975516525154e-05
-1.52098376808488e-06
-2.51344025450151e-05
-2.2410081691498e-05
-3.55171711190313e-05
-4.87776178712712e-05
-2.1086084174518e-05
-4.02196684981676e-05
-5.05464498717358e-07
-5.02124020199243e-05
-1.56148323247927e-05
-3.82624768464933e-05
-4.95178154621322e-05
-3.27854124760364e-05
-2.25040149712258e-05
-1.56338341363681e-05
-9.66156779810735e-06
-2.66980248574944e-05
-2.62615997862337e-05
-4.36276146193713e-05
-1.60774267771353e-05
-4.73593606656513e-05
-2.51638763630408e-05
-1.98008707738965e-05
-3.12021641001415e-05
-3.82767051035631e-05
-1.90234991201775e-05
-4.5006630460833e-05
-6.83713795801213e-05
-5.09288503459709e-05
-2.43296090626219e-05
-7.65162830668667e-06
-2.74581720484056e-05
-1.96502496153016e-05
-2.6025912226559e-06
-3.54362326282211e-05
-3.10645642290467e-06
-2.37384068026092e-05
-4.20560799465343e-05
-4.708602584747e-05
-4.56882422210319e-05
-2.00060822848952e-05
-6.12681855751597e-05
-7.12741804933231e-05
-5.87627892594321e-05
-1.2617111302725e-05
-3.26082892203325e-05
-2.42286743178469e-05
-2.12215881596717e-05
-5.77829151484288e-05
-4.19335659300056e-05
-3.61161031979982e-05
-1.58783380557833e-05
-2.85029039711657e-05
-3.68059137610804e-05
-1.4794702137602e-05
4.56572618145288e-06
-3.34141877257351e-05
-3.0837154763278e-05
-1.09761325000137e-05
-2.41167604334896e-05
-2.44911484815881e-05
-2.96289877869962e-05
-3.13556496296967e-05
-2.31760608698236e-05
-2.04850418851217e-05
-2.68572009783251e-05
-2.23185563042668e-05
-1.03508965511803e-05
-3.20283119475659e-05
-2.31671785060745e-05
-2.30023581050773e-05
-1.586509870737e-05
-2.78827409274843e-05
-4.31266024113115e-05
-3.18650753760714e-05
-1.15417174331208e-05
-2.76752116354639e-05
-9.00441914578991e-06
-4.03382358019983e-05
-1.55191417890389e-05
-1.72699662897815e-05
-2.34705481732065e-05
-4.75294174588744e-05
-3.86604968153623e-05
-7.20269468885535e-05
-3.0211712097736e-06
-2.09168592999326e-05
-3.30621357562253e-05
-3.65075119001412e-05
-5.30219144501802e-05
-6.72592714203652e-06
-4.17100790845053e-05
-1.95329370575713e-05
-1.50591416840574e-05
-2.34682272289492e-05
-1.6633313773946e-05
-2.97418709347837e-05
-2.55445730067404e-05
-2.59031011717473e-05
-2.80214294057683e-05
-3.19017333711096e-05
-2.28264848357258e-05
-5.05151155386155e-05
-4.70193177039018e-05
-4.12290599395628e-06
-3.82955721579704e-05
-2.46883822263125e-05
-3.87645528190191e-05
-2.18217074894974e-05
-5.65465875016597e-06
-4.12494576189261e-05
-2.39215605663705e-05
-2.51701624491822e-05
-3.30818551809283e-05
-2.72735878014711e-05
-2.49019257719993e-05
-3.17032608744149e-05
-1.90186628259832e-05
-1.45986982244969e-05
-3.08345775711387e-05
-5.1860814702409e-06
-1.0926141976032e-06
-1.68985812079347e-05
-2.63805002566856e-05
-1.40730260482995e-05
-5.09565333043403e-05
-4.3210090579358e-05
-7.97440165604127e-06
-4.38469401703833e-05
-2.10551967756277e-05
1.48556754477136e-05
-9.13861592677275e-06
-3.68570815556203e-05
-1.6499643994148e-05
-2.61170211758345e-05
-2.92124374122031e-05
-5.15835804655304e-05
-3.0808340819622e-05
-1.46746011219273e-05
-1.4204073092447e-05
-2.36388285787182e-05
-3.40221312759502e-05
-5.51916473861924e-05
-3.24262729112463e-05
-3.45766451957322e-05
-2.54017002073103e-05
-4.70759404932511e-05
-3.14064968704304e-05
-7.87629080441624e-06
-1.8563911955266e-05
-5.83862870920084e-06
-4.08328294328136e-05
-4.39333130936243e-05
-1.19368409877691e-05
2.13810233497597e-06
1.55657283817165e-06
-6.99801049707154e-06
-2.8665796315004e-05
-2.78914438056925e-05
-2.9983419980496e-05
-8.63125262315845e-06
-9.87578310648475e-06
-2.11077485337112e-05
-4.91718545502462e-05
-2.34754266626351e-05
-2.87405616086592e-05
-2.75315283096944e-05
-1.58257716310197e-05
-4.03954189150012e-05
-4.85889091593518e-05
-3.10720895808896e-05
-3.28618417991654e-05
8.94447250665216e-06
-5.37979211088571e-05
-1.00321978912871e-05
-3.53515754514891e-05
-4.20094960527288e-05
-2.24146424073588e-05
-3.66418263012464e-06
-2.01753561959159e-05
-3.00924823336375e-05
-3.54422830410568e-05
-3.74602121799229e-05
-4.79525538305698e-05
-1.91878255888073e-05
-1.11768764313202e-05
-2.49772640753965e-05
-3.19310093534496e-05
-6.18121672840607e-06
-3.88033248959773e-05
-4.43716138147251e-05
-4.55058192220531e-05
-1.34954285359337e-06
-5.00927365134388e-05
-1.67826791123547e-05
-3.75162712887535e-05
-2.72645405511917e-05
-2.07996216579345e-05
-3.60395384089006e-05
-3.10509056677633e-05
-3.21567657905981e-05
-6.33143576719722e-06
-3.10603933112481e-05
-2.45042761621902e-05
-5.10398942475576e-05
-3.82196052182826e-05
-2.57729332590017e-05
-1.25267503219077e-05
-1.14462494480765e-05
-3.4914650031178e-05
-1.18765124233809e-05
-2.50317886474438e-05
-4.30590989950385e-05
-1.49988059489973e-05
6.96805889651651e-07
-1.16230400150669e-05
-1.92270182347309e-05
-9.62545224609976e-06
-2.77853368123703e-05
-5.44153156102511e-05
-1.92267567608859e-05
-7.42258165703826e-06
-1.60383854693874e-05
-3.43994630975665e-05
-3.08144336861803e-05
9.78704224862249e-07
-2.69658618216693e-05
-1.07520510704312e-05
-4.07317206204978e-05
-2.26090728118753e-05
-2.70450184204072e-05
-4.15464194826217e-05
-8.94621714941569e-06
-1.92342383019005e-05
7.03331322460553e-06
-6.56839825081285e-06
3.85891878612578e-06
-5.45685859682896e-05
-6.52481657806975e-06
-5.50305499233431e-05
-2.15271969168568e-05
-2.73496586013929e-05
-3.55388693588078e-05
-4.71812485706487e-05
-5.1270014842036e-06
-3.7692026242746e-05
-6.28016320929811e-05
-3.51909146087314e-05
-5.45411321501176e-05
-6.06437730724619e-05
-6.01468780064236e-05
-2.83209406963591e-05
-4.52610389044329e-05
-4.12043275376094e-05
-5.42196424545966e-05
-1.74988910395196e-05
-1.90286747268983e-05
-3.27677372617577e-05
-5.84620508410597e-06
-1.23743122821535e-05
-1.28551297727994e-06
-2.48691275616731e-05
-3.63778184217329e-05
-1.25198221851626e-05
-4.06362487003338e-06
-4.85019152063855e-05
-3.78523871635153e-05
-5.12435045077901e-05
-2.49488247546366e-05
-3.81363341329711e-05
-2.523540662847e-05
-3.9682014360957e-05
1.18256572060505e-06
4.44907614461917e-06
-4.65810349940188e-05
-3.04593503976929e-05
-9.07823654588374e-05
-3.19291994952807e-05
6.68770305985502e-06
-2.59795120973646e-05
-2.38853435133816e-05
-3.86886460216608e-05
-5.90926716837023e-07
7.54575350973292e-06
1.42688052661357e-05
-3.43243282427639e-05
-3.16879230153193e-05
-1.45486961441042e-05
-2.07984714059468e-05
1.192303811163e-05
-3.04504792053353e-05
-3.03050219494811e-05
-1.53453072455048e-05
-4.33720500688746e-05
-1.0090242824438e-05
6.91861339584709e-06
-1.9442832113824e-05
-2.81488911958133e-05
-3.14823698685908e-05
-1.90205499203326e-05
-3.33709100042335e-05
-2.14173269334039e-05
-3.38359286839415e-05
-1.59109969537739e-05
-2.20969137094084e-05
-2.37239868124725e-05
-1.40521650428363e-05
-1.73877280255525e-05
-5.30890019041948e-05
-5.80105040960677e-05
-4.89862722160284e-05
-4.70923160599045e-05
-3.77721473294352e-05
-4.31506001184458e-05
-4.14246042345026e-05
-2.31161602472641e-05
-2.44963815203767e-05
-5.15662934207038e-05
-2.10943112003823e-05
-1.14330551772154e-05
-4.40833975170432e-05
-1.06762767219811e-05
-1.10807878073247e-05
-5.00512384005988e-05
-3.14138642928248e-05
8.98627479551891e-06
-2.40651001244353e-05
-5.19469854515746e-05
-2.88392736379348e-05
-5.59086444824919e-05
-2.3129016507384e-05
-1.74712907570576e-05
-4.80013777794047e-05
-7.92508850767083e-05
-3.70570646854074e-06
-6.02028198479914e-05
-6.11387010856805e-05
-1.87364216575354e-05
-2.2161306385516e-05
-4.43898936625488e-05
-3.04585403043447e-05
9.1109961069775e-06
-6.10743849427648e-05
-1.82160281234742e-05
-3.80141596992205e-05
-2.45848107414557e-05
-2.11752484128173e-05
-9.07367240620268e-06
-1.88991787952893e-05
-3.0476243504734e-05
-2.11093728181484e-05
-3.29442504901082e-05
-6.79379258655796e-08
-3.80196653331051e-05
-2.70138061521832e-05
-1.32826559474656e-05
-4.43624832654284e-05
-5.44986828715377e-05
-3.29999418216218e-05
-4.40595576438933e-05
-1.35605096502403e-05
-2.14149326779905e-05
-2.6580798916673e-05
7.44993947558351e-07
-7.53081271576927e-06
-3.83528984091402e-06
-2.10547865989689e-05
-6.25494845522877e-06
-1.7408639082094e-05
-1.75552797895208e-05
-3.61538092265057e-05
-5.27572342119518e-05
-3.10166200490411e-05
-3.61593802453803e-05
-9.39503710616078e-06
-2.54279751879147e-05
-3.26588608281079e-05
-3.76048501992736e-05
-1.02889877537968e-05
-4.67885913517084e-05
-5.62908604678458e-05
-1.78942815912147e-05
-2.06543659369461e-05
-3.39782370002984e-05
3.0709926417148e-07
-3.4679325245642e-05
-1.83135037654633e-05
2.12838529724506e-06
-5.19070434845921e-05
-5.85679171647831e-05
-3.44886427299114e-05
-1.75371421979812e-05
-2.612095030475e-05
8.77311121142438e-06
-8.0666247466674e-06
-2.73475316295827e-05
-2.64528644907667e-05
-1.42530938748146e-05
-1.52317813458022e-05
-3.17851888554467e-05
-5.75979448092271e-06
-5.03670915765108e-05
-3.40200594231645e-05
-1.52788560603981e-05
-2.59677237865044e-05
-2.98563397394395e-05
-1.69838100555943e-05
-6.53174393919597e-05
-4.35955987319432e-05
-2.64624712516539e-05
-2.71059117232101e-05
-4.18876998937957e-05
-4.12355574802754e-05
-3.13501372232268e-05
-2.59236720855442e-05
-1.63375833869053e-05
-3.72371113236574e-05
-1.1476979152644e-05
-2.27324212592714e-05
-1.69546768759912e-05
-3.26585667279153e-05
-1.47672289020838e-05
-1.71499162761644e-05
-4.43922635221457e-05
-6.46491244708384e-05
-4.76927802660993e-05
-3.14763203560331e-05
-2.50644875776447e-05
-1.77934772288746e-05
-2.01476215939963e-05
-4.71023198643022e-05
-1.78067197104066e-05
-4.23641285567085e-05
-4.14616262618678e-05
-5.48016581940003e-05
-2.43119996206155e-05
-2.52319189395025e-05
-1.93814617205674e-05
-2.92930630467947e-05
-2.26116923681471e-05
1.31830134979199e-05
-3.07720216070248e-05
-2.06744217173167e-05
-3.71522692360399e-05
-5.9447422665262e-06
-2.34489243821569e-05
-2.48433223980162e-05
4.88861502154895e-07
-3.35256202423163e-05
-5.98798065979225e-06
-4.44556047701819e-05
-3.15533418693463e-05
-1.72339939884713e-05
-2.6626452319365e-05
-2.11767266383938e-05
-2.68012004192889e-05
-2.23877955534194e-05
-7.89155074893625e-06
-1.33450243190297e-05
-2.01713600026054e-05
-2.33613111612917e-05
-4.81954966525256e-05
-3.91308962504745e-05
-2.30275540089614e-05
-2.84659791100362e-05
-4.10285443471613e-05
-2.97347528344335e-05
-3.59519138446332e-05
-1.97129321946292e-05
-3.89602293618191e-05
-2.21153819780774e-05
-8.78817917460358e-06
-5.04856976919994e-05
-9.76174038741825e-06
-2.59323656070041e-05
-3.31431715124844e-05
-3.57138093519529e-05
-3.30872411305208e-05
-4.99766436278017e-05
-1.07632417406779e-05
-2.64271860199501e-05
1.85024115969692e-05
-2.59364306102434e-05
-1.6773272217922e-05
-1.65708761895645e-05
-3.17947681285145e-05
-2.92509284190609e-05
-1.25925134711284e-05
-2.70452184992266e-05
-3.79012950806759e-05
-3.58807014348927e-05
-7.49033542336172e-06
-4.26984077331504e-06
-1.91693131014116e-05
-2.83227148441037e-05
-1.99844229627037e-05
-1.83629480606278e-05
-1.16214008406564e-05
-3.777525994605e-05
-5.14464970664943e-05
-2.60562095567313e-05
-4.27190308980052e-05
-3.20983061882311e-05
-1.72725090058281e-05
-3.58920308556562e-05
-4.06313549708114e-05
-2.76324046642342e-05
-2.47401836783139e-05
-2.47817387330678e-05
-3.15707213196423e-05
-5.38866007837429e-06
-9.93441491701824e-06
-3.03309004591007e-05
-3.84088433029191e-05
-3.67726631798942e-05
-2.8315720430437e-05
-1.40903975892192e-05
-4.70415925729165e-06
-5.7508792245249e-05
-2.29666996734245e-05
-5.75410471149451e-06
-3.90504883471281e-05
-1.1778620766184e-05
-1.57166719179294e-05
-5.05800560749636e-05
-1.05389658005378e-05
-1.36622423142144e-05
-2.2432568026996e-05
1.59948023508478e-06
-2.32523378689502e-05
-2.8039287190623e-05
-1.25988899376087e-05
-4.91567212712876e-05
-7.82111737156298e-06
-4.82945492087881e-05
-2.43811352087586e-05
-9.99331908655279e-06
-8.57823961616451e-06
-1.3364096319158e-05
-1.20633348580767e-05
-1.21935011965198e-05
-1.4526044197508e-06
-3.43276376102885e-05
-3.90338519340393e-05
-4.39759710915552e-05
-2.62038654529715e-05
-2.8465600450049e-05
-4.84210892763732e-06
-2.25879362879296e-05
-1.64224384047244e-05
-1.61489217096133e-05
-4.65229365128426e-05
7.31527833538971e-06
-2.67330141228097e-05
-4.36282261485426e-05
-5.57763315920988e-05
-1.7714222384854e-05
-4.17396394082486e-05
-5.8916806283693e-05
-1.07547760046299e-05
-3.54486106079309e-05
-8.05096924079937e-05
-1.08749662281713e-05
-3.10278723067634e-05
-2.03210433859486e-05
-2.30046342407869e-05
-4.99535732544495e-05
-4.67283177438144e-05
-3.86657149401572e-05
-4.53469142569032e-05
-1.07187066863182e-06
-2.77485029278432e-05
-3.64955948762325e-05
-5.17780995220971e-05
-2.82676512942851e-05
1.10463928028982e-06
-4.3751907706642e-06
-3.11876403594612e-05
-5.15963023821743e-05
-3.79761957208168e-05
-3.33874591209275e-05
-1.2945235065443e-05
-5.39340332062867e-05
-4.65440778332595e-05
-2.42378094162703e-05
-9.16558691735687e-06
-2.20738599211846e-05
-2.59568588305833e-05
-3.71947421637122e-05
-1.78830960720103e-05
-1.93563841108407e-05
-1.14057266571487e-05
-4.34936728550983e-05
-3.53410619402277e-05
-3.07611904571059e-05
-1.76671642467142e-05
-1.90975639047885e-05
-4.3992026302912e-05
-1.95210383077846e-05
-5.48596101641202e-05
-3.16135812943389e-05
-3.40398620547834e-05
-4.72203065047774e-05
1.5055224755123e-05
-1.20970201766646e-05
-4.45224246991879e-07
-1.84503442086933e-05
-1.02759009417858e-05
-2.13918879621518e-06
-2.66402120493086e-05
-2.253830185227e-05
-1.36337975151572e-06
-3.52926253052448e-05
-3.10886886007002e-05
-3.19477841715537e-05
-3.58195955500283e-05
-4.64092488744504e-05
-4.61645024304434e-05
-1.01811908599218e-05
-4.46473819971449e-05
-1.47574385487896e-05
-7.17954117860916e-06
-9.76348565725442e-06
-3.92208367996571e-06
-3.82392891967399e-05
-1.47231566827294e-05
-4.04584748834335e-05
-2.92342380672395e-05
-2.20890988996116e-05
-4.12464123451028e-05
-2.6747650462823e-05
-4.0865320593611e-05
-1.35832488420221e-05
-3.77901187950918e-05
-3.02196863655871e-05
-1.20421253384355e-05
-5.00431211989042e-05
-4.01692184224524e-05
-5.02405107040937e-06
-7.13850743973308e-06
-3.01659700812761e-05
-2.90661134851434e-05
-1.18507027636156e-05
-2.03682241575574e-05
-4.56976517622072e-05
-1.66688115423127e-05
-4.58107757977328e-05
-3.98700023170977e-05
-1.78977186070542e-05
-5.04618179164147e-05
-3.22166266774127e-05
-2.49183013300906e-05
-2.40261431779883e-05
-5.36392075748364e-05
-3.02633667091693e-05
-2.25352345849205e-05
-2.79221340184447e-05
-3.22635553371884e-05
-1.25703929001417e-05
-3.4754971241804e-05
-2.2294143603439e-05
1.23825336274279e-05
-5.45599258509996e-05
-2.27288245249014e-05
-3.9651155304231e-05
-2.12284012534621e-05
-6.28183382783723e-06
-1.79009396945614e-05
-1.76328823312962e-05
-1.67622445129702e-05
-1.06020777229111e-05
-1.78685366958443e-05
-3.11414202426954e-05
-4.7613060003792e-05
-4.05346253902329e-05
-2.85218300145007e-05
-1.70681422152585e-05
-3.21409788780222e-05
-1.14409585419032e-05
5.524354524995e-06
-3.55779143627731e-06
-4.42429564365206e-05
-5.14169989243514e-05
-3.54913708936396e-05
-1.29805271820683e-05
-2.21186091882274e-05
-2.40257602712456e-05
1.09147373506003e-05
-2.42290123124356e-05
1.33688725481915e-06
-5.12624442464549e-05
-4.03710949063346e-05
-4.79204769621699e-05
-4.05444918977302e-05
-1.83964955715742e-05
-2.46804755584275e-05
-4.84778091513282e-05
-1.36727737415687e-05
-3.04976634531431e-05
-1.1907416495779e-05
-1.23781829645676e-05
-4.41820508740285e-05
-3.42897194377767e-05
-5.44528125115064e-06
-2.86316560412506e-05
-4.35803446723735e-05
-4.82547744729472e-05
-4.25874335464706e-05
-1.51027895110085e-05
-2.57322336033239e-05
-4.51177198702104e-06
-1.78964276823004e-05
-5.51501519261443e-05
-1.10947597293248e-05
-3.3283258686552e-05
-1.56975643487387e-05
-3.20331240174989e-05
-2.32390254668203e-05
5.57192853932548e-06
-1.3975873240285e-05
6.25305863456632e-06
-6.10382026179943e-05
-1.27203209487956e-05
-2.27809580281712e-05
-5.01384234990446e-06
-3.15451065632552e-05
-1.82469907911447e-05
-2.29678149731847e-05
-3.38505620483171e-05
-4.74978710236409e-05
-3.53009242558806e-05
-4.27549168879177e-05
-3.7330865458652e-05
-1.15828786612136e-05
-5.60461885350833e-05
-4.07639339979818e-06
-3.33300139651168e-05
-4.07892992630619e-05
-5.9905680805385e-05
-2.04441387702472e-05
-5.62662784405269e-05
-1.96843914428148e-05
-4.02013302167934e-05
-1.37595289789839e-05
7.10295453067493e-08
-5.98858876688696e-05
-1.72571147773977e-05
-4.09689715770123e-05
-2.3132877377805e-05
-4.11886480202101e-05
-3.1447226403621e-05
-2.79639008774889e-05
8.21440020809998e-06
-2.02611932483977e-05
-3.24130564772938e-05
-6.4905661623533e-06
-2.19511923917356e-05
-5.04555496058836e-05
-2.58331856575993e-05
-1.83495093173779e-05
-1.5721618943536e-05
-3.56051968721103e-05
-2.43833811222308e-05
-1.70172120568085e-05
-2.8685601408905e-05
-3.5310915503395e-05
-3.24019995386472e-05
-1.9843802559251e-05
-3.75210693841604e-05
-2.76807480686673e-05
-3.45809820190928e-05
-2.24482949596446e-05
-6.28795173053703e-06
-3.19131864336963e-05
-5.31171682346401e-05
-3.12992399815162e-05
-4.51595382488198e-05
-2.56651590672363e-05
-1.88941400371567e-05
-1.83451865429213e-05
-3.38554818091288e-05
-3.270423688628e-05
-1.46279441398287e-05
-5.54469746359681e-05
-3.86798071274496e-05
-3.56968235520183e-05
-4.74123687180777e-05
-1.81299374862401e-05
-2.41547630583626e-05
-2.54284685268456e-05
-2.89935265401249e-05
-6.18175429751897e-05
-2.20014196704515e-05
-3.36841362101666e-05
-2.36149857109496e-05
-4.22857624321524e-05
-4.2745724234528e-05
-2.22784185739139e-05
-4.89129331708867e-06
-3.23254327868286e-06
-6.18395807982784e-05
-2.78499667584471e-05
-3.67346909482589e-05
-2.33679018580518e-05
-4.66613718797527e-05
-3.62041315831462e-05
-4.48752025587263e-05
-1.44796852776908e-05
-8.3005303708515e-06
-1.98602135152545e-05
-3.75425509682474e-05
-5.69222455190553e-05
-2.96703261437896e-05
-3.39152646190646e-05
-1.94993536443347e-05
-2.1196574481796e-05
-1.22691114099004e-05
-8.97166207228163e-06
-1.17179434894837e-05
-3.1619921985756e-06
-2.72688542263514e-05
-3.48344251697494e-05
-2.39072328473521e-05
-1.21658675357067e-05
-3.69815158280567e-05
-3.75288503714116e-05
-9.38022869500377e-06
-1.54914856319662e-05
-2.42485632696081e-05
-5.52789391429174e-05
-4.0716776331833e-05
-3.1009188707268e-05
-1.88586445272623e-05
-1.55302021559707e-05
1.4312785403117e-06
-3.53510946387306e-05
1.41959573592125e-05
-1.97842944610126e-05
-3.48729966945745e-05
-2.76212686434189e-05
-5.0379194532472e-05
-3.10603888068159e-05
-5.37377075053666e-05
-3.27613360019384e-05
-8.76738410222984e-06
-1.31961894536534e-05
-1.50788266494904e-05
-3.72821749699683e-05
-1.38499862982447e-05
-3.81994823245232e-05
-1.37576220819263e-05
-2.84936550770888e-05
-1.76194221992715e-05
-2.76098486333164e-05
-5.65416127238093e-06
-8.86748806456969e-06
-4.00927866645888e-05
-4.32117171004921e-05
-3.21124421665128e-05
-3.66118076843037e-05
-2.64241607114471e-05
1.00968319244282e-05
-2.95171161529475e-05
-1.06557417387144e-05
-1.31237825659038e-05
-2.14785749947146e-05
-3.16796592956749e-05
-3.36661060260861e-05
-1.78914221166465e-05
-3.59902476302975e-05
-3.2609216307091e-06
8.82347623025864e-06
-4.69707156911411e-05
-3.74392748197236e-05
-3.54748631394159e-05
-2.50722354538949e-05
-1.51531654944561e-05
-8.02430568660587e-06
3.94274713093289e-06
-4.38285233460286e-06
-4.50215902627301e-05
-4.09255352019319e-05
-1.8561697131596e-05
-2.932498930457e-06
-2.64217022504098e-05
-1.73059106482007e-05
-3.51836059093321e-05
-4.86497559880231e-06
-3.77720096597302e-05
-6.26531608027358e-05
-4.94109769779899e-05
-2.09946168675807e-05
-2.48193412489177e-05
-6.80315309185734e-06
-5.79550717020213e-05
-3.0703468403273e-05
-2.26082964944233e-05
-1.9718055224122e-05
-2.8694304613004e-05
-7.65732663144185e-06
-2.71866005730312e-06
-1.4134148411952e-05
-2.71662635448884e-05
-4.07207494538541e-05
-3.91069593661375e-05
-1.75557044701257e-05
-3.15013695761994e-05
-2.3091669062182e-05
-2.6637293241699e-05
-3.49593487285082e-05
-2.49177147405084e-05
-3.0977448110308e-05
-1.57260966543915e-05
-1.68181254005121e-05
1.4739009387549e-05
-1.52328706385296e-05
-2.95290295349091e-05
-2.40617602565678e-05
-3.11342348561396e-05
-9.48953363203143e-06
-2.34978898293646e-05
-1.39225887369164e-05
-2.00782150026729e-05
-5.11652487521065e-05
-3.09941273944044e-05
-2.5091936269372e-05
9.25779565827592e-06
-2.45875523491331e-05
-2.08869296227642e-05
-1.61760505631217e-05
-1.35963788792272e-05
-4.50064800633842e-05
-3.98455567693385e-05
-2.59689850540026e-05
-3.78617837861423e-05
-2.97720125819478e-05
7.87482230969925e-06
-5.2699191911975e-07
-3.28140080580728e-05
-4.34124793367679e-05
-1.56577044464153e-05
5.8970580834114e-06
-1.71398608922581e-05
-6.23772783527333e-05
-3.21721783328721e-05
-2.46137493864583e-05
-5.28031817401792e-05
-2.70729281874363e-05
-3.05546182690938e-05
-3.73701782206822e-05
-1.53884692171517e-05
-1.14687245980381e-05
-5.61587392184858e-06
4.97681687482459e-07
-2.94647712282422e-06
-4.78362551666383e-05
-4.87732429778526e-05
-1.7765303227372e-05
-4.0371785789452e-05
-2.88336232341116e-05
-1.73337317422038e-05
-1.44474594796415e-05
-2.32394708761577e-05
-4.12644934220502e-05
-5.11152955516577e-06
3.51872649376037e-06
-3.50185935410815e-05
-2.83338433496967e-05
-3.52565435969747e-05
-1.44732536107211e-05
-2.1868760892961e-05
-2.63798231619641e-05
-4.4479774375366e-05
-2.38352958305178e-05
-4.68069824038088e-05
-1.27400292040085e-05
-1.57891672657746e-05
-3.6656624193447e-05
-4.84983786951789e-05
-6.00533896479013e-05
-2.34558899983953e-05
-1.62469578403418e-05
-4.86716190564097e-05
-5.11288918768662e-05
-4.24842729779071e-05
-4.15724026061153e-06
-7.69290868666468e-06
-3.49894272134936e-05
-1.50566271381295e-05
1.82161962705711e-06
-3.45008770637605e-05
-1.64586400565186e-05
-4.28752787122939e-05
-3.6435430947753e-05
-3.97103867877319e-05
-2.73633602443222e-05
-5.96247379320513e-05
-2.32339718778091e-05
-1.70190605127734e-05
-2.70572266440444e-05
-1.22955318629678e-05
-1.70110065617256e-05
1.05608549917913e-06
-5.03164643601437e-05
-2.77350816053562e-05
-9.54038979983246e-06
-1.68440009969976e-05
-1.6517372693043e-05
-1.99223157163862e-05
-9.55728889972908e-07
-2.4687894300966e-05
-5.28892917546152e-05
-2.28533494338813e-05
-2.68719780201438e-05
-1.40959451851404e-05
-3.01603508701103e-05
-4.30363727927677e-06
-4.45060870647708e-05
-3.12576870976825e-05
-3.08200231615222e-05
2.55360811822376e-06
-1.57219179230313e-05
-3.22526260312398e-05
-3.40657067254265e-05
-3.0502487728252e-06
3.45382617112501e-06
-4.10839393169028e-05
-4.36837943172479e-05
-2.4674513953861e-05
-2.17834923219111e-05
-4.68633427829275e-05
-3.66666557646295e-05
-3.09056506970367e-05
-4.36052987616842e-05
-1.75682164889063e-05
-3.99481928882648e-05
-4.77977606832715e-05
-1.49046513302801e-05
-6.00958253334684e-05
-2.96402059626864e-05
-4.78700147004226e-05
-2.11787193255962e-05
-3.22160901605815e-05
-2.74145186738726e-05
-3.32057716766702e-05
-1.04669013881763e-05
-4.19038994082329e-05
-2.86183061903302e-05
-2.79286289436485e-05
-2.81338597314241e-05
-5.07238448512284e-05
-3.83647406191963e-05
-3.28727604675311e-05
-2.36050516505291e-05
-2.75293245470788e-05
-3.97718228890743e-05
-4.19248072874794e-05
-6.37089559573759e-05
-2.43613004292272e-05
-2.3052605243365e-05
-4.09137234634457e-05
-4.08170779769956e-05
-4.70349094679877e-05
-8.76297343855601e-06
-3.09276240298594e-05
-2.55599233741872e-05
-3.31758872893414e-05
-2.40575424445404e-05
-1.77616487118169e-05
-4.38260185072937e-06
-9.84159129859075e-06
-2.0845317088945e-05
-1.6845387855343e-05
-2.2564411364059e-05
-2.15220963590451e-05
-4.3475946663085e-05
-4.12875487913532e-05
-1.88467345014486e-05
-2.58040408150628e-05
-2.08247168331523e-05
-6.02703402958024e-05
-2.19876980171924e-05
-2.15352437746952e-05
-5.60904440257201e-05
-2.17061079197385e-05
-3.75587058062201e-05
-2.87558608220453e-05
-1.73056392194491e-05
-1.05700857291795e-05
-1.52767140784371e-05
-1.98318466824177e-05
-2.37153218433464e-05
-2.01014700525465e-05
-3.99324751368487e-05
-1.21822994805579e-05
-2.75630571196332e-06
-1.87701775815918e-05
-5.67082242629754e-05
-2.37375369277035e-05
-2.14289304315145e-05
-4.42870923292907e-05
-1.68120143430735e-05
-1.77047694389557e-05
-6.47905454822056e-05
-1.54960030791701e-05
3.43431875825446e-06
-2.47651316363168e-05
-4.9826959795636e-06
-2.66743774770809e-05
-3.6306888727757e-05
-3.14211330095576e-05
-3.68578634107274e-06
-3.4411320297638e-05
-4.16337022714978e-05
-1.70268709699212e-05
-2.43416361576169e-05
-3.02353925238425e-05
-2.31474493184313e-05
-4.91875084599186e-05
-4.39575826714505e-05
-1.47923080228217e-05
-2.2505657305755e-05
-2.07559680048657e-05
-3.2849925695614e-05
-5.1819000836815e-05
-3.98142483789408e-05
-3.18625183506222e-05
-7.72906454005497e-06
-4.68102123301367e-05
-4.16015783501259e-05
-1.20271005972159e-05
-2.61467189415349e-05
-1.64104508253608e-05
-3.06610966565096e-05
-2.11304112754579e-05
-2.55168298138931e-05
-1.42554357001469e-05
-1.09890816106357e-05
-2.28971945942536e-05
-4.60642736342884e-05
-4.18700990203202e-05
-3.39115810975045e-05
-1.02032404868914e-05
-5.4317147725447e-05
-1.39429160064099e-05
-9.42932497224958e-06
-3.11289669312587e-05
-2.44488684619475e-05
-4.16511913423942e-05
-1.18705504129681e-05
-4.79395906500059e-05
-1.77984436593712e-05
-3.03119403418266e-05
-2.11331541467598e-05
-4.01117024403098e-05
-1.00844174143503e-05
-3.55661154466897e-05
-2.41111562081804e-05
-2.24724804428481e-05
-3.26786336065276e-05
-1.35198614041022e-05
-4.34960219362442e-06
-7.60560832260158e-06
-3.57453072649951e-05
-3.28673117467235e-05
-2.38853217610325e-05
-1.27626438008979e-05
-5.0213694372202e-06
-1.94851138793159e-05
-3.22018790133653e-05
-2.46333443651801e-05
-2.43118520421715e-05
-3.69280237785069e-05
-3.28811048349587e-05
-4.07852362952005e-05
-2.18429725586464e-05
-2.89186328315312e-05
-1.83976093759632e-05
-1.67438359499293e-05
-1.42900033814783e-05
-2.28008901602224e-05
-2.62176781109053e-05
-5.19152079317075e-05
-9.87975928933957e-06
-4.62061513822856e-05
-3.20800162410881e-05
-4.75118584171869e-05
-6.76283337759062e-05
-3.15057520126738e-05
-1.95697764799857e-05
-3.51494586654786e-06
-3.62469524135671e-05
-1.88883648714819e-05
-2.80339279567912e-05
-1.18421254159834e-05
-1.78171099992926e-05
-3.08537430144835e-05
-3.46600559714988e-05
-2.75035811410046e-05
-2.55681411280716e-05
-2.31375190415865e-05
-1.27381123400305e-05
-3.20151608868572e-05
-9.37034988570461e-06
-5.02937178488731e-05
-3.85681687517107e-05
-1.74415804085857e-05
-2.71286733799616e-05
-2.60840401692267e-05
-3.17510667353687e-05
-3.43800440673782e-05
-4.84637357434487e-05
-1.38155573860046e-05
-2.64081538880862e-05
-3.17073579269229e-05
-4.02567697386168e-05
-1.34499749622934e-05
-8.68824368880991e-06
-4.34208204724802e-05
-3.17670817069566e-05
-1.54474612611135e-05
-4.14457801435955e-05
-1.57417996921528e-05
-3.70393841423177e-05
-4.89618118611829e-05
-1.09024788266368e-05
-3.59008614465459e-05
-1.80891945503256e-05
-4.39340982949521e-05
-4.53319879608041e-05
-2.82617474048334e-05
-1.18474144249603e-05
-4.36474422862264e-05
-3.55734815308557e-05
-1.85396639619554e-05
-2.75107541015092e-05
-1.54630308834581e-06
-6.05374521802063e-06
-5.38476374856308e-06
-5.87553593948231e-06
-3.24312869565869e-05
-2.99223049925419e-05
-3.43522909892299e-05
-4.23846088394923e-05
-2.92669632967543e-05
-2.68773308629626e-06
-4.19999205132379e-06
-8.34132087171557e-06
-3.20847192814118e-05
-2.61558009286319e-05
-4.29231994060055e-05
-8.67212320098763e-06
-3.42321431875072e-05
-2.26514745129302e-05
3.39059222208973e-07
-3.12119319753664e-06
-2.04031419918522e-05
-9.48342424172461e-06
-3.89747759227019e-05
-1.23834128522852e-05
-2.61024889033002e-05
-1.32359598829391e-05
-1.35703435111217e-05
-1.89571809112074e-05
-1.53577454989503e-05
-6.59555438039939e-05
-6.43406467370583e-05
-4.59975553240076e-05
-3.40343257549048e-05
-1.22484166067196e-05
-2.0365797249311e-05
-3.8220797175609e-05
-3.70955646160874e-05
-1.69730259267809e-05
-1.79291963197936e-05
-3.4177127198503e-05
-3.28317383628393e-05
-3.11895022261439e-05
-2.30115749947013e-05
-7.76021475399836e-06
-2.63421156943471e-05
-3.42777532380702e-05
-2.40021715576302e-05
-3.99377101243681e-05
-6.99418776375147e-07
-1.07673519540626e-05
-3.5078110892361e-05
-1.50739792226211e-05
-7.97941354528034e-06
-3.53138175192766e-05
-2.49430008442007e-05
-2.04534828876395e-05
-1.61145371518468e-05
-3.2233835339953e-05
-2.62967807648515e-05
-2.77771709029283e-05
-3.28112731237892e-05
-5.14928391212305e-05
-1.34925362367918e-05
-2.20445820341352e-05
-1.10039125278344e-05
-3.19249721487121e-05
-3.03354548031347e-05
1.43398388397884e-06
-2.74263175800522e-05
-4.41402469496584e-05
-4.31361618708448e-05
-1.99537032786888e-05
-1.68719062327516e-05
-1.61576306461874e-05
-2.52590257230207e-05
-2.0510888675571e-05
-3.52244957385275e-05
-5.4784642334882e-05
-1.48829273787672e-05
-2.39065943524957e-05
-1.47612219033378e-05
-3.34899585264811e-05
-5.4121835687413e-05
-2.63808031158177e-05
-4.13112775779874e-05
-1.96683409926158e-05
-4.23027194692364e-05
-2.76170352453328e-05
-1.16202886056493e-05
-1.87643759104641e-05
-4.06504825961926e-06
-3.77599294199891e-09
-2.95189556655546e-05
-4.38885838351285e-06
-3.34981429103507e-05
-2.52881278284469e-05
-1.44722774819403e-08
-2.6284722387703e-05
4.83654599428662e-06
-2.98390063590853e-06
-3.02627237125821e-05
-2.55765798179869e-05
-1.16891955227807e-05
-1.54583417690213e-05
-2.25696825770279e-05
-2.89792587542299e-05
-4.38829699155748e-05
-1.08729947875072e-05
-9.66409800363891e-06
-3.67746946922758e-05
-4.82351521825089e-05
-1.39192764018493e-05
-1.29005095434705e-05
-2.06571870097635e-05
-9.90351598695045e-06
-2.30357977284443e-05
-3.61160912189617e-05
-3.74544231243781e-05
-2.13911636434294e-05
-1.74120791525968e-05
-5.00168527351837e-05
-3.76212923926916e-05
-3.37995151460794e-06
-8.48560727796207e-06
-2.64629794411217e-05
-8.73585836089993e-07
-2.43038123732879e-05
-4.6479357464743e-06
-1.52517860444771e-05
-9.353918442024e-06
-2.48272675558251e-05
-1.64347991238735e-05
-2.96117935286636e-05
-1.25722147768514e-05
-9.60722888299913e-06
-1.32701836030095e-05
-3.04634293650147e-05
-8.49201923638441e-06
-4.38088551253547e-05
-3.37864160202199e-05
-5.7184948785239e-06
-4.78908605921425e-06
-4.71184578291734e-05
-4.42688585051048e-05
-3.45129686210524e-06
-2.33658326373967e-05
-3.50483329561583e-05
-1.26955752143522e-05
-2.15022235210197e-05
-2.14594186100058e-05
-1.20775591180242e-05
-2.54215063476276e-05
-3.08892008603574e-05
-4.34195937246784e-06
-1.77621542097167e-05
-1.93529889570782e-05
1.46921032389867e-06
-6.05791898504795e-05
-4.91568754650257e-05
-1.53981709411909e-05
-4.47978172151189e-06
-4.37160365115019e-05
-1.24301088955692e-05
-3.83976677158683e-07
-1.94068261142757e-05
-3.63377240277218e-05
-3.43250091332073e-05
-2.15564428645594e-05
-2.02457567238551e-05
-4.24528571448945e-05
-2.13430595303082e-05
-2.607090143677e-05
-2.39692090287037e-05
-8.81742218605377e-06
-1.24306140971307e-05
-2.53878428246636e-05
2.74416816856331e-06
-1.34417322862168e-05
-3.43529086320471e-05
-4.18223597204967e-05
-5.15501098466096e-05
-2.37241125166162e-05
-3.13599321562362e-05
-3.67479982170728e-05
-7.21010786175021e-05
-4.0526040167222e-05
-2.73390735266258e-05
-6.74104740169075e-06
-2.43703835442083e-05
-2.75492151723359e-05
-5.03809553284955e-06
-1.35501334125866e-05
-5.5818608899414e-06
-5.21208446341915e-06
-5.45030638506657e-05
-2.26879000234862e-05
-3.40035512113251e-05
-3.778149045775e-05
-9.56776711046492e-06
-2.64700139991619e-05
-3.25015683662058e-05
-3.91735075036377e-05
-3.2632958631153e-05
-5.18892604177348e-06
-1.59256378467607e-05
-2.7894993337318e-05
-2.34701928966735e-05
-2.20184706713124e-05
-1.0795265721471e-05
-4.81257237446678e-05
-2.87217163742021e-05
6.97791849127284e-06
-3.66285415155832e-05
-2.42288674271405e-05
-2.83607692519772e-05
-2.29487011755327e-05
-5.86799320962949e-05
-4.8570367306273e-05
-7.29525557294533e-06
-3.79563400481339e-05
-4.5727198290981e-05
-4.97184566790498e-05
-2.7777880576715e-05
-4.3469348444546e-05
-2.36742544843179e-05
1.66402719832013e-05
-3.85474892176765e-05
-3.41196272975133e-05
-1.44505400914929e-05
-3.59361572364043e-05
-4.25940756310341e-05
-2.28343871275352e-05
-2.47302601825891e-05
-1.30797764953242e-05
-5.32722307504814e-05
-3.94793815555089e-05
-3.58210971863008e-06
-2.68727817776393e-05
-3.19918672346841e-05
-2.74290210922632e-05
-3.01416499311318e-05
-1.98062752931153e-05
-4.2910276977687e-05
-1.81286924491459e-05
-2.85498262134559e-05
-2.42527366616572e-05
-1.93678803085431e-05
-1.96563139806059e-05
-3.02508133427331e-05
-1.22125554103733e-06
-3.37833241213039e-05
-5.74723546008394e-05
-4.25728671964726e-05
-8.90584751734338e-06
-2.83485613371174e-05
-6.24974106892884e-05
-2.44024354987407e-05
-2.36012271820735e-05
-3.19469729524337e-05
-5.475275363571e-05
-4.53251737223145e-05
-5.21599618870651e-06
-1.65224006897793e-05
-2.65435889276759e-05
-7.27763271236757e-06
-3.92073431031455e-05
-5.17459286402697e-06
-1.9348036994523e-05
-3.79559688052736e-05
-1.85700290237666e-05
-3.29459601187959e-05
-4.13304537299836e-05
-9.2886589579785e-06
-1.84549034705445e-05
-4.14207845755634e-05
-5.38689120951114e-05
-2.64484524190843e-05
-1.2773963114152e-05
-2.57953251034778e-05
-3.25184761272059e-05
-3.57383374349002e-05
-4.91219390878316e-05
-2.38356499799408e-05
-2.91123842801753e-05
-3.9492324111907e-05
-8.17952084783227e-06
-3.85680672820077e-05
-3.60770871090356e-05
-2.76270143128901e-05
-2.54389695390221e-05
-3.96895954509705e-05
-2.20687620217123e-05
-2.90519993565561e-05
-4.02001236105383e-05
-1.35378363629266e-05
-2.71279055479128e-05
-2.42466118882279e-05
-2.45114465609221e-05
-2.84539597713261e-06
-3.93629993888189e-05
-3.135349659697e-05
-1.56893439941519e-05
-4.27480649808499e-05
7.86215495081201e-06
-2.56168020862799e-05
-5.02195401713769e-05
-3.95420629042289e-05
-6.05480109218054e-05
-3.53075003881342e-05
-2.77281451927713e-05
-1.55375181501941e-05
-3.2700943282891e-05
-2.19875548540001e-05
-2.07556172598338e-05
-3.45704813247694e-05
-3.89533089740893e-05
-3.34949026417387e-05
-1.54583993190387e-05
-4.11736768043266e-05
-3.46896717215553e-05
-9.8459355984278e-06
-3.30892410442469e-05
-3.56904045559239e-05
-3.53293169451127e-05
-2.22528479131294e-05
-8.33407845310543e-06
-2.0518884596184e-05
-3.62547622185021e-06
-3.25037052384778e-05
-6.01735357260211e-05
-1.63676902789021e-05
-3.43615146773327e-05
-5.19815872554104e-05
-2.07856444816366e-05
-3.37044294969275e-05
-3.28807534389824e-05
-2.10586852556391e-05
-2.60308235521066e-05
-1.14493974396656e-05
-3.21194370677818e-05
-1.67689165370047e-05
-3.11995723082648e-05
-2.93611547473444e-05
-2.27272312707203e-05
-3.14907598653424e-05
-5.04133461495114e-05
-4.99041405799091e-05
-4.64607305236271e-05
-1.42114263173472e-05
-1.04579613946017e-05
-4.36633125739609e-05
-3.34772301368565e-05
-3.18899218693748e-05
-2.56779206685191e-05
-3.80681034416196e-05
-5.97579790940838e-07
-1.67713264769656e-05
-2.36101645574762e-05
-3.45235755330879e-05
-4.30517736912325e-05
-2.75411947343922e-05
-1.85960233831846e-05
-2.195072775176e-05
-2.93002294624024e-05
-3.85608959619303e-05
-5.12737055617199e-05
-3.29911468840711e-05
-5.09493559326361e-06
-3.04880196496161e-05
-4.95922657769308e-05
-2.82677132308804e-05
-1.71746221811361e-05
-1.87938797256674e-05
-4.10183568001467e-05
-3.95975595979489e-05
-3.52005115178528e-05
-2.23483152645613e-05
-5.37685166844972e-05
-4.39391222765258e-05
-2.44331121446077e-05
-1.84905140640694e-05
-2.06742571481581e-05
-4.33239554012841e-05
-5.3917797379915e-05
-2.75442394810517e-05
-4.48137126276307e-05
-1.6865692836483e-05
-5.305485614975e-05
-4.38894725907548e-05
-5.02857740733665e-05
-1.81407302852127e-05
-4.5781180811427e-05
8.15114459721864e-07
-5.73587642580184e-05
-9.03294721488786e-06
-3.36611788427366e-05
-2.51411598368019e-05
-2.36168686954238e-05
-3.51416111603864e-05
-3.79163428071126e-06
-1.01566247657109e-05
-5.38278649514661e-05
-2.67477883459473e-05
-5.1874482572868e-05
-6.45817197054027e-05
8.80553292791499e-06
-2.66489448119899e-05
-2.30548769502759e-05
-2.16027740011996e-05
-1.24479870054065e-05
-1.3506154942162e-05
-2.36183750648698e-05
-4.73192793944866e-05
-2.85938308736812e-06
-1.73376790345742e-05
-3.08091386129058e-05
-4.0818267973968e-05
-5.02601021537731e-06
-1.3144104664623e-05
-4.50958967015129e-05
-2.19939476322793e-05
-9.25519938173358e-06
-1.87815491692551e-05
-2.42363220610822e-05
-1.58188694240699e-05
-9.98712341299373e-06
-1.81307818224734e-05
-3.59782248438737e-05
-2.56174727374489e-05
-2.89938902273007e-05
-4.28776150985437e-05
-4.06208742969325e-05
-8.40145482716872e-06
-2.17522230698657e-05
-3.94609124015267e-05
-1.77744033624864e-05
-2.05411706263916e-05
-4.38364454398731e-05
-2.48774415936358e-05
-2.75304580999952e-05
-3.06756475790858e-05
-1.77110478976663e-05
-9.84422454531237e-06
-4.14683449758474e-05
-3.70228957596094e-05
-2.07968161911509e-05
-3.90170285971147e-05
-2.39898596204752e-05
-5.41200167316571e-05
-4.49892706802224e-05
-2.2646757218265e-05
-4.20716956136002e-05
-2.23316866438374e-05
-4.61490031564393e-05
-2.2045181182863e-05
-4.60293441693954e-05
-1.74117717697525e-05
-2.11237874977091e-05
-1.29006095326773e-05
-2.68558053010818e-06
-3.15559268120302e-05
-2.05843759832718e-05
-2.25010963079206e-05
-3.02916375648125e-05
-1.14006269467628e-05
-2.80264561134153e-05
2.83264523195e-06
-4.23218134062231e-05
-2.06671482669936e-05
-2.78219672136033e-05
-2.32236590991881e-05
-2.38020421311269e-05
-4.04118077632554e-05
-3.64899390349964e-05
-3.61006748906534e-05
1.38514965142869e-05
-1.39166484240811e-05
-1.5205127278159e-05
1.76846670463188e-05
-1.16365141175474e-05
-4.25318623134614e-05
-4.58165436645529e-05
-3.23496299248971e-05
-1.14408930292987e-05
-5.9143009514397e-05
-2.43426734151468e-05
1.26867527090885e-05
-1.39011556719511e-05
-2.21206414458543e-05
-1.36795446104351e-05
-2.55525792206834e-05
-2.12416321784507e-05
-1.82291299452485e-05
-2.35323694720188e-05
-1.66468371649892e-05
-3.31792999015439e-05
-4.01113634503716e-05
-1.6232940503424e-05
1.70640922454834e-05
-2.11652580332097e-05
-2.04565355454123e-05
-3.44126989489718e-05
-3.23860623039548e-05
-2.63428418146475e-05
-3.06488766892054e-05
-2.32244548666343e-05
-3.04677869863531e-05
-5.71384031550742e-05
-1.60955311279372e-05
-4.82937364765381e-05
-4.33708062918664e-05
-7.13916641714369e-05
-7.78141421029648e-06
-1.86933995019752e-05
-4.60068915094096e-05
-3.2398272747052e-05
-1.54092018853301e-05
-1.79776712351977e-07
-2.84590047520309e-05
-5.14560235381518e-05
-2.18147144144153e-05
-4.40022176804389e-05
-2.68926158940676e-05
-4.41526994748388e-05
-2.62141210248001e-05
-2.04013278738199e-05
-4.3348046841406e-05
-2.06948381364398e-05
-1.44579773482341e-05
-1.65484471658227e-05
4.3909708969853e-06
-5.21869726703721e-05
-1.09598609045669e-08
-2.17754704512839e-05
-4.07470840434996e-05
-3.80530035034282e-05
4.00584282003059e-06
-1.70545866136306e-05
-4.39620720157947e-05
-1.98954710438098e-05
-1.52504553001251e-05
-5.61905863609463e-05
-1.14301957271707e-05
-3.07356551990894e-05
-1.46196609373684e-05
-2.58788298079529e-05
4.93060831799519e-06
-7.40487208615154e-06
-2.76837244141698e-05
-4.78260509890765e-05
-1.86427374417087e-05
-4.23995217603679e-05
-2.28008061040235e-05
-1.78541626611206e-05
1.00651087959062e-08
7.26994055447186e-06
-1.39279497547896e-06
-4.43508108142005e-06
-8.71679849845508e-06
-1.53502746143422e-05
-3.91848184867474e-05
-2.47297773093076e-05
-2.10624070454481e-05
-3.84043607075508e-05
-1.97424858836853e-05
-5.14148727194668e-05
-8.79125468679473e-06
-2.00117803897633e-05
-4.9422390050702e-05
-2.84737230885954e-05
-4.7803127733057e-05
-3.14970914967911e-05
-1.44063615773822e-05
-1.98117793024318e-05
-1.57025844482287e-05
-1.51467516599963e-06
-4.05720023297869e-05
-1.61297022891121e-05
-3.23088678551665e-05
-6.05452936806405e-05
-2.17526808663195e-05
-3.4456171621025e-05
-1.92908141655569e-05
-1.97676633311905e-05
-2.43739825371561e-05
-7.97069198428369e-06
-3.1016805728284e-05
-3.7449539399958e-06
-2.26317251795846e-07
-2.36260219490862e-05
-1.16163340265995e-05
-2.54955271457438e-05
-2.28468268327771e-05
-5.12660289906624e-05
-9.02879297935168e-06
-1.53093295236548e-05
-3.11879299086256e-05
-3.721341964566e-05
-1.8121096043706e-05
-2.13826756554304e-05
-3.52042194407441e-05
-3.2405944282586e-05
-3.51902886415927e-05
-1.2035754593015e-05
-3.65465478069815e-05
-2.27397029542511e-05
-3.4570066894882e-05
-4.23050000193379e-05
7.4478799049533e-06
-9.34922597151238e-06
-1.17492322648094e-05
-5.66618696873075e-06
-3.62832661335282e-05
-1.03105844913717e-05
-2.08789580880091e-05
-2.11509061059538e-05
-3.07249018744191e-05
-5.30749841008364e-05
-4.27484476981822e-05
-3.32292021405518e-05
-1.49456131566059e-05
-3.16100617340008e-05
-4.43598731412963e-05
-3.15340249555719e-05
-4.25832548812415e-05
-1.9582430621505e-05
-1.74981290594264e-05
-2.84534859205742e-06
-3.75361735705238e-05
-1.01152217993666e-05
9.95665147955964e-06
-3.86778873291617e-05
-2.61179900083362e-05
-4.22691798690595e-05
-3.99671491115075e-06
-4.21907414847045e-05
-1.93132790899422e-05
-1.70043330690415e-05
-3.55270097543547e-05
-2.14695573484889e-05
-2.18868404487116e-05
-4.41904958183084e-05
-2.4714602800185e-05
-6.67421429702725e-06
-2.99675357494534e-05
-9.65583887373582e-06
-6.17587162854151e-05
-1.76229002397061e-05
-3.75263961583363e-05
-3.05382223321226e-05
-3.72268100689945e-05
-1.28723983395961e-05
-2.91471974682243e-05
-3.63916590899502e-05
3.77487240521989e-06
-4.7715612762349e-05
-2.10949607409015e-05
-5.65241262046194e-05
-1.43968604562721e-05
-2.20836333618836e-05
-2.53673198693717e-05
-1.64992175484036e-05
-2.53332865605883e-05
-3.64467139920962e-05
-4.02073066800421e-05
-4.15767183009185e-05
-2.09783604143855e-05
-2.74133895208464e-05
-3.6834752493574e-05
2.01925768759157e-06
-3.2677794992411e-05
-2.94326752581932e-05
1.40121023852081e-05
-2.91378398516914e-05
-2.98156680382443e-05
-2.24283973399595e-05
-3.40407210666101e-05
-5.01056292520834e-05
-4.32207953321736e-05
-1.85009953160079e-05
-8.26745451544062e-06
-3.93772879244392e-05
-3.88077621792561e-05
-2.42551184307734e-05
-3.14365611837447e-05
-2.02155120547327e-05
-4.59312017661366e-05
-3.27097362063671e-05
-2.04747146054796e-05
-2.26786668141101e-05
-4.86323473169625e-05
-6.95368418254285e-06
-2.88649110280373e-05
-1.57056774693988e-05
-3.47558950453235e-05
-3.96838429533247e-05
-3.74107137339076e-05
-2.14079354755547e-05
-4.6302909683856e-05
-5.03323429929672e-05
-6.94219136961436e-05
-4.80432309551889e-05
-1.66670867597921e-05
-3.23643699127632e-06
-3.2088333540238e-05
-2.096696036657e-05
-1.88101698625065e-05
-5.4616301713003e-05
-2.82683500892524e-05
-3.80628950287735e-06
-9.43337949367071e-06
-2.88328708533386e-05
-3.72834445240814e-05
-2.06925952988753e-05
-4.30122743973185e-05
-3.46323090245295e-05
-4.92458156413815e-05
-1.79297739890804e-05
-3.00081791948229e-06
1.32447268026297e-05
-3.41274986751597e-05
-3.43796660499221e-05
-3.90109961907691e-05
-2.311235435679e-05
-4.2140540941246e-05
-3.17730772674912e-05
-2.68186973781202e-05
-2.17677392508769e-05
-1.56448104299515e-05
-1.61702460969764e-05
-3.16235118405624e-05
-1.60010066873503e-05
-2.51216622446857e-05
-3.53840773030931e-05
-2.94417282036357e-05
-1.51675802815696e-05
-4.37160498844054e-05
-2.06396402643173e-05
-4.20705004519112e-05
-1.83425785792435e-05
-4.46729400245406e-05
-8.92842383833387e-06
-3.08803886197622e-05
-1.42062078229826e-05
-4.37138381112635e-05
-3.29095691895422e-06
-3.31561185491063e-05
-2.1565335435545e-05
-2.16603553793975e-05
-2.25380822704265e-05
-3.11944934963547e-05
-4.37829136255543e-05
-3.47019516121015e-06
-3.43486036176398e-05
-3.38918744964615e-05
-2.15322943714754e-05
-4.12259947669555e-05
-2.61123376458271e-05
-5.67974397527096e-05
-2.71851222310153e-05
-6.41279864073907e-05
-4.14048420451513e-05
-2.49774847332888e-05
-1.65890990872427e-05
-2.94024531132001e-05
-2.07959781584625e-05
-2.76196532036381e-05
-3.28569406770467e-05
-3.01109324041187e-05
-4.17568236752069e-05
3.38213044717657e-06
-5.43754994921839e-05
-1.94920242121154e-05
-3.39795438369763e-05
-2.45465623533146e-05
-1.39789973773642e-05
-2.35338477239175e-05
-3.76552780503905e-05
-5.72528218026626e-05
-3.660061765108e-05
-9.11700371244998e-06
-4.86282543283248e-05
-6.11565601209431e-06
-1.85622494505525e-05
-6.12828285464603e-06
-2.59048413407379e-05
-1.90484359938637e-05
-4.62853853902181e-05
-2.62066208942431e-05
-1.85187075955557e-05
-2.52731009169613e-05
-2.38752345364782e-05
-3.12856933744132e-05
-1.33910837521529e-05
-3.8932212906506e-05
-1.00857444566941e-05
-2.70233232121461e-05
3.12052769761882e-06
-4.85820733606786e-05
-2.61339967679744e-05
-4.52083560384774e-05
-3.86775691444491e-06
-1.35117380023874e-06
-2.80069106591379e-05
-3.11566989441457e-05
-6.13257860596587e-05
-2.08219259343561e-05
-3.96470242204953e-05
-4.44062307060766e-05
-4.77001208179176e-06
-9.6684998884364e-06
-3.30705294385408e-05
-4.09613896591768e-05
-5.9302953764542e-05
-3.96476580147046e-05
-4.74455654719902e-05
-1.32616835836831e-05
-1.84625803533764e-05
-1.73817742946505e-05
-3.11308268289807e-05
-3.39031517939579e-05
-3.9821298802117e-05
-2.05239392715153e-05
-3.30832201624394e-05
-3.86432584825719e-05
-4.48442761490947e-05
-2.77527308521698e-05
4.09895121632596e-06
-1.6774114595248e-05
-3.80367587662626e-05
-2.99044036088079e-05
-2.8809131445953e-05
-1.69753952185992e-05
-2.81600853301033e-05
-1.88682849129236e-05
-2.71910549059014e-05
-1.07741585737079e-05
-1.4253145724221e-05
-5.19925460485819e-05
-3.86342792969701e-05
-2.92285540770086e-05
-2.81758522888851e-05
-2.64479015462489e-05
-1.65247581508275e-05
-2.87555020256831e-05
-1.53196240988294e-05
-1.18250960955323e-05
-4.8221484065237e-05
-6.73550509594132e-05
-5.16437318609599e-05
-4.39473911433242e-05
-3.58050226069079e-05
-2.01851299078636e-05
-1.84379643772427e-05
-3.58622773344125e-05
-1.3532695058796e-05
-3.69714114302054e-05
-2.54316645222549e-05
-1.76274042954221e-05
-1.60897575687945e-05
-3.28628952105911e-05
-1.32308598426785e-05
-7.53850832447209e-05
-4.39675977988023e-05
-2.66947986104927e-05
-4.87942081804418e-05
-2.3697598758667e-05
-4.03048137488675e-05
-3.79732576239106e-06
-3.50564871111248e-05
-1.44045787909591e-05
-1.25653457033648e-05
-4.16333241730045e-05
-2.03084716559651e-06
-2.06447434240204e-05
-2.65148418395998e-05
-2.00215969582562e-05
-2.62923137538733e-05
-2.63459010414062e-05
-1.39948244068706e-05
-1.61344322538778e-05
-1.95152944956907e-05
-1.51279691027809e-05
-5.34742377877265e-05
-2.65477395096841e-05
-2.88652327713346e-05
-5.20619284663811e-05
-3.87253946058529e-06
-2.78715112736704e-05
-2.7711262828225e-05
-2.74507462937554e-05
-1.73692669004e-05
-2.83403281896283e-05
-1.65475402928837e-05
-3.2039574578185e-05
-3.74452819655357e-05
-4.85516296763032e-06
-1.85663824486974e-05
-3.73866211388745e-05
-3.66065952490622e-05
-6.41920627379485e-06
-1.56173471985021e-05
-1.85744983308535e-05
-2.59721642581679e-05
-3.31672129569411e-05
-3.16828599790497e-05
-3.43245525975018e-05
-1.74538832980839e-05
-1.62427435375856e-05
-2.23287436231875e-05
-3.37955500601261e-05
-2.86062060763329e-05
-3.57331218333798e-05
-9.27181835254668e-06
-1.28805552391557e-05
-7.84935457896412e-06
-4.4671582248486e-05
-4.18343404632416e-05
-4.17635938184489e-05
-2.13817848761296e-05
-3.14371987896074e-05
-4.35686822926548e-05
-5.30896222148839e-05
-5.31307981292815e-05
-3.01074578840006e-05
-3.37270984163299e-05
-3.55825882384161e-05
-5.7606340509478e-05
-1.76881329449852e-05
-2.74133442463538e-05
-5.53349681857547e-05
-1.51335410353406e-05
-1.65268323410097e-05
-3.98253812579197e-05
-1.89942281065444e-05
-3.50310552864104e-05
-7.46708486341557e-06
-1.01611470270936e-05
-3.19442938537314e-05
-7.38309671274792e-06
-2.92508814939979e-05
-2.19313645069749e-05
-5.70529083410272e-05
-5.85121618521372e-05
-3.28680191531194e-05
-5.1174923473336e-06
-1.74889304120034e-05
-3.31956372715618e-05
-1.46734343701638e-05
-2.28689796959989e-05
-2.53385584983121e-07
-1.89920995727362e-05
-2.821563488808e-05
-3.58660223868462e-05
-2.6781955432635e-05
-1.45864165779435e-05
-1.70070479687334e-05
-1.28394675120154e-05
-3.36622099925221e-05
-2.84124572062256e-05
-1.40176084945523e-05
-4.85238559331411e-05
-4.08987223357056e-05
-3.11770812216541e-05
-1.96782543943585e-05
-5.04156051303558e-05
-2.62319769795395e-05
-3.51612915175992e-05
-2.94344742349116e-05
-2.31717324424106e-05
-3.8147764097915e-05
-7.3699028926697e-06
-2.17353535826685e-05
-1.61708024842468e-05
-4.73995521869483e-05
-1.75957708309657e-05
-4.37097653205394e-05
-5.32425611522394e-06
-3.99193932285399e-05
-1.71215338461511e-05
-1.65955017383828e-05
-2.67885341488831e-05
-3.73270999604358e-05
-2.7516123769982e-05
-3.36788299781537e-05
-2.68962994694637e-05
-3.90669846303426e-05
-4.77190183913182e-05
-3.85696602986888e-05
-1.6674746592914e-05
-3.44192068234442e-05
-8.11050173363632e-06
-2.46787563447996e-05
-2.67369268842141e-05
-3.90396097213746e-05
-2.60200994817534e-05
6.35404085885177e-06
-2.7600281544659e-05
-8.51638186001818e-06
-3.89600075738212e-05
-6.80958949416706e-06
-1.91065120744929e-05
-2.60173446917873e-05
-3.14199065066556e-05
-3.94605210907919e-05
-4.57003665322724e-05
-3.7001505613838e-05
-6.80582933643114e-06
-6.07325580808332e-05
-2.87187443093691e-05
-3.21084572216202e-05
-3.32780228719605e-05
-2.52768794888233e-05
-1.23656204280184e-05
-2.22598939092984e-05
-5.88905333762155e-05
-2.74628343425831e-05
-2.87953462300531e-05
-2.47038111399245e-05
-2.29368943185359e-05
-2.88846766567518e-05
-1.94375330851195e-05
-8.44235627069861e-06
-4.42015583832765e-05
8.24656673657778e-06
-2.16119070418393e-06
-3.8174601750799e-05
-3.22487138244261e-05
-1.4649877865803e-05
-2.03266240766795e-05
-2.87458263119209e-05
-3.33156618686434e-05
-2.73617805080601e-05
-3.48573232637506e-07
-1.91048778066668e-05
-5.33915672597252e-05
-7.38499310061339e-06
-3.4487002934311e-05
-4.21242227325465e-05
-3.88123314707052e-05
2.63784755715224e-05
-7.31863400656666e-06
-1.55344641845179e-05
-4.1398195240876e-05
-5.75319708507141e-05
-3.52076123033262e-05
-1.06464394185446e-05
-4.65477297725193e-05
-2.79592926161865e-05
-4.18930647303183e-05
-1.01156299030577e-05
-1.03682237531325e-05
-5.39393666301444e-05
-5.24862491625733e-05
-3.99837837181075e-05
-2.61467453797775e-05
-1.90972090388206e-05
-5.58192356321161e-05
-5.1467271365546e-05
-3.61070425598276e-05
-4.02675212780404e-05
-1.42031875718355e-05
-5.95098711858117e-05
-3.61668284006051e-05
-1.96115649180787e-05
-3.10700573400992e-05
-1.26803012517726e-05
-2.67750600689803e-05
-3.03901004237055e-05
-1.65168356047315e-05
-9.14066889587042e-06
-1.04336470763203e-05
-2.87135514462526e-05
-2.12264967467816e-05
-3.27176946186692e-05
-3.83708763555497e-05
-5.66429784762822e-05
-2.14593696792696e-05
-1.33813280039446e-05
-2.78859860560495e-05
-2.4890806255719e-05
-1.30951790531346e-05
-1.50144275386132e-05
-2.29495040941506e-05
-1.09793799262656e-05
-6.33114415710444e-05
-2.73332767289893e-06
-1.36357328133392e-05
-3.05825088943971e-05
-1.41113314118254e-05
-4.44037052212515e-05
-3.10806589759333e-05
-1.58742680242863e-05
-4.52602058249242e-05
-2.45099745138093e-05
-4.95446795358044e-05
-3.20084507948462e-05
-1.11307975203735e-05
-4.58953348450696e-05
-2.23710334845887e-05
-3.27724677991808e-05
-3.09554204090247e-05
-2.67577190322368e-05
-5.07428383272447e-06
-9.78013880023237e-06
-2.09219200416862e-05
-2.27843348878159e-05
-3.2658881990967e-05
-2.20995055261841e-05
-4.44649233905292e-07
-5.16822121102632e-05
-3.36754968380376e-05
-2.60211580805034e-05
-2.53540971328678e-05
-1.74723389481163e-05
-1.53127964240893e-05
-3.35062987119239e-05
-3.18738941136054e-05
-4.30551403470792e-06
-3.20293286488581e-05
-3.88219951787964e-05
-4.24536119191843e-05
-4.85406593043538e-05
-4.40437277589705e-05
-4.75396270921653e-05
-5.43235910591992e-06
-1.02273837582364e-05
-3.82723851208319e-05
1.0013933214363e-05
-2.30835201352824e-05
-3.63955068193159e-05
-4.29408468131502e-05
-2.7574496341844e-05
-1.49047488485177e-05
-2.83509381091177e-05
-1.39642163746223e-05
-4.50760331525078e-05
-1.01295155065963e-05
-3.73116485098891e-05
-1.45098617296465e-05
-2.78485783063607e-05
-2.58661325702929e-05
-1.60562035786057e-05
-2.15683640341649e-05
-2.88569713068412e-05
-3.48106508459239e-05
-3.95759088773169e-05
-1.49285364073819e-05
-4.80850808295555e-05
-2.69122164330629e-05
2.87325015800522e-06
-7.05043742824572e-06
-1.61685021253247e-05
-4.13779917109492e-05
-3.02524130357007e-05
-2.31738158785785e-05
-2.58832279463139e-05
-5.27222268200745e-05
-1.67834508338872e-05
-1.05026112861776e-05
-2.79981626143509e-05
-5.03021783732634e-05
-9.09625513989864e-05
-1.0896675927951e-05
-5.43873508676174e-06
-1.99742540788963e-05
-3.7649816018641e-05
-3.17774626544547e-05
-5.87714829022876e-05
-5.64417935662488e-05
-2.47469128717821e-05
-1.64908578015281e-05
-2.8496923957735e-05
-4.54939039411997e-05
-3.07548104704726e-05
-1.30426782187256e-05
-4.35276464392466e-05
-4.20842461017683e-05
-3.55348497864991e-05
-4.63705674941173e-05
-4.02143274301025e-05
-3.99096724738623e-05
-3.73342041934077e-05
-3.80322552526973e-05
-2.05796405384603e-05
-2.41792101748579e-05
-2.96796258658353e-05
-3.03827468618346e-05
-2.33268361002255e-05
-1.20149141283991e-05
-9.94255829684979e-06
-3.76042256311312e-05
-1.72289761308624e-05
-3.80376516915803e-05
-5.4228551817851e-05
-1.49565489065757e-06
-1.62743266213069e-05
9.68839845177055e-06
-1.75815033234881e-05
-4.67626492190856e-05
-2.256986881899e-05
-2.88314855980897e-05
-4.8529050143407e-05
-6.83497884386283e-06
-2.25227738176488e-05
-1.20864415156208e-05
-2.25542616627349e-05
-1.42770864363786e-05
-3.9563100453345e-05
-3.08629249860206e-05
-4.44789048356952e-05
-4.16833229241436e-05
4.02835753639654e-06
-3.33856667834465e-05
-4.16745007081986e-05
-3.85127671256378e-05
-3.64702814104441e-05
-3.70654045015066e-05
-1.96729846481402e-05
-5.18327686407647e-05
-3.77059805821171e-05
-3.00326071144181e-05
-1.55459160480581e-05
-1.78845318672555e-05
-2.17591884340843e-05
-1.10906627218964e-05
-1.53743948590857e-05
-1.97862131277746e-05
-3.15449534139972e-05
-3.393507123859e-05
-3.02936566112607e-05
-1.52228719315405e-05
-4.35688307644321e-05
-2.93344537124048e-05
-1.71878358600786e-05
-2.40214120473791e-05
-2.3707254676495e-05
-3.87045933255322e-05
-3.85306201603779e-05
-4.11563284282157e-05
-4.47766096358204e-05
-3.84065994863459e-05
-7.85942440205152e-05
-3.90990821780875e-05
-2.10374083580945e-05
-6.31955923290706e-06
-1.61767276995395e-05
-4.09267209436116e-05
-1.26848163755872e-05
-4.91334795516634e-05
-2.91569143082255e-05
-3.31506891591759e-05
-1.1016416960644e-05
-3.10185110917875e-05
-3.55343776734748e-05
-2.67563464769911e-05
-4.63648377870757e-05
-6.21451888664637e-05
-2.66834171261821e-05
-2.98051267746278e-05
-2.5728991472749e-05
3.1692839896295e-07
-3.41608888028789e-05
-3.83883163798552e-05
-2.21500988970862e-05
-3.81212372925011e-05
-5.17261079343615e-05
-3.82648563318234e-05
1.72301472179433e-05
-5.54122666851579e-05
-2.31777792002959e-05
-3.93531559475752e-05
-2.86989375420038e-05
-2.56746508597502e-05
-4.27350389794899e-05
-2.86629904851761e-05
-1.77887856480011e-05
-3.00217455065015e-05
-2.37875525880134e-06
-3.43201606731521e-05
-2.57448210500886e-05
-1.96655491454303e-05
2.7523687858974e-06
-2.07928725192053e-05
-2.57664687700598e-05
-2.01396253320947e-05
-5.29823359178899e-05
-3.5313063861692e-05
-2.65717367402975e-05
-2.98052553522161e-05
-4.26342702218851e-05
-1.61409089433441e-05
-6.40201938212226e-06
-2.12723719826221e-05
-2.0095581863568e-06
-4.52118545835423e-06
-5.18402538169982e-06
-3.5194454750332e-05
-4.40864388899727e-05
-1.84462689520038e-05
-2.48653952328408e-05
-7.58205791113511e-06
-1.40536079703291e-06
-5.43572471812633e-05
-2.63973045121814e-05
-2.0806838364368e-05
-4.2835280058733e-05
-1.2819060154225e-05
-3.21590199982413e-05
-4.86133777956508e-05
-5.00764827580222e-05
-3.80809499147079e-05
-1.14996544496318e-05
-1.0825472127784e-05
-2.65202753740387e-05
-1.31058033867525e-05
-2.36354493363757e-05
-1.91128649952329e-05
-1.20884574566478e-05
-1.03231129792359e-05
-3.59977480723723e-05
-3.44828366255251e-05
-1.5710023917636e-05
-3.33789234342349e-05
-3.56437828543282e-05
-3.26100733777301e-05
-2.23326770934009e-05
-2.19724708898136e-05
-3.60155654806312e-05
-5.97515551608974e-05
-2.78131607756458e-05
-1.63381854693614e-05
-3.46660446046859e-05
-7.3027521136819e-05
-3.8283167368435e-05
-4.09620167817275e-05
-2.27325424567547e-05
-2.45135915039139e-05
-3.42585435053857e-05
-3.29170161414382e-05
-4.51133411505755e-05
-2.36287373420987e-05
-5.06806545674267e-05
-7.01947802383405e-06
-3.08608277708171e-05
-2.15905726164244e-05
-1.82006148609942e-06
-4.26879234754929e-05
-2.28229167598351e-05
-3.68378300727029e-05
-8.25565261766784e-06
-2.69483819697943e-05
-3.59249599803282e-05
-5.27942978380229e-05
-2.20935580336012e-05
-2.79361776378056e-06
1.64478890967275e-06
-2.11770895774702e-05
-2.70292220842225e-05
-4.00795687099736e-05
2.3561815094395e-06
-7.76254319343024e-06
-7.02130727296984e-06
-3.03337258658687e-05
-2.30943828850597e-05
-3.32486720798353e-05
-9.59908599066568e-06
-3.07925020142051e-05
1.18169944343596e-05
-3.2535674738933e-05
-3.8548196519478e-05
-3.11474297905576e-05
-2.64747727796881e-06
-8.3907882376036e-06
-4.20541237796982e-05
-6.12224519929996e-06
-2.21908253834237e-05
-4.46732069878358e-05
-2.56592710705538e-05
-1.89733719681792e-05
-2.60824388139573e-05
-3.85126878349228e-05
-2.35169102048105e-05
-2.61041161134438e-05
-1.76551694744158e-05
-1.83027529270011e-05
-2.17893162065186e-05
-1.22640762074936e-05
-2.91325615813136e-05
-3.49345172366563e-05
-2.28589876168956e-05
-2.38014133476824e-05
-4.41583240698365e-05
-3.14784477267282e-05
-8.32983222383473e-06
-1.72409360612031e-05
-4.64284807242012e-05
-4.01195869225989e-05
-3.25304431566932e-05
-1.5187615479787e-05
-8.31758329248637e-06
-3.69922622560829e-05
-9.77931578575821e-06
-2.00630972291545e-05
-3.89708340746122e-05
-1.44791373494728e-05
-9.71060609547292e-06
-3.28161588370718e-05
-7.59768239939966e-07
-1.74990278318351e-05
-2.53158581936647e-05
-2.8152201591852e-05
-2.84705824131009e-05
-2.84484190483551e-05
-2.66452834855096e-05
-2.88894096342779e-05
-3.48547389609218e-05
-3.10337773978417e-05
-2.31685522013477e-05
-2.58298773412695e-05
-3.98605087434722e-05
-4.74773634866678e-06
-2.79360182578794e-05
-1.0489678955488e-05
-1.85147766381321e-05
-2.60698113996223e-06
-3.35354101486046e-05
-2.56343794042508e-05
-4.89181133955937e-05
-1.59842898261459e-05
-3.96839001892042e-05
-6.86045477540918e-06
-2.88527154991088e-05
-3.6733566622972e-05
-1.92540273153228e-05
-3.02441246343242e-05
-5.95962030183898e-05
-8.63733791292643e-06
-7.39780748803328e-06
-3.61845896923013e-05
-1.25679469176728e-05
-4.42706361368631e-05
-1.97487406603929e-05
-5.51917947580566e-06
-1.15104029158997e-05
-3.14289527299e-05
1.55521254085948e-06
-2.30059879155065e-05
-2.97339542350884e-05
-3.28798504076164e-05
-1.16389491785097e-05
-2.6165763527458e-05
-3.19747647446894e-05
-1.00705197770383e-05
-4.52835308711171e-05
-4.90918417615421e-05
-2.09010071634814e-05
-1.48696078263897e-05
-2.78347985845222e-05
-4.20822941822992e-05
-1.97644587075907e-05
-1.15747907851849e-05
-3.50503894688283e-05
-4.01665541351339e-05
-1.67191830041277e-05
-3.94742408998806e-05
-4.60986781763901e-05
-1.80681184456022e-05
-2.25929876492346e-06
-1.42038151245378e-05
-6.87487676963159e-05
-2.34296359732293e-05
-5.53281601278787e-05
-3.90899350883138e-05
-1.89845937306361e-05
-3.02887531468497e-05
6.47220303835343e-06
-1.44403726382028e-05
-5.37436059658393e-05
-1.44008463971972e-05
-9.72085936858216e-06
1.64963423999953e-05
-3.22273037401942e-05
6.50122127252297e-08
-1.39096441387577e-05
-3.46404594602506e-05
-3.32849366972384e-05
-5.51456209070593e-05
-4.44456683755876e-07
-3.39168073764188e-05
-2.34729028914762e-05
-3.00734710115855e-05
-3.8058015611447e-05
1.13639715151388e-05
-7.98239016805015e-06
-2.52800978099577e-05
-1.57116664627289e-05
-4.6984463779624e-05
-3.6017253848768e-05
-1.11330731424332e-05
-1.18729687669574e-05
-4.15586559538158e-05
-1.24134302816385e-05
-5.88641644919157e-05
-3.22831254072032e-05
-3.98821390615233e-05
-5.08708519202207e-05
-3.76706550873816e-05
-1.87281974082622e-05
5.76566648894422e-06
-3.71565313329442e-05
2.53384935005609e-06
-7.3904280486632e-06
-3.45085065183388e-05
-1.8231204513171e-05
-3.73741519036641e-05
-8.32775096140146e-06
-2.11639213225326e-05
-3.09290374167062e-05
-1.8456967921174e-05
5.27164470710401e-06
-4.87902280832573e-05
-7.85580951801103e-06
-1.9702819012581e-05
-5.80746626258826e-06
3.35769910807757e-06
-2.29236030810821e-05
-5.87303202097785e-05
-2.93656454509287e-05
-3.02438220863527e-05
-3.37405401202756e-05
-2.50206903217718e-05
-3.93489866012408e-05
-2.06452031635227e-05
-1.4266459955449e-05
-9.91987600491415e-06
-2.79454126144091e-05
-7.15026166528636e-06
-3.76208635159535e-05
-4.39162005963136e-05
-2.09076822537437e-05
-2.20713437024474e-06
-9.79289054490913e-06
-1.48250328140922e-05
-4.399654183301e-05
-1.06696837028154e-05
-1.65821829652517e-05
-3.36084090231271e-05
-1.80938610190682e-05
-4.86910216661333e-05
-3.98318380555623e-05
-1.01364593919421e-05
-1.70864961884229e-05
-3.52993479083306e-05
-1.33300306415514e-05
-3.11959279814868e-05
-1.59738002975597e-05
-2.24993266634589e-05
-2.79252262740641e-05
-3.53492481237795e-06
-4.84130564057428e-06
-1.38645708105101e-05
-3.73764461598183e-05
-3.43800116315265e-05
-3.04020759620836e-05
-2.64114751913539e-05
-2.52871376039902e-05
1.93661696758718e-06
-2.50845221018292e-05
2.10995535334155e-06
-1.79345885651296e-05
-4.14056283968396e-05
-2.32276722137199e-05
-2.68605542222024e-05
-5.41027207070737e-05
-3.01199842607732e-05
-3.58455229818016e-05
-4.54208503604198e-05
-1.35861226565356e-05
-1.85667740237225e-05
-1.73642641001435e-05
-2.10480459678363e-06
-4.43894383887684e-05
-5.32831817932992e-05
-8.25407003217109e-07
-3.29209713198767e-05
-2.99547298840605e-05
-4.32246446766233e-05
-3.53412927696713e-05
-4.07440037607787e-05
-2.55278114853576e-05
-9.78314967418814e-06
-1.98253504083037e-05
-4.17045800045488e-05
-4.28839506122802e-05
-3.48362485403027e-05
-2.96369240801066e-05
-2.24797762951482e-05
-3.11215038464185e-05
1.08432224619389e-05
-2.1962024842988e-05
-4.64272245376416e-05
-4.37918069870271e-05
-4.36566864279778e-05
7.44604525879657e-07
-3.15825968504622e-06
-1.56589938327099e-05
-2.58165467765289e-05
-3.54085083965416e-05
-1.49839824111847e-05
-4.42920530322115e-05
-2.22433177150031e-05
-1.78631062300811e-05
-1.38288197050457e-05
-3.95639468097896e-05
-2.72516077168166e-05
-6.11050146896928e-06
-1.42039015522644e-05
-9.38853568043476e-06
-1.41224119265651e-05
-1.80634875072159e-05
-2.29184676452661e-05
-1.6757949677885e-05
-1.0685735130351e-05
-4.00961708115982e-05
-1.39820242083548e-05
-7.60247619984696e-06
-2.1758203942019e-05
-1.4044830344737e-05
-3.35365296353445e-05
-4.28540520249379e-05
-9.74368551188138e-06
-2.06337938377936e-05
-4.00555771714076e-05
-2.02175588795196e-05
-4.60948476158406e-05
-3.8713749444764e-05
-1.57571373009537e-05
-1.93595165544018e-05
-4.56452098215311e-05
-2.14988873343233e-05
-3.73098153796294e-05
-3.04397779487822e-05
-4.63555174752591e-05
-5.65020873177828e-05
-4.04513487175554e-05
-3.50308293573612e-05
-4.29281069809392e-05
-1.82913190040468e-05
-5.51191285688378e-05
-2.30244618600097e-05
-6.45923033422916e-05
-3.15819936942362e-05
-5.05444178776091e-05
-4.71890836096881e-05
-3.46464874970473e-05
-4.03330579834583e-05
-5.45882583742494e-05
-2.05304118832931e-05
-2.57348695197138e-05
-2.65068551925364e-05
-2.70367870828976e-05
-1.79387872833129e-05
-2.59896037310719e-05
-1.798777158825e-05
-3.79425006241695e-05
-2.81872355567013e-05
-4.61589137882587e-05
-3.40579172758168e-05
-2.35134786485242e-05
-3.03984446628862e-05
-3.25634948941837e-05
9.62461529283949e-06
-1.65723987822578e-05
-2.34807010132962e-05
-6.12499641484759e-05
-5.04988000375771e-05
-8.21227450383598e-09
-4.94971246165834e-05
-5.54116480140028e-05
-3.21021354735785e-05
-3.49220452852367e-06
-2.76157916676874e-05
-3.21459041138652e-05
4.43427508769128e-06
-4.88768076550339e-06
-3.44383871512406e-05
-2.63771877550545e-05
-4.17100238092342e-05
-2.23826174878392e-05
-2.61188205710288e-05
-3.5153728469795e-05
-3.0008138088498e-05
-2.78164706644905e-05
-1.54882992323205e-05
-2.32936662797108e-06
-3.66666553357106e-05
-3.22096957206914e-05
-4.00904049955199e-05
-1.0734662489355e-05
-3.09501515207418e-05
-3.7552640949655e-05
-1.66438203180096e-05
-3.50316324547965e-05
-1.33132724628363e-05
-6.00281497126295e-06
-4.52513242059419e-06
-3.76290528782279e-05
-1.67969756912572e-05
-2.97294154253969e-05
-2.08724767454326e-05
-3.75783619494651e-05
-2.0513274447553e-05
-1.57723929182638e-05
-7.84568764814698e-05
-3.63937228529561e-05
-3.62456620302738e-05
-5.68847061575165e-05
-2.82034269491775e-05
-1.44070186759539e-05
-5.63764190669964e-05
-3.47352259859647e-05
-2.78166010323593e-05
-3.23739677541426e-05
-3.24123083836611e-05
-4.19867359750746e-05
-3.20406867895714e-06
-2.67286889142647e-05
-2.03258010436172e-05
-9.1876062122414e-06
-3.24948277337762e-05
-2.64081506594071e-05
-6.15747634593803e-05
-5.50204593135151e-05
-3.01181798023695e-05
-5.66460853837325e-05
-3.34540130760244e-05
-4.05180544869575e-05
-3.77467560696119e-05
-3.36080053240856e-05
-5.46724096086306e-05
-1.52293502305278e-05
-6.08412457651055e-05
-4.84511853302381e-05
-4.88917219588952e-05
-9.47212597667762e-07
-3.81913761832602e-05
-4.81112233624376e-05
-1.54600817421712e-05
-4.88003495286108e-05
3.65290517517712e-06
-3.59420289052701e-05
-2.62826423880158e-06
4.16570729212044e-06
-4.48264510625715e-05
-1.95226606536035e-05
-2.19382492944769e-05
-2.65025746525002e-05
-4.11140957943424e-05
-4.88096302953404e-05
-2.83471824749021e-05
-4.20649169026894e-06
-2.32912945322621e-05
-4.57863996362343e-05
-1.27456960913023e-05
3.70225664325873e-06
-1.45129928575776e-05
-1.08755042039333e-05
-2.64686832256394e-05
-1.84255081305185e-05
-7.71357883418025e-06
-2.02578945251945e-05
-3.02472938099101e-05
-4.37122309121249e-05
-9.66883075341504e-06
-3.73190820325463e-06
-2.91268443890911e-05
-3.20868910063318e-05
-4.60632378336157e-05
-3.04551486318628e-05
1.18438257485404e-06
-1.67715924311655e-05
-1.24439039702767e-05
-1.40370449718787e-05
-2.20380171954126e-05
-3.12467598541834e-05
-4.50411122028874e-05
-2.15805913516442e-05
-3.47289674349564e-05
-2.99647995745573e-06
-2.32199467387105e-05
-3.72244028420631e-05
7.40957959472142e-06
-2.29647899399301e-05
-5.6256014585214e-05
-3.23348249986333e-05
-2.52762114675332e-05
-1.84080184142774e-05
-3.95617942620872e-05
-2.81738013815434e-05
-2.7950829303092e-05
-4.6722867339153e-05
-4.88650362173454e-05
-4.73172352268999e-05
-2.8560313573623e-05
-2.08422429585081e-05
-3.15738859709968e-05
-1.2306817342621e-05
-3.06436416235986e-05
-2.90562466534506e-05
-2.01462058499794e-05
-2.77065656559837e-05
-5.03978384245277e-05
-2.19584768966488e-06
2.14043727814656e-06
-5.80921157497618e-05
-8.19471199608391e-06
-3.29802358274012e-06
-4.68351989413973e-05
-6.81829185893738e-05
-3.01706378561734e-05
-1.23237490515094e-05
-4.47712303063774e-05
-3.93585572518524e-05
-1.85683474552311e-05
-2.51423468840853e-05
-1.37616385250675e-05
-1.55048980526523e-05
-3.83761724648663e-05
-3.30050287716055e-05
-5.73737269143115e-06
-3.72971407647557e-05
-4.10009823242993e-05
-2.24206648225472e-05
-4.60675767155833e-05
-7.58780072858208e-05
-1.80347763038689e-05
-1.89456283862074e-05
-1.51561169849856e-05
-3.21590063785977e-05
-1.17664305684248e-05
-2.90489804782685e-05
-4.34405331484005e-06
-4.60020977337452e-05
-1.12592688648723e-05
5.14263060044435e-06
-1.55434058601615e-05
-5.59740865018387e-05
-4.33550429782944e-05
-2.13351129855457e-06
-1.66667813621615e-05
-7.84703807513592e-06
-1.00471384926683e-05
-4.20012954772106e-05
-9.97819960517469e-06
-4.13807606273811e-05
-1.66268625359733e-05
-2.00931196287428e-05
-3.30731332641286e-06
-1.6732392120132e-05
-2.77262586014218e-05
-6.57012942996567e-06
-1.28093015194092e-05
-1.59743141794748e-05
-2.79632309288529e-05
-3.88636145143314e-05
-4.71076197035765e-05
-4.16047620563935e-05
-2.14507879651179e-05
-1.40934255236635e-05
-1.64764757928041e-05
-3.56119616154207e-05
-3.48409021802993e-05
-3.36580930976663e-05
-2.14185573864593e-05
-1.38031508712681e-05
-1.59873467413515e-05
-4.13520295557346e-05
-2.63611990478438e-05
-3.19096511616084e-05
-2.44624581950334e-05
-1.1496416847789e-05
-3.55140687841999e-05
-5.00680901144399e-05
-5.25760752210894e-05
-6.58707837182162e-05
-6.42523269221404e-05
-5.82350574353634e-05
-3.61376240153106e-05
-2.86092729382393e-05
-8.15848597061085e-06
-2.76510952375885e-05
-5.23734641646923e-05
-2.26173903877847e-05
-1.07054587902401e-05
-4.56259180074155e-05
-7.91654966629108e-06
-2.64656205439931e-05
-2.31133722005935e-05
-4.14043792935746e-05
-6.45614215662817e-05
-1.76177203841821e-05
-2.92242556314419e-05
-4.51223304383074e-05
-1.91561447804687e-05
-9.24338108612039e-06
-3.61074479595384e-05
-4.3401275042346e-05
-3.04954991214916e-05
-1.79611558814119e-05
-3.4896935121829e-05
-3.64129704813867e-05
-5.56278435830315e-05
-3.91251531832689e-05
-3.53526989226029e-05
-4.7869436326565e-05
-1.91283290428971e-05
-3.65328364847398e-05
-2.60845244966591e-05
-1.73510508288528e-05
-2.86638507971067e-05
-1.95503049029541e-05
-7.14128587671285e-06
-1.92447594318091e-05
-3.55432277925788e-06
-2.9556674502609e-05
-2.46898761872909e-05
-9.36330790252974e-06
-3.37603370239934e-05
-3.100366886128e-05
9.11124562669569e-06
-3.22144527933598e-06
-2.1929657814177e-05
-1.61650927573998e-05
-2.66377251601813e-05
-2.23355935695371e-05
2.23676339636839e-06
-3.57304174451704e-05
-2.35934966696172e-05
-3.19195359410032e-05
-1.22713976512525e-05
-4.94694434545185e-05
-2.92131945758288e-05
-1.02756167793993e-05
-1.90146182021134e-05
-1.77627522300566e-05
-3.59329203952737e-05
-2.70259791174964e-05
9.91011710699963e-07
-1.63788333003647e-06
-1.50842978331253e-05
-3.09079503433434e-05
-4.0830231627533e-05
1.4937060599471e-07
-3.45760524779284e-05
-2.67674423471268e-05
-2.43876826189533e-05
-4.30241580179682e-05
-4.07310177946259e-05
-2.2678635511516e-05
-1.25073339008981e-05
-2.89255391490668e-05
-1.17414530316556e-05
-1.17755429323744e-05
-1.15529623238795e-05
-3.93711405584089e-06
-4.86738114615933e-05
-2.00149007951981e-06
-3.7282578848921e-05
-5.18795638394385e-05
-2.01331440028889e-05
-3.23094836646585e-05
-1.41171864521995e-05
-2.12787323216434e-05
-3.57322127350604e-05
-3.61232057807502e-05
-2.49600660110625e-05
-2.11431161646679e-05
-3.26215770574357e-05
-2.45596110215695e-05
-3.3630843905054e-05
-2.34565060819787e-05
-7.34648055993406e-05
-3.53871673246615e-05
-5.29974170754551e-05
-3.00099345955893e-05
-4.15030857469574e-05
-2.60253996005741e-05
-1.94628692436861e-05
-3.34328731706148e-05
-4.5963131907043e-05
-2.89538293864392e-05
4.15482333972887e-06
-4.25339477697355e-05
-2.11343939698706e-05
-6.49315061283329e-06
-4.51634866166813e-05
-2.58639843808071e-05
-2.30726918752859e-05
-6.83287621799549e-06
-2.7264938524424e-05
-2.99450139057177e-05
-4.79435848462364e-05
-3.44126741509279e-05
-4.84821291345449e-05
-4.14272504900254e-07
-1.84208510102219e-05
-3.11231238990875e-05
-1.68814343002757e-05
-2.89440192998154e-05
-3.79504299515716e-05
-3.10078071138128e-05
-6.08851522929669e-05
-2.93763806681784e-05
-1.36454671449523e-05
-3.87925785449094e-05
-3.0235029787999e-05
-6.0604348760094e-06
-2.86338653308522e-05
-7.90252607909826e-06
-3.0936082346877e-05
-2.27952798834828e-05
-2.01221762579971e-06
-2.02227385858647e-05
-3.43029968445448e-05
-1.4581490992696e-05
-5.44770684117046e-05
-9.96572775681166e-06
-3.13713986106933e-05
-3.95048836955038e-05
-3.90623897998572e-05
-2.72605133274248e-05
-3.76012549912648e-05
-1.51210310580961e-05
-4.51152744616526e-06
-9.68576112095757e-06
-2.19629195179939e-05
-2.80542197760577e-05
-2.34269656508644e-05
-3.35717803443977e-05
-2.72177518977502e-05
-5.57452348355341e-05
-5.69486478199877e-06
-5.11258886534239e-05
-2.12732980331603e-05
-1.81619899422055e-05
-4.41805766314046e-05
-3.25079023039822e-05
-5.37960126484638e-05
-1.72920593030171e-05
-3.87363974921452e-05
-2.43556190912188e-05
-1.60956805798906e-05
-2.64135752127489e-05
-3.19262750082336e-05
-5.84911946998205e-05
-3.32031522556204e-05
-4.04891737229287e-05
-4.49124278182087e-06
-3.54698822673174e-05
-3.81660844306289e-05
-1.22186034527091e-05
-3.94277761939692e-05
-4.12694430546286e-05
-1.9556353654659e-05
-3.88636039299062e-05
-2.58561926749515e-05
-2.92339543383064e-05
-2.85870295740025e-05
-2.95506952368036e-05
-1.14835197675831e-05
-3.81535609816146e-05
-3.67689339211481e-05
-3.93382302764895e-06
-3.03295610158604e-05
-2.00335571815638e-05
-2.09664841826013e-05
1.10859333116514e-05
-3.63900879381016e-05
-2.95893209912808e-05
-2.70855405905039e-05
-3.13736899000416e-05
-2.96392787105895e-05
-3.66839214968876e-05
-3.98500474999034e-05
-1.67675021713225e-05
1.34508022416635e-05
-8.31310278896397e-06
-2.99081517776707e-05
-9.11682578236853e-06
-3.13751593850152e-05
-1.47223969902297e-05
-2.20461229389876e-05
-1.41534872866227e-06
-4.08879568001077e-05
-1.94740203724752e-05
-9.15165502954912e-06
4.07686760603993e-06
-5.04953602696307e-05
-5.6308985171716e-05
2.04023649570407e-05
-2.85659210804409e-05
3.84137154320721e-06
-2.92022988518346e-05
-2.37445261961356e-05
-1.97683539377201e-05
-6.9103603247556e-06
-4.22503149527429e-05
-6.67146619564094e-05
-3.58256713369937e-05
-1.26807495797103e-05
-2.71527985673905e-05
-3.52943255407764e-05
-5.03210710444907e-05
-3.73899260791828e-05
1.50532378652394e-06
-2.46192201825374e-05
-1.80011525871943e-05
-6.11029236503931e-05
-3.5652174122198e-05
-6.0373967185572e-05
-2.16365750809758e-05
-1.9778787390214e-05
-2.9504929829909e-05
-3.0351728259851e-05
-1.89234198321948e-05
-3.1860678956161e-05
-2.94932412204908e-05
-3.14294555053612e-05
-2.83759082689627e-05
-3.20457696425215e-05
-1.68695994584441e-05
-2.49258093633015e-05
-5.22906242189574e-05
-4.1464878044809e-05
-3.96013583863582e-05
-1.89598684336598e-05
-4.51114296735269e-05
-2.06312987765281e-05
-3.67316570287499e-05
-2.42487239933523e-05
-3.24242946916359e-05
-4.28025353545638e-05
-2.41014970244627e-05
-7.18723914309441e-06
-4.07361689603099e-05
-2.91038458433212e-05
-3.30741302691489e-05
-3.95016436805337e-05
-1.92431193444532e-05
-4.32086044060239e-05
3.62560124587276e-06
-8.08869309611911e-05
-4.77667592252163e-05
-2.5258111236687e-05
-9.45086877230787e-06
-2.82799161082841e-05
-8.96822435444775e-06
-9.32157084222527e-06
-4.40810293452002e-06
-2.14042004010849e-05
-5.01827069974353e-06
-2.37606784257737e-05
-4.74030711401364e-05
-6.03811527028584e-06
-1.83025837874395e-05
-4.80219622524536e-05
-1.27894153433313e-05
-2.10295338123477e-05
-3.66346092384574e-05
-2.37168404089403e-05
-2.51094610371309e-05
-5.16357297538634e-05
-9.7213972090864e-06
-4.59951205231158e-05
-1.4164039892421e-05
-2.34865151635525e-05
-4.31185948128716e-05
3.88254095108636e-06
-3.78201468500773e-05
-2.26097217995734e-05
-3.90457192724064e-05
-1.93539459382963e-07
-4.63789913922424e-05
-1.39703538158201e-05
-2.07671568386933e-05
-1.57988095585701e-05
-5.54270524056076e-06
-1.32085522643425e-05
-1.14775548265891e-05
-4.02234214072558e-05
-2.47410163585158e-05
-5.99948988529768e-05
-2.73251739459399e-05
-1.63524365944935e-06
-1.46030322419471e-05
-3.61417956532582e-07
-5.89403162236595e-05
1.06910399464737e-07
-1.92796555099438e-05
2.54842231165145e-07
-2.45522195586361e-05
-3.7262562272549e-05
-2.11933252167479e-05
-3.90998767477542e-05
-2.95874551982776e-05
-4.83598414240898e-05
-2.65629759479071e-05
-4.4065580686165e-05
-1.25775210452012e-05
-2.96124243538536e-05
-5.44981031219383e-05
-1.87288050191871e-06
-2.35549644408174e-06
-5.25957730350781e-05
-4.80191150599065e-05
-3.7630665145305e-05
-2.63641166864424e-05
-3.31822500151424e-06
-2.76854962370406e-05
-3.61005034307144e-05
-1.59933843191896e-05
-1.89197429452163e-05
-3.09860341450072e-05
-1.64197614510308e-05
-4.78724320678885e-05
-3.66297124513611e-06
-3.87025772293785e-05
-4.06189767787995e-05
-9.15177971515644e-06
-3.68843908516214e-05
-3.50544173383592e-05
-3.42715241597319e-05
-3.39580750424903e-05
-9.6079898954001e-07
-9.65359355572083e-06
-6.59608496846802e-05
-2.48519743718915e-05
3.85550683890006e-06
-1.91040874757463e-05
-1.0810712420111e-05
-4.08249250259424e-05
-1.72477625517341e-05
-4.03739644930716e-05
-3.74005888140446e-05
-2.58650721353437e-05
-3.09552805964438e-06
-2.40784903847265e-05
-3.56698154047225e-05
-5.60687106484303e-05
-7.17794985473301e-06
-2.23761587087429e-05
-4.38019018235691e-05
-2.85638155825089e-05
-3.12398320520146e-05
-2.69046161450591e-05
-3.19358837185233e-05
-1.80058228324881e-05
-2.64465914419635e-05
-2.54067304203158e-05
-5.33087315328707e-05
-1.44768845945448e-05
-2.41277055354216e-05
-7.55300194384692e-06
-1.03690037402753e-05
-2.2081184755842e-05
1.68014169083013e-06
-3.02896746760032e-05
-5.64377695701127e-05
-8.57527917302021e-06
-1.0624594598174e-05
-4.5896247792224e-05
-2.33188693803053e-05
-4.11382614610161e-05
-4.04795897488015e-05
4.14541700276168e-07
-2.33893604219103e-05
-1.89156587431578e-05
-2.5663162466447e-05
-2.59943701376296e-07
-2.08401221885001e-05
-3.26414722932505e-05
-2.65735827377237e-05
-1.77765193106196e-05
3.22660779672249e-06
-4.86737668339819e-05
-1.72143497686625e-05
-3.1898327760088e-05
-2.72073791901916e-05
-2.61088971312933e-05
-4.23473085894041e-05
-2.22475862345058e-05
-6.0278254702021e-06
-3.72593464966609e-05
-1.20440696600705e-05
-1.79207540776124e-05
-3.73127345473616e-05
-3.63428008419004e-05
-1.25826393719785e-05
-2.09360983769838e-05
-6.1586643935385e-05
-7.66912169502324e-06
-1.66282546938941e-05
-2.29802572666726e-05
-4.13081113782658e-05
2.81889933455708e-06
-4.81258012340765e-05
-4.35554386537906e-05
-1.34014099801681e-05
-5.04822034677947e-05
-2.00407002309829e-05
-4.63184402546876e-05
-2.21543115924208e-05
1.10688521916223e-05
-1.74014825338596e-05
-1.86369082650737e-05
-5.10937802743302e-05
-5.13980365310118e-05
-4.23070328236526e-05
-5.60683851414228e-06
-2.30541087592745e-05
-3.2453830700157e-05
-1.4791555018745e-05
-4.21708928802531e-05
-3.43836037475178e-05
-2.01506105221421e-05
-7.13663340070777e-05
-3.04391564217439e-05
-2.26372188283598e-05
-4.0887969826127e-05
-1.83704456624064e-05
-5.18753056925826e-05
-1.96936055226249e-05
-3.78062896330274e-05
-7.05012919778376e-06
-4.9383771181255e-05
-1.93673492291559e-05
-2.67446418909652e-05
-5.606355353405e-05
-3.0331219587074e-05
5.00377120935472e-06
-1.27571426000329e-05
2.06701045253654e-06
-4.79587280880479e-05
-2.75123883077606e-05
-2.72639028083442e-05
-2.82119404284501e-05
-1.88433383466805e-05
-4.52723756994771e-05
-3.14125904865886e-05
-3.18322364235374e-05
-3.55669490615948e-05
-3.49646780167554e-05
-3.64643780315653e-06
-2.54456998734956e-05
-2.91521424460185e-05
-2.32611973459116e-05
-3.21759462562294e-05
-1.19503819396764e-05
-1.63714319333303e-05
-4.19937216564434e-05
-3.02683484686277e-05
-1.37746638518086e-05
-2.42283393257024e-05
-3.22483343096204e-05
-2.97071376505623e-05
-1.0466470548433e-05
-5.40642673967857e-05
-3.19081589640164e-05
-2.4082715295897e-05
-2.83840213356038e-05
-3.34039705796775e-05
-2.13148889983402e-05
-1.58953771497414e-05
-1.35774936954097e-05
-2.7972545303258e-05
-2.33842103354761e-06
-2.61969413986312e-05
-1.45141159812102e-05
-4.15843865524333e-05
-5.41072416529903e-05
-1.71468283053297e-05
-3.72482875736392e-05
-2.42153360450796e-05
-2.88866135377953e-05
-1.42829350843171e-05
-1.47388514437843e-06
-3.30221995212835e-05
-3.75059623553481e-05
-3.35412265700799e-05
-2.92956489988127e-05
-4.10012459956644e-05
-2.40477876339048e-05
-2.44883863064423e-05
-1.39482176628454e-05
-4.69651404062064e-05
-1.94662874807074e-05
-3.36917158689123e-05
-2.47476836312316e-05
-3.93280921300792e-05
-1.62744671436771e-05
-1.50472591589099e-05
-3.34341344781663e-05
-3.042643998455e-05
-2.32413031712382e-05
-3.02622218048916e-05
-1.77626301387931e-05
-2.48939851263028e-05
-5.29154876018583e-05
-2.2030420226241e-05
-1.92786421258759e-05
4.79893003766998e-06
-4.70366019605441e-05
-1.30133235940708e-05
-2.56184176564964e-05
-4.7557445507331e-06
-3.11282645764544e-05
-3.52564473779974e-05
-3.93302802260701e-05
-2.50363296472061e-05
-2.98976651504319e-05
-4.0626821885223e-05
-3.50884076475551e-05
-3.79371530648614e-05
-3.22834038090351e-05
-2.51986387246571e-05
-2.54802436137737e-05
-7.97082083819109e-06
-2.33479204962297e-05
-2.29450626296562e-05
-1.37871095003706e-05
-1.6801381682012e-05
-3.50674040528148e-05
-4.93217051522082e-05
-2.12845077054784e-05
-1.40798044979703e-05
-2.20193468957765e-05
-2.84004982619026e-05
-1.76930846175031e-05
-5.84476984171834e-05
-2.70995211335515e-05
-2.41287018525847e-05
-5.82087906877314e-05
-5.38857279713875e-05
-4.07889582358237e-05
-3.04885707057918e-05
-2.1476388850853e-05
-4.8511488565977e-05
-5.0698819855104e-05
-4.56679868309932e-05
-2.38825740229041e-05
-3.99471976575982e-05
-2.70481283310673e-05
-2.6386248190092e-05
-1.89783482847048e-05
-3.02649317859819e-05
-5.78518949359071e-05
-4.51665173506302e-05
-3.23982571698086e-05
-1.84711977320708e-05
-2.95495519852734e-05
-5.547656351861e-05
-4.36579084956153e-06
-2.37863905025285e-05
-3.73123974306652e-05
-1.69513797656093e-05
-1.7327487670344e-05
-1.30624641222389e-05
-2.80797042443838e-05
-3.54703990811794e-05
-3.37944730072351e-05
-1.68743144932127e-05
-1.87411529808455e-05
-3.40463624493738e-05
-4.61140835101547e-05
-1.78957440510773e-05
-3.21686309272553e-05
-3.12050736810322e-05
-4.5265065692804e-05
-4.80694046126633e-05
-3.95826218436235e-05
-2.98901283002571e-06
-2.6739429373091e-05
-1.67550737939939e-05
-5.63761203697957e-05
-2.56674896279762e-05
-3.33130514131371e-05
-9.30308208909323e-06
-2.42700548751603e-05
-2.36229744821842e-05
-5.08310263367358e-05
-3.48299583267257e-05
-2.75063089457601e-05
-2.25836270202624e-05
-4.04764175982907e-05
-3.19403960996108e-07
-5.57801300008572e-05
-1.37709353592452e-05
-5.10541911808678e-05
-3.94148955693751e-05
2.97667749723865e-06
-2.30011879953905e-05
-4.11369104518435e-05
-2.94187083889189e-05
-1.56382457891241e-05
-1.79780724056571e-05
-2.04862805171991e-05
-5.06566933465453e-05
-1.73892579386665e-05
-8.42076590552178e-06
4.75580621449115e-06
-2.21831277031563e-05
-2.16449703332146e-05
-5.70205351707765e-05
-1.06542135168183e-05
-2.01210491510122e-05
-2.77026816827627e-05
-2.30860193438429e-05
-1.34851324649514e-05
-1.62001644393245e-05
-2.97952345857998e-05
-3.09198774125758e-05
1.11299620232571e-05
-4.9105804229368e-05
-1.9100957623047e-05
-3.1102146360966e-05
-1.56171739154202e-05
-1.22338054138968e-05
-1.90990839469689e-05
-2.76672988512552e-05
-3.49852300826565e-05
-3.11418170023187e-05
-2.75748080375693e-05
-2.88659602024214e-05
-3.68920942173313e-05
-3.86374377333352e-05
-1.91231804614687e-05
-2.56268744304e-05
-4.00283082386908e-05
-3.29605528565737e-05
-1.8819510250443e-05
-4.34622775343341e-05
-2.27800095730422e-05
-9.19521079338624e-06
-5.81065869082853e-05
-3.45080344623179e-05
-4.36151993263646e-05
-2.04783899991956e-05
-1.3391264388858e-05
-1.1903068061068e-05
-5.55179549357511e-05
-3.06800675377305e-05
-3.0919392841847e-05
-1.71104003863549e-05
-2.11980164050289e-05
-2.66431081031637e-05
-2.85440619651852e-05
-5.09584549346837e-05
-7.86662205939896e-06
8.65863142288164e-06
-4.56794213281972e-05
-3.25911089860376e-05
-3.6887567347653e-05
-2.97751731786235e-05
-2.28157365594701e-05
-2.42017576026956e-05
1.14099668394431e-05
-2.16017250901222e-05
-2.97784045856437e-05
-9.22783039163964e-06
-3.89501114152972e-05
-3.09686736668543e-05
-3.15175431783337e-05
-3.34058230098828e-05
-2.56449091312883e-05
-7.72181543715156e-06
-3.68134938511536e-06
-2.9616158831566e-05
5.2791902640155e-06
-1.93347035684443e-05
-2.85143229392427e-05
-4.9178624009989e-05
2.74219042652595e-06
-3.16789324998e-05
-1.71233687838676e-05
-4.31308049407312e-06
-2.79491554797897e-05
-4.44172431928626e-05
-2.8489123625028e-05
-2.22801665848877e-05
-1.19970602209225e-05
-5.53284791246895e-05
-4.18008266340831e-05
1.08997574657844e-05
-2.29526598768951e-05
-1.18503391541568e-05
-2.4513566763405e-06
-6.30592449378607e-05
-3.9446416376864e-05
-4.11155219173976e-05
-4.48311944919718e-05
-1.46213965513455e-05
-2.96857770544245e-05
-5.04963524884898e-05
-5.132936016451e-05
-2.40212315053206e-05
-1.38781043597282e-05
-2.37568448052199e-05
-1.90549004677629e-05
-1.84007048001959e-05
-2.33222570880455e-05
-4.2734020461658e-05
-1.42826288635094e-05
-2.1605621439907e-05
-3.73909824832563e-06
-1.13186207379734e-05
-5.08439062924573e-05
-2.07956184035187e-05
-3.23071290015451e-05
-1.51301304691812e-05
-4.27349904830604e-05
-2.61820624968603e-05
-1.81412189865727e-05
-1.84005465402226e-05
1.98735409128793e-06
-4.19102421687668e-05
-3.1002444158926e-05
-6.24358503510653e-06
-1.18069455965822e-05
-1.82085695430639e-05
-4.30304482796489e-05
-9.02121839264046e-06
-2.22880022964786e-06
-2.45971313670381e-05
-3.16183921377784e-05
-5.35023137410955e-05
-2.51081367427303e-05
-4.04739643274015e-05
-3.88596750087517e-05
-9.780423473747e-06
-2.90435121849211e-05
-3.49590154917915e-05
5.79568689293254e-06
-3.70330733317955e-05
-5.89996448900868e-05
-2.15867395182894e-05
-4.70848122689651e-05
-3.18191153632739e-05
-2.71221291280724e-05
-1.00619107490067e-05
-2.87393042217286e-05
-1.86935728364745e-05
-1.02613001868321e-05
-5.83026734185254e-05
-3.50874274828065e-05
-5.88144437192561e-06
-3.10688353685267e-05
-5.40218102813777e-05
-3.58601771656431e-05
-2.68151523563825e-05
-8.11264753400165e-06
-1.64166376297283e-05
-3.30462878809192e-05
-2.07410118103561e-05
-2.05929275089546e-05
-5.25302084239913e-05
6.01650549009687e-06
-2.78415419738376e-05
-8.07038106154687e-06
-2.43740887332861e-05
-9.55407555761859e-06
-8.66721971441414e-06
-2.29535811500354e-05
-5.26042708746325e-05
-1.79919060066901e-05
-2.02030700714315e-05
-1.82108039910046e-05
-5.04362435589822e-05
-3.40463960043276e-05
5.9193384494045e-06
-3.16896355558119e-05
-3.49018839450181e-05
-3.07962652201989e-05
-1.42678338177284e-05
-5.40252615380745e-05
-3.91200062198867e-05
-4.32835284865856e-05
-3.69446016356309e-05
-1.66433099288636e-05
-4.87428781391582e-05
-3.60020085537911e-05
-2.73409250368985e-05
-4.23454042729306e-05
-8.86688102542902e-06
-4.22480976808433e-05
-3.29835220160214e-05
-9.72001065453782e-06
-3.60109703478889e-05
-2.29222787399468e-05
-1.79747659047177e-05
-3.4973742940318e-05
-6.35965384491495e-06
-4.29687463020656e-05
-2.62422496487297e-05
-3.22312078802594e-05
-1.2656360051103e-05
-2.78706813984146e-05
-4.28337294053708e-05
-4.21378802044377e-05
-1.99334768827672e-05
-5.85162547090931e-06
-1.66792967427893e-05
-2.38921518734115e-05
-2.67529605457345e-07
-3.39711329556994e-05
-2.66872448652411e-05
-3.15959850461887e-05
-2.96689762182989e-05
-9.64114191946178e-07
-3.39732073559914e-05
-4.31199977980867e-05
-1.65826266456738e-05
-8.59745035428962e-06
-2.88789016795287e-05
-2.46534489845743e-05
-2.61214430808875e-05
-3.67397151555662e-05
-3.79641910245064e-05
-5.30072227757257e-05
3.64415705984193e-06
-1.69481749575136e-05
-2.02202100817948e-05
-1.47052708715173e-05
-3.96255779187978e-05
-3.21457568169984e-05
-2.05656149810448e-05
-5.99180031300306e-06
-3.00733368397482e-05
-3.49019122552203e-05
-6.12577642286879e-05
-4.33225535301622e-05
-3.20962215083876e-05
-2.6031798920764e-05
-5.74420309340277e-05
-1.07717943082838e-05
-1.65607285453622e-05
-3.36574630782607e-05
-3.08688335381808e-05
-2.83877758683837e-05
-9.43168942751233e-06
-2.06519611282058e-05
-2.34942491955107e-05
-5.41235203830225e-05
-3.90072564880875e-05
-3.02043619057881e-05
-4.43983388804251e-05
-5.75260600029209e-05
-2.19990863961386e-05
-2.6123741519774e-05
-4.18102658588063e-05
-2.766647471076e-05
-4.06772126637312e-05
-2.36169991995191e-05
-1.25056356404636e-05
-4.88161554951528e-06
-2.15440988775637e-05
-2.18348302892403e-05
-2.94117228107237e-05
-2.22194835637572e-05
-4.57121846030327e-05
-3.90516022190316e-05
-9.59056783444441e-06
5.68623133302353e-06
-3.45616074890003e-05
-4.32002675453982e-05
-2.45953977587317e-05
-5.70676215889944e-05
-4.80781399717663e-05
-2.59026277421306e-05
-9.34616700218848e-06
-2.08443896134622e-05
-2.51815526264725e-05
-2.42385137349117e-05
-3.32447499549518e-05
-3.4726668426965e-05
-3.54347712478022e-05
-5.421908634978e-05
-3.66563174447909e-05
-4.04391693221179e-05
-3.09772336912889e-05
-5.27253135006325e-05
-2.02575386043366e-05
-2.73394544893249e-05
-1.61147493047623e-05
-3.31493398497611e-05
-5.69146699348957e-05
-2.10880397997048e-05
-5.21775942449464e-05
-1.22350624741389e-05
-2.83393598241388e-05
-1.26589088130215e-05
-2.67485769190962e-05
-1.54953660533102e-05
-3.18934681036893e-05
-2.82797018104491e-05
-1.15079040502278e-05
-2.60585499158804e-05
-3.25878613937169e-05
-1.55551179691319e-05
-4.05534782836536e-05
-2.24772178893788e-05
-3.2443050318074e-05
-2.70810696174439e-05
-2.77539904865197e-06
-4.94021109074211e-05
-3.96990376943075e-05
-4.76879364589372e-05
-6.42216125411009e-05
-3.95850836668263e-05
-3.56743087372498e-05
-2.93737700162215e-05
-1.71974950285227e-05
-5.34278360332462e-05
-2.96084006312919e-05
-2.31302935695502e-05
-2.60172347926346e-05
-1.78508429446483e-05
-3.25086658893437e-05
-2.94342843044426e-05
-4.02399281152238e-05
-4.07500422525577e-05
-2.84680662017077e-06
3.16734713105144e-06
-6.76725271136822e-06
-3.93140397754255e-05
-1.19826952468641e-05
-1.7934217417781e-05
-4.95755395309512e-05
-3.26069829484485e-05
-3.29337143790124e-05
-3.81951328162774e-05
-2.55729573321127e-05
-3.06986732172334e-05
-9.31354398671914e-06
-1.76775643400934e-05
-6.0081028634317e-05
-4.3210515300824e-05
-2.6836107266019e-05
-3.80035921922308e-05
-1.7450329621881e-05
-4.76872573677291e-05
-4.03729752136391e-05
-5.32982871710707e-05
-3.2086352094363e-05
-9.3676191149166e-06
-2.80545044266573e-05
-2.432879460794e-05
-4.67594365640033e-06
-3.32442032274815e-05
-2.74919452097418e-05
-4.00424551289718e-05
-2.93234002862097e-05
-5.48007285564636e-05
8.3261668662999e-06
-3.76208779077626e-05
-3.68086817929178e-05
-1.25185959649105e-05
-4.44005883899634e-05
-2.55892127147402e-05
-5.18018042453198e-05
-1.31064048479287e-05
-3.12714487164613e-05
-1.86135425836502e-05
-3.38121843946301e-05
-4.68333472642942e-05
-4.93615896768767e-05
-1.78475924938397e-05
-9.95031131985447e-06
-2.67622515283205e-05
-2.72891194676031e-05
-1.67365550203014e-05
-1.69265292067482e-05
-2.23179700614539e-05
-5.57019949265357e-05
-1.97543716574674e-05
-4.38493326059934e-05
-3.40761242880657e-05
-3.4658795716109e-05
-3.35545444015381e-05
-2.08047830634408e-05
-2.76725591552234e-05
-3.05814469194894e-05
-3.00466563178028e-05
-4.5835979869567e-05
-2.69049529085443e-05
-4.94404336500715e-05
-1.97461368482772e-05
-1.77853855529395e-05
-1.91793357410182e-05
-2.69712890250203e-05
3.47858778301063e-06
-3.92082305913529e-05
-3.56257873796433e-05
-2.01361650277616e-06
-3.98493639269879e-06
-4.78755028121245e-05
-2.04911332084062e-05
-2.45711981647971e-05
-2.402710585321e-05
-2.91733896285292e-05
-4.76640166960795e-05
-6.92839508904286e-05
-4.55215969229642e-05
-2.97437796973345e-05
-5.14171155808782e-05
-2.85661616712559e-05
-1.08221794351882e-05
-1.70105491222366e-05
-1.55127051997877e-05
-2.39443711828331e-05
-3.41089942032672e-05
-2.8924492949134e-05
-1.13739581788465e-05
-3.20077606565037e-05
-2.17190071563354e-05
-2.69140012258015e-05
-1.89465277035363e-05
-3.70844131747538e-05
-4.39319418941574e-05
-1.43301140238691e-05
-2.4442224504133e-05
-1.95874058251888e-05
-2.27730160500363e-05
-1.06142321782788e-05
-3.12192303689984e-05
-7.77475523162804e-06
-1.76421418199619e-05
-4.15907975085557e-05
-2.7944391031495e-05
-3.8906368165046e-05
-3.68763361533119e-05
-3.45127407800564e-05
-1.63728906605047e-05
-3.21257671057436e-05
-4.1138620565111e-05
-3.152789837654e-05
-4.17178848110287e-05
-4.60947960999245e-05
-2.4078460641921e-05
-3.21016910593467e-05
-2.17897924559103e-05
-4.4537180069401e-05
-2.04846613442035e-05
-3.5435008814154e-05
-4.67253878723765e-05
-1.13706029927031e-05
-1.28916171032313e-05
-2.55602185809874e-05
-3.16668796012065e-05
-1.59113541617798e-05
-4.21558748210601e-05
9.16048485452253e-06
-2.70665892947643e-05
-2.63907253074623e-05
-9.35623694314227e-06
-2.31445206115636e-05
-3.42471230369968e-05
-1.65535740135764e-05
-3.95967157662072e-05
-2.37186975931958e-05
-3.85465618679291e-06
3.62297904309788e-06
-4.72338854346484e-05
-3.80542950005377e-05
-1.77075940715554e-05
-1.21921995256349e-05
-2.63649042715185e-05
-4.51314898355717e-05
-8.8673968865322e-06
-2.68209531164398e-05
-1.56250850078466e-05
-2.75043635721073e-05
-1.91643248659731e-05
-5.1957717277641e-05
-4.41919011514812e-05
-1.95082240190616e-05
-1.67049885626013e-05
-4.19531627005797e-05
-3.35221324708263e-05
-5.94752902038514e-05
-2.27696384827821e-05
-3.40795092655398e-05
-1.05613939068215e-05
-2.55242720958414e-05
-1.38761848026387e-05
-2.08689996357713e-05
-2.93349619216861e-05
-3.66793332298606e-05
-1.9393574216985e-05
-3.97778268858375e-05
-3.57374099662684e-05
-2.58844305365605e-05
-5.59661424068236e-05
-2.63622876984871e-05
-2.57629263247335e-05
-3.66552096270223e-05
-5.73063923944152e-05
-1.5694466150634e-05
-2.68147018815956e-05
-3.97397021558746e-05
-2.02865463854608e-05
-2.75511748331056e-05
-2.038220743336e-05
-4.81081367144779e-05
-2.60901252503767e-05
-2.05690919526741e-05
-2.11007464605821e-05
-4.68355478622776e-05
-4.329993293626e-06
-3.53687022605217e-05
-1.0821840066491e-05
-5.99653597910209e-06
-2.5273523572527e-05
-4.61531525596557e-05
-2.20266045507549e-05
-4.48778055473361e-05
-2.15112081685317e-05
1.85314031529882e-05
-3.30679826429131e-05
-3.25759835200823e-05
-4.9705194908368e-05
-1.10959928441709e-05
-2.01813218938614e-05
-2.98241878558949e-05
-3.4924075583801e-05
-1.77180903023668e-05
1.59225505751329e-06
-3.05543233865443e-05
-3.55406833346675e-05
3.67939518363594e-06
-1.80378939738557e-05
-4.28885846072469e-05
-4.99346444366256e-06
-1.55623686362316e-05
-3.27588509054873e-05
-2.99811358198058e-05
-1.80969620055836e-05
-1.9835621142234e-05
-1.62185134606403e-05
-2.69066725437295e-05
-2.04775351487783e-05
-3.20823649624311e-05
-2.18570282957233e-05
-3.06036745104103e-05
-3.68917213243308e-05
-4.83448323358853e-05
-4.29406622495347e-05
-2.37309569342355e-05
-2.59129092135927e-05
-1.4319165246737e-05
-3.47993035878997e-05
-3.8220870200412e-05
-2.67674380565479e-05
-4.94946431156258e-05
-2.618050263086e-05
-1.69250897923083e-05
-4.91640061379686e-06
-3.47529347145086e-05
-1.48230479557059e-05
-3.18624807940361e-05
-9.017291405864e-07
-3.61125666841138e-05
-3.22743040161851e-05
-2.6306528133611e-05
-3.96328513469802e-05
-1.06098045688497e-05
-1.41622742621639e-05
-2.06513980410816e-05
-2.3294105063804e-05
-1.76357662279878e-05
-4.19828428678344e-05
-3.43482331610752e-05
-1.55698885583289e-05
-2.80857308120083e-05
-1.57528988976311e-05
-2.50747337429273e-05
-2.2870785432324e-06
-1.95916886613302e-05
-3.93028517113627e-05
-2.43672693865346e-05
-2.69346900272664e-05
-5.38915323493464e-05
-4.22812453780549e-05
-1.82496004524598e-05
-3.64202914831665e-05
-2.88941816766228e-05
-5.76590086622038e-05
-4.4988446361686e-05
-2.79547832100624e-05
-1.76939603783653e-05
-1.28657524153409e-05
-2.34355526833322e-05
-4.21902746745789e-05
-5.12910330892668e-05
-2.39783672033645e-05
-3.63547550271445e-05
-2.13986500258557e-05
-5.09841966902981e-05
-3.53898357304547e-05
7.39401409051483e-07
-1.63576705201431e-05
-9.59938393363745e-06
-5.80358008620345e-05
-3.73961683465997e-05
-2.63842574503239e-05
-2.24957519784919e-05
-3.72736964600239e-05
-5.10914085608741e-05
-1.65542001014655e-05
-3.86333308290159e-05
-2.74695924823553e-05
-2.58047103092963e-05
-4.16967539572571e-05
-3.60053800945044e-05
-1.87390886225e-05
-1.58349756414302e-05
1.47642521645047e-07
-3.25084098810823e-05
-1.83290178029981e-05
-4.66204999895731e-05
2.45134135136907e-06
-2.01422982317287e-05
-5.1127908712747e-05
-4.03630941925323e-05
-1.67244212613723e-05
-3.1265688748402e-05
-1.63313819327396e-05
-6.98085406094401e-05
-5.16324528542506e-05
-1.41889230338289e-05
-4.10646992068718e-05
-2.95286194937475e-05
-2.7785980796008e-05
-2.19427640740173e-05
5.22136849024139e-06
-2.79666863388872e-05
-3.22002957012342e-05
-1.62889409714919e-05
-1.5266564543601e-05
-5.18273136311873e-05
-1.64744787380968e-05
-1.27088834012339e-05
-1.9892964828741e-05
-1.38760612331624e-05
-6.81285497835559e-06
-3.54220261860091e-05
-2.22997289333935e-05
-9.3999911314524e-06
-2.18244273626e-05
-1.37569909160803e-05
-9.00707394110222e-06
-1.45714874175138e-05
-5.90710398474926e-05
-3.73917795916608e-05
-2.23669724300418e-05
3.26914130348999e-06
-3.21712221418627e-05
-4.75635175546338e-05
-3.4672363903529e-05
-3.60560322533016e-05
-3.3726900783444e-05
-2.97116185799107e-05
-3.9549550246149e-05
-1.707063659887e-05
-4.04656138143244e-05
-2.86991579470906e-05
-2.53297357546236e-05
-2.78410803977502e-05
2.18970393872193e-05
-1.98429188351319e-05
-3.74815782937399e-05
-3.18101898621792e-05
-2.59126152090782e-05
-5.08148823378407e-05
-8.02612047061432e-06
-3.62725369706169e-05
-4.87473052014762e-05
-1.18885688328041e-05
-3.95987461128017e-05
-4.24982581255336e-05
-5.45385652300404e-05
-1.77504200955611e-05
-2.84069402033828e-05
-3.41446794638874e-05
-4.79746894148107e-05
-7.17348290804873e-06
-2.56665673063141e-05
-1.37943064100444e-05
-2.96513213424924e-05
-3.31415921707459e-05
-5.20599619131412e-05
-1.07080963615348e-05
-4.85584463896443e-05
-4.27747346096702e-05
-7.52110948191925e-06
-1.80963229151547e-05
-2.52791455833192e-05
-3.21377122394909e-05
-1.0660713341914e-05
-2.0265977004286e-05
-1.35453295732345e-05
-1.93940092247556e-05
1.30952964501474e-06
-4.26859593343939e-05
-8.25154365162599e-06
-2.90832746833938e-05
-6.79021475249493e-06
-2.90040001916666e-05
-5.11674583805798e-05
-9.67631233905109e-06
-6.93321551510578e-07
-3.92885499835984e-05
-3.34482376973483e-06
-9.07245832144403e-06
-1.27558440837774e-05
-4.4179807623425e-05
-3.12842840210637e-05
-2.8140621315357e-05
9.70680044803651e-06
-2.56334923514256e-05
-3.27971035437556e-05
-3.38704096688392e-05
-3.65512717381421e-05
-2.52260742477559e-05
-2.43320802616823e-05
-2.50541898047695e-05
-2.11438079358686e-05
-3.43346514643963e-05
-4.47801905293642e-05
-3.47271629694373e-05
-2.7665362421194e-05
-4.3160158567667e-05
-5.00493898712034e-05
-2.31729520834421e-05
-3.21981720543376e-05
-2.99817465963128e-05
-3.93398988258482e-05
-4.63089884499774e-05
-1.90905745828298e-05
-1.07751310361306e-05
-2.27145266205515e-05
-3.24922435383129e-05
-2.64202299226265e-05
-4.27274457849292e-05
-2.55462355917871e-05
-4.77541563732854e-05
-2.45465660458678e-05
-3.44058077134928e-05
-2.80304454569738e-05
-5.97855479808026e-06
-3.62006160514705e-05
-2.37731750149355e-05
-1.92864848899165e-05
-6.71824150760191e-07
-4.66154636780336e-05
9.64521999762387e-06
-2.342306750995e-05
-1.72393712262918e-06
-1.66925609107321e-05
-1.87503945446013e-05
8.78925564355456e-06
-5.50637023021103e-05
-2.49819861172075e-05
-3.6462633089796e-05
-2.922641354634e-05
-1.57851854592507e-05
-2.05853351765467e-05
-1.27231401549906e-05
3.03736403894595e-06
-3.2276328924574e-06
-1.30669582397021e-05
-2.30709813587744e-05
-2.57569148111681e-05
-1.13577704235856e-05
-3.90378485987785e-06
-2.31975622094024e-05
-2.2929749790439e-05
-1.87152644906091e-05
-1.46078215286783e-05
-3.74674585255486e-05
-3.70471312288225e-06
8.14384751136204e-06
-1.48395311691434e-05
-4.48137830732472e-05
-6.5526614751414e-06
-4.33514425521824e-05
-3.4529809124133e-05
8.01044582243254e-06
-2.69986822080251e-05
-3.18810055783589e-05
-3.20655450108723e-05
-1.96766296036333e-05
-1.32427876508639e-05
-3.51683146547245e-05
-3.09598449623321e-05
5.40900132430318e-06
-3.87333404593729e-05
-6.20507395341748e-05
-2.07703204224658e-05
-3.89006338932177e-05
-2.28153925822579e-05
-1.64545928018686e-05
-4.0274191889832e-05
-4.07448116530303e-05
-3.40034017471575e-05
-1.93647151172747e-05
-2.96530479082412e-05
-5.10661750650848e-05
-3.70896787038384e-05
2.53964568444532e-06
-3.09733561794882e-05
-2.9339048731512e-05
-4.61255721954871e-05
-5.11945836273864e-05
-2.88463892771545e-05
-4.55401808851112e-05
-4.60082764435773e-05
1.36278592365678e-05
-2.83098716329264e-05
-6.65058017111398e-06
-1.89979321345793e-05
-2.06800658924936e-05
9.95555740659139e-07
-2.83411584823064e-05
-1.05877884510857e-05
-1.54844204078683e-05
-4.83008402379052e-05
-3.70031377895164e-05
-1.8361580518494e-05
-5.12036507864276e-05
-7.22778005642837e-06
-3.68564669801774e-05
-3.46723878481692e-05
-5.5482281957907e-05
-3.69146515208989e-05
-1.35674324130931e-05
-3.49727102361793e-05
-2.25703537744729e-05
-1.19940694408529e-06
-3.38351307483253e-05
-3.64041869741772e-05
-5.36735700186904e-05
-4.40675277088436e-05
-4.73697271819157e-05
-3.01845242445014e-05
8.6921499780265e-07
-5.04023087558399e-05
-2.04806056109855e-05
-2.70118030850461e-05
-7.41850198162556e-06
-3.25308641854865e-05
-3.5707598538432e-05
-2.64422250663849e-05
-3.27308083630048e-05
-3.40366171562877e-05
-2.73410635011392e-05
-2.26441782426192e-05
-4.16579611029211e-05
-5.60516325166778e-05
-1.34049899498135e-05
-1.42904986829038e-06
-2.69329276744834e-05
-1.3549878673869e-05
-2.73246809068243e-05
-3.57681651880198e-05
-2.10252099351526e-05
-3.41050660374722e-05
-2.44483645367098e-05
-4.75341503809585e-06
-2.453948513831e-05
-4.19875313685196e-05
-2.17149164532046e-05
-1.48734364746472e-05
-2.8233591888829e-05
-3.51736512945559e-05
-1.5668138443076e-05
-3.66932623039133e-05
-3.3941868129843e-05
-1.83246816791341e-05
-1.13357351221076e-05
-1.94474227990242e-05
-1.91400874955229e-05
-1.66061148816559e-05
1.22430733615085e-06
-6.00464769101866e-06
-4.30806348007663e-05
-3.71728778580423e-05
-1.44826889971006e-05
-3.17172425920424e-05
-1.54455947466422e-05
-4.43074138476039e-05
-3.48566634983419e-05
-1.30266021940104e-05
-2.11325637391535e-05
-3.25940245491749e-05
-3.87428953961688e-05
-5.56861673083905e-06
-4.01991592749588e-05
-4.97579112125292e-05
-1.34229823817023e-05
-3.13505498088872e-05
-3.82346503872285e-05
-3.862568144433e-05
-3.69620089357934e-05
-3.1584575052706e-05
-4.010498942455e-05
-5.71880185855299e-05
-4.9322817542809e-05
-1.3889542730494e-05
-3.07724002763243e-05
-2.92659686455217e-05
-2.32930473628072e-05
-2.94362520982661e-05
-8.48681216043948e-06
-1.12326953824374e-05
-4.99905248665636e-05
-9.62176681663823e-06
-1.53069867991436e-05
-2.46078239672075e-05
-4.1907723146668e-05
-5.23562576292384e-05
-3.3228159363382e-05
-5.31356774701549e-05
-1.27959085067184e-05
-1.15872919426827e-07
-3.01881421892408e-05
-1.83919145737357e-06
-3.43397154206791e-05
-2.8874215685651e-05
-1.65127426658428e-05
-1.66181524448092e-05
-1.4152314100071e-05
-4.45416517572773e-05
-2.52263811303314e-05
-9.81962315753938e-07
4.20013995130083e-06
-2.0722624978061e-05
-5.65933757526321e-05
-2.29282360202124e-05
-1.78895121162547e-05
-4.54699930414895e-06
-3.2187769388363e-05
-1.55960190482235e-05
-1.09963383852709e-05
-2.08846947166729e-05
7.92008867294696e-06
-6.13078057506623e-06
-3.46633347716075e-05
-2.30380353493344e-05
-2.44109802904783e-05
-2.02385081952333e-05
-1.37370328153573e-05
-5.02042728387125e-05
-5.51088888471331e-05
-5.22811719685063e-05
-1.53913162331199e-05
-1.07323777022142e-05
-3.55958272937181e-05
-2.2496448892639e-05
-2.19865277169314e-05
-2.69154240567147e-05
-1.54486084191773e-05
-2.07371380966044e-05
-3.23691225172829e-05
-3.60060160361114e-05
-1.07062810649039e-05
-1.99816398853036e-05
-4.12502946425583e-05
-1.16628865926646e-05
-2.27318716619695e-06
-2.72736796780929e-05
-1.06575662838399e-05
-4.69070343216016e-05
-1.48243702056877e-05
-2.44342547422938e-05
-3.64922398180416e-05
-2.17889331178128e-05
-2.16381478697774e-05
-3.08724688764043e-05
-3.32003078061824e-05
-4.94063882029939e-05
-3.2743512324766e-05
-6.4775480211915e-05
-2.58569918779391e-05
-1.98573352216916e-05
-5.21634939801815e-05
-4.17377769575173e-05
-5.44669582032839e-07
-2.15283983059961e-05
-2.15364926086438e-05
-1.00477128365059e-05
-4.55276317503198e-05
-3.20587826915715e-05
-1.04353931328099e-05
-4.39811452474229e-05
-3.96829596022492e-05
-1.9522441579943e-05
-3.93331468217493e-05
-2.28940436936655e-05
-1.45702690108909e-05
-2.44892947725735e-05
-1.09341982958562e-05
-2.99020908255998e-05
-4.06061752979181e-05
-3.41815088109555e-05
-2.55956382070527e-05
-3.06380616372137e-05
-1.00135595568525e-05
-4.89163700331373e-06
-2.41026474842187e-05
-7.69209889461706e-06
-2.43504628520299e-05
-2.57857736336566e-05
-2.30951519717319e-05
-3.30449932725525e-05
-2.0128332385014e-05
6.23613043668785e-06
-2.91168639376548e-05
-1.21869950363147e-05
-2.495286296527e-05
-1.49306259538762e-05
-2.96096695690473e-05
-1.28815738846139e-05
-2.36255688182201e-05
-5.71155904864805e-05
-2.32842290070044e-05
-4.74139118715352e-05
-4.60758789202067e-05
-3.31354680632394e-05
-2.11425715772501e-05
-2.65660192276768e-05
-2.67737193503746e-05
-1.88378695278993e-05
-4.88231017385796e-05
3.77357865816186e-06
-1.9498276598379e-05
-1.61173986952108e-05
-1.765971105018e-05
-3.74957429038954e-05
-4.44514179380044e-05
-2.7959620125391e-05
-3.18828780321203e-07
-3.30493494697643e-05
-3.75295763223884e-05
-3.52825965837407e-05
-1.41448133043753e-05
-3.40263020813769e-05
-2.55932829474298e-05
-4.48385171392444e-05
-3.67934856081368e-05
-5.00221548450432e-05
-7.76076659994077e-05
-3.44989198694367e-05
-3.99149550600305e-05
-3.49153293973416e-05
-3.13356697532859e-05
-2.99883614025738e-05
-1.24592776305533e-05
-1.88593619830057e-05
-3.83527893924449e-05
-2.52963592578292e-05
-4.03039891197921e-05
-2.83083821281377e-05
-5.60226457494221e-05
-2.79136780949987e-05
-2.82170699221139e-05
-2.79260783048256e-05
-2.12304419201962e-05
-2.11955482427872e-05
-3.72164927827778e-05
-1.30147658050756e-05
-3.50748018591703e-05
1.61124506248931e-05
-2.73649977172348e-05
-2.11714810987883e-05
-9.15996531157041e-06
-1.62841989811403e-05
-5.9012061196233e-05
-4.47484448080672e-05
-2.08614555154402e-05
-3.88906605232039e-05
-2.56784766754225e-05
-1.33221284511421e-05
-1.60120900372375e-05
-1.00224853730264e-05
-2.26756654961807e-05
-3.96761110877414e-05
-2.55152390391024e-05
-2.69464543752248e-05
-2.21994737270806e-05
-6.01471402047301e-05
4.68870654808424e-06
-5.71695116874335e-06
-4.87098228294241e-05
-3.66118155683354e-05
-1.43848702252344e-05
-1.42128478657962e-05
-2.47463920498233e-05
-2.68557594872186e-05
-1.44533852605437e-05
-2.79817407216259e-05
-2.27093746730948e-05
-2.47809975904969e-06
-4.84396540705879e-05
-2.29300026516043e-05
-3.42167188599912e-05
2.14785835356856e-06
-3.35039673816052e-05
-5.06093922484061e-05
-4.85026075985132e-05
-9.40455444789023e-06
-2.21087882250029e-06
-1.41262480063599e-05
-3.3813744933868e-05
-3.8186862839991e-05
-4.66785854431102e-05
-1.02201522383526e-05
-4.13848804353975e-05
-3.33377862275071e-05
-2.53688284765231e-05
-3.60295221536157e-05
-4.2309768272477e-05
-2.09199958245332e-05
3.75710101046058e-07
-2.96875569890644e-05
-3.34740387549507e-05
-4.3722352892369e-05
-2.36573234606732e-05
-1.61181544273094e-05
-4.98899608084392e-05
-1.57272143376714e-05
-1.69484078154747e-05
-4.8529589455372e-06
-1.80370556550232e-05
-2.29430055138737e-05
-4.43406376468587e-05
-1.31720403933724e-05
-1.19063764275447e-05
-2.70984253856427e-05
-2.95910223610059e-05
-4.89807316509382e-05
-4.80804726419373e-05
-5.00908030700216e-05
-6.50018579930129e-06
-5.39149345286457e-06
-1.99370288191099e-05
-4.37231481010073e-05
-3.3797649601958e-05
-2.43979715745899e-05
-3.80470258705182e-05
-5.02120984076861e-05
-1.20022588135359e-05
-2.24319737493543e-05
-1.40675392137364e-05
-4.1434078890181e-05
-8.77704878690208e-06
-2.24244590369969e-05
-3.93918953598054e-05
-7.38138872538125e-06
-2.38634244232822e-05
-1.8116200857312e-05
