# Supplementary material for: Research on computational propagation and identification of mine microseismic signals based on deep learning
Source: PLoS One. 2025 Oct 22;20(10):e0334641. doi: 10.1371/journal.pone.0334641 (PMC12543183; doi:10.1371/journal.pone.0334641)
Supplement: S7 Data — (ZIP) [file pone.0334641.s007.zip › 000100900001641.xlsx_0.txt_24.txt.txt]

-3.316818520068e-05
-1.93020780163078e-05
-7.23994256857184e-06
-4.23093708511909e-05
-2.32775231632756e-05
-1.92099589660808e-05
-2.29059196953286e-05
-4.64766468609549e-05
-6.27771067201904e-05
-2.92472192213513e-05
-3.74692781579695e-05
-3.00119905054163e-05
-1.67491910520148e-05
-3.89036309910167e-05
-2.66879267611749e-05
-4.10902432286977e-05
-1.38630034581957e-05
-3.6123109722015e-05
-3.50644861132353e-05
1.99399957300834e-06
-4.67621313896096e-05
-1.95460765279908e-05
-2.20172524809061e-05
-4.87802234639775e-05
-4.54984462169724e-05
-3.65508624859148e-05
-4.71243349295402e-05
-2.84812190416852e-05
-2.93030192708757e-05
-2.86795056394275e-05
-3.06775867964917e-05
-6.7403683159383e-05
-1.68151130251854e-05
-1.88949706591674e-05
-2.56030899583841e-05
-1.7097395174457e-05
-8.95684725146157e-06
-5.44018797889062e-05
-2.62578033380193e-05
-6.18135660925072e-05
-2.61146658170033e-05
-1.39402981019101e-05
1.23902372499231e-05
-3.38137742791062e-05
-1.44974118767898e-05
7.96720328821737e-06
-3.48666489844435e-05
-2.90566538251849e-05
-1.02909578922998e-05
-2.26593635993752e-05
-3.21643026340879e-05
-3.89674218182502e-06
-3.14591951918322e-05
-3.13922257504286e-05
-1.06863357268316e-05
-3.35129054488821e-05
-5.81661272643639e-06
-3.36518908176569e-05
-4.92275541432713e-05
-1.01117641972044e-05
-5.25749908742432e-06
-3.29317943951698e-05
6.55379759824992e-06
-3.53848151348778e-05
-7.51566693150075e-06
-4.2886853726128e-10
-1.25659296905967e-05
-1.92760276236697e-05
-2.73100837374308e-05
-4.67433967933041e-05
-2.60368680856725e-05
-1.02138257652397e-05
-2.57927926222048e-05
-3.3370957135068e-05
-5.95799125962669e-05
-5.21520536369225e-05
-2.10262752581174e-05
-2.73116732714822e-05
-1.6588261652052e-05
-5.6130900772372e-05
-3.84609341840918e-05
-4.00348543464129e-05
-1.44832959181971e-05
-1.85257235102202e-05
-4.99609769857405e-05
-2.35859128564777e-05
-3.41195888942903e-05
-3.74285828052667e-05
-2.21867744680744e-05
-4.37701231687799e-05
-3.7583985168937e-05
-1.233894735196e-06
-3.17072259749583e-05
-3.81925800818878e-05
-1.67644767121058e-05
-5.649703101655e-05
-5.93634940511811e-05
-3.09823901331059e-05
-1.63076116873156e-05
-4.40419327875222e-05
-3.11162905884494e-05
-3.61649259834793e-05
-1.79118151510153e-05
-2.98242178055085e-05
-3.42937299789627e-05
-4.18367463692038e-05
-3.78397006052872e-05
-4.82368536043199e-05
-3.31108449843486e-05
-3.72851779205601e-05
-1.46868816776694e-05
-1.80947540542622e-05
-9.9694788272796e-06
-4.18100169019261e-05
-4.13403990283993e-05
-4.81312175811095e-05
5.61111657450162e-07
-4.06360187749797e-05
-5.19434353242089e-05
-5.6599099296743e-05
-3.08096044129448e-05
4.38090147829221e-06
-5.71407476977396e-05
-3.64706724388543e-05
-3.77448748199985e-05
-2.82860776849698e-05
-4.14392617729105e-05
-2.44953289309211e-05
-3.1527800197097e-05
-3.63378844115066e-05
-2.05222887085287e-05
-5.08131715667151e-05
-4.74480055791937e-05
-2.12552538589843e-05
-9.09468966245807e-06
-2.33094634698492e-06
-2.10357831340878e-05
-4.29050479261407e-05
-2.91214345189933e-05
-1.30596578129985e-05
-3.65890196055357e-05
-2.85610245659108e-05
-4.54975801553922e-05
-5.25236345601106e-05
-1.68740635599316e-05
-4.25170974534965e-05
-3.02641072035489e-05
-2.93689803842311e-05
-3.96132706672742e-05
-4.33374373061377e-05
-2.51340353746373e-05
-1.16387131220414e-05
4.61028843059903e-06
-7.6724569893658e-08
-2.00926726069663e-05
-1.4454755290756e-05
-1.2374393924283e-05
-3.53675435252577e-05
-2.61873050245296e-05
-2.25150130701479e-05
-4.78163448236322e-05
-3.0717403401632e-05
-5.47282799547472e-05
-2.93770745028962e-05
-2.47573595049603e-05
-3.88680095380643e-05
1.97606424736156e-06
-3.73145499490162e-05
-1.75326853191154e-05
-7.66557579385952e-06
-4.82213896354855e-06
2.98746252913881e-06
-2.59579100362305e-05
-5.30415767199205e-05
-1.04047894520108e-05
-2.59396768210475e-05
-1.38012030728711e-05
-2.76784105657916e-05
-3.07371899338126e-05
-3.01620809947477e-05
-3.63550870500592e-06
-3.16916547785569e-05
-2.39300414588637e-05
-6.96837216657208e-05
-2.15929154251053e-05
-1.39940980735314e-05
-4.27991845180157e-05
-2.91846013693997e-05
-2.07168047537662e-05
-2.38063869894275e-05
-3.38552463337228e-05
-7.51606327452115e-05
-2.20946310279265e-05
-3.98940976383585e-05
-2.80148112772082e-05
-1.81314840244362e-05
-3.34199035168737e-05
-5.42936765163068e-05
-2.5649614430199e-05
-5.93239727401159e-05
-3.32449968197225e-05
-4.75313967896788e-05
-4.96182115893541e-06
-8.3922611542419e-06
-3.19169444699013e-05
-3.78832559309534e-05
-3.41855304743841e-05
-1.5162876023293e-05
-3.09848556450634e-06
-6.788169334961e-05
-3.81174020683577e-05
-3.13819282129071e-05
-2.22656392037198e-05
-3.04104493048814e-05
-6.63533114087504e-06
-2.80457354346325e-05
-3.65476407386969e-05
-5.10593564067271e-05
-2.03580060664213e-05
-1.12023065834885e-05
-7.69404406662221e-05
2.9480287091322e-07
-2.77272518492673e-05
-2.10397779007325e-05
1.73118566491309e-05
-1.74975621588903e-05
-2.80501154571252e-05
-7.47071165008881e-05
-2.26655908156063e-05
-2.55615254327119e-05
-4.44642055916399e-05
-3.67231020592894e-05
-2.2348256893024e-05
-4.63853077866555e-05
-3.37068982089537e-05
-3.39595553879001e-05
-1.14446875937156e-05
-4.43395335048249e-05
-2.88348663482676e-05
-3.32123984778701e-05
-2.02707519596395e-05
-5.58399868631094e-05
-4.7405243742022e-05
-1.09443525063203e-05
-2.67299014187116e-05
1.59814432116836e-05
-1.63936938684376e-06
-4.07464716073678e-05
-7.9590585141958e-06
-4.05865823782034e-05
-7.96147321573544e-06
-4.66676967718356e-05
-2.53973532795355e-05
-4.89746198803127e-05
-2.73535757770423e-05
-4.37988601437985e-05
-2.46268946044144e-05
-2.03784189902447e-05
-4.74020044888334e-05
-5.03029692570838e-05
-3.991896918699e-05
-2.1015138766626e-05
-2.38486148385131e-05
-4.44442891183529e-05
1.4070061228988e-05
-4.52348538231339e-05
-3.56665833706431e-05
-3.14654666379777e-05
-1.98441533533689e-05
-2.87479210947525e-05
-2.64158137447597e-05
-2.88827207265602e-05
-3.10173521546491e-05
-4.81468336134335e-05
-4.91395210873624e-05
-2.52572137421994e-06
-4.16205652082635e-05
-3.6247629682406e-05
-3.29192468201125e-05
-2.78594859329173e-05
-1.42690493887094e-05
-4.70985192487685e-05
-2.63354995234728e-05
-3.64134825149902e-05
1.65180370113097e-05
-3.29955194719081e-05
-3.35721486881367e-05
-3.47487783586316e-06
-2.74596003677235e-05
-1.86844547640938e-05
-3.67549397324421e-05
-5.07645284302246e-05
-4.53003012991276e-05
-5.27782753922497e-05
-1.16087886282462e-05
-3.83673263437081e-05
-4.02975767860596e-05
-2.89606824992634e-05
-5.2805960022739e-05
-2.25577197661142e-05
-5.57520768884104e-06
-9.10770742945591e-06
-3.03122904078804e-05
-1.83796739899978e-05
-5.83161266752985e-06
-2.92618260326578e-05
-2.15880975410804e-05
-2.19746114428064e-05
-4.45898737807586e-05
-2.4106045627434e-05
-3.54591128713348e-06
-4.93153461349247e-05
-1.58428695559288e-05
-2.08715326797925e-05
-3.54018618733037e-05
-4.89722279702567e-05
-3.24219411964043e-05
-4.30103660245876e-05
-3.66832160805419e-05
-1.07167991579708e-05
-4.45732054970729e-05
-2.64313306454237e-05
-1.33132867723959e-05
-1.02576222929834e-05
-1.80776323088349e-05
-2.53549215395117e-05
-2.33859165617942e-05
-3.06726060446787e-05
-7.50404824049933e-06
-3.40374109458237e-05
-3.74149473281109e-05
-3.11552266135321e-05
1.50173649936016e-06
-7.29965385382035e-05
-3.41002639828941e-05
-5.03201848091808e-05
-4.3550410900702e-05
-3.05612398188913e-05
-2.44372444902663e-05
-2.13593847704189e-05
-1.9148280887937e-05
-2.59539197796101e-05
-7.4681114127193e-06
-2.43848782868254e-05
-2.32329106066286e-05
-6.0315486789255e-05
-1.22659764147843e-05
-1.65401541089277e-05
-3.50899864680448e-05
-1.55504343979397e-05
-2.13312277099982e-05
-5.12120245581033e-06
-2.89818372211716e-05
-5.07606587460743e-05
-5.08440816618549e-05
-2.70864427029848e-05
-4.76046217078278e-05
-3.3668119610149e-05
-1.31199025234413e-05
-3.32524642218284e-05
-4.76347957171078e-05
6.13070269688736e-06
-4.58894324339835e-05
-3.94620350535811e-05
-1.70934633763623e-05
-2.0105175645772e-05
-4.19662020952319e-05
-3.94497521638115e-05
-2.88663302287408e-05
-8.1969742772483e-06
-4.77331936964144e-05
-1.85300197460779e-05
-4.09225414390766e-05
-2.0924669216263e-05
-2.33811235085645e-05
-4.56337302841764e-05
-2.69619578790843e-05
-1.16008474600019e-06
-9.2563475966551e-06
-4.75543717451709e-05
-2.62985265311094e-05
1.4994857393019e-06
-1.98158455290641e-07
-1.45447049226179e-05
-2.73496082692622e-05
1.28085293191864e-06
2.26635369766591e-06
-2.87087181908752e-05
-2.91892390171721e-05
-2.34715598316652e-05
-3.73861186203234e-05
-2.23502726718857e-05
-1.31139168534829e-05
-2.9663876658654e-05
-2.60761779764518e-05
-1.99897187796059e-05
-1.25382022388971e-05
-2.70089309674036e-05
-4.97815459811067e-05
-7.61059871701762e-06
-7.8716977522088e-06
7.57206076834128e-06
-2.48765415310307e-05
-3.76523295914931e-05
-2.4483683548251e-05
-1.34709578885989e-05
2.79534561971176e-06
2.01785279548911e-06
-5.24800417701266e-05
-2.83106833458591e-05
-2.03810039491784e-05
-6.01204742938466e-05
-4.04135377630312e-05
-3.18627799285761e-05
-2.0836299235096e-05
-2.8615700007777e-05
-4.53797214606878e-05
-4.55153877803654e-05
-3.63997803818008e-05
-1.28123836459256e-05
-1.47647061857276e-05
-5.21095728302738e-05
-4.48759797705625e-05
-4.8047781362915e-05
-1.06664847977791e-05
-2.76993423658376e-05
-1.56641445198806e-05
-2.89253426815367e-05
-1.79156339401946e-05
-3.28973611105869e-05
-5.02795423509251e-05
-1.05756306052433e-05
-3.20511354809063e-05
-6.32649648662831e-05
-4.11590217529878e-05
-2.11580562294265e-05
-1.77397462258423e-05
-3.52579338066803e-05
-3.89980732507895e-05
-3.90683910650934e-06
-5.71902873943165e-05
-2.35533657522076e-05
-2.41150481425205e-05
-1.87590520348699e-05
-2.09428993982206e-05
-2.25568180563649e-05
-5.57450136153939e-05
4.50924539402682e-06
-3.5975715102072e-05
-4.30570856155601e-05
-1.3116059241692e-05
-2.20352668882321e-05
-3.23952682047131e-06
-1.90956687337708e-05
-4.50014329938218e-05
-3.24799550619746e-05
-3.05158611828367e-05
-4.05661601467327e-05
-3.68114996739719e-05
-2.58582689985562e-05
-2.34766556879705e-05
-3.52642749132993e-05
-1.99714634701184e-05
-1.06356640467381e-05
-4.18844948744437e-05
-3.9195591978413e-05
-2.75624334398356e-06
-3.69033981476986e-05
-4.18871715539549e-05
-1.62346102233815e-05
-3.28746614991386e-06
-1.75295125026387e-05
-2.68010872486529e-05
-4.9959652062864e-05
-3.52620106428247e-05
-3.69995759066337e-05
-3.40435691620767e-05
-5.24007347363218e-05
2.19941041467883e-05
-4.16555348639723e-05
-3.60614941571659e-05
-2.74999449716164e-05
-1.12009638888447e-07
-2.4022792178887e-05
-8.59152919875886e-06
-6.14493814445424e-05
-1.52181627849874e-05
-1.27030808002624e-05
-2.38070450030464e-06
-5.1737546670393e-05
-4.62825185854166e-05
-1.48286824360785e-05
-6.692189671734e-05
-1.48456630121488e-05
-4.36819215538819e-05
-4.16485414620419e-05
-2.48673625368421e-05
-3.51869156140701e-05
-2.28687721950404e-05
-4.43398029202539e-05
-1.07364329691902e-05
-2.77830271480968e-05
-2.61671955687852e-05
-3.63660089958614e-05
-3.10206669404829e-05
-5.36193319174688e-05
-1.03738480870046e-05
-4.11730795992837e-05
-5.20193199297892e-05
-2.50766301528745e-05
-2.12720279996107e-05
-3.21022969014579e-05
-3.68991809560489e-05
-1.65969611147104e-05
-2.44831225983299e-05
-1.48981738236819e-05
-6.99793658550044e-05
-3.78563226632626e-05
-2.22702661032475e-05
1.33086907713771e-05
-4.66160270243256e-05
-3.57005161494191e-05
-3.83158436618163e-05
-1.23820311823834e-05
-5.20995683196045e-05
9.3886490559049e-06
-6.61427022376461e-06
-4.46611629621216e-05
-2.89123700715869e-05
-1.13586168185437e-05
-1.80037555321043e-05
-5.54831348512345e-05
-6.41690508161779e-05
-3.07695945120162e-05
-2.55461326654836e-05
-3.48594186549624e-05
-3.4928313355116e-05
-1.05582077697419e-05
-2.5641744095118e-05
-2.99919926895441e-05
-1.28069181550005e-05
1.11810346231445e-05
-8.13132128502408e-06
-1.07341017348647e-05
-2.69509015763981e-05
-2.66760099222924e-05
-3.23892667005823e-05
-4.57167998384638e-05
-5.0064081961078e-05
-2.04595788158155e-05
-4.35250706992056e-05
-5.52580381175949e-05
-3.27362218577449e-05
-2.90345007700463e-05
-3.15100660747175e-05
-3.44565090468582e-05
-1.61584727235444e-05
-3.97484237642804e-05
-7.85398357883196e-05
-3.07286719936908e-05
-1.96977064349299e-05
-9.92693662848425e-06
-3.94330482392173e-05
-3.97351083909656e-05
-2.62311471752964e-05
-5.39572720255746e-05
-1.32825389774117e-05
-2.23156622390266e-05
-5.67432105696572e-05
-3.44450279749303e-05
-1.2138636235726e-05
-1.56474506396476e-05
-4.40598388772529e-05
-1.82373271875935e-05
-1.07594890145922e-05
-2.4061012947928e-05
-8.27597213648899e-06
-2.84892602759622e-05
-4.03593920283068e-05
-6.41205619786728e-05
-4.26186389509954e-05
-9.64931390577063e-07
-4.19424320934982e-05
-9.35616194675638e-06
-4.21993888920295e-05
-2.15866797825343e-05
-1.57370602538397e-05
-3.98174739693052e-05
-1.58463389661408e-05
-7.85670502749244e-06
3.06356026305693e-06
-3.24153702982386e-05
-3.85523361674221e-05
-2.61749365340067e-05
-4.20517984885784e-05
-3.17962139940379e-05
-3.35543206054598e-05
-7.85513877318632e-06
-4.4444016329433e-05
-3.9036525167669e-05
-3.19206734801704e-05
-2.57492316636291e-05
-1.95982910966111e-05
-3.83470806065259e-05
-3.7354421262477e-05
-5.69713731738424e-05
-2.62161727318051e-05
-8.21835040260668e-06
-6.58913787550831e-05
-2.22694956763729e-05
-2.41766608377721e-05
-1.73080732226687e-05
-3.82835536796026e-05
-1.04643121882286e-05
-4.6366610220627e-05
-3.86588033306958e-05
-1.99007677379167e-05
-9.75500341903766e-06
-2.478289641245e-05
1.95333903958053e-05
-2.79634420317681e-05
-2.28192009135413e-05
-2.44619941009556e-05
-2.63946634549998e-05
-2.26468745993006e-05
-2.22588385658637e-05
-3.89297508572476e-05
-3.20517932881414e-05
-3.29510737773355e-05
-3.46005240691467e-05
-3.56462502929484e-05
-1.14640836716169e-05
-2.89663277093305e-05
-1.83793306745084e-05
-5.38042348570251e-05
-3.44223555306225e-05
-2.61413865583502e-05
-3.76713868814083e-05
-1.29789816127112e-05
-1.98279912274047e-05
-2.69036457031234e-05
-4.99368980932373e-05
-1.85535643356621e-06
3.16829068695041e-06
3.31894331014223e-06
-8.71657508863889e-07
-4.30689634857015e-05
-5.16527915791084e-05
-3.23000750919225e-05
-4.849149333829e-05
-1.6094202693322e-05
-4.92481312017089e-05
-1.90946832987191e-05
-8.69569195282363e-07
-2.70938305034799e-05
-5.28510875987797e-05
-3.5274752328511e-05
-3.60446303519955e-05
-2.28541888226924e-05
-3.67304919472117e-05
-5.02242982486022e-06
-2.95950290153658e-05
-2.18684165983122e-05
-6.00656831233479e-05
-1.57184833292558e-05
-2.79339762744043e-05
-1.98136876226281e-05
-2.81563958630446e-05
-2.98934581736686e-05
-1.47594014896101e-05
-7.02522502280501e-05
-1.10248385769607e-05
-5.52506742674592e-05
-1.17447546097282e-05
-2.06752387326189e-05
-5.42352801337384e-05
-4.37769909491966e-05
-2.30245492277805e-05
-5.59479071472593e-05
-2.42648827165108e-05
-4.41847351602818e-06
-3.29668786900282e-05
-2.46321911337245e-05
-3.45261297523092e-05
-1.83526238345174e-05
-3.37887680643011e-05
-2.6063744056394e-05
-2.7561740432806e-05
-4.44248446778853e-05
-2.49795879372682e-05
-2.45901204150852e-05
-4.55572531953586e-05
-5.35303342439797e-06
-2.04112793101493e-05
-2.39161620872622e-05
-4.41080361462626e-05
-4.0794809455857e-05
-7.3278570416894e-05
-3.9388253733951e-05
-2.23918073847233e-05
-2.81898221184274e-05
-3.65957693770758e-05
-2.56249560161076e-05
-9.20986008595174e-06
-1.30938760577693e-05
-2.73440337024237e-05
-1.90529197458011e-05
-2.23581038788431e-05
-1.29052995415546e-05
-4.28345147192559e-05
-1.14672147388997e-05
-3.61653137730809e-05
-1.03760207507293e-05
-5.10909138548112e-07
-9.11224914579995e-06
-1.58573822734712e-05
-3.42540669494146e-05
-3.25486868441488e-05
-3.71253582382203e-05
-2.33841746302482e-05
-3.85870162036668e-05
-2.36791909371587e-05
-3.42697444661164e-05
-3.20569889872234e-05
-5.09142024969073e-05
-5.73613671561617e-06
-1.32838840608586e-05
-2.79630066478788e-05
-4.75448385139293e-05
-3.97066595293702e-05
-4.39794096174461e-05
-1.7706703531346e-05
-2.85080170527483e-05
-3.51620867990263e-05
-3.35537761330161e-05
-2.86813351595543e-05
-1.83555362653547e-05
-1.96290919356233e-05
-2.13764235773317e-05
-3.02185481983396e-05
1.15426792348559e-05
-1.33681372328282e-05
-2.73236953386955e-05
-2.38313108582433e-05
-6.46743922831048e-05
-3.99922483211529e-05
-1.70600134392693e-05
-2.13382096690246e-05
-1.23175842043515e-05
-3.10701299028208e-05
-3.98899357186391e-05
-5.4482832060521e-06
-2.87007250028079e-05
-3.86126803152727e-05
-2.63796564286298e-05
-1.97327428292531e-05
-8.84652926516773e-06
-5.54593128097841e-06
-6.86804184739551e-05
-3.66817784125819e-05
-5.87054586121258e-05
-4.22349871567129e-05
-2.0831464359031e-05
-2.1896702993018e-05
-3.08218698034766e-05
-2.66183515207553e-05
-3.51294203482037e-05
-4.04926331856776e-05
-4.94830553294793e-06
-4.31569669629041e-05
-4.29843092595413e-05
-2.20656604602041e-05
-5.79708757217009e-05
-2.3117602531545e-05
-1.33363329570136e-05
-3.00563077752743e-05
-5.21401516462185e-05
-5.05578056488727e-05
-1.16284067132323e-05
-2.87070847533513e-05
3.29945873672426e-05
-1.91954405953157e-05
-4.41091765048925e-05
6.50546697754306e-07
-3.56833329379129e-05
-2.20484390137413e-05
-1.38074090988286e-05
-3.75360138438477e-05
-3.24036828389762e-05
-2.98292834828485e-05
-3.81037769093395e-05
-3.65435432672563e-05
-4.55064717071856e-05
-2.7410970168503e-05
-5.07421895513116e-05
-3.53541042660204e-05
-1.67278902120577e-05
-1.03811843490184e-05
-5.52307588210434e-05
-6.78734260376773e-06
-4.05610757015258e-05
-6.35420074883395e-05
-4.49270380497219e-05
-6.09981838147118e-05
-4.29584353320102e-05
-2.48881066014783e-05
-1.66022234564333e-05
-6.31055585850968e-05
-2.41543440055085e-05
-4.6182714482736e-05
-4.36990582916499e-05
-3.28966625491614e-05
-3.16823163042306e-05
-1.92276392754342e-05
-3.36718933347285e-05
-3.36578296123108e-05
-2.84922748260349e-05
-3.49343711258491e-05
-2.13062890652924e-05
-4.04084480653127e-05
-3.69903673437496e-05
-3.75312076702803e-05
-2.60103239304511e-05
-5.56484612440971e-05
-4.74857436439756e-05
-2.93220417761072e-05
-2.34369918484769e-05
-3.60601418671344e-05
-2.29990309188269e-05
-1.29573238896269e-05
-3.2578286968069e-05
-3.99849371531088e-05
-2.2953924509327e-05
-1.91371321889016e-05
-2.8982948306806e-05
-2.81201711495638e-05
-2.46083373747484e-05
-1.67575822831938e-05
-5.33181808913647e-06
-4.06522402677081e-05
-1.69173018956385e-06
-3.0318207425343e-05
-3.92564517781613e-05
-7.02199850975876e-06
-2.08374566124357e-05
-3.73939840917589e-05
-1.5659223892444e-05
-7.86232013441716e-06
-3.85327979274073e-05
-4.49750370665496e-05
-8.87732036733709e-06
-4.97580426224474e-05
-5.85311562614771e-05
-4.21970877687092e-05
-1.94998442366156e-05
-3.1145856669229e-05
-1.12332990810657e-05
-1.78014289759292e-05
-2.66902048400099e-05
-3.64667660290265e-05
-1.58321020394088e-05
-3.47572339699896e-05
-6.02423835807406e-05
-2.25174633361488e-05
-3.99984521576423e-05
-4.16311372325504e-05
-1.5283875031399e-05
-1.98931921600233e-05
-2.32498293825998e-05
-3.70153692442408e-06
1.71474828016893e-05
-2.7733420819864e-05
-6.02765703048221e-05
-1.58399584566175e-05
-2.18695436823258e-05
-3.32311154538893e-05
-1.52273198997597e-05
-2.14562753532276e-05
-2.49254091110201e-05
-1.2415103637165e-05
-3.28211402554195e-05
-3.95028702992811e-05
-2.31721281901347e-05
-4.10683501428068e-05
-4.87470228683521e-05
-2.81237028155725e-05
-8.79280323960564e-06
-6.70352496915639e-05
-3.74668573627442e-05
1.37678173169903e-05
-1.71116058401761e-05
2.86260049224077e-06
-2.0574018285391e-05
-3.64163730345225e-05
-1.52836936185779e-05
-4.78358565627603e-05
-6.83758412985858e-06
-8.36281487030237e-06
-5.60967448019158e-05
-4.5560528520941e-05
-3.19342214482738e-05
-3.63708126585341e-05
-4.33103732252971e-05
-2.30032592221595e-05
-3.60939655257869e-05
-5.28181049789886e-05
-8.26236675475264e-05
-5.01475903981963e-06
-2.01927263203613e-05
-2.6712817179599e-05
-4.96371008600275e-06
-4.83031819911869e-05
-2.40753906708281e-05
-2.56176307344772e-05
-1.76654316083076e-05
-4.33194595024463e-05
1.25843087186494e-05
-2.26454486911589e-05
-3.4722624398267e-05
-1.98575602918237e-05
-2.80156939760584e-05
-1.10168134049004e-05
-1.48906722981989e-05
-5.40145337406038e-05
-2.19212376616892e-05
-4.57816583397049e-06
-3.75703234069486e-05
-3.72684273067403e-05
-3.31392190960409e-05
-2.01207714757517e-05
-2.01958520790561e-06
-1.89874354047787e-05
-3.82365883494704e-05
-4.22199684845055e-05
-2.67694401753803e-05
-2.09671994013956e-05
-5.61000645764846e-05
-1.87476263243451e-05
-2.30390208808231e-05
-2.04481292800448e-05
-4.05481352974338e-05
-9.93355198419052e-06
-2.06434500066158e-05
-2.28748656207261e-05
-3.1864509833113e-05
-2.45852100156895e-05
-2.09258523407228e-05
-3.36307783194724e-05
-7.32399839259039e-06
-2.02347080772934e-05
-5.07632217218169e-05
-1.11700438414267e-05
-3.23062715502359e-05
-3.80398525250952e-06
-3.43306857245784e-05
-5.71455996492962e-05
-1.149268986755e-05
-9.75886980269531e-06
-4.09090639977427e-05
-6.86061568663545e-06
-3.38924024572871e-05
-4.93110984153325e-05
-5.10688912176453e-05
-2.55704656470577e-05
-4.63039635864486e-05
-1.03097050066539e-05
-5.59085583966831e-06
-1.08015532185678e-05
-2.75168898682681e-05
-1.35541064312309e-05
-3.09726943833607e-05
-2.34415856882051e-05
-2.68009903263929e-05
-4.23104624316313e-05
-1.50487992712492e-05
-3.73942875583979e-05
-5.16293986240059e-05
-4.51049594903518e-05
-2.74771989204466e-05
-4.89095754675455e-05
-4.63656241904497e-05
-4.74928002160933e-05
-4.70175225054917e-05
-2.77171642732245e-05
-6.78529232598527e-05
-1.44991476332076e-05
-3.72153422095865e-05
-3.07633027190475e-05
-9.98070228814964e-07
-1.92301536038011e-05
8.69477212466153e-06
-2.31012562737162e-05
-3.37763240782872e-05
-3.71759814157934e-05
-3.15631556836907e-05
-4.99301858816478e-05
-4.32415468486854e-05
-4.19307611365074e-05
-4.08728544048672e-05
-1.67504023879993e-05
-1.75342299650534e-05
-2.87900208578999e-05
7.01603799886587e-09
-2.61198827641969e-05
-1.95162453249254e-05
-3.30928452664441e-05
-6.39765419099733e-05
-2.16856965765388e-05
-2.62329533668588e-05
-2.50371274731165e-05
-2.80137261509432e-05
-9.64157417125958e-06
-2.37048342224149e-05
-3.36792409087295e-05
-1.84906935722e-05
-1.28299849334443e-05
-2.04479986118472e-05
-4.36845628677093e-05
-3.57425461598733e-05
-3.11456971658067e-05
-3.0031644890742e-05
-3.31449391072711e-05
-2.60695826355979e-05
-1.43747081173944e-05
-3.53147397064519e-05
-9.94167670804191e-06
-3.30509333079516e-05
-5.31736835438474e-05
-4.43787709911956e-06
-2.10210607218531e-05
-2.02465603069775e-05
-2.92351458392324e-05
-5.82686107676313e-05
-4.82663705211476e-05
-3.83026638436883e-05
-4.12060111338847e-05
-3.89881318386172e-05
-7.32296642697313e-07
1.01221058719515e-05
-1.84327014193604e-05
-4.69945080231474e-05
-4.76261823402834e-05
-2.08285450486904e-05
-2.49963733963827e-05
-3.885007799614e-05
-5.02189816894501e-05
-1.74610397613152e-05
-5.15586808728713e-05
-2.93020825567404e-05
-3.65062215079354e-05
7.95702335265909e-07
-7.24046024285791e-06
-3.08438344238235e-05
-3.81989768547507e-05
-6.52891083164858e-06
-2.13920009259839e-05
-4.59834228360988e-05
-2.12721017753147e-05
-2.75944313844112e-05
-1.42899743695816e-05
-2.47393467114674e-05
-4.79038753057686e-05
-3.21193792806153e-05
-2.76976647743157e-05
-2.04939821997527e-05
6.30129065071134e-06
-5.41839122472593e-05
-2.23907491748482e-05
-2.1703182476917e-05
-3.52283354723341e-05
-2.32477839129904e-05
-3.5802519639731e-05
-8.38865498189655e-06
-3.53890187992029e-05
-5.84253368847979e-05
-5.49362672260747e-05
-2.99723294783692e-05
-3.85528820600483e-05
-2.01060095809503e-05
-3.41556546213461e-05
-5.80713660278647e-05
-2.73917723879512e-05
-6.04982640320627e-05
-4.80789232016728e-05
-3.36971728590982e-05
-3.38867559829679e-05
-1.4093268251086e-05
-2.87639272127696e-05
-4.11961169428504e-05
-2.64852160022515e-05
-1.44265133284968e-05
-5.88247991400281e-05
-2.4025998562732e-05
-3.58346468793224e-05
-4.29180746947699e-05
-4.57925569899685e-05
-1.17457641973357e-05
-4.25132086761271e-05
-4.63783843484401e-05
-2.57190091118038e-05
-1.28201139637008e-05
-2.4475350483161e-05
-2.0769093197275e-05
-4.7960509938762e-05
-4.10589202138542e-05
-5.42279419368409e-05
-3.81959596785123e-05
-4.38923225232645e-05
-2.64585654253514e-05
-2.00949801245095e-05
1.06317006156211e-05
-4.98785364699946e-05
-2.47494021046245e-05
-3.63571914815559e-05
-1.23606280561332e-05
-4.66845471611186e-05
-1.67968919653571e-05
-2.37689652637986e-05
-3.50155483128936e-05
-2.36893963029638e-05
-1.71546645687299e-06
-2.3224340233596e-05
-1.35992277382895e-05
-2.18552347987091e-05
-1.45159769057285e-05
-7.91993818841892e-06
-1.99808964725823e-05
-2.82466457726847e-05
-4.57823363810579e-05
-3.45927213700708e-05
-6.01398467724708e-05
-7.5012234925989e-05
-4.93832706121628e-05
-3.11971696195158e-05
-4.34476538716474e-06
-2.82813996220258e-05
-4.67161083946772e-05
-4.69717000624501e-05
-9.92249817820525e-06
-3.42012163109222e-05
-4.1690393218172e-05
-2.39676760501783e-06
-1.5990441356199e-05
-4.77411146697853e-05
-5.84532210000092e-05
-3.45187542049483e-05
-2.60286977677344e-05
2.64181297329279e-06
-3.78550707674094e-05
-3.4167904478933e-05
-1.29317440260177e-05
-6.61465596050709e-06
4.42134909132846e-06
-2.45779503674418e-05
-2.25756391795155e-06
-3.49111889144231e-05
-2.98340443368124e-05
-3.80206074053591e-05
-1.73039013366524e-05
-8.98370324119205e-06
-4.28944215095608e-05
-1.21041192529956e-05
-3.85040019835002e-05
-2.69207944467248e-05
-7.2929359767194e-05
-4.38599102267203e-06
-1.87064024161465e-05
-7.20992267662246e-05
7.03977765448781e-06
-4.21954390459664e-05
-3.33091300178787e-05
-3.82708888406671e-05
-4.44891246847633e-06
-9.23202542242716e-06
-3.71911395193938e-05
-2.96869910151909e-05
-2.60881675964128e-05
-3.18724933474627e-06
-4.73581585846896e-05
-2.03229520330426e-05
-3.41248171181258e-05
-3.63225459898455e-05
-8.60040016508667e-06
-8.27498893389998e-06
-5.80250119363665e-05
-4.91486230927233e-05
-4.02552288604095e-05
-5.36641782524327e-05
-6.4349905330052e-06
-1.06029774921e-06
-3.85302295748204e-05
-1.55018164400444e-05
-3.30144395368425e-05
-1.39741904519696e-05
2.84890194963057e-05
-1.296137069262e-05
-2.42145400642633e-05
-1.3688737444572e-05
-4.50427439653612e-05
-3.664398183387e-05
-1.46127260278345e-05
-3.91891396250447e-05
-1.24791276371955e-05
7.07127795544451e-06
-2.84104270310595e-05
-4.04459700658677e-05
-3.12779443640544e-05
-2.38443768016779e-05
-2.13540946185691e-05
-2.55178726429326e-05
-2.66516209830534e-05
-5.01482753110562e-05
-5.46403730582197e-05
-6.29638723642762e-05
-3.92594268822853e-05
-1.96666203650555e-05
-3.28158968617656e-05
-1.50707754910782e-05
-1.94335246746405e-06
-2.56832755984949e-05
-2.61488610975873e-05
-1.9657498892158e-05
-2.54123396514153e-05
-7.60928352632464e-06
-1.88035158832713e-05
-1.53779575304907e-05
-1.49382342059093e-05
-3.73822140227943e-05
-4.96019190579838e-05
-1.37863787276074e-05
-4.32414541005764e-05
-1.78685484427681e-05
-2.90354647987649e-05
-5.80643860467049e-06
-4.47976853569777e-05
-1.77854335811571e-05
-3.72559845598769e-05
-2.62916449371038e-05
-2.13336128994211e-05
-2.100314316859e-05
-2.72986279846846e-05
-4.29359964119575e-05
-3.4564667699732e-05
-3.03466488544375e-05
-7.97904186630783e-06
1.25379750807972e-05
-7.82245341336703e-06
-5.76130817204953e-05
-3.07842379455203e-05
5.41560659823592e-06
-3.59456158021321e-05
-4.12626835842409e-05
-2.22484249637773e-05
-3.12441331619158e-05
-2.20850922287291e-05
-1.68950909045421e-05
-3.84099990248726e-05
-1.12693553453398e-05
-4.91031382018032e-06
-4.4778788555293e-05
7.51361834221369e-06
-2.93696564685498e-05
-2.69799054665824e-05
-1.74644949956054e-05
-1.22172121423004e-05
-3.69033735366763e-05
-6.88393955957603e-06
-5.19759069790826e-05
1.58534750146328e-06
-2.65012407166108e-05
-3.72064394453096e-05
-4.40031399574308e-05
-2.12791450035561e-05
-6.2690215162071e-05
-5.0650977021567e-05
-2.29234514749071e-05
-3.56725585725425e-05
-4.07335999361118e-05
-2.09069877313829e-05
-2.07111985041838e-05
-1.80395099779857e-05
-2.83083076503338e-05
5.63942662947125e-06
-3.81388855130176e-05
-1.43156485873357e-05
-3.3717134622338e-05
-3.19028390582839e-05
-8.14193564250354e-06
-3.62986428687554e-05
-4.78155884221449e-05
-4.86819601037897e-05
7.55374896514214e-06
-2.86921999225881e-05
-3.37693049967747e-05
-6.20311437236934e-05
-9.67888195557636e-06
-7.23701202483515e-06
-1.68164828250413e-05
-2.49192259991282e-05
-2.56596331769864e-05
-6.80533908721651e-05
-3.71497692185495e-05
-3.09826567129014e-05
-2.98512298811392e-05
-3.84862564593771e-05
-2.6671925658534e-05
-5.91760833183341e-05
-1.37588518067367e-05
-9.95166192573491e-06
-2.39384240710804e-05
-2.40526800869244e-05
-5.23391992243592e-05
-5.39303621002626e-05
-2.14429745878708e-05
-3.73516713235995e-05
-2.64340601715261e-05
-2.83541782459303e-05
-4.69196027253704e-05
-4.16117180829741e-05
-2.75422870151995e-05
-1.07682249558217e-05
-2.4010127514143e-05
-4.90295767303918e-05
-3.53953154640049e-05
-2.47479872190301e-05
-3.66357280737394e-05
-5.589171922609e-05
-2.70564053986929e-05
-8.44179604842014e-06
-1.4544241918356e-05
-4.70935945073378e-06
-4.48375351755098e-05
-1.47660280474988e-05
-3.94734313438378e-05
-3.37192948982038e-05
-2.75668960582255e-05
-3.92808279693703e-05
-4.5519396253039e-05
-4.73530855061562e-05
-5.4614262806258e-05
-3.40971954648923e-05
-2.21352466443731e-05
-4.9071503262821e-05
-3.91903830025037e-05
-3.70291096730278e-05
-2.2107868303913e-05
-4.10796246698461e-05
-4.48173543748659e-05
-4.31553131970381e-05
-3.51007531297419e-05
-1.73156551345451e-05
-2.72338516704332e-05
-1.2684454739214e-05
-4.46700345164566e-05
-3.78743862449292e-05
-4.1216468107231e-05
-3.62033559508576e-05
-1.65556439633964e-05
-2.94730012570456e-05
-4.26767852836551e-05
-1.19753235681085e-05
-2.28602529827852e-05
-2.27666607974121e-05
-7.62864019626371e-06
-5.41708709823001e-05
-5.4635394675842e-05
-1.97116713979818e-05
-1.41870395909377e-05
-4.19641596846999e-05
-5.34572748878434e-05
-2.16447296114928e-05
-1.43722309936992e-05
-5.05223506329609e-05
-8.04041386624429e-06
-1.78698927726745e-05
-2.36440608449765e-05
-5.10358115539217e-05
-2.40882461606212e-05
-3.93418262945663e-05
-6.83522740519251e-05
-3.60296631420919e-05
-1.35614830655002e-05
-3.56567260792873e-05
-1.0674061481164e-05
-3.78934641768264e-05
-2.86625656297951e-05
-3.4969949001985e-06
-5.23817319314427e-06
-2.08981785361283e-05
-4.33915830982721e-05
-3.87031424639008e-05
-3.86553855463411e-05
-1.29229188137689e-05
-3.81641760852117e-05
-8.85600611626296e-07
-2.73902968166847e-05
-4.02795933101099e-05
-6.314976951984e-05
-2.8781651886342e-05
1.67151528341913e-06
-7.30169054060579e-06
-3.35577498283921e-05
-4.56885084501603e-05
-2.8959577282691e-05
-8.82647007300654e-07
-3.39793413425665e-05
-3.76668434578624e-05
-7.84431144350993e-05
-2.70112537827906e-05
-9.86176595580007e-06
-4.76465058432305e-05
-1.60970143369473e-07
-1.7054145927679e-05
-4.02975452783587e-05
-4.66442349118468e-05
-5.7073590666881e-06
-3.19543696933751e-05
-4.47614745235606e-05
-6.3584410185958e-05
-2.36659379130638e-05
-2.38547033801947e-05
-8.90441305624555e-06
-4.29769969350037e-05
-3.61908761892486e-05
-3.52448526054685e-05
-4.16800447234736e-05
-5.12526725609923e-05
-4.98529950746126e-05
-5.93273926866076e-06
3.6150983859994e-06
-5.40010881410686e-05
-4.56196282889287e-05
-3.90396426518308e-05
-4.3051792971902e-05
-2.67623973033279e-05
-1.92042350443318e-05
-5.48383046662142e-05
-3.12821990469867e-05
-1.45362680623143e-05
-3.20000438983011e-05
-1.06366105235854e-05
-6.82635685698288e-06
-4.5057863544776e-05
-7.81894237235327e-05
-2.92812023339451e-05
-2.4099487196143e-05
-5.23866546826632e-05
-5.30913326648205e-05
-3.32437292560451e-05
-3.1875223963345e-05
-5.45062347068457e-05
-5.11203317507604e-05
-7.43824577995906e-06
-1.21687555320901e-05
1.14896390354197e-05
-3.56791685668957e-05
-2.39262791145487e-05
-9.07115903505503e-06
-9.97224513896616e-06
-5.52441816166914e-05
-4.24821234295037e-05
-5.1781045791566e-05
-3.73074600439746e-05
-2.80358630815617e-05
-3.65447321516041e-05
-1.83992681937577e-05
-1.86381441018072e-05
-2.37524467396706e-05
-2.89154953156479e-05
-4.05461856069499e-05
-2.27751118272582e-05
-4.32760269622706e-05
-3.23849622426738e-05
-4.24604552808284e-05
-3.81490472853072e-05
-2.83244866345464e-06
-3.71710155722382e-05
-5.89272564524282e-05
-2.86165811801303e-05
-4.8864722384616e-05
4.0613044579544e-06
-1.69492352764767e-05
-3.55380814672914e-05
-2.85195280651947e-05
-4.86093669613097e-05
-4.97758711934132e-05
-2.37193080779483e-05
-1.84150070977505e-05
-4.58709230196983e-05
-2.90792548027363e-05
-5.71362241170374e-05
-4.24858692032319e-05
-2.7990989533916e-05
-3.57336754081668e-05
-2.34518877062267e-05
-2.5903194774317e-05
-2.58785366576402e-05
-1.70124876360694e-05
-3.31350566260195e-05
-1.91695638047406e-05
-2.26154060854238e-05
-2.59513102589471e-05
-3.51156529589646e-05
-1.20999667969267e-05
-2.9859198979755e-05
-1.30716907164494e-05
-3.84762771885993e-05
-3.34043520449022e-05
-1.22198250582653e-05
-6.2676105746329e-06
1.01145057375854e-05
2.99816007551491e-06
-4.03730673573664e-05
-6.48579547867506e-06
-5.72342094479928e-05
-1.38478994675894e-07
-1.90551676601441e-05
-3.78121570703975e-05
-1.77474598593411e-05
-2.63333622354566e-05
4.6515516825266e-06
-8.53963257916613e-06
1.00471451830105e-06
-2.3681969094016e-05
-1.54634585544548e-05
-1.43546726174074e-05
-2.35108138997741e-05
-1.66490375987731e-05
-2.24921281817153e-05
-5.99708301774083e-05
-5.13415564089029e-05
-1.39961025316463e-05
-3.85949409075685e-05
-1.26177010553228e-05
-4.31638102926382e-05
-3.1299411581201e-05
-6.30195629550691e-07
-2.86539259578625e-05
-3.6642373433961e-05
-1.82751847660693e-05
-1.19541031725737e-05
-2.37269452638871e-05
-1.85950002252274e-05
1.04200936277872e-05
-2.15179579955489e-05
-2.02215324318032e-05
8.30914265254387e-06
-2.1333565725793e-05
-1.71444531608124e-05
-3.42740924033696e-05
-1.01268634924603e-05
-1.19758078406966e-05
-4.3233927925358e-05
-2.51318779802938e-05
-3.00956617615781e-05
-4.06182726345244e-05
-1.87614866847752e-05
-2.45724034094088e-05
-1.49054141794044e-05
-3.4002891843406e-05
-2.32561029278823e-05
-4.10020839412081e-05
-2.7507663326435e-05
-3.02308667172602e-05
-2.02016106962783e-05
-3.47188209938159e-07
-6.02624203775153e-05
-3.00320486743308e-05
-3.0285406214917e-05
-1.59264823787626e-05
-2.3664993682519e-05
-1.98268235391676e-05
-2.81339089017347e-05
2.6579895730203e-05
-3.36340373261339e-05
-2.8024029750517e-05
-2.56291173010717e-05
-1.2287510044618e-05
-1.2543464563621e-05
-7.59770603592297e-05
-4.84392491441229e-05
-2.03016422453809e-05
-2.71338832389192e-05
-3.06739806064807e-05
-9.64578542827687e-06
-3.79359699642074e-05
-3.10264107911891e-05
-3.98147498009201e-05
-3.08965008987985e-05
-1.26909959570229e-05
3.70641951825144e-06
-1.43860592942371e-05
-4.04854437885507e-05
-3.82548634856928e-05
-1.80859179283215e-05
-4.6153658450494e-05
-2.80470169406588e-05
-1.47921417200147e-05
-5.84977734994166e-05
-4.5472762797629e-05
-2.23007244196789e-05
-3.72810692805166e-05
-4.21569367765234e-05
-2.32374746070864e-05
-1.6170418268932e-05
-1.9099934275096e-05
-3.42242803125318e-05
-9.84201436746946e-06
-2.98753912779951e-05
-2.07039074401171e-05
-2.69090253723948e-05
-4.20919202125363e-05
7.77383892743311e-06
-3.55538124147222e-05
-2.58534086563616e-05
-4.64974964939714e-05
-3.74753018573125e-05
-3.26648315001253e-05
3.89693421605908e-06
-3.20511335038094e-05
-3.64854598551773e-05
-5.10250383475056e-05
-4.00865211843233e-05
-3.47763824827981e-05
-3.25259243587482e-05
-3.76316630844837e-05
-3.30429957885577e-05
-5.88034858193192e-05
-1.45041147231974e-05
-6.13971839153427e-05
-1.13020073877527e-05
-4.26289181840267e-05
-1.60745800020785e-05
-4.38765689248839e-05
-4.7290772532926e-05
-6.54607133931065e-06
-1.86194893984783e-05
-1.00571741520527e-05
-1.11617208394169e-05
-5.55761717752943e-05
-3.92972820414193e-05
-4.0776665035826e-05
-1.15601080656568e-05
-5.49280937876193e-05
-2.02658009729166e-05
-3.80450997326243e-05
-2.66879384338097e-05
-1.59605753372743e-05
-4.19105927020567e-05
-3.40789642779621e-05
-2.32520634018311e-05
-8.67601088044074e-06
-7.96748605719119e-05
-6.40494107672763e-05
-5.14883866380831e-05
-2.24872926001222e-05
-4.35503394963166e-05
-6.79998180513863e-05
-2.04100845641903e-05
-2.13880478728115e-05
-2.09408004725248e-05
-7.16198421149064e-05
-3.70469649191845e-05
-2.65536539039609e-05
-4.0677632226086e-05
-6.53210592305512e-05
-4.16045938399336e-05
-9.64265302215598e-06
-3.40868607615696e-05
-2.79149496542811e-05
-5.89027398793736e-06
-2.69264218464968e-05
-1.96569225948063e-05
-1.99516980431111e-05
-1.97137762710681e-05
-1.91624951570537e-05
-2.2752618028795e-05
-1.37463434927509e-05
-1.98014031999179e-05
-1.67863452560703e-05
-3.51296954093637e-05
-6.03574399101564e-05
-2.4586278855958e-05
-2.09911661873578e-05
-4.02194430050103e-05
-3.75495809376881e-05
-3.15695807521484e-05
-1.80812572456183e-05
-2.33019852803755e-05
-2.06523131402005e-05
-2.5825631262539e-05
-4.32377376679509e-05
-1.10498074057338e-05
-4.53675217128848e-06
-1.56349384930078e-05
-3.31401011331261e-05
-1.66883813390676e-05
-6.58143999856298e-05
-1.09385310551549e-05
-3.32271925825736e-05
-5.1149139662035e-05
-4.55417892714061e-05
-2.55514591794748e-05
-6.09146674201178e-05
-2.19396299935943e-05
-2.00465754521821e-05
-6.83013030383044e-05
-3.87123356107689e-05
-2.55318604775875e-05
-1.1632240183839e-05
-5.41727581666968e-05
-2.11619533831537e-05
-1.07035518380537e-05
-1.28130359071957e-05
-4.74125217188494e-05
-5.59338361530584e-05
-4.21950397761709e-05
-2.88547678468422e-05
-2.26429601157607e-05
-2.02088865131936e-06
-3.44728376110438e-05
-2.3779385925657e-05
-5.69219668878704e-05
-5.2015325806351e-05
-5.14508562017899e-06
-2.34592209602441e-05
5.51483368214325e-06
-2.17677275183121e-05
-5.84864162205188e-05
-3.52243739351383e-05
-3.47745603332336e-05
-3.71531757549939e-05
7.20142757958741e-06
-1.82865829182797e-05
-2.03052006145717e-05
-3.08135642823435e-05
-4.87951934623516e-05
-4.27331941613667e-05
-7.20623441591819e-05
-7.66022146123684e-06
-3.70058308307813e-05
-3.72846425552329e-05
8.03620081357055e-06
-5.26918308453497e-05
-3.57020027008e-05
-1.28976024958981e-05
-1.25735389729323e-05
-3.80805171753709e-05
1.32549555767342e-05
-3.43108999399786e-05
5.47976256064781e-06
-3.15702358628541e-05
-1.03251130691998e-05
-4.75519123007844e-05
-4.60530085645212e-05
-1.18248246275946e-05
-3.88186696054602e-05
-6.06224144060406e-05
-6.0494369143919e-06
-2.24609611855406e-05
-3.17744337436076e-05
-2.90750542020906e-05
-1.27706839920117e-05
-1.29706145347483e-05
-5.41788385064363e-05
-2.71918741774986e-05
-9.38892645701721e-06
-4.03631995322035e-05
-1.71015632779331e-05
-5.51276638359012e-05
-2.70907208087371e-05
-2.55373752761635e-05
-4.41982046779273e-05
-2.9283635329201e-05
-3.51722927737646e-05
-2.60205644085081e-05
-2.19516051107733e-05
-2.72311796159006e-05
-4.52466167235237e-05
-5.67202866753005e-05
-2.88434873559245e-05
-2.23809329116431e-05
-1.63857030151366e-05
-5.00249785910484e-07
-3.57889592397283e-05
-1.43759453340403e-05
-2.19681715285017e-05
-7.08963822509607e-05
-3.77522493091701e-05
-2.91048489227494e-05
-2.08655676725389e-05
-1.61794825502219e-05
-3.51866201240904e-05
-1.34680392698837e-05
-3.20932896100319e-05
-2.13333386951398e-05
-1.50248922249013e-05
-2.75654069753796e-05
2.97165882014764e-06
-4.13159322224654e-05
-1.59287191742018e-05
1.28076398140562e-05
1.25398665515174e-07
-9.89523750670838e-07
-4.99555412713642e-05
-1.56894941694449e-05
-2.23433637845986e-05
-2.6175465064557e-05
-3.73226855325776e-05
2.63542851710268e-06
-2.50634278402904e-05
-6.38798644510074e-05
-1.3908380271686e-05
-3.02491058487673e-05
-5.33910858162005e-05
-3.13508161977885e-05
-1.50310993910118e-05
-2.68922805154675e-05
1.36012857805642e-05
1.42564792802136e-07
-3.21290328921858e-05
-2.31409304857854e-06
-3.18702561966168e-06
-4.40970144171274e-05
-4.02321637202055e-05
-1.81886412539314e-05
-6.26639230829257e-05
-2.0068924335057e-05
-3.84942762400618e-05
-3.02683429921798e-05
-3.76042888908736e-05
-1.68086570739589e-05
-4.44517419861976e-05
1.80286295155532e-06
-1.15629924461031e-05
-3.28153365127602e-07
-4.25432118295877e-05
-3.28528803651719e-05
-8.87362427202074e-06
-5.03386649940281e-05
-1.62273121284374e-05
-2.64790240316494e-05
-2.95319900219388e-05
-2.61519568183202e-05
-1.98823107037193e-05
-4.01707276037844e-05
-5.72736486405989e-06
-1.35671052086523e-05
-1.94094109142918e-05
-1.01571339596496e-05
-4.03901268349351e-05
-2.15722744845866e-05
-1.97907134481369e-05
-3.81912304930457e-05
-4.01619225164632e-05
-4.80195598715533e-05
-5.47591583583689e-05
-3.06604587485868e-05
-9.45981072005251e-06
-3.62199081002826e-05
-1.39634084064806e-05
-3.24516372967531e-05
-2.31162000478133e-05
-5.32414585878623e-05
2.67517156639723e-06
-2.71963784738191e-05
-2.30227242700087e-05
-4.34229478302779e-05
-2.68655742891791e-05
-1.26153406750546e-05
-5.99859993678557e-05
-3.94862875180278e-05
-2.76562379633018e-05
6.42376195874226e-06
-2.31551186706383e-05
-4.9795500124044e-06
-3.14978889868405e-05
-2.35121324918944e-05
-1.36810119362728e-05
-1.0720785409716e-05
-5.76868481660854e-07
-2.67497674120014e-05
-4.86206745847233e-05
-1.23487168393935e-05
-2.92304503672414e-05
-2.62518504203457e-05
-1.16251553821678e-05
-4.39939840676842e-05
-3.05603673848307e-05
-3.61330313404058e-05
9.35267354324442e-06
-1.72993262690741e-05
-3.99690051047742e-05
-3.43985935600478e-05
-2.37339338947354e-05
-1.85465570922552e-05
-5.91194409672474e-06
-1.30071784872384e-05
-3.96534624652576e-05
-4.31000716230113e-05
-5.02164984779182e-05
-5.10195682861558e-05
-7.12388706031692e-06
-3.09910486108362e-05
-2.87806697925196e-05
-8.60621041301683e-07
-3.3993713228995e-05
-1.67645812601647e-05
-2.05917376257511e-05
-4.6952870639698e-05
-2.94627762078649e-05
-3.77715859041095e-05
-1.93967560394295e-05
-1.2948683050317e-05
-8.39250072330697e-06
-4.1203639622993e-06
-2.65365043939111e-05
1.11231206466082e-05
-4.63199883881693e-05
-6.63701464970027e-05
-2.65486960858262e-05
-4.44493621888502e-06
-4.21977304611216e-05
-4.67173983323154e-05
-6.96581734055113e-06
-3.70471584878093e-05
-6.93873761079293e-05
-3.92589651342195e-05
-7.04512880621509e-05
-2.37827381861816e-05
-2.75234696872368e-05
-1.97515214758756e-05
-3.38524068486102e-05
-1.46502014784006e-05
-4.12017014664993e-05
-2.06615215705212e-05
-2.14805469745699e-05
-2.79015114044844e-05
-1.50645862105171e-05
-1.40222168619233e-05
-4.63856054644687e-05
-3.19237548553248e-05
-4.74953490141658e-05
3.85604975573147e-07
-5.46343306523403e-05
-3.59910033478355e-05
-2.62645499283447e-05
-2.26446796636918e-05
-3.12545863599195e-05
-4.80722871751119e-05
-4.26195192893454e-06
-2.16331006106537e-05
-3.29569266119489e-05
-1.35850551952742e-05
-1.02884549786842e-05
-4.36354539046542e-05
-3.61145684745275e-05
-3.83294976025172e-05
-2.6937205680808e-05
-4.46489008647926e-05
-3.00476122905492e-05
-2.03264877542446e-05
-3.86063997195364e-05
-2.45571213362219e-05
-3.76387644674604e-05
-2.00595466531735e-05
-5.2192584915864e-05
-6.18973694010677e-06
-5.99846332259191e-05
-1.67129566675666e-05
-2.26354619173144e-05
-7.21387820622152e-06
-3.42383663112707e-05
-3.56746867229421e-05
1.52004335206433e-05
-2.70754099745965e-05
-1.30714859992002e-06
-3.69183105079167e-05
-4.0376202699661e-05
-3.37487903982549e-05
-6.6506113315707e-06
-2.00453969824401e-05
-6.25283080913024e-06
-2.43078517772512e-05
-2.8549248736868e-05
-4.51545529650799e-05
-1.77429111319308e-05
-3.01833973150205e-05
-1.46271661873593e-05
-3.83036035108298e-05
-4.74721953854939e-05
-5.13262466705074e-05
-3.77269983339566e-05
-1.21436160818432e-05
-6.39203984410777e-06
-3.03801545740863e-05
-4.31098328449902e-05
-2.24665474669474e-05
-2.85599543714953e-05
-5.32778048583395e-05
-3.11274582487137e-05
-1.4165080325957e-05
-5.35372095825168e-05
-4.69365745196547e-05
-1.67542292654753e-05
-1.90561101115669e-05
7.23821831029093e-06
-3.94667114745103e-05
-2.0170070737242e-05
-1.36479038853957e-05
-6.90348192007701e-05
-5.11428292498257e-05
-4.96778835695988e-05
-2.61292919390881e-05
-3.21338954131031e-05
-1.5668521260134e-05
-5.72665984787093e-05
-4.85733752419301e-05
-3.25344507152366e-05
-1.58487385450893e-05
-1.48265742609846e-05
-1.52750833533392e-05
-4.04910259870577e-05
-3.80212771934331e-05
-1.85103081969144e-05
-3.39097271287331e-05
-4.92292173512148e-05
-3.9452428330358e-05
-1.98765741465921e-05
-4.82792897324556e-05
-4.68828654612991e-05
-3.51600590256617e-05
-2.69935878284296e-05
3.09852426631586e-06
-3.58360087575593e-05
-2.11751529700124e-05
8.91918959276376e-07
-2.72774745521963e-05
-4.34920246487985e-05
-5.20207796902677e-05
-4.51558592236792e-05
-6.13437517672152e-07
-2.62984152403703e-05
-2.41946236887511e-05
-6.21560209414936e-05
-2.70072363580711e-05
-5.73523953562192e-05
-3.6689499539401e-05
-2.56262798800867e-05
-1.94610574706351e-05
-2.77010960894024e-05
-2.4861377445237e-05
-5.73123232140363e-05
-2.40348007723174e-05
-3.59660360018225e-05
-2.83956002061658e-05
-1.42189138608095e-05
-7.00570172777963e-05
-1.56785055523107e-05
1.7666836649922e-05
-5.17753214900732e-05
-3.01701446504829e-05
-1.20630367426782e-05
-1.15109127161856e-05
-3.69498534261068e-05
-2.56667656245091e-05
-2.10566572988571e-05
-7.12480605749271e-05
-2.10241066499863e-05
-6.17623587087649e-06
-2.7756085896647e-05
-1.28491689861443e-05
-3.18478109858062e-05
-2.87427296889744e-05
-5.17256254627253e-05
-1.69742412659787e-05
1.0694751029142e-05
-7.81320846256937e-05
-2.44349763272061e-05
-5.05879553546112e-05
-4.89668629657189e-05
-5.49761251974149e-05
3.02078103322236e-07
-3.32537433953292e-05
-4.86504539633851e-05
-2.5179418230054e-05
-4.82021536265042e-05
-2.17355418214609e-05
-2.29149269969623e-05
-4.32297746884168e-05
-2.88696509386804e-05
-3.15586452281857e-05
-2.2890736506951e-05
-1.07502244369783e-05
-2.49889223087247e-05
-3.55702130154875e-05
-5.99015762629344e-05
-3.46902440544884e-05
-5.43227542650127e-05
-3.23421560397407e-05
-6.48889202197191e-05
-7.13198828185498e-05
-1.02014896786617e-05
-3.53549555620322e-05
-4.19097143007877e-05
-1.45644631576276e-05
-4.07485269436641e-05
-3.0229308178346e-05
-4.85869364074204e-05
-4.58384047065859e-05
-4.37417396752488e-05
-2.30090984692999e-05
-3.86395366715548e-05
-2.7754440142758e-05
-2.22034296584682e-05
-4.30272798326294e-05
-4.49433254233364e-05
-5.38028502815036e-06
-2.32732416030533e-05
-7.62838638164678e-05
-4.28985339329208e-05
-4.4989236186037e-05
-6.06267892666494e-05
-2.41899253580158e-05
-2.83530562571149e-05
-2.41625979241917e-05
-2.69260908693933e-05
-1.92486175693284e-05
-4.67716376427088e-05
-3.08178236624413e-05
-2.86525474360528e-05
-2.61882473908972e-05
-5.38691576305653e-05
-4.44701940671013e-05
-3.08933098287866e-05
-2.41258785552277e-05
-1.80373843995365e-05
-3.47379795654888e-05
-1.01272009849007e-05
-5.96862595869161e-05
-1.55308171848906e-05
-1.39756754078704e-05
-1.18747318198879e-05
-2.22386111498666e-05
-6.46820813186705e-05
-3.32384923443908e-05
-3.93508805248638e-05
-2.27100304190494e-05
6.16591255325914e-06
-8.91287066375073e-06
-1.16567642137256e-05
-4.2582918312533e-05
-4.35537591452352e-06
-2.03850079749661e-05
-4.5202506035266e-05
-1.83255363040411e-05
-2.66453829042533e-05
-2.43174985221102e-05
-3.9558698436941e-05
-1.63529299143389e-05
-4.53492074219377e-05
-2.13815301330855e-05
-4.87781987585072e-05
-4.54771916152541e-05
-2.50231707631527e-05
-2.30384623206955e-05
-1.89621760960413e-05
-4.22426859519778e-05
1.91905763129936e-06
-1.99788307078704e-05
-2.30443085799679e-05
-7.73945832977137e-05
-4.06994441814007e-05
-1.72516771393579e-05
-4.39043166873744e-05
-1.17319272684003e-06
-3.97760900161887e-05
-6.37178269095057e-06
-5.26633554031312e-05
-3.62876963002151e-05
-3.04462290762528e-05
-4.5310803895544e-05
-4.54707981072116e-05
-2.77147856646637e-05
-4.52495729463944e-05
-1.68625311690146e-05
-2.82468275411752e-05
-3.91620577606861e-05
-3.78158029771967e-05
-3.48651267431348e-05
-3.1653596935549e-05
-4.18065003065186e-05
-4.3690708935849e-05
-5.45437547253045e-05
-2.48016702504343e-05
-4.78635662339845e-05
-2.31245758073689e-05
-3.13835219304625e-05
-2.71885503112264e-05
-1.45734185344606e-05
-1.83844692732323e-06
-2.72506143611507e-05
-9.41372829196008e-06
-4.0113315810706e-05
-4.5702676750641e-05
-1.56145413401456e-05
-2.06458913455395e-05
2.42413775889192e-07
-3.93647793408922e-05
-4.7770015365926e-05
-2.6059354380582e-06
-2.17893677248897e-05
-1.62664235997321e-05
-3.94588649114705e-05
2.87203440652157e-06
-2.09696593075156e-05
-7.97515077267909e-06
-2.26247222310916e-05
-4.97435490418755e-05
-5.40376005900271e-05
-4.01267850221236e-05
-3.62331632418974e-05
-7.93389729572994e-06
-1.36100123468472e-06
-4.013150929787e-05
-2.86132808063781e-06
-1.12217698543078e-05
-4.6959902815643e-05
-1.15972210895402e-05
-4.17111378500969e-05
1.42543588932408e-05
-4.7484426189891e-05
-2.1336187446227e-06
-1.68749724888073e-05
-4.24702017024111e-05
-4.3290308862692e-05
-9.7352637802067e-06
-6.73792970876437e-05
-4.72501421264105e-05
-2.78364771532397e-05
-1.90211545615145e-05
-2.36174198230569e-05
-3.69611326813085e-05
-9.03909786651127e-06
-4.63616220186431e-05
1.87224142883758e-05
-3.51589815028218e-05
-5.45343824283743e-05
-7.3604013918724e-06
-2.1973563132402e-05
-2.69630277373682e-05
2.40317807606706e-05
-5.29407966416272e-05
-3.97042859851536e-05
-5.04316766527596e-05
-2.05063174982933e-05
-1.77384866338714e-05
-1.65128575574408e-05
-3.4422154712802e-05
-1.48927474659607e-05
-1.03488160149439e-05
-4.67699589364154e-05
-4.95733823458613e-05
-2.89900081604262e-05
-5.20657379612225e-05
-1.4845366835464e-06
-3.86485331938345e-05
-1.69910559654252e-05
-3.21670028146468e-05
-7.35057107259225e-06
-2.74489618956338e-05
-3.07502760736879e-05
-4.73110266660316e-05
-1.2786071153342e-05
-3.35272921863029e-05
-3.11514438321058e-05
-4.03476075409789e-05
-3.60048128371252e-05
-2.61266406838813e-05
-2.33191999795452e-05
-3.6480823638716e-05
1.90440616546835e-06
-6.35313504951831e-05
-3.85562944917957e-05
-3.92007202551941e-06
-1.95641243060077e-05
-5.20793404708944e-05
-2.95721111517183e-05
-5.29790191748343e-05
-1.70411736887187e-05
-3.28841242800038e-05
-3.22850867311711e-05
-3.38147498779642e-05
-3.47987073108267e-05
-5.94398137673541e-05
-2.79854319982813e-05
-2.17967367740438e-05
-2.7722551599877e-05
-5.38042422470193e-05
-4.44173217756592e-05
-4.75870670465478e-07
-3.25505991771945e-05
-3.76277664832481e-05
-2.16464385185998e-05
-3.68359057905713e-05
-3.75265462160294e-05
-4.85084361997111e-05
-1.31200142070395e-05
-2.71447314488089e-05
-8.00848948445166e-06
-4.28211734185599e-05
-1.60551144790294e-05
-2.71756951407078e-05
-1.68314335161686e-05
-1.92693801503584e-05
-2.95672786230106e-05
-4.47850036176376e-05
-2.58047156908403e-05
-3.11046430976375e-05
-4.19231647071851e-05
-3.61150341949736e-05
-4.78451070786109e-05
-3.89231824979941e-05
-4.15684012547414e-05
-3.35000762217731e-05
-3.1432591576979e-05
4.34668919455807e-06
-2.35135362526823e-05
-2.0575922915823e-05
-7.3622040363455e-06
-3.39616385692506e-05
-4.51802089164911e-05
-3.23701426414626e-05
-1.5488644605667e-05
-1.65820449916537e-05
-2.96364573034031e-05
-2.7366597601423e-05
-4.2462889522381e-05
4.46426262725868e-06
-5.19743123499646e-05
-1.88614392749215e-06
-3.84525385106924e-05
-1.53613663549576e-05
-3.38352622306801e-05
-2.31216115690921e-05
-2.38098134195324e-05
-1.18559304817901e-05
-5.88404206232976e-05
-2.42048712232736e-05
7.4742604071353e-07
-5.66124322723487e-06
-1.75310290182332e-05
-3.73272607767838e-05
-3.0184113298278e-05
-6.08067467966375e-06
-2.38426858244946e-05
-3.81585171005458e-05
-2.53150380060917e-05
8.74078725260595e-06
-1.99159292826699e-05
-1.66396013486878e-05
-3.69677220098623e-05
-2.94446325324247e-05
-5.20578921472272e-05
-2.41905131918639e-05
-4.7702906129128e-05
-2.24089837178911e-05
7.66623881336003e-06
-4.63777600496829e-05
-3.25446721189606e-05
-2.16544206415419e-05
-1.72389109460939e-05
-6.2141483720178e-06
-2.56439588052236e-05
-2.98692932951806e-05
-1.40174449825866e-05
-1.45301795957511e-05
-1.45017480440187e-05
-3.028580542933e-05
-2.83727685761978e-05
-6.2018975690703e-05
-1.2823527939312e-05
-1.16451022250688e-05
-1.5435093327252e-05
-4.43254035671577e-05
-3.43758967841023e-05
-3.25678582601228e-05
-1.25561322245996e-05
-2.13251811313915e-05
-3.48541005733921e-05
-3.88624157572947e-05
-1.81438592343934e-05
-2.85004302867804e-05
-4.70115603937586e-05
9.517114062192e-06
-8.983338162884e-06
-3.11380596040487e-05
1.06072809496607e-05
-3.06521230450392e-05
-5.09425848332994e-05
-3.98500720597686e-05
-1.22896077767676e-05
-4.87792630295679e-05
-1.77821584542095e-05
-5.29721571714055e-05
-1.83736813552305e-05
4.00733821780816e-07
-3.29595829654917e-05
-1.41459173888997e-05
-4.27386616643846e-05
-1.46810470119501e-05
-5.12152691753494e-05
-2.18455356078888e-05
-5.61896290300381e-05
-1.34669211118103e-05
-4.48158518859147e-05
-1.87872845409185e-05
-2.83215752963823e-05
-3.88381069371137e-05
-3.69526564375506e-05
-2.4348546786561e-05
-1.84504521208381e-05
-5.90822013783172e-05
-5.09049102224294e-05
-4.36613835877502e-06
-2.49453396663853e-05
-4.22311589190753e-05
-1.19319934470067e-05
-1.68876767698571e-05
-4.77798162640485e-05
-5.7795128257734e-05
-5.03342706437971e-05
-2.05387440391469e-05
-4.8427336368535e-05
-1.38082725548964e-05
-5.97570788356399e-05
-3.30391703017498e-05
-2.79281428233451e-05
-4.95718563333493e-05
2.5054550824352e-06
-1.22780295226865e-05
-5.62647062429362e-05
-3.64008111339886e-05
-3.9440273808462e-05
-1.67488765942061e-05
-2.62029790930716e-05
-2.80671050617513e-05
-3.80119068510938e-05
-2.47233070112141e-05
-5.01152688042313e-05
-3.44486588722747e-05
-2.2904437792797e-05
-1.85138510746896e-05
-4.59172061725887e-05
-2.30248048924286e-05
-2.67020940909825e-05
-1.88278239167299e-05
-2.87128439969583e-05
-4.04973050756195e-05
-4.40428024906525e-05
-4.291572695828e-05
-3.0687176089221e-05
-1.17336505780843e-06
-1.54487953174682e-05
-1.54069485053106e-05
-4.03069776041237e-05
-3.98107711146435e-05
-1.32176395077904e-05
-5.56972849624397e-05
-1.93547202219882e-05
-3.87671369871029e-05
-2.20484443133522e-05
-2.6593782533664e-05
3.78097176623497e-06
-1.90550433067287e-05
-9.05910764940234e-06
-3.61446919377617e-05
-3.77983649182785e-05
-6.60503410493025e-05
-3.83878960726223e-05
-4.16459045888263e-05
-1.49511243392222e-05
-4.12051704349303e-05
-3.52513355860384e-05
-2.84195278691953e-05
-3.40698082976993e-05
-6.7521691357372e-05
-3.23583350763187e-05
-6.01429662683144e-06
-2.28073622469617e-05
-2.5557126647419e-05
-2.1939807337434e-05
-1.13277665320307e-06
-7.17744470923393e-06
-3.87860551489699e-05
-4.85337006744722e-05
-1.58756520778551e-05
-2.32516417306514e-05
-1.80240061113852e-05
-4.06679660582024e-05
-4.0961188909501e-05
-3.13985571266587e-05
-2.1644349661318e-05
-2.57426390934373e-05
-4.11281548713249e-05
-5.47125881694122e-05
-3.77943195417841e-05
-5.93799115459409e-05
-2.94314030536064e-05
-3.00873513070672e-05
-5.40579021846587e-05
-3.94424322946445e-05
-1.94241321103291e-05
-2.86004256804468e-05
-4.00625760455374e-05
-1.84104019193497e-05
-4.48565399284677e-05
-2.86683294542771e-05
-7.64362286511355e-06
-3.80935955719179e-05
-1.08649398254349e-05
-1.71097573181938e-05
-3.48352459755052e-05
-1.42361847897017e-05
-4.15751690459924e-05
-3.17232968806707e-05
-2.41192139862182e-05
-1.24097476435108e-05
-4.42170103351467e-05
-4.27826469310161e-05
-3.66628476261833e-05
-4.50656969304569e-05
-4.74216971823746e-05
-2.97070270712116e-05
-1.80878710920356e-05
-1.42726350508141e-05
-1.95218234881146e-05
-3.76296453004907e-05
-4.49333942194041e-05
-2.50927681948013e-05
-1.08969542713442e-05
-3.82337157648676e-05
-2.03349743696014e-05
-2.85741053587288e-05
-4.88123757798634e-05
-1.04231917631435e-05
-1.77388274800844e-05
-1.66120085716982e-05
-4.25683281193686e-05
-3.3438606747871e-05
4.32826522188563e-06
-3.69119896833669e-05
-2.08829207115434e-05
-2.08976833285669e-05
-2.95977493168426e-05
-1.47357079828169e-05
-2.63357426002757e-05
-7.816550762778e-08
-2.6460929822997e-05
-2.86562538559086e-05
-7.75954998677329e-06
-2.01817784266667e-05
-1.25547647775757e-05
-2.43266113771156e-05
-4.29463068312153e-05
-2.68397715660839e-05
-3.16255944854816e-05
-2.19282864296643e-05
-4.65771205520568e-06
-8.35907041506319e-06
-2.19864960361007e-05
-5.38640369420667e-05
-2.26380501053153e-05
-2.29775196289846e-05
-4.24680211358416e-05
-4.70000913253921e-05
-1.97472960128316e-05
-2.75244931722911e-05
-4.02886689111257e-05
-2.06179102752588e-05
-2.34823348093827e-05
-3.53767246706666e-05
-2.37133694543512e-05
-3.02511863279207e-05
-2.02248941689477e-05
-3.44910725344599e-05
-3.06174915897007e-05
-1.73329625551602e-05
-6.12806542913146e-05
-2.64577508873546e-05
2.71059415256531e-06
-1.60719558643998e-05
-2.79251685971098e-05
-3.99133555408242e-06
-5.7347795949424e-05
-4.26228199727583e-05
-4.77449428181558e-05
-3.41542060821984e-05
-6.30613619650167e-05
-2.34038230460183e-05
-5.33122080561273e-05
-2.64427192893425e-05
-3.34080594107354e-05
-3.32951360771308e-05
5.70113811216309e-06
-3.03876770314662e-05
-3.6984798349692e-05
-3.27208995668494e-05
-2.28225379965541e-05
-4.58631791934809e-05
-6.61630844601678e-05
-9.26056754540952e-06
-1.54860452723626e-05
-3.09302936736227e-05
-3.74511380931648e-05
-1.68933521150462e-05
-3.10692499484816e-05
-2.81540195705718e-05
-4.94486252958983e-05
-2.371311338229e-05
-4.28608723914807e-05
-3.73984471893125e-05
-4.68530770904204e-05
-8.54867053101851e-07
-2.26553964419829e-05
-1.92274810150275e-06
-2.08188227239059e-05
-1.31339112362951e-05
1.34887651333459e-05
-7.02948656117655e-06
-3.22017426019207e-06
-2.40130695616483e-05
-2.0986676224855e-05
-1.78445390009501e-05
-1.65758080959694e-05
-2.75453078757753e-05
-1.91095414009947e-06
-2.61335435013411e-05
-2.96443734486232e-05
-3.14982230440821e-05
-2.61166309785999e-05
-3.39793701435737e-05
-6.37369198997737e-05
-1.14765434640212e-05
-1.47006747990707e-05
-1.57088140650547e-05
-2.6787369068613e-05
-4.07190796136982e-05
-3.51946379249195e-05
-1.60652360492451e-05
-4.65692835694278e-05
-2.45025053949839e-05
-8.05580250067657e-05
-2.34431337934312e-05
-2.35562211882155e-05
-2.30692292628354e-05
-4.10925500465556e-05
-3.93104668884468e-05
-1.41314955364848e-05
-4.36442483512973e-05
-5.40315207117581e-05
-4.43992675860503e-05
-2.42264784600571e-05
-4.1494318382464e-05
-2.91656146099322e-05
-5.73015559164538e-05
-5.38050973264019e-05
-4.18642728661547e-05
-3.58658766312824e-05
-1.8134977185913e-05
-1.49799418987548e-05
-5.68554274736637e-05
-6.53533719434866e-06
-2.71736816748401e-05
-5.51111164103468e-05
-1.44994228414562e-05
-2.37748829324037e-05
-7.75717763012096e-05
-5.10563385506555e-05
-1.14716634610844e-05
-1.87131980684468e-05
-4.02862894005116e-05
-2.06257449241265e-05
-3.04990429136498e-05
-3.48129346660172e-05
-1.43318617603973e-05
-2.88566680119107e-05
-2.9145712452398e-05
-5.99494528538901e-05
-1.38289925174099e-05
-3.97361875982312e-05
-5.19965485516683e-05
-1.64884739379046e-05
-1.43596666807083e-05
-2.43511267980529e-05
-3.65905979381601e-05
-4.25818513147732e-05
-2.49633925143492e-05
-3.15955611927093e-05
-2.8864667413593e-05
-3.36288961952555e-05
-1.60596678721184e-05
-1.65192995529759e-06
-3.87577304292855e-05
-8.88667952270084e-06
-1.64911432561399e-05
-2.15649874631224e-05
-1.76354867339437e-05
-1.71192593070639e-05
-3.07517480449192e-05
-3.6951308392238e-05
-1.44878457266353e-05
-4.67894656449446e-06
-7.62275824740906e-06
-1.04805691392344e-05
-1.00727895800192e-05
-1.8804058567328e-05
-9.75746016921646e-06
-2.49712247655998e-05
-2.8289329554862e-05
-2.32354442355627e-05
-2.72118966428559e-05
-5.60055776623716e-05
-2.14035534260692e-05
-3.47931353258841e-05
-1.84573853628008e-05
-9.33394695110914e-07
-3.08887671529998e-05
-8.14701485615538e-05
-2.69915636205724e-06
-4.281435530975e-05
-1.41235333845006e-05
-3.46874453512066e-05
-3.56034668967564e-05
-1.54636517025661e-05
-4.28995554692548e-05
-4.3235959922585e-05
-4.75937570832698e-05
-2.94030997989347e-05
-3.52515538928122e-05
-3.56097606858096e-05
-3.94781640622556e-05
-1.90147846600643e-05
-1.39983970183469e-05
-1.34238185972177e-05
-6.6784411395566e-06
-5.74408589644264e-05
-1.7399075759027e-05
-3.62493433381034e-05
-2.1627380018661e-05
-4.13775370861202e-05
-2.35377159264814e-05
-4.21753912844177e-05
-1.20379314518362e-05
-2.23091003805381e-05
-1.62918910815646e-05
-2.8517346570135e-05
-2.98991451915181e-05
-3.44891163014562e-05
-1.37869415407986e-05
-4.6456280938292e-05
-4.94526046552708e-05
-5.72186459844082e-06
-4.02652541895477e-05
-5.13889509186828e-05
-4.13684137144114e-05
-7.08789453005644e-05
-1.85080429013465e-05
-3.51566081838733e-05
-3.54631384730548e-05
-6.17499906194145e-05
-2.74926061791352e-05
-5.95784170033137e-06
-3.37509530138805e-05
-2.83993259625994e-05
-5.12116230918215e-05
-4.0422136135662e-05
-4.71637661821208e-06
-4.0946000679243e-05
-6.2452540343351e-05
-2.23704877741743e-05
-2.79406810022316e-05
-1.41756557657568e-05
-2.44784398039399e-05
7.99109609169649e-06
-1.13763199413808e-05
-2.06756895183148e-05
-4.29311741641512e-05
2.47263775045292e-05
-5.07137717831433e-05
-1.36937277379007e-05
-3.5402524832232e-05
-1.29245030436654e-05
-3.17305345998022e-05
-4.34668299540773e-06
-4.24070999182937e-05
-3.420156810562e-05
-2.10846574515804e-05
-4.17938287343189e-05
-1.52130293498848e-05
-2.64223520237407e-05
-3.91154235955491e-05
-3.7127088630888e-05
-7.82989444396543e-07
-4.39269554257357e-05
-3.36780755129296e-05
-4.32468188058147e-05
-2.35419096373627e-05
-1.60152738880479e-05
-6.49085889864914e-05
-5.97097012892016e-05
-3.90204254121317e-05
-3.37139816147736e-05
-3.20725701241612e-05
-4.19324287764671e-05
-1.9016542378138e-05
-5.61258225119437e-06
-2.82910742830724e-05
-1.34285157674224e-05
-4.31683479425438e-05
-4.10457400502486e-05
-3.49995226162748e-05
-2.63825262950304e-05
-3.23494045908928e-05
-3.44654986270946e-06
-7.03225159578528e-05
-2.70367826757635e-05
-1.80948879026632e-05
-3.65518633245051e-05
-2.37237334614722e-05
-9.16925536460124e-06
-2.6884115903357e-05
-4.19374294708652e-05
-4.22961365061431e-05
-4.76218908611775e-05
-3.24608605351899e-05
-1.87875582185768e-05
-4.95848855834535e-05
-4.86158929508285e-05
-5.10370987559688e-05
-2.44571303300191e-05
-7.18820524153738e-06
-1.22861992442819e-05
-8.81762654962772e-06
-4.22516689935206e-05
-4.31042920325165e-05
-1.32897323789757e-05
-1.95193268178635e-05
-6.07229786957039e-06
-4.27564322406838e-05
-4.14692856460767e-05
-9.98056213217327e-06
-4.34688979492461e-05
-1.24131686576554e-05
-4.37904940657004e-05
-4.78843590949782e-05
-3.98714123001968e-05
-3.16125455289144e-05
2.87576657354863e-06
-1.89712746768794e-05
-4.12965637205554e-05
-1.29815592303146e-05
-1.36227506522579e-05
-2.8816975131035e-05
7.58510586238125e-06
-2.8990666351688e-05
-1.78710467111347e-05
-1.23347229130671e-05
-4.69336129068135e-05
-2.33109490860434e-05
-1.0369045305944e-05
-3.13250731290659e-05
-6.85491853662703e-06
-5.19580682470405e-05
-1.67406642840333e-05
-5.17688571863125e-06
-1.38358667142475e-05
-3.00532458348155e-05
-2.50537824121928e-05
-4.78992071601653e-05
-2.36297083665428e-05
-1.1119326810657e-05
-3.01958013116937e-05
-2.10346251289388e-05
-2.63689459250816e-05
-3.45750891721504e-05
-3.53503328455555e-05
-1.37757205927701e-05
-1.56038867017412e-05
-1.6488147898064e-05
-2.92581020719661e-05
-2.71913855037601e-05
-3.12128960429317e-05
-2.42297064064877e-05
-3.97305937849676e-05
-3.79797702418717e-05
-5.4237352643756e-05
-1.66802406429231e-05
-1.37418644240793e-05
-2.43326299420208e-05
-4.38966819499005e-05
1.33213000435706e-06
-1.66183632690654e-05
-2.1857289634573e-05
-6.86474675960744e-05
-4.03739724116684e-05
-4.04665923315655e-05
-8.7886050450706e-06
-2.33585207226331e-05
-5.34156513076879e-05
-4.10584187061549e-05
-8.58661779072193e-06
-4.46385504922054e-05
-4.96449837443351e-06
-4.45715932932236e-05
-1.73777600939758e-05
5.70156740284008e-06
-9.96247336140939e-06
-4.43838581754886e-05
-3.97407187040076e-05
-4.1649364186662e-05
-1.08511243734913e-05
-3.61876640940135e-05
-8.23403609790143e-06
-1.99659243372473e-05
-1.33509608706673e-05
-4.20292695288437e-05
-3.47705530371286e-05
-2.10034530763785e-05
-3.15057768756787e-05
-2.5909715144431e-05
-3.86869375038794e-05
-2.4675955009534e-05
-5.45925623362845e-05
-4.47778480143562e-06
-2.54148098398587e-05
-3.51664703022974e-05
-1.96247477713052e-05
-1.49854833871683e-05
-3.24398375367385e-05
1.96730152608886e-06
-5.93680439062452e-06
-2.42481259213263e-05
-3.92187958418853e-05
-3.62770892683342e-05
-2.25631005175295e-05
-3.38718659026204e-05
-2.39361019656324e-05
-3.23778087782237e-05
-2.09287509372714e-05
-3.69641388089445e-05
-8.12870728448371e-06
-1.76114485483572e-05
-5.33483623765617e-05
-2.38125288697892e-05
-3.00252170641194e-05
-1.9986052954323e-05
-5.44740669511526e-05
-2.18688279443393e-05
-1.71935571331837e-05
-4.32562442941144e-05
-2.30056514878647e-05
-4.41668752746437e-05
-3.61593578315852e-05
-3.03331759295364e-05
-6.49176613900449e-05
-3.36430568573704e-05
-2.2640910019859e-05
-3.1469444165484e-05
-2.28015728589508e-05
-4.519138787642e-05
-4.89288304442119e-05
-1.38952526361958e-05
-2.96703349092791e-05
-4.28485193783649e-05
-3.41498823414339e-05
-2.09469638715009e-05
-3.48138270946094e-05
-5.98427643859039e-05
-3.64017537215118e-05
-6.5415874219062e-05
-3.37293058519607e-05
-3.47410119816604e-05
-3.122792535844e-05
-5.91131598194544e-05
-2.0755691293917e-05
-2.01292181615127e-05
-2.51795235209331e-05
-2.42167329030159e-05
-2.50071527654781e-05
-3.92062051126926e-05
-3.2737968493637e-05
-3.77169245087236e-05
-6.65105748216095e-05
-5.25244318846256e-05
-1.48845047532963e-05
-4.3904972906786e-05
-1.53364718567565e-05
4.50091214330336e-06
-2.30652529861313e-05
-5.12498191358015e-05
-3.55871244828948e-05
-2.07441219019518e-05
-2.5222944550982e-05
-6.4393377970543e-06
-4.22404022199257e-05
-3.14002592245922e-05
-2.41082025807547e-05
-4.52899848648684e-05
-3.53722781297463e-05
-4.02103778963944e-05
-1.33196180521677e-05
-9.24688812901977e-06
-2.37631079287572e-05
1.47824310753928e-06
-1.36687962899895e-05
-5.32887094315508e-05
-1.49342186182093e-05
-2.88186301030537e-05
-3.79465512258036e-05
-3.32622876050684e-05
-8.66341875515339e-06
-5.61467539086434e-05
-5.46827693822377e-06
-1.90859282244527e-05
-3.51606369551716e-05
-1.92877386130478e-05
-8.13521087319649e-06
-4.3595266900363e-05
-2.34646312561852e-05
-4.80354044940553e-05
-3.79555947671683e-05
-3.09962507955046e-05
-3.3431125047841e-05
-2.10457168263786e-05
-4.07738188631493e-05
-1.4576786071096e-05
-3.62420723263615e-06
-1.37263620377848e-05
-4.35615536461424e-05
-5.19400688677451e-05
-3.10264994893592e-05
-4.52754206482858e-05
-6.14983684590784e-05
-4.61619787930081e-05
-2.74602211968324e-05
-2.60700545151838e-05
-1.58137769099821e-05
-2.48998288639565e-05
-4.6621260966344e-05
-1.88961564279312e-05
-3.96491406138175e-05
-2.82687813184324e-05
-1.75606664736785e-05
-3.46453439691438e-05
-3.17326683078077e-05
-4.23550235111049e-05
-9.67365235705865e-06
-2.43079675732536e-05
-1.27893061183201e-05
-1.88343843482418e-05
-5.72048405950306e-05
-6.35832318142093e-05
-3.33015294441445e-05
-4.21912703304106e-05
-9.81902967373336e-06
-2.07431793670712e-05
-2.98577418934101e-05
-4.36474548332106e-05
-3.69602888591852e-05
-4.97623087900854e-05
-4.04653430261493e-05
-4.54948981163362e-05
-2.5655679363824e-05
-3.55768802926036e-05
6.47296709730408e-06
-3.68496816790569e-05
-2.74077850323262e-05
-1.28118697615679e-05
-3.50630031848951e-05
-1.47791804376744e-05
-3.82041632997814e-05
-3.37344913064681e-05
-2.75980876695098e-05
-4.28136042893231e-05
-1.59853403339986e-05
-3.17135494893891e-05
-8.15466379200894e-06
-3.37974620051911e-05
-4.04864027116741e-05
-2.73358300252439e-05
-4.45542016902482e-05
-2.91498396450027e-05
-2.73830849484497e-05
-3.34555122248e-05
-2.3521709180901e-05
3.25016008193662e-06
-1.73982330701213e-05
-3.88005842818924e-05
-6.46492359030453e-06
-4.37420866618493e-05
-4.18368903069732e-05
-5.50803661305404e-05
-2.81078308976961e-05
-2.5106393813941e-05
-4.94067387474589e-05
-1.24538887605106e-05
-2.352594385582e-05
-1.76459918885753e-05
-4.03155243048677e-05
-4.33138888216902e-05
-2.72450052743607e-05
-2.23232438973733e-05
-1.53245193538098e-05
-3.52345361145441e-05
-7.99876434750142e-06
-6.14536938145416e-06
-1.24694959476105e-05
-2.69636506599932e-05
-2.67322728306829e-05
-5.13708487846656e-06
-3.22467114840695e-05
-1.33043068365234e-05
-2.6770021970401e-05
-5.17197852301966e-05
-1.69842418892432e-05
-3.13062673468092e-05
1.29330642445815e-05
-5.70828075758986e-05
-2.39531134786028e-05
-4.72410493409338e-05
-1.85923117476282e-05
-2.78817763538642e-05
-1.25927969402278e-05
-3.8710053651246e-05
-1.41736593667078e-05
3.35974167959061e-07
-5.9031658311986e-05
-5.18583765228654e-05
-3.84506335311749e-05
-1.03959258542221e-05
-3.36804168861856e-05
-4.73384056782349e-05
-3.83754277279587e-05
-2.72329260653226e-05
-5.55401115378314e-05
-3.78531000491591e-05
-3.91023022468782e-05
-1.97261004833535e-05
-1.39576487669887e-05
-2.15144181562633e-05
-3.92798484291799e-05
5.03094821616859e-06
-5.22655932520212e-05
-3.04493089059093e-05
-6.73419085066025e-05
-2.68745743723386e-05
-2.38161638566359e-05
-4.70575613533515e-05
-3.45164025085692e-05
-1.30891801903692e-05
-1.91576214105857e-05
-2.63604916515862e-05
-2.62278781735141e-05
-6.37627604959329e-05
-1.86950165348337e-05
-4.88771558034024e-05
-4.80457121127078e-05
-3.12906449389021e-05
-5.53771110342322e-05
-1.43918958696668e-05
-2.33547676821744e-05
-3.90481522054465e-05
-3.33813099506866e-05
-2.307864355928e-05
-3.22336205586501e-05
-1.11908882421959e-05
-3.1183140928353e-05
-3.09460561045464e-05
-1.1752799600558e-05
-1.91416119264675e-05
-6.58029417146446e-05
-2.87091663460896e-05
-4.60918532534575e-05
-3.72824487925235e-05
-3.5264961241196e-05
-1.62792817003977e-05
-1.65629169724238e-05
-1.48947704958402e-05
-4.16463339572925e-05
-5.53539903389359e-05
-4.24519923501989e-05
-3.01155071935027e-05
-7.85332056245031e-06
-4.58596664224744e-05
5.58254117121559e-06
-4.11317823763238e-05
-1.46453108091829e-05
-3.94685421414237e-05
-2.95144115885294e-05
-3.23800917321593e-05
-4.71583567872654e-05
-4.36971460124584e-05
-1.48022906026878e-05
-3.94398255410025e-05
-3.89261954880616e-05
-5.13506758481223e-05
6.03461104765139e-06
-5.40548403314545e-05
-3.96337996882851e-05
-1.50944907096592e-05
-2.41144287550272e-05
1.86458732028966e-05
-6.41106844326086e-05
-1.89015284696454e-05
-4.73304267470516e-05
-3.73347357390269e-05
-5.19290545083716e-05
-5.99717302231527e-05
-3.03394203023538e-05
-2.61750684458726e-05
-3.32381966907131e-05
-9.26752273905824e-06
-5.31891469526814e-06
-3.80256580680993e-05
-1.94675646386023e-05
-4.34299919494425e-05
-4.84269822727951e-05
-1.9675562965253e-05
-4.26699506134333e-05
-3.5349115821216e-05
-3.97449612517255e-05
-4.13851151424335e-05
-5.61902747273263e-05
-1.55247306761306e-06
-4.43442688063757e-05
-3.00209527255904e-05
8.36593450286772e-06
-1.48792410801082e-05
-3.2498587955221e-05
-5.63677514013315e-05
1.23558471693203e-05
-4.64113131721513e-05
-7.41913280856108e-05
-3.87913186270676e-05
-4.65851267644073e-05
-1.38600314656669e-05
-3.4179472576537e-05
-9.12521823898698e-06
-1.99012392693963e-05
-2.1561450281621e-05
-2.86433070743346e-05
-2.71275578056762e-05
-3.66185679768787e-05
-8.11186780231232e-06
-3.12599090646123e-05
-2.95481565345252e-05
-2.6281551367117e-05
-2.70753547762394e-05
2.30645562412846e-06
-4.92533278338707e-05
-3.44621638765702e-05
-1.67260354433838e-05
-1.53714737203595e-05
-1.99687699140932e-05
-2.97537127985681e-05
-5.76401428614774e-05
-1.60725627484605e-05
-3.62092235184387e-05
-4.09265133283495e-05
-2.49474782627606e-05
-2.28246849687967e-05
-3.6590807136709e-06
-5.03267507376067e-05
-4.25568117221659e-05
-1.87073462859325e-05
-2.12382375005545e-05
-3.84397849712749e-05
-5.83037195878088e-06
-2.29458860521375e-05
-2.51504832228128e-05
-1.42291710831411e-05
-3.35541159168402e-05
-2.83053872666214e-05
-4.27308830425819e-05
-8.17282258553047e-06
-7.1103355582414e-05
-3.2210731535729e-05
3.33083263065197e-06
-2.03509809635283e-05
-6.87685120451665e-05
-1.18259084482971e-05
-2.17702770477542e-05
-1.21640211666485e-05
-2.61121184318035e-05
-4.28393744139333e-05
-5.95585626770469e-05
-4.83988331225532e-05
-5.87933733087387e-06
-4.67459128596757e-05
-5.14620790247008e-05
-1.58237508919767e-05
-4.32658642924017e-05
-5.02894982258518e-05
-1.91410156047035e-05
-2.22754308420544e-05
-5.09940622539635e-05
-2.92152200325567e-05
-5.40424743172252e-05
-5.06280506352745e-05
-3.96062877214137e-05
7.52101630082685e-06
-3.17190533753861e-05
-3.98752783247092e-05
-3.23839312599774e-05
-2.41051324769395e-05
-1.50606777644718e-05
-2.04622976335838e-05
-3.9330699914718e-05
-1.29344841179546e-07
-3.64549086211554e-05
-4.432632600133e-05
-1.0278685667955e-05
-2.83520199407033e-05
-4.71339729017901e-06
-3.04471850022949e-05
6.31371286673738e-06
-3.04930663600391e-05
-2.57471865367338e-05
-3.11776737314697e-05
-2.49981130443994e-05
-2.99678980497916e-05
-3.99867921186869e-05
-2.0184142723185e-05
-1.53751328791859e-05
8.05970484192754e-08
-2.2462514519316e-05
-3.30632849152397e-07
-4.11631134878296e-05
-8.30899193533449e-06
-2.05635136029776e-05
-1.66460829132855e-05
-7.63822115737424e-05
-2.44782190343372e-06
-7.11517083947119e-05
-4.56207374891191e-05
-3.58160087169199e-05
-6.24512105273398e-05
-1.64240082277895e-05
-2.119997461868e-05
-1.401456627784e-05
-4.20105300897438e-05
-3.61925769359361e-05
-2.91712362599564e-05
-4.6428913768642e-05
-1.8762224596554e-05
-4.13465101337817e-05
-2.26467487123465e-05
-3.11174683665222e-05
-5.71798598254367e-05
-5.64948556293901e-05
-2.99234265963111e-05
-2.7064545268823e-05
-2.2561446205049e-05
-4.6719707043041e-05
-6.35542959057119e-05
-4.46612859992226e-05
-6.91044114336027e-05
-3.21469097168802e-05
-2.59339326979826e-05
-2.28366756556377e-05
-5.45758670959355e-05
-4.89871026885983e-05
-4.64670566981476e-05
-1.85413774349888e-05
1.99168645243007e-06
-2.41742498412751e-05
-1.85618889229594e-05
-5.53449011448288e-05
-2.6189093055462e-05
-2.70181669427042e-05
-5.4860077645584e-05
-3.73906128043939e-05
-4.17099058984775e-05
-1.21075030857155e-05
-3.34490709939139e-05
-3.51546423739276e-05
-2.39027844147758e-05
-5.18890841477482e-05
-2.98232907185188e-05
-1.45360686477123e-05
1.84153094161189e-06
-4.76709580326905e-05
-1.30545023815209e-05
-6.82026814963932e-05
-3.36849933706779e-05
-2.23507634638528e-05
2.54741662256219e-06
-4.32234446309887e-05
-3.68620248808347e-05
-5.72928411839855e-05
-4.80873962673991e-05
-4.45964738259425e-05
-1.99673048998887e-05
-3.77815268917704e-05
-8.96048130086004e-06
6.19980962181991e-06
3.79124383452246e-06
-2.96029535967607e-05
-4.51177274305751e-05
-3.94129656228109e-05
1.58218655745864e-05
-1.07337410174617e-05
-9.35805246864572e-06
-2.1657020052484e-05
-1.36007897495613e-05
-6.34876239123541e-05
-1.36379859843619e-05
-3.44994144556642e-05
-4.22557222816818e-05
-4.81997188450756e-05
-9.89821659605285e-06
-4.03586889576304e-05
-2.28897145862158e-05
-2.40381769501827e-05
-4.01252274503161e-05
-2.79181789641153e-05
-1.65271236304628e-05
-3.2881723239562e-05
-3.48708495670273e-05
-3.25469336453438e-05
-3.29079672766514e-05
-6.99574807090754e-06
3.39278180657019e-06
-2.59434599503143e-05
-5.02787134439911e-05
-2.46456494753634e-05
-5.38436327310103e-05
-2.46093513600958e-05
-4.42907679069249e-05
-4.35821125018922e-05
-1.48716140114825e-05
-2.33891760085807e-05
-3.61938458119441e-05
-1.2818276499976e-05
-2.36935700729283e-05
-5.26825932277505e-05
-3.94744589031574e-05
-4.37096553306195e-05
-4.38712726385368e-05
-3.52212079749759e-05
-3.83949779159187e-05
-5.42766194447318e-05
-5.34734716555332e-05
-3.63021869492442e-05
-3.11328262589973e-05
-5.64277055873535e-05
-4.96527618165356e-05
-2.56877655913653e-06
-2.53428215153772e-05
-3.49003053541015e-05
-3.65984588889644e-05
-9.30245801082494e-06
-1.54394352428334e-06
-3.22573459331454e-05
-1.60719224579616e-05
-5.92411910165246e-05
-2.45172247225131e-05
-3.53045166003845e-05
3.65662908376887e-06
-3.53153871076945e-05
-2.79670047505126e-05
-4.85500963044635e-05
-2.16203937774908e-05
-5.82052694180272e-05
-1.47087045962428e-05
2.1130328061087e-06
-9.20035091662183e-06
1.31820476371216e-05
-1.93038736144613e-05
-3.54456543593605e-05
-3.8213114989992e-05
-8.65824059067238e-06
-1.56520061483992e-05
4.70223720200958e-06
-2.77106930546664e-05
-2.54796061401977e-05
-3.75375302734685e-05
-3.24943829228248e-05
-2.90837323698231e-05
-3.6691811059952e-05
-3.86193769661101e-05
-5.07393840909915e-05
-3.20748362846204e-05
4.8252645770725e-06
-2.73468313551389e-05
-1.98552460065435e-05
-1.39988102536203e-05
-2.35100205171657e-05
-1.5892191973499e-05
-2.10267003903055e-05
-1.16547185719329e-05
-2.91484751824329e-05
1.56526841521478e-06
-7.86788479372084e-06
-3.44876320772574e-05
-2.21164144402354e-05
-2.42564714866814e-05
-7.26874033910782e-05
6.78524910639473e-06
-4.26324760699256e-05
-3.19807867047538e-05
-1.91095154302973e-05
-2.11783475726713e-05
-3.31170632120544e-05
-2.15242042959485e-05
-2.2380279259317e-05
-1.45300919818385e-05
-1.54247760979176e-05
-1.14707076068789e-05
-2.27105396842402e-05
-2.77736039757818e-05
-1.82217410951934e-05
-4.00680231950229e-05
-3.5976313698234e-05
-2.05537757272183e-05
-1.85744285733479e-05
-2.80798533313768e-05
-4.89518639241517e-05
-1.21432280477729e-05
-3.7951698435624e-05
-3.98804942587822e-05
-3.00692696243594e-05
-4.42124085936382e-05
-4.14239171585088e-05
-4.62868463708165e-05
-3.57313372810506e-05
-4.90043895021769e-05
-1.16014620274379e-05
-4.93392133138868e-05
-3.37164853934606e-05
-7.87463778862209e-06
-1.41886112081725e-05
-1.0334242075623e-05
-4.0904367607389e-05
-4.00714355442393e-05
-4.03202569738026e-05
-2.99891566182708e-05
-2.73475378846758e-05
-4.19977699159427e-05
1.32071802216968e-05
-4.21114044803092e-05
-5.05586277772622e-05
-3.66919421537548e-05
-4.65207993282644e-05
-2.24991288330128e-05
-3.23818321028043e-05
-1.20897816918782e-05
-5.23467349181847e-05
-3.97452464605324e-06
-4.29960842406474e-05
5.51433752015628e-06
-2.86017975246975e-05
-4.21916998244589e-05
-2.7197801394513e-05
-4.6164291297382e-05
-5.11698403413145e-06
-4.56402809082784e-05
-3.31939532860158e-05
-2.49948608125947e-05
-2.86057282715531e-05
-2.05942071881778e-05
-1.96713883451737e-05
-3.29076610989077e-05
-4.91928047374408e-05
-2.60205401729593e-05
-4.13811272441012e-05
-3.36597652998544e-05
-2.20624946105808e-05
-4.55536793859273e-05
-2.6554575312773e-05
7.82566360515595e-06
-3.21933280719185e-05
-2.3275590528799e-05
-2.55184526782296e-05
-2.24382935245277e-05
-2.88832829288758e-05
-4.65828624276768e-05
-3.0515246419507e-05
-2.2573699678292e-05
-2.55819657487277e-05
-1.15453168562005e-06
-8.27931786377508e-07
-2.19496223808499e-05
-1.22152511593302e-05
-4.50299851890087e-05
-4.75563458750018e-05
-4.97601685502102e-06
-4.75470704447218e-05
-3.13359622529734e-05
-4.35844224267919e-05
-8.58478804077215e-07
-2.96557999628679e-05
-4.31251843770223e-05
-1.18992969657416e-05
-2.30500054934575e-05
-1.85391980531316e-05
-1.87557513479351e-05
2.61142176398522e-06
-3.52110105580907e-05
-1.61708965225805e-05
-3.4280663634369e-05
-2.56419921864539e-05
-1.19818187998989e-05
-3.37168800014306e-05
-2.66660117215942e-05
-5.71960425940661e-05
-4.26084940895996e-05
-1.70413650279029e-05
-3.48615791820198e-05
-3.38168746593381e-05
-3.57370198611708e-05
-8.3816994545383e-06
-4.08365456605282e-05
-3.16549310782859e-05
-3.96884898340835e-05
-2.57387021813031e-05
-4.15261318324308e-05
-4.12577118023325e-05
-3.35756870504997e-05
-5.25272782550839e-06
-4.59773860646817e-05
-2.79440081210625e-05
-4.73351372992688e-05
-3.19225602509325e-05
-3.28657525006592e-05
-1.96873886693044e-05
-3.59457763010582e-05
-4.25546486616964e-05
8.06017089856585e-06
-3.15635146900319e-05
-3.34476210735969e-05
-3.55291725074462e-05
-4.48009128056226e-06
-2.35015575631077e-05
-1.91742272100885e-05
-3.84875010243396e-05
-1.33774190022993e-05
-3.58351711823582e-05
-3.53011250120213e-05
-3.85686923775535e-05
1.49607871442203e-05
-8.91874098342398e-06
-2.67093692924545e-06
-7.91958253675843e-06
-3.79730893448175e-05
-1.29856349424851e-05
-1.31813784832806e-06
-1.46460909921444e-05
5.81815544467001e-06
-3.79932529837618e-05
-9.89617690569253e-06
-2.10848984028697e-05
-4.71644828734624e-05
-2.7611132442642e-06
-8.13722935900084e-06
6.08666992164893e-06
-2.95768610049578e-05
-2.59066254251228e-05
-2.1986771445761e-05
-9.6244618600633e-06
-1.02606017004778e-05
-1.80720643583862e-05
-4.69352151318647e-05
-3.0666131245363e-05
-1.68978058547691e-05
-4.15510490524786e-05
-1.11182954295231e-05
-1.37949364682061e-05
-5.31641879729366e-06
6.64244494460741e-07
-9.48959302539486e-06
-4.44339313401447e-05
-3.98320299179462e-05
-3.16293463384276e-05
-9.88308626968245e-06
-6.88823988131271e-05
-5.45889758932095e-05
-3.86691259492479e-05
-2.86125006185079e-05
-1.4881115233448e-05
-2.8405071326935e-05
-6.01660557249877e-05
-2.82022055521923e-05
-2.66573286072201e-05
-2.67739377398112e-05
-1.65528750187993e-05
-3.49371085272107e-05
-2.01018613592812e-05
-3.08934734735152e-05
-1.8513227145822e-05
-2.98197257514978e-05
-5.35007800947306e-05
-1.21183050207428e-06
-3.31535159659506e-05
-4.43075261009909e-05
-5.19235619317142e-05
-3.03875931945065e-05
-1.14990884783013e-05
-4.85095994764346e-05
-2.20568584264306e-05
-1.84635274281315e-05
-3.69929852748702e-05
-3.0107384280267e-05
-5.425093723735e-05
-2.80934239433018e-05
-1.37555802417918e-05
-1.49881150266982e-05
-1.68332427543716e-05
-3.16130538867487e-05
-1.93325703978021e-05
-1.87000239313228e-05
-1.9948443182573e-05
-5.90540879364501e-06
-5.77710673409091e-05
-4.68040430086067e-05
-1.34301875720913e-05
-3.30016818366415e-05
-3.58871113148509e-05
-1.08313811110068e-05
-3.19610823293985e-05
-5.919364954521e-05
-1.74654421847807e-05
-3.14718164528353e-05
-3.453057467875e-05
-2.98094573240666e-05
-4.0731825650782e-05
-1.25725328836813e-05
-1.06708074315491e-05
-1.16346827650017e-05
-1.41865169058325e-05
-1.61353761762055e-05
-2.50584459086929e-05
-3.37530513021868e-05
-2.57312057650737e-05
-3.47501847535357e-05
-3.59261530079095e-05
-1.8087497898399e-05
-2.30477520057836e-05
7.67662840143884e-06
-3.81952020320827e-05
-4.81431566765393e-06
-2.07840297689042e-05
-3.46709325915108e-05
-7.00976202827229e-05
-4.25390409165745e-05
-3.57337588764916e-05
-2.92757236819921e-06
-2.13446707877973e-05
-2.28604882712311e-05
-3.60022477786533e-05
-2.45573144887174e-05
-3.65588783169924e-05
-1.20242908032126e-05
-4.42507353607861e-05
-2.49303904938792e-05
-2.2032908502509e-05
-2.081725185495e-05
-4.37753258340828e-05
-1.42651299822436e-05
-3.44253350715603e-05
-2.84814207571246e-05
-4.68627102507354e-05
-2.78644569003999e-06
-3.79253966299321e-05
-4.09445085706184e-05
-4.74103334187927e-05
-5.92630590589442e-05
-3.57414015538724e-05
-5.30698603479541e-05
-4.82923896327534e-05
-3.91960825005083e-05
-2.72124072851642e-05
-3.59520034946214e-05
-1.87050648505166e-05
-7.36708284022445e-06
-3.73086291487566e-05
-5.95414687529608e-05
-3.59035847138555e-05
-5.96647612549743e-05
-3.94202942324619e-05
-5.52908334093871e-05
-2.56762965302599e-05
-1.8348114938348e-05
-1.94514453542879e-05
-3.97375975155094e-05
-1.30542492081229e-05
-1.05304936688095e-05
-3.06665554933328e-05
-7.54675344571257e-06
-3.285943381428e-05
-3.35007014352046e-05
-5.5160502689811e-05
-3.44525634179982e-05
-3.62188735578302e-05
-5.00189133282056e-05
-4.25509249939351e-05
-1.50020271745337e-05
-2.74401142456923e-05
-8.07989360541925e-06
-2.09840764424164e-05
-1.29938497771441e-05
-2.17671636405645e-05
-2.29715283163825e-05
-6.41259502606e-06
-4.6937172271636e-05
-2.435794658107e-05
-3.67166994968664e-05
-4.57163146915272e-05
-5.10425993547578e-06
-2.85199575505031e-05
-2.65615870868478e-06
-2.61076507808899e-05
-2.43677449059514e-05
-7.8394635910466e-06
-6.46015481033057e-06
-4.83731403157469e-07
-5.34014551300374e-05
-2.7005629449969e-05
-6.77996639446875e-05
-3.4620783849216e-05
-2.84002200313914e-05
-2.79939130185692e-05
-3.20645429631758e-05
-1.54722872384116e-05
-1.30885366744077e-05
-4.05183885811524e-05
-2.05451853968342e-05
-4.15451708011871e-05
-4.36209739871263e-05
-3.34061502863028e-05
-1.2984545143036e-05
-4.3995161213555e-05
-2.49492800598896e-05
8.5798845892019e-06
-2.16524027612845e-05
-2.92210828286224e-05
-1.82951667741822e-05
-2.41680407893595e-05
-9.00604288337387e-06
-6.75818797372792e-05
-9.43691391662431e-06
-4.8596987789081e-06
-1.95162112872556e-05
-1.93837125546706e-05
-3.32738596880298e-05
-1.72833999084289e-05
-5.53078302364117e-05
-1.81859153775237e-05
-1.74604466423065e-05
-6.12904280236701e-05
-3.84195711861298e-05
-2.23376595475415e-05
-2.18355446335463e-05
-1.42880214153006e-05
-5.70114410342532e-05
-2.0113192222717e-05
-4.26698966184551e-05
-3.54979396090585e-05
-4.57318392825413e-05
-4.80282766263139e-06
7.51944099838862e-06
-5.08870229293e-05
-4.86946025465669e-05
-2.58651426043135e-05
-3.44395545668683e-05
-1.59373662900328e-05
-1.16364094606786e-05
-1.96438835907817e-05
-5.27171059610903e-05
-5.15533755351183e-05
-4.69360176512572e-05
-2.17216903483334e-05
-2.69921214494362e-05
-4.54053816157014e-05
-4.96127228191614e-05
-5.16693220829418e-05
-3.67041831066056e-05
-1.02891231267753e-06
-4.3418044047083e-05
-1.42824513142874e-05
-4.63427062917836e-05
-3.56878701937559e-05
-5.75224371243964e-05
-3.72962356869974e-05
-5.9100523779859e-06
-8.42937058416907e-07
-3.80131697581852e-05
-2.57400218232568e-05
-1.56628484894174e-05
-4.23432661314286e-05
-4.28182814700563e-05
-1.62493064591587e-05
-6.16585755188129e-06
-1.38404802019521e-05
-2.1958067500392e-05
-3.67383130829878e-05
-7.92339974887474e-06
-1.45015196784727e-05
-5.73599624291069e-05
-4.72147551254635e-05
-1.40114329469601e-05
-3.60320271850476e-05
-6.95598222538261e-05
-2.68968835923475e-05
-2.05365535600465e-05
-2.55584322912932e-05
-1.92651476380417e-05
-2.22523722401765e-05
-1.96356193708705e-05
-5.56296945944424e-05
-5.8526968867522e-05
-2.73822902037381e-05
-6.66372510944806e-05
-1.78305575903014e-05
-3.30060987629187e-05
-1.02428542835601e-06
-1.89679561178068e-05
-8.6305930838073e-06
-1.21109428783511e-05
-4.76559130590761e-05
-5.11133394890435e-05
-1.82812223626384e-05
-2.27089880820266e-05
-1.22477552431376e-05
-4.46539771630899e-05
-9.89505430199772e-06
-6.21984436171546e-05
-4.26999891229772e-05
-2.21607363156869e-05
-4.92290291649646e-05
-2.39435863386136e-05
-7.28636156809236e-06
-2.25713308974497e-05
-2.0678530984482e-05
-1.3969404015432e-05
-4.36936739411412e-05
-5.86316197352765e-05
-2.49489139811716e-05
-5.65737008636563e-05
-7.41000005007603e-06
-5.63715535704465e-06
-2.8051805600001e-05
-2.5798499840987e-05
-4.94420275869864e-05
-3.84858650463105e-05
-9.63569512484719e-06
-5.25558259966129e-05
-2.71198475517054e-05
2.89741871614074e-07
-2.42253009941575e-05
-4.19747062341104e-05
-3.58529169921804e-05
-2.92794898058091e-05
-4.45696286793651e-05
8.14538683464032e-06
-2.00855061851012e-05
-3.94249757928978e-05
-3.69030041132887e-05
-3.37364075131481e-05
-3.38736384389504e-05
-8.8350823847456e-06
-3.00369995484036e-06
-1.14160830158069e-05
-2.95375268825553e-05
-1.90023972578347e-05
-2.30587612134278e-05
-3.59696088379739e-05
-3.69349387992797e-05
-3.36533372988109e-05
-1.60894624783777e-05
-1.21525896186289e-05
-3.55537154073519e-05
-2.43389844357744e-05
-4.11724426375158e-05
-3.18107374376937e-05
-8.57995728597808e-06
-3.26815270327691e-05
-5.31929061319992e-05
-4.98027359273529e-05
-4.21816686565311e-05
-1.79405328582925e-05
-3.29783374578029e-05
-3.79817230898271e-05
-4.59541095129638e-05
-1.86480007948503e-05
-4.32722781532146e-05
-1.77639153429664e-05
-2.34746282453876e-05
-1.55450419937892e-05
-3.6195253678149e-05
-4.58645541044264e-05
-1.84987744637869e-05
-2.40629480423637e-05
-4.2970947816371e-05
-2.15169464715404e-05
-2.40633882732467e-05
-4.32049251809663e-05
-1.46214347750978e-05
8.32546916914438e-07
-1.18366129836743e-05
-3.22171812908133e-05
-3.86299069102721e-05
-6.06323458301479e-05
-3.41867880647969e-05
-2.65101943893164e-06
-4.42489082288588e-05
-3.69132989542248e-05
-7.5852179374008e-06
-3.24819883452286e-05
-1.9760846813658e-05
-2.18573861497191e-05
-3.18981951078367e-05
-3.74386103719093e-05
-3.63866974005384e-05
-3.10503293842727e-05
-6.28642605055065e-05
-4.81617577195871e-05
-2.30111061484499e-05
-5.42752135690225e-05
-5.90734558881507e-05
-3.27396837262383e-05
-4.96877172953997e-05
-4.98718835347887e-05
-2.73866666533061e-05
-4.39902994650973e-05
-3.46501576543461e-05
-3.05973123485643e-05
-3.20950639073387e-05
-1.63770218130699e-05
-5.91582727281612e-05
-9.60324872875167e-06
-2.24319407814227e-05
-3.61905100244552e-05
-4.00710566417609e-05
-2.62713854237915e-05
-2.56335908488977e-05
-1.5133101841182e-05
-3.09953060726664e-05
-1.44681544270142e-05
-1.76708285163396e-05
1.25443205929952e-05
-1.99556473777814e-05
-1.63167760878408e-05
-7.55425211119488e-06
-2.84516821256796e-05
-6.10052368430939e-05
-1.13672944903061e-05
-1.30570059425553e-05
-1.6116759540341e-05
-4.3850015091419e-05
-1.94258507684557e-05
1.35185734868529e-05
-2.03224992649396e-05
-2.19544627037981e-05
-2.57424668234417e-05
-2.87768293077484e-05
4.71788928497459e-06
-2.64591880714406e-05
-1.39325083888138e-05
-3.37480692914619e-05
-2.32604400171347e-05
-1.44057841440668e-05
-2.49738325079735e-05
-3.27670479814423e-05
-3.09555988468955e-05
-2.19180363750448e-05
-4.06295358909234e-06
-2.74136495167184e-05
-1.38570174591745e-05
-3.85615462508832e-05
-2.93908852859314e-05
-1.39267588462485e-05
9.13791502849092e-06
-2.5262824395971e-05
-3.24701536554309e-05
-3.02509943397371e-05
-1.88144181190009e-05
-2.53673426653112e-05
-2.5815851137006e-05
-5.78219240346294e-05
-4.91998848612343e-05
-2.06498438079073e-05
-1.71673067187612e-05
-2.25137389996423e-05
-5.23289225918069e-05
-1.67716096296019e-05
-3.97112131654299e-05
-2.23664146798836e-05
-3.792966273503e-05
-4.63535063302264e-05
-1.16804985590119e-05
-5.42822179062281e-05
3.6924272159318e-07
-1.97102907245332e-05
-9.80963323619774e-07
-5.13668756393732e-05
-3.25178553900511e-05
-2.28405620186275e-08
-5.18289483861272e-05
-5.47532248113265e-05
-1.10453748730561e-05
-3.61296345995424e-06
-1.77410415801887e-05
-4.41606506427766e-05
6.11049155762668e-06
-1.91422562538972e-05
-5.32211293427608e-05
-2.02756121257798e-05
-5.22715243389256e-05
2.50224279576418e-06
-6.00156381640562e-06
-1.49684153862621e-05
-5.73026230708248e-05
3.33517120745515e-06
-1.73241550329203e-05
-1.28142623884042e-05
-1.35740037648027e-05
-4.67805826350966e-05
-2.24838088864259e-05
-3.92946744868924e-05
-6.75950966287551e-06
-2.18541320310655e-06
-3.5551048781892e-05
-3.8751129357301e-07
-3.61129507428924e-05
-1.12943654701423e-05
-1.35643359992203e-05
-3.63073187642996e-05
-3.50639444470244e-05
-2.61117289127709e-05
-2.89505991749374e-05
-3.80228631394506e-05
1.30920384123371e-05
-4.88257721135937e-06
-4.47949045978042e-05
-1.3715568257537e-05
-1.46989069187208e-06
-3.56561595343598e-05
-2.73568446897834e-05
-2.99765673960851e-05
-3.16743623562592e-05
-4.28494712294504e-05
-2.12864428385298e-06
-2.32450018136484e-05
-7.36822252099051e-06
-2.73245340634238e-05
-3.21192333803324e-05
-1.37994406795853e-05
-3.93134681735233e-05
-3.1998888798275e-05
-1.26788020429286e-05
-2.88203487079993e-05
-5.73274292098402e-05
-2.59564048711921e-05
-1.14501025764807e-05
-4.56081403905604e-05
-3.56388163075241e-05
-6.63032704357477e-06
-4.24224440304183e-05
-2.88661119311977e-05
-6.16609863217453e-05
-1.54252375799461e-05
1.22760094332852e-05
-4.76668479644289e-06
-3.8239557444826e-05
-4.87069317910238e-05
-1.24961284952416e-05
-5.62007057862704e-06
-2.03524439754252e-05
-1.74597652852231e-05
-3.27279829064371e-05
-2.52082917797836e-05
-4.23348624639181e-05
-6.15761165520821e-05
-3.57549217802165e-05
-2.22419961989228e-05
-7.16930863972358e-06
-3.69970383506856e-05
-2.38184163899655e-05
-2.62399770566773e-05
-3.87901536482923e-05
-5.0806553526297e-05
-5.21177620012032e-05
-1.56313861629882e-05
-4.26991208757069e-05
-3.48236794904404e-05
-1.11821437180151e-05
-3.05992431930142e-06
-1.68695462431583e-05
-2.85033586078429e-05
-3.87806232140615e-05
-1.73938996170118e-05
-6.14349424534409e-05
-3.54658320875735e-05
-4.51592139522608e-05
-4.06579987242377e-05
-3.89713745995448e-05
-2.56978387486495e-05
-1.88143431529146e-05
-3.46248535249019e-06
-3.72453364674963e-05
-1.03702110019516e-05
-1.23612549518973e-06
-4.31476365993764e-05
-3.81190845245809e-05
-1.43295790057725e-05
-1.6268289010929e-05
-3.49448083183773e-05
-6.04239237865866e-05
-1.18720035041705e-05
-3.76987768632551e-05
-3.19619262755043e-05
-4.06558276306259e-05
-3.18096616910555e-05
-3.02578500622429e-05
-3.56975799802712e-05
-1.79306511562742e-05
-3.55512994668062e-05
-1.00671418717033e-05
-5.40329863205494e-05
-4.96581491970147e-05
-1.37391563097684e-05
-3.48858468055053e-05
-2.99087997293115e-05
-1.65526733632852e-05
-3.2402129805248e-05
-2.77306662076282e-05
-1.32094949816305e-05
-3.09739882169904e-05
-3.37172185747246e-05
-3.10577575270295e-05
-4.24760283859261e-05
-2.27396047655348e-05
-1.81422411215758e-05
-4.93804478023522e-05
-1.21877026946434e-05
-4.1897431685687e-05
-2.43706866189167e-05
-3.01177128589242e-05
-1.61950144360328e-05
-3.82591371683032e-05
-2.08590537439058e-05
-4.25252835048201e-05
-7.20304232458014e-05
-4.06917610104139e-05
-4.41543192159447e-05
-7.65665607071528e-06
-2.91906824876106e-05
-2.41983378567523e-05
-4.21721098665713e-05
-3.1472417107048e-05
-2.68905687647429e-05
-4.1194116929438e-05
-6.70490713194257e-05
-8.0470332752115e-06
-5.64869145898679e-05
-5.53154276717984e-07
-3.46106168305199e-05
-3.43992888416801e-05
-5.88864265751821e-05
-2.44489391906026e-05
-1.70637908489657e-05
-1.42836016203364e-05
-3.6711883471877e-05
-2.59589516841213e-05
-1.90217843742708e-06
-2.15698371682368e-05
-3.72933744717118e-05
-5.6588408365722e-05
-3.20739796759804e-05
-3.15558698953629e-05
-4.79108906095919e-05
-1.46674034411949e-07
-3.46989856254063e-05
-3.06083211988495e-05
-2.97645521959432e-05
-1.41269311069845e-05
-5.02168487787063e-05
-4.20878581185001e-05
-7.91534571193488e-06
-5.27358388409414e-05
-4.83990379435934e-05
-1.57079799317469e-05
-3.53207531168586e-06
-2.27909003363346e-05
-2.3327387511663e-05
-2.93793636234844e-05
-3.05854266962253e-05
-5.49814801992249e-05
-4.20889225580757e-05
-1.22542161026516e-05
-4.33877621616602e-05
-3.62888850936541e-05
-4.58696116049283e-05
-4.02825891251665e-05
-2.76728905406228e-05
4.88164903079907e-06
-4.38444044860986e-05
-2.65808301394134e-05
-1.90253733122913e-05
-1.74777188841677e-05
-1.50911610155933e-05
-1.63932751024316e-05
-1.55658961258867e-05
-2.76998550858209e-05
8.83500548437912e-06
-2.74140943325017e-05
-5.14902499560254e-05
-1.03539498837571e-05
-1.8993046481846e-05
-1.98998567791592e-05
-2.64164204567182e-05
-1.20868928280698e-06
-2.25650958037471e-05
-2.03160759664434e-05
-1.23603852007609e-05
-2.92434742182954e-05
-3.01395974394963e-05
-3.49186368762661e-05
-4.77216362890654e-05
-2.15404133418447e-05
-3.25049816523623e-05
-1.00933018984788e-05
-4.51741556868372e-05
-2.17317314649765e-05
1.06527563642926e-05
-4.24604387463978e-05
-2.52392593368413e-05
-1.60005551121031e-05
-2.71254671941399e-05
-2.07051105222794e-05
-1.65866740397868e-05
-4.12891193053811e-05
-8.44099910470019e-06
-3.15435976486257e-05
-3.56305886209031e-05
-3.83379428056044e-05
-4.00210677740841e-05
-3.08390513807671e-05
-4.9160533283237e-05
-3.6955080552815e-05
-2.63448580037331e-05
-2.48939291839716e-06
-2.47218181619722e-05
-1.67286812060042e-05
-3.7222660396223e-05
-4.71934796597542e-05
-5.03541651667763e-05
-1.50138226461833e-05
-4.35782782419112e-05
-4.53144859369375e-05
-7.32537015944003e-06
-3.80973451281688e-05
1.58130725831802e-05
-4.18446985282507e-05
-2.40310967573013e-05
-4.8198477694705e-06
3.11164888502996e-06
-1.68695630939405e-05
-6.67060830971207e-05
-3.59674948492225e-05
-5.59868982906636e-05
-3.0122328969862e-05
-3.55605575905441e-05
-5.07171990942299e-05
3.31432829172393e-06
-2.18110241537474e-05
-2.99376253481598e-05
8.13598199633926e-06
-4.10299611921404e-05
-4.11427309961395e-06
-2.72577939064112e-05
-2.18957017894385e-05
-3.02224992050201e-05
-5.47236698403214e-05
-3.66191738557582e-05
-6.10556797436847e-05
-3.4873737611568e-05
-1.86606250220843e-05
-3.03833398972639e-05
-2.07479030169871e-05
-3.55664441425444e-05
2.94378492154236e-06
-3.79854437146288e-05
-1.36847132780013e-05
-2.76479910940106e-05
-2.35042341988275e-05
-4.70844576981062e-05
-2.96950316637302e-05
-4.74402600552608e-05
-2.34602539302697e-05
-4.99287309160253e-05
-3.66805950442855e-05
-3.9907324191952e-05
-3.75613541041814e-05
1.60852467853097e-06
-3.00623997255364e-05
-1.56981328685057e-05
-2.84017306925403e-05
-2.33335459935753e-05
-1.48201250933599e-05
-3.23282805071084e-05
-2.39186052556288e-05
-3.30573862740262e-05
-2.81691753195761e-05
-3.37035870786377e-05
-3.46846088540728e-05
-3.10444323689169e-05
-4.53160576980325e-05
-4.26201162238472e-05
4.84595900923598e-06
-1.0563968441846e-05
-3.09948483173127e-05
-4.79803427058241e-05
-5.97748181858847e-06
-5.46779233811191e-05
-1.98410850867011e-05
-1.38707093274987e-05
-3.07331723215921e-05
-4.65604787852557e-05
-2.03554908759554e-05
-3.54656452002976e-05
-4.39377126398945e-05
-5.70766210398809e-05
-9.62983854264728e-06
-4.11657499916795e-05
-3.09110337164663e-05
-4.16220045899445e-06
-3.09711269508961e-05
-2.74173957713986e-05
-3.06615529840135e-05
-1.6299887020201e-05
-5.22803075924522e-05
-5.88769174101799e-05
-2.73306640395743e-05
-2.42669486922395e-05
-1.7579297068024e-05
-4.32536531046282e-05
-5.46647001990411e-05
-3.70482313370959e-05
-4.45064932990258e-06
-2.09312208463799e-05
-1.74160558863675e-05
-4.58842091528501e-05
-9.32525762455558e-06
-2.39314054991273e-06
-2.41058727822656e-05
1.88867694389444e-06
-3.06262502795736e-05
-1.09465353532079e-05
-6.80802463863518e-06
-3.55684257221933e-05
-4.26122261300241e-05
-8.92898277150588e-06
-2.60442119786212e-05
-8.16939471309489e-06
-4.58788289846364e-05
-2.17788887511042e-05
-4.79653616828934e-05
-3.33650378379173e-05
-2.66489602217119e-05
-3.27054563622573e-05
-1.75870417928831e-05
-2.78939430172034e-05
-4.09693483534749e-05
-5.28290363344247e-05
-3.86947127124038e-05
-5.3376506601518e-05
-2.48051059531663e-05
-3.03391310653714e-05
-1.31063521553821e-05
-6.3825466346081e-05
-4.64024977733628e-06
-5.8112626831163e-05
-4.43986601624112e-05
-5.67486641282989e-05
-3.78399493551175e-05
-1.24025634409629e-05
-2.96204341494059e-05
-3.0790217784769e-05
-2.9125067877317e-06
-2.89221024174094e-05
-5.21753383248205e-05
-3.68422740178458e-05
-5.3997863232222e-05
-2.48636636400219e-05
-4.20630774662853e-05
-4.43138022166664e-05
-4.43508547557172e-05
-1.800185016181e-05
-3.71029891013696e-05
-3.91856684487601e-05
-3.21520583999292e-05
-1.98424789278253e-05
-4.30388643954235e-05
-1.63618107800314e-05
-2.46147071814685e-05
-3.67745421455095e-05
-1.4720680539972e-05
-3.34334178275575e-05
-2.39092364265545e-05
-3.92432810113091e-05
-6.19832008851696e-05
-6.35670877875394e-06
-3.18805324182494e-05
-3.58908173256308e-05
-2.44155812121053e-05
-3.80467099598725e-05
-6.13005955906494e-06
-4.81357055839098e-05
-4.12440129014733e-05
-1.86921586444718e-05
-2.28376757420542e-05
-5.72997816227893e-05
-2.091103975674e-05
-3.8944821610759e-05
-3.79618571808121e-05
-2.02869995934881e-05
-4.60508194042658e-05
-1.86539472029244e-05
-7.19432752561074e-06
-9.6821447603162e-06
-4.5974544162103e-05
-3.80039990893429e-05
-3.90738690463112e-05
-3.93554801366889e-05
-1.2995166710778e-05
-1.24447686121838e-06
-1.65545374115376e-05
-5.67429753184561e-05
-2.44088003154905e-05
-2.31735647079129e-05
-5.31566307454164e-05
-1.83641313248272e-05
-4.54358661794692e-06
-1.12180050949595e-05
-3.47011136634786e-05
-4.98833131308282e-05
2.22753810303155e-06
-3.31688745703977e-05
-1.87720920442139e-05
-2.29391392459423e-05
-4.40469832004956e-05
-6.68549535890225e-05
-4.58141257049329e-05
-1.32221238034389e-05
-2.09085288993209e-05
-2.25289737308644e-05
-2.21045025085898e-05
-5.98948973930251e-05
-1.18140654271393e-05
-4.02179067909626e-05
-2.58153520674227e-05
-4.32019808002529e-05
-2.7173260890309e-05
-1.93506073097191e-05
-2.15136401727329e-05
-2.17057248224765e-05
-1.92571849902454e-05
-1.97274601429709e-05
-4.20211589143661e-05
-4.88816523737896e-05
-3.07855281527759e-05
-1.55206086618582e-05
-4.09990362566035e-05
-3.39054105733721e-05
-4.34521596513938e-05
-4.93766958404978e-05
-2.00222895165834e-05
-2.6918020653944e-05
-1.94796494455072e-05
-3.08501524668932e-05
-2.49605527026003e-05
-3.4389193491633e-05
-1.97801347602993e-05
-3.03190986459271e-05
-2.37482679096178e-05
-2.39275890109848e-05
-7.30176521995343e-06
-2.98292267261278e-05
-2.33683182229919e-05
-1.52554151277334e-05
-3.04623383853809e-05
-7.12091597958626e-06
-2.06053330596244e-05
-5.06633964522789e-05
-3.47329295450808e-05
-4.19057137364988e-05
-3.18783362872324e-05
-4.56663894481603e-05
-5.39125754771519e-05
-3.74489784591582e-05
-1.93440661008182e-05
-2.937665911235e-05
-1.57713063219582e-05
-1.77002830115171e-05
-2.02862515165526e-05
-4.0075483360358e-05
-1.03532921435574e-05
-1.88834696072301e-05
-1.39104086979113e-05
-2.12804841008642e-05
-2.02730851303326e-05
-4.53332453183583e-05
-5.54559487721013e-06
-2.88613088664857e-05
-3.06547229402517e-05
-5.98429506712977e-06
-5.59601764042205e-05
-3.90830904304453e-05
-1.61756918305655e-06
-1.41323829179171e-05
-2.28420854136294e-05
-2.60599721187358e-05
-3.52332593592902e-05
-2.84623460986965e-05
-1.16189794814889e-05
-3.76343638345842e-05
3.42780149351264e-06
-1.06217665437575e-05
-3.36838951510984e-05
-1.32282575013547e-05
-2.61971061308853e-05
-2.20606041349212e-05
-4.60485292833136e-05
-3.17971857956266e-05
-3.27846701458838e-05
-3.55157671960801e-05
-4.44957450736172e-05
-5.06067547352164e-05
-1.2517230258726e-05
-4.6886268667763e-05
-5.90060557059788e-05
-4.20995115808359e-05
-2.6889783771902e-05
-1.25346590274668e-05
-5.34135738770764e-05
-4.7662221282792e-05
-1.75597585792721e-05
-4.55682150024019e-05
-8.04521460935603e-06
-6.85719455510452e-05
-2.74532133333519e-05
-4.28300826611058e-05
-2.17486873335231e-05
-4.87842246423091e-05
-1.74306943633541e-05
-1.86453233590194e-05
-2.39953737823309e-05
-4.39565694966707e-06
-2.03942452322789e-05
-3.68447914455076e-05
-5.32715323983117e-05
-6.61499145266149e-05
-4.9074641089969e-05
-2.68877509393326e-05
-2.03366973845837e-05
-2.13519677675129e-05
-4.96815394944152e-05
-2.33653479470696e-05
-2.18305568953719e-05
-5.40622846881155e-05
-4.08220087979976e-05
-4.0751508524896e-05
-7.35700975946757e-05
-2.59053919278567e-05
-4.85299407801802e-05
-1.5756214997588e-05
-5.89502816650593e-05
-2.25274238856304e-05
-2.36489483235246e-05
-3.96943579772254e-06
-1.74172720060257e-05
-5.28071116917628e-05
-1.94750363774934e-05
-1.26304327578207e-05
-3.87125156439624e-05
-2.13628577874337e-05
-3.29186046392976e-05
-2.05192869179227e-05
-4.32962140182156e-05
-6.09963925330181e-05
-4.56124715553641e-05
-2.60484096218389e-05
-3.38634988165241e-05
-3.56067540584712e-05
-2.92464502820343e-05
-4.47430586186776e-05
-4.0520164560021e-05
-9.33472183826912e-06
-5.81457017863949e-06
-1.25111449944603e-05
-6.54749558125358e-05
1.78100974708469e-05
-1.47347724391776e-05
-2.32052934598637e-05
-4.11811966364662e-05
-4.59583490897754e-05
-2.64272330269364e-05
-8.20794809447764e-06
-1.95737321711476e-05
1.50350855707034e-05
-4.47919491297701e-05
-2.4891170940087e-05
-4.62256113749034e-05
-8.25643422603378e-06
-1.70096106419112e-05
-2.77677609146353e-05
-4.54308523521665e-05
-3.15850786884136e-05
-2.41070989336026e-05
-2.0338976601576e-05
-1.98645940233963e-06
-3.64548386877006e-05
-1.85112419157467e-05
-5.05582965291315e-07
-1.99772202557014e-05
-4.5029314416499e-06
-3.30323341763859e-05
-4.59593589050131e-05
-4.34094423281273e-05
-2.63948561907168e-05
-1.64409265130284e-05
-3.17637654753305e-05
-6.99816591238615e-05
-4.74082635304825e-05
-2.46285809534478e-05
-1.23982132992297e-05
-3.73788401284837e-05
-1.08048365116423e-05
-2.01165049687768e-05
-4.04531283883948e-05
-3.52566586505859e-05
-4.22300695138662e-05
-1.45051687322922e-05
-1.27675585174529e-05
-2.28337762367466e-05
-1.46866642789761e-05
-4.05308156095165e-05
-3.79552205453672e-05
-3.03136509465482e-06
-3.27096006316222e-05
-2.19291059140061e-05
-5.30662392226988e-05
-3.57439624945097e-05
-9.78041646051559e-06
-3.32276158399999e-05
-5.08838982481065e-05
-1.09402668008971e-05
-1.67466833849207e-05
-4.78181915117448e-05
-4.3121437203413e-05
-9.41914530598227e-06
-2.74950718262077e-05
3.9447673699162e-06
-2.59794705616362e-05
-4.31909395928948e-05
-3.39337339733928e-05
-1.2396122503768e-05
-3.98061179251547e-05
-3.47109516301561e-05
-5.26900782955742e-07
-2.04282114725833e-05
-3.20429229660999e-05
-4.28871634338141e-05
-3.84290816921981e-05
-5.02773086433857e-05
-2.0515279123002e-05
8.28321257195537e-06
-6.71333933141019e-05
-3.1679329136555e-05
-5.14244652584962e-06
-5.0529382021414e-05
-3.15811279036364e-05
-1.68044586028132e-05
-3.74649830535969e-05
-3.54342179066249e-05
-4.40088630243269e-05
-4.57877717081315e-05
-3.35544696819979e-05
-3.35805881018241e-05
-2.86030267694937e-05
-3.1960072419386e-05
-1.84799818726845e-05
-4.81571255118857e-05
-1.41760029724686e-05
-3.37676477147241e-05
-4.95301856371238e-05
-3.00935684795337e-05
-5.39861061510941e-05
-2.56094583584861e-05
-2.13611762006378e-05
-2.46137731258287e-05
-1.56449098604274e-05
-2.65142727879249e-05
-1.90780379667928e-05
-5.15106523798012e-05
-5.97321843892493e-06
-1.18361611866879e-05
-4.3118230950953e-05
-1.17183204327054e-05
-3.22305838448487e-05
-3.32750711961293e-05
-4.45554633420244e-05
-1.55837811098849e-05
-5.08578568572264e-05
-4.08928794512449e-05
-4.29928522248389e-05
-4.9015264492373e-05
-3.70531831473863e-05
-9.78969460781228e-08
-3.19700012511735e-05
-3.32875537208294e-05
-2.73680985642556e-05
-3.9412872837222e-05
-2.67551192620396e-05
-4.53311890831846e-05
-2.27296857512121e-05
-4.08730646380894e-05
-5.17576994269675e-05
-1.6128496855523e-05
-3.28020717240691e-05
-1.24176362968143e-05
-2.88791555430937e-05
-2.44858800809278e-05
8.46572771289157e-07
-3.68886008100183e-05
-3.12194790875189e-05
-2.02938202202727e-05
-3.07154678408227e-05
-2.32126730372627e-05
-2.67568269848158e-05
-4.85727446430911e-05
-3.37574810132904e-05
-2.74204129226368e-05
-3.89637582613318e-05
-4.47343921292642e-05
-2.73920166430902e-05
-5.02015304928245e-05
-7.15268220506705e-06
-3.49398955270241e-05
-3.33798013528686e-06
-2.59975251012254e-05
-1.05172373688849e-05
-3.99534994137988e-05
4.1853475698792e-06
-1.79985161326397e-05
-4.08623767773058e-05
-2.32301695754697e-05
-1.6617214302683e-05
-3.0637730699971e-05
-4.83889741384597e-05
-2.54076638330453e-05
-4.17573467090263e-05
-3.67017875367809e-05
-1.68849793746363e-05
-1.05514782595394e-05
-2.74117127237223e-05
-4.30639303930375e-05
-7.95071497384863e-06
-1.29763883056132e-05
-4.20131111118214e-05
-4.23721853151642e-06
-2.3106633611305e-05
-2.28069922016083e-05
-5.34867519036932e-05
-1.81049645087601e-05
-3.16894917066171e-05
-2.70094567052194e-05
-1.14874421893987e-05
-1.32698255120001e-05
-3.44192048489799e-05
-1.6756390526131e-05
-1.56592408508816e-05
-1.88383578310816e-05
-4.61138435428653e-05
-5.26055219187626e-05
-3.88790069082316e-05
-1.36253901070061e-05
-5.37641051819752e-05
-4.57645397423336e-05
-6.58013342239387e-05
-1.92290081472561e-05
-4.78001524430396e-05
-3.67846383253765e-05
-6.11663274790419e-06
4.68096480716853e-06
-2.12160655991729e-05
-3.86886008855485e-05
-4.76552854232812e-05
-2.4642436788477e-05
-3.60054788295196e-05
-5.47274743453185e-06
-2.61062013073567e-05
-5.84801655911241e-05
-3.10816715873143e-05
-7.49319554460914e-06
-3.39770909661094e-05
-7.87827348076062e-06
-1.64642350835157e-05
-2.52039453743346e-05
-4.70460337933152e-05
-1.91990869778743e-05
-5.51916348978621e-05
-1.5787184449025e-05
-3.45604226357626e-05
-3.32812934155769e-05
-5.12970812376648e-05
-7.66810355848645e-06
-1.94451768458659e-05
-1.35831429182994e-05
-2.98108053400359e-05
-1.93666852135187e-05
-2.12088383960828e-05
-3.36536355782103e-05
-5.89764259381209e-05
-1.54230293327003e-05
-1.80438440602529e-05
-3.42606253303878e-05
-2.14815184122892e-06
-2.0805769816176e-05
-2.71750582445431e-05
-1.78801750176778e-05
-2.75198248842389e-05
-4.66789396915284e-05
-4.3666123075146e-05
-1.98868909574743e-05
-3.18945591862856e-05
-1.47045004106864e-05
-5.60966614655073e-05
-3.42690695503136e-05
-7.03255806125165e-06
-3.03355216489239e-05
-1.30560276885961e-05
-1.38212814354307e-05
-7.42808720807737e-06
-3.8166401770183e-05
-5.69388366799485e-06
2.67066691721871e-05
-7.02456658238208e-05
-2.20462044640762e-05
-4.49314926675787e-05
-2.56991689890305e-05
-2.15442411159588e-05
-1.8244633051132e-05
-5.49041152409425e-05
-3.38983445457648e-05
-3.34178320194351e-05
-6.17207807435065e-06
-3.46914483821481e-05
-2.6031791164631e-05
-2.90740075012541e-05
5.78402311208603e-06
-4.08918563286713e-05
-2.17375737970277e-06
4.68702441290394e-06
-9.83967685092437e-06
5.01440886447736e-06
-4.27599443531508e-05
-4.08337155803147e-05
-4.97222601461138e-05
-2.91648378982703e-05
-3.9281035158433e-05
-4.10091786673996e-05
-8.57231281117747e-05
-4.36239799280273e-05
-4.37372575265502e-05
-5.29601098279165e-05
-2.21544226332684e-05
-2.41630954604449e-05
2.05827175529334e-06
-2.13009859094424e-05
-2.2130078994388e-05
-1.21705141219437e-05
-4.15683296865724e-05
-8.98925470536361e-06
-2.88778445323562e-05
-3.04526563863957e-05
-3.60842905474492e-05
-4.00805917322201e-05
-6.52882093376155e-06
3.50269515040305e-06
-3.32881893247513e-05
-4.31864452019543e-05
-2.53102800320851e-05
-2.89155677174158e-05
-3.96031034264899e-05
-3.30795867154851e-05
-5.32188032103578e-05
