# Supplementary material for: Research on computational propagation and identification of mine microseismic signals based on deep learning
Source: PLoS One. 2025 Oct 22;20(10):e0334641. doi: 10.1371/journal.pone.0334641 (PMC12543183; doi:10.1371/journal.pone.0334641)
Supplement: S7 Data — (ZIP) [file pone.0334641.s007.zip › 000100900001643.xlsx_0.txt_24.txt.txt]

-1.22373525401236e-05
-4.04816817294522e-05
-5.2759608763023e-05
-1.72818338209509e-05
-2.60805764033292e-05
-2.31368744731087e-05
-3.20581882353864e-05
-6.31143742682326e-05
-3.30421344746452e-05
-1.67602594259246e-05
-1.82183773643061e-05
-2.63404066779289e-05
6.80314273182712e-06
-3.95307991397706e-05
-3.14602788571982e-05
9.90792076058597e-06
-1.97058105874037e-05
-1.1285850366146e-05
-2.16730352344239e-05
-1.19446533925299e-05
-1.61794890939868e-05
-2.20496612688845e-06
-4.98920176820257e-06
-2.69247073755407e-05
-4.26405241283819e-05
-3.29145876407288e-05
-3.21590625964503e-05
-4.5342492823256e-05
-3.06283094937227e-05
-2.48150332460431e-05
-2.33104004065217e-05
-4.14149456833082e-05
-3.31826807724106e-05
-5.28683999839011e-05
5.35779809017601e-06
-3.6739435405002e-05
-1.87923394740183e-05
-4.86343476154419e-05
-2.5804365820569e-05
-2.95660856700121e-05
-2.28461617260767e-05
-4.11034927762934e-05
-1.22978425942339e-05
-3.38002197019142e-05
-1.80445335761942e-05
-1.92541995567799e-05
-2.32599675842346e-05
-3.11604254757844e-05
-1.90717039449243e-05
-3.7239976665677e-05
-2.49042286199594e-05
-1.3169597046631e-05
-4.6129899232685e-05
9.06357031852448e-07
-3.45501752500833e-05
-3.06506128179045e-05
-4.05303742877228e-05
-1.5515440914857e-05
-2.09662998605138e-05
-4.0298975849769e-05
-2.46531048805738e-05
-3.67300242294202e-05
-1.78000471551797e-05
-1.79297255294887e-05
-5.13310795571262e-05
-5.37360145130289e-05
-1.9059630821363e-05
-1.70484603780358e-05
-1.72714940654224e-05
-4.80172332784258e-05
-8.26910593821787e-07
-6.02532665060458e-05
-4.9754617838936e-05
-5.04068035858838e-05
-4.02957176664157e-05
-2.47487326182202e-05
-4.23446226435881e-06
-2.1098383363242e-05
-2.81340651746507e-05
-5.30584190461392e-05
-2.91164100233051e-05
-2.59105517509269e-05
-4.92975384982393e-05
-4.19184015506277e-05
-2.61894051076657e-05
-2.58774530731073e-05
-3.32585780511239e-05
1.93545186164901e-06
-5.73293551208471e-05
-5.02033625032772e-05
-2.15332454794783e-05
-1.41317009741461e-05
-2.81892899793822e-05
-3.24202553233365e-05
-2.34401911421637e-05
-2.16671344828456e-05
-6.54769390105938e-06
-1.83677946015333e-05
-3.97543940719405e-05
-1.52210089594522e-05
-1.60067437760189e-06
-3.57345008303551e-05
-4.09904638216533e-05
-3.71059340481522e-05
-4.31929486792497e-06
-2.05579193998108e-05
-2.94063226201074e-05
-1.63598938933423e-05
-1.48178728404516e-05
-5.25497769124615e-05
-9.8368207984509e-06
-5.14132903939229e-05
-5.35990000035702e-05
-3.56643722639032e-05
-2.95602065577991e-05
-3.93278613944683e-05
-6.45795516105801e-05
-2.49334033010976e-05
-4.08775681076796e-05
-4.4079876472614e-05
-2.56032378455785e-06
-7.48380998355978e-06
-3.17891114953962e-05
-1.37704773316648e-05
-1.62258103720442e-05
-3.56812267872723e-05
-3.98671155998494e-05
-5.5924638036924e-05
-2.16871581628762e-05
-1.64364499382843e-05
-3.13935429212096e-05
-3.93278512211461e-05
-3.54433508842801e-06
-3.45885386323813e-05
-2.63011470762785e-05
-2.45079165074852e-05
-5.32858061952996e-05
-3.12444344835774e-05
-1.91793993533276e-05
-5.11000219231548e-05
-1.56594631066509e-05
-6.64089136204968e-06
-1.41978726045758e-06
-6.15314607530852e-06
-2.18916788437961e-05
-4.26176254540906e-05
-5.5265368867598e-05
-4.11943624865035e-05
-4.50965026483647e-05
-5.43211227407794e-05
-3.18999782541434e-05
-4.69116123492447e-05
-4.49895837402299e-05
-5.72590748753821e-05
-3.34150190295941e-05
-3.867652922955e-05
-4.13785593249245e-05
-2.32982534975847e-05
-1.27930091040209e-05
-2.22217885873628e-05
-4.0053373320246e-05
-6.18175545436285e-05
-2.5182800672071e-05
-2.70040331272193e-05
-4.3980307119377e-05
-6.43441713854239e-05
-2.09012808395315e-05
-2.77486460311459e-05
-2.2728478166366e-05
-1.71146571021066e-05
-2.34900290595066e-05
-1.92360799844193e-05
-3.20794931397887e-05
1.92241057770516e-05
-3.97161230351874e-05
-4.30014693581831e-05
-3.90897869686561e-05
-2.11256284586488e-05
-1.34429498273339e-05
-1.46680966988142e-05
-5.71798172963726e-05
-6.51378029187138e-05
-4.428423464911e-05
-3.99038678441695e-05
-3.38588022254281e-05
-4.48251320734892e-05
-4.46150258063431e-05
-3.70294275203265e-05
-8.80003720755642e-07
-2.47895809244752e-05
-2.10930621959941e-05
-5.36905467611241e-05
-6.31053646107308e-05
-4.40477786796439e-05
-3.79556081292604e-05
-3.69773378937406e-05
-3.72255368810675e-05
-4.49491334383414e-05
-1.11797285511977e-05
-5.88188688420115e-05
-3.05078414156899e-06
-2.07138227404504e-05
-1.30075758067524e-05
-1.44253710362895e-05
-2.23833974612813e-05
-3.64181792704111e-05
-3.31928128029655e-05
-6.69748430199977e-05
-1.50814081721599e-05
-5.50309351547708e-05
-5.21809910802063e-05
-6.71611624389302e-05
-2.64602816903183e-05
-5.02684216026363e-05
-1.58113295444294e-05
-9.52505958618839e-06
-3.84304604937917e-05
-4.55402643191342e-05
-1.52155484126204e-05
-1.44724666232825e-05
-3.65257986100239e-05
-3.21157158939114e-06
-2.60059118415235e-05
-4.446288145897e-05
-6.41635147022098e-06
-3.90898324479081e-05
-4.89982814899955e-05
-3.00025567524771e-05
-2.06539409467225e-05
-1.93102972894701e-05
-1.59635981735436e-05
-3.47013399688775e-05
-2.55027640739952e-05
-2.82550437307132e-05
-2.75586200958958e-05
-3.53709601180283e-05
-3.54563046478912e-05
-3.39381128792955e-05
-2.64826751861361e-05
-2.08025543499763e-05
-6.99783114461907e-06
-6.93969074235677e-05
-1.36707461733328e-05
-3.38315806707187e-05
-5.35061234782128e-05
-3.9440938019039e-05
-4.42299460967598e-05
-1.58237193230297e-05
-5.03102960893437e-05
-5.67029141157741e-05
-1.97382847084362e-05
-6.42961070624428e-06
-2.35180518826688e-05
-1.59585416136795e-05
-2.14347289862072e-05
-2.03257703920293e-05
-4.77857167024818e-05
-4.50275445597569e-05
-5.61599729249867e-05
-4.591728651348e-05
-3.14026021260358e-05
-2.8792016155743e-05
-5.14482744274989e-05
-2.97817810853451e-05
-6.68602039700564e-06
-8.12193970195202e-06
-2.46907849315973e-05
-2.93072994190954e-05
-4.03319823265434e-05
-2.82898218353438e-05
1.10937699240775e-05
-2.18221413860571e-05
-3.67421926871936e-05
-2.4896669788548e-05
-1.2464207130902e-05
-2.60543403356365e-05
-3.02061154255137e-05
-2.5956360567015e-05
-2.57537988533559e-05
-4.00849525908793e-05
-9.39126316877356e-06
-3.99141567098117e-05
-5.00048658068555e-05
1.51573765375718e-08
-2.17672492430655e-05
5.75012103735484e-06
-3.72650079270867e-05
-2.45802058597923e-05
-1.28093246821356e-05
-1.721630045786e-05
-2.84689007953657e-05
-3.11721668539223e-05
-4.27961691983166e-05
-2.86445079612527e-05
-1.68071758364201e-05
-3.56438990751584e-05
-5.25611686739469e-05
-3.00736987115173e-05
-1.88801948286188e-05
-3.48885182957104e-05
-3.85083855435475e-05
-4.26035347940659e-05
-2.61801487956282e-05
-3.91435497741092e-05
-3.68835803322492e-05
-3.36644098210007e-05
-3.11316747199532e-05
-1.87815585132594e-05
1.66611104766227e-06
-2.8372910940739e-05
-3.78259595016672e-05
-2.05450741646628e-05
-2.60207102916683e-05
-1.51631958815638e-05
-1.60976657458215e-05
-3.07266841596325e-05
-3.01647844286216e-05
-5.97009921730545e-06
-1.88769867676881e-05
-4.97815346474979e-05
-2.43545222992068e-05
-2.92532318645284e-05
-2.98840119610867e-05
-2.55818452525179e-05
-1.1561032922812e-06
-1.88765233053587e-05
-1.76362862168462e-05
-2.95839152173232e-05
-2.09591473166582e-05
-3.9219459584906e-05
-3.4124012969745e-05
-2.15619845301095e-05
-4.78574182076462e-05
-3.36440902679951e-05
-4.43217225086376e-05
-8.63743328020481e-05
-3.41371964900878e-05
-1.52701444707444e-05
-7.41884787019214e-06
-4.57509088499241e-05
-7.20877420210577e-05
-4.62865513035223e-05
-2.38482511523359e-05
-1.98162001656896e-05
-1.53976347663982e-05
-2.6935521200837e-05
-4.98528004542261e-05
-3.53468793999217e-05
-6.33166394289615e-05
-5.5359164490801e-05
-2.4794903914431e-05
-4.68631292045269e-05
-5.82016299074168e-05
-3.90036482064457e-05
-1.17573919304353e-05
-3.59901016635643e-05
-1.81933006425842e-05
-4.70488830567107e-05
-2.16450483169553e-05
-2.82162726370237e-05
-2.97417688804371e-05
-3.18129539132706e-05
-3.8173159946397e-05
-2.10908918864309e-05
1.18644104996095e-05
-1.85121161479635e-06
-1.86431653995351e-05
-1.41484615153767e-05
8.78044859174653e-06
4.13484008228696e-07
-4.10156082605931e-05
-6.27077357973533e-05
-2.48862602959783e-05
-4.28729589471545e-05
-3.41160703497709e-05
-4.68481497334812e-05
1.11150653232601e-05
-3.06879241291433e-05
-4.19454614257712e-05
-2.57760032210398e-05
-2.16900730879502e-05
-4.34350846157194e-05
-4.85639815923738e-05
-2.52513295423177e-05
-4.01755661884731e-05
-1.64213873312158e-05
-3.75196379237412e-05
-5.58112767131138e-06
-2.22311469439592e-05
-3.52095000432068e-05
-1.68776140547499e-05
-3.55499272920098e-05
-4.43838796020641e-05
-5.24619999084003e-05
-9.3190737043397e-06
-3.0073583870792e-05
-3.14155555404552e-05
-5.70197737990115e-05
-2.23563429672365e-05
-1.4922748225878e-05
1.91377370011707e-06
-3.27824423237203e-05
-5.2413961390481e-05
-3.27086015205886e-05
-3.71229494023166e-05
-4.31246567594542e-05
-3.28847013479204e-05
-2.8537319327382e-05
-1.63676232567874e-05
-3.61982562816292e-05
-1.31771696786073e-05
-2.02328668650648e-05
-2.32292927219757e-05
-1.20759550446695e-05
-2.56825831816361e-05
-2.4794117712384e-05
-2.58707513312877e-05
-4.63898614635207e-05
3.74934009959964e-06
-3.86899237403266e-05
-2.37357241105167e-05
-4.83765838354968e-05
-3.98435019686433e-05
-2.21103581747269e-05
-2.61828135278553e-05
-1.58165004340492e-06
-6.23157083971413e-05
-2.70390324454273e-05
-3.64485098592828e-05
9.7150183777081e-07
-3.6447631528694e-05
-3.59921695936071e-05
-4.52425609028914e-05
-5.93594556678295e-05
-2.4579185317095e-05
-3.26732013587811e-05
-3.43172200889734e-05
-1.9809574642002e-05
-2.72679846242488e-05
-3.35694459377768e-05
-1.68487861572788e-05
-2.94891452425492e-05
-5.26176581096261e-05
-1.04170652323632e-05
-1.53494148475232e-05
-3.69728704683911e-05
-9.06170106952831e-06
2.36172539784288e-06
-2.76586731599867e-05
-3.02962701139232e-05
-6.91224774558939e-06
-3.5475747847493e-05
-2.38799799455728e-05
-3.13575306198785e-05
-2.1678721570463e-05
-1.75507667538819e-05
-2.8887519792379e-05
-3.55848543623863e-05
-3.19606737760762e-05
2.34166405522587e-05
-4.9896043301601e-05
-9.74722501479648e-06
-1.19223859908382e-05
-2.8994991361456e-05
-1.75199114824313e-05
-2.45511226687468e-05
-9.70630135186578e-06
-2.91701458130903e-05
-2.37503952738473e-05
-2.89259513864371e-05
-2.42312935832677e-06
-1.583321135709e-05
-4.71837806643929e-05
-1.70826924882001e-05
-3.43939017552512e-05
-9.50032873671718e-06
-2.49267820443522e-05
-3.7047386209025e-05
-3.01920347808583e-05
1.31720028281065e-05
-6.54899322429348e-05
-2.11424405626171e-05
-3.05830972329511e-05
-4.56029371738394e-05
-6.1017448391154e-05
-3.25811747431932e-05
-2.4818622919678e-05
-2.08874224637504e-05
-4.8536938085274e-05
-2.36121390318607e-05
-5.20417540879207e-05
-3.47788675527852e-06
-4.04019575412921e-05
-2.55143056541468e-05
-4.70402788068631e-05
-1.57045055265322e-05
-1.08192540582046e-05
-4.60306574902286e-05
-4.07998312910072e-05
-1.58116881324302e-05
-4.46627301717915e-05
-2.67720196756267e-05
-4.7492371408529e-05
-2.04405834780943e-05
-3.34248166807689e-05
-7.28857905313544e-06
-4.4694181228693e-05
-2.27294402980574e-05
-3.36107052501712e-05
-1.8566588258501e-05
-2.64053749230137e-05
-1.06430717980923e-06
-4.37493195547144e-05
-3.93959253042255e-05
-4.11011495476431e-05
-5.56333541375293e-05
-9.25564763552307e-06
-2.55308753220777e-05
-2.98674110276701e-05
-6.07698093589402e-05
-3.15007876093927e-05
-1.57904413451103e-05
-4.39273477610184e-05
-3.9806394405146e-06
-2.45511866229746e-05
-2.63935174440861e-05
-1.61673105938263e-05
-5.4113657897288e-05
-3.80650276346621e-05
-2.73808238110238e-05
-1.53009124592955e-05
-3.45331159808188e-05
-1.08098089619455e-05
-3.00245528425945e-05
-4.36828835325305e-05
-3.06671226839949e-05
-2.2125176724446e-05
-2.87730540417549e-05
-1.57874016586905e-05
-3.45052642488518e-05
-2.88569467674261e-05
-4.39790181288059e-05
-1.54447407092819e-05
-1.14369638512964e-05
-2.38608117237847e-05
-5.44879517558298e-05
-1.65400954587576e-05
-2.59817987184822e-05
-5.41801041065004e-06
-2.87023457746131e-05
4.1417377420718e-06
-5.19761498709245e-05
-2.74958812137619e-05
-3.74335515103185e-05
-6.3934516504407e-05
-3.64608596360898e-05
-4.07952843853327e-05
-6.20851493100863e-05
-8.36464853360923e-06
-3.16000587721227e-05
-2.44045647418161e-05
-4.00890857362855e-05
-3.01419709096694e-05
-2.83396555793502e-05
-1.58832007380242e-05
-5.38318554062886e-05
-2.10457054928978e-05
-1.80169850923212e-05
-1.50729237330408e-05
-2.52697415317798e-05
-2.8741449793904e-05
-5.20566313787181e-06
-1.79365948911236e-05
-4.42290444404031e-05
-3.66149195406533e-05
-3.40461389541656e-05
-4.73816260474174e-05
-4.25772415039242e-05
-5.2313967439017e-05
-1.27143901566198e-05
7.70877654945004e-07
-4.38123265282383e-05
-2.15767650498451e-05
-3.22817059832514e-05
-5.90409602566921e-05
-1.79881947014869e-05
-1.38532102717952e-05
-3.91968902736091e-05
3.21659010449529e-06
-3.9853010954971e-05
-2.74052912597946e-05
-6.7444285813987e-06
-6.23653006520422e-05
-3.6905028269323e-05
-8.2429992322674e-06
-1.03807296505196e-05
-1.79732557658076e-05
-2.86568470627001e-05
-2.68681614319939e-05
-3.31387200336091e-05
-5.47586970853375e-05
-2.27855111100288e-05
-2.69652278309916e-05
-4.03523399943291e-06
-1.92143229812021e-05
-6.0310520569378e-05
-3.27353498181974e-05
-2.19416556824544e-05
-3.40669223198558e-05
-4.66185532403048e-05
-6.77360654048498e-06
-4.54952314547332e-05
-4.55187808636249e-05
-2.93913834029105e-05
-6.46575228346746e-06
-2.93054853962214e-05
-3.03905990142393e-05
3.98064695433275e-06
-1.90308104532364e-05
1.10431740869825e-05
-3.48714291106871e-05
-4.59508308899905e-05
-3.63864059622679e-05
-2.33995201343338e-05
-4.60240137867726e-05
-2.29437743033517e-05
-8.02633886683077e-06
-1.92985093356101e-05
-2.76795700836011e-05
-3.64473883426569e-05
-4.60585170503243e-05
-3.80666220950268e-05
-2.90835671779798e-05
-3.86669162125703e-05
-3.5947613674835e-05
-4.55792725787048e-05
-2.14120378727084e-05
-4.63822315426227e-05
-5.79236172482187e-06
-1.11884716393959e-06
1.84371419475576e-05
-2.86881994759524e-05
-4.73214573256302e-05
-8.44644762688367e-07
-5.57682996434677e-05
-2.68802126303404e-05
-1.79553834868923e-05
-1.76633491617883e-05
-2.19637360510303e-05
-3.10849192722977e-05
-3.56200606486644e-05
-2.31067321272596e-05
-1.29898825050877e-05
-3.10397909651472e-05
-1.00218709657598e-05
-1.30262497718088e-05
-2.55648376563321e-05
-3.73956941995298e-05
-6.07274222470383e-05
-2.05401277886718e-05
-3.69952594882747e-05
-9.20753124334839e-06
-6.44725172748824e-05
-2.06704419569484e-05
-4.50185233680782e-05
-2.6056776623859e-05
-2.86377471736838e-05
-3.15173172673327e-05
-1.83482937028391e-05
-2.39694230613422e-05
-3.42754301010288e-05
-1.29287527309655e-05
-2.0400309179259e-05
1.81508834199771e-06
3.94146290690628e-06
-3.07957926828846e-05
-2.20561499462636e-05
-3.87580093065125e-05
-1.00015124761587e-05
-3.07961212602723e-06
-3.92931719936327e-05
-3.16580478238481e-05
-5.1358230521959e-06
-4.24037400302146e-05
-1.70739958491791e-05
5.55078121194024e-06
-2.96555869934302e-05
-1.68235619419529e-05
-5.61613936905671e-05
-2.82453954629404e-05
-2.53626440555046e-05
-6.53350087757988e-05
-9.97989837028092e-06
-1.73159090535927e-05
-5.14961176864831e-05
-1.67456406416553e-05
-4.81458863107073e-05
-2.67532184898813e-05
-1.25095928254183e-05
-1.91878555560881e-05
-7.90926497023036e-06
5.66633027989593e-07
-3.20281580990582e-05
-3.52008930973684e-05
-2.32400934381523e-05
-3.04410001885992e-05
-6.2233806735678e-05
-2.92701748194573e-05
-9.61290935323958e-06
-1.97427270152798e-05
-3.37943294582621e-05
-2.92263802638861e-05
-1.87928223521123e-05
-1.610501787574e-05
1.5651961449014e-06
-3.1736293906367e-05
-7.65474824016682e-06
-3.96193312424272e-05
-3.29860595883615e-05
-4.10724377428518e-05
-5.08902872358472e-05
-7.317054719174e-06
-2.35084088305134e-05
-5.09711192136254e-05
-2.00794200590645e-05
-8.8128460913089e-06
-3.57186622386248e-05
-8.89274662866769e-06
1.44889113929368e-05
-3.12622382108657e-05
-1.83117103700811e-05
-5.68137610398719e-05
-5.60616076569293e-06
-1.41741497673299e-05
-2.57584785408564e-05
-4.39890706376705e-05
-4.29218841062778e-05
-2.37805286862391e-05
-5.69251481999318e-05
-3.79877278953305e-05
-2.75280169374605e-05
-3.47921034234983e-05
-4.50153702243562e-05
-5.62676271140936e-05
-2.59841437729431e-06
-7.50772887134631e-06
-3.49569850054664e-05
-1.60466973194812e-05
-4.31846936856707e-05
-3.30057629606395e-05
-1.77150266857056e-05
-5.52704121289893e-05
-3.1797824761216e-05
-3.0463478516355e-05
-4.24237905793952e-05
-1.49421641016778e-05
-1.61602886277086e-05
-2.22181181157548e-05
-2.72047393274983e-05
-2.42647188642008e-05
-4.18255870278103e-05
-3.06959849863639e-05
-2.209569270096e-05
-1.84737895374341e-05
-5.48261728262157e-05
-4.08873713189915e-05
-1.58764685454701e-05
-3.11512989160219e-05
-1.4262526500677e-05
-5.00972372318706e-05
-5.63080724314755e-06
-3.31486136535275e-05
-1.24915896283421e-05
-2.10390021656866e-05
-2.97458442611307e-05
-2.30787404256079e-05
-2.28004012460445e-05
-4.11445459933874e-05
-1.17698332995033e-05
2.36274988882839e-06
-3.70633641236878e-06
-5.82389379543205e-05
-1.66795480740303e-05
-1.46159627629007e-05
-2.04380246985389e-05
-3.49885389765988e-05
-3.29877039030205e-05
-3.08779451782588e-05
-3.19855546252553e-05
-4.70239337960666e-05
-1.94889447154275e-05
-2.33407969056248e-05
-2.20133524955968e-05
-2.50763983146258e-05
-1.40985827967672e-05
-2.01499942446e-05
-2.51908167005257e-05
-3.48095104729667e-06
-6.3248287963429e-05
-2.714040838772e-05
-2.65875288485867e-05
-2.48498316011808e-05
-2.23899645849353e-05
-3.88316741816706e-05
-8.18892423110738e-06
-1.43972068262867e-05
-3.09979206818268e-05
-4.9283917597574e-05
-2.42125830423815e-05
-9.22313184209584e-06
-3.34418223103132e-05
-2.09696279907649e-05
-9.78790704674927e-06
-2.65555764119322e-05
-2.68094593852353e-05
-2.61615154274642e-05
-2.0032964890392e-05
-4.6071664995883e-05
-4.71952671020451e-05
-4.09494411124606e-05
-2.36411673707321e-05
-3.53336143294056e-05
-2.71661867464929e-06
-2.86893259796702e-05
8.01388399305004e-06
-2.74396756849611e-05
-5.20201892505229e-05
-3.6778179654047e-05
4.35314912397533e-06
-1.05410438551658e-05
-4.41798067903656e-05
-2.12254164434808e-05
-4.80256138498915e-05
-3.17433462191987e-05
-1.99275564627582e-05
7.74222552170163e-06
-4.66194295578875e-05
-1.76973884914994e-05
-3.43509549465806e-05
-1.43951469731847e-05
-2.33595409501314e-05
-3.74842108496569e-05
-2.50211533688035e-05
-2.36135591064291e-05
-1.65512857886041e-05
-3.84873230734001e-05
-3.06428451296395e-05
-3.92420448522516e-05
-1.57964024728235e-05
-1.75797658327966e-05
-4.57555678861941e-05
-2.06941447192262e-05
-3.20885326187993e-06
-2.45086936853918e-05
-3.82452735282268e-05
-3.01536756410525e-05
-1.72788507174756e-05
-4.1159594540624e-05
-2.32462376618139e-05
-2.50590815302012e-05
-4.96665002289303e-05
-2.00571389487952e-05
-6.09647230997773e-06
-1.50448947092662e-05
-4.27944165032897e-05
-4.45761366113142e-05
-1.00115381153327e-07
-5.1343849705148e-05
-8.75854251088893e-06
-1.39244326848038e-05
-2.8074113291574e-05
-4.06133158504021e-05
-1.61643648113696e-05
-4.52249178331086e-05
-3.90157822356668e-05
-3.28588205849575e-05
7.81165606489012e-06
-3.73706841569697e-05
-1.60985427251033e-05
-3.1718114328814e-05
-3.37527815690016e-05
-4.91069624458428e-05
-2.66613838644577e-05
-3.05692178488004e-05
-1.37023325143384e-05
-2.01898561917471e-05
-5.28207412414969e-05
-4.83343045607335e-05
-3.18761508012057e-05
-6.34504203540661e-05
-3.23232106481538e-05
-8.15135353277091e-07
-1.0247697299597e-05
-2.12891978058516e-05
-5.85160257731104e-05
-4.38435522413111e-05
-1.86032239868165e-05
-3.07472746043618e-05
-3.93247092701505e-05
-7.53976706108895e-05
-4.17805223886752e-05
-9.88692290036449e-06
-1.42819759980457e-05
-2.43162371583667e-05
-4.45107336532135e-06
-5.84877462789238e-05
-2.41467889422162e-05
-4.87787708826783e-05
-3.99721625225797e-05
2.5161639455699e-07
-4.27383447558118e-05
-1.75903215523095e-05
-1.36846666472491e-05
-2.28839384875981e-05
-2.21204896593411e-05
-4.51770772377305e-05
-3.49365459250729e-05
-4.1865362377736e-06
-3.61300587530292e-05
-4.36712068797972e-05
-3.4947891461037e-05
-5.37028019987923e-05
-1.56482271207445e-05
-3.56952505992233e-05
-2.88976169319138e-05
-3.68949483305083e-05
-4.15989799294195e-06
-1.3581328412784e-05
-3.98406206650306e-05
-5.28138539621331e-05
-3.74110886782113e-05
-3.771878226908e-05
-2.28767986904658e-05
-8.50062957843658e-06
-5.11364624750695e-05
-3.81950124944182e-05
-1.8159322771387e-05
-2.25503987282108e-05
-3.56268482534891e-05
7.32271354265879e-07
-5.35046683764278e-05
-1.15666105924131e-05
-2.66813269731648e-05
-2.50934095496364e-05
8.37612182880178e-06
5.41502988395567e-06
-7.15295277273042e-06
-2.75042288302824e-05
-1.03168169667326e-05
-1.30600481539692e-05
-3.96069903181371e-05
-3.14014262978702e-05
-1.6845533545796e-05
-2.69603822664068e-05
-4.60815280062305e-05
3.16606244079559e-06
-3.45579265138703e-05
-4.25802931125328e-05
-2.31290458842446e-05
-3.49463933193415e-05
-2.19600377494685e-05
-2.36203357250379e-05
-2.39206490091865e-05
-3.2124784314194e-05
-3.50387379434936e-05
-8.71680755023546e-06
-3.45340130737699e-05
-2.06650502421213e-05
-4.60826315296104e-05
-1.84606528868181e-05
-2.79541812971599e-05
-2.37728329683814e-05
-3.95214129763545e-05
-2.21231469623234e-05
-2.69027361095349e-05
-5.1149654284612e-05
-5.32803528588587e-05
-3.24783629599944e-05
-3.94132307756796e-05
-4.20359129414328e-05
-3.50737287007097e-05
-2.72024250414457e-05
-1.6811503398097e-05
-4.68390530661777e-05
-3.73853179731492e-05
-2.14090147127465e-05
-2.18397178226619e-05
-3.74901333817677e-05
-3.78135282474157e-05
-2.93911226672949e-05
-2.81258881319722e-05
-1.23225144732497e-05
-2.07879355023818e-05
-2.74062482996321e-05
-3.36875163583058e-05
-4.17576520333334e-05
-4.26542313115221e-05
-2.68758390480759e-05
-2.80799913616332e-05
-4.77015615668245e-05
-1.74254678686599e-05
-3.10871877775502e-05
-3.06865824107895e-05
-4.94641683771777e-05
-2.35389413979974e-05
-4.98881556144077e-05
-3.04400188157244e-05
-4.1713853068475e-05
-1.71973737151077e-05
-2.51635209952026e-05
-2.01552796300623e-05
-1.50463732544986e-05
-3.93504557058102e-05
-4.10623902127762e-05
-6.54233257018584e-05
-3.04364557454566e-05
-1.19826468887185e-05
-7.19302799731951e-06
-3.25592531872784e-05
-2.62048429623586e-05
-4.30848865464579e-05
-1.07391837152111e-05
-1.5480826714387e-05
-2.36602602524194e-05
-3.09477543353948e-05
-5.12212208987382e-05
-2.70175125705733e-05
-1.14420785228652e-05
-4.5929135143534e-05
-4.07190764452615e-05
-1.01655583379078e-05
-5.08244620119374e-05
-2.69128782639326e-05
-2.85681722957156e-06
-2.92889801022517e-05
-5.13204291793102e-05
-8.83318760587307e-06
-1.15457722949192e-05
-2.79683088824101e-05
-3.37181897596344e-05
-2.75058124190539e-05
8.98875420603024e-06
-1.25365454716972e-05
-2.87103412152635e-05
-3.6060108548015e-05
-2.9399120149681e-05
-2.89071991277227e-05
-3.76816460361035e-05
-3.37095880042352e-05
-9.7651746075934e-06
-5.05431510556735e-05
-1.13406745157895e-05
-2.83167711498399e-05
-1.33193950729156e-05
-1.80457269501183e-05
-3.84719780584309e-05
-4.41842264116634e-05
-5.35444130965566e-05
-2.22944558271931e-05
-8.12286994868486e-05
-2.04639285210034e-05
-1.03321412880762e-05
-8.99719776223959e-06
-7.40881408605119e-05
-6.29502541731527e-05
-4.21387360026797e-05
-4.38415574081068e-05
-5.65308193683997e-05
-7.04126135593843e-05
-4.31186894676032e-05
-3.78052597805182e-05
7.707078555317e-06
-2.2282775601407e-05
-5.55995605710379e-05
-1.82005889156106e-05
-6.08065585415003e-05
-2.2149175901568e-05
-2.66970075723317e-05
-2.84351177043441e-05
-3.0182406040952e-05
-5.49038789134363e-05
-4.78442627034573e-05
-4.20647672015184e-05
-5.43613269827506e-05
-1.70848334863913e-05
-3.11166279896557e-05
-2.86789260177371e-05
-4.03179713019967e-05
-4.33863155653027e-05
-1.20233241473754e-05
-3.453939963186e-05
-4.65089201192889e-05
-5.16758666186192e-05
-2.96413692799837e-05
-2.43111329035451e-05
-4.13889399441456e-06
-3.06218512384357e-05
-1.7217421224714e-05
-2.51787242868792e-05
1.22850593630952e-05
-3.39347425139439e-05
-1.95899240418034e-06
-3.90163467201933e-05
-2.52914558974481e-05
-1.74631721004123e-05
-2.54413313263027e-05
-4.54300679157904e-05
-5.26400128096594e-06
-3.1287138654976e-05
-3.38257223338713e-05
-1.96128515111052e-05
-2.20830535041109e-05
-3.21537505649805e-05
-3.07182295400887e-05
-2.68442106960423e-05
-2.94969568587909e-05
-1.67284256755914e-05
-4.23685070310136e-05
-4.67414642650229e-05
-1.77807448934271e-05
-5.11232529921384e-05
-4.70785917805325e-05
-1.33572056282202e-05
-2.39333633685137e-05
-2.3405033927465e-05
-1.30079010637561e-05
-2.53408494935171e-05
-2.50806322313081e-05
-1.77619687773722e-05
-1.82836198082322e-05
-3.01667430855007e-05
1.90278857995215e-05
-3.1620281051008e-05
4.3664735284632e-06
-1.3083599956138e-05
-2.80295320254261e-05
-4.97744633074378e-05
-3.19919317529739e-05
-4.134970676165e-05
-4.00623388307882e-05
-1.34929993666815e-05
-1.08344835738217e-05
-1.29818144745502e-05
-1.2667757675818e-05
-2.08988692299038e-05
-4.1775974098296e-05
-5.03667575541678e-05
2.50178907000251e-06
-4.66738974187957e-05
-5.97140906491698e-05
-4.95225101787246e-05
-4.51775763056984e-06
-4.65213286142185e-05
-3.95345463853172e-05
9.43129524067328e-06
-6.19306359843406e-06
-2.67817745614542e-05
-3.31733217418665e-05
-3.91678175189944e-05
-4.14116495336538e-05
-3.52674742973936e-05
-4.81555374880936e-05
4.11724283085786e-06
-1.10268103906727e-05
-2.993312926948e-05
-3.37166881781236e-05
-2.99852660286086e-05
-3.14334332265939e-05
-2.04243040322495e-05
-9.00940681959462e-06
-1.2648374348108e-05
-3.67495531692961e-05
-4.61775706933107e-05
-1.40405577217298e-05
-6.86039686840268e-05
-2.38040371392569e-05
-3.77036827880313e-05
-1.30340732428181e-05
-1.89183418835674e-05
-3.56102056711626e-05
-2.7012553646006e-05
-1.41462867648306e-05
-2.00432447623605e-05
-2.91476753222161e-05
-4.21771110415671e-05
-9.13870544411878e-06
-1.1278578606555e-05
-1.49359615148562e-05
-4.09508811780308e-05
-2.12428252091914e-05
-2.57421749065695e-05
-2.55422641642873e-05
-5.82601501395778e-05
-2.11713304825128e-05
-1.80544509256998e-06
-1.59480214024195e-05
-3.29356044938959e-05
-1.77208145590672e-05
-1.29071149753625e-05
-4.17671719217658e-05
-3.3390550521117e-05
-2.05029745370589e-05
-1.47228076222274e-05
-2.26445844982702e-05
-2.14563087414992e-05
-5.50446603574834e-05
-1.34132343870027e-05
-3.83580556159862e-05
-2.15333883243818e-05
-4.37747494779635e-05
-1.49157169418064e-05
-5.11381157205564e-05
-3.80656428691368e-05
-2.57511577305041e-05
-2.89248506867273e-05
-2.89203465902075e-05
-3.01645709162953e-05
-1.91258690795313e-05
-2.24967063820855e-05
-1.06012777817056e-05
-2.77060451037009e-05
-4.0131500900143e-05
-3.9797791293882e-05
-3.08027218995509e-05
-2.60493227344896e-05
-3.27905600958402e-05
-6.31698675432343e-05
-4.92478634980429e-05
-4.82485317446844e-07
-2.61696567823538e-05
-3.41511453707809e-05
-3.10469285651766e-05
-4.89759754639271e-05
1.73472123679013e-05
-2.56682235247045e-05
6.71025484983404e-06
-2.16760895977402e-05
-4.7898640289694e-05
-7.09648714611858e-05
-6.01437438832647e-05
-3.09878794234307e-05
-2.46019564717555e-05
-3.49122583637381e-05
-3.82294796137051e-05
-1.95697180927656e-05
-4.1949843422526e-05
-2.6266128740668e-05
-4.68887957538365e-05
-7.44172793076937e-05
-4.37023633160882e-05
-4.38379217124394e-06
-8.0087660827733e-05
-2.06025929294406e-05
-2.55390072178604e-05
-1.45214820089034e-05
-3.28944430214971e-05
-5.26932704070594e-05
-5.70728148513855e-05
-1.33776201862509e-05
-4.7240238551254e-05
-7.78370811027365e-06
-5.52290217569713e-05
-4.3557770636269e-05
-1.33973053179707e-05
-4.30740674963652e-05
-1.66747750937631e-05
-8.05354504982429e-06
-2.62494940446521e-05
-6.85327398255412e-06
-1.52116515806502e-05
-7.69122517017281e-06
-1.52823511273979e-05
-4.94506054487684e-05
-3.53422095682753e-05
-3.96553895472611e-05
-7.26613414844871e-05
-3.80377941786827e-05
-2.73403302901945e-05
-3.22255020022757e-05
-3.98973196734573e-05
-3.86150714984022e-05
-1.56659041657281e-05
-5.48769506821689e-05
-5.97311325429368e-05
-2.15428170827357e-05
-3.59088470906857e-05
-2.95255223011535e-05
-4.2616352001592e-05
-2.02472081893031e-05
-4.52047545730258e-05
-4.01004076056472e-05
-2.9669264155052e-05
-2.09267038435122e-06
-3.76691572827135e-05
-2.4685310672843e-05
-3.70195244021213e-05
-6.68447581182262e-05
-2.82639982974917e-05
-1.35783409651415e-05
-1.24082696227952e-05
-1.55727693678011e-05
-2.52575379659945e-05
-1.95913210251905e-06
-2.18379341112488e-05
-3.69503744315991e-05
7.98468297475096e-07
-5.10886648474817e-05
-3.71404079183654e-05
-2.35099842314033e-05
-3.57404832985144e-05
-4.15885242189125e-05
-4.23696044438288e-05
1.83122628046501e-06
-6.91164727458731e-05
-2.8287512750291e-05
-4.48773973271608e-05
-3.01662257676243e-05
-3.2466379126711e-05
-3.00805275758705e-05
-1.91624484883818e-05
-2.40359170678865e-05
-3.00434858158232e-05
-2.42059142711569e-05
-3.16011297198463e-05
3.21325511314594e-05
-4.10072551310322e-05
-3.19777380667683e-05
-3.59076600319133e-05
-3.20092142812483e-05
-5.26206523557407e-05
-7.78614658893902e-06
-2.64482562230916e-05
-3.00575249203564e-05
-3.55800364360355e-05
-3.76944836105477e-05
-4.36387584178414e-05
4.81218666701252e-06
-1.78054687187205e-05
-5.50762960334226e-05
-2.41714547456323e-06
-2.26828386995117e-05
-3.2465559630254e-05
-1.30579356332227e-05
-3.64634280682988e-05
-6.52195956220665e-05
-2.44568275669038e-05
-2.93089261624419e-05
-4.23706743998327e-05
-1.35223978177637e-05
-4.12489458124559e-05
-2.82954365264105e-06
-1.56547615245327e-05
-5.18965549956943e-05
5.01971842369459e-07
-4.35914390172664e-05
-1.65290962159793e-05
-4.05905990853115e-05
-1.30364518750554e-05
-3.1696019697305e-05
-2.01774614813896e-05
-4.58612924754112e-05
-2.52303896551789e-05
-4.21700930683101e-06
-4.19684939936651e-05
-1.1690341111046e-05
-1.18677822379346e-05
-2.60609851425492e-06
-6.23999939990265e-05
-3.56962146822024e-05
-7.55638012697299e-05
-3.91040737357656e-05
-3.07292794673776e-05
-2.09380756595054e-05
-3.16210051473063e-05
-5.19615315504077e-05
-1.0665136779674e-05
-4.20654120563788e-05
-4.30521426589848e-05
-2.20599388048714e-05
-4.10520424613636e-05
-3.05724189882041e-05
-1.00472236220205e-05
-4.49628072761647e-05
-5.38228812370944e-06
-2.7460676431416e-05
-5.74749705640686e-05
-5.08509116322699e-05
-1.95026903545657e-05
-1.07831745060576e-05
-2.37138381402896e-05
-3.80232880392781e-05
-3.05891838088554e-05
-6.35193237527598e-05
-4.94998101275505e-05
-4.3725476087919e-05
-4.35479551544341e-05
-4.93836007346543e-05
-5.97032845869327e-05
-6.61761102486142e-05
-2.72992796259173e-05
-3.36503080919524e-05
-4.20951151891619e-05
-1.36330669584844e-05
-3.78666480912839e-05
-2.91630048327994e-05
-3.03881807435877e-05
-2.30315390841564e-05
-1.18156675067705e-05
-3.28378688040721e-05
-4.23468009100891e-05
-3.12793940019415e-05
-2.29648273221472e-05
-2.90045399166934e-05
-3.01668859246988e-05
-3.15461461210346e-05
-2.64954767161172e-05
-3.72640908548345e-05
-4.32260251735898e-05
-3.40774051761692e-05
-3.98494705459682e-05
-2.2263315654685e-05
3.03726118672612e-06
5.99673779375639e-06
-4.6474415351888e-05
-4.52679768605331e-05
-1.47699130205917e-05
-2.61249362765525e-05
-4.5770039097715e-06
-4.94582498341921e-05
-2.48937636760676e-05
-1.82414086559398e-05
-2.99130303876417e-06
-2.4891623574903e-06
-5.52402787367591e-05
-2.42863543848295e-05
-2.70996318495065e-05
-3.49503519136159e-05
-2.62558046268219e-05
-4.42940609486137e-05
-2.13839683712937e-05
-3.22520131871749e-05
-3.97289960694415e-05
-3.87335842249214e-05
-3.03508301943236e-05
-1.17153107461517e-05
-2.93571725020986e-05
-1.00047035810551e-06
-4.75257686576765e-05
-2.04884238334946e-05
-3.96560779719546e-05
-3.57840977627981e-05
-1.78828382533452e-05
-5.9337813334402e-06
8.89789729508575e-07
-1.59002105266778e-05
5.89720837399551e-06
-1.06750860632087e-05
-2.62110080142535e-05
-3.41164374817915e-05
-1.28718502955998e-05
-3.07374755891135e-05
-4.09487845436612e-05
-5.21109842752767e-05
-1.76769097335665e-05
-5.80002208298849e-05
-2.96072194325014e-05
-5.791324256649e-05
-7.15149636473316e-06
-4.32059802040432e-05
-2.19917169266922e-06
-1.27590341483717e-05
-4.07259937494568e-05
-1.66016701337417e-05
-5.39052898446524e-05
-4.41371112888651e-05
-3.24286820197191e-05
-3.25993280780562e-05
-2.12452173535429e-05
-1.94040770517586e-05
-3.06326507010094e-05
-2.4501416101189e-05
-3.21167442761333e-06
-4.84869768363876e-05
-1.27893425060376e-06
-4.17497005891204e-05
-4.7931276115266e-06
-5.37313686623826e-05
-6.06514365306288e-05
-3.98079003556298e-05
-2.26609774723009e-05
-1.84321646301131e-05
-3.5228910954322e-05
-1.86952307030921e-05
-5.56541828806263e-05
-6.15557970682429e-05
-1.70457319664453e-05
-2.94129898012505e-05
-1.98939370816621e-05
-1.71083354792903e-05
-3.77791018984209e-05
-6.07594856963849e-05
-8.14548664564121e-06
-1.57104003938963e-05
-5.45169723258675e-05
-2.22691942796995e-05
-3.68165834158399e-05
-2.21373112195009e-05
-4.91362358404169e-05
-2.08132261598079e-05
-9.96027247970942e-06
-2.58294392814603e-05
-1.20963181466428e-05
-3.23840930353205e-05
-2.96454307772924e-05
-3.42159024213372e-05
-3.15056470410291e-05
-7.79085765249413e-06
-1.78821847806492e-05
-1.07312684405038e-05
-3.65466267256741e-05
-1.61467839782206e-05
-3.82191734530297e-05
-2.78247899366811e-05
-2.32862349109037e-05
-9.13555916138077e-06
-3.43583717297003e-05
-6.22538646763632e-05
-2.77824066766305e-05
-2.99757282210005e-05
-3.68517596097171e-05
-4.95644533362484e-06
-2.59742528788714e-05
-2.25245364422582e-05
-3.63272508770882e-05
-2.02595529275331e-05
-5.61271545287654e-05
-3.13648930216502e-05
-2.6292481795971e-05
-4.49969683617955e-05
-3.01074646740456e-05
-7.31253365730726e-05
-4.49404879099066e-05
-4.88076708704967e-06
-6.10778780757538e-05
-3.05948586561537e-05
-2.03617918778114e-05
-4.22964308238554e-05
-5.85647962766422e-05
-3.09087000034336e-05
-2.77483572821731e-05
-5.58626107746806e-05
-4.41726108692205e-05
-2.17710225605279e-05
-1.43873429141018e-05
-5.00109490481369e-05
-1.39930331530597e-05
-2.51268271616229e-05
-3.87452830913599e-05
-1.19859688292005e-05
-2.58034685603791e-05
-6.82858505799832e-05
-1.44318382571733e-05
1.10422320143282e-05
-6.35036573656274e-06
-4.63433748673643e-05
-3.71795929548555e-05
-3.84511452889746e-05
-7.66650949037524e-06
-4.85755690279583e-05
-3.2413090732675e-05
-8.29305616451673e-06
-4.04196029495513e-05
-3.57076043915097e-05
-6.34604828025556e-05
-4.00899435135521e-05
6.82195078280299e-07
-3.89897537062115e-05
-1.61431736789296e-05
2.02441116957683e-05
-1.45865370564918e-05
-2.40341836390314e-05
-1.84381380574321e-05
-2.13923134837671e-05
-3.40316535375628e-05
-1.37816528959693e-05
2.04328675203333e-06
-4.4925304549009e-05
-3.16465761189013e-05
-2.42881172655074e-05
-2.9254281731447e-05
-5.07745776134898e-05
-3.81542000610247e-05
4.67543998060597e-06
-1.02648481765912e-05
-9.09831931173566e-06
-1.30785827375447e-05
3.80454111943039e-06
-3.05543343919731e-05
-3.3057193039766e-05
-1.96858041864478e-05
-3.61342339095965e-05
-3.62387034920717e-05
-2.86166896130255e-05
-3.32543840528155e-05
-1.95706019695662e-05
-2.43196145783209e-05
-4.13635951792074e-05
-2.76514247696739e-05
-4.49741828662026e-05
-5.12331650242908e-05
-5.11443765576722e-05
-2.35743034602856e-05
1.40783144175071e-05
-3.45011942307427e-05
-1.55593160984977e-05
-3.37903530795222e-05
-8.936251479609e-06
-1.12030747497294e-06
-5.65725016809728e-05
-3.97507184148755e-05
-4.40961310335965e-05
-4.60941214929909e-05
-2.19241973372397e-05
-4.03429090843605e-05
-4.02231933906376e-05
-4.08008776915766e-05
-1.98088876673012e-05
-3.44457090489008e-05
-3.79605939700094e-05
-3.57120202945279e-05
-2.87659190610018e-05
-5.39473852856967e-05
-6.54395481383364e-05
-3.62390914065609e-05
-5.97179629961241e-05
-2.87585613504901e-05
-2.43489737281591e-05
-8.90851044548092e-06
-4.75801659418877e-05
1.44413806128583e-06
-3.40048038623753e-06
-6.85037228468486e-06
-4.1979310909673e-05
-2.09830993366622e-05
-2.55696641224779e-05
-4.00250496515224e-05
-2.63862884326419e-05
-1.37694660390388e-05
-4.98208253936906e-05
-2.44391095763823e-05
-1.61666653985458e-05
-5.17569952495032e-05
-2.40896876062143e-05
-3.58065866991167e-05
-3.25872192339033e-05
-1.64735041970001e-05
-4.45301702413698e-05
-2.69078480410946e-05
-8.18362724128386e-06
-2.56809242411985e-05
-9.63102934252503e-06
-2.13599921968983e-05
-4.40430549161486e-05
-1.30227699587678e-05
-2.70123922851341e-05
-4.43118610083765e-05
-4.45686535087013e-05
-2.79864101892661e-05
-5.18093804897024e-05
-8.51467898660921e-06
-1.12029451585522e-05
-7.88110692662468e-05
-1.69605716177055e-05
-3.98701486694461e-05
-1.74223345454726e-05
-5.94170300868726e-05
-2.87278001860807e-05
-5.56091735167777e-05
-4.28706760528091e-05
-8.49129700756193e-06
-2.03968479730642e-05
-1.07461730024194e-05
-1.52451649286657e-05
-3.65916789724497e-05
-1.65134703897804e-05
-4.11136963606154e-05
-6.38744083527892e-06
-4.38071273675024e-05
-1.9744339775712e-05
-2.45826596169031e-05
-3.23234342708894e-05
-4.15800371705528e-05
-2.40811553784366e-05
-2.13415460340948e-05
-4.24209760764901e-05
-1.55818002064205e-05
-1.18630195152041e-05
-4.30777397881094e-06
-2.86429745090407e-05
-1.20187008398602e-06
-1.48759139185001e-05
-4.5092070557819e-05
-3.13704785658632e-05
-1.85893564554647e-05
-1.28659418504958e-05
-1.65077231142461e-05
-3.15091700153686e-05
-1.75032146427039e-05
-3.61690261402447e-05
-4.86433624706299e-05
-3.28970029559732e-05
-4.30345703409424e-05
-3.01251168459296e-05
-6.57862156468176e-05
-1.008940827903e-05
-4.83762626597294e-05
-2.89952895593444e-05
-2.1425018818556e-05
-4.10765830009172e-05
-1.40858194439147e-05
-5.91882380765203e-05
-1.6728947144336e-06
-1.7250167891692e-05
-6.47980687364627e-06
-4.97967340955166e-05
-3.45078559715777e-05
-9.83580238968463e-06
-1.70040029654072e-05
-4.06291230860054e-05
-6.01972820114599e-06
-3.2534200174543e-05
-7.9961268293083e-06
-1.75604350599752e-05
-4.48933030683561e-05
-1.78966047018079e-05
-1.98275955184575e-05
-4.48555651859162e-05
-8.43274499325504e-08
1.64069625197653e-06
-2.39554218205713e-05
-4.14554577793604e-05
-3.34432602419192e-05
-3.61698645512045e-05
-2.97202241309221e-05
-2.11451151694316e-05
-1.36850241498331e-05
-6.59409209281861e-06
-2.18041089268404e-05
-4.33713719011238e-05
-1.4963151693822e-05
-4.49886646394261e-05
-1.72109685031827e-05
-9.86363166933796e-06
-2.80075796586793e-05
3.36070562646478e-06
-2.23184099634291e-05
-3.46627709053637e-05
-2.76160351386584e-05
-1.38093663044464e-05
-1.60413521701404e-05
-3.4127690210485e-05
-5.68572407958825e-05
-2.17184513560248e-05
-2.77833504298035e-05
-6.53895474226629e-05
-2.9930194341906e-05
-2.83782599350797e-05
-1.75862840642431e-05
-7.99169546356737e-06
-2.96654762763343e-05
-9.11937549494094e-06
-3.9075037795527e-05
-1.71738978819973e-05
-1.58469132410087e-05
-4.40216335635454e-05
-2.7986804635548e-05
-3.3414108686439e-05
-1.99177272941154e-05
-3.31249557303031e-05
-1.30436880758942e-05
-3.49965565947363e-05
-7.03755352276838e-06
-3.37819137919526e-05
-3.64794715882399e-05
-5.46202089108532e-05
-1.69917439048649e-06
-3.00728728244375e-05
-2.50421571501072e-05
-2.41790701481493e-05
-5.89892588439866e-05
-5.46551383925026e-05
-2.89366500972085e-05
-8.72125592584319e-06
-2.45335272514988e-05
-5.26332486902575e-05
-5.83486018652043e-05
-3.62961843114592e-05
-1.42861511278015e-05
-3.97983712817297e-05
-2.20677729353996e-05
-2.62542233532441e-05
-6.48819009851509e-05
-2.3578156965828e-05
-6.28548660084e-05
-1.43544161366607e-05
-2.78731871211095e-05
-6.64027675661638e-05
1.1944524651917e-05
-5.47834982839946e-05
-8.56077656029326e-06
-2.7945474493119e-05
2.05915098451932e-06
-2.0208741115746e-05
-2.49824585276528e-05
-1.28554121749199e-05
-2.2710578193649e-05
-2.97247312262119e-05
-3.82573219581084e-05
-4.07422601178472e-05
-6.08319353727333e-05
-3.17446469054991e-05
-5.08921928784626e-05
-4.16193787197059e-05
-2.51996754340066e-05
-2.79470834459267e-05
-8.90362958474175e-06
-4.12260341461922e-05
-3.38837221316155e-05
-2.25238734191316e-05
-1.45188610397419e-05
-8.76862702344908e-06
-2.19509738043475e-05
-1.55935360033086e-05
-2.11839944091251e-05
-2.05926954109284e-05
-4.8865891609816e-06
-1.6098190379241e-05
-3.31276615061817e-05
-1.93480807839977e-05
-3.91641544594434e-05
-4.27398607233698e-05
-1.43283387488552e-05
-2.16553920739506e-05
-2.24973422150226e-05
-3.33739792947689e-05
-2.49963796405268e-05
-4.35026345307987e-05
-2.76866334159104e-05
-2.14345729701452e-05
-2.21519650345379e-05
-3.59506694672756e-05
-6.22109932154092e-05
-4.15991649150483e-05
-2.07181501910118e-05
8.91570055561807e-06
-3.95147399567608e-05
-2.29500492840257e-05
-2.19316915261703e-05
-1.6626196775147e-05
-5.47833650776982e-05
-1.8457804019032e-05
-4.99855918011474e-05
-2.49916950488787e-05
-4.41923639058458e-05
-3.76402875710349e-05
-4.37507807675016e-05
-3.76128913996427e-05
-4.9714633087274e-05
-2.10182445073555e-05
-4.16356404523373e-05
-1.27787256004793e-05
-4.77071532227136e-05
-3.66425682267906e-05
-2.49598536609978e-05
-1.63347997386537e-05
-4.29319784709889e-05
-3.80275737575079e-05
-1.64213214062172e-05
-3.55836704568024e-05
-4.19297846817046e-05
-4.26191093362198e-05
-3.38226761028157e-05
-8.2000972557987e-06
-8.04113069550072e-05
-2.58951387940351e-05
-2.64307343949917e-05
-2.94908500487916e-05
-1.50105886482373e-06
-2.83928400072541e-05
-2.06698797678692e-05
-3.6364230453499e-05
-5.31581388658698e-05
-3.27494332493273e-05
-1.06276267405835e-05
-3.76158134798754e-05
-3.28485674524487e-05
-6.50590117070871e-05
-2.42654250550987e-05
-4.14552063566987e-05
-1.44726322174857e-05
-2.85311573179983e-05
-3.02674646704726e-05
-4.83275462564443e-06
3.93017976166403e-06
-9.05236001005901e-06
1.18930037344152e-05
-1.15243233195274e-05
-4.83993505492688e-06
-5.44361852162329e-05
-6.61672178269971e-05
-1.58590887769068e-05
-1.71176926386432e-05
-4.99552275776425e-05
-9.27656302747578e-06
-3.85291622168401e-05
-3.72727512601672e-05
-5.08289679802837e-06
-3.95182339854542e-05
-9.07517204227466e-06
-4.45699936759967e-05
-6.70594737825355e-05
-3.31075387996573e-05
-8.4334330161968e-06
-7.9966888210861e-06
-4.47208997024079e-05
-1.4526472556334e-05
-3.77325262700352e-05
-5.27997774659114e-05
-2.96024587722295e-05
7.02436924621908e-07
-4.51342794827602e-06
-6.92300453346271e-06
-1.98267348282783e-05
-1.20503489541376e-05
1.70831097767564e-05
-1.31324528674672e-05
-3.77745725328291e-05
-5.63700460452187e-05
-3.42847915043255e-05
-6.95461645469477e-05
-4.53970091701263e-05
-2.01155930601955e-05
-2.97413531688606e-05
6.81882655307851e-07
-3.67679348229473e-05
-5.12126826025516e-05
-4.75874740556527e-05
-4.41944062594319e-05
-3.32061482518151e-05
-3.9717800863967e-05
-2.24063540832413e-05
-1.83670993228136e-05
-2.3003392851816e-05
-3.92816840253342e-05
-5.27848493224021e-05
-2.93963014237626e-05
-4.13485785728126e-05
-2.69326532569145e-05
-1.73102523600392e-05
-3.54969623596488e-05
-2.62902173528652e-05
-3.82559711674934e-06
-9.32827487102464e-06
-2.25142973097145e-05
-2.04678690758213e-05
-3.2230357080599e-05
-3.2048309766783e-05
-1.56769720134349e-05
-1.60944267852007e-05
-1.65516708578541e-05
-6.02984064680663e-05
-1.54841367525146e-05
-2.68032403370634e-05
-2.9695815721257e-05
-7.05409527492183e-06
-3.09900331397075e-05
-3.13081544337995e-05
-1.4846698146519e-05
-1.57112072888885e-05
-1.52086250218804e-05
-1.55480223409808e-05
-3.96833935872357e-05
-2.82846574732664e-05
-1.89359925350666e-06
-2.86666070497735e-05
-2.99193832214801e-05
-3.30065398161201e-05
-3.98409758228559e-05
-2.03047070672038e-05
-2.82017603298103e-05
-1.22938616820379e-05
-1.03005033116127e-05
-3.55251143537639e-05
-2.45384529669637e-05
-2.84565412374612e-05
-3.54059785945578e-05
-6.19236553422606e-06
-2.15517399310738e-05
-1.00439957256753e-05
-3.04391475918231e-05
-4.45082754011351e-05
-1.31660227537372e-05
-4.01309224976283e-05
-3.14169026947258e-05
-2.58010335355906e-05
-6.77772761840915e-05
-5.5743948960052e-05
-1.14119273060848e-05
-3.04900556564524e-05
-5.17432958061437e-05
-6.50780441420073e-06
-1.53822092063444e-05
-3.22929202996652e-05
-2.26086659447893e-05
-3.85717069617197e-05
-4.43107665224219e-05
-5.58423190883945e-05
-5.94115143266585e-05
-3.25609681907151e-05
-1.3041473952285e-05
-2.12839185229664e-05
-3.24581133485591e-05
-2.48415607108902e-05
-1.56869675267738e-05
-2.53451822825375e-06
-2.66734028865304e-05
-4.37619914354301e-05
-5.32602834693368e-05
-3.53140440294527e-05
-2.32500751248611e-05
4.06634704454837e-06
-6.68972342151442e-05
-3.97835306720169e-05
-7.2614804153441e-06
-3.37770486612262e-05
-4.26942683263545e-05
-2.80298333937236e-05
-1.83494145645485e-05
-3.5755197026861e-05
-2.36759929866262e-05
-1.93681268278207e-05
-5.99062465121259e-05
-2.83516425032653e-05
-2.6345466622596e-05
-3.48709310354745e-05
-3.53302872653963e-05
-3.44817310891635e-05
-3.42116435925631e-05
-1.95512648272643e-05
-2.18961436834549e-05
-3.19408719626514e-05
-4.97216928593798e-05
-3.82221693033614e-05
-1.49911113643022e-05
-4.0938594105333e-05
-3.53536605124128e-05
-2.91873466517619e-05
-2.98403882910105e-05
-3.13013274162275e-05
-3.51622569185134e-05
-3.69007855191749e-05
-4.38526832782482e-05
-5.59084278828169e-06
-4.40193561345482e-05
-3.85486902251065e-05
-3.3018508457809e-05
-1.25512065716776e-05
-3.04566251973746e-05
-4.33325093116157e-05
-3.42520760738521e-05
-1.86710247311581e-05
-4.78198916151862e-05
-4.86257270698171e-05
-3.90963120140741e-05
-2.56526331137589e-05
-1.34575947824628e-05
-1.83058474316437e-05
-3.00468592649869e-05
-3.76327462777006e-05
-5.18344172972095e-05
-1.09332302541562e-05
-3.49894621175823e-05
-3.61401747289541e-05
-3.27887591990857e-05
-4.29124089082115e-05
-3.38929980290895e-05
-2.81240891093856e-05
-4.11261168963914e-05
-1.43720792382507e-05
-3.49923679389434e-05
-1.42583486227091e-05
-1.73072741540601e-05
-5.00714595313698e-05
-2.381366180906e-05
-7.22485657528109e-05
-4.3222977870707e-05
-3.09588562782082e-05
-1.16161919291742e-05
-4.05263383821296e-05
-4.82957445304232e-07
-3.03150451093118e-05
-4.5559656633081e-05
-2.31990708982598e-05
-1.40113943305312e-05
-8.21205252739735e-06
-3.34148988387162e-05
-4.3469517786589e-05
-5.66714220088113e-05
-6.2610994451557e-05
-1.16446151053084e-05
-1.3212052951101e-05
-1.37732103833337e-05
-2.65781666582682e-05
-2.84964042526498e-05
-1.52932281498289e-06
-3.33353034909602e-05
-1.82959773404534e-05
-5.82346899441322e-05
-3.19793331523451e-05
-3.97838919406777e-05
-2.59299611538927e-05
-5.11377629299263e-05
-2.69873694299498e-05
-1.68585293162418e-05
1.93731871403521e-06
-3.03603962341949e-05
-8.46713999738751e-06
-4.24693241350569e-05
-4.20331151415174e-05
-4.70883680125561e-05
-6.98067275638623e-05
-3.77949359093567e-05
-5.15169255269982e-05
-4.36478011611248e-05
-6.54615139794273e-05
-5.19872374673504e-05
-2.92411047899065e-05
-4.13732920392086e-05
-3.97422733774605e-05
-2.62743752385874e-05
-2.3054538349356e-05
-2.8708652400321e-05
-4.46241771240634e-05
-2.25553161148235e-05
-5.13706301666227e-06
-1.80021332920801e-05
-3.32838622248385e-05
-3.19449390220985e-06
-7.11626546395364e-06
-2.21436935330642e-05
-1.85473503162686e-05
-2.89648563323918e-05
-3.51471408838899e-05
-3.14916036994976e-05
-2.55112695078204e-05
-7.62269322114762e-05
-3.70507023676563e-05
-2.1322836959923e-05
-3.83761501369023e-05
-2.09884625978188e-05
2.92209920031775e-05
-5.84291512199483e-05
-1.26125577056139e-05
-1.38447251990577e-05
-3.29694865922862e-05
8.97161732521443e-06
-3.7056638643459e-05
-5.83907202994099e-05
-3.1127859471736e-05
-1.50459269993022e-05
-3.04398353782083e-05
-3.80466407258178e-05
-3.03391806165009e-05
-2.82953259021621e-05
-3.06762177988281e-05
-2.55474857256416e-05
-6.73815858541869e-06
-2.21460957462401e-05
-2.96131831096141e-05
-1.46160620554055e-05
-4.21980877179907e-05
-9.43632317205022e-06
-9.46678727459811e-06
-6.9086707363457e-06
-5.06583642996276e-05
-3.34115767691939e-05
-3.93401551833626e-05
-5.8858284059385e-05
-2.66473957205878e-05
-3.96987606362931e-05
-4.0486147633057e-05
-4.90909414139255e-05
-3.41693727396969e-05
-3.99594489528163e-05
-7.14010876775381e-05
-2.30463627829673e-05
-3.93499808711767e-05
-3.33040693881825e-05
-4.55737298316947e-05
-2.35665723040362e-05
-5.2486566129147e-05
-4.96838574794315e-05
-1.20813653863859e-05
-2.43463858957636e-05
-3.80257964796642e-05
-1.22982519153138e-05
6.25722853928401e-06
-2.3291929691882e-05
-8.0824546020552e-06
-3.24364915747728e-05
-3.15760264843945e-05
-5.35896818904649e-05
-2.19998641872702e-05
-3.10608409474485e-05
-1.01475742803191e-05
-6.27748499357691e-06
-1.91574384072229e-05
-5.05315737145254e-05
-1.64848072584023e-05
-3.53458766060608e-05
-3.12827119458854e-05
-4.18937255026621e-05
-9.42202395587636e-06
-1.99753884779522e-05
-3.31715617396626e-05
5.98546608287074e-06
-3.26962601134919e-05
-2.94807507343262e-05
-1.86353779053897e-05
-6.26662591874529e-05
-5.10345594478022e-05
-1.04728758442936e-05
-3.83636943612259e-05
-2.68400035457171e-05
-4.06185078133397e-05
-6.0554164855071e-05
-2.30527534640463e-05
-2.88818070382348e-05
-2.77569934250433e-05
-3.02965117766214e-05
-6.03707479562439e-06
-2.36232873256065e-05
-3.55431463148318e-05
-1.73565265475857e-05
-2.59248668761645e-05
-3.52985041245754e-05
-3.90949517897777e-05
-2.57054144544577e-05
-1.17432853630504e-05
-2.17464480073738e-05
-4.69613368265295e-05
-1.2575529588325e-05
-4.35637387375414e-05
2.57561980222351e-06
-1.18764319466481e-05
-4.06310981329773e-05
-4.8862633899741e-05
-4.55043354878196e-05
-2.77367603827609e-05
-1.79555362684457e-05
-2.55695096665906e-05
-8.6063606016635e-06
-1.76600422359961e-05
-6.27628223054421e-05
-2.58633616316951e-05
-4.49705435920331e-05
-2.55097192400589e-05
-7.05645873707571e-06
-4.48959046923628e-05
-3.79548813626222e-05
-3.69712478283479e-05
-3.09898243260975e-05
-4.33560498024202e-05
-2.07983291113214e-06
-4.24963786323329e-05
2.47557735709071e-06
-1.66136840762654e-05
-5.208840076693e-05
-4.20614750432135e-05
-2.17157248426609e-05
-3.24173241546344e-05
-3.46843969361827e-05
-3.34394418109573e-05
-8.4868427989546e-05
-1.24570808087484e-05
-2.6481782490043e-05
-3.51795576529117e-05
-1.09465078076199e-05
-4.50350458923188e-05
-4.06651597618583e-05
-1.26579634592375e-05
-3.68640293693569e-05
-9.05869031385481e-05
-3.45481000171226e-05
-3.83789090578245e-05
-3.48021260845184e-05
-2.51863886510486e-05
-1.62301672641659e-05
-4.74894585464255e-05
-8.74107487309247e-06
-7.02374371909749e-06
-1.58166396763178e-05
-8.39051079206898e-06
-9.40396937584741e-06
-6.55229501735388e-05
-4.50597957558631e-05
-4.16984353919125e-05
-4.68813110463869e-05
-2.62002525617925e-05
-2.85424680084205e-05
-1.25751173366334e-05
-4.10105269591345e-05
-2.34444328388883e-05
-4.98921776908706e-05
-4.43832535169251e-05
-3.03193984564583e-05
-3.22225937175024e-05
-4.11451216092692e-05
-3.55751247438476e-05
-1.91755061231318e-05
-3.24490756073758e-05
5.32266304656165e-06
-4.18194833696998e-05
-3.39786428853129e-05
-2.91775175262499e-05
-3.38659103977714e-05
-5.55415357680046e-05
-4.42596244210733e-05
-2.77312245282214e-05
-3.29070422607961e-05
-4.39850529771806e-05
-3.36453672721796e-05
1.89384042062351e-05
-4.772849765991e-05
-4.03215899491617e-05
-3.33266958614371e-05
-2.54006349694053e-05
-2.65360316713129e-05
-5.33323599106046e-05
-2.05900267912049e-05
-5.23233177086698e-05
-2.1145324391234e-05
-4.727963304512e-05
-2.23757769734933e-05
-3.59307984034644e-05
-3.39514645128932e-05
-2.2489042004483e-05
-3.1716698044848e-05
-2.4612379149211e-05
-3.08220148527887e-05
-2.69257987296032e-05
-3.79229204386143e-05
-5.64680400576304e-06
-1.91604937477731e-05
-3.03630913541912e-05
-2.97061469049966e-05
-4.92696262389143e-05
-2.24054255805886e-05
-1.97341312322891e-05
-1.74561146129429e-05
-6.79553383228192e-06
-1.14929065203457e-05
-4.8133362399676e-05
-5.57569203226594e-05
-1.21978175117109e-05
-6.02765242213496e-05
-3.21096197063752e-05
-4.16549959842732e-05
-4.41594241294174e-05
-1.50904078333463e-05
-3.84160895563223e-05
-4.83393088738868e-05
-4.40668861323975e-05
-3.78115729661111e-05
-3.17489746152742e-05
-5.07327097333787e-05
-1.2547674579384e-05
-4.73819973708314e-05
-3.40275217678431e-06
-5.01304275266052e-05
-3.50384880989265e-05
-1.65062066464926e-05
-2.4089181282731e-05
-3.68654000286234e-05
-2.96860392640226e-05
-2.71422690243043e-06
8.47870267851056e-07
-2.32953323055136e-05
-5.79600063328796e-05
-1.22164724264962e-05
4.50639972327434e-06
-4.07746842237081e-05
-2.6202482568e-05
-3.57095769697453e-05
-3.55456251852361e-05
-4.19787530273313e-05
-3.5292082775432e-05
-2.57553796982196e-05
-5.87645778195112e-05
-9.80570757941234e-06
-5.78476214554673e-05
-4.73877103270948e-05
-2.45652774991171e-05
-1.36708010817648e-05
-4.50469875311111e-05
-4.4383519528035e-05
4.87160436507149e-07
-1.69830584349239e-05
-4.71729241676515e-07
-2.91545042670468e-05
-3.83150681806731e-05
-3.0063350753585e-05
-7.94272592746484e-06
-4.42314587634524e-05
-1.29290876119155e-05
-3.34808851141027e-05
-2.84532552292896e-05
-2.6397982913474e-05
-4.20289491186366e-07
-5.7089403141558e-05
-4.25263162524098e-05
-3.07358355630934e-05
-3.67800005068434e-05
-4.21155658895898e-05
-2.80259893849875e-05
-3.51481254679952e-05
-3.94741493702826e-05
-2.7668954620254e-05
-1.83598118779336e-05
-3.39381339086459e-05
-1.92072605236109e-05
-3.27814868508764e-05
-4.4671811357935e-05
-3.78459002590424e-05
-6.62412944526424e-05
-5.09919023542556e-05
-2.59825799150675e-05
-1.04018910298216e-05
-9.88891409766368e-06
-4.27729196680173e-05
-2.78379055784639e-05
-5.55901522165393e-05
-3.0331661521405e-05
-2.36778382624604e-05
-2.02837102571315e-05
-3.24391589755935e-05
-1.36416429784913e-05
-2.44144000386418e-05
-3.48752961579786e-05
-3.56565239253142e-05
-1.11505289007455e-05
-2.13576760737028e-05
-2.83351741423189e-05
-3.84147034181383e-05
-6.22370775070917e-05
-2.47231650332994e-05
-2.80598374063049e-05
-1.17864496606596e-05
-6.52203887780477e-06
-2.06899140790662e-05
-3.56848143167161e-05
-4.15347450254543e-05
-1.36442533691597e-05
-2.04098267613218e-05
-2.18934004464238e-05
-6.10912929742827e-05
-1.93532841566517e-05
-1.46877260468323e-05
-2.40110593158636e-05
-3.9746444931827e-05
-2.87534807811012e-05
-1.17978814647987e-05
3.80453615473403e-06
2.48839564756119e-06
-1.22633587536397e-05
-4.7924254145492e-05
-3.95316489302053e-05
-5.09690592545889e-05
-5.53634961428518e-05
-4.06476309129786e-05
-5.5296885703804e-05
-3.38213228290757e-05
9.42686856218954e-06
-3.66410015859889e-05
-2.51689744169039e-05
-4.50068356231178e-05
-2.97546119617922e-05
-2.87794910243257e-05
-1.35333989244171e-06
-2.6047431089529e-05
-2.37360514359411e-05
-6.89625279354457e-05
-5.52455487796002e-05
-3.78653049611686e-05
-2.46096519531964e-05
-5.43451433133432e-05
-4.47383581836049e-05
-2.45969426551764e-05
-6.39702072901027e-05
-6.59614846271672e-05
-3.38097066184084e-05
-3.09911046778802e-05
4.47218805094865e-06
-2.92347378222913e-05
-4.66347724005073e-05
-4.6630535352836e-05
-5.57928215643089e-05
-4.13324928132403e-05
2.55219267858348e-06
-5.50735210159081e-05
-3.26401804189656e-05
-2.25907743370996e-05
-1.64434034308694e-05
-1.49697021280221e-05
-4.71623913409891e-05
-1.27885973750669e-06
-6.98032050613294e-05
-2.64530699899512e-05
-3.77781794729934e-05
-6.78091392457293e-05
-1.97255772034207e-05
-4.84296938814232e-05
-9.95612386412148e-06
-5.55261555492794e-05
-4.4065417472505e-05
-6.02186363469685e-05
-2.37192856455859e-05
-1.51090355411038e-05
-3.7841083668623e-05
-5.02208964150662e-05
-2.0233657583891e-05
-2.78116885956741e-05
-3.62455853359896e-05
-4.6884003517199e-05
-5.53500944686535e-05
-3.06971609657269e-05
-3.43874543948492e-05
-2.84544264720855e-05
-4.31108282945971e-05
-3.44140211280074e-05
-1.82585422775309e-05
-4.00680939384772e-05
2.61965785181731e-06
-3.29492447837274e-05
-3.40357359856724e-05
-3.14076851060478e-05
-3.0875910454989e-05
-2.57504077260018e-05
-5.00483889901644e-05
-2.82318055949752e-05
-3.91754925100949e-05
-1.66118275630728e-05
-3.40912392055268e-05
-3.9977274243214e-05
5.26247687007318e-06
-3.81276084055826e-05
-2.57711600211913e-05
-2.66449213272853e-05
-3.47725976150957e-05
-3.90840538746423e-06
-3.62338021433397e-05
-2.15823622479773e-05
-4.90565905626868e-05
-1.51179541556006e-05
-2.18826768363546e-05
-2.66143425219317e-05
-2.6238119092512e-05
-1.11239417667901e-05
-3.12255492568791e-05
-2.50962104147003e-05
-2.4509950390056e-05
-2.54692442073112e-05
1.56013979669755e-05
-1.61252995634172e-05
-5.82718781578856e-05
-1.8153328143328e-05
-4.79982922589085e-05
-1.96758274153602e-05
-1.5630469919632e-05
-3.53713872092853e-05
-2.29751951207674e-05
-1.40924896593813e-05
-5.9738668225215e-05
-4.9159292713636e-06
-1.33931348755799e-05
-4.68029187518454e-05
-6.47733234787352e-05
-2.60093293068181e-06
-2.68916413812713e-05
-3.9256737724553e-05
-2.51198497871166e-05
5.27075995824356e-06
-5.29270449727766e-05
-3.4299149988667e-05
-2.05880488590796e-05
-1.66552031534645e-05
-5.40291504033341e-05
-9.72497267099561e-06
-1.55912632081483e-05
-5.45061493405225e-05
-2.85647835403066e-06
-2.03754715203991e-05
-5.94738961613193e-05
-3.08606981289908e-05
-3.28279226894383e-05
-4.07631994255038e-05
-2.67417119215313e-05
-4.46724232644961e-05
-3.12005385171589e-05
-4.60031341489137e-05
-2.90403171515586e-05
-2.17122036720942e-05
-7.18444114949653e-06
-6.15796715866915e-05
-2.48384198867504e-05
-2.99500153307084e-06
-4.1114257829861e-05
-3.1934248514274e-05
-2.96639184296788e-05
-3.39513693276615e-05
-5.93323578299779e-05
9.03566154850177e-06
-2.46386860847187e-05
-9.45778290806039e-06
-1.8619020654595e-05
-3.82617564965306e-05
-2.72531478213549e-05
-3.51763242943982e-05
-1.71345667173379e-05
-3.22070413637546e-05
-3.34141892854273e-05
1.48079424497726e-06
-3.35076136296637e-05
-3.13696490755984e-05
-1.30699206010278e-05
-3.16106802103473e-05
-1.83907385341968e-05
-3.14662580820423e-05
-3.3824191477744e-05
-7.58730109529896e-06
-2.65616892024181e-05
-2.57063895702645e-05
-5.45239418421568e-05
-1.81433359869035e-05
-3.61239233318092e-05
-5.63628060493396e-05
-2.13441596083892e-05
-1.90853501383782e-05
-2.80321363528209e-05
3.54089313971965e-06
-3.00044978593936e-05
-1.1931296716921e-05
-3.00516255524009e-05
-2.85534132703933e-05
-5.76186339745596e-05
-2.54133451333991e-05
-1.74426470455891e-05
-3.11880285776098e-05
-1.91126286349628e-05
-2.59210734480198e-05
-8.1389365753369e-06
-3.06262934028454e-05
-3.67786792207565e-05
-4.54519700950742e-05
-6.05411825394302e-05
-4.27436440223101e-05
-2.0053160377294e-05
-5.33351814209336e-05
-4.61275251646597e-06
-4.87125165603821e-05
-3.49681774209421e-05
-3.87933290675222e-05
-3.54404649824905e-06
-2.29634727096294e-05
-4.79416192285255e-05
-2.66873508020867e-06
-4.17137460179365e-05
-5.39619158257705e-06
-2.7823743262335e-05
-2.70284706737256e-05
-1.20103635109608e-05
-3.12864399339793e-05
-4.51696976171358e-05
-2.60687838488813e-05
-1.11231429658459e-05
-1.18606705904692e-05
-4.68030167725333e-05
-6.5317099054919e-05
-3.62172126091482e-05
-3.46682547350569e-05
-3.23422454774961e-05
-2.35994533907407e-05
-6.29556010524825e-05
-2.66543656494846e-05
-1.08586953553347e-05
-3.58017097803732e-05
-3.22440049570542e-05
-5.02647792602421e-05
-2.79282744052723e-05
-3.43793224289367e-05
-3.27631972293204e-05
2.39358181352318e-06
-2.91673981275201e-05
-4.58327288048729e-05
-1.44669779818849e-05
-1.62310974085914e-05
-2.63129090072838e-05
-1.93387191331126e-05
1.42225480826784e-06
-4.64820126886697e-05
-8.0725778879073e-06
-2.9012424770294e-05
-2.19703315595355e-05
-2.19866158135066e-05
-1.38062972477434e-05
-5.03281115315438e-05
4.61388708487061e-06
-5.32959128446089e-05
-1.15516194671726e-05
-4.23695867909742e-05
-2.71401094616906e-05
-7.26620378087008e-05
-2.22053285555685e-05
-2.78937221318326e-05
-1.10724044604136e-05
-7.10620437008762e-06
-3.21533878563813e-05
-4.43929426317113e-05
-2.03345935597495e-05
-2.2215807167842e-05
-9.88077682703073e-06
-5.30687451757015e-05
-6.03969715960905e-05
-1.60050178500485e-05
-5.66616965392936e-05
-5.18240519289463e-05
-1.65231711441295e-05
-4.39951771153819e-05
1.01929433080208e-05
-6.44824026440193e-05
-3.51464952100531e-05
-8.88282258349792e-06
-3.2006431502801e-05
-4.48230359853032e-05
-3.50803277452659e-05
-1.98753919387818e-05
-1.49999271282194e-05
-3.05947579835896e-05
-4.99423178644341e-05
-2.07615579427866e-05
-2.62908584987905e-05
-1.24897884248187e-05
-4.94781478589967e-05
-4.36997443752834e-05
-4.62595934099776e-05
-2.40938455739587e-05
-2.12675824778328e-06
-1.42637389283527e-05
-3.79056448368144e-05
-1.4189664237125e-05
-1.37063648466088e-05
-1.88980163817587e-05
-3.65084980080298e-05
-1.41402969938045e-05
-3.33957425191494e-05
-3.15344652398543e-05
-1.36228772012001e-05
-1.16530439674299e-05
-3.42471103380543e-06
-3.3334200388496e-05
-1.51140961169495e-05
-8.00258711884276e-06
-3.5065448765804e-05
-3.52783526167356e-05
-4.99534468897328e-05
-2.21952426393493e-05
-6.6062019417241e-06
-4.5013003424834e-05
-8.55026367430386e-07
-2.68375139811669e-05
-4.8851036135999e-05
-4.6144833796332e-05
-5.77117774418646e-05
4.61978569961609e-06
-1.4689850887616e-05
-3.36623272843975e-05
-3.64747459574697e-05
-2.98527950350637e-05
-4.89240052429014e-05
-2.78723757804023e-05
-1.55061101654441e-05
-2.62881043413703e-05
-2.56426393981045e-05
-3.11647694366677e-05
1.61212307334662e-05
-2.81418028835033e-05
-3.22455186391358e-05
-1.48778216259347e-05
-3.0459254914501e-05
-1.84216457033066e-05
-6.53910618497349e-06
-1.16167635211841e-05
-2.25651851977152e-05
-3.96000400828602e-06
-7.55178625861559e-06
-2.5122837502893e-05
-2.51475796623426e-05
-3.14736738439243e-05
-2.76539404251502e-05
-4.82735546353033e-05
-3.30777922703356e-05
-3.3129579951861e-05
-5.51644741160955e-05
-6.55374422841669e-06
-2.48223644550315e-05
-4.64691382099407e-05
-1.87139654502307e-05
-5.62533881034706e-05
-5.65047031782435e-05
-4.91081926347006e-05
-5.66815633289441e-05
-4.21216160835335e-05
-4.95168788780931e-05
-4.8944398819503e-05
-4.63362210192073e-05
-4.94191085091879e-05
-2.22057166467939e-05
-5.63021834071267e-05
-2.69869804590087e-05
-3.39692092853316e-05
-4.03900060272345e-05
-6.39414507463888e-05
-3.97667886761376e-05
-1.5378891765634e-05
-1.56742664352248e-05
-6.18335807524936e-05
-8.53487652370626e-07
-6.88918574200474e-06
-3.45330843088575e-05
-3.43712884455781e-06
-5.33145999130373e-05
-4.6517736259135e-05
1.37992252665272e-06
-2.10217472165012e-05
-4.33129961347303e-05
-5.25182985873304e-05
-1.73335497300341e-05
-5.5814037713437e-05
-4.67294724546176e-05
-1.28647990604551e-05
-1.47379047833682e-05
-1.59772119493312e-05
-3.85316438304989e-05
-1.08914140954389e-05
1.7984512683764e-05
-4.73567324254846e-05
-2.7824873471334e-05
-4.21658373073935e-05
-3.32487859436669e-05
-7.25846156146564e-06
-1.40568549628381e-05
-4.62124796748057e-05
-1.07635389906042e-05
-2.90220612554794e-05
-4.42385060300417e-05
-2.75679860773855e-05
-2.3280265379054e-05
-1.92261933244632e-05
-3.96026855583189e-05
-3.84461454653381e-05
-1.03737668774731e-05
-3.24254581363641e-05
-4.70223634844947e-05
-1.41158256319068e-05
-5.29738194829354e-06
-4.55185366487367e-05
-1.09130645484208e-05
-3.94567465466359e-05
-2.39750056368486e-05
-1.28384563706462e-05
-2.34870552989758e-05
-3.32071149211082e-05
1.89985748626956e-06
-4.38679410382393e-06
-4.77490711137322e-05
-1.73627615531228e-05
-3.63681965066349e-05
-3.75876018133571e-05
-1.57880587914128e-05
-4.89138492210579e-05
-5.84234423398531e-05
-1.37179447356921e-05
-3.00218181963646e-05
-3.60399392396651e-05
-5.75929398238784e-05
-4.49309391330428e-05
-3.88380452759118e-05
-3.86048401241676e-05
-1.17023503146137e-05
-4.6787010648593e-05
-3.82824236656616e-05
-1.50051683997984e-05
-2.44720080439655e-05
-3.24586217397923e-05
-3.22592424405859e-05
-4.55549893238803e-05
-5.3591999181183e-05
-4.41471715852548e-05
-3.8063381662264e-05
-4.69576223864578e-07
-5.66873853739872e-06
-4.1108344123485e-05
-4.6432444355605e-05
-2.72476741503795e-05
-2.06198504772432e-05
-4.22064170819426e-05
-1.06937218314287e-05
-3.78672181845644e-05
-5.89860318556681e-05
-8.23472630028389e-06
-3.3126385640593e-05
-7.08559176892093e-05
-2.19371541759514e-05
-5.5201379834742e-05
-3.58924795851009e-05
-1.24376493108341e-05
-2.83576929662421e-05
1.10240395752224e-05
-4.03106883728295e-05
-5.60999683161399e-05
-3.52315451577601e-05
-2.09409628902439e-05
-1.47802927040835e-05
-2.4274372794643e-05
-1.26862014968735e-05
-8.94296119445427e-06
-2.39093134243991e-05
-3.53051639499148e-05
-5.4989293989152e-05
-5.58601318324513e-06
-3.57062458116321e-05
-3.06374416640295e-05
-2.64566549756575e-05
-9.26781877823304e-06
-2.96421235956988e-05
4.09417353698277e-06
-1.13776088591548e-05
-5.82663699720571e-05
-4.59535054612672e-05
-1.14275573735323e-05
-3.88011154597999e-05
-3.71889546620896e-05
-2.99953859110582e-05
-6.41008067234827e-05
-3.43544537332136e-05
-6.46597357893294e-07
-4.68259023585215e-05
-4.06160102867117e-05
-2.33281623018501e-05
-2.74251080833932e-05
-4.46302536135232e-05
-4.60587793462614e-06
-1.7990337203793e-06
-2.81230596616954e-05
-3.16618725400499e-05
-4.02005934141328e-05
-7.88338861246431e-06
-1.80153186013359e-05
-4.7159155085555e-05
-1.16208321511065e-05
-1.42762309770229e-05
-1.92212682340227e-05
-7.24726381569284e-05
-2.8014705377333e-05
-3.84385616819631e-05
-4.15533566097611e-06
-2.10579896192916e-05
-1.33245792755486e-05
-3.5021099814977e-05
-9.41263302686094e-06
-1.7945796610595e-05
-4.51890259302279e-05
-3.25577450263165e-05
-1.85493056038835e-05
-3.683485828129e-05
-7.69075623633049e-06
-9.8703654244092e-06
-2.91254429143875e-05
-4.17953941714433e-05
-2.41617733087695e-05
-2.10467626945271e-05
-4.60440375835965e-05
-4.5862782018652e-05
-3.50227544748126e-05
-2.0749532615049e-05
-2.74492107223188e-05
-2.88071358716602e-05
-5.48650926099349e-05
-4.41530565972607e-05
-2.69341664145562e-05
-2.05932562617833e-05
-4.18381774961057e-05
-4.89467065579821e-05
-2.1660765094828e-05
-2.23284824012712e-05
-1.8951008939509e-05
-2.72746662305752e-05
-2.84978487618024e-05
-4.371845776881e-05
-1.576396553545e-05
-3.28876912924238e-05
-2.36548035226069e-05
-4.3157850228581e-05
-2.65378998382464e-05
-2.86477140630953e-05
-1.70027858578699e-05
-3.75915331072406e-05
-4.2053522832492e-05
-2.26599544495341e-05
-3.00691963484284e-05
-2.99622076667772e-05
-3.80060309721857e-05
-2.20974645770283e-05
-5.14448447280355e-05
-4.14686941486255e-05
-2.30140469571542e-05
-3.58818808409224e-05
-6.68944248861892e-06
-1.15707975967408e-05
-1.63697330428463e-05
-2.10429725518435e-05
-4.90931710380031e-05
-2.12485435698949e-05
-1.16951910026953e-05
-5.24224174209628e-05
-4.39618463556233e-05
4.9450613088696e-06
-1.88539579778063e-05
-5.23337120310949e-05
-3.82452073282145e-05
-6.41093623741337e-05
-3.18859294991509e-05
-5.07277009617596e-05
-2.38268901696104e-05
-3.2253618799709e-05
-3.90773405919806e-05
-3.56406643614835e-05
-3.08199026818649e-05
-2.01658786909304e-06
-5.33992653584057e-05
-4.52533864356874e-05
2.60487662073271e-07
-4.24360012957504e-05
-3.54147664184196e-05
-3.30009550232058e-05
3.58921349319479e-06
-5.38271935973548e-05
-1.54231200573842e-05
-3.38360413460305e-05
-2.43621441171242e-05
-4.32144477752429e-05
2.78086566223509e-06
-2.2516275132717e-05
-5.05654565557342e-05
-1.0932160713151e-05
-2.07490621409932e-05
-2.80743050206492e-05
-3.45816656305196e-05
-2.14053708813135e-05
-5.78826187267448e-06
-5.93868640775212e-05
-2.38342565083951e-05
-3.07496474144731e-05
-1.1084458451882e-05
-2.94297885121374e-05
-4.11603990035559e-05
-4.09343333181411e-05
-4.01344008265341e-05
-3.16747242340137e-05
-4.53019799796198e-05
-6.46174366009098e-05
-5.11880134138674e-05
-2.94918461251147e-05
-5.61184022123303e-05
-3.46993220307319e-05
-3.2622467016124e-05
-4.44173659658209e-05
-2.31502287497981e-05
-1.92021460330643e-05
-2.03242652253151e-05
-3.02946972436081e-05
-4.09414956328486e-05
-4.33735802271228e-05
-4.94249248676576e-06
-1.71342782240628e-05
-1.58548540547684e-05
-4.54076465660127e-05
1.44519729132585e-05
-2.60940907337403e-05
-3.63350422187489e-05
4.58507935094486e-06
-4.28700389251142e-05
4.8683890785414e-06
-5.81555406963792e-05
-3.38750948895359e-05
-1.35810453017229e-05
-2.73002947710465e-05
-9.05246566437884e-06
-2.11502020403331e-05
-2.85386960788658e-05
-4.56235551054348e-05
-3.30786935125903e-05
-2.12598053516174e-05
-3.20878359620497e-05
-1.86275614359063e-05
-3.65452677382525e-05
-4.49407183037919e-05
-8.26696280193305e-06
-4.98470097901333e-05
-3.63045606534963e-05
-4.03006878421173e-05
-2.39776110051069e-05
-6.50681553649944e-05
-5.06250292840908e-05
-2.91757265566559e-05
-8.6229840857512e-06
-3.88214185911705e-05
-3.12669466004387e-06
-3.04319396501514e-05
-4.54319582909484e-05
-9.55754077482514e-06
-3.42665915935217e-05
-4.04713606670448e-05
-1.73013751836581e-05
-4.20007090989463e-05
-1.36035544900858e-05
-5.41117247549732e-05
-4.99718784744563e-05
-2.96086939175583e-05
-1.09442682949979e-05
-2.66968064235393e-05
-3.21223551079181e-05
-4.52463381799833e-05
-3.06226373202621e-05
-2.9383254086522e-05
-3.54409041302155e-05
-5.59887229595745e-05
-5.08590585027254e-05
-9.1333944882669e-06
-2.33599463486507e-05
-5.53184765870048e-05
-1.91733837707519e-05
-2.43465665521268e-05
-1.95618585608504e-05
-3.47374525562766e-05
-4.90138682272047e-05
-3.45826022877372e-05
-2.66042730871346e-05
-3.03619642012973e-05
-3.51691063478425e-05
-4.24266454496371e-05
-2.41002272755019e-05
-1.58208738066021e-05
-3.07744639155414e-05
-3.47670475247863e-05
-3.33124635334779e-05
-4.08619877851159e-05
-2.12085898165529e-05
-4.04385688112476e-05
-7.91266673721291e-06
-3.02367448226451e-05
-3.46102771996929e-05
-6.02959251467447e-05
-4.39080636882535e-05
-5.34860337081482e-05
-3.46052567708776e-05
-1.33572755033537e-05
-3.23427300669588e-05
-3.43883120332181e-05
-1.69691364334758e-05
-1.76459593900883e-05
-2.52176819456723e-05
-5.81192929883098e-05
1.01916819807155e-05
-2.80579500590849e-05
-4.12588396646701e-05
-2.77420097103125e-05
-3.26782835157088e-05
-3.00885822865157e-05
-3.84324736271509e-05
8.23040177905279e-07
-1.34154592746236e-05
-5.3565883839117e-05
-3.55093342259874e-05
-3.50632751245427e-05
-3.03795718023304e-05
-9.89397732983521e-07
-3.95365461323496e-06
-2.97239132780158e-05
-2.97619761521676e-05
-1.1867103931953e-06
-1.35326360039695e-05
-9.48670978237778e-06
-2.35952075983314e-05
-3.92084289286263e-05
-5.59780531901414e-05
-2.91707355970314e-05
-5.89930695395857e-05
-2.66057810894412e-05
-2.1523644177103e-05
-3.40615490429303e-05
-4.04657458821363e-05
-2.736078963219e-05
-3.48203683039415e-05
-2.53783447182075e-05
-1.94962467054887e-05
-7.62940533832952e-06
-5.21219510500535e-05
-3.71338892987694e-05
-3.70876845723788e-05
-5.17510136819162e-05
-2.80698277955036e-05
-4.03780010367208e-05
-2.73430836938316e-05
-2.20000167245235e-05
-3.51001432175267e-05
-2.37902082356796e-06
-2.66905352243971e-05
5.28886928998678e-06
-3.75794362386586e-05
-2.75318300111717e-05
-1.8910785272687e-05
6.81593800197345e-06
-2.24384016807798e-05
-5.26088542441305e-05
-3.48080353420902e-05
-3.91698082213855e-05
-2.89158537391102e-05
-4.14892065751721e-05
-2.39301139646756e-05
-6.71127414502788e-06
-3.16707732646067e-05
-4.62701817945919e-06
-1.97465444203593e-05
-2.64075985988828e-05
-7.96671393789656e-06
-4.78841390285244e-06
-5.36928950835107e-05
2.72482476792879e-06
-4.21077254773444e-05
-5.10939307904505e-05
-1.22586310840572e-05
-8.05131932147347e-06
-5.85490120339256e-05
-3.17901767698589e-05
-2.68969853262181e-05
-2.35259544660871e-06
-2.35063637336944e-05
-4.44037332381531e-05
-4.44798054187183e-05
-1.06432745831248e-05
-2.62056775834945e-05
-2.76290067007628e-06
-2.21768685249714e-05
-5.00188216670206e-05
-2.13729489987669e-05
-1.11988426187656e-05
-5.55931729158072e-05
-1.0427339691991e-05
3.89834030348554e-09
-4.72077345660399e-05
-2.50983558244289e-05
-3.37786637042294e-05
-1.64867179097207e-05
-2.41725110786813e-05
-6.31844846766067e-05
-2.87647712113528e-05
-5.43338121228401e-05
-9.72209635936312e-06
-4.2297728485226e-05
-1.11502378503981e-05
-2.99050210623191e-05
-4.46153389797744e-05
-2.11951482197499e-05
-2.68206874634822e-05
-1.80173458431715e-05
-2.77003114123951e-05
-4.38330808916977e-05
-1.256361331234e-05
-4.32163059070929e-05
-3.30450389128181e-05
-5.36690407462147e-05
-2.12089562972733e-05
-6.40258579993952e-05
-5.02959276444475e-05
-4.20053796166891e-05
-3.03403637054558e-05
-2.00483136789569e-05
-3.99425543142332e-05
-4.59539541526369e-05
-2.3858792528618e-05
-3.52608337424816e-05
-3.20920851767003e-05
-1.59492540016579e-05
-3.29341183739663e-05
-7.72817081191751e-06
-3.24252545801772e-05
-2.19414055577849e-05
-1.75601048061833e-05
-3.29539062131387e-05
-5.78317754105592e-06
-7.03965954586747e-05
-4.52635147000279e-05
-6.04748211510318e-05
-2.67533270463409e-05
-3.17620429856498e-06
-2.69532833893888e-05
-3.56113921309347e-05
-3.87494428940851e-05
2.18910925885428e-06
-4.94027137393353e-05
-5.14896827837503e-05
-4.28070620651591e-05
-4.3890188558072e-05
-1.96855034653939e-05
9.04246034180134e-07
-3.03386453589503e-05
-2.51451675826973e-05
-1.65493529900277e-05
-4.64065443854956e-05
-2.01897150941683e-05
-6.46121146753073e-05
-1.75568661718341e-05
-3.1262322374714e-05
-2.35827796567145e-05
-3.11237528707727e-05
-1.39196163176538e-05
-2.32527029202572e-05
-3.2379976202861e-05
-1.57630112678813e-05
-2.77727990901418e-05
-4.40956433009797e-05
-1.22919116239124e-05
-4.74792491080263e-05
-3.47167275502753e-05
-2.06307047556406e-05
-2.65156523693934e-05
-1.24033122992541e-06
-3.3619765243758e-05
-3.09055416546736e-05
-7.47858877817208e-06
-2.99489221777377e-05
-4.0034940776568e-05
-2.32564986465986e-05
-3.08741741549993e-05
-1.86412358428406e-05
-2.23628542580473e-05
-1.15191909438116e-05
-4.94056079801331e-05
-2.50217407101065e-05
-2.0878776954268e-05
-1.62719349186273e-05
-1.99984601252325e-05
-5.4707518119634e-05
-2.10605387344081e-05
-1.76926738232885e-05
-3.69784672480839e-05
-8.04076520067126e-07
-2.08010020899404e-05
-2.95027935946644e-05
-4.33447691713837e-05
-2.19424225204423e-05
-5.74180158231311e-05
-4.60042699787138e-05
-2.48805573273681e-05
-5.15609450516768e-05
-2.05508858575621e-05
-5.18452036844128e-05
-4.00872209848269e-05
-4.71535864829847e-05
-2.69528444148837e-05
-3.38359252489564e-05
-1.49319307896829e-05
-2.22328809680126e-05
-7.51743481072371e-06
-4.3640348476556e-05
-3.34745036365105e-05
-3.10353809351883e-05
-3.41765786048391e-05
-4.66460860441298e-05
-4.96538488304137e-05
-3.4087066701949e-05
-3.18906728313191e-05
-7.0560885267597e-06
-4.7236819490876e-05
-5.09457359695377e-05
-1.79204723537438e-05
-4.33448680117638e-05
-3.73847931483163e-05
-2.46005913069283e-05
-3.89558629766231e-05
-2.23811996560877e-05
-2.86493439979334e-05
-2.67332585075497e-05
-5.25701608693017e-05
-2.17069760836481e-05
-1.94523655160444e-05
-1.86426135702603e-05
-4.08763676208652e-06
-4.09293692169427e-05
-3.84815291451555e-05
-4.49145097991583e-05
-3.72794598982565e-05
-5.16564514313851e-05
-6.12343637084525e-06
-4.84988245002531e-05
-2.03586372178179e-05
-4.28213702168766e-05
-4.56582124633463e-05
-3.55793443318098e-05
-8.71350407438844e-06
-3.36801098349256e-05
-1.1011537979047e-05
-3.19771778536811e-05
-3.61946463982128e-05
-2.86737928925279e-05
-3.24930003272921e-05
-5.30691582590749e-06
-2.27691858697274e-05
-1.17238062359753e-05
1.0665813286951e-05
9.44447117205798e-08
-3.86361871427115e-05
3.38992929807224e-06
-4.69093777483362e-05
-1.82758853142792e-05
-8.0993499443945e-06
-2.96542045630184e-05
-3.95354970102242e-05
-3.19267324470554e-05
-1.90163389227438e-05
-3.08480815365631e-05
-4.57070967829021e-05
-1.12422838261977e-05
-5.24062176217264e-05
-4.56883287007871e-05
-2.02715880533822e-05
-7.56874957539013e-06
8.80977379078215e-06
-2.65752609803406e-05
-2.50612659954794e-05
-2.9863023632093e-05
4.17206389726262e-06
-3.88670088882007e-05
-4.86264860390547e-05
-4.56557756987943e-05
-1.43394488792416e-05
-2.66298502692642e-05
-2.73261907266676e-05
-5.30344613423738e-06
-4.42433363769653e-05
-3.61388940873794e-05
-5.03596766030316e-05
-4.75929705905931e-05
-3.56624473802972e-05
-5.79729364748957e-05
-3.01633958035154e-05
-3.93855707377161e-05
-5.57704226907619e-05
-2.47499483078736e-06
-3.55032738143059e-05
-5.07980586152971e-05
-3.36358843873658e-05
-2.02037615336142e-05
-4.37821470143063e-05
-5.56701637212151e-05
-2.61829213006705e-05
-1.62474953606936e-05
-7.48101405243534e-05
6.82797718551855e-06
-3.19708229733631e-05
-3.96580351865658e-05
-2.90995208496761e-05
-5.2072742344016e-05
-2.5154835595291e-05
-5.27921005639772e-05
-3.04855362276834e-05
-9.99794660744925e-06
-4.17426537804636e-05
-1.63219436475814e-05
-3.40243836891572e-05
-4.89704273917339e-05
-5.66938970300232e-05
-1.74807156601087e-05
-2.31513378907455e-05
-1.86451981934979e-05
-3.23503348048822e-05
-2.46791786923633e-05
-2.09006637329828e-05
-2.24467419457472e-05
-1.69369056891082e-05
-2.37193025211146e-05
2.19452379087458e-05
-4.33978728731094e-05
-1.83593846648417e-05
-6.76759807319024e-05
-2.66093674115579e-05
-2.59293130875841e-05
-5.70210954146626e-05
-3.21426139430377e-05
-1.47059601746841e-05
-3.27834558060485e-05
-3.34346435634726e-05
-2.64572396998897e-05
-3.649577893708e-05
-1.94448465403333e-05
-2.4131144046416e-05
-5.27212057614186e-05
-5.4005294155619e-05
-2.50102015984282e-05
-1.67606392959038e-05
-3.48536817083388e-05
-8.78795068127196e-06
-3.53577432581064e-05
-3.93043286079492e-05
-2.57842495113076e-05
-4.13336643147677e-05
-5.80945208334736e-05
-2.30769255430654e-05
-1.60921170675854e-05
-4.20093735136724e-05
-3.25315479901487e-05
-4.79793876146321e-05
-3.33020747949722e-05
-6.29153036143112e-05
-1.83916589545487e-05
4.08746617940116e-06
-5.72609342446261e-05
-3.7199809021611e-05
-2.67442429720045e-05
-6.60997201867449e-05
-4.27772905197501e-05
-3.01359290093829e-05
-8.03331271647556e-06
-3.9481705980179e-05
-5.14327614601388e-05
-2.06299590874794e-06
-2.46397691690042e-05
-3.59782423749285e-05
-5.71737739299032e-05
-1.47493125285378e-05
-3.91370326064648e-05
-4.73206395837829e-05
-5.12778517254462e-05
-8.26749476050506e-06
-2.71197894200453e-05
-4.52098025858599e-05
1.97795311685036e-06
-2.27789496188328e-05
-1.27070359323586e-06
-4.69902971947193e-05
-5.92507086156477e-05
-3.5095731842617e-05
-3.54311906907849e-05
-4.65785027663698e-05
-2.14724817583061e-05
-4.20203536168012e-05
1.85092417787438e-05
-2.71057592360221e-05
-1.29649333879634e-05
-3.33752591268339e-07
-2.6612569545987e-05
-2.65223157456679e-05
-2.65150948183553e-05
-1.21435570456098e-05
1.57402619172393e-05
-2.12081307046387e-05
-3.44588037316034e-05
-1.1931477729096e-05
-3.08304976575783e-05
-3.54624012619958e-05
-5.2423196129203e-05
-1.32538521595382e-05
-2.63781104858855e-05
-1.71073295769929e-05
-3.6499064622216e-05
-1.61293651037921e-05
-2.4649364572171e-05
-3.13431173894185e-05
-5.3331421366124e-06
-2.54822708080947e-05
-2.77741130610446e-06
-2.78885918737485e-05
-9.30343570824796e-06
-1.20516466296713e-05
-1.78244243377366e-05
-3.48079263812905e-05
-4.64157099784478e-05
-2.49562598774422e-07
-3.28830219250753e-05
-2.86682622361976e-05
-3.32167584270032e-05
-5.08880556506528e-06
-2.95675275414156e-05
-4.22873814819141e-05
-4.51527078701879e-05
-2.00663949926953e-05
-3.64092534326842e-05
-2.52877353618564e-05
-1.40575490393801e-05
-2.57155730740314e-05
-3.35703231871998e-05
-2.23513258399147e-05
-2.4550302805409e-05
-3.14440630276252e-05
-1.88506767194248e-05
-4.90983107609723e-05
-3.55960171114623e-05
-1.42907422425048e-05
-5.61342775724984e-05
-4.93108109615734e-05
-3.13579612227298e-05
-3.11045946231264e-05
-5.58326936185371e-05
-3.85571571611974e-05
-3.96355544155641e-05
-3.9842324843078e-05
6.02582945984009e-06
-4.60895327142763e-05
-7.66318854489279e-05
-2.24527757758153e-05
-2.5565884908706e-05
-3.34192103939034e-05
-2.4485044511015e-05
-1.59265589786372e-05
-3.05505961150152e-05
-8.48286931494702e-06
-1.12668326428514e-05
-3.17642800954528e-05
-3.30495509783769e-05
-2.88489023393545e-05
-4.57409096418132e-05
-5.60032864938834e-05
-3.39174972972204e-05
-6.79872690546737e-05
-1.14013799739779e-05
-2.79231173355975e-05
-2.5184466345638e-05
-3.28886353075468e-05
-3.20441544339714e-05
-1.95768603018523e-05
-5.05504664895586e-05
-2.30224724485682e-05
-3.04867693907153e-05
-3.94253168497609e-05
-3.99083885491525e-05
-2.55098994342512e-05
-3.80467576295299e-05
-2.71592552063383e-05
-1.82048016194511e-05
-3.65151134407401e-05
-1.52816140505915e-05
-5.20186721997249e-05
3.02667206712644e-07
-2.06927008835182e-05
-1.3330095833921e-05
-3.46884504274911e-05
-4.2959368643186e-05
-2.82275126921946e-05
-1.28442058525679e-05
-2.18893799673013e-05
-3.03203217425048e-05
-1.47141022769411e-05
-3.397184644966e-05
-5.59844484735616e-05
-1.83270728335601e-05
-9.0852512257073e-06
-3.40623054364076e-05
-2.66531057551583e-05
-1.17252175976794e-05
-6.11995274803511e-05
4.57420519496245e-07
-2.31051421992337e-05
-1.96770713866399e-05
-1.69331645969496e-05
-2.6958342438756e-05
-4.72846760588723e-05
3.42968901620652e-06
-1.97712686293612e-05
1.40985806364598e-05
-2.68426345742795e-05
-2.51714187750709e-05
-4.77850871998081e-05
-1.84071325155998e-05
-7.07388017408937e-06
-3.86697803935573e-05
-4.81399499840075e-05
-2.42900600370761e-05
-2.32695989250944e-05
-1.81661651290092e-05
-2.93835788707263e-05
-4.62750054237273e-05
-4.5212739318581e-05
-2.81443209542896e-05
-8.65577213578483e-06
-4.1202820633775e-05
-1.08404617492177e-05
-1.68943330119587e-05
-8.30247099754814e-06
-3.46300779258594e-05
-5.05383620263248e-05
-3.75209466924903e-05
-5.00457590722708e-05
-3.24007718288888e-05
-4.2260687252122e-05
-2.07196210423684e-05
-3.87696482843081e-05
-4.43040322252596e-05
-5.57784659632637e-05
-1.61202426456176e-05
-4.06766401350074e-05
-6.70487530692294e-05
-5.52956174038652e-05
-2.09873821371285e-05
-4.89284316273357e-05
-1.67996858519238e-06
-9.59367334935247e-06
-2.22997224714446e-05
1.83158814299401e-06
-1.25879086929504e-05
-1.23626506412296e-05
-4.27890516244569e-05
-4.40412416204725e-05
-1.76043424661508e-05
-1.92276335618893e-05
-5.23107349983104e-05
-5.44815393655738e-05
-3.83298316400994e-05
-9.23241153397912e-06
-5.56426931588983e-05
-3.32326868554582e-05
-1.34447809990964e-05
-1.57981973375552e-05
-3.19130767715647e-05
-3.50861100988638e-05
-2.11305355627696e-05
-2.44235408089757e-05
7.10678628434878e-07
-3.7283164185701e-05
-2.09782285522003e-05
-2.50130366764907e-05
-6.23802943838433e-06
-4.57760509243134e-05
-2.21818490304289e-05
-3.07237883620432e-05
-2.67146908893439e-05
-3.30953821473677e-05
-3.31699431110167e-05
-2.08659846858607e-05
-2.45327292991413e-05
-1.08970562754771e-05
-2.15589596437484e-05
-3.33054136008086e-05
-6.28460282595716e-05
-5.73947593668203e-05
-2.51459515816822e-05
-2.83781467902042e-05
-2.7424423540809e-05
-1.89032955283701e-05
-3.43361069676051e-05
1.05842617717535e-06
-3.39146206576923e-05
-8.4825455112498e-08
-3.85034943346519e-05
-1.10112277813528e-05
-3.09223800331099e-05
-2.96124397638553e-06
-2.79368250872829e-06
-2.43416806899134e-05
-4.29286971096072e-05
-3.74425431835805e-05
-8.38585293805119e-06
-6.12210369755455e-05
-2.34402874332602e-05
-6.7344316303453e-06
-3.75154948884825e-05
-2.57993289183198e-05
-5.45586707883551e-05
-1.92068939500003e-05
-6.98154493829577e-05
-4.34718694707687e-05
-6.11956121076717e-05
-6.7004393915288e-05
-1.17760863617362e-05
-2.35376087193395e-05
-3.22705249271547e-05
-4.51131865229512e-05
-2.2729905930016e-05
-2.63831564879423e-05
-1.02725260571686e-05
-5.74111013699242e-05
-6.28581045694756e-05
-8.23466893844863e-06
-5.79651966812067e-05
-3.75714670421032e-05
-1.13893952283066e-05
-3.25934726680892e-05
-2.08220426699438e-05
-3.8227261221399e-05
-3.42338761495852e-05
-5.19013964676623e-05
-4.7528409956732e-05
-1.93812051172039e-05
-2.95918871447329e-05
8.74077703680006e-07
-3.77591327242183e-05
-5.12078575696032e-05
-2.28224326800927e-06
-2.46448632531554e-05
-1.1779643788053e-05
-4.3693271668517e-05
-1.10310592530841e-05
-2.32036327417075e-05
8.94896289666416e-06
4.4811879332475e-06
-2.09056696377092e-05
-1.46197394090885e-05
-2.86698865287042e-05
-2.05648215135677e-07
-3.00211835492494e-05
-2.70184986502613e-05
-1.51290661700336e-05
-5.81218378476162e-05
-2.67412764334379e-05
-2.47625141733472e-05
-2.88229216741984e-05
-2.4374485653188e-05
-4.00001591364421e-05
-4.29042172228852e-05
-4.85254941214604e-05
-2.67542057533859e-05
6.73049146134148e-07
-1.29555947666101e-05
-2.90922306706683e-05
-4.91986658230111e-05
2.09696453362834e-06
-2.38115084115285e-05
-5.82582345372418e-05
-1.72204118235663e-05
-3.31231099461408e-05
-4.69049249779622e-05
-2.94814782090864e-05
-2.37815650221521e-05
-3.32580775317117e-05
1.5804986312158e-05
-2.51208250270965e-05
-2.54951897745032e-05
-5.26318543080499e-05
-1.56390120827432e-05
-3.31652925061152e-05
-3.67335120822007e-05
-3.8507368928928e-05
-2.57978117889757e-05
-4.24838489085052e-05
-1.67426077913e-05
-2.36975525188345e-05
-2.04336004274383e-05
-3.2204886546914e-05
-4.30302120230001e-05
-4.25624627091646e-05
-4.33504104938549e-05
-3.96022242211262e-05
-2.47196060400045e-05
-2.11530825533505e-05
-5.06968663585011e-05
-1.01762214442089e-05
-2.0471878584855e-05
-1.48613250118209e-05
-1.72102291593928e-05
-6.91659423954174e-06
-4.45272316015732e-05
-1.29660190135025e-05
-5.96887481261801e-05
-5.83223114034342e-05
-2.0955974860342e-05
-5.78833495363823e-05
-1.42823092613337e-05
-1.73249275106869e-05
-1.38637663649261e-05
-1.81459801894369e-05
-3.01089817465134e-05
-2.23715196211217e-05
-4.3281879726146e-05
-1.8999250475792e-05
-1.70152834178728e-05
-1.56190194337268e-05
-1.34896247268845e-05
-5.27026006340157e-05
-4.85394492577432e-05
-4.58767192301495e-05
-3.40271348271833e-05
-2.44694411067432e-05
-1.69609450747607e-05
2.21336351067819e-06
-4.26728010062316e-05
-2.36414655148202e-05
-2.84527687276365e-05
-7.7281391915804e-06
-1.9063630179147e-05
3.26595655782964e-06
-2.92403555834232e-05
-2.07789167854925e-05
-2.51179194425895e-05
-1.19373066006702e-05
-2.17702615525904e-05
-2.8248279942864e-05
-3.83808163369925e-05
-4.34632600608787e-05
-4.20692181275399e-05
-3.9332028534366e-05
-2.10972061604806e-05
-3.3944130335369e-05
-4.78696220827858e-05
-1.20644062108747e-05
-5.20673109856882e-05
-5.09950172491355e-05
-1.43563298757875e-05
-3.59090177163169e-05
-4.11025262356969e-05
-3.08037972123609e-06
-3.10111876166848e-05
-2.78335144516671e-05
-3.62562091051888e-05
-1.37939926155173e-05
-3.00151882103695e-05
-1.90808057047289e-05
1.62844979052314e-05
-6.52332099461439e-06
-3.30453804873885e-05
-2.83973120209119e-05
-3.85444202653368e-05
-3.95767303984993e-05
-4.44345971413265e-05
-2.097440242224e-05
-4.30543899117538e-05
-9.67025569428099e-06
-1.48943308323235e-05
-5.85571107571021e-05
-3.96743269116098e-05
-1.92421542441527e-05
-7.78131914182707e-07
-4.57788418210808e-05
-2.88942311040994e-05
-3.16012706569458e-05
-2.57207164467432e-05
-8.1645061301466e-05
9.94722135361909e-09
-3.24082331210209e-05
-1.42375387620604e-05
-1.79214175690326e-05
-3.46613113561982e-05
-2.09424310107108e-05
-1.04194986384815e-05
-5.00551896812387e-05
-3.88264819099286e-05
-3.53120224113732e-05
-5.00905659648525e-05
-3.56538286550522e-05
-3.49235841002591e-05
-4.11634847761375e-05
-9.86363636176964e-06
-3.85194674775277e-05
2.75779657919525e-06
-1.96994534035338e-05
-1.50675478261186e-05
-3.22505188751974e-05
-2.95095961214002e-05
-1.93853509808971e-05
4.78140131249636e-06
-3.01296759157481e-05
-2.74309509168592e-05
-3.51466076397478e-05
-5.01973889795809e-05
-1.58156451683956e-05
-2.26252919255211e-05
-2.66821579088709e-05
-1.99340212700138e-06
-5.26337190517942e-05
-2.994717662842e-05
-1.68586348124831e-05
-3.75436391111036e-05
-2.95654091151662e-05
-5.99442164443831e-05
-5.90588365826514e-06
1.60497182702234e-06
-3.25241082186388e-05
-2.16662849357402e-05
-6.98505812576639e-06
-6.03510342986882e-06
-1.19417607443247e-05
-3.00128734018633e-05
-2.05624963744956e-05
-4.67082611701553e-05
-3.56655248245393e-05
-4.95417689632102e-05
-3.75991927374257e-05
-5.58706608444889e-06
-2.07138508937807e-05
-3.99544145774163e-05
-1.39714124847136e-05
-2.32837153511121e-05
-3.84231363101479e-05
-2.84277279682112e-05
-1.86734635181116e-05
-4.68941206798788e-05
-1.71229854345829e-05
-4.27676878042683e-05
-2.73564074932761e-05
-2.80941018419679e-05
-4.2657728280559e-05
-3.07307074853123e-05
-4.26530416186833e-05
-3.4663914472906e-05
-4.02775960018003e-05
-1.62036790098205e-05
-3.86868207588834e-05
-2.27236587140053e-05
-4.23039214528819e-05
-4.73165538859896e-05
4.63951079134205e-06
-2.16177715219608e-05
-1.82585121034232e-05
-1.54205254474679e-05
-1.08133948496491e-05
-2.63238645843081e-05
-4.79423051304672e-05
-4.47277755282131e-05
-3.65318086770074e-05
-5.55943059650848e-05
-5.94087641941742e-06
-1.81968301697674e-05
-4.82210371891947e-05
-2.56456262181907e-05
-1.51841990045734e-05
-1.45170615996599e-05
-4.46902641917673e-05
5.65179704190207e-06
-4.69097104298358e-05
-2.05821338616277e-05
-6.61924666050735e-06
-2.23529284579899e-05
-5.34625681451645e-05
-4.07564761891307e-05
-2.0404318287596e-05
-5.42716956015852e-05
-3.06199512319511e-05
-1.63454790935808e-05
-8.59637856415209e-06
-5.074913620691e-06
-1.6174192879684e-05
-3.71659817820215e-05
-1.43234512939043e-05
-3.11723580020532e-05
-3.17196840978014e-05
-6.38803969733747e-05
-1.8045628301376e-05
-4.33090616334571e-05
-9.03053264920713e-06
-2.27510220735193e-05
4.56027879964463e-06
-3.03034126103046e-06
-3.63272486264018e-05
-4.07011941805999e-05
-2.02497735842744e-05
-3.31127725308479e-05
-2.37316448465961e-05
-2.03057112868981e-05
1.46803600459748e-05
3.93025688871894e-06
-2.5868700110509e-05
-3.11814022040754e-05
-7.82418870178332e-06
-2.25244042449762e-05
-3.07236743062207e-05
-1.90468537156153e-05
-3.26535567002888e-05
-3.00094828946213e-05
-5.97107885101129e-05
-4.1509240519078e-05
-4.08946878535752e-05
-2.67009541815314e-05
-4.40190973626977e-05
-2.62632285000791e-05
-1.01511314526154e-05
-2.47275278528445e-05
-4.29195871356453e-05
-1.65050274683543e-05
-5.02303379143392e-05
-2.23706274260117e-05
-3.06940197820915e-05
-4.5497731050339e-05
-4.37160316059491e-05
-8.63204371431477e-06
-3.55554187812595e-05
-3.07089491131894e-05
-1.54854738985869e-05
-1.98008014938334e-05
-6.20761621379885e-05
-1.41490106626386e-05
-5.09027817912185e-05
-4.54215729643354e-05
-3.93142502442312e-05
-3.86017121737795e-05
-2.92671527709176e-05
-1.55005441549415e-05
-2.1292629900468e-05
-6.82368564851205e-05
-1.11361165708988e-05
-4.83616310116025e-05
-5.59966539161829e-05
-2.43002164967263e-05
-2.28306946755138e-05
-2.01994885995326e-05
-1.36043406638594e-05
-2.03120792613765e-05
-3.49690352406275e-05
-2.64319982716173e-05
-2.82015025492006e-05
-6.43087342196007e-05
-1.31793938343091e-05
-5.68878815040373e-05
-2.05104863858605e-05
-3.90317810505022e-05
-4.65177670908797e-05
-5.5211408773458e-05
-3.07039080305453e-05
-3.26680506815302e-05
-1.62543850554768e-05
-2.96320951984019e-06
-3.33205309864532e-05
-1.38810206795435e-05
-1.58517147457479e-05
-4.36801190835555e-05
-2.69304104806742e-05
-2.80114313523599e-05
-3.10709125013348e-05
-4.20226456127811e-05
-2.36937504071642e-05
-2.71670186359695e-05
-3.16425892083019e-05
-3.21396277283651e-05
-3.75439483155078e-05
-2.58562555232413e-05
-5.04308334985856e-05
-2.72251865116702e-05
-1.49740793460073e-05
-2.3350639916323e-05
-1.39801083097707e-05
-3.22829290060341e-05
-2.26046983595856e-05
-4.00749944893682e-06
-4.97638614922562e-05
-4.34230606844478e-06
-3.46143627680732e-05
-3.63433389471263e-05
-3.14126639490525e-05
-7.66529778260564e-06
-3.05478760727648e-05
5.48795108141831e-06
-1.64060112343843e-05
-3.34876649408673e-05
-2.0734741451365e-05
-6.39819713751411e-05
-3.68063117902663e-05
-1.91485126636532e-05
-3.46559978518082e-05
9.4749429533394e-06
-3.75675701536592e-05
-7.17928176279833e-06
-4.86881875432567e-05
3.2966350715392e-07
-9.42574791140927e-06
-3.36035425737354e-05
8.83757343798624e-06
-2.1979205717502e-05
-5.30927398915888e-05
-3.06883600296268e-05
-2.27900167295737e-05
-3.18577135256792e-05
-4.0421964340683e-05
-2.82384896749397e-05
-3.02680846391353e-05
-6.12512846220293e-05
-1.49683511886558e-05
7.90145028269177e-06
-3.62698559820105e-05
-4.49747294749667e-05
-2.52313679500495e-05
-2.6570813935624e-05
-2.6363946426503e-05
-3.71056361105249e-05
-2.12894503041498e-05
-4.15723293346078e-05
-1.94328237831303e-05
-5.05378819147302e-05
-4.08491424109077e-05
-4.3931147365972e-05
-6.2281002176895e-05
-3.40128709858356e-05
-3.97953649873287e-05
-6.36198766287859e-06
-4.17908913212775e-05
-5.01083367799193e-05
-3.15747677425993e-05
-3.12157048441678e-05
-2.03621651226281e-05
-6.22966181519079e-06
-5.97634331195967e-05
-3.55032822606603e-05
-2.96366193682094e-05
-7.42462438929772e-06
-7.02082648106818e-06
-7.2729120998315e-06
-6.01734179055623e-05
-4.98076524377929e-05
-1.5661647964393e-05
-2.05967249660149e-05
9.90104519707711e-06
-4.80212653375791e-06
-2.99122414920442e-05
1.50403120823341e-05
-1.6396635232656e-05
-1.6513124623008e-05
-4.36388602508983e-05
-1.61589110870564e-05
-3.83557619722756e-06
7.10259502940553e-06
-1.73714420035754e-05
-1.42497012585212e-05
-1.67960689659285e-05
-1.40624828909825e-05
-3.77829472972145e-05
-2.6738060265189e-05
-3.35686597596627e-06
-3.37716683395483e-05
-3.42515102071127e-05
-2.65742707347573e-05
-2.69420272506305e-05
-3.21273737659152e-05
-2.65516216835481e-05
-4.08303970454404e-05
-3.94297292688715e-05
-2.18890254850237e-05
-4.31848624735984e-05
2.13178024415067e-08
-6.03110910554482e-05
2.61822530975098e-06
-3.1855467338238e-05
-7.28845908977126e-06
-1.50176424487182e-05
-9.87859687784078e-06
-2.44538473877239e-05
-4.09778574904894e-05
-4.49501087524532e-05
-1.66724995957046e-05
-1.35169595191147e-05
-3.52551798146842e-05
-9.16116173506138e-06
-2.54291215056041e-05
-1.20503665101939e-05
-1.73489275646074e-05
-1.96907231663098e-05
-3.49998689224588e-05
-3.81744910942049e-05
-2.23307032076685e-05
-2.40086295177928e-05
-2.91932012970562e-05
-3.85089281129009e-05
-4.53516280964185e-05
1.16213554435733e-05
-3.58640053358393e-05
-3.211729372403e-05
-1.81910863932014e-05
5.86227746633914e-06
-1.33337710275615e-05
-2.16143698100843e-05
-2.30728610168998e-05
-1.55953777674031e-05
-4.00050449711155e-05
-1.26072085259464e-05
-4.7807032087623e-05
-3.91055844886306e-05
-6.74083758953881e-06
7.51386582474326e-06
-2.26331178147499e-05
8.47053343609524e-06
-1.30354201960112e-05
-7.0912495583646e-05
-4.63708355296644e-05
-4.06646476389324e-05
-3.86090584550981e-06
-2.03603498596719e-05
-3.56148796264096e-05
-1.99533513723509e-05
-3.33004209809938e-05
-5.21394848755382e-05
-3.79272378943938e-05
-2.67665872201893e-05
-3.92328910910377e-05
-3.72430547744299e-05
-2.82446502631194e-05
-4.71390137300597e-05
-2.64030233944876e-05
-1.99524603595036e-05
-5.87010971925314e-05
-3.94529944431627e-06
-2.89493308846366e-05
-3.41397914723685e-05
-2.26127383118793e-05
-1.33153718833609e-05
-1.12352200332564e-05
-1.39897260881626e-05
-1.82240581435148e-05
-6.21081608006506e-05
-6.74409220609642e-05
-1.29698405428832e-05
-5.78035817384461e-05
-8.75039283177115e-06
-2.76123075264105e-05
-1.46465436082063e-05
-2.85024758809304e-05
-2.1610743663926e-05
-5.25988637979838e-05
-3.53107148793076e-05
-4.89486403404919e-05
-6.13681453911088e-05
-1.20070979224599e-05
-4.9256528516526e-06
-1.97422131823335e-05
-6.11530594568201e-05
-5.67950009497697e-05
-1.46385301249777e-05
-3.22876923394649e-05
-1.83166763531935e-05
3.77349668195849e-06
-1.66537486137694e-05
-5.27484868248028e-05
-1.51534441349539e-06
-3.58575828582051e-05
-3.51395430785319e-05
-2.8302545372812e-05
-5.117155671825e-05
-4.29142899867795e-05
-3.37546080947022e-05
-3.40985956950143e-05
-3.23924182703423e-05
-3.68085926893455e-05
-3.20816980640313e-05
1.8846099915697e-05
-2.17158125759212e-05
2.81158889795633e-06
-4.25566048275049e-05
1.49285289006658e-05
-6.20120199781173e-06
-3.91204040394733e-05
-5.38660454092324e-06
-2.43056384167957e-05
2.839685801172e-06
-5.05427010848144e-05
-1.96749947386664e-05
-2.33987808177392e-05
-1.20849219955102e-05
-9.74916409560828e-06
-4.04176982845294e-05
-1.81546486918697e-05
-4.38264843667548e-05
-1.47463300814631e-05
-2.54089329451211e-05
-2.49113675978065e-05
2.47546830658451e-05
-3.09000840656324e-05
-2.62600852017975e-05
-4.57524686463301e-05
-1.18788752251964e-06
-1.66561450989502e-05
-3.48123177595939e-05
-4.27010213887227e-05
-3.30365328157092e-05
-4.05120858195364e-05
-1.549405948697e-05
-5.32986190451781e-06
-2.88209349894927e-05
-4.04676540726416e-05
-6.99677058816483e-06
-2.60553490004699e-05
-8.55861305169774e-06
-4.30931236290339e-05
-2.77436828341929e-05
-1.72935875985233e-05
1.15330963208836e-05
-1.26687895926203e-05
-4.91514881939885e-05
-4.77417812450783e-05
-4.25510888195789e-05
-4.84868348327143e-05
-1.6456826197889e-05
-5.12100703119109e-05
-3.13978440819758e-05
-3.31130861530712e-05
-1.84562432544783e-06
-3.00781279263321e-05
-1.39494514224231e-05
-3.06790117784087e-05
-2.75961423258463e-05
-3.78927016480819e-05
-4.91507715878282e-05
-3.38825117701625e-05
-2.76489451930977e-05
-3.99836606148672e-05
-2.02745601560086e-05
-2.49951703444859e-05
-1.42550682412471e-05
-4.29534891531644e-05
-1.86922867807349e-06
-4.66060793654507e-05
-2.61655486395588e-05
-3.26794408984081e-05
-3.08376528280652e-05
-6.25337075771809e-05
-3.11518548319849e-05
-3.81868344631027e-05
-3.67120515296427e-05
-4.28988031312303e-05
-1.79153221835953e-05
-2.89605379808937e-05
1.13278040158174e-05
-4.99407720654268e-05
-1.1183944899464e-05
-3.32527351890327e-05
-1.18890677960283e-05
-3.17708870033593e-05
-1.04045233974679e-05
-3.00221624908496e-05
-4.35067385785771e-06
-2.42687483068735e-05
-1.72957591163829e-05
-3.3550061600036e-05
-3.65470001787968e-05
-3.09166277806583e-05
1.3019184810706e-05
-4.64676335719056e-05
-3.75109644811745e-05
-3.23260344646439e-05
-4.46647783495465e-05
-5.30968637795977e-05
-1.27420386719378e-05
-3.53249129075189e-05
-1.39704285275377e-05
-5.68868916308e-05
-4.20562675482918e-05
-3.20810519897804e-05
-3.2052195875705e-05
-4.54134919349887e-05
-3.76588999202236e-05
-3.45007463781322e-05
-3.32332305141996e-05
-1.65314995492886e-05
-1.96491768204155e-05
-3.26364104604357e-05
-1.50875542295839e-05
5.60709264275217e-06
-1.62554809789871e-05
-3.7974339446597e-05
-1.29354209739226e-05
-2.08483834728316e-05
-2.28770713416596e-05
-3.78028387972657e-05
-4.14027974117981e-05
-1.5471248764843e-05
-3.79979454834949e-05
-3.42740798769471e-05
-4.48439929290172e-05
-3.8069636623298e-05
-1.36711958531344e-05
-5.6847378724106e-05
-2.20752410649442e-05
-2.65923983534032e-05
-6.21856699320059e-05
-6.43627294560554e-05
-4.15433516119397e-05
-2.63826564547948e-05
2.20262303352731e-05
-2.57159075377169e-05
-4.64725723402841e-05
-4.17015166643441e-05
-4.35505906326116e-05
-2.05357067730532e-05
-5.28664301222796e-05
-3.06969395431649e-05
-3.42517395804919e-05
-3.17221657982519e-05
-3.82747176781256e-05
-3.84014420131596e-05
-1.16130482452256e-05
-5.20908348166744e-06
-7.73687743096922e-06
-5.52982414532058e-05
-9.41620149558317e-06
-2.42736349491784e-05
-3.1797524531654e-05
-2.54325250419152e-05
-2.54601926974652e-05
-5.6132457218785e-05
-2.06893529919151e-05
-1.11796473812835e-05
-2.32424301083474e-05
-6.76959869237075e-05
-3.11173421079909e-05
-4.04843084865879e-05
-2.06847338515413e-05
-5.08201759401748e-05
-1.08333375786637e-05
-4.15208342975084e-05
-3.11614570970864e-05
-5.96129283678444e-05
-3.41078661452872e-05
-4.44782277193208e-05
-2.08100594204979e-05
-3.96975103220545e-05
-2.4826996381258e-05
-3.16437315723467e-05
-4.23454392939385e-05
-5.73189140487813e-05
-4.46561387178326e-05
-3.12902663297087e-05
-2.50811125549446e-05
-3.2526896584222e-05
4.89925805294971e-06
-3.29912993402031e-05
-2.27753772871602e-05
-1.49401017925184e-05
-1.69961386384123e-05
-1.55526910291505e-05
-3.02911992822893e-05
-5.63973198937737e-06
-1.55889681909858e-05
-3.28139104527418e-05
-7.87615608922293e-06
-3.83158274177498e-05
-4.001292245491e-05
-2.38582498534721e-05
-2.53833198680046e-05
-3.16339776395416e-05
-2.75146322045298e-05
-3.90221773700309e-05
-3.03631183678916e-06
-1.02573483809949e-05
-3.90769121463587e-05
-2.81751667048538e-05
-1.08314296080308e-06
-1.08319084006888e-05
-2.40363203978772e-05
-6.27216326775707e-06
-6.78299164530305e-06
-4.12313763488444e-06
-2.42185688219602e-05
-3.32850859404753e-05
-1.8417440356508e-05
-4.56704568483508e-06
-4.79080921272677e-05
-7.45249394367596e-06
-3.27489284265581e-05
-5.60112414088303e-05
-2.74310374960037e-05
-2.70898071928541e-05
-2.18263628999786e-05
-3.36990083911133e-05
-5.21292158914553e-05
1.32230958813684e-05
-4.26917723978555e-05
-2.4629444999376e-05
-4.5813591551869e-05
-2.43711075782894e-05
-5.01542628967403e-05
-5.20422879327748e-05
-1.67605001990739e-05
-5.82388510342421e-05
-1.20278454762505e-05
-4.5678421081556e-05
-5.24681570906464e-05
-3.97193151822812e-05
-3.37536535255722e-05
-2.96445803865099e-05
-2.02804672704692e-05
-4.51275216798136e-05
-3.9421844041608e-05
-3.49522832570293e-05
3.85181958974772e-06
-2.79336608057058e-05
-3.64114220134488e-05
-2.85187983393346e-05
-2.94595427075126e-05
-4.12949814202453e-05
-1.48259401159947e-05
-3.82083222692498e-05
-2.26732121053252e-05
-6.84548259146321e-06
-4.34552319630863e-06
-5.51984646574537e-05
-3.58585381741221e-05
-1.57283274845742e-05
-2.23310077145949e-05
-2.42846889519448e-05
-2.89985560418577e-05
-1.99582676898424e-05
-2.81191797670409e-05
-2.48958834743342e-05
-3.42036570057716e-05
-2.26511382148921e-05
1.47143177982297e-05
-4.41576969877105e-05
-5.99448637484873e-05
-7.79837338207405e-07
-5.83751707711573e-06
-2.19964692731095e-05
-2.09329147703279e-05
-3.19650012341867e-05
-2.57390512261509e-05
-1.72460309558018e-05
1.60879181836418e-06
-4.2627448003292e-05
-1.24965501517794e-05
-1.1361676447287e-05
-6.42133455452611e-05
-4.2009284395406e-05
-4.33264043737635e-05
1.27114394450943e-05
-3.87110036742483e-05
-3.57851757879058e-05
7.28042315376911e-07
-7.92899026984532e-06
-6.66629206186432e-05
-4.14603620723846e-05
-2.5993206879724e-05
-3.93166805035785e-05
-1.7409776297211e-05
-3.30799660939059e-05
-2.95154634733473e-05
-2.42532963625832e-05
1.09858394237972e-05
-4.19038065516938e-05
-4.61361058448939e-06
-2.57860412585519e-05
-2.95526449286711e-05
-2.47465630574688e-05
-5.76951825429189e-05
-1.18932160727892e-05
-4.2424439717579e-05
-3.11159975130486e-05
-1.36278241555345e-05
-3.14367856213941e-05
-5.09577047197361e-05
-4.31908767747306e-05
-3.92160576641323e-05
-4.85775630933092e-05
-2.40436206324335e-05
-4.04003244898483e-05
-1.07213308478528e-05
-3.86609371240944e-05
-3.20798509804314e-05
-4.12713935338088e-05
-5.16522555620424e-05
-2.02135004868533e-05
-4.43536576461251e-05
-4.21995920095737e-05
-3.59277641251616e-05
-5.42597706549237e-05
-3.82750044782576e-05
-3.11668366307514e-05
-1.91166629686582e-05
-1.42641380858246e-05
-6.61578637932665e-05
-3.10790955324138e-05
-3.68226692213633e-05
-3.48757404720119e-05
-3.38824410097834e-05
-1.76218051785764e-05
-2.5949110915174e-05
-2.83305271351919e-05
-4.64122825722155e-05
-5.96771126828782e-05
-1.75468274552272e-05
-4.67382566933586e-05
-3.98870679562003e-05
-3.43757442462391e-05
-2.50052219614902e-05
-1.70342572162663e-05
-3.53923048032915e-05
-2.17572049742707e-05
-5.1056273527471e-05
-6.57886952234877e-05
-4.96676629029338e-05
-1.06707584700769e-05
-6.69155457917215e-05
-3.21709745417322e-05
-5.03591616098396e-05
-3.8685836630063e-06
2.83409125955507e-06
-2.58406497514934e-05
-2.89170666920425e-05
-4.38583013958855e-05
-1.84203213137515e-05
-5.30597030858834e-05
-4.00494663850643e-05
-6.75283718232904e-05
-4.30014692391766e-05
-1.30616235405522e-06
-2.60485557136964e-05
-9.63265409883704e-06
-1.63793892262495e-05
-5.40990579606729e-05
-3.71155842446391e-05
-4.7982964101396e-05
-2.51566828524929e-05
-4.46953835521373e-05
-7.25075120550444e-06
-2.08259629360543e-05
2.66006559350406e-06
-2.54920966844083e-05
-4.80412737927931e-05
-6.36956937637424e-05
-3.68570072399201e-05
-1.73384724056691e-05
-2.04789597595271e-05
3.06663550234351e-06
-2.23749875272808e-05
-1.54730685640678e-05
-4.83680989415195e-05
-1.60579582088827e-05
-1.10412100423847e-05
-3.02995994903427e-05
-4.78728281181242e-05
-3.82079998141191e-05
-1.76551677749823e-05
-2.61835295548766e-05
-3.61706257338743e-05
-8.69564977047226e-06
-3.61250353156938e-05
-1.20153337593183e-05
-1.71792734225466e-05
-3.51819919061572e-05
-1.4733578460166e-05
-1.72109665008545e-05
-5.03481472796175e-06
-4.60821241143672e-05
8.32564111422718e-06
2.00376350188789e-05
6.51268260064836e-06
-4.37263589207705e-05
-3.84442346651749e-06
-2.71912110060553e-05
-1.98302166162158e-05
-2.97093482965515e-05
-3.08800566871734e-05
-4.41092862968422e-05
-9.10712454346639e-06
-2.46723715628981e-05
-6.15378587152589e-05
-4.41339299596638e-05
-3.34768740388984e-05
-2.90482980653887e-06
-2.19892539167328e-05
-2.553220243713e-05
-5.32631274966673e-05
-9.23732498260034e-06
-5.28336205258756e-05
-4.03190855828636e-05
-2.25826171232927e-05
-6.37151051923588e-06
-1.85941768865384e-05
-1.86367123235278e-05
-1.34432866631804e-05
-2.13099688877636e-05
-3.35535879366686e-05
-5.14796694501428e-05
-3.17856676212481e-05
-1.41828979867838e-06
-2.98491592239499e-05
-3.71584829772406e-05
-4.26210532691347e-05
-2.79545655515577e-05
3.71833212923723e-07
-2.61851309964947e-05
-3.97405855538674e-05
1.61620242246647e-05
-3.7919551415289e-05
-6.99978294039696e-05
-3.38289755261835e-05
-1.61296025334647e-05
-4.84265208254009e-05
-4.78421546984716e-05
-5.24548441925215e-05
-2.02004557303786e-05
-1.7672994439073e-05
-5.1594891448668e-05
-2.82810368332651e-06
-1.62017698723619e-05
-1.68820726904664e-05
-4.97177659308472e-05
-7.18384748305651e-06
-2.47882284783102e-05
-2.0559949113192e-05
-1.42928430290218e-05
-1.13792275256002e-05
-3.72620296131678e-05
-1.22175643686938e-05
-3.62694778049857e-05
-6.02427122128524e-05
-4.02884784388314e-05
-1.9421571713684e-05
-1.66099174894707e-05
-5.4145977610282e-05
-4.40903778094394e-05
-1.50345960731465e-05
-4.16062230986013e-05
-3.88366986361897e-05
-2.54390951545071e-05
-3.16957133432965e-05
-3.97983287494544e-05
-4.83085708299933e-05
-5.66844979432749e-06
-1.31341918717086e-05
-7.73130037939125e-05
-1.26029755780864e-05
-5.26155878375887e-05
-4.54694067430984e-05
-5.74373349117497e-05
-2.59292222628058e-05
-2.04637773231373e-05
-2.27977319506272e-05
-2.64672953332041e-05
-8.67003610740223e-06
-2.72360888858654e-05
-4.55519982803333e-05
-4.01215496920423e-05
-1.17824253698805e-05
-3.48527291619766e-05
-5.37378530717004e-05
-6.8856721137861e-06
-4.07003273033213e-05
-1.6242473789342e-05
-5.11032278809014e-05
-4.5459046859772e-05
-2.3812225734822e-05
-9.05257048434839e-06
-1.47044849662701e-05
-2.76453763957045e-05
-2.90842788013982e-05
-4.30555971733081e-06
-1.82237792300891e-05
-5.02347152347555e-05
-2.18056175513899e-05
-3.58091600652965e-05
-1.20158100522849e-05
-4.26983196462876e-05
-4.1176642719186e-05
-1.51590465416579e-05
-4.01391077384848e-05
-1.91534979441169e-05
-4.72974190691965e-05
-3.35842725278387e-05
-2.72440941922249e-06
-2.05591090756342e-05
-1.37902554984283e-05
-1.85604958853894e-05
-3.75162502503504e-05
-1.97355782550312e-05
-2.29992691328206e-05
-2.12599649486358e-05
-1.3684633932561e-05
-4.47443167549366e-05
-2.48710426478891e-05
-3.56506920054106e-05
-2.0166818519591e-05
6.88854753665105e-06
-4.44712216899516e-05
-3.44325938010923e-05
-1.94687874300262e-05
-1.66488544233791e-05
-3.32993119362619e-05
-1.3034882319484e-05
-3.59999277459799e-05
-9.42958800702851e-06
-3.44334538491229e-05
-4.77812672621123e-05
-2.46572317516893e-05
-1.26967453004582e-05
-2.62377603904386e-05
-1.58681449216505e-05
-1.89348324293249e-05
-4.43177402964234e-05
-3.74920807791186e-05
-4.18665560035343e-06
-4.18703010678311e-05
-4.76432738453691e-05
-3.50799422719422e-05
-2.19708762434272e-05
-1.94825075493765e-05
-2.60288454379471e-05
-3.23959056749241e-05
-2.52256148683839e-05
-7.94261703071912e-08
-1.29314562488846e-05
-2.47603897831008e-05
-2.25462738854853e-05
-2.60592631528158e-05
-7.08602629338506e-05
-5.29954269399829e-06
-4.47235757740507e-05
-1.57623759367861e-05
-3.62392380869584e-06
-1.1393999131666e-05
-3.26236273550823e-05
-3.02777558480392e-05
-3.55206377577634e-05
-3.36214574543737e-05
5.40816956222677e-06
-3.00585592357242e-05
-4.52883346988201e-05
-3.72138624824789e-05
-1.69794860534061e-05
-3.17888392645093e-05
-1.01716264428645e-05
-4.81456191437952e-05
-1.81664342860463e-05
-1.67589032258213e-05
-1.61493928601204e-05
-6.04153037436085e-05
-3.97706738545853e-05
-4.65213799229534e-05
-4.11917887589242e-05
-1.79488023875093e-05
-9.51061835441128e-06
-2.55559003185223e-05
-1.85309503472433e-05
-3.57744854443404e-05
-1.3318883721646e-05
-1.79576795679067e-05
-2.65331503756658e-05
-1.5028773551143e-05
-3.0815467039851e-05
-4.26358225714416e-05
-1.05938908563907e-05
-1.11560239818972e-06
-6.29231855132556e-05
-3.92483053030259e-05
-4.20339875284129e-05
-8.72433084533846e-06
-2.5981155792575e-05
-4.59994242221689e-05
-1.00307387093521e-05
4.22395988124522e-06
-2.87732948331555e-05
-2.02898046690591e-06
-4.33853929928283e-05
-9.585606513837e-07
-5.55855129518025e-05
-4.6035191267543e-05
-2.30255668255102e-05
-3.93012340775848e-05
-2.31201661366729e-05
-1.08714749187385e-05
-2.88433279257534e-05
-1.33180312911045e-05
-5.38388805781871e-05
-4.15214727164228e-05
-4.84053063566872e-05
-5.41139275213205e-05
-4.81034437940211e-05
-1.64425424344225e-05
7.77294188778924e-06
-3.04831514873422e-05
-3.63742930311017e-05
-3.49964419211646e-05
-3.18246517856185e-05
-6.59971237654421e-05
-4.33085122336557e-05
1.92956445787841e-05
-3.60424986549817e-05
-1.04187807933117e-05
-9.92063153074885e-07
-2.99820660370471e-05
-3.61250156545707e-05
-4.17735005396044e-05
-5.7840992466125e-05
-2.33360290694134e-05
-5.09291794469608e-05
-6.51756129668777e-05
-2.83338277953621e-05
-2.04421623718917e-05
