# Supplementary material for: Research on computational propagation and identification of mine microseismic signals based on deep learning
Source: PLoS One. 2025 Oct 22;20(10):e0334641. doi: 10.1371/journal.pone.0334641 (PMC12543183; doi:10.1371/journal.pone.0334641)
Supplement: S7 Data — (ZIP) [file pone.0334641.s007.zip › 000100900001644.xlsx_0.txt_24.txt.txt]

-5.17269426205365e-05
-3.82926409884537e-05
4.32855436005107e-06
-5.012314295477e-05
-1.83448163044371e-05
-3.33103720499206e-05
-5.28448214912613e-05
-1.06622657824319e-05
-3.41157731866451e-05
-8.33114963089071e-06
-1.26089040812e-05
-3.16044255318539e-05
-3.34184160362918e-05
-3.51309517148993e-05
-2.14067653332958e-05
-2.38819705609531e-05
-3.97936749036612e-05
-4.25506668051112e-05
-8.70151445128068e-06
-3.58756741610179e-05
-3.7623959520781e-05
-4.42649202656398e-05
-2.1467495412889e-05
-4.24531759752321e-05
-1.92014669781897e-05
-2.59177670410694e-05
-1.69491027208584e-06
-1.05771352239395e-05
9.89412485811363e-06
-3.19102346254273e-05
-8.74443416259349e-06
-4.65338030446263e-05
-1.76981690066671e-05
-1.94412967237173e-05
-5.2294416137428e-05
-2.49768868619521e-05
-3.26116938298325e-05
-4.8695992362054e-05
-4.98623150927481e-05
-4.67538053720295e-05
-6.49899014088848e-05
9.82125116376638e-06
-4.77547272790772e-05
-2.84597843965199e-05
-2.5146823096102e-05
-4.82039421860293e-05
-4.00868931469e-05
-3.76669787479654e-05
-1.79750905901813e-05
-2.71524608344682e-05
-1.07411346383755e-05
-4.84742435722701e-05
-2.49007775072741e-05
5.96892490499159e-06
-2.14467483198047e-05
-3.811058383634e-05
-3.96679339448005e-05
-4.80350932751932e-05
-3.69761157912046e-05
-4.20184845646469e-05
6.44955852887344e-06
-1.38344875289488e-05
-3.292305776259e-05
-1.61839703045393e-05
-3.66824943100551e-05
-3.72538800221927e-05
-2.0820015146227e-05
-1.77860302692219e-05
-3.77672446350618e-05
-2.76671796547551e-05
-3.87693934888405e-05
6.38903616043254e-06
-1.51426990039209e-05
-4.9860463623864e-05
-3.04190449790762e-05
-2.05375636156351e-05
-1.62751150101405e-05
-4.02158504179172e-05
-2.19171848392279e-05
-5.49314099926195e-05
-3.27369107085551e-05
-5.26198904011574e-05
-2.20063018975388e-05
-5.9036050344059e-05
-2.55592171875747e-05
3.9847997287831e-06
-3.48360767175099e-05
-4.58483956553449e-05
-3.60442090182203e-05
-4.49918598557744e-05
-4.26726529877215e-05
-9.38157818107014e-06
-7.25583820825316e-05
-4.79069786797802e-05
-2.1017017235811e-05
-2.04393076052522e-05
-3.86479138109779e-05
-2.69038053046053e-05
-6.36607430830781e-05
-4.21947036340816e-05
-4.93283548290658e-05
-2.53559036844109e-05
-2.28391154658158e-05
-4.87087709726859e-06
-1.61052456011701e-05
-3.09976654303181e-05
-6.68493739341865e-05
-1.15299509247017e-05
-2.29196839171038e-05
-4.05622189977352e-05
-1.74709161943141e-05
-3.56666668165824e-05
-4.20775334114538e-06
-3.17502197535032e-05
-2.51117073608425e-05
-4.07929394231197e-05
-3.47581875398939e-05
-5.45740028220778e-05
-6.48049776932775e-06
-6.54714511983274e-05
-5.03892563872263e-06
3.04727290023682e-06
2.44899730475929e-06
1.65225556600187e-06
-4.69965259529305e-05
-1.29007421861299e-05
-3.0470759082052e-05
-2.72219682659626e-05
-2.03081893575891e-05
-6.83862710152688e-06
1.06004223143216e-05
-2.90229254407118e-05
-4.08194245478031e-05
-8.69912157137734e-06
-4.02224028389174e-05
-3.48684758909149e-05
-5.15627096001335e-05
-1.86225123146627e-05
-1.97277946739366e-05
-1.45184410143721e-05
-4.00289423419531e-05
-5.96729547262462e-05
-1.64244213354917e-05
-5.15432965495222e-05
-2.04332730590936e-05
-4.20714978083777e-05
-4.7855547219798e-05
-5.76379227548131e-05
-4.40455880924954e-05
-1.41631431399103e-05
-3.84971787077369e-05
-2.70717780227673e-05
-3.8370766593351e-05
-4.01286462512211e-05
-1.65597844637125e-05
-2.51945121039076e-05
-1.51746713947391e-05
-4.08285060078513e-05
-2.18719494790858e-05
-3.85604490788461e-05
-2.30551620368411e-05
-4.16438098418012e-05
-3.96732614225996e-05
-4.94182633721767e-05
-1.90366685132844e-05
-3.72285423881282e-05
-1.60895266840065e-05
-4.09484550517269e-05
-1.11674906994217e-05
-5.86824440841089e-05
-2.48841047806563e-06
-5.81654936684533e-05
-2.66440439403428e-05
-1.91673453101846e-05
-3.86827370585032e-05
-2.49471734710029e-05
-3.37513951429604e-05
-3.42294717723763e-05
-3.2429928066226e-05
-3.31768386815002e-05
-2.381410909091e-05
-2.40243789104948e-05
-4.86003396213484e-05
-6.77794448483435e-05
-3.81694490327745e-05
-4.2333173722534e-05
-3.38007810426088e-05
-5.76290356757096e-05
-9.00906429759913e-06
-4.94811455125883e-05
-2.92161531488798e-05
-4.56781372599178e-05
-3.97291816886005e-05
-4.18616510748372e-05
-2.95476035169779e-05
-2.33965683941224e-05
-2.33154860234124e-05
-4.32446731226295e-05
-2.96557291797336e-05
-2.83708313549806e-05
-2.66249546484518e-05
-2.823907289277e-05
-5.13165051871401e-05
-2.18225127645275e-05
-3.63374041095246e-05
-4.97836508119126e-05
-9.46768779803587e-06
-3.16303673510535e-05
-2.5538416178346e-05
-4.24802357558887e-06
-2.23419779263821e-06
-2.55899077470363e-05
-1.34449056741986e-05
-4.71670061450439e-05
-3.95873401481827e-05
-3.22593449595281e-05
-5.93899382797367e-05
-2.84216929629186e-05
-3.79238168973205e-05
2.47901991164497e-05
-1.90418376697618e-05
-3.04763323222957e-05
-4.36118251881256e-05
-2.34020279564261e-05
-4.7071107267372e-05
-5.62766039021002e-05
-2.65188347171487e-05
-7.95283890164328e-06
-5.5020468629461e-06
-2.31361563168942e-05
-3.21586990142093e-05
-2.99447005888533e-05
-1.73290361896094e-05
-1.23148437095951e-05
-2.06528873359555e-05
-4.13299476289821e-05
-4.3804174989954e-05
-6.53869259785511e-06
-1.40134148908971e-05
-4.64849606558893e-05
-6.21019555583656e-06
-2.4670296202072e-05
-2.69166976116401e-05
-3.82343443604775e-05
-2.67010317074084e-06
-3.90324825392988e-05
-4.5797021960113e-05
-2.85733432080355e-05
-2.87612853062562e-05
-5.49951561280642e-05
-2.75187184407472e-05
-5.3503565603641e-05
-3.61102622743543e-05
-3.09614568619378e-05
-4.5906186786694e-05
-2.65790001825146e-05
-4.98869747652016e-06
-5.24229235662786e-05
-3.3098810184549e-05
-2.62879671471166e-05
4.91780750207174e-07
-1.02049639629317e-05
-1.36420840967877e-05
-2.01389854094357e-05
-2.58448120338335e-05
-5.24382223642639e-05
-2.51370682732012e-05
-3.62921617001623e-05
-4.52845451369817e-05
-1.32152385203445e-05
-3.05260225895355e-05
-2.06066902201855e-06
-3.15100836227975e-06
-1.65828781481117e-05
-2.50667877311634e-05
-5.39727554785697e-05
-4.07801798731782e-05
-1.3139442563061e-05
-3.30700021612995e-05
-2.05597626597704e-05
-6.858721489182e-05
-3.44332570768454e-05
-3.04606900965064e-05
-3.16728521356071e-05
-9.07995512626035e-06
-3.06519382850137e-05
-3.60316188217446e-05
-7.51549363499696e-05
-2.11324590652535e-05
-3.69133995655291e-05
-3.86979715481961e-05
-4.24746645189664e-05
-2.60579510015028e-05
-6.23317523959911e-05
-8.76965439492864e-06
-6.39308513144075e-05
-4.20284198956865e-05
-1.16028757186008e-05
-2.94897949951134e-05
-2.79310596639595e-05
-4.17833433255869e-05
-3.93657497370508e-06
-3.64165005980844e-05
-3.20765515387083e-06
-1.55816904693705e-05
-3.575754446339e-05
-1.9409967162273e-05
-2.79771018121495e-05
-2.41753395721376e-05
-2.40995479365091e-05
-1.27230806872873e-05
-1.45691321185392e-05
-1.73273272673567e-05
-2.65073828644675e-05
-4.40595418552957e-05
-2.55966324400161e-05
-4.20166997716567e-05
-4.88046638366523e-06
-4.99957719511e-05
-4.2836622141572e-05
-2.35291873689947e-06
-3.44901132215592e-05
-6.60096546744106e-06
-3.80710960043835e-05
-2.67773667291536e-05
-2.45112947399426e-05
-2.50605072373481e-05
-5.18636647147959e-05
-2.38299819423154e-05
-3.00150122763361e-05
-4.30228433454425e-05
-1.27751527683113e-05
4.83582818478359e-06
3.03222442827047e-06
-4.71624302191705e-05
-1.43524375283372e-05
-1.70214731016915e-05
-3.07231016660604e-05
-5.66005799828659e-05
-4.25708832481801e-05
-5.30465798808065e-05
-4.65228605130285e-05
-3.56514142682643e-05
-2.1050025206814e-05
-4.01842453634828e-05
-5.46512153432959e-05
-3.29845056119576e-05
-3.96527415060768e-05
-4.5393616132903e-05
-3.52003184978881e-06
-1.98052227929319e-05
-4.28514502435793e-05
-4.71235798500643e-05
-3.60086671677821e-05
-2.45408473353914e-05
-1.24208076226831e-05
-5.62837258415294e-05
-9.89725632064944e-06
-3.72396444384632e-05
-4.6606882890114e-05
-5.07870038725148e-05
-5.21281782358357e-05
-6.06097985000471e-05
-1.66091080998178e-05
-9.06991755096387e-06
-1.63671443932099e-05
-1.69918735641339e-05
-3.69250902483671e-05
-1.49257982479563e-05
-4.43158377110445e-06
-5.4546604649472e-06
-4.62069319969431e-05
-3.45046993234289e-05
-2.84452334741652e-05
-5.9032304198968e-05
-3.29362378171538e-05
-4.41902297462513e-05
-3.96400695433121e-05
-2.57668837726605e-05
-4.69993070011696e-06
-4.06301497691412e-05
-1.26906216786264e-05
-1.11848233796261e-05
-2.39673483309211e-05
-8.49192402131708e-06
-5.55132522051264e-05
-4.06299561501568e-05
-3.47787110651571e-05
-1.44211124931547e-05
-4.05802450362059e-05
-1.5468100866269e-05
-2.22367413022719e-05
-6.70238660728238e-05
-4.27224492543521e-05
-6.85192732760518e-05
-1.68986574266961e-05
-9.59064519069322e-06
-2.43944141094678e-05
-4.32474814366906e-05
6.25325355584836e-06
-2.69237616937749e-05
-5.51967536986435e-05
-4.96731628191676e-05
-3.56318397819153e-05
-5.39245218085983e-05
-1.97060000810814e-05
-3.88645973287446e-05
-6.58092108661289e-05
-1.39014171243068e-06
-4.36978256823906e-05
-4.37551557257907e-05
-1.74673265175833e-05
-3.76906549268779e-05
-8.92301830294248e-06
-3.76131696105598e-05
-5.08402846635678e-05
-4.05179956829065e-05
-2.24263834040708e-05
-3.45349643374941e-05
-2.29948555835935e-05
-6.33045017978872e-05
-3.78550420347391e-05
-4.37918828289434e-05
-2.56418967100019e-05
-3.10592054640276e-05
-1.3475026554479e-05
-1.60352488187633e-05
-5.23180986129821e-05
-2.28138408241576e-05
-9.17714391374113e-06
-8.31742113476652e-05
-5.36138343702852e-05
-1.75255503335385e-05
-3.74488469924314e-05
-4.4854428350726e-05
-4.94336936192189e-05
-3.06253405702038e-05
1.14030514572456e-06
-4.60487289899843e-05
1.45958576989404e-06
-1.60304707202156e-05
-4.13874865261713e-05
-4.3002363108815e-05
-3.06387571935935e-05
-3.62524179118359e-05
-2.04447724907465e-05
-4.00372420538851e-05
-2.26342584732951e-05
-8.5691661111272e-06
-5.41777015518252e-05
-3.46913944224063e-05
-2.80698595629001e-05
-4.29202275475193e-05
-1.00960553632601e-05
-4.16944002693594e-05
-2.80093137995755e-05
-1.08174515007393e-05
-2.06343786053963e-05
-3.37779757156647e-05
-3.22468043638779e-05
-3.84338075714092e-05
-5.18502754113301e-05
-3.39464848820396e-06
-1.85423317363586e-05
-5.93252831466488e-05
1.01743226479813e-05
2.74430533211686e-06
-2.57403018637233e-05
-2.99202638358066e-05
-4.00088533692285e-05
-3.08012702045469e-06
-1.80107669542982e-05
-3.43280783075171e-05
-3.25424458358905e-05
-3.71771314126941e-05
-1.7538320498379e-05
-1.99981807388086e-05
-1.51693561045885e-05
-3.05570398478012e-05
-4.12970731065742e-05
-2.38469449586055e-05
-4.56091139102496e-05
7.48643783608513e-06
-1.77512255275948e-05
-3.9922063638505e-05
-4.66208725814302e-05
-5.5868007453077e-05
-3.33496071512985e-05
-3.11210746042476e-05
-9.18105028506875e-06
-1.91401347517066e-05
-1.89346044477977e-05
-3.05446069151019e-05
-4.28545922442033e-05
-3.87047322105505e-05
-4.01801487518885e-05
-1.2897264287216e-05
-4.47985283156853e-05
-1.84106732678743e-05
-3.56089802013139e-05
-5.03233049929199e-05
-3.57903448680433e-05
-3.05328291254551e-05
-2.74467465132781e-05
-6.94155007956143e-06
-4.58807847868329e-05
-2.66630475717989e-05
3.26729456602771e-06
-5.30091879849801e-05
-1.44463893064849e-05
-2.14518127599344e-05
-3.14303782647239e-05
2.73357878341224e-06
-4.14614630744247e-05
-3.67957602627805e-05
-5.35073529046792e-05
-3.42321487802752e-05
-6.36104265116391e-05
-3.96837803373487e-05
-2.69435799084234e-05
-1.11143525801217e-05
-2.01203884915366e-05
-3.72954612891833e-05
-3.74604098851076e-06
-3.82261000844298e-06
-2.70680556440044e-05
-4.53226132643645e-05
-2.8576672631087e-05
-3.52031832901628e-05
-2.93602996401142e-05
-6.74069432275198e-05
4.92446291121097e-06
-1.71155675299318e-05
-4.62876952212641e-05
-3.2121197943608e-05
-2.13426176196673e-05
-2.99374201940861e-05
-8.2929283928612e-06
1.67848609013034e-05
-3.60988605493449e-05
-2.86571921798289e-05
-1.06070828524793e-05
-1.57490541000125e-05
8.6180821751262e-06
-3.92745416213154e-05
-5.31205067482283e-05
-7.40945846427367e-06
-2.9679796256841e-05
-4.38425957836819e-05
-2.67335509168605e-05
-2.54561730881821e-06
-2.95452595052053e-05
-3.21564897496444e-06
-5.23020060159414e-05
-2.77263098737627e-05
-2.39915767281523e-05
-8.38102906019946e-06
-3.98785984044254e-05
-1.9156362121205e-05
-4.63745677060732e-05
-1.38138748208948e-05
-6.10015319427834e-05
-3.30040459870215e-05
-4.95906356537834e-05
-6.25422269366176e-05
-4.02243027546487e-05
-3.31639949172612e-05
-2.82028496089064e-05
-1.63109888961381e-05
-4.58104290837224e-05
-4.71062464048774e-05
-3.21219774166242e-05
-1.85203848469806e-05
-3.945451173942e-05
-2.72384015530493e-05
-3.06949636280803e-05
-1.51059746909467e-05
-5.06147606991489e-05
-1.23491028356857e-05
-5.40309394420129e-05
-4.42752332160533e-05
-5.04147946793042e-05
-9.19191861126096e-06
-5.2016840897576e-05
-3.21561273677109e-05
-3.72921205689513e-05
-1.81011539015161e-05
-2.06949861518443e-05
-4.99138138010163e-05
-2.8831990737911e-05
-1.54691320308412e-05
-1.72753411770756e-05
-2.71828734856304e-05
-3.2790478955523e-05
-1.4861027581038e-06
-2.09892782316925e-05
-1.14961803764239e-05
-1.44751573550437e-05
-1.20772556498936e-05
-4.6346593309783e-05
-5.73046524080062e-07
-1.52974259331244e-05
-3.81076144088025e-05
-4.28377626092306e-05
-2.76954097688438e-05
-2.71784355679241e-05
-2.4094468698643e-05
-3.14453817999642e-05
-2.91241202236214e-05
-4.50595354560747e-05
-3.07494625691143e-05
-5.70842539454229e-05
-2.29284330435286e-05
-4.18383519913227e-05
-1.00585353199921e-05
-1.00283474451334e-05
1.88744382299303e-05
-4.64650836409658e-05
-3.60697090235096e-05
-9.28028376436926e-06
-2.9498267670136e-05
-4.73560032605585e-05
-4.05970349192459e-05
-3.86571453723187e-05
-8.92297279866506e-06
-3.41286997307644e-05
-5.28152468811934e-05
-1.15374556015013e-05
-2.16199297456429e-05
-5.53951740060015e-05
7.03371080815866e-07
-3.23450251348105e-05
-5.71847430116979e-05
-3.68084377138248e-05
-1.26863551086774e-05
-4.00281137534284e-05
-9.80405147868897e-06
-2.4596483164285e-05
-3.84086617653114e-05
-2.68645662090276e-05
-2.62068790034571e-05
-3.30521965968954e-05
-2.44379265393353e-05
-2.75639194177576e-05
-1.29862398680543e-05
-2.68197724878689e-05
-3.50373149436475e-05
-3.96302622932914e-05
-3.10965023389909e-05
4.63482742062581e-06
-5.24874666999951e-05
-3.14775751181036e-05
-3.67001501789316e-05
-3.53461042080968e-05
-1.60165481267036e-05
-8.28510161414437e-06
-4.57599057229402e-05
-2.3194198718821e-05
-5.11582709469496e-05
-1.7002431275912e-05
-3.58286719204453e-05
-4.19790287391895e-05
-5.56102936576736e-05
-4.30771859773245e-05
-3.35829330479588e-05
-3.55645774059089e-05
-5.36174030402188e-05
-1.99111534559069e-05
-3.00537317839686e-05
-1.66836940969253e-05
-5.92291827449585e-06
-3.77030177343252e-05
-2.54073070658582e-05
-2.26131846281406e-05
-3.24130002069261e-05
-4.25038153357763e-05
-1.23870294878919e-05
-2.44962663462696e-05
-2.66902466308259e-05
-3.26292418477072e-05
-1.09697694126573e-05
-3.40842107871698e-05
-9.0712008479705e-06
-5.02068794613359e-05
-3.39786352465426e-05
-2.37201144407495e-05
-2.92356301763905e-05
-2.61715456031301e-05
-5.42424290563652e-05
-2.63281982907988e-05
-9.40372200704549e-06
-2.73070587874441e-05
-3.34844199810697e-05
-1.94136668809643e-05
-2.72172770466699e-05
-1.99590542980755e-05
1.11321290284607e-05
-2.52715315161923e-05
-3.48725070354074e-05
-4.28880688139151e-06
-1.16939236310203e-05
-1.27257004624052e-06
-4.53413990631243e-05
-4.28183229671348e-05
-3.79563772107229e-05
-2.92585507988436e-05
-4.77941819735431e-05
-3.42306952568566e-05
-4.21778274616328e-05
-4.90853648139809e-05
-5.34581429424351e-05
-3.56469124116235e-06
-1.79236873576897e-05
-4.00413232293276e-05
-9.36648924945132e-06
-5.44553233919018e-05
-3.49196290940554e-05
-1.97961690689461e-05
-1.65984763117634e-05
-4.49233360658209e-05
-4.24576909035175e-05
-2.92491962827092e-05
-1.57646741468733e-05
-1.70314693727593e-05
-4.86920138763857e-05
4.95091573921623e-06
-2.31200334788271e-06
-4.78674667195386e-05
-1.72876885581996e-05
-5.02725958406335e-06
-5.91713779459837e-05
-4.3881414862893e-06
-4.12881346362735e-05
-3.91788194091972e-05
-8.68098190407156e-06
1.19322823189173e-06
2.66650972701715e-06
-3.8861496797272e-05
-2.92449301813165e-05
-1.57169720519574e-05
-3.38661870818182e-05
-1.1665588487518e-05
-2.96971107306106e-05
3.19011153308144e-06
-6.19216088377621e-06
-2.03726553195334e-05
-4.79578196926234e-05
-1.91558934687164e-05
-3.58825528537473e-05
-7.41968749519033e-05
-5.15574053170574e-05
-1.11517544968347e-05
-3.82338680186613e-05
-4.58821638762909e-05
-3.51825294637192e-05
-3.56555330434954e-05
-3.24496623759073e-05
-3.6599989859555e-07
-1.50160506855195e-05
-2.46218399843464e-05
-1.03132300243007e-05
-5.34388509217269e-05
-2.32232346281432e-05
-3.64655134882082e-05
-6.06312009065777e-05
-3.91941158619214e-05
-2.09161007874201e-05
2.88879542343929e-06
-3.41101275574293e-05
-3.8783033246221e-05
-3.56371091770747e-05
-3.73705949278354e-05
-2.06990757679119e-05
-4.79354438566312e-05
-2.37278177162357e-05
-2.32886830379052e-05
-1.25911496486533e-05
-2.85653091509012e-05
4.14333800894232e-06
-3.45834063921678e-05
-5.5949506487409e-05
-1.11970040471181e-05
-1.43071507702494e-05
-3.22912393294307e-05
-2.16094347759808e-05
-2.68888302803028e-05
-3.98114498837971e-05
-2.84829965189787e-05
-2.20149741034857e-05
-5.37959818977875e-05
1.58747632761671e-06
5.34106000011034e-06
-1.36376341480275e-05
-2.98642517999217e-05
-1.0143826162392e-07
-2.65577234247226e-05
-1.15267813921048e-05
-2.36089464552614e-05
-4.3250131130337e-05
-1.47391526225501e-05
-3.27052936092654e-05
-3.42864190570887e-05
-5.15403365585821e-05
-7.27880303265238e-05
-2.32678671954748e-05
-2.47584591280195e-05
-4.49350875929664e-05
-3.9195781981805e-05
-2.33018781445737e-05
-3.10852397673659e-05
-3.26675724712977e-05
-4.40640084074451e-05
-2.37337900154352e-05
-3.46790040408568e-05
-2.59839886814208e-05
-4.88730230383628e-05
-4.13020812895917e-05
-1.18940138045248e-05
-3.71618111516642e-05
-1.59042164904971e-05
-2.54386610048413e-05
-1.94971197813341e-05
-3.8968573881381e-05
-4.1098162037099e-05
-5.46910609254569e-05
-9.97594780259107e-06
3.58023048736046e-06
-5.52696917393437e-05
-8.33637989020772e-06
-3.61760542307343e-05
7.34354017987251e-07
-2.71669881110494e-05
-4.25016097551361e-05
-3.74194183783328e-05
-2.53190172747991e-05
-4.08897370364859e-05
-1.51511379499225e-05
-3.73108672619032e-05
-2.08463429720558e-05
-2.6820319504866e-05
-3.45321717992981e-05
-2.27934775655641e-05
-3.79256938096596e-05
-8.72817263730429e-06
-4.44783151446967e-05
-9.17272745275343e-06
-3.92528457756828e-05
3.56131375450015e-06
-3.27087593116828e-05
-2.61710503449658e-05
-7.6747015929895e-06
-3.00272200801427e-05
-4.61132874607341e-05
-4.51837135098642e-05
-3.78226726001572e-05
-1.15856234703101e-05
-2.96537347261889e-05
-3.45893396721874e-05
-1.56513001170403e-05
-1.6586902189569e-05
-3.50552036605622e-05
-4.01083789773549e-05
-5.91756775247322e-05
-1.90653040289533e-05
1.50583049520973e-05
-4.51108377058656e-05
-4.17356401239941e-05
-3.175199439842e-05
-4.75958497244953e-05
-2.24159946975294e-05
-2.93906220038304e-05
-3.82745567145685e-05
-1.18044371226462e-05
-1.4154393796157e-05
-2.52975490182319e-05
1.69551873982437e-06
2.02171437404154e-06
-1.87207763739739e-05
-3.45023911367695e-05
-3.86664105464779e-05
-2.90156533378464e-05
-2.74429603329005e-05
-4.36457173461781e-05
-1.91434514342073e-05
-9.89077379497156e-06
-3.22290151214541e-05
1.23694864603205e-05
-4.82007559468215e-05
-4.88382804307121e-05
1.92099384839425e-06
-1.67109380326704e-05
-1.92627914318873e-06
-3.43347106661653e-05
-3.06790400797657e-05
-2.93323541266793e-05
-3.4624648844139e-05
-3.03135823188064e-05
-3.4839998934408e-05
-5.00686193933807e-05
-3.99582165081865e-05
-3.25190007678626e-05
8.32562839413634e-07
-1.23150413444437e-05
-5.11754866237789e-05
-4.2518706427521e-05
-4.53767020969022e-05
-4.20794304998338e-05
-2.40163817594467e-05
-1.43924551809661e-05
-5.06847434770056e-05
-4.03913073342985e-05
-4.31509367814083e-05
-4.59973798035677e-05
-4.72819612230774e-05
-2.53239714878136e-05
-7.09772017469876e-05
-6.43331689073398e-06
-2.81847170985036e-05
-3.25811964860398e-05
-2.38793248367207e-05
-3.99660138936066e-05
-1.51251547725483e-05
-2.12257741899287e-05
-3.30083695080623e-05
-3.51610914053267e-05
-2.25563003019458e-05
-9.53025337615642e-06
-4.46540874991001e-05
-3.43696115334159e-05
-2.5919250638494e-05
-3.20077754873394e-05
-6.63400582899852e-07
5.97404826433269e-06
-5.33659044118903e-05
-2.40731251483603e-05
-3.48661217576619e-05
-3.298584033662e-05
-5.59087337468835e-05
-7.70053991566631e-06
-4.31895753038893e-05
-9.29236408866292e-06
-1.99954493211917e-05
-6.45893512667013e-05
-4.75995100670403e-05
-2.17963568848355e-05
-1.59126198814801e-06
-3.67930816558047e-05
-2.82694697815997e-05
-2.93724617550682e-05
-1.8794042786082e-05
-1.54254495547482e-05
-8.7207854738676e-06
-2.75661666928179e-05
-1.10997262601387e-05
-4.12809433173386e-05
-1.65151210427134e-05
-2.70825451338428e-05
-4.30558963165739e-05
-5.61074599429767e-05
2.31780360628991e-05
-6.72212328748578e-05
-4.83954831696785e-05
-1.57301638077361e-05
-1.55140753304618e-05
-2.37960156451984e-05
5.58232219255154e-06
-3.59037546425901e-05
-1.84261414603665e-05
-2.77723866160562e-05
-1.28915206332476e-05
-5.03838845097118e-05
-2.34595238349788e-05
-2.26914035848561e-05
-4.03248842992007e-05
4.35438868623456e-06
-6.72574739459489e-05
-3.74914099140059e-06
-3.53032217355962e-05
-4.99856683988279e-05
-3.71003441642669e-05
-2.42642645831857e-05
-4.65824846356637e-05
-5.03818020777083e-05
-3.76507338237849e-05
-2.20859570848292e-05
-2.08226493491612e-05
-2.95870028681038e-05
-4.53081504062062e-05
-2.8938206473076e-05
-1.8418470905054e-05
-7.49736228466993e-05
-6.41499360948324e-05
-1.50164030049505e-05
-3.01602880672658e-05
-4.41337380348135e-05
-6.34640411935058e-05
-1.68187558517371e-05
-1.60663795655639e-05
-4.17077940582042e-05
-1.23717496612522e-06
-2.76835411282982e-05
-4.75764522575763e-05
-3.31760930776985e-05
-3.22928722273928e-05
-3.76501030126072e-05
1.36537355555188e-06
-1.1081051234839e-06
-5.68337989802513e-07
-2.75920317478356e-05
-7.1016680584622e-05
-6.8518491522133e-06
-9.06605280994602e-06
-3.53455162573658e-05
-1.19256422971338e-05
-1.7337768367584e-05
-1.55308493982186e-05
-1.15745086336178e-05
-2.04479495706798e-05
6.21246981938624e-08
-2.94261622253132e-05
-1.37718480084505e-05
-1.48242838744584e-05
-1.31090410096745e-05
-1.14345526595728e-05
-1.72769349417969e-05
-1.73942728789092e-05
-4.21882894845099e-05
-5.23200637871301e-06
-5.88788834410451e-05
-1.65741061986446e-05
-2.81877087216189e-05
-6.75503109379527e-05
-2.59014009114379e-05
-1.38752822003394e-05
-9.82176535764306e-06
-1.83479491302403e-05
-3.10655787554757e-05
-3.29948774399467e-05
-5.56695269051334e-05
9.89656601853313e-06
-5.73808360414182e-05
-3.91419890232317e-05
-7.32984675494266e-06
-4.09158786750898e-05
-1.92464095207135e-05
-4.263129904996e-05
-1.70836124793001e-05
-2.48071570912676e-05
-6.24670261586877e-05
-7.44447765084042e-06
-6.16336275286492e-05
-6.21847086428253e-05
-4.73727769707703e-06
-2.95523281848351e-05
-2.46974204072842e-05
-2.99947027411938e-05
-1.49639731459051e-05
-1.67814765410512e-05
-3.97145085641624e-05
-2.6330533406769e-05
-2.4803767758123e-05
-5.37227644843689e-05
-4.62066639660781e-05
-2.28861607799979e-05
-3.5504028190167e-05
-4.6926610651626e-05
-4.49635030917088e-05
-2.58738816999481e-05
-1.83778242361739e-05
-4.67179873377869e-06
-2.3770433251853e-05
-2.36156392284469e-05
-1.22569303061432e-05
-2.06964880818109e-05
-8.2241616296068e-06
-3.26680391296869e-05
-2.14301907729873e-05
-4.34301767112216e-05
-3.6716636241688e-05
-3.59906747911686e-05
-4.79212917548902e-05
-3.63689134922101e-05
-1.90071537026841e-05
-8.9505403578014e-06
-2.72481972840849e-05
-4.36235414170428e-05
-6.88232410836759e-05
-3.93600069583271e-05
-2.40290008737609e-05
-1.34667990667543e-05
-3.29385191710588e-05
-4.95700635342742e-05
-2.22143014124087e-05
-3.51925569781118e-05
-5.53840262318439e-05
-4.93961715075524e-05
-2.06287491753642e-05
-2.6632231559262e-05
1.12610859170838e-05
-2.81128168083969e-05
-6.59621268642189e-06
-1.48207017044031e-05
-1.71692984835413e-05
-3.02890825048706e-05
-1.13060797353032e-05
-6.01408362395036e-05
-1.51186137976019e-05
-1.56693275395452e-05
-2.05880513166423e-05
-5.00112503580276e-05
-1.02315753353312e-05
-1.70065555207523e-05
-1.24109247310775e-05
-3.33009738096743e-05
-2.95715554420448e-05
-3.17096568527249e-05
-2.42974371795639e-05
-7.49520751972362e-06
-2.57932968962876e-05
-5.56426600280319e-05
-2.39855897882393e-05
-1.81612937648609e-05
-3.60264251127311e-05
-7.39746168755035e-06
-6.32724205396185e-05
-1.44926271327689e-06
-4.23659412213002e-05
-1.56645849807335e-05
-4.43407192525891e-05
-3.20974219457075e-05
-3.4897596646518e-05
-3.7840941360498e-05
-4.02604505992006e-05
-2.58249970103909e-05
-2.61003317591337e-05
-4.68095353734146e-05
1.47497421813916e-05
-2.26467562216684e-05
-3.63260487333082e-05
-2.54513357350538e-05
-3.18670118487463e-05
-3.77041632014174e-05
-2.33169685869898e-05
-3.02640074987445e-05
-3.07225512866596e-05
-3.21664965647526e-05
-3.41971680015084e-05
-4.40848796757357e-05
-4.5603967211296e-05
-1.63249229679939e-06
-2.36954645280712e-05
-3.23246897289067e-05
-1.78736735835433e-05
-3.6535479652016e-05
-1.18943522033671e-05
-2.21594379644455e-05
-2.89042145063431e-05
-2.31200200756645e-05
-3.56656400916136e-05
-4.32766539097072e-06
-2.73507929336063e-05
-3.2726184842524e-05
-3.68936369195422e-05
-5.17625803928884e-05
-1.34722332146758e-05
-4.42162492941864e-05
-3.97340090517815e-05
4.98402810125757e-06
-4.59318201506978e-06
-2.72835908134801e-05
-1.54444845847813e-05
-2.29903848964596e-05
-4.59660458045099e-05
-4.22961003935922e-05
-3.60301653476789e-05
-3.31358474072968e-05
-3.67922219959408e-05
-2.87486651119191e-05
-3.50248293430473e-05
-4.36034793471374e-05
-2.8418048289194e-05
-7.23723966620754e-06
-2.94001972305854e-05
-3.61505827688933e-05
-1.332389673253e-05
-2.22048359933782e-05
-6.03831800400815e-05
-1.26150122225975e-05
-3.11200167231516e-05
-1.68394993797479e-05
-2.82224979838304e-05
-2.18241097688499e-05
-4.79646398644547e-05
-2.84096979253479e-05
-3.45554008169948e-05
-2.89994957306185e-05
-3.5686073304363e-05
-3.96390624891713e-05
-2.85833060672454e-05
-4.14020836472264e-05
-3.15688882427091e-05
-4.42228731315087e-05
-4.13984011399813e-05
-5.95217115138605e-05
-2.19440957204338e-05
-2.41530903661521e-05
-1.39271923889951e-05
-2.86437381879916e-05
-3.11663762682909e-05
-3.64258970684043e-06
-6.26675587430292e-05
-2.45771936275697e-05
-3.34968909577912e-05
-4.63289811020984e-05
-5.06787743004103e-05
7.69980959948654e-06
-1.29586734399583e-05
-3.32826997670098e-05
-4.88599064320431e-05
-6.7102512902536e-05
-3.31096743705107e-05
-3.58542510636593e-05
-1.13997003992535e-05
-1.24764052098711e-05
-4.78956054401991e-05
-3.59953362056951e-05
-1.45019431000209e-05
-2.18890444082571e-05
-2.77372925284367e-05
-1.73135083102035e-05
-4.34898635776031e-05
-4.79980246892096e-05
-4.4222126642938e-05
-1.83428221698804e-05
-3.11542863770834e-05
-3.50251396002276e-05
-3.92700770315296e-05
-3.46427301349042e-05
-1.92989378079342e-05
-3.35245483467448e-05
-1.96345634398758e-05
-1.19096488673301e-05
-1.0069150239592e-05
-1.34009384588419e-05
-3.69561135082897e-05
-3.67162169772252e-05
-1.46832999513636e-05
-4.05073352873576e-05
-4.026169024999e-05
-3.67586541102845e-05
-2.50831279531859e-05
-1.96659547050494e-05
-3.35855970915394e-05
-4.52032530567704e-05
-2.78734555581055e-05
-2.03491968723685e-05
-3.06072034312734e-05
-2.48811696699973e-05
-1.56721281088039e-05
5.84033771675825e-06
-3.51900898086572e-05
-4.19167640568307e-05
-7.21252086565032e-05
-3.5378978026356e-05
-3.73779313528903e-06
-6.31539474173821e-05
-3.4526219044084e-05
-2.78451168668757e-05
-1.11227624516783e-05
-1.36786159221614e-05
-3.35833128041068e-05
-1.85169865678704e-05
7.33090610338551e-06
-3.69891476002221e-05
-5.09755694655146e-05
-1.92972274740441e-05
-1.94304068309543e-05
5.87188356843739e-06
-6.90300257994899e-06
-5.46200453909781e-06
-3.49404965711588e-05
-4.05064196398517e-05
7.1571545921823e-06
-5.6782425242538e-05
-4.6684029926277e-05
1.63765190985907e-05
-3.49165062342869e-05
-1.55901004496507e-05
-2.42716418275943e-05
-3.93266243853392e-05
-4.73384924977804e-05
-3.35567829785622e-05
-2.82771013144583e-06
-2.53999834333279e-05
-2.89313930921673e-05
-2.5344106048649e-05
-4.60045369500012e-05
-4.00014902236011e-05
-3.17430774106124e-05
-3.5753706373492e-05
-4.79380465802996e-05
-3.10862165546505e-05
-2.28193738413736e-05
7.3289186705683e-07
-1.51696695941578e-05
-5.77912108983607e-05
-2.84841944372142e-05
-3.2334718780832e-05
-1.48823196314253e-05
-3.07928001749427e-05
-3.27035450807829e-05
-3.33074532082899e-05
-3.18970947260618e-05
-2.56493941183756e-05
-7.03410425644006e-05
-3.12451186453956e-05
-5.04639993417547e-05
-2.14611192468215e-05
-1.99449676802303e-05
-7.67824911225748e-06
-1.44203952580481e-05
-3.4214616773201e-05
-2.93218370870127e-05
-2.78295572536717e-05
-3.392130651965e-05
1.00126651436607e-06
-3.14569877653341e-05
-4.8104956039946e-05
-2.48857862891259e-05
-4.28567792839197e-05
-2.20462665897043e-05
-4.33933888206001e-05
-3.01739516725662e-05
-5.75565096767759e-05
-5.27749559011188e-05
-3.42879164318029e-06
-1.46277615152469e-05
-5.44913118532582e-05
-2.13568575806821e-05
-2.23306385448828e-05
-4.32647867817609e-05
-2.84550532111999e-05
-2.49527207932529e-06
-3.62691030667472e-05
-3.5780167993887e-05
-3.97787223607319e-05
-2.13772605901347e-05
5.73884928973887e-06
-1.95784679657669e-05
-9.53794389283812e-06
-5.65777556390626e-05
-3.93043711899448e-05
-8.78850703434968e-06
-6.61990001358193e-05
-3.79789716413955e-05
-1.05863579672508e-05
-3.88943562559428e-05
-5.232163043804e-05
-3.88266973844807e-05
-3.83419409593028e-05
-4.05588098837823e-05
-3.26642809658348e-05
1.10237896077314e-05
-3.51182436179638e-05
-5.77240615112358e-05
-2.557095306906e-05
-4.52234913546055e-05
-4.59463724124811e-05
-4.12016113009699e-05
-2.10309592042552e-05
-2.48404099795256e-05
-3.33552998432981e-05
3.4893993844955e-07
-3.89857074339125e-05
-3.61588139828356e-05
-5.65843816683104e-05
-5.11126925388618e-05
-5.33566899989525e-05
-1.99748260763962e-05
-5.37365849794656e-06
-4.25109969656982e-05
-1.91392138254694e-05
-2.6779490101011e-05
-4.30495502380379e-05
-2.3131142851053e-05
-1.50712014404348e-05
-1.26803555515392e-05
-1.67918483904896e-05
-2.47854782152065e-05
-3.10943409203962e-05
-7.00630654161847e-06
-2.94507419950646e-05
-2.9862097653904e-06
-1.95086401498794e-05
-3.52457767735708e-05
-6.75865084774507e-05
-4.15530003478315e-05
1.87916620019986e-05
-2.30942286865745e-05
-3.69610021814905e-05
-5.47600676777767e-05
-6.53732841789756e-05
-1.52629519770949e-05
-3.76075026202162e-05
-1.80586816074067e-05
-9.23794175542491e-06
-4.51351150783167e-05
-4.21984501883723e-05
-3.8929062891072e-05
-4.64035430836137e-05
-6.32647487229485e-06
-3.977768709458e-05
-8.34082639234525e-06
-3.08008581906298e-05
-4.43356892561303e-05
-1.24488168159501e-06
-1.76161033851682e-05
-6.32393900871475e-05
-3.73365536324341e-05
-2.1885943478452e-05
-6.01062484746232e-06
-3.20708960382403e-05
-1.04817688033432e-05
-8.66909153649676e-06
-4.39337937585747e-05
-1.51650376315702e-05
-1.03310921651308e-05
-6.08000531985699e-05
-2.88929771963111e-05
-4.73912346570688e-05
-3.23598294597618e-05
-3.2649219263485e-05
-4.02270844565324e-05
-3.94387888746922e-05
-4.08895010637799e-05
-3.86578234644831e-05
-4.84180071076625e-05
-6.32698939139229e-06
-5.935469736361e-05
-2.76961376970749e-05
-4.08134421580674e-05
-4.29804234873627e-05
-1.21759235179765e-05
-8.79468278299444e-06
-5.3875591073701e-05
-1.94626249274383e-05
1.22079330374477e-06
-4.76721482242301e-05
-2.15826925956372e-05
-2.61035769665755e-05
-3.02695358973972e-05
-1.66720917617781e-05
-1.42147150830542e-05
-4.3394611750264e-06
-3.81607877901315e-05
-1.58276247234048e-05
-6.28573633413706e-06
-3.34524998235034e-05
-5.02135798313332e-05
-1.88047033956807e-05
-4.77240759462127e-05
-3.47447658524259e-05
-4.6169404745042e-05
-2.99269271229124e-05
-4.66785246860983e-05
-3.496537334614e-05
-3.64425769343785e-05
-7.50787999647863e-05
-2.51119706937396e-05
-1.99966351180062e-05
-1.49464785871345e-05
-3.04839468180228e-05
-3.33368669746215e-05
-2.61272404632878e-05
-2.17175804334347e-05
-3.55300185766167e-05
-4.07720613672741e-05
-2.40164350829415e-05
-1.69070658062017e-05
-2.6597729844202e-05
-4.67923612077812e-06
-2.39151536483011e-05
-4.30341978765598e-05
-4.16334818715505e-05
2.1543266430593e-06
-4.57778225227375e-05
-1.63900649760131e-05
-7.92864232016733e-07
-1.88922270172653e-05
-5.34911616586464e-05
-2.62090313955788e-05
-5.63477007992011e-05
-5.83239368648372e-05
1.7229130646927e-07
-2.08682471549586e-05
-3.0828389978564e-05
-1.87488367955677e-05
-2.69981176369438e-05
-2.56455169657123e-05
-2.55900588739834e-05
-3.24207400922025e-05
-3.27536735095831e-05
-6.34246432925888e-05
-4.0360101451652e-05
-1.51933318904044e-05
-1.76312695689624e-05
-3.03202570941622e-05
-4.83214815917171e-05
-2.13892102576513e-05
-2.84625887127547e-05
-2.60684538461171e-05
-2.67834423362625e-05
-1.73819281288458e-05
1.03029950813715e-05
-9.3379421825914e-06
-5.3228846218052e-05
-2.46920319446621e-05
-3.59323932274738e-05
-4.10355382149905e-05
-9.12177659841855e-05
-3.20054304506372e-05
-3.33718666955699e-05
-1.72556722412397e-05
-4.44345395606297e-05
-1.789344591635e-05
-6.57265582317588e-05
-2.09828053463704e-05
-7.53990771895024e-05
-3.96922612036015e-05
-3.32796229580648e-05
-1.75691098498413e-05
-3.01722207712612e-05
-7.62284337070676e-06
-2.03479132222101e-05
-2.18492539227737e-05
-2.30089685517695e-05
-3.06390371122056e-05
-1.51767379175525e-05
-3.40999623350287e-05
-7.56436700137488e-05
-4.20566254740385e-05
-1.03095389065117e-06
-4.90510368356962e-05
-3.27823156927704e-05
-1.76433057071339e-05
-4.40491047502398e-05
-1.86140749208445e-05
-6.88493977382577e-05
-2.25158058269211e-05
-1.77227766470627e-05
-2.18088349014163e-05
-1.22119968337556e-05
-3.03132874573588e-05
-6.75941393927826e-05
-3.52294125554653e-05
-2.08092214258531e-05
-2.67064798414446e-07
-4.02908877283825e-05
-2.91106606069587e-05
-2.13439785272286e-05
-3.08244561146662e-05
-2.74002894981369e-05
-1.94057643018927e-05
-2.4917369529276e-05
-1.70449552260637e-05
-2.98661972214709e-05
-5.28196164747164e-05
3.57149978520428e-06
-3.07509765456726e-05
-4.53342538036824e-05
-2.61557213707933e-06
-3.47284478127481e-05
-5.58516159108366e-05
-3.53632382502579e-05
-3.14002382378027e-05
-2.70144349797641e-05
-2.94220900467123e-05
-5.81984256908066e-05
-4.53175758900381e-05
-2.260820277755e-07
-2.69711552039442e-05
-2.30377095868506e-05
-4.45874476386958e-05
-2.87096449882772e-05
-2.17150806704648e-05
-4.46495760531213e-05
-2.97783666509857e-05
-1.03302153103157e-05
-5.72098264753919e-05
-2.85074656116445e-05
-1.68626580542395e-05
-4.69479731751058e-05
-4.19061196377299e-05
-2.65711100609905e-05
-3.1031483481506e-05
-2.21055325490983e-05
-2.73785409202154e-05
-1.08465049264059e-05
-4.48039718495529e-05
-7.79582061574319e-05
-4.88111187567241e-05
-1.28458628337846e-05
-4.65988149473136e-05
-3.33676554879464e-05
-2.24228873415465e-05
-3.79744409207815e-05
-4.2416357059773e-05
-5.09501616548954e-05
-5.13332973625259e-05
-3.85461533001271e-05
-5.15663150125494e-05
-5.73985204625814e-05
-2.0686453486796e-06
-1.82322874142102e-05
-1.79452601424785e-05
-3.6673867200759e-05
-4.01186188353052e-05
-2.42478585642319e-05
-1.24917797437858e-05
5.13636360177478e-06
-1.69114649350216e-05
-1.78553559375511e-05
-2.99668269358715e-06
-2.4149867570488e-05
-4.10228672765418e-05
-1.47283669466209e-05
-4.27110201422796e-05
-2.52944106588769e-05
-8.80959629859659e-06
-1.85380058182894e-05
-2.13872820870925e-05
-1.96883255971429e-05
-2.43532477718685e-05
-6.83156621742209e-05
-6.40346042862624e-05
-1.10594266492699e-05
-1.81453637421719e-05
-1.85526318768245e-05
-3.20637589911152e-05
-2.0724318938017e-05
-4.16075726808437e-05
-3.52480232837746e-05
-2.01716844691395e-05
-4.38688873993468e-05
-2.58576530667003e-05
-4.07815642096515e-05
-4.13986858599879e-05
2.84363381644002e-06
-3.87651432656022e-05
-4.82780790624392e-06
-4.1978026837571e-05
-2.06247523671282e-05
9.77084701370503e-06
-3.49352329588138e-05
-3.04153439492471e-05
3.07959573243916e-05
-3.86601420415743e-05
-3.81831106735905e-05
-7.24273676657849e-06
-4.33840180068219e-05
4.53013904512461e-06
1.03537123441731e-05
-5.11641676874022e-05
-2.58717307799823e-05
-3.15115130755501e-05
-4.27717825890513e-05
-5.31686595035374e-05
-4.90772000329896e-05
-3.17221119682185e-05
-2.8061936888833e-05
-4.19028692238867e-05
-1.413193409772e-05
-4.8798124048174e-05
-2.76728937147251e-05
-1.47745546103826e-05
-6.38534799152058e-05
-5.0253189754887e-05
-2.40734343946232e-05
-9.85522417495682e-06
-4.13458860742914e-05
-3.81459849936168e-05
-4.68542272071413e-05
-5.00232337942401e-05
-2.23116194027859e-05
-1.13190950962261e-05
-1.58259638732389e-05
-4.48493224141309e-05
-1.96637961844691e-05
-3.10154359546758e-05
-2.24696177679921e-05
-4.92698013425989e-05
-7.45859792415904e-06
-3.21490705918526e-05
-2.42455937518976e-05
-5.36561630632545e-05
-2.55395434071862e-05
-9.54250756873091e-06
-6.42097335863516e-05
-6.30251352142683e-06
-4.44826703445155e-05
-5.20065702124736e-05
-5.59532361162031e-05
-2.75264820884064e-05
-4.21136584991249e-05
-3.02081622568831e-05
-5.57722899329837e-06
-2.90510459494597e-05
-3.15718774389422e-05
-4.59457367263323e-05
-4.78839300570541e-06
-2.0869495156536e-06
-4.2468137672275e-05
-2.63397208651103e-05
-2.5353302927195e-05
-5.0226354395212e-05
-4.91249288588817e-05
-1.10976654430828e-05
-2.60904648775132e-05
9.65000287365724e-06
-4.00352735080322e-05
-3.63067002980505e-05
-5.69178656401391e-05
-2.28245387878816e-05
-2.24768594275514e-05
-3.26657775547903e-05
-1.23169685434441e-05
-4.20809898085104e-05
-4.95350599041205e-05
2.06526771852836e-06
-5.11753609782605e-05
-3.7547658145432e-05
-2.85390180697432e-05
-7.13554166746432e-05
-5.52780915711285e-05
-1.84632257525002e-05
-7.37424677423638e-05
-3.23231816680464e-05
-1.0560305423983e-05
-1.93862342097292e-05
-1.88278828925002e-05
-1.16997814966281e-05
-9.30791031134423e-06
-5.22316227291989e-05
-9.8060040397161e-06
-1.55467249467174e-05
-2.58497879687687e-05
-1.77685465931475e-05
-2.55789385275361e-05
-4.67322906402186e-05
-3.48846304063248e-05
-3.77519292378292e-05
-3.52474377304028e-05
-1.64247666378331e-05
-2.70690598358328e-05
-1.04460987345468e-05
-1.08465872077361e-05
-4.40346381414864e-05
-7.02022190377972e-06
-3.7008751758443e-05
-5.99672084619321e-05
-3.3013420572877e-05
-3.82615728425458e-05
-8.2055948917645e-06
-3.27913396863432e-05
-4.74564703294994e-05
1.03226053982025e-05
-5.29295521609317e-05
-7.29981506732418e-05
-3.83117940466778e-05
-1.10866620181967e-05
-1.37367878055154e-05
-3.83816153593133e-05
-2.49506732232137e-05
-1.15893441208186e-05
-3.7709728942346e-05
-4.04283990271513e-05
-6.56207533857604e-05
-6.58317515561269e-06
-5.26719651140583e-05
-4.62505721990449e-05
-2.66464915426588e-05
-8.56792032117992e-06
-3.19130229254726e-05
-2.38333961755819e-05
-5.08778413822023e-05
-1.67222200949936e-05
-6.40882445941697e-05
-3.28053244620881e-06
-2.02822368870322e-05
-4.40797620435554e-05
-2.71277593674364e-05
-1.91880203911437e-05
-4.51625537328245e-05
-1.75617954575371e-05
2.95399007154559e-06
-6.19866351000351e-05
-6.321028419611e-06
-1.86223597358611e-05
-3.33841790941396e-05
-2.32401927856089e-05
-7.22527082503434e-05
-1.89042954796394e-05
-2.03268110056947e-05
-1.35202750875271e-05
-2.06025670764511e-05
-4.67389012192712e-05
-6.18639818851112e-05
-3.3386639319821e-05
9.16465038152688e-06
-4.90679524315578e-05
-5.41846677326377e-05
-1.21798546202547e-05
-4.50056915205496e-05
-1.69722763582827e-05
-3.83122941824134e-05
-3.76223189953896e-05
-2.3824109027015e-05
-1.96501324777748e-05
-4.31895817326487e-05
-4.47732771425109e-06
-2.40524924605183e-05
-2.21099429507548e-05
-1.8653252861024e-05
-3.33384997897058e-05
-3.2236207777189e-05
-3.49027361204309e-05
-2.65474929589745e-05
-2.91396071252717e-05
-1.01455293245819e-05
-3.78231424294392e-05
-1.0855858925215e-05
-2.40181473516119e-05
-2.71415705150361e-05
-2.53787816709968e-05
-1.41976431771556e-05
-2.70952779210926e-05
-3.02939183612286e-05
-5.24287696984293e-05
-2.95307308990426e-05
-2.79546077110294e-05
-3.06541900527956e-05
-1.31842292686183e-06
-1.31608467293054e-05
-4.8214780162699e-05
-8.33726144404791e-06
-5.73907625063626e-06
-2.76062409758491e-05
-1.18032835625836e-05
-4.19682130529944e-05
-4.7861279604104e-06
-2.69012944544831e-05
-1.75648986203451e-05
1.08569729354115e-06
-2.5617660447224e-05
-2.45655374035493e-07
-6.18698655278204e-05
-6.11791270611283e-05
-3.79101816163026e-05
-1.52225515502307e-05
-2.720967139987e-05
-8.27324588569332e-06
-4.7186620179233e-06
-6.56840249927499e-06
-5.76184063832905e-05
-7.42774177933269e-06
-5.50894329360257e-05
-2.81223799048781e-05
-4.94006456118228e-05
-5.33924722041895e-05
-3.51804895873579e-05
-2.33121231767729e-05
-4.74008792850329e-05
-2.60919978389023e-05
-1.26673850048727e-05
-5.39734041236785e-05
-1.98456970293875e-05
-3.89079880536076e-05
-3.09721713756359e-05
-4.05554420856283e-06
-4.45621776815089e-06
-4.60118071239251e-05
-2.31151465191136e-05
-4.14511703802712e-05
-5.0710303770494e-05
-9.99393215397741e-06
-3.11567360005136e-05
-2.48105766094156e-05
-3.33289504670471e-05
-7.29304927662953e-08
-1.53151816673079e-05
-2.93762286841311e-05
-1.94346733307422e-05
-4.33267264137739e-05
-5.37850346724067e-05
-2.78872275452972e-05
-1.79464636243281e-05
-3.11535474023239e-05
-5.36670327461969e-05
-2.66939886001678e-06
-4.07560208566668e-05
-3.76107393501713e-05
-5.98945778478181e-05
-2.71223414068616e-05
-2.53264231566016e-05
-1.62304248063344e-05
-3.73658118125629e-05
-3.83483710898596e-05
-3.29364167475676e-05
-3.64424032456629e-05
-2.7707070518095e-05
-4.42501772069613e-05
-2.93636485999802e-05
-2.90625593721771e-05
-1.99365950952559e-05
-1.40270130781756e-05
-4.14033782302827e-05
-2.25669281643839e-05
-5.3371878901706e-05
-3.16014459624968e-05
-5.98086476305515e-05
-4.53016428466878e-05
-1.59374035571175e-05
-2.15619930068587e-05
-1.84963023572113e-05
-3.47842351330696e-05
-5.12214823392456e-05
-9.41437920898911e-06
-3.3503516389312e-05
-1.34905279574803e-05
-3.09343407003616e-05
-3.20100172470622e-05
-2.77162209690622e-05
-2.03521807057154e-05
-3.91050369381412e-05
-2.95106804683995e-05
-4.99837352123056e-06
-1.61871863698213e-05
-4.02075991031259e-05
-2.62549720436435e-05
-5.4175806896308e-05
-5.49366739278059e-05
-5.98990077477741e-05
-4.42330984417669e-05
-1.0835727167041e-05
-3.04613402296868e-05
-3.08044043849642e-05
-5.06005878894113e-05
-4.22601814084221e-05
-2.24509103995173e-05
-3.35487305813982e-05
-3.12066225524836e-05
1.6747621442357e-05
-4.89265119210492e-05
-2.369563848627e-05
-5.55424128430794e-06
-6.02338121138573e-05
-4.00236469140539e-05
-4.80488109596196e-05
-6.27858265819534e-05
-1.72337063146296e-05
-2.80266977600826e-05
-3.65732219857731e-06
-2.3621072837578e-05
-3.3929153812899e-05
-2.94235222917611e-05
-1.12502833312659e-05
-2.91492952362889e-05
-5.30492288857442e-05
-4.25173332473138e-05
-1.53831862315892e-05
-3.70462500758255e-05
-4.19291458966691e-05
-2.12225386333656e-05
-1.437273039814e-05
-5.04797335615102e-06
-3.05188931488933e-05
-1.53809353864885e-05
-2.29186926119157e-06
-3.07909294836374e-05
-5.91900257460457e-05
-2.37163375658304e-05
-1.83301862755366e-05
-7.37277645725912e-05
-2.49663448109778e-05
-5.05069618115225e-05
-3.78298188308061e-05
-6.17056116105158e-05
-3.78468081293685e-05
-5.71352068925593e-06
-2.04982078865053e-05
-4.02281025370546e-05
-1.99253312690266e-05
-3.64986588308446e-05
-3.27300577925747e-05
-3.33023072548867e-05
-1.41437957066058e-05
-1.79427384320626e-05
-4.06435704306101e-05
-4.01817799159289e-05
-2.91923888350071e-05
-3.89616688046629e-05
-3.81371683432937e-05
-3.43664286649383e-05
-2.72970785428031e-05
-2.40682157939279e-05
-2.22754750836171e-05
-3.21384411479611e-05
-6.64136769459758e-06
-3.14046597730151e-06
-4.66740511095948e-05
-6.42483531791756e-05
-2.96926475216779e-06
-4.68731924078969e-05
-1.57735903197717e-05
-4.01451002732876e-05
-6.29886590134988e-05
-1.00326070577363e-05
-4.33274424671176e-05
-1.88916117694578e-05
-2.63114861330625e-05
-4.92993099648792e-05
-4.39908846114244e-05
-3.02590252371035e-05
-2.90004606216118e-05
-4.50436935085525e-05
-9.84942179464594e-06
-9.1398525858927e-06
-4.5263063946064e-05
-3.77400114948414e-05
-2.31206467849772e-05
-4.1097116256801e-05
-2.32168351410977e-05
-1.90351688605955e-05
-4.14473347168528e-05
-2.54446750649565e-05
-5.58309717559299e-05
-3.42608867817535e-05
-5.30955367936056e-05
-1.99895471829074e-05
-3.62800624695303e-05
-3.13062127301196e-05
-5.35711990756348e-05
-1.22523134722801e-05
-1.7424365138757e-05
7.73769903371564e-06
-4.30474002968124e-05
-6.95695421284209e-05
-3.35346611198405e-05
-1.23015154067266e-05
-4.92311259317969e-05
6.32407545461616e-06
-5.9681063049644e-05
-3.23536408634698e-05
-2.48784739365318e-05
1.28175571518988e-05
-1.56160480619983e-05
-2.76833535138544e-05
7.16160360737777e-06
-2.643883699643e-05
-1.41217046115649e-05
-4.16524505651892e-05
-7.37439809081151e-05
-4.53593842896126e-05
-3.32282590306083e-05
-4.25079922131429e-05
-4.35621927165708e-05
-5.86227469938972e-05
-2.75841006713689e-05
-1.62363810031389e-05
-2.95311148036849e-05
-1.10209541028567e-05
-2.40745977312122e-05
-4.84735389309916e-05
-2.1733235445779e-05
-8.86878723663073e-07
-3.52150733592253e-05
-4.75603118375412e-05
-2.64099737248265e-05
-4.22483431396822e-05
-2.1554357669352e-05
-5.13884023409155e-05
-4.42032411608899e-05
-4.60372535130089e-05
-4.20203239308302e-05
-3.83161665163735e-05
-3.39420047672982e-05
3.12011447730287e-06
-1.41313072180838e-06
-1.94191385678118e-05
7.34576802235141e-06
-5.43873660847835e-05
-4.05743322042028e-05
-2.15819810301378e-05
-4.55641815838122e-05
-5.15414286173202e-05
-4.26370948529412e-05
-2.4556816843658e-05
-2.64793222577364e-05
-4.04949024629657e-05
-2.62569212509061e-05
1.52270156475025e-07
-2.18532415763061e-05
-2.03998969641231e-06
-2.71673355745592e-05
-4.06876807155906e-05
-2.70201422200373e-05
3.4285805668757e-06
-2.61944957198587e-05
-3.81344915233669e-05
7.60007959383816e-06
-2.3526505267366e-05
-3.88542626568548e-05
-3.68714730575199e-05
-5.05043644649167e-05
-1.42337263769015e-05
-2.3908087900912e-05
-5.18461483335923e-06
-3.96048711172116e-05
-3.81367032069224e-05
-3.99223281645609e-05
-6.51393354838978e-05
-3.2939920924958e-05
-3.74722226377445e-05
-6.64981457516365e-05
-4.90686037325089e-05
-8.05389341852506e-06
-4.7985078775997e-05
-1.95572377059947e-05
-5.5037110492981e-05
-5.60807221590051e-05
-4.63485125651581e-06
-3.28629609472976e-05
-4.92876800046027e-05
-3.49743722541334e-05
-5.17038178596835e-05
-1.36595666676368e-05
-2.99925312138109e-05
-1.50976546901165e-05
-1.63653884662675e-05
-5.498010303362e-05
-4.14480163680935e-05
-1.172656552733e-05
-3.68607540868341e-05
-2.97174630069963e-05
-8.88467921294241e-06
-9.41925894236248e-06
-1.4146378705385e-05
-5.51085982892573e-05
-3.88634930181589e-05
-3.85863842640924e-05
-1.34711544654263e-05
6.78544399705177e-06
-2.99841102773236e-05
-3.33570296355295e-05
-5.0411638080469e-05
2.79074499029824e-08
-7.2125133742469e-06
-4.23214658116504e-05
-1.59137268973322e-05
-2.49599613231913e-05
-2.45187096801566e-05
-5.6209837544941e-05
-4.00708474237603e-05
-2.60481497217921e-05
-2.67272514922663e-05
-9.62292549713949e-06
-3.31043383132859e-05
-3.73165715960371e-05
-1.13054193922286e-05
-5.63296532391143e-05
-3.10196415321917e-05
-2.13925305611234e-05
-2.47239127390852e-06
-3.19359466038931e-05
-3.29213917141166e-05
-3.95586982202266e-05
-2.85069739734357e-05
-3.10573963257871e-05
-2.62737185712021e-05
-3.46681864841442e-05
-3.63581127765769e-05
-3.52330449192852e-05
-2.02835317512085e-05
-4.23417246795553e-05
-7.16018342925741e-05
-5.43931332882054e-05
-1.12776116213755e-05
-2.57465316764731e-05
-4.5989693182663e-05
-8.23343614260019e-06
-2.94429354809315e-05
-4.78360533359433e-06
-2.25882808626655e-05
-5.11198357393845e-06
-5.0498969177372e-06
-4.03409116349196e-05
-2.76309621801263e-05
-1.11309006791685e-05
-3.25688310541403e-05
-2.93664650134559e-05
-2.83706011299662e-05
-3.61780009487788e-05
-1.35134435531571e-05
-4.72512784403132e-05
-1.97509243182862e-05
-2.32509666971857e-05
-4.56504433831578e-05
-2.96574377177312e-05
-9.80466608020182e-06
4.82732180581793e-06
-5.89565165270638e-05
-1.93330426570825e-05
-4.58447212063465e-05
-2.88228711374234e-05
-1.61034267864281e-05
-3.16226133587276e-05
-3.29354894607681e-05
-5.37155543369314e-05
-3.40110037464992e-05
-2.96427251524729e-05
-3.51087084412849e-05
-3.91212867658312e-06
-2.20122859444336e-05
-2.92629629998927e-05
-2.66346302486612e-05
-2.26201260714224e-05
-2.6973543773862e-05
-3.38371429818506e-05
-5.15902937939621e-05
-4.25188860128381e-05
-1.95140819960673e-05
-1.79172822058044e-05
-4.36953387990249e-05
-4.60385143466005e-05
-4.08909185450439e-05
-4.51828393650377e-05
-6.96958970530511e-05
-2.80673895406608e-05
-3.05931006731937e-05
-4.1299459864485e-05
-3.68292437248758e-05
-3.7960236706053e-05
-1.2596700967109e-05
-8.04615830207559e-06
-8.91857500759583e-06
-2.89195601393979e-05
-3.26774447930664e-05
-1.24474814414962e-05
-6.08337428659638e-05
-8.87353143070192e-06
-2.2662533515843e-05
-5.19366392370464e-05
-2.63507426653778e-05
-3.50471333712555e-05
-2.55178528466619e-05
-2.99655243056849e-05
-3.44771971866695e-05
-4.71780551361091e-05
-1.40536363258547e-05
-3.80072716185577e-05
1.55293938759552e-06
-3.50746296742219e-05
-2.78722437312464e-05
-2.94077341959854e-05
-1.556254425573e-05
-4.31144390779186e-05
-4.6053474374663e-05
-4.49658977568203e-05
-3.37568373280316e-05
-4.36469177897597e-05
-2.11438232989387e-05
-1.13230848032676e-05
-3.44878329972636e-05
-1.96728357985758e-05
-1.68012341064806e-05
-5.14854171989278e-05
-3.49955049241772e-05
-3.96616286972564e-05
-2.27748508099174e-05
-6.5034542059629e-06
-4.77245034100246e-05
-4.32972971454254e-05
4.47255436083092e-06
-2.54609287480157e-05
-9.59499230734594e-06
-4.419577066905e-05
-3.03264858920506e-05
-2.3963949105199e-05
-3.63870426688763e-05
-2.53913823411399e-05
-2.31196736036023e-05
-2.15666750604897e-05
-3.39883450195232e-06
-5.33622055164492e-05
-4.0326000087484e-05
-1.22866828997846e-05
-4.02652970539769e-05
-2.13188791300328e-05
-3.90894020993323e-05
3.66425096678423e-06
-1.62226423417848e-05
1.20629454780478e-05
-3.4784639109738e-05
-2.53968934879497e-05
-4.23031851650015e-05
4.56702211038848e-06
-5.82875135636444e-06
-3.03170767062613e-05
-1.3928409411309e-06
6.72927154046553e-06
-4.4412480561226e-05
-2.74224037529078e-05
-9.74716110168928e-06
-3.27112171953943e-05
-9.39148961570633e-06
-6.14319429505132e-06
-3.44801709138892e-05
-8.20517249062686e-06
-1.70866747493167e-05
-2.00057323087845e-05
-4.07756608113582e-05
-4.045137802928e-05
-2.41664920168501e-05
-1.12932894152785e-05
-3.72780093744696e-05
-2.30680846664163e-05
-2.06071324856111e-05
-3.85675794076353e-05
-2.66413871106376e-05
-3.71087668740293e-05
-1.2686362481432e-05
-4.704270992821e-05
-5.67057321657921e-05
-2.81128937476864e-05
-3.06020469371138e-05
-1.2251773167229e-05
-3.56150919432277e-05
-4.76574600267793e-05
-4.01582448573315e-05
-1.21581148043107e-05
-5.04987803054652e-05
-5.21235726416035e-05
1.08937806150357e-05
-4.95248964186708e-05
-1.7686171838065e-05
-1.43624142608423e-05
-2.41485358770492e-05
-2.39437627972483e-05
-4.21108552484196e-05
-3.72684457953821e-05
-5.80655909285558e-05
-3.55488036358488e-05
-1.97516940563553e-05
-4.80077074918485e-05
-1.45312249739821e-05
-2.37748516554017e-05
-8.63081334031139e-06
-1.09984660052747e-05
-1.03127238923696e-05
-2.43242169089589e-05
-3.59499803281219e-05
-7.11811109756694e-05
-3.87894427769807e-06
-3.16694138401716e-05
-4.04679164450035e-05
-1.77425339431238e-05
3.86823052190225e-06
-1.9425966947161e-05
-2.97428554247099e-05
-4.46414078634987e-05
-5.3437603603387e-05
-3.67882810004618e-05
-2.58839856939928e-05
-1.91625696374558e-05
-1.77899153716141e-05
-3.34782991491174e-05
-6.24473610799122e-06
9.60521827145289e-06
-3.81688467839709e-05
-8.34346181319479e-06
-2.69060992652916e-05
-1.91002366925028e-05
-2.3433834781929e-05
-4.13777549533481e-05
-9.31572484795146e-06
1.6582562470751e-05
-2.0031565678662e-05
-3.06365000256128e-05
9.11317320349744e-06
-3.2320913068297e-05
-1.26020781453802e-05
-6.57597674793944e-07
-2.22242896650827e-05
-4.97851130270576e-05
-3.76993239564595e-05
-1.54753500894017e-05
2.15375169415486e-05
-2.59171451961228e-05
-2.49616545119198e-05
-3.62276415521054e-05
-4.03109047895111e-05
-1.62835954509886e-05
-1.20755242577506e-05
-3.53664087646606e-05
-5.46552011766163e-05
-1.37291159644042e-05
-3.54942992050585e-05
-2.55287217934266e-05
-2.81734842136275e-05
-4.87251962483426e-05
-3.69248347035923e-05
-5.79673384945857e-05
-3.6762862942534e-05
-2.90119582638249e-05
-2.6538510784436e-05
-4.13398712314957e-05
-7.0028042613322e-05
-2.08038416406266e-06
-2.49143350190486e-05
-2.8765821766917e-05
-3.32294229402947e-05
-3.60679801334427e-05
-4.8116402408725e-05
-6.17692822219473e-05
-5.00315728565388e-05
-1.84679834032263e-05
-5.12890148493193e-05
-7.87997615235249e-05
-1.00328596799712e-05
-6.56020754039971e-06
-4.07711860477255e-05
-1.82955380756739e-05
-4.0057983076883e-05
-4.46509008106912e-05
-3.67186072581477e-05
-9.17524813798887e-06
-1.4492791544924e-05
-2.56875171405593e-05
-4.90722263185856e-05
-3.23837147337305e-05
-3.75486752375819e-05
-2.88223643273732e-05
-4.50141544024252e-05
-7.33229100778848e-06
-1.67938818061729e-05
-2.29659710369871e-06
4.38040499083846e-06
-5.94955058036714e-05
-7.86914984276532e-05
-2.10053877197769e-05
-4.55899159198295e-05
-4.78710102505631e-05
-8.9594599450225e-05
-4.17480323678197e-05
-2.65118271441745e-05
-5.17260669276459e-05
-1.31833293486353e-05
-4.54655533424865e-07
-3.8960335092108e-05
-3.55754785436509e-05
-5.66900926427266e-05
-1.58448233868772e-05
-2.50079820176881e-05
-2.61159631519404e-05
-2.5711654026973e-05
-4.63691924843501e-05
-3.07283057004468e-05
7.9075174684395e-06
-1.18630392706181e-05
-5.06659298525325e-05
-2.12684094421248e-05
-1.8765503657204e-05
-1.39956681061839e-05
-3.0411463305011e-05
-4.16858834984249e-05
-2.85537320694441e-06
-4.25552095308779e-05
-2.45231162360925e-05
-1.11086256254595e-05
-2.38080352162676e-05
-4.8686712144645e-05
-4.4707943879121e-05
-3.09712189253077e-05
-4.0692474001899e-05
-2.82401398775168e-05
-8.17988550820764e-07
-1.82723858068774e-05
-1.59627883326157e-05
-3.11950713182375e-05
-2.2180468203099e-05
-1.82267385054372e-05
-3.8283073852837e-05
-3.34807573071104e-05
-1.73583813075387e-05
5.13202143967161e-06
-3.29657273426701e-05
-3.99054340323164e-05
-2.35995653665028e-05
-2.21895369760155e-05
-6.61648761581538e-06
-4.70075317686182e-05
-2.72879029935637e-05
-3.04164103422161e-05
-2.15196499318131e-05
-2.77905488200145e-05
-3.93623837729042e-05
-2.84942671579246e-05
-1.98716503269736e-05
-1.10941299615061e-05
-3.01601759007222e-05
-1.71333705677945e-06
-1.63245297673859e-05
-1.8882350105477e-05
1.95237150485033e-06
-3.59359837144678e-05
-4.80457175426134e-05
-2.85912181562892e-05
-4.26883075591294e-05
-4.50693495745717e-05
-2.99679365667967e-05
-4.26884580556222e-05
-3.09180791988306e-05
-7.21661666003504e-06
-5.6532154954764e-05
-7.53715735783017e-06
-3.87038321811916e-05
-3.09195343585875e-05
-3.02434516914692e-05
-1.58371540826452e-05
-3.52122558976385e-05
-2.34082216376669e-05
-1.14603419079926e-05
-3.95857499480057e-05
-3.33123338472243e-05
-2.47057175943387e-05
-9.95806596997126e-06
-3.32233276784966e-05
-1.54585670913833e-05
-1.34356386884355e-05
-1.49235874357151e-05
-2.61396759459861e-05
-5.07803329660812e-05
-5.4228771736732e-05
-2.9907675815943e-05
-9.47814149357621e-06
-3.62699327348446e-05
-4.15305337833485e-05
-2.40313835451593e-05
-3.61205511364151e-05
-3.14647199409271e-05
-8.83059541643253e-06
-2.17109574991165e-05
-9.72556574070733e-06
-5.26719188031119e-06
-2.69488403495487e-05
-2.20054310778341e-05
-2.84314518892729e-05
-2.43741757152199e-05
-2.28079990761044e-05
-1.93678327287088e-05
-3.99136097090474e-05
-8.46493786128951e-05
-2.84284869828228e-05
-1.84216564889993e-05
-3.7964288325308e-05
-1.46825767384148e-05
-3.07450223696785e-06
-4.45006442776431e-05
-8.7444977217247e-06
-1.78725379967443e-05
-3.56767847778746e-06
-1.85896190556904e-05
-3.33798108139812e-05
-3.89160920656897e-05
-3.90592617306476e-05
-4.23806269104128e-05
-3.35085240973452e-05
-2.60951024187671e-05
-4.95058391634151e-05
-7.08851016717009e-05
-1.86816083129216e-05
-1.00824246617509e-05
-5.89610994493415e-05
-2.34372548132516e-05
-4.89366110848956e-05
-4.55581016340883e-05
-3.2784387547552e-05
-4.22068546893558e-05
-4.69868496592973e-06
-1.97064696349429e-05
-2.60977165944188e-05
-4.11070596171313e-05
-3.76104809556334e-05
-1.29597137485931e-05
-4.80601618982263e-05
-5.24091095915902e-05
-2.21471750036625e-05
-4.77786992476444e-05
-2.95480373719249e-05
-4.04437832973914e-05
-5.03437614212696e-05
-1.41176256169071e-05
-3.66426185281081e-05
-1.96995505118086e-05
-3.35236389343056e-05
-2.05840813405134e-05
-2.7774251718127e-05
-1.24629229001968e-06
-2.36335642641928e-05
-6.91190063741775e-06
-3.16303485104145e-05
-6.46165613255904e-05
-2.98869261597691e-05
-3.96522566476174e-05
-1.51662267715477e-05
-4.66862330834988e-06
-3.42538401466211e-05
-4.57715120897884e-05
-4.53390105385655e-05
-2.15618635860379e-05
-4.59374059782803e-06
-2.84040386317007e-05
-4.04692443100465e-05
-5.84472516477969e-05
-3.49313883343292e-05
-2.46913698392368e-05
1.41914274621301e-05
-5.25706848553607e-05
-4.43342354484018e-05
-3.08719534663824e-06
-6.80465941771573e-05
-2.7845710669407e-05
-1.0568631529417e-05
6.01862267797242e-06
-2.70501828241265e-05
-3.68863741380921e-05
-1.72369076077127e-06
-3.43271489983403e-05
-4.78123500187318e-05
-8.60326446709775e-06
-2.49354418003758e-05
-1.480600250194e-05
-3.39863634481183e-05
-2.44975281869482e-05
-3.36991198679455e-05
-1.5874953058021e-05
-1.63764247326963e-05
-4.46317421827612e-05
-2.32325038542833e-05
-1.45026923644425e-05
-4.2886745638843e-05
-3.9344246760167e-05
-1.13951357449658e-05
-3.01708678312422e-05
-6.48653754885987e-05
-4.80362196059098e-05
-2.41021186390799e-05
-1.74774328929946e-05
-4.00734421166489e-05
-1.81643564790232e-05
-3.42080875968412e-05
-1.80602423961154e-06
-5.79571673201715e-05
-7.22441045574453e-05
-1.94798660847943e-05
-3.94044863741018e-05
-5.18466641631687e-05
-6.08670930003946e-05
-4.35490491449633e-05
-2.16750813594067e-05
-4.77752080252006e-05
-2.84953776710575e-05
-3.17169713691361e-05
-6.26239986112276e-05
-5.45410449835344e-05
-3.53253042680387e-05
-4.13393085043124e-05
-1.47604065371382e-05
-1.34431652231041e-05
-4.64943492742884e-05
-6.12744210213563e-05
-6.74176381596864e-05
-2.47206812945985e-05
7.10660213064218e-06
-3.06111686305044e-05
-2.58325975752685e-05
-1.13447936284308e-05
-6.58955158557393e-05
-2.26911088543565e-05
-2.94835996261875e-05
-1.57110030606317e-05
-1.745344921935e-05
-2.34284182595145e-05
-2.36366543403566e-05
-2.29207030665726e-05
-2.84463811071602e-05
-1.89637396502842e-05
-1.71139453928571e-07
-3.89531580409049e-05
-4.16989353630144e-05
-4.1287637515157e-05
-3.05956632040394e-05
-6.09668243463607e-05
-1.96557255512796e-05
-5.15720871999592e-05
-1.88088829726457e-05
-3.1302314462283e-05
-4.01179986830601e-05
1.13252963436293e-05
-3.08687378529793e-05
-1.57538545963444e-05
-1.75732203858152e-05
-2.28456737966605e-05
-5.14672957501202e-05
-4.18339328073476e-05
-4.22199085917194e-05
-2.39186166271725e-05
-4.34005802152152e-05
-6.28946193204148e-05
-1.24683873246196e-05
-2.87531634118193e-06
-4.21218260122146e-05
-5.89208400426726e-05
-5.13038598214924e-05
9.17867945238268e-06
-3.42158473255658e-05
-5.01704635608255e-05
-4.17600097383986e-05
-3.79613049400963e-05
-2.7391203632404e-05
-2.92080949007211e-05
-4.72011257950965e-05
-2.98246497333858e-05
-4.34730820743616e-05
-2.36357003325968e-05
-3.28338951519228e-05
-3.80368041974218e-05
-8.04125393611494e-06
-6.91733542449451e-06
-3.47214365981945e-05
-2.90229341589764e-05
-2.94880826552456e-05
1.75778976360714e-05
-5.12250127578317e-05
-2.6510989561295e-05
-3.71604310818867e-05
-3.4585301574217e-05
-3.24473701073851e-05
-4.69499972758143e-05
-1.72534831335038e-05
-5.1869553245315e-05
-9.99805732056385e-06
-2.67346631603329e-05
-3.76682522489344e-05
-1.7445706939005e-05
-3.2014536373919e-05
-4.32768447474132e-05
-1.8353779142972e-05
-4.72647690950363e-05
-2.51686119460084e-05
-5.0728972063011e-06
-1.46009343440356e-05
1.03144888394121e-05
-3.45333220990104e-05
-4.07212325440448e-05
-3.90573174400918e-05
-4.28278595484158e-05
-5.32959835735565e-05
-1.57934420387213e-05
-8.70928662625717e-06
-4.75417417990194e-06
-3.79796872083884e-05
-1.50224538078072e-05
-5.05630138252782e-05
-5.19975136453606e-05
-2.79301708206133e-05
-4.07562268948266e-05
-3.29469512333298e-05
-4.19901730279367e-05
-2.33937344614477e-05
-4.92097502925342e-05
-4.4827190724386e-05
-3.0640952763626e-05
-1.303868553622e-05
-4.15904889038148e-05
-3.65674879842946e-05
-2.98368516968944e-05
-1.95558707605832e-05
-4.07711218889174e-05
-2.50159374688586e-05
-1.19791968521455e-05
-1.69330641308354e-05
-4.18297131289973e-05
-3.52311611575884e-05
-5.73140291921533e-05
-1.62331210317655e-05
-1.7796507402539e-05
-2.07927913628635e-05
-2.13194152484035e-05
-2.42408543960867e-05
-3.30895409912112e-05
-5.66263672365791e-06
-1.79177880605244e-05
-1.64964515253201e-05
-3.55931103690541e-05
-3.45240035174818e-05
-3.41640227833272e-05
-5.60328540119011e-06
-2.23562594591509e-05
-1.83828498824885e-05
-3.91262332908678e-05
-3.62378092624748e-05
-4.53016139984334e-05
1.73213993561671e-05
-2.50049088817323e-05
-5.3243508188703e-05
-3.11489407737786e-05
-7.19998459442796e-05
-2.93177792436155e-05
-3.0976751136605e-05
-4.34423603294065e-05
-4.75742523055112e-05
-3.78095380709402e-05
-2.96638979636585e-05
-3.99746614465002e-05
-4.57565875030182e-05
-4.27509530630239e-05
-2.98761331684399e-05
-6.31113550290692e-05
-3.41640609736464e-05
-5.27500755377334e-05
-3.86654147810138e-05
-2.09292193665703e-05
-7.41274068875811e-05
-3.20636780502163e-05
-1.68443870736144e-05
-1.16774062277783e-05
-4.96390779039107e-05
-1.48008679764464e-05
-1.23071446309462e-05
-4.10047497426216e-05
-6.31645093058555e-05
-6.12338125647016e-05
-7.0534929469112e-06
-3.32433517432114e-05
-5.45805384373158e-05
-3.42547196625401e-05
-4.80884436667366e-05
-4.10766578908166e-05
-7.26991000045542e-06
-3.11003831639071e-05
-2.90920256857329e-05
-1.00132168762313e-05
1.73291946403008e-06
-6.57845705072087e-05
-4.68379006683961e-05
-5.25815502630616e-05
-6.13159508536742e-05
-9.07815001008437e-06
-2.2116849372933e-05
-1.66965987131821e-05
-3.57156989275685e-05
-3.79821339269531e-05
-1.41884394252315e-05
-2.79615688375163e-05
-3.22556787435094e-05
-4.35023582840836e-05
-5.86872436800512e-05
-8.66954387404459e-06
-4.20860172485838e-05
-2.13067690436821e-05
-2.19133911811074e-05
-4.93675751090623e-05
-1.84417719524551e-05
-2.00171804090622e-05
-2.69827744946537e-05
-2.78265006349836e-05
-2.5459879572916e-05
-2.55995368347318e-05
-4.42592943375399e-05
-4.66936504906118e-05
-2.24849954785993e-06
-2.92565595533453e-06
-4.68272673240707e-05
-2.53556686598019e-06
-1.54173454625967e-05
-2.54693757913877e-05
-4.32401667313383e-05
-1.34042552067412e-05
-3.06525305860709e-05
-6.85313518412062e-05
-2.61688553018694e-05
-1.89548375167115e-05
-3.06208699032276e-05
-1.54774227249732e-05
-2.75550975184994e-05
-8.31048289171128e-06
-4.18739323208554e-05
-3.84273640436083e-05
-1.7512067873311e-05
-1.07695673526842e-05
-2.4449975504382e-05
-3.58857357247576e-05
-4.16173831818313e-05
-2.15167471281682e-05
-5.75594628358472e-07
-3.45289901508937e-05
-7.89534337881593e-06
-2.21146172154784e-05
-4.40254393605883e-05
-6.57114287634812e-05
-6.40346631435992e-05
-3.87687343838485e-05
-3.49828495196417e-05
-3.54871270898415e-05
-3.43414300568994e-05
-5.7281532092339e-05
-2.75747483097687e-05
-3.40763348236836e-05
-2.47735246669665e-05
-1.32485252709688e-05
-3.54372042107803e-05
-5.46422670797167e-05
-2.40998180597991e-05
-3.83715596642366e-06
-2.18149543629009e-05
-4.10949765811289e-05
3.94424402768832e-06
-2.79763754752291e-05
-1.81962458730401e-05
-1.58085409976871e-05
-4.83257781757812e-05
-2.98179008147771e-05
-4.05452278568405e-05
-4.6310359308388e-05
-3.70458462957467e-05
-2.90230272109845e-05
-1.71700238909563e-05
-5.17592106703004e-05
-1.21392588368841e-05
-4.58981530369886e-05
-2.65138705365236e-05
-1.53917574205487e-05
-2.1387853099655e-05
-2.6598615924145e-05
-4.38350023625189e-05
-2.6060165399532e-05
-7.17041510248492e-05
-4.68596114384968e-05
-2.19098574669313e-05
-3.2491698632003e-05
-3.70417025693321e-05
-1.95639939870244e-05
-1.61181399335013e-05
-3.49408788412227e-05
-2.78370788950059e-05
-9.05608563636699e-06
-3.6045940106009e-05
-3.17279628460639e-05
-2.58919833120366e-05
-2.64327253273688e-05
-4.24890675740741e-05
-4.32641046061657e-05
-4.46529935214982e-05
-4.09411151395049e-05
-2.98971588802668e-05
-4.37084578665045e-05
-2.52188335000421e-05
-4.67179522783838e-05
-3.50421174135575e-05
-4.43114513040931e-05
-6.26669556656648e-06
-1.77804612198133e-06
-1.72384801238922e-05
-4.49732559941837e-05
-3.6135896930732e-05
-3.18734882329724e-05
-2.98217866444019e-05
-2.80697270358111e-05
-1.0605254897504e-05
-1.6274203405614e-05
-3.46592780234821e-05
-1.08937168291069e-05
-3.42913795588559e-05
-2.66132469784761e-05
-1.96343849697959e-05
-9.00090794010991e-06
-2.7179862574429e-06
-1.03725598535399e-05
-1.05890761857679e-05
-3.3979211961654e-05
-4.43858769920705e-05
-5.94459167202224e-05
-1.17210855624447e-05
-2.49030662878556e-05
-2.02123187605371e-05
-2.47649845648736e-05
-3.01963418687002e-06
-3.12646907997473e-05
-2.28245016120955e-05
-3.68031243052753e-05
-5.28401153641187e-05
-5.37023398594945e-05
-4.17129991628712e-05
-1.76941908281271e-05
-2.69712685230113e-05
-4.01051621559954e-05
-2.78984090435418e-05
-3.91483083320208e-05
-3.89162142297219e-05
-6.30895518029514e-05
-2.26597881426858e-05
-3.93429065235274e-05
-5.30854093541434e-05
-5.64135970187141e-05
-1.61505879483684e-05
-3.80766018236813e-05
-2.26672022482701e-05
-8.30808650625312e-05
-1.04399098062495e-05
-2.68076422053931e-05
-3.03075833671896e-05
-3.17548238379535e-05
-4.15408264946516e-06
-2.32106375784017e-06
-1.2950305434698e-05
-4.47729693766458e-05
-2.81683347353725e-05
-9.10847546643714e-06
-6.27348984307935e-05
1.43533691262097e-07
-1.80239423794133e-05
-1.26947428667066e-05
1.83001483920136e-05
-3.00620715721985e-05
-3.69875753702242e-05
-2.11031580654918e-05
-1.58683932709441e-06
-3.74222220237278e-05
9.4107055983245e-06
-3.42423195967325e-05
-9.77354905337696e-06
-2.06167706608665e-05
-8.31528937771503e-06
-1.36277431537166e-05
-4.67464365665261e-06
-3.04997465674564e-05
-5.04137404581577e-05
-2.20805089618043e-05
-2.44518720920883e-05
-1.27648548389113e-05
-3.78233508473948e-05
-2.96692386624235e-05
-2.32697027453181e-05
-2.24990744106963e-05
-3.29222571418487e-05
-2.16976127995482e-05
-2.28310289282712e-05
-8.9534753591712e-06
-5.3396424329362e-05
-8.34193353264872e-06
-2.21261254344685e-05
-9.3809639691169e-06
-6.5555395002217e-05
-4.66333956397215e-05
-4.11350012127764e-05
-4.29335357024513e-05
-3.5676391671709e-05
-3.69466039920763e-05
-1.83308195832774e-05
-1.69651009447576e-05
-6.66978658317694e-05
-3.95897695495469e-05
-3.4646020653159e-05
-4.21296352046038e-05
-2.45671042889086e-05
-2.58879286072729e-05
-4.34828453584415e-05
-2.30885921309471e-05
-4.87899261189844e-05
-4.03654516880345e-05
-1.67406166315791e-05
-2.70369295252507e-06
-4.77148008895572e-05
-5.56523856111592e-05
-2.55519651117808e-05
-2.47381571325399e-05
-3.38431071589756e-05
-5.66184531742451e-06
-5.49448199662109e-05
-2.25324911867787e-05
-1.60953624799313e-05
-4.05953426322608e-05
-3.90299683536211e-06
-4.13145649108e-05
-5.34335636434457e-05
-3.22579478560218e-05
-4.89543416066136e-05
-1.73266205044613e-05
-3.96954466172021e-05
-3.16004417760498e-05
-3.2231093787356e-05
-2.34052670519989e-05
-5.15079500420148e-05
-2.28955621881552e-05
3.38967950351106e-06
-4.61502746913706e-05
-1.40994993747837e-07
7.78924045228631e-06
-3.05305590283782e-05
-4.48604939284158e-05
-3.58471476190722e-05
-2.89095818743252e-05
-3.15116298728044e-05
-4.6821374619677e-06
-2.19738093744859e-05
-3.99012225267076e-05
-1.62792873464196e-05
-4.72363480696908e-05
-3.24054917126714e-05
-3.28705384353124e-06
-3.02185998988866e-05
-4.79320547258085e-05
-3.293777598403e-05
-4.05122742343736e-05
-1.45754965029089e-05
-4.79902983110447e-05
2.41285836520644e-07
-4.80036582806759e-05
-4.62657494351503e-05
-1.88880471958147e-05
-6.74303037774436e-06
-3.4633474934149e-05
-1.91705178142813e-05
-4.68143113295179e-05
-2.08408682702339e-05
-2.81236702418546e-05
-8.04154393802003e-06
-1.30198088588621e-05
-2.28577887311751e-05
-3.22663533487998e-05
-5.99490902253168e-05
-4.24313698382014e-05
-1.67635284269266e-05
-3.22048792774782e-05
-2.02370031710647e-05
-7.05060372398305e-05
-3.69022512770994e-05
-6.05876001518921e-05
-5.02962021446549e-05
-1.03340712278839e-05
-4.68266156756389e-05
-5.54893058935899e-05
-1.95182494392457e-05
-4.01339045295515e-05
-2.74053107324818e-05
-2.67391415767939e-05
-4.16210533502142e-05
-4.35839888895544e-05
-2.34314152963781e-05
-3.00421762537929e-05
-3.75367165154051e-05
-2.01602515530284e-05
-1.13620215695713e-05
-4.58024646218003e-05
-4.83203784893146e-05
-2.21809611004366e-05
-5.54322340239519e-05
-1.38784304257424e-05
-2.22441246876969e-05
-2.32184587359898e-05
-3.52496453406246e-05
-3.86321073787689e-05
-3.80483119839479e-05
-4.3780498849508e-06
-2.03468899162118e-05
-3.84902805033665e-05
-1.52862144794182e-06
-2.70905638030065e-05
-2.21034706039655e-05
-9.62373381755746e-06
1.12182509616576e-05
-4.92156717026002e-05
-3.10557447563396e-05
-3.80549588501084e-05
-2.39960499072962e-05
4.83244403242424e-06
-3.97047725091948e-05
-4.14487829912698e-05
-3.55979003856719e-05
-1.54222195934888e-05
-3.57911829244325e-05
-4.43541383525832e-05
-3.15641307853634e-05
-1.21900874115744e-05
-3.27809325495716e-05
-4.65677130260258e-05
-2.81445088119621e-05
-4.38880828587828e-05
-2.71788305517045e-05
-4.67972229263925e-05
-4.13491058056859e-05
-2.57282121104979e-05
-7.61250537871453e-05
-4.53049203492856e-05
5.89065574928749e-06
-4.81025975440635e-05
-3.46768934741049e-05
1.83165190967118e-05
-7.93242133868292e-06
-1.6629474181033e-05
-2.65256533993277e-05
-2.14287069061244e-05
-4.11482755664924e-05
-2.42343530539668e-05
-2.75792768094191e-05
-3.79315863886912e-05
-1.3327209227051e-05
-3.32417936761071e-05
-2.14359742557082e-05
-5.37347408804995e-05
-2.78740131968196e-05
-1.90310261633266e-05
-7.92959719584014e-06
-3.81960600743841e-05
-4.48363441828993e-05
-3.49850193676376e-05
-1.07585933966429e-05
-3.85034547947453e-05
-2.66202557796802e-05
-3.34873641145285e-05
-5.04130739831724e-05
-1.89610348868823e-05
-3.24506177866154e-05
-5.46680056985816e-05
-7.10777350070777e-06
-5.33449249204386e-06
-6.71354206165361e-05
-4.27373484602795e-05
-2.28623893792755e-05
-3.95412240750284e-05
-9.71706761410033e-06
-5.48450157366189e-05
-3.1606860754363e-05
-3.86753326662861e-05
-3.22949243755481e-05
-6.07286001261742e-07
-3.9331374845627e-05
-1.87821995857039e-05
-4.58296807393494e-05
-3.50896887172455e-05
-5.6732031108728e-05
-3.89129857903155e-05
-6.97527739489451e-06
-4.10833874902628e-05
-2.78284357312592e-05
-4.13723812443296e-05
-2.79845443044496e-05
-1.48226898574581e-05
-1.05308684859298e-05
-4.34785065843045e-06
-5.98984144469756e-05
-2.82608291558254e-05
-2.4463760742189e-05
2.93795523550096e-07
-4.82781170838717e-05
-2.12451784403601e-05
-4.90015871377125e-05
-5.80426438650401e-05
-2.54718287414623e-05
-4.61807751206563e-05
-1.25424937403865e-05
5.35752384479808e-06
-6.73288972698439e-05
-7.30970473430437e-06
-2.75233267377858e-05
8.28576697692669e-06
8.03258741835337e-06
-2.90961262872827e-05
-2.07538499190779e-05
-1.17740327872807e-05
4.418412707756e-06
-4.00980624366338e-05
-4.58474696717156e-05
-2.65076081144601e-05
-5.27467679844518e-05
-4.48202929555427e-05
-4.16950536589056e-05
-1.42611310802865e-05
-2.8291749344099e-05
-4.56428075515169e-05
-3.38184484728285e-05
-7.11054965209482e-05
-2.02301867135334e-05
-2.60751006880766e-05
-3.92109842514369e-05
-2.24835130282221e-05
-1.60619427764716e-05
-5.5955398204299e-05
-2.6988038524837e-05
-2.67750469369606e-05
-7.21426253502969e-05
-2.69905159652374e-05
-4.2692930598502e-05
-2.26403271875473e-05
-1.49898328441272e-05
-2.24339872655238e-05
-2.91197071126842e-05
-3.74818611264744e-05
-2.40942036409256e-05
-1.80768862640686e-05
-2.84475700111553e-05
-3.87196414212855e-05
-4.45479161602825e-05
-2.41785123057431e-05
-2.56907155366847e-05
-3.13700057133879e-05
-2.71930908853851e-05
-6.20233859613212e-05
-4.90856101084121e-05
-5.02422467856019e-05
-2.17061326694174e-05
-3.5123870625563e-05
-4.4751614843706e-05
-2.32792527415484e-05
-2.34462583729357e-05
-3.09520661307956e-05
-4.09579137759326e-05
-4.55905287271679e-05
-2.80192743075339e-05
-3.81935956184598e-05
2.48630705411141e-06
-3.5259799525353e-05
-2.853154051561e-05
-1.90048999644199e-05
-3.24826693791069e-05
-4.21935257715248e-05
-5.20031053089541e-05
-2.21787950629621e-05
-3.27560814738121e-05
-2.77034396260061e-05
-1.82456113131632e-05
-1.75141545650089e-05
-8.57352009013565e-06
-4.41016395139989e-05
-2.59707421701383e-05
-3.63439914535717e-05
-2.11334230169898e-05
-3.2082240892358e-05
-3.25037532036356e-05
4.44035994489142e-06
-1.74426081134805e-05
-3.56618524070931e-05
-9.37542743398336e-06
-3.34366381078885e-07
-3.59104761315826e-05
-2.06262329152671e-05
-5.24054663117433e-05
-2.52771756637881e-05
-4.88191297028143e-05
-2.71967711146345e-05
-5.60089599552927e-06
-1.19345753614589e-05
-4.08875095975695e-05
-2.7008408192313e-05
-8.77489730361789e-06
-3.95509565628895e-05
-1.01357970981127e-05
-2.28486843903583e-05
-3.03721281608733e-05
3.22033245908885e-06
-2.92077325317518e-05
-5.7316030842887e-05
-8.78303481385671e-06
-3.07469539568268e-05
-2.69230327087456e-05
-2.05109242979704e-05
-5.32005145741988e-05
-7.46287135381497e-06
-2.31325770929641e-05
-2.44126140416155e-05
-1.23104286964879e-05
-1.15290084086692e-05
-6.16327089070307e-05
-4.28873981389281e-05
-4.31240030392423e-05
-5.30854681598316e-05
-3.83909105669766e-05
-2.53661992118966e-05
-2.60699070440283e-05
-7.82287221968354e-06
-3.321951089707e-05
-3.72865658370891e-05
-3.81417761402009e-05
-1.2831762050929e-05
-3.0938931047604e-05
-3.0434087017959e-05
-1.80510824824738e-05
-2.33466959772598e-05
-3.19804571078233e-05
-5.24796513364185e-05
-4.16685169661441e-05
-1.43337193910845e-05
8.50733925217239e-06
-3.21254458053896e-05
-1.26046792171776e-05
1.16993658628987e-06
-3.72693488670118e-05
-3.05184759345178e-05
-3.37106567658488e-05
-2.96930648633985e-05
-1.01726700925983e-05
-1.30253237951179e-05
-7.14354838256486e-06
-1.43623952654271e-06
-3.04626221034893e-05
-4.87748808752882e-05
-3.77400948123676e-05
-1.08004532698411e-05
-2.77732515937956e-05
1.37840237443e-05
-3.99500309992918e-05
-4.0351653771838e-05
-8.10430893994585e-06
-4.27975575826806e-05
-2.18005616897585e-05
-1.49223513543041e-05
-6.44273171810614e-06
-2.7791252989562e-05
-2.1385584809826e-05
-2.83530789394105e-05
1.0644784288954e-06
-1.53539118558934e-05
-2.04063447463102e-05
-2.75582713528187e-05
-4.16375782259909e-05
-1.05635448429046e-05
-2.42867108413253e-05
-5.97452813997677e-05
-5.82352085909625e-05
-3.03888549975616e-05
-2.34299238836056e-05
-2.53259640835222e-05
-4.36411048214008e-05
-3.01334790302108e-05
-3.76907053013106e-05
-4.27889211269932e-05
-1.68000475788476e-05
-1.36161141048574e-05
-1.81371425973474e-05
-2.33863888766244e-05
3.37167152773881e-05
-8.56399476613337e-06
-1.79852472531755e-05
-1.62842220224405e-05
-4.80399839050046e-05
-5.7793873494878e-05
-4.87611140420056e-05
-1.52506389210942e-05
-5.21190403831984e-05
-9.67603286512777e-06
-1.35892960073527e-05
-1.21755516708153e-05
2.79555059187034e-06
-5.99821157413806e-05
-4.41592046367219e-05
-2.20269654232274e-05
-3.85395146495186e-05
-2.91325156899628e-05
-3.25030701053224e-05
-6.96914420286254e-05
-4.47982149677228e-05
-9.83514554036785e-06
-3.75625231230587e-05
-3.09746242863535e-05
-2.00957574290262e-05
-2.95690919121771e-05
7.51871918157024e-06
-2.69945345671699e-05
-3.24028086505184e-05
-2.1382953263306e-05
-3.44040677308618e-05
-3.4440337863392e-05
-2.74789807181721e-05
-5.82885966200425e-05
-2.84321945166773e-05
-2.42648772958854e-05
-3.10851122864926e-05
-3.52650938181589e-05
-3.76388225557103e-05
-3.11094001157977e-05
-3.12403615081669e-05
-3.14745335998112e-05
1.98977648075845e-06
-1.07885415324377e-05
-6.45131059393353e-05
-2.90626468777871e-05
-3.04791991289602e-05
-2.55096493840659e-05
-6.34552778042696e-06
-2.61221099521239e-05
-3.18780626487709e-05
-9.17782634576937e-06
-4.84873073574519e-05
-7.91487889709452e-05
-1.79099159887289e-05
-1.79761185946876e-05
-2.71035943360563e-05
-3.02834919264248e-05
-1.11200227462951e-06
-3.8965909512522e-05
-4.23197006225195e-05
-1.91080957557964e-05
2.06958927011511e-07
-1.71759966268916e-05
-1.73307187651381e-05
-1.9112260265245e-05
-3.28692114374787e-05
-2.55046759421521e-05
-2.00766660954042e-07
-2.7306938001787e-06
7.71990849967718e-09
-1.54193566387634e-05
-1.76944238369487e-05
-2.92995104640539e-05
-3.29444107755708e-05
-5.06768363105544e-05
-2.21273598571373e-05
-3.42774515422884e-05
-5.42223097319453e-05
-2.4900186498905e-05
-1.53474498020956e-05
-2.29896532457345e-06
-2.54263265459904e-05
-1.9385869053194e-05
-3.05673560589993e-05
-3.07395397805312e-05
-3.23385618194038e-05
-3.24401529066866e-05
-1.23347933142268e-05
-7.7743787163769e-06
-1.03727953152309e-07
-3.70000135878396e-05
-2.00464899697998e-05
-2.95180904282193e-05
-4.43222845804502e-05
-3.83575467799947e-05
-3.67019662712313e-05
-5.41059122203633e-05
-2.86306111611358e-05
-1.51984596844951e-05
-4.01525946918122e-05
-5.52416080494883e-05
-1.44883324129192e-05
-4.32605060142513e-05
-3.96258752880927e-05
1.06123728416021e-06
-2.54325115904438e-05
-3.71617743358869e-05
-3.32102908281908e-05
-2.23034631569802e-05
-3.26876911308378e-05
-4.73698393386981e-05
-4.46810942343444e-08
-2.98776103256693e-05
-5.9946330597939e-05
-3.54293751170941e-05
1.31102898309362e-06
1.75377408442479e-05
-1.28786497130798e-05
-1.30387180978243e-05
-2.18298484158297e-05
-7.68242969996384e-07
-2.91515385785492e-05
-8.21368717270545e-06
-1.30884264716636e-05
-2.03836532150035e-05
-3.46504378394737e-05
-1.87652607106023e-05
-5.44210603399125e-05
-1.31765054584435e-05
-3.17970570157862e-05
-4.3099026026817e-05
-4.17928714446867e-05
-2.62435968588246e-05
-4.79554753775386e-05
-2.81667106988212e-05
-5.85992784005469e-05
-3.58588271849809e-06
-5.0137730979905e-05
-2.79297554047697e-05
-4.37810147545913e-05
-2.08060049048995e-05
-4.17678358437083e-05
-1.17794848308777e-05
-3.55824095062814e-05
-2.22231346959059e-05
-4.77716887970496e-05
-1.07127259220479e-05
-3.90456606566508e-05
-4.19275028834394e-05
-6.72937590800523e-07
-5.08296637522922e-05
-1.96188034553396e-05
-8.0022644412823e-06
-4.12381785987021e-05
-1.49682215294315e-05
-3.01716532147716e-05
-3.37381549041376e-05
-3.08923632096525e-05
-4.48668023434748e-05
-2.02577235768787e-05
-3.45777678171346e-05
-2.87623031002734e-05
-3.6712157729789e-05
-3.43033526488845e-05
-1.08964781382587e-05
-4.63940406198368e-05
-5.14028218207404e-05
-1.26444080697311e-05
-5.95715345282928e-05
-9.39549987809646e-06
-1.80814861921149e-05
-3.89528921545183e-05
1.69714600133375e-06
-4.08812867236289e-05
-2.54944708366019e-05
-6.95681443819515e-05
-4.51300960709977e-05
-1.71328213304891e-05
-2.19910361588661e-05
-2.75901438583779e-05
-1.98914175155597e-05
-3.85266107650953e-05
-6.27150328730492e-05
-1.90849586760487e-05
-5.10167693951245e-05
-3.36957279774374e-05
-2.02121658699155e-05
-1.28671138464971e-05
-8.22758850901715e-06
-4.20520397554611e-05
-3.87456382630656e-05
-3.80500795569133e-05
-2.09694730710413e-05
-1.74153304247348e-05
-6.94742333881184e-05
-1.49176458309163e-05
-4.90161620806514e-05
-3.75706384740217e-05
-3.40038919906415e-05
-4.0714336712181e-05
-1.71699533976294e-05
-1.93618471143463e-06
-3.91731041882465e-05
-3.08440979619207e-05
-4.22012510445769e-05
-2.81036400482383e-05
-3.67819282727806e-05
-2.98332486662321e-05
-3.04209307819788e-05
-2.79311126214357e-05
-3.13203794245401e-05
-2.10643929559995e-05
-1.34091363799461e-05
-3.24802458189189e-05
-4.80184076809269e-05
-2.07518089456303e-05
-2.15255362457877e-05
-3.84607753544121e-05
-3.99733502825245e-05
-4.76254922901463e-05
-3.14285962944201e-05
-5.87629557309143e-06
-3.00558158888866e-05
-4.92426103798035e-05
-1.23821890587266e-05
-4.88502090108179e-06
-9.80280478074034e-06
-1.88951347707703e-05
-2.289788420297e-05
-4.27359749055334e-05
-4.48004967884491e-05
-2.61441138175744e-05
-5.5840579677332e-05
-2.28105259572267e-05
-2.45565633236383e-05
-2.64254874740767e-05
-3.30049998109525e-05
-2.50570732812897e-05
-5.09089075809863e-06
-3.07325555556972e-05
-8.93822292504955e-06
-3.67352920201248e-05
-4.1017359611775e-05
-3.92064711897558e-05
-2.84951480606881e-05
-1.54110601535478e-05
-5.04397720436674e-05
-3.68347435750345e-05
-2.81647976146298e-05
-6.54828748713799e-06
-4.25633272194513e-05
-4.80403229135277e-05
-2.44511097425745e-05
-2.17232513095517e-05
-3.44392820390408e-05
-1.87570868894812e-05
-3.20515066321928e-05
-3.94389403477652e-05
-3.20455288612299e-05
-2.73665102342678e-05
-4.28424613470589e-05
-3.18478887286639e-05
-3.51164259797516e-05
-2.27206895314552e-05
-1.62903307810483e-05
-3.38692414985656e-05
-4.03754076956016e-05
-6.20400156069482e-05
-1.06382980881475e-05
-1.78422774521903e-05
-3.18827806874534e-05
-9.15181424863274e-06
-6.00274215750229e-05
-4.01687524154655e-05
-8.64677586321428e-06
-2.02173375836603e-05
-3.49075475684762e-05
-4.19825860595201e-05
-4.83000942847442e-06
-2.69899873472638e-05
-5.25603703102022e-05
-2.16948501017831e-05
-1.836014720814e-05
-3.48637567851102e-05
-2.02262264971378e-05
-1.90586029620691e-05
-2.53497235504638e-05
-3.42289826413291e-05
-3.92112066339862e-05
-2.41779314063401e-05
-4.70218819957735e-05
-3.99783477660506e-05
-2.90747008960601e-05
-3.86332047084054e-05
-2.02079271260044e-05
-3.38689521217327e-05
-5.54564592058488e-07
-2.01229555353961e-05
-1.68828645561649e-05
-1.54568283880824e-05
-2.50928427919481e-05
-3.00566254849246e-06
-1.41515079505111e-05
-1.92482349286656e-05
-9.19274030292993e-06
1.17023950017033e-05
-3.88091793618219e-05
5.36760464460685e-06
-8.36872461302801e-06
-1.74358508958937e-05
-3.31693851636439e-05
-4.16706464676443e-06
-3.63153975517662e-07
-9.43013167303517e-06
-5.54344683508996e-05
-2.33667192945651e-05
-1.86330572792049e-05
-1.44881485602978e-05
-3.81920365936185e-05
-3.34550574326784e-05
-2.23391931951943e-05
-3.68594598005865e-05
1.34809035845915e-06
-3.25833546418481e-05
-3.85281815878121e-05
-3.68108400528647e-05
-3.18594253734321e-05
-4.48583447603511e-05
-3.58811317058337e-05
-4.41114644630985e-05
-1.57925722057853e-05
-2.49618010433756e-05
-3.93788466999561e-05
2.95091480110733e-06
1.45681672698402e-06
-5.8619444103565e-05
-3.49818177405116e-05
-4.73779360994969e-05
-2.36016556290582e-06
-5.15149026159952e-05
-2.05259602358817e-05
-1.89699578634803e-05
-3.00507417953578e-05
-2.19953929493207e-05
-2.79464036864414e-05
-3.59063280802453e-05
-2.66587466014356e-05
-1.49614889978214e-05
-3.57364049217539e-05
-2.10492773673477e-05
-5.82592844201511e-05
-4.61343938931505e-05
-4.30091111347752e-05
-4.04107812620799e-05
-2.21707415482936e-05
-2.88555605430837e-05
-1.65649843853522e-05
-2.29283443644031e-05
-8.3951783781587e-06
-2.26790127087553e-05
-2.73793593208363e-05
-2.37244859276109e-05
-3.23188183591723e-05
-3.32392329257077e-05
-4.16450104100538e-05
-1.17676364598934e-05
-7.51644706332279e-06
-1.29369767339286e-05
-3.467499853462e-05
-2.56520871575131e-05
-2.95148603199429e-05
-2.60717672650272e-05
-2.18489959904983e-05
-4.56655600928401e-05
-3.01514839708025e-05
-3.58742671446431e-05
1.06382795567015e-05
-1.03101952196009e-05
-6.26978734093262e-06
-4.37876483733255e-05
-1.71802715415323e-05
-5.72515989340963e-05
-2.5045718042507e-05
-4.36507078311432e-05
-4.30893042790642e-05
-2.79838878892545e-05
-3.68257354175017e-05
-4.22587996136465e-05
-3.51648144757126e-05
-4.29480152259822e-05
-1.84641205250654e-06
-3.4695814790462e-05
-3.28070945306472e-05
-4.63344935978794e-05
-2.15908274682616e-05
-8.404498933297e-06
-1.32106400528521e-05
-1.9597657970244e-05
-1.56090729694004e-05
-4.72955761619271e-05
-5.19625749396605e-06
-1.32493980848048e-05
-4.57462852889379e-05
-2.11382667049866e-05
-3.64099632418101e-05
-2.95468455011256e-05
-3.8591294961843e-05
-4.05684311299108e-05
-3.83322634632095e-05
-3.1448022563761e-05
-1.99781267385797e-05
-4.77674842101396e-05
-3.61965848938615e-05
-3.95028393809979e-05
-3.49632358376976e-05
-6.00344285315112e-05
-1.01117048590693e-05
-2.88981635457363e-05
-3.53190002144921e-05
-2.21202286631532e-05
-9.61721617441597e-06
-3.50437185801832e-05
-2.94391112221762e-05
-6.10596472144375e-05
-6.51924936549498e-05
-5.6359406372929e-05
5.3557915441817e-06
-8.63842269616084e-06
-2.27452954658251e-05
-4.44298893632546e-05
-2.85027782105696e-05
-2.05408069504894e-05
-4.58450863151586e-05
-1.31585870418924e-05
-2.62809318391845e-05
-3.73814410957797e-05
-2.27157826526221e-05
-2.76528571392856e-05
-3.26598416198344e-05
-4.24073248496288e-05
-4.06275879258594e-05
-6.30661889715496e-05
-5.00275744878734e-05
-3.66035574118024e-05
-1.13026790455988e-05
-7.37028113028578e-05
-3.37572900489508e-05
-3.0855572269848e-05
-6.4954741575372e-05
-4.87198563851737e-05
-3.36648395567302e-05
-1.25040411025266e-05
-3.47107512355039e-05
-1.7445124229806e-05
-2.81078237788166e-05
-3.21812352082342e-05
-3.21038170776675e-05
-3.02164054409034e-05
-6.21467387790351e-05
-2.451628845224e-06
-2.26041789781797e-05
-3.27981360650581e-05
-1.62752311826023e-05
2.17883938096192e-05
-5.27239856747862e-05
-2.63547522365648e-05
-1.78600228496781e-05
1.07127190279133e-06
-1.36963586747076e-05
-1.04010527200007e-06
-4.49272622554447e-05
-2.65654534516019e-05
-5.34219469344918e-05
-2.43761505122499e-05
-9.18626752215291e-06
-1.34192602729796e-05
-3.83275870468255e-05
-4.19558356968277e-05
-6.62671296165419e-05
-4.7128631698942e-06
-2.6535571651346e-05
-3.88602377813839e-05
-3.94529915269963e-05
-5.03565520971183e-05
-4.31415566861255e-05
-5.41950928015134e-05
-1.08512677351192e-05
-2.7791688708556e-05
-2.76767021392536e-05
-1.10941545593676e-05
-3.28297774646996e-05
-3.04319208226224e-05
-3.34368744730382e-05
-5.10788032209828e-05
-3.29364216089413e-05
-3.5219478303771e-05
-3.09201595028362e-05
-2.76436757958344e-05
-4.74167631242967e-05
4.81258918867655e-06
-4.00169392536957e-05
-2.29189020566693e-05
-1.9464801025189e-05
-4.99062524305579e-05
-6.95982077444404e-07
-5.79878266632775e-05
-6.69257609110046e-05
-1.77840293036058e-05
-6.09796246123832e-05
-1.80439499406025e-05
7.2266352719366e-07
-3.07819140129138e-06
-6.30267811345077e-05
-2.88578549624346e-05
-4.12410384046359e-05
-5.14930078682213e-05
-5.84295957974193e-05
6.0018266538238e-06
-5.80145037504842e-05
-3.94214161349915e-05
-1.52890834376685e-05
-3.63676296784095e-05
-3.26829476078842e-05
-2.46032160761493e-05
4.20416553492237e-07
-2.7782242545442e-05
-3.62753256701426e-05
-2.67150286244994e-05
-1.7138081707916e-05
-1.0862790296645e-05
-2.08167443589869e-05
-4.49654096776307e-05
-4.69283586232809e-05
-4.73467246541074e-05
-3.92755151613261e-05
-1.77019125494096e-05
7.58193112375282e-07
-3.13767083138276e-05
-3.01503292603095e-05
-2.7812947197458e-05
-7.78778151062714e-05
-4.19074151039136e-05
-1.76099709272887e-05
-3.66844405017056e-05
-1.34515001098386e-05
-1.5579121258864e-05
-4.39622774945462e-05
-1.63583326902676e-05
-3.65377492655987e-05
1.45207992043605e-05
-4.12124984902171e-05
-4.45984428244342e-07
-6.14944768621184e-06
-4.62582233660799e-05
-2.27894369052327e-05
-3.3749338815774e-05
-1.35132971040913e-05
-3.31896626670682e-05
-2.10926769860855e-05
-4.43826451852139e-06
-4.59767819313555e-05
-2.80201002437336e-05
-3.51645774090426e-05
-3.4875215514854e-05
-3.70953973695195e-05
-5.94498874720344e-05
-4.29615522722232e-05
-5.52511416339064e-05
-3.30770803814737e-05
-3.29540124697337e-05
-3.1414937344726e-05
-3.46781947449475e-05
-4.27279180324985e-05
-1.15942613034983e-05
-1.15769826097986e-05
-3.03177205474694e-05
-5.00315227153303e-05
-4.13338962417452e-05
-5.2608565011424e-05
-2.9672558802163e-05
-2.96573008855922e-05
-3.66378318092104e-05
-3.21403716014246e-05
-3.21244313336842e-05
-4.770881444701e-05
-2.58577832066091e-05
-2.80841666794203e-05
-4.61252395200601e-05
-2.55419600276647e-05
-1.41306114220893e-05
-2.63684934641536e-05
-3.39652748910727e-05
-2.15105663310359e-05
-2.60992221530548e-06
-1.87829422734438e-05
-1.05208868538119e-05
-6.36410791748094e-05
-3.96652205212812e-05
7.20963498448457e-06
-3.87933975580355e-05
-2.94517054747216e-05
-1.78023755032943e-05
-1.212736405425e-05
-5.89017686409528e-05
-2.80217863938584e-05
-1.57520492105769e-05
-3.77891462248063e-05
-4.4018155164818e-05
-2.23804345701158e-05
-8.54403482870345e-06
-3.48818065668777e-05
-1.88325005640305e-05
-1.11785409281372e-05
-2.01791668272617e-05
-2.41836602082709e-05
-5.18795377415353e-05
-4.0780823948469e-05
-2.07734056623284e-05
-1.89844293436914e-05
-4.08901159183754e-05
-3.9321647753209e-05
-2.2111592770514e-05
-1.31851434986414e-05
-3.55139051649235e-05
-3.94504973890616e-05
-1.22719600401444e-05
-4.72027982392175e-06
-1.94727295143757e-05
-1.47123861174343e-05
-3.49949907624811e-05
-3.44009929219239e-05
-3.56958181905943e-05
-5.40553373084956e-05
-2.24540475246351e-05
-1.81815491058138e-05
-4.05676134740687e-05
-2.04110466974968e-05
-4.42903820532577e-05
-3.99881115036103e-05
-4.74570078251514e-05
-6.65057733597652e-05
-1.5780248465698e-05
-4.3652070000021e-05
7.08989793861935e-06
-4.38371809457965e-05
-2.53294447293535e-05
-5.69677922658371e-06
-4.93478366837038e-05
-9.47574442955809e-06
-4.32320925277012e-05
-2.53953997044708e-05
-2.94161581154083e-05
-3.3223430546854e-05
-3.06127224738402e-05
6.03371576346181e-06
-5.74348130635584e-05
-1.21387592271358e-05
-5.13589309814876e-05
-5.65176860700041e-05
-4.58736334640291e-05
-4.60598102651363e-05
1.46239340029678e-05
-3.2461208059943e-05
-2.39437221752924e-05
-2.12066328090005e-05
-2.41474957837119e-05
-1.53275438538728e-05
-2.10144162751601e-05
-1.25922178571338e-05
-3.1361529716709e-05
-3.11890894006613e-05
-3.6608266537403e-05
-3.02759602880101e-05
-2.69740269303631e-05
-6.05484135335015e-05
6.93409896369055e-06
-1.56510431702404e-05
-3.03164511188146e-05
-3.0130131840595e-05
-3.41971408351474e-05
-1.35962319069192e-05
-1.8732618080618e-05
-3.11586817610082e-05
-3.71275717121943e-05
-2.77320848772158e-05
-5.46557519269171e-05
-2.54972389898974e-05
-6.5773922073726e-06
-1.33817312684353e-05
-2.62480958816299e-05
-4.65637039737889e-05
-4.11102930429362e-05
-2.21700952142663e-05
-3.34408701950428e-05
1.46589372233905e-05
-1.18369792722711e-05
-1.23219510363691e-05
-2.16316070719354e-05
-3.78374933419163e-05
-4.55078837757632e-05
-4.47050667642028e-05
-1.78539589367524e-05
-1.89633971058809e-05
-3.03573012987013e-05
-7.41996643157717e-06
-4.57940889430499e-05
-3.88004372388432e-05
9.80253482211025e-06
-2.18934953748364e-05
-2.27997883754242e-05
-5.37478686978941e-05
-1.16918314345438e-06
-4.13879261415996e-05
-3.64421492876088e-05
-1.44588730722174e-05
-5.83133648055769e-05
1.59314817206853e-05
-2.1692693295839e-05
-6.11514533968452e-05
-7.05778906958491e-05
-1.03198141662373e-05
-1.64013428717023e-06
-5.02799795754944e-06
-2.12617231159543e-05
-6.12864848663157e-05
-5.44964392129481e-05
-2.78840167429596e-05
-4.03011428885939e-05
-2.02427090513949e-05
-3.55036665427146e-05
-9.84158599981825e-06
-4.74268432798719e-05
-9.3906093651966e-06
-4.08866239976641e-05
-1.48342842353488e-05
-4.80684179758097e-05
-5.74527396349945e-06
-3.32322281225598e-05
-2.98651233445119e-05
-2.13423449863814e-05
-5.86480793239719e-05
-2.98681569575912e-05
-4.27385725817529e-05
-4.89822798680417e-05
-2.27322866225137e-05
-1.95775230133456e-05
-2.70541035298545e-05
-1.99967698381953e-05
-5.57712572636429e-05
-2.88187757467756e-05
-3.06239792690675e-05
-2.82606709601317e-05
-1.24051432595616e-05
-4.63322691398716e-05
-2.50454539657944e-05
-2.59006567866818e-05
-4.56411706888261e-05
-1.2588267654052e-05
-2.02007384717401e-05
-7.58436442967153e-06
-2.33804549777083e-05
-4.71497951746342e-05
-5.23128994682892e-06
-3.45558938974437e-05
-6.66545969279468e-06
-5.11819058158135e-05
-6.19611950550428e-06
-3.99079810077346e-05
-2.07089338949586e-06
-4.60974658109184e-05
-7.18766698867239e-06
-3.69713263114002e-05
-2.55285996693625e-05
-2.34374497399727e-05
-4.07376647706347e-05
-1.88396399451747e-05
-2.98302571961779e-05
-2.81302824726439e-05
-4.86658062842225e-05
-1.92560055351873e-05
-3.39897537731335e-05
-1.70694101065164e-05
-2.05978506095985e-05
-2.10105142868924e-05
-2.9665111809779e-05
-8.75679544511784e-06
-3.33253881106919e-05
-3.14823265140153e-05
-1.58354667838636e-05
-1.63124866811878e-05
-2.32454998605798e-05
-2.58007415119127e-05
-4.05843880404319e-05
-1.54309407279784e-05
-1.80897934263456e-05
-1.86632144933719e-05
-1.55962661991096e-05
-2.40218029050676e-05
-2.53563959827905e-05
-2.73637409986093e-05
-2.13347729387437e-05
-5.03846183534944e-05
-4.28091350848918e-05
-2.57664488930313e-05
-3.01326670586892e-06
-3.54575159270445e-06
-6.69216524252508e-05
-4.57099166340382e-05
-1.70658657413944e-05
-1.35847598426012e-05
-1.76258042163375e-05
-3.06541668474874e-05
-5.45616433769894e-05
-5.1036046057315e-05
-2.92427878669228e-05
-2.91598116272617e-05
-2.84379599632613e-05
-2.5455247569173e-05
-3.25682304165254e-05
-2.71169444488173e-05
-4.33935750283109e-05
-1.1983817841456e-05
-2.78580823402952e-05
-4.18307751476951e-05
-3.29032447244231e-05
-4.55603768764504e-05
-2.68440689135868e-05
-5.51418084206737e-05
-2.43054113365024e-05
-4.74104104933383e-05
-2.13612337852976e-05
-2.55337279096074e-05
-3.17021011063169e-05
-2.84330115263689e-05
-4.99210796796909e-05
-3.30172757162341e-05
-2.35134148944307e-05
-3.61721412200342e-05
-2.98313878593633e-05
-1.08199663131351e-05
-3.7338959605961e-05
-3.61895838690214e-05
-3.81853391724599e-05
-4.21039007119072e-05
-3.28668427410699e-05
-9.98855518094447e-06
-4.24293278196673e-05
-1.26921184167211e-05
-3.25307423112671e-05
-4.45408989610789e-05
-4.74992330552598e-05
-2.32677699621218e-05
-1.65176672939078e-05
-5.0092902985898e-05
-4.52740879124404e-05
-1.78588019351206e-05
-8.36078814697566e-07
-4.40724202351043e-05
-3.90395752968511e-05
-1.89595755412976e-05
-4.42974807097066e-05
-2.28782886507025e-05
-7.47542494057029e-06
4.99325720115346e-06
-3.09835798453693e-05
-2.34278792036743e-05
-2.58339861810017e-05
-1.42803693701e-05
-6.6759900154351e-05
3.2996041927199e-06
-3.86438921660882e-05
-1.32399317700797e-05
-1.34380091674362e-05
-3.14009427032816e-05
-4.73771225733947e-05
-4.25566150296244e-05
-3.46212896742837e-05
-4.39740527605409e-05
-4.4275037413071e-05
-4.54049685506966e-05
-1.64709919451664e-05
-4.96364421261138e-05
-5.27050965027797e-05
-1.80649506431047e-05
-5.48164982448863e-05
-1.42116863027477e-05
-2.00076520675093e-05
8.59939399198496e-06
-2.63656498168332e-05
-2.76756562185431e-05
-3.13793463187071e-05
-4.37205553497513e-05
-3.27393528230394e-05
-7.74714181908357e-06
-3.40676462707143e-05
-2.87265016242798e-05
-4.4364130347697e-05
-2.86286727257002e-05
-2.93441369636774e-05
-2.31201581630434e-05
-1.74019362562654e-05
-3.8518118979522e-05
-3.55325617747196e-05
-6.46386801400342e-05
-7.24229986739195e-05
-5.13531916992875e-05
-3.99745857245493e-05
-4.67647391723818e-05
-3.57250832957226e-05
-3.14484464297089e-05
-1.44166302885431e-05
-1.68853839445464e-05
-4.81700662468083e-05
-1.50913660052642e-05
-4.98811663432047e-05
-1.71123857785228e-05
-1.62689182675758e-05
-4.42158420932158e-05
-3.03578089955587e-05
-6.92181127192369e-05
-2.93413077585621e-05
-1.26784171868534e-05
-2.5464830836067e-05
-3.62636342241809e-05
-2.97023271565842e-05
-3.92064377968135e-05
-3.31981740396668e-05
-3.97077187256942e-05
-4.59367831436264e-05
-5.53553704478123e-05
-2.85795921071946e-05
-7.13948435905352e-06
-2.6021845964925e-05
-4.79558580853523e-05
-5.22260018445328e-05
-2.64650866588253e-05
-2.12328890789736e-05
-4.19055081047617e-05
-1.69182087069355e-05
-1.31629840027657e-05
-1.00669158945979e-05
-5.1150284732015e-05
-2.07231942762738e-05
-3.11808203590629e-05
-9.49824582415641e-06
-2.80574270805928e-05
-5.07370150881661e-05
-3.03725179065961e-05
-4.04989127779477e-05
-1.25698198796171e-05
-3.28462951460207e-05
-2.37794446977411e-05
-1.92866708738109e-05
-5.48692776599136e-05
-1.91183515950403e-05
-3.95989886839722e-05
-1.98070851172454e-05
-3.16643197540389e-05
-5.03668851636814e-05
-1.10312570886023e-05
-3.20747656413225e-05
-9.10681398504972e-06
-4.00732118187386e-05
-3.42613180914644e-05
-5.35244219579747e-05
-5.89368469048807e-05
-2.45490819336462e-05
-2.57682361722574e-05
-4.37714069507127e-05
-4.63433630346134e-05
-3.78889938920233e-05
-3.66033571930899e-05
-2.53313502928681e-05
-3.19153492145836e-05
-1.38439182717194e-05
-1.43213928056272e-05
-2.05171328706996e-05
-1.54406989405459e-05
-4.8997003800254e-05
-3.6290966089139e-06
-3.61353150654438e-05
-5.07219012465686e-05
-3.20560913938554e-05
-4.17403359138544e-05
-4.19779285563462e-05
-5.21201707344372e-05
-3.65601476847376e-05
-1.74120500264936e-05
-3.83080218891259e-05
-1.80650857256861e-05
-5.62164324682798e-05
-4.6905869846325e-05
-3.49329549067553e-05
-6.42410947327302e-05
-4.45546524397692e-05
-4.99647546289912e-05
-6.41817084979012e-07
-4.80227658654422e-05
-3.35273267895226e-05
-4.05049203029297e-05
-5.42270261114153e-05
-1.45407011355598e-05
-1.37945745943564e-05
-3.21907526284727e-06
-1.4410648064302e-05
-4.87170374284679e-05
-4.68556932138488e-06
-5.25647372746698e-05
-1.32882034410739e-05
-3.89630459621338e-05
-4.01490342827072e-05
-4.43571704108118e-05
-2.81354544069987e-05
-2.43738567847661e-05
-5.15840668248175e-05
-3.27566961515005e-05
-3.02292207298474e-05
-5.7391872995725e-05
-1.21093676590217e-05
-3.00767063346266e-05
-1.58985302374588e-05
-4.56342818701891e-05
-2.32871976883597e-05
-4.30459843410772e-05
-3.56495719748721e-05
-1.03629965153985e-05
-2.56957792507537e-05
-1.84971451531708e-05
-2.16540356326399e-05
-4.38870541395484e-05
-3.17776676633415e-05
-2.70380312542924e-05
-3.49820094693529e-05
-1.74695750676702e-05
-4.04163230470111e-05
-1.31326412010532e-05
-2.37369089748511e-05
-2.48140871889415e-05
-4.67888781048658e-06
-8.94898635626778e-06
-2.29073677763931e-05
-6.71026432074254e-06
-2.24469502655759e-05
-1.34748277656364e-05
-3.58033729072123e-05
-6.42057941331953e-05
-3.03177952433752e-05
-1.01207027434453e-07
-3.75680042220159e-05
-3.14359901295969e-05
-3.37745701025852e-05
-1.55523558229986e-05
-5.5238485960125e-05
-6.19625693131465e-05
-3.47576263310187e-05
-3.47847432701895e-05
-5.36246404761816e-05
-2.7813796613007e-05
-2.29288434352621e-05
-3.8995419603587e-05
-3.32133876888769e-05
-1.95353758616674e-05
-5.95427613202659e-05
-2.26436499196988e-05
-2.37644990048884e-05
-1.46769280396276e-05
-5.6845347336907e-05
-2.53069656857e-05
-4.12750545832315e-05
-2.75399937829438e-05
-1.67342845783922e-05
-7.17362471285654e-06
-2.37010604196929e-05
-2.1372510147044e-05
-3.61603127921995e-05
-3.70874265537141e-05
-1.82699719180067e-05
-6.12607382502192e-05
-4.39493631691403e-05
-4.43906152884407e-05
-5.72546389751314e-05
-1.17407175885061e-05
-4.53037659214518e-05
-4.05641005034239e-05
-1.81230115136747e-05
-3.12823128092086e-05
-7.00417767645643e-05
2.56708849109452e-06
-3.38816061849759e-05
-2.81891580990418e-05
-2.41672287039813e-05
-1.91736214814678e-05
-2.63631402119666e-05
-2.67801706294312e-05
-1.46938081239969e-05
-2.83237499837103e-05
-3.89066766459451e-05
-5.28616848312972e-05
-3.12045241923722e-05
-9.8024898812574e-06
-3.50379339432467e-05
-6.43649637987328e-06
-3.274471519884e-05
-4.27652525354055e-05
-4.26796981075445e-05
-1.85334647103231e-05
-1.7016083581636e-05
-3.08518897236811e-05
-3.52036830265264e-05
-2.62545869668263e-05
6.92801581667137e-06
-1.70749247160905e-05
-4.18236722425759e-05
-2.0509630002347e-05
-8.48161027765042e-05
-1.23063784646111e-05
-3.03992705905918e-05
-1.32641880985474e-05
-6.30125817615604e-05
-2.25189609676686e-05
-2.43315597095802e-05
-4.17203454503562e-05
-2.51142487277287e-05
-1.83852215423825e-05
-2.0163411432751e-05
-2.89496622257531e-05
-5.12026501344279e-05
-4.51648208482592e-05
-5.32676427220777e-05
-2.77097845272359e-05
-6.94636469578914e-05
-5.53325618464112e-06
-3.0702137077864e-05
-3.11750554570776e-05
-6.14729112483055e-05
-3.38429725287294e-05
-5.50064728201454e-05
-4.09936265590507e-05
-3.32566139742057e-05
-4.42778965839758e-05
-1.05497092307533e-05
-4.60441696203756e-05
-5.14299061124127e-05
-9.8323680068304e-06
-3.0881182018705e-05
-4.94227806249494e-05
-4.03284871461019e-05
-2.68639366300763e-05
-6.42350070145919e-05
-6.54525743422566e-05
-4.27623557318625e-05
-2.26584737247919e-05
-3.31982306603151e-05
-5.32212944226239e-05
-2.47812449597061e-05
-4.3178817329002e-05
-5.19253493306026e-05
-6.55700338474146e-05
-3.30649514487598e-05
-4.28074080991154e-05
-3.41942579383024e-05
-3.44531976275961e-05
7.56208218812601e-07
-4.27251932460639e-05
-4.322654964241e-05
-7.8913373561564e-05
-2.23507868149966e-05
-2.18884914897891e-05
-1.92850989301961e-05
-6.56942046788991e-05
-5.82500999043911e-05
1.08018627387303e-05
-2.52303800582939e-05
-3.47193681164219e-05
-2.91130987207786e-05
-3.80507214261623e-05
-3.62730081294149e-05
-1.6297717826273e-05
-8.80098204150411e-06
-3.9656065125368e-05
5.90591289995219e-06
-2.73645585146021e-05
-2.46956139946582e-05
-1.00509268397137e-05
-2.61778041026772e-05
-2.62487969976033e-05
-1.09483331042268e-05
-1.19578865472167e-05
-2.25424068682056e-05
-1.23640805501567e-05
-1.00938547569196e-05
-3.71537855393147e-05
-2.44251154604125e-05
-5.24152208393468e-05
-1.67798560247543e-05
-3.15381251169887e-05
-7.25456049326526e-05
-5.5341909603404e-05
-6.21596294334452e-05
-2.69038529371017e-05
-2.07346025006734e-05
-2.69417288485149e-05
-3.52637843488037e-05
-5.90848177632959e-05
-4.27584391277897e-05
-3.30100618318822e-05
-4.69145983144532e-05
-2.5174799324094e-05
2.4416895501154e-05
-1.4711255948406e-05
-2.05883214437094e-05
-2.36648081852858e-05
-3.7633733176731e-05
-3.61233297706506e-05
-4.66410658870887e-05
-1.83598393147475e-05
-4.69096806242205e-05
-2.92906858577957e-05
-2.34922585855341e-05
-1.81875822827526e-05
-5.8151862243661e-06
-3.97200831473741e-05
-2.0433150826292e-05
-3.80226220993183e-05
-3.59040896338237e-05
-8.67269240662636e-06
-2.58308326754459e-05
-2.65849962454467e-05
-1.10940177057874e-05
-2.61088462171524e-05
-2.55845653945869e-05
-2.80690116887371e-05
-2.6447814372327e-05
-3.51840057271949e-05
-1.88616256990671e-05
-4.18217329074158e-05
-2.8327834981135e-05
-9.4894756510885e-06
-4.91402321323636e-05
-2.80733990925684e-05
4.83159200856326e-06
-3.13368731693926e-05
-4.8655816787134e-05
-1.57606784744862e-05
-9.00773321093568e-06
-4.16675859003888e-05
-3.50248435646196e-05
7.55011563802713e-06
-2.02625266593595e-05
-3.89631744258688e-05
-5.76418864066801e-05
-5.03973928351528e-05
-3.85262355813159e-05
6.96503025957539e-07
-2.49038281544296e-05
-1.16508931129828e-05
-3.34995291352517e-05
-4.85772048686046e-06
-4.25688542718109e-05
-5.98536188038757e-05
-2.74913430465363e-05
-3.97524756088604e-05
-1.48586926583821e-05
-1.13262649055841e-05
-5.31164791378957e-05
-2.59068543643523e-05
-2.79849328750259e-05
-3.00803998451354e-05
-4.41577340687306e-05
4.73920957071878e-06
-6.40219742518391e-05
-5.43629275382621e-08
-5.71560215468989e-05
-2.88832774103587e-05
-4.84750680546299e-05
-7.69787755401542e-06
-2.46410168177967e-05
-1.42648954775731e-05
-1.14086855651409e-05
-1.49687381533539e-05
-4.64266023859622e-07
-5.0208954584352e-05
-4.1989594579542e-05
-5.50868470558882e-06
-1.54692965059722e-05
-5.31152564449061e-05
-1.47774008830602e-05
-2.44783121711135e-05
-2.43997659635263e-05
-3.06462111007069e-05
1.08818905038834e-05
-6.84317939107884e-05
-7.17729566312273e-05
-1.39332123503743e-05
-4.31249386746496e-05
-4.05696158921727e-05
-6.41418741979169e-05
-1.17287510470892e-05
-2.06731760066214e-05
-5.07845512973754e-05
-4.04165465854045e-05
-3.66249570682096e-05
-4.54622115625597e-05
-4.18950047383019e-05
-1.53285108095855e-05
-5.31156210370102e-05
-2.90592733952201e-05
-1.90462462531859e-05
1.45115059154954e-05
-1.4542237262565e-06
-3.86556725237804e-05
-5.85959265093197e-05
-3.59371873664973e-05
-5.57353321566319e-05
-2.40682875933734e-05
-1.76354206359336e-05
-3.84391498511815e-05
-6.1996773649758e-05
-1.6152338692517e-05
-1.9276068247645e-05
-3.06227507828031e-05
-4.42426865359289e-05
-7.02396204429838e-06
-4.78662947558314e-05
-2.65710231309566e-05
-4.81239808247924e-05
-8.97997573810079e-06
-3.15796721916537e-05
-3.32049230219959e-05
-1.51783918821123e-05
-3.07270485574725e-05
-2.75251931977999e-05
2.43431129298657e-06
-4.79521791913296e-05
-6.80612353840325e-06
-1.27483524923816e-05
-2.84542340850233e-05
-2.24699814827018e-05
-4.28811639761741e-05
-1.45528865927979e-05
-2.77841833477222e-05
-2.37657420843689e-05
-3.7088102004895e-05
-2.54472713592393e-05
-5.49956065064317e-05
-3.54146342678581e-05
-4.64110843437445e-05
-3.87235208834662e-05
-3.02546284767856e-05
-1.92726739117097e-05
-4.19954130327186e-05
-2.82640887942922e-05
2.1223158826016e-06
-4.25731917530119e-05
-6.97049375827629e-05
-4.09641112351327e-05
-2.1965451634483e-05
-2.60945424938857e-05
-4.60339005750248e-05
-3.94252592154251e-05
-4.74827377711571e-05
-2.5989260678639e-05
-2.39429710753367e-05
-2.84976519272169e-05
-1.39373470383646e-05
-1.61586671697011e-05
-1.46477808012858e-05
-2.55055771553651e-05
-3.51523607241152e-05
-3.55807670126085e-05
-2.39303470124528e-05
-1.7183730470624e-05
-4.74264722336105e-05
-2.58487785930514e-05
-3.16457146462005e-05
-2.53726520532361e-05
-6.37435686036842e-05
-4.35358914016e-05
-2.07007416227177e-05
-4.13377735095466e-05
-3.70791880045401e-05
-1.00030498026449e-05
-1.58167481838826e-05
-3.60182343317515e-05
-3.37198778243766e-05
-3.17743975342636e-05
-1.40939388098768e-05
-2.74762459361216e-05
-4.67631997419238e-05
-1.67287316901465e-05
-2.54446431397655e-05
-6.2996009017904e-05
-4.27142467698539e-05
-4.13538945789161e-05
-3.76039167739588e-05
-6.62811120797384e-05
-2.07017753492831e-05
-4.18698311254303e-05
-2.56040812898535e-05
-5.16536235084636e-05
-1.44740167869909e-05
-2.24390246132585e-05
-3.49735970478165e-05
-3.82076693543572e-05
-6.07264055507605e-05
-4.34658549488321e-05
-2.51494756700833e-05
-3.7531337057302e-05
8.69741487318951e-07
-3.70769688219625e-05
-1.4178714248435e-05
-1.36556264322879e-05
1.31964525202254e-05
-2.53931300378879e-05
-2.57056744542537e-05
-3.46586096612653e-05
-2.25525279008269e-05
-5.53826771292836e-05
-2.70217872933595e-05
-2.62842886906731e-05
-2.38667123839385e-05
-4.9102484076154e-05
-7.8775705868203e-06
-3.65822647439481e-05
-4.86590995394864e-06
-4.13554080045156e-05
-6.68600804093216e-05
2.08068736471144e-05
-2.18281567295329e-05
-5.22369139382314e-05
-3.91974506088257e-05
-3.31572513517711e-05
-2.9140630736044e-05
3.01983825179292e-06
-1.15894444437354e-05
-1.9765472203348e-05
-7.82450582281204e-06
-2.79439078600546e-05
-3.2787031299576e-05
-4.93302675401774e-05
-4.59569163674758e-05
-5.17156654466387e-05
-2.48318038633049e-05
-2.60705727947892e-05
-1.91052665266149e-06
-4.56228741503779e-05
-5.17234858304173e-07
-4.94698745947302e-05
-5.51999350094714e-05
-2.58134511234067e-05
-1.64549821246947e-05
-1.26875299982647e-05
-6.44428017085668e-05
-2.61497796899529e-05
-1.05255983490786e-05
-3.33862235904382e-05
-3.73490548728074e-05
-1.76548204362876e-05
-4.67053080882992e-05
-3.75834348249756e-05
-1.38446268488126e-05
-9.88853726174189e-06
-3.73360194462762e-05
-1.80831002284801e-05
-4.46831021566191e-05
-4.14242069470857e-05
-3.50375337879479e-05
-3.17806991244373e-05
-1.71024786015944e-05
-2.12892209730222e-05
-1.06615723386379e-05
-4.08440864456206e-05
-4.71697130285322e-05
-3.51457611668761e-05
-4.69107441988485e-05
-2.03694973823651e-05
-1.82992455732738e-05
-5.07992424304282e-05
-4.73621546681943e-05
-2.60506558848723e-05
-1.31859700161089e-05
-5.38318694549173e-05
-4.74911176611185e-05
-2.89091467087656e-05
-2.41787723559256e-05
-4.01240199128744e-05
-3.02128873114397e-05
-3.72982259704253e-05
-4.67468699611765e-05
-3.55722492520641e-05
-4.56146508058363e-05
-2.13074857117595e-05
-4.90985239341519e-05
-2.02835503702539e-05
-2.00720847680266e-05
-5.99854520623147e-06
-1.00556474695639e-05
-5.49679235503059e-05
-3.8221502711434e-05
-2.51467229857454e-05
-7.32739460775763e-06
-1.07886719487695e-05
-4.01573586689749e-05
-4.36970544115702e-05
-1.26701833487859e-05
-6.61992337751389e-05
-4.45552174981732e-05
-1.89421378034595e-05
-1.14305220187025e-05
-1.76707805340122e-05
-5.57600443941693e-06
-2.77780337340999e-05
-4.40728013289429e-05
-1.8105148126039e-05
-5.77886134146181e-05
-5.5722551997876e-05
-3.22145696826482e-05
-7.14417342021894e-05
-3.60568450740394e-05
-3.81578918546108e-05
-3.82085620463601e-05
-9.99872310092778e-06
-4.92658531133448e-05
-3.36115056583188e-05
-2.77047851078945e-05
-6.04611155484989e-05
-3.38214887612906e-05
-2.42110792234195e-05
-2.71840709947774e-05
-1.89010757642118e-05
-1.20803835469621e-05
-8.88821747548399e-06
-3.3721380348842e-05
-3.29536856305947e-05
-8.47918320158128e-06
-5.68965201489817e-05
-5.05477813598197e-05
-3.45164498879184e-05
-2.7907510333889e-05
2.44531266606863e-06
-3.48759361569431e-05
-2.24286256843759e-05
-2.84646919375746e-05
1.0544475852384e-05
-3.81993763549018e-05
-1.10355190192258e-05
-2.58563824859168e-05
-1.56528773749284e-05
