# Supplementary material for: Research on computational propagation and identification of mine microseismic signals based on deep learning
Source: PLoS One. 2025 Oct 22;20(10):e0334641. doi: 10.1371/journal.pone.0334641 (PMC12543183; doi:10.1371/journal.pone.0334641)
Supplement: S7 Data — (ZIP) [file pone.0334641.s007.zip › 000100900001645.xlsx_0.txt_24.txt.txt]

-1.96073553609913e-05
-4.64751173956928e-05
-2.98130954819557e-05
-4.01685144968809e-05
-4.54794136066076e-05
-3.14350066722784e-05
-1.94141346474218e-05
-3.68118814946072e-05
-5.74544081870476e-05
-1.92353227810304e-05
-2.71266380322834e-05
-4.04150134897217e-05
-1.32128735299308e-05
-1.78726106997694e-05
-1.945409439485e-05
-2.90260151994241e-05
-4.37870554375305e-06
-3.28486837209066e-05
-2.7688857178264e-05
-1.26811924672769e-05
-5.97576046854409e-05
-4.7028409035567e-05
-6.664015751562e-06
-3.6452451390793e-05
-4.53205411875495e-05
-5.25763441066893e-05
-5.65206420058572e-05
-4.63858280291703e-06
-2.00230978126107e-05
-5.4659086217326e-05
-6.28620539198967e-05
1.89530622958392e-05
-5.60335497127211e-05
-9.90410806313673e-06
-5.39354223862428e-05
-2.91315664165019e-05
-4.00604586999305e-05
-6.50998190367959e-05
-5.71381753067026e-05
-9.02582121204804e-06
-1.20068340608148e-05
-2.14559993039024e-05
-6.09277923752068e-05
-1.80228387543062e-05
-2.66166792003254e-05
-2.76559704919528e-05
-4.81526091050844e-05
-4.06280014796894e-05
-3.80129985296965e-05
-3.52540968566169e-05
-6.11886009674632e-05
-1.40652418401382e-05
-2.5886791799999e-05
-4.75399743871734e-05
-1.56103359769371e-05
-7.3657852080797e-06
-1.56589224213682e-05
-1.7787926782484e-05
-2.52281869694119e-05
-3.32982918104413e-05
-2.41802696393971e-05
-1.15399008776584e-05
-9.7726261427274e-06
-3.27123495758549e-05
-2.44271007555381e-05
-1.48345990907833e-05
-4.10593835484533e-05
-1.78081844917729e-05
-3.56465231845623e-05
-3.39813836223962e-05
-4.12035773287189e-05
-1.61511751036941e-05
-3.78724575937557e-05
-2.26770086618575e-05
-3.80084096553652e-05
-3.20209478089245e-05
-5.38037216642489e-05
-1.45027730054999e-05
-3.21605040265042e-05
-4.19228688242611e-05
-1.49074410388741e-05
-1.40999570913775e-05
-4.41818642599102e-05
-4.94348559678063e-05
-8.80753540057387e-06
-2.89155188384404e-05
-1.29220827928319e-05
-1.42619183581773e-05
-3.56311119708685e-05
-3.96506013929448e-05
-6.08554178364506e-05
-6.68028320756005e-05
-1.44780356701333e-05
-3.19783940938251e-05
-4.821957620815e-05
-1.62364567463755e-05
-2.21293022427263e-05
-2.31071517219221e-05
-3.86904113179019e-05
-2.07476156850518e-05
-2.70145481641172e-05
-3.13812510747588e-05
-3.59215162309498e-05
-3.53294333762049e-05
-4.5857337525756e-05
-8.68885947719177e-06
-3.75412119123236e-05
-4.25081957357042e-05
-1.59741917907812e-05
1.44031679321344e-07
-4.09268871115696e-05
-2.21669366678019e-05
-1.1986688845818e-05
-4.72738979287589e-05
-2.83075956421679e-05
-2.87443506433186e-05
-3.86586307549123e-05
-4.1220862746242e-05
-2.70228133757751e-05
5.38210097058318e-06
-3.18218679364562e-05
-4.95000240295684e-05
-1.21274175081248e-05
-2.955120872869e-05
2.35474106439684e-06
-2.73973818277768e-05
-1.41145758017428e-05
-5.48175282783066e-05
-1.58917385464129e-05
-1.94428571807739e-05
-3.3457405140931e-05
-6.40472627642843e-06
-1.71580843534798e-05
-1.50648550197559e-05
-3.23713180537717e-05
-2.20484808840058e-05
5.51548891875389e-06
-4.97490584865794e-05
-4.80903598981825e-05
5.92587963968725e-06
-2.7888791389769e-05
-5.06128102166054e-05
-8.64731573290379e-06
4.39254979323994e-06
-1.58722746073087e-05
-3.7409509746916e-05
-2.37700813652931e-05
-3.26765579966852e-05
-3.53595198600689e-05
-2.55089259134286e-05
-3.55641753973402e-05
-1.74508180678258e-05
-4.97356207565848e-05
-3.18092005495755e-05
-1.66494285062592e-05
-9.70225230034883e-06
-2.25339383720935e-05
-7.82374913764441e-06
3.20905403935986e-06
-3.10420479915627e-05
-3.57225945665821e-05
-2.71417466624136e-05
-3.25480711295843e-05
-3.45352744017587e-05
-5.08793227769619e-05
-3.23112423248102e-05
-1.01400534245867e-05
-8.86134922847922e-06
-2.66969266980421e-05
-5.69573456203249e-05
-1.25211731177723e-05
-3.78732670284603e-05
-9.98779790843565e-06
-1.70970680298853e-05
-3.70888923772069e-05
-3.16762730353033e-05
-4.0485626550652e-05
-1.82150567844657e-05
-4.60926639096909e-05
-5.85058572731677e-05
-3.89982341219419e-05
6.8784121773206e-06
-3.62395543359154e-05
-1.80630035588604e-05
-5.87820814768333e-05
-1.91504942675178e-05
1.37871137140036e-06
-6.14634171710252e-05
-2.27783397763082e-05
-3.74403279418985e-05
3.0567106451584e-06
7.5880570731594e-06
-3.04050092358415e-05
-1.5213715362196e-05
-3.42972852917757e-05
-5.62756046602247e-05
-3.97351587638538e-05
-8.09781283292679e-06
-3.9065026525319e-05
-3.8560742522502e-06
-7.95722127872635e-06
-4.43213350059678e-05
-1.15227781432423e-05
-1.41887138928933e-05
-3.99045807614408e-05
-4.12758939887571e-05
-3.24054298219815e-05
-4.21708258845702e-05
-3.90684329520115e-05
-7.55982703369577e-06
-1.72017553318168e-05
-3.4384081617222e-05
-1.36325947141175e-05
-1.41994503280049e-05
-5.17443549893042e-05
-3.22578704491972e-05
-8.32127771976631e-06
-2.06609095367508e-05
-6.5590372531339e-05
-7.25332457392396e-05
-5.03052746857559e-05
-2.96688748109749e-05
-6.62688018616012e-06
-1.60889715460983e-05
-1.75333486971112e-06
-3.20255061086287e-05
-3.22326839846768e-05
-3.22184491216213e-05
-2.23651850242039e-05
-1.92347298175904e-05
-5.43881713963598e-05
-2.72796886972306e-05
-1.78474540859396e-05
-3.60058228308222e-06
-1.32580006299487e-05
-3.05935392013945e-05
-3.75266888830161e-05
-2.83515420548116e-05
-1.46220356195938e-05
-2.16511468129861e-05
-4.40893391677298e-05
-2.04517611920592e-05
-1.57746779139716e-05
-2.30324063182934e-05
-2.22935116745442e-05
7.2226102498955e-06
-2.04219894696494e-05
-2.55821608924065e-05
-5.44798427373043e-05
-4.18665990576599e-05
5.82124036847102e-06
-4.32677118452277e-05
-2.64118854703386e-05
-2.27483044100608e-05
-2.86462050039495e-05
-1.14883994174381e-06
-1.42959478556317e-05
-1.59931235579857e-05
-4.86651460253724e-05
-5.24329854656934e-05
-4.01243502794137e-05
-1.63299010033831e-05
-2.43974173217954e-05
-3.53492992509208e-05
-3.85898201017209e-05
-8.32481229870748e-06
-4.73994494156269e-05
-2.91094888541992e-05
-4.61759828092433e-05
-4.11555631484588e-05
-5.69034653851025e-05
-3.49269143936581e-05
-4.07750579097221e-05
-4.00260980548073e-05
-1.30127040683613e-05
-2.93554518659451e-05
-6.38766138841101e-05
-4.29893012887093e-05
-4.83269198393734e-05
-5.12109281379264e-05
5.79678716150069e-06
-2.53686003599257e-05
-5.37077873529018e-05
-2.86640823648681e-05
-5.35430547286588e-05
-5.63254030576984e-05
-3.17840631877993e-05
-3.97702641643824e-05
-2.42096570556494e-05
-4.06176800673889e-05
-3.09411160592117e-05
-1.19213998152886e-05
-8.87521631822896e-06
-2.67839400656282e-05
-2.53860425288636e-05
-4.04517749602988e-05
-2.61157257716446e-05
-3.09426596065665e-05
-2.11241167037807e-05
-4.83276876388109e-05
-1.7226815169285e-05
-2.18779315827563e-05
-6.55824208129402e-06
-2.68884508743913e-05
-3.39054181819486e-05
-2.2902131636019e-05
-1.60512278385519e-05
-1.47874617102905e-05
-6.33143180762645e-06
-5.81021928895245e-05
-3.59863795172287e-05
-6.03623612450717e-05
-2.41399143204022e-05
-1.64158308237935e-05
-3.29594083494123e-05
-2.46610297566252e-05
-5.20089954225039e-05
-4.510539379589e-05
-3.92570097323455e-05
-2.97609675570424e-05
-3.74936217314714e-05
-2.55783766316169e-05
-2.74512957838948e-05
-2.21760605328035e-05
-1.5829587957265e-05
-4.34390867221685e-05
-4.46534648783679e-05
-2.27021878572498e-05
-2.17670379229066e-05
-1.01532490132083e-06
-1.02629556696669e-05
-2.24708519456054e-05
-3.32906476675976e-05
-3.78828515958127e-05
-2.52974160205673e-05
-1.90712188290977e-05
-4.54426197672547e-05
-5.09062750831889e-05
-1.92387216416867e-06
-3.49717267151274e-05
-3.10383696981562e-05
-4.52000683685023e-05
-2.39859452659967e-05
-2.86427617108132e-05
-3.33500386147822e-05
-3.2016804307015e-05
-5.66132522651613e-05
-4.49847535993602e-05
-3.26026573351913e-05
-4.53009113363778e-05
-6.48094118918234e-05
5.03076173281259e-06
-3.25416088556761e-05
-9.23317745457272e-06
-4.61737046880988e-05
-4.09504661586375e-05
-4.92478355363671e-05
-3.01192716923831e-05
-2.51857442855848e-05
-3.5947839983034e-05
-1.86123717071942e-05
-2.30047073801428e-05
-5.43878603056894e-05
-3.74511415538986e-05
-4.31401068885281e-05
-3.27225142168314e-05
-4.01850147051853e-05
-1.71956160803007e-05
-3.21102586458428e-05
-1.98836528942561e-05
-4.55093663003478e-05
-4.71489923899064e-05
-5.46745773312107e-05
-4.85395939647776e-05
-1.8083991744154e-05
-1.73059793018065e-05
-2.88878476989892e-05
-1.65951297159727e-05
-5.14008134558409e-05
-4.69825929741846e-05
-2.64300513049836e-05
-4.24596181640018e-05
-1.58784001280145e-05
2.60321533677965e-06
-3.10144959671908e-05
-3.49500146464496e-05
-1.01657684004435e-05
-4.11490096284529e-05
-2.76868555782346e-05
-3.40579257568589e-05
-1.79481417961898e-05
-1.0879305770924e-05
-2.78139129305203e-05
-1.21121726763136e-05
-2.7172427431892e-05
-1.46327332837975e-05
-2.03001307300843e-05
-5.09697717357905e-05
-2.29377398122146e-05
-3.84694649581772e-05
-4.89759951412833e-05
-4.39625081985156e-05
-1.47100598005951e-05
-5.15062544324299e-06
-8.35467203579652e-06
-5.78282092189712e-06
-3.48874977287533e-05
-2.50582900047276e-05
-3.62906518914729e-05
-2.74501511744777e-05
-3.01695773204029e-05
-1.77164791973568e-05
-4.30393820613288e-05
-2.22765412518493e-06
-2.34551047016385e-05
-3.67508908154592e-05
-4.16192087772431e-05
-2.74535972923088e-05
-4.18676519607688e-05
-1.07565547751078e-05
-2.98743827846708e-05
-7.25827287353065e-05
-9.05688046207981e-06
-5.08710648501594e-05
-3.5095024819419e-05
-4.51240655301195e-05
-2.45804183409896e-05
-1.98005723429671e-05
6.26218920613907e-07
-3.3968705176082e-05
-3.49614072694506e-05
-3.52343728656462e-05
-3.39039193060932e-05
-2.63028218473649e-05
-3.26435508298227e-05
-3.6712290176354e-05
-3.1978018274338e-05
-4.38577116564586e-05
-5.13383979812552e-05
-5.38253956607723e-05
-4.74291936156056e-05
-7.96864415659752e-06
-3.91782321212101e-05
-3.46673686786415e-05
-3.47881386143145e-05
-5.42696211293022e-06
-3.11908363539661e-05
-2.41406150497838e-05
-3.72232425764963e-05
-1.12294844939257e-05
-2.54471873074179e-05
-3.56916474045187e-05
-6.94180834503959e-05
-1.22146078917878e-05
6.57507138150461e-06
-7.35753278953638e-06
-2.70036705824074e-05
-8.75951269149609e-06
-6.17895202597259e-06
-2.19944632925687e-05
2.72796140834226e-06
-1.34587553457542e-05
-4.27649311487513e-05
-1.63841507665096e-05
-5.70473500693482e-05
-2.79195447404041e-05
-2.8741177243287e-05
-2.23841892812591e-05
-5.24804816976721e-05
-2.21944948783468e-05
-3.26942459667799e-05
-2.47432842605312e-05
-3.83701623860752e-05
-3.34031003216218e-05
-3.3838102399891e-05
-2.43289597771626e-05
-3.995027092611e-05
-7.73489259961685e-06
-4.4302968816904e-05
-4.53403317607949e-05
-1.8829726719852e-05
-5.05600696549397e-05
-3.71826660259949e-05
-1.89788206424163e-05
-5.67034949207151e-05
-4.38292581041983e-05
-5.2440125115918e-05
-1.69394037228103e-05
-4.48704784649677e-05
-3.25203842410535e-05
-4.95611198271508e-05
-2.89951239051743e-05
-7.39109149905722e-07
-2.76008964858896e-05
-3.33891169038079e-05
-2.85931263108077e-05
-3.13910517189633e-05
-1.39087837255572e-05
-1.65142747613825e-05
-2.88243558502748e-05
-3.19006504572299e-05
-4.22773263515972e-05
-3.20327447749536e-05
3.43003920156636e-07
-3.19583131226216e-05
-8.21640914659854e-06
-3.05351636211009e-05
-3.00748916706781e-05
-4.70164294664247e-05
-7.75438155149548e-05
-4.93700745161318e-06
-2.75371862533653e-05
-4.44012124006207e-05
-1.63237169400456e-05
-3.10451271543791e-05
-2.17364250515505e-05
-4.98544885246567e-05
-3.08254347405035e-05
-2.59759107115432e-05
-2.91640626167982e-05
-1.90779900437728e-06
-4.42449713740075e-06
-1.77490181120625e-05
-3.60272479087887e-05
-2.89836437289942e-05
-3.2745520691395e-05
-1.90045429125634e-05
-6.7839363015085e-06
-1.90901007889911e-05
-6.03629599561054e-05
-2.91704634648239e-05
1.62589914505743e-06
-2.61020226521739e-05
-2.22677558798819e-05
-2.40035768969874e-06
6.34778591710901e-07
-3.8848834630103e-05
-6.50971242691022e-06
-2.6390763940285e-05
-2.58799547949785e-05
-3.30426915137973e-05
-9.53544187668934e-06
-1.90424951691826e-05
-3.02906655965597e-05
-5.16279368721328e-05
-4.68339498994893e-05
-8.13765058002641e-06
-2.70178234413259e-05
-6.14710512678311e-05
-2.7563722180272e-05
-2.56508351223295e-05
-4.98577137262847e-05
-2.71356074345748e-05
-3.15921711610566e-05
-2.94031252853457e-05
-2.08744566422694e-05
-2.90894966950876e-06
-2.89279685065255e-05
-1.40303753684002e-05
-2.02767004426128e-06
-4.26112808983575e-05
-5.94509485316977e-05
-3.95146263983082e-05
-2.7604393756688e-05
-4.54256488097618e-05
-3.56524684879536e-05
5.74864132433198e-06
-2.04837725930215e-05
-4.7613293669929e-05
-3.80859330443429e-05
-2.27562333168931e-05
-6.1777755051059e-05
-7.97494911631571e-06
-1.79459741080618e-05
-4.15708956296149e-05
-4.49130462399205e-05
-3.87639051726271e-05
-6.98365467893665e-05
-5.31745584531226e-05
-3.94325902054408e-05
-2.29384983320608e-05
-5.15053021583986e-05
-3.08487127923371e-05
-3.44609322139276e-06
-3.38249817087823e-06
-4.26747042098829e-05
-3.70048600347096e-05
-4.19525825870911e-05
-4.93841539581734e-05
-3.99297096396769e-05
-1.4536842617399e-05
-3.44363395641404e-05
-2.88881406472719e-05
-1.99862623053547e-05
-1.47790887483398e-05
-5.55417425753039e-05
-4.01503750233279e-05
-5.21469742214021e-06
-1.14992317272065e-05
-2.81493033400527e-05
-9.65033991799002e-06
-4.78056973262651e-05
-4.97166675267158e-05
-2.82610071745172e-05
-2.50226920603685e-05
1.02506378900008e-05
-4.66559517116051e-05
-5.48386341579034e-05
-3.42539108087573e-05
-2.24207165283021e-05
-1.55713423468112e-05
-3.09730030802612e-05
-3.34897892948862e-05
-1.49530162267515e-05
-5.02558120359114e-05
-3.14242556988861e-05
-2.45227453498495e-05
-1.55005406543358e-05
-2.55740795184744e-05
-2.69034931181445e-05
-5.96949315918841e-05
-3.93782230510068e-05
-4.40129939092251e-05
-3.56325262139835e-05
-1.00570509236921e-05
-5.40536623464204e-06
-1.39073964045362e-05
-2.3196736398815e-05
-2.94838261844598e-05
-3.592432146508e-05
-4.82477106566699e-05
7.02044545388381e-06
-5.12876082420505e-05
-4.34143838672781e-05
-1.91649011688608e-05
-1.81926702866894e-05
-3.33127153938411e-05
-2.55707936643119e-05
-1.12660872102332e-05
-4.82047446329287e-05
-2.05503939864738e-05
-3.78234269509502e-05
-1.66630267558463e-05
-4.47057543999268e-05
-2.65307931140993e-05
-1.7379863880251e-05
-2.15337793421775e-05
-4.57262836759936e-05
-3.47628996029303e-05
-2.73670006706048e-05
-2.92884359191719e-05
-1.34714862314444e-06
-3.9304063631183e-05
-3.85750776304335e-05
-2.37599177100212e-05
-8.83885805494102e-06
-2.71195226936944e-05
-3.71271584650385e-05
-1.16314336805801e-05
3.40486336067037e-06
-3.32002476805514e-05
-3.43946176512241e-05
-3.07197751667681e-05
-3.45108004826915e-05
1.67381255591201e-06
-2.68923811662484e-05
-3.03715619564661e-05
-5.71913562547929e-05
-3.40444085119531e-06
-6.32315741453339e-06
-3.30110922550928e-05
-4.16938858474291e-05
-2.23556813781915e-05
-4.04360378275093e-05
7.62617643117346e-09
-3.89265113400806e-05
-1.21623152148931e-05
-3.21098136079087e-05
-4.03150815034557e-05
-4.46568314081869e-05
-3.30003540501499e-05
-2.91694401423893e-05
-7.69779640117452e-06
-3.53561119503022e-05
-1.96349496149705e-05
-4.65380135774313e-05
-1.11011498172755e-05
-2.55721368857804e-05
-3.7942856206334e-05
-3.23955834485658e-06
-3.0640016615329e-05
-2.65560598915289e-05
-2.75449951911604e-05
-5.29919463513591e-06
-3.15437280771542e-05
-2.23705499109054e-05
-2.80912041328094e-05
-4.18577601697613e-05
-9.45139572529822e-06
4.03936251490084e-06
-2.37943884024392e-05
2.72083586499769e-07
-4.16250695699301e-05
-3.96138551886122e-05
-3.98065067994089e-05
-3.11230647343062e-05
-5.32801650938606e-05
-4.75159726193774e-05
-2.34339631711288e-05
-4.1899970518393e-05
-3.56288712753854e-05
-2.23948789732496e-05
-2.44845250175119e-05
-5.91344501271585e-05
-1.98496313462602e-05
-2.93697505821249e-05
-3.71277149404611e-05
-3.42401361917723e-05
-2.7149893731411e-05
-4.51865939779092e-05
-6.58013372093197e-05
-8.21322449289865e-06
-4.24883315095816e-05
-4.78233324951056e-05
-1.56561359793831e-05
-5.30250401120552e-05
-2.5014775687668e-05
-1.50128394225824e-05
-2.06025756751472e-07
-2.89001999848981e-05
-3.24999157168259e-05
-3.25784171998037e-05
-3.00660650921519e-05
-2.55901456439822e-05
-9.98947343162833e-06
-3.54782854352963e-05
-2.54513980717957e-05
-1.92517351815245e-05
-1.70252626657673e-05
-2.91480550721191e-05
-2.45575483103911e-05
-1.5146401656126e-05
-3.17524126930955e-05
-3.01923256185582e-05
-1.88828815168096e-05
-1.491598153332e-05
2.2752230267037e-05
-3.96087001780525e-05
-3.64912064308976e-05
-5.03015726237388e-05
-1.90569092371252e-05
-2.63611441923232e-06
-2.61357880002332e-05
-5.46830504899206e-05
-1.75994209701045e-05
-2.40828485791312e-05
-2.96866664406479e-05
5.15524299330275e-06
-9.53574284183732e-06
-4.1848428636724e-05
-2.63421469934676e-05
-2.61535359575089e-05
-4.20233546236906e-05
-2.83463035588694e-05
-5.12071360579365e-05
-3.64485202512945e-05
-3.04725941706577e-05
-2.38297854611337e-05
-1.565112868184e-05
-2.41188928803033e-05
-5.67817714286047e-05
-3.22154287957863e-05
-4.94347228105534e-05
-4.02689577485445e-05
-4.46891481410325e-05
-3.76643286644349e-05
-1.37845859615682e-05
-4.33671540623201e-05
-6.44492633609049e-06
-3.50415783335293e-05
-5.40914769942124e-05
6.1835133743826e-06
-1.70585014509253e-05
-2.97499149574035e-05
-5.09899606240028e-05
-3.1086026295301e-05
-3.17154035722269e-05
-3.00065881975485e-05
-2.80537064258684e-05
-1.81028090378711e-05
-9.86187934007646e-06
-4.6649440842706e-05
2.74683311103943e-06
-1.18413171629635e-05
-2.83986465964548e-06
-3.4541995091226e-05
-4.77846096652393e-05
-3.61575366336952e-05
-2.05131496650343e-05
-4.790344507953e-05
-5.10394636827009e-05
-1.48291829136545e-05
2.55240143184119e-05
-1.11542180228132e-05
-3.0011145158728e-05
-4.50390869566943e-05
-2.1704419224759e-05
-2.88061277229028e-05
-1.85133685859107e-05
-2.50266417597988e-05
-2.63786083714528e-05
-3.00261738099658e-05
-4.29536808632604e-06
-2.311791032613e-05
-1.1193727327126e-05
-2.32662617765571e-05
-2.15297111373454e-05
-3.25686360275236e-05
-5.407354088551e-05
-3.15486345265463e-05
-4.86298470875015e-05
-3.46909229247783e-05
-2.23422614552645e-05
-4.88726622640865e-06
-4.15329648103895e-05
-1.39290394265952e-05
-4.32199343927235e-05
-2.08555391870314e-05
-4.2121115183007e-05
-2.92438816711664e-05
-1.73209538962069e-06
-1.19073412747584e-07
-2.88727021380965e-07
-7.03349727599562e-05
-3.40270328531946e-05
-3.43323602758673e-05
-2.65882280600294e-05
-9.89807270945643e-06
-9.60217413285145e-06
-6.08269604359446e-06
-1.84958944397485e-05
-5.28854699953652e-06
-2.94283409146666e-05
-1.59347248077132e-05
-3.05477751435992e-05
-2.79030432362316e-05
-2.46876311422944e-05
-6.06204983838189e-05
-1.56534815975323e-05
-8.72748752896973e-06
-4.58819562184968e-05
-5.87207531788633e-05
-6.64818777560703e-05
-5.05858638497339e-05
-2.89761340273018e-05
4.05535203971028e-06
-1.69560793317643e-05
-2.0242584313325e-05
-3.86104668522002e-05
-3.96952350445644e-05
-2.1923286074421e-05
-7.76950927854406e-05
-1.06127732552084e-05
-2.18674023296449e-05
-1.8122811838452e-05
-3.6541931170211e-05
-2.96241803845112e-05
-1.7074254090237e-05
-1.30718436814591e-05
-2.01987212186352e-05
-3.89122858785854e-05
-6.94380441997494e-06
-3.27993078664362e-05
-1.1696281072637e-05
-3.96152488993423e-05
-3.07095329810227e-05
-4.9273966692248e-05
-3.38126805280583e-05
-2.08737532545676e-05
-1.9600078001654e-05
-8.04584309091389e-05
-3.86076241947816e-05
-5.61101787335431e-05
-1.28323136647982e-05
2.90572475399412e-06
-3.50230976686598e-05
-9.31454748475363e-06
-2.31869225557731e-05
-3.95241074927269e-05
-5.35256624008529e-05
-4.69043056363712e-05
-4.82073648679797e-05
-3.99699900237107e-05
-2.99357902409127e-05
-3.05329683614193e-05
-4.59987360721926e-05
-1.88422916989576e-05
9.81954160100174e-06
-2.1096562124368e-05
-2.99948162125125e-05
-3.45450907104663e-05
-3.84617907068609e-05
-5.47342541123245e-05
-7.89321288117282e-05
-1.49951296988136e-05
-6.04470254440132e-06
-2.7833084400969e-05
-3.94400799130401e-05
-4.3529915106206e-05
-4.20298211281222e-05
1.21352818510056e-06
-5.75860420003368e-05
-3.04502282764198e-05
-2.35723813821098e-05
-2.50575819577359e-05
-3.71593960687124e-05
-2.01317169725663e-05
-6.35584030494494e-05
-3.72516914577573e-05
-4.05572584133358e-05
-1.88103042673174e-05
-4.88900366042227e-05
-4.03852991691679e-05
-2.6427442707343e-05
-1.53879740188912e-05
-1.76404736969271e-05
-1.65655668338038e-05
-1.96680827135361e-05
-3.85623199154067e-05
-4.03312906856718e-05
-1.12700746701688e-05
-6.31590859391596e-05
4.33005798166563e-06
-4.24092340892669e-06
-6.58017643201721e-05
-2.48657801707045e-05
-2.33154589587713e-05
-1.02033379348155e-05
-5.22430828133802e-05
-3.57906151005875e-05
-2.43310597614804e-05
-1.57045916204456e-05
-2.10379471415771e-05
-4.53053389891733e-05
5.11723100904086e-06
3.14931616777743e-06
-2.42215926181285e-07
-7.03916599414682e-06
-3.03771231617568e-05
-2.93973656318013e-06
-3.54829494565776e-05
-4.16731282123159e-05
-2.88640204408911e-05
-2.18742251722492e-05
-3.84651599896962e-05
-2.37546704862489e-05
-3.4524162884416e-05
-3.18234589104238e-05
-3.20814134323447e-06
-3.0536539546863e-05
-4.16305329632758e-05
-3.90995099462628e-05
-5.85737904277804e-05
-2.6721571865803e-05
-3.18281916476302e-05
-2.34626646076737e-05
-1.57566788110867e-05
-4.59861706183623e-05
-1.18974448485563e-05
-3.43676337447832e-05
-2.82280539562304e-05
-3.05406349561578e-05
-1.74896549224831e-05
-3.73225659997043e-05
-4.8852018299745e-05
-6.27648948724148e-05
1.60216248613994e-05
-8.83130237047039e-06
-3.26628620981433e-05
-3.36390130682999e-05
-4.09342009148525e-05
-1.53197244130661e-05
-1.82622325817578e-05
-5.73042470145513e-05
-1.81234585027353e-05
-4.12618432186305e-05
-5.69203800135245e-05
-5.41426266500889e-05
-3.46461389735561e-05
-7.44962592302794e-05
-3.89713947500285e-05
-2.84163773308018e-05
-2.75953879864174e-05
1.15084011896185e-05
-2.63884210238549e-05
-3.00211558202505e-05
-3.44007419838315e-05
-5.81078514574817e-05
-1.48296686534855e-05
-3.7443745357861e-05
-5.90400775953509e-05
-2.020301349954e-05
-3.56760840370489e-05
-2.27587891786015e-05
-2.38558055634415e-05
-2.41968344533619e-05
-2.20181721583325e-05
-4.33198735794392e-05
-3.59501534417381e-05
-2.94733603348537e-05
-1.96435681135701e-05
-5.98773559353359e-05
-2.71249387993207e-05
-2.60916789874343e-05
-2.71999918491433e-05
-1.95808585442411e-05
-2.01398034939982e-05
-4.49719283983343e-05
-3.60924028896245e-05
5.02576182643338e-06
-3.58790757528275e-05
-2.52909504053719e-05
-3.18175697711632e-05
-1.68474703387496e-05
-3.80687465605981e-05
-6.10636843642864e-05
-5.01786585678611e-05
-3.68377715954855e-05
-3.6816406883902e-05
-4.22155890066453e-05
-1.90056281684736e-05
-3.01495933781278e-05
-1.79250405278742e-05
-3.14103448492553e-05
-4.16281647148629e-05
-1.08038174222907e-05
-4.67854392134752e-05
-3.48893435451e-05
-8.6659926595955e-07
-6.0397642632949e-05
-3.99029274808947e-05
-2.90096180649807e-05
-4.05381372439995e-05
-1.59647664342062e-05
-1.14442816050267e-05
-2.62377884632161e-05
-2.24950321955777e-06
-3.08158740556112e-05
-1.105788383798e-05
7.70853832706404e-06
-3.66202046690776e-05
-1.11065776734256e-05
-4.18898521060224e-05
-2.40709324184043e-05
-2.5095747516425e-05
-1.42474995343783e-05
-2.74611926698013e-05
-3.42056383559672e-05
-2.85012723067054e-05
-4.18255047985515e-05
-4.24040247329272e-05
-3.4497390066964e-05
-2.06303462674172e-05
-1.60976773435895e-05
-6.0283910727091e-05
-2.91970953958741e-05
-5.22523553125954e-05
-2.02674811587084e-05
-1.55469523200181e-05
-6.5466853003987e-05
-2.16857995115725e-05
-1.47001628924085e-05
-2.81294520784447e-05
-1.14409547065532e-05
-4.18675397465015e-05
-3.91687444248959e-05
-3.68556044135902e-05
-4.6346739232846e-05
-1.99381838163925e-05
-4.17039459079564e-05
-3.06487816360555e-05
-3.39221180968227e-05
-3.13125515091573e-05
-6.39060789286993e-05
-1.60487688895765e-05
-4.88549346297529e-05
-4.28771605038122e-05
-2.11954207399172e-05
-5.96142694406579e-05
-2.2836700235536e-05
-8.69305393328178e-06
-4.23044560761153e-05
-1.60700732313677e-05
-7.64998838277928e-06
-2.44966420532901e-05
-1.21646964769658e-05
-7.71088019195831e-06
-2.83956940673916e-05
2.88424965255533e-06
-3.03329554727804e-05
-9.88751990715996e-06
1.14117823028658e-06
-4.69976285341705e-05
-1.04782248194177e-05
-5.67548218160495e-05
-3.97366098506025e-05
-1.2417931282604e-05
-6.25145728352369e-05
-5.13630535463939e-05
-2.71648348286476e-06
-4.63148077868468e-05
-2.78763872303193e-05
-2.58987372926788e-05
-2.42832178727938e-05
-2.4577166793427e-05
-3.9078855229954e-05
-8.11631787111632e-06
-2.72113473007394e-05
-3.50094808262294e-05
-1.02107703560824e-05
-2.65515973883438e-05
-1.50789396570418e-05
-1.2643081997654e-05
-6.22602573323466e-06
-3.4104038512943e-05
-3.13955698550507e-05
-1.5161992429423e-05
-1.64202846264786e-05
-5.47713236423601e-05
-2.37137219687527e-05
-1.77662673249438e-05
-3.25955544208213e-05
-2.75127961625378e-05
8.18975307052524e-06
-4.60025328307023e-05
-4.71005557835574e-05
4.00919914870196e-06
-4.44618016407869e-05
-2.95901839073434e-05
-2.37882884415091e-05
-3.11081800030707e-05
-3.63046738051186e-05
-5.83104804862691e-05
-3.42250787540739e-05
-1.15715353178053e-05
-4.55138599998738e-05
-4.75614432817227e-05
-3.96961099097778e-05
-2.90051348996096e-05
-1.50198309477168e-05
-2.55896881928665e-05
-7.86759709383202e-06
-2.68933362156789e-05
-2.058849186505e-05
-3.89880402984613e-05
-3.9177003147348e-05
-5.63666837016895e-05
-1.47456004935032e-05
-3.12298663907179e-05
-2.35443064204482e-05
-2.94135861111852e-05
-1.57792750304622e-05
-2.77308231834889e-05
7.88284687690075e-07
-2.22061188666648e-05
-1.6194508084785e-05
-2.10912921469939e-06
-3.52953045169654e-05
-2.92448713808166e-05
3.42116723383771e-07
-1.59261518549247e-05
-1.33503182999066e-05
-2.43384081080363e-05
-1.01382988382493e-05
-1.60156546539415e-05
-3.38912923489913e-05
-2.68115995682706e-05
-4.03156654122589e-05
-2.09704856653706e-05
-1.909252698853e-05
-2.14429073694493e-05
-4.53626441742152e-08
-5.05610539628295e-05
-3.47774878319836e-05
-1.08213172758218e-05
-2.6775462830164e-06
-6.32098526484916e-05
-4.85354202584735e-05
4.66308790410507e-06
-3.91343171711303e-05
-7.02862360172572e-05
-2.00655535465754e-05
-6.85437297967138e-06
1.07711190285188e-06
-4.50823286292088e-05
4.84980640882036e-06
-4.97823611045274e-06
-1.65235795495146e-05
-4.13893546096821e-05
-2.78560972442181e-05
-4.0466433591838e-05
-4.14345970433903e-05
-3.38873406164437e-05
6.96746453167116e-06
-5.19172284829419e-06
-1.2435539996927e-05
-4.05341247265835e-05
-6.60353392712398e-05
-4.21531284705853e-05
-3.35248190815797e-05
-4.63748762618343e-05
-4.02316235838948e-05
-3.36312875807751e-05
-2.4285029111977e-05
-1.70921689554161e-05
-2.12171433532199e-05
-5.03961018891124e-05
-9.71010161983429e-06
-5.30255147478178e-05
-1.87372117458702e-05
-2.90828859298614e-05
-5.4219042208313e-05
-2.28735148041933e-05
-3.12166108214669e-05
-5.50980131724945e-05
-2.30442812526904e-06
-1.1955649921165e-05
-4.14318791938002e-05
-2.93162048507833e-05
-5.35176345864461e-05
-3.2694432675323e-05
-4.40993677050767e-05
-2.99380391776993e-05
-2.40273575462954e-05
-3.87417726075051e-05
-5.394483216159e-05
-4.28023652453946e-05
-4.26914172761532e-06
-4.28212734067513e-05
-1.53849147508749e-05
4.53865504897701e-06
-3.03826806828612e-05
-4.8545415769879e-05
-4.5435968002317e-05
-2.52034496436589e-05
-9.75475704502408e-06
-3.93564029769381e-05
-2.4041709353976e-05
-3.73117819007489e-05
-3.50606889942711e-06
-8.87802201372916e-07
-5.67429860294749e-05
-5.31793492484435e-05
-4.70142353896341e-05
-4.35089868705575e-05
-3.08356433438408e-05
-2.56704024562423e-05
-2.92331498246325e-05
-4.35453360884865e-06
-1.96735903241623e-05
-2.2383767269752e-05
-1.67154261324136e-05
-1.04820064568799e-05
-3.82878954826033e-05
-2.10818493925e-05
-4.49324152820022e-05
3.63132413502944e-06
-5.09952842564505e-05
-3.5047573750257e-05
-1.65108256187436e-05
-4.13287380176846e-05
-1.64732304780278e-06
-1.88072495119518e-05
-2.23752482803132e-05
-1.1792642345399e-05
-4.97051416625421e-05
-3.27711749703878e-05
1.5435652905893e-05
-1.3731319470487e-05
-1.64499275758901e-05
-6.17660876859152e-05
-3.07353813972976e-05
-2.59428535933557e-05
-2.83987012072664e-05
4.4829471595375e-06
1.25298360781616e-05
-4.22291758039782e-05
-2.91703329493275e-05
-6.48471718092408e-06
-1.96409888921462e-05
-6.17588237178356e-05
-4.57371549318685e-05
3.6058680108084e-06
-1.83296481000301e-05
-3.29599524573713e-05
4.9040021132606e-06
-1.84609296867319e-05
-5.85137805722811e-05
-3.12157326236308e-05
8.74882584740769e-06
-1.00455727115269e-05
-4.16896322927805e-05
-2.82204371565205e-05
-1.2931749998104e-05
-5.59391355747836e-05
-2.40131724743361e-05
-1.34565406708009e-05
-3.93577322951663e-05
-2.92467629608448e-05
-1.04478766257694e-05
-9.28804344592993e-06
-1.60659054579398e-05
-6.35314349222859e-05
-2.19464803772878e-05
-9.39688215681519e-06
-1.24404113488614e-05
-3.38520268554569e-05
-4.22410233039889e-05
-4.81909680172026e-06
-1.23519304074356e-05
-2.61171001449486e-05
-5.81140706233815e-05
-3.7057153308349e-05
-9.70643698572744e-06
-6.03364159708884e-06
-2.1909595198782e-05
-1.01958201781815e-05
-3.217742619798e-05
-2.58758679394299e-05
-3.17681492993949e-05
-1.18204028527864e-05
-1.42314764766898e-05
-1.89417578308969e-05
9.946730357871e-07
-3.08128481316875e-05
-3.60945136588031e-05
7.85927957767548e-06
-3.529609763671e-05
-3.70831873439978e-05
-1.47230175963217e-05
-3.18820309288354e-05
-1.47532015662333e-05
-2.68400103809047e-05
-1.75548283634178e-05
-3.31544266110352e-05
-9.29469287749721e-06
-2.25190124506884e-05
-4.24637591625273e-05
-5.50288893907827e-05
2.49865396652883e-05
-1.36122702937354e-05
-4.71534586829898e-05
-4.77523166992343e-05
-2.45722171011082e-06
-1.64520750969609e-05
-4.55459959119659e-05
-2.91101816953645e-05
-2.06819078836034e-05
-4.63654298241613e-05
-2.27112724906253e-05
-3.91645176097972e-05
-5.97985245957901e-05
-2.27836562748483e-05
-5.51143313637738e-05
-4.35483360219159e-05
-2.19530828247973e-05
-3.15790466240957e-05
-4.63315259338881e-05
-2.71904643046582e-05
-4.76324093799389e-05
-3.87306932415958e-05
-2.05462852316631e-05
-1.57068283302444e-05
-1.21503755903707e-06
-2.59023010435358e-05
-1.86955266811038e-05
-3.43941419919106e-05
-2.50151286376735e-05
-4.42028738264595e-05
-5.38160501680768e-05
-5.98997792779059e-05
-2.63391276467679e-05
-4.26088904671576e-05
-1.9942727671674e-05
-2.86239503227864e-05
-3.46091746930494e-05
-4.11264441760421e-05
-7.14150520333016e-06
-3.42753870750755e-05
-5.42177722434536e-05
-3.16330010571517e-05
-2.85890725786937e-05
-3.70625321582248e-05
-1.36430234785316e-05
-2.66683834021207e-05
-3.89649537814854e-05
-2.49773977331726e-05
-2.61715351600148e-05
-4.52166045563805e-05
-2.56075465251718e-05
-1.08132635221425e-05
-6.30367139765319e-05
-3.0372590751802e-05
-6.5539110092173e-06
-4.40127689139612e-05
-3.15943448179118e-05
-1.14937629274505e-05
-6.53927609689771e-05
-3.71885203974984e-05
-9.52423057205774e-06
1.55061357795582e-06
-1.53497861529163e-05
-1.45841565559059e-05
-5.53677660936929e-05
-2.00882376524575e-05
-2.39958204510949e-05
-5.31518422046883e-05
-4.34261744584232e-05
-4.41320368159084e-05
-2.10972794077317e-05
-1.36904384079277e-05
-1.41914409890793e-05
-2.23458973178963e-05
-3.36335299890124e-05
-1.36263056609223e-05
-2.5369416073029e-05
4.8078224165352e-06
-2.63166559231604e-05
-2.24261244322771e-06
-2.77058919631871e-05
-2.69555553837029e-06
-4.84564588408924e-05
-5.45149690099958e-05
-1.87598374616685e-05
-3.08728864728119e-05
-3.97916120716172e-05
-8.0725293503829e-06
-3.15721434435397e-05
-2.25638168794265e-05
-4.17406562467507e-06
-3.42473560923685e-05
-1.20853985541175e-05
-1.36107094848597e-05
-3.00998907118626e-05
-2.38749030238185e-05
-4.53231005734338e-05
-1.21056111272421e-05
-2.65102265814214e-05
-4.26412800011102e-05
-2.763398014535e-05
-3.79157149217889e-05
-3.3624108805915e-05
-2.756264945672e-05
-2.500144537653e-05
-1.10028499807773e-05
-1.49064126611336e-05
-4.7338316752518e-05
-1.71252218648572e-06
-5.35175844058534e-05
-2.29524013411007e-05
-9.66042690196918e-06
-1.16142537793432e-05
8.27466419630562e-06
-4.57715156842974e-05
-2.53917458559255e-05
-3.44166058843121e-05
-1.88187326929579e-05
-3.99348806100321e-05
-2.94293864938024e-05
-4.8054155714666e-05
-2.22129193420932e-05
-3.09281405563434e-05
-2.23164734023053e-05
-1.64037159371325e-05
-2.7470232123507e-05
-1.6250567222901e-05
-5.26457996557771e-05
-8.86227898414907e-06
-2.36541609370166e-05
-1.24391283482341e-05
-1.63922671359007e-05
-1.57494926962685e-05
-3.2828780495546e-05
-2.74469507997645e-05
-2.92495530006589e-05
-4.44008460708709e-05
-4.16241873903183e-05
-9.927547119446e-06
-4.1783808290019e-05
-3.47088963622242e-05
-2.73812993234927e-05
-5.45525732377894e-05
-2.15421354007549e-05
-5.86769606078781e-05
-4.58660530176065e-05
-2.52332350518882e-05
-3.81539286214894e-05
-1.27667283648438e-05
-1.72925519390688e-05
-1.1364406569166e-05
-3.01319449308861e-05
-3.09523983610733e-05
-2.82656191900276e-05
-5.93157077440092e-05
-1.62316858450472e-05
-3.93650379456377e-05
-3.13376973296999e-05
-4.44821375301457e-05
-3.09068750504074e-05
-2.80655980866671e-05
-3.03296033135461e-05
-2.97701563755514e-05
-3.03356351225288e-05
-2.65573103309623e-05
-3.40087748457844e-05
-3.72568309998398e-05
-5.99341150742332e-07
-2.58068261071562e-05
-6.96410948574746e-05
-3.17976676502615e-05
-3.07053148284342e-05
-3.65243252135844e-05
-3.00366970163435e-05
-1.41418948638653e-05
-1.99170334077755e-05
-2.43360814191674e-05
-1.11392375974135e-05
-1.34358550699766e-05
-3.20638819770904e-06
-4.73568601955241e-05
3.04761662478453e-06
-3.12824775690498e-05
-1.28749545953405e-05
-3.85381889616237e-05
-4.37422266488967e-05
-3.66992585360291e-05
-2.49244282909487e-05
-4.33348516914001e-05
-3.15593274160416e-05
-3.43565813876064e-05
-1.8126695100031e-07
-6.08012421477887e-05
-7.44890259569319e-06
-2.38186487946317e-05
-1.75104498259593e-05
-3.09586026627715e-05
-5.32443070733552e-05
-3.75201105660161e-05
-1.85183754732795e-05
-4.2247351726228e-05
-3.69460193365819e-05
-6.53502612950314e-06
-1.23587836163924e-05
-7.11620205603597e-05
-3.85983970084367e-05
-3.52286029187869e-05
-2.81216833241648e-05
-4.66570617727994e-05
-3.99013427246759e-05
-3.72059199950754e-05
-1.41701692022522e-05
-3.36727331234745e-06
-3.47324208930924e-05
-4.82515619793024e-05
-2.12564045006127e-05
-3.51473975328852e-05
-4.63059401093496e-05
-3.40667231516511e-05
-2.29425797219148e-05
-7.0271173838138e-06
-6.12055685540861e-05
-1.4203061253731e-05
-2.35903573761973e-05
-2.25719067600201e-05
-3.72035729817633e-05
-5.48536114703971e-05
-1.83410361672678e-05
-3.78256602135396e-05
-2.34697570227648e-05
-1.6519208696405e-05
-1.6231108122914e-05
-3.01242117307251e-05
-3.91090657924314e-05
-4.14991718605822e-05
-1.24567325775612e-05
-7.58669162428084e-05
-5.43536506707177e-05
-4.15309949844357e-05
-4.68997739867927e-05
-3.31798048293823e-05
-2.92154056398425e-05
-3.76233218652186e-05
-1.79430259805323e-05
-4.84360295627615e-05
-4.45485850714313e-05
-5.02327121131348e-05
2.60729208560278e-05
-3.43816888666939e-05
-2.35906796692518e-05
-2.17321417693108e-05
-2.21319030580212e-05
-1.04542226024214e-05
-1.67165949459987e-05
-1.98566421017062e-05
-2.32221318772258e-05
-6.40818695563989e-05
-5.1683376686538e-05
-2.61205628105359e-05
-2.07678515445352e-05
-1.51297528000513e-05
-2.71773037590222e-06
-3.69707271739189e-05
-3.75932151193336e-05
-2.81503515205123e-05
-2.25775090055383e-05
-1.18975117028337e-05
-4.79284752658385e-05
-1.49967659059765e-05
-2.13914963967118e-05
-8.15790171038585e-05
-3.27123501925766e-05
-3.13712982752209e-05
-2.94664546654302e-05
-1.88642518954518e-05
-4.82176123510018e-05
-2.43075164663042e-05
-2.40895073109432e-05
-1.7636464386835e-05
-2.17274196090823e-05
-4.81909680129813e-05
-3.19271218454073e-05
-1.63283232763504e-05
-2.67266753766487e-05
-4.11007908123565e-05
-2.73367945993296e-05
-3.31911407316063e-05
-2.18610312118923e-05
-3.23686304889548e-05
-2.13228200773798e-05
-2.79645380998589e-05
-5.13383373469881e-05
-2.73457745694083e-05
-2.10487218929378e-05
-4.19044996228579e-05
-2.16847922758736e-05
-6.32433918041012e-05
3.47187205612611e-06
-4.66832604633891e-05
1.19005604657931e-05
-4.38788676009938e-05
-3.68374695062616e-05
-1.4605006745136e-05
-1.42879012729778e-05
-1.16486948698126e-05
-2.31403288550744e-05
-9.71887317163621e-06
-2.33292400953893e-05
-2.9641913695568e-05
-1.73022393180638e-05
-2.49469280786966e-05
-3.065652799379e-05
-2.51681094657135e-05
-3.49740608788194e-05
-2.06566144471115e-05
-1.5695476065683e-05
-2.71596896534506e-05
2.54974547018229e-06
-2.82049518060311e-06
-3.01535645925492e-05
-5.22941173899987e-05
-2.40529371042432e-05
-2.06293054378424e-05
-8.4151995681518e-06
-2.98472027840575e-05
-2.23018498451765e-05
-4.01459283567418e-05
1.08684548609624e-05
-3.57244555378664e-05
-1.85417231646041e-05
-1.67809840196757e-06
9.40298135998427e-07
-2.40751075452336e-05
-2.01667909816765e-05
2.34648740728066e-06
-4.8765464354609e-05
-3.74240776850914e-05
-1.10039751010319e-05
-1.39961332906807e-05
-1.02354169668068e-05
-3.89536215364602e-05
-4.61455359815707e-05
-1.76480411013808e-05
-3.37996364213847e-05
-2.98306089087881e-05
-3.77290547946955e-05
-2.92434425755879e-05
-3.75938428675994e-05
-3.64042724742285e-05
-1.30971352525194e-05
-5.9942199776468e-05
-2.53072079336845e-05
-4.38216700955599e-05
-4.56117097455276e-05
-3.4529116169378e-05
-5.76290238768e-05
-1.96309099670861e-05
-4.36945451787851e-05
-4.57077151341997e-05
-3.42359269121648e-05
-1.94167399480152e-05
-7.05762620354963e-05
-5.28775098223829e-06
-2.7205315637404e-05
-3.93606022790707e-05
-2.38354715441581e-05
-5.64958098739262e-05
-5.42105128877585e-05
-5.3991589558648e-05
-3.64972468332686e-05
-4.28553633069337e-05
-2.82063225178121e-05
-3.0037907213554e-05
-2.8222307436224e-05
-5.21910411457594e-06
-1.3354553907169e-05
-3.22736259775746e-05
-4.04169522829237e-05
-2.90511801440633e-05
-1.45810840034703e-06
-7.6244792859208e-06
-1.80665248734101e-05
-4.074183787855e-05
-3.54885647220528e-05
-2.17127130338066e-05
-1.56677969950641e-05
-6.68660762862344e-05
7.14993859610635e-06
2.30204166836611e-06
-2.59518890884488e-05
-2.98539902358081e-05
-2.51798458990061e-05
-1.32406154555199e-05
-2.60944991900161e-05
-4.69618587928261e-07
-2.75547170559406e-05
-4.20818607362822e-05
-2.07566466864475e-05
-2.4749557378243e-05
-4.84474961626856e-05
-3.71365488868032e-05
-5.2892401865272e-05
-3.78144552602288e-05
-1.31850959820612e-05
-3.33574075426082e-05
-5.7038750738385e-06
-3.13189505205856e-05
-7.24934326648855e-06
4.0939356286626e-06
-3.03672482972429e-05
-2.10832861266016e-05
-4.33540177119864e-05
-3.35054515217174e-05
-6.09491675612695e-05
-1.51747430052949e-05
-5.7240751908018e-05
-3.00986244227037e-05
-1.73325871632526e-05
-3.82746751283851e-05
-4.27210313897281e-05
-9.22149341030776e-06
-4.81828196158296e-05
-3.0936453704569e-05
-4.13513371595813e-05
-8.61452932228555e-07
-4.85579008236672e-05
-1.3752577266968e-05
-3.18547639138476e-05
-1.7117035003531e-05
-3.23188243754566e-05
-3.98346191489651e-05
-3.74135964693054e-05
-3.42380484560487e-05
5.05634395534127e-06
-2.7072214690667e-05
-4.07308546701988e-05
-1.88921419698605e-05
-2.16153397197162e-05
-4.65233091903972e-05
-3.36575120131206e-05
-1.77075074005426e-05
-6.89122502146362e-05
-6.71812874936056e-05
-2.08793439703267e-05
-3.4580009968298e-05
-3.31301313096141e-05
-2.18239426922957e-05
-3.75364939123121e-05
-2.93818533293938e-05
-5.03820358211109e-05
-5.50342996371589e-05
-3.02646882991035e-05
4.04177086119729e-06
-3.06203950384658e-05
-3.63238398901035e-05
-5.08005936963122e-05
-1.85034271370147e-05
-2.20961361055073e-05
-2.60049929536858e-05
-1.55062005254262e-05
-1.05880617957868e-05
-3.2541453504913e-05
-5.97762982653413e-05
-1.34737617417796e-05
-4.75479853980629e-05
-3.25105212422383e-05
-5.68599637671816e-05
-5.39733039969979e-05
-1.85750412497839e-05
-4.49315395854098e-05
-2.79922295840103e-05
-7.88606303798989e-06
-2.08340330390662e-05
-4.12244347160302e-05
-2.26133814381777e-05
-4.87325353291256e-05
-3.67888401199808e-05
-2.32688740828496e-05
-1.74757982121713e-05
-1.16032460298078e-05
-2.29743730108842e-05
1.02997601072094e-06
-4.39439609522916e-06
-3.40709717303992e-05
-4.49226611323698e-05
-1.9534234815572e-05
-1.02426815819251e-05
-4.50886391757023e-05
-7.5442221954276e-06
-5.16980646121133e-05
-2.82916458103122e-05
-6.69223457519993e-05
-4.62774202765031e-05
-9.59757836362998e-06
-5.50306776068838e-05
-4.05311626510232e-05
-2.73932049467472e-05
-1.12180158746262e-05
-1.63167213206199e-05
-4.30256937055809e-05
-4.63697959130745e-05
-1.78137739236721e-05
-4.63480755803825e-06
-2.50893819444729e-05
-3.47719636895138e-06
-2.57873233186458e-05
-1.57994943431911e-05
-2.38564571060469e-05
-3.11883613444322e-05
-3.34970651726327e-06
-6.60476018577204e-05
-2.22445426807672e-05
1.06190628633204e-05
-2.80238895063881e-05
-2.84631652912342e-05
-3.49520022945734e-05
-3.97822251144539e-05
-3.81864945680959e-05
-4.51574679616871e-05
-4.54268574200468e-05
-5.13810349265204e-05
-2.2459270385409e-05
-3.2469973732009e-05
-4.1304657667137e-05
-7.40937505017158e-06
6.38193317968848e-06
-2.25403710328912e-05
-4.78967653169545e-05
-1.65559671459307e-05
-4.01827604217341e-05
-3.66140571919957e-05
-2.12975074066081e-05
-5.07125027520374e-05
-2.67664405592498e-05
-1.67974474063424e-05
-3.7808132953461e-05
-4.51032739203595e-05
-4.60926146425769e-05
-4.38010323902669e-05
-4.46584745919436e-05
-4.94911753524043e-05
-2.1276133712272e-05
-4.00108782010236e-05
-2.42411578919811e-05
-1.09910794442248e-05
-4.46887572155614e-05
-4.96663628852069e-05
-2.50008285027807e-05
-3.37549465968018e-05
-4.84530410225904e-05
-3.34166531781779e-05
-3.45955284121416e-05
-2.39422179853686e-05
7.48076701754276e-06
-8.70414806902299e-06
-3.08736813357149e-05
9.11855371186663e-06
-3.48401916297031e-05
-3.38892846765762e-05
-6.98921337633262e-05
-4.80789804892658e-05
-2.60759580760406e-05
-4.10533229212601e-05
-2.16695976733954e-05
-1.88636953118423e-05
-1.91793130062778e-06
-4.27675242363545e-05
-1.44886661506649e-05
-4.66965581402795e-05
-2.17932841767941e-05
-3.9329059455968e-05
-3.93107189722867e-05
-2.57077924452161e-05
-3.96263613800055e-05
-1.12081422297618e-05
-3.59336199631349e-05
-2.6366730722683e-05
-5.68678086344056e-05
-4.14392590781233e-05
-3.15549396468918e-05
-1.25018374539775e-05
-3.89002086081609e-05
-5.06081729951546e-05
7.90003155074611e-07
-2.53537926692801e-05
-1.63998241268304e-05
-4.98291889935346e-05
-1.30746329734365e-05
-1.81379876290121e-05
-6.93291382651006e-05
-2.5719083619529e-05
-1.63198348716722e-05
-6.87405162467103e-05
-4.36249663471082e-05
-5.94673036993636e-05
-3.52306432173986e-05
-1.21422927321069e-05
-4.89122753595193e-05
-7.36733282350513e-05
-2.95830960474806e-05
-4.37415801987177e-05
-4.47384866986034e-05
-1.04341729576526e-05
-5.56549686252534e-05
-3.04090087077627e-05
-2.76418840568516e-06
-5.40798711412171e-05
-3.96971005020734e-05
-7.88599942579985e-05
-4.54687022687021e-05
-1.98668460449038e-05
-6.24325704027004e-05
-1.10154121610248e-05
-1.24581356286758e-05
4.89326726069886e-07
-3.80794450938054e-05
1.9230598667566e-05
-2.15548707679461e-05
-1.44114518234627e-05
-3.89347888219359e-05
-2.06899355937575e-05
-2.03159672088451e-05
-4.47158254939924e-05
-2.18301453266803e-05
-3.91388531072202e-05
-1.48376143141873e-05
-3.61233688734388e-05
-2.32324495275314e-05
-1.87430177952492e-05
-2.76967853971129e-05
-5.67602747943585e-06
-4.27091543152723e-05
-5.46360625043965e-05
-3.00291390064779e-05
-6.03950733180887e-05
-1.87942793418246e-05
-5.7740523437354e-05
-4.60154726893518e-05
-3.88612401866512e-05
-3.58767440125502e-05
-2.06692426604688e-06
-2.85965884635345e-05
-3.00500693188692e-05
-3.59172468016996e-05
-1.31832167776992e-05
-2.36112031248126e-05
-6.77777021882339e-05
-1.52559649055252e-05
-3.45130237901256e-05
-3.64627451179532e-05
-5.9485739366491e-05
-1.1988318457811e-05
-5.60031032792894e-07
-3.9198117952965e-05
-6.01798301190993e-05
-4.51345545213999e-05
-8.45821308373365e-06
-3.24568776782926e-05
-3.72812573966769e-05
-1.58910700145455e-05
-2.80103041604268e-05
-3.03255826328286e-05
-3.92872811750746e-05
-8.80674178225913e-06
-6.50112135531205e-05
-1.81292203913754e-05
-2.1440848550607e-05
-3.04553866339323e-05
-4.5091669561517e-06
-9.67314433423178e-06
1.58289927720477e-05
-1.75276148735499e-05
-3.97072394609889e-05
-4.3058122592991e-05
-3.33837686048936e-06
-5.71303826071641e-05
-5.02197512450528e-05
1.02676364173939e-05
-4.08702058133469e-05
-3.65367229170493e-05
-2.85498990783661e-05
1.36974294528242e-05
-4.46582091455488e-05
-3.67288471007521e-05
-2.56598426138974e-05
-2.31149303835003e-05
-1.72576383264668e-05
-2.1779681279643e-05
-5.04987240189485e-05
-4.55711983012786e-05
-2.86672155660795e-06
-2.37021983441034e-05
-3.92381926171821e-05
-3.76539670884672e-05
-3.73369754691459e-05
-8.7011873280571e-06
-2.92337532500938e-05
-6.72017404259594e-06
-3.07268776502202e-05
-4.01649862512791e-05
-9.09592934218799e-06
-2.87033270886692e-05
-6.20756097307338e-06
-5.8227128409123e-05
-4.5590933253609e-05
-3.20614187970135e-05
-2.10725498652726e-05
-5.3690595932096e-05
-8.33022409929853e-06
-1.95911549362704e-05
-2.02103078931282e-05
-1.34714298003833e-05
-3.19521361618518e-05
-4.04083148669674e-05
-6.26993628157363e-05
-1.6121234461498e-05
-7.3305283493059e-06
-4.98293628988716e-05
-2.52748035857165e-05
-4.17257355630062e-05
-2.8680208390993e-05
-2.76911011639262e-05
-5.8543965334406e-05
-6.48869977197307e-06
-3.87643704388002e-05
-3.7663907256348e-05
-7.54710448488635e-06
-5.63226390924561e-05
-3.2606015592531e-06
-2.9447216201502e-05
-7.4411710202798e-06
-3.08257968416396e-05
-2.82947424622728e-05
-9.8353775206867e-06
-1.61199153331943e-05
-6.5205310108233e-05
-2.95032288116842e-05
-2.59811238053553e-05
-3.51339478914239e-05
-3.0759961146452e-05
-2.98221895877128e-05
-2.1965420747787e-05
-2.41764004517405e-05
-3.64536741299802e-05
-3.04346309027124e-05
-5.06695140563594e-05
-3.5591984813162e-05
-4.29203083123603e-05
-6.99856309415795e-05
-3.6827196196123e-05
-1.61912029935402e-05
-4.05592970932391e-05
-1.5714769576429e-05
-3.11636939245086e-05
-7.38930242413862e-05
-8.01612423173522e-08
-6.25091021098937e-05
-1.83556725542161e-05
-3.57295191650865e-05
-1.53303356064313e-05
-3.86145305522027e-05
-2.10060832173485e-05
-3.12599044102309e-05
-3.76551887423718e-05
-2.3837490956301e-05
-5.24008534758706e-05
-7.34412725073543e-05
-4.56904210988945e-05
-3.46120677219325e-05
8.14441563020763e-07
-4.23714795380663e-05
-3.56585482107586e-05
-3.8619718614032e-05
-5.76985820328753e-05
-4.40604895045658e-05
-1.28312809847206e-05
-3.02670128058413e-05
-8.91267775602846e-06
-5.68350268373396e-05
1.21793385219145e-05
-1.69024644898539e-06
-1.35607151010901e-06
-1.93617689859147e-05
-4.23346097033964e-05
-4.06877860079538e-05
-5.50515309028885e-05
-6.11930070598182e-06
-7.34272044767848e-06
-3.96665516919754e-05
-4.90149500848948e-05
-4.38374941110164e-05
-2.59522545299516e-05
-3.01669382071378e-05
-2.17443986052426e-05
-4.06596788292861e-05
-3.08953286795813e-05
-3.04933278263868e-05
-1.74315346497746e-06
-4.09016355589355e-05
-1.265999074222e-05
-3.50366668112506e-05
-1.90763501162897e-05
-1.29623456246743e-05
-5.42374335996016e-05
-6.67678647321895e-06
-2.0464849729593e-05
-3.4177227163898e-05
-3.08052274961005e-05
-6.38377346705453e-05
-3.73029636985589e-05
-2.3071432372986e-05
-3.52707833566729e-05
-3.0552471515597e-05
-1.69311735321826e-05
-3.83075799031809e-05
-4.05292880433689e-05
-2.13232808123504e-05
-4.18434443743808e-05
-3.22616263042976e-05
-2.62434132917856e-05
-2.4130296605264e-05
-5.90871836385172e-05
-2.60194767827487e-05
-2.80100742501756e-05
-2.22195188127903e-05
-2.14714461160513e-05
-6.68398872613614e-05
-3.98210398829904e-05
-5.24015047450513e-05
-2.32175080763642e-05
-1.09981382148765e-05
-5.58600766963561e-05
-5.38364821919464e-05
-1.96443681365843e-05
-4.37763738442477e-05
3.53521405631469e-06
-4.16956506879869e-05
-2.22175933627588e-05
-4.27655393364915e-05
-1.20065390452303e-05
-7.51043340787454e-05
-3.81411282039422e-05
-5.47552481074973e-05
-5.15183173233507e-05
-1.6815439843139e-05
-2.50551818310806e-05
-2.49842314007887e-05
-5.77846190698462e-05
-3.93832043421411e-05
-1.49153117635013e-05
-2.9210615525329e-05
-3.93833407320861e-05
-1.3177883246494e-05
-1.75224105554824e-05
-5.3185809312458e-05
-4.51692038951141e-05
-1.47990570639672e-05
-4.96655856259693e-05
-1.19212743469946e-05
-2.81397150724596e-05
-3.67197658043863e-06
-3.50558236460104e-05
-5.46208636132966e-06
-4.20277513071075e-05
-3.38744084895535e-05
-5.80543921441669e-05
-3.00110695198021e-05
-3.9622169913167e-05
-3.380533518506e-05
-2.11611051939245e-05
-5.73314069855158e-05
-2.66372375507685e-05
-1.60235353493345e-05
-5.93646395010899e-05
-4.49392914525501e-05
-2.19210452494387e-05
-1.39390791205289e-05
-2.69524346701804e-05
-2.55387954123631e-05
-2.77901599536254e-05
-3.687865149996e-05
-4.54017277780176e-05
-4.87136298359927e-05
-3.79716181278265e-05
-2.55473464597022e-05
-5.41845958422328e-05
-1.41725950908113e-05
-2.89138770974864e-05
-4.05614832474926e-05
-1.33818562017288e-05
-1.52960204319915e-05
-4.12457671842121e-05
-3.19529775834998e-05
-1.29525401766206e-05
-4.14047134677689e-05
-4.01433086716601e-05
-4.08925254282391e-05
-2.11806104014833e-05
-5.05780613589307e-05
-8.11434733033447e-06
-1.80220543516906e-05
-3.07666742011287e-05
-1.53420440633453e-05
-5.03235299338105e-05
1.70365625042748e-05
4.74896848410205e-06
-1.96906319707789e-05
-3.93860714690688e-05
-3.08564652764215e-05
-2.77147472560833e-05
-4.90434703210105e-05
-4.42400564618972e-05
-3.3007016413824e-05
-2.91946659986083e-05
-1.74882788933681e-05
-1.43764015696289e-05
-2.6163407668027e-05
-4.38786155480054e-05
-3.31174481543518e-05
-4.27916149650135e-05
-3.72305184627194e-05
-4.45776810419506e-05
-6.23040435535561e-05
-3.80305482566159e-05
-3.42608986523712e-05
-4.14002254367168e-05
-9.19541657212238e-06
-3.12886501351599e-05
-3.13684506854236e-05
-4.58015498439742e-05
-1.27286325981455e-05
-3.37414656780162e-05
-3.81400020101627e-05
-2.40205423373965e-05
-2.65310006048833e-05
-3.99792538475632e-05
-5.09440236625122e-05
-2.50289129868959e-05
-3.11761966295669e-05
-2.4024205152733e-05
-6.07232324242381e-05
1.51945188489943e-05
-4.47049970129723e-05
-4.32940697538686e-05
-4.21650382776513e-05
-6.34620679433496e-05
-2.82856796942092e-05
-2.08309404764239e-05
-2.58867010933353e-05
-4.73996091325468e-05
-3.38954338216606e-05
-5.07908255957074e-05
-2.14036621170912e-05
-1.91045423293311e-05
-1.58789093380177e-05
-2.17803528134476e-05
-4.26429179586508e-05
-1.80510488865652e-05
-4.49964228547064e-05
-5.70418199812781e-05
-3.03447547042298e-05
-2.08734147374699e-05
1.27669639865099e-05
-3.82118584329956e-05
-3.71970111702902e-05
-2.35781704925459e-05
-3.62939871815272e-05
-6.11100637802262e-05
-2.23461693258734e-05
-1.97915218587479e-05
-4.35180624745666e-05
-2.58611239146452e-06
-1.140014956402e-05
-4.70490212143329e-05
-1.02863513287805e-05
-2.97390362359337e-06
-4.21136740307634e-05
-3.71739333471956e-06
-4.57739658138369e-05
-2.68934209017969e-05
-3.06501733683826e-05
-3.09098528255768e-05
-2.476383301578e-05
-1.28433478867062e-05
-1.86758942311831e-05
-1.0591131999283e-05
-2.46572736909827e-05
-3.23440667424345e-05
-2.9730701694154e-05
-2.26515679935444e-05
-2.53416972709063e-05
-1.34254434943187e-05
-4.46852334928607e-05
-4.26356430490798e-05
-3.57680152057414e-05
-6.22989888557114e-05
-6.61214459948897e-06
-4.33179296230515e-05
-5.53138609916303e-05
-3.78500280622343e-05
2.19461619994861e-06
-2.64490491016306e-05
-3.14382370113022e-05
-3.97259916538676e-05
-3.72402936244324e-05
-2.39928130600935e-05
-1.4865592558787e-05
-1.54606971868834e-05
-1.687058339735e-05
-4.6828973706831e-05
-3.38635752192297e-05
-3.83990990018169e-05
-1.31459676991333e-05
-1.90544391612716e-05
-5.41333317953542e-05
-4.554572705073e-05
-6.05762545359127e-06
-4.26433428724515e-05
-3.47081357394296e-05
-3.92831826176477e-05
-2.56028250772232e-05
-3.47907301556231e-05
-2.01760200043233e-05
-1.35686194994568e-05
-2.75739666440334e-05
-4.30875848657293e-05
-3.36218012448498e-05
-2.95736273014516e-05
-3.46045555045669e-05
-3.94982725129418e-05
-6.01041763312397e-06
-1.44430170823601e-05
-2.13168279632731e-05
-2.94592926188562e-05
-6.64146218680213e-06
-3.56970780393132e-05
-5.82269521829515e-05
-2.21617450423088e-06
-3.5603251596095e-05
-2.8998475386647e-05
-2.64717639757688e-05
-2.40656636795995e-05
-1.58355410227716e-05
3.57093041683027e-06
-6.23008292441573e-05
-9.34233685042051e-06
-3.97865401866879e-06
-4.65800979460295e-05
-3.51481853863807e-05
-3.12651414451607e-05
-1.79430596056576e-07
-1.95446487492127e-05
-1.05518892291396e-05
-3.89330055854629e-05
-6.37026165469506e-05
-1.97201526554215e-05
-1.49200090122753e-05
-2.42643400332035e-05
-4.46215320231999e-05
-7.10286731537582e-06
-2.3938151865559e-05
-2.57546817662474e-05
-2.61117774593666e-05
-2.06399149622923e-05
-4.39598501222609e-05
-1.64443976578728e-05
-2.54972755796211e-05
-1.92964243774924e-05
-3.94265895368942e-05
-1.95900350938641e-05
-2.23482357188227e-06
-1.99451694288976e-05
-2.86150926538136e-05
-1.95788039256127e-05
-2.62202988130362e-05
-3.05489602099686e-05
-1.32887886212007e-05
-5.06241966156306e-06
-1.86267912593577e-05
-2.04918143277759e-05
-1.62166238412195e-05
-3.08439412866776e-05
-5.34034608632052e-05
-2.44605799325284e-05
-3.8683642589666e-05
-2.92286084889749e-05
-4.73001557872675e-05
-1.10707346868196e-05
-3.96759030781555e-05
-3.19625507235449e-05
-3.96613352236291e-05
-2.91353859994797e-05
-4.32430961296682e-05
-2.22646146989993e-05
-2.6976636002078e-05
-6.04087922830604e-05
4.07353945021251e-06
-2.35366844405302e-05
-4.86718170292296e-05
-3.599602268161e-05
-9.34722732459678e-06
-2.48219268174049e-05
-2.61653339918258e-05
-3.00893346282974e-05
-2.69904560227984e-05
-7.13059430152492e-06
-5.03853815581453e-05
-4.03424804664174e-05
-5.71836289237965e-05
-4.08568126960335e-05
-3.33252210633392e-05
-2.10688847119636e-05
-3.88665988147098e-06
-1.55337884613886e-05
-1.80158848201159e-05
5.27945153028052e-06
-1.79035199146066e-05
-3.03434231280397e-05
-2.23086017240735e-05
-1.48856090186381e-05
-2.5645382140204e-05
-2.58445437368541e-06
-3.26577189689499e-05
-2.69354593037834e-05
-1.98489674044334e-05
-6.20011385845503e-05
-7.62957568302737e-06
-2.00971979572597e-05
-3.5925874967146e-05
-1.23010785919879e-05
-5.64215645822281e-05
-1.95664332946539e-05
-3.40393306779053e-05
2.29517456454883e-06
-4.73754548821847e-05
-1.51760477120016e-05
-3.08375498433192e-05
-7.09036816315074e-05
-4.39312076395051e-05
-3.41007605500961e-05
-1.40358522111251e-05
-1.45814038489602e-05
-5.10104271327723e-05
-4.71901350578639e-05
-4.55946659880625e-05
-5.22161552285149e-05
-4.11971330255203e-05
-1.93892525839683e-05
-9.51668439762692e-06
-2.60409212671452e-05
-2.81463766248538e-05
-3.01891492113289e-05
-2.55528274700564e-06
-3.05601482404679e-05
-2.7655887052233e-05
-2.34244964658927e-05
-3.67339382937147e-05
-5.50487198535557e-05
-8.95166114327338e-06
-2.83971130033347e-05
-4.32973294524786e-05
-3.28965101734912e-05
-4.18319636165008e-05
-5.08409667569445e-05
-1.05151194191567e-05
-3.91307507223759e-05
-1.27136062862183e-05
-2.41120818589374e-05
-3.19638299846374e-05
-1.22210289526709e-05
-3.99619614681303e-05
-3.23359160950093e-05
-2.43841847782707e-05
-1.08590086728194e-05
-3.23759139210477e-05
-4.08139688596172e-05
-4.69352161227818e-06
-3.70118723024979e-05
-4.36633171678485e-05
-5.10868311416383e-06
-3.88637722890891e-05
-4.42258214385355e-05
-3.61282554644023e-05
-4.09595502460189e-05
-4.45551191550095e-05
-5.07239818531146e-05
-2.06073588236821e-05
-2.53025543386737e-05
-1.50484012331708e-05
-4.91481326943009e-05
-1.2869457176259e-05
-2.84090596968102e-05
-3.06172762401997e-07
-2.82015906563335e-05
-3.48786916119631e-05
-3.11252065109476e-05
-3.5250498761076e-05
-3.9529032104815e-05
-2.75726159754999e-05
-2.80724245656119e-05
-1.07160186373814e-05
-9.91481428275826e-06
-1.5748576005133e-05
-3.54513591806184e-05
-2.1279311671738e-05
-3.83232661206892e-05
-3.09894216331803e-05
-4.74414614763874e-05
-1.99692678002054e-05
-1.56185330763998e-05
-3.26281392634463e-05
-1.50724078513563e-05
-6.33438735979631e-05
-7.08465596777603e-06
-1.85957306682039e-05
-2.73563203510372e-05
-4.34303204528579e-05
-7.97581146899486e-06
-5.80648767993478e-05
-1.76862065462819e-05
-2.67963915030909e-05
-1.72753761149403e-05
-3.74314857929074e-05
-6.45333184165964e-05
-2.59309000576485e-05
-5.18865535344362e-05
-2.73718392220625e-05
-1.67159700220353e-05
-3.53061376718565e-05
-5.40505784772133e-05
-2.35991983097637e-06
-2.67670881988649e-05
-2.55056342902509e-05
-4.59706619048524e-05
-3.96450497221558e-05
-4.19773956662886e-05
-6.84000882597565e-06
-1.82436579907908e-06
1.14077074444618e-06
-2.85539262238981e-05
-3.73953599764461e-05
-1.25924164250831e-05
-4.16461937753317e-05
-4.40525239844182e-05
-5.29466462134703e-05
2.07411715523147e-06
-2.52088972011322e-05
-4.50539081546928e-05
-3.60978504308169e-05
-1.70844796978461e-05
-3.17709560726503e-05
-6.09891688402359e-05
-1.3179768158857e-05
-4.15386367479488e-05
-3.87748698491969e-05
-1.95588953525285e-05
-3.13624558017236e-05
-2.36610271318003e-05
-2.75897416649984e-05
-1.67774371374792e-05
-4.80491016375272e-05
-1.08134460085867e-05
-3.21000323887487e-05
-1.64355972567239e-05
-3.73768279091486e-05
-4.41085305785603e-05
-7.48593396609788e-06
-5.93631113092901e-05
-1.57872281742265e-05
-1.33110366912931e-05
-5.18591118334388e-05
-2.48568938762266e-05
-2.24006577099249e-05
-4.19726616679144e-05
2.47557244772404e-05
-5.42065329279737e-05
-1.96714689888982e-05
-2.95383136557986e-05
-2.97165751147328e-05
-3.20802871449018e-05
-1.70989864960932e-05
-3.02612357332735e-05
-3.72452580527938e-05
-2.53008595380403e-05
-4.75438488696308e-05
-2.67755094173069e-05
-2.07046452915771e-05
-5.82425231798883e-05
-3.31883770613168e-05
-3.18147019197936e-05
-3.53507856902739e-05
3.46839330317079e-06
-3.28567771777858e-05
-1.94286827624756e-05
-4.56372214957638e-05
-3.72052137681112e-05
-2.88941974417006e-05
-5.822063953188e-05
6.81796716184253e-06
-4.96865017494734e-05
-1.76960744444786e-05
-2.13147467669988e-05
-4.33536125290545e-05
-3.7648846226277e-05
-6.54324807762293e-05
-2.21414068624145e-05
-2.43727705725705e-06
-3.93907045985664e-05
-3.63267461873206e-05
-2.68724069426251e-05
-4.08311471848916e-05
-4.29650066469841e-06
-3.40713584969091e-05
1.53115590453005e-06
-1.61832875814944e-05
-3.3598682401229e-05
-1.4261956418481e-05
-4.80120277177495e-05
4.89454585013402e-06
-2.16835736353199e-05
-3.87041408024155e-05
-2.50598662414243e-05
-4.518697208913e-05
-3.72695662509956e-05
-3.86686668096912e-05
-2.37185821064e-05
-2.51019855790536e-05
-3.09000280982661e-05
-4.37751619340165e-05
-4.55187187019282e-05
4.83386963047522e-06
-3.34817914584775e-05
-2.35222704218823e-05
-2.56609625352567e-05
-3.02434432267907e-05
-2.17020567382876e-05
-4.69030797406529e-05
-3.5083529954043e-05
-1.38205198028398e-05
-5.08237762003314e-05
-3.52415987333009e-05
-3.85533570390165e-05
-2.17415654948685e-05
-3.49444768516623e-05
-4.00551047520949e-05
-2.96185326484263e-05
-7.4175702018805e-05
-4.35233914290816e-05
1.13564871687411e-05
-4.23749395377162e-05
-4.37779130415609e-05
-7.901617159737e-06
-3.10085575150757e-05
-3.03933862060601e-05
-4.14701386881158e-05
-4.96165036303381e-05
-2.0646001474687e-05
-4.91458337581802e-05
3.39183136535981e-06
-2.66065861030646e-05
-3.19201847535679e-05
-4.15163305602536e-05
-2.1395297656762e-05
-6.8912954482204e-06
-4.34051595891139e-05
-3.90972808891961e-05
-6.86353203971283e-05
-2.27584984499044e-05
-5.51875082530246e-05
-2.34123064389864e-05
-2.07793197867566e-05
-2.38664864168431e-05
-2.65352742492872e-05
-6.52632423703018e-06
-2.31307911000706e-05
-3.912418547259e-05
-3.51482732550435e-05
-2.92554966162491e-05
1.89525755774205e-06
-2.92574335787558e-05
-1.78689977249537e-05
-5.11799223885484e-05
-4.8512615804946e-05
-6.54553532895556e-05
-3.19178000439878e-05
-3.31006283115604e-05
-1.07156481244387e-05
-3.11594514890966e-05
-1.63734795098586e-05
-1.48684651164163e-05
-4.62970612046512e-05
-3.90804215901671e-05
-3.0647803755365e-05
-7.43057901401178e-06
-2.17151155637566e-05
-1.42882887518874e-05
-5.47017463925516e-06
-3.68584775768102e-05
-4.51455879134164e-05
-4.84096576622622e-05
-3.16889058575751e-05
-2.43873873466532e-05
-4.48247622448882e-05
-1.43345979949969e-05
-5.32960319051533e-05
-8.1688976448739e-06
-2.27846973748601e-05
-3.06780918352618e-05
-1.97401175151217e-05
-5.62372009506918e-05
-1.41984475338678e-05
-1.89848483141298e-05
-3.54633245514916e-05
-4.25283902162693e-05
-2.74861356697771e-05
-1.19868205831702e-06
-9.88397340486063e-06
-3.61700438388721e-05
-5.12398255304293e-05
-2.88830384649984e-05
-4.36327744418886e-05
-3.2583012658397e-05
-2.67780211717928e-05
-2.49090737858432e-05
-3.35797926685618e-05
-1.79376970094342e-05
-4.77612631638059e-05
1.50884844098467e-05
-3.18031544010193e-05
-3.28662666060904e-05
-4.74701516506584e-05
-2.70042616153179e-05
-4.67618926644914e-05
-3.86830293481796e-05
-3.16925461535845e-05
1.1589206666499e-05
-4.6366116480193e-05
3.9813670549379e-06
-4.43994130929005e-05
-1.93660432798125e-05
-3.15223660181091e-05
-3.08500601906568e-05
-3.58696053639033e-05
-4.72725025318988e-05
-2.102299511057e-05
5.18471496199779e-06
-1.73296041164061e-05
-3.06464871967774e-05
-6.40345579667929e-05
-1.18005432160791e-05
-1.21053820065105e-05
-3.29571354448462e-05
-9.58868550521943e-06
-1.47972332045679e-05
-2.67247462248123e-05
-3.09678700929781e-05
-3.95501352337058e-05
-7.50749635222304e-05
-1.64012108373788e-05
-3.47043252002629e-05
-4.72522841290051e-05
-1.27549241724206e-05
-3.82894520468318e-05
-4.08698366773534e-05
-2.36425115316087e-05
-1.41283509681538e-05
-2.92840044558971e-05
-4.75862935049751e-05
-4.34678814741551e-05
-3.88533632700881e-05
-2.70327880271579e-05
-2.06372159363606e-05
-4.60021356684032e-05
-3.57881892845e-05
-6.01001538740832e-05
-3.83724276304023e-05
-4.60559487272661e-05
-3.98708579219033e-05
-4.4227531433457e-05
-2.42197298214383e-05
-3.67637902621047e-05
-3.08850184051541e-05
-4.23048714860922e-05
-2.38473278498181e-05
-3.21865581780198e-05
-4.17081929277901e-05
-4.82470946715702e-05
-3.77793930905286e-05
-4.68595680256608e-05
-1.56941092279662e-05
-1.55679869116158e-05
-2.52890772727258e-05
-4.84997482650694e-05
-1.2997101151927e-05
-2.04553030961447e-05
-1.65014077054546e-05
-6.10942019923709e-06
-2.75054718043445e-05
-2.11328297137244e-05
-3.29368349372622e-05
-1.8651185276828e-05
-3.50592174725066e-05
-2.53710107060635e-05
-2.25933262119604e-05
-5.51937681606348e-05
-1.43142132533733e-05
-3.52935951580014e-05
-1.5055579261799e-05
-5.20089130497424e-05
-2.57948112490064e-05
-4.62422577449621e-06
-3.99242951153344e-05
-2.61206621736692e-05
-3.1618840034413e-05
-2.31228404719599e-05
-2.69033053155833e-05
-3.47587551640518e-05
-3.36439474595943e-05
-4.03441629263928e-05
-4.09574634701538e-05
-9.00285932130949e-06
-3.52858356874e-05
-3.25809362927035e-05
-2.16339377503675e-05
-3.17874635855643e-05
-4.88603770881659e-05
-3.94773504705836e-05
-3.97759793787925e-05
-5.16615628241144e-06
-3.38678333642489e-05
-1.1574358660003e-06
5.66303523334e-06
-8.04389526214225e-06
-2.13683597612034e-05
-3.51801115023154e-05
-4.68937716782875e-05
-2.38960473035952e-05
-5.980026697228e-06
-2.19451492640414e-05
-1.99826893478961e-05
-4.51520260754029e-05
-3.68563538232629e-05
-2.41509160811257e-05
-4.93723803563809e-06
-6.25307590905908e-05
-3.07833544341092e-05
-4.25351857622002e-05
-3.79587741362474e-05
-3.90302146929158e-05
-2.11476597894509e-05
-5.01149013005982e-05
-8.58423259091791e-06
-6.07509909502411e-05
-4.07162058735546e-05
-5.739368726717e-05
-3.78113287721616e-05
-2.73571899445761e-05
-1.45601597493613e-05
-1.03445338300623e-05
-3.21348105841078e-05
-3.63109867180802e-05
-3.23689213254202e-05
-2.27423506084529e-05
-2.35307041284707e-05
-4.49978742949438e-05
-4.57651500233693e-05
-2.24658909394655e-05
-1.26351641795844e-05
-6.244580697365e-05
-4.31192139204713e-05
-3.69311184183499e-05
-3.47439501004148e-05
-5.50983679750238e-05
-3.20496196404817e-05
-3.929886367549e-05
-2.31773297030044e-05
-1.48118157857155e-05
-7.94098166323808e-06
-5.10719915252408e-05
-2.95200189474988e-05
1.50864185379877e-05
-2.67262208610295e-05
-4.12973328515387e-06
-4.21180331469025e-05
-1.99365467474187e-05
-3.46225298444946e-05
-2.70861399059187e-05
-2.40294566620426e-05
-4.34396709186461e-05
-6.08766174121275e-05
-4.50920117914462e-05
-2.13718739189984e-05
-2.97361669331931e-05
-5.36429594465469e-05
3.78838691132481e-06
-4.47351652850791e-05
-1.30983766139276e-06
-5.75060184412839e-05
-2.51553203499779e-05
-8.37028533275747e-06
-3.76053871162778e-05
-2.39658383585934e-05
-1.51136409651238e-05
-1.16033567253611e-05
-3.01026964053786e-05
-2.19221677265328e-05
-3.04775198022767e-05
-3.67269636344744e-05
-1.62899685742006e-05
-3.42189330741902e-05
-2.40743986003467e-05
-9.72132157259738e-06
-2.71412009406885e-05
-5.14466958238969e-05
-2.2858681258236e-05
-2.25126025671495e-05
-3.49745849294563e-05
-3.5875373526894e-05
9.31881126738574e-07
-2.84009833447813e-05
1.66744522365263e-05
-3.28193117040336e-05
-6.92499193968155e-05
-4.26450522293603e-05
-2.45178850398248e-05
-4.33646426778707e-06
-3.80205669699869e-05
-4.47967929468245e-05
-3.70644811005925e-05
-3.28134868579352e-05
-6.85575190884668e-05
1.74325835232921e-06
-4.45547620382191e-05
-2.30622846875827e-05
-2.27623194897405e-05
-2.28532775383773e-05
-1.62656568784153e-05
-1.04246007545196e-05
-3.59295118199482e-06
-2.71261998167146e-05
-1.41791926044373e-05
-5.07550916852754e-05
-3.07357837168633e-05
-2.11608269477811e-05
-1.53430747649124e-05
-4.20603029422346e-05
-2.8588034449763e-05
-5.44405422606165e-05
-1.19633948780973e-05
-8.0885236034141e-06
1.3460608818998e-06
-3.09318458398262e-05
8.99001952390557e-06
-1.29676025092873e-05
-1.29534837268989e-05
3.7297834766566e-07
-1.19737494388808e-06
-5.69302891841186e-05
-2.48665251910399e-05
-6.0660558165894e-05
-4.27061662750363e-05
3.47694548123985e-06
-1.14719631488308e-05
-4.10131781169487e-05
-2.0018440187106e-05
-2.38275138958261e-05
-3.82395066322626e-05
-2.83074855451703e-05
-2.93680213508366e-05
-1.07875902093039e-05
-4.22355157902663e-05
-2.0180153127336e-05
-5.45374275221717e-06
-2.9382392262375e-05
-4.54292405694934e-05
-3.54043534100418e-05
-3.07468806343215e-05
-5.78297187803184e-05
-3.90824337360383e-05
-3.22376536237257e-05
1.4996277579104e-05
-5.61164643184553e-05
-2.32468317095288e-05
-3.51714388401551e-06
-4.53238736175449e-05
-3.29665043497026e-06
-1.41982882301281e-05
-3.64261424243635e-05
-2.35471110634259e-05
-2.48105110660217e-05
-4.13975761211429e-05
-1.87533217397912e-05
-3.80333180806987e-05
-6.05575816357318e-05
-7.35749159005658e-06
-1.90113122843492e-05
-3.55027191330072e-05
-2.03971535573587e-05
-4.56898251043535e-05
-3.91648938964305e-05
-1.94909375997235e-05
-1.92322413829912e-05
-6.01371937916839e-05
-3.21139354426319e-05
-1.45530341674977e-05
-3.84746165050667e-05
-4.00381596613974e-05
-3.66501267867552e-05
-4.49750538782177e-05
-2.15243236915842e-05
-3.08311923533452e-05
-2.93701195732869e-05
-2.05676975702722e-05
-3.2218133671245e-05
-1.7450137813308e-06
-3.99954294450425e-05
-1.68422473245522e-05
-2.06667345692265e-05
-3.20615832109759e-05
-7.1447500078859e-05
-5.18359286061893e-05
-3.04288227194951e-05
-4.54538690738039e-05
-3.30474234132873e-05
-1.01243189407538e-05
-2.28814500041079e-05
-1.44096088390969e-05
-3.99754737364139e-05
-2.74232314521996e-05
-2.88844067714602e-05
-5.68218056499737e-05
-2.97799785311637e-05
-6.20526913462396e-05
-3.37969462305765e-05
-5.35284310896847e-05
-2.51211912791968e-05
-5.51030524880974e-05
-1.76737158407763e-05
-4.16257893608451e-05
-5.48277791024395e-05
-3.37884968991049e-05
-7.51242802499475e-06
-3.85467144126954e-05
-4.7873951967023e-05
-2.11070404457007e-05
-1.46536581326308e-05
-3.76563788300834e-05
-2.30047185929944e-05
-2.42188632173494e-05
-4.36582442109143e-05
-1.65302527793995e-06
-2.98246463439782e-05
-6.09131121627148e-05
-4.09369695387453e-05
-1.6794008820822e-06
-8.28046155772321e-06
-3.96746062816296e-05
-2.41024660082303e-05
-1.74960837469626e-05
-4.59037049141059e-05
-5.47111733319253e-05
5.18516760798805e-06
-5.06136588581086e-05
-6.61983039135594e-05
7.86782313877972e-06
-4.45774858292454e-05
-4.85648760981684e-05
5.6031956198652e-07
-4.62026385932987e-05
-5.86652022955928e-05
-5.43983695265371e-05
-2.51160341302701e-05
-4.99907480410538e-05
-3.41830885457409e-05
-3.55708167729918e-05
-1.37098659130078e-05
-3.23147188884493e-05
-2.61295936002778e-05
-1.74577979910487e-05
-1.90735227298858e-05
-3.88651345111811e-05
-2.23697648883589e-05
-9.12909407297642e-06
-4.61427833869733e-05
-5.50359641205886e-05
-2.89910472067239e-05
-2.96731087981577e-05
-3.45345812370709e-05
-2.67763919879325e-05
-5.08636347232389e-05
-2.33953241853049e-05
-1.71306872341993e-05
-2.55410717200784e-05
-1.92651648241072e-05
-4.58448788260847e-05
-4.94802995441115e-05
-1.83623437073155e-05
-1.72335843468135e-05
-7.2006809708243e-05
-5.69400763485393e-05
-3.4815014022514e-05
-6.4899151356787e-05
-3.71150760624411e-05
-2.78932577686725e-05
-2.87068718520713e-05
-4.04784771390451e-05
-6.36605347308162e-05
-3.49206505456663e-05
-4.62110010052071e-05
1.57037425163184e-06
-5.23771820195634e-05
-3.27182845069914e-05
-4.52042899905194e-05
-5.08206600490671e-05
-1.80162387707832e-06
-3.3918074545429e-05
-4.31031810860096e-05
-2.67090815485512e-05
-2.90616242183554e-05
-3.78564235597382e-05
-3.5045875728599e-05
-2.38654571571654e-05
-3.89417410496988e-05
-4.98690472916653e-05
-3.10343668873093e-05
-7.69772910990394e-05
-2.87340130265198e-05
-1.19619507801249e-05
9.25002363485516e-06
-4.96295590547868e-05
-4.38328032491424e-06
-3.99221433229695e-05
-3.58644182010106e-05
-1.52665045608305e-05
-2.87915567325887e-05
-9.39382658905415e-06
-3.04264345724508e-05
-1.48875324133484e-05
-3.08187055986791e-05
-1.05774312093943e-05
-3.31402890800019e-05
-2.39514005436212e-05
-3.17999251308652e-05
-2.67653387026508e-05
-5.33608461419306e-06
-2.13695297738111e-05
-2.82159571326295e-05
-7.40806096804347e-06
-5.66613377211983e-05
-5.94386374602825e-05
1.35191881235514e-05
-3.47209503149643e-05
-3.98917569517303e-05
-2.83537145515274e-05
-3.61138781835079e-05
-2.07861284975262e-05
-3.72845245680871e-05
-3.77339036110604e-05
-3.42285276733848e-05
-4.19903605638241e-05
-9.42696729682706e-06
-2.37927781104912e-05
-2.17034832336017e-05
-5.27380562811178e-05
-5.41457997930623e-05
-2.84815697090793e-05
-2.83612803277685e-05
-3.72334132687196e-05
-1.23848972347186e-05
-3.71681844756498e-05
-1.51505675545827e-05
2.84453201073328e-06
-2.55103298884698e-05
-4.22488956957285e-05
-4.03068105550211e-05
-1.76952805432751e-05
-5.43865556511714e-06
-2.43369985007616e-05
-3.42226247397755e-05
-3.25388432449781e-05
-1.94580114265014e-05
-3.2435711691395e-06
-4.33714470734031e-05
6.83804248865785e-06
-1.80036832040721e-05
-1.19499051713435e-05
-2.89633728266932e-05
-2.76059746337763e-05
-3.55488026187599e-05
-6.70830544553477e-06
-5.70096632156337e-05
-2.28174134781964e-05
-2.87205706748409e-05
-2.0540764835207e-05
-3.03639079136919e-05
-1.30112666656509e-05
-2.4102652786748e-05
-2.60515000465117e-05
-4.89781254136869e-05
-3.58027509872996e-05
-3.63969900782394e-05
-9.65622024527203e-05
-3.14774985210341e-05
-2.07788447746479e-05
-2.3076388403997e-05
-3.98093913689069e-05
-1.06005294830687e-05
-3.45131863190877e-05
-3.74409582967138e-06
-2.56726112786238e-05
-5.7973803601269e-05
-3.81992270560749e-05
-2.1216062599052e-05
-1.95957628579667e-05
-3.95060181809835e-05
-3.91600833596842e-05
-1.18221139399788e-05
-5.78427576692737e-05
-1.33292053585842e-05
-2.54170514144204e-05
-4.14562047797388e-05
-5.73670410118981e-05
-1.03617686336717e-05
-1.51918246571611e-05
-2.88935032934843e-05
-4.56835557388292e-05
-1.13673043505355e-05
-3.76677721600751e-05
-3.47264218633765e-05
-4.30424755077298e-05
-1.48582111147586e-05
-2.93692933084863e-05
-2.29857570987736e-05
-1.38034079582606e-05
-5.27292051973026e-06
-3.59813270685338e-05
-4.33556891434679e-05
-2.84550843702219e-05
-3.04527796150017e-05
-5.25865470941171e-05
-3.05722208569061e-05
-1.99745643917688e-05
-1.20109847292971e-05
-6.30870960026402e-05
-1.78373227039914e-05
-1.26789935912019e-05
-2.74286903889367e-05
-1.20812229445364e-05
1.95709670224193e-05
-5.62050862228821e-05
-2.34930385015134e-05
-3.73462410430334e-05
-3.01450988819414e-06
-1.47104530584032e-05
-3.47801231788364e-05
-4.31086298585039e-05
-1.94698878546754e-05
-1.64214345654643e-05
-5.99691799713168e-05
-4.04643024796673e-05
4.46771523019288e-06
-4.53322267906465e-05
-4.59393042307822e-05
-3.02113183209982e-05
-2.86491697514973e-05
-3.73026603783418e-05
-1.2565448809251e-05
-3.82644847032344e-05
-3.17463532813919e-05
-3.55454021657147e-05
-4.1131607818053e-05
-5.21384929700646e-05
-1.95984357469489e-05
-3.15524349015951e-05
-1.42487229053666e-05
-3.31145786390653e-05
-2.39591726113396e-05
-3.13223293585405e-05
-5.24704415089076e-05
-4.24550273158123e-05
-4.15402987998873e-05
-5.458730112133e-05
-8.46897127257057e-06
-3.56568928045461e-05
-3.51589943092843e-05
-3.20537135885447e-05
8.4274153844696e-06
-2.48914323513316e-05
-4.15729196026447e-05
-5.73965602542416e-05
-2.75539450455374e-05
-2.94052752862871e-05
-1.45848854419524e-05
-2.09952858076074e-05
-4.80412770599201e-05
-1.02979769991139e-05
-2.00106332442151e-05
-5.43159995888372e-05
-2.47206743368074e-05
-3.3843511161824e-05
-2.04827367867748e-05
-4.05377685366403e-05
-3.70780300604827e-05
-1.87775631438442e-05
-4.841973498065e-05
-2.37489310389424e-05
-4.30780438771267e-05
-2.63679203411898e-05
-3.90311571505093e-05
-5.19839957833848e-05
-6.62360641815138e-06
-3.3810756161433e-05
-3.31526104331793e-05
-2.56774966125826e-05
-5.43386755512564e-05
-1.04019710621355e-05
-6.00726653192534e-06
-4.44008130752729e-05
-1.42168458276292e-05
-1.923803227056e-05
-2.66130406350449e-05
-1.25067504441766e-05
-3.00154443334552e-05
-2.74998575653063e-05
-4.79625555729059e-05
-2.05060048265004e-05
-4.02969507336189e-05
-3.0274748861888e-05
-3.07888528447065e-05
-2.41017551271233e-05
-2.32510415579704e-05
-2.31445914535586e-05
-4.51057192896856e-05
-2.57304484960963e-05
-4.04243967858078e-05
-2.99077252666528e-05
-3.88281570862343e-05
-5.35500630599208e-05
-3.99017030691868e-05
-4.21377573567778e-05
-2.12943850521219e-05
-2.8347545216746e-05
-4.41324402635143e-05
-3.67776452037568e-05
-2.20996189027395e-05
-5.46367912982404e-05
-3.226842031639e-05
-3.33788406608132e-05
-3.11499085679325e-05
4.12595292060867e-06
-1.99618489063972e-05
-5.92355850992737e-05
-3.50858558297581e-05
-4.47581586092095e-05
-2.74963382600566e-05
-2.57140235494681e-05
-1.26036393074981e-05
-1.59212089426952e-05
-5.2598906483657e-05
-3.12609732891729e-05
-8.2805390019282e-05
-3.22159090393915e-05
-4.91697130361736e-05
-2.72934484506107e-05
3.05092692987372e-06
-2.34170163099636e-05
-2.42308815872378e-05
-2.26911693336676e-05
-1.04974303223609e-05
-1.6907222448114e-05
-4.85634648293032e-06
-3.55470746097347e-05
-5.75692284220633e-06
-2.264846022995e-05
-5.70188832237401e-05
-1.44140152130148e-05
-4.89443657611947e-06
-2.72112038780106e-05
-2.46129310080665e-05
-4.20025116858917e-05
-4.86927521024674e-05
-2.75332518584072e-05
-3.30863434496492e-05
-2.95371219335379e-05
-3.1626113539185e-05
-4.06712653809746e-05
-4.82431140224119e-06
-1.64904329755168e-05
-2.12568995035673e-05
-2.29740809539338e-05
-2.39891211960248e-06
-2.80028407735306e-05
-4.95459633370487e-05
-3.08122456980444e-05
-4.55179254175427e-05
-4.1626873216783e-05
-2.44009366213446e-05
-2.85437800561822e-05
-2.0176772139167e-05
-7.04067497098431e-05
-4.26315921746523e-05
-1.62384345064137e-05
-4.63048532162027e-05
6.71270909233016e-06
-3.24874429561795e-05
-5.30290173733559e-06
-1.78434301629441e-05
-4.41098127993018e-05
-5.53384661015079e-05
-6.51280169367268e-05
-5.69807501571475e-05
-4.98636566403853e-05
-3.53985735159738e-05
-4.3113919199865e-05
4.25538492611018e-06
-6.77091721885888e-06
-3.3761815671504e-05
-5.90321153428409e-05
-4.86950191863838e-05
-5.57707263238446e-05
-1.95749587674767e-05
-2.91964659656232e-05
-1.4251179730712e-05
-4.13299457536819e-05
-3.71927867166591e-07
-2.61916440943411e-05
-4.56366223012316e-05
-4.86828589610497e-05
-7.25629571067301e-06
-5.68704043307475e-05
-4.1264227135898e-05
-4.04765849634668e-05
-1.91478514628962e-05
-2.58719731214113e-05
-3.7462825669417e-05
-3.02535432884999e-05
-4.6590950555601e-05
-5.33414225724181e-05
-6.94739321461461e-06
-2.24806010813138e-05
-2.95686024988691e-05
-1.54004244932295e-05
1.5131903644016e-05
-4.96220490977721e-05
-2.16326362646475e-05
-3.40961087708273e-05
-8.83672218975077e-06
-4.45627626295664e-05
-9.50721836699493e-06
-4.74907541024371e-05
-2.79520301415482e-05
-2.13315943804848e-05
8.04562671388945e-06
-1.52487310444079e-05
-4.04027336030573e-05
-1.58549787590838e-05
4.78528351570468e-06
5.9272243176963e-06
-4.81735243408342e-05
-1.71327040105525e-05
-6.77052075659342e-06
-1.33240551169093e-05
-5.38217774444519e-05
-2.62041955873653e-05
-2.92718289249624e-05
-2.30719322653905e-05
-2.88340034842389e-05
-5.17178826976726e-05
-2.62977022146374e-05
-1.18568619223504e-05
-1.72367323264647e-05
-5.24978124556451e-05
-6.18132442286219e-06
-4.30556225862884e-05
1.57709784223976e-05
-1.13735526801424e-05
-3.96084039139252e-05
-4.06475758335925e-05
-1.17914901879987e-06
-6.3222302930062e-06
-1.41207855614907e-05
-4.00747200396049e-05
-2.88149593026796e-05
-1.05554968357049e-05
-2.1762406501418e-05
-3.49129401642681e-05
-3.56246646801596e-05
-3.43409503912671e-05
-4.74774344668266e-05
-4.27794103316033e-05
-1.1867790397562e-05
-4.27283284650327e-05
-9.26775771650033e-06
-3.38858446831902e-05
-4.02427795309028e-05
-1.13853933096245e-05
-3.0816821187471e-06
-3.23322757358055e-05
-3.48525201030957e-05
-3.61202047483014e-05
-2.60204867794272e-05
-2.13681666728684e-05
-4.32871757542041e-05
-4.62116151466254e-05
-3.41182374538693e-05
-2.92705111597626e-05
-6.41822257393671e-05
-3.60158785927271e-05
-3.64487175436757e-05
-2.97475706042939e-05
-2.16246580986096e-05
5.72244607620496e-07
-6.41719363061451e-05
-6.59938362010751e-05
-2.449982671965e-05
-3.65933610257071e-05
-6.18844779678581e-05
-1.78218405801517e-05
-3.65599052586384e-06
-3.58660688043946e-05
-3.74638007428726e-05
-2.48054064823634e-05
-2.93844756548666e-05
-4.24148379627643e-05
-2.27278141732135e-05
-6.88914354304116e-05
-3.27740089909985e-05
-4.73911011387913e-05
-2.80469944658885e-05
-2.09802165620618e-05
-2.73845831481493e-05
-3.54278909907597e-05
-2.19796046431e-05
-4.76502817458877e-05
-5.96330665751677e-05
-1.8509222388653e-05
-1.87643396272213e-05
-3.57378874498267e-05
-1.42533735843178e-05
-2.08461224763587e-05
-3.63773402612478e-05
-4.18274884529574e-05
-1.59418587161774e-05
-4.5510180047216e-05
-1.66497268227521e-05
-4.27575740770629e-05
-5.51336065761051e-06
-1.61780618516837e-05
-8.60602686094599e-06
2.60342590866991e-06
-4.03358638462896e-05
-2.90124377609135e-05
-4.98851111149397e-05
-6.97217207424854e-05
-3.03883173313888e-05
-3.74711799238407e-05
-2.13265837938085e-05
-3.03767008470105e-05
-2.26669474387864e-05
-4.74116304966025e-05
-6.10449707202671e-06
-4.6548773438094e-05
-3.09674407900346e-05
-3.6323864215439e-05
-5.51859149913077e-05
-2.20913309996808e-05
-5.14050732239307e-05
-5.56615925974473e-06
-1.95194962580903e-05
-4.67178373854859e-05
-9.22829382759583e-05
-4.87962958617011e-06
-2.15998264952312e-05
7.58995706603275e-06
-6.78698771437224e-05
-1.58622932743281e-05
-3.67602498676549e-05
-3.73197758600208e-05
9.46045754890251e-06
-3.90518787720175e-05
-4.99629258738398e-05
-3.6861249573639e-05
-2.71349340182026e-05
-2.51238170990782e-05
-2.76474343991623e-05
-4.33102861367577e-05
-3.04527660734767e-05
2.59306082119917e-06
-4.79441349843662e-05
-1.58698707202199e-05
-4.09886488262043e-05
-2.61253830698238e-05
-2.32189719563847e-05
-4.5028056603624e-05
-4.67315487911305e-05
-4.55043651381267e-05
-3.87577394287894e-05
-5.25004115843193e-05
-4.39675547770419e-05
-1.61778184141909e-05
-3.7146888657649e-05
-2.56520754210306e-05
-3.49107939539606e-05
-1.87344751650734e-05
-3.03837356388317e-05
-6.82591403726682e-06
-3.38360022234593e-05
-2.77429647907911e-05
-3.9388893975791e-05
-2.84836587450824e-05
-2.19942643814548e-05
-5.20456953445234e-05
-1.84788545844472e-05
-6.0127471546243e-05
-5.43764732445204e-05
-3.82833263311478e-05
-2.29998068500089e-05
-5.68582577360563e-05
-2.73528456876066e-05
-6.57679007432346e-05
-3.0570772052801e-05
4.94325886872208e-06
-2.88335410603906e-05
-1.17112288339874e-05
-1.52323540663627e-05
-4.44222058833937e-05
-2.78847758971627e-05
-4.46646369601143e-05
-3.84123223219783e-05
-3.46056018830387e-05
-4.59932180702237e-05
-3.86716631198053e-05
-1.38295111887473e-05
-2.51893735566582e-05
-9.83826573470591e-06
-3.88407428231579e-05
-3.90214709785092e-05
-3.74848870524996e-05
-3.63990817102895e-05
-3.47529892491019e-05
-2.61392097820246e-05
-2.03073457823903e-05
-1.39653918012164e-05
-6.97252302445635e-05
-1.59397514821947e-05
-3.21660288001754e-06
-3.24976407256106e-05
-7.06593250505911e-05
-2.97744581091622e-05
-2.97868837431459e-05
-5.80344376010603e-05
-3.74107920226909e-05
-3.99551199084255e-05
-5.84676906731924e-05
-4.04488485108722e-05
-5.15455042004789e-05
-5.72035590932341e-06
-2.90041623109123e-05
-1.0849678326706e-05
-2.83864204597947e-05
-3.30976036640229e-05
-4.42789475248037e-05
-3.83929126293364e-05
3.57420023855909e-07
-1.36203064600446e-05
-3.13510797885407e-05
-5.18680586709518e-05
-5.03388656867585e-05
-3.36097469263848e-05
-2.01568548774936e-05
-6.10749376047499e-06
-3.13403750316212e-05
-2.35870584002148e-05
-5.61112432032186e-05
-1.7182633924612e-05
-5.59803769534032e-05
-4.82675211471341e-05
-5.1918291123188e-05
-7.83526384601528e-06
-2.33590661551552e-05
-2.6653346027656e-05
-2.90782541993928e-05
1.30279681154771e-06
-2.47031436689382e-05
-1.58445235372957e-05
-1.06063930038927e-06
-2.08014258443797e-06
-1.20002283316089e-05
-5.45080567559923e-05
-1.16861774053329e-05
-2.10661095519713e-05
-1.24229687391466e-05
-2.46025252578154e-05
-4.5519891215289e-05
-1.40212884284616e-05
-2.64649695500897e-05
-1.93747111945207e-05
-7.54424538122062e-05
-4.29372541457706e-05
-6.56831627615134e-05
-2.82627122698987e-05
-3.33396559022499e-05
1.41601981118332e-05
-1.32405153985198e-05
-1.07565316636098e-05
-6.57170847892245e-05
-7.11210028793698e-05
-4.53451863662036e-05
-3.68732228707856e-05
-3.33947471146315e-05
-1.1068152513169e-05
-1.1295763724946e-05
-3.10317416621997e-05
-4.2305534636946e-05
-5.40116394238789e-05
-2.09753721486884e-05
-2.53499872089402e-05
-3.15551184460866e-05
-3.24978623441528e-05
-4.01840829142329e-05
-4.12900300753975e-05
-5.06738079173061e-06
-1.7838730169105e-05
-5.26442133311324e-05
-8.9760670964341e-06
-2.77740552661979e-05
-3.48189535410465e-05
-8.20551625498301e-06
-5.56592833016313e-05
-1.83405182387003e-05
-2.73040663739738e-05
-3.6244993933743e-05
-5.32641545749243e-05
-3.56498523232724e-05
-1.97405651853414e-05
5.57755143565613e-08
-5.87084654990165e-05
-3.94436269840244e-05
-2.28785839762229e-05
-2.75709829742348e-05
-3.30781054526608e-05
-5.48873142103749e-05
-2.97965585703514e-05
-5.06590995290034e-05
-2.55526893444101e-05
-1.99007056831835e-05
-5.62148574025852e-05
-5.20776409670073e-05
-1.43443294038457e-05
-4.74759255068767e-05
-7.41339210625086e-05
-5.62724988999689e-05
-3.75870122602238e-05
9.7946123703269e-07
2.39893848437268e-05
3.5281545662678e-06
-3.5303740583843e-05
-3.53506540856888e-05
-1.555670926339e-05
-3.84734283353269e-05
-2.65452250898377e-05
-2.83820222336334e-05
-5.67547216679458e-05
-4.07973320590516e-05
-4.19110875589203e-05
1.91386301225063e-05
-7.24162076757694e-05
-3.19825386976012e-05
-3.35566774724679e-05
-1.22296222108337e-05
-4.54842194580297e-05
-4.60926519419611e-05
-2.39261084267619e-05
-3.31532690511969e-05
-3.00083757682259e-05
-7.88603608388664e-06
-1.08285440569292e-05
-2.26544737266938e-05
-5.46014912018654e-05
1.21535970213638e-05
1.5164598624263e-05
-3.6157728944114e-05
-4.26413177704471e-05
-1.71651497038534e-05
-1.99484019606037e-05
-2.66057757569798e-05
-2.14988014961515e-05
-3.42288082687207e-05
-1.96222285615159e-05
-2.18985751171261e-05
-1.94664632559693e-05
-1.38675248159405e-05
-2.73378577840468e-05
-2.26763485995199e-05
1.15080458803104e-06
-8.52646184234095e-06
-2.76646545435678e-05
-2.84647598023124e-05
1.12820667573032e-05
-2.37357759050614e-05
-1.14806557939592e-05
-1.78212690173526e-05
-4.43461226638446e-05
-1.35516350044408e-05
3.42706478784378e-06
-3.77004160038478e-05
-3.13333169975967e-05
-3.70258199912307e-05
-3.09893184243209e-05
-4.4895652561795e-05
-2.49339066669465e-05
-3.45935382699309e-05
-1.96918733830914e-05
-2.16528763265888e-05
-2.4206140147004e-05
-3.73336407035027e-05
-5.23456250781292e-05
-2.66784912953553e-05
-4.12451816050222e-06
1.27654371947493e-06
-3.15703686865235e-05
-3.55630413488348e-05
-5.61839062992843e-05
-2.48414435678267e-05
-2.5265410412088e-05
-1.83071043991345e-05
-2.95934316078352e-05
-3.63896878392815e-05
-2.56932261983636e-05
-5.70895379919371e-05
-2.39324771223537e-05
-5.64222576915753e-05
-2.54289801224917e-05
-1.51575492397644e-05
-1.80277704961847e-05
-2.33592635149938e-05
-2.84954467434333e-05
-3.84358743204188e-05
-1.92682645854029e-05
-5.83429979561534e-06
-3.78898947859963e-05
-3.58916023999549e-05
-3.63845594319098e-05
-2.4830509199459e-05
-5.10000234369152e-05
8.30611390459128e-06
-1.45680254715953e-05
-3.88425682763616e-05
-4.69355193037029e-05
-1.69298889063125e-05
-2.63029500894066e-06
-5.65653079574716e-05
-7.13842952368742e-06
-3.54535615111355e-05
-4.38184027493131e-05
-3.35762919427366e-05
-5.50639286880685e-07
-4.57250223093687e-05
-1.84041184996883e-05
-2.21197276956629e-05
-2.14833965305438e-05
-5.43255064588558e-05
-6.18758480383533e-05
-4.08682268049235e-05
-9.98145342817611e-06
-4.83441845973076e-05
-1.62553972721976e-05
-4.01923170861151e-05
-2.56636351593631e-05
-1.92977350111394e-05
-3.57770670491449e-05
-4.88800533813495e-05
-4.60020269360301e-05
-1.10478530966934e-05
-4.9885817657613e-05
-6.14730865647475e-05
-1.08942441985846e-05
-4.47292615991797e-05
-5.32946655273781e-05
-6.22693790096779e-05
-3.54419200385144e-05
-2.17057780226095e-05
-2.39358200655417e-05
-9.28703732369862e-06
-3.29478600879974e-05
-1.31692631040477e-05
-4.77897333368695e-05
-2.41217209611074e-05
-3.29454856588548e-05
-5.72079477000502e-05
1.18710094323318e-06
-2.15322908359193e-05
-2.77791708294272e-05
-6.8901361377061e-05
-4.31150775936469e-05
-2.76034335178487e-05
-2.83460896434438e-05
-1.3008287319597e-05
-4.05918253504099e-05
-3.0178272414395e-05
-1.79018683392092e-05
-3.60108326220081e-05
-2.32808630810243e-05
-2.99247655630695e-05
-3.48744534139564e-05
-4.84304612126921e-05
-1.69903787454521e-05
-6.58500418327861e-05
-2.51436150273487e-05
-4.97897889475656e-05
-1.78709638572926e-05
-8.61594171581811e-06
-6.90062799916656e-07
-4.86714279948015e-05
-1.11250263540143e-05
-5.53491061302911e-05
2.64470522797671e-06
2.18969820166801e-06
-2.02594589309059e-05
-2.43472532433028e-05
-1.89528346846244e-05
-5.46814306598314e-05
-3.34773964017391e-05
-4.99247771911703e-05
-3.21047750856748e-05
-2.7770575672283e-05
-4.02254952982547e-05
-3.37119609425149e-05
-6.31719822317558e-05
-4.6117343276696e-05
-2.12590105784974e-05
-4.10681205567724e-05
-5.40309297315614e-05
-1.36682338060261e-05
-5.27096179408884e-05
-1.37327560987197e-05
-4.2743046853723e-05
-2.48472302321231e-05
-2.1917977640758e-05
-1.49006490120258e-05
-4.25573541713584e-05
-5.8025792338204e-06
-2.97556248546291e-05
-3.4923515170325e-05
-1.49687701001582e-05
-1.33262132934876e-05
-1.42870319756835e-05
-3.08650658013629e-05
-5.22474545645296e-05
-5.82282396269604e-05
-2.90030953443316e-05
-7.9218305023561e-06
-1.15885719984145e-05
-3.60490741504006e-05
-1.47492428680577e-05
-4.43463140923343e-05
-3.57332222667624e-05
-3.18957072699242e-05
-1.04277481167364e-05
-1.25115576544717e-05
-1.25568372293067e-05
-5.72187936187196e-05
-7.42910417132454e-05
-4.60122539047713e-05
-2.22062861645755e-05
-3.35524793312514e-05
-2.33788001239257e-05
-1.8771690892383e-05
-5.34645740190227e-05
-4.91026526393694e-05
-2.57950677822401e-05
-6.16061777521595e-05
-1.64391060245091e-05
-6.48857651644753e-05
-1.71345273166845e-05
-2.71926816756201e-05
-4.29940688002931e-05
-4.91381951717991e-05
-2.74215192575642e-05
-3.23271726141463e-05
-1.58961828694829e-05
-5.45461744551077e-05
-2.17831151486718e-05
-6.33276181167891e-05
-5.52160330906209e-05
-2.37639565601388e-05
-2.81702314103817e-05
-2.61844325706924e-05
-3.04299840096921e-05
-8.95801489549663e-06
-7.32654881604244e-05
-4.08104018064848e-05
-2.32685511278766e-05
-2.07387339896789e-05
-2.69566111913773e-05
-2.34493331442728e-05
-3.06863401439749e-05
-2.75533913402343e-05
-2.88924038328583e-05
-2.35120376018697e-05
-3.20967813391772e-05
-3.46734110651532e-05
-2.40391817950787e-05
-1.7734512206575e-05
-3.36937689533039e-05
-4.68911331214589e-05
-3.55153605036183e-05
-2.62192894567909e-05
-4.8244100086178e-05
-1.35949638170593e-05
-2.11515003253782e-05
9.31087215675003e-06
-5.48443219547817e-05
-7.23610948366931e-06
-1.63659169507472e-06
-2.59051929635198e-05
-2.66328994479136e-05
-7.90148734371326e-06
-3.81653866045527e-05
-4.28969660331712e-05
-1.59157637034134e-05
-3.46207824296695e-05
-5.66037927984773e-06
-2.76111306223392e-05
-6.59494698514486e-05
-2.37818512406403e-05
-1.16596740797416e-05
-1.07013459044775e-05
-1.70536914192635e-05
-5.44308572067471e-05
-4.33032498575039e-05
-4.48127406175127e-05
-2.84771124991155e-05
-2.59867727392075e-05
-1.54483418519336e-05
-3.81354571507939e-06
-7.92126287703702e-06
-6.1364952952751e-05
-2.05776989331259e-06
-4.19490524426753e-05
-5.90059374175509e-05
-5.51860938747447e-05
-5.3266191759535e-05
-4.23248260763197e-05
-3.67721872403378e-05
-4.85688591830368e-05
-4.20964631953965e-05
-3.71403900956876e-05
-3.38983233039148e-05
-2.79112824380546e-05
-3.61755468083431e-05
-3.50608187633027e-05
-6.19927902213985e-06
-2.77814277061655e-05
-3.08775497549485e-05
-1.19839894241258e-05
-2.76542978103761e-05
-1.29639981206867e-05
-9.29474476158785e-06
-5.24936911959297e-05
-2.46871406223188e-05
-4.30283309533468e-05
-4.60246333572133e-05
-3.79172128919111e-06
-2.26612541798968e-06
-2.93379248203756e-05
-2.40925663519581e-05
-2.98654106839011e-05
-5.03104593538455e-05
-3.0211994206582e-05
-5.62355624225139e-05
-3.11671349849534e-05
-2.42970873062342e-05
-1.6106749370351e-05
-1.78969151309541e-05
-2.51079652831252e-05
-1.87532073956272e-05
-1.66722426309969e-05
-3.25892449956863e-05
-2.59937201952398e-05
-2.19905527378727e-05
-3.32506683283494e-05
3.31718503436984e-06
-1.26584608613226e-05
-1.60541940945791e-05
-1.61637400955845e-05
-2.33599450667997e-05
-3.80141521086628e-05
-3.1016383736004e-05
-2.41421864191189e-05
-1.88403498554923e-05
-4.94210408087142e-05
-2.60576014193662e-05
-4.43729577112519e-05
-2.4701902673363e-05
7.3424719315877e-06
-2.31241437879724e-05
-4.64808228536142e-06
-6.16555645314957e-05
-4.32239061284344e-05
-4.22178587950888e-05
-1.15428800050483e-05
-1.20285055689013e-05
-2.278334884953e-05
-4.96656491147721e-05
-3.29664056188052e-05
-3.92127119877484e-05
1.49154887107872e-05
-5.69534097830134e-05
1.1430235221283e-05
1.32508887658307e-06
-2.78622468879883e-05
-3.71572103631095e-05
-3.18309323074363e-05
-1.63858110649716e-05
-3.83083011346389e-05
-3.53802471914399e-05
-3.03854032118913e-05
-2.79283339249247e-05
-4.21948292310061e-05
-4.73043030211585e-05
1.71053053791297e-05
-8.5182001463249e-06
1.32102927476205e-06
-1.17281874506747e-05
-2.50798929469645e-05
-1.39585567777328e-05
-1.10758749894956e-05
-4.16467406154479e-05
-8.09438734532442e-06
-3.80616065918153e-05
-3.87009241307956e-05
-2.07225018196762e-05
-2.52595333093316e-05
-4.35637167410171e-05
2.92495500532213e-06
-1.45988932314434e-05
-1.68904792030694e-05
-3.48849991010192e-05
-3.39625905160443e-05
-4.81143141752558e-05
-3.2654757230741e-05
-3.7143851802898e-05
-2.73405371602251e-05
-4.50465798909075e-05
-2.08376242022555e-05
-2.44340590320178e-05
-3.52953785859223e-05
-4.2454610674593e-05
-3.14674997871049e-05
-6.21572525915774e-05
-4.47830376365817e-05
-1.97977663541837e-05
-3.39109248676716e-05
-1.17308810405108e-05
-2.09232062776475e-05
-1.67428271669265e-05
-4.2265813042514e-05
-4.25381477770535e-05
-4.61295966572616e-05
-1.65107369249919e-05
-2.27556528628759e-05
-3.62392051572672e-05
-5.02369389291388e-05
-2.89094354069734e-05
-4.22674371197406e-05
-1.50433462607298e-05
3.32347102571457e-06
-4.0068670698108e-05
-3.21431568434555e-05
5.58287462195425e-06
-1.41083069833886e-05
-4.40130678276261e-05
-4.00728074022383e-05
-3.45064722236559e-05
-2.88305946260609e-05
-2.46409583043465e-05
-2.91773376577251e-05
-2.16790891504984e-05
-5.87171324484808e-05
-2.24006463603772e-05
-2.64608001577442e-05
4.11533537934261e-06
-2.4696017059278e-05
-4.93899045031254e-05
-4.67434415922004e-05
-2.27872109680077e-05
1.5455546104615e-05
-1.87732958042666e-05
-4.01184016315468e-05
-1.6016722466113e-05
-8.17213811417446e-06
-2.7177221778182e-05
-4.14951337815052e-05
-2.31902063677236e-05
-4.46278402869834e-05
-5.77549859812443e-05
-2.02006812582216e-05
-6.29279600885711e-06
-1.48715445713468e-05
-8.60327002834622e-05
-5.00014709950411e-05
-2.80796101852473e-05
-2.10959250548664e-05
-2.54193622107281e-05
-2.35599858629141e-05
-6.42062718828233e-05
-9.8095664444291e-06
-2.54009491120435e-05
-3.27155495209415e-05
-5.49216430804844e-05
-4.18886647342429e-05
-2.85216140997839e-05
3.98303872101864e-08
-4.13696418917144e-05
-2.9548389406451e-05
-4.39336930927515e-05
-2.777642192497e-05
-2.80819813400699e-05
-6.71335921875615e-06
-1.62535485231847e-05
-3.10942753184011e-05
-4.47666669539308e-05
-2.32233390847452e-05
-4.3508252784174e-05
-1.49545425106211e-05
-4.84438217652145e-05
-5.21478237465816e-05
-1.35555138014884e-05
-4.14833727433377e-05
-4.40139787842739e-05
-7.95331277181058e-06
-1.22841477200282e-05
-3.62814163194809e-05
-4.18810198874316e-05
-2.51466996957878e-05
-1.45231185922039e-05
-2.34549697938322e-06
-4.50755589508474e-05
-3.1593663500137e-05
-2.9090760305884e-05
-1.28927413380224e-05
-3.89457658408774e-05
-2.15987091569793e-05
-3.10670824384735e-06
-3.35150470225738e-05
-4.2431847805068e-05
-1.44207575235605e-05
-2.29054725273639e-05
-5.55803807413432e-06
-3.42797592639067e-05
-7.21755887706226e-06
-5.35178946824704e-05
-4.52484815936495e-06
-1.55722206341292e-05
-8.52591467707112e-06
-2.26980188276006e-05
-2.3628166488621e-05
-3.99540423126801e-05
-3.40550104548718e-06
-3.11264132368473e-05
-6.17657046775144e-05
-1.32403769789072e-05
6.97832245592033e-06
-2.73473889102121e-05
-4.49770471755097e-05
-1.32650795384646e-05
-2.12321607788636e-05
-3.18344440987195e-05
-3.70998320709932e-07
-2.07801551610242e-05
-2.96941721355265e-05
-1.48602689376304e-05
-3.07581747462596e-05
1.50905012245835e-05
-2.62498830387511e-05
-3.26748811220132e-05
-2.7085760162985e-05
-1.24160230934562e-05
-3.55115466951177e-05
-5.75441827648559e-05
-1.69496826673179e-05
-4.38952022811926e-05
-9.86209802880131e-06
-3.32766296132267e-05
-3.82244777051779e-05
-2.94673395000804e-05
-3.14197822184497e-05
-2.40242187744769e-05
-2.8155488388194e-05
-2.75840532660213e-05
-1.02890598867688e-05
-3.72194576571285e-05
-4.74281574528388e-05
-1.32445892355494e-05
-4.49238389074079e-05
-4.62681636129411e-05
-4.63926515260682e-05
-4.37953279874712e-05
-3.63731115958102e-05
-4.61814108693257e-05
-2.13143509753932e-05
-5.0035992078341e-05
-2.40346784836493e-05
-3.3404977252909e-05
-2.66675542394222e-05
-1.68707972175731e-05
-1.46192594831901e-05
-5.16441504957978e-05
-5.41703857575696e-05
-4.91368342073951e-05
-2.61019192979819e-05
-4.44208445918476e-05
-4.44694161754573e-05
-2.39819147405053e-05
-3.37607915361788e-05
-1.62951598335594e-05
-2.55725026110455e-05
-2.30782619239034e-05
-4.71296420954536e-05
-5.00312338377297e-05
-4.08684678957917e-05
-1.88737514666027e-05
-9.33241967371947e-06
-1.86894778039025e-05
-3.74644460172446e-05
-3.78388611086144e-05
-2.01446580000632e-05
-5.25592802661316e-05
-1.84127892169867e-05
-3.83581604305622e-05
-3.37485024614235e-05
-1.43256029575415e-05
-5.11404772468161e-05
-2.400596214772e-05
-5.907159275675e-05
-3.75592778981747e-05
-1.94894770693261e-05
-2.56451421800684e-05
-1.95235171922213e-05
-2.44991814739861e-05
-2.49649701005347e-05
-9.22657708382989e-06
-1.10175505202243e-05
-3.52703428082641e-05
1.31630088512883e-05
-7.97899682443239e-05
-1.14994019326507e-05
-3.49375715729277e-06
-2.53361196203197e-05
-2.69891891819275e-05
-7.19183362245434e-06
-7.89709524389467e-05
-4.77819675235259e-05
-9.36066461610166e-06
-4.46998675765669e-05
-3.50725403896702e-05
-3.8662843889876e-05
-4.7224781050772e-05
-2.80376686826201e-05
-1.11733041865914e-05
-4.17515562800181e-05
-3.03376182458002e-05
-3.03104009802198e-05
-8.61388268404913e-06
-1.93829458997798e-05
-3.84964545821208e-05
-4.26610927805766e-05
-2.33504053806538e-05
-3.95126912169492e-05
-3.52404209390957e-06
7.18513551957774e-07
-2.36871033161708e-05
-3.00921776928849e-05
-2.29766462697661e-05
-1.14346981303593e-05
-4.16902913390504e-05
-6.00369284278003e-05
-1.45347522617414e-05
-1.39088763494587e-05
-2.46260979414401e-05
-8.16251128662518e-06
-3.04858632543976e-05
-1.73948273114616e-05
-1.43920301824512e-05
-5.18697651008308e-05
-3.96261946654191e-05
-4.11622464563883e-05
-3.72477174635438e-05
-3.71620151714662e-05
-5.81544503819544e-05
-2.90892892005449e-05
-7.82227989298076e-06
-5.90793204857749e-05
-4.19096067052829e-05
-3.55658419783927e-05
-5.58077951689947e-05
-9.18519119655361e-06
-9.93489863844081e-07
-2.88063446050022e-05
-2.203756549835e-05
-2.18656320725684e-05
-2.2716458027321e-05
-1.1721616040716e-05
-3.34065979452091e-06
-5.69054610856124e-05
-4.26187300717252e-05
-3.13845553231936e-05
7.39789580748493e-06
-2.33059640497497e-05
-3.76056069321207e-05
-2.99439795072393e-05
-4.41960912757152e-05
-1.9500031007369e-05
-2.68298859116938e-05
-2.71942608504135e-05
-4.85464293194206e-05
-2.34678246996697e-05
-3.90407798028846e-05
-2.32434691714183e-05
-1.78396439033857e-05
-2.35285977568037e-05
-3.21421872267541e-05
-1.92833984295711e-05
-3.83992680746428e-05
-1.37894091233067e-05
-2.70604316680389e-05
-5.60551479828276e-05
-5.02029043972167e-05
-2.95818246730573e-05
-2.78115868341873e-05
-3.42726423548733e-05
-3.92901839652952e-05
-3.80984044566821e-06
-4.60915951811664e-05
-3.4130640793455e-05
-1.91656805771508e-05
-4.27464836135169e-05
-1.26768258471525e-05
-1.14894502774998e-05
-1.88681703062551e-05
-3.79434603021859e-05
-4.73922306503925e-05
-3.29216924222825e-05
-5.38349835437753e-05
-3.73727318177088e-05
-3.13003768096388e-05
-5.69709363568551e-08
-4.80660109514453e-05
-2.93671242871467e-05
-3.70431947155175e-05
-1.46371424768682e-05
-3.91244046982832e-05
-3.1771120982066e-05
-5.07952181026993e-05
-7.71255036919805e-06
-9.47432854773539e-06
-3.95334121956381e-05
-1.15585483495066e-06
-3.49042500770862e-05
1.76896336451677e-06
-2.69463591784595e-05
-1.44289441810455e-05
-4.45570659349131e-05
-4.75072182849421e-05
-6.0334888986229e-06
-3.42068060616375e-05
-5.2511059775065e-05
-1.3713138274922e-05
-3.23942172682805e-05
-5.47234189832099e-05
-1.12361911221833e-05
-2.91652437295294e-05
-2.28051287151376e-05
-2.13275282466501e-05
-3.21415178782572e-05
-4.52532554643216e-05
-6.7932247272752e-05
-4.85280379993729e-05
-2.02013193133399e-05
-5.65929686745269e-05
-2.7825541051682e-05
-5.04056895013235e-05
-2.99540710479255e-05
4.43418987582082e-06
-4.05169937961923e-06
-1.77186456270746e-05
-5.87350845929537e-05
-3.88033814740322e-05
-5.31582827420419e-05
-5.003569651319e-05
-3.66414357146056e-05
-3.53037590434526e-05
-4.59498224364244e-05
-2.15662251406998e-05
3.88343465214986e-06
-2.9589642813101e-05
-3.85104009884532e-05
-5.17880804515158e-05
-3.41452519785919e-05
-3.88382708834998e-05
-4.76991506141462e-06
4.8744310322027e-06
-4.99427622438276e-05
-5.6003197643849e-05
-3.42410247089528e-05
-2.1656595287995e-05
-4.78010798198019e-05
-2.49961519667133e-05
-2.49848895922972e-05
-2.65237510714074e-05
6.15226433270506e-06
-1.90341609803494e-05
-3.47882743622953e-05
-2.15737880839391e-05
-3.57125014300516e-05
8.98052520756215e-07
-3.54720268730188e-05
-2.74894389366279e-05
-4.5109714971017e-05
5.40534076715642e-06
-2.82561118116361e-05
-3.25168220701782e-05
-2.28143108009434e-05
-4.35827364043023e-05
-3.03867951547031e-05
1.75733315339246e-05
-1.39848407466888e-06
-4.5313356115683e-05
-3.50561219077512e-05
-1.61038411121831e-05
-4.01744687295599e-05
-4.17383123950982e-05
-2.93341082302093e-05
-2.29720841203294e-05
-4.08614136030271e-05
-3.66712021455259e-06
-6.05311829934403e-05
-5.5263513622846e-05
-1.13176890370249e-05
-3.5263936464958e-05
-2.36047858414247e-05
-1.99780346541115e-05
-3.65331679574657e-05
-3.33383990993002e-05
-4.77869223190258e-05
-2.2543612023078e-05
-2.25396686110381e-05
-1.00217262720969e-05
-3.97607358764507e-05
-3.92457243445047e-05
-2.99259412457917e-05
-2.10921562601811e-05
-2.0597449283835e-05
-6.44303633111906e-05
-2.11793163480775e-05
-3.93716783735634e-05
-1.67440666689499e-05
-2.95129548952626e-05
-2.19278236373435e-05
-2.67738407632227e-05
-2.70132280343495e-05
-3.89080431287882e-05
-2.87468411658836e-05
-3.58874294126781e-05
-1.29248237741331e-05
-2.90216737396131e-05
-3.15190966093007e-05
-3.20554325833151e-05
-1.54304439750427e-05
-3.10318868889639e-05
-4.88140841917723e-05
-7.94665522932616e-06
-3.91428565089974e-05
-2.69236495496758e-05
-2.40510035961988e-05
-4.06216336572772e-05
-5.35845459080615e-05
-2.88689765577075e-05
-6.1533358497827e-05
-3.08742473964153e-05
-3.57023231683163e-05
-1.90235905695258e-05
-2.37627978658354e-05
-1.77227838747783e-05
-2.47720363563359e-05
-1.85314123741223e-05
-4.59236932976746e-05
-4.62290511097203e-05
-4.09422433631642e-05
-4.83191496769732e-05
-4.33250197312895e-05
-6.59464176426801e-05
-5.07174304658247e-05
-1.58187781846351e-05
-3.93438147656541e-05
-2.57964357746327e-05
-4.62847064120176e-06
-3.46153123572771e-05
-1.38527243510871e-05
-3.27411260402667e-05
-1.42839820088477e-05
-2.78528304612529e-05
-4.49651221744715e-05
-3.53495389885964e-05
5.56819399001176e-06
-2.05242300888587e-05
-6.18946550151589e-05
-2.00605106961777e-05
-1.73214670661421e-05
1.53234506888452e-05
-6.29211888985403e-05
-3.97713221624693e-05
-2.2397703379859e-05
-4.93340395519217e-05
-4.84625345316721e-05
-8.29995529202009e-06
-3.2371167140149e-05
-3.44041961084518e-05
-2.47079124348951e-05
-4.58378730203342e-05
-3.82630605755303e-05
-1.90692939423e-06
-1.62616067449244e-05
-4.01465088890961e-05
-2.3932163226975e-05
4.68175814618145e-06
-2.89932806537942e-05
-3.37909375945779e-05
-4.90515761389787e-05
-4.95804947854582e-05
-3.51746931085627e-05
-3.75673509282015e-05
-3.26991145794924e-05
-4.11596165724748e-05
-6.06299009006462e-05
-1.66380282211478e-05
-4.46650585954343e-05
-2.6905144869382e-05
-4.30263672177949e-05
-2.58481072753077e-05
-7.22019307375265e-05
-5.00632302933349e-05
-1.14976177875944e-05
-1.42197611111041e-05
-5.59095636635199e-05
-3.58260553755012e-05
-7.40160361780838e-06
-5.71447585804524e-05
-7.8588693966137e-06
6.94844202631155e-06
-1.9321811638617e-05
-2.64475914354473e-05
-3.99795476365969e-05
-5.93037865842953e-05
-3.1107101928445e-05
-2.74486349329322e-05
-1.0933387160821e-06
-4.31584332538261e-05
-4.15327959706157e-05
-3.38222247487809e-05
-4.50106831554646e-05
-7.42360144492592e-06
-4.73537567914183e-05
-1.08006611142483e-05
-1.97921346834593e-05
-4.83435966718934e-05
-1.20436712493833e-05
-3.31406077425509e-05
2.26028664230696e-06
-1.43313586771565e-05
-4.40763797978991e-05
-3.41644789362367e-05
-3.68782218515159e-05
-2.94574931743052e-05
-8.15749951869155e-07
-1.31156360657713e-05
-2.98327753078611e-05
-4.80051754832883e-05
-2.83846984350685e-05
-2.59340289643948e-05
-7.2509376944246e-06
-4.41574190041764e-06
-1.27186618254797e-05
-6.03650317956305e-05
-5.1769863944566e-05
-3.89552017237346e-05
-9.2726546017893e-06
-2.51160234261074e-05
-5.90383817200381e-05
-1.26011085995395e-07
-2.29118941792652e-05
-3.2186741979848e-05
-5.14394108446555e-05
-3.23664712886192e-05
-5.5564812531697e-05
-1.25013435313292e-05
-2.85881126798163e-05
-5.89453215833353e-05
-6.06079508500989e-05
-8.74655348161198e-06
-4.67770915037871e-05
-2.54922994995649e-06
-1.88645659073554e-05
-2.55696081174342e-05
-2.30213130793228e-05
-5.17889574901465e-05
-1.91717964300092e-05
-3.7095415803069e-05
-3.89896399582481e-05
-2.19506761747109e-05
-3.86289970893178e-05
-5.83745158555793e-05
-3.82938207979373e-05
-1.15685604991035e-05
-2.35060422189063e-05
-2.54123430016518e-05
-1.89715473015551e-05
-3.66267547466249e-05
-2.39596303499401e-05
-3.2787385600059e-05
-4.45120808513591e-05
-2.53702606952769e-05
-2.3970948505114e-05
-2.87749265370451e-05
-2.81623539522685e-05
-1.50609430828487e-05
1.00772240144579e-05
-1.47626437028645e-05
-3.04366756538599e-05
-4.56834377286459e-05
-2.05935014068715e-05
-1.78249094520384e-05
-4.36621884770982e-05
-9.62126925598587e-07
-1.54821102351944e-05
1.58598842725756e-05
-4.21960756279072e-05
-2.10758356370758e-05
9.60376803951548e-06
-4.02905008107892e-05
-1.16696846186287e-05
-1.44556717550091e-06
-5.56224903734495e-05
-2.434063652748e-05
-1.5025845403911e-05
-1.33667436360263e-05
-1.32976584912324e-05
-4.21606363521045e-05
-2.21106800596269e-05
3.04728583575144e-06
-5.19989253107247e-05
1.78895169198932e-05
-3.8770584160776e-05
-4.38634438588506e-05
-2.98803024107021e-05
-3.80861653043819e-05
-3.70381489748493e-05
-5.29377269298375e-05
-2.24083223927626e-05
-6.86175074542509e-05
-2.72410968158262e-05
-8.82379623230424e-06
-4.00598152915968e-05
-3.50831507232716e-05
-5.10116766481705e-05
-3.17241712915595e-05
-4.49782320776421e-05
-5.77413056406156e-06
-3.04731453322731e-05
-1.03716691358819e-05
-1.37304185020647e-05
-1.18813655872608e-05
-3.82240026150911e-05
-2.97272745778188e-05
-4.04607467104944e-06
-4.81864263703726e-05
-1.30855692586969e-05
-5.03564851205617e-05
-2.89344691040155e-05
-2.05886815148293e-05
1.5592244759499e-06
-6.05598033844878e-05
-2.58813786176991e-05
-3.2127663047347e-05
-1.65823958209773e-05
-1.6177717887375e-05
-2.51531768401321e-05
-2.96799021526957e-05
-4.70518729760658e-05
-3.88002291737049e-05
-1.35533080977257e-05
-2.24180088529999e-05
-4.44673127198625e-05
-4.57845879890919e-06
-2.32597387241465e-05
-2.16613103885352e-05
-5.90048698086464e-06
-1.87082544670169e-05
-2.45362113496815e-05
-2.46697759933603e-05
-2.57704382698889e-05
-3.43336589545237e-05
-8.14804305993621e-06
-2.97492565532932e-05
-2.41057543301822e-05
-4.57230342177573e-05
-6.47346317138612e-05
-2.50402041534183e-05
-2.31374728302629e-05
-8.88055117131857e-06
-3.44078201118861e-05
-2.87069660445571e-05
-2.71608148872245e-05
2.76294418716122e-06
-2.70362316076715e-05
-3.05171427538703e-05
-4.48065126383669e-07
-5.62891306684369e-05
6.25646912051486e-06
-3.24401233244168e-05
-4.60379793752531e-05
-3.87475262365327e-05
-2.84533151878294e-05
-2.70263028090553e-05
-4.66520981048065e-05
-2.85373058077149e-05
-2.24021018751303e-05
-1.96845329143251e-05
1.28414953066328e-05
-1.61562112800465e-05
-4.0880474149744e-05
-4.91482675762093e-05
-3.84642997665459e-05
-3.76887629156182e-05
-3.59340508188615e-05
-1.940543947832e-05
-1.35412210126548e-05
-5.05960419739052e-05
-4.896210579787e-05
-4.29142168340059e-05
-2.62439035975505e-05
-1.58071426438066e-05
-5.05115462869403e-05
-2.61571213852043e-05
-3.00290863390327e-05
-5.12043085931754e-05
-2.15417121393839e-05
-3.9769197397501e-05
-5.07271909314628e-05
-1.98090663633151e-05
-3.64019029773613e-05
-2.41107707551507e-05
-3.8876459487587e-05
-6.27967216003884e-06
-1.38200732753212e-05
8.67594006268994e-06
-5.63597369460611e-05
-3.69876186402047e-05
-3.65231546276789e-05
-8.26676281571983e-06
-1.84577483583639e-05
-1.69696779601295e-05
-1.33202178389674e-05
-2.04282628895554e-05
-7.30083008417265e-05
-2.61768244462684e-05
-2.25185640417162e-05
-5.02142583254467e-05
-3.32619920003808e-05
-3.04083516523364e-05
-3.24633410343752e-05
-4.36996156809517e-05
-6.32510051173758e-05
-3.13201699632569e-05
-2.35157988961652e-05
-2.30337536301188e-05
-3.85064174777623e-05
-1.03233891431217e-05
-2.44238176527787e-05
-3.53246271320047e-05
-3.32291636764731e-06
-2.88165476096967e-05
-3.40941621375028e-05
-5.10128559646165e-05
-6.14080187925391e-05
-4.50178243794893e-05
-1.36622966089766e-05
-2.26815992199476e-05
-4.58357350083357e-05
-3.7784117675206e-05
-3.49099790969564e-05
-2.10338492955537e-05
-3.53657065662191e-05
-3.25995169086759e-05
-2.74236185822257e-05
-1.28234246669981e-05
-3.92253553732606e-05
-9.20154992858719e-06
-1.39939882969879e-05
-3.52163459983749e-05
-4.15881927635858e-05
-2.51356961506486e-05
-2.31867538783414e-05
-5.40567859655941e-05
7.45085612539506e-08
-4.44589266351752e-05
-2.86324463468899e-05
-5.2848591551227e-05
-9.79998581495368e-06
-5.07626740867887e-05
-3.1383644641779e-05
-3.57254920596311e-05
-5.13083765160248e-05
-4.39309362866845e-05
-3.81982874771143e-05
-2.27112193830901e-05
-1.33968514983016e-05
4.45076790825601e-06
-2.38910915486436e-05
-2.82348706471925e-05
-3.09348697494902e-05
-5.35694304096888e-05
-5.38688603360236e-05
-5.08476517604703e-05
-3.26997588348782e-05
-4.07652157832412e-05
-4.9674265459846e-05
-1.73901288284891e-05
-3.133657070524e-05
-3.68561343795584e-05
-2.72584439691869e-05
1.19310611173444e-05
-5.45881948838248e-05
-1.67841566237682e-05
-2.50824462991756e-05
-1.31010797108103e-05
-3.16112383857903e-05
-3.10131425887356e-05
-2.8845938943064e-05
-3.28289752070939e-05
-2.14098621260147e-05
8.09380264632674e-07
-3.70742910230206e-05
-6.4364931791134e-05
-3.22257754969896e-05
-3.96754930586708e-05
-1.99194446061994e-05
-2.59697521925907e-05
-8.09453267040434e-05
-2.54326785391055e-05
