# Supplementary material for: Research on computational propagation and identification of mine microseismic signals based on deep learning
Source: PLoS One. 2025 Oct 22;20(10):e0334641. doi: 10.1371/journal.pone.0334641 (PMC12543183; doi:10.1371/journal.pone.0334641)
Supplement: S7 Data — (ZIP) [file pone.0334641.s007.zip › 000100900001646.xlsx_0.txt_24.txt.txt]

-2.47846459869515e-05
-2.97886955645646e-05
-1.52471576740014e-05
-2.72505869362546e-05
-1.18224975215305e-05
-3.78828386604838e-07
-3.32355116863505e-05
-1.73500757756515e-05
-1.76769326637125e-05
-3.62528962176338e-05
-3.59636186001051e-05
-4.24520291276069e-05
5.77305909602493e-06
-3.58018926887204e-05
-2.63945205600019e-05
-5.54533730376469e-05
-5.01739206718705e-05
-2.58029066087146e-05
-8.88253242931883e-06
-2.29590959234998e-05
-9.07303926921138e-06
-2.67613300015115e-05
-5.10995354091266e-05
-6.15695199391568e-06
-3.04604498672256e-05
-5.94979064423794e-05
-1.73738018647492e-05
-3.17069434817628e-05
-4.42851521242014e-05
-1.59977609597128e-05
-1.73026971556967e-05
-3.69973193826684e-05
-6.1634051866155e-05
-4.67035795946052e-06
-3.00996928382833e-05
-5.8449368970164e-05
-2.14090691684445e-05
-2.78808427762013e-05
-2.80850088133586e-05
-3.55048796922823e-05
-2.19749799320523e-06
-2.80554462808436e-05
-4.04855917457501e-05
-1.79683432258526e-06
-2.25382723549138e-05
-2.44200801159455e-05
-9.74962874041391e-06
-4.2040558281877e-05
-2.33066543710091e-05
-4.04164984378061e-05
-4.4223371411997e-05
-2.25482736324933e-05
-4.00113040191262e-05
-2.98393082510155e-05
-3.12105148327122e-05
-6.13456876277197e-05
-3.93995586900137e-05
-3.30879457868572e-05
-6.58220317127848e-06
-1.75402063424615e-05
-4.3810175014768e-05
-6.14455885363775e-06
-4.08327119936012e-05
-3.40678440740062e-05
-4.36756745364791e-08
-1.80202678964774e-05
-4.68691832757419e-05
-1.601444774462e-05
-3.64259367244424e-05
-1.75105532548767e-05
-2.57985750904561e-05
-2.59531713796752e-05
-3.56738333393401e-05
-4.81736003459648e-05
-3.19735197439346e-05
-1.57706891387817e-05
-1.94228960146651e-05
-2.65762511558229e-05
-2.61620645603917e-05
-4.07507441282774e-05
-3.41706157269155e-05
-2.38411817268547e-05
-4.05163642808257e-05
-3.92825480396906e-05
-2.35267456934956e-05
-3.17745436170947e-05
-2.95097929468232e-05
-2.11512043354394e-05
-1.26520660499312e-05
2.50482439344579e-06
-1.62274520915539e-05
-5.04113667179977e-05
-1.57384512369789e-05
-1.22633981478182e-05
-1.27810693838744e-05
5.43209309711513e-06
-4.32372664830214e-05
-1.53105237975287e-05
-2.39658734110046e-05
-4.17200327874615e-05
-2.23008474978549e-05
-2.48437429499778e-05
-7.18674857030036e-06
-1.8998376292418e-05
-2.35593999928135e-05
1.63393074356958e-05
-5.6952398212924e-05
-5.10709458018669e-05
6.69332052016513e-06
-1.55982332480592e-05
-4.53245941612471e-05
-1.10605894230263e-05
-1.2512088654938e-05
-4.57581402869932e-05
-4.69921845388342e-05
-4.93526935474254e-05
-5.88980590822123e-05
-3.2697958591807e-05
-2.88780199305795e-05
-2.95756370742183e-05
-2.5008658881944e-05
-2.89348168259999e-05
-3.30733322792635e-05
-4.03592268796135e-05
-5.14258994743331e-05
-3.26161631917032e-05
-3.65442213467901e-05
-2.70400345355853e-05
-1.44142138593134e-05
-2.16184044555638e-05
-1.61413052597487e-05
-1.25988358103127e-05
-3.42512647848947e-05
-4.16093656101349e-05
-2.01446639088193e-05
-1.70817429587556e-05
-1.47575883314915e-05
-4.09292511524416e-05
-4.55240950026855e-05
-1.69354869188937e-05
-2.49952689851392e-05
-4.3382611552438e-05
-1.51328318820629e-05
-1.25685606849486e-05
-2.79481217323868e-05
-2.21654471103728e-05
-2.59107461370924e-05
-4.47144263041033e-05
-2.02907001067792e-05
-4.24848073235093e-05
-3.5403950838677e-05
-4.74446683974022e-05
-1.51199335611378e-05
-1.25789989498912e-05
-2.83520611840292e-05
-5.07316542026125e-05
-4.94151489699925e-05
-2.63109152123473e-05
-1.32282350139405e-05
-3.51807933097955e-05
-4.67783601684269e-05
-4.26201720796192e-05
-3.09253326244824e-05
-4.4070131423199e-05
-2.83291848011234e-05
-3.68130884123447e-05
-2.24276017600075e-05
-5.26802278552032e-05
-3.14964595792078e-05
-2.10818518561696e-05
-6.68179411185596e-06
-3.90494488074643e-05
-7.03630440273885e-05
-4.08470864651663e-05
-1.30564210672655e-05
-2.98155977856044e-05
-2.99975978632221e-05
-2.68691469806085e-05
-3.6991265446918e-05
-5.29976572455077e-05
-5.48806598888124e-05
-2.20705666536593e-06
-8.93210231869382e-07
-3.20440322923079e-05
-1.25323149600146e-05
-3.67245533181585e-05
-2.50024087029079e-05
9.19641541899248e-07
-4.02998438660238e-05
-3.95151694376832e-05
-5.09669213598073e-05
-1.29406136501888e-05
-5.23306145679577e-05
-3.99854392541004e-05
-4.86689848490254e-05
-4.66255278922294e-05
-2.7965493448698e-06
-5.3250762178206e-05
-4.98717094704303e-05
-3.7922410707993e-05
-2.72568684432408e-05
-3.90825123620471e-05
-4.58921543046453e-05
1.55998899972301e-06
-2.20214812917401e-05
-2.66906591473555e-05
2.96596858252948e-05
-5.07474410150855e-05
-3.43196932610011e-05
-3.76812110159999e-05
-4.87027966714188e-05
-1.86723230810879e-05
-1.9830836868666e-05
-5.76434877465023e-05
-6.70092496620882e-05
-2.17465666073117e-05
-3.86909391681208e-05
-4.10931595543387e-06
-4.71481654260461e-05
-2.56469098215196e-05
-3.3045689526554e-05
-3.72727176872679e-05
-1.74104608834662e-05
-2.14129251801431e-05
-1.3792875801114e-05
-3.1851380662499e-05
-3.05637046296572e-05
-1.30986834062471e-05
-9.92026260660551e-06
-5.64348089871907e-05
-2.23716791034596e-05
-1.90333951607537e-05
-3.1136054815693e-05
-4.78972437570639e-05
-3.00156006008326e-05
-1.57433631290628e-05
-4.77626351862062e-05
-3.36773636000028e-05
-3.00011648367852e-05
-2.78015573520653e-05
-2.51245567090905e-05
-1.56309533266234e-05
1.59672456274318e-05
-2.74237166092633e-05
-4.5704514024072e-05
-1.10810786966436e-05
-4.21282410294223e-05
-5.30782560487859e-05
-1.79407649844527e-05
-3.46922033855054e-05
-2.33763380924548e-05
-5.26639054901114e-05
-2.02884452026334e-05
-1.12748711433461e-05
-2.19205621107079e-05
-3.37984808507426e-05
-4.68146058743535e-06
-2.02237842152775e-05
-3.01038585937912e-05
-1.26677695655326e-05
-2.50637612046054e-05
-3.77400283474057e-05
-1.16373909322742e-05
-6.6802710078903e-05
-2.30328777986472e-05
-2.59080981153252e-05
-2.49162097048399e-05
-2.61008526126448e-05
-4.77999078045767e-05
4.30544773846496e-06
-2.63697038942308e-05
-3.86433343704304e-05
-3.66047779553955e-05
-3.72875013302924e-06
-2.42576542504541e-05
-2.4304602707858e-05
-4.10964814318624e-05
-2.94682093953744e-05
-2.9168252315717e-05
-3.98179161231184e-05
-1.22481561938732e-05
-4.72063910127022e-05
-2.93037855365705e-05
-2.07332982307e-05
-2.64035307158543e-05
-3.81899957958525e-05
-2.07329650636567e-06
-2.1160610322834e-05
-1.61680700020663e-05
-3.70995041175659e-05
-2.28133783328217e-05
-4.45556962259398e-05
-2.90713797275878e-05
-4.35231764690217e-05
-3.31421335037609e-05
-3.10962433546481e-05
-2.03250507813113e-05
-3.3144219693967e-05
-2.98883178147083e-05
-3.12295311915502e-05
2.54107981137054e-06
-8.09906365828319e-06
-2.78616790632889e-05
1.18103947731327e-06
-8.70952000623257e-06
-1.83768690557962e-05
-3.64559993658942e-05
-3.57878718251826e-05
-4.04227643779648e-05
-2.5148956117867e-05
-4.22004781777263e-05
-4.51839984186816e-05
-6.83143499490092e-05
-4.63193476353117e-05
-3.52138354841158e-05
-1.84544515657855e-06
-3.12866134424483e-05
-1.99484616818994e-05
-6.82383788841183e-05
-4.43320984241628e-05
-3.82177323475951e-05
-2.39705560124056e-05
-5.36827979717814e-05
-4.37402465632377e-05
-4.42706082051711e-05
-1.51938832542445e-05
-6.18073886042906e-05
-4.62493289451149e-05
-1.93991226165717e-05
-2.77677952917768e-05
-2.45212742113171e-05
-2.241982959631e-05
-1.93859934307891e-05
-3.1029237600822e-05
2.90630138534957e-06
-2.71509035805536e-05
-1.91571655806973e-05
-2.90171378995057e-05
-2.70233817686865e-05
-3.63058167052618e-05
-3.19058221383739e-05
-1.90773913301388e-05
-4.00101536941195e-05
-2.30059412762067e-05
-5.82649951353891e-05
-2.56965959581108e-05
-1.63911447433888e-05
-5.08553159403081e-05
-3.53578417128291e-05
-2.5907992883408e-05
-3.26668484124039e-05
-2.35823889214606e-05
-2.13456905869298e-05
-3.87101271743878e-05
-2.17753101555031e-05
-1.44458672024674e-05
-2.66080061949816e-05
-2.38142689043198e-05
-3.1700153841774e-05
-3.52073323034754e-05
-9.47768459403399e-06
-1.99433773950103e-05
-6.13117625461014e-06
-3.90352004250065e-05
-5.28337435206702e-05
-5.07327055893138e-05
-6.24924081926868e-05
-4.02100182276345e-06
-4.68491699097466e-05
-3.85852488031144e-05
-4.3133749320304e-05
-1.65665535670641e-05
-3.45665181387034e-05
-2.40430714831435e-05
-3.30696668303796e-05
-6.41249089673245e-05
-3.24487829462627e-05
-1.59862810351019e-05
-4.57673207351e-05
-2.81201591498828e-05
-2.09828180291489e-05
-4.15315947363686e-05
-3.11212124076128e-05
-1.25909117645996e-06
-3.23670392546277e-05
-4.05839188964155e-05
-1.47829297357837e-05
-2.28317259032477e-05
-2.27386666841614e-05
-3.15519962677303e-05
-1.58387794019948e-05
-2.10719004744723e-05
-4.10393637952633e-05
-2.43472181629521e-05
-2.89480085819244e-05
-2.60314182763576e-05
-3.50049580519101e-05
-5.02649380582006e-05
-2.47857556975401e-05
-3.30553959546821e-05
-5.31314337155504e-05
-4.95894743733809e-05
-3.02241695672272e-05
-2.19900741246756e-05
-1.56959094736219e-05
-2.48892189429726e-05
-3.72774220683563e-05
-5.57939233506278e-05
-2.68764972575814e-05
-8.65552246590827e-06
-2.91032152084573e-05
-1.26948435992969e-05
-3.68204779611253e-05
-3.42528368100813e-05
-2.50031074606698e-05
-4.30371843911241e-05
-3.83989319085597e-05
-3.66527940975208e-05
-4.5056199013444e-05
-2.44948802040895e-05
-5.51792181211535e-05
-7.15751450992415e-06
-2.90636291614533e-05
-1.77667588425527e-05
-3.51555326245153e-05
7.05009052654553e-06
1.49188731090196e-05
-3.48660043281788e-05
-4.26625529302342e-05
-6.17091059045099e-05
-3.07526072865657e-05
-2.57048880588857e-05
-3.69550349035794e-05
-3.02066158335487e-05
-6.1753260921995e-05
-4.9496237043504e-05
-3.37356980784519e-05
-1.93837353951472e-05
-4.51513876916929e-05
-2.82631976428533e-05
-2.81981338129398e-05
-1.83285730144804e-05
9.08363809309478e-06
-3.78254195022928e-05
-5.22182733094124e-05
-4.75406780693525e-05
-4.73557819121085e-07
-2.26051330467386e-05
-2.58983397327496e-05
-5.12609058101497e-05
-3.36289574351647e-05
-2.69020351706872e-05
-4.17362613594734e-05
-4.59614753240553e-05
-1.58930045650108e-05
-2.12923789134196e-05
-6.27717709510653e-05
-2.9672961967682e-05
-2.92173272781222e-05
-3.10932830857168e-05
-4.27651564843255e-06
-1.0059023179951e-05
-1.3225341541773e-05
-3.62838679491154e-05
-2.38203784770167e-05
-2.66716604916554e-05
-4.33866510572233e-05
-2.08937443830865e-06
-2.4102128329914e-05
-3.89665410838256e-05
1.05376305772329e-05
-4.79003634059134e-05
-2.24009152640519e-06
-3.96693238737697e-05
-5.08465376876187e-05
-3.82880447608136e-05
-3.33483058846638e-05
-2.20875484008389e-05
-1.76115986381902e-05
-2.02875020446605e-05
-8.80750390104231e-06
-2.49919700147155e-05
-3.7334308732076e-05
-4.17120124946263e-05
-3.95967440319922e-05
-1.14404068474529e-05
-3.12340491510699e-05
-1.17679953889767e-05
-6.13213783585952e-05
-2.33576167937014e-05
-1.88371724584363e-05
-1.1857516238634e-05
-2.75299701837808e-05
-4.43436637627064e-05
-4.35725991366362e-05
-2.51413921693229e-05
-1.91960445630373e-05
-8.34568383291224e-06
-3.57705155491816e-05
-3.56635483720271e-05
-7.55773485381581e-07
-5.88946631516397e-05
-3.57261936993559e-05
-1.30156369402137e-05
-2.64359714928302e-05
-5.24652189156954e-05
-2.64449357368586e-05
-5.1099852870197e-05
-8.57819312391615e-07
-7.22578802105093e-05
-1.18256345974874e-05
-7.8449512673149e-05
-2.68848688159671e-05
-5.92507970916009e-05
-7.6776096022789e-06
-4.7537667000717e-05
-3.47208356987042e-05
-2.51351740601294e-05
-1.64346529511593e-05
-3.85336778638301e-05
-3.31633187326034e-05
-4.84101964673526e-05
-1.28876399258415e-05
-8.64606358015718e-06
-4.21322364358896e-05
-3.71774234232883e-05
-2.43051701678445e-05
-6.35060758596928e-05
-1.25631243646436e-05
4.14787734514163e-06
-2.28168416644115e-05
-5.27923135340239e-05
-3.70946845424991e-05
-3.52859127125352e-05
-3.66049953285445e-05
-3.54239685230782e-05
-1.5253885139916e-05
-3.45371612972191e-05
-3.27590447941655e-05
-3.32982057599936e-05
9.70380705640409e-06
-1.85067367532757e-05
-2.49020645612377e-05
-3.04040574228716e-05
-4.1975891726447e-05
-1.30016613472759e-05
-5.9165076393675e-05
-7.81027212470211e-06
-1.11820646890012e-05
-3.45018794297726e-05
-4.09674051266161e-05
-1.97631469843995e-05
-5.14398075095364e-06
-2.30313983539652e-05
-3.16238961169047e-05
-3.46823440979552e-05
-1.06825550770076e-05
-1.27920820624315e-05
-3.41462076866419e-05
-1.11314244490902e-05
-2.59251015103685e-05
-4.49998499022852e-05
-2.66580915084131e-05
-3.11019002663041e-05
-3.25908028030271e-05
-4.10474625448459e-05
-4.19803990759045e-05
-5.1280140862082e-06
-3.8126468921858e-05
-1.95591682057592e-05
-3.3813943692494e-05
9.50684593392117e-07
-1.238620736198e-05
-2.25334608587288e-05
-1.13402005815994e-05
-3.56342665299229e-05
-2.79025896251208e-05
-2.91146413747407e-05
1.46017723130489e-06
-4.45494763161093e-05
-2.81358376038172e-05
-2.36699812542899e-05
-3.43950388926385e-05
-1.93034169113826e-05
-3.92304642997845e-05
-4.60208516357509e-05
-2.32308119808271e-06
-4.93329802087108e-05
-4.01192923701636e-05
-4.05033343030869e-05
-6.22574840952647e-05
-4.51472103976214e-05
-3.01399188494876e-05
-1.13420960415361e-05
-1.30200755815447e-05
-3.28541684918449e-05
-9.07324791305895e-06
-1.89958932937761e-05
-3.66490838554206e-05
-2.05078149891109e-05
1.45980873135241e-05
-6.15341114884665e-05
-2.12843117135953e-05
-2.85027927323489e-05
-2.47746482707845e-05
-1.07454963917578e-05
-2.50474053071464e-05
-5.76629177495092e-05
-2.76805864087124e-05
-3.83872600380576e-05
-1.03910068671093e-05
-3.48322835920762e-05
-3.19339332299958e-05
-3.41276589188841e-05
-1.17505428852078e-05
-3.18339728483448e-05
-2.62163247408508e-05
6.01989053047946e-06
-4.9963119340616e-05
-4.8694501301466e-05
-4.16493472259285e-05
4.94274586199408e-06
-3.82920967971319e-05
-3.32325666248622e-05
-2.86809443630839e-05
1.59839322870215e-05
-5.4793414911055e-05
-3.04003825495718e-05
-5.16862952464528e-05
-3.45910969655297e-05
-7.25008405572232e-05
-6.92238870316449e-06
-1.23065069727038e-05
-2.95795563542226e-05
-1.30877679008757e-05
-4.17709579283191e-05
-4.33590454864135e-05
-1.52024434875647e-05
-1.90817431744191e-05
-1.33158525126977e-05
-2.37178761060823e-05
2.94562346090616e-06
-3.69718416619856e-05
-3.66263061583592e-05
-2.61389590675339e-05
-3.59323548736797e-05
-2.27190386151581e-05
-3.87818883991631e-05
-2.24360599940371e-05
-5.77794966046138e-05
-6.72684447673172e-06
-4.17919586749256e-05
-4.14943873189665e-05
-3.22823931543416e-05
-4.33209495915455e-05
-4.11454483527507e-05
-3.0034328676168e-05
-5.58196067890103e-05
-1.93377862462477e-05
-2.32265128189507e-05
-3.79127850094199e-05
-1.19255795013966e-05
-2.94060121920757e-05
-6.86422306718307e-05
-2.37028772838301e-06
-2.06714210483842e-05
-4.93087730501922e-05
-6.19672436745844e-05
-2.81270942138807e-05
-3.57671956669248e-05
-2.80127471475632e-05
-2.68028937718051e-05
-2.63662695289849e-05
-1.69337191417096e-05
-2.96332155551618e-05
-1.51576542557515e-05
1.78958450117008e-05
3.49141392736948e-07
-2.19490238536977e-05
-2.46954049972037e-05
-2.01899236207449e-05
-2.00124191540422e-05
-4.41914720842157e-05
-6.60332673532949e-05
-1.67887103318127e-05
-2.04598462611521e-05
-4.48582426131392e-05
-1.76041789557015e-05
-3.72350771083014e-06
-3.87333999503176e-05
-2.45967909900839e-05
-5.91942518545208e-05
-7.53853978085903e-06
-3.4696986543155e-05
-3.81506051131072e-05
-3.06956696587338e-05
-1.58443927409185e-05
-2.86564106269879e-05
-2.58176962404477e-05
-1.57970634618168e-05
-5.93626130907051e-06
-2.43579739222664e-05
-8.35102345266064e-06
-1.20516170144196e-05
3.92926105058207e-06
-3.51648094570726e-05
-6.8751217681973e-05
-2.04042209963962e-05
-4.96522435900105e-05
-1.80552878798042e-05
-4.30505234374067e-05
-1.00404201784085e-05
-4.40210685128424e-05
-2.10356082054529e-05
-1.41034395468933e-05
4.64993707382672e-06
-3.62137238183606e-05
-2.10013203281516e-05
-1.68691681378873e-05
-3.17815940092908e-05
-1.66762379276777e-05
-2.46105640614965e-05
-2.96175353545476e-05
-2.33994370492443e-05
-1.01696734428364e-05
-5.55085512977838e-05
-3.92593886296819e-06
6.17492641654044e-06
-1.70947121618731e-05
-3.16686130177985e-05
-2.28672495142204e-05
-2.6181174703835e-05
-2.32238778831553e-05
-2.44051179100061e-05
-3.17940620278345e-05
-5.67717470359591e-05
-1.25680968351208e-05
-8.06310488646746e-06
-3.54224198282761e-05
-4.38461499949413e-05
-1.61569045974772e-05
-8.68770440926411e-06
-3.44299075153955e-05
-3.33337338542633e-05
-3.47464157389952e-05
-4.16882986261351e-05
-2.00176413555102e-05
-2.97604278580846e-05
-5.40935133224291e-05
-6.79953915989808e-05
-1.31587493627207e-05
-4.37713482840108e-05
-3.10255040162973e-05
-1.06762114274777e-05
-4.58913719847856e-05
-3.89783434500399e-05
-2.9078058297053e-05
-3.40279786389681e-05
-4.65046896427739e-05
-1.29847560277501e-05
-1.13551046472002e-05
-2.42036964439598e-05
5.92688244953054e-06
-2.39505624105134e-05
-2.67127383273855e-05
6.73280344632731e-06
-1.54693389483881e-05
-5.43684765696113e-05
-4.48858161867756e-05
-2.6977530061353e-05
-4.33888125391578e-05
-3.37874476854812e-06
-2.86803740550174e-05
-4.33819108874677e-05
-5.42937272619097e-06
-2.40691742479892e-05
-4.34409536855272e-05
-1.21531742890732e-06
-3.50272762605313e-05
-3.91341567918752e-05
-2.92880118931342e-05
-2.71645479416931e-05
-2.92834804621028e-05
-5.03579643266171e-05
-3.42737641882015e-05
-5.37143927178319e-06
-3.65491166686324e-05
-4.15312677620921e-05
2.61495212778762e-06
-2.00092073812671e-05
-5.3814903643401e-05
-5.18463105186404e-05
-1.41289667708735e-05
-3.94022282795031e-05
-7.04865000052465e-05
-2.08213057801597e-05
-3.96031051152518e-05
9.6272023031179e-06
-1.0759284046584e-05
-2.26888113187353e-05
5.50708035029471e-06
-3.83783839627799e-05
-1.70768375529025e-05
-5.13385943450144e-06
-3.58421554722044e-05
-3.13777873834206e-05
-4.01670252694565e-05
-5.54667004074025e-05
-2.044147453549e-05
-2.00914850488393e-05
-9.29937361161015e-06
-1.20100571485491e-05
-2.30776869157114e-05
-5.57392663266038e-05
-6.65048182633045e-05
-1.76612669959303e-05
-3.51204923928129e-05
-5.95022884186146e-05
-5.06256106828617e-05
-3.98440952948023e-05
-2.1811140987928e-06
-4.73090807875853e-05
-1.66555938509271e-05
-4.41931679362151e-05
-3.24370862302559e-05
-4.38827128956631e-05
-2.22229531411261e-05
-1.75461124451284e-05
-2.81293599427955e-05
-2.87437387430432e-05
-2.95192534058012e-05
-3.78946610993905e-05
-1.84323154848984e-05
-4.37283114660655e-05
-3.37394358528434e-05
-2.38297881845378e-05
-1.78896649957268e-05
-2.46139837196774e-05
-2.51338834251599e-05
-2.53501891342109e-05
-1.78953527903862e-05
-5.58330070244868e-05
-1.77546780192807e-05
-2.40544344456612e-05
-5.69327588609245e-06
-1.46506812319005e-05
-3.54603188270617e-06
-3.33356321625006e-05
2.6945081692129e-06
-3.73088325380573e-05
-3.64575624705474e-05
-1.8045375809994e-05
-4.04690905529676e-05
-3.39674157583571e-05
3.84979563472303e-06
-4.38885736808535e-05
-1.61609875385994e-05
-5.34629343124055e-05
-1.40985704769311e-05
9.57661958942301e-06
-3.07110044373573e-05
-3.00710172523246e-05
-4.2845793083005e-06
-1.76947833725349e-05
-2.22552499599776e-05
-2.373196281925e-05
-1.77051902595334e-05
-1.90057435606803e-05
-2.1953266113431e-05
-8.95890634247462e-06
-3.63420778161009e-05
-3.03887256391953e-05
-4.66947678582537e-05
2.48687549446132e-06
-3.62675091004536e-05
-2.02759905203838e-05
-3.34376782885576e-05
-3.7460083826601e-05
-5.99113426855905e-05
-3.28556182087085e-05
-2.47822634347082e-05
-2.83431127198254e-05
-2.44594025007043e-05
-5.72534824830482e-05
-6.06651303625792e-05
-2.42285458685466e-05
-5.27089031692344e-05
-4.38217068162175e-05
-2.26727475374024e-05
-2.99479100907202e-05
-4.1782219939221e-05
-1.69447792362176e-05
-2.03407166576719e-05
-5.26171071642034e-05
-3.05553575798418e-05
-3.69383933258011e-05
6.28133489062799e-06
-2.68375987497403e-05
-5.6564208033173e-06
-4.05777680262937e-05
1.93220794600133e-05
-3.70971926006508e-05
-2.99116774749463e-05
-2.23200539323852e-05
-4.49733799872717e-05
-3.98796047202198e-05
-3.5882612918759e-05
-5.40345108214558e-05
-3.97608789402755e-05
-2.16484792600438e-05
-3.88464758978061e-05
-3.76025769574779e-05
-3.88386103616108e-05
-4.9968679779022e-05
-4.16602714648662e-05
-3.99146114606977e-05
-2.78174134959975e-05
-3.96195508483928e-05
-2.60466321400256e-05
-6.55467630968415e-05
-1.22250606169043e-05
-6.35039481395551e-05
-1.72616990883912e-05
-1.9026758498347e-05
-2.4960708180053e-05
-3.76156805811256e-05
-4.36544305367784e-05
-2.59583256476203e-05
-1.62642970650726e-05
-3.48337019143273e-05
1.657563504964e-06
-3.39856720559205e-05
-7.53595315386944e-06
-1.74520678939813e-05
-4.32441894052713e-05
-1.78976232834753e-05
-3.59367438434383e-05
-3.56142345195345e-05
-2.42452533378405e-05
-2.7113588950444e-05
-2.49217071417549e-05
-1.22302829974206e-05
-3.36879800583173e-05
-3.20904324881531e-05
-2.90302848854659e-05
-1.41302951054168e-05
-1.75613672071329e-05
-4.64114790706419e-05
-2.12354805043502e-05
-2.05372618198405e-05
-3.38329862297833e-05
-5.35007540221227e-05
-3.58538252012144e-05
-2.8060991675831e-06
-7.15629258554408e-06
-3.05377045650446e-05
-4.91495455528705e-06
-3.98272562177542e-05
-4.63193429184308e-05
-4.20317279502971e-05
-5.50931970395441e-06
-1.87630715562562e-05
-2.99852480943855e-05
-2.24230243268702e-05
-4.33057826747483e-05
-3.33332247059378e-06
-1.61764281382311e-05
-3.09784959385642e-05
-2.16022091724662e-05
-4.43841662719087e-05
-2.54029940913719e-05
-3.80381609424303e-05
-4.89642000317932e-05
-1.80252040540369e-05
-1.57598940538961e-06
-5.88598056154734e-05
-4.64898354962842e-05
-3.8888677040736e-05
-2.78715652727361e-05
-3.84775561088085e-05
-2.49914688962505e-05
-2.77651371591459e-05
-4.3910897490294e-05
-3.60235230219631e-05
-1.32613835417423e-05
-1.16397329751936e-05
-2.0756191345929e-05
-4.44023761846398e-05
-4.03530976899844e-05
-5.07095850000107e-05
-3.72764676499216e-05
-1.54686105123685e-05
-3.19625651369033e-05
-3.09234281431598e-05
-4.04456531495379e-05
-3.31484433685761e-05
-1.88964781804554e-05
-2.62926256530007e-05
-8.63669345627827e-06
-2.2668912214448e-05
-5.28329807178003e-05
-4.97281319110194e-05
-4.64248355148905e-05
-4.56783701602424e-05
-3.76304871657034e-05
-4.47180477739276e-05
-2.46797387123473e-05
-3.61567929677637e-05
-2.78895042380666e-05
-5.04467371928621e-05
-2.77802608056408e-05
-1.59953106627817e-05
-3.04087423191507e-05
-3.46837305555649e-05
-2.3940846456623e-05
-2.05256613557407e-05
-8.89230879476372e-06
-5.38347308494032e-06
-2.31558390208187e-05
-1.87112016086392e-05
-3.30342907105918e-05
-2.67007087574629e-05
-3.11126072064416e-05
-2.55274595563209e-05
-5.155206751881e-05
-3.48454530200155e-05
-2.85712204500472e-05
8.29924941495407e-06
-3.81998315085828e-05
-2.75166126322464e-05
5.63434161789835e-06
-4.78686751489886e-05
-2.9032512064623e-05
-1.56665403368503e-05
-3.66309607699504e-05
-2.87482991019486e-05
-5.07722273260669e-06
-3.92423329197326e-05
-4.39849569028394e-05
-3.39571708480107e-05
-5.14875664791159e-05
-1.46100453008018e-05
-1.862684054414e-05
-3.20807502202598e-05
-1.42924327008902e-06
-4.04779883199252e-05
-9.92893884581566e-06
-1.38931363809287e-05
-3.99333723669812e-06
8.77441417305334e-06
-5.40740980570357e-05
-1.85473613554525e-05
-1.76129939707652e-05
-3.15004009295412e-05
-6.41399771419015e-05
-5.40411775743011e-05
-7.43906385525986e-06
-2.60559580634208e-05
-3.82834796698738e-05
-2.91498188550904e-05
-4.98787321398372e-05
-6.9843604627989e-05
-2.55912361570685e-05
-2.93474256121315e-05
-5.0223615468017e-05
1.17599207915097e-05
-1.99147927780811e-05
-6.06864783991502e-05
-2.15589175402943e-05
-1.54810301046032e-05
-1.52540383905306e-05
-4.73112136513791e-05
-4.64412677867274e-05
-1.61585736094652e-05
-1.2242736163107e-05
-5.85321107221028e-05
-4.79439482737021e-05
-3.16231624643677e-05
-1.49180301906744e-05
-2.75838496105371e-05
-5.37453239057299e-05
-2.16415172568715e-05
-5.00342081384735e-05
-1.54789048795015e-05
-2.41979461837784e-05
-2.16645922760191e-05
-4.93862977729238e-05
-1.34219778803795e-05
-4.82967680627217e-05
-7.51272439878838e-06
-5.75720144122355e-05
-8.04687146746585e-06
-1.38123080944437e-05
-2.46212558148186e-05
-5.31347950146991e-05
-2.36760644707387e-05
-4.99983233152934e-05
-2.85923985634311e-05
-2.62862159599407e-05
-1.07580067683847e-05
-1.88301590173445e-05
-7.3428999935688e-05
-3.57468900966355e-05
4.51109085161963e-06
-3.18861267331682e-05
-6.75332723899383e-06
-3.36752209185086e-05
-1.34172218591748e-05
5.62740059587843e-06
-1.69163367326521e-05
-1.10009585251652e-05
-2.40144405855234e-05
-1.27952964764152e-05
-4.26937315102411e-05
-4.01202258741926e-05
-1.39244773824596e-05
-2.14582946037885e-05
-4.283134330786e-05
-6.84082714004338e-06
1.67530698213679e-05
1.80420316186065e-05
-2.34676593154299e-05
-3.75154265331139e-05
-1.01905934894986e-05
-3.34303720559506e-05
-3.86076905499594e-05
-2.45613211553943e-05
-2.29404631428994e-05
-4.08192606780025e-05
-1.8701156916417e-05
-3.81066869539534e-05
-4.01915946770271e-05
-2.4951909873739e-05
-3.5126968936269e-05
-3.83022205257636e-05
-3.6967275299721e-05
-4.21736343370597e-06
-1.94066491929627e-05
-3.88552763977823e-05
-2.00148800670826e-05
-4.24759666948086e-05
-2.68073897915901e-05
-4.69301621152835e-05
-3.63011754899999e-05
-4.9259773707644e-05
-3.00943285862928e-05
-1.02588294076182e-05
-1.02527885251824e-05
-5.22336285641493e-05
-3.71643228509014e-05
-6.13083222879472e-05
-2.78170952810943e-05
-9.81076248077624e-06
-5.2290922270035e-05
-2.29787320014328e-05
-4.1550304670768e-05
-2.00557843992558e-05
-3.99328286794417e-05
-1.26224168455244e-05
-5.38206861276788e-05
-4.84048429756065e-05
-1.97083422467512e-05
-4.64128900922185e-05
-1.66668774126392e-05
-2.27294411917189e-05
-2.01798605893458e-05
-4.36483543419792e-05
-1.41020512816818e-05
-4.5262597120471e-05
-5.92100134496521e-05
-2.40057856344026e-05
-3.85952537582934e-06
-3.30721264434589e-05
-3.60534465404086e-05
-4.10850352231243e-05
-1.8199033495952e-05
-4.13952212331616e-05
-1.49043801502451e-05
-2.91883916330883e-05
-8.47834951015535e-05
-4.71135058626981e-05
-1.90211205041831e-05
-3.39116245751909e-05
-4.86939482801422e-05
-1.0288713816723e-06
-2.68250501484528e-05
-3.34410623721824e-05
-3.43532377809588e-05
-5.97297022271146e-05
-3.85213280235481e-05
-3.3002035256039e-05
-3.4287547618741e-05
-3.30094163057069e-05
-4.23444845045649e-05
-2.39768962438921e-05
-4.35122540859664e-05
-2.76551902555054e-05
-3.76631018019976e-05
-2.3910135049509e-05
-4.60737731812563e-05
-4.310626164579e-05
6.50049568292283e-08
-5.25988172200528e-05
-2.20300643683179e-05
-3.22394464789729e-05
-1.6913437314822e-05
-3.46439840154803e-05
-1.555317443931e-05
-1.45359184490953e-05
-5.4985051109529e-05
-4.46428093507853e-05
-4.21872065235068e-05
-3.40748063054566e-05
-2.74231086438464e-05
-1.85451578204944e-05
-1.85946037489836e-05
-3.22971209623099e-05
-1.31271368540502e-05
-4.33915330638306e-05
-2.41069064445329e-05
-4.34092135283391e-05
9.96934473569786e-06
-4.14535567482214e-05
-3.80314820509233e-05
-1.81576128434809e-05
-5.07063457058965e-05
-3.31823720335765e-05
-9.75514569942015e-06
-8.78211477253691e-06
-1.59086022364093e-05
-2.61192321288106e-05
-2.56386149626368e-05
-4.1134518547465e-05
-2.49268462026547e-05
-7.22802134657841e-05
-2.05198141706542e-05
-5.47435474137435e-05
-4.77125471869418e-05
-3.06750559320505e-05
-2.15886519637764e-05
-4.84695416047103e-05
-3.37435306234488e-05
-1.73925737002981e-05
-1.77684475492795e-05
-2.19234287189389e-05
-3.59598554495142e-05
-1.44928032703751e-05
-3.62098581101951e-05
5.04609554305923e-07
-2.71123241837012e-05
-2.01702117383791e-06
-4.13074760667698e-05
-1.6815955005823e-05
-4.96665454494935e-05
-3.31978331998627e-05
-1.80044372258604e-05
-6.81134596849334e-05
-4.01566968559289e-05
-2.96842248134322e-05
-1.5542011503189e-05
-1.81542526739769e-05
-2.5588293841744e-05
-2.22982908498372e-05
-2.78975318310556e-05
-2.35741676700214e-05
-2.62226444641205e-05
-1.48004051039476e-05
-3.25317917588259e-05
-1.7804858569603e-05
1.10142630410442e-06
-2.53013685048567e-05
-1.66347353699272e-05
-3.95412545822944e-05
-2.95684578778429e-05
-4.47014834963285e-05
-2.83073139267149e-05
-1.11004142268093e-05
-5.13410996388118e-06
-1.58105323399955e-05
-3.2233788608491e-05
-4.76297393454147e-05
-2.09112392191528e-05
-2.36120148406317e-05
-4.92555967253305e-06
-3.86395595898798e-05
-3.69243632947199e-05
-2.91342946941311e-05
-3.12309992431157e-05
-3.10405740142502e-05
-4.46028318248948e-05
-4.30927322592123e-05
5.63997822789917e-07
-2.95415877006536e-05
-2.97998018836974e-05
-6.31091791847567e-05
-1.35505307382993e-05
-3.34935633682867e-05
-3.4398282474198e-05
-2.65524811895992e-05
-1.95584330895057e-05
6.73741943318088e-06
7.72506872488269e-07
-2.60394487052176e-05
-2.2980289396912e-05
-1.93618984967994e-05
-3.68205513154529e-05
-6.75169975852426e-05
1.16332648339226e-05
-3.67605543384022e-05
-3.17105144970762e-05
-2.49866002180055e-05
-7.85313165309153e-06
-9.9006480334738e-06
-1.67302650299445e-05
-3.40939708420419e-05
-4.96184281844305e-05
-1.09645749124119e-05
-2.4626857790542e-05
-2.639340210081e-05
-2.75227705004923e-05
-4.00190682955512e-05
-4.1323991317907e-05
-3.66859653628349e-05
-1.73094760713971e-05
-3.53516736848058e-05
-3.4718971239229e-05
-2.98288719315462e-05
-5.51325830060946e-05
-1.74565751930112e-05
-2.52274969012378e-05
-2.68871990341797e-05
-5.73096077382296e-06
-2.30086448908268e-06
-5.30132101077444e-05
-3.1758307845293e-05
-4.20980808729767e-05
-1.54349877223959e-05
-2.51997039813005e-05
-4.19141111503697e-05
-1.32293353557859e-05
7.72911187688286e-06
-2.11823682991273e-05
8.53228768593619e-06
-4.01957262890576e-06
-2.82983229205553e-05
-6.00109105529214e-05
-1.50519658231949e-05
-2.40372120753405e-05
-2.72173718556733e-05
-2.29672321663665e-05
-3.3989852142986e-05
-3.47092048700406e-05
-1.31095444936515e-05
-5.46080876694812e-05
-2.60248137441508e-05
-2.85019326873794e-05
-5.34079232659032e-05
-4.89161119801399e-05
-1.8326616668793e-05
1.50685836955625e-05
-2.5036585676712e-05
-5.45084176495301e-05
-9.39961599712178e-06
-5.16018674527507e-05
-4.7590496078491e-05
-3.39554300710917e-05
-3.41314522983725e-05
-2.50136301001863e-06
-3.4730982202537e-05
-2.96971888488458e-05
-2.93573107777914e-05
-3.49689937662141e-05
-6.25817071029296e-07
-4.40528389477268e-05
3.5002904096541e-06
-6.60049085919428e-05
-2.61912927811753e-05
-4.5451243336442e-05
-2.44330182447007e-05
-4.85604034499291e-05
-6.07111260494801e-05
-4.50605120114489e-06
-3.04892464466543e-05
-1.9184657149826e-05
-2.86437795066293e-05
-4.83053525617586e-05
-8.21861744573638e-06
-6.10713269737617e-06
-7.605284152597e-06
-1.25799998972451e-05
-6.02861222141927e-05
-3.05674271266126e-05
-2.98223116805823e-05
-2.41771448401802e-05
-3.63518479269793e-05
-1.22514046668543e-05
-1.23210922381911e-05
-3.87282461328484e-05
-2.27979068749577e-05
-6.60005372263442e-05
-4.37758900213769e-05
-2.92877753426771e-05
-2.78072736298348e-05
-4.71791513687321e-05
4.26231657454489e-06
-2.72118220356537e-05
-4.68007929457135e-05
-3.69027833543702e-05
-4.56749543220434e-05
-1.34541505554119e-05
-5.76850600427348e-05
-3.54225217217443e-05
-3.95090244665901e-05
-4.17471753694513e-05
-4.28823220683435e-05
-3.19735680445787e-05
-1.85452220002452e-06
-4.13015542305834e-05
-4.96704322103356e-05
-2.73556496561792e-05
-1.23291729440786e-05
-7.24880046197037e-05
-3.15849756340485e-05
-1.61756575537214e-05
-3.23558892018181e-05
-4.45759410011953e-05
-1.65695412509672e-05
-5.4246398832917e-05
-2.05336843220204e-05
1.87498210267424e-06
1.83651047883956e-05
4.30430534063109e-06
-4.75242351379312e-05
-1.673752729407e-05
-2.11893487722474e-05
-1.52802916698786e-05
-3.17553432972682e-05
-5.30607718353728e-07
-2.54248161961398e-05
-3.46375313593222e-06
-6.63635767936714e-06
-3.30175541091363e-05
-2.60006987476477e-05
-2.06327350113465e-05
-6.99168496560511e-06
-4.06236376851977e-05
-2.86928003925326e-05
-6.11201608735645e-07
-5.55864980297359e-05
-1.49259609049388e-05
-3.91218405504154e-05
-5.55108939362642e-05
-2.02686628075121e-05
-1.53960315291687e-06
-3.23111232751411e-05
4.26822240359873e-06
-2.25823478782355e-05
-5.60253628065434e-05
-2.66430669405959e-05
-3.28797458475462e-05
6.88046428307993e-07
-4.28337986122497e-05
-3.9751116773457e-05
-1.91199879229879e-05
-6.54786732769782e-07
-1.42492983819206e-05
-4.40968129077638e-05
-3.34939411859117e-05
-2.7011690109959e-05
-2.66034509460154e-05
-3.30169069479169e-05
-1.80976068373361e-05
-1.66735434221229e-05
-2.30026476138756e-05
-2.97908848176633e-05
-2.61019743061971e-05
-2.46379618008135e-05
-4.80526207599358e-05
1.3247898085556e-05
-3.55592610179592e-05
-4.39867411486486e-05
-1.13385616779399e-05
-1.97732903219561e-05
-6.80391933917974e-06
-3.49294443900568e-05
-3.67944998517608e-05
-6.44788183634085e-07
-2.7558717719348e-05
-2.6281212583726e-05
-2.10131898309046e-05
-5.11198032358611e-06
5.00509536833152e-07
-1.19357623036364e-05
-3.50155122224066e-05
-2.30810790421832e-05
-2.26735014107175e-05
1.30123690132361e-05
-1.42385279099132e-05
-1.81568037124902e-05
-8.51499292512482e-06
-2.0782291284256e-06
-2.09048883875621e-05
-4.79649538901746e-05
-1.83962916115192e-05
-2.21443396310019e-05
-3.44332554980374e-05
-4.25833786914509e-05
-4.40103062011576e-05
-3.54946157843497e-05
-8.11217912447814e-08
-2.12288859028993e-05
-2.30604864899938e-05
-3.72880552841325e-05
-1.29385931525709e-05
-4.05939503489988e-05
-1.16120391465368e-05
-6.18157369975121e-07
-2.31931214048858e-05
4.59128214002803e-06
-2.70970379930683e-05
-2.09716690707991e-05
-4.93225833811922e-05
-3.46135209510825e-05
-3.93805389122247e-05
-4.25299757782085e-05
-5.40394133943183e-05
-2.588766495537e-05
-2.48816587363351e-05
-3.27967940376064e-05
-1.67653235910929e-05
-1.51243994618261e-05
-4.54369630794668e-05
-3.77269236807002e-05
-3.57162041101542e-05
-3.88002990389504e-05
-3.04917083436118e-05
-2.2594825300492e-05
-4.36564819043974e-05
-3.67813473836772e-05
-6.75342155504788e-05
-4.44819384239443e-05
-7.27073770547534e-06
-5.62348712807259e-05
-3.27552118709264e-05
-4.89845843906799e-05
-5.9080502111651e-05
-3.61503883388711e-05
-1.52169621884783e-05
-1.28027668641308e-05
-2.78242150822094e-05
-2.76281435284869e-05
-3.2295011830311e-05
-1.00336029373092e-05
-3.79226584426463e-05
-4.83408695619975e-05
-2.13940370752474e-05
-1.87202542891772e-05
-2.23969007534115e-05
-3.48815428497269e-05
-2.8483528715262e-05
-4.53372416830694e-05
-1.65664285709621e-05
-2.49112809746299e-05
1.14990287610005e-05
-3.33999849088745e-05
-3.39586231751733e-05
-2.01580721588659e-05
-1.61318389444045e-05
-4.76908166467077e-05
-5.68027708286294e-05
-9.30506398951635e-06
-2.11498403526473e-05
-3.95896008377315e-05
-7.44775944552354e-06
-5.11200463298985e-05
-2.79284136598199e-05
-2.25068092520396e-05
-1.47349244494123e-05
-4.80716191432576e-05
-4.87513556879052e-05
-3.64634702601553e-05
-4.90763354765669e-06
-2.10565885524751e-05
-2.09793880538188e-05
-2.83819683598554e-05
-1.88107921814975e-05
4.94237166785563e-06
-3.3748842295483e-05
-4.81989312378339e-05
-1.87255926594003e-05
-2.60648991683403e-05
-1.05606096664707e-05
-3.04746409351856e-05
-2.81042639279354e-05
-3.57143937489838e-05
-2.70609192283728e-05
-3.66095068926207e-05
-2.36928093570686e-05
7.57704715482488e-07
-1.83537088871103e-05
-5.38116578682698e-05
-8.33130559455712e-06
-1.1676074169128e-05
1.90262150609756e-06
-3.67382251820139e-05
-3.53300113416896e-05
-6.84736758915987e-06
-1.90180379242123e-05
-4.10396271540983e-05
-2.6844454757032e-05
-1.24732062887721e-05
-4.71196372030261e-05
-2.12209099980258e-05
-6.29698447051631e-05
-5.19103922665933e-05
-2.82439682625024e-05
-4.85642550164812e-05
3.71058616620189e-06
-1.92086658585213e-05
-1.73909995974695e-05
6.24064031282837e-06
-6.68547450107228e-05
-2.03513467790585e-05
-5.38640130498488e-06
-3.8727652823434e-05
-2.3400509305762e-05
-4.0929118868736e-05
-4.43473504925368e-05
-3.16782354980514e-05
-5.78736164922239e-05
-1.2514291307092e-05
-6.45361433313151e-05
-3.31659452692415e-05
-3.95958653413603e-05
-1.55646983622208e-05
-4.77193544541988e-05
-5.73623069341945e-05
-2.875972281052e-05
-2.34343383125661e-05
-4.60226567924495e-05
-1.70154260231747e-05
-3.08223868492801e-05
-1.14394184584837e-05
-1.91641123656377e-06
-3.87454092123359e-05
-2.64804317834514e-05
-1.03946226682312e-05
4.73374512075605e-06
-2.97084512455556e-05
-5.2565524532641e-05
-1.90472390094444e-05
-3.37786356707977e-05
-1.1964550238585e-05
-3.18091144697967e-05
-4.33719011130921e-05
-4.50466107093303e-05
-4.74005774747823e-05
-4.01612674460278e-05
-8.13955194331397e-06
-4.17935782092737e-05
-1.54102267738077e-05
-2.14709006814598e-05
-3.33329984155065e-05
-2.56232106806596e-05
-4.41532453693502e-05
-6.47029022539821e-05
-2.56235843191634e-05
-2.37183263238412e-05
-1.0824817183286e-05
-1.37840805944788e-05
-1.73150976828576e-05
-1.7605376755889e-05
-3.20500089334046e-05
-3.41896941243841e-05
-6.90095465776763e-05
-3.69526800154115e-05
-4.35205793364034e-05
-5.1516547032215e-05
-2.1169829645979e-05
-3.36114518693214e-05
-5.21314397354556e-05
-2.95688198846416e-05
-3.3395505018263e-05
-3.71336290221553e-05
-2.88594003096743e-05
-3.93054905860727e-05
-5.24991225263689e-06
-4.56335009425931e-05
-4.9623256645931e-05
-9.40270816882484e-06
-1.80659975572649e-05
5.57316094739012e-07
-3.56923503926457e-05
-2.12414128237662e-05
-3.84736332628783e-05
-1.51864191148275e-05
-4.41783403725031e-05
9.40388311437134e-06
-1.0075249608593e-05
-6.23941303337181e-06
-2.97854201987569e-05
-4.05136883297674e-05
9.53985603745349e-06
-3.45958886436759e-05
-5.66010211178063e-05
-2.77251788381351e-05
-3.65353649439381e-05
-2.56283773304841e-05
-6.75429704723754e-05
-3.421136937257e-05
-2.79777284515475e-05
-3.2294011496016e-05
-1.99783588035079e-05
-3.3662491052184e-05
-3.96517736198093e-05
-2.65813553750729e-05
-1.38406097526833e-06
-2.78664729313201e-05
-1.23219427174186e-05
-2.61676779048064e-05
-3.06984226069493e-05
-3.48319875979705e-05
-2.5214632961867e-05
-6.76666693934078e-05
-2.50756495421028e-05
-1.26569111526702e-05
-3.46290511426173e-05
-2.97147459785168e-05
-7.58657394014799e-06
-4.58882293025412e-05
-4.6214168988618e-05
-4.10117369690597e-05
-3.10221544772849e-05
-3.4673855845522e-05
-4.80831184528965e-05
-3.14626440751832e-05
-6.13195847565358e-05
-5.32866453804853e-05
-2.04384492631332e-05
-2.85732614011385e-05
-3.05875332121992e-05
-2.01303042914069e-05
-2.88818635710717e-05
-2.03728652498652e-05
-5.98731258280379e-06
-1.20163706007175e-05
-3.0348307813314e-05
-4.13137310454755e-05
-1.09534589871402e-05
-4.1982712523341e-05
-1.64971205648453e-06
-3.29496114138664e-05
-5.51316203193884e-05
-4.62131309718976e-06
-1.64458491821703e-05
-3.40284059216019e-05
-5.79124787197565e-05
-3.92576589504017e-05
-1.29765904922702e-05
-2.82593256515937e-05
-3.28439746223697e-05
-2.52710602750032e-05
-1.50557501182753e-05
-2.34345568283692e-05
-2.6992349398715e-05
-2.49601795391741e-05
-1.27782231423256e-05
-3.54279546983038e-05
-3.42004262435076e-05
-1.81172138712108e-05
-3.79004873206633e-05
-2.94392842471766e-05
-3.16300450693168e-05
-1.25394280398449e-05
-1.24056713893835e-05
-1.49964231138487e-05
-4.98314907480708e-05
-3.09756842218697e-05
-1.11209369116294e-05
-4.17217059626272e-05
-1.93045339147212e-05
-5.82787609867797e-05
-2.39993115659194e-05
-3.18615869442842e-05
-1.76018570849101e-05
-2.04022024507331e-05
-2.81740296389602e-05
-6.23606114751871e-05
-3.23897221835856e-05
-3.70810273821073e-05
-4.06423387455077e-05
-1.07186507546945e-05
-5.29357456841054e-05
-1.86093644310439e-05
-6.34599704945721e-05
-4.44455041496863e-05
-2.35636911266573e-05
-4.76081191143482e-05
-3.55283331392868e-05
-3.43309284545315e-06
-5.16148894164558e-05
-3.47763707109977e-05
-4.43567758521075e-05
4.43368174128735e-06
-1.5980478967253e-05
9.55436182841257e-06
-3.59374361821055e-05
-3.28778234838816e-05
-2.11279926581535e-05
-2.70048868657672e-06
1.51011314412133e-05
1.129910983901e-05
-3.31424767602635e-05
-4.747128612571e-05
-4.90985259475386e-05
-8.92928556627083e-06
-5.64700701971096e-05
-4.00999501202025e-05
-3.29036394855389e-05
-1.57028174858403e-05
-2.73924923090269e-05
-3.31774051135968e-05
-2.91252992540826e-05
-2.42748201554275e-05
-3.78787847829705e-05
-4.18189798953408e-05
-1.27966014990579e-05
-9.46767407823091e-06
-4.96265153670673e-05
-1.89695175137245e-05
-2.64283986483569e-05
-4.55560144147997e-05
-4.03610487049325e-05
-6.41846280934059e-06
-3.61805605007387e-05
-6.58900433457859e-05
-2.30668087523135e-05
-4.04807690124224e-05
-1.74817979912089e-05
4.27666801230396e-06
-7.61101336667e-06
-4.10042684754835e-05
-4.38449906603619e-05
-3.27807744455585e-05
-1.63329893529742e-05
-2.93673507184985e-05
-5.59086587509608e-05
1.18637052364844e-05
-9.30230422529355e-06
-9.55335387735165e-06
-1.80342737810742e-05
-1.76768091198432e-05
-8.00868875857809e-06
-3.82492986559937e-05
-2.21628379281539e-05
-4.93187335829635e-06
-4.5488274492041e-05
-4.62385059321085e-05
-4.40165143361415e-05
-3.18672925267638e-05
-4.05113692988755e-05
-4.82387522816018e-05
3.32925552553716e-06
-3.62432576676936e-05
-5.73967701653881e-05
-1.47136557404501e-05
-5.65020689888967e-05
-4.53235994687653e-05
-1.96645783387829e-05
-3.01982503816873e-05
-1.45597358622167e-05
-3.45263937583308e-05
-5.27001432201392e-05
-2.97557208959766e-05
-2.35421880942219e-05
-3.73682950343567e-05
-4.51260485394454e-05
-4.7805041795108e-05
4.88724122511571e-06
-4.16180376588511e-05
-4.81853253409348e-05
-1.30637663604755e-05
-1.02721269221629e-07
-2.64972224976931e-05
-6.06796780124728e-05
-3.4892668925044e-05
-3.80054152084787e-05
-1.39162614512885e-05
-3.80676875110733e-05
-3.96808497340812e-05
-1.92223094644499e-05
-3.11561911691356e-05
-6.04887712628636e-05
-1.19950990812848e-05
-9.32393207324204e-06
-6.27880338532947e-06
-2.65477347330218e-05
-4.46387958310634e-05
-2.05096257221366e-05
-1.87795771337711e-05
-4.30418298702593e-05
-4.25601384971825e-05
-4.92855105177604e-05
-2.61137338646187e-05
-3.13355456626584e-05
-3.06711004880039e-05
-1.1656039161025e-05
-9.60886688778569e-06
-5.04124086558147e-05
-5.80766296709269e-05
-4.56184678163233e-05
-6.09866095256009e-05
-3.82782553022969e-05
-2.39901241978998e-05
-2.04663306918647e-05
-2.36806195732128e-05
-4.68270206305319e-05
-1.8993247806044e-05
-4.10863916671598e-05
-8.17053224484419e-06
-1.85194667130263e-05
-3.8943235271785e-05
-4.21105072733184e-05
-2.22085602440938e-05
-4.4600404473915e-05
-2.81207167914227e-05
-3.66045889616063e-06
-6.39099742829704e-05
-2.80996760986746e-06
-5.09473437444389e-05
-2.89531156439244e-05
-5.32777872937212e-05
-4.71787056606307e-05
-3.37042190872761e-05
-3.10785257060551e-05
-5.4942402153933e-06
-1.36321805136002e-05
-2.64196609915775e-05
2.08781842703778e-05
-1.04223889266867e-05
-2.3325199863488e-05
-3.98017294549207e-05
-2.18725639810886e-05
-1.87754394632398e-05
-4.97687946704995e-05
-1.54378116591026e-05
-3.96034995132521e-05
-2.1497049731231e-05
-3.72635025608702e-05
-2.36839327360455e-05
-2.73430318088842e-05
-3.51386130306488e-06
-1.66447861885208e-05
-4.66389582228657e-05
-2.49994869384225e-05
-2.43314657145293e-05
-4.13404153904303e-05
-2.98088411797464e-05
-2.53957700103675e-05
-3.55866797735758e-05
-3.99431999241371e-05
-3.24418397582348e-05
-3.12374290605477e-05
-5.29948030643161e-05
-3.82227142855532e-05
-1.9694936800142e-05
-6.97052072163609e-06
-2.88153519477031e-05
-2.97808610116014e-05
-2.33561970776887e-05
-3.447490226637e-05
-4.45381780132051e-05
-5.5415400208885e-05
-4.66049161987409e-05
-4.16410362085916e-05
-5.25957866041454e-05
-2.93284990038169e-05
-4.23142195806438e-05
-3.17540272019424e-05
-3.53585974121368e-05
-2.10443695454701e-05
-6.71333735439879e-05
-2.6487167054796e-05
1.74961732253369e-05
-2.3788504672355e-05
-3.04534865959003e-05
-2.29788962538198e-05
-2.80725174783916e-05
-1.15251397343881e-05
-3.09391623658533e-06
-2.54271742782869e-05
-3.73955005614028e-05
-1.17763929604257e-06
-3.03846729406579e-05
-3.37136584706211e-05
-4.84473816742084e-05
-7.27668100209767e-06
-2.19110623315425e-05
-9.7231737001498e-06
-2.56691638833138e-05
-7.07755152772597e-05
-3.77641422781908e-05
-1.57391823368006e-05
-3.51196160245576e-05
-1.66677346171423e-06
-4.72673341544488e-05
-3.9782680301264e-05
-4.97139725003265e-05
-4.44022577560858e-05
-5.06129848412778e-05
-4.0598077473291e-05
-9.83564755603298e-06
-5.36344150693898e-05
-5.06015988028323e-05
-1.40639669848831e-05
-5.84683949466906e-06
-2.54395568117643e-05
-2.64784197895122e-05
-6.67636129733355e-05
-2.31928597483015e-05
-3.60065260098365e-05
-1.40810162952179e-05
-3.1912087855598e-05
-1.71971540094182e-06
-4.910346972938e-05
-1.38707590994111e-05
-5.86936704812629e-05
-2.30687073078842e-05
-1.22619216169354e-05
-3.08123205593624e-05
-4.6777531522214e-05
-2.28376846197019e-05
-3.74531025695256e-05
-6.70872842213502e-06
-3.37816489127105e-05
-6.57777738338579e-05
-2.29447796351401e-05
-7.46436475648703e-05
-4.48866051945184e-05
-2.39215577881443e-05
-6.09722270834498e-09
-2.51914875951259e-05
-1.28081863809247e-05
-7.3704304502603e-06
-3.19742779259684e-05
-1.54170385203738e-06
-3.39742110075337e-05
-4.44947402622424e-05
-2.46392290483982e-05
-3.97292694938739e-05
-3.91297517694618e-05
-2.86587596482377e-05
-1.34903336733521e-05
-5.61584206424338e-05
-3.08768226432695e-05
-3.6152352460387e-05
-3.73697701721353e-05
-3.3704710642169e-05
-2.68951429811107e-05
-1.82469143513931e-05
-2.93958238324266e-05
-3.42221347449349e-05
-4.60429141632485e-05
-3.75502073224895e-05
-5.99744428001673e-05
-3.84379305037747e-05
-1.14230996610774e-05
-2.27536295502128e-05
-3.02175967760827e-05
-1.2912622214355e-05
-3.4865125457103e-06
-6.45318713524318e-05
-2.8701354201851e-05
-3.53117126500089e-05
-1.29096719267768e-05
3.63986586768475e-06
-2.54348819632981e-05
-5.16787880155119e-06
-3.3751472307017e-05
-3.71847479508116e-05
-5.31595158822881e-05
-2.64152548123013e-05
-4.13307675650529e-05
-1.08318685804215e-05
-3.84155298873103e-05
-1.1922094333032e-05
-2.90966141188265e-05
-5.14699791897204e-05
-4.85455712068973e-05
-4.94449619665682e-05
-1.9045773044532e-05
-4.52138613401462e-05
-1.72255094606193e-05
-4.65628112046232e-05
1.06128454086444e-05
-2.32775140644111e-05
2.61846518477039e-06
-2.85082765550319e-05
-1.75897120371766e-05
-3.4175283507849e-05
-5.53323937940309e-05
-5.47819779773906e-05
-1.03051229909966e-05
-1.70128683320512e-05
-2.37627960704035e-05
-1.60479076062806e-05
-8.52054120545339e-06
-2.43675043704306e-05
-2.07604586212718e-05
-3.99800083431182e-05
-4.19915436642172e-05
-1.8228818118295e-05
-7.86143436050061e-05
-4.07927270894096e-05
-3.96037726057769e-05
-9.55280891924377e-06
-3.87811082931835e-05
-2.89454151935903e-06
-1.94061360958641e-05
-5.01952550701813e-05
-3.31435277103065e-05
-9.182732325409e-06
-3.39757389768963e-05
-3.10563393489116e-05
-3.73570681547431e-06
-3.29449116316013e-05
1.06264087446562e-05
-3.18614773116143e-05
-2.42915246326798e-05
-3.96153000036928e-05
-3.81600103092428e-05
-3.36682635714731e-05
-6.26840408935925e-05
-1.92347139132965e-05
-2.13565942316153e-05
-3.17616683307483e-05
-2.30547642079452e-05
-1.05748953540856e-05
-7.88719505506386e-06
-5.69134659361988e-05
-5.88180876411799e-05
-3.55929501409123e-05
-4.35551188856722e-05
-1.87672810532476e-05
-2.69200244342058e-05
-5.31940941151688e-05
-5.93465947921571e-05
-2.64713306005076e-05
-1.11074741980016e-05
-2.70812611193294e-05
-1.742793379499e-05
-2.11412048031083e-06
-3.53617007692683e-06
-1.80547700078363e-05
-1.37132441504657e-05
-7.27453146787202e-05
-3.30680192148166e-05
-2.4191048921581e-05
3.82531256058824e-06
-2.16270536889764e-05
-1.85770609288378e-05
-2.35804145588963e-05
-5.06716752091289e-05
-1.43742237205637e-05
-3.1316103866441e-05
-2.93488286049872e-05
-2.24003115060237e-05
-5.55840508957889e-05
-4.35273351324889e-05
-2.88484548837465e-05
-5.350860815137e-05
-2.64751378991853e-05
-3.9038973176755e-05
-3.5135621536363e-05
-7.2814287859825e-06
-4.39871316759498e-05
1.16964290971755e-05
-5.85548246994917e-05
-2.85946649972088e-05
-2.92365579504309e-05
-1.54844273068077e-05
-2.77529797750043e-05
-1.34632005216877e-05
-2.60034422564497e-05
-1.94691186818418e-05
-5.86830372312965e-06
-5.17370391965736e-05
-3.36206288726456e-05
-1.94987324168765e-05
-4.34223948250062e-05
-2.70334808961297e-05
-6.82735654919215e-05
-5.51380528446771e-05
-2.46720781286943e-05
-5.91746907441643e-05
-2.83372982127208e-05
-3.77159772763983e-05
-3.50642471702385e-05
-4.36936310520376e-05
-2.3392772456373e-05
-3.45651460116291e-06
-4.23385829184351e-05
-2.47072977057813e-05
-6.65739764623676e-05
-2.75752158003777e-05
-2.33927485832599e-05
-4.89589093334714e-05
-2.42184769956004e-05
-6.05628099009173e-06
-1.82990401352068e-05
-2.56340829370117e-05
-2.87936177068481e-05
-5.74849326984813e-05
-4.17119333523619e-06
-6.37263548523371e-06
-3.55399674807191e-05
-4.67150118941322e-05
-7.3206089982693e-06
-3.19187258330083e-06
-4.32794837367963e-07
-2.07016082186798e-05
-1.57017459789137e-05
-1.34046836738938e-05
-4.02994462680554e-05
-4.61294525921366e-05
-5.1185847298479e-05
-1.28965953808564e-05
-6.07370941197631e-05
-2.18097672825018e-05
-1.98786777884513e-05
-2.81937331686411e-05
-2.95101945787815e-05
-1.34672995817475e-05
-1.5319221178644e-06
-3.95461271224292e-05
-3.35671033595364e-05
-4.29147449820792e-05
-3.7048275321068e-05
-1.90541185615418e-05
-2.84362139094542e-05
-5.25196948522856e-05
-4.38831876999693e-05
-2.02266337714205e-05
-2.26121630167996e-05
5.34717369497854e-06
-2.28441798044489e-06
-4.43526324535719e-05
-3.80520378774917e-05
-2.53009539760651e-05
-5.02641268391425e-05
-8.70188574927193e-06
-1.6490138965012e-05
-1.79145875754283e-05
-3.57828207914546e-05
-3.21812018309572e-05
-4.6480485658301e-05
-2.17957649913344e-05
-4.77439832370524e-05
-2.09749254407393e-05
-3.2148357529453e-05
-4.07182452843672e-05
-2.66037137326084e-05
-3.34679682389409e-05
-2.82146297416091e-05
-1.82232916488729e-05
-4.29048692437283e-05
-1.9170317121398e-05
-2.70736126636575e-05
-5.98819908442288e-05
-3.31183206337487e-05
-5.18753316754346e-06
-4.70904826349505e-05
-3.14635494992664e-05
-4.02798874706681e-05
1.69223992570667e-05
-6.02576487416856e-05
-4.66770826854467e-05
-5.88600572667949e-05
-5.54298776859379e-05
-8.85736419254203e-06
-2.97815953163017e-05
-3.8364620274009e-05
-2.24867410660376e-05
-3.60734835356908e-05
-3.57785083860251e-05
-3.53925813454644e-05
-6.05516916650726e-06
-5.51431167584945e-05
-2.14189717230668e-05
-2.88577112010187e-05
-1.75208168611433e-05
-1.03077029461965e-05
-4.08614332274953e-05
-2.68904384039307e-05
-1.96398733136145e-05
-3.49521610192347e-05
-1.8452113439357e-05
-7.05274541669196e-05
-2.89958963898546e-05
-5.50941188098492e-05
-3.66899113609707e-05
-1.22238027831117e-05
-3.58758293989829e-05
3.9368404540695e-06
-5.94684691977883e-05
-2.59421244709633e-05
-2.32306203081804e-05
-2.30987778321921e-05
1.35066437676937e-05
-6.23580556377225e-06
-3.30363628838681e-05
-1.77962202419137e-05
-2.33591136129967e-05
-2.42131001186266e-05
-3.61039937245929e-05
-2.37943615496903e-05
-1.3132692139625e-05
-6.08775114372165e-05
3.42118684900954e-06
-5.88682672088269e-06
-1.7030630020653e-05
-2.04552768374619e-05
-4.48361511532122e-05
-2.19054753992908e-05
-2.37688753130612e-05
-1.66043770712702e-05
-5.49561354513544e-05
-1.12430421016436e-05
-5.79292244261671e-06
-3.33583504742739e-05
-3.66638764641339e-05
-6.65938640912894e-06
-1.508480222717e-05
-4.65583911998688e-05
-2.24441471687701e-05
-2.35756985219005e-05
-2.2281385978137e-05
-7.09504384023227e-06
-5.58229429983745e-05
-1.41871865288376e-05
1.24969346802025e-06
-4.84502818758291e-05
-2.66665243871391e-05
-1.58913137526714e-05
-3.98056976226275e-05
-5.7844726872947e-05
-3.60291772057289e-05
-3.61829686138643e-05
-7.44103934826406e-05
-3.75439445076621e-05
-2.22139435017821e-05
-1.9005558361719e-05
-2.58947652220126e-05
-3.81584137505556e-05
-1.53359750914143e-05
-3.34630791688423e-05
7.42998120584106e-07
-4.67554492764695e-05
-2.59471431323134e-05
-1.16240014272238e-05
-5.10797940593833e-05
-4.56666648865819e-05
-4.01285647893194e-05
-4.53837154179814e-05
-1.33885654675588e-05
-1.84164363424245e-05
-2.47595377049026e-05
-1.31488590342012e-05
-3.81217813513445e-05
-3.64632452726617e-05
-2.66535152791279e-05
-3.07905520422875e-05
-5.75910752844225e-06
-1.35515716916363e-05
-1.04597901610646e-05
-2.6846328365828e-05
-6.89987640210574e-05
-2.95710910361449e-05
-1.2219098623209e-05
-3.90446261458781e-05
-1.92205987884826e-05
-5.95196339432815e-05
-3.32735991593071e-05
-2.78652026510102e-06
-3.48548926254518e-05
-6.23596253632887e-05
-2.43616666251555e-05
-1.30538075677711e-06
-3.4423782473012e-05
-3.64470541164073e-05
-3.20873930652675e-05
1.0390107823748e-05
-1.7506912850969e-05
-1.05924794555623e-05
-3.96907568209167e-05
-4.20022929143672e-05
-2.5571105458116e-05
-2.47635085622628e-05
-2.30274486438116e-05
-2.43240426793385e-05
-2.8145181222597e-05
-1.96716920720525e-05
-1.40429000149261e-05
-3.13898985502707e-05
-2.4551071401201e-05
-3.40852789328623e-05
-6.4910587018473e-05
-4.55855947350054e-05
-2.6379036636656e-05
-4.28693241859719e-05
1.87632041475261e-06
-4.09402249084552e-05
-3.99298120073344e-05
-2.95191268059799e-05
-1.00597064944977e-05
-3.02240413369847e-05
-3.39668929960952e-05
-3.5913610711873e-05
-2.88038383850743e-05
-2.61746535995355e-05
-6.03844146290614e-05
-4.14537381427061e-05
-3.81062930988468e-05
-2.18103556717409e-05
-3.55101775874056e-05
-9.32627854308619e-06
-3.81024748372739e-06
-3.63786195968641e-05
-2.10784813489488e-05
-1.85258835223106e-05
-1.95390852096187e-05
-3.05265588272016e-05
-1.78183402389674e-05
4.43346064355198e-06
-5.84072158707353e-06
-1.8809568361877e-05
-2.76614274870662e-05
-2.54223678355798e-05
-1.34410418500261e-05
-2.73157401623758e-05
-1.78785766991859e-05
-3.01504288464233e-05
-3.26221127940638e-05
-5.17179776744152e-05
-1.99401340634515e-05
-4.78197423069731e-05
-3.88769965936618e-05
-4.55643086481346e-05
-4.73022285385348e-05
5.40333219031061e-07
-4.412400082797e-05
-1.71784916307007e-05
-4.32451623999488e-05
-1.30468672340228e-05
-7.76737263851426e-06
-1.15432369721013e-05
-2.60701361192513e-05
-5.78400975146655e-05
-2.29746983245623e-05
-2.04074693282903e-05
-3.26043219707933e-05
-1.46056769819641e-05
-1.43615004920874e-05
-7.48469697655869e-06
-5.15487962847949e-06
-3.61309490849556e-05
-1.38392317619145e-05
1.29942189679068e-07
-2.79482468520538e-05
-1.42059122323545e-05
-4.86443248596683e-05
-3.02172460051256e-05
-5.27239388760331e-06
-3.48200419225705e-05
3.29992208774856e-06
-6.81558908565596e-06
-2.7287930733328e-05
-7.73839141241668e-06
-5.60890343173513e-05
-6.04108341816888e-05
-3.05629870532487e-05
-1.34735927263287e-05
6.20283189062884e-06
-2.75240744173111e-05
1.15079830055608e-05
-3.78999758067536e-05
-4.55372574308989e-05
-3.34998778488683e-05
-4.56429430024898e-06
-5.32387405801255e-05
-3.51248178984399e-05
-4.34399701400599e-05
-1.74981996200857e-05
-2.48183714914942e-05
-3.05914503835267e-05
-2.2830771188218e-05
-4.4188457372519e-05
-1.61050489377032e-05
-4.52666934860939e-06
-6.64434495426349e-05
-4.10488368308661e-05
-4.05777388520175e-05
-3.54211000749306e-05
-4.42668682729858e-05
-2.47845833010048e-05
-2.69611041673288e-05
-3.37818467736189e-05
-5.74098466084205e-06
-3.19290416450649e-05
-4.70204009871655e-05
-2.90926735244298e-05
-4.80056262314977e-05
-3.23804210958157e-05
2.60831963074219e-07
-1.12411910877609e-05
-2.61107712181013e-05
-2.59312035922121e-05
-3.67316548419609e-05
-3.00789853785472e-05
-1.64159249961037e-05
-5.88889885492011e-06
-2.64647389136657e-05
-1.50815316171709e-05
-4.51372291763652e-05
-5.42716392185864e-05
-2.73338377434515e-05
-1.83070690191788e-06
-9.2466986044621e-06
-3.4060249374233e-06
-5.5062299046038e-05
-2.66599530269985e-05
-3.00575051406579e-05
-2.21285829001431e-05
-1.79469714558117e-05
-7.45019384217149e-05
-1.4413889433684e-05
-3.62955700002492e-05
-2.99620418751026e-05
-2.66371459428048e-05
-3.66381571168995e-05
-4.95308726108635e-05
-6.46866533220431e-05
-3.29011964513001e-05
-2.9167134454405e-05
-8.35223398838285e-06
-4.80355077271266e-05
-3.62443731734486e-05
-6.40090870885251e-05
-2.4253664963522e-05
-2.0688935431857e-05
-2.5348326207117e-05
-9.14002291735326e-06
-4.05294507196939e-05
-1.87748199139807e-05
-4.94838420391048e-05
-2.65519889156336e-05
-5.61139962675552e-05
1.84228376941969e-05
-3.79057217658859e-05
-5.72132079816253e-05
-3.36512920405741e-05
-1.21961100364145e-05
-5.38025021774831e-05
-1.94791405288505e-05
-2.99288864889066e-05
-3.33403535796525e-05
-2.1353386027058e-05
-4.90372045555003e-05
-3.29359835922388e-05
-4.52337462407376e-05
-1.12513621310031e-05
-3.04098713146348e-05
1.93267461608025e-06
-2.5632088414021e-05
-2.87094008820602e-05
-3.26659141920841e-05
-1.23570847143255e-05
-1.61534620079701e-05
-2.76737204357646e-05
-3.19501221847686e-05
-4.18620451037741e-05
-1.80089681780633e-05
-3.58107382848541e-05
-3.08745865691279e-05
-4.16983448958882e-05
-8.32613563063539e-06
-5.08385333051465e-05
-5.1897093126686e-05
-4.26002043087784e-05
-4.18035592295624e-05
-5.41807055337401e-06
-6.77833418924933e-05
-4.02725899642006e-05
-3.62004669132689e-05
-4.44884762861783e-05
-3.33813343114443e-05
-4.52144873266862e-05
-5.18391721831622e-05
-4.55894171980463e-05
-2.13623636480677e-05
-3.25922576813802e-05
-3.25378427673035e-05
-6.75163675480627e-06
-1.05366782835556e-05
1.03014884514179e-05
-2.37621327813867e-05
-2.33964873730368e-05
-4.57235177718854e-05
-3.86623670520718e-05
-3.91924670153763e-05
-3.95349430568587e-05
-4.56471838714532e-06
-2.12314316378517e-05
-2.95372528677937e-05
-4.48509977528064e-05
1.43087496764678e-05
2.50970807360307e-06
-2.38596934468451e-05
-1.71797003968165e-05
-3.47161650162195e-05
-4.84222840973109e-05
-2.51383590777017e-05
-2.86192142272075e-05
-3.23167905782949e-05
-4.44540369004537e-05
-6.08748474730928e-05
-4.55192727671469e-05
-3.25380812014117e-05
-4.20758888265089e-05
-3.97890291038335e-05
-2.05613850453887e-05
-3.4624987953171e-05
-5.39028311808769e-06
1.11616800259045e-05
-6.86630356750894e-05
-3.96251791812887e-05
-6.11525921138529e-05
-2.48299171315161e-05
-2.69830740726773e-05
-3.31334204151228e-05
-3.96211588524746e-05
-1.98649226221674e-05
-1.0952092774946e-05
-3.17336369095732e-05
-2.23282710051402e-05
-1.18077497299592e-05
-9.72527024479572e-06
-4.70687756590063e-05
-3.32628187212193e-05
-1.03931826370749e-06
-4.8903075640671e-05
-2.79179561924105e-05
-1.89257480872261e-05
-4.79858859982044e-05
-4.40091499982096e-05
-1.70680182227092e-05
-2.76959667852995e-05
-7.50476955113714e-06
-7.83964433608928e-06
-1.71876078762025e-05
-4.02426048538494e-05
-1.83695597521837e-05
-3.64278121892451e-05
-1.77545828900076e-05
-4.56401457237543e-05
-4.27244466580805e-05
-3.45346908147792e-05
-3.15728103182647e-05
-1.45630735756217e-05
-2.84365873002735e-05
-3.56796802209923e-05
-5.0697849329582e-05
-6.15894593872195e-05
-2.44434705564972e-05
-3.83888410315393e-05
-2.52271201188984e-05
-1.12101798962012e-05
-5.54050340538679e-05
-3.63930208290659e-05
-3.27658735892213e-05
-3.19554054072142e-05
-1.04867474568617e-05
-4.88500730874258e-05
-4.23165112695265e-05
-5.03920783891906e-05
-5.42652522655455e-05
-3.4442017556926e-05
-2.97977470913373e-05
-4.40929013175051e-05
-3.19654210799059e-05
-2.31191504228527e-05
-1.72263722247456e-05
-2.79654642248793e-05
-3.41115338367026e-05
-2.14576445761442e-05
-1.07046682475788e-05
-4.88739683505388e-05
-3.41518386379951e-05
-2.67851539848862e-05
-3.65961363240069e-05
-3.28424334825359e-05
-4.5559576868783e-05
-3.9901722374101e-05
-3.13054503125936e-05
-4.99114073631863e-05
-1.56453620017483e-05
-5.62833213319869e-05
-1.81744191705569e-05
-5.2106548113408e-05
-4.03625852012738e-05
-2.21427286492877e-05
-2.664561814441e-05
-3.57647143092971e-05
-4.22554611305902e-05
-1.47843720336603e-05
-4.12809647438449e-05
-4.35128315597437e-06
-4.03371238237289e-06
-2.95387099113079e-05
-4.52460421342832e-05
-5.43323180088238e-05
-3.00092111783348e-05
-1.825759805447e-05
-2.70448335404538e-05
-1.51062225456916e-05
-4.13712750699128e-05
2.0567958134602e-06
-3.02785233895147e-05
-1.14594515755924e-05
-4.74732920163039e-05
-2.50239950213919e-05
-1.07710094303778e-05
-2.88437449435128e-05
-1.5900473021323e-05
-2.17577001743887e-05
-3.47746425835014e-05
-3.49787298077545e-05
-1.05911410249425e-05
-2.32326362649616e-05
7.38985524263273e-06
-2.37995162276108e-05
-1.24665518657564e-05
-1.19918229062715e-05
-5.86851505147443e-05
-7.36407107924774e-06
-1.55577136439963e-05
-1.19650011424257e-05
-6.09838513639586e-07
-2.47680003280578e-05
-1.95380819421432e-05
-5.66788896641178e-05
-2.25271435110797e-05
-3.63097393047409e-05
-3.23297233197283e-05
-1.7428109655067e-05
-4.17642777964971e-05
-3.67595363798398e-05
-4.18038754166214e-05
-2.23686646623724e-05
-2.71413665133344e-05
-1.7400664950789e-05
-5.99100372945626e-05
-5.27784954980048e-05
-1.31976844060001e-05
-3.77295790283719e-05
1.76753068210437e-06
-5.18452776811496e-05
-2.54769622352854e-05
-2.34795202883144e-05
-3.05282991841488e-05
-1.01386942103149e-05
-1.22571390049806e-05
-1.70550807142321e-05
-4.721211433074e-05
-9.81742146173253e-06
-2.91492127845755e-05
-2.95468082176758e-05
-1.93465995223168e-05
-3.48423384790123e-05
-1.63810073219257e-06
-4.9713889586109e-05
-4.6471831940227e-05
-1.85661885122476e-05
-3.11726420593484e-05
-6.85417865179828e-06
-4.42783065637185e-05
-5.06669445085016e-05
-9.78134978286132e-06
-2.55840685646324e-05
-2.58761805470129e-05
-2.8293643108724e-05
-2.15377701302252e-05
-2.94536340688936e-05
-3.02748326619825e-05
-3.10181765258402e-05
-4.12323488499588e-05
-7.30566033751824e-06
-3.26775607272661e-05
-3.03316567370876e-05
-3.09941905351824e-06
-1.94980040787416e-05
-3.08018285378049e-05
-5.37066783979105e-05
-3.00756405251302e-05
-3.77954980390445e-05
-2.43735792431944e-05
-3.41955730336423e-05
-4.09525019327069e-05
-2.96043363239482e-05
-1.89385737837811e-05
-2.10672245330967e-05
-3.04375073101253e-05
-2.47143577784073e-05
-4.30406769054788e-05
-3.03165857430445e-05
-5.55383563598381e-05
-4.53978277107157e-05
-4.59910229737547e-05
-3.50157364251946e-05
-2.51924981245281e-05
-2.99359789470394e-05
-5.40805152614708e-05
-3.21339699498187e-05
-9.51536091248737e-06
-5.66987826298263e-06
-3.98202307075965e-05
-5.15262217618024e-05
-2.12228899104707e-05
-8.22653837461719e-06
-6.65164653163495e-06
2.0708375191768e-06
-2.74505816846401e-05
-5.17799068776057e-05
-3.89144850499579e-05
-4.94540911149107e-05
-1.24560002490525e-05
-2.53800023499918e-05
-5.42100856557074e-05
-4.94304918004429e-05
-3.3709359871496e-05
-2.97314492007413e-05
9.06759449006599e-07
-3.49953300552199e-05
-2.65001606959586e-05
-1.34407708084358e-05
-2.99512067282357e-05
-1.99524010461065e-05
-3.28810790296839e-05
8.16441723818592e-06
-3.67360134648254e-05
-3.22005531029752e-05
-7.54512713070042e-06
-2.7984291817797e-05
-4.68233988965378e-05
-1.27359979369396e-05
-2.21254410204519e-05
-1.72982706545136e-05
-2.42829938256334e-06
-4.22986152257084e-05
-4.78297895440865e-05
4.12599531299023e-06
-5.25512013896687e-07
-3.09519460862351e-05
-6.45672173265975e-05
-7.39650375006337e-06
-9.28366095650974e-06
-2.71811663505608e-05
-1.87930752199667e-05
-1.20315527040885e-05
-2.86138396454086e-05
-3.61533485063445e-05
-1.12856949181997e-05
-3.4595861078082e-05
-2.26729673686143e-05
-3.0266190278774e-05
-5.68956112754106e-05
-4.59064241002713e-05
-2.35238084264811e-05
-2.60280717753703e-05
-3.17467257373354e-05
-1.13417060017852e-05
-6.21743134227694e-05
-2.21664830048627e-05
-3.07018369222708e-05
-2.74698294572072e-05
-2.08264093487547e-05
-3.14127765674851e-05
-3.11168203251757e-05
-1.15255861502117e-05
-1.88169214142606e-05
-2.671927409292e-06
-9.58693842527818e-06
-4.09855486070659e-05
-2.58848007759445e-05
-1.89981205261693e-05
-1.29841536733605e-05
-8.24056978239771e-06
-4.10447561570561e-05
-4.49431810760015e-05
-4.14155653361973e-05
-3.43164718686051e-05
-3.58934038042264e-05
-6.55402460641234e-05
-3.00348370972708e-05
-3.91608129903533e-05
-7.79498439652865e-06
-1.98298191176688e-05
-2.85167000559475e-05
-1.2436099243035e-05
-3.24997867780941e-05
-2.1594956763598e-05
-1.56056870875621e-05
-2.85136444831171e-05
-3.25025453436941e-05
-2.45050842032075e-05
-6.26572025449167e-05
-4.84193956107086e-05
-3.33592985866567e-06
-9.83009437904622e-06
-3.76172445936687e-05
-2.50684587839568e-05
-9.89366511309693e-06
-6.65044850482151e-05
-4.43826766675691e-05
-4.81187547187915e-05
-2.27699235988647e-05
-3.13991167574148e-05
-2.49100061441634e-05
-3.33082520553267e-05
-4.23954141549627e-05
-2.86892908440605e-05
-3.59199141160944e-06
-6.84345221044964e-05
-5.03724901134475e-05
-2.38759983979183e-05
-2.60460807150682e-05
-1.44737123516985e-05
-1.90792902646515e-05
-1.67567392692627e-05
-2.15577005929688e-05
-4.5924812838499e-05
-1.62253675880341e-05
-3.15801849867108e-05
-3.95855742369803e-05
-8.58698739636935e-06
-1.54517436085083e-05
-1.10619751881702e-05
-4.26694058475761e-06
-2.22953446748719e-05
-6.86415958356644e-05
-2.84141650277691e-05
-1.09657728893787e-06
-2.23890822048847e-05
-2.59316647436182e-05
-4.6722501182661e-05
-5.3973308206408e-05
-2.28616530397026e-05
-3.74754664411104e-06
-1.91742159082727e-05
-1.79722213894386e-05
-4.023596412372e-05
-3.36945410908581e-05
-3.20897907606835e-05
-3.91807210393816e-05
-3.94307199317918e-05
-4.09284037755377e-05
-2.79712093905369e-05
-5.44821831923606e-05
-3.34579460234751e-05
-4.09648830072923e-05
-5.76033999306019e-05
-3.09099323561923e-05
-1.29561497198473e-05
-2.88762787874259e-05
-2.53251490631491e-05
-2.74107843871319e-05
-3.98454430280755e-06
-1.26529390360365e-05
-7.10401359431471e-05
-1.15440037471919e-05
-4.01710917332722e-05
-2.96203090570488e-05
-4.34847975370735e-05
-2.94215659732587e-05
-3.44642874905203e-05
-5.26039597890556e-05
-1.15319510877757e-05
-4.21526963290068e-05
-1.9174759873651e-05
1.18465334836146e-06
-3.00467336860222e-05
-4.80682977643476e-05
-1.72084837274467e-05
-5.61954533927428e-05
-2.22134252922443e-05
-4.61535739008948e-05
-1.11471431979961e-05
-5.00071728295951e-05
-3.00708797921813e-05
-2.68094916948179e-05
-4.78220121263939e-05
-2.03257002953594e-05
-3.49832694817386e-05
-3.55151968215437e-05
-3.37310741238884e-05
-4.14156122124114e-05
-6.47720502498369e-05
5.16207577659483e-06
-1.40140919332338e-05
-4.76472531327259e-05
-1.2629903586826e-05
-2.66758255619864e-05
-2.41687233760362e-05
-4.92540920059075e-07
-1.9344646667103e-05
-3.52002632558404e-05
-4.9477012364871e-05
1.85637715547225e-06
-2.4706100425898e-05
-5.63822599606047e-06
-3.53980348658395e-05
-1.40488717486534e-05
-1.07526683731145e-05
-5.89640200811905e-06
-2.44323296862341e-05
-1.09206022754689e-06
-3.27676873661319e-05
-4.95701753383068e-05
1.56037627384551e-06
-3.52221737466794e-05
-4.41695491113328e-05
-1.9693646759175e-05
-2.3220129335369e-05
-5.32430424234367e-05
-2.38918955448989e-05
-3.12543406014059e-05
-4.96363922087277e-05
-1.45319853622326e-05
-3.0252430005662e-05
2.22372654691239e-06
-3.20209484172421e-05
-3.33167003133287e-05
-2.77857885617299e-05
-2.28994511125817e-05
-2.79485243919044e-05
-1.05968947747065e-05
-5.50058686330184e-05
-1.05527853910162e-05
-1.2934272908834e-05
-3.45058386593293e-05
-5.63342944986915e-05
-3.18568822193584e-05
-4.03586162888657e-05
-5.44392103697318e-05
-1.81929947160502e-05
-2.69301338366708e-05
-3.51205290211166e-05
-3.64721471090237e-05
1.22716696386618e-05
-2.40941402449152e-05
-2.43689315266034e-05
-3.15140480304363e-05
-5.52069074010094e-05
-3.6245393083595e-05
2.1941520168205e-06
-3.49052737039353e-05
4.85541922659856e-06
-6.14710388600435e-05
-2.31896412770036e-05
-3.22563928702994e-05
-5.75512055026786e-05
-4.51982299161127e-05
-6.24202641181247e-05
-6.65630044341836e-05
-3.89692236678327e-05
-4.55598183853197e-05
-1.67625089228125e-05
-4.98587746755148e-05
-3.26857744511591e-05
-2.54214653107617e-05
-2.0911287699711e-05
-3.41978784042061e-05
5.47151945587961e-06
-3.6692154748803e-05
-3.75672940865218e-05
-2.90179066111643e-05
-2.19595794637244e-05
1.41306743552539e-05
-2.37139236033732e-05
3.01587055472911e-07
-1.32927382264116e-05
-2.49654397698167e-05
-4.98651662888992e-05
-3.37684479896849e-05
-1.99189940728987e-05
-3.82735291873719e-05
-5.25088987913736e-05
-2.42162723026093e-05
-5.72799666658134e-05
-3.85988983276501e-05
-4.74191970441882e-05
-3.50353054958566e-05
-1.98559278843957e-05
-3.67279151715525e-05
-6.77905513830121e-06
-3.01756385579374e-05
-3.26353575410699e-05
-3.51486018744108e-05
-4.03739430399144e-05
-6.05103695902863e-05
-1.31745197545337e-05
-3.43361736914475e-05
-2.85362093599572e-06
-2.66241818144211e-07
-3.79262935999932e-05
-4.22391473274043e-05
-1.5084262158299e-05
-1.52799547676319e-05
-6.39659224638038e-06
-1.52720062278657e-05
-2.55817321495402e-05
-4.99667122156125e-05
-3.84347834286266e-05
-2.34200336200773e-05
-3.5491562875254e-05
-7.17037819142901e-06
-4.98206917421523e-05
-3.02549470282924e-05
-1.99944064165394e-05
-3.35168558992971e-05
-1.25000589810357e-05
-3.64753202601518e-06
-2.00931321775766e-06
-3.11020384826229e-05
-5.31588781440924e-05
-2.7910506295926e-05
-2.2319651702587e-05
-1.06567099058002e-05
-5.99028875789078e-05
-3.75474662141914e-05
-6.09148970652059e-05
-2.7403760613152e-05
-1.15443266554458e-05
-3.74274296488193e-05
-2.31939463377579e-05
-1.20017424331616e-05
-5.75055232813806e-07
1.59740812356076e-06
-4.04088389755277e-05
-3.09332797098442e-05
-1.40791573897526e-05
-4.18749174431781e-05
-2.29204765596212e-05
-2.14824739110194e-05
-2.57930028313272e-05
-2.61717695707145e-05
-3.47883119967039e-05
-2.96800592029004e-05
-4.39353269346433e-05
-5.96907828480737e-05
-2.55449363340803e-05
-2.53403294928318e-05
-3.98027010791935e-05
-3.65738179863025e-05
-8.86929112522878e-08
-8.62605381908324e-06
-1.77406014257261e-05
-8.1324053599066e-06
-2.29442401129396e-05
-6.45361275350682e-06
-2.73887878365515e-05
-2.41356457031488e-05
-2.39376722733936e-05
-3.25685090628692e-05
-2.65911822620202e-05
-2.22188775062678e-05
-3.59140807549415e-05
-5.68648674866828e-05
-4.67716907301057e-05
-3.66710741186431e-06
-5.39020380120842e-05
1.94560032392355e-05
-4.49574800266457e-05
-3.39759075204848e-05
-5.10963316857361e-05
-3.71875289223103e-05
-2.86820875162096e-05
-3.44259578081778e-05
4.9300326393685e-06
-1.80888758965416e-05
-3.2825730825891e-05
-2.29886148562207e-05
-4.18183143657873e-05
-4.76127534393036e-05
-3.52233847885458e-05
-3.53834693019824e-05
-1.9301247260483e-05
-1.80371175192383e-05
-3.67296948517084e-05
-2.01585028600597e-05
-4.53194667477302e-05
-3.58628314685392e-05
-1.45465373723868e-05
-2.94545453213077e-05
-4.42742059834295e-05
-3.90578662518523e-05
-7.68144158833336e-06
-3.18775229433785e-05
-4.50014611711506e-06
-3.83290391988705e-05
-2.93887546381344e-05
-2.37326705051878e-05
-2.29434805324663e-05
4.62026982272123e-06
-2.73321273615761e-05
-4.23736136400533e-05
-1.70636355001013e-05
-1.73095297501471e-05
-3.66269089205168e-05
3.83025560820342e-06
-5.23996310097463e-05
-4.84324947029569e-05
-8.93033531830193e-06
-2.10641924457678e-05
-3.31439210500804e-05
-2.61798219936099e-05
-3.06331930109174e-05
-1.2050730409285e-05
-5.61660078755665e-05
-2.36089727848034e-05
-4.79707654780868e-05
-5.48115686228836e-05
-4.64625116882922e-05
-3.89313914727786e-05
-2.07923645687926e-05
-5.4334856279031e-05
-3.56522588070325e-05
-2.90995339690872e-05
-5.56564875088778e-05
-2.46792373942384e-05
-3.79237380281411e-05
-4.37163772263526e-05
-2.94642152310389e-05
-5.18123814229102e-06
-5.33583949658209e-06
-4.58484277285964e-05
-5.08475056036625e-05
-2.7462661262638e-05
-3.99478588297234e-05
-3.01814129211706e-05
-2.27227430200879e-05
-2.85176454509529e-05
-4.54474464054036e-05
-4.87488406353539e-05
-3.10096290491884e-05
-3.13233545103981e-05
-8.82075333513781e-06
-2.081235482316e-05
-3.05714622227756e-05
-3.46432453018319e-06
-2.80867241760645e-05
-1.65990176195359e-05
-2.65397575085035e-05
-3.80863891739285e-05
-1.42803925530489e-05
-5.62335183289823e-05
-1.62821008100783e-05
-3.05968623686269e-05
-4.84612682247308e-05
-3.3446834153835e-05
-9.23845534636169e-06
-1.51289387037555e-05
-4.87204991185294e-05
-4.58463200835962e-05
-4.5638885020741e-05
-1.56148671541313e-05
-3.39341591300321e-05
-1.69046690237108e-05
-3.87557909921221e-05
-1.9518403876213e-05
1.3508277377374e-05
-3.57690828556355e-05
-1.45493315872986e-05
-8.0470361566068e-06
-6.28180664184579e-05
-1.62746498894917e-05
-3.5190771923946e-05
1.16552507911801e-05
-8.27829900889807e-06
-2.5044328505989e-05
-1.58767018330349e-05
-5.22157948769e-05
-3.83727589079038e-05
-5.59361731310671e-05
-2.5689790540448e-05
-1.20024087996193e-05
-1.52516821669955e-05
-2.02409731203271e-05
-2.82782935692365e-05
-3.14606756650451e-05
-3.74342020012704e-05
-4.52238275373292e-05
-2.54740262323773e-05
-2.2007894513846e-05
-3.94513303107965e-05
-8.70191199412397e-06
-1.28451335535497e-06
-5.4502948649472e-07
-3.36776173642106e-05
-8.0417230479199e-05
-3.48896551602409e-05
-6.70414083195966e-05
-2.7617397137726e-05
-1.43314272279011e-05
-2.08659707039151e-05
-4.43339215642083e-05
-9.50329893287647e-06
-3.91861076923288e-06
-2.13345642195576e-05
1.20093467987899e-06
-1.94761608162236e-05
-2.65330030930966e-05
-1.88656954380387e-05
-2.09529382167721e-05
-4.95945335468427e-05
-2.93195493761485e-05
7.69811431749603e-06
-4.14868056920317e-05
-3.52655582539528e-05
-1.30793402063985e-05
-3.75510144301375e-05
-2.03512862169474e-05
-3.64261710023834e-05
-4.90369297590646e-05
-8.08271290342231e-06
-4.74959860460367e-05
-4.94105815513206e-05
-2.1150896340042e-05
-2.83499130700701e-05
-4.83420981421538e-05
-5.06876365485852e-05
-3.37114229357625e-05
3.2083049108057e-06
-2.47510270080717e-05
-2.517917388796e-05
-2.22583361048496e-05
-4.12676460004237e-05
-1.9676024998555e-05
-1.3766120460424e-05
-4.07850733390947e-05
-4.33163238870601e-05
-3.45420681155601e-05
-2.10815584831948e-05
-5.18237731904287e-05
-4.46540556606832e-05
-6.04807314465173e-06
-3.13268098109946e-05
-3.73047975769344e-05
2.92658319365516e-06
-1.65108052549762e-05
-3.31915716366497e-05
-1.07173919976535e-05
-1.21673979972071e-05
-4.29276938090845e-05
-3.10109806114441e-05
-6.39858703618116e-05
-1.00800843788111e-05
-5.02994858519078e-05
-5.17542062093353e-05
-1.37752456977681e-05
-1.44021615392673e-05
-3.33583358835572e-05
-2.29966274196999e-05
-4.34270869726893e-05
-3.08266645181585e-05
-5.27893210164161e-05
-3.2773992168055e-05
-2.70591496445348e-05
-3.91516956268602e-05
-4.31711419022965e-05
-7.04400054337964e-05
-1.86810876226934e-05
-5.67408175906403e-05
-1.07361955698084e-05
-5.68445387849005e-05
-3.72249615659475e-05
-3.66340959402307e-05
-2.29751541613944e-05
-6.06343818691418e-06
-3.81150306374928e-05
-2.13606738449778e-05
-2.68295777777524e-05
-3.70031683827965e-05
-2.19287519192867e-05
-2.88824158793382e-05
-6.7648718289483e-05
-1.50095279955376e-05
-3.67636773443896e-05
-3.98089156672392e-05
-2.36623945529035e-05
-4.79862627464989e-05
-6.56863516249127e-05
-1.18167447702086e-05
-2.62594476895189e-05
-3.37087407030247e-05
-2.05473033004339e-05
-4.13590143482635e-05
-3.27064588390342e-05
-2.48048160271924e-05
-3.58887581795023e-05
-2.63694333294298e-05
3.36659619428622e-06
-3.53912965749076e-05
-1.37436840506469e-05
-2.12697885327553e-05
-3.26013061769219e-05
-3.95936037046821e-05
4.24204005028204e-06
-4.30304631883603e-05
-2.9196946967331e-05
-3.56473200764184e-05
-5.21894931680219e-05
-2.02320557797497e-05
-3.93997089345995e-05
-4.58377861422284e-05
-3.32598485686506e-05
4.06900535529505e-06
-5.71942826801432e-05
-1.17863333639819e-05
-4.32496154524067e-06
-2.27785523599552e-05
-4.41180401035038e-05
-4.86397527977053e-05
-1.06973885028705e-05
7.47862582732217e-06
-1.80571723568409e-05
-4.04833840626741e-05
-5.92138766370346e-05
-2.98494357620272e-05
-1.41944612224144e-05
-2.00704045498448e-05
-5.88863892522434e-06
-2.34934157629733e-05
-4.4577225662696e-05
-3.13310055185676e-05
-8.60567045340026e-05
-2.64578607953886e-05
-3.02580232951741e-05
-2.48916260903337e-05
-2.26594306752863e-05
-2.50800845283675e-05
-3.95351536460347e-05
-4.97197543177762e-05
-9.43265817547865e-06
-1.98546373922029e-05
-2.78135928477044e-05
-1.33543449814637e-05
4.8368962157348e-06
1.22240376111213e-05
-3.51734438730416e-05
-2.83373329844753e-05
-3.82998092113374e-05
-2.5621112625796e-05
-3.37965235008647e-05
-3.9784442158402e-05
-6.39347402373349e-05
-1.28219800013202e-05
-4.69632408986187e-05
-4.72592498263228e-05
1.41141314935184e-06
-3.56320052472675e-05
-3.5736387986119e-05
1.01749685000191e-06
-9.70945549949417e-06
-2.97619101613277e-05
-4.24752116825056e-05
-1.59246251752585e-05
-2.44724553808295e-05
-3.94859387926482e-05
-3.55607904598513e-05
-6.33945207714294e-05
-1.86115109844931e-05
-4.04164947865871e-05
-4.02364055658814e-05
-5.28757719347429e-05
-3.19748500624873e-05
-2.83553476255961e-05
8.98996732705229e-06
-3.24580091134669e-05
-3.77743003721044e-05
-3.53305326842552e-05
-2.56029352727535e-05
1.36863542859315e-06
1.82037367467358e-06
-4.78998426471931e-05
-3.25190729936256e-05
-3.25570978400664e-05
-3.8851184944572e-05
-4.81701517415094e-05
-3.62422599155186e-05
-3.90508986993102e-05
-6.91608200438571e-05
2.50572539469082e-06
-2.31042108484416e-05
-2.88317516813479e-05
-2.99075066256983e-05
-5.15077177371161e-05
-3.99374390388361e-05
-2.06097071504705e-05
-2.27083571080733e-05
-4.40044678468749e-05
-2.61199200411111e-05
-2.87067695046776e-06
-2.55866335535408e-05
-2.44582700316716e-05
-7.23889715338976e-06
-3.59796315991465e-05
-2.74102330927867e-05
-2.25874605609351e-05
-5.1189873887114e-05
-1.70196376627994e-05
-3.29878564859391e-05
-1.52772641943464e-05
-5.37272798274069e-06
-1.16189882895965e-05
-5.24272899179975e-05
-3.62948144296048e-05
-3.44717302059652e-05
-9.13097682770363e-06
-2.38349939573963e-05
-5.82450700876763e-05
-1.29281265960894e-05
-8.6708089600982e-06
-3.01453846201017e-06
-3.54040202881113e-05
-2.12173522310699e-05
-3.92005216124554e-05
-3.70897618627869e-05
-2.41767395917588e-05
-3.06749352540679e-05
-4.10236121340619e-05
-4.0317080683652e-05
-2.99493991270339e-05
-3.5817968930342e-05
-5.60490099890433e-05
-2.2989800180093e-05
-1.85000274159597e-05
-3.26327909821485e-05
-3.72819337194126e-05
-1.17132630907978e-05
-4.30026819291452e-06
-4.4363494599826e-06
-2.19038082497979e-05
-4.07193158658245e-05
-2.81329770691561e-05
-3.3745665145681e-05
-3.66917036465745e-05
-2.00405248955563e-05
-3.14368983092194e-05
-3.99304473249953e-05
-4.77265560854788e-05
-4.07587238396512e-05
-4.69436041562061e-05
-6.1354080949776e-05
-4.53266841736818e-05
-4.45225567313208e-05
-1.62405494524594e-05
-5.24371651734182e-05
-4.03507441056709e-05
-2.72262635949944e-05
-6.57663992331518e-05
-2.49418348719078e-05
-6.55954043057254e-06
-3.33572003690937e-05
-1.85017426682194e-05
-3.23405528699285e-05
-3.26351132583159e-05
-3.46349149934885e-05
-2.92547896537445e-05
-5.66357959378279e-05
-1.73589381279685e-05
-1.30948190661781e-05
1.99005383094837e-06
-2.64556582649733e-05
-3.82140805768484e-05
-3.72271404256635e-05
-3.23703703004581e-05
-3.70220357205198e-05
-2.78136310743577e-05
-3.85293968053904e-05
-3.14160414695971e-05
-2.18921794903322e-05
-1.01106161152661e-05
-6.38607506594779e-05
-4.85338965481603e-05
-1.08068888388887e-05
7.60028769401423e-06
-2.53589253114424e-05
-1.56075460245644e-05
-4.01360167286618e-05
-3.03757182873887e-05
-8.74924908713437e-06
-5.53225598155474e-05
-3.09564276625526e-05
1.0502460041012e-06
-4.39259371351979e-05
-1.72629121571685e-05
-5.22004082364052e-06
-9.49099391178608e-06
-3.28693171493988e-05
-4.70565231387489e-05
-3.86033405307307e-05
-2.97394145825356e-05
6.92096666345246e-06
-7.00777816284644e-06
-4.03131387120049e-05
-3.9463873610913e-05
-1.36722746326079e-05
-4.95739948627801e-05
-4.49882382235247e-05
-1.42903089612529e-05
-3.56764939207483e-05
-2.39900846530106e-05
-3.74034770683227e-05
-5.78328558501089e-06
-5.34950589782603e-05
-5.2617294258277e-05
-2.89792900220393e-05
-3.99094469579051e-05
-3.05073490883043e-05
-3.47560028958941e-05
-8.80633149639725e-06
-3.7412930683709e-05
-6.79207669607416e-05
-3.54276215180057e-05
-2.25603779106803e-05
-3.89653837433524e-05
-4.56952957404035e-05
-1.97085601548108e-05
-1.90768153653933e-05
-2.53096538603829e-05
-5.52806590611229e-05
-2.14287049528481e-05
-6.06995350632262e-05
-4.52440411685386e-05
-1.47282064224734e-05
-3.23531847621152e-05
-3.47787874328282e-05
-2.88302114621711e-05
-4.38623182467442e-05
-1.59641612828893e-05
-3.38557968938533e-05
-4.19759824051299e-05
-1.7243835675514e-05
-1.20136077427108e-05
-3.50687609994167e-05
-2.45153173456919e-05
6.6943245460304e-06
-3.75856275354847e-05
-3.56531211993122e-05
-2.23046381188521e-05
-6.91481256545084e-06
-3.90486234266772e-05
-5.73237819040583e-05
-6.63866962870793e-06
-5.53932662543541e-05
-3.98044707711922e-06
-4.29094956200062e-05
-3.39931086028598e-05
-1.37064952039845e-05
-4.39771562193545e-05
-2.95391236545156e-05
-2.70174632564607e-05
-5.89604762931144e-05
-3.72016037892272e-05
-2.2345034021173e-05
-5.85967138549152e-05
-4.94739918581082e-05
-1.04638473529641e-05
-1.70659337822887e-05
-2.21081024288598e-05
-3.60052077114093e-05
-8.94866810135045e-06
-5.0379014663135e-05
-3.26487001523347e-05
-5.1174328608759e-05
-3.95806664793558e-05
-1.90536656736415e-05
-2.15358148895582e-05
-2.59739097416248e-05
-2.26016973954886e-05
-5.37085555323123e-05
-3.9906929582179e-05
-3.82814897379841e-05
3.11106714724258e-06
-3.84172983129279e-05
8.83839498170946e-06
-8.82941137929338e-06
-3.73511141662783e-05
-3.01777416904446e-05
-7.95760603641198e-06
-4.69319496160266e-05
-7.63182476865545e-06
-2.6819367658811e-05
-3.09643371081907e-05
-5.6791413542195e-05
-1.33117191895006e-05
-4.54645722882386e-05
-4.95087993136977e-05
-1.20216387923973e-05
-3.78863738407414e-05
-1.83174661320132e-05
-1.40426126679611e-05
-3.18682529389585e-05
-2.34074296725522e-05
-2.95918676988984e-05
-4.79303863580887e-05
-1.41965633288709e-05
-4.89765722850465e-05
-2.69469813919454e-05
-4.12938775265738e-05
-2.09161789856673e-05
-2.73947316237267e-05
-5.73410021265226e-05
-3.02458402227578e-05
-3.16613480746635e-05
-3.16021574082689e-05
-4.30918295451669e-05
-3.85789314310118e-05
1.12676550902038e-05
-5.85660499351117e-05
-1.7471639483952e-05
-3.83753262426811e-05
-3.11176615858607e-05
-3.73815795085936e-05
-1.2519994640962e-05
-1.22517661568219e-05
-5.76625341740328e-05
-1.29816157347732e-05
-4.77402884451592e-05
-6.8940817589473e-06
-2.46515792939065e-05
-4.51418225547214e-05
-4.06445029539421e-06
-3.93395271303817e-05
-5.62111390676117e-05
-1.9601639653478e-05
-2.3237482841843e-05
-1.57507897446487e-05
-9.3895956338445e-06
-5.01513783867826e-05
-3.07143203407431e-05
-3.86275580467467e-05
2.98371837049345e-06
-3.77710943101534e-05
-2.06570698037644e-05
-4.6853200798789e-05
-3.27325625868207e-05
-3.67919421037322e-05
-4.21597394804458e-05
-5.22549051175228e-06
-3.14043603756388e-05
-3.82589130746629e-05
-3.95402702498911e-06
-2.40557547441939e-07
4.67231429561943e-06
-9.4106032366617e-06
-4.67058027973426e-05
-1.69571041918637e-05
-2.82300915232367e-05
-3.3403007457632e-05
-5.86684332206427e-05
-3.20805848085404e-05
-1.57386869827839e-05
-1.43805587065604e-05
-3.23977617214953e-05
-3.75925305119802e-05
-4.72738884845918e-05
-3.30159598634684e-05
-2.67946900880185e-05
-4.93634894355065e-05
-2.86488795554945e-05
-5.84488191363047e-05
-3.32605997874453e-05
-1.93693999294441e-05
-4.31522867745254e-05
-1.73174644432005e-05
-3.53129455239453e-05
-1.76197571702222e-05
3.23599652728499e-06
-6.11905582334099e-05
-2.39185021643961e-05
-1.9670048511831e-05
-3.93525761515237e-05
-2.68179611772731e-05
-2.38459371395406e-05
2.36931436893094e-06
-5.87987409512216e-05
-4.01277227720187e-05
-3.51677232858429e-05
-6.32651785224146e-05
-2.26851838090894e-05
-2.99436651993925e-05
-1.41524651864007e-05
-4.78365958475711e-05
-4.2294037919099e-05
-5.52837648964772e-05
-1.69319391097746e-05
-3.12164496822035e-05
-6.02642455663776e-05
-4.26653179219441e-05
-9.19699942282847e-06
-3.97500197595326e-05
-3.26399034182129e-05
-4.14908624360822e-05
-2.17315102668057e-05
-4.62135645102262e-05
6.20769853381962e-08
-2.64227958962103e-05
-4.33463263778428e-05
-3.6249450988877e-06
-2.20761532093241e-05
-3.80922005002278e-05
-4.96173808909886e-05
-4.40194117877138e-05
-4.78009459587522e-05
-2.77891000859268e-05
-1.03560163740324e-05
-7.74685854320119e-06
-3.54972972477692e-05
-4.83925240791783e-05
-2.16105129547427e-05
-5.0680913533131e-05
-4.34836819731039e-05
-3.1301429626851e-05
-1.95784497258511e-06
-3.788568159994e-05
-3.2951865356577e-05
-6.15053837133763e-05
-3.98865374191336e-05
-3.44696260791286e-05
-1.00382098415509e-05
-3.38591392587171e-05
-1.40662927307391e-05
-1.32449297318328e-05
-3.45433614404657e-05
-1.92186374416992e-05
-2.34362938067182e-05
-4.81497208944949e-05
-3.14607221298948e-05
-2.09647735759583e-05
-7.89566620012241e-06
-7.54373990428851e-06
-2.42354829495693e-05
-3.36920587659947e-05
-4.16412101013253e-05
-3.87685483517831e-05
-5.04889890986619e-05
-4.14609646906612e-05
-3.81802021450307e-05
-4.26202893723554e-05
-1.30643438266351e-05
-2.55043041391631e-05
-3.42433395099698e-05
-4.67464075470581e-05
-2.91604045068988e-05
-2.06074087114868e-05
-2.5058834060154e-05
-1.60350436001773e-05
-3.49585575611279e-05
-2.64878065210724e-05
-3.14733658689305e-05
-3.33112752119294e-05
-3.80245590042334e-05
-1.98722208098591e-05
-2.41283650441152e-05
-4.50987299643223e-05
-2.65241698665099e-05
-1.88642815633199e-05
-2.09473162656064e-05
-2.97642532039881e-05
-1.3365942771022e-05
-2.70343423242066e-05
-1.60764263788319e-05
-3.9913319930016e-05
-5.74728938653548e-05
5.02794650438812e-06
-5.30260087571243e-05
-2.40036852567537e-05
-1.1828140259657e-05
-2.17238467770213e-06
-3.7819361034759e-05
-4.30080462491164e-05
-3.70282375046579e-05
-3.39751951225498e-05
-4.19232711100591e-06
-1.14247934246761e-05
-4.26649151487739e-05
-2.64729160102645e-05
-3.20466737989705e-05
-3.20619899575618e-05
-3.93820644224541e-05
-2.78588250282925e-05
-1.94209448114842e-05
-2.13553431129578e-05
-3.80368863928625e-05
-3.57208724377565e-05
-4.10863072174778e-05
-3.97597441512683e-05
-5.75989319737649e-05
-2.64692633313891e-05
-3.09229593565026e-05
-3.23369466906589e-05
-5.18408465442897e-05
-4.86330757264582e-05
5.79835521736721e-06
-3.999746105336e-05
-8.29502155134237e-06
-1.40655643704239e-05
-1.34483375313866e-05
-2.11219564329588e-05
-2.95357812405249e-05
-9.66715267446123e-06
-3.00390214554535e-05
8.99984193404504e-06
-3.61895186527087e-05
6.90927406048058e-06
-6.16886388257722e-05
-9.75475739735686e-06
-6.29581072663753e-05
-4.62782232838442e-05
-2.50930198229793e-05
-3.67600251266945e-05
-2.41566953489238e-05
-6.25808991190594e-05
-2.62844080381203e-05
-2.18117982891611e-05
-1.35442192448856e-05
-1.73929546539352e-05
-5.72479527511505e-05
-3.12682657342412e-05
-1.3135134729732e-05
-2.08231367560034e-05
-8.70271425344596e-05
-2.44539716924022e-05
-1.76950156290006e-05
-1.45437760032508e-05
-2.25950830543977e-05
-4.92979252050622e-05
-4.0312836743865e-05
-3.27374115315785e-05
-3.94333873437807e-05
-4.01269213282027e-05
-1.50232003302404e-05
-1.46469903685519e-06
-4.21721579978141e-06
-2.93051182288434e-05
-5.87917388109821e-05
-4.1506606029368e-05
-5.4338064310093e-06
-1.35303325929002e-05
-1.99976293677621e-05
-2.71758352545846e-05
-5.66921888285914e-05
-2.66046699697393e-05
-2.63518233440602e-05
-7.23971762747793e-05
-5.17868286727465e-05
-3.83058111752516e-05
-1.20799032587705e-05
-2.56550886511919e-05
-7.02763023198469e-05
-3.41323936147001e-06
-3.82579703035099e-05
-5.33251229301639e-05
-6.45419203796265e-05
-2.76631333959296e-05
-1.45089659097281e-05
-3.61692687473183e-05
-5.29191664650858e-05
-5.17134052015346e-06
-1.18304854028409e-05
-3.0352213440019e-05
-4.08860166868753e-05
-3.92877478437592e-05
-3.53524934628588e-05
-1.54572804605518e-05
-1.63937859946399e-05
-6.46190036256771e-06
3.25540340286471e-06
-5.98764049256069e-05
-4.54756017738012e-05
-5.41692041170756e-05
-4.38508839707212e-05
-2.81293841372495e-05
-6.04758849869182e-05
-2.48337918272619e-05
-3.54094316910538e-05
-4.8979329970423e-05
-6.11724679866695e-05
-3.27864426984908e-05
-1.55228781010304e-05
-5.25642063031923e-05
-1.96344663162612e-05
-7.52493866301937e-06
-6.04378521993067e-05
1.82257920016131e-07
-1.91523597657354e-05
-2.55688384677134e-05
1.99610382728483e-05
-4.22229588985343e-05
-3.3420456487196e-05
-4.62787527227715e-05
-3.87088006806785e-05
-1.457135002699e-05
2.7766604776988e-06
4.61013791680747e-06
-3.49969975558564e-05
-1.70325226106358e-05
-3.90351479284768e-05
-3.23762996019865e-05
-2.15550657363319e-05
-4.5779359206209e-05
-2.53657842901591e-05
-4.15764271173235e-05
-3.83306544943476e-05
-1.99924459926888e-05
-5.03986373964361e-05
-1.5344146842788e-05
-1.79633124458809e-05
-1.74303927336919e-05
-5.02393553580953e-05
-6.56114063886937e-06
-8.57328597450997e-05
-3.19852721298366e-05
-5.23025501709291e-05
-1.87515842338708e-05
-3.56155735400402e-06
-1.21220913001868e-05
-5.43728111068028e-05
-1.67081055069917e-05
-1.43173342439561e-05
-9.12727209047604e-06
-3.04785736300379e-05
-4.18983725543363e-05
-2.52133480671795e-05
-4.10702116237626e-05
-7.15837951568486e-06
-1.3557014971481e-05
-5.19350714109343e-05
-2.87494275693308e-05
-3.13729540461204e-05
-5.01953277062991e-05
-3.72200784233273e-05
-3.43537562638598e-05
-2.3414177568385e-05
-6.10309639528681e-06
-3.75593764505457e-05
-4.99617883284058e-05
-6.93064717882338e-06
-2.21567385610293e-05
-2.69016858789381e-05
-1.44062669171082e-05
-1.64709730945319e-05
-1.46245498694141e-05
-2.32579104708633e-05
-2.50876317086334e-05
-2.3974976690075e-05
-6.94770712372655e-06
-4.39404550695152e-05
-2.40206155781924e-05
-3.2223553609054e-05
-4.65966848965071e-05
-5.97108826419544e-05
-3.52843857874397e-05
-1.09231323242888e-05
-5.25644149309746e-06
-2.76400997660519e-05
-3.29346414170504e-06
-3.49859721811212e-05
-3.96889496018578e-05
-3.91417976341058e-05
-4.09654930586757e-05
-5.46587468806459e-05
-7.59958276357167e-05
-5.88826858734077e-05
-4.8520886421907e-05
1.84689637073898e-07
-1.24135495354933e-05
-5.23975470969346e-05
-4.46407287821997e-05
-4.92226754641202e-05
-4.76166090607622e-05
-1.76173599017059e-05
-5.14269488099801e-05
-1.28763684437121e-05
-5.22073505479015e-05
-5.95964268232988e-05
3.34197439432857e-06
-5.00570202441042e-05
-1.45822560067963e-05
-7.21230080431956e-06
-2.72539348372798e-05
-2.04571156530325e-05
-6.29498395434945e-06
-3.6981778306276e-05
-3.27204777467048e-05
-4.22462288032593e-05
-4.687705225143e-05
-2.27704768478979e-05
-3.88576963611927e-05
-2.72831476864841e-05
-3.08857075763966e-05
-4.84732764117096e-05
-5.19333271808876e-05
-2.598099118746e-05
-4.85367725064651e-05
-1.40631706804458e-05
-4.37184731474139e-05
-3.3831248040831e-05
-2.04205144767659e-05
-1.5701548120249e-05
-1.25687279755118e-05
-2.24382222493275e-05
-4.70345949961934e-05
-2.51871888307556e-05
-2.41876691691112e-05
-4.5379929907523e-05
-4.5599664091499e-05
-2.36971975712335e-05
-1.77978456736628e-05
-1.58039431962914e-05
-2.07661189063693e-05
-3.69034846126051e-05
-5.45270561453275e-05
-6.51774758401399e-06
-1.06993108505211e-05
-2.25212098592509e-05
-1.48006432306203e-05
-2.37555259508684e-05
-2.35821482865412e-05
-3.79067407639208e-05
-3.62854082427087e-05
-4.09318138095561e-05
-3.68110065763819e-05
-6.49798793163014e-06
-7.09668018720376e-05
5.71401354486213e-06
-5.05243243756678e-05
-2.10625291662541e-05
-4.28212063822199e-05
-1.91750497385031e-05
-3.68707507316479e-05
-5.58668691725534e-05
-2.44927830167439e-05
-2.70685028673279e-05
-1.30085925055123e-05
-2.30525096094804e-05
-2.53492906822124e-05
-9.50725239705353e-06
-4.80367325500917e-05
-1.80790031225284e-05
-1.53065609490692e-05
-1.42750726089697e-06
-4.51320227838069e-05
-3.3812491090047e-05
-2.16447495807947e-06
-3.67871448526011e-05
-3.7045969607632e-05
-1.77194637553641e-05
-1.94961273353716e-05
-2.7576334161937e-05
-5.82304933784052e-06
-1.71929965422292e-05
-1.92562801148468e-05
-6.54176778690796e-05
-5.20171730598219e-05
-3.09664151878983e-05
-2.69289570233563e-05
-2.19747577188117e-05
-3.00186722352197e-05
-2.17914178612522e-05
-2.59634583456655e-05
-2.75062953980863e-05
-1.31071728300413e-05
-2.59919986818487e-05
1.32494736436623e-06
-3.90618752726464e-05
-2.46041593242037e-05
-3.42867580571896e-05
-4.22916497058391e-05
-3.51863432352105e-05
-3.09722132996813e-05
-4.58488511485552e-05
-5.73107266693092e-05
-2.20016177558188e-05
-4.19837182677831e-05
-3.89200492854617e-05
-2.85778527949906e-05
-3.5996524714632e-05
-4.15099077240548e-05
-1.77140707552053e-05
-3.90040166877764e-05
-4.56350386646525e-05
-4.02755041349837e-05
-3.90317855871821e-05
-2.8156544777826e-05
-4.93133825509503e-05
-4.11702624730135e-05
-1.43268575675728e-05
-3.97159139452741e-05
-2.62091895431296e-05
-1.57251682884883e-05
-2.31958809133297e-05
-2.6949286127157e-05
-5.3508986363477e-05
-2.07165275930871e-05
-4.15241707436986e-05
-4.02732690916608e-05
-2.75746716324853e-05
-4.69700163062064e-05
-6.27377404756932e-05
-2.53092657268472e-05
-4.49314269439883e-05
-2.91979612110324e-05
-1.09316209162042e-05
-2.70692253731255e-05
-4.4570419237204e-05
-4.27181633715925e-05
-2.44064760570616e-05
-6.49848163077082e-06
-3.96079264759054e-05
-5.33521992567334e-05
-3.76193526561541e-05
-2.49350991977356e-05
-2.62358369056294e-05
-1.88635058614971e-06
-4.25296108013448e-05
-2.85688409876751e-05
-2.09151569016575e-05
-2.09814488918593e-05
-1.58911667198516e-05
-6.33960900153336e-05
-1.01064146902716e-05
-1.81201017929109e-05
-2.49322338511345e-05
-4.23916717721105e-05
-7.25168579985923e-05
-1.4225426937084e-05
-1.06680797100957e-05
-3.22014787075663e-05
-9.84349285592783e-06
-3.47422972181714e-05
-6.1419077539619e-06
-6.04193302086195e-06
-1.27473081608088e-05
-3.6650164332272e-05
-4.85151713297562e-05
-3.32775121974776e-05
-3.94002917281307e-05
-2.76443989555566e-05
-2.75993781678705e-05
-4.07146123059069e-05
-2.9183469741955e-05
-4.75188472927327e-05
-3.27554011597686e-05
-2.60354226704839e-05
-9.50172094096535e-06
-2.45995885441482e-05
-5.70024366472707e-05
-2.93284373520701e-05
-5.76657563315942e-05
-2.54326055981251e-05
-3.88005580049688e-05
-1.23207133060396e-05
-5.50041142844068e-05
-1.73110220899738e-05
-7.50995680939765e-06
-3.25877788989935e-05
-3.11464798710187e-05
-1.90121079972144e-05
-2.32471257254817e-05
-2.05710304455025e-05
-1.54166233141234e-05
-3.65905891580129e-05
-3.78825863574481e-05
-3.18049719314026e-05
-1.67560874854365e-05
-2.04624296300641e-05
-5.19691564116756e-05
-5.36919405119249e-05
-2.09956892731912e-06
-7.86532314630618e-06
-2.18753374906993e-05
-1.76288539041317e-05
-5.79143858616871e-05
-1.94040366740574e-05
-4.21569331915315e-05
-3.71217600114903e-05
-2.25210167469268e-05
-4.51762683446613e-05
-1.7484004351e-05
-1.97244798014094e-05
-1.90843642698045e-05
-4.414686921565e-05
-2.03188655006932e-05
-6.91021039389027e-06
-2.11011679408472e-05
-4.96064423568037e-05
-8.85664464969033e-06
-2.35904909517189e-05
-6.48739717283727e-05
-1.91393259036872e-05
-5.40430528069873e-05
-1.5707092528755e-05
-3.89832873110209e-05
-3.49481355130826e-05
-2.0171771781555e-05
-3.61388600461787e-05
-2.38161090186031e-05
-3.09092679516789e-05
-2.7131474399033e-05
-2.02185228083694e-05
-2.77623271028667e-05
-1.38019304533418e-05
-4.21500491719624e-05
-5.57851970152728e-05
-3.49530211859341e-05
-1.55115287460076e-05
-1.57906255870828e-05
-1.29044197758842e-05
-9.89268692588481e-06
1.00085684966531e-05
-3.48575144897922e-05
-2.47903689044633e-05
-4.8382884345804e-05
-5.6010853823573e-05
-1.29961056160688e-05
-4.34059732480368e-05
-4.62324683902862e-05
-2.33402129675041e-05
-4.50660790132535e-05
-1.92885605712971e-05
-4.13612981362538e-05
-1.28905765861e-05
-2.19677054756417e-05
-1.88782529824322e-05
-2.68880531386431e-05
-4.58671111040181e-05
-1.06803277087873e-05
-3.24730869936944e-05
-4.36106365273631e-05
-4.37326090569717e-05
-3.03921185651371e-05
-2.09446972624641e-05
-2.71940944334171e-05
-3.31091935435408e-05
-3.81175518833183e-05
-3.04452495263214e-05
-4.00591255339691e-05
-5.12965010052699e-05
-3.40659145003844e-05
-2.08578252993102e-05
-2.16062000696189e-05
-2.2374648037437e-05
-3.73325743161169e-05
-2.73301151037188e-05
-2.33994672381846e-05
-3.82588001969304e-05
-4.82509670340008e-06
-4.15887099217343e-06
-5.20571117711472e-05
2.64553986813982e-06
-8.30220381647704e-06
-7.82396135234838e-06
-1.92871615930598e-05
-3.03938848787962e-05
-1.52477487176921e-07
-4.37691750115996e-05
-5.15738650360379e-05
-2.68841564798132e-05
-3.2653266582051e-05
-4.39483483646117e-05
-5.42571362517468e-05
-3.15567337680744e-05
-2.17615278319973e-05
-4.23756114277033e-05
-5.79990965984684e-05
-1.55445134834574e-05
-3.80385774620183e-05
-3.09221284397144e-05
-2.32220598013318e-05
-2.42736989498557e-05
-2.38278743941928e-05
-1.07096846995888e-05
4.74343079021959e-06
-2.272369701583e-05
-1.72549763249844e-05
-2.68622336648606e-05
-2.2817587627007e-05
-1.19976654116516e-05
-1.23686602963975e-05
-3.43506258677277e-05
-5.19145483395018e-05
-1.24578872059997e-05
-1.36442043563919e-05
-3.43429283449118e-05
-9.3347190498299e-06
-3.1207201186766e-05
-1.98201490887352e-05
-4.42106692814512e-05
-4.75861327730888e-05
-1.84369330825351e-05
-1.75865845063484e-05
-4.64579871330503e-05
-8.43812929456943e-06
-4.52654145933221e-05
-1.72086403554166e-05
-2.60730311724935e-05
-3.09164621725304e-05
-3.61205984831416e-05
-1.13402016372015e-05
-2.07497282670416e-05
-3.32017132797365e-05
-2.19924783503588e-05
-1.9724106608696e-05
-3.45494346817892e-05
-5.18450118807743e-05
-4.2444904317605e-05
-5.52465728367287e-05
-5.17479224709981e-05
-3.85740837809333e-05
-4.43212106087557e-05
-3.47667172883701e-05
-2.62050423142188e-05
-5.00447305530485e-05
-4.63387957895223e-05
-3.96168947315688e-05
7.57530420430132e-07
-5.03329020117569e-05
-4.12136176199295e-05
-3.48173263107725e-05
-9.84169371751461e-06
-4.18597559534971e-05
-3.22681590045715e-05
-2.42886640397459e-05
-1.76886989984741e-05
-2.49490644695654e-05
-5.75114436536179e-05
-7.0356129284681e-06
-2.94661835874781e-05
-2.55380144539475e-05
-3.17035552419733e-05
-1.31492456626428e-05
-4.48800459127185e-05
-5.61421817736178e-05
7.64603927792109e-07
-2.31263656593785e-05
-2.17502322026534e-05
-2.8641331475243e-05
-3.159216906564e-05
-2.88984572206445e-06
-3.78764190836147e-05
-5.33857011702439e-06
-1.15735121354369e-05
-3.98617061349789e-05
-8.90431869161662e-10
-8.15551204051237e-06
-2.10833577946134e-05
-5.60448868838395e-05
-3.0072981516592e-05
-1.87408127012267e-05
-4.64235619906569e-05
-1.64589023089571e-05
-2.7400757721732e-05
-1.59022816348405e-05
-6.00320712417103e-06
-1.24225157695544e-05
-1.97114972161614e-05
-2.15065364687979e-05
-1.54592176622924e-05
-3.68735092042959e-05
-5.00188387875563e-05
-3.15936298624212e-05
-5.2498873847414e-05
-2.33092462537402e-05
-1.38552948309027e-05
-3.14587605456721e-05
-1.35544047952154e-05
-3.35274069382829e-06
-1.54331826491596e-05
-1.20032025814884e-05
-1.76114358002468e-06
-2.18306894483987e-05
-4.3907032635897e-05
-4.08090044556556e-05
-4.63608181744739e-05
-3.89881695972232e-05
2.36227014303459e-06
-8.34391218404778e-06
-5.00055310198618e-05
-1.86506440504066e-05
-2.94280346403801e-05
-3.06740053568949e-06
-1.48083951364579e-05
-2.47612381051023e-05
-3.39176877329795e-05
-1.59696827885036e-05
-2.69381263288092e-05
-4.8732149912222e-05
-4.91819068728763e-05
-2.82043590901672e-05
-2.74530526538561e-05
-2.28637924524737e-05
-1.8212428841639e-05
-4.18021824938826e-05
-2.76549700572722e-05
-1.90662131334284e-05
-3.71318716800238e-05
-3.65525639808624e-05
-4.94969979291851e-05
-1.98514783200744e-05
-2.4238835708669e-05
-3.51265321655953e-05
-1.23806488454042e-05
-1.50751127194347e-05
-2.54519519183258e-05
-3.694083163799e-05
-1.91623481291812e-05
-7.25071513250684e-05
-2.03296450245233e-05
-3.17473733011112e-05
-1.18698803646645e-05
-2.51647542707797e-05
-2.55776004927964e-05
-4.38416815182853e-05
-3.93045523931033e-05
-5.98674445366356e-05
4.72245777981984e-06
-7.07724714266578e-06
-1.99686116170633e-05
-4.63461818337645e-05
-4.25089629392698e-05
-4.04849854034434e-05
-5.73964395522316e-07
-5.42881131317411e-06
-2.29494688217765e-05
-4.62143434839662e-05
-2.06667738811074e-05
-2.04166398249138e-06
1.09157211335552e-05
-2.59015611675336e-05
-2.57425220539488e-05
-2.4799337409789e-05
-4.16860593788181e-05
-2.44611678843724e-05
-1.35669479584764e-05
-4.17976303364016e-05
-3.86075112919897e-05
-9.70416659747799e-06
-8.17686878813838e-06
3.64533605567837e-06
-2.92172752645303e-05
-1.24977998525371e-05
-1.94317641439689e-05
-1.22067109177201e-05
-1.20519380850739e-05
-2.77577195078393e-05
-1.35694754768738e-05
-2.90026110602517e-05
-3.43416778807023e-05
-1.46271795737661e-05
-2.72851078305233e-05
-2.23648285612746e-05
-3.60940670166014e-05
-4.91787229740309e-05
-1.7575935546974e-05
-3.35926181099097e-05
-2.07373131016758e-05
-1.14046735058947e-07
3.9628858670833e-08
-2.00175472628197e-05
-2.79153731004995e-05
-3.00944394153389e-05
-1.93216225209134e-05
-4.86905351834785e-05
-4.56366368342217e-05
-6.49414018786064e-05
-2.79536537221579e-05
-4.01770329087822e-05
-2.57155249938946e-05
-4.4159518205535e-05
-4.63410249307956e-05
-3.9202972763282e-05
-5.03219422530816e-05
-2.97623937986296e-05
-3.63266051293237e-05
-2.13767634405487e-05
-7.60462695130287e-05
-5.88051415430299e-05
-9.23111500541198e-06
-3.87689173684088e-05
-4.58408483095164e-05
-3.65290812355052e-05
-3.33830532491354e-05
-3.56851250178045e-05
-1.53098955012769e-05
-1.16792344481859e-05
-4.24272338327468e-05
-2.22367653055541e-05
-1.08338146818891e-05
-5.72171281198809e-05
-1.69665222440129e-05
-5.49900128515236e-05
-4.48619138902213e-05
-3.17898740848768e-05
-3.59728249636898e-05
-4.06284278001451e-05
-7.32007600135979e-05
-4.24526744135511e-05
-2.77767898720275e-05
-3.10302232147509e-05
-4.73788451694311e-05
-3.52501017855354e-05
-3.8472494152265e-05
-4.12580142268601e-06
-2.9204132059686e-05
-4.75291875317949e-05
-2.96973974084744e-05
-3.84741417251158e-05
-4.05249268451663e-05
-1.53168322503768e-05
-9.81226046139657e-06
2.88668964995163e-06
-1.71952274551652e-07
-1.38121664083601e-05
-2.68292389731203e-05
-2.25846005331792e-05
-1.89921741878238e-05
-4.37763719565168e-05
-4.33840405818041e-05
-3.19431856203116e-05
-2.89976459792675e-05
-2.41157121554476e-05
-4.05666109748209e-05
-2.18333883216866e-05
-2.85316313521273e-05
-3.28542853132438e-05
-4.78243333070426e-05
-3.05600827359565e-05
-2.65044413932676e-05
-2.5126584222441e-05
-2.76318858373995e-05
-5.43253660108218e-05
-2.10430671666067e-05
-3.16601886381678e-05
-4.53835817242215e-05
-6.22607921597821e-06
-2.15346404073249e-05
-1.90942844984269e-05
-3.09500786495166e-05
-9.69389307674702e-06
-3.7487308173462e-05
-1.69462489994036e-05
-4.06601059733146e-05
-2.76812380270015e-05
-1.55329878455792e-05
-2.37799588506262e-05
-1.07596273153362e-05
-3.40324630867804e-05
-3.89576542988264e-05
-6.51696088789072e-05
-3.55664875337176e-05
-3.77714077368804e-05
-6.70700012484922e-05
-1.34151704975898e-05
-2.87682628939139e-05
-3.17022647141971e-05
-1.45481434095636e-05
-3.21152859594969e-05
-4.04823426462084e-05
-2.71807795208373e-05
-2.00901361862036e-05
-4.60798751654314e-05
-7.30956314048335e-05
-1.41140933310441e-05
-3.19092753932689e-05
-4.4704632337097e-05
-2.04326861218076e-05
-3.25757115430791e-05
-4.35399950430526e-05
-1.53642525277623e-05
1.17161528112646e-05
-3.76004498971677e-05
-3.10038709945746e-05
-2.72029064496567e-05
-1.96095939401607e-05
-1.71475769150616e-05
-2.31205466993655e-05
-2.19460986265096e-05
-5.57076406511275e-05
-2.72066035861855e-05
-2.95884498339455e-05
-4.88827730514179e-05
-2.53600259090276e-05
-3.33124561965106e-05
-3.83314801848493e-05
-7.48856869839723e-06
-1.52392727377309e-05
-3.23627508858036e-05
-3.63827937344101e-05
-3.60761860499409e-05
-1.44976918471015e-05
-2.83316034266807e-05
-3.35893358477832e-05
-3.48539706647808e-05
-2.65287067963841e-05
-1.90430175098058e-05
-4.51242869667632e-05
-8.8343480468456e-06
-2.26901464734094e-05
-3.49963692676251e-05
-4.40175320068515e-06
-2.18978099800216e-05
-2.15808124589991e-05
-2.34245241338618e-05
-6.30724211599949e-05
-4.67995244461321e-06
1.58501875124479e-06
-9.16642069002704e-07
-4.25559052161618e-05
-3.18684905896415e-05
-1.76748479220333e-05
-1.65215387219372e-05
-2.12936309694968e-05
-2.26568562058114e-05
-3.06013725307789e-05
-6.77603855792599e-05
-3.68272216600162e-05
-1.67042925967564e-05
-5.35916862162229e-05
-6.14834942200423e-05
3.06341889756282e-06
-7.75560912068097e-06
-2.15355475853127e-05
-1.22293693655339e-05
-4.32391718145149e-07
-2.99747114029853e-05
-9.87834390494304e-06
-3.05351108424732e-05
-4.10923911283408e-06
1.52620413523898e-06
-6.11032624682477e-05
-4.89876660445634e-06
-2.54868534527828e-05
-9.13995668934517e-07
-1.77896471237124e-05
-3.46426987667872e-05
-5.06915675651318e-05
-3.10142808655698e-05
-5.64605414261e-05
-3.58258656205939e-05
-2.67589003588591e-05
-5.2375252180971e-05
-1.60657005397832e-05
-2.69576922541687e-05
-4.53387675096681e-05
-6.24205871259535e-06
-1.55318950217233e-05
-3.77237183180094e-05
-5.76802132557743e-05
-3.00031833441356e-05
-2.16552669466229e-05
-2.69718043786732e-05
-3.84303724833367e-05
-2.42672391653401e-05
1.34138591417879e-06
-3.143882509183e-05
-2.90249264728532e-05
-4.76455614474044e-05
-9.78688614874436e-06
-3.60781773229085e-05
-2.06177191889675e-05
-4.09063958638267e-06
-1.58090319350693e-05
-3.213498569131e-05
-3.39493688176407e-05
-4.77988253983622e-05
-3.16792181422348e-06
-1.30111764493811e-05
-6.29014315670913e-05
-1.65711158103863e-05
-2.27213899529266e-05
-3.26048137602819e-05
-3.95753177236651e-05
-5.05316080410752e-05
-4.50797075766161e-05
-1.17590006730414e-05
-3.94521663369792e-05
-2.39202169119628e-05
-3.57430635440743e-05
-3.75595964729652e-05
-8.11235650346679e-05
-4.14127362515516e-05
-3.61777847165243e-05
-5.40657053305704e-06
-2.56378562393812e-05
-2.30285445563738e-05
-2.96173258291487e-05
-6.65325204053551e-05
-2.92439418772057e-05
-3.15944909032727e-06
-7.6342805178848e-06
-5.5769950430257e-06
-1.29865039354201e-06
-4.55761488001078e-05
-2.15238399459031e-05
-2.42564219947102e-05
-5.91037644288834e-06
-2.75072983912401e-05
-3.94524353978877e-05
-3.57785664763175e-05
2.02975933889525e-07
-5.21115875265835e-05
-1.02317139268788e-05
-3.31297396436572e-05
-4.66561689124611e-05
-2.80041185394372e-05
-1.90852845252745e-05
-1.28408783705309e-05
-4.825221394092e-05
-1.57302970466499e-05
-4.62188161706441e-05
-5.98772169221551e-05
-1.52449495350708e-05
-1.81294378287624e-05
-1.1517213430834e-05
-3.16375359333323e-05
-2.97288631459419e-05
-2.33790522946668e-05
-2.76526664748043e-05
-1.42583081694718e-05
-3.80469229557761e-05
-1.96460230270527e-05
-1.71194836139276e-05
-3.37808376581221e-05
-4.28452933418019e-05
-1.8718593839716e-05
-2.78195419343534e-05
-3.15758519354532e-05
-5.18482420498045e-05
-4.48797792531276e-05
-4.58155824585255e-05
-5.20873171734237e-05
-3.80150982565892e-05
-8.72618069022234e-06
-4.90347472779332e-05
2.36980183005368e-05
-3.21253077057709e-05
-3.08251736526292e-05
-3.98170254985143e-05
-8.82341419498839e-06
-5.07110934752851e-05
-6.82392422647009e-05
-4.19416608572799e-05
1.79271965830958e-05
-4.14535017875766e-06
-3.01153955027784e-05
-3.86294081908562e-05
-3.23389167523579e-05
-2.79459399746867e-05
-5.32252938113057e-05
-2.20135059746989e-05
-1.65416775868599e-05
-3.1953853200447e-05
-5.46913225867224e-06
3.68325534443894e-06
-5.52329469965225e-05
-4.20706756400777e-05
-3.12974803418251e-05
-2.30242991800152e-05
-3.36179507808849e-05
-5.10360907128731e-06
-2.01752265858496e-05
-2.70861033951283e-05
-2.23897623450346e-05
-3.68998563691296e-05
-2.21526484564266e-05
-5.88056867947958e-05
-2.66923300363403e-05
-2.85293840755546e-05
-3.18250704810648e-05
-2.24183264419718e-05
-2.26312715742697e-05
-2.29131148009014e-05
-3.52312946561442e-05
-2.44856456555013e-05
-6.19655952049017e-05
-2.44045485433132e-05
1.44184372613506e-05
-1.86204583198181e-06
-2.9077795903681e-05
-4.93820457437191e-05
-2.00001179903594e-05
-3.76852632111481e-05
-1.7782761456728e-05
-3.65463377346558e-05
-2.92764794822772e-05
-2.71869721224227e-05
-3.20778055033859e-05
-2.75458852787748e-05
-1.19076510144146e-05
-4.39838596266268e-05
-1.65339061310878e-05
-3.78756150134589e-05
-5.73326407115208e-05
-4.79118359535747e-05
-3.78279305995551e-05
-1.18899355605069e-07
-3.70920426383357e-05
-2.92419634884147e-05
-3.00888356179497e-05
-2.37817968744254e-05
-5.02195340130189e-05
-3.98266181257546e-05
-3.43734678844846e-05
-1.67617690253739e-05
-6.11812254830882e-05
-4.23691777301415e-05
-4.57675831824508e-05
-2.48430057517542e-05
-2.29631549804932e-05
-4.54878074208292e-05
-5.84230347165875e-05
-4.46093445437961e-05
-3.26409184901265e-05
-4.0775119370699e-05
-2.55441863146886e-05
-8.55654602511724e-07
-2.38504437952416e-05
-1.93938000708199e-05
-2.82822561406095e-05
5.11736812220745e-06
-2.51930582582532e-05
-2.1338058923894e-05
-3.7070928774421e-05
-2.1183319339722e-05
-4.26585052575775e-05
-2.0198443069238e-06
-1.88339799845198e-05
-2.1314912469402e-05
-1.88176442501458e-05
-2.37250681508881e-05
-2.58450464767899e-05
-4.79893693973302e-05
-3.14790687274211e-05
-3.59029909874292e-05
-2.35870370895563e-05
-2.96591323007661e-05
-3.62477569778107e-05
-1.5605503906101e-05
-3.08216238953994e-05
-3.84584717050635e-05
-1.40565088774919e-05
1.61227552904559e-05
-2.99674538462911e-05
-3.98435475938191e-05
-3.47926362485087e-05
2.23201555057969e-06
-3.20504427056428e-05
-2.27000567647759e-05
-3.03715547203909e-05
-1.45249167803413e-05
-3.14348106077865e-05
-3.44085180082671e-05
-3.01113009061154e-05
-1.34068935268893e-05
-3.13583032258106e-05
-5.14832552692808e-05
-3.07575230580556e-05
-4.3301057871243e-05
-2.08287983829072e-05
-1.04824447459689e-05
-1.07351909623404e-05
-1.9979649135652e-05
-1.6844229770469e-05
-4.7022308791941e-05
-4.32937629528698e-05
-3.88623127658491e-05
-4.2938101689232e-05
-3.20943345715844e-05
-3.49088402193587e-05
-3.05219053656999e-05
-2.26227370349584e-05
-6.67123817521078e-05
-1.65926155816163e-05
-1.93400115628539e-05
-4.37081715965673e-05
-3.06788705769045e-05
-2.43625246289194e-05
