# Supplementary material for: Research on computational propagation and identification of mine microseismic signals based on deep learning
Source: PLoS One. 2025 Oct 22;20(10):e0334641. doi: 10.1371/journal.pone.0334641 (PMC12543183; doi:10.1371/journal.pone.0334641)
Supplement: S7 Data — (ZIP) [file pone.0334641.s007.zip › 000100900001659.xlsx_0.txt_24.txt.txt]

-4.83176253464631e-05
-2.16987556920658e-05
-3.45347219547773e-05
-1.48929460577137e-05
-4.92229115952564e-05
-4.89179765560584e-05
-5.71208134484865e-05
-1.22783158673432e-05
-3.347167894077e-05
-2.70949805844083e-05
-2.80526162890021e-05
-3.95914752066976e-05
-3.63972561240325e-05
-4.5809720775878e-06
2.18153953436043e-05
-2.00007791512477e-05
-4.39577744419908e-05
-3.17899874474369e-05
-1.81519279634358e-05
-1.03022098467616e-05
-7.02381580727706e-06
-6.65886544299738e-05
-1.12846643297225e-05
-6.23746905109153e-05
-3.27964139517455e-05
-5.36518031912407e-05
-4.28833669482246e-05
-3.05176128553777e-05
-3.09620658858834e-05
-3.00665075105361e-05
-1.01882211837072e-05
-1.51226138672838e-05
8.98997063305617e-06
-1.18592599934127e-05
-4.82496581090006e-05
-3.36499339772614e-05
-2.10962507016836e-05
2.45596436722274e-06
-4.30270661556473e-05
-1.84560048386767e-05
-2.86906911078082e-05
-1.70342691433142e-05
-9.28671241095521e-06
-1.58801187093769e-05
-3.31825881904612e-05
-5.89344338323482e-05
-5.76756599644155e-05
-3.27068702006755e-05
-4.01962740808706e-05
-4.13744866235843e-05
-2.36392307849045e-05
-5.33412627464661e-05
-1.46885927281713e-05
-7.56125950742522e-06
-2.53177744205887e-05
-5.69858683186657e-05
-7.06976897258228e-06
-4.09185446229804e-05
5.34472593317121e-06
-1.66542776275603e-05
-4.80676218451481e-05
-2.21574594088075e-05
-2.79369610366226e-05
-4.01333131215299e-05
-1.85174842429466e-05
-6.42451367106175e-05
-3.65073576490841e-05
-4.87368442742962e-05
-6.68762696288383e-05
-3.27479891139421e-05
-5.65082602055988e-05
-5.48319384366787e-05
-1.85151964311027e-05
-2.7632163245684e-05
-1.49224584988907e-05
-3.04927393608728e-05
-1.70652762577671e-05
-8.52436030611626e-06
-3.40147026252354e-05
-4.08138032190909e-05
-2.91490057329346e-05
7.63233145048029e-06
-4.23260229491074e-05
-6.3844987256901e-05
-3.50774859760687e-05
-3.09891189099805e-05
-2.17478225871067e-05
1.92742603161099e-06
-1.85302839849807e-05
-2.79483642966797e-05
-4.32604078622405e-05
-1.44917344443626e-05
-2.61080883288128e-05
-9.10808697965383e-06
-3.11838881780535e-06
-3.42416764486555e-05
-4.33414931253629e-05
-3.60335784646954e-05
-2.6098217090082e-05
-2.5974321225002e-05
-1.75832674168155e-05
-2.11333726720469e-05
-2.84793622442034e-05
-4.45719619084572e-05
-4.12758448534423e-05
-4.3040532457888e-05
-4.59229305808149e-05
-6.97096589469071e-05
-2.0207138404577e-05
-3.30636348446348e-05
1.9514859859936e-06
-4.01010623390549e-05
-2.67929473448061e-05
2.03482896050763e-05
-2.89943295936131e-05
-3.74489146595217e-05
-4.83361256804369e-05
-2.50294338661577e-05
-2.33340119132005e-05
-4.06128626275096e-05
-4.27876671282037e-05
-4.06641733445476e-05
-1.88516118963267e-05
-5.70339972829564e-05
-2.32314170543153e-05
-9.70114361956923e-06
-2.34295478386196e-07
-2.2697114699773e-05
-4.71379689373084e-05
-4.09450568785888e-05
-5.6586115154902e-06
-2.21340457422367e-05
-1.42524750514444e-05
-5.31257687519904e-05
-3.41877356462981e-05
-2.91059849593693e-05
-4.16732266336037e-05
-1.99115309149148e-05
-3.12510276829228e-05
-2.7263689775611e-06
-2.10763792838738e-05
-4.31802538087967e-05
-6.54270149991319e-05
-2.91999389698729e-05
-2.16758661133608e-05
-3.41413404041889e-05
-2.2262883861103e-05
-1.53159051439507e-05
-4.5333089735885e-05
-3.14251111250561e-05
-4.17253750056176e-05
-5.11014632548516e-05
-3.31400886043816e-05
-2.1872819034437e-05
-2.04810039891781e-05
-3.10297179298825e-05
-3.33630098273474e-05
7.72534970864135e-06
-3.87796977458335e-05
-4.22978222640889e-05
-5.31552533393058e-05
-1.75884715423867e-05
-2.93099563880117e-05
-3.44942320473776e-05
-4.38765407136677e-05
-4.73030804974271e-05
-3.16373200969769e-05
-4.84891667481324e-05
-5.14789975672313e-05
-5.31221816414653e-05
-4.91777023010714e-05
-2.5933780295339e-05
-5.06163441986327e-05
-1.80243460374333e-05
-1.0718671256852e-05
-2.69932882540399e-05
-4.88073149194584e-06
-3.90687936787426e-05
-1.54700033481912e-05
-3.82070845155264e-05
-1.652565188408e-05
-1.72124205470722e-05
-1.53582165091548e-05
-4.64316461789714e-05
-1.42121429250748e-05
-3.2558411610829e-05
-2.1615167887409e-05
-9.61560534703935e-06
-1.78668824555125e-05
-3.68292833152474e-05
-3.87422455823946e-05
-1.13650679853274e-05
-3.72212876115191e-05
-1.04783222131393e-05
-2.74810180670928e-05
-3.89055396346073e-05
-3.4586994283758e-05
-3.52476114153818e-05
-4.4357835984559e-05
-3.06041951752438e-05
-1.24939074003093e-05
-2.42469590758377e-05
-2.5383074520313e-05
-4.03211939625971e-05
-3.92629779072637e-05
-3.95269467549376e-05
-5.27992429473349e-05
-2.79505102961309e-05
-2.77162395940007e-05
-3.3807107952778e-05
-4.26083681100025e-05
-2.87638495442743e-05
-2.39028712077929e-05
-5.44962123685835e-05
-5.19298911299802e-05
-4.61889772373885e-05
-3.04047764074356e-05
-3.24113473625785e-05
-1.30007759383894e-05
-7.2892340699416e-06
-4.22068491702155e-05
-2.64115405992778e-05
-1.86151179965249e-05
1.03793165699128e-05
-4.74370374260235e-05
-9.46239582293041e-06
-5.58104253274193e-05
-3.33725536776782e-05
-3.15326456242017e-05
-6.54113735830951e-06
-3.51535826274656e-05
-2.29316738941764e-05
-1.25608381579937e-05
-1.42647276423069e-05
-4.46428883976243e-05
-2.57015086005872e-05
-5.94736022471417e-05
-3.43402070557846e-06
-2.4216809861196e-05
-9.18501235582778e-06
-1.61286858939472e-05
-4.35251117775006e-05
-2.22120144012684e-05
-3.26163494358251e-05
-3.84394196649796e-05
-4.59652472671309e-05
-2.564868601791e-05
2.65083568575338e-06
-2.71907580385492e-05
-1.64172214927686e-06
-3.06875598996013e-05
-4.8109374934897e-06
-2.96623531672537e-05
-1.31862416832783e-05
-3.24263589548339e-05
-2.04972782400431e-05
-2.99098773780429e-05
-3.26980960117528e-05
-3.26453441167214e-05
-3.00601385389277e-05
-3.71326955009558e-05
-3.70802678508888e-05
-4.29042010583863e-05
-4.32674462247141e-05
-2.55781956284182e-05
-4.39701788997239e-05
-3.67321438515991e-05
-2.51198021648537e-05
-4.62573996688634e-05
-4.65340576491137e-05
-1.01179401579561e-05
-2.36606390798771e-05
-7.48810195212912e-06
-2.2789070438217e-05
-2.76483934219247e-06
-2.43166975914761e-05
-1.69783235772717e-05
-3.27608849576838e-05
-3.28750260692104e-05
-5.57665330566097e-05
-2.56939330491547e-05
-1.5701726230314e-05
-3.97432171743885e-05
-2.2030956950411e-05
-2.9252032506382e-05
-4.14301404700223e-06
-4.26046712949259e-05
7.95900821601617e-06
-3.40588919708022e-05
-1.65663726438358e-05
-2.58599194574931e-05
-3.62399433407907e-05
-3.00417791952861e-05
-3.74105046350765e-05
-2.39446678092021e-05
-5.84220954352716e-05
-1.39214065233636e-05
-3.17441027861404e-05
-6.40485691957367e-05
-3.19013557440637e-05
-4.34013186846409e-05
-4.67472203925724e-05
-3.76517689552008e-05
-4.35681154134095e-05
-3.6269522945057e-05
-3.5826024957259e-05
-6.00304744410657e-05
-6.94599623954524e-05
-3.10797461529638e-05
5.87483882164687e-07
-2.84554740433003e-06
-2.76282268930429e-05
-4.13543897745292e-06
1.23678576132007e-06
-2.38025017750346e-05
-4.5020893301604e-05
-3.26890748454173e-05
-2.88390314003768e-05
-3.89576551703151e-05
-3.13529938491153e-05
-5.37911982520164e-05
-5.64674108085901e-05
-4.67081268040217e-05
-1.10375826354313e-05
-1.95685928351425e-05
-3.46870498727396e-05
-5.80021990671835e-05
-5.12136023604107e-06
4.66934989959683e-06
-2.93188108028606e-06
-2.91657564222799e-05
-2.59077347085062e-05
-1.53125811506128e-05
-2.74814453241383e-05
-4.17848816659623e-05
-1.64607953043966e-05
-1.21854029375478e-05
-3.40868223889062e-05
-5.53971660403688e-05
-2.36043634004847e-05
-2.33684259123767e-05
-4.61067931420555e-05
-8.47452204383488e-06
-1.17503319490976e-05
-3.78875115036962e-05
-1.77783460274718e-05
-8.42508259169668e-05
-2.85993020535635e-05
-4.05372008458285e-05
-4.68501413818592e-05
-3.70438143993798e-05
-2.6883117220421e-05
-2.78542287825191e-05
-1.45177723909475e-05
-1.09734806959421e-05
-4.14180186430908e-05
-5.92098134762884e-05
-2.6061637336405e-05
-2.93606896937307e-05
-3.78484151432625e-06
-4.39959608987128e-05
-2.96105368639051e-05
-6.32089997622328e-05
-6.2295023462322e-05
-4.76158780993921e-05
-5.37665865320713e-05
-3.16048715451328e-05
-7.22286292278498e-05
-4.31811734862157e-05
-2.68996857476611e-05
-5.32427639247588e-05
-2.249904531947e-05
-2.85122767272994e-05
-2.78068245578205e-05
-2.96866073062602e-05
-3.24122783171103e-05
-4.0172106614376e-05
-6.20291956444099e-05
4.1832133560885e-06
-5.94534416975903e-06
-2.77678524577563e-06
-1.77210850383419e-06
-3.14666346984591e-05
-6.66744719590576e-06
-2.88030396590085e-05
-4.14541191683842e-05
-7.0943922437035e-05
-1.20732766794679e-05
-5.98773089639975e-05
-3.63196998907333e-05
-4.46724849999748e-05
-5.72513005290204e-05
-3.2046073670102e-05
-4.66136706942743e-05
-3.71399742730103e-05
-2.90865124820565e-05
-2.21899442981327e-05
-2.69535057983815e-05
-2.95396831034277e-05
-4.94228197324524e-05
-1.88150539819483e-05
-4.69013020851642e-05
-3.84243910007337e-05
-6.10722094838296e-06
-3.14968150179116e-05
-3.36221449757001e-06
-4.29096956234039e-05
-2.76281036091241e-05
-3.7109006990712e-05
-3.19559618621224e-05
-3.92172492827854e-05
5.44513711958391e-06
-6.93839213718559e-05
-3.75923586063767e-05
-6.89067729453552e-05
-1.79715906714404e-05
-3.27640197937853e-05
-4.66464931808134e-05
-5.87898228091957e-05
-2.90642803022242e-05
-1.46070622159775e-05
-5.90090510013382e-06
-2.79019514356341e-05
1.56672174369856e-05
-4.05065121821687e-05
-9.09707186877276e-06
-3.44158183791637e-06
-3.50101558434726e-05
4.621050564639e-06
-2.69061354575133e-05
-3.88912256907139e-05
-1.93630207630124e-05
-2.57189391489621e-05
-1.9589863126814e-05
-4.43708502900304e-05
-3.78603583958774e-05
-4.05908624473259e-05
-5.0845941561902e-05
-4.7671580662405e-05
-2.08036512859521e-05
-5.42241098986193e-05
-3.77900755946286e-05
-4.32490415396925e-05
-1.39454484481259e-05
-1.87443762738943e-05
-3.6821296060507e-05
-2.71440197356994e-05
-1.78575215400262e-05
-6.42939648435078e-05
-3.35162772631893e-05
-1.80684954830322e-05
-3.18119787524151e-05
-2.49050303460442e-05
-4.53911839531459e-05
-4.26268541028637e-05
4.731627197825e-06
-4.10724900567147e-05
-2.49278128240242e-05
-3.03743953153381e-06
-1.59946284072764e-05
-1.73079208058401e-05
-2.89084193221705e-05
-2.28723478360336e-05
-1.64976986453476e-05
-4.40504472535459e-05
-1.53852328653975e-05
-1.4705495818084e-05
-2.46574348455634e-05
-2.6700076791117e-05
-3.33444068240599e-05
-4.70529559302519e-05
-1.88183212863968e-05
-1.76305620703159e-05
-3.42479170022997e-05
-2.9688353579292e-05
-2.90714271229279e-05
-3.65614277985112e-05
-3.65280001834458e-05
-3.9873583641673e-05
-2.44206858958086e-05
-1.93899851345073e-05
-8.85497398119465e-06
-2.84021899263613e-05
-3.47236844801356e-05
-4.95148725146119e-05
-2.48577311937283e-05
-4.12427000450116e-05
-3.82265373636485e-05
-2.47486623969766e-05
-3.8293118128245e-05
-1.14483633896031e-05
-2.13322870958726e-05
-3.47937776564252e-05
-2.81946649133009e-05
-2.31757080456841e-05
-6.75690903879874e-06
-3.93573676660546e-05
-2.63146187590532e-06
-3.94460209639504e-05
-4.5053277090768e-05
-3.76676597787708e-05
-3.09579105297833e-05
-1.87859556498789e-05
-3.5180055854846e-05
-2.44479739703976e-05
-4.5574729994423e-05
-4.20740073201276e-05
-3.66531988247785e-05
-5.2876952349104e-05
-4.19904720747853e-05
-3.13224642935191e-05
-1.91264693210691e-05
-4.09833930077354e-05
-5.44954137240744e-05
-1.42935227019332e-05
-8.18620097710779e-05
-1.24921553830165e-05
-5.47261617394833e-06
-1.4068975858421e-05
3.03177453718677e-06
-1.13557641816957e-05
-1.13554099256916e-06
-1.72443455910783e-05
-2.98149491071302e-05
-3.42540479584066e-05
-2.77523018007509e-05
-3.56518365753301e-05
-4.27623293349826e-05
-3.02441186019118e-05
-3.9023700555728e-05
-3.12547198373243e-05
-2.12281166741948e-05
4.67505070952404e-06
-2.42803112794738e-05
-4.54192332799252e-05
-1.23872026467043e-05
-4.58105737973494e-05
-4.24200101161447e-05
-4.78328818082154e-05
-8.42564236969265e-06
-2.04411553556343e-05
-5.18580377815821e-07
-2.1838905466333e-05
7.130070285253e-06
-1.97067483916764e-05
-3.19078602206045e-05
-4.52131519866431e-05
-3.37275211687053e-05
-3.27252961619734e-05
6.64168318176578e-07
-2.93147850012347e-05
-2.07271706942452e-05
-4.32958529313699e-05
-3.12666687242318e-05
-4.18246905539381e-05
-3.71447829581334e-05
-1.82965897359687e-05
-7.00135641719385e-06
-1.7033131232958e-05
-2.27275480051417e-05
-5.93191576111544e-05
-3.05667531196844e-05
-2.01691978748716e-05
-1.14416048857122e-05
-2.60342359109206e-05
-3.63527608316338e-05
-4.13457481191966e-05
-3.22681188196546e-05
-4.49465331481832e-06
-2.92956174617685e-05
-1.26393455401608e-05
-1.57991096073008e-05
1.06539676680343e-05
-2.05029760566828e-05
-3.57010171334525e-05
-4.37368145242544e-05
-5.16700542356492e-06
-5.5589796776188e-05
-4.61635662713322e-05
-2.70778268061724e-05
-3.34846069158424e-05
-5.45259792257213e-05
-2.92403494197127e-05
-4.78075522201696e-05
-3.52341854053896e-05
-4.39251711293653e-05
-4.79218530684825e-05
-5.66937299174538e-05
-3.44547853808658e-05
-6.95635891219952e-07
-2.67598691197272e-05
-2.07254125790312e-05
-2.15193754506166e-05
-1.66492158589116e-05
-2.2141310191354e-07
-6.16298196253874e-06
2.16058579619704e-05
-4.12343933513894e-05
-5.49758552417609e-05
-6.88564554240426e-06
-7.9748318057352e-05
-4.82922531940723e-05
-2.6839821253425e-05
-4.38175543248827e-05
-3.06495647531959e-05
-3.0136530945124e-06
-6.82074153262715e-05
4.79722406798254e-06
-2.76389316372792e-05
-4.52419245026469e-05
-5.82544302104645e-05
-2.26707077837561e-05
-1.60115651754791e-05
-4.19924712057383e-05
-2.76552613873807e-05
-4.62018318099666e-05
-3.95908952138884e-05
-2.90816902313463e-05
-1.17167495567584e-05
9.19708715028579e-06
-1.91352654528489e-05
-3.22225467896938e-05
-1.94433199722315e-05
-3.54766993662572e-05
-2.18823132327634e-05
-4.22854072166331e-05
-2.96355199529331e-05
-9.55711826849657e-06
-2.98861094278195e-05
-3.32176446930388e-05
-3.93975824397116e-06
-6.3767607466941e-07
-1.6658341051189e-06
-4.15828161815026e-05
-4.83714294655799e-05
-2.03060651560738e-05
-2.83357691329401e-05
-5.65239149279476e-05
-1.25700619943242e-05
-5.48878889196894e-05
-2.48785398722754e-05
-8.47728883005548e-06
-3.06594752672973e-05
-2.59457042778916e-05
7.38122659864406e-06
-9.57491622846707e-06
-3.0486770292972e-05
-2.96274288045538e-05
-3.69892229755186e-06
-5.63347470795267e-06
-4.40260547206754e-05
-5.47212485618714e-05
-3.21272032700599e-05
-5.56330845815052e-05
-2.97250934955191e-05
-4.41081420212313e-05
-2.80306511633301e-05
-3.82774600697466e-05
-3.68700262084714e-05
-4.11013318242644e-05
-1.54013433603693e-05
-4.08654808538544e-05
-1.68495340952192e-05
-5.88096104235637e-05
-4.14909791792659e-05
-1.00848068899325e-05
8.27711752176969e-07
-4.51185408082366e-05
-3.40331800477913e-05
-6.45816299486841e-06
-7.29499307285514e-05
-2.50259333260009e-05
-8.44815824887385e-06
-3.83749976097297e-05
-2.27109066239079e-05
-2.12628248404094e-05
-4.29105885946238e-05
-6.55413131347856e-05
-2.68786218268942e-05
-5.56857622625513e-05
-4.18878647683966e-05
-3.05306714304967e-05
-3.06104290451968e-05
-2.35583074377078e-05
-2.47334239097138e-05
-2.1594265533779e-05
-1.43777540831584e-05
-4.54515635143071e-05
-3.57181059555863e-05
-4.38647673567484e-05
-4.15142815304722e-05
-1.87996034090941e-05
-7.73635651120058e-05
-3.02382436850637e-05
-2.02265638889447e-05
-3.85492505998515e-05
-4.86571230010589e-05
-3.96314804203328e-05
-2.21305520407645e-05
-3.60029952374285e-05
-9.45661771400698e-06
-1.75732165138581e-05
-2.17238994119614e-05
-4.78948091198639e-05
-1.51009873318081e-05
-1.5338986947133e-05
-2.23706785335449e-05
-1.62513100458733e-05
-1.02931544830767e-05
-4.41872097173681e-05
-1.6756706256811e-05
-4.9197087911826e-05
5.27062768981654e-06
-1.52172758252319e-05
-2.74982700259163e-05
-5.26108944905119e-05
-3.01303801731291e-05
-1.93377257704933e-05
-3.35864044921691e-05
-3.33801794759447e-05
-2.88175791560721e-05
-8.96300078051309e-06
-3.13283111463569e-05
-3.81991631154422e-06
-1.76987385370057e-05
-3.59140426911694e-05
-4.70010689473694e-05
-2.79887872918701e-05
-4.36498304279788e-05
-8.28456116570754e-06
-4.73794695199374e-05
-1.13252812997677e-05
-2.15079610989395e-05
-3.81012605215581e-05
-2.4376416259176e-05
-7.25738821563648e-06
-2.73832334636597e-05
-4.86390059771305e-05
-3.52953918832084e-05
-3.30181735991482e-05
-2.82124634634356e-05
-4.79903314151549e-05
-3.14830487710728e-05
-2.59303858150008e-05
6.64649240722902e-06
9.46173813268548e-07
-1.45185816476314e-05
-4.25731162290336e-05
-4.50855683291318e-05
-3.26001686908926e-05
-3.38999132150774e-05
-1.14316869023498e-05
-3.8214770259886e-05
-2.19510005985485e-05
-3.10821577332121e-05
-2.54018198260837e-05
-3.45114704182037e-05
-1.33434262816708e-05
-2.76341194909193e-05
-3.21626400668122e-05
7.68992388186138e-06
-3.84211474257384e-05
-4.26582264958053e-05
-5.43884969862692e-05
-3.39113411037537e-05
-7.41574734299476e-05
-3.86724677467489e-05
-3.22188680187822e-05
-2.17969358404807e-05
-4.52686807462942e-05
-6.86399957321375e-05
-3.44826433916618e-05
-3.29795745691993e-05
-5.13938109377912e-05
-2.75828920512898e-05
-3.38815897747083e-05
-3.16945993497632e-05
5.28345538610571e-07
-1.84072022506346e-05
-4.13785951838927e-05
-2.33783525100835e-05
-3.25021453648046e-05
-2.08681997139707e-05
-4.82350906582267e-05
-1.98911244981285e-05
-3.13507180765318e-05
-4.68007431081705e-05
-1.37679956002425e-05
-5.25965996957991e-05
-3.06923320255744e-05
-5.20799667094952e-05
-2.97451137560116e-05
-4.43427917289917e-05
-4.25600605098385e-05
-2.23681277893896e-05
-3.48045080358279e-05
-3.52426160366396e-05
-3.10000466991917e-05
-1.71069362432334e-07
-3.0819441552033e-05
-4.27163188040388e-05
-1.11087449506258e-05
-2.75981112055862e-07
-6.10490814253924e-06
-3.58779245450395e-06
-2.76798623780087e-05
-5.43344980987531e-06
-2.40755580755521e-05
-3.01166332883242e-05
2.50194711353335e-06
-6.49471840422151e-05
-5.22803577059268e-05
-2.11640953455259e-05
-5.68261706664607e-05
-2.74256726369897e-05
-3.06615709032382e-05
-8.61078743670889e-06
-2.85896844176632e-05
-1.61849000686747e-05
-9.87257628636611e-06
-3.9009078751889e-05
-2.70916135006479e-05
-1.28987600965802e-05
-3.229656529057e-05
-1.96229808280244e-05
2.03535217003907e-05
-2.08336552071274e-05
-4.13799912222952e-05
-4.47060245564558e-05
-4.34860365569808e-05
-8.84530579792568e-06
-2.62256855586138e-05
-2.40952071012169e-05
-1.16776824093487e-05
-4.52984508719466e-06
-2.03866686904274e-05
-3.51761117765633e-05
-1.19735650003811e-05
-4.45900139483233e-05
-3.6673731661197e-05
-6.96505521914244e-05
-1.16764401969353e-05
-2.42605243920978e-05
-3.70161014516415e-05
-1.81498752501102e-05
-1.88267732344452e-05
-1.68253600825473e-05
-4.86734210362122e-05
-5.5985451710234e-05
-1.94927207779512e-05
-1.21254460554205e-05
-4.13547964147905e-05
-2.441323351412e-05
-4.5486986050545e-05
-4.05340601196012e-05
-8.58264396681088e-06
-4.00055337221196e-05
-3.87481269946789e-05
-6.20972255940368e-05
-2.9081408804506e-06
-6.22230142982319e-06
-5.45380933440648e-05
-2.94327263909099e-05
-4.81787219082562e-05
-8.02348909699748e-06
-1.95430811474978e-05
-3.47340376936178e-05
-3.92091284085759e-05
-1.87198580927058e-05
-1.89161547491326e-05
-2.29708972298724e-05
-4.48572262171125e-05
-4.30997425908121e-05
-1.05288892355365e-06
-2.62881464329563e-05
1.91229595044054e-05
-1.93145281147515e-05
-2.94562327648578e-05
-2.92985281365112e-05
-4.67015599552963e-05
-4.05580002626056e-05
-1.2225636484247e-05
-3.64779340993288e-05
-2.21346633989092e-05
-1.40628812925583e-05
-1.03835584972168e-05
-6.8322776785e-05
-1.45051566044672e-05
1.60416521470558e-06
-2.90772045393601e-05
-4.32245097294299e-05
-2.67790773421522e-05
-4.23583580721401e-05
-2.11063095303672e-05
-5.04682672129541e-05
-3.24936782172686e-05
-4.91074932208113e-05
-4.33498702184914e-06
-3.1588283725314e-05
-1.40366128826768e-05
-4.5807590226833e-05
-3.07268170011291e-06
1.35681157725014e-05
-1.84085410045965e-06
-5.62342777649135e-05
-4.23890928965919e-05
-3.20551942740059e-05
-2.4192025180796e-05
-2.99474587901709e-05
-5.45295519087711e-05
-5.12491639485078e-05
-4.01633359166424e-05
5.63007436638593e-06
-3.8507518986725e-05
-4.40483913347442e-05
-6.05859521480991e-05
-1.13961432465585e-05
-1.00539717266712e-05
-3.81398017600888e-05
-4.5031258251548e-05
-5.3141851137037e-05
-3.92038637158629e-05
-7.81052929747362e-05
-3.45048085989671e-05
-5.39649948543331e-05
-1.48474085916065e-05
-4.81525288290323e-05
-3.5711619778866e-05
-1.99221683301517e-05
-3.84257462018009e-05
-2.42618448480545e-05
-6.40322111004641e-05
-4.03355035254288e-05
-2.04366762026839e-05
-4.64692325457996e-06
-1.42208254383908e-05
-5.84554483442091e-05
-1.22943973232447e-05
-2.54941664875095e-05
-1.25156231284758e-05
-1.12976491592218e-05
-2.0688303258972e-05
-1.56919377237425e-05
-5.62017839629364e-05
-2.37550374241593e-05
-3.32822165477471e-05
-2.06082151030714e-05
-2.27630904357211e-05
-2.72415067386414e-05
-5.51556243599283e-05
3.93617758739848e-06
-1.65193432265644e-05
2.41958760724864e-06
-1.28421940771336e-05
-1.18685638228601e-05
-3.51417281034521e-05
-4.5126559019505e-05
-3.85207373287553e-05
-5.40333613603987e-06
-2.42590431434983e-05
-4.00329753815965e-05
-3.46984164017638e-05
-1.37567812105089e-05
-3.72464326861139e-05
-4.56526014638805e-05
-5.14191194049794e-05
-4.36855672955347e-05
-3.94600478188193e-05
-6.02570804152395e-06
-5.52077843701738e-05
-1.82666130525281e-05
-1.78743875501144e-05
-7.77552466524099e-05
-6.13551744107891e-05
-1.91788422357452e-05
-1.87553053906278e-05
-3.59231567050298e-05
4.4263254363117e-06
-2.71057515357661e-05
-2.82545075607319e-05
-2.93826145726855e-05
-2.62040652099608e-05
-4.46502446544609e-05
-3.61929454413509e-05
-3.64406051448358e-05
-2.04984100902014e-05
1.41841024089448e-05
-3.40959958372699e-05
-3.75363317960376e-05
-5.75724283151041e-05
-2.50850675490976e-05
-3.46314451862219e-05
-4.20402177376663e-05
-2.18416782418393e-05
-1.35870865067105e-05
-4.81012529237614e-05
-2.90416095709792e-05
-4.00647073357771e-05
-3.21721611648601e-05
-7.55126671630602e-06
-2.92570420878978e-05
-5.40805921426001e-05
-3.92850769316352e-05
-4.57908025720316e-05
-3.38541079168208e-05
-4.85433885920137e-05
-3.54194651482452e-05
-3.36345568853595e-05
-1.73742972347351e-05
-6.97223245955478e-05
-1.52626199634265e-05
-5.71678800367429e-05
-9.34234786169473e-06
-2.7332932209515e-05
-3.41879452323145e-05
-6.75930163754714e-05
-1.40599456690885e-05
-1.65527711686869e-05
-3.73527825843379e-05
-2.33012397244968e-05
-8.49936125643754e-06
-4.92177271048893e-05
-4.90636507506866e-05
-3.2989104726834e-05
-1.56808065816191e-05
-2.20943484966608e-05
-3.44198160948943e-05
-2.77501645857381e-05
-1.26618236693992e-05
9.39972782151184e-08
5.83045619007991e-06
-1.37748864147629e-05
-4.75143852763889e-05
-2.2229154783897e-05
-3.31788385201055e-05
-2.21727843757049e-05
-3.16767361102294e-05
-2.28465393905044e-05
-4.09223136702949e-05
-1.18053239764118e-05
-5.62711865660723e-05
-5.38962446597785e-05
-2.10742391560382e-05
-2.18272299410871e-05
-4.87539289002655e-05
-2.52738152851049e-05
-3.51980392073911e-05
-1.80551747562559e-06
-3.91943922265012e-05
-8.40795609202905e-06
-3.80467675043335e-05
-2.2525541608536e-05
-2.29381231992631e-05
-9.11386536301107e-06
-4.5495065605176e-05
-4.31398109757666e-05
-3.55158196227087e-05
-1.34019133697727e-05
-8.43187260354832e-06
-4.64680410220428e-06
-4.47866488644315e-05
-3.4820727499666e-05
-1.28430462907211e-05
-4.098573269965e-06
-4.94462976902559e-05
-2.39530609915548e-06
-2.60042757703796e-05
-2.43926054517926e-05
-1.10795776958095e-05
-2.71467436111908e-05
-2.23055533291579e-05
-4.13988979607654e-05
-1.75809905313937e-05
4.98814807959343e-06
-1.95315432755159e-05
-4.84652868548577e-05
-4.18275412319348e-05
-4.90454594220986e-05
-8.60823373951792e-06
-5.40432000359754e-05
-3.24403596384948e-05
-8.96714380588549e-06
-3.43790490033544e-05
-9.5264315925139e-06
-2.36971220288832e-05
-2.24236749572871e-05
-1.82784005567065e-05
-4.76947490123025e-05
-8.66906800687279e-06
-2.44979938776275e-05
-5.49228804465253e-05
-2.34601310248298e-05
-7.01153009811374e-05
-3.16726469387721e-05
-3.80651231305278e-05
-6.43742413081723e-05
-2.32198733509218e-05
-4.30259516859582e-05
-3.54516414365029e-05
-3.51301481249642e-05
-3.51230820591828e-05
-5.53059412902898e-05
-2.90539321806961e-05
-1.59372527142304e-05
-1.08802357436017e-05
1.13568174918953e-05
3.84769597247644e-06
-3.2123887496564e-05
-5.91710646791108e-06
-4.23304827761895e-05
-2.23302696055438e-05
-2.91471088951439e-05
-7.27368649772446e-06
1.05351949848829e-05
-4.50251195288125e-05
-1.6986443359046e-05
-2.72915436494576e-05
-5.25949260464061e-05
-3.25322283764731e-05
-3.13336723681715e-05
2.03022846244412e-06
-2.98860353984377e-05
-2.65488324459194e-05
-3.42076957180568e-05
-3.76923265966973e-05
-3.34135495905435e-05
-1.52208824529538e-05
-3.36628440871237e-05
-2.53073907718173e-05
-4.03707498065672e-05
-1.53791085049439e-05
-1.31533130134504e-06
-3.67972488644687e-05
-2.29391141510016e-05
-3.5425312631118e-05
3.64033251219504e-06
-1.20330889933817e-05
-2.56935545589301e-05
-1.53183789535049e-05
-1.76739841609989e-05
-1.48034662467548e-05
-8.00806647501095e-06
-3.62982417998749e-05
-6.15005803416354e-05
-2.26156340789643e-05
-2.20692604592709e-05
-4.49219343655249e-05
-2.64237115629507e-05
-5.55113893155777e-06
-1.85877109310139e-05
-4.65452473599081e-05
-3.60753131478685e-05
-1.68711341795271e-05
-3.94002660812477e-05
-2.43224109664682e-05
-4.55387468944066e-06
-2.91382135630919e-05
-3.36128684151574e-05
-2.35337344834107e-05
-2.95715940250795e-05
-3.11214994747519e-05
-3.92302517602119e-05
-9.63804645175422e-06
-2.08698639731723e-05
5.9368604319658e-06
-4.856338838842e-05
-1.43465969408432e-05
-1.4863855707195e-05
-4.8202436542011e-05
-4.10716594502738e-05
-3.85259646626269e-05
-3.0255901049036e-05
-1.86093097005238e-05
-2.82226510567443e-05
-2.26530145329743e-05
-3.61255782035878e-06
-7.04843800187122e-05
-1.99092174917979e-05
-1.29122715479478e-05
-5.14676697313452e-05
-3.36194909375639e-05
-4.06601029436344e-05
-1.57182069221297e-05
-1.23663221373656e-05
-2.37620309575695e-05
-1.30022239418784e-05
-4.62177600047582e-05
-8.69600568356369e-07
-1.19422239906272e-05
2.14200635837799e-05
-1.13130005876605e-05
-5.97881994535088e-05
-4.03327787480251e-05
7.28834821882403e-07
-3.62401235969392e-05
-1.56782822199979e-05
-1.90857656018711e-05
-1.06585200611603e-05
-5.46366490437696e-05
-5.4976602137904e-05
-4.60066173148168e-05
-4.09748573657661e-05
-1.97586497792329e-05
-4.49508909390065e-05
-4.54580295413027e-05
-1.45788638925971e-05
-4.72430445488233e-05
-1.32201142669357e-05
-1.23332899143138e-05
-1.41470587562549e-05
-6.05050306194125e-06
-3.09551267268803e-05
-2.12917472230458e-05
-5.60895932118552e-05
-5.84569505525913e-06
-2.63305151584752e-05
-3.615778217828e-05
-4.37045765091013e-05
-9.7508967926621e-06
-1.11244402741165e-05
-6.97230906000793e-06
-4.32563516481507e-05
-3.27499197214022e-05
-5.47485953667047e-05
-3.46015256032504e-05
-3.01878611501955e-05
-2.50137502713881e-05
-2.09286543494713e-05
-4.42429407930614e-05
-2.52602108560146e-06
-1.29077726387389e-05
-6.64016840618283e-06
-2.31208025496767e-05
-3.81582058255145e-05
-5.50131327028608e-05
-1.21572225252655e-06
-1.51143346507619e-05
-3.37839603158081e-05
-4.37143648243257e-05
-7.0580787867299e-05
-7.05132862001094e-05
-6.24052658647565e-05
-4.66953337084204e-05
-2.51896292520371e-05
-4.19746738186904e-05
-1.7774660264851e-05
-6.40337533878886e-05
-2.50344512856506e-05
5.94153075172882e-06
-1.97040493967854e-05
-1.68738421333922e-05
-3.86370175382337e-05
-1.85311546716545e-05
-2.83275991971285e-05
-3.19585971951e-05
-2.12799034092393e-05
-5.45979882147683e-05
-2.08516554211553e-05
-3.49212952990373e-05
-9.98780069540026e-06
-5.21272603566185e-05
-3.22364634761329e-05
-3.97142784573055e-05
7.62692048028217e-06
-7.22614954981279e-06
-2.16452245776137e-05
-2.41223619928533e-05
3.2093860228115e-06
-3.68084597170775e-05
-2.62173207404404e-05
-4.20197689097013e-05
-1.95392959390861e-05
-3.60022934656028e-05
-3.2442305789838e-05
-3.82527314116837e-05
-1.04290916002283e-05
-4.3834845679297e-05
-4.75282633561e-06
-2.95813408889813e-05
-5.00762826538747e-05
-1.95380558008039e-05
-3.09096209043947e-06
-5.39888431949978e-05
-5.018657305023e-05
-1.76691964269518e-05
-7.82824379963893e-06
-2.1558045983242e-05
-3.79277522576671e-05
-1.28645029693373e-06
-4.59678824956778e-05
-2.78456950784029e-06
-3.83248326429749e-05
-5.47211592736033e-05
-9.6132212921925e-06
-1.27733876666975e-05
-6.17113451658273e-05
-1.2961104822077e-05
-5.17068631673661e-05
-2.83749220790351e-05
-2.30750427427765e-05
-2.93821920411355e-05
-3.3389261268039e-05
-1.75433970166525e-05
-1.91114868521424e-05
-2.61973558988958e-05
-6.12786472494162e-05
-2.25467853389497e-05
-4.50160216140749e-05
5.21008286766839e-06
-3.28684024096415e-05
-2.42677365723698e-05
-5.01890279018076e-05
-1.66532084426999e-05
-6.00271340164613e-05
-6.26169018172311e-05
-1.67800462239848e-05
-9.70516918712403e-06
-3.23692272475688e-05
-2.61057281409408e-05
-3.60692173560446e-05
-2.14476425858341e-05
-1.58197396908294e-05
-5.13333981718597e-05
-4.32204395757184e-05
-3.35038103229753e-05
-6.11345456337107e-05
-3.67736375565652e-05
-2.45288604545362e-05
-9.54284803924996e-06
-3.62144202996734e-05
-6.64198200498587e-06
-3.51266612801298e-06
-1.000124312912e-05
-3.1963212279074e-05
-1.35414283232052e-05
-5.13698228800794e-05
-2.44733616073179e-05
-4.62752331943777e-05
-6.70549317764513e-05
-4.26827229658451e-05
-1.43354422750224e-05
-4.17684900251904e-05
-2.32920880961695e-05
-2.415926309527e-05
-3.60581857777221e-06
-3.57399093930448e-05
-4.88287520145714e-05
-1.05371672048385e-05
-4.20370396784657e-05
-5.54790517637611e-06
-2.40206200525848e-05
-2.12106789237777e-05
-2.3981921003722e-05
-1.85810756569997e-05
-2.88501818743229e-05
-4.35977077223207e-05
-6.72047517845315e-05
-1.93424047594815e-05
-4.11415213548e-05
-2.41643548794147e-05
-3.52928091593969e-05
-2.77658959792232e-05
-2.62804596580308e-06
-1.91876589720002e-05
-3.06356550294983e-05
-1.2819567467216e-05
-9.48380215836024e-06
-4.52066154062261e-05
-1.73988424792924e-05
-5.85017732501569e-06
9.07439773943502e-06
1.17334335349628e-05
-2.02688198587733e-05
-2.31612915484751e-05
-4.5912814633799e-05
-5.16219933106361e-05
-2.2513454886209e-05
-1.56221344258184e-05
-1.95588190142299e-05
-1.42074293796253e-05
-2.53423869936803e-05
-1.29984120741041e-05
-5.41161050608384e-05
-2.52342453220408e-05
-4.26200762987329e-05
-4.21290089797186e-05
-1.024502007071e-05
-1.23886187972572e-05
-5.14470051298314e-05
-3.40441561203003e-05
-7.08819877947479e-07
-6.63171052036149e-05
-3.99887217779756e-05
-3.34613115461649e-05
-6.04751395922016e-05
-4.11617419546295e-05
-1.12099793903485e-05
-2.80222819172514e-05
-5.49691857640692e-05
-2.9687365900654e-05
-4.22535081771054e-05
-3.29435863164404e-05
-3.5190700974559e-05
-4.10092878042551e-05
-1.81091064111151e-05
-2.40128180035556e-05
-3.85926104629208e-05
-2.23793284326644e-05
-1.97796506797819e-05
-3.93267582297246e-05
-4.8944279160648e-05
-4.01120772835468e-05
-1.07251045224763e-06
-3.55216879627234e-05
-3.73620974026339e-05
-2.6397528529036e-05
-3.67227571060381e-05
-3.39418885024069e-05
-6.1482534333634e-05
-3.83425387092592e-05
-9.00066285293714e-06
-4.24600526274794e-05
-3.14299229980603e-05
-1.90087573480433e-05
-5.97504213456792e-05
-1.61932339201903e-05
-2.17799013730982e-05
-2.53161844205014e-05
-2.80223829404143e-05
-1.68597163490133e-05
-3.35554365908197e-05
-3.7259004172129e-05
-3.25889762872958e-06
-4.14749147084624e-05
-3.67016789600036e-05
-4.2629675534902e-05
-4.34370220356916e-05
-2.58568464926786e-05
-1.49550009182606e-05
-2.39904903941814e-05
6.82404807551091e-07
-7.19685476119309e-06
-2.20207999939806e-05
-5.06706159021904e-05
-6.57593418404744e-05
-3.26000944831662e-05
-2.49269771198561e-05
-3.47485296038142e-05
-3.30833139122496e-05
-7.28389049220392e-05
-3.95396144758593e-05
-5.9358735426154e-05
-2.35364815451178e-05
-3.57186232332822e-05
-4.31487617761186e-05
-2.68701321613218e-05
6.36784416657639e-06
-3.94224318541222e-05
-3.81931275169557e-05
-3.73441870014297e-05
-2.61328595040939e-05
-4.40198134036016e-05
-2.97708142821198e-05
-2.13329529220122e-05
-3.27578649203713e-05
-1.38521704524131e-05
-2.36337432826932e-05
-3.38049629139604e-05
-1.06615281811773e-05
-5.22625461840537e-05
-3.53629719134336e-05
-2.80973832381996e-05
-7.50914288786229e-06
-3.60772213060744e-05
-4.33506470299601e-05
-3.8311667012985e-05
-3.69616033216809e-05
-2.80036721759132e-05
-4.97172789706453e-05
-4.57864833284322e-05
-4.58239731488608e-06
-3.66990425953139e-05
-7.1774945343855e-05
-4.16106490512241e-06
1.25596205365897e-06
-2.424513056407e-05
-4.32857165980194e-05
-7.92507549341067e-06
-4.7078151308075e-05
-5.21157303104262e-05
-4.49378804170212e-05
-8.17982363997747e-06
-2.03915138645177e-05
-1.90114509032283e-05
-3.51314798973753e-05
-3.45270856233524e-05
-9.47875644912778e-06
-1.27522943297395e-05
-3.18700160037114e-06
-2.81642595804578e-05
-4.15886229102704e-05
-1.77819906636743e-05
-2.13510795101258e-05
-1.3600323425593e-05
-1.0864936009385e-05
-6.18553254142546e-05
-4.09119487305274e-05
-3.56810964913e-05
-1.78952292924687e-05
-1.82655623187762e-05
-3.4090946548236e-05
-4.04080559645477e-05
-3.8162089526098e-05
-4.6927082583918e-05
-3.72601285419009e-05
-4.35880991122427e-05
-1.98768065068631e-05
-2.35684646517723e-05
-1.50557518149564e-05
-3.59133691431972e-06
-3.53597966681849e-06
-3.08536679758512e-05
-2.62656783662204e-05
-3.95801364755393e-05
-8.50908238594279e-06
-2.34578921197505e-05
-1.7318970663781e-05
-4.12567020595499e-05
-5.15969325974399e-05
-5.55655810271976e-05
-5.74062000724049e-05
-2.52013953621656e-05
-1.59118752760267e-05
-2.68058860187091e-05
-4.79501972892891e-05
-2.60379721547467e-05
-5.86937666705856e-05
-3.64543955359622e-05
-1.86622169618802e-05
-2.88115208297876e-05
-1.87014504236558e-05
3.45348815977389e-06
-1.86335313296504e-05
-2.34266749614302e-05
-4.81587802653145e-05
-2.89215793854502e-05
-1.53148921385601e-05
-3.45939534435984e-05
1.54629321214988e-06
-5.36660995457098e-05
-3.61275606322431e-05
-1.10827554888681e-05
-2.09086859813865e-05
-3.15867428234796e-05
-8.44440454714418e-06
4.44709372970717e-06
-4.48925090900734e-05
-4.55876172630526e-05
-1.48216245357724e-05
-3.93129169752149e-05
-3.00478230640365e-05
-1.57891146020625e-05
-3.77801888366535e-05
-5.05367461260278e-05
-2.7146536761714e-05
-1.73491971456011e-06
-2.36431619676048e-05
-3.27338338447765e-05
-1.50469826916463e-05
2.73511482042073e-06
-1.98740090564633e-05
-4.08273045460273e-05
-8.16830047973173e-06
2.40924996849005e-07
-3.01680399705128e-05
-1.1238517604483e-05
-1.78212981245852e-05
7.14161152390151e-06
-2.96414565018064e-05
-7.91157696586414e-06
-2.0118844905988e-05
-2.58897856189144e-05
-1.63983371837552e-05
-5.20809597549494e-05
-3.85679653908022e-05
-4.12495656280544e-05
-3.39632077296102e-05
-2.18546297877863e-05
-2.53463493776413e-05
-1.35301087342203e-05
-1.9436006282908e-05
4.17063896373598e-07
-3.27657602962991e-05
-3.6703322269157e-05
-5.68468200358764e-05
-3.6261456179648e-05
-3.61370565934174e-05
-4.5380773742242e-05
-4.04600894674533e-05
-3.18585296232984e-05
-5.33725587219277e-05
9.76185617535135e-07
-5.35625746134229e-06
-7.58963869281598e-06
-4.26333062181509e-05
-1.74458302700636e-05
-3.87225956511827e-05
-6.16138421310564e-06
-7.20546534056236e-05
-3.09980164279068e-05
-1.69512988606965e-05
-3.37213054643262e-05
-3.95445764690152e-05
-2.63687437869664e-05
-1.09995956860301e-05
-2.07917738530586e-05
-3.47984827968031e-05
-1.07012377304042e-05
-2.90330755226788e-05
-2.74064577168219e-05
-9.99111171157111e-06
-1.2807381949636e-05
-7.34800041088272e-06
-4.72818746108242e-05
-1.62674090358482e-05
-3.34757826322124e-05
-2.33163502382027e-05
-3.32988416828081e-05
-3.4912885677656e-05
-3.28533341806673e-05
-1.36802204073494e-06
1.44575324632839e-05
-4.18923642594453e-05
-3.70516946757355e-05
-1.03502653443745e-05
-3.00651722952258e-05
-4.01097413892679e-05
-5.40081898176425e-05
-4.05201116033787e-05
-2.78941477892346e-05
-5.35774763673111e-05
-2.16691461020187e-05
-5.24629321144194e-05
-5.1606908547207e-05
-3.04363695415132e-05
-2.5488795544518e-05
-3.70499423879818e-05
-5.7517021190683e-05
-7.21189230394129e-05
-3.45722634252475e-05
-2.84103597507682e-05
-1.79470843419278e-05
-2.44684708099108e-05
-3.78551630442746e-06
-3.00563286164432e-05
-1.6678881119181e-05
-5.74460545190703e-06
-2.53526789497013e-05
1.64749725375028e-06
-1.68145651475367e-05
-2.69104120882366e-05
-6.93267946447915e-07
-1.36008641711328e-05
-4.69085171614187e-05
-4.50607990456334e-05
-3.56632419321127e-05
-6.58832890373779e-05
-7.47978542437557e-06
-4.32062995915001e-05
-1.64954638955543e-05
-1.26481011736979e-05
1.0726140092856e-06
-3.03051003692083e-05
-1.78447812866291e-05
-1.67363008342767e-05
-3.6053407920321e-05
-1.57555607834334e-05
-3.05991125839621e-05
-3.70163507856463e-05
8.4884525421965e-07
-2.62484672293688e-05
-2.34251365127679e-05
-1.12065593428192e-05
-4.81016120214908e-05
-4.38888510679359e-05
-1.74311158454498e-05
-4.38251837896036e-05
-2.62728967421052e-05
-5.88040324623414e-05
-3.78982333895704e-05
-2.38663189591358e-05
-4.11583775306954e-05
-1.66593361600141e-05
-3.11597887647861e-05
-1.84867154737383e-05
-1.54108134504633e-05
-1.96805259314525e-05
-4.90332759428288e-05
-4.16553307953859e-05
-3.34517310643999e-05
-4.46911439363763e-05
-8.61878866567032e-06
-2.91496839454207e-05
-4.18096515901207e-05
-2.76612504974398e-05
-3.69159697425891e-05
-3.01120519371469e-05
-5.56927038250922e-05
-4.00541108848365e-05
-2.61508631466659e-05
-4.93301318943393e-05
-2.85293254457906e-05
-1.19737256640308e-05
-4.8419948003845e-05
-1.96490872447566e-05
-2.67313818367146e-05
-3.20313790619093e-05
-1.75830684171365e-05
-2.22852470005967e-05
-1.99120487593909e-05
-3.17744673855085e-05
-5.69321248140474e-05
-2.25834692338678e-05
-3.5438330930477e-05
-2.86245455018854e-05
-4.8775620543658e-05
-3.08852883690329e-05
-2.77782626173357e-05
-1.83820786386323e-05
-1.67226492884323e-05
-1.72838323352421e-05
-2.37049189782905e-05
-6.64261734182493e-07
5.58056996752046e-06
-6.51893029081874e-05
-1.45695950372716e-05
-3.30898181329799e-05
1.16580458488529e-06
-3.11819953507749e-05
-1.91415796726619e-05
-5.41396316677858e-05
-4.48621653708423e-05
-5.1005596585926e-05
-3.41525026282416e-05
-4.05646669354218e-05
-1.04182236452821e-05
-2.61283740039921e-05
-4.81951811398502e-05
-5.5613680259985e-05
-1.89797121868932e-05
-2.80914888328651e-05
-2.18420818520664e-05
-1.72963552960409e-05
-4.24510647558074e-05
-3.84861084213048e-05
-1.60424181934461e-05
-9.34843938819663e-06
-4.40150991826867e-05
-3.51743966682909e-06
-3.14998534838201e-05
-8.96762124495608e-06
-2.54298835990311e-05
-3.68875549768305e-05
-1.46771288782195e-05
-5.88580910298068e-05
-3.71740164523766e-05
-6.43935442008354e-05
-4.92755461183513e-05
-2.25514942021113e-05
-2.2519694617044e-05
-2.77904782763988e-05
-1.52963760955889e-05
-2.95884473558487e-05
-4.96373483117408e-05
3.70210132585906e-06
-2.24353585424468e-05
-3.86732638955084e-05
-3.44723635565209e-05
-4.73734881803434e-05
-1.44022357977207e-05
-4.82385131023463e-05
-3.69915058385138e-05
-4.28928040510913e-05
-2.10382784185701e-05
-1.44763332262395e-05
-2.88258348137057e-05
-2.2146765162934e-05
-4.31714055110905e-05
8.56590840846648e-06
-3.28614271204581e-05
-2.82068136939953e-05
-1.72890343045153e-05
-2.64947708726388e-05
-2.02348932952008e-05
-1.18381593576564e-05
-2.40804338421491e-05
-1.36149850742664e-05
-4.54489582869351e-05
-5.63189226225004e-05
-1.58328314157283e-05
-2.93679864307388e-05
-4.31440275320185e-05
-5.15871793876491e-05
-4.87882330815439e-05
-5.23349515196335e-05
-7.6654624524004e-05
-4.11186106316263e-05
-1.72287412225165e-05
-2.18922821177143e-05
-4.12603039765074e-05
-1.40248127088141e-05
-1.52352186568301e-05
-3.14638528207159e-05
-3.10886416211102e-05
-1.93858914501839e-05
-1.49479868169559e-05
-2.94583088466691e-05
-4.66596929029318e-05
-6.86920107029964e-06
-1.98802724596219e-05
-1.46258011615807e-05
-1.54844528479966e-05
-3.13876830002844e-05
-4.42665166012449e-06
-4.07813156009905e-05
-1.23631545083837e-05
-4.53758734403679e-05
-4.42385783871193e-05
-1.89575234963152e-05
-1.84149718975467e-05
-3.25081648033169e-05
-3.01284234899203e-05
1.35908261473436e-05
-3.7112840288466e-05
-2.49570418101899e-05
-2.53659542569852e-05
-2.74919959851448e-05
-3.52695148169279e-05
-3.34603126433502e-05
-6.66601525455594e-06
-7.79970415935223e-06
-1.91818082861348e-05
-2.6643603808891e-05
-5.3546829355692e-05
-3.07226593461058e-05
-3.36256931299261e-05
-2.43240620755917e-05
-4.67325358675237e-05
-2.43623969859349e-05
-2.57755675950243e-05
-2.36241740815206e-05
-3.77074023750879e-05
-2.08027461273212e-05
1.17189574426958e-06
-2.41041923573976e-05
-1.13234500772548e-05
-5.10651826897401e-06
-4.19010191395537e-05
-3.50584207293566e-05
2.93895590706787e-05
-1.76674776514658e-05
-3.99744610493345e-05
-6.19645490647941e-05
-2.99479608544798e-05
-2.01348759514638e-05
-2.096975412562e-05
-5.47864086883159e-05
-2.59312715750561e-05
-3.10881917561857e-05
-3.53850818460958e-05
-1.39854152047436e-05
-8.40453905581477e-05
2.34928907768707e-06
-3.17687663216135e-05
-3.77934013198884e-05
-1.38082523847858e-05
-3.08599145820396e-05
-2.29738827441508e-05
-1.43843410172106e-06
-3.12447609083227e-05
-3.1686078072737e-05
-4.01267299468006e-05
-4.92673694151932e-05
-1.8140483175769e-05
-3.21248644714821e-05
-4.05728654756244e-05
-2.61009695619459e-05
-5.25914030824014e-05
-4.03711055095743e-05
-3.57178045284934e-05
-1.30289002142828e-05
-2.08990019858928e-05
-3.76649937359751e-05
-1.98065324008404e-05
-1.87235708126379e-05
-2.7947609070668e-05
-2.39861889154335e-06
-2.45030006238443e-05
-1.61660577310474e-05
-3.03725263445948e-05
-4.9365524757524e-05
-4.50133437514902e-05
-3.87645621221052e-05
-1.61819391335733e-05
-4.60567224812028e-05
-4.56050720793166e-05
-2.91684087798103e-05
-1.42229518308487e-05
-2.31662245691975e-05
-2.419860081971e-05
-5.04245600899765e-05
-2.69155976419877e-05
-3.00447041761804e-05
-1.40596143456772e-05
-4.31747305932479e-05
-7.45342207104293e-06
9.22639599784762e-07
-1.04744940977571e-07
-2.25874062060919e-05
-3.65192616413286e-05
-2.72360766403329e-05
-3.61540261498347e-05
-5.45878354477831e-05
-2.56694386323717e-05
-3.58694343736216e-05
-3.21148081180436e-05
-6.08972317663203e-05
-4.50761416614798e-05
-9.73646950520855e-06
-9.23376273426001e-06
-3.56497504977905e-05
-1.85617947577403e-05
-2.09733368040997e-05
-4.61466487989411e-05
-3.47106749355386e-05
-2.61189667911809e-05
-2.91769043357915e-05
-2.30975051254503e-05
-3.84668759343406e-05
-1.18612464277747e-05
-3.28768206877997e-05
-3.38623959835346e-05
-3.59175173441512e-05
-2.61611722985661e-05
3.47162487819169e-06
-4.63747345581661e-05
-3.090334522998e-05
-2.64771280755036e-05
-2.85986686469302e-05
-1.79648572483481e-05
-3.92118604300297e-05
-2.15904033561592e-05
-2.01393726430279e-05
-2.53823387578161e-05
-1.72696888158284e-05
-3.49490474921467e-05
-4.51243735989876e-05
-4.35395168187263e-05
-3.012865934088e-05
-1.50134964763584e-05
-1.61128811834937e-05
-2.28180674748261e-05
-3.15544678180853e-05
-4.51456723176961e-05
-3.45169187939423e-05
-1.12521170582542e-06
-4.07221732591115e-05
-3.70979097623397e-05
-3.19492873392682e-05
-1.59602892693027e-05
-6.61994935496364e-05
-2.76897012704241e-05
-2.33566252951909e-05
-2.75641373097677e-05
-4.31782587475245e-05
-1.82592148188831e-05
-5.22888649488775e-05
2.15555715313451e-06
-1.81559651519054e-05
-2.55221292166095e-05
-3.72750148068334e-05
-1.30441549545597e-05
-4.82621867427864e-05
-4.42628394707579e-05
-1.76763660180582e-05
-3.74406054388195e-05
-5.17752246356402e-05
-5.87800892019985e-06
-1.18683696383672e-05
-3.26174200322923e-05
-5.56014230068067e-05
-1.59936546743845e-05
-4.30224620399044e-05
-3.17337379422163e-05
-2.22914345878289e-05
-1.9334209615548e-05
-4.92883046863855e-06
-1.18985877289521e-05
-3.0086827550809e-05
-3.69701849178603e-05
-6.38013805937927e-06
-2.43031986397858e-05
-3.32265905965498e-05
7.82569877513533e-07
-7.34683555436194e-06
-5.39145591440311e-05
6.89053606613167e-06
-2.81401862456884e-05
-4.71963424000986e-05
-2.45496847845653e-05
-3.31568518379508e-05
-3.76137939528117e-05
-3.76156436850031e-05
-2.81585199671582e-05
-2.74190347666264e-05
-6.28064271823434e-05
-3.88941891957277e-05
6.26072580356538e-06
-3.35097450604818e-05
-4.38957773229751e-05
-4.08806858385131e-05
-3.31400431210434e-05
-4.09093414448921e-05
-3.03737557588875e-05
-1.66601539399217e-05
-2.54775125201939e-05
-3.63130152085714e-05
4.07087538630781e-06
-3.82535954505643e-05
-3.74991989692773e-05
-4.84414589736152e-05
3.88428448405446e-06
-2.76672371391896e-05
-4.21335682635256e-05
-3.41673945862959e-05
-2.99086318666519e-05
-4.55021083720845e-05
-3.11135208447973e-05
-7.18759021401012e-06
-2.76391296575852e-05
-2.98949872941909e-05
7.48968662799166e-07
-5.32471024631169e-05
-1.45929734259172e-05
-4.13803254538373e-05
-2.77291836847664e-05
-3.02823994462877e-05
-1.96992616126477e-05
-3.1120776523784e-05
-2.48523015200177e-05
-2.28192472451043e-05
-5.31835953841061e-05
-3.63440561882243e-05
8.09224690730499e-06
-2.75994247414729e-05
-4.00759497552696e-05
-5.77458070607436e-05
-1.2183559674608e-05
-3.79400967866118e-05
-3.73101480374281e-05
-5.90657976556692e-05
-3.97002534784703e-05
-3.5096363978376e-05
-4.07699228899692e-05
-2.89012835368166e-05
-1.84955701394338e-05
-1.73012616682435e-05
-7.0499267314432e-06
-2.12817152054168e-05
-7.1900185632097e-06
-3.79094809514309e-05
-3.44057946109945e-05
-2.42211033417072e-05
-1.57467040720045e-05
-1.25918072611651e-05
-2.05076340388641e-05
-4.02820323931284e-05
-3.33748669592197e-05
-5.05888239675039e-05
-2.27230593543923e-05
-6.93780882644572e-05
-4.23686356917407e-05
-1.23740094600556e-05
-3.67369647103024e-06
-5.10839561508359e-05
-3.48584090018859e-05
-1.73269686418914e-05
-1.83262365997766e-05
-5.18864908714197e-05
-2.77915377267733e-05
1.73555155076546e-05
-3.53582959406278e-05
-2.7271180792024e-05
-2.92286244805536e-05
-1.59343193427604e-05
-1.92222133698504e-05
-5.21337835479217e-05
-3.32863225341892e-05
-3.98232544928294e-05
-3.7087874694913e-05
-5.13569853613265e-05
-4.68338683010208e-05
-3.23388989807416e-05
-2.67616146982347e-05
-4.39804461556559e-05
-3.5308329919387e-05
-5.54926754803812e-05
-1.67863876752165e-05
-5.08720145559105e-05
-1.69262733103122e-05
-1.48211460554356e-05
-1.25265377205523e-05
-2.22186364872386e-05
-2.07312373405203e-05
-4.89180824195169e-05
-2.95434125611677e-06
-6.54383307160776e-05
-6.34671273368686e-05
-3.34692146867719e-05
-3.46610612816754e-05
-3.92019206821905e-05
-1.35474475963081e-05
-4.03701735480385e-05
-2.3050294518098e-05
-1.70633835972605e-05
-1.46580728496131e-05
-3.46228730910562e-05
-2.81667568748015e-05
-3.70810633926451e-05
-3.14143877270098e-05
-3.12387071583911e-05
-3.66886743852818e-05
-2.32333183291422e-05
-1.89408333290194e-05
-2.19014494686013e-05
-3.68441976046213e-05
-4.97456615017318e-05
-5.36482825854815e-05
-3.80306912010556e-05
-4.92176788460143e-05
-4.54483363125926e-05
-2.94574942773744e-05
-5.36509715736061e-05
-4.63115366736211e-05
-5.15399606935401e-06
-4.7730681734419e-05
-2.88920167210811e-05
-2.45926509387155e-05
-2.1813023843806e-05
-6.12037682181133e-06
-3.20497263149476e-05
-3.84132631846707e-05
-2.52029814784957e-05
-3.14388408102991e-05
-1.44677178670287e-05
-9.90408612090529e-07
-2.20660443280661e-05
-6.40844948018507e-06
-4.94055855674361e-05
-3.34167440182424e-05
-4.3941879249622e-05
1.93310645398748e-06
2.79708688231375e-06
-3.38207821376966e-05
-2.83905668949558e-05
5.33061133643861e-06
-8.02996658183453e-06
-5.08069348121659e-06
-1.98685366263288e-05
-5.62246983510872e-07
-2.23203736243951e-05
-3.03334702587644e-05
-3.85728587117891e-05
-2.16981967193587e-05
-1.99086085494524e-05
-2.00041841630492e-05
-3.87409420393679e-05
-3.83376472267653e-05
-2.08138848286452e-05
-2.36788992859315e-05
-2.07100314232887e-05
-7.79120851261474e-06
-5.40506065807685e-05
-7.23567374399453e-06
-3.01377273511894e-05
-4.10304046452198e-05
-3.44060978383086e-05
-3.74828892855215e-05
-1.37473023043458e-05
-1.41753694437531e-05
-2.05164909731523e-05
-1.81326806683947e-05
-4.06635260718444e-05
-3.38259327075964e-05
-3.42353616637397e-05
-2.52028476573725e-05
-4.83805655379693e-05
-3.71088855897794e-05
-1.97912179772366e-05
-3.32268407200187e-05
-6.12353940614637e-05
-2.76042833944188e-05
-3.71300802367764e-05
-2.98717678678946e-05
-1.82835659112265e-05
-1.67105871479552e-05
2.64795955149636e-06
-2.27929825734995e-05
-3.28913993844672e-05
-2.07495021806148e-05
-8.22320928287172e-06
-2.75752984028655e-05
-5.12028707115248e-05
-1.98062419539124e-05
-3.20978278241694e-05
-3.36128052833818e-05
-2.29226647138502e-05
-3.85909632756849e-05
-2.81815184669128e-05
-4.39024055263474e-05
-4.78336999206804e-05
-4.11989063762185e-05
-4.16060236736466e-05
-4.39238167973358e-05
-1.67640995932884e-05
-2.58904364117194e-05
-2.40708449659177e-05
-3.6113063295758e-05
-3.80926996613956e-05
-2.14073153522431e-05
-1.48970444398609e-05
-1.35557619688054e-05
-7.90870891127531e-06
-5.17931059726785e-05
-4.83683604019341e-05
-4.40038522741388e-06
-2.97106073767787e-05
5.09249623269183e-06
-3.80240958433837e-05
-1.8303378160662e-05
-3.70132329137059e-05
-5.32837718365075e-06
-2.17813818348237e-05
-2.41423463658878e-05
1.43126212207883e-05
-1.61115489657823e-05
-2.04436013013426e-05
-1.4671065486938e-05
-5.7296405607614e-06
-2.05167106161379e-05
-4.63853632428581e-06
-3.27585095087434e-05
-1.42556016245781e-05
4.30339072161106e-06
-2.66665365620762e-05
-5.54149170455771e-05
-5.67954436657742e-05
-2.78047328916372e-05
-3.79782268991351e-05
1.85009668155486e-05
-1.26974254212625e-05
-5.14790271776506e-05
-6.28492220234581e-05
-2.28728567545621e-06
-1.84751275822162e-05
-8.88397336271903e-06
-3.67839202826101e-05
-3.85942540392868e-05
-1.79909650445184e-05
-4.96785817664456e-05
-2.82992235868842e-05
-2.98937400024377e-05
-3.35213745279387e-05
-3.40076204042512e-05
-3.45066989587674e-05
2.42514692116736e-05
-3.16137086488594e-05
-5.65572256274314e-05
-3.59714114936364e-05
-2.60558056539692e-05
-6.19144198946801e-05
-1.34841036002168e-05
-2.90978296095804e-05
-2.5336808419258e-05
1.07890892581334e-05
-5.52224217851576e-05
-1.19696728835118e-05
-1.09791733560549e-05
-1.95542760576938e-05
-5.0425850608131e-05
-5.35326251027351e-05
-4.58783381733407e-05
-2.3013173709496e-05
-3.63591499757281e-05
-4.85560204808933e-05
-3.19047617435957e-05
1.11706613169363e-05
-3.18560136878698e-05
-1.12284958435927e-05
-2.94068617229621e-05
-1.26976035845514e-05
-1.1574367101774e-05
-1.26344966879853e-05
-2.40632456477339e-05
-3.99404785986511e-05
-4.56881630979868e-06
7.85578912701077e-06
-1.0868802298969e-05
-4.06362596515662e-05
-2.49367070236836e-05
-4.35784418581386e-05
-5.02294766785028e-05
-1.14079657016488e-05
-6.47245353088759e-05
-2.60235495060911e-05
-3.21497653413835e-05
-5.25483312795129e-05
-4.08239070148026e-06
-4.75867380785764e-05
-2.11197407318645e-05
-1.85627494586913e-05
-1.01598641643785e-05
-3.33218801903441e-05
-1.20801858639639e-05
-2.73564030552358e-05
-9.51896115926797e-05
-2.86474663316278e-05
1.23359769602356e-05
-1.27839212487756e-05
-5.58211183683307e-05
-4.20131224965832e-05
-2.10867445989552e-05
-2.38300933597874e-05
-4.90572855728215e-05
-3.4307826861879e-05
-5.8285752675815e-05
-1.77924040685406e-05
-1.19493728736669e-05
-2.97398005238442e-05
-2.11979559745961e-05
-3.45203668706895e-05
-3.22966309434132e-05
-1.15578751191387e-05
-1.56081674436717e-05
-2.290117072224e-05
-3.35615985627266e-05
-3.82826480219811e-05
-2.98707474925839e-05
-4.3863352178035e-05
-5.85264165465135e-05
-2.68185250198247e-05
-2.61947874858806e-05
-8.12492293228277e-06
-3.09728557464712e-05
-2.28218002443153e-05
-3.12003774365657e-05
-4.04620364878972e-05
-1.96219039002154e-05
-3.95877620476112e-05
-2.93494618858534e-05
-8.52864542329832e-06
-1.02734754907414e-05
-3.79703586030114e-05
-2.08074195434848e-05
1.3319106816677e-06
-4.56881161898423e-05
-2.48162710320672e-05
-5.36725395201057e-05
-5.02849640608132e-05
-1.76083726632764e-05
-1.26014128060009e-06
-1.13530889434079e-05
-2.54354101601007e-05
-4.18368586392646e-05
-3.47977054816444e-05
-2.37435561404765e-05
-1.6507303634123e-05
-5.99220815497528e-05
-2.66718907123098e-05
-2.62716966342595e-05
-4.42000225249171e-05
-5.07886909139946e-05
-2.12296239333233e-05
-2.51061432608534e-05
-4.95586516888662e-05
-1.08182824600863e-05
-1.96790304259935e-05
-4.7962828762236e-05
-5.22533892497592e-06
-1.87264072013652e-05
-1.87658514336041e-05
-3.85808864268921e-05
-6.62933775589338e-05
-3.94852482182016e-05
-3.64930152561511e-05
-2.22216119108994e-05
-2.4494975710669e-05
-4.31590639165478e-05
-3.39036674063399e-05
-1.48172248683458e-05
-3.2973699612887e-05
-2.81270690244011e-05
-1.99879887788796e-05
6.26530994718545e-06
2.23875833060723e-06
-2.248122295449e-05
-3.33657248580331e-05
-2.4132962033881e-05
-1.68255143963983e-05
-3.42389126120346e-05
-6.52918982769155e-06
-5.566804617173e-05
-8.61725360132342e-06
-5.63782770319676e-05
-3.74048313586881e-05
-3.05524761318418e-05
-2.90760220946638e-05
-3.81036855572547e-05
1.39378929892578e-06
-5.22210480344942e-05
-1.3042785022035e-05
-2.5637434395059e-05
-4.47954195689046e-05
6.58591518705928e-06
-2.18539670242514e-05
-4.96037471902242e-05
-3.13552732465143e-05
-1.90584001694812e-05
-3.47450075241493e-05
-5.19419748947717e-05
-2.56231733134412e-05
-7.56422496444508e-06
-3.72591206167937e-05
-5.74262509168283e-05
-4.80040669241576e-05
-4.63957600379269e-05
-3.675650184949e-05
-9.66901385898001e-06
-1.31810736906472e-05
-3.27094433721033e-05
-2.49189313544313e-05
-2.81732506818302e-05
-3.05129333525089e-05
-4.76641025028532e-05
-8.69962852884157e-06
-5.03192054766064e-05
-2.22995960362764e-05
-3.11757300011692e-05
-3.8852824782037e-05
2.44535400165181e-07
-4.31062199756867e-05
-4.16230241725588e-05
-1.04386833956466e-05
-1.64894497200851e-05
-1.95015382531439e-05
-6.27512238986834e-05
-4.38463249205628e-05
-4.15691774254752e-05
-4.86533153460101e-05
-6.11293482990814e-05
-4.89201525809512e-05
-3.34125397680728e-05
-3.86398059702686e-05
-4.1113361382156e-05
-3.59730525504124e-05
-3.57500862813318e-05
-3.2481993630335e-05
-4.77652133376215e-05
-1.32324399767109e-05
-2.93567138649041e-05
-2.963547488846e-05
-3.73627670115076e-05
-2.47457289207729e-06
-4.18218012835621e-05
-3.72527198244843e-05
-3.83007956806142e-05
-4.89623544068341e-05
8.54061171346741e-07
-2.33093985786903e-05
-2.53580346133724e-05
-7.65411718295486e-06
-1.45857151356093e-06
-2.89158171688928e-05
-4.49413802981811e-05
-3.01359373213671e-05
-2.63142588739066e-05
-1.59166106031352e-05
-3.9495931215374e-05
-5.82001769741928e-05
-2.91640564904067e-05
-2.35169889140383e-05
-2.06031200532668e-05
-6.75847394066233e-05
-1.8082892506258e-05
-3.1484641075816e-05
-4.44759561860607e-05
-2.61146320981678e-05
-1.85135797239048e-05
-4.76563174199059e-05
-3.21307703084923e-05
-1.83821408519218e-05
-1.24419731209024e-05
-4.31605667741793e-07
-2.31888399449741e-05
-2.99365840662794e-05
-2.60157020582402e-05
4.70454424508067e-06
6.46579847398939e-06
-1.88759043689883e-05
-5.44950431167908e-05
-4.7002582118888e-05
-2.21468039236343e-05
-4.46436850214222e-05
-3.89361977998669e-05
-5.8009097843261e-05
-3.49989380014777e-05
-2.78853806108541e-05
-1.01452805695849e-05
-7.64724489456808e-06
3.78725822332585e-06
-3.67305140654845e-05
-3.11615444577741e-05
-2.07557182457095e-05
-3.20129445968792e-05
-3.95036471103097e-05
-3.1848006490468e-06
-4.24360019674841e-05
-9.72954258248542e-06
-4.22266923697143e-06
-4.31914501640793e-05
-8.35111728328909e-06
-5.73407852066122e-05
-3.12714150992802e-05
-3.62489769780273e-05
-4.61849662351223e-05
-2.74789556171765e-05
-3.36471318244609e-05
-5.31781485073476e-05
-1.31010350282159e-05
-3.25824521251267e-05
-2.45368339795195e-05
-4.37422255030203e-05
2.2121844105237e-06
-3.2671234737203e-05
-5.51694950333611e-05
-1.85569975259608e-05
-5.62186416835394e-06
3.33542842136403e-06
-2.81617512539522e-05
-3.58056273323151e-06
-4.16208439115859e-05
-2.65218421302218e-05
-7.75509018719923e-06
-4.21240197234152e-05
-8.99553631393039e-06
-2.84497135593097e-05
-1.85467321323192e-05
-3.7551346041701e-05
-1.14589058552498e-05
-5.29613876412691e-05
-3.24770535352962e-05
-3.04074018750622e-05
-2.30372703753725e-05
-5.30866061028427e-05
-2.86910152187434e-05
-3.18040221708534e-05
-2.11779125895331e-05
-1.23431328749132e-05
-2.28238893751014e-05
-2.27874603970222e-05
-1.31748723745575e-05
-7.56142920226152e-05
-1.98771381789532e-05
-3.09907527052425e-05
-2.95753839294656e-05
-3.80097430566128e-05
-6.27384350820365e-06
-2.19846701117926e-05
-2.39356690365687e-05
1.15902059005242e-05
-4.24618233972299e-05
-2.23645956851084e-05
-1.80287781959218e-05
-1.83078093781213e-05
-2.48009070061491e-05
-3.76649006094178e-05
-5.26140371090002e-05
-4.65959443519778e-05
-2.81147226458666e-05
-5.66799589872403e-05
-3.40698962268082e-05
-7.01800936514779e-05
-5.09341423704458e-05
-3.33250543804823e-05
-1.83922359910668e-05
-9.05817188196955e-06
-1.72623295676138e-05
-4.89810204961391e-05
-3.56476604645721e-05
-3.55854422634819e-05
-2.64409441671757e-05
-1.7840257601705e-05
-3.0514277322441e-05
-3.87441407669165e-05
-3.82178676037962e-05
-3.55201766622018e-05
-1.44619132926069e-05
-2.2517187347238e-05
-2.63931114446081e-05
-2.25317741772766e-05
-5.33771167222284e-05
-3.72713851693503e-05
-2.46448137908562e-05
-3.93712121538154e-05
-5.91846669879274e-05
-3.24637649473434e-05
-6.20597167911987e-05
-3.7010951806452e-05
-4.75100820922826e-05
-2.06316370044124e-05
-1.35914639656933e-05
-1.02175028671696e-05
9.31627601303739e-06
-2.69654974996321e-05
-9.96138125849005e-06
-3.2715799637736e-05
-4.90664770405793e-07
-2.70879699591528e-05
-8.6289299446806e-06
-2.07109622208788e-05
-2.52470216393103e-05
-2.70535509360956e-05
-4.6819045863528e-05
-2.93923811845617e-05
-1.20909117436705e-05
-2.66837709832351e-05
-1.24581422079336e-05
-4.8640600054314e-05
-2.28378526325231e-05
-4.95835572512922e-05
-4.06114882525633e-05
-3.90400878261412e-05
-1.92731268071251e-05
1.86413797699972e-06
-5.43498381973479e-05
-3.34305607051566e-05
2.57258984630658e-06
-2.89237968512694e-05
-1.23146959372311e-05
-3.89137308015385e-05
-3.36770576727619e-05
-2.45243144277504e-05
-1.38817887313342e-05
-2.88708465228279e-05
-2.38423513697912e-05
-1.35855051073255e-05
-2.82443997649315e-05
1.26828566310502e-05
-3.16439423262787e-05
-3.43205863161693e-05
-1.03703936099078e-05
-4.36800757159434e-06
-3.16753063998616e-05
-3.51089198488397e-05
-4.91443757224198e-05
-6.45308306422758e-05
-3.88436926704176e-06
-2.84142837160154e-05
-1.25832231892379e-05
-1.41728797745332e-05
2.98640124411279e-06
-2.03421365888983e-05
-5.16085283672434e-05
-1.40570487008777e-05
-2.36897372668668e-05
-6.49766031153229e-05
-1.53834552938916e-05
-2.47097879280567e-05
-2.92466965577839e-05
-5.04776194743176e-05
-6.18893855150959e-05
-4.27793673158017e-05
-4.96512365694195e-05
-5.55446008013211e-05
-2.57943441444483e-06
-1.57788981953451e-05
-2.7368458254755e-05
-3.40753125835656e-05
-2.909068369829e-05
-3.38440147379212e-05
-1.01391746111819e-05
-4.23500808091854e-05
-4.24337274769454e-05
-5.59045032543507e-05
-3.9357942765411e-05
-1.47570231526722e-05
-5.86439176167311e-05
-4.16546753670636e-05
-1.07794087753002e-05
-4.06912385046361e-05
-2.49759729335022e-05
-1.67197106534715e-06
-3.65004754323578e-05
-5.74872861069792e-05
-1.40380834624906e-05
-2.99268718334238e-05
7.56173233526285e-06
-5.65692816588224e-05
-3.2297500414278e-05
-2.2209647569916e-05
-2.91382265903044e-05
-4.93155320229115e-05
-3.84330458944693e-05
-3.33989542680738e-05
-3.3291552381362e-05
-1.46673428676418e-05
-2.18682290764696e-05
-2.22326206135457e-05
-1.12900542361144e-05
-2.39807657004028e-05
-4.06961709730782e-05
-2.0650782872596e-05
-3.34351988108294e-05
-4.24764281142439e-05
-2.25660511887024e-05
-1.79200016351443e-05
-2.27117065786828e-05
-3.88185965423513e-05
-3.23001541737705e-05
-2.61459500411641e-05
-3.07576131862302e-05
2.36372904982595e-06
-3.08801791272407e-05
-2.94118567329024e-05
-2.67593875826852e-05
-3.02489430623605e-05
-8.87672135982398e-06
-2.94417141960042e-05
-2.45298284872445e-05
-2.65102959607155e-05
-2.086559029697e-05
-4.28208783090398e-05
-6.2755507326294e-05
-2.67074375934907e-05
-1.8800499851177e-05
-9.57071610862021e-06
-2.74207523405947e-05
-5.31769163431535e-06
-4.64526745025037e-05
-3.40512678160477e-05
-3.99717158012192e-05
-4.31507030691978e-05
-3.00312694024231e-05
-4.85883778380328e-05
-2.28492744587891e-05
-3.35393506094074e-05
-1.56188338211585e-05
-4.2778476149014e-06
-2.8950967954433e-05
-4.33793988586737e-05
-8.79898673243381e-06
-1.93295437066152e-05
1.00861265056467e-05
-6.11077415472352e-05
-2.76008163087067e-05
-1.69790860840918e-05
-1.92023266923777e-06
-1.63540831753929e-05
-3.32433011362052e-05
-1.66850097600031e-05
-2.03067205999261e-05
-3.50157603941412e-05
-2.99650363473981e-05
-3.02271886912115e-05
-2.87066031012343e-05
-3.09966429287046e-05
-2.99577607378347e-05
-5.14050486581041e-05
-2.10302654411327e-05
-4.26305012711505e-05
-4.0956737924223e-05
-2.36001875415978e-05
-1.61538596307001e-05
-6.13635627679207e-05
-1.41759749828665e-05
-3.65212651480213e-05
-1.57909077895438e-05
-2.20228077027598e-05
-5.06611645957714e-05
-2.08725470109341e-05
-5.06341883861235e-05
-4.17420918835126e-05
-3.52266388320044e-05
-3.30478767228493e-05
-6.37289142014649e-06
-6.81472887628935e-05
-3.97832134814834e-05
-5.61630707775614e-05
-1.21115512729136e-05
-3.43650947475653e-05
5.79164438592756e-06
-7.43367541381401e-05
-6.39546838616822e-05
-1.81867732285497e-05
-3.73362266309934e-05
-4.24724130100746e-05
-2.93582258200101e-05
-4.87541413554763e-05
-3.2695638926964e-05
-2.45649284433738e-05
-2.87952941098044e-05
-6.92667694583799e-06
1.96694306845981e-07
-2.69166391607369e-05
-3.00016185953895e-05
-3.2091112635339e-05
-3.97603776345738e-05
-3.57918148787819e-05
-1.69575172740979e-05
-1.85524202621458e-05
-3.01330353811329e-07
-3.07176592000705e-05
-1.51977695822238e-05
-2.99607113259754e-05
-3.35800866126176e-05
-2.33991857310782e-05
-1.72051471211726e-05
-5.02264133989763e-05
-1.91458324546131e-05
-3.83609445436804e-05
-5.26381274262999e-05
-2.91147748631193e-05
-5.28322056126498e-05
-1.36138324769337e-05
-3.53974788835754e-05
-7.18018976636469e-05
-2.91348966350032e-05
-4.61018798656247e-05
-3.7298709669229e-05
-4.5549653773674e-05
-2.55878949702701e-05
-4.4158448619257e-05
-3.72724761672648e-05
-4.14449346114629e-05
-2.39580223873803e-05
-2.14119070136689e-05
-3.98795040360128e-05
-5.01576929871412e-05
-4.22281432438214e-05
-1.681997011068e-05
-1.08200910775914e-05
-3.99407019878447e-05
-2.04225036439348e-05
-3.15128850881346e-05
-7.78918162692086e-06
-2.79321135511668e-05
-1.1908840813941e-05
-3.40887734154097e-05
-1.37745845609944e-06
-4.99017165311088e-05
-3.54417523841903e-05
-1.82443861845059e-05
-3.12470731082707e-05
-3.64401288666097e-05
-4.04408212834395e-05
-3.82699833863499e-05
-3.61209014015846e-05
-4.07852018038189e-05
-3.53093398247429e-05
-3.80226979448653e-05
-2.52198425866208e-05
-1.71638121271086e-05
-4.73702704735323e-05
-2.16670389831478e-06
2.07588563667454e-06
-3.85677648884183e-05
-3.78778449600358e-06
-3.02606322071755e-05
1.11119203497584e-05
-1.90347102964419e-05
-4.29573892795764e-06
-4.46845958165298e-05
-2.30796259504488e-05
-6.88242745623119e-05
-3.48802169493782e-05
-4.02691248109318e-06
-3.79013851773963e-05
-3.76191427276203e-05
-4.47695430899713e-05
-2.3586637685431e-05
-2.31705268268246e-05
-5.16500768732317e-05
-5.60532383706135e-05
-4.22489121765376e-05
4.25193620162657e-06
1.10870255244266e-05
-1.97288919112216e-05
-2.14940136314368e-05
-4.4339239491086e-05
-1.76912143944062e-05
-3.04919179842457e-05
-9.88267166844039e-06
-3.06231327205643e-05
-3.74005510882145e-05
-1.80550364576993e-05
-5.40218963022941e-05
-3.58985436093607e-05
-3.61370124786334e-05
-4.1377543442794e-05
-1.91765163366145e-05
-2.23248381237429e-05
-2.30700667201109e-05
-3.58393730357834e-05
-3.96043411211932e-05
-2.96244251064451e-05
-2.90907915897946e-05
-2.04604268802495e-05
-1.66872546969679e-05
-3.88070845589032e-05
-3.03070378764125e-05
-1.29939187450486e-05
-4.16255176774566e-05
-3.736636445815e-05
-2.96458704654298e-05
-3.12274343816626e-05
-2.19410639441407e-05
-4.54220343658619e-05
6.51082558083065e-07
-3.54866940957423e-05
-5.20961926988415e-05
7.60882105716316e-06
-3.69394061194908e-05
-2.86659284159913e-05
-3.42507183097686e-05
-1.66520766117668e-06
-1.80851075903443e-05
-2.49627242778705e-05
-3.22807388580195e-05
-5.71715168725088e-05
-1.46402073439741e-05
-4.25267706115318e-05
-8.40185487163536e-06
-1.86675801857422e-05
-3.7093681352018e-05
-4.33161581259937e-05
-3.17213096733883e-05
-2.43276283420793e-05
-3.49931682196546e-06
-3.83328309303517e-05
-2.4902123035424e-05
-6.47721677488028e-05
-2.49744834803539e-05
-3.26455149358713e-05
-3.38695918626113e-05
-2.42688487025932e-05
-6.15558139005172e-06
-5.17682941622636e-05
-1.25088851667165e-05
-2.88680486330592e-05
2.69519291316582e-07
-4.82326450672591e-05
-3.50275267865629e-05
-1.68607371537109e-05
1.04327203629227e-05
-3.65284417728462e-05
-6.29514340851027e-05
-3.27215485870292e-05
1.36861282753684e-05
-4.87914477096515e-05
-1.67645375610501e-05
-4.01776216068257e-05
-2.14430323097642e-05
-1.73591094746312e-05
-2.26913357402903e-05
-8.32613132976167e-06
-2.6050797667942e-05
-3.88364504139206e-05
-3.2042353115135e-05
-1.72427733791165e-05
-1.24241987728236e-05
-3.5658382306956e-05
-4.25762716435806e-05
-1.89824390979716e-05
-3.37886095257547e-05
-3.05937393601482e-05
8.06526905779511e-06
-2.35103150386617e-05
-1.69648992287238e-05
-1.76997938045939e-05
-1.59969950297052e-05
-2.05567316909891e-05
-2.65475976991281e-05
-5.12826774997413e-05
-3.96499425260267e-05
-2.06175730613671e-05
-2.56342183447392e-05
-2.63796688018632e-05
-3.52599448145573e-05
-3.5645915368843e-05
-5.36555713441029e-05
2.31956647167402e-05
-2.2660659096773e-05
-2.30643676778682e-05
-5.39291136051966e-05
-1.11939371507663e-05
-2.34634578790352e-05
-4.60400589368018e-06
-1.41045641415868e-05
-2.17872678451282e-05
-3.12970630164207e-05
-6.17989687307986e-06
-2.41923713821607e-05
-2.60359439847439e-05
4.23104117628559e-06
-1.72117663924872e-05
-6.02819516723156e-05
-2.73998712761656e-05
-3.21083173288146e-05
-4.84719633848547e-05
-3.89552563387833e-05
-2.62582988804453e-05
-2.7169035094567e-05
-2.58684039198842e-05
-1.97913727941697e-06
-3.75745113218314e-05
-5.20598798227953e-05
1.82067151146387e-05
-1.95404166083665e-05
-4.79784838524308e-05
-1.55295196194165e-05
-8.4958665226931e-06
-3.81661978093265e-05
-1.90248506642841e-05
-5.7309532304967e-05
-3.24627575388262e-05
-1.10946504523498e-05
-5.01375344859266e-05
-3.84973459800937e-05
-3.14182298966393e-05
-3.93913780276873e-05
-3.93479450678185e-05
-4.28266839070367e-05
-2.39504098720613e-05
-5.53411918957887e-05
-4.15473404314034e-05
-1.76374473013987e-05
-1.09571681890941e-05
-1.76548573455749e-05
-3.20129547546173e-05
-2.57357946743631e-05
-1.39094073560109e-05
-5.92612873054922e-05
-2.74507810861004e-05
-3.20506447146404e-05
-1.75134714109011e-05
-2.38808442414218e-05
-4.43396022796324e-05
-1.94715564026088e-05
1.66178833943585e-05
-2.52853281905221e-05
-3.23503100729612e-05
-2.66774747230899e-05
4.66815460075217e-06
-8.7495640745103e-06
-2.00876578693398e-05
-3.07982631656812e-05
-2.11199332135626e-05
-3.02006956101286e-05
-1.07467420314222e-05
-5.66883023208038e-05
-2.78261391041244e-05
-4.04803708332271e-05
-1.78551642429662e-05
-5.5722334805567e-05
-2.62116900301461e-05
-4.92094466101333e-05
2.29851741870573e-06
-2.7596670438035e-05
-2.29796427092527e-05
-1.11904685099601e-05
-3.67148960486099e-05
-6.63618612463507e-05
-3.7040722596626e-05
-4.15394991773328e-05
-4.88359917134363e-05
-1.49606231206998e-05
-6.87391540657684e-06
-3.06142986438175e-05
-4.56792639966793e-05
-4.99666231436357e-05
-3.01071552636571e-05
-3.2330590860737e-05
-4.26245116529667e-05
-2.86548752108623e-05
-3.94852065603218e-06
-6.1904425227382e-05
-2.39970319165265e-05
-4.03877366592704e-05
-1.2012070113306e-05
-7.56784654085855e-06
-3.07831900070484e-05
-5.34843474681528e-05
-1.08990545889754e-05
-3.92649505713478e-05
-9.75376555857595e-06
-5.32980780386385e-05
-1.35924185284965e-05
-4.28699616075395e-05
-2.35146573902547e-05
-1.61622318806105e-05
-2.69207527710578e-05
-5.94601846150202e-05
-5.26596166713219e-05
-1.90900170996674e-05
-1.72044607449632e-05
-1.64628339909053e-05
-3.72297988392979e-05
-2.0993259158346e-05
-1.99750346571899e-05
-4.59303867313273e-05
-4.33035581053484e-05
-7.75826793194465e-06
-1.88124360351963e-05
-3.7055899156275e-05
-2.80573151616124e-05
-5.83082443717235e-05
-3.75534532044192e-05
5.71685203452676e-06
-3.57123398340984e-06
-8.18183672399196e-06
-1.55496920735697e-05
-3.18525418645164e-05
-6.72773716017416e-06
-3.41548268622146e-05
-1.76286369521489e-05
1.40940236076654e-07
-5.77870044199447e-05
-3.03683702674603e-05
-4.05757260561988e-05
-2.53457200058161e-05
-1.73251995682775e-05
-4.97798329279341e-05
-3.0637086864457e-05
-6.0696972891996e-05
-3.84965578910487e-05
-3.32954621956233e-05
-2.09578146828848e-06
-1.63248072284218e-05
-2.7958539622796e-05
-2.23909200858796e-05
-5.52725616549093e-05
-2.51352531541587e-05
-4.23793092125784e-05
-1.15867963056089e-05
-3.56230651177922e-05
-2.61877628154053e-05
-3.0431145783107e-05
-5.34941204013432e-05
-1.28572748505498e-05
-1.81118505652936e-05
-7.11754480417559e-06
-3.21578940006572e-05
-4.18871630246386e-05
-2.29603509425037e-05
-2.58273597513379e-06
-2.84483850467865e-05
-2.89106265804352e-05
-3.10627141991034e-05
-1.15327026671497e-05
-2.2939525081396e-05
-4.4987166040909e-05
-4.96887773983688e-05
-3.34062162734041e-05
-2.4347487525486e-05
-3.17090045543057e-05
-4.50148161354199e-05
-2.62886151818801e-05
-5.49657987235063e-05
-1.49439194266784e-05
-7.40696450924623e-05
-4.35228209068018e-05
-4.58177385419897e-05
-5.50579457360173e-05
-4.5849839364456e-05
-4.96616692882809e-05
-3.00518971249894e-05
-4.42741775594369e-05
-1.91475034170382e-05
-3.14964122135904e-07
1.55091636364159e-05
-2.6083092396634e-05
-2.93248997230945e-05
-2.17900542680879e-05
-3.49333475639555e-05
-2.24941235931692e-05
-3.09182642785092e-06
-4.30932004247185e-05
-1.31935903732061e-05
1.42513927161115e-06
-3.9063564072169e-05
-3.46782444675756e-05
-4.85552698053385e-05
-4.18460690622447e-05
-3.29136757789226e-05
-4.26958944570966e-05
-2.27280775609208e-05
-3.0443908195831e-05
-4.09686456906695e-05
-3.96165649689351e-05
-3.67197321768176e-05
-1.57357382878662e-05
-2.94493497336537e-05
-8.72972686956396e-06
3.13294619536882e-06
-5.39089807267669e-05
-2.03089029470503e-05
-4.78626645963128e-05
5.12553014489892e-06
-1.83533755821958e-05
-4.04944380596038e-05
-1.14342644327459e-05
-3.55391381303495e-05
-3.96517849644644e-05
-3.64800470252094e-05
-2.27922786767056e-05
-3.19319802882561e-05
-3.30108043024204e-05
-2.88668029682127e-05
-1.08966560008739e-05
-3.7130105999581e-05
9.17542826555856e-06
-3.35826722352721e-05
-1.0327236341918e-05
-3.73722602117271e-05
-4.2814742380955e-05
-1.80032043546021e-05
-1.76966217601841e-05
-1.42484666423958e-05
-3.18479811086307e-05
-5.64350696658299e-06
-2.96726911642534e-05
-2.43783688031612e-05
-6.36553115501255e-05
-3.35608982110718e-05
-2.56543928813538e-05
4.29255437323268e-06
5.79713036608092e-06
-4.23576663479158e-05
-3.81943895180717e-05
-3.39203482184543e-05
-1.87431929449933e-05
-4.53571274974853e-05
-4.16311765282594e-05
-1.08510128319254e-05
-1.6694525063621e-05
-2.61357189661808e-05
-3.65859068837475e-05
-1.06682937510484e-05
-2.78177646093154e-05
-2.87681463963943e-05
-1.94164551977976e-05
7.90281848361602e-06
4.28235408000288e-06
-3.47790600519871e-06
-1.07547477383331e-05
-2.7178245939152e-05
-2.54809870075822e-05
-1.05249513963933e-06
-3.04000829543164e-05
-3.2191002821938e-05
-4.49659365121147e-05
-4.61809805280164e-05
-2.69117915982197e-05
-4.19704277489787e-05
-3.71631605974736e-05
-4.42344002206197e-05
-2.77752377837216e-05
-3.18438296563797e-05
-3.47833143384671e-05
-3.41131365663828e-05
-2.22321366335036e-05
-1.19750026112411e-05
-1.55890429258947e-05
6.92775235263309e-06
-1.38356597451866e-05
1.143876380467e-05
1.95084488457812e-05
-4.65901407112371e-05
-3.67491628272971e-05
-3.63020079631497e-05
5.99850428677412e-06
-4.42862661907396e-05
-6.90973938766458e-05
-5.41131935895006e-05
-1.79674735703661e-05
-2.66063394519997e-05
-5.40851639338026e-05
-5.97630704576086e-05
-1.01299714588347e-05
-2.54576642673553e-06
-3.53292426513969e-05
-1.48312325456821e-05
-1.15068605633637e-05
-2.28622244462284e-05
-2.64288703935723e-05
-2.67096569885028e-05
3.04675840065486e-06
-2.45702776111703e-06
-4.51486089061144e-05
-1.86783855307288e-05
-2.72115095987565e-05
-4.41162369101614e-05
-2.53519000168409e-05
-3.82022449088048e-05
-3.8628780702524e-05
-4.40366490114799e-05
-4.32982370127286e-05
-1.25707104390399e-05
-5.72413888651143e-05
-2.18729704712812e-05
-2.29417325179793e-05
-1.61707112617111e-05
-6.63478433566164e-06
-3.76559422091749e-05
-3.48750726854467e-05
-1.79333583044506e-05
4.57031222348783e-06
-1.55487007285548e-05
-2.32076652175968e-05
-1.08418463095924e-05
-1.73276273593924e-05
-3.45713958154615e-05
-4.64547299042248e-05
9.22786236109309e-06
9.83078636852646e-06
-1.40576183360676e-05
-3.64524683710136e-05
-3.00620310608367e-05
-4.25801577164077e-05
-5.17018644666153e-05
-5.75444107016479e-05
-1.04490845863109e-05
-1.57176508177488e-05
-4.87770655671399e-05
-5.51341302703062e-05
-1.79462714216571e-05
-5.76308740680208e-06
-2.5607940684835e-05
-2.08066992704676e-05
-1.43653944963092e-05
-2.23126374746165e-05
-3.21899823786338e-05
-3.29904140104096e-05
-8.9585090749588e-06
-1.43736459924962e-05
-6.8429982703121e-06
-3.64187507594144e-05
-5.88249159916266e-05
-4.86918596671366e-06
-2.83390761210981e-05
-2.0073285176396e-05
-9.96082359931522e-06
-3.59096589862244e-05
-3.63842685123792e-05
-5.4915272754418e-05
-4.27518513652832e-05
-4.77489833559991e-05
-2.71189088174281e-05
-2.67497784176673e-05
-1.22645966498166e-05
-7.45284562319118e-06
-3.18641044370768e-06
-3.04641523130009e-05
-3.34910827178322e-05
-2.2973679609363e-05
-3.2156144096369e-05
-1.68078093320868e-05
-3.05048619892121e-05
-4.88561930222442e-05
-6.01963222220041e-06
-1.86962217040291e-05
-4.69273353202355e-05
-2.7556000644673e-05
-2.48430546421418e-05
-1.85591525815477e-05
7.08511093909993e-06
-6.56599840014474e-05
-5.69142230309217e-05
-2.82784509299733e-05
-2.08294684491891e-07
-3.65818965624535e-05
-2.70672253171615e-05
8.70356443215033e-06
-1.41250434360866e-05
-3.90467540419811e-05
-5.83266051423438e-05
-3.48406061137204e-05
-3.31913238039938e-05
-5.59141192661194e-05
-5.24070508258624e-05
-1.21534873186957e-05
-4.07549390170962e-05
-3.8247380333865e-05
-2.28088675337544e-05
-3.11538655642394e-05
-3.35739601458907e-05
-3.74029549177727e-05
1.70628494664942e-05
-4.32885062127636e-05
-2.482763991151e-05
-4.59102197520698e-05
-2.5204787833358e-06
-7.37543367576153e-05
-2.00257478604214e-05
-2.61070851512978e-05
-7.093389961952e-06
-4.75948501794784e-05
-9.72815491534695e-06
-2.53696768250864e-05
-2.27894683176701e-05
-1.42145022034989e-05
-3.54961121627046e-05
-2.86531882555293e-05
-4.74352783092795e-05
-1.86316377511872e-05
1.77298866208022e-06
-1.66547386072778e-05
-6.26152309327403e-05
-2.49448882161213e-05
-3.01307852783916e-05
-8.58481066461858e-06
-5.54658805378626e-05
-2.91094015259962e-05
-3.10850927227308e-05
-1.96003485964258e-05
-3.31013258926857e-05
-1.29566856875874e-05
-4.94626463478583e-06
-3.87603279083132e-05
-2.49643234801971e-05
-4.04310562499308e-05
-1.71721321749895e-05
-1.45158837388689e-05
-1.32976552186393e-05
-2.58825375902302e-05
7.18710386790978e-06
-5.54432194937078e-05
-5.7596231611302e-05
-1.78125400945472e-05
-4.24613562836448e-05
-9.60559000986328e-06
-1.61334551549699e-05
-2.50933819039026e-05
-5.96903831904102e-05
-2.66725037265577e-05
-8.32190996838139e-06
-4.81169758409129e-05
-2.82977353428085e-05
-4.90406297918225e-05
-2.7271595987808e-05
-1.11960018997127e-05
-3.11423873412866e-05
-2.02033716917337e-05
2.44266719221889e-06
-4.46589359159368e-05
-4.39801021166712e-05
-2.26052180428494e-05
-1.39678609363128e-05
-3.66159629165312e-05
-4.93584746578193e-05
-2.43142474432882e-05
-1.23275879595551e-05
-1.18661845397827e-05
-1.68440173191375e-05
-4.04828995029367e-05
-4.2795963362472e-05
-3.34672261864144e-05
-4.0746875199003e-05
3.48469415724244e-06
9.14147506294856e-07
-4.2073383736126e-05
-2.40346156435578e-05
-3.06410185848421e-05
-4.12713301495507e-05
-2.48000442508475e-05
-2.39344268976044e-05
-4.51122137431551e-06
-3.15748169431736e-05
-4.19881954981473e-05
-6.201693196613e-05
-6.84979794777186e-05
-3.07525599756871e-05
-5.71685873362595e-06
-4.60486327207355e-05
-4.92000017734735e-05
-5.28610045798395e-05
-2.5211163092337e-06
-3.26112895651036e-05
-2.17550643626835e-05
-1.75717592930862e-05
-1.99087751981767e-05
-2.53563331416821e-05
2.55901451415756e-06
-1.8186300672506e-05
-3.01579928780649e-05
-1.26306534167357e-05
-1.78389585361013e-05
-2.4283138046771e-05
-3.88444915280451e-05
-3.65033417184393e-05
-2.27851620900399e-05
-2.76015274234912e-05
-3.9204421916486e-05
-8.77010119479014e-06
-4.15766470395884e-05
-2.84842015754414e-05
-1.48820664153124e-05
-9.09629906533829e-06
-7.42965088797451e-06
-4.79651132240883e-05
-1.53032972467339e-06
-4.24768524945956e-05
-3.74886571860112e-05
-6.10581905533715e-06
-3.90803730612793e-05
4.22764121348417e-06
-2.37175895803479e-05
-5.35531483319379e-05
-5.60654976198692e-06
-1.85159192369621e-05
-2.26518233523954e-05
-3.04723128432415e-05
-3.89654238339348e-05
-2.3430141262479e-05
-1.23865542531185e-05
-5.0413925237368e-05
-2.95708277343723e-05
-5.24624373924386e-05
-5.27417822837222e-06
-4.12076756688976e-05
-2.54087697835864e-05
-9.08215187105391e-06
-2.79109756239501e-05
-8.97402137604266e-06
-4.41226284951272e-05
-2.87032869337843e-05
-1.80432069557893e-05
-2.1238282444031e-05
-1.55652790231095e-05
-6.14333810277208e-05
-1.6839500075378e-05
-3.50023960963059e-05
-5.10420929417372e-05
-4.4614500152838e-05
-1.39090251812555e-05
-1.76807108146381e-05
-5.05579143183474e-05
-2.45841523936334e-05
-5.24227651833089e-06
-2.20415744447606e-05
-5.58873766429815e-05
-2.4048517654679e-05
-3.15386893823067e-05
-2.66647476324582e-05
-3.11467031681131e-05
-3.37220906378555e-05
-3.51434749425281e-05
-1.72483428584936e-05
-4.91074360586361e-05
-1.26311689139087e-05
3.74701446409544e-06
-4.98390449151396e-05
-2.24766813057793e-05
-3.68166820771576e-05
-2.53503275170462e-05
-4.70601763231252e-05
-2.62180094712019e-05
1.98772826703886e-06
-4.55577856720598e-05
-3.20318693620498e-05
-4.80392867265455e-07
-3.02494535262908e-05
-2.50718954115785e-05
-5.14131178441113e-05
-2.63414773897304e-05
-5.14659996056751e-05
-4.57119950846256e-05
-1.70810175307217e-05
-4.48004305700925e-05
-3.2870563854906e-05
-1.90256000868674e-05
-4.58369397184821e-05
-5.61345335774568e-05
-6.32592063080487e-05
-3.59574241412834e-05
4.71347595648737e-06
-1.13489012505208e-05
-3.11574859389007e-05
-2.1103208409511e-05
-3.92079187005685e-05
-2.36623262537894e-05
-3.57972103051756e-05
-3.7354746384329e-05
-3.70935505376967e-05
-3.69440338446823e-05
-7.02830839920745e-05
-1.19032258647718e-05
-2.45724617844375e-06
-1.67086725068415e-05
-4.23860263489598e-05
-2.32664283670898e-05
-1.48956957698684e-05
-1.35871020638951e-05
-1.9289755665538e-05
-4.34637991447758e-05
-3.9996274218862e-05
-2.98269475744322e-05
-1.58316416827691e-05
-2.59408474525539e-05
-5.18893409662483e-05
-3.82274368743051e-05
-5.08283842143344e-05
-2.91564440784535e-05
-1.42285830924946e-05
-4.16617216137828e-05
-3.09620030733195e-05
-4.61364744206835e-05
-9.77605202433067e-07
-5.29104369103533e-05
-4.11468156993088e-05
-2.82283895401284e-06
-2.07354341797331e-05
-4.91585918925817e-06
-2.16959491597653e-05
-4.37556209049497e-05
-2.63523868768472e-05
-1.82317172054585e-05
-3.91346215988488e-05
3.86505248239398e-06
-6.48333463848098e-05
-1.84971389338613e-05
-3.24924176199993e-05
-5.28364623208205e-05
-3.2886760549499e-05
-1.43114356425066e-05
-4.84688906864212e-05
-5.92795023277735e-05
-4.38089870429203e-05
-6.05953432380641e-06
-1.751469474595e-05
-2.41745727252086e-05
-3.35896542138939e-05
-3.4126835010542e-05
-2.65431627212434e-05
-2.37621259215699e-05
-6.23323799747886e-05
-4.90406936529092e-05
-1.37189873795801e-05
-4.63096602036882e-05
-2.80262340112326e-05
-6.06927199052261e-05
-1.13644228950317e-05
-3.52543301314861e-05
-3.54213296567915e-05
-5.19030525267067e-05
-3.27270976082213e-05
-4.0419290361613e-05
-1.24084909597375e-05
-2.54898290446361e-05
-3.55777472892008e-05
-5.09929442085532e-06
-7.60024653145196e-06
-1.45458200729393e-05
-4.15951183888641e-05
2.84604520134428e-06
-3.24825823578849e-05
-8.02918583016276e-06
-5.92009727655639e-05
-3.21782551290132e-05
-7.45657894412248e-05
-4.97733229334843e-05
-1.3681769781383e-05
-1.40768114305231e-05
-1.99876247585132e-05
-4.16611884944415e-05
-1.18637182632903e-05
-9.86276615026131e-06
-1.39081941082709e-05
-1.96514890567722e-05
-6.98185754620634e-05
-2.78901633188012e-05
-1.33280959312045e-05
-1.67244428392204e-05
-2.95147738678239e-05
-4.15095125396895e-05
-3.14506073190702e-05
-1.83814519631325e-05
-2.34529915905596e-05
-6.937262068752e-05
-3.69848114623481e-05
-2.78156934123704e-05
-4.34646922078018e-05
-4.58991443866556e-05
-2.05172477717689e-05
-3.9724030924749e-05
-5.19189638640942e-06
1.1415185748639e-06
-3.3224506259407e-05
-4.34735262792577e-05
-3.06295634169007e-05
1.57719222971691e-05
-4.81297308961288e-05
-1.37454372435962e-05
-4.67419521639087e-05
-9.56484995001766e-06
-3.19817842842867e-05
-6.05726392187206e-05
-4.46291197756695e-05
-2.32523718986461e-05
-3.93384173932835e-05
-3.91726606818699e-05
-2.59368409680115e-05
-4.76860365996468e-06
-1.02216756533423e-05
-2.96462988020784e-05
-1.70914192649924e-05
-4.76564411495987e-05
-4.54594664727373e-05
-2.65812524101997e-05
-3.72565292874294e-08
-3.7153116528601e-05
-4.29666588192453e-05
-2.05638828732255e-05
-1.86521777147595e-05
-4.00328985560819e-05
-1.34651402310144e-05
-3.86958887403062e-05
-3.42324175699694e-05
-5.95571509871727e-05
1.90217926998719e-06
-4.45183792037959e-05
1.17982926800026e-05
-5.58263195356515e-06
-1.89972452761138e-05
-2.89074774649092e-05
-4.78409720451878e-05
-2.62840532698885e-05
-2.64971688432025e-05
-3.83203096587221e-05
-3.21804171596355e-05
-5.64972341312126e-05
-9.50254725778593e-06
-2.69562396199293e-05
-4.2513043647233e-05
-4.34571147695805e-05
-3.76366706423023e-05
-3.42910597172261e-05
-2.46822011230248e-05
2.41600158074695e-06
7.38661739451837e-06
-2.66133728721748e-05
-1.66345677823451e-05
5.47609382005777e-07
-4.41151675123084e-05
-2.15096545415726e-06
-3.98989304828613e-05
1.49560192544516e-05
-3.84661541264895e-05
-3.68064655881862e-05
-3.1490709934108e-05
-5.17961530038927e-05
-1.15918988339503e-05
-3.03856812536972e-05
-2.47740465553343e-05
-1.23187688298534e-05
-3.73059336967635e-05
-5.47282482974938e-05
-3.75541003537456e-05
-4.79158157177825e-05
-4.23868838193918e-05
-2.66828042581633e-05
-1.92325031561497e-05
-2.37825234233032e-05
-3.88165613469216e-05
-2.1834781816245e-05
-4.10557436764388e-05
-3.79052048292215e-06
-2.30026505440829e-05
-3.9691073208966e-05
-2.6955544209572e-05
-5.52633232984547e-05
-4.9000551270463e-05
-6.32610444940748e-05
-2.11981377533757e-05
-5.40975545208215e-05
-4.33201731067852e-05
-1.81104704288001e-05
-2.34621843520046e-05
-2.69774943631088e-05
-9.48459698514181e-06
-3.75617743681785e-05
-1.94340734560419e-05
-3.15472791444567e-05
-4.64807107633383e-05
-3.1735706524295e-05
-1.11572670621401e-05
-1.52686204629956e-05
-6.45209095113348e-06
-2.51949509165683e-05
-1.77422620000589e-06
-4.21982304126474e-05
-3.88304320194134e-05
-1.9923955643013e-05
-1.57956016189142e-05
-4.80959724690634e-05
-3.02775793288245e-05
-2.12053185786391e-05
-1.4323584317247e-05
-9.33764802810595e-06
-5.26158312355773e-05
-1.49515577192973e-05
-3.00363693337369e-05
-3.52978399070349e-05
-1.6323805510845e-05
-2.76491141793469e-05
-4.71641453115126e-05
-2.4286985740694e-05
-4.74150875111252e-05
-2.34869402926911e-05
-2.92799056668797e-05
-6.36108297660936e-05
-4.61350533769218e-05
-3.71144586850808e-05
-2.81726431088107e-05
-3.72431869071207e-05
3.2587765635359e-06
-4.05183326412246e-05
6.51480934132039e-06
-1.10113804139462e-05
-3.51926981396943e-05
-1.44954911361531e-05
-1.64972008606793e-05
-1.78328511690561e-05
-3.3888875935132e-06
-2.37241917947938e-05
1.27910746418947e-06
-3.36613785481518e-05
-1.70983253278824e-05
-3.02462003639084e-05
-3.23506324194182e-05
-1.25065783844356e-05
-3.33984903747138e-05
-3.99862242361836e-05
-5.93309607916008e-05
-2.59710585715824e-05
-6.79124088929846e-05
-2.75862445960145e-05
-4.80707789609841e-05
4.51087384319808e-06
4.18979316681476e-06
4.48010032575068e-07
-1.09770859054395e-06
3.03420111868949e-06
8.81315676604045e-06
-2.61155231783263e-05
-4.79550870516271e-05
-2.25088868135098e-05
-7.43582359573465e-05
-7.14059063392064e-05
-6.82360970696706e-05
-5.20002879754094e-05
-5.73048388918322e-05
-3.67979434732707e-05
-2.81532204356902e-05
-2.56455854937411e-05
-4.33002977901654e-05
-2.88819973000405e-05
-3.00558492349597e-05
-1.61094322914157e-06
-3.59423980266154e-05
-4.28082328891108e-05
-3.33447705044801e-05
-7.11253269665729e-06
-2.51760340927087e-05
-1.90613525949287e-05
-2.53001541726685e-05
5.63637777073589e-06
-2.42074064563629e-05
-5.92852337307705e-05
-6.94753127126237e-05
-4.440637143666e-05
-4.21088411657388e-05
-5.6689436611376e-05
-4.89139823385937e-05
-4.3407613527124e-05
-1.12582659018918e-05
-5.28235006788167e-05
-1.41129917633206e-06
-3.96673681265826e-05
-4.34812162075568e-05
-3.41878388147653e-05
-1.9389838833208e-05
-3.06308078387439e-05
-1.29391561674272e-05
-4.22471003215455e-05
-3.25080145893129e-05
-2.29727587816792e-05
-1.28199074653991e-05
-1.60061830966194e-05
-1.60347285983523e-05
-3.60397338870836e-05
-3.68398648701713e-05
-1.89251033047328e-05
-9.13839942034604e-06
-3.03138473595073e-05
-1.95153157541475e-05
-2.34831828884203e-05
-1.70448592641412e-05
-2.16050533617041e-05
-3.29648100571296e-05
-4.41797291386176e-05
-2.3236039758388e-05
-4.17074027662532e-05
-2.39275820033008e-05
-1.63423631806245e-05
-1.24259177422955e-05
-2.01702769478981e-05
-7.09709636970667e-05
-2.44995719234432e-05
-2.68988375530865e-05
-2.88969031822116e-05
-5.47934703266608e-05
-1.6399793951581e-05
-3.25396593326313e-05
-4.55335477088083e-05
-3.53379976072804e-05
-3.05523289156332e-05
-9.39506126169628e-06
-4.25319127037185e-05
-3.89838997088563e-05
-1.99339965377722e-05
-1.3248702154747e-06
-4.74347722482983e-06
-2.21945751579283e-05
-5.33522827970466e-05
-3.56572596413245e-05
-4.87936571018467e-05
-2.63251047610203e-05
-3.71919244373295e-05
-3.80322300814362e-05
-5.9895515562591e-05
-4.98811869972892e-05
-6.37032053139845e-05
-3.91349706474122e-05
4.9958421679128e-07
-3.93088148115173e-06
-2.38686835740588e-05
-3.85537484589324e-05
-3.52238669743063e-05
-1.89122162084348e-06
-8.54307985071259e-06
-3.84311509708493e-06
1.06718137362552e-05
-3.1346882913812e-05
-3.12305512961144e-05
-2.49925964571573e-05
-2.70597239325956e-05
-1.60922297633167e-05
-4.82402962992569e-05
-6.29882351725327e-05
-4.12130452808372e-06
-4.8445591843659e-05
1.35423607725547e-05
-6.35109818375561e-06
-3.51019790654192e-05
-3.37306406686746e-05
-4.78818807839352e-05
-1.90475391160747e-05
-3.92700257137235e-05
-6.9202426962047e-06
-2.41936266871874e-05
-2.22363918027104e-05
-4.00892862307108e-05
-1.7262819158217e-05
-5.16217499868958e-05
-4.12576521965879e-05
-1.12075133738983e-05
-5.27866504218906e-06
-2.32864343827445e-05
-5.20320206244217e-05
-9.81687434381315e-06
-2.88311327719685e-05
-3.0499919993648e-05
-2.55237945747227e-05
-3.56197906431127e-05
-9.46959524148143e-06
-4.61817619819834e-05
-1.33112333137788e-05
-3.4582305637406e-05
-5.70016089970758e-05
-2.92867373168212e-05
-3.44946684442407e-05
-3.43539880460196e-05
-5.79798435419938e-05
-1.19344290579392e-05
8.13110828563545e-06
-3.68806654905874e-05
1.04632279105646e-05
-9.77842990515315e-06
-2.05739278893131e-05
-2.7655666445604e-05
-3.06953808860929e-05
-1.88942786158957e-05
-3.9716539406435e-05
1.29573702542751e-05
-2.89262782241806e-05
-1.5633734415052e-05
-4.13401226093174e-05
-4.97628979094227e-05
5.83888560560804e-06
-4.49772918549292e-05
-4.3732857452205e-05
-4.78878550334574e-05
-2.05295164273231e-05
-2.84075415279177e-05
-4.81999697757711e-05
-6.98581349315671e-06
-5.2613358712727e-05
-2.75851234341612e-05
-4.56976245874024e-05
-4.15719421550257e-05
-1.34657900164563e-05
-4.01562962746221e-06
-5.40902392513166e-05
-5.40268423731759e-05
-3.73795846369383e-06
7.18908721474351e-06
-1.21692959130054e-05
-3.25274541449888e-05
-2.86305324534775e-05
-6.62524193836092e-05
-6.34847226976841e-05
-3.18231319137142e-05
-3.29623606918906e-05
-2.87629748762661e-05
-5.79278445076815e-05
-4.23089558406314e-05
-3.35362696664954e-05
-4.32406815043266e-05
-5.59627331494245e-05
-3.87034323936831e-05
-1.04972916890323e-05
-4.7751407010767e-05
-9.1255291131487e-06
-4.27439676467816e-05
-1.41919095445964e-05
-2.79706408939419e-05
2.63845654465187e-06
-2.8774964884879e-05
-1.58179918104813e-05
-2.56132141202211e-05
-3.08014656036046e-05
-3.78433655710947e-05
-4.02018319380679e-05
-6.53139405292768e-05
-6.59993330889436e-06
-2.00400228366797e-05
-4.39895548730441e-05
-2.53444710986539e-05
-4.44113376184865e-05
-4.08271898345241e-05
-4.80474274954056e-05
-5.34290353915285e-05
-5.31556573044348e-05
-6.36280678676539e-05
-1.53531698198397e-05
2.40016875874705e-05
-2.58641176268035e-05
-2.37616213845471e-05
-2.34153606179564e-05
6.46224630509489e-07
-1.83274990768691e-05
-1.37865121815132e-05
1.21448709950114e-06
-2.40312638513951e-05
-3.04844047051058e-05
-2.07600270671809e-05
-5.31768038042203e-05
-1.8872595708469e-05
-2.47898193358254e-05
-3.19802038493127e-05
-4.69185426640972e-05
-4.13393336833192e-05
-2.41577725575925e-05
-1.19026986222667e-05
-3.0421678495086e-05
-3.47496441540235e-05
-3.48854538846837e-05
-3.07026866269097e-05
-3.42535606511055e-05
-3.69325783633609e-06
-4.47030839541015e-05
-3.40470055417577e-05
-3.71193942478296e-05
-2.85604191222367e-05
-1.65171099965705e-05
-2.22891591269786e-05
-8.47460121310958e-06
-3.28577506780106e-06
-4.49979634350242e-05
-3.95882403185327e-05
-3.26132354647314e-05
-2.75133673599365e-05
-4.22645358761538e-07
-3.72656896118603e-05
-3.56270411543463e-05
-4.23329353681852e-05
-1.34515607402677e-05
-1.84439166541074e-05
-2.72660558029783e-05
-2.40328463378673e-05
-2.8089049402274e-05
-1.27883647909544e-05
-4.05578427705582e-05
-4.36562881656704e-05
1.17183873081413e-06
-1.55156743512844e-05
-3.20249583114081e-05
-3.00561252720515e-05
-2.75092126363433e-05
2.75546200635536e-06
-3.99595809491247e-05
-4.58934948792754e-05
-2.68957660374552e-05
-3.21464737687104e-05
-2.16756949255024e-05
-4.40979359831876e-05
-4.1460281372688e-05
-5.1427826499238e-06
-3.07439786980102e-05
-4.50633029861888e-05
-1.43468412368682e-05
-2.49419833688674e-05
-3.82589071071268e-05
-1.03692203000934e-05
-4.29753954014652e-05
-1.71154736407669e-05
-8.77640853592071e-06
-3.3442169435924e-05
-1.75940260046854e-05
-4.26820166838033e-05
-1.33902068976876e-05
-6.50018261310845e-06
-8.9350628562714e-06
2.56183982543716e-06
6.76986632286921e-06
-2.89838972960104e-05
-5.22091361148003e-05
-6.51330670501229e-05
-2.31343444406358e-05
-5.34811133295352e-05
-1.11269858960245e-05
-3.1560134239721e-05
-4.17068931412508e-05
-3.10021401888159e-05
-2.28813978546183e-05
-2.68156859042111e-05
-4.25612214443894e-05
-2.91132867861946e-05
-4.5204604323868e-05
-4.12035374763457e-05
-5.20329346569605e-06
-3.59592931777191e-05
-3.6457601247804e-05
-4.27707544509079e-05
3.42784078554029e-06
-3.18144128433066e-05
-5.89045377973009e-05
-4.57666529136002e-05
-3.63905396112722e-05
-3.41285427241319e-05
-8.33693576611386e-06
-3.82063347570354e-05
-3.43759550273577e-05
7.73828528731965e-07
-3.99717083106701e-05
-3.39397587924699e-05
-2.88897701819932e-05
-3.6075048830208e-05
-3.80851839242742e-06
-4.38691934351708e-05
-5.78384174429209e-05
-3.20703601102966e-05
-2.62681782534621e-05
-2.15134592116736e-05
-2.72032359452341e-05
-5.40338768604745e-05
-3.38396044070942e-05
-4.36164828180511e-05
-3.39153537460833e-05
-4.91049948574644e-05
-2.99531341668835e-05
-1.78587308258842e-05
-1.66746319119776e-05
-1.20536500949263e-05
-1.69530554820112e-05
-5.50930753469843e-05
-4.23008617350988e-05
-4.7449710862715e-05
-1.95207977460698e-05
-2.96332279208806e-05
-1.50456013188887e-05
-4.20430755766898e-05
-3.19214001484791e-05
-3.97059731824047e-05
-3.86217484350616e-06
-1.46868970026336e-05
-3.0991576885932e-05
-6.09663857639548e-05
-2.03724354920069e-05
-3.86307996891658e-05
6.54649783043289e-06
-3.45176159105555e-05
-3.87616406808117e-05
-3.18476005288054e-05
-2.41804949026811e-05
-3.36664479630344e-05
-2.4268960546264e-05
-1.45582161537944e-05
-2.7557969781983e-05
-3.68734786038722e-05
-2.45919733220447e-05
-1.08993990924025e-05
-1.78865624969123e-05
-4.0252604732935e-05
-4.34692764928458e-06
-3.75773622699641e-05
-4.09692634083438e-05
-1.98566844403797e-05
-3.2573721502561e-05
-6.16781877313461e-05
-6.43660760697595e-05
-3.92462618838099e-05
-2.88431213311637e-05
-3.52390800211611e-05
2.26006577050755e-06
-3.68276257956095e-05
-2.34553897597986e-05
-1.12767358605689e-05
-4.66981687953126e-05
-1.02471536001911e-05
-4.10251089750001e-05
-1.69442231581613e-05
-1.12520549884049e-05
-2.7273783182532e-05
-4.43770801942926e-05
-3.85485512760418e-05
-2.11505233501181e-05
-3.9424775505197e-05
-4.67744617587833e-05
-4.12386413361639e-05
-4.89319003155754e-05
-4.90879181868887e-05
-2.19027652647169e-05
-8.58990843122138e-06
-2.70579175945969e-05
-2.68675186950312e-05
-3.68383736355417e-05
-3.92999454179777e-05
-1.9036314953097e-05
-3.31846274724865e-05
-2.77875929068491e-05
-5.08521869700222e-05
-4.22246983922552e-05
-4.51568513173131e-05
-2.80922352584715e-05
-1.3166331607007e-05
-2.49220299709033e-05
-1.80574508249447e-05
-5.2899996881762e-05
-5.32076377393739e-06
-2.16388297198806e-05
-2.88152237709342e-05
-5.02716068462457e-05
-1.54501888783431e-05
-2.2311816728275e-05
-5.09872664527636e-06
-4.3250094035202e-05
-6.71105634837562e-05
-2.94258561865272e-05
-3.15998823005783e-05
-3.93282093495625e-05
-4.41536252800977e-05
-3.43467420825636e-05
-4.04793537894049e-05
-3.36897677862625e-05
-3.99503038722638e-05
-4.49800071605081e-05
-2.05020108106289e-05
-3.16968207732801e-05
-3.88954378902798e-05
-2.87343313845794e-05
2.61632790063246e-05
-3.42311176560876e-06
-3.48964257688629e-05
-3.19635202310222e-05
-2.91682590054785e-05
-2.4147118165537e-05
-4.05636693142911e-05
-2.58603746305086e-05
-2.82198277117407e-05
-5.70557862624777e-05
-3.11133738167582e-05
-4.59234294264518e-05
-4.20454688666537e-05
-4.44147081102893e-05
-3.1079122810767e-05
-2.36262631851356e-05
-5.16098593211766e-05
-5.93501235101475e-05
-3.05225917397685e-05
-8.70801637508795e-06
-3.57221210532426e-05
-2.2596109277077e-05
-1.42446453128496e-05
-3.15540825821688e-05
-1.42075179895562e-05
-2.99096233000325e-05
-2.61756867635474e-05
-3.11424653788309e-05
-9.47700553173352e-06
-3.35886787314245e-05
-6.77546484883529e-06
-5.64069513456067e-05
-3.01544015767039e-05
-2.68552333394396e-05
-1.79368111990587e-05
-6.88569952501429e-05
-3.7792948977615e-05
-4.18151507149716e-05
5.50230798367536e-07
-3.21324567607505e-05
-4.46619503959512e-05
-3.09446793550585e-05
-3.40536681537142e-05
-3.32911253064781e-05
-1.92476479371709e-05
-5.09729060569199e-05
-2.4989730482287e-05
-4.89520208584512e-05
-2.55883393728474e-05
-4.75669709801078e-05
-3.51348061568278e-06
-1.4634610702148e-05
-2.40714438246624e-05
-3.08216054590917e-05
-1.94943571273853e-05
-4.04207961468923e-05
-2.52343147628542e-05
-1.22117942643918e-05
-1.11433606026985e-05
-2.07396838776383e-05
-1.42674966254704e-05
-1.89868851619743e-05
-1.96726803371933e-05
-4.25659197544443e-06
-2.30933636303093e-05
-3.58315761643545e-06
-2.75000587456651e-05
-5.2832767267253e-05
-2.57215679933178e-05
-4.12027435600833e-05
-6.95642796167805e-05
-2.54755182504169e-05
-5.38330732675615e-05
-1.43564112719575e-05
-6.16436850428498e-06
-4.98237442644709e-05
-1.87065520522512e-06
-6.46542340257011e-05
-1.70796266830806e-05
-1.88692729819366e-05
-5.08442755208455e-05
-2.7007768063582e-05
-4.1344376956634e-05
-5.45093558607713e-05
-7.37036291454109e-06
1.01276155453892e-05
-4.41986296606093e-05
-2.58979967172889e-05
-6.55283427281081e-05
-4.8568561120795e-05
-6.57722434467127e-05
-2.49139481447473e-05
-7.12218382217484e-06
-6.57317290954533e-05
-5.26223452874878e-05
6.16702896321872e-07
-1.76009223982577e-05
-1.45300271176105e-05
1.36875676798641e-05
-1.25724034921851e-05
-6.05358925190153e-05
-4.34235832463453e-05
-2.00417819900937e-05
-5.41867372884993e-05
-4.39367934696883e-05
-4.62885501868088e-05
-5.31399750343382e-05
-5.08249803726086e-05
-3.45854320820974e-05
-5.38469193729695e-05
-3.37134113709872e-05
-2.632238563034e-05
-2.33777521557401e-05
1.46326618066757e-05
-2.30604352611281e-06
-2.92491552224125e-05
1.13139668358379e-06
-2.30012366050157e-05
-2.68449734611172e-05
-3.74808631577688e-05
1.28651017232913e-05
-3.67613608202173e-05
-2.99187607365804e-05
-5.40717376171047e-05
-2.85493051817486e-05
-2.26734846622841e-05
-1.96046777507447e-05
-2.81223464237788e-05
-1.39245996782425e-05
-4.26952893681824e-05
-3.19782200112542e-05
-3.52862706151128e-05
-2.46719232735831e-05
-3.17855763255349e-05
1.33901180739946e-07
-1.25245913202754e-05
-1.8416930118987e-05
-1.49585786097388e-05
-1.99238802381389e-05
-3.4803184817757e-05
-7.20680597616773e-06
-2.19762891020226e-05
-6.18586667862076e-05
-6.59354812391547e-05
-4.98813702769941e-05
-5.12116904367392e-05
-3.91773571951851e-05
-4.36692851260793e-05
-3.47357269572066e-05
-4.19260729504889e-05
-3.6249154787428e-05
-1.15516225602873e-05
7.83023635522797e-06
-1.13142318545848e-05
2.00498214376106e-05
2.60078161243192e-05
-1.61137525921943e-05
8.2780216527585e-06
-1.64071255974374e-06
-2.85159863193165e-05
-9.26539026732528e-06
-5.62888496549548e-05
-3.29688287594025e-05
-3.43586661299484e-05
-2.18989060838347e-05
-3.04363040029734e-05
-2.78613724056494e-05
-4.46192828274794e-05
-2.46786049126302e-05
-4.10986887516814e-05
-1.01215100775696e-05
-4.65438017170871e-05
-1.79001228586433e-05
-1.22353672162069e-05
-3.02070321258432e-05
-2.2196103231754e-05
-7.05129629867003e-06
8.06691141082021e-06
-1.8211060971799e-05
-6.32004198824026e-05
-3.02210362138115e-05
-2.61393726178016e-05
-2.54413426406245e-05
1.34726874662765e-05
-3.80485516432917e-05
-2.65374397615777e-05
7.15492812766573e-06
-1.35955592258956e-05
-3.63578565064135e-05
-1.34382791456396e-05
-2.76264239935414e-05
-2.18840773041356e-05
-2.7093999197593e-05
-6.44398887293467e-05
-2.06723758257529e-05
-3.95439410049599e-05
-3.19155573301518e-05
-2.82812331571617e-05
2.13322616540602e-05
-1.02833156831603e-05
-7.74449284414571e-05
-1.9264467494228e-05
-2.37120538506368e-05
-4.03958270857323e-05
-4.34468263663143e-05
-4.6591806727538e-05
-1.74285184066291e-05
-2.44283753567019e-05
-1.47135577825735e-06
-5.22328715311303e-05
-3.5285798342996e-05
-4.97023779496623e-06
-2.19710998610146e-05
-1.62592745725917e-05
-4.01930438437487e-05
-2.18437361764355e-05
-6.09244847345398e-05
-2.61855189511905e-05
-5.41247027376233e-05
-4.15396863331025e-05
-1.53558244676816e-05
-4.8729985233403e-05
-5.17261299549615e-05
-5.00948413130502e-05
-1.32603726701778e-05
-1.0033639910555e-05
-2.77188997859977e-05
-3.41850157995423e-05
-2.44580304374307e-05
-4.90179791377933e-05
-1.95584257958889e-05
-3.57705697955939e-05
-3.12904680612261e-05
-3.05812547525991e-05
-3.57195783984883e-05
-2.42334020382284e-05
-1.82028084219812e-05
-6.35370349948353e-06
-1.69753928391229e-05
-1.57678363801449e-05
-5.00327907415048e-05
-2.76133968505645e-05
-3.22265049688898e-05
-2.56385859426891e-05
-5.02117802850129e-05
-3.7317388404891e-05
1.30106293114327e-05
-4.26054322378364e-05
-3.09614033140737e-05
-3.96134886333851e-05
-7.82636616812157e-06
-3.06078157196414e-05
-2.96834811006086e-05
-9.3407827420992e-06
-1.06466739966955e-05
-2.0695509616242e-05
-5.3387665430678e-05
-2.54335202203751e-05
-4.69876480854749e-05
-2.00174728965056e-05
-1.70198776177164e-05
-2.16042150879448e-05
-1.7021590815877e-05
-2.21006477955551e-05
-4.26124588208362e-05
-1.82524419505757e-05
-5.18810056907491e-05
-2.97204466359028e-05
-1.57042698542359e-05
-6.6958433284198e-05
-2.43423061462456e-05
-5.86040525577384e-06
-5.04536427603021e-05
-2.55549745148698e-05
-6.24595219639249e-06
-5.5414844402635e-05
-5.51153763366827e-05
-2.11865588801359e-05
-4.90709400054217e-06
-1.17714836790105e-05
-4.12633971456276e-05
-3.00574779244797e-05
-2.32882711747889e-05
-3.59835507496953e-05
-4.25766744292639e-05
-2.27572129444088e-05
-1.88091486395562e-05
-6.42608293246435e-05
-3.87382081918365e-05
-1.12758210838095e-05
-1.14759893162606e-05
-2.99687452657868e-05
-2.41573241713738e-05
-2.80979776566063e-05
-4.90175110380412e-05
1.60321013096625e-06
-4.95395991512886e-05
-4.41411745148586e-05
-1.96937360328789e-05
-4.23190262735036e-05
-1.79065770861777e-05
-2.77287150935044e-05
-2.05869627439807e-05
-1.27838227351383e-05
-1.24829561666038e-05
-4.73601760879393e-05
-2.45900643371094e-05
-4.67012372344047e-05
-2.78183076483796e-05
-2.71364302725975e-05
-4.00960044352258e-05
-4.90016530057027e-05
-6.57136586678621e-06
-2.40321653255534e-05
-3.07634382130206e-05
-4.21278908506798e-06
-3.50338641220097e-05
-3.44206277268059e-05
-2.85629516805885e-05
-2.13324744041444e-05
-1.3066707000073e-05
-1.97962502213329e-05
-4.07267098947877e-05
2.44047160127656e-06
-4.88040585613884e-05
-2.03095349560476e-05
-5.42010800376377e-05
-3.17820477432764e-05
-5.93317742619062e-05
-6.0215922686701e-05
-4.3426309257493e-05
-5.79180516507546e-05
-3.81960282720237e-05
-3.32378632978385e-05
-3.18513592198941e-05
-1.93477037767167e-05
1.05248069297407e-06
-1.6488139827655e-05
-3.90053391464872e-05
-1.15610804791643e-05
-2.79688685082736e-05
-8.35170165981351e-06
-1.11301953844803e-05
-4.73863275532298e-05
-7.9509374054941e-06
-3.53242275148248e-05
-1.29333748030298e-05
-4.06468129192492e-05
-3.50597936742856e-05
-4.01935539231996e-05
-2.77334601731376e-05
-5.47999728815656e-05
-2.58823643752014e-05
-8.94326839243772e-06
-1.74851893128765e-05
-1.41126782357325e-05
-3.07558128901084e-05
-1.95723291745068e-05
-4.1999208503661e-06
-3.11104837103802e-05
-1.45930952318825e-05
-3.37709946141181e-05
-4.3623939850541e-05
-2.60518110583702e-05
-1.48111929301188e-05
3.00976719696705e-06
-4.44591064870096e-05
-4.90287453349386e-05
-4.31377437802153e-05
-4.24909798119478e-05
-3.87862316677498e-05
-6.34463945143353e-05
-2.09103872291568e-05
-2.69238770779831e-05
-4.75220111933275e-05
-2.17106693973863e-05
-5.22905210325782e-06
-1.87637716355664e-05
-1.34740836404189e-05
-2.45980428889692e-05
-4.00854741322232e-05
-1.12943004102186e-05
-4.85043212069175e-05
-2.7433895005974e-05
-2.37335028561015e-05
-4.44639425047692e-05
-1.15363957082066e-05
-7.29542896388463e-05
-3.48193346547612e-05
-3.32383615169693e-05
-2.91681050093932e-05
-5.40695174050783e-05
-1.52959566628301e-05
-5.07963307178544e-05
-4.35475549765919e-05
-2.01926826785162e-05
-5.46360401635239e-05
-1.15373672015762e-05
-1.90493148553436e-05
-1.12883101462711e-05
-2.40119522886873e-05
-9.16374812049288e-06
-3.42104669603757e-05
-5.82738677612197e-06
-1.78289799657816e-05
-6.350301397098e-05
-2.21918256540447e-05
-2.9339871403012e-05
-1.71456368503593e-05
-3.75698286989251e-05
-2.58415608856101e-05
-5.46740661098486e-05
-2.08779153407908e-05
-3.10163076280822e-05
-2.46441219119774e-05
-5.68598271051947e-06
3.99715102018206e-06
-2.49808236345257e-05
-1.09390177166809e-05
-2.6853523040097e-05
-4.03056713226025e-05
-7.61191040662142e-05
-4.00762153279788e-05
-4.56116875460718e-05
-3.76808883633741e-05
-3.00204670214989e-05
-3.96852613795052e-05
-2.93866665670472e-05
-4.52523020390387e-05
-4.04767347556012e-05
-4.46761289262872e-05
-6.33550566209034e-05
-2.27801103290607e-05
-3.07675069476291e-05
-6.85598369886601e-06
-2.19425410865372e-05
-2.86257541705065e-05
-1.89748019391972e-05
-3.78576598144259e-05
-4.55603766527445e-05
-6.49872647375196e-06
-2.5364036261458e-05
-4.9361615896077e-05
-6.93025936810788e-05
-1.73894996057223e-05
-2.94454515256485e-05
-3.74157884803055e-05
-3.0216794089483e-05
-2.85769259179661e-05
-1.23833264333357e-05
-3.62745985202449e-05
-3.53961742728841e-05
-1.90572913358849e-05
-2.62315443944453e-05
-2.54820782302202e-05
-1.83265670345347e-05
-4.5406740525542e-06
-2.52681693725242e-05
-3.17079507151202e-05
-7.97272793002257e-07
-2.06242880044213e-05
-2.57278162198828e-05
-2.82844186722674e-05
-5.35046285674321e-05
-3.85615495668255e-05
-6.52934044656202e-05
-3.64886944253195e-05
-2.41640434332119e-05
-3.63007885376039e-05
-2.44146280085098e-05
-2.85463292143187e-05
-1.03275421338244e-05
-2.61971245994709e-05
-9.11942526764464e-06
-2.02984629150821e-05
-3.90966476086525e-05
-2.65378157441747e-05
-1.38086693942887e-05
-3.21072485658961e-05
-2.75337855118422e-05
-1.34146457470568e-05
-4.40352923801617e-05
-6.88819412836977e-05
-2.78767273530268e-05
-4.76477767518719e-05
-2.71784869666346e-05
-3.41469936689413e-05
-3.51987397538011e-05
1.60707765126518e-06
-4.14176322472098e-05
-1.06498090506901e-05
1.48390728108069e-06
-1.31785526414838e-05
7.95463492069789e-07
-5.41193463550968e-05
-3.27720310281093e-05
-4.23081761164796e-06
-1.26348246604729e-05
-1.88290221837636e-05
-3.00921107123652e-05
-5.24722012992894e-06
-2.33301087843685e-05
-3.65008167692515e-05
-3.19561409991489e-05
-4.60513540460964e-05
-6.46139079505351e-06
-2.11375625911038e-05
-3.45953499903579e-05
-1.29390336444827e-05
-2.30140104826682e-05
-2.91260311776089e-05
-4.56236428923863e-05
-4.26747409526421e-05
-1.66258413201335e-05
-2.47568870498111e-05
-3.82543006769383e-05
-2.92598963913985e-05
-2.51982993928276e-05
-3.52506840389874e-05
-5.57944724050315e-05
-3.69266538820315e-06
-7.03121210808222e-05
-2.29431378824486e-05
-3.3394110531168e-05
-2.56596709738022e-05
-3.02527115945253e-05
7.22354847202692e-06
-3.00835542845264e-05
-6.07295564036491e-06
-3.62106080193285e-05
-4.52566744517784e-05
-2.52720230113211e-05
-5.38618305092555e-06
-1.29078274304035e-05
-4.01750695100991e-05
-1.67075972069614e-05
-5.10680308051041e-05
-1.81367858103523e-05
-4.9191918215008e-05
-5.54240349911705e-05
-4.11764627292485e-05
-4.97340724409322e-05
-4.29718728708246e-05
-1.84354547528925e-05
2.65187740909057e-06
1.66789883723002e-06
-3.96078613338936e-05
-3.73782773762303e-05
-1.86820962198667e-05
-2.41546428010871e-05
-2.52516824568282e-05
2.59395107997197e-06
-4.21454259210317e-06
-2.65893639783653e-05
-5.89912705099782e-05
-3.42511058916816e-05
-2.5505036889568e-05
-3.72451075161223e-05
-3.21804892561983e-05
-3.72530951842515e-05
4.85262286424872e-06
-2.40212460237033e-05
-1.9327900537328e-05
-3.66519416988359e-05
-3.82750390396628e-05
-3.05652918018788e-05
9.47490503592558e-06
-1.90362759094669e-05
-4.70384165994207e-05
-4.65089307812984e-05
-2.0367537847056e-06
-3.59491709988345e-05
-3.95134848722067e-05
1.1585796302228e-05
-2.54208023633728e-05
-1.27106008715623e-05
-4.22864035757509e-05
-3.41056875392251e-05
-3.51345472689922e-05
-5.00028447036296e-05
-2.96080357485862e-05
-2.53535098049122e-05
-3.72958804403824e-05
-2.6487866522543e-05
-2.32933571445659e-05
-3.27767212450228e-05
-4.3145663839417e-05
-3.77730923897795e-05
-3.40787840599496e-05
-4.12784104876184e-05
1.85060892178457e-06
-1.79731620499808e-05
-1.40255919527517e-05
-4.90746663322056e-05
-6.92405880087231e-05
-1.84208455632437e-05
-5.41826931854296e-05
-3.54414753911945e-05
-3.75883076258191e-05
-3.88206687338835e-05
-2.91874103605685e-05
-4.10059224688821e-05
-4.37243842981417e-05
-2.73283336843227e-05
-1.76353638325305e-05
-3.7001380057426e-05
-3.30018937760103e-05
-1.62219720324683e-05
-4.59365114061921e-05
-2.82459206303839e-05
-5.72649323966938e-05
-4.1169630577393e-05
-2.79391646297591e-05
-3.82972770134343e-05
-4.04973252143229e-05
-1.27204722797144e-05
-3.51957197349337e-05
-6.36196653889566e-05
-5.22441696202751e-05
-2.6158543010288e-05
-1.16483307132494e-05
-3.35369873725658e-05
-4.94047257510811e-05
-1.06360960390768e-05
-4.72940548384056e-05
6.95575514988814e-06
-4.2198883572723e-05
-3.27612304955386e-05
1.98333947007306e-05
-1.52099010133447e-05
-7.78606016576051e-05
-5.37826616067832e-05
-2.97485235908131e-05
-4.23863377746646e-05
-4.79483639268607e-05
-3.19650543070149e-05
-3.50566041622867e-05
-3.3411280431741e-05
-4.70170230191513e-05
-5.10820642287019e-05
-5.49661095174051e-05
-1.78021958850025e-05
-8.16376754071002e-05
-6.24335870811227e-05
-6.19556909520363e-05
-4.72273117905524e-05
-5.87316111122474e-05
-1.91193351959619e-05
-2.23149269887456e-05
-2.67487560500922e-05
-2.36682789862732e-05
-5.80898939825034e-05
-2.89062816802124e-05
-9.07675832716576e-06
-1.80278099637542e-05
-4.04064611562456e-05
-4.0850392009293e-05
-4.62420575380491e-05
-2.93879064926996e-05
-3.70165676009141e-05
-9.8078410896038e-06
-4.07648164518133e-05
-2.23680598001488e-06
-3.92887965553507e-06
-2.98239500627933e-05
-4.84683344226665e-05
-2.28571992491264e-05
-1.31991262775139e-05
-3.99250206591347e-06
-1.16350006310564e-05
-4.48808168878176e-05
-5.55167128526199e-05
4.00044883920661e-06
-1.59820284494282e-05
-2.7977494996553e-05
-6.05577043706232e-05
-2.65115056575933e-05
-2.79900810154426e-05
-5.95627273341128e-05
-9.49598186866647e-06
-2.38510597484999e-05
-1.89781536302691e-05
-2.84035888458122e-05
-2.43104326079064e-05
-1.71750160417928e-05
-2.25714422244543e-05
3.40146766297488e-06
-3.1336200453527e-05
-2.96052458980608e-05
-2.78869785154955e-05
-7.38027097584092e-06
-5.46719738488053e-05
-4.06052521013007e-05
-4.01948967204575e-05
-5.2731088353918e-05
-3.33596005029932e-05
-1.34374082021496e-05
-2.22231112121933e-05
