# Supplementary material for: Research on computational propagation and identification of mine microseismic signals based on deep learning
Source: PLoS One. 2025 Oct 22;20(10):e0334641. doi: 10.1371/journal.pone.0334641 (PMC12543183; doi:10.1371/journal.pone.0334641)
Supplement: S7 Data — (ZIP) [file pone.0334641.s007.zip › 000100900001660.xlsx_0.txt_24.txt.txt]

-3.06880468729912e-05
-1.62218473996824e-05
2.9502963771803e-09
-5.29212157664821e-05
-2.04384746822093e-05
-2.70082540119889e-05
-2.60376836264258e-05
-1.98675532880695e-05
-1.52204689613328e-05
-4.46638790345514e-05
-4.45839937706151e-05
-8.72381687415297e-06
-2.61503104005038e-05
-3.70329263928484e-05
-3.12411566602855e-05
-5.50351111392201e-05
-2.19972549662988e-05
-7.24810905808091e-06
-2.34341166249702e-05
-3.05708690216811e-05
-5.60126755146654e-06
-2.52533681519822e-05
1.66304529827712e-05
-3.0880635435893e-05
-4.14478029233777e-05
-2.80624488644742e-05
-2.75425169751996e-05
-2.67954582369712e-05
-3.07459548579208e-05
-3.50802832331886e-05
-4.21003573352074e-05
-3.00924759807987e-05
-2.224526707734e-05
-4.18338761375733e-05
1.65783451428505e-06
-5.09220670614507e-05
-3.47581848284289e-05
-1.15382843443094e-05
-3.05751310905675e-05
-4.08585255589216e-05
-2.11664005829185e-05
-1.81327469628452e-05
-2.74743258180596e-05
-9.28814923896335e-06
-5.22193640966135e-05
-2.02737354441585e-05
-2.05230949085954e-05
-7.02151679969978e-05
-7.08629475389973e-06
-1.49959987869123e-05
-9.529655213634e-06
-1.40554227427574e-05
-1.86432078549081e-05
-6.41835393283024e-05
-3.41191300345621e-05
-4.14930602558386e-05
-5.58627618304556e-05
-1.29656295332518e-05
-2.74377105775659e-05
-3.1333913766009e-05
-4.14986232598217e-05
-5.7556043533041e-05
-6.85232849752638e-06
-4.69559050497558e-05
-1.85314897568664e-05
-1.75548449843459e-05
-6.35458821675049e-06
-4.61792045003419e-05
-1.32982221771214e-05
-4.79166511489863e-05
-3.64108485204095e-05
-4.14567675544021e-05
-5.36590843762171e-05
-1.93781325787876e-05
-4.22737537921677e-05
-2.4921185258521e-05
-1.59945382978973e-05
-1.92676225053867e-05
-4.76674473453527e-06
-3.1313337204582e-06
-3.77171647344236e-05
-3.87751016371489e-05
-1.739659992217e-05
-2.47383516839072e-05
1.32532092118924e-06
-2.71578714939657e-05
-2.77043140795249e-05
-7.57971143626252e-06
-3.67846446260467e-05
-1.25990525584464e-05
-3.39018422822823e-05
-6.19537032132718e-05
-3.82211910800154e-05
-3.24292187660574e-05
-1.91005543520296e-05
-5.30210901166118e-05
-3.14421419969882e-05
-3.46447413856625e-05
-2.60663857602608e-05
-3.89355314022375e-05
-3.78604588700666e-05
-2.78427970550153e-05
-1.98844900026359e-05
-4.6047996297648e-06
8.37270038561237e-07
-4.00763431005128e-05
-1.21721415492424e-05
-2.0022029485897e-05
-3.99822988635218e-05
-3.0967175627994e-05
-4.36193870369839e-06
-4.30773449684568e-05
2.04868600263794e-07
-4.60734662203539e-05
-2.94904114627295e-05
-1.823856545187e-05
-3.80654867591709e-05
-2.88241168275122e-05
-1.6882568453431e-05
-3.04257920605909e-05
-5.9470847062351e-05
-4.88789159402906e-05
-3.25887932553778e-05
-4.05870891878337e-05
-2.93235368998409e-05
-2.9470317108286e-05
-2.01081525115439e-05
-2.83894156181219e-05
-1.39152730056374e-05
-1.46187306791072e-05
-4.07910734320617e-05
-1.46342874413421e-05
-1.91324560261873e-05
-3.67578702039228e-05
-5.14549401938888e-05
-6.77558773960663e-05
-3.43487834001631e-05
-3.40091890161895e-05
-3.60812801641321e-05
-6.0664580375616e-05
-3.6928076972609e-05
-4.74296995515093e-05
-1.82292140898956e-05
-2.72007731464124e-05
-3.96592949327149e-05
3.23271064284256e-07
-2.1045684935819e-05
-2.45243979029159e-05
-1.3181967599296e-05
-8.98269521003211e-06
-2.82522110415229e-05
-4.38958836697623e-05
2.5367222717401e-07
-3.0147988935975e-05
-3.4355640087005e-05
-4.18688673362383e-05
-1.02134268194648e-06
9.57532132906909e-06
-8.45877780379531e-06
-4.48226273738173e-05
-4.87918555585657e-05
-2.01471713298418e-05
-9.93126721924378e-06
-4.32263282732103e-05
-6.51628209582119e-05
-3.21490059479529e-05
-1.16727414750234e-06
-2.74700533554941e-05
-3.51786799868676e-05
-1.44216463337819e-05
5.30751543795397e-07
-3.15591082411947e-05
-3.74817737152008e-05
1.16979997537349e-05
-5.0556354370013e-05
-3.62745878796869e-05
-4.92191500041218e-05
-4.44815223535019e-05
-2.27379261588682e-05
-6.94551185039169e-06
-3.98492143442055e-05
-2.42796152644745e-05
-1.7929138383048e-05
-1.48024790136986e-05
-4.03554801138666e-05
-5.27115862095104e-05
-3.34580648556633e-05
-3.89216935451927e-05
-2.28279246840436e-05
-4.99580781295994e-05
-4.51434357207553e-05
-2.97522580195922e-05
-3.46673591550871e-05
-3.77176264462778e-05
-5.75187077006373e-05
-3.42580339983971e-05
-5.36864295386503e-05
-4.17738932439764e-05
-2.20661712173454e-05
-2.58837022751085e-05
-4.5996569496825e-05
-3.93656572664689e-05
7.72991377895985e-06
-5.69316870508375e-05
-3.06362098486503e-05
-3.88742991372063e-05
-4.06995823765158e-05
-3.87041155947885e-05
-8.62036679348959e-06
-5.38785546458358e-06
-2.77341683646309e-05
-4.49413106627334e-05
-1.63111455287929e-05
-2.08293249644349e-05
-3.75560228220797e-05
-4.16226132682884e-05
-1.81688059618567e-05
-3.18210593606821e-05
-5.5573339080795e-05
-1.30929353955995e-05
-1.16001002398596e-05
-1.44797054239296e-05
-2.01081979763959e-05
-3.16834543401214e-05
-4.29255343137111e-05
-8.09564086441845e-06
-2.86509703729153e-05
-4.84765139778728e-05
-3.77537204281234e-05
-4.87916350841092e-05
-2.95751958717402e-05
-4.85956893536289e-05
-1.95618700295449e-05
-5.76427870507842e-06
-2.64247955816413e-05
-2.6007669823021e-05
-3.49122343179768e-05
-2.2840462770204e-05
-4.61909317879791e-07
-5.08614472920777e-05
-4.54813554130239e-05
-9.49201302052708e-06
-3.8318232284328e-05
-3.96792148390454e-05
-2.00988985136904e-05
-7.9422627298643e-06
-2.3056355677667e-05
1.05403020908504e-05
-1.38655422109793e-05
-2.25318654581291e-05
-1.74469225624335e-05
-3.67389489599968e-05
-3.11215687015458e-06
-1.59750157296243e-05
-7.57200361449811e-06
-7.54778325008227e-06
-4.87821866449646e-05
-7.45880674254585e-06
-1.72295934838066e-05
-3.4272276330626e-05
-7.19248742920613e-06
-3.08894840567664e-05
-1.20219363696962e-05
-1.74477981110776e-05
-3.40758026102243e-05
-5.30878544001044e-05
-2.36890882376498e-05
-2.34897745396763e-05
-1.61289501602891e-05
-7.8858875794247e-06
-3.11758276925815e-05
-4.54405969596112e-05
-3.22767138094302e-05
-4.74349125399953e-05
-1.63808773444597e-05
-3.45781675980457e-05
-3.66824999905905e-05
-1.68950722864079e-05
-2.72147720841972e-05
-2.45959003222924e-05
-5.66469151595658e-05
-3.82334905131915e-05
-4.13281821923895e-05
1.14778556089785e-05
-4.07564460597544e-05
-3.64618699360226e-05
-1.73957597704298e-05
-2.9022574493902e-05
-5.6298302357223e-05
-5.34080892535652e-05
-3.60721936242709e-05
-1.11991963567908e-05
-3.79591022477306e-05
-2.13697471869871e-05
-5.8106012175529e-05
-4.71731966936522e-05
1.48357936213271e-05
-2.06693349686118e-05
-4.80397312095705e-05
-3.11132669032065e-05
-2.87435102304502e-05
-3.71149112850552e-05
-4.23263786740821e-05
-2.80826511319315e-05
-2.6208435252354e-05
-5.40594976144185e-05
-2.14630576257706e-05
-5.17067353127657e-05
-1.85858551521832e-05
-2.12138196668271e-05
-3.57854655921394e-05
-3.82726537817116e-05
-1.7620385325255e-05
-2.91957569585666e-05
-4.71732587322936e-06
-2.27230332551151e-06
-1.75333813777127e-05
-2.79237987540408e-05
-9.58588959000206e-06
-1.29038641607563e-05
-9.14224202508086e-06
-7.13091666227991e-06
-4.70823405927002e-05
-3.37465924903525e-05
-2.85134025175778e-05
-5.25494101086071e-05
-4.06413062750128e-05
-5.74380363769115e-05
-3.14122655242441e-05
-2.41573509383668e-06
-3.94061684641791e-05
-3.35262062777945e-06
-5.95631561599408e-05
9.27547671496573e-08
-2.57446303604329e-06
-1.95126566507843e-05
-4.26202076224999e-06
-2.29520310873878e-05
-4.44419201351796e-05
-5.48144593262461e-05
-4.98754217275729e-05
-2.82867973081508e-05
-5.27630572536593e-05
-2.07668160878244e-05
-2.97137628907692e-05
-1.26680022556549e-05
-2.16776108516555e-05
-5.51852749523901e-05
-4.461901561256e-05
-4.45620435698637e-05
-3.92769909105873e-05
-4.25398235933859e-05
-2.38530763342893e-05
-3.65087215011297e-05
-4.57405978299325e-05
-3.50604289275275e-05
-3.00271419263711e-05
-3.42884083308833e-05
-1.13508418405965e-05
-5.74524266276703e-06
-3.31116153457437e-05
-4.3808498018738e-05
-4.89418155930533e-05
-4.22774773217951e-05
-1.43021792509571e-05
-2.72141875409254e-05
-2.10053918264333e-05
-3.76659470577545e-05
-1.14201978293454e-05
-2.65163061024816e-05
-4.88792690020033e-05
-5.09334983219348e-05
-2.39733771816947e-05
-1.50081488965421e-05
-4.17811085263884e-05
-1.18795262282691e-05
-2.68337022035271e-05
5.40039267012635e-06
-2.72629629577725e-05
-2.04392950913377e-05
-2.15203785197813e-05
-1.90736989980873e-05
-4.44906989161269e-05
-3.61392811816117e-05
-1.75569557584548e-05
-8.04107320974338e-06
-1.03557805675403e-05
-5.17963982734412e-06
-2.55923140268266e-05
-2.58849854914853e-05
-2.12264869193726e-05
-4.63456655209749e-06
-1.78872279301888e-05
-2.88272137847283e-06
-1.20118831749868e-05
-2.4900508670115e-05
-2.78139601281029e-05
-2.30125267322053e-05
-1.70916263685943e-05
-1.36074113511544e-05
-1.87652905901329e-05
-2.62377885123576e-05
-3.16651053986402e-05
-1.54859039750544e-05
-9.50106741841298e-06
-5.07562746632484e-05
-2.64760246542768e-05
9.67338457200649e-06
-7.53884453200781e-06
-2.97997860778307e-06
-4.34026608865993e-05
-3.3812673552853e-05
-4.24399220506757e-05
-1.56972232638612e-05
-3.60523462320467e-05
-1.36354010855165e-05
-2.16427781442662e-05
-1.89442687065834e-05
-4.79547345648994e-05
-2.17831628810061e-05
-3.52484970298524e-05
-2.61375699302301e-05
-1.97987820171126e-05
-3.16375375487709e-05
-2.2721553735007e-05
-2.01930635999064e-05
-4.77122899267903e-05
-4.93385089220448e-05
9.06854345877949e-06
-1.12318961878021e-05
-5.10876334441414e-06
-8.44677763075637e-07
-4.24282841101214e-05
-1.62988802780826e-05
-4.32866084693484e-05
-1.3178032833003e-05
-2.54578947980482e-05
-2.52920869116713e-05
-3.1724353239547e-05
-3.66289401724436e-05
-5.48831964662232e-05
-7.55244424988072e-06
-5.36596863753803e-05
-4.04704119917698e-05
-5.29560356830385e-05
-3.32259021372314e-05
-3.80451718102754e-05
-3.76800610234384e-05
-2.26295547544216e-05
-9.72299988096604e-06
-3.80520551303823e-05
-4.33415179283744e-06
-2.65827923724834e-05
-1.87686663283904e-05
-2.24201117436897e-06
-4.69226516837132e-05
-6.05520264415993e-05
-4.9253613072004e-06
4.91945531484621e-06
-1.34645895627876e-05
-8.82592720942994e-05
-2.04382628378897e-05
-5.47984253940621e-05
-2.76346049553884e-05
-1.32876889096044e-06
-2.08855775602973e-05
-2.92289434777471e-05
-3.41427509008615e-05
-4.65114360401023e-05
-1.76720722280962e-05
-4.33786024499731e-05
-2.99521081497348e-05
-6.02671862665453e-05
-3.26041843612326e-05
-4.49916074684851e-05
-1.98103360769773e-05
-1.03477992824454e-05
-2.46934000790126e-05
-5.47825324234854e-05
-1.05685561439553e-05
-1.61777329018464e-05
-3.19434765269193e-05
3.12568185025397e-05
-3.36658880802815e-05
-4.4947489580695e-05
-4.12662745580541e-05
-2.97137865351093e-06
-1.25219473427743e-05
-2.90963532310901e-05
-4.71818801472694e-05
-1.85594227561166e-05
-3.45856831184585e-05
-5.08125880478643e-05
-3.19693504135738e-05
-4.4244557974881e-05
-3.54359237343681e-05
-3.57089568058022e-05
-3.88419909114007e-05
2.19043089278794e-06
-2.59063528105529e-05
-1.46317009683371e-05
-4.08838990909166e-05
-4.66288089379352e-05
-7.85123892067635e-06
-4.84294940234954e-05
-3.99575398271795e-05
-4.24604995980105e-05
-2.7556947067574e-05
-9.00054239161775e-07
-4.21711230583844e-05
-5.25098148598004e-05
-2.75202455653928e-05
-1.31648011320052e-05
-3.46944830079537e-05
-2.67957468055943e-05
-5.80303022374839e-05
-3.44168001541866e-05
-1.74494981427688e-06
-7.72818779068978e-07
-1.78738520357339e-06
-2.53193186217624e-05
-4.8542698343093e-05
-3.19372403748307e-05
-7.14789169250983e-05
-3.36816388093159e-05
-7.19262709840741e-05
-3.10250970856459e-05
-2.10538894983479e-05
-4.83502729161486e-05
-2.51947890675954e-05
-2.91835310570401e-05
-2.78697018210592e-05
-5.06145161472954e-05
-3.71955167642327e-05
-1.8018981293536e-05
-1.45706879303085e-05
-3.55548880818005e-05
-3.47352956064665e-05
-5.29062083809276e-05
-2.13767168796841e-05
-1.67713628685269e-05
-6.48053668242083e-05
-2.68781132855428e-05
8.1304097396322e-07
-7.26690670128981e-06
-3.28592246774637e-05
-9.83418386999243e-06
-1.16793957187772e-05
8.71798160752179e-06
-1.29248480008293e-05
-2.85214449302351e-05
-5.58645153112627e-06
-2.12586029564472e-05
-2.83362024774681e-05
-1.44461709121959e-05
-1.14463518826727e-05
-3.82116031278091e-05
-2.59420092622875e-05
-5.33798351769007e-05
-1.83838256193989e-05
-3.48306518693387e-05
-4.21129004978358e-05
-1.19272715095695e-05
-2.13463134615926e-05
-1.02932151214519e-05
-3.51873124164465e-05
-5.74607953158103e-05
8.34667155907177e-06
-1.85003122472452e-05
-3.13159847396288e-05
-2.55675048508689e-05
-1.94857336231082e-05
-1.05063839574972e-05
-7.30656343546068e-06
-4.35453762355839e-05
-9.86703786879017e-06
-4.05415621364395e-05
-4.23365703121771e-05
-2.02294064523489e-05
-2.50692670516808e-05
-2.44667588705974e-05
-3.50018766768325e-05
-3.91441945633108e-05
-6.56071996736409e-05
-2.46030018616731e-05
-3.03769817726821e-06
9.48472953007052e-06
-1.47521812954806e-05
-3.00678798144567e-05
-1.47896706200028e-05
-2.20466860410968e-05
-5.2162231015695e-05
-1.83518062153156e-05
-5.02476456616694e-06
-4.31324653356725e-05
-1.85365009528403e-05
-3.02030967228848e-05
-2.17248394693685e-05
-2.81351449773477e-05
-3.15904929301806e-05
-4.70948469421793e-05
-1.24194486297265e-05
-4.10687417014e-05
-4.55546274348563e-05
-4.66748011733938e-05
-4.75986401881771e-05
-3.82421367739362e-05
-4.47481653071001e-05
-2.5362978236615e-05
-3.60416413333397e-05
-3.50474573436772e-05
-4.2850123271246e-05
-2.13146320916415e-05
-3.35839429337937e-05
-2.34374789936631e-05
-1.63717726027877e-05
-3.97656335781558e-05
-2.27247164534065e-05
-9.00306688338397e-06
-2.71021679778173e-05
7.49275457532087e-06
-5.40485860866113e-05
-3.00009746206433e-05
-2.41944051218722e-05
3.55439123358658e-06
-4.14258399553565e-05
-1.16685290561831e-05
-4.31456409781143e-05
-3.96355309509944e-05
-2.90954314831453e-05
-8.27161013854932e-05
-3.37268562305623e-05
-4.26103912656631e-05
-3.85615058993068e-05
-2.4443129144663e-05
-6.1127927960738e-05
-1.8512211240488e-05
-4.12686342876513e-05
-1.03486812927798e-05
1.67893970110525e-06
-4.4639336191973e-05
-3.11502779095951e-05
-2.25105188938026e-05
-5.06578869453295e-05
-4.30477658398713e-05
-2.51826725734114e-05
-2.47492978288658e-05
-3.42059437579525e-05
-4.27399625501199e-05
-1.26248551639928e-05
-2.05469521800494e-05
-5.26249526797732e-05
-2.53760418263522e-05
-3.56638457732545e-05
-7.00296789723498e-05
-1.1107028776346e-05
-4.77702065449845e-05
-1.60897396874908e-05
-2.32071726576202e-05
-1.21699147070699e-05
-3.56654763270759e-05
-3.26624744735543e-05
-3.70684114213569e-05
-1.38736413619297e-05
-3.65628594617465e-05
-2.7246002524176e-05
-1.17273429924062e-05
-2.95585554326828e-05
-2.93799537281513e-06
-1.24631219856069e-07
-3.82745040271034e-05
-4.97456001822929e-05
-5.3827519948791e-05
-1.00625848955277e-05
-3.38903333866788e-06
-1.13057843925573e-05
-2.26294325560916e-05
-4.51456751819192e-05
-2.07286746318069e-05
-3.11935578246755e-05
-5.47121072847139e-05
-3.92956542296183e-05
-4.81870549850091e-05
-3.07843452319922e-05
-2.17651260072319e-05
4.3975626704564e-06
-5.08066472700809e-05
-1.85001698313067e-05
-3.57792159819568e-05
-3.72357970925154e-05
-1.67180455696741e-05
-1.263765510198e-05
-3.05882727066385e-05
-1.90415044244328e-05
-3.61150422432588e-05
-4.78576515649132e-05
-2.1999551721513e-05
-3.30065925910792e-05
-4.28465144691614e-05
-3.35842076572752e-05
-3.19309735280015e-05
-2.99993867884002e-05
-6.21906177184186e-06
-1.28502456345667e-05
-3.67054465004242e-05
8.01852144029927e-06
-5.62753328756406e-06
-1.88192822528763e-05
-2.74279728343793e-05
-1.27901079407143e-05
-5.87801707502576e-06
-3.70211503673534e-05
-1.22191937699003e-05
-3.58878016574611e-05
-3.84733073884719e-05
-6.52305222148613e-05
-3.46506683942469e-05
-6.07053369811621e-05
-4.28146654682439e-05
-7.29701100135008e-06
-3.29232572436295e-05
-1.40426708943001e-05
-6.43747064334207e-06
-2.0574460596978e-05
-1.86220856940081e-05
-3.18569639143327e-05
-4.9035982105085e-06
-3.82524406669421e-06
-4.99307608875591e-05
-3.89744708303187e-05
-1.92373737593403e-05
-5.4975748717811e-05
-2.18406263257956e-05
-4.46850128010442e-05
-4.83494748323053e-05
-3.76315919874107e-05
-2.9525631142761e-05
-6.10483996054098e-05
-1.0210425675205e-05
-3.69065454185687e-05
-4.13721316666572e-05
-3.64878636502896e-05
-4.7699261300808e-05
-5.8769167630817e-06
1.40041796372356e-05
-1.88998393620716e-05
-1.94094121810109e-06
-7.95621712114065e-06
-6.71290160538599e-05
-2.64981400816554e-05
-2.42757231215098e-05
-5.05031148212108e-05
-3.96630578324473e-05
-4.78469137710105e-05
-2.15207234875023e-05
-4.56662454598637e-05
1.28684741205648e-05
-1.66601452555398e-05
-4.64170041674322e-05
-4.95164025898363e-05
-3.82413600107199e-05
-1.81405884650761e-05
-7.79686679294397e-05
-1.49305033376327e-05
-1.29868325600498e-05
-4.84605819680817e-05
-3.92842635262454e-06
-4.24862021627592e-05
-3.22973543842983e-05
-3.58809947561781e-05
-3.64489292273242e-05
-6.72267440376149e-05
-2.34015285608389e-05
-3.67480451479795e-05
-2.59143743852926e-05
-2.43716962272368e-05
-4.19740661553837e-05
-7.27451440591565e-05
-4.54454739550552e-05
-4.25751768319475e-05
-5.17413542818386e-05
-1.75005105971437e-05
-3.77202385152812e-05
-4.70239836989212e-05
-1.74409370340499e-05
-2.63586316115237e-05
-3.1075040081854e-05
-2.78133420582818e-05
-1.00372571145454e-05
7.17074637073762e-06
-2.31122932512472e-05
-2.78350954168386e-05
-1.24652869033497e-05
1.74187125129341e-05
-3.12815401500611e-05
-2.98489057802685e-05
-1.36147877454895e-05
-1.41605484139861e-05
-4.47545866070721e-05
-2.64934053097686e-05
-4.96506123581067e-05
-2.47706593182019e-05
-3.54607243838838e-05
-1.77094176716537e-05
-3.08786517821218e-05
-4.05959906194296e-05
-2.21256489086519e-05
-1.9337218785965e-05
-1.59799166318497e-05
-3.8780065274423e-05
-1.60614239383872e-05
-5.43537595337088e-05
-1.91042748788477e-05
-3.27251796419346e-05
-3.66953638765915e-05
-8.38069562981897e-06
-4.46995617309018e-05
-9.27298179829869e-06
-6.55863353273871e-05
-3.66891956751914e-05
-2.05903867906165e-05
-2.9069930631235e-05
-5.69247957752659e-05
-5.26855902021648e-05
-3.63003256779475e-05
6.906118509179e-06
-1.42384414438783e-05
-2.01426856115045e-05
-4.37006816281147e-05
-3.10496341333807e-05
-4.2811637075162e-05
-3.40739721653129e-05
-3.67834820589448e-05
-2.99495630652415e-05
-4.01281838387684e-05
-4.8640387442408e-05
-3.18663825444195e-05
-1.021531895151e-05
-4.4176847367374e-05
-4.57859284305749e-05
-3.16030324188031e-05
-6.41893432543441e-05
-2.483112727194e-05
-1.83210086595003e-05
-1.78497793799928e-05
-1.97686154569276e-05
-1.33369043122069e-05
-3.12130035088133e-05
-2.79804793630325e-05
-1.35939731809331e-05
-4.06567851947711e-06
-4.50864264900966e-05
-3.86708966431874e-05
-3.6063416243289e-05
-1.70316444564734e-05
-7.16524246218494e-05
-1.25128409604986e-05
-8.4469668682257e-06
-1.3167467905043e-05
-1.75607611841762e-05
-3.91105058143599e-05
-3.42219225927921e-05
-2.90930935942004e-05
-9.69652470343819e-06
-4.36759158337321e-05
-1.70725280618912e-05
-4.04305978300478e-05
-2.56985791312102e-05
-2.63369227606057e-05
4.16834493828915e-06
-2.374567388094e-05
-9.05405114927289e-06
-9.14809646060151e-06
-4.24038631400355e-05
-2.65359661057907e-05
-2.91264014521877e-05
-3.83396326792979e-05
-1.51837190818854e-05
-3.18257782686116e-05
-6.57240977331127e-05
-9.48015348707933e-06
-1.51739778390649e-05
-3.84586846908187e-05
-1.68225192208664e-05
-1.146696812098e-05
-5.21351134516861e-06
-2.80326000583287e-05
-6.54201030502507e-06
-2.41588900482564e-05
-2.28457592256673e-05
-3.66257712311895e-05
-3.29834639117627e-05
-3.30227092468942e-05
-1.32554345352784e-05
-6.26610039603612e-05
-3.32049547869393e-05
-5.02278721030079e-05
-2.36482431765816e-05
-5.80548553697071e-05
-3.37779400611088e-05
-4.1335799454142e-05
-6.7519959527452e-06
-4.05376067113186e-05
-1.36537060568009e-05
-1.423154771935e-05
-1.40738535270989e-05
-2.1445624248397e-05
-4.24905635049419e-05
-5.10901127688166e-05
-4.52478583328029e-05
-5.41098670418835e-05
-2.48429751108873e-05
-3.66963851339988e-05
-2.92217936603488e-05
-1.29844722934248e-05
-2.0575829449343e-05
-1.82658938059935e-05
-3.22572623797857e-05
2.80210129083955e-05
-2.22919798733172e-05
-4.33753863499628e-05
-2.41054397065388e-05
9.33942266364231e-08
-3.86884336321995e-05
-1.77733735522794e-05
-3.39391585342028e-05
-3.43858067405575e-05
-5.41701125539957e-06
-3.02395070214335e-05
-4.52230757432681e-05
-4.83507787927141e-05
-3.07326920011272e-05
-5.2788466249349e-05
-3.87096380692214e-05
-3.13846476098742e-05
-1.23984292282691e-05
-3.67623551663575e-05
-1.61063969983468e-05
-1.93614913748707e-05
-4.29949864752069e-05
-3.83132022801078e-05
-1.71912678706668e-05
-3.45045901452833e-05
-2.55408782615052e-05
-5.18959796483713e-05
-3.1378034449865e-05
-4.40431516849577e-05
-3.75160576159754e-05
-4.22556954932022e-05
3.24335811403849e-06
-3.35862382802138e-05
-3.96416194374898e-05
-1.71983180219554e-06
-1.54004312849286e-05
-4.23907483448885e-05
-4.74075339668515e-06
-1.48233985757197e-05
-1.95146664053841e-05
-2.18369219375601e-05
-2.17954476233223e-05
-3.45424511986099e-05
4.86297375823809e-06
-4.1727123095541e-05
-2.62436842982056e-05
-3.96743669353091e-05
-4.63672304844066e-05
-1.6734625127564e-05
-2.64402514176688e-05
-3.6870183542337e-05
-4.57794312083662e-05
-3.83775314236847e-05
-2.06779957527102e-05
-3.0365664930557e-05
-3.49357986399625e-05
-1.55291319441268e-05
-4.5311255870373e-05
-4.02743931632991e-05
-4.48015279803215e-05
-1.32656905108359e-06
9.71497098542843e-06
-2.52290933920522e-05
-2.28582979757293e-05
-2.2534519342523e-05
-1.78589382204026e-05
-2.93216168747302e-05
-4.93914765580982e-05
-3.66603063560968e-05
-5.13882510658627e-05
-6.96780673597702e-08
-4.8762460326569e-05
-5.56889369219567e-05
-3.94997971738279e-05
-4.46168550174145e-05
-1.14366250243834e-05
-2.64654179705294e-05
-7.37642028535166e-05
-2.10521655732853e-05
-3.29300001227642e-05
-2.69248093896021e-05
-2.4773164431339e-05
-3.7990321389144e-05
-1.83350533984151e-05
-2.85889585122524e-05
-3.88397930229266e-05
-4.37045695057395e-05
-2.03847828797184e-05
-1.27727247075893e-05
-1.09899325064361e-05
-3.51187203751658e-05
-1.78730076116719e-05
-4.00677813237877e-05
-1.57437842471155e-05
-4.01321412737971e-05
-4.93998586477702e-05
-7.70577529243036e-06
-2.26219549924493e-05
-1.71783643143848e-05
-1.80212639655606e-05
-2.93381243521148e-05
-3.21550080863973e-05
-5.66068699513133e-05
-2.16839022089743e-05
-5.93540825056025e-06
-4.90067263755585e-05
-5.27660308634246e-05
-1.65917870918319e-05
-1.97434126148356e-05
-4.68416190115118e-05
-3.08572061536671e-05
-5.43422193211312e-05
-2.49452858173053e-05
-3.70038557131154e-05
-1.80606657465921e-05
-1.88602626488523e-05
-1.06249949085244e-05
-1.85909380533269e-05
-1.25897402430466e-05
-1.14190889508224e-05
-3.71813615988975e-05
-3.82772434760732e-05
4.81408683141169e-06
-4.86052780441445e-06
8.35412981811708e-06
-4.91820510524318e-05
-6.37623218436422e-06
-3.60637863155659e-05
-9.97330585864196e-07
-2.32117800660715e-05
-6.48960850896555e-06
-2.32102916316545e-05
-5.24757943486175e-05
-1.72358907592118e-05
-3.55862557988307e-05
-2.72708291831827e-05
-5.55407216388457e-05
-3.30885897933053e-05
-5.19574317893619e-05
-2.08632401588132e-05
-3.30682431731845e-05
-3.39342217887697e-05
-2.62942062768255e-05
-3.04771179782787e-05
-6.03949841705678e-06
-2.94594006894981e-05
-2.92265469233623e-05
-1.11820343057986e-05
-3.27951756856387e-05
-1.16928887864346e-05
-5.22929096026508e-05
-2.1100809533533e-05
-2.33252548354163e-05
-3.99138878520898e-05
-1.63221162998261e-05
-4.59037196147202e-05
-4.48549768042838e-05
-3.67214800699349e-05
-2.89343495529148e-05
-2.81802571464922e-05
-1.4810451400296e-05
-1.41279152352472e-05
-3.8119256611553e-05
-6.56364276510348e-06
-4.21667030503918e-05
-1.96511722005398e-05
-1.16628877697175e-05
-4.71321842586264e-05
-2.99435534423803e-05
-4.80628024905789e-05
-4.16523961592576e-05
-2.46197976121353e-05
-3.22898744347334e-05
-3.71675614504708e-05
-5.71448094148572e-05
-5.54014511018776e-05
8.9240736942431e-06
-2.53839563961863e-05
-4.28093974640032e-05
-3.49182778657719e-05
-4.26453624450942e-05
1.16823475387247e-06
-3.84469345696533e-05
-3.29727468882453e-05
-4.63726191628861e-05
-2.87485019834849e-05
-3.04542835003837e-05
-4.91291273470021e-05
-6.30826738899468e-05
-3.54415424925554e-05
-4.0209401321059e-05
-4.11093589041149e-05
-2.081545479903e-05
-4.02319990333284e-05
-4.44495486662533e-05
-1.03262366469416e-05
-1.08565395654043e-05
8.49254972114003e-06
-3.73534586266587e-05
8.45843690589988e-06
-2.40278666096397e-05
-3.16562466320542e-05
-3.44231586100875e-05
-2.70707802755374e-05
-2.04167998216204e-05
-5.52586935420856e-05
1.07650382817285e-05
-2.60178047356584e-05
-3.71550726757591e-05
-1.20834125885318e-05
-2.16864484557222e-05
-5.00463025674247e-05
-6.81630857169813e-05
-3.36981364874069e-05
-3.65476092415765e-06
-6.43731608411006e-05
-1.69490946552085e-05
-4.03464456716006e-05
-2.74468918339815e-05
-1.80565346375728e-05
-3.25561786937286e-05
-1.69250153464327e-05
-2.63668926079121e-05
-7.52203466079735e-05
-3.94481330638665e-05
-1.83398461156728e-06
-2.35201921099955e-05
-4.22529643773309e-05
-3.45065005199925e-05
-5.24749266617834e-05
-6.96134115986756e-05
-1.35023745345448e-05
-1.90489754284349e-05
-1.8247079174153e-05
-6.80066702907639e-05
-1.71164335345261e-05
-6.28156874026673e-05
-1.41259154778587e-05
-2.7437806993037e-05
-3.49796240609434e-05
-2.42204319171354e-05
-5.44176266854696e-06
-3.22209020623684e-05
-1.12606166317428e-05
-5.75271813571091e-05
-5.10502277948109e-05
-3.91943227921826e-05
-1.79475381433633e-05
-4.57810982534573e-05
-3.44798876117396e-05
-3.86587196097751e-05
-1.33438895080385e-05
-2.46342053319393e-05
-4.35212700750144e-05
-3.12377866847601e-05
-8.03619526686405e-06
-3.23845434848305e-05
-4.20500224644573e-05
-5.80246623450036e-05
-2.31886125217524e-05
-4.72246437038006e-05
-6.21496797449033e-05
-3.02112531618338e-05
-3.1695937614147e-05
-4.85688248055671e-05
-1.72693313459627e-05
-2.59792537223547e-05
-4.96846574568326e-05
-4.77260875173319e-05
-2.70247907228695e-05
-3.26008225939441e-05
-2.74454864771067e-05
-3.28532788066639e-05
-2.79720375934836e-05
-3.50995990653638e-05
-5.84016587746955e-05
-2.70952578150069e-05
-3.98795017176135e-05
-2.55582437014847e-05
-1.99970134609857e-05
-6.02370974479678e-05
-9.41257521025356e-06
-3.77736112925128e-05
-6.38447467172974e-05
-2.9426683046899e-05
-2.86401423588978e-05
-3.31061301451645e-05
-2.47990523597095e-05
-1.93516712353699e-06
-2.10549012376021e-05
2.78924506403246e-07
-3.34667637402219e-06
-1.89973491198068e-05
-1.13167150478534e-05
-3.53707520290448e-05
-5.74469571731047e-06
-1.97655872377395e-05
-2.79895073994735e-05
-3.78802763071997e-05
-1.52494148452359e-05
-3.67731515018401e-05
-4.97861063941618e-06
-2.29315721643141e-05
-2.256907238307e-05
-2.21148431011315e-05
-3.49916939382031e-05
-3.06518185906162e-05
-1.97502707122176e-05
-6.07983868993429e-05
-2.73100519934756e-05
-4.14083259278036e-05
-8.21273999492417e-06
-2.4377474731447e-05
-3.2772706070666e-05
-2.28182876896238e-05
-4.76915645407876e-05
-2.13529739079049e-05
-3.64249218874918e-05
-2.17229361272208e-05
-1.29241845754455e-05
-3.94115399922977e-05
-7.03505571334299e-05
-4.15155332957212e-05
-4.4161159894862e-05
-4.7656881806212e-05
-6.07477253347756e-05
-3.06022442413725e-05
-5.86625592200427e-06
-2.9282781032796e-05
-4.05082595867953e-05
-2.68149242611441e-05
-3.17620671758722e-05
-1.92828646971738e-05
-2.98403471430233e-06
-1.58640437814439e-05
-4.68975299538185e-05
-2.04367598819607e-05
-1.4332623416115e-05
-5.11792817711458e-05
-3.49750221390889e-05
-3.76531490049974e-05
-2.58753362264637e-05
-4.07560146960203e-05
-3.21998104636697e-05
-3.10686552396294e-05
-4.15290448545569e-05
-3.96915091664281e-05
-2.85325686410497e-05
-3.85083692634575e-05
-3.89326950115923e-05
-1.38815626032883e-05
-4.23187768156564e-05
-8.28123278640764e-06
-4.18768649959214e-05
-2.81370166149843e-05
-2.08500237738941e-05
6.24533656980947e-06
-2.14886723799914e-05
-3.1323793111796e-05
-1.38804672634053e-06
-2.16349546058725e-05
-4.84845839142955e-06
-4.58300620721475e-05
-3.66327077159868e-05
-4.72930476394254e-05
-5.87916985050995e-06
-3.76687520856826e-05
-2.85428107555698e-05
-6.12316373257117e-05
-2.03927500375051e-05
-2.48859340943565e-05
-4.84077903461348e-05
-3.31982785110251e-05
-4.37360006040294e-05
-1.43391725939171e-05
-3.29258842109889e-05
-1.80025381816651e-05
-2.37554687676071e-05
-1.44853625492702e-05
-7.17617443545659e-06
-5.34611390331188e-05
-2.14156516111545e-05
-2.81488077238957e-06
-4.90824173576955e-05
-5.34367422333129e-05
-2.62405426849302e-05
-4.24413977104516e-05
1.01881744114084e-05
-3.37233970527904e-05
-3.51597755628352e-05
-2.04650687526842e-05
-2.56130397430373e-05
-2.10321978365805e-05
-2.62231873741246e-05
-7.71131712043618e-06
-5.99396536159487e-06
-5.04461298492137e-06
-3.92331490225501e-05
-2.99492719399975e-05
-2.47071060187275e-05
-4.56044386839219e-05
-3.90905533629643e-05
-3.69386561534057e-05
-4.49902023202851e-05
-3.50241583349016e-05
-1.61840159999435e-05
-1.73650304434025e-05
-5.66197360943956e-05
-2.94049770378366e-05
-5.11875138881931e-05
-4.4284281239689e-05
-3.06646409374414e-05
-3.4038325733421e-06
2.1723909011211e-07
-7.2025100358384e-06
-2.01526343467762e-05
-1.02651567966163e-05
-3.51194794176771e-05
-1.04300330127307e-05
-2.63976077080058e-05
-1.9028077921756e-05
-6.12980620249739e-05
-3.20336540531173e-05
-3.59244411482534e-05
-7.08193103356709e-06
-1.52713062931155e-05
-1.55905606676612e-05
-2.79414824501408e-05
-1.77069667591018e-05
-4.93288808865178e-05
-1.25446164704578e-05
-2.01681021357952e-05
1.2346844526581e-05
-1.16551502277404e-06
-3.2758464143144e-05
-8.87928558939449e-06
-1.25737480535429e-05
-1.45528051983669e-05
-3.48608998359782e-05
-4.48113924118382e-05
-2.2763330457521e-05
-4.2212282618998e-05
-2.91601012866705e-05
-5.4480907102606e-06
-2.21476151789545e-05
-3.14467183552762e-05
-2.04064797969201e-05
-8.3403649408208e-06
-2.92932226107803e-05
-1.95470538126081e-05
-5.80355601011653e-06
6.87375555205092e-06
-3.21003065515633e-05
-1.5420960469631e-05
-5.07615703718149e-05
-1.50826121043813e-05
-2.27376800611419e-05
-1.64824417875003e-05
-1.8241085998642e-05
-2.65778738714887e-05
-3.76257892624201e-05
-6.24248162283758e-07
-1.67991968331853e-05
-2.89960612120456e-05
-3.36039778534958e-05
-5.01092501602901e-05
-5.81119413919322e-05
-1.46053855278839e-05
-3.83982511101649e-05
-1.68014653160999e-05
-2.18882082794873e-05
-7.01779532601284e-06
-8.63816383982479e-06
-1.91494335846011e-05
-5.23266423590465e-05
-3.8928882996351e-05
-2.8951029756983e-05
-2.31989259894315e-05
-4.45714081616944e-08
-5.6038589281353e-05
-3.16955130520225e-05
-2.60225309988076e-05
-2.64209955923593e-05
-3.57166106741493e-05
-4.95301755298063e-05
-2.87123476057377e-05
-6.65202048785728e-05
-1.01645660137138e-05
-2.78729133707024e-05
-5.1602373661796e-05
-3.77163194755739e-05
-4.08274737365335e-05
-1.15536003390344e-05
-2.81333287755616e-08
-1.61691894162244e-05
-5.79435426422848e-05
-4.77497841057728e-05
-6.5112356335839e-05
-4.20349317112404e-05
-8.09406990552082e-06
-3.48952169575413e-05
-1.64227733716169e-05
-3.15932965130187e-05
-3.88441103381318e-05
-8.52139478093252e-06
-2.48748546997249e-05
-1.00713448402098e-05
-4.30244630279554e-05
3.2792434768153e-06
-1.35692439920153e-05
-5.24641941347563e-06
-1.7119049365781e-05
-5.90757531487713e-07
-1.14474343190941e-06
-1.74578939653234e-05
-3.66058309818798e-06
-5.70631209315772e-05
-3.144874505349e-05
-9.5680500862096e-06
-1.08760680687102e-05
-4.01144400303259e-05
-3.00458142378684e-05
-3.92918307204181e-05
-3.65325100957791e-05
-3.48771512448561e-05
-3.21533046428572e-05
-3.54742550957547e-05
-3.377618494045e-05
-3.29963793015644e-05
-1.50875502015377e-05
-1.97269793291111e-05
7.04302545372881e-06
-7.12814027725987e-06
-4.24497982793804e-05
-4.29235673705135e-05
-2.38547880236991e-05
-5.15153861566072e-05
-9.39113691940095e-06
-2.99165796738766e-05
-5.78821407204833e-05
-2.2968415018361e-05
-1.33735936290607e-05
-1.19238699221168e-05
-2.31318779203105e-05
-1.98642386797117e-05
2.04363746161734e-05
-3.39911677849286e-05
-3.09875689699715e-05
-5.65116520287639e-06
-1.08035630655826e-05
-1.53062318445212e-05
-1.73316961902132e-05
-5.9592073513675e-05
-2.64336476361205e-05
-5.56597010757995e-05
-3.54297920596648e-05
-4.55463075384629e-05
-3.9479774981022e-05
-4.65657754247446e-05
-1.27539739757693e-05
-2.37910463646234e-05
-6.80408575717451e-05
-3.64005754259372e-05
-1.67179479626539e-05
-3.51628968350326e-05
-4.72333096186528e-05
-2.01041863631331e-05
-2.90011219413376e-05
-5.17555894097549e-05
-2.84830077822892e-05
-7.73004188525209e-06
-2.88054938038927e-05
-4.00270370736e-05
-5.69618883087796e-05
-5.62626794909854e-05
-3.77572635580436e-05
-2.43538724433173e-05
-3.04990585982185e-05
-2.51772904258546e-05
-1.84767931952112e-05
-3.84997917928968e-05
-2.85320434488536e-05
-6.44664627057609e-05
-4.34002561647296e-05
-4.72821730522821e-05
-4.77184467632639e-05
-2.27891659281814e-05
-3.56303437916847e-05
-2.30605847223146e-05
-2.42125348912694e-05
-1.50944164149436e-05
-1.51545267077124e-05
-4.79995857499255e-05
-3.21384135492342e-05
-4.30017474745332e-05
-5.55882090233487e-05
-5.88839050384859e-05
-3.6592981309044e-05
-4.31674866732602e-05
-2.28166479525549e-05
-3.6244461188808e-05
-1.7743771230495e-05
-2.99283407200713e-05
-1.69175560222272e-05
-1.33107415046645e-05
-2.9487427641408e-05
-2.1378915654498e-05
-2.88587959792686e-05
-3.03171420916917e-05
-2.59532571906813e-06
4.24819779333293e-06
-3.7318796311934e-05
-2.73401364240412e-05
-3.52098710878041e-05
-1.02624146948235e-05
-1.04091919817673e-05
-4.07666782781843e-05
-5.00086343346356e-05
-3.96662941289786e-05
-1.38890672912514e-05
-5.92343646559787e-05
-8.40921163420165e-06
-1.2404632470172e-05
1.15268979582953e-05
-3.74394178535099e-05
-1.8500816781514e-05
-2.66128342350884e-05
-2.43063092699338e-05
-2.40095739011888e-05
-2.35862385632622e-05
-2.80244378438415e-05
-5.35228053042384e-05
-7.28383055488266e-06
-1.66118231092717e-05
-3.05032824641507e-05
-3.21371544733431e-05
-4.01974782404482e-05
-3.41953447097539e-05
-4.96339597085016e-05
-3.59802469952426e-05
-4.97249043458552e-05
-4.86088038806395e-05
-4.07379170397996e-05
-4.51868777869181e-05
-2.3663770537066e-05
-3.43855435387083e-05
-2.62662775891187e-05
-3.80836939566378e-05
-3.89300340072718e-05
-3.90493375846315e-05
-4.10135284384837e-05
-4.08961119570263e-05
-6.40371209099431e-05
-5.03817578425062e-05
-1.37396604220704e-05
-3.23483713649638e-05
-1.2803224726209e-05
-2.18752254223377e-05
-2.13826006737815e-05
-6.29348865719717e-05
-4.52576300654831e-05
-3.78160685897927e-05
-3.00228269343976e-05
-2.86915803645077e-05
-4.02749101552949e-05
-3.16439200993429e-05
-3.49453908615871e-05
7.69677599541332e-06
-3.20206594956168e-05
-6.2965446829996e-05
-3.23408425816891e-05
-3.29207987640964e-05
-2.54493383473518e-05
-2.44933589327155e-05
-2.3018589249888e-05
-1.29292736808116e-05
-4.05239057582714e-05
-5.9116465024148e-05
-2.41719144644698e-05
-4.1495368361232e-05
-2.62090679210667e-05
-1.3463608548056e-05
-4.11191469930621e-06
-2.42866040627783e-05
-6.09547854693961e-06
-1.87196886214838e-05
-3.54383785613016e-05
-3.66506102211693e-05
-2.21047817486465e-06
-3.14550173988492e-05
-1.73308222251389e-05
-4.70665566944933e-05
-4.39462053172065e-05
-5.39763301317423e-05
-3.86614375923546e-05
-1.04495726080136e-05
-2.73926604656132e-05
-3.63950183756762e-05
-2.21931876938675e-05
-4.98857608904099e-05
-1.19411926581652e-05
-2.92068737758785e-05
-1.86463266623639e-05
-1.07216663828409e-05
-3.64550182138712e-05
-3.13163697085255e-05
-4.45886940995938e-05
-2.20835398631375e-05
-6.08498076399524e-06
-3.69462626670586e-05
-4.86219291333713e-05
-4.2708158240744e-05
-4.75730891498247e-05
-3.09073296492001e-05
-6.84414960813079e-05
-1.73256708877611e-05
-2.39889548522469e-05
-4.1680739834539e-05
-5.66757512012892e-05
-4.71908122481942e-05
-2.23136156481795e-05
-4.09219929736668e-05
-4.51552646158879e-05
-3.01766652186144e-05
-3.72384096795402e-05
-4.58085248287003e-05
-7.78739054708897e-06
-3.33962666016157e-05
2.05980011007676e-06
-5.60585877498264e-05
-3.0582055900467e-05
-6.2489497497955e-05
-2.54609144784606e-05
-3.26165169072875e-05
-5.53066179824483e-05
-5.99644820772888e-05
-7.69839688259283e-06
-9.78068288751216e-06
-2.27522962291429e-05
-1.54973554747126e-05
-1.8894860783461e-05
-3.91228347888894e-05
-1.75469475839695e-05
-3.03007483481389e-05
-3.5431971195947e-05
-2.78470748473282e-05
-4.16468892262264e-05
-1.18456833904399e-05
-3.10585085681298e-05
-2.36135407460102e-05
-2.0052114415338e-05
-7.23930900478404e-05
-2.18737391893441e-06
-5.29780165515441e-06
-3.84670470121708e-05
-2.46027097665567e-05
-1.81190847967459e-05
-2.28677338188843e-05
1.22948745433232e-05
-2.92791719435622e-05
-2.75495799216131e-05
-2.30709987746629e-05
-2.49115834934192e-05
-7.87523743267969e-06
-2.18993434025993e-05
-2.86682079434614e-05
-2.83208544179036e-05
-1.70578004087328e-05
-4.10973545415358e-05
-1.19826665279634e-05
-4.72012906324203e-05
-3.80123202674176e-05
-4.3341360171437e-05
-3.81172698961236e-05
-5.87134981247465e-05
-1.81765863292132e-05
-6.95737090688803e-06
-4.05079095531876e-05
-1.35671969552162e-05
-2.10843613800872e-05
-6.08783248299429e-05
-3.94544615069777e-05
-3.27355069307464e-05
-3.08702154943808e-05
-5.07669308637331e-05
-2.61017594476989e-05
-2.37259058920516e-06
-3.44266034642475e-05
-7.35301638766257e-05
-4.55990866728971e-06
-2.11200778074819e-05
-4.20924449737306e-05
-3.077045743891e-05
-3.89984748124463e-05
-5.53192321701301e-05
-3.05250819613894e-05
-3.34080231142577e-05
-3.46323401725058e-05
-4.35932576793467e-05
-1.64452030920368e-05
-5.57293393896044e-05
-3.02481990908263e-05
-7.22918794397856e-05
-3.50147457283206e-05
-3.83041150664013e-05
-5.3047514540821e-05
-3.55330431816022e-05
-4.77432125023677e-05
-1.93869507737789e-05
-3.90996243643096e-05
-1.98501552280261e-05
-1.39220214871049e-05
-4.1022893911799e-05
-3.63722519039673e-05
-1.07142091292756e-05
-4.52841906143713e-05
-3.99896651991038e-05
-9.10836677042641e-06
-2.52999970031955e-05
-9.46517239653308e-06
-3.126853183584e-05
-1.94358186809208e-05
-4.60083887504708e-05
-6.47765800305976e-05
-2.84440456805748e-05
-1.05763348322584e-05
-3.22600784363635e-05
-5.13226989383899e-05
-6.0891206434836e-05
-1.60604241156301e-05
-3.45289563543058e-05
-3.3606528473636e-05
-4.13541112417779e-05
-1.62526738462176e-05
-4.08721032152269e-06
-2.13172217811455e-05
-2.41073145326236e-05
-9.3550656540386e-06
-1.34752044761497e-05
-2.14940271829123e-06
6.73318991068451e-06
-3.49169092820369e-05
1.38290010481432e-05
-4.80201977111839e-05
-1.94460788125049e-05
-3.39317980761176e-05
2.25714698826338e-05
-3.28998398808692e-05
-3.84172909259272e-05
-1.84149519440012e-05
-4.64453015275057e-05
-2.25224966465539e-05
-2.89012757785269e-05
-1.37264886790629e-05
-1.78943839804547e-05
-3.01607518617845e-05
7.40095086485324e-06
-4.39824726483664e-05
-4.67537140029192e-05
-2.66762647283848e-05
-3.80214931235465e-05
-3.9197156309042e-05
-1.4723239487208e-05
-3.87931855129988e-05
-1.74362226365422e-05
4.04324303313309e-06
-4.31149181499569e-05
-4.34570012690236e-05
-3.37557074525709e-05
-4.08991296559618e-05
-6.35152509755198e-05
-5.82792487503192e-05
1.47293485118332e-07
-3.58879404044821e-05
-4.51358893300306e-05
-2.24791153648573e-05
-4.09386535112312e-05
-3.80712174830134e-05
-5.55299138311168e-05
-1.39887999016429e-05
-2.44143075942465e-05
-3.28063751491752e-05
-4.90750986656735e-06
-3.47045363219023e-05
-4.89225687079543e-05
-1.04968910767697e-05
-1.72389225048647e-05
-5.51209269992786e-05
-1.69256499162404e-05
-4.17056270956461e-05
-3.68280024408202e-05
-3.72232243130875e-05
-9.65886534535762e-06
-1.94250789379288e-05
-2.50817485543175e-05
-7.62456274420401e-05
-3.7977263800887e-05
-3.89885877262502e-05
-6.55299952920251e-05
-2.07288088158316e-05
-5.41086012947111e-05
-2.55471239937614e-05
-4.05426868900677e-05
-1.83639817325043e-05
-1.33028756439933e-05
-4.64391861360787e-06
-2.42232721719217e-05
-1.83455429527474e-05
-2.02442639907896e-05
-2.02178971874186e-05
-6.3568580501718e-05
-5.99499173775392e-05
-8.11133451822128e-06
-6.34055008627846e-05
-1.08790905444623e-05
-1.17070985126482e-05
-4.6045120905233e-05
-2.34139607524608e-05
-4.50534227544629e-05
-3.02399278782496e-05
-1.110429205083e-05
-6.65441240879707e-05
-5.09879278239621e-05
-3.5747965845498e-05
-2.45158556849685e-05
-4.9778517151217e-05
-4.12968948254458e-05
-2.00261735521379e-05
-1.01596006136991e-05
-1.87793363408696e-05
-6.28152552435512e-06
-4.12564538910094e-05
9.08415219144075e-06
-5.61147697202445e-05
-1.89303544415978e-05
-3.55299761351233e-05
-3.83744983512617e-05
-2.74453714143273e-05
-1.79970777344042e-05
-4.61712745574671e-05
-3.82092287174326e-05
-3.89482671301717e-05
-2.45267902914704e-05
-3.74535121542924e-05
-4.819897753429e-05
-2.51880720374743e-05
-2.4159084620304e-05
-1.57654565482971e-05
-1.51125217204428e-05
-4.95402796352478e-05
-4.1485626483954e-05
-3.82692195861933e-05
-4.60832946367346e-05
-1.50018224854622e-05
-2.21521354234706e-05
-4.97513194899237e-05
-4.58964593099268e-05
-2.2500124273009e-05
-1.06313765857959e-05
-1.69899748814291e-05
-2.22159340925577e-05
-1.80386588245148e-05
-2.74061202015932e-05
-2.35465199079134e-05
-5.54423888337144e-05
-4.51850424144695e-05
-4.16579959984223e-05
-5.50853769269998e-05
-4.18679693568995e-05
-1.91268130267924e-05
-3.72499167557312e-05
1.09037594845284e-05
-1.3785905004136e-05
-4.15419198390838e-05
-3.81260200902661e-05
5.79694932667822e-06
-1.97500341653226e-05
-1.76863802738712e-05
-4.88535228748575e-06
-1.31318494136369e-05
-3.86923020724314e-05
5.44021594715978e-06
-3.91177765425832e-05
-3.89926406087407e-05
-5.85994667041392e-05
-2.20097235104558e-05
-6.41829177557861e-06
-4.2041171750486e-05
-5.28517604863661e-05
-5.19734653768918e-05
-4.49703456072179e-05
-5.22550185866964e-05
-4.824096282329e-05
-2.0530444018127e-05
-2.77264950436887e-05
-3.00704731648567e-05
-3.16491454001226e-05
-3.57639022696953e-05
-4.57308610886159e-05
5.70330816727786e-06
-1.57048115704004e-05
-3.55805699995175e-05
-1.94715206342982e-05
-6.08073415952308e-06
-1.50346010022005e-05
-1.67559241672741e-05
-3.75569119880366e-05
-3.22416925340737e-05
-3.50585823478795e-05
-3.34480449409523e-05
-4.56688092384502e-05
-4.514517516374e-05
-1.77506718496938e-05
-3.88187850362426e-05
-3.78118312160912e-05
-2.55827191671274e-05
-3.97677484639136e-05
-3.62852023458055e-05
-1.85881730207593e-05
-4.05967706305087e-05
-5.0854953544416e-06
-1.12931510747649e-05
-1.74337065338999e-05
-5.49218904350533e-05
-3.28195447288252e-05
-3.62228821763616e-05
-2.42760059368826e-05
-3.85074985127329e-05
-1.33514567401864e-05
-1.43044931720894e-05
-5.67022051886984e-05
-4.60730005101376e-05
-2.17577532354726e-05
-4.61337067781514e-05
-3.65964244776442e-05
-1.61345375541422e-05
-3.0635390567672e-05
-3.79258555426977e-05
-5.53103269707008e-07
-2.66929932748051e-05
-9.62460872492059e-06
-4.37687444342274e-05
-9.94271026693388e-06
-5.90419582563643e-06
-4.25315459967911e-05
-5.53215987007158e-06
-2.31701066262781e-05
-1.77194724376449e-05
-4.58656534503869e-05
-4.58832554720039e-05
-4.06970899903296e-05
-2.59068894053238e-05
-3.86224061407026e-05
-2.95110060669815e-05
-3.93459276541537e-05
-2.83703026088625e-05
-4.10909449686643e-05
-4.47917754399519e-05
-5.07552857319192e-06
-2.90307503944874e-05
-2.8585397439898e-05
1.4104974754969e-05
-4.60227849506556e-05
-4.0279610939441e-05
-1.96567993488516e-05
-2.86034278588546e-05
-5.3188137271028e-05
-9.30451777472896e-06
-1.42382931917476e-05
-4.74401463589818e-05
-3.36910219553093e-05
-2.63852322802168e-05
-2.81479106419879e-05
-7.32361216383083e-06
-2.03048110159397e-05
-2.56521839313419e-05
-1.96535455002287e-05
-4.81545428141093e-05
-4.52489803548392e-05
-3.22551592186368e-05
-3.28039840077506e-05
-2.27141661382045e-05
-2.11522784147096e-05
-3.10478020338639e-05
-4.44887998877601e-05
-2.8866906499609e-05
-4.09012047160546e-05
-3.39193067053829e-05
-2.02093850290697e-05
-4.27051930897353e-06
-3.00856670251701e-06
-3.21116059923424e-05
-4.95961687040384e-05
-3.62849407310039e-05
-1.3362563775191e-05
-3.5955552776496e-05
-1.10940410262941e-05
-3.04029375761295e-05
-3.66445741650341e-05
-5.15959028672308e-05
-2.41540040611819e-05
-4.51861383672875e-05
-3.53133266620018e-05
-3.1754323567313e-05
-3.27688418557935e-05
-1.8762423199824e-05
-9.11487418300211e-06
-8.26012870486937e-06
-5.67686246630294e-05
-3.07729748388786e-05
-2.70193709597355e-06
7.93349070832989e-06
5.66383440749438e-06
-4.57245469717325e-05
-6.44588365314164e-07
7.14000138883855e-06
-3.72644575110615e-05
-3.12971388522206e-05
-3.70423210758206e-05
-1.73049080199554e-05
-5.94495931594867e-05
-4.49940617156165e-05
-2.07281295602515e-05
-3.77307246282833e-05
-3.53466691810196e-05
-4.57741257722014e-05
-5.61919451269345e-05
-5.35769687883175e-05
-4.69524793608928e-05
-1.02798045371911e-05
-7.61609019873143e-06
-2.57912408458349e-05
-1.16270118652943e-05
-1.89361300762829e-05
-1.51670568108145e-05
-2.4176317342768e-05
-3.39273735507751e-06
-1.36808772357593e-05
3.99782452010621e-06
-1.67522264939389e-05
-3.31983200771686e-05
-4.15286860008831e-05
-2.63582871294753e-05
-3.58401304365889e-05
-4.34337708810529e-05
-3.30163946768956e-05
-1.79522556849365e-05
-3.54302491795704e-05
-5.3695916844787e-05
-1.93559835357108e-05
-2.48262264126803e-05
-2.2067875325523e-05
-2.42475859613191e-05
-2.6087243550412e-05
-3.19837339150743e-06
-3.05535549983501e-05
1.02896026551588e-05
-6.34881499398234e-06
-4.39614706722747e-05
-3.28169108464964e-05
-3.65281738739781e-05
-6.22569653698971e-05
-1.43107124312109e-05
-2.0440602311279e-05
-5.07310519177299e-05
-1.08985386774761e-06
-3.77969688083837e-05
-4.7192319132884e-05
-6.38629417516803e-05
-4.35319920481824e-05
-4.34999065694371e-05
-1.96441921176478e-05
-3.29112176874858e-05
-2.64766214650058e-05
-3.38359614399922e-05
-2.96954008100471e-05
-2.27511664705181e-05
-1.62060197652874e-05
-4.26027315579758e-05
-2.57659010038057e-05
-5.2850249424666e-05
-1.37829462378769e-05
-2.95633437842944e-05
-2.15144297598014e-05
-4.3907842154897e-05
-2.49035797688616e-05
-2.24741173295993e-05
-1.501757705763e-05
-3.65992046068658e-05
-6.89290436418854e-05
-4.60032457498564e-05
-6.37366602268022e-05
-5.83676249563691e-05
-4.75330496406185e-05
-2.53006955382438e-05
-2.35660861461776e-05
-5.38235011369568e-06
-2.6688625455911e-05
-2.48270777707258e-05
-9.06135046410168e-06
-1.64821402687363e-05
-1.9973609319847e-05
-3.74475410271085e-05
-2.40650535131785e-05
-1.73092692061525e-05
-1.93020877284424e-05
-1.51830182873598e-05
1.21367379071943e-05
-3.1530834822682e-05
-2.87134892869194e-05
-5.92382922854737e-05
-2.1445720409638e-05
-3.86718328118164e-05
-3.83846438880001e-05
-4.50721645060079e-05
-3.06338581734745e-05
-3.97756888918129e-05
-4.44751582531598e-05
-2.74515064923868e-05
-5.67208979699745e-05
-3.89774950470746e-05
-2.86385681584888e-05
-5.92330528278389e-05
-1.95624921359169e-05
-1.9415624244918e-05
-2.82179486830055e-05
-4.17674095563311e-05
-1.3594516021926e-05
-1.65752056448829e-05
-4.47469438401005e-05
-2.54914283414284e-05
-4.17379929194022e-05
2.87760394263334e-05
-1.33929605783625e-05
-4.27282044160421e-05
-1.48478533301722e-05
-1.75204241037876e-05
-1.02973625945015e-05
-3.30393402315739e-05
-5.06107548536184e-05
-2.71244416475492e-05
-4.08808542118526e-05
-2.90309923074583e-05
-2.25869552672906e-05
-4.73306626091816e-05
-3.94949944071159e-05
-1.00755907987973e-05
-2.83658441815209e-06
-1.29772619192074e-05
-4.26905979862578e-05
-2.22967240025834e-06
-6.61467053214868e-05
-1.69317349708555e-05
-2.76394476961765e-05
-3.89289222515284e-05
-1.7342433834554e-05
-1.42406042845083e-05
-1.04657132795328e-05
-3.10263280204352e-05
-2.5026433162983e-06
-4.39084184308376e-05
-4.34778293913259e-05
-6.37263198519257e-05
-8.99313939895458e-06
-4.48222310901215e-05
-3.95765632616893e-05
-3.79262868628356e-05
-1.82113393595e-05
-3.46304789974262e-05
-1.63682793226659e-05
-9.04276767502501e-06
-5.32173118915697e-05
-3.19122874249424e-05
-2.4316610130462e-05
-4.40433399932708e-05
-2.28615911186091e-05
-8.17085992108863e-06
-2.44341134442498e-06
-1.54809560469385e-05
-4.36441071971329e-05
-4.0208373519484e-05
-4.5159681671273e-05
-2.58209929036409e-05
-1.93145342279552e-05
-2.20542969196252e-05
-1.39902403846164e-05
-4.63435145979566e-05
-6.90687098791927e-05
-2.67216482841658e-05
-4.62582562419657e-05
-3.01324631766762e-05
-3.21836088944071e-05
4.57157182067505e-08
-4.13309609484538e-05
-2.06980030251029e-05
-5.93383096975651e-05
-4.55531669967079e-05
-8.4306822684492e-06
-3.73745808859397e-05
-2.09485476669749e-05
-1.7605867203266e-05
-1.87096579310992e-05
-4.98392676534972e-05
-2.21666834508896e-05
1.69261057659773e-05
-4.4728596802031e-06
-1.51168036839169e-05
-2.91400984533471e-05
-1.49226386589128e-05
-7.40346690470359e-06
-2.52258771438362e-05
-1.09909321740771e-05
-3.2519861237867e-05
-3.01741109159275e-05
-2.00248867065517e-05
-2.74654724370828e-05
-2.49138634571192e-05
-6.84317265957719e-06
-7.25009854570457e-06
-5.64929402270839e-07
-5.20327512381326e-05
-2.97161548736755e-05
-1.97670773317896e-05
-6.40696995908163e-06
-1.78379391587406e-05
-1.38802634958734e-05
-1.99167460504321e-05
-2.4611164661337e-05
-7.69197204771295e-06
-1.8767772908617e-05
-2.31293040078921e-06
-1.10322144732066e-05
-3.41191709911239e-05
-3.81879458500497e-05
-1.3113961880365e-05
1.53342381190135e-06
-2.48728587392488e-05
-8.5524561164455e-06
-1.48856084680547e-05
-4.44533943432943e-05
-5.0842670201353e-05
-2.3141956084004e-05
-2.00001788210534e-05
-8.72317823763908e-06
-1.96840510461434e-05
-2.73468641435452e-05
-2.18677833758362e-05
-4.39917577032642e-05
-3.56430505146624e-05
-3.35637993267733e-05
-2.0940070513579e-05
4.42827641310329e-06
-5.5402566438418e-05
-3.77736674360677e-05
-5.54577183317582e-05
-1.94126446907639e-05
-1.72474624445246e-05
-1.48218974021603e-05
-1.64965799646961e-05
-2.95601439592151e-05
-4.58879477932887e-05
-5.43988494479311e-05
-7.52190491847455e-06
-1.07235097838441e-05
-2.32389072363585e-05
-3.27685123354164e-05
-2.49889657831978e-05
-3.90578743986291e-05
-5.52264108557483e-05
-1.30176335077572e-05
-1.94105066608337e-05
-4.50879580217582e-05
-2.57363062757954e-05
-4.1072879452796e-05
-4.62653658570871e-05
-2.94392451877634e-05
-2.8396984906438e-05
-4.76485522535313e-05
-4.99187961657988e-05
3.3571303847535e-06
-4.11597669274631e-05
-2.6929461805905e-05
-2.98993373360794e-05
-2.10705146122427e-05
-2.68425822452407e-05
-1.26751503405686e-05
-2.71140426397555e-05
-3.50829869773634e-05
-5.20898710338776e-06
-3.82336918381428e-05
-6.23180642730592e-05
-2.99167512644862e-05
-3.75599832578851e-05
-4.459101319879e-05
-4.15749555845351e-05
-4.37247861973106e-05
-3.28616359721068e-05
-5.08505440578439e-05
-6.34997349690441e-05
-2.86529114811243e-05
-3.09587832639962e-05
-1.68331825390262e-05
-3.37168560149084e-05
-1.76623189856279e-05
-1.4460792057105e-05
1.08207905468813e-05
-6.55251617128108e-06
-3.56729058109709e-05
-3.25174547258863e-05
-4.7214670090852e-05
-2.46674763638739e-05
-9.11927661269806e-06
-3.07338099822379e-05
-4.36460692059787e-05
-1.53335151852112e-05
-3.77470850698634e-05
-6.97535880528891e-05
-4.53931229102824e-05
-2.11140348941111e-05
-4.09915365350563e-05
-8.56406044952101e-05
-1.32692924264397e-05
-2.14798521283344e-05
-6.34536997957715e-06
7.56378284372368e-06
-1.50745347939655e-05
-8.68256432800744e-06
-1.32695312221525e-05
-2.27107962651916e-05
-2.38619886054784e-05
-2.63021625848243e-05
-2.57233779206816e-05
-4.09461881312966e-05
-4.33881457174043e-05
-5.26020943024752e-05
-4.78997670022958e-05
-4.99437164704631e-05
-2.73656098439245e-05
-6.83432656484537e-06
-1.95087405746151e-05
-6.86419091602333e-05
-2.11571896033608e-05
-4.13202565099512e-05
-1.97648830770897e-05
-4.23552722206676e-05
-1.16812208310138e-05
-4.93181787484969e-05
-5.55923377137155e-06
-3.50529257778919e-05
-2.97449498301804e-05
-2.32583421125773e-05
-3.09173411984113e-05
-2.89867296235677e-05
-1.09770378560625e-05
-7.43756900276442e-06
9.11878799962287e-07
-6.40181035309995e-06
-4.61931963320527e-06
-3.77834991621834e-05
-4.76774323473313e-06
-3.23442098341674e-05
-1.42336646642425e-05
-5.05536624054267e-05
-1.73798355986817e-05
2.86319275167428e-06
-2.46040145538486e-05
-5.38538597471086e-05
-2.00015040703252e-05
-3.94257386796785e-05
-5.67087301272442e-05
-3.12277142633359e-05
-3.18475251700773e-05
-5.51406942947165e-05
-1.62255239956814e-05
-1.78590427416995e-05
-2.88368177700882e-05
-2.63577699114777e-05
-1.92911759862994e-05
-4.44294418039661e-05
1.42790016936881e-06
8.95441686780921e-06
-4.19554536582901e-06
-1.30699943639477e-05
-1.09570666345682e-05
-8.00938065506084e-07
-3.70730233099339e-05
-3.95149370264087e-05
-4.63980292142423e-05
-2.99364746803023e-05
-4.83936865757804e-05
-1.96871435442333e-05
-3.83060842708587e-05
-3.55122606711751e-05
-1.33613716274487e-05
-1.81301357826091e-05
-4.01732129050811e-05
-3.24679026697073e-05
1.51200645201796e-05
-9.68484665547318e-07
-3.88328127641263e-05
-1.93106567396017e-05
-2.28459829193065e-05
-2.72100025140674e-05
-2.28718738055579e-05
-3.54322070349766e-05
-2.60782407545637e-05
-2.43407778698523e-05
-3.99608833948666e-05
1.89030198256304e-06
-3.55756387602711e-05
-1.86620913279115e-05
-2.05775467828601e-05
-4.26326587151902e-05
-2.69706039727929e-05
3.36181895726573e-06
-3.57145004762189e-05
-2.51018418910842e-05
-3.11798066445155e-05
-2.58155051293836e-05
-3.76225642790339e-05
-4.42213624586562e-05
4.89261568691519e-06
-1.83952186167094e-05
-4.96473593495136e-05
-6.23011210440004e-06
-2.89027074913395e-05
-1.31643748930249e-05
-3.16881112643445e-05
-6.62148291857378e-05
-3.67162483876764e-05
-1.39241029869983e-05
-3.49050157447782e-05
-1.04817492554521e-05
-2.47617414339793e-06
-1.91878512609232e-05
-4.05337934189544e-05
-3.96264550447251e-05
-4.08446357644826e-05
-3.25820378531819e-05
-2.57975092228683e-05
-3.56114252016033e-05
-4.13655194506141e-05
-5.8073469062382e-05
-4.87563884035433e-05
-9.86260950868687e-06
-2.96074645366608e-05
-2.43268537379774e-05
-2.22959315182992e-05
-5.88840515133296e-05
-1.32000492122805e-05
-1.70430041326936e-05
-6.9355273206792e-06
-5.23620070540243e-05
-4.28872154962333e-05
-3.58771215612394e-05
2.95596303070793e-06
-3.34146803638644e-05
-1.98752693078315e-05
-3.60388280353736e-05
-3.61177784334689e-05
-1.83973413323184e-05
-2.48200765328343e-05
-1.78156195100144e-05
7.06231831079135e-06
-1.18205382828002e-05
-3.55053339289083e-05
-5.48471985576516e-05
-3.37799579605876e-05
-5.19016985888602e-05
-1.7664438280828e-05
-3.13982943257218e-05
-2.90369018361205e-05
-2.66283246473379e-05
-3.74117431676736e-05
-3.75560697101068e-05
-1.29636653688192e-05
-5.86539971969673e-05
-2.37595153642458e-05
-4.45167397885255e-05
-2.28462899551555e-05
-2.09710112889822e-06
-6.05074928311781e-05
-3.78223667166677e-05
-1.73472763950565e-06
-3.43506114741035e-05
-1.27027148742814e-05
-2.69188471258888e-05
-3.80053355503578e-05
-3.5639963861341e-05
-1.79218961183091e-05
-2.41028550027064e-05
-5.69582163355501e-05
-2.56581510377874e-05
-1.73315496324577e-05
1.50535868674587e-06
-4.6116595002285e-05
-6.32770255893087e-05
-2.30646296731547e-05
-3.54902868087152e-05
-1.22544747033438e-05
-2.69929950987844e-05
-4.87777551527921e-06
-3.60878546116366e-05
-3.92009492750089e-05
-4.20291095224745e-05
-4.29938036955668e-05
-4.94590304464793e-05
-2.25862521242811e-05
-9.64487743488486e-06
-1.83759110958241e-05
-5.82449404548258e-05
-4.27640986024254e-05
-5.23767973989307e-05
-3.44333708774153e-05
-6.36462476608407e-05
2.67785218717993e-06
-4.21031163412895e-05
-2.59222726173523e-05
-5.71237535157319e-05
-3.38758204108303e-06
-1.88707419844874e-05
-4.02891161892158e-05
-3.90628942073917e-05
-3.8008286243116e-05
-3.25397784729461e-05
-4.87439162053567e-05
-5.32360590356796e-05
-3.66333643439592e-05
-4.46782439517231e-05
-4.98260808567161e-05
-5.04808352060979e-06
-1.43892557612302e-05
-3.79447636267145e-05
-5.61356881632585e-05
-7.65819626995386e-06
-1.38044760083936e-05
-4.00791121092435e-05
-4.86215157776295e-05
-9.63813744881765e-07
-1.38856667042728e-05
-4.27173566283511e-05
-1.70906909278821e-05
-3.05520538932313e-05
-1.84198922695328e-05
-2.98174055337067e-05
-1.149295824149e-05
-3.04959098109895e-05
-4.78689684492699e-06
-1.32961146309525e-05
-2.33994250867343e-05
-2.71169792107736e-06
-4.61857006743486e-05
-1.05182340284659e-05
-2.15978462563042e-07
-4.10163544931609e-05
-4.72279955773595e-05
-3.72318850707722e-05
-5.53900727191538e-05
-4.01409901992864e-05
-4.43416351355164e-05
-5.37005902101993e-05
-1.7148417109351e-05
-3.91662126850013e-05
-2.35684664445083e-06
-4.88910551669477e-05
-2.29416769972112e-05
-3.29778761283821e-05
-1.42323111613806e-05
-5.33847630710134e-05
-2.89783607576223e-05
-1.00620404754913e-05
-6.31710533087023e-06
-3.15181007300827e-05
-6.40973284546412e-06
-2.98667504348414e-05
-1.3834398691162e-05
-2.29671694086342e-05
-1.39262757021094e-05
-5.65136075602025e-05
-3.77045728846526e-05
-9.21973359028454e-06
-4.92475501462959e-05
-2.57183475805568e-05
-1.67778233066136e-05
-7.51339387244553e-05
-2.09421299668392e-05
-5.03708747063825e-05
1.34110905870424e-07
-6.37568328387127e-05
-2.62472983413789e-05
-1.0753556969007e-05
1.57583329492127e-05
-3.15157480077572e-05
-2.55642656597168e-05
-1.58954732709486e-05
-5.65512572529446e-05
-2.47555524618149e-05
-2.72503768554012e-05
-4.87452575604481e-05
-1.19749422318766e-06
-3.75424375039384e-05
-3.40229696579509e-05
-7.36720555833862e-05
-7.91991399180928e-06
-2.33662745540998e-05
-7.58082302249701e-06
-2.16871708879734e-05
-5.36696902585004e-05
-4.44116923394072e-05
-1.8320149460734e-05
-9.22518595626586e-06
-1.70609668170005e-05
-2.24301461077335e-05
-4.865898781999e-05
-2.41153818311364e-05
-2.15813070268146e-05
-2.19698561072731e-05
-4.62908031213212e-05
-5.03193493639294e-05
-5.11936100480844e-05
-2.93517186754902e-05
-3.76683794207386e-05
-1.58508521959712e-05
-3.52924998721791e-05
-4.70850252416446e-05
-1.9446946076223e-05
-6.726061801084e-05
-4.99781341661119e-05
-2.00529025957018e-05
-3.60304555943893e-05
-6.06112307741599e-05
-3.64350067304487e-05
-5.10493385999624e-05
-2.37241115252852e-05
-3.27683089481006e-05
-9.87896335807487e-06
-4.52228232121653e-05
-3.02900999820492e-05
-2.19823303411184e-05
-4.49551605162e-05
-4.1808663212963e-05
-2.95401480726715e-05
-4.3448534432323e-05
-2.63220364624264e-05
-4.46404341697157e-05
-2.67724743117013e-05
-3.1729506577647e-05
-4.12256292747103e-05
-1.63646514255422e-05
-3.25783580086214e-05
-8.91865991411277e-06
-1.42156676422183e-05
-3.17358548792838e-05
-2.20273924884455e-05
-2.31020901837501e-05
-3.30359947828388e-05
-4.96275227976914e-05
-3.17590836880916e-05
-4.24267620087178e-05
-1.52749185517519e-05
-4.85948685807911e-05
-4.65093141810472e-05
-7.88156259990078e-05
-5.10731674348273e-05
-5.80992656881518e-05
-2.7906749067625e-05
-2.11149131186974e-05
-3.63072783665325e-05
-4.8478431405038e-05
-1.46189941672719e-05
-2.21343735776819e-05
-6.56434634681787e-05
-4.6584908867565e-05
-3.75531300587873e-05
-5.27904276135036e-05
-3.12490576351378e-05
-4.93106614282492e-05
5.94622360075879e-06
-1.02414034682398e-05
-3.41517801937764e-05
-1.50163409967226e-05
-3.24347928110913e-05
-3.33486234942561e-05
1.767905622152e-06
-2.29038286378302e-05
-1.73979747833794e-05
-7.74888035324561e-06
-8.98499126620769e-06
-2.87693431109799e-05
-2.51398492338033e-05
-2.03808327894818e-05
-3.80608671357344e-05
-5.47915959021641e-05
-1.98075440386147e-05
-4.40488641367365e-05
-3.21725536900136e-05
-6.30059615354932e-05
-1.43375829775682e-05
-4.66661507489364e-05
-3.66193293746254e-05
-5.49437061328117e-05
-4.73855585868959e-05
-5.46318629588972e-06
-1.1006406698007e-05
-1.94505598677221e-06
-2.61251389792486e-05
-2.27996594841744e-05
-1.04484998245481e-05
-2.20588126815633e-05
-4.34207322927446e-05
-3.9940504368374e-05
-4.42080078456838e-05
-6.96744285003844e-05
-3.01775546534615e-05
-3.16743694900753e-05
-4.70215054701973e-05
-5.63722621288729e-05
-1.72243103463355e-05
-3.43157382980618e-05
-3.42280334901568e-05
-1.87784897036404e-05
-3.54772830634901e-05
1.3236957097943e-05
-4.86996146117567e-05
-3.86575754768024e-05
-2.91804507559786e-05
-4.75532425263303e-05
-2.05516589129102e-05
-3.5154604497432e-05
-1.66395761736466e-05
-1.52081117367694e-05
-6.84086176108004e-05
-6.85803520734379e-06
-5.50168043356822e-05
-1.05565542493099e-05
-2.42510559461264e-05
-2.87192752910158e-05
-2.94244665736713e-05
-1.36343386080326e-05
-5.04937932361387e-05
-3.12318228285665e-05
-3.06963867890829e-05
-1.1803504996069e-05
-4.25812373932946e-06
-5.00062019550918e-05
-1.3641666795732e-05
-1.87195117686085e-05
-2.58900648744505e-05
-5.1602396744841e-05
-2.04365974556199e-05
-4.91078570702832e-05
-2.41437650894421e-05
-2.23925862925379e-05
-2.25683705988673e-05
-6.89915802548384e-05
-2.31201654486949e-05
-1.70754301201901e-05
-2.96598780002058e-05
-4.04969521970698e-05
-6.0973550245655e-05
-2.14051150419937e-06
1.8729646176434e-05
-1.97347735341244e-05
-2.10271373200417e-05
-4.9884691729551e-05
-1.15414933030139e-05
-1.53714453316427e-05
-2.91669279379827e-05
-2.02161578477647e-05
-2.24713035233354e-05
-7.76541351544986e-06
-3.40665219764579e-05
-4.77656282522784e-05
-4.72669221841578e-05
-6.87370320454615e-05
-4.21019811894523e-05
-2.30059833356106e-05
-2.26916779242219e-05
-2.72821752714768e-05
-3.79051170756036e-05
7.20834288671252e-07
-4.88288719461014e-05
-1.36793964292422e-05
-1.59095863506388e-05
-1.06257617807949e-05
-1.03652480860292e-05
-2.07208160320076e-05
-4.52850077853176e-05
-2.67334085264529e-05
-2.34057698280676e-05
-1.98718880050797e-05
-7.68014401324543e-06
-1.1821246939693e-05
-3.78031873564653e-05
-3.5225628714681e-06
-1.60841732238418e-05
-3.08679867258886e-05
-3.34151660238987e-05
-1.97553998794221e-05
-1.28452829511359e-05
-3.67367831559777e-05
-2.54757855623307e-05
-1.97807840657029e-06
-6.61277273352448e-05
-1.62172167497356e-05
-2.26171678578918e-05
-4.25916046558561e-05
-1.38692493263314e-05
-1.74049859881402e-05
1.13382320492568e-05
-1.87430402812738e-05
-2.94612622599523e-05
-1.55307281217957e-05
-1.43545685676376e-05
-7.49401427073499e-06
-5.05123855861711e-05
-4.39335829777516e-05
-2.61014551301654e-05
-4.94393105478663e-05
-4.31486734368404e-05
-4.49590679146795e-05
-1.52198771288684e-05
-9.48443889762578e-06
-3.28009200144216e-05
-5.20935533144912e-05
-4.16074202840574e-05
-6.43170833154393e-06
-2.04938960560136e-05
-5.11955514893276e-05
-1.80638980615858e-05
-4.07836746995729e-05
-2.57007333542809e-05
-6.30424752298876e-05
-1.04214635504039e-05
-5.8937094129369e-05
-3.14273676489754e-05
-2.74346546500509e-05
-2.59177791606222e-05
-9.12024442786639e-06
-4.85564238442379e-05
-3.14579928183187e-05
-5.37167787944569e-05
-1.48560762940922e-05
-3.84032525132813e-05
-3.9091989212296e-05
-1.69238274218209e-05
-2.41566787567098e-05
-2.29388543752406e-05
-3.50248065374184e-05
-1.2413512076454e-05
-3.79038716659665e-05
-2.56684593629889e-05
-2.73708329625563e-05
-3.19746970940404e-05
-4.43077097873643e-05
-3.42742823109101e-05
-4.89145731118738e-05
-1.77304756288355e-05
-1.23295311851388e-05
-1.77873543099787e-05
-1.76052394464832e-06
-4.73016208189487e-05
-4.47545460394464e-05
-4.66758162597617e-05
-1.77637760619231e-05
-2.19720016780561e-06
-2.35438513989725e-06
-3.92987579145151e-05
-5.68025995380225e-06
-3.22103022651714e-05
-2.28361988756255e-05
-7.33634458633354e-06
-5.75565174902718e-05
-1.57803018825943e-05
-3.30539238262802e-05
-3.56212198795725e-05
-2.81078250694502e-05
-4.71458817031294e-05
-3.22225315204186e-05
-2.95213754560315e-05
-7.29131065394374e-06
-2.67632511907471e-05
-2.58364347553453e-05
-4.00649502560362e-05
-2.39947813426351e-05
-1.5087334622535e-05
-2.28994679853201e-05
-1.65441870416728e-05
-4.07397588879588e-05
-6.06936569122731e-05
-3.14772099101263e-05
-2.76280747924711e-05
-3.21549355347569e-05
-5.37597607242763e-07
-2.79393780640278e-05
-5.10369809261394e-05
-1.82371897811803e-05
-4.52574936217211e-05
-2.46145894378218e-05
-2.17431548802523e-05
-2.54116177674474e-05
-1.85359304057813e-05
-1.02481115774295e-05
-7.30561763671301e-06
-1.84203869287427e-05
-4.0221134452859e-05
-3.76565987521403e-05
-4.65531400736287e-05
-5.22977333181978e-05
-5.27700822270943e-05
-5.90377827373909e-06
-2.41226898795833e-05
-6.23537379212682e-05
-1.67536015135542e-05
-4.90724281000213e-05
-6.11187745100315e-05
-4.6271002433812e-05
-4.85544276108239e-05
-4.10893940774974e-05
-3.32461136933245e-05
8.73681022554339e-06
-8.09461493179098e-06
-2.41976491616273e-05
-2.02360824075159e-05
-3.92639870656209e-05
-3.48102622961672e-05
5.80940829408667e-06
-1.95962984585506e-05
-2.79390442796891e-05
-7.19188562377341e-06
-2.7114616241775e-05
-2.05624491912341e-05
-1.85259398311509e-05
-1.01113183726158e-05
-5.84406537307637e-05
-8.0062994704125e-06
-5.54979541015442e-05
-6.18522325808081e-05
-8.46457605596967e-05
-2.22166446837986e-05
-5.08038101532761e-06
-7.22312116660693e-06
3.85943674836071e-05
-2.94341213993675e-05
-8.54795813402072e-06
-1.16640651198932e-05
-5.18551730628542e-05
-1.08720875057197e-05
-5.36076169999029e-05
-6.21925526201656e-05
-1.39056519375209e-05
-3.65628709504736e-05
-2.55780106505724e-05
-3.81050484840321e-05
-4.61352423409366e-06
-4.93707295102672e-05
-4.62816812105414e-05
-4.72602190059214e-05
-2.91048867387184e-05
-4.6213548160451e-05
-3.97069008947653e-05
-5.54093834727973e-05
-4.93987850376517e-05
-4.6489671581433e-05
-1.13015879537389e-05
-3.48393066542788e-05
5.60387068811255e-06
-1.70682434945365e-05
-3.20485739107589e-05
-4.80379563185481e-05
-7.46187700074237e-06
-1.89618622916283e-05
-1.12411891396009e-05
-2.94299735555907e-05
9.84095694252662e-06
-4.39796270099867e-05
-4.7521423277342e-05
-8.46747826494203e-06
-5.65358314389188e-05
-5.34581347522695e-05
-4.83577973893822e-05
-1.79150528072231e-05
7.58732608340178e-07
-5.21285764390654e-05
-4.12269061154646e-05
-4.8656253096507e-05
-1.36331029659136e-05
-2.60443425847484e-05
-2.78809184468485e-05
-2.53368161422905e-05
1.60173222847844e-06
-1.35424637932432e-05
-1.76165115303688e-05
-4.07345132054193e-05
-3.02240490928582e-05
-7.33183715658574e-06
-4.75680287415936e-05
-1.80011043042248e-05
-1.88972833731164e-05
-3.17567918812876e-05
-5.11331141393095e-05
-8.14522081132359e-06
-3.3316714771111e-05
-6.8729019619465e-05
-3.37941966643352e-05
-2.84653746329496e-05
-5.89142866857678e-05
-4.54388089678078e-05
-4.91173852081001e-06
-3.41116098847522e-05
3.77693566061459e-06
-3.57478020788565e-06
-1.39188007631298e-05
-3.45387451427959e-05
-1.58862958250645e-06
-4.24307551108328e-05
-3.0316910543661e-05
-4.02719256663823e-05
-2.43631038786303e-05
-3.29354174425045e-05
-4.63568161094614e-06
-1.1322101649958e-05
-2.25219560839588e-05
-3.7099090040313e-05
-5.46279980948271e-05
-2.79449675671454e-05
-5.95504493168607e-05
-4.23956569617717e-05
-2.69431062445602e-05
-1.87731215986696e-05
2.01083124307373e-06
-2.20217733840665e-05
-3.0779237153497e-05
-2.65231054276879e-05
-2.57337845457115e-05
-2.35328946386042e-05
-1.33102397541526e-05
-2.82445900397164e-05
-1.48764241205096e-05
9.03108148929643e-06
-3.39989443720266e-07
-1.82247774777143e-05
-1.37900678210326e-05
-3.56243370483966e-05
-3.84234498318706e-05
-4.45834837793644e-05
-3.08788185234615e-05
-2.26661903333948e-05
-1.80084224638696e-05
-4.05661686634941e-05
-5.19000519600695e-05
-3.13247704218859e-05
-2.99916905340539e-05
-4.32403729359175e-05
-4.73706436618063e-06
-4.38893672669959e-07
-2.22152378693095e-05
-4.00403301016359e-05
-4.17672067323213e-05
-5.87394766001963e-05
-5.58401231618673e-05
-4.76631781918017e-05
-5.16066822977696e-05
-1.7380854001335e-05
-4.43800180641565e-05
-2.25973843341981e-05
-3.57539925572369e-05
-2.02594112445795e-05
-4.30452339105765e-05
2.99651304779024e-06
-4.80346713382478e-05
-2.57000593996007e-05
-3.18017760804023e-05
-3.15455521522311e-05
-2.81159233613019e-05
-1.36634923422621e-05
-3.8153127532592e-05
2.42742598488797e-05
-1.25999898442323e-05
-5.79921615679565e-05
-1.56663286615202e-06
-1.37564950407148e-05
-6.30242471784908e-07
-2.57783441646162e-05
-4.07640438572301e-06
-3.71115801289203e-05
-4.34919718848242e-05
-1.92005547995056e-05
-2.58707956781132e-05
-1.79771743819496e-05
-1.82368857254027e-05
-2.30194718914804e-05
-2.49240044038662e-05
-2.44760686464803e-05
-6.45863648267878e-05
-1.06758991850779e-05
-4.07422330042448e-05
-3.26412703285096e-05
-1.22603412742151e-05
-3.89916470513853e-05
-2.21450818043651e-05
-3.36288363156742e-05
-1.27449024755278e-05
-3.32621043273649e-05
-4.44068873616019e-05
-2.75336708842104e-05
-2.93189219083265e-05
-3.55328487725602e-05
-3.03684799721737e-05
-4.65261061035057e-05
-2.76262172737691e-05
-2.06766141131071e-05
-2.19343450944195e-05
-1.95368124763392e-05
-4.64185187949328e-05
1.80308216936385e-06
-2.97928531851692e-05
-4.53695448852987e-05
-5.18972224509992e-07
-1.13147573788018e-05
-2.56388633123592e-05
-2.10565453812325e-05
-1.81841861973594e-05
-3.75363828634873e-05
-4.29053308964513e-05
-2.24402247899803e-05
-4.7488852353061e-05
-4.22562501940947e-05
-4.04819751571314e-05
-1.3537944604581e-05
-3.27696860036526e-05
-2.70592624028548e-05
-1.56961871107731e-05
-3.34782471790345e-05
-4.58284861078357e-05
-1.8368997571385e-05
-2.80949009595459e-05
-1.66639934118975e-05
-7.64533661158962e-05
-5.38318395524842e-05
-3.5810701317855e-05
-3.04141135984085e-05
-2.28022885328512e-05
-1.48287068683692e-05
-1.66353850575166e-05
-3.81315630144957e-05
-3.71827636215221e-05
-2.28300743974606e-05
-1.84262393692835e-05
-5.32535728069419e-05
-3.6289158954565e-05
-3.39845238791368e-05
-3.73632258089212e-05
-5.08488713742769e-05
-2.12892424679271e-05
1.24564768893628e-05
-3.62515313528142e-05
-1.54605786647864e-05
-2.67602298407802e-05
-5.90391077227375e-05
-4.77722622421823e-05
-4.59834106786701e-05
-3.49807610047716e-05
-5.48107053284225e-05
-2.12171265319567e-05
-3.4029718795112e-05
3.75260768006428e-06
-2.47053074837257e-06
-4.77699301725024e-05
-3.52264901798997e-05
-1.15387400425374e-05
-3.93878270260564e-05
-6.66024251209063e-05
-1.05797750620856e-05
-5.47782484318989e-05
-2.30319867000153e-05
-1.71893043677539e-05
-1.47549064130975e-05
-5.31168201588491e-06
-1.28001102837717e-05
-1.8218484335609e-05
-2.80663581761595e-05
-4.56687935613724e-05
-3.94706878492098e-05
-3.99595579016594e-05
-5.97892550489362e-05
-3.40034785157191e-05
1.97904071768624e-06
-3.17067813357254e-05
-2.63479198062462e-05
-1.71697099245867e-05
-3.69524641101273e-05
-4.6172814789728e-05
-2.83271394222681e-05
-3.14589647395691e-05
-1.3968287191625e-05
-3.47465619406353e-05
-4.49387512921903e-05
-1.13208653101144e-05
-7.2314311581241e-06
-1.84622051801147e-05
-9.6792263256787e-06
-4.00381360590918e-05
-3.38973258092396e-05
-1.33396912341715e-05
-3.09147435568907e-05
5.68152585608858e-06
-1.4357481291216e-05
-4.1290382637027e-05
-2.86153195931958e-05
-1.64740236890584e-05
-3.50773347223823e-05
-5.17252862049961e-05
-4.38612142578071e-05
-2.85891793231993e-05
-8.17494629879343e-05
-3.30517306757997e-05
-3.2023586674501e-05
-2.14623883900615e-05
-4.72708557256376e-05
-1.39326899222497e-05
-3.26012088345264e-05
-5.25543201939233e-05
-5.54694750262658e-05
-4.34622277987207e-05
-7.4320346445273e-06
-1.46825689104127e-05
-2.13312209767301e-05
-2.75852090774812e-05
-3.31032022244495e-05
-4.78458474944509e-05
-3.06891879924024e-05
-5.93158509369375e-05
-1.49638458602978e-05
-6.98625609821263e-05
-4.24978332454014e-05
-4.03550938164026e-05
-4.30448045313353e-05
-1.85113256134208e-05
-1.64104091049651e-05
-3.20454094836524e-05
-3.73464907107053e-05
-2.4914465514367e-05
-3.2449989804667e-05
-4.37730492416505e-05
-5.38400695085202e-05
-4.99379549090978e-05
-1.46357559884828e-05
-1.33359767833144e-05
-3.36258363442209e-05
-1.74296734818421e-05
-3.04251284843028e-05
-1.82944949670277e-05
-2.06447666763165e-05
-1.37125818381832e-05
-3.17463924961222e-05
-2.15891125180352e-05
-1.90651322933344e-05
-1.63086197750939e-05
-2.29923231407255e-05
-4.02394574465394e-05
-2.66788708494884e-05
-4.37965417403867e-05
1.99462696618391e-06
9.87614697087714e-06
-2.82314805266673e-05
-2.50609301441586e-05
-1.68562003950987e-05
-5.23049559753684e-05
-5.28745310884595e-05
-3.97836777551223e-05
-2.31741818615807e-05
-3.97794640741452e-05
-2.74739853075851e-05
-4.59823295905945e-05
-3.51576516453475e-05
1.64839131717702e-05
-4.14786355099599e-05
-4.73957621274798e-05
-4.19344123226758e-05
-6.97851614306379e-06
-3.23055400980029e-05
-3.45667922658704e-07
-1.79328983465316e-05
-2.29386968303424e-05
-6.22694965171186e-05
-1.78931951514639e-05
-1.70181026483641e-06
9.5937230092078e-07
-4.3861628365337e-05
-2.17374836334058e-05
-1.95595310039859e-05
-3.2018284188942e-05
-4.50162178693475e-05
-2.685967090623e-05
-1.55405562709109e-05
-1.44914523333287e-05
-3.8547417637735e-05
-5.89849860457753e-05
-2.32746031249562e-05
-5.43264819030554e-05
-2.56219523362784e-05
-3.23059989983157e-05
-1.77457304812773e-05
-3.42817242815498e-05
-7.68899320653648e-06
-3.55424844922026e-05
-2.57525219495402e-05
-2.29166697810227e-05
-2.61594818218313e-05
-5.24650167882107e-05
-4.70329897106914e-05
-4.45831754267135e-05
-3.07528306244761e-05
-1.32564222580975e-05
-2.66263536360261e-05
-1.01306912179604e-05
-3.37117584859359e-05
-2.51927513126517e-05
-1.890642964136e-05
-2.29063190713689e-05
-2.28230736539134e-06
-1.93331015044871e-05
-1.87299281503682e-05
-2.64921680686552e-05
-5.17569998124062e-05
-1.14901528361545e-05
-6.59267885814384e-05
-3.23454943297652e-05
-4.30894915441879e-06
-3.54105272551634e-05
-1.37746489585941e-05
-2.79242183635439e-05
-3.41305404446931e-05
-4.93602718875904e-05
-3.02534302275583e-05
-8.89525938776705e-06
-1.49245210659389e-05
-2.18626181411488e-05
-1.66529306468836e-05
-4.60012544645413e-05
-1.23397291343626e-05
-2.48851817450741e-05
-4.5365049334707e-05
-6.1820232398208e-06
-1.20619425448968e-05
-2.80138242911478e-05
-4.3414565538584e-05
-4.71007176865985e-05
-2.33916640473794e-05
-3.92561098678281e-05
-4.04260868981405e-05
-2.76203747980041e-05
-7.74480097004655e-06
-1.38281424631906e-05
-3.82829616682797e-05
-2.28023388448224e-05
-2.71859114884422e-05
-3.09629838323948e-05
-2.22442113850072e-05
-3.9951566366085e-05
1.14481382442151e-05
-2.50933338253531e-05
-2.23285296321333e-05
-5.0653006999587e-05
-4.36185393843024e-05
-1.95558766266427e-05
-2.14134628197987e-05
-4.24891449740517e-05
-5.26415413633196e-05
-2.92188516504239e-05
-3.21788502325314e-05
-3.51942196805464e-05
-6.25900735703539e-05
-3.39310365536709e-05
-1.54574599881209e-05
-1.24520037547428e-05
-2.44216856333381e-05
-3.30680773113758e-05
-2.78645098343077e-05
-1.08433772590858e-05
-4.04909302691253e-05
-1.63378422984864e-05
-2.48416670282083e-05
-1.99856906763721e-05
-4.05350703666222e-05
-2.66888883596785e-05
-4.58860033798307e-05
-5.25412084513556e-05
-8.00826136091021e-06
-5.79706370824574e-05
-6.6265475363974e-05
-4.91846701978807e-05
-9.78287097182907e-06
-2.59961324578169e-05
-4.92659377822624e-06
-2.09810847077684e-05
-2.33606561240195e-06
-4.58833708347111e-05
1.66804179226346e-05
-7.28805361986014e-06
-3.33583402861929e-05
-1.19402863903775e-05
-2.12286634801971e-05
-1.51924617095683e-05
-5.58898041121789e-05
-3.84680381075725e-05
-8.41413138876195e-06
-3.42855103381014e-05
-4.79028502236499e-05
-3.89557268098302e-05
2.19916639013435e-05
-6.45371064935496e-05
-3.39349352479933e-05
-4.70519349231468e-05
-4.21986210072349e-05
-1.78143979935008e-05
-3.09177122178154e-05
-9.78776495453548e-06
-3.82679045846098e-05
-2.54183070566527e-05
-4.09095824668181e-05
-2.32113513720836e-05
9.03391439930448e-06
-9.39044196856037e-06
-2.77308063391595e-05
-2.33708471100978e-05
-3.02770368903221e-05
-3.2862221961428e-05
-2.33442045213384e-05
-1.85475856411596e-05
-3.15260753554515e-05
-2.95578508061919e-05
-3.40023515606955e-05
-1.63540698191055e-05
-6.10024041852626e-06
-1.12593926311322e-05
-4.95751051542692e-05
-2.02344543198005e-06
-2.07474267380548e-05
-3.75223116384777e-06
-2.36554802675816e-05
-6.5586551956258e-06
-2.65335672192308e-05
-4.26457264878984e-05
-1.99598224225318e-05
-4.04156545465791e-05
-1.63349963781258e-05
-7.46516289937455e-06
-3.56767873410748e-05
-5.40288604266218e-05
1.32090726755186e-06
-3.36303026448841e-05
-3.59391204067151e-05
-4.81960143336458e-05
-4.16505511428078e-05
-4.6871062768547e-05
-2.81091114403896e-05
-1.15446965453914e-05
-3.30587759954403e-05
-7.8298336648283e-06
-3.453795558097e-05
-2.34564508192545e-05
-1.63421649533824e-05
-2.85749766287902e-05
-2.37263210160623e-05
-3.77804416282508e-05
-1.35512765023953e-05
-2.68086455143977e-05
-2.48407598834127e-05
-3.87952098469251e-05
-4.13722275189765e-05
-2.09236517686214e-05
-1.8647699538375e-05
-5.41717585567928e-05
-6.78946432822493e-05
-4.91393160335896e-05
-1.27905128190706e-05
-1.9240515645712e-05
-2.08245504589349e-05
-7.37994956552809e-06
-4.8834209114158e-05
-7.18110605684336e-05
-4.44269291576137e-05
-4.90916267859589e-05
-2.08393083462188e-05
-2.19710239674554e-05
-4.19110465728094e-05
-2.42737863184107e-05
-1.00866274209254e-05
-2.6318792870841e-05
-5.22427361822193e-05
-1.79670202946032e-05
-7.07144899973296e-06
-6.71363925440138e-07
-6.28298784515177e-05
-3.61334593503822e-06
-1.54874584913128e-05
-2.78704662192406e-05
-1.55361925933214e-05
-1.47270567076921e-06
-3.0520153536353e-06
-9.58221860394306e-06
-9.01447536096425e-06
-3.29193567786177e-05
-2.88348365225558e-05
-1.66216772393227e-05
-4.80482721730549e-05
-5.56169470008881e-07
-1.26782489546993e-05
-3.72145701356719e-05
-2.85892942459091e-05
-2.66118945898833e-05
-3.63481540003959e-05
3.25078335355318e-06
-2.13899590227973e-05
-5.83367577647622e-07
-3.25179637636697e-05
-2.61216225084993e-05
-3.74506181969083e-05
-4.4841641219798e-05
-4.85092440953712e-05
-4.15213624109865e-05
-7.10301431328576e-05
-6.75511970055592e-06
-3.22481137189294e-05
6.91495887023051e-06
-3.07135093052416e-05
-3.82266118456025e-05
-4.57537579195679e-05
7.15711814445839e-07
-4.49627846347756e-05
-3.79767923804253e-05
-1.16936338111743e-05
-2.71787846388796e-05
-1.23326144253501e-05
-1.01734162734893e-05
-4.19330633330114e-05
-1.55244498153174e-05
-2.75048263722444e-05
-6.35660728735344e-05
-2.14163804413909e-05
1.37831142360238e-05
-3.48313477383719e-05
-3.50142539665271e-05
-2.35464990109814e-05
-1.94551844937764e-05
-5.10103568036428e-06
-3.77913380234583e-05
-2.64417702337229e-05
-8.03796896130152e-05
-5.00290968154309e-05
-2.14529826925643e-05
-2.96827688778599e-05
-2.92534590375721e-05
-3.01745209050669e-05
-3.40968341305535e-05
1.27750022176679e-05
-1.4379367926365e-05
-6.60495350824485e-06
-4.23737093559579e-05
-3.96001406119977e-05
-4.50917573146952e-05
-2.54420011904563e-05
-2.79677208456319e-05
-2.36566279874225e-05
-1.79852004297815e-05
-4.2748419388595e-05
-1.40951570736059e-05
-2.01688054282929e-05
-2.44297894226639e-05
-3.09996509680907e-05
-4.11157252445555e-05
-5.88178314519526e-05
-3.08244325081197e-05
-5.86700897161275e-05
-3.61581294153809e-05
-1.06241533709408e-05
-4.47269813257824e-05
-3.30326842680846e-05
3.16313512305352e-06
-3.4171043447636e-05
-3.26545992883988e-05
-6.90948128812551e-06
-3.06069079558647e-05
-2.65323509675536e-05
-2.51955759035791e-05
-2.14276596867462e-05
-3.58530868574435e-05
-2.54090539855559e-05
-1.71348684990803e-06
-3.61487615813462e-05
-3.25756932620989e-05
-4.07150567510008e-05
-2.51402972752696e-05
-2.95865112247056e-05
-1.73591197094166e-05
-1.35308334132209e-05
-4.49161814480503e-05
-4.14910968965821e-05
-5.09996846041548e-05
-1.48937079726617e-05
-3.73970172662245e-05
1.56521433525939e-06
-1.38061352695364e-05
-1.15613724956485e-05
-3.02976045744216e-05
-1.10551079219005e-05
-2.47524741720177e-06
-1.78718765940114e-05
-2.52720566605272e-05
8.16908260250079e-06
-2.79702104612882e-05
-5.56238369875906e-05
-3.28595302001192e-05
-7.112396909194e-05
-2.61025183008247e-05
-4.69806222888187e-05
-4.87398230543257e-05
-6.03620394087946e-05
-5.8242809980521e-05
-8.31070926922934e-06
-2.26148471533859e-05
-4.38226050156545e-05
-4.75132022335224e-05
3.48876369378654e-06
-4.0296437776566e-06
-2.61620063737154e-05
-1.88301844949029e-05
-3.05140708321576e-05
-4.96020134265633e-06
-1.80119291472604e-05
-2.64201806189677e-05
-4.7108468353224e-05
-1.36291596741632e-05
-2.34218123526074e-05
-3.31539981783993e-05
-1.24153230258962e-05
-7.81449235248615e-05
-2.9197170566635e-05
-3.73102333583965e-05
-5.3732976714429e-05
-1.95477920909646e-05
-4.07392375324456e-05
-5.16345475046636e-05
-4.64543425885919e-05
-9.55269510701686e-07
-3.79424717654589e-05
-2.88700197617052e-05
-4.09898002327307e-05
-1.63591286385807e-05
-1.32743485493549e-05
-2.12346801398792e-05
-3.86264981586731e-05
-4.60762197085599e-05
-3.57207080165932e-05
-1.30888843405083e-05
-1.13494535323713e-05
-1.7931915415753e-05
-4.14766492172795e-05
-1.7610955199023e-05
-4.68318859659163e-05
-3.2450514849751e-05
-3.80025506716771e-05
-9.22013882615646e-06
-9.58238663737769e-06
-1.97149044210557e-05
-2.35521424060584e-05
-2.93468145648979e-05
-3.37100268661378e-05
-1.08412245639946e-05
-2.06674269771852e-05
-2.63510200884703e-05
-1.28724183116966e-05
-1.37248641887843e-05
-3.30646388918955e-06
1.08349937145781e-06
-2.09034689659092e-05
-9.24203516148121e-06
-4.92156803423831e-05
-2.20528751733895e-05
-1.98149004306721e-05
-6.02400928838149e-05
-2.52232104099629e-05
-2.42662158576749e-05
1.36234770462514e-05
-2.09714205272969e-05
-2.47450786037261e-05
-3.89011733376485e-05
-1.43574820048454e-05
-2.0747827059028e-05
-5.79632607799255e-05
-2.72646762153027e-05
-3.98984067655977e-05
-7.80693229603355e-06
-3.31614692141218e-05
-2.33617139989412e-05
-2.07604947995804e-05
-3.63680606208675e-05
-1.83532068587544e-05
-1.86184111234462e-05
-4.93475343704351e-05
-5.59198858205792e-05
-1.20657431627931e-05
-3.66861614947296e-05
-1.94066719172522e-05
-2.57923065908376e-05
-1.74640303525363e-05
-3.9822697980506e-05
-4.34154025317891e-05
-4.21225249680126e-05
-3.69998741021047e-05
-2.10103066045037e-05
-3.3895834080232e-05
-2.88577002746283e-05
-4.72764792670028e-05
-3.17054184155758e-05
-3.4177145680481e-06
-3.72074086156103e-05
-2.88137373394547e-05
-1.9336515170016e-05
-2.23514426785522e-05
-5.74310718473955e-05
-6.17627031135089e-05
-3.57324216850806e-05
-1.93184212259015e-05
-4.91409652369707e-05
8.53498077875722e-06
-2.66407326604551e-05
4.6584852923225e-07
-1.36708424112233e-05
-4.15136304465396e-05
-3.96973635728563e-05
-1.19298383946881e-05
-1.83388750856141e-05
-3.01922590906331e-05
-3.10910669231812e-06
-2.82108854371726e-05
-4.86544557773382e-05
-2.79672077899728e-05
-2.56918672561897e-05
-4.54426730748964e-05
1.05600249347596e-05
-4.76781324467587e-05
-1.5962864670494e-05
-6.1969314631845e-05
-3.19800477662985e-05
-2.07371044975098e-05
-1.5319972759852e-05
-5.4837598590107e-06
-2.77540560539404e-05
-5.64584193187153e-05
3.17386176121352e-06
-2.15333356282555e-05
-2.83917533626736e-05
-2.26686109963763e-05
-8.85924155245883e-06
-2.51535508014165e-05
-2.65783743199153e-05
-2.42578001927766e-05
-2.72523850081916e-05
-8.13035497334677e-05
-1.01352688425246e-05
-3.89896244074341e-05
-4.00394449153729e-05
-8.47256450543968e-06
-3.13494896658761e-05
-3.77216139888099e-05
-2.82036296198344e-05
-3.26953403466201e-05
-1.91274835556359e-05
-2.52125706329585e-05
-1.6189826246854e-05
-3.79734365250278e-05
-1.21592031250064e-05
-3.02387970022665e-05
-4.5072994526308e-05
-4.7482040287464e-05
-1.40717885813507e-05
-5.96626148624426e-06
-2.08631266061612e-05
-2.86572460336175e-05
-1.46814386533278e-05
4.12806708958229e-06
-6.48591050857581e-05
-9.5953592676283e-06
-5.90693945196908e-05
-4.49919113181196e-06
-2.9244520312307e-05
-3.43404328363596e-05
-2.88748573326982e-05
-3.11824076240179e-05
-3.75340465936148e-05
-5.82085948011724e-05
-2.35564345856799e-05
-3.28033215948859e-05
-3.73383799966866e-05
-3.21332390497783e-05
-2.61949088218891e-05
-4.18348429185291e-05
-4.06121878622621e-05
-2.72735636886533e-05
-2.96439331422784e-05
-6.73923815298818e-06
-4.35112266903396e-05
5.56299773020906e-06
-1.88964504673997e-05
-2.65866042124498e-05
-2.19602854132365e-05
-3.11578910741871e-05
-3.47274545880907e-05
-4.4684491524336e-05
7.40936920864259e-06
-5.37311802818113e-05
-5.08227991682867e-05
1.38922103975956e-06
-7.11250359014019e-05
-5.95099759446078e-05
-3.51284777397288e-05
-3.85851238907754e-05
-2.18655739011388e-05
-2.84422708486397e-05
-1.73670525143151e-05
-2.61555429638218e-06
-3.58402113129643e-05
-3.41273247136645e-05
-1.26717663645781e-05
-6.27248210219665e-06
-2.25106022556583e-05
-3.54091784871529e-05
-5.30451295912202e-05
-3.44839940196651e-05
-1.7409669499617e-05
-4.90734500940696e-05
-3.63314149465311e-05
-5.93062718406437e-05
-1.14641023525367e-05
-4.13728182333965e-05
-5.20665674551866e-06
-2.81227654506577e-05
-2.16950970921382e-05
-1.48756560203152e-06
-3.59563513185893e-05
-5.01142456701442e-05
-8.9540044247428e-06
-2.62217886997435e-05
-6.02938373904495e-05
-1.46809076633583e-05
-4.55803976751206e-05
-5.42144476106179e-05
-2.76152986291918e-05
-3.19334544887696e-05
-3.51061467859946e-05
-1.60940563613983e-05
-1.66897736100229e-05
-4.01789559503469e-05
-4.83519415706892e-05
-3.22612308111748e-05
-2.80792275116171e-05
-2.08067952982868e-05
-2.5390374333735e-05
-2.50331040577885e-05
-2.37442748240095e-05
-1.7382897508659e-05
-3.23794828685442e-06
-7.0053580881381e-06
-7.00169022542264e-05
-3.30710719830184e-05
-1.72056899954789e-05
-1.51739415332551e-05
-4.99983472498274e-05
-2.31300040650587e-05
-2.09621776757705e-05
-2.3483571324114e-05
-1.75939145008239e-05
-2.48453420944156e-05
-3.74255137003879e-05
-1.51893137985744e-05
-2.28640671554233e-05
-1.51064238482645e-05
-2.40123809835002e-05
-5.49754875162394e-05
-5.2060192223284e-05
-2.17993579090297e-05
-1.62899814135154e-05
-3.46943581624284e-05
-5.23394820857299e-05
-2.91628178941343e-05
-4.58356712697905e-05
-4.8105618765441e-05
-1.93850304494106e-05
-4.67044653638669e-05
-4.16763148768575e-05
-1.6060429961418e-05
-2.4419050821897e-05
6.12792363431182e-07
-4.12061976947794e-05
1.64269650381286e-05
1.99942790899611e-05
-2.27467386270635e-05
-1.18946132360617e-05
-6.12948738793668e-06
-2.54085290799114e-05
-3.53192204345158e-06
-3.17953639575513e-06
-1.92636810022308e-05
-3.47950286021765e-05
-1.35622370767347e-05
-3.35311443851227e-05
-9.84428060160952e-06
-6.29233901295508e-05
-2.58942691098843e-05
-5.12879595281142e-05
-2.93175963810273e-05
-2.01954346273761e-05
-4.70713981102685e-05
-2.87861063522e-05
-1.98414628222326e-05
4.72469172925931e-07
-3.16679801600363e-05
-4.10662384907121e-06
-4.21032943016016e-05
-2.39860939461626e-05
-2.40357482461648e-05
-4.23423467369508e-05
-1.20504979338295e-06
-2.53477380098204e-05
-1.15871381321638e-05
-3.90772677901721e-05
-4.35919873229196e-06
-4.06543763859342e-05
-1.60161540576845e-05
-5.61432647884921e-05
6.6656895727942e-06
-3.8090035839894e-05
-4.59961027498944e-05
-6.37117635563556e-05
-1.06872333179577e-05
-5.19808803892852e-05
-5.26733667068888e-05
-6.12134524605272e-05
-3.66225003600765e-05
-4.05854182770433e-05
-5.33854872880492e-05
-3.27871848882941e-05
-2.45944939126911e-06
-2.02088405811186e-05
-1.41484655969009e-05
-3.15698843054224e-05
7.45962182507477e-07
-2.7609377875627e-05
1.32942758978284e-06
-1.07505705385284e-05
-3.22910131780426e-05
-5.27123078704738e-05
-3.77774195044704e-05
-9.11819689832127e-06
-4.7551601660954e-05
-4.95846875212982e-05
-5.47357367007548e-05
-3.09608690426437e-05
-3.24331188003077e-05
-2.3727563695204e-05
-7.46416925840816e-06
-1.78953585558229e-05
-7.26992464847029e-06
-3.08783796370121e-05
-3.13840757513095e-05
-2.34366056401773e-05
-1.6918437810529e-05
1.04737754858782e-06
-3.30942938585336e-05
1.69084874927414e-05
-3.11325811366776e-05
-2.42464083351262e-05
5.82955813849925e-06
-8.8335301984878e-06
-1.64372177823705e-05
-2.77067274456511e-05
-2.48960855528908e-05
-2.79527806285212e-05
-2.45796956104559e-05
-8.55024662236371e-06
-1.57959158814236e-05
-2.61529107247636e-05
-4.64231558230264e-05
-4.00667773017227e-05
-9.77474380961235e-06
-4.63640228078578e-05
-3.97207326153858e-05
-1.40790445363658e-05
-4.25049482097356e-05
-3.63732685889917e-05
-4.01271482997512e-05
-2.66818099876602e-05
-1.91309625506001e-05
-8.53035556811923e-06
-5.8252616578808e-06
-2.4377414992865e-05
-5.24443751343863e-05
-3.67185741334591e-05
1.70983057972411e-05
-3.55266574471084e-05
-4.17917044486016e-05
-3.50443281445065e-05
-4.47866605412659e-05
-3.49915721332894e-05
3.50070252567888e-07
-3.30244043955354e-05
-2.70631112637658e-05
-3.1902412491641e-05
-2.40825502215668e-05
-2.89381219918323e-05
-4.06904166561289e-05
-1.21063994346537e-05
-3.46379514875071e-05
-4.14853118710472e-05
-4.19641046095283e-05
-2.02092313119189e-05
-3.35260335857072e-05
-9.12638130536455e-06
-3.51604849422908e-05
-5.59353778414512e-05
-5.09376844900939e-05
-2.50059574794426e-05
-3.36601185172627e-05
3.84996843534643e-07
-1.73277888238496e-05
2.41756621749132e-06
-3.80720597311103e-05
-4.28627236148945e-06
-2.62614850701695e-05
-4.78971794658247e-06
-8.16475389256413e-06
-2.10354849402831e-05
-2.77259278895349e-05
-2.56235840801283e-05
-2.37039303013893e-05
-2.0600561455434e-05
-7.8669043142156e-05
-6.64672063097702e-06
-3.41567193951953e-05
-4.83584818939027e-05
-3.27431193653246e-05
-2.95648039535694e-05
-4.67198731930714e-05
9.19686337288079e-06
-2.69757750658921e-05
-4.28432041543917e-05
-1.08270338667632e-05
-2.80364213578605e-05
-2.8064569351868e-05
-3.28163636829403e-05
-6.14896276187073e-06
-3.55809121228897e-05
-4.43908753353074e-05
4.86619880184383e-06
-1.72654076600058e-06
-1.42751569555257e-05
-1.85369703340963e-05
-6.99610321331495e-05
9.0109906446395e-06
-4.1051184562652e-05
-7.1066137920526e-05
-1.9405762273983e-05
-5.28927435531662e-05
-4.23099176891392e-06
-1.58060160774112e-05
-3.04055677423251e-05
-4.3052381514681e-05
-1.2826595544663e-05
-1.4976805390856e-05
-1.91034652730573e-05
-3.37660160786136e-05
-1.41844022982447e-05
-1.08075565640017e-05
-4.48112903287669e-05
-4.26627700592633e-05
-6.94357397452164e-06
-1.99199544618993e-05
-2.61480750874428e-05
-3.74031333273157e-05
-5.97338649044794e-05
-4.53650843675211e-05
-2.39423755285849e-05
-4.30912759980578e-06
-3.88170542435177e-05
-5.76756760446711e-05
-3.08738972615008e-05
-2.42867620736607e-05
-4.25644208615669e-05
-9.5893215449298e-06
-5.84089922962035e-05
-1.96381007609662e-05
-2.45437150359133e-05
-9.70494684070594e-06
-5.16953776200011e-05
-3.05902322050446e-05
-7.37106270031188e-05
-3.67161869082876e-05
-1.24772408297372e-05
-2.30217723224554e-05
1.74798175441115e-06
-2.98063681622908e-05
-2.17492995522338e-05
4.24090822274943e-06
-2.41854042743948e-05
-5.20829455793678e-05
-4.04120047145246e-05
-7.66870281046281e-06
-5.64022836576631e-05
-3.12325552616152e-05
-5.95802299706964e-05
-4.50412000228889e-05
-4.10605002429748e-05
-2.90983126547529e-05
-2.09435340302248e-05
-2.38650483583114e-05
-3.69821823213364e-05
-3.91346506804414e-05
-1.62341325956537e-05
-1.95462143267457e-05
-2.58515558998034e-05
-9.80659803095832e-06
-2.04738937444642e-05
-3.13819096619273e-05
-8.93580938286971e-06
-1.37669467878815e-05
-4.30501297171703e-05
-2.18078775810616e-05
-3.46373545809009e-05
-3.0938826445218e-05
-2.82993399528254e-05
-3.17517095316073e-05
-1.41514691598864e-05
-2.65588438874108e-05
-2.86186138524283e-05
-3.5549473430877e-05
-5.22905617866467e-05
-2.27360905641797e-05
-6.46035515077553e-06
-3.28813498851874e-05
-1.90393704029276e-05
-2.43952163099339e-05
-1.80909344620192e-05
-3.12981140604904e-06
9.00763339502885e-06
-1.40650690520423e-05
-2.5613440959032e-05
-3.11872378765517e-05
1.40781166159904e-05
-3.02520199847474e-05
-1.17509113363031e-05
-3.50490622909409e-05
-1.98958588058644e-05
-3.09929305050902e-05
-3.08540037793954e-05
-2.4621611747057e-05
-4.45194234200488e-05
-3.68066893784068e-05
-2.40310468273734e-05
-3.97980953609592e-05
-3.11107021439971e-05
-2.76648372657127e-05
-4.0590077202999e-05
-3.742960694453e-05
-1.65135561302159e-05
-3.70222543440921e-05
-7.10299666129209e-06
-2.02856656532368e-05
-4.11336891512789e-05
-3.34927802573318e-05
-4.60575535681106e-05
-2.05740400770339e-05
-3.47735200163715e-05
-9.01469032435522e-06
-5.45690928350553e-06
-3.55049875091154e-05
-2.06306312913099e-05
-1.78211469128507e-05
-2.58479577774147e-05
-2.19239078312611e-05
-2.12320383535836e-05
-4.09084361482794e-05
-2.76694679210577e-05
7.60175498441308e-06
-3.46561078849734e-05
-1.45698382043849e-05
-5.68286561297153e-05
-2.96763657170764e-05
-3.16778570924491e-05
-1.83185282817978e-05
-2.54513772310535e-05
-1.06875272643796e-05
-1.96613617725604e-05
-1.87079555539082e-05
-4.07699596131142e-05
-2.94928453355765e-05
-2.64538874526645e-05
-4.33927075320148e-05
-5.19471625863431e-06
-3.60339704203679e-05
-2.00269452284855e-05
-3.09138427133784e-06
-5.64343657480484e-05
-2.9308857033195e-05
-1.18864017768985e-05
-4.28515046665839e-05
-2.77664678626374e-05
-4.16201827560105e-05
-2.09359256281105e-05
-7.77984061548167e-06
-2.7008619937284e-05
-1.16799793052395e-05
-2.60209364751858e-05
-2.48948912143315e-05
-2.21358805702717e-05
-4.26387644756607e-05
-1.62415574022014e-05
-9.01300529115978e-06
1.46700028300096e-05
-3.06558918800767e-05
-4.94536964122449e-05
-2.92715042866065e-05
-4.96081275040135e-05
-1.14597899408997e-05
7.65764311642076e-06
-2.98986563555215e-05
-4.43586518900114e-05
-4.88568539767463e-05
-5.5274882837797e-05
-1.20890907968504e-05
-2.33587430279131e-05
-2.40394899269686e-05
-4.81236945279173e-05
-2.82089723229809e-05
-5.75170823079731e-06
-3.18210400349446e-05
-1.96776419849657e-05
-2.43796408016556e-05
-1.20404092459099e-06
-2.09994464241472e-05
-3.9202459012597e-05
-3.0963419600162e-05
-1.29759237844614e-05
-2.16635303273587e-05
-6.37580052682825e-05
-6.03454607980187e-05
-3.15001445337897e-05
-7.63918159031681e-06
-6.10313075015948e-05
-5.35040136723619e-05
-5.4370632583939e-05
-4.79349208397758e-05
-5.17681805853481e-05
-1.13622470572641e-05
-3.81100555021794e-05
-4.09969421974845e-05
-4.55369294146846e-05
-2.95914850794628e-05
7.66627145225066e-06
-1.83659904977375e-05
-3.37507342413005e-05
-3.91300635396479e-05
-2.01363600201677e-05
-3.86953336708858e-05
-5.38437574951473e-06
-2.08332848948529e-05
-2.21608111187965e-05
1.57437232254687e-06
-2.436858488862e-05
-5.22834401811286e-05
-2.06545165253527e-05
-3.50192469013225e-05
-4.07972399059928e-05
-3.81297636907515e-05
-5.52601851884452e-05
-1.58001009210397e-05
-6.05048523902931e-05
-5.46993701228173e-05
-6.7303301051596e-06
-3.95521003188745e-06
-2.58790562304315e-05
-3.1071874711311e-05
-1.33952114824729e-05
-4.62376321836318e-05
-6.04706236918202e-05
-1.10576936711643e-05
-8.49580577531764e-06
-2.44713071785741e-05
-3.91202017038592e-05
-2.50160655709906e-05
-2.75911470434074e-05
-3.27619262183296e-05
-3.36063529351239e-05
-5.05810025132854e-05
-3.30028653906995e-05
-2.44859259829956e-05
-2.44761415193836e-05
-2.93827418877417e-05
-2.57243873963055e-05
-5.09843601293704e-05
-4.77014471287894e-06
-5.89138551969468e-05
-3.98886291641949e-05
-1.16565224308105e-05
-6.57378292707244e-06
-3.6337666056968e-05
-2.24590794798296e-05
-4.47453865512078e-05
-9.38278107319717e-06
-2.36691063310292e-05
-3.50914976230019e-05
-5.19491620583054e-05
-5.16966854330794e-06
-1.4094336864277e-05
-3.81596061692347e-05
-1.78408130629738e-05
-2.72934685860906e-05
-4.86477734531656e-06
-5.29265897925533e-05
-3.07018270673872e-05
-5.07305849719439e-05
-2.12298354901149e-05
-3.0311253395321e-05
-3.21062069186745e-05
-4.49868861479614e-05
-6.61941609043129e-05
-4.25714021529906e-05
1.08442491019173e-05
-2.62948028288506e-05
-4.42545376254435e-05
-1.39787638849541e-05
-3.83283474531303e-06
6.37397761666681e-06
-1.420235978139e-05
-3.33226469532152e-05
-3.50572811378398e-05
-4.29555441313231e-05
-1.86332723099023e-06
-1.36897391839712e-05
-5.40977701038398e-05
-4.14292238401411e-05
-4.76048576573562e-05
-2.31648882899755e-05
-3.22013228031654e-05
-5.20132893611987e-05
-3.21979190656761e-05
-3.82168529066012e-05
-5.25924253918469e-05
-2.46513264069401e-05
-5.85317487118906e-07
-3.46742457786141e-05
-2.70373847297429e-05
-5.03475426701563e-05
-3.57543885538803e-05
4.44920747360048e-06
-5.91587899578e-06
-1.66184088439002e-05
-2.09381466916835e-05
-4.80753585322125e-05
-2.7819298907361e-05
-1.76798868679666e-05
-1.08727852062515e-05
-2.1667059845482e-05
-5.17056520990298e-05
-5.83785471962366e-05
-5.1715840927966e-05
-5.93565050874127e-05
-5.57057821864181e-05
-6.10212284476882e-05
-3.96864546120572e-05
-2.69311880699961e-05
5.47068379346622e-06
-1.03297383391062e-05
-3.36902435799494e-05
-2.01755631210361e-05
-2.07946263297864e-05
-9.48659577488163e-06
-6.36669772524734e-05
-3.16857875584162e-05
-2.93106540268906e-05
-5.57634785635099e-05
-6.505782303179e-05
-3.42593809266738e-05
-1.1278828780276e-05
-6.62131185193442e-05
-6.46128477194675e-05
-3.73513276440965e-05
2.0341680528078e-06
-1.52126803061313e-05
2.02742559706136e-07
-2.09718681736176e-05
-1.66074289575811e-05
-1.82323532010545e-05
-8.21848243036537e-06
-2.85255704859544e-05
-3.76333436627662e-05
-1.73357687333581e-05
-1.6824220485792e-05
-1.05694407519446e-05
-5.3244404508943e-05
-3.80797735577379e-05
-4.15528483808913e-05
3.30498685526497e-06
-5.29354572858429e-05
-1.78815691778681e-05
-7.57301459655126e-06
-1.52388269305137e-05
8.65807637397404e-06
-6.23237262685826e-05
-2.71073436484694e-05
-2.76729647818376e-06
-3.85521352271005e-06
-1.5374061310485e-05
-4.06054567635605e-05
-2.58747152299349e-05
-3.49119602582335e-05
-2.57761938135727e-05
-3.12348333447921e-05
-2.44745922970939e-05
-2.82726608698954e-05
-1.86422272332536e-05
-7.90489553728242e-05
-7.7876557516088e-05
-2.98759953421429e-05
-2.73503405315292e-05
-2.85105415841711e-05
-2.75779435396249e-05
-3.4315134056953e-05
-2.56104187894901e-05
-4.64319207099856e-05
1.62910757578626e-05
-1.00619062479516e-05
-2.57827210560358e-05
-8.13045732672042e-06
-4.11509641091773e-05
-6.33921607905961e-05
-4.86615541799285e-05
-3.99965098680447e-05
-2.57372623257399e-05
-4.07825980521305e-05
-6.06082905579646e-05
-5.12709190658872e-05
9.53215471018285e-07
-8.51211143661657e-06
-2.75576077981072e-05
-2.01845542763973e-05
-3.6072023447232e-05
-3.19696316744236e-05
1.15247189313705e-05
-3.01794152736779e-05
-3.41380043320183e-05
-1.15968104747868e-05
-3.46627959655183e-05
-2.14407509499659e-05
-2.13853229911656e-05
-2.41877177904954e-05
-2.14004720535814e-05
-3.20269782390673e-06
-3.83923950421712e-05
-1.68638700101889e-05
-3.71157522134634e-05
-5.881833507511e-05
-4.98365801001007e-05
-8.29188315825784e-06
-5.32558412505421e-05
-7.02484642763456e-09
-4.28404931364242e-05
-3.04221848510627e-05
-2.43754857646085e-05
-4.97759608777198e-05
-2.00516804095895e-05
-1.50418317476325e-05
-4.10460179955006e-05
-2.86790624944378e-05
-1.61304506776134e-05
-3.38765254538137e-05
-3.82852797022256e-05
-1.00507239410453e-05
-4.39397007727125e-05
-3.79087861964978e-05
-2.85086445027477e-05
-4.48083135358878e-05
-5.11645331028361e-05
-5.40938889130752e-05
-2.27440841657074e-05
-3.90614225656789e-05
-1.844729918426e-05
-3.79413883172745e-05
-1.4563672603723e-05
-4.10666713693298e-05
-1.03921001275391e-05
-1.94978506283039e-05
-2.85355279707816e-05
-1.17121698211341e-05
-3.1498994365291e-05
-1.5238510262651e-05
-2.57530349189354e-05
-2.39180919779885e-05
6.43206446502451e-07
-1.53805668365951e-05
-3.15962002909625e-05
-3.06244082405009e-05
-5.81040190058147e-05
-5.45426652269639e-06
-3.2971000481892e-05
-3.27973532299342e-05
3.25551127006969e-06
-4.41928199369858e-05
-1.99555153635275e-05
-5.62470251459631e-05
-1.38451923428707e-05
-3.51479329181516e-05
-3.29886716868919e-05
-1.2163781389616e-05
-2.25163653983007e-05
-6.4786263485212e-06
-2.57862013916596e-05
-2.02956082909583e-05
-2.07886958824049e-05
-4.02974097229267e-05
-3.05815000686508e-05
-5.63962301894257e-05
-2.67662148059487e-05
-1.4592211877263e-05
-2.58015172691391e-05
-4.99249541963062e-05
-3.42763265634937e-05
-1.5391777029918e-05
-1.24325699273558e-05
-2.41883225037321e-05
-5.4098876631752e-05
1.02794107645521e-06
-4.39125456642121e-05
-5.76524606612712e-05
-4.51669887177627e-05
-1.01908024720031e-06
-3.69583115678502e-05
-1.31499779595625e-05
-1.70451976475959e-05
-3.27146772478294e-05
-5.29380296421063e-05
-6.75802001923709e-06
-3.89043245127073e-05
5.06520767648492e-06
-3.58714362160335e-05
-1.64357580099795e-05
-1.76361791943981e-05
-7.17016909573588e-06
-2.77749697591895e-05
-4.70274565669717e-05
2.59735401008858e-06
-9.21283315451937e-07
-1.67535304704408e-05
-6.06148990026974e-05
-1.72864942447639e-05
-2.85842662736587e-05
-2.0981946675654e-05
-5.83847513678425e-05
-1.14132074696999e-05
-1.58220556217423e-05
-2.20834570712681e-05
-2.0630732204087e-05
-1.7444542132849e-05
-3.95510461826535e-05
-2.11853219864568e-05
-1.78785290130373e-05
-1.82772812667835e-05
-7.18255631116624e-06
-2.50116928673193e-05
-4.82063467390245e-05
-5.10599904896566e-05
-3.80780204787633e-05
-1.2145347322971e-05
-1.68384686467425e-05
-5.14355609346237e-05
-2.60873465353494e-05
-4.33275895837301e-05
-4.72578431576622e-05
-4.48321129080668e-05
-4.14865310786012e-05
-3.16674906684262e-05
-3.26717986234485e-05
-6.62083962769166e-05
-2.83857254082957e-05
-2.14542721377902e-06
-2.93672793997083e-05
-1.77391673373079e-05
-6.27049643740164e-05
-2.61522074433721e-05
2.03929775587342e-05
-3.72638297345289e-06
-2.11613977886379e-05
-6.17629448007299e-05
-2.08531829181997e-05
-2.94311586633268e-05
-1.81089237602342e-05
-4.49396472396236e-05
-4.85395063640879e-05
-1.87815847211738e-05
-3.62527235959152e-05
-4.00795070911772e-05
-3.35838681945463e-05
-3.03542524717327e-05
-3.00178475130114e-05
-8.77838288103573e-06
-2.67988919600122e-05
-2.74146024582134e-05
-5.25876607410115e-05
-2.35239561562813e-05
-2.7922091953284e-06
-4.31348029805274e-05
-3.38495344633629e-05
-5.85840840553541e-05
-1.61461830372714e-06
-3.14647205809647e-05
-1.76509425092404e-05
-1.92517470007706e-05
-1.16686290375139e-05
-2.72845859349833e-05
-2.79141730092156e-05
-5.43291748244338e-05
-1.76603204054427e-05
-2.42998557948451e-05
-3.42923616289932e-05
-4.37445937478734e-05
-4.63482180821316e-05
-1.09922568833093e-05
-2.08376793129878e-05
1.07081189223043e-06
-3.88639428809792e-05
-2.87336910146089e-05
-2.76737127620565e-05
-3.43563347969144e-05
-2.98317600001732e-05
-4.63527510653597e-05
-2.27203141287925e-05
-3.96865561798858e-05
-1.61215328634644e-05
-2.38310450107035e-05
-1.61536997427753e-06
-2.08971574742185e-05
-6.9353625364161e-05
-4.51938157111806e-05
-4.52951957582758e-05
-3.02084686583386e-05
-3.69296879950957e-05
-3.05659322508819e-05
-3.4629461873668e-05
-2.18998943424538e-05
-5.15661330600726e-06
-1.32002241644487e-05
-4.52069723873045e-05
-3.50975813735467e-05
-4.23373596619373e-05
-4.00943701193466e-05
-3.08427951438813e-05
-1.38266964398574e-05
-3.1184886935835e-05
-2.48964989700989e-05
-3.43465830773256e-05
-5.97865555152207e-05
-2.83856570331037e-05
5.1757243455422e-06
-2.3285767994278e-05
-4.1238041142823e-05
-4.56572075663969e-05
-5.35980429253848e-05
-3.25637485407371e-05
-4.62379293982123e-05
-3.33442739567794e-05
-2.84222298057688e-05
-2.16161443887043e-05
-4.42538498491555e-05
-2.97404627068425e-05
-2.58913232622629e-05
-2.58678085388833e-05
-1.29269815683152e-05
-5.08702184262123e-05
-3.09736209970063e-05
-3.05985817252652e-05
-1.88229502551241e-05
-2.33022425156417e-05
-3.31487592627793e-05
-2.41180621046999e-05
-2.78655712372618e-05
-1.34519192313078e-05
-3.90974988807564e-05
-6.6936075851065e-06
-3.17218198773304e-05
-3.67758511841834e-05
-5.36549612261367e-06
-1.75568016648466e-05
-1.83583400492822e-05
-3.42776555170684e-05
-1.10997402047628e-05
-2.58226871928308e-05
-3.48725335591511e-05
-2.34788481661796e-05
-4.90150149738947e-05
-1.53221768922191e-05
-4.15110196293456e-05
-3.81475417727617e-05
-1.37291117193065e-05
-2.99218440247928e-05
-1.64626386288799e-05
-1.54584598296533e-05
-4.64499859209691e-05
-4.26322594827698e-06
-2.11911114910994e-05
-8.6480862782888e-06
-3.29317875812447e-05
-3.12856594489823e-05
-2.4964148567326e-05
-3.21278588578418e-05
-2.57429971835816e-05
-1.47446649661746e-05
-4.77578750131134e-05
-2.21087964562101e-05
-1.53213756420127e-05
-2.56547125577495e-05
-3.67072146530415e-05
-1.85018166512059e-05
-3.31725128045093e-05
-3.29815646122499e-05
3.1669978840465e-06
-3.27424283240399e-05
-2.34292659840597e-05
-1.11329252588003e-05
-3.81302361371446e-05
-2.50636307621534e-05
-3.62679339248158e-05
-5.78726295082828e-05
-3.1973143293054e-05
-3.63774395596124e-05
-4.35990157315491e-05
-2.421402080312e-05
-5.73356598595045e-05
-2.15828797006593e-05
-4.90493626756144e-05
-2.00349223736377e-05
-2.04059366590741e-05
-4.38557346252931e-05
-7.97472459485103e-05
-1.11966226560233e-05
-3.00900778212769e-05
-6.38403327122066e-06
-1.18247322513722e-05
-2.29294165687005e-05
1.07485378280227e-05
-7.61969470387657e-06
-1.07498624890416e-05
-2.61213861685907e-05
3.1140057291345e-06
-2.37501404550944e-05
-3.19731927626607e-05
-2.1430038748061e-05
-6.6726040034985e-05
-4.19617887524467e-05
-2.528893664657e-05
-2.07539005856918e-05
-5.29518914992102e-05
-3.55018613215922e-05
-5.06205330798458e-05
-2.58706890509293e-05
-3.22597406088021e-05
-3.5230980084421e-06
-1.40482572027151e-05
-5.14400923453122e-05
-3.20445615331166e-05
-3.21690786425677e-05
-3.25386311024276e-05
-2.06923089943089e-05
-2.80011854311023e-05
-3.5936002318631e-05
-3.03806798577157e-05
-7.3070203821867e-07
-1.26237404177858e-05
-4.57212374479668e-05
-2.13759131924615e-05
-2.93965811468706e-05
-3.36863258447338e-05
-5.75972026134696e-05
-3.31100784943716e-05
-1.85791518912683e-06
-3.27062255235584e-05
-2.39028295632886e-05
-1.26486681079897e-05
-6.66541673265218e-05
-5.84392069654214e-05
-2.33393635515696e-05
-5.16950715103735e-05
1.23775981152123e-06
-4.7639173287157e-05
-1.98594815020828e-05
-3.99136404381843e-05
-3.13605530001785e-05
-4.55174639333321e-05
-2.77709363108653e-05
-3.35603092687942e-05
-1.57113410158978e-05
-2.44258181832294e-05
-1.18952155682364e-05
-5.41611271232855e-05
-3.8066243332662e-05
-3.10878628919801e-05
-2.91213668312916e-05
-3.13978896006538e-05
-4.42490913228115e-05
-9.05286156156415e-05
-4.26436522909021e-05
-3.5358045828546e-05
-4.75074598058336e-05
-5.33920003125085e-05
-3.90840964567871e-05
-2.23383684282186e-05
-2.66230123815575e-05
-1.80530300881941e-05
-5.84983532589935e-05
-1.32047460383837e-05
-2.33618233454294e-05
-2.25222886944637e-05
-2.82176657237046e-05
-3.01151391117361e-06
-1.93754725930167e-05
-3.86296148965647e-05
-3.64746476503403e-05
-3.10650345574066e-05
-2.08540886929394e-05
-2.74364155843093e-05
-1.84400911613351e-06
-1.07586414720256e-05
-4.4814716400032e-05
-5.00000261343826e-05
-1.62163976869314e-05
1.70058320966102e-05
-2.30656611734231e-05
9.87657328166424e-06
-4.12395464162934e-05
-4.35848850997011e-05
-1.16041197012533e-05
-5.68697463292571e-06
-1.65080661342834e-05
-3.6676397973396e-05
-2.28830039029796e-05
-2.97809629578614e-06
-1.52041186184897e-05
-8.73601660181828e-06
-3.91029255956995e-05
-1.98518708911787e-05
-2.43078556133843e-05
-3.75469034692418e-05
-4.16399162453949e-05
-9.22011669838288e-06
-2.52873810201076e-05
-4.65971734131105e-05
-2.66567379942437e-05
-8.64021412409705e-06
-3.45963742969941e-05
-3.52053197283254e-05
-3.86230913018147e-05
-3.27825154900795e-05
-3.36765015773105e-05
4.064721518648e-06
-2.5906252741257e-05
-5.99846637893292e-05
1.04520533865889e-05
-1.48892975154749e-05
-3.01300885707216e-05
-9.33746163174792e-06
-4.71525390990908e-05
-1.29520152289059e-05
-1.70160263857644e-05
-3.30412745953723e-05
-3.44692696899379e-05
-3.1211130066153e-05
-3.22516862446715e-05
-2.83121593216756e-05
-2.83435942247199e-05
-2.26916186167547e-06
-3.40134453616116e-05
-3.65997140455145e-05
-2.20300759964375e-05
-4.37944804736484e-06
-3.29332125703337e-05
-3.90359761740868e-05
-3.07915310999636e-05
-1.9580765326171e-05
-4.13903971008225e-06
-5.63546442699164e-05
-8.04707717161439e-06
-2.49907167341536e-05
-2.66248078681612e-05
-4.96299044409866e-05
-3.33648034182877e-05
-1.40568423896855e-05
-6.7517655148703e-05
-3.00293871987208e-05
-4.36299372558963e-05
-1.41066496502425e-05
-1.98657788454638e-05
-3.13208389808563e-05
-2.39470875456948e-05
-2.48288607480081e-05
-5.53926694384675e-05
-4.19825875624669e-05
-2.21827811430389e-05
-2.33744538123592e-05
-3.26180128283125e-05
-2.45890026544305e-05
-2.77721367197871e-05
-3.88952692082939e-05
-2.17404174527801e-05
-3.37409468518181e-05
-4.54369123361541e-05
-2.99780486032463e-05
-2.48584085816222e-05
-4.49836382801166e-05
-3.08353696804287e-05
-1.74867420985501e-05
-3.41984914476484e-05
-4.93387499976855e-05
-1.95620875060881e-05
-3.14201850397096e-05
-2.91286682299885e-05
-4.32834571238448e-05
-4.07445662187824e-05
-6.87005869493759e-05
-2.42930932838938e-06
-4.25730146874656e-05
-6.48907910202393e-07
-2.18547202349207e-05
-2.95378989289099e-05
-1.90966069439053e-05
-1.50418834911211e-05
-2.78988722278183e-05
-4.25912026358929e-05
-2.93382776677609e-05
-4.27939675544283e-05
-9.70318897393972e-06
-8.62450950619658e-06
-1.20142243862982e-05
-6.37549492139938e-05
-1.71894310174017e-05
-3.23452949773765e-05
-3.39893872412278e-05
-1.63231112641602e-05
-1.61770738360415e-05
-1.4509402079609e-06
-5.78990116672918e-05
-4.26249584382534e-05
-2.26322548069362e-05
-2.41878699613998e-05
-3.34730378142886e-05
-1.73896657103697e-05
-5.78042473853391e-05
-1.07270000070059e-05
-3.19901698086777e-05
-4.35897040560258e-05
-1.5826335992929e-05
-2.76242412664626e-05
-3.54646005983849e-05
9.20914493879106e-07
-4.58273249690587e-05
-3.2173279580834e-05
-1.81985199459381e-05
-4.08865264240981e-05
-4.89909316164066e-05
-1.60770364145489e-05
-1.58290401137958e-05
-1.46801996470852e-05
-8.32718538829777e-06
-1.19939363641572e-05
-2.65468735555168e-05
-1.56871487742819e-05
-2.53291414342975e-05
-7.72705709840167e-06
-1.72693856485722e-05
-5.51400217400761e-05
-1.19125903365517e-05
-3.84879792816819e-05
