# Supplementary material for: Research on computational propagation and identification of mine microseismic signals based on deep learning
Source: PLoS One. 2025 Oct 22;20(10):e0334641. doi: 10.1371/journal.pone.0334641 (PMC12543183; doi:10.1371/journal.pone.0334641)
Supplement: S7 Data — (ZIP) [file pone.0334641.s007.zip › 000100900001661.xlsx_0.txt_24.txt.txt]

-8.25817869032736e-06
-6.83750886198624e-07
-8.96367255338123e-06
-2.15925914389446e-05
-7.78205817612339e-06
-4.25209810727342e-05
-2.57253601724128e-05
-4.61426572115628e-05
-2.22231389163648e-05
-3.93183964043399e-05
-3.26721871055997e-05
-5.04143408808701e-05
-2.7576237491718e-05
-2.97431878638066e-05
-2.82878229493678e-05
-2.1987844942385e-05
-3.04551037840152e-05
-4.084299292402e-05
-1.86842010724681e-05
-5.78270416121095e-05
-3.4299808339647e-06
-1.13101597588255e-06
-2.63987755777143e-05
-1.5775045356033e-05
-2.60176440362241e-05
-2.79562228406725e-05
-3.98631710567954e-05
-4.38552656234248e-05
-1.99513056060897e-05
-2.72218247611554e-05
-1.52804841994377e-05
-2.77629644773298e-05
-4.0345617248534e-05
-2.35340701319632e-05
-4.42347159536443e-05
-5.50505382696996e-05
-4.74774436382078e-05
-3.61239476788755e-05
-6.29947227888424e-05
5.6139197748609e-07
-3.72434597043598e-05
-4.43022239252528e-05
5.47516074977385e-06
-6.753669750202e-05
-9.34543925734351e-06
-2.38779953373296e-05
-4.13551822355332e-05
-1.79521291189271e-05
-2.97762760000873e-05
-1.61443711861403e-05
-2.18480426433565e-05
-2.3529136295142e-05
-3.16169398257078e-05
-1.59495405108396e-05
-3.63705596715844e-05
-4.00028701869961e-05
-4.91867187537151e-05
-3.33141949025073e-05
-3.71799747772676e-05
-6.14751094772146e-06
-2.36441084348396e-05
-1.25297354447682e-05
-3.40098082865207e-05
3.00861748955955e-06
2.9106456494149e-06
-4.58275907128519e-07
-4.32236522384318e-05
-1.73143062701955e-05
-9.60591937194215e-06
-3.60833296959756e-05
-3.14237921145932e-05
-3.79586656684129e-06
9.37733311229699e-06
1.6082893900596e-05
-3.28703490280669e-05
-3.73628581097719e-05
-6.1226242186822e-05
-4.08249482409107e-05
-1.08677538414087e-05
-5.81693163258784e-06
-5.13145929857701e-06
-4.36588796909831e-05
1.41283279133647e-05
-2.93840907468448e-05
-2.57611143516103e-05
-2.92682922164615e-06
-3.8439382143532e-06
3.51277298246218e-06
-2.66805796814306e-05
-3.7159443375013e-05
-3.18574039386533e-05
-1.25382687160593e-05
-2.96879092287204e-05
-2.35669775305459e-05
-1.24010288246776e-05
-2.88962132555917e-05
1.55811701613074e-05
-2.01648848715175e-05
-1.27334506572561e-05
-3.68246427144478e-05
-2.70774114100292e-05
-6.95514002203722e-05
-4.0759278713524e-05
-3.30206766095542e-05
-4.79234008074116e-05
-4.5264822823485e-05
-2.04921270970501e-05
-3.79510100812885e-05
-1.12361563924769e-05
-5.88771818612984e-05
-1.08430376626481e-05
-5.73998138016084e-05
-4.98095762939783e-05
-4.17422408317708e-05
-4.61585934028841e-05
-7.20446058266288e-06
-4.27987914359408e-05
-1.65506279723998e-05
-9.46553853320062e-06
-1.21534889657534e-05
-2.87313089323962e-05
-1.34588828840587e-05
-2.97196915504718e-05
-4.01929798486435e-05
-4.14699396869349e-05
-3.58384157529653e-05
-1.6011085009513e-05
-2.54891184686369e-05
-4.67760740578487e-05
-3.11901135550274e-05
-2.2055097929527e-05
-1.96793412140158e-05
-4.70210465925477e-05
-3.50121601832075e-05
-4.08590461218518e-05
-2.06649873932622e-05
-4.65520522022397e-05
-3.69032688648525e-05
-2.23246483562991e-05
-4.74465428488016e-05
-4.26094387753409e-05
-6.22781957007198e-05
-2.75909469632555e-05
-1.46191173830821e-05
-6.73864014143094e-05
-2.13133038264644e-05
-1.71232485786604e-05
-2.88758630621439e-05
-3.33320282986665e-05
-5.07976195431971e-05
-2.43425678299262e-05
-1.15969377883349e-05
-2.61308248836855e-05
-5.87316079895207e-05
-1.53969987070706e-05
-1.99253871523817e-05
-2.591491148003e-05
-1.8870209562504e-05
-1.038668899955e-05
-3.48368662461593e-05
1.96519184842701e-06
-4.27500687763117e-05
-2.17143327859543e-05
-1.57772013321165e-05
-3.19804971273146e-05
5.63710258946589e-06
-3.76327668121148e-05
8.02936435314839e-06
-1.37300637747871e-05
-1.45390260578784e-05
-5.59951449509424e-05
-1.51589819830098e-05
-1.06711545075309e-05
-1.28973962648639e-05
-1.76338587960991e-05
-1.21543090074955e-05
-5.39673753675162e-05
-2.27876812872821e-05
-1.32116617667785e-05
-2.13145825270262e-05
-5.72876443370409e-05
-6.78481298759463e-06
-4.71651808622822e-05
-1.99367568017143e-05
-6.5274582804168e-05
-1.91935817839758e-05
-5.82788774525261e-06
6.44149366129055e-06
-3.56164013637165e-05
-5.82349471834774e-05
-1.80178515712411e-05
-1.92025074801374e-05
-2.27466399197475e-05
-1.55304186457666e-05
-1.09987968722907e-05
-1.537094400854e-05
-5.0714690775209e-05
-5.99805934555375e-05
-2.40701585509108e-05
-2.42980031953009e-05
-3.11094711074387e-05
-3.17302673948006e-05
-1.34914790014612e-05
-2.3973531163497e-05
-2.6789890799137e-05
1.14076766342096e-05
1.79259455741911e-05
-5.09388407592016e-05
-3.57741366165271e-05
-2.01910459219539e-05
-1.88112485125904e-05
-3.72472233695407e-05
-3.5846278427351e-05
-3.01546772207711e-05
-3.836839049918e-06
-4.65518596556182e-05
-3.53270447916964e-05
-1.79407667088654e-05
-1.52677768057735e-05
-2.13201111904853e-05
-3.07942347280713e-05
-4.38569824803025e-05
-2.16696907557651e-05
-1.75600451885136e-05
-2.47666272261385e-05
1.73866745135502e-06
-2.75427633724813e-05
-2.3916781490165e-05
-2.76520344464784e-05
-2.33635171576709e-05
-1.79131045811541e-05
-1.37972953601968e-05
-2.9350088784329e-05
-2.54231022964464e-05
-5.92782904928367e-05
-4.66594157668679e-05
-1.7244060789189e-05
-4.45406024274954e-05
-4.32990363060414e-05
-2.94341834548896e-05
-3.47772445108732e-05
-3.5915555904567e-05
-1.51744330089368e-05
-3.47584980561428e-05
-8.02987991719064e-06
-5.03363025002668e-05
-1.23951501659088e-05
-4.57558368576139e-05
-4.02803776894519e-05
-9.37904746379695e-06
-3.01202525032322e-05
9.19388730659593e-06
-1.16140444119622e-05
-6.11104439276396e-05
-5.08587849275949e-05
2.01232844466699e-05
-4.2670634752519e-05
-3.38640372976594e-05
-3.50080144537506e-05
-2.11846249458858e-05
-1.12842774519186e-05
-1.32898561066388e-05
-1.15561496841609e-05
-3.8170666476433e-05
-5.05788726551219e-05
-3.3734159887683e-05
-2.58578437572606e-05
-3.73043420663363e-05
-2.74628482587413e-05
-4.3103105970254e-05
-2.72396064819721e-05
-3.25914518331427e-05
-4.13814574020203e-05
-4.50177663842608e-05
-2.05315105507576e-05
-4.83209762331332e-06
-2.42178196060504e-05
-1.40462185208547e-05
-3.31790211508651e-05
-4.28917468102665e-06
-4.25884494069981e-05
-1.65519837966087e-05
-5.61424886461185e-05
5.85751531732806e-06
-1.8787338201807e-05
-3.36506943233489e-05
-4.22594188230436e-05
-1.94740021966837e-05
-4.94314973748685e-05
-3.39025398352553e-05
-3.63148466634339e-06
-5.14627141257065e-05
-1.99296169921127e-05
-3.5666235029336e-05
-2.18496682455121e-05
-2.61565437656116e-05
-2.570906858894e-05
-4.38803073868064e-05
-1.57303878345108e-05
-1.38763189784154e-05
-2.48181906411529e-05
-4.78760635654989e-05
-8.90427777715519e-06
4.13742723417699e-06
-2.08086833934429e-05
-2.14787986548033e-05
-5.03832220706356e-05
-2.8919500236215e-05
-5.19540385662976e-05
-4.27868102741831e-05
-3.63507711701146e-05
-3.78801593425556e-06
1.99337152033337e-06
-6.99027284824766e-05
-2.78129523784369e-05
1.74053189178154e-05
-1.96740506984648e-05
-2.17411272330204e-05
-4.09142422292205e-05
-2.08708061364354e-05
-2.43904650481691e-05
-5.90482174231061e-05
-9.34331993156207e-06
-3.34963125726823e-05
-1.57298068878052e-05
-2.91799047005233e-05
-4.1821369678918e-06
-3.30996829704801e-05
-1.15218526297873e-05
-3.48294558294895e-05
-1.51918122934764e-05
-3.31627832152069e-05
-2.09257119467601e-05
-4.21475558784932e-05
-2.24169195058275e-05
-1.01781297679894e-05
-2.67787174700177e-05
-2.93629059369722e-05
-3.70939403613036e-05
-4.90929442679217e-05
-4.69133906064608e-05
-5.7198292372685e-05
4.84132999668247e-06
-3.04956098348462e-05
-3.99204222861975e-05
-4.0261735020355e-05
-3.55415376423267e-05
-3.67273397871455e-05
-2.19009200654381e-05
-4.20838449327555e-05
-3.3429826790968e-05
-5.34513545635189e-06
-3.72472030647674e-05
-2.94432392353509e-05
-3.35922335259778e-05
-1.90240794004237e-05
-2.25035410605608e-05
-4.44402042374629e-06
-1.50035277021322e-05
-7.73383191587543e-06
-2.01451176511555e-05
-2.45678548465598e-05
-3.88708224743156e-05
-5.52121668582395e-05
-6.35335850794183e-05
-3.11885682903531e-05
-3.55801934225833e-05
-7.7182243960364e-05
-6.83345416551697e-06
-2.88459506595935e-05
-3.4104218161512e-05
-1.29276212352573e-05
-5.89070727045068e-05
-1.06477314392274e-05
-3.00983685440299e-05
-9.42485203957972e-06
-1.27622860238343e-05
-3.05480972865244e-05
-3.28352419515861e-05
-1.50581994809319e-05
-1.08104608964791e-05
-2.78162730652966e-05
-1.0205246094218e-05
-3.45021739397496e-05
-4.5069982869483e-05
-2.63928863100391e-05
-1.59320811798393e-05
-1.8826550398807e-05
-1.03147604130589e-05
-4.37867019311483e-05
-3.45659375822493e-05
-3.25344349912844e-05
-3.60155411937289e-05
-4.0428086063458e-05
-3.10726734130499e-05
-2.19795388691282e-05
-4.42499301269825e-05
-1.95527955103226e-05
-4.32852688531443e-05
-3.59687966612436e-05
-2.09862040579568e-05
-3.75094268709277e-05
-2.18923925450249e-05
-2.47335568510266e-05
-4.53577366878629e-05
-3.45591400588588e-06
-2.9139750148463e-05
-1.12918714505773e-05
-3.0321391597409e-06
-2.75991851153922e-05
1.03255795159266e-05
-1.92584153340507e-05
-2.50038835982731e-05
-5.22469526722451e-05
-1.42081467928985e-05
-5.72694751082397e-05
-2.06951272403237e-07
-3.65293634718758e-05
-2.7149430306342e-05
-1.31729798172964e-05
-2.76373165981627e-05
5.75039220790842e-06
-1.38133202482213e-05
-4.49627564330266e-05
3.79432123675192e-06
-1.14064402912184e-05
-4.25905693531402e-05
-2.3284978811132e-05
-2.5912612546598e-05
-3.11083550525916e-06
-1.95577404120456e-05
-3.52811632058094e-05
-7.05450975787363e-06
-2.00050635879882e-05
-3.55588342084535e-05
-1.78099080060997e-05
-4.02289126843444e-05
-9.15022609188794e-06
-2.4829087573174e-05
-2.15866930887949e-05
-3.39068337992979e-05
-7.30863275622097e-06
-4.51277386529226e-05
-3.28856273379643e-05
-3.59584370637196e-05
-4.29395684926877e-06
-3.62227800142148e-05
8.94012762135439e-06
-3.8786717866884e-05
-2.30403438405243e-05
-6.15000894967791e-06
-4.32711232660599e-06
-3.40204927684886e-05
-4.32832058784017e-05
-3.80429274250492e-05
-5.72329445110018e-05
-3.70518116721021e-05
-4.83051674155582e-06
-1.24180620576798e-05
-4.3423743185851e-05
-1.27448363566785e-05
-2.36748264953922e-05
-7.46005872879226e-06
-2.44438784187065e-05
-4.31719484941842e-05
-3.02192003683079e-05
-1.31146239305864e-05
-4.00255211734265e-05
-1.26559706218835e-05
-5.99681710875286e-05
-8.70158196990758e-06
-1.66597745818808e-05
-3.96656838419058e-05
-2.0661469892544e-05
-4.72172615530855e-05
-3.64786333775345e-05
-1.27719356054498e-05
-2.42728065150558e-05
-3.67221718780385e-06
-1.26266283774047e-05
-6.2690967166193e-05
-2.84376194954254e-05
-5.7142708833268e-05
-2.98969809503054e-05
1.65923420161499e-06
-4.28530386294953e-05
-2.70009247093631e-05
-4.29797804998586e-05
-2.07339416544328e-05
-5.593442939559e-05
-2.97158482581213e-05
-2.9338222833187e-05
-5.7063988625664e-05
-1.81531248018092e-05
-1.43942551416101e-05
-5.60876353993781e-05
-2.77258753847507e-05
-3.65223528979907e-05
-2.27777273366505e-05
-4.20245141401675e-05
-3.165249660526e-05
-5.11425465262095e-06
-5.37803207031702e-06
-1.47824400589096e-05
-4.41014608208172e-05
-3.87792927690376e-05
2.20631400285226e-06
-2.56992884062875e-05
-2.0798119476298e-05
-5.53384801161503e-05
-4.56593920401571e-05
-8.99877524555051e-06
-6.38210266176165e-05
-4.83369179239279e-05
-5.00315757708842e-05
-2.86834890631924e-05
-3.59356954194195e-05
-6.11498595617713e-06
-2.58598680472467e-05
-3.51351132969195e-05
-5.05036055597955e-05
-1.08439907530878e-05
-1.49599328537816e-05
-5.26604091264105e-05
-6.51614900153649e-05
-3.17138627067843e-05
-4.27354392526188e-05
-5.00499122704918e-05
-4.77782128032027e-05
-3.37857852062353e-05
-2.16035848184653e-05
-6.40251056511565e-05
-3.00775063932834e-05
-3.15518827892317e-05
-3.38377304157572e-05
-2.80254584783539e-05
-2.17709638753407e-05
3.52639455474858e-07
2.25936732521868e-06
-3.54739637011615e-05
-1.0105875831152e-05
-9.60915638967002e-06
-3.91596602224185e-05
-3.93283676458878e-05
-5.21464990002677e-05
-3.17533540639442e-05
-6.06968825435614e-05
-2.31311233815202e-05
-3.03106958919353e-05
-8.27987173130545e-06
-3.88589728524428e-05
6.43909145345989e-06
-3.93337916635003e-05
-3.07766341186168e-05
-3.21614983345298e-05
-1.13345683516906e-05
-3.13493575713686e-05
-3.64111857430992e-06
-3.30976218181169e-05
-4.17143554271641e-05
-3.7606079118524e-05
-1.33119964070102e-05
-1.86530983403612e-05
-2.36349237013133e-05
-5.55524473759573e-06
-4.52559734465076e-06
-2.17054789406332e-05
-1.99354019771049e-05
-6.03394064869961e-05
-2.19481683462743e-05
-2.50274637575714e-05
-3.10282842442667e-05
-2.2476207689725e-05
-4.65240705301711e-05
-4.34174363951563e-05
-3.0626842901194e-05
-2.99378568054247e-05
-2.74882118266213e-05
-3.68242103306276e-05
7.72745019281485e-06
-1.08128460611826e-05
-4.14764614178543e-05
-3.37494423916621e-05
2.37470317990341e-06
-2.80149865916322e-05
-6.44746937990528e-06
-1.46928532707408e-05
-3.44520370141424e-06
-2.53671390487277e-05
-2.98298316181396e-05
-1.03539147071623e-05
-1.31925668613607e-05
-4.259614949771e-05
-4.35734717941893e-05
-2.31460072253602e-05
-3.55015870466784e-05
-4.07448665729974e-05
-2.44405354222631e-05
-8.86545926422123e-06
-3.22650855720299e-05
-4.57494211763167e-05
-3.51598775777597e-05
-4.95734852454234e-05
-2.99357975285877e-05
-4.66741006575605e-05
-4.27356897014487e-05
-5.87541434136332e-05
-2.4159791958925e-05
-5.41249177868196e-05
-2.62896395559375e-05
-2.30162056692798e-05
-5.22881884629779e-05
-3.14239713220635e-05
-4.28650003153769e-05
-2.03954231306939e-05
-3.38945676981967e-05
-2.6347549732837e-05
-4.13154848040881e-05
-7.18425433831751e-05
-3.9924783380035e-05
-3.73962652175761e-05
-1.51253691200848e-05
-2.93124778115189e-05
7.27870988212521e-06
-3.06313542620639e-05
-6.73515596910358e-05
-3.53660596348463e-05
-1.12007133498025e-05
-3.75570646325029e-05
-3.60699579716529e-05
2.74792442906625e-06
-4.06878113278234e-05
-5.31123413441614e-06
-2.95543856973616e-05
-3.49771769830654e-05
-3.36467629157385e-05
-3.37276437336316e-05
-2.9572453197392e-05
-2.16872496093167e-05
-1.96626943067796e-05
-1.3243216447214e-05
-1.89493980814641e-05
-3.47969531263439e-05
-3.9920643020853e-05
-1.75756157610763e-05
-4.04143749013912e-05
-1.81429861622759e-05
-2.53788622401454e-05
-4.44826069493469e-05
-4.59256709161133e-05
-1.17403240655163e-05
-5.67720260983884e-06
-3.00551366926622e-05
-1.89707773599701e-05
-5.05038527637936e-05
-2.43167953477926e-05
-4.41323248994403e-05
-2.74855526871018e-05
-4.41125106430121e-05
-1.10721897194628e-05
-9.15716187082255e-06
-3.77437123966218e-05
-3.88430436530583e-05
-2.90297100283755e-05
-5.15329600648487e-05
-2.92089989205769e-05
-3.25556653526275e-05
-2.80283251907359e-05
-3.03318434843719e-05
-4.52423729003669e-05
-5.47167416783487e-05
-5.12733434545003e-05
-2.38189065884621e-05
-5.4763441200377e-05
-3.79685369470482e-05
-4.29899737924943e-05
-2.19052573554882e-05
-3.91878690230374e-05
-2.69821641903025e-05
-5.66930898401633e-05
-3.16125194270625e-05
-1.45098555446952e-05
-1.65425467773082e-06
-7.61987695854536e-07
-4.2424317744832e-05
-5.01108811410778e-05
-3.70466013436509e-05
-3.55123654720623e-05
1.52380112148078e-08
-3.88900689640202e-05
-5.4000078731386e-05
-2.59298399233929e-05
-3.25833810317856e-05
-3.01237384127714e-05
5.21715689192854e-06
-6.01405555843832e-06
-3.56423996272428e-05
-7.32118984605695e-06
-6.58627153712649e-07
7.98650654818193e-06
-3.72557898434963e-05
-4.02314572352777e-05
-1.33729100342591e-05
-2.97206111639714e-05
-3.8519113059036e-05
-3.36500900038546e-05
-3.18275664957373e-05
-5.17471885893845e-05
-2.6000236934874e-05
-3.51922222643996e-05
-3.26344848651212e-06
-2.2615537352265e-05
-3.75760115333951e-05
-1.91315851301489e-05
-1.7301061289136e-05
-1.24608435093731e-05
-2.09529511556518e-05
-1.22755879968571e-05
-1.11082023906716e-05
-1.38896171102629e-06
-8.16431478810406e-06
-6.18908818822408e-05
-2.5885057869656e-05
5.86550300941033e-07
-3.15289177287038e-05
3.82989344648082e-06
-2.23238564183462e-05
-4.44824142159628e-05
-2.85085464609932e-06
-4.91064047807935e-05
1.26479943549984e-05
-1.76977683550916e-05
-3.87739614487642e-05
-4.01371011445925e-05
-3.94838733068882e-05
-3.5370995353128e-05
1.17391793765916e-05
-2.45706194470515e-05
-3.28690823560128e-05
-1.34510169626975e-05
-2.79270683966267e-05
-5.12420893353378e-05
-1.71438406022697e-05
-1.03007794134361e-06
-1.8301849092195e-05
-4.07177111590056e-05
-3.67888729512999e-05
-2.20324125691088e-05
-2.63196542059418e-05
-5.95364653924887e-06
-4.37376489390613e-05
4.25928733857231e-06
-2.61111738185944e-05
-3.3930095325035e-05
-4.08623241028644e-05
-1.99055031024903e-05
6.91732828102246e-06
-4.86479098095679e-05
-3.40974484104503e-05
-3.64676264419931e-05
-2.33016415890489e-05
-2.23453467966703e-05
-4.59620114408277e-05
-1.79395738395458e-05
-2.10708370553536e-05
-3.80789115437432e-05
6.57839930158963e-06
-1.00235227953396e-05
-2.58925513884981e-05
-4.88780817148882e-05
-5.0220685553865e-05
-4.55944614444956e-05
-4.24607490863512e-05
-2.1602446242086e-05
-4.79497458897868e-05
-2.20490586009233e-05
-2.73864707243915e-05
-2.81700214702448e-05
-3.51554866651336e-05
-2.15618304272871e-05
-4.30515606683236e-05
-1.63248888708245e-05
-9.33294461115017e-06
-1.17768511769368e-05
-3.22748990739675e-05
-6.32077577665809e-05
-5.21376064883419e-06
-3.39318214588987e-05
-3.81819859188969e-05
-5.07753590246412e-06
6.95857687038497e-06
-3.75733985766748e-06
-1.69821483331735e-05
-4.83579423676071e-05
-9.3007268193155e-06
-3.26771634338333e-05
-3.75382980737182e-05
-9.96649900439682e-06
-4.56189480774226e-05
-3.09335085497716e-05
1.03974846457703e-05
3.00522829652584e-06
-1.18813048575845e-05
-1.06240555516976e-05
-3.07768659059381e-05
-4.63157309661318e-05
-2.31577663004033e-05
-1.93963264541737e-05
-4.83400776190035e-05
-1.3372963512959e-06
-4.31591690773661e-05
-1.37699433833495e-05
1.19636619022117e-05
7.5284940958388e-06
-2.23859393298663e-05
-2.50955334527864e-05
-3.13993697060984e-05
-1.73239816552483e-05
-4.79923424336701e-05
-1.92828646794852e-05
-3.82420747048695e-05
-9.16360735845104e-06
-1.5315556539982e-05
-4.65155388498261e-05
-5.80273761561086e-05
-1.76740701174431e-05
-1.59948561425892e-05
-6.5313853976921e-05
-3.29082789896711e-05
-2.22071901056826e-05
-2.39919563479707e-06
-2.45931603587349e-05
-3.37098759218944e-05
-2.59298603730248e-05
-1.15369929794525e-05
-5.24488834064821e-05
-2.28030183889425e-05
-1.58351729707633e-05
-1.33009404130193e-05
-9.09767153775049e-07
-1.89417190871736e-05
-5.12216524013281e-05
-2.39712868271929e-05
-6.39706540556799e-05
-5.12843815659033e-05
-1.33984060928662e-05
-1.68420630321185e-05
-4.03469978572566e-06
-2.961830670787e-05
-3.59221671964834e-05
-1.18922554679374e-05
-1.37644697188171e-05
-3.64147325447866e-06
-5.74702521201589e-05
-1.96332659881473e-05
-5.65394311383068e-05
-7.07460242121183e-06
-4.32421283270991e-05
1.85025935979944e-06
-4.00495556370418e-05
-2.71548565711669e-05
-1.70368008336951e-05
-2.21895354306166e-05
-3.04515727295955e-05
-3.05261363336277e-05
-1.12033598723625e-05
-3.59803490354913e-06
-2.96609324909023e-05
-2.65428718326129e-05
-1.8936280184048e-05
-6.16469491180597e-05
-3.33764383871512e-05
-2.8907162181966e-05
-3.03172988054923e-05
-1.61012506686092e-05
-2.88428033042573e-06
-5.09100292706601e-05
-3.13946400312645e-05
-4.45230199247528e-05
-3.0025986552115e-05
-1.41556948871849e-05
-2.56013565085901e-05
-4.90742141799497e-05
-3.10761313319848e-05
-3.02872604117671e-05
2.95104705800249e-06
-2.7845836091446e-05
-4.69692748119028e-05
-4.64381223718408e-05
-2.45209676124355e-05
-1.86255358236587e-05
-4.66532447917254e-05
-1.7339915307624e-05
5.35507222448784e-06
-2.06753608166891e-05
-2.0212268398111e-05
-2.8798870761557e-06
-2.74235291323135e-05
-2.27266764789435e-05
-4.12224803302859e-05
-2.97239014116253e-05
-2.70290965195111e-06
-2.9167045290102e-05
-3.92261723456528e-05
-1.22765723712545e-05
-3.06169309283104e-05
-3.72218607677087e-05
-4.34174297196562e-05
-3.18857484267137e-05
-2.2069781918859e-05
-3.13127909811992e-05
-4.15588212603385e-05
-5.3414942404021e-05
-4.26550893823344e-05
-9.25910195857513e-05
-3.92148250400436e-05
-2.98159349539092e-05
-9.97766524989773e-06
-5.2810506573704e-05
-4.92644545981832e-05
-2.10399249604281e-05
-2.51946009030734e-05
-3.66277450678025e-05
-6.45177849565413e-05
-2.76759727891635e-05
-2.92155836596101e-05
-3.43919267950513e-05
-3.81775162536201e-05
-1.70318003796133e-05
-3.47473447048689e-05
-2.39574630410424e-05
-2.07812356030889e-05
-4.44017246853425e-05
-2.22288106188364e-05
-1.31721446034068e-05
-3.58951498580338e-05
-2.51673197612767e-05
-3.85967871888129e-05
-3.02535322408143e-05
-3.46092963771676e-05
-5.14410816282496e-05
-5.53909900855702e-05
-3.60562900406683e-05
-6.37595175156241e-05
-2.01857672523678e-05
-2.2688249868132e-05
-2.09721741020567e-05
-3.34995818939702e-05
-3.43371504539345e-05
-6.89428808055343e-06
-5.82591477097839e-05
-2.74604413536621e-05
-3.84501439524417e-05
-7.85386699437343e-06
-1.43087365675359e-05
-2.89616388676059e-05
-2.46100761635821e-05
-3.7539310953674e-05
-2.31617052673238e-05
-3.2276375504605e-05
-2.71622510147719e-05
-3.09061018468857e-05
-3.24533957296467e-05
-4.19574877642315e-05
-1.72726049731033e-05
-5.85718053856346e-06
-2.52278908768931e-05
-4.45337468398019e-05
-2.74640306963739e-05
-4.79370333525069e-05
-2.2966631005493e-05
-2.77179652715518e-05
-3.35134973853609e-05
-3.3199228754183e-05
-4.410540313626e-05
-2.65533871587399e-05
-3.05597568485251e-05
6.11532594018311e-06
-2.25923274057477e-05
-3.60440264706471e-05
-1.74969611196371e-05
-7.7614872912039e-06
-2.90191931039406e-05
-2.64241633610901e-06
-1.54573727358011e-05
-1.92374770436358e-05
-2.34585896444677e-05
-3.02896773118729e-05
-4.19450716391877e-05
-2.9553491364376e-05
-4.0970865117039e-05
-3.79518736418354e-05
-2.84131222283e-05
-3.22968870057064e-05
-4.06018933588209e-05
-4.50105085981441e-05
-2.46512850410377e-05
-3.28706217010174e-05
-3.42124851876171e-05
-4.44698512153734e-05
-1.86844300268056e-05
-2.72823475726485e-05
-6.13264615897413e-05
-4.32767282285554e-05
-3.2182089038079e-05
-3.67816953255125e-05
-2.0915727933603e-05
-2.72694161305043e-05
-4.41141345600995e-05
-3.90430681743526e-05
-7.73551193552823e-05
-3.61245141573046e-05
-2.21269260877964e-05
-2.24282719362257e-05
-1.84881936543621e-05
-1.21431073736679e-05
-2.34851799718112e-05
-7.66614606079941e-06
-1.67838362283823e-05
-1.94620344924921e-05
-4.27588168300633e-05
-3.24276003353387e-05
-3.49703278945997e-05
-3.9372124465594e-05
-5.23444456077979e-06
-1.72370593680505e-05
4.1217627480106e-06
1.62567385902489e-06
-3.94746234761948e-05
-2.09606098010467e-05
-1.82459828434542e-05
-2.27616969538234e-05
-3.88401899294401e-05
-8.3648974763988e-06
-3.36091106879328e-05
-3.32014960937638e-05
-4.58031164796719e-05
1.01036753232095e-06
-3.39361417949614e-05
-2.82989192609187e-05
-7.29950758605138e-05
-2.12530861923326e-07
-2.80455826468577e-05
-2.1940844397114e-06
-3.0562376681118e-05
-5.61913512237829e-05
-7.31443646689513e-05
-3.24408914789701e-05
-1.85185430359134e-05
-4.65107638776926e-05
-5.39666970982055e-05
-2.81579545020766e-05
-3.08896849599841e-05
-1.67570599523785e-05
-1.03594674719564e-05
-2.16030380762938e-05
-2.97573057190848e-05
-4.38441521953982e-05
-4.09219571580418e-05
-1.21993053677772e-05
-2.67391452675966e-05
2.47867237864255e-06
-7.05972037114339e-05
-2.36037201692786e-05
-1.48737510331629e-05
-3.41479244376055e-05
8.11712372589272e-06
-1.70367075040266e-05
-1.16173901390374e-05
-4.01493944874382e-05
-2.63669312890685e-05
-4.25630278082452e-05
-4.56661935659281e-05
-3.08100612887963e-05
-4.58759853998118e-05
-2.33126657616476e-05
-5.5798024903021e-05
-2.9466057155796e-05
-1.26861834930895e-05
-2.45120389588932e-05
-3.86202081163071e-05
-2.95273845307599e-05
-1.3078284016716e-05
-2.80893890214193e-05
-3.86127815561631e-05
-8.57829276344359e-06
-3.77553628922478e-05
-2.00002458923156e-05
-6.13559196121727e-05
-2.21936163351114e-05
-4.70394368903534e-05
-4.867353220683e-05
-3.73294243073686e-05
-1.09057056507919e-05
-6.81677966524106e-05
-3.63167083200668e-05
-4.24723473720179e-05
-5.17620878692047e-05
-3.63595324499425e-05
5.51785314063742e-06
-2.82103606536372e-05
-9.22405804724947e-06
-1.88428331084251e-05
-5.93486070096704e-05
-4.76844408333811e-05
1.18303052989559e-06
-3.01519439674312e-05
-6.66468738383208e-05
-3.39028734910478e-05
-1.58049874520502e-05
-3.63098623168223e-05
-3.05823992385966e-05
-4.2180727266265e-05
4.96909839119097e-06
-5.99588925889405e-05
-1.27887037082048e-05
-4.86817930944365e-05
-5.79036342284267e-05
-6.19616607279823e-06
-2.7767459218349e-05
-2.8272152339907e-05
-1.1741033038226e-05
-4.22389870484184e-05
-3.21073274737843e-05
-4.08609939345887e-05
-2.45785815264182e-05
-5.3129369844768e-06
-2.43799322437663e-05
-3.46804344360269e-05
-2.66022165447929e-05
9.77619618311769e-07
-5.10099524350529e-05
-4.35582622815638e-05
-2.73437562937715e-05
-3.87614579952657e-05
-4.25680336145467e-05
-3.24488413862246e-05
-3.5670792124022e-05
-5.92361051282944e-05
-2.73091395207563e-05
-2.62453184455625e-05
-4.48622069437308e-05
-2.65625663996881e-05
-1.51305784989416e-05
3.08403010912658e-06
-2.68156819631836e-05
-2.49954663320349e-05
-3.4634208765141e-05
-3.30129614661159e-05
-5.92665948125089e-06
-3.21874712497038e-05
-2.32528207095507e-05
-1.95998674270106e-05
-3.09733409240406e-05
-3.12928799362501e-05
-4.12343729074019e-05
-4.57148457398323e-05
-4.17666347414084e-05
-2.90092320074164e-05
-3.09270317285873e-05
-4.23331059329405e-05
-3.74566887126531e-05
-2.23244498746954e-05
-3.80288406031604e-05
-3.79129556372597e-05
-3.3715298841199e-05
-3.49229489462206e-05
-2.04413889965708e-05
-3.38305969836378e-05
-2.742144017914e-05
-5.1805136322576e-05
-3.17794581707045e-05
-1.55939827720932e-05
-2.97577911984561e-05
-4.1501333594345e-05
-7.38781673802071e-06
-6.23947115568337e-05
-3.84938414660588e-05
-1.84455798693677e-05
-1.23111969006479e-05
-6.58593499722818e-06
-2.7195350606671e-05
-2.21656779526961e-05
-1.0356013068614e-05
-4.40653093486742e-05
-2.33597185896566e-05
9.25432922630376e-06
-3.86568092584142e-05
-3.96579634273301e-05
-2.76259242883772e-05
-2.98545137041467e-05
-4.78484228244282e-05
-4.59975726337338e-06
-3.76564427975891e-05
-7.64948761586986e-06
-1.1016136654331e-05
-4.67023960075114e-05
-5.5741876657293e-05
-4.12946418689748e-05
-3.37241106015781e-05
-3.99628988690308e-05
-2.08219995780317e-05
-5.80853423635735e-05
-2.1456202469351e-05
9.45087770266622e-06
7.65427602928648e-06
-4.81134544217104e-05
-1.04651531836303e-05
-1.73621624552115e-05
-2.88190083402001e-05
-1.67038269874909e-05
-4.59061147665262e-05
-3.17174595723455e-05
-3.63687985608862e-05
-2.69646301374761e-05
-1.76450266295471e-05
-8.64769106087302e-06
-6.4951112615226e-05
-2.99618913671865e-05
-2.2915360413434e-05
-2.42135624389836e-05
-3.84278770225079e-05
-3.37820961835769e-05
-2.01040219673679e-05
-3.79591883669078e-05
-3.30151172280421e-05
-2.08169160469588e-05
-2.02558934945331e-05
-1.61915677461381e-05
-2.76658991056383e-05
-1.51554430658077e-05
-2.46695925350217e-05
-3.31578919862786e-05
-1.92401661043231e-05
-5.41264922078923e-05
-1.61559502321238e-05
-2.81438424330791e-05
-3.69507392437139e-05
-4.03285773013244e-05
-1.7043541287454e-05
-2.03407057315644e-05
-1.08907344352054e-05
-3.55566727025239e-05
4.9170540485609e-06
-2.25999838286527e-05
-3.83572474070229e-06
-1.60277907826592e-05
-2.20095391136081e-05
-5.1272321826163e-05
-5.96316895223818e-06
-1.26061328944732e-05
-4.559914942833e-05
-2.43838654431826e-05
-4.87352307831891e-05
-2.75524268857054e-05
-3.04883380768264e-05
-2.67065798390107e-05
-6.1985203742723e-05
-4.66617468209254e-05
-6.66589770217528e-05
-3.73764617114512e-05
-2.25420582208722e-05
-1.03946945460725e-05
-4.6268100363622e-05
-4.90262511466635e-05
-4.8179033927426e-05
-1.06716534468594e-05
-4.09514710419657e-05
1.76623020373377e-05
-4.18841632014871e-05
-2.54835027218014e-05
-2.31936232510073e-05
-4.43308204961361e-05
-3.23054613829129e-05
-2.53574761846237e-05
-4.25069907884021e-05
-2.95833032965627e-05
-3.53572017929696e-05
-4.75385549387629e-05
-1.74421223127951e-05
-1.6702467321387e-05
-2.34555943636963e-05
-6.76619561592692e-05
-5.13526786254093e-06
-2.05044410144382e-05
-2.24264946069031e-05
-5.85544851267551e-05
-3.14728849430738e-05
-7.56573385286281e-06
-2.69376088576803e-05
2.17778956097513e-05
-4.98195519393403e-05
-2.84225782783802e-05
-3.78306149384324e-05
-6.33633549331857e-05
-3.51911241536402e-05
-2.20424375576379e-05
-3.01360359464279e-05
-3.64670349446688e-05
-1.0190247513718e-05
-3.38136504543136e-05
-3.06322549933221e-05
-1.90633532622399e-05
-4.54295931596627e-05
-1.42731004566466e-05
6.52142702059895e-06
-1.10326141667183e-05
2.16256534968158e-05
-1.67069169010352e-05
-3.78113152341538e-05
-2.97393107528251e-05
-3.86563382171959e-05
-3.18925631865511e-05
-2.71830654451617e-05
-4.89001146424409e-05
-2.54170369431426e-05
-2.46840651897505e-05
-4.4921501957535e-05
-3.47675939645478e-05
-2.80996037803267e-05
-3.90972392590561e-05
-4.08583488972623e-05
-2.42168837637486e-05
-6.51018436779349e-05
-2.41257877348269e-05
-2.42331896974473e-05
-4.41441299266597e-05
-8.03011687606806e-06
-3.98849078375965e-05
-5.80698202475298e-05
-2.01154729276675e-05
-3.00437262729179e-05
-5.19394252873688e-05
-2.97399847872113e-05
9.8517582501395e-06
-3.48917153954024e-05
-2.32522978175289e-05
-2.69210035606521e-05
-3.62840999265272e-05
-3.51772951758076e-05
-2.62415259492269e-05
-2.35426695228442e-05
-5.18335060557528e-06
-3.96257432925854e-05
-2.4767000234831e-05
-1.24300971378462e-05
-2.30394786491601e-05
-2.53626771356217e-05
-3.30544923771065e-05
-3.83805429238116e-05
-6.63102386105269e-06
-1.71595924436608e-05
-5.37169891129005e-05
-3.08239852785732e-05
-1.50077987154367e-05
-6.60171722853293e-05
-2.74241121763095e-05
-1.28760436136019e-05
-1.10622100056395e-05
-1.94257732576694e-05
-3.90936390242394e-06
-7.79318152735752e-06
-2.23767529666748e-05
-1.82376480430006e-05
-6.70383603002661e-06
-1.30603423747349e-05
-2.16431984180565e-05
-1.95495920583078e-05
-1.03953066085719e-05
-1.19377102006417e-05
-3.35356278179139e-06
-4.39097335970208e-05
-6.04024560340632e-05
-4.11368084675396e-05
-2.28564607310384e-05
-8.66856903442218e-06
-4.12892447004566e-05
-5.13886526329583e-05
-4.80644337117724e-05
-3.38806643381983e-05
-2.5149516217866e-05
-5.06847744234844e-05
-2.38534109653873e-05
-2.73001994864585e-05
-3.45372260504e-06
-3.46149137031584e-05
-9.30933551242562e-06
-2.43061785119837e-05
-4.45447402870037e-05
-2.14851790815629e-05
-4.29963705340734e-05
-2.71171319270938e-05
-5.73264387585505e-05
-5.0512732863034e-05
-1.33638200098684e-05
-2.10589904295169e-05
-4.51782433527937e-05
-1.65810041453233e-05
-3.96138636250885e-05
-5.67914837442633e-05
-4.09392173570815e-05
-5.71729152023428e-05
-2.31636928693499e-05
-5.3466087362987e-05
5.83058423555872e-06
-4.88927077615659e-05
1.13140454073962e-06
-3.52831809795339e-05
-4.55643019185978e-05
-3.6235440532825e-05
-2.924068262248e-05
-6.40406202582362e-06
-3.71744438266356e-05
9.10898434318593e-07
-4.38918201027821e-05
-6.00733413888383e-05
-2.57072433883527e-05
-3.07953713936442e-05
-2.08417095974339e-05
-4.19975955837659e-05
-6.17046320507543e-05
-4.92644020436244e-05
-4.01902049275752e-05
-1.66805930268622e-05
-4.87320293294414e-05
-4.23014963055637e-05
-3.21039905667007e-05
-2.85838635580075e-05
-2.66619746146807e-05
-4.63036587905886e-05
-5.22295180204752e-05
-4.66593166778017e-05
-2.7484926105686e-05
-5.99178542676292e-05
-2.38562573379627e-05
-2.09727851375861e-05
-6.35014725041388e-05
-2.86166176428841e-05
-4.24828104964842e-05
-1.85231949515729e-05
-2.94590603602545e-05
1.18515184771643e-05
-1.7659600607451e-05
-1.58150900249106e-05
-1.85956168583242e-05
-2.55562601990811e-05
-2.78233906337291e-05
-3.62309463752926e-05
-2.44274807509507e-05
-5.4758336823092e-05
-5.23054135989131e-06
-2.97847357609786e-05
-5.47762895568922e-05
-1.80071245435251e-05
-3.05212364819168e-05
-4.01689473325051e-05
1.18927727620337e-06
-2.95778535874378e-05
-2.91896372722332e-05
-4.37712810363528e-05
-4.63633888976965e-05
-3.11376156023688e-05
-2.17607724702913e-05
-2.1799298676697e-05
-3.95965908306333e-05
-3.71021977536055e-05
-1.24736070853613e-05
-4.57040058659448e-05
3.06769091948899e-06
-4.7542240047588e-05
1.97595064894827e-06
-4.11624159737354e-05
-2.20389253647721e-05
-3.51992492690071e-05
1.00067099302215e-05
-4.48074599692189e-05
-3.81730609932742e-05
-5.21389172676445e-05
-2.82437451224958e-05
-1.99631210250805e-05
-2.40374739095269e-05
-4.84829121120738e-05
-4.6267923552968e-05
-1.71180995434702e-05
-8.55834531024624e-06
-9.73990836097671e-07
-5.87806922890487e-05
-1.94726510257373e-05
-3.47000911655995e-05
-5.25568780656101e-05
-4.48051515325908e-05
-4.02033227733227e-05
-2.91346134269927e-05
-2.59282053995738e-05
-2.92638147933645e-05
-2.94189132124137e-05
-3.0513196321071e-05
-3.34713471945402e-05
-1.43713708911391e-05
-5.82292191778748e-05
-4.52498379356248e-05
-2.6064874069164e-05
-2.29735743378871e-05
-2.18420348861019e-05
-2.81260967335999e-05
-2.884514792146e-05
-3.79235892968561e-05
-8.00146089711641e-06
-4.59724274715759e-05
-2.01241298787447e-05
-1.94966245651129e-05
-9.0087536838385e-06
-3.86241481028584e-05
-5.17961763193475e-05
-3.51533748814347e-05
1.36934776948741e-05
7.90052654254044e-06
-1.76904779677812e-05
1.3358184361318e-05
-2.31066297215647e-05
-1.70463897023969e-05
-3.15922068692164e-05
-1.24084781940191e-05
-3.94336935510012e-05
-1.01183622600109e-05
-2.33225578857727e-05
-2.90886730604585e-05
-1.78453683396575e-05
-2.19592779296749e-05
-1.87740466979893e-05
-3.34841831415542e-05
-2.47000668650695e-05
-1.99616240309616e-05
-4.39058473157082e-05
-2.46380191413059e-05
-5.26712860930903e-05
-2.89331592663812e-05
-2.13693763254936e-05
-5.22304165832108e-05
-1.32769909181432e-05
-5.03984301156637e-05
-1.41239049322002e-05
-6.24927966000633e-05
-4.48167705738447e-05
-3.44256547605985e-05
-5.43001917193588e-06
-5.79820872846354e-06
-2.09563136707938e-05
1.01496470391217e-05
-3.26908598824597e-05
-2.65221170147979e-05
-5.14764171729345e-05
-4.33285602350035e-05
-5.08492574240275e-05
-1.99065654523711e-05
-1.98339111842218e-05
-4.3081215191972e-05
-4.12659235688421e-05
-2.10084998855611e-05
-1.28531363012764e-05
-5.94975686014132e-05
-5.97683741535543e-05
-3.44056572659672e-05
-4.71891790216073e-05
-4.89604901836641e-05
-1.64902310790993e-05
-2.51735004544506e-05
-5.4238346641708e-05
-4.48041056711128e-05
-4.95539749190053e-05
-2.45040410913949e-05
-1.92819048315904e-05
-3.79958452436839e-05
-2.31175529011049e-05
-2.57040647709416e-05
-4.09745466289375e-05
-1.61868384741428e-05
-1.5862305584538e-05
-3.90321980567827e-05
-1.16925403691401e-05
-2.06141502163857e-05
-6.67110211088252e-05
-2.8606957728821e-05
-4.53070286937963e-05
-1.487191397199e-05
-3.57143917859752e-05
-4.2250971387045e-05
-1.75953855236905e-05
-2.02395512923882e-05
-3.16329388179159e-05
-6.63214592089945e-05
-2.43240794953937e-05
-3.33322906835237e-05
-3.74152858285213e-05
-4.23940837314693e-05
-4.6718118488647e-05
-2.07085542466314e-05
-4.99311535133035e-05
-5.70120820248052e-05
-9.59683980230536e-06
-1.01191643126941e-05
-1.3772316340754e-05
-1.78068209353965e-05
-2.8191575534647e-05
1.23144122731725e-06
-2.61315190382159e-05
-2.43389207900428e-05
-1.29797222741231e-05
-4.06321796032056e-05
2.46784023897521e-06
-5.61251537834507e-05
-2.73055251449159e-05
-6.0581690433935e-05
-9.507299738003e-06
-1.35521291459278e-06
-1.88093174571739e-05
-5.39533356524503e-05
-9.86641074344173e-06
-2.22683621156533e-05
-4.35463045327189e-05
-1.68557564062669e-05
-2.63683695640991e-05
-1.93578008483785e-06
-1.79152450835513e-05
-3.74940842986873e-05
-1.68783405877909e-05
-4.0124959326629e-05
-4.07346042147683e-05
-2.74175363499562e-05
-3.7946405547895e-05
-4.56806251826709e-05
-7.56323319692501e-06
-9.19057961579444e-06
-2.55049331832074e-05
-5.0270529348111e-05
-2.75561382591249e-05
-4.37791514741763e-05
-4.0974436327045e-05
-2.46970138964855e-05
-3.83689677954053e-05
-5.0316252691708e-05
-1.51759960736092e-05
-3.72787824801655e-05
-3.86968531094484e-05
9.03587407815705e-06
-4.23486897744874e-05
-3.55164487815646e-05
-6.46963064737379e-05
-5.54311301024446e-05
-4.96105389025272e-05
-4.10473352423708e-05
-1.66234480540866e-05
-2.26710595753177e-05
-1.25917840607888e-05
-4.75218364734115e-05
-1.65688651191598e-05
-2.24222961398996e-05
-4.75517660287464e-05
-4.51143839073518e-05
-2.93279295332358e-05
-4.16461367706469e-05
-2.1419192546484e-05
-3.88873285400396e-05
-5.03343559647077e-05
-1.35945010968688e-05
-3.05735314501252e-05
-4.02363797362378e-05
-5.02830878809883e-05
-3.52691650377564e-05
-3.13431528993651e-05
-1.74571450143748e-05
-4.9649596802592e-05
-3.69132956172443e-05
-5.98481083718838e-07
-2.98773414260547e-05
-3.62542389812349e-05
-5.10764477367852e-05
-3.66174313900655e-05
-1.39891184689326e-05
-2.98274177505099e-05
-2.88965155997288e-05
3.1235487061491e-06
-2.70937088554264e-05
-4.50401090750861e-06
-1.98308949866589e-05
-7.83654787560346e-06
-5.26091754977128e-05
-4.37807385245621e-05
-2.10683606763967e-05
-2.17457847792417e-05
-2.69534489263877e-05
-1.66526288892227e-05
-6.80453035556723e-06
-1.06563345981847e-05
-3.53327796456297e-05
-4.90269894127296e-05
-4.00377963216926e-05
-4.24908129009346e-05
-3.60496550208038e-05
-9.54905698427979e-06
-1.81719191305412e-05
-1.1042721138515e-05
7.95262109137297e-07
-3.03446666467996e-05
-4.07356381615268e-05
-2.35656663104362e-05
-3.72486925722571e-05
-1.41697269818384e-06
-1.89265417969724e-05
5.40675256261001e-06
-4.65051568658994e-05
-3.53176465141434e-05
-4.62843660597129e-05
-2.689406689828e-05
-6.20591354896114e-05
-1.84775559814866e-05
-4.91744393425148e-05
7.22670288908126e-06
-7.60869279946505e-06
-1.96917055953576e-05
-9.08721552579003e-06
-3.80522880935562e-05
-3.15919859828389e-05
-2.58484157020586e-05
-5.08566257378309e-05
-2.96838369638863e-05
-2.51910637752915e-05
-2.82742078921299e-05
-2.69610163773409e-05
-3.06671238472081e-05
-3.01914372486565e-05
-3.59952395899053e-05
-1.37722046254084e-05
-2.45375740139826e-05
-1.09623775444522e-05
8.19447179095135e-06
-1.31610539688605e-05
-4.75513217904415e-05
-2.43193399023252e-05
-2.13307754191167e-05
-3.77902073960413e-05
-1.97364942570696e-05
-1.85961594469894e-05
-2.33626881034339e-06
-9.58706323546733e-06
-1.86118841326506e-05
-8.55946307359598e-06
-2.22054043044327e-05
-2.91202464568553e-05
-2.86089774265497e-05
6.65172966229411e-07
-1.61149738711576e-05
-3.56456468129797e-05
-5.0151849694962e-05
-2.50449716491426e-05
-2.66684119281014e-05
-3.09720716339817e-05
-6.59370246819833e-05
-5.4838193770103e-05
-2.24760223139314e-05
-3.05340694540657e-05
-1.3288488832202e-05
-6.99014152699276e-05
-4.62491185877143e-05
-2.5724041314214e-05
-3.69350699352037e-05
2.47830685760478e-06
-2.08132761472497e-05
-4.78926079191197e-05
-1.06471652016939e-05
-2.87561562681571e-05
-3.08637149246226e-05
-5.36162211010487e-06
-2.16892191538027e-05
-3.02686646843903e-05
-3.74224115564925e-05
-5.23159057763569e-05
-2.09992447742697e-05
-4.51155615352742e-05
-2.65899948858491e-05
-3.99734488333365e-05
-3.76028324656615e-05
-4.95917412563065e-05
-1.43350617808778e-05
-1.12152820380109e-05
-2.21129277778322e-05
-2.73343423264749e-05
-4.89634764849341e-05
-1.6657689460143e-05
-1.47039913391904e-05
-1.86226568651616e-05
-4.55622932326563e-05
-5.43731981904101e-05
-2.36707989266392e-05
-4.36911774722626e-05
-3.41589659471397e-05
-2.83723492515349e-05
1.47200784377788e-06
-2.79653122348428e-05
-3.78227420433221e-05
-6.40462411021125e-06
-1.56015867545929e-05
-5.09883047149361e-05
-2.52819475389295e-05
-4.53964785403142e-05
-1.46972177056864e-05
-4.17119351465848e-05
-3.81955257722873e-05
-3.22248557754077e-05
-2.01497602817556e-05
-3.45549348579151e-05
-3.88450345994035e-05
-1.1778832491807e-05
-2.69684177973221e-05
-6.92970893908177e-05
-1.4527390849228e-05
-2.92296114796491e-05
-2.65343666075003e-05
-5.01403662085314e-05
-1.0481471366588e-05
-4.99806251483828e-05
-1.48133627022516e-05
1.26965100308625e-05
-3.96733344081707e-05
-5.68159218220963e-05
-6.12440131688359e-05
-7.57185991473961e-06
-4.3865244711594e-05
-2.94221638961364e-05
-3.11210475643324e-05
-1.60325715234759e-05
-1.2572994540216e-05
-3.89204205582304e-05
-2.98217093401303e-05
-2.33496082798538e-05
-2.467836445986e-05
-1.17720095919228e-05
-3.65026079431123e-05
-2.1814577935993e-05
1.02347344270341e-05
-7.57219672010951e-06
-2.74251969653085e-05
-6.52544523534417e-06
-2.76687458885238e-05
-3.56839921028541e-05
-1.63466986603578e-05
-4.43561702695747e-05
-3.02333378457933e-05
-3.20604670140786e-05
-2.37442847620354e-05
-2.0672474590607e-05
-5.31464859044843e-05
-5.37394954004689e-06
-4.87844972481991e-05
-2.65626093356792e-05
-2.00149317427127e-05
-3.4539596623659e-05
-2.90182103883084e-05
-3.84201259976126e-05
-2.79319330086506e-05
-3.45036158219517e-05
-2.66180558494877e-05
-6.24354201992983e-06
-6.21113601668071e-05
-2.41954758457894e-05
-6.95178001604963e-05
-6.12096486007377e-05
-2.36554082394117e-05
-2.23321557208232e-05
-2.27149897273844e-05
-9.56715353110604e-06
-8.12585099579491e-06
-3.3636054107777e-05
-2.43467458780105e-05
-4.02631619848152e-05
-4.81400791087889e-05
-4.22172909168796e-05
-2.09102417060464e-05
-1.83096797485902e-06
-2.1220470230412e-05
-5.0319624221466e-05
-5.75173084990076e-05
-5.65762130367042e-05
-2.54591398610664e-05
-1.9107664963387e-05
-3.25802392985423e-05
-5.89318857800897e-06
1.03613178423875e-05
-4.26750009057679e-05
-2.46579991953186e-05
-1.16934770882616e-05
-1.41079140865033e-05
-4.45589338237609e-05
-1.59777763978152e-05
3.09855727145258e-07
-6.41019484677227e-05
-3.04305280672805e-05
-3.79985603934512e-05
-2.90031786433693e-05
-2.29828148334612e-05
-2.98288641683015e-05
-2.50469692487577e-05
-3.92915656054046e-05
-2.21218592171682e-05
-3.63172035118065e-05
-3.60262684724292e-06
-3.24356671221951e-05
-9.43516771088626e-06
-4.77917589110759e-06
-4.44437876808293e-05
-2.8600711600808e-05
-2.12290986206793e-05
-2.3010643953038e-05
-2.47587025826466e-05
-3.17895132657866e-05
-4.41887495708678e-05
-5.32694547402469e-05
-5.82253383302406e-05
-8.49807904291289e-06
-5.3889912545236e-05
-1.33449241389532e-05
-3.98424308979496e-05
-2.43244289500413e-05
-4.24046467875329e-05
-2.35901340401158e-05
-1.74692428700833e-05
-4.02152544905792e-06
-3.58725190720343e-05
-3.75409636034042e-05
-2.66503945827718e-05
-2.90808170381001e-05
-2.94240297001357e-05
-1.88112965745776e-05
-2.20516014787475e-05
-2.93581842811969e-05
-4.26541603574969e-05
-3.87048766991075e-05
-4.02690155372106e-06
-6.40619363761275e-05
-5.01608176273341e-05
-5.29134757211207e-05
-1.76433267181148e-05
-3.23319861366181e-05
-3.2733356306389e-05
-2.13731350041626e-05
-4.09019084579807e-06
-4.32737972988079e-05
-2.1691367253896e-05
-3.69266217190237e-05
-3.49196462930814e-05
-3.01088979662339e-05
-2.60104442215604e-05
-1.94767378133669e-05
-1.92305523117414e-05
-4.40839515053017e-05
-2.7720333407242e-05
-2.98966160031741e-05
-1.16872825334489e-05
-1.65567113921356e-05
-5.30079503462699e-06
-3.12544057981949e-05
-2.19558306027711e-05
-2.1323984050347e-05
2.18836008860707e-06
-1.96687258397786e-05
-1.4083479841167e-05
-2.80047831310339e-05
-5.02724436090003e-05
-2.69803920853364e-05
-3.22872242461296e-05
-2.30881523106831e-05
-4.06798429188896e-05
-2.38611690918066e-05
-2.62783431863647e-05
-3.26556170277452e-05
-2.65136472334281e-05
-1.96746994250166e-05
-2.73698410524215e-05
-1.12001502673329e-05
-2.06658884159495e-05
-1.22323881303807e-05
-2.51832928756129e-05
-3.42274804900039e-05
-2.0928090507459e-05
-2.73259211398897e-05
-1.03849326677225e-05
-6.85086035111175e-05
-2.88561997933575e-05
-2.3217477790263e-05
-7.02781650609313e-05
-5.13334853186972e-05
-6.21030282562708e-05
-3.91031613415749e-05
-3.29710236427886e-05
-2.92149253994517e-05
-9.29933538745119e-06
-1.03134340023697e-05
-2.17411114708983e-05
-1.23428248869307e-05
-2.28125600603317e-05
-2.41751443295882e-05
-3.490348962441e-05
-3.43413150935532e-05
-3.23883857327048e-05
-1.58152957721874e-05
-4.22553448455055e-05
-3.86959979700307e-05
-3.79568205466749e-05
-3.54855598618824e-05
1.02491053160841e-06
-2.85349937671193e-05
-2.16203723603094e-05
-5.15906926092028e-05
-3.23678538283264e-05
-1.48860494950589e-05
-4.93330582607346e-06
-3.25395130964513e-05
-4.5001554270207e-05
-1.52134304479906e-05
-2.97463682614058e-05
-3.05422459054032e-05
-2.34719645376768e-05
-4.51730783977497e-05
-2.20019541759428e-05
-2.5721739193822e-05
-1.80933395487849e-05
-4.17959535992731e-05
-3.81362287998075e-05
-4.11890998505167e-05
-2.54627261922791e-05
-2.84309709378881e-05
-2.43836369123971e-05
-5.31838735895269e-06
-9.33491801098879e-06
-3.71690321495728e-05
-1.43418030704439e-05
-1.8411825418924e-05
-5.42914248118205e-05
-3.67517204342447e-05
-2.45424015685622e-05
-2.39303094975333e-05
-1.70333563727251e-05
-3.50516003603192e-05
-8.63355726407769e-06
-2.07445236784892e-05
-2.43353909813816e-05
-1.02729381659674e-05
-1.29788844780902e-05
-4.67659962238556e-05
-4.0057934313277e-05
-9.30884411201974e-06
-1.22689896902741e-05
-1.80512942768472e-05
-4.68269251233472e-05
-3.03956759576804e-05
-1.18971166510202e-05
-1.56213145394292e-05
-3.79678521730386e-05
2.54756318119265e-06
-2.08030683680049e-05
-1.28132022835637e-05
-9.6389590449599e-06
-3.24563567124598e-05
-1.0630076178718e-05
-4.65505265481466e-05
-5.4618231881269e-06
-1.4660047070523e-05
-8.79615264298571e-06
-3.00919931197704e-05
-2.22385008923114e-05
-1.35830795002563e-05
1.08950880680944e-05
2.25618815977869e-06
-4.5091475555902e-05
-4.49077980957128e-05
-2.65412175509053e-05
-1.61015742517121e-05
-4.12683523424822e-05
-4.20149488797499e-05
-5.99773508701226e-05
-4.32092736375491e-05
-1.70332265061408e-05
-5.79120888090913e-05
-1.68621070262037e-05
5.38515021485958e-06
-6.50769345371438e-05
-3.50607115730116e-05
-5.43005314242046e-05
-1.79687950159823e-05
-4.50445524362642e-05
-9.43225979278292e-06
-5.1473575715916e-05
-2.27113968685208e-05
-2.99480034829624e-05
-2.85173640824294e-06
-1.80440695147119e-05
-3.83927255980591e-05
-3.98748021504699e-05
-3.45729773797928e-05
-5.50250136352579e-05
-2.72211775171322e-05
-5.13966002632353e-05
-3.70466379625748e-05
-4.07289780053835e-05
3.56800980030266e-06
-2.57557832177994e-05
-7.60873386612905e-05
-2.34409723440814e-05
-3.8997894389915e-05
-3.8076550325323e-05
-3.51543356293039e-05
-1.5393496687903e-06
-1.74987746617022e-05
-4.55597654932696e-05
-3.26941544294962e-05
-5.43765208050792e-06
-3.92325088613351e-05
-8.70861036345467e-06
-1.08100292654019e-05
2.05814391470238e-06
-1.99991346977889e-05
-2.59159693106814e-05
-5.76266418237045e-05
-2.82718030735314e-05
-1.146418496749e-05
-3.15456317289673e-05
-2.53997301143216e-05
1.97181841546998e-05
-3.47331340621204e-05
-2.73004726426419e-05
-1.73822167169253e-05
-1.43523293112573e-05
-1.61082340958891e-05
-3.60732664571212e-05
-4.18874487815126e-05
-3.27660417361111e-05
-3.43410864011451e-05
-3.70144046746536e-05
-1.032798779569e-05
-1.57415652377254e-05
-4.32710659155762e-05
-1.40455514104533e-05
-3.05372094087383e-05
-2.34730919133006e-05
-2.64581699491983e-05
-9.36465714699779e-06
-3.87379869118967e-05
-4.46271929306175e-05
-3.96016913193303e-05
-2.88157899733271e-05
-5.42117857603934e-05
-2.24962197199841e-05
-2.95936778304231e-05
-3.23950714462631e-06
-3.45158507313821e-05
-5.08726081101176e-05
-3.26079449977965e-05
-6.2614175984121e-05
-3.00456533301004e-05
-3.28439543749614e-05
-5.40620118523674e-05
-1.03809018890343e-05
-1.39130326862048e-05
1.1186448382102e-05
-1.22635478782881e-05
-1.30855180616996e-05
-3.36916824701154e-05
-2.94182308607341e-05
-2.85386029854073e-05
-1.15012667983467e-05
-2.51412295791693e-05
-3.53105742732493e-05
-2.24777815785017e-05
-2.65064360576125e-05
-2.23417049491932e-05
-4.66545478396061e-05
-4.19397693683891e-05
-4.41743248318649e-05
-1.01181467934821e-05
-2.88924058997257e-05
-1.50829224090732e-05
-3.22696869095303e-05
-4.68215742442758e-05
-1.36310592467932e-05
-1.63211625293865e-05
-5.75017467586627e-06
-2.29558761757216e-05
-1.99071200390526e-05
-1.83681348799114e-05
-3.29387143078355e-05
-5.62878439034566e-05
4.65286405138717e-06
-1.92314327282742e-05
-1.45278679998503e-05
-4.4827269744467e-05
2.27881248876693e-05
-4.69675785933531e-05
-2.67767295785683e-05
-5.82101944242059e-05
-3.80539048862962e-05
1.86092134513087e-07
-3.38583307236158e-05
-2.48858114405526e-05
-1.97336572318748e-05
-1.55028639730158e-05
-1.85797192424101e-05
-2.10509425148551e-05
-2.02036512972002e-05
-4.05040316305485e-05
-2.81126048564932e-05
-2.52290164420689e-05
-3.33889550942776e-05
-4.25455442575244e-05
-3.87664604175633e-05
-1.15742492273463e-05
-1.7769827156616e-05
-3.74047881024286e-05
-2.46773171628614e-05
-1.51709811079577e-05
-3.31393329170311e-05
-3.73637746319286e-05
-3.42454652935222e-05
-4.68234216499112e-05
-4.41497510687811e-05
-4.71126253766098e-05
-4.35997574878364e-05
-3.17305167384691e-05
-2.6630308354217e-05
-3.85266323194601e-06
-3.55511439876918e-05
-2.72306703582766e-06
-1.90048382282512e-05
-3.81093779228867e-05
3.66958891952506e-06
6.41685728122362e-07
-2.56354810106476e-05
1.2497433423222e-05
-2.00853989932959e-05
-3.55681133864947e-05
-1.68718354373276e-05
-2.79217635365147e-05
-4.06849807144603e-05
-2.59276610560085e-05
-1.12461228127108e-05
-2.95271434675853e-05
-3.84437916322627e-05
-2.78616075908466e-05
-4.81562173690884e-05
-3.84623080625213e-05
-2.09680867465952e-05
-3.85234938290554e-05
-2.9374066947168e-05
-7.83010329756958e-05
-5.64115471169898e-05
-2.32494478725575e-05
-3.13143734751386e-05
-4.50259083182192e-05
-2.39392079197828e-05
-4.01349697260848e-05
-4.48496791691625e-05
-3.65531519137774e-05
-2.90419799719315e-05
-3.33068385197634e-05
-1.93732615495425e-05
-3.2156752524193e-05
-3.0854523677743e-05
-3.54669017492235e-05
-2.00134529351792e-05
-6.23159248088154e-05
2.64002946910974e-06
-3.8337167790822e-05
-3.54252663932212e-05
-5.43191071726171e-05
-4.13925301751097e-05
-2.45188734323016e-05
-5.49823164866162e-05
-1.48654336306842e-05
-1.86593777920099e-05
-1.44800567684803e-05
-1.39434927254018e-05
-6.17781789029806e-06
-3.34652018363991e-05
-1.71077812057718e-05
-1.89638784999304e-05
-2.52054682640708e-05
-2.44902900303766e-05
-4.64561347129273e-05
-9.97611893541713e-06
-2.83893544482685e-05
-6.19989180678427e-05
-2.8304243486726e-05
-1.94636603954673e-05
1.74365155873368e-06
-4.10939754003523e-05
-4.2183166570694e-05
-3.00643473037575e-05
-3.07303509497319e-05
-3.55743838745804e-06
-3.49607703353582e-05
-3.45124290789496e-05
-3.3396342296005e-05
-2.35705975440179e-05
-2.54963527570029e-05
-5.54117674142059e-06
-5.24650651097922e-05
-1.95735450476202e-05
-1.92354103440055e-05
-2.62151686376188e-05
-2.94750576615004e-05
-3.4668385270987e-05
-1.0350259320585e-05
-3.97249643970335e-05
-1.41355561109369e-05
-6.46996599295968e-05
-2.77030893070493e-05
-8.57604893417654e-06
-3.44634317538542e-05
-8.45443125688602e-06
-1.60435886051628e-05
-2.10603776874147e-05
-2.50920425169621e-05
-3.83844870506564e-05
-6.11268000646898e-05
-3.22354186155616e-05
-2.39270971276776e-05
-3.78349751700006e-05
-6.09107105676732e-06
-1.89006356725118e-06
-4.56399292266407e-05
6.66284627647165e-06
-2.85926375669878e-05
-4.56594359382448e-05
-2.88504339966072e-05
-3.9804553130127e-05
-9.31550402297713e-06
-2.37662037351454e-05
-2.94631285873241e-05
-3.34617586505904e-05
-1.40325169216456e-05
-3.83527945710179e-05
8.06256053209075e-06
-2.85741797273557e-05
-5.44711958033457e-05
-2.64044481927369e-05
-5.00613627384599e-05
-3.75732616591584e-05
-2.9391076161216e-05
-5.04995944751781e-05
-1.6182881494321e-06
-9.66170542514374e-06
-1.76253389640096e-05
-1.9706787967895e-05
-4.29306155135811e-05
-4.70988860446198e-05
-4.04403383655078e-05
-3.69907018302206e-05
-1.92940031784332e-05
-3.70900436238215e-05
-1.11399996213293e-05
-2.58642426078883e-05
-2.82888233581874e-05
-5.72581354855511e-06
-1.65873094237115e-05
-2.13390505101778e-05
-2.02646577463398e-05
-3.88611850416029e-05
-2.93753300113786e-05
-4.23550274178664e-05
-3.07213447001251e-05
-5.58615303199286e-05
-1.81684680886364e-05
-1.95733050622154e-05
-2.87745081233498e-05
-1.76804278593503e-05
-3.05317066876555e-05
1.39011691066399e-05
-5.91358318213948e-05
-3.39737160367547e-05
-1.65716591794039e-05
-4.95034317698308e-05
-2.70019223767874e-05
-3.51308654489254e-05
-3.08515940779276e-05
-1.68306984030454e-05
-1.3111792235878e-05
-2.88934146842657e-05
-3.64828927188587e-05
-2.84844063325044e-05
-2.32258432824537e-05
-4.09424040084644e-05
-3.93960792715302e-05
-3.04266695548539e-05
-3.42830292962182e-05
-1.9989061784973e-05
-2.43659578725994e-05
-4.44019649486051e-05
-1.66375078524019e-05
-1.21906696493714e-05
3.37083165303423e-06
-5.93176445669087e-06
-2.98785526636842e-05
-6.31583376331232e-07
-5.1557598809823e-05
-1.95264097746567e-05
-4.81797295446251e-05
-1.12544135591003e-05
-3.61146564059957e-05
-3.93807460842961e-05
-3.09795452859811e-05
-1.39243952207192e-05
-4.26347525465302e-05
-3.3274046219214e-05
-2.65723133061648e-05
-2.51595928102313e-05
-2.34124147938582e-05
-1.98994060584842e-05
-2.91765871247214e-05
-1.72059687447079e-05
-1.30212002064504e-05
-4.99180854555106e-05
4.98121649770249e-06
-3.76984473160958e-05
-6.25451415605728e-05
-6.6772889864025e-05
-3.28500812284249e-05
-5.05034031113708e-05
-1.48617287442777e-05
-2.25531039887079e-05
-3.47314066319461e-05
-5.00292661193863e-05
-1.04292162197592e-05
-1.34189611244305e-05
-4.77540557641143e-05
-3.90498542842463e-05
-3.66352905406941e-05
-1.8518374027492e-05
-2.09202991128368e-05
-2.54623048604359e-05
-4.60274507693238e-05
-3.04327201383856e-05
-5.0453370398665e-05
3.00302118704582e-06
-3.60746808349601e-05
-3.95555717722923e-05
-2.00924180125828e-05
-3.22902586395496e-05
-6.29965386202219e-05
-1.35896913785042e-05
-2.51281648124983e-05
-4.62362521048371e-05
-8.82594479184313e-06
8.46570028299355e-07
-2.17164282807256e-05
-4.80652643167274e-05
-6.10298970105699e-05
-4.75762082641934e-05
-1.92330762146055e-05
-6.6737628222943e-05
-1.19081408524168e-05
-3.27398533643089e-05
-4.57209037996319e-06
-8.25951786299129e-05
-3.46494966464613e-05
-2.90083178103046e-05
-2.77471987124566e-05
-1.08095067508884e-06
-1.20847460517096e-05
-2.75110540326913e-05
-1.70957386324491e-05
-7.03635243185888e-05
-3.78149578004282e-05
-1.55026918549557e-05
-2.30646090347595e-05
-2.47487045506397e-05
-3.7456986791573e-05
-5.35069050270565e-05
-8.88138214880866e-06
-4.22763855778403e-05
-2.07735934726602e-05
-1.45544426826476e-05
-2.60913926747927e-05
-2.47836197264796e-05
-3.82726402543919e-05
-2.50353260336569e-05
-3.73876236229855e-05
-1.92903292053907e-05
-2.31637036101561e-05
-3.66905206619761e-05
-5.81204373482337e-06
-3.93078448186898e-05
-2.48470589864121e-05
-2.63988387762102e-05
-2.4787619571519e-05
-1.8627925501363e-05
-3.4939702481828e-05
-2.35678489695412e-05
-2.77687344104487e-05
-1.39993055660349e-05
-2.17019089116932e-05
-3.16572289971508e-05
-4.61898103680483e-05
-5.44671202897321e-05
-1.85133026814356e-06
-3.10354543510254e-05
-1.45624587628592e-05
-5.20340701351258e-05
-2.55048495973264e-05
-1.93337213543359e-05
-3.59122370832725e-05
-4.9076152023171e-05
-4.90091530350377e-05
-2.85962884714399e-05
-2.24716064493339e-05
-1.96258367723602e-05
-1.75736083945249e-05
-3.66593628923359e-05
-3.67769794745178e-05
-1.37311974166961e-05
-2.25813385289138e-05
-2.88803212629266e-05
-2.32396981465469e-05
-5.83268128472059e-05
-2.25764238502496e-05
-2.17941276518866e-05
-2.10540888920667e-05
-3.39462789262535e-05
-3.94492442341576e-05
-3.4377667384182e-05
-4.66238584426323e-05
-5.64248517988289e-05
-7.11623911498242e-05
-3.44682407875952e-05
-2.27578953409371e-05
-4.09552888888601e-05
-3.18150310018534e-05
-1.78722355036985e-05
-5.17527255626202e-05
-4.53081331415297e-05
-4.42501066160426e-05
-4.9405705468816e-05
-4.66999981998232e-05
-4.31606112366522e-05
-1.7778939395331e-05
-8.58794353402189e-06
-5.78197268048594e-06
1.80244050927517e-05
1.17086015339186e-05
-2.30983910193428e-05
-2.23462013843323e-05
-5.09331232718214e-06
-1.52801384523035e-05
-6.95353236619945e-06
-7.86158665407559e-06
-3.21433008922382e-05
-1.43553774204616e-05
-4.33228937671395e-05
-1.27427356198414e-05
-3.31028003168351e-05
-3.01716088677122e-05
-1.23901176247297e-05
-2.40852474235837e-05
-5.07123205581619e-05
-2.74532774323534e-05
-4.18171275337175e-05
-1.50260349883136e-06
-4.25907330765971e-05
-3.69088104384559e-05
-5.10124548324292e-05
-8.0214551244688e-06
-2.02471153861414e-05
-3.2852786431862e-05
-6.42021457356191e-06
-2.35308998669185e-05
-3.70986912490392e-05
-5.51461753883428e-05
-2.11278248859157e-05
-1.17220161002197e-05
-4.57167178626044e-05
-1.15015985716978e-05
-4.8680921034712e-05
-1.01118851608928e-05
-1.93282866180935e-05
-2.05684998334958e-05
-3.65121514208928e-05
-2.57075345496304e-05
-2.18448432628662e-05
-3.22685390760259e-05
-6.87428029166601e-06
-2.05246786868822e-05
-2.58522117893129e-05
-5.87286299805331e-05
-1.98036288306512e-05
-3.49895440825417e-05
-3.18080935087013e-05
-2.1628549779226e-05
-5.11979465620482e-05
-5.15429340129706e-05
-4.87149331955257e-05
-1.88978808498585e-05
-3.79459194583646e-05
-2.10964026041485e-05
-9.62382158627939e-06
6.12282422476679e-06
-7.68477753340848e-06
-3.12704755287975e-05
-3.42182171310469e-05
5.33088218277931e-06
1.59110509301417e-06
-1.62512157998589e-05
-5.19644507867499e-05
-3.81560258357627e-05
-3.51682072036427e-05
-2.88569476507444e-05
-2.0421333374432e-05
-1.58118469572095e-05
-2.68176967745241e-05
-4.53433721041589e-05
-6.1526423364214e-05
-3.7806054344335e-05
-6.57802556445259e-05
-5.99912348351212e-05
-1.94878633829333e-05
-4.30799380388156e-05
1.36520071216372e-06
-2.11479931526246e-05
-2.8497312262887e-05
-3.09522376406147e-05
-1.56575648126354e-05
-1.94785925125622e-05
-2.12521506072036e-05
-3.43332590716259e-05
-2.71453554977927e-05
-5.25264799634599e-05
-3.08916072354281e-05
-5.05747551920846e-05
-3.85031511606922e-05
-3.0068353906737e-05
-4.53303323107209e-05
-2.92013302607769e-05
-6.59906012245033e-06
-3.87772861714703e-05
-1.48506400923241e-05
-2.05247563353972e-05
-2.37368426503261e-05
1.1519637532624e-05
-3.58523220970305e-05
-1.21144069000846e-05
-2.59193143778412e-05
-2.53755340634902e-05
-3.58759641210715e-05
-3.60223142095798e-05
-1.29872137367232e-05
-6.02174936507412e-05
-3.63320045658007e-05
-2.8234333503953e-05
-3.53192500598994e-05
-7.81554511048386e-06
-1.08421906988356e-05
-1.06439218638686e-05
-4.25501299466322e-05
-3.66225336967555e-05
-1.75617438016324e-05
-2.48467758654929e-05
-6.05211998169627e-06
-2.6570791556008e-05
-3.08956934110468e-05
-5.49267914477117e-05
-6.75662171250766e-06
-4.39074848342109e-05
-3.45777741046784e-05
-4.70149928035149e-05
-2.34873267898634e-05
-2.18299477763085e-05
-3.58483348360122e-05
-2.8585756968752e-05
-3.64290072899366e-05
-1.92731254397874e-05
-4.864972049801e-05
-4.67375996717836e-05
-1.56707976856075e-05
-1.39276968781537e-05
-1.72592447805346e-05
-2.33706430131467e-06
-5.22260665347505e-06
-4.12688205383481e-05
-3.77347424115665e-05
1.24480046919009e-06
-2.05173827398131e-05
-4.70122891655421e-05
-1.84429597439718e-05
-4.11268878989547e-05
-3.01905771948771e-05
-2.98863062430751e-05
-1.40422533099669e-05
-1.37775507399331e-05
-1.62121110244907e-05
-2.81692666770226e-05
-5.99891604053322e-05
-3.02327867049101e-05
-1.67211799909941e-05
-3.70024741954336e-05
-2.53407806983922e-05
-5.31640813537037e-05
-1.85426445553954e-05
-4.09516026106321e-05
-1.7554797112029e-05
-2.14174942383781e-05
-1.11503963843109e-05
-3.25577926117309e-05
-2.13764475494848e-05
-3.9421322232155e-05
-6.50654820236105e-05
-2.36044188962036e-05
-2.49080542805896e-05
-3.35364653066394e-05
-4.88813199960125e-05
-5.29540291098629e-05
-3.75267487385058e-05
-3.19909130493338e-05
-1.44053222451812e-05
-2.58170861362667e-05
-3.12474052636075e-05
-5.51840628602847e-05
-1.03772718420873e-05
-2.06051018980819e-05
7.98084306715844e-06
-5.82048536459843e-06
-1.80212601644452e-05
-1.74967275958138e-05
-3.35954855475109e-05
-3.5612366839329e-05
-1.62906702197912e-05
-3.68089564809781e-05
-1.36162592999722e-05
-4.20364660523178e-05
-1.43937598180704e-05
-4.68616789397097e-05
-1.61782256485278e-05
-5.61201392395114e-05
-3.78974907133424e-05
-4.20377543238728e-05
-2.30554519859405e-05
-5.84669704888364e-05
-4.47873997198764e-05
-1.56155460739982e-05
4.29922205440127e-06
-5.67032472555698e-06
-4.77984497667798e-05
-1.57814912945682e-05
6.41289123205335e-06
9.40857853234676e-06
-2.80512704157013e-05
-2.28795883887262e-05
-5.58835325285684e-05
-9.02475175142954e-06
-5.34298617234149e-05
-2.87941280153044e-05
-3.61782558743904e-05
-1.86342269114182e-05
-2.85899059118902e-05
-3.11812580724004e-05
-2.2896545620237e-05
-3.52194210918252e-05
-2.85706433150677e-05
-4.8296516928798e-05
-4.1349238063177e-05
-3.05461788249824e-05
-2.72364697351691e-05
-2.37924255660519e-05
-1.04483823856453e-05
-7.31013993388666e-05
-2.62866233315354e-05
-2.00718109872228e-05
-4.42941191489116e-05
-1.27295736480105e-05
-7.18493575602977e-05
-3.5320210890524e-05
-3.05764663152409e-05
-1.42447622641461e-06
-3.8689347676596e-05
-3.87355979622907e-05
-3.97118373158505e-05
-3.14817508641342e-05
-3.34143570774772e-05
-4.80628607534309e-05
-2.81100230095692e-05
-3.7542440397938e-05
-3.96940012083086e-05
-1.91115340171922e-05
-4.84551829014935e-05
-2.07566356601287e-05
-4.00483115585556e-05
-4.55748047467172e-05
-2.02726812456664e-05
-2.61914108467545e-05
5.44475615238593e-07
-4.77772978323682e-05
-1.00680319007079e-05
-3.61732821383573e-05
-4.2482355813825e-05
-5.07293987987627e-05
-1.51097027814081e-05
-3.16001907350164e-05
-2.52714225910898e-05
-3.15214264862279e-05
-1.52992073010069e-05
-2.0753720555473e-05
-1.98844238631756e-05
-3.91190328718632e-05
-2.70124150733992e-05
-5.54710510667704e-06
-2.77856008450691e-05
-3.45332538226853e-05
1.948801716603e-05
-1.21157203710286e-05
-5.25452468895637e-05
-1.18557825279215e-05
-2.34182916204881e-05
-3.28603494912192e-05
-3.12302139990522e-05
-6.27625169698085e-05
-3.94925059506679e-05
-2.49442378169437e-05
-3.13250567133398e-05
-3.15735655563008e-05
-7.01294527898569e-06
-7.71617802000203e-06
-7.97399073162899e-06
-5.47587881654948e-05
-3.27956066437666e-05
-3.95362211769636e-05
-4.87868867081499e-06
-2.69796928970855e-05
-5.39649815242404e-05
-2.8372503173194e-05
-6.12329254924412e-05
-1.40963697260767e-05
-3.48704515845688e-05
-2.47789329927617e-05
-2.78204065561697e-05
-2.5332126124698e-05
-4.14837725089342e-05
-2.53708300625323e-05
-1.34393346234421e-05
-4.2018368131865e-05
-5.72877182863945e-05
-1.59140329659117e-05
-1.0939174839873e-05
-3.78855402910318e-05
-5.64085607428623e-05
-2.67346362482613e-05
-2.10682835180663e-05
-4.17135861301477e-05
-3.65769608476637e-05
-4.77093745177155e-05
-3.81451056445196e-05
-3.00882162787676e-05
-1.86528625114384e-05
-1.39487269050206e-05
-5.2546111976543e-05
-3.67092669684186e-05
-4.42357973360451e-05
-1.63830932470897e-05
-6.45163608666765e-05
-4.26680491134102e-05
-3.24760088263225e-05
-6.36634489322645e-05
-5.84252763388425e-05
-4.24188753536424e-06
-1.14720703107857e-05
-1.44112673618839e-05
-4.64047435945272e-05
-3.29940738527333e-05
-1.68143539867642e-05
-3.86633518403859e-05
-2.30761844009895e-05
-1.70559108114055e-05
-6.00122319888623e-05
-5.13488854767598e-05
-9.35330446554077e-06
-5.19822606537358e-05
1.07130243316951e-06
-3.49462758523783e-05
-5.407429381725e-05
-1.75209972880669e-05
-3.35414590912246e-05
-1.56075817618913e-05
-5.10829279350389e-06
-3.51745834993598e-05
-7.62955660174111e-06
-2.51880643676069e-05
-2.56541665429073e-05
-1.5080674677682e-05
-2.70179118376238e-05
-3.62592387873567e-05
-1.70424121589289e-05
-4.61125432739251e-06
-4.12089942484691e-05
2.06947388984069e-05
-1.14105212970245e-05
-2.945551087394e-05
-3.66028156599449e-05
-5.06908144342786e-05
-9.86107904686001e-06
4.71776391563991e-06
-2.53079106777822e-05
-3.76653555144343e-05
-4.50595895179743e-05
-1.35313483606557e-05
-5.17608243157488e-05
-1.36439139470022e-05
-7.75832928104591e-06
-1.6950805887071e-05
-2.36556100944522e-05
-2.28738371869874e-05
-1.55904218555496e-05
-4.73252414227227e-05
-2.9092455495247e-05
-4.48895750170627e-05
-2.70027458650693e-05
-2.49499029335195e-05
-3.45840379467621e-06
-3.14916959726328e-05
-1.06730850154323e-05
-1.39245512912607e-05
-1.16511249068943e-05
-4.95072741200545e-05
-4.38305882935427e-05
-2.92129216093639e-05
-1.17046846074925e-05
-5.62510175473906e-05
-7.008059472632e-05
-4.88775110888849e-06
-1.29351862744585e-05
-3.31209294627049e-05
-3.60352233048275e-05
-6.44602651190523e-05
-4.31624946394663e-05
-1.67928730426698e-05
-5.50145835246696e-06
-4.85003604280086e-05
-6.40712666400781e-06
-3.27875687996088e-05
-6.24562146661887e-05
-4.59311817984509e-05
-5.70893216238219e-05
-4.82409611742261e-05
-2.03001903310686e-05
-4.39675663383515e-06
1.15414050407999e-05
-1.67891336466764e-05
-1.76982197518481e-05
-4.02779183372126e-05
-4.05220386071572e-05
-3.97285973363158e-05
-2.32779861675151e-05
-2.08759473639807e-06
-4.1196814971301e-05
-3.91728573811255e-05
-1.99644113976982e-05
-1.98556125014653e-05
-4.18098938870003e-05
-2.66699352701963e-05
-5.77873925541381e-05
-4.9552717977836e-05
-2.05340990508625e-05
-5.01245056312654e-06
-3.7392657321261e-05
-4.67010813518476e-05
-4.32143014091153e-05
-2.48915683878211e-05
-6.01096400278939e-05
2.68414155479564e-06
-2.09012243876708e-05
-5.03408263172437e-05
-2.99176517941598e-05
-2.47713109698681e-05
-3.54907155951688e-05
-3.31231427729938e-05
-2.32727901175036e-05
-1.2808684806399e-05
-2.25108543794958e-06
-1.55459857863794e-05
-5.19035236823501e-05
-5.52777593296763e-05
-2.8454135393626e-05
-1.21669467097391e-05
-3.76488376796543e-05
-2.86989346722606e-05
-1.68336954180522e-05
-1.23099768966828e-05
-3.19046421599213e-05
6.27109566818454e-06
-3.55277271707053e-05
-6.00720729819451e-05
1.13133900765937e-05
-4.13582866073554e-05
-3.62323136544057e-05
-4.42358499825773e-05
2.13501801677953e-06
-3.59359279541584e-05
-2.90806134235898e-05
6.93957136025794e-06
-5.39273676891861e-05
-4.43851120410344e-05
-2.91173205598416e-05
-2.68654142991712e-05
-3.47404069115508e-05
-3.51536696450232e-05
-6.3795781584973e-05
-3.43256402223056e-05
-2.59583961375266e-05
-2.19317484530238e-05
-3.01789902849101e-05
-4.17792532903228e-05
-5.40343174347266e-05
-5.26318287436761e-05
-4.6096293424809e-05
-2.1946780036586e-05
-2.76038070131721e-05
-3.28046862483554e-05
4.51738739562346e-06
-3.75354007793797e-05
-3.33016929844646e-05
-4.08938933284279e-05
-2.6091467399943e-05
-2.94140370643929e-05
-6.10543865735205e-05
-3.91139686937655e-05
-2.74472344336961e-05
-1.45539847960873e-05
-5.84134209755873e-05
-3.16307371642437e-05
-3.82096910210757e-05
-8.1105001257037e-06
-2.77065034274687e-05
-1.85474097998398e-05
1.0770995092812e-05
-8.20406513033708e-06
-2.75006696885895e-05
-8.43922804042993e-06
-4.78045911060994e-05
-2.9162930291903e-05
-3.72298233008531e-05
-2.32180527705341e-05
2.99412545564223e-06
-2.36322923788219e-05
-3.92442497803601e-05
-1.76753623709661e-05
-2.02586094675821e-05
-3.11145220551807e-05
-2.5213224180693e-05
-1.99107023988922e-05
-3.17897996646608e-05
-2.27922450514555e-05
-1.63529288274448e-05
-1.49518357519154e-05
-2.43861919718119e-05
-2.39766278846025e-05
-1.76836804660101e-05
-3.16619363915941e-05
-1.34867332604515e-05
-5.3055027621358e-06
1.21791502743955e-05
3.5480905866786e-06
-5.12356387728683e-05
-5.14794982222566e-05
-4.86459921957611e-06
-3.83601096855502e-05
-1.53363194787303e-05
-3.97719993212489e-05
-5.99699612616414e-06
-4.76817662210154e-05
-9.7640665167489e-06
-4.4080417495329e-05
-1.40974186268508e-05
-3.53249882097088e-05
-1.79997714848918e-05
-7.45654015322985e-06
-2.78424200488332e-05
-1.41741970805319e-05
-5.24549607772956e-05
-3.37694401812563e-05
-3.91930537930433e-05
-8.53677358213402e-05
-3.98058306348645e-05
-4.92502133620363e-05
-1.05412569505229e-05
-5.2450573245279e-05
-4.26472147619066e-07
-1.9608733607872e-05
-2.2405044352879e-05
-3.50572164363811e-05
-4.50587602160203e-05
-5.2604154352427e-05
-3.85904503389536e-05
-4.01225532893925e-05
-1.05966537317275e-05
-4.71150554459642e-06
-2.59460561914049e-05
-2.26326939825258e-05
8.22118753288712e-06
-2.65055012530034e-05
-3.86343802674686e-05
-5.18503486775508e-05
-4.41516693534617e-05
-1.88055916333629e-05
-5.71753309611081e-05
-3.16883205885583e-05
-2.69235331739478e-05
5.98469937831635e-06
-4.89168658479945e-05
-3.8969306018333e-05
-3.03114766356886e-05
-3.99274892575152e-05
-4.88814327271389e-05
-4.37192554884268e-05
-3.97458974053268e-05
-3.07303695821794e-05
-3.52542421294979e-05
-4.1446377683091e-05
-8.43417002086726e-06
-8.23070617279073e-06
-2.87572391086123e-05
-3.71157219007094e-05
-2.27248046764553e-05
-2.89909399173116e-05
-3.30915655328076e-05
-1.62794824337223e-05
-4.97761683366307e-05
-4.66880365869715e-05
-1.09479928753494e-05
-9.70307911250541e-06
-5.17762717407123e-05
-4.4517745569736e-05
-6.14935680880487e-05
-2.22431437407927e-05
-2.73568674711476e-05
-2.77123903135843e-05
-2.64940869215101e-05
-2.9641239875437e-05
-3.45106747302296e-05
-1.9953603433271e-05
-1.69905886226658e-05
-3.62158932816369e-05
-2.2579534629307e-05
-3.53159727183125e-05
-2.96942388022048e-05
-1.96823685400107e-05
-1.39415885842656e-06
-1.92502684299794e-05
-3.87202532532159e-05
-2.05298013012683e-05
-5.74907453165434e-05
-1.9622951564127e-05
-2.10184410965727e-05
-1.57465817426619e-05
-1.46546186413404e-05
-1.5886317134971e-05
-7.36864039345613e-06
-3.28962817316059e-05
-3.67902556075549e-05
-4.06671528242666e-05
-2.48415055655573e-05
-6.14810057011652e-05
-2.97651748299299e-05
-4.89426414833203e-05
-4.20356162884472e-05
-6.35805990456189e-05
-4.54875812274241e-05
-3.89387378079853e-05
-2.78959236975961e-05
-9.85274996988382e-06
-4.48132687104892e-05
-4.13346557987176e-05
-7.92530691979109e-06
-2.15367295265952e-05
-3.01592975072891e-05
-4.16661972446319e-06
-1.02424174090936e-06
-3.15648410567561e-05
1.23563572243974e-05
-3.48406942819842e-05
-2.76768223031781e-05
-2.69603493261904e-05
-4.11471890641081e-05
-1.71122990553391e-06
-2.06016604502321e-05
-1.51011499469797e-05
4.66500855676427e-06
-2.78154593150087e-05
-5.52636437429561e-05
-3.832989254551e-05
-2.99334775255941e-05
-2.43020600180439e-05
-2.55278179918977e-05
1.05012699080804e-05
-2.28967275007519e-05
-2.47384039254523e-05
-2.11024378500803e-05
-3.06809476793936e-05
-1.82217681905438e-05
1.4848378926114e-05
-1.81990583498376e-05
-2.46363055583396e-05
-4.54484867769617e-05
-2.21316580142573e-05
-5.16496147107529e-05
-1.52762001328597e-05
-2.63636114957733e-05
-2.22148468666564e-05
-3.72782585179489e-05
-1.85591690205644e-05
-4.28582424286236e-05
-1.02445118520795e-05
-2.26372111075439e-05
-3.78988567855068e-05
1.0550553916084e-06
-2.75850361732072e-05
1.98210898820808e-07
-2.34742903295548e-05
-2.84223826942311e-05
-2.45478213325842e-05
-1.86251807538894e-05
-4.31254371090037e-05
-3.16707102788942e-05
-3.42797532413322e-05
-2.83574051463129e-05
-9.48741244847698e-06
-4.26888301668603e-05
-1.80992448684059e-05
-1.36667147858878e-05
-1.39416905746551e-05
-3.31642999686716e-05
-5.53117298495672e-05
-7.42993866314424e-05
-3.80436044588603e-05
-5.03231576414713e-05
-5.15065706863749e-05
-2.14139514394708e-05
-1.97776140252281e-05
-4.10566932983601e-05
-1.94947560631384e-05
-2.49721461469921e-05
-2.04855610227126e-05
-1.02612041048248e-06
-1.72702501737091e-07
-2.22468034923593e-05
-2.24232369747308e-05
-3.3601461440661e-05
-5.51694966156332e-05
-2.81907824875192e-05
-1.01816768791566e-05
-2.31677794635123e-05
-4.71299788814577e-05
-4.98541005674805e-05
-3.59131809782413e-05
-2.40307075862743e-05
-1.82012131297691e-05
-5.56999838679395e-05
-4.58808776278475e-05
-5.41092770285549e-05
-5.15755740934847e-05
-5.08460130298667e-05
-2.42378082961239e-05
-3.98836203880917e-05
-3.58058433402621e-05
-1.53544828592929e-05
-5.16702533209348e-05
-3.21120674244049e-05
-1.03882477737501e-05
-3.81584092104162e-05
-2.70362442604791e-05
-4.32896192532397e-05
-2.17358217361608e-05
-3.80542621295792e-05
-2.53166820659466e-05
-2.79969707530468e-05
-1.44930989907914e-05
-3.4829089919961e-05
-4.68401275687628e-05
-2.61593391868113e-05
-1.60651705562853e-05
-4.40945161664841e-05
-9.83845156768634e-06
-4.82232890699282e-05
-3.7911928702397e-05
-3.37278752671448e-05
-3.32790659490774e-05
-2.09855033379811e-05
-2.20647288901616e-05
-2.16785340326549e-05
-1.90429678276995e-05
-1.40226078254461e-05
-2.55646340437528e-05
-4.44769375403671e-05
-7.14406074801552e-06
-1.49458830664628e-05
-3.56776103501006e-05
-1.85036205514897e-05
1.51497960429677e-06
-2.6694996835984e-05
-1.25929422124821e-05
-1.58222360956149e-05
-3.18790455045482e-05
-1.65522209488697e-05
-1.77404350466082e-05
-5.37516222047524e-05
-4.5051653334847e-05
-3.52094331924484e-05
-2.4878031203351e-05
-4.40648812636213e-05
-6.35423270119055e-05
-2.79428627017867e-05
-4.2944765706724e-05
-1.0513349221861e-05
-4.0326342838603e-05
-3.52715682584453e-05
-4.02387049544537e-05
-1.90145838001163e-05
-2.51429926123049e-05
-2.47302436152222e-05
-5.08050201004153e-05
2.47610577275675e-05
-4.24913839231239e-05
-3.87768519880247e-05
-2.06202734754628e-05
-5.55717565829709e-05
-5.59733217369487e-05
-2.68698368975634e-05
-3.57175855778395e-05
-4.20087333286055e-05
-4.33501358127332e-05
-1.20830996484498e-05
-3.39357919571803e-05
-3.34100293907178e-05
-1.45113135113549e-05
-4.03753960587009e-05
-1.4182305059824e-05
-3.73581153703074e-05
-1.49705513857572e-05
-2.23206198069518e-06
-4.36195139047925e-05
-3.54860507843163e-05
-3.86754261356613e-05
-2.03986578465951e-05
-1.66787801083159e-05
-2.61439965842658e-05
-2.44274121065743e-05
-4.89769877122531e-05
-3.70461931801682e-05
-3.63717551246289e-07
-2.48482755501693e-05
-3.37940704091877e-05
-5.26104429027182e-05
-2.69383747711879e-05
-3.11660378119803e-05
4.14592017105774e-06
-2.05274132372805e-05
-1.23421119007684e-05
-4.73400149681065e-05
-3.41681990304401e-05
-5.6575699989059e-06
-1.61608315336514e-05
-3.21816594923614e-05
-6.8864110521478e-05
-1.83884902998923e-05
-7.78404051392e-05
-6.39259816360052e-05
1.07031316280245e-07
-2.12067941482656e-05
-6.51837276827948e-05
-3.39344558230462e-05
-4.95662255125391e-05
-4.82301469424752e-05
-4.24602391736813e-05
-2.64101720428501e-05
-1.83597858891963e-05
-2.92844238116457e-05
-4.13504881974532e-05
-2.2748846833397e-05
-1.10586889903852e-05
-3.20579191471544e-05
-3.28420933384876e-05
-3.82581503577044e-05
-3.13765559711448e-05
-1.16965544208916e-05
-8.02047888339324e-06
-3.64905052037172e-05
-4.4809196725232e-05
-2.21228347112756e-05
-1.96061188010647e-05
-1.99371057569791e-05
-3.72195730406366e-05
-4.67130421017603e-05
-1.11717169392983e-05
-3.48397802344998e-05
-3.64353100980637e-05
-6.31269611615438e-05
-3.49475088448701e-05
-5.00926372825063e-05
-2.48569207834121e-05
-4.69477695983254e-06
-2.25016996733808e-05
-3.76567799203936e-05
-5.51013821556109e-05
-2.36995602735009e-05
-2.08663506640424e-05
-2.2688882526535e-05
-3.62557326692522e-05
-2.16075985845447e-05
-5.20915472008456e-05
-6.36610692470202e-05
-5.24246076957696e-05
-7.82667493817509e-06
-4.81937077895152e-06
-1.77433163246975e-05
-1.84063186623897e-05
-7.14303238482838e-05
-3.61059026027521e-05
-2.72798437396914e-05
1.43695479049582e-06
-7.09115401817925e-06
-5.96829992240255e-05
-6.25023663677946e-05
-3.86816245543574e-05
-1.28611064343677e-05
-3.65391763235596e-05
-5.96320480023865e-05
-8.28193260206182e-06
-2.93965094131785e-05
-4.04366128903051e-05
-4.37217130518527e-05
-3.79709556737876e-05
-3.77940206791604e-05
-2.16889724586899e-05
-6.37609401313365e-05
-3.6875933088543e-05
-2.24780666255225e-05
-5.1697029510401e-05
-3.68150761106451e-05
-3.7764298019478e-05
-6.12382925475702e-05
-2.55553193668691e-05
-5.93515788146989e-06
-1.55517604351178e-05
-1.95877396150122e-05
-2.9753982218138e-05
-6.15658522966435e-05
-2.1926674216008e-05
-3.40513210662594e-05
-2.43934113389982e-05
-3.86277336458256e-05
-1.52947349893493e-05
-2.07744368717131e-05
-3.95803641230419e-05
-5.51061150002717e-05
-4.19697520641586e-05
-4.93057367226093e-05
-1.30066926065551e-05
-3.50680327441617e-05
-2.58006789821984e-05
-3.23560741372965e-05
-2.84923536689543e-05
-4.92889333117945e-05
-4.66057058192699e-05
-9.95143223536581e-06
-1.19226584983645e-05
-2.78715778973776e-05
-1.70277792286439e-05
-9.85898138482531e-06
-2.12610921014172e-05
-1.38621682606111e-05
-1.42564740379003e-05
-2.56872260168326e-05
-2.59982487091391e-05
-4.31992630560197e-05
-1.55812488914205e-05
-2.10618070543958e-05
-4.78816252030568e-05
-3.80092111081969e-05
-6.54047556205339e-05
-2.61829873773016e-05
-3.93290031997624e-05
-6.79540553552033e-05
-1.63909372301644e-05
-3.58703903104593e-05
-4.85114032145278e-05
-1.36029004430359e-05
-3.08642388929084e-05
7.17960955450528e-07
-3.27406560200148e-05
-9.46701540779583e-06
-4.9625198625195e-06
-2.1223520515676e-05
-5.11343549437083e-05
-3.49979213589208e-05
-1.12648895306452e-05
-2.11585444845465e-05
-5.26011045630518e-05
-4.64928830090829e-05
-3.78743282017493e-05
-9.16342715330044e-06
-2.46224191253273e-05
-2.74399282777847e-05
-4.75110240210277e-05
-2.95002796534287e-06
-2.07133762280381e-05
-2.74898539656529e-05
-4.3625093957208e-05
-3.83001005521944e-05
-7.36075020271944e-07
-2.64248005629593e-05
2.33079303903312e-05
-3.54590696704851e-05
-4.673023889654e-05
-1.11166184533084e-05
-6.55067557102699e-05
-1.52416345928065e-05
-2.50067732205044e-05
-3.30876269703405e-05
-7.24081317570259e-05
-4.66318316643327e-05
-5.4110014351374e-05
-2.80940265955604e-05
-3.08290840128629e-05
-2.64399041934686e-05
-1.18240058053725e-05
-2.12168748535653e-05
-1.89753485994907e-05
-3.65652124465003e-06
-3.60906430941728e-05
3.97498709344221e-06
4.25227519215822e-07
-1.65241497786168e-05
-2.25875541896156e-05
-1.67386609311653e-05
-1.19141349365848e-05
-1.33420166021872e-05
-5.13165801862057e-05
-9.07753772988183e-06
-3.9849697729215e-05
-8.31704853914121e-06
-1.70508813379992e-05
-4.38364763194931e-05
-1.34840459828578e-05
-2.12638376916708e-05
-3.61459522001735e-05
-1.27078478708734e-05
-1.58923595849208e-05
-4.92625925027138e-05
-2.95395246903062e-05
-2.03696749605038e-05
-3.08446318053212e-05
-3.87753095516719e-05
-1.69336954708059e-05
-4.87404216439511e-05
-4.68581895985361e-05
-1.47045363706113e-05
-2.94216540921424e-05
-4.58768523726096e-05
-2.92409327264541e-05
-1.73963734717993e-05
-4.97425106532463e-05
-4.27991633646148e-05
1.64232512148819e-05
-2.28023530916416e-05
-3.11116463833561e-05
-2.11519399382468e-05
-4.46201443210698e-05
-1.80325338287134e-05
-3.43777179396226e-05
-1.41592680613715e-05
-3.70397654932581e-05
-3.75194441980034e-05
-4.26574642602248e-05
4.35904883213105e-06
1.58997893864642e-06
-1.39365141935461e-05
-2.85950300417222e-05
-3.89320580842991e-05
-5.38284215817303e-05
-4.82025327135651e-05
-3.47448795120132e-05
2.00989449411835e-06
-1.92644984519407e-06
-3.70218917418262e-05
-3.83480317308085e-05
-4.26129154001006e-05
-9.10501031092222e-06
-1.23151818431213e-05
-2.73393955583925e-05
-2.42374373249425e-05
-4.17028165130499e-06
-4.50440997027388e-05
4.58848364846967e-06
-4.05356830700056e-05
-1.83210789022103e-05
-4.2206835976305e-05
-3.33786083443124e-05
-3.48683317332542e-05
-6.04973440460778e-05
-2.69915326514662e-05
-1.88448694311568e-05
-2.47110284085267e-06
-2.96828351482988e-05
9.11936534877297e-07
-2.50535035482902e-05
-3.78848936736875e-05
-4.97202644427162e-05
-3.49951040616606e-05
-1.04016130805974e-05
-4.55084711224633e-05
-6.36838896551152e-05
-3.4272224086121e-05
-4.34763220137934e-05
-4.86844082218691e-06
-6.24881223409123e-06
-3.37245139475798e-05
-3.93447896966772e-05
-4.37131246792363e-06
-4.24111938811026e-05
-2.19447664100222e-05
-5.66009341975195e-05
-2.30413620881505e-05
-3.05266618998245e-05
1.93706090945509e-06
-1.64088010492153e-05
-2.62742062464589e-05
2.72314476926413e-06
-4.38584725487233e-05
-2.7213926269618e-05
-1.48752392856496e-05
-3.8071525450478e-05
-4.35498510433693e-05
-1.03501259747577e-05
-4.85986591987628e-05
-4.56957807617792e-05
-2.29869595007628e-05
-4.35684543614547e-05
-1.36908088381573e-05
-1.48107831180864e-05
-3.02181619887946e-05
-2.72701639104054e-06
-2.43805757936754e-05
-6.66841765442472e-06
-9.38852141346365e-06
-1.07483951164758e-05
-2.16177216499572e-05
-2.58046191643206e-05
-3.90604247674934e-05
-1.6817715700656e-05
-4.90478525222464e-06
-1.21154374265425e-05
-3.52230188834247e-05
-1.43902724259248e-05
-2.28916348707414e-05
-5.71367233688022e-05
-4.14422956151004e-05
-2.88297155083145e-05
-4.03118363317772e-05
-6.5791947406825e-05
-1.85399863651463e-05
-1.34220328391236e-06
-2.17692934106973e-05
-3.37010301516634e-05
-2.65794298387497e-05
-4.7823602285402e-05
-1.88244171562194e-05
-3.33060026183443e-05
-2.22893699793266e-05
-1.84444512548412e-05
-4.27873937970506e-05
-3.46352574038827e-05
-2.23862152186511e-05
-4.01348348551191e-05
-5.70954207709749e-05
-3.1726527348461e-05
-3.45338118427972e-05
-8.7314743439187e-06
-4.03663192255257e-05
-2.14110094565851e-05
-8.35426659575066e-06
-7.46968796197069e-06
-2.94812895551303e-05
-2.11870134129865e-05
-3.12269764565311e-05
-3.94084605381332e-05
-1.65749463760057e-05
1.10715498893272e-05
-4.09878181850358e-05
-3.0730695988262e-05
-2.20434242158817e-05
-5.0585737290747e-06
-6.47601921692763e-05
-3.2652118562432e-05
-4.45388210517587e-05
-5.57216509900923e-05
-1.48164828841457e-05
-4.05044744884052e-05
-2.84164461913185e-05
-1.84012764640562e-05
-3.69335984375372e-05
-3.65542897603847e-05
-2.41360029118635e-05
-2.82282520349861e-05
-1.50359683118623e-05
-3.9268430907842e-05
-2.36758709629512e-05
-6.16082585113922e-05
-4.69357732017168e-05
-1.66412608825008e-05
-4.3250123881785e-05
-5.64925558041666e-05
-1.21936379377812e-05
-2.29200704016001e-05
-4.72868091661382e-05
-4.48059195570313e-05
-3.3656887206736e-05
-2.66819962557976e-05
-4.08124984792437e-05
-4.5086837768874e-05
-3.47893549107426e-05
-1.21402479909143e-05
-3.4561774581227e-05
-7.93569061782836e-06
-2.55946813864472e-05
-1.68079516976608e-05
-3.95071210579421e-05
-2.08267108992808e-05
-6.01377521144297e-05
-5.18455694970045e-05
-1.11960715618753e-05
-4.88541159533535e-05
-3.13510872579868e-05
-6.02019743261242e-05
-3.99863841681154e-05
-5.83863509648043e-05
-1.3241249731974e-05
-9.22492682359524e-06
-1.49070911547007e-05
-3.06274453457245e-05
-3.04200667436966e-05
-3.81379815904912e-05
-1.99453056105577e-05
-3.35916545109708e-05
-4.06413589165735e-05
-2.6363980703109e-05
-5.32728412212527e-05
-1.91356428645209e-05
-1.86641292431929e-05
-3.31946793368147e-05
-2.63562212141101e-05
-8.32730680874673e-05
-5.95003548112538e-05
-7.84993743999284e-06
-3.17037102488926e-05
-5.10442015394099e-05
-4.17688297634888e-05
-2.19025831425992e-05
-2.82728634914288e-05
-1.47158113529984e-05
-4.10315047505509e-05
1.15467411198285e-05
-6.24376511697544e-06
-1.79049257485396e-05
-3.7397227546734e-05
-2.2682894188025e-05
1.88474647196776e-07
-2.32512140418567e-05
-6.54771863458316e-05
-1.55772028948236e-05
-1.15231062158844e-05
-4.8340944002506e-05
-5.02046529571674e-05
-1.15232877138391e-05
-3.95391192977375e-05
-1.49915776969805e-05
-3.10353730957207e-05
-2.52545864961167e-05
-3.30315649443705e-05
-1.08622712172346e-05
-4.43608524081089e-05
-3.66183580593122e-05
4.97726582533116e-06
-4.62342176557562e-05
-2.02565873012806e-05
-3.04993511962804e-05
-2.54776400916596e-05
-1.44474405078854e-05
-2.07765437026809e-05
-2.46612027917035e-05
-2.68736955417204e-05
-5.98746082400804e-05
-1.63406282582478e-05
-6.12329050205683e-05
-1.54840277230691e-05
3.08901915906265e-06
-2.53807361327674e-05
-5.50426718068455e-05
-2.02819975272177e-05
-4.28039527626353e-05
-3.03755273499636e-05
-1.77684182599914e-05
-5.30962051432201e-05
-1.99685686113395e-05
-2.60227935610812e-05
-2.85599044285201e-05
-1.59754301900642e-05
-2.79004390550808e-05
-4.0807134370078e-05
-3.20293386756086e-05
-2.78474224297171e-05
-2.9377215501994e-05
-5.17261644669054e-05
-9.770810780064e-06
-6.34853148377748e-06
-2.72977355996717e-05
-4.98931483091481e-05
-5.97747387887834e-05
-4.04375659364937e-05
-2.06887540433947e-05
-2.22183375883866e-05
-2.54132160163864e-05
-2.32683510870398e-05
-1.63193919460825e-05
-4.08084443235864e-05
-2.1780025164491e-05
-1.84890288425973e-05
5.55761858716004e-06
-3.12378647717691e-05
-3.37235823587863e-05
-2.67907965695374e-05
-2.66410700469005e-05
-3.39060838196662e-05
-1.10974512768034e-05
8.88676857570452e-07
-3.70736842833765e-05
-3.54793686557998e-05
-1.66982332552406e-05
-4.50353437646051e-05
-9.62694953707356e-06
-1.47141837428049e-05
-5.09054952046528e-05
-4.64243894092188e-05
-3.48948686523375e-05
-3.16763108271598e-05
-5.74222508439031e-05
-2.46660278661466e-05
-2.16368885343353e-05
5.48914231126779e-06
-3.36242794124112e-05
9.73919343771827e-06
-2.26258120033193e-05
-1.81314117902198e-05
-2.24038532288131e-05
-1.12630950863572e-05
8.28384441238144e-07
-1.66571070152631e-05
-2.82650919857771e-05
-2.74375657275634e-05
-1.80359050227203e-05
-3.0940624242636e-05
-3.84224853251865e-05
-2.73265729001446e-05
-3.28480940775622e-05
-3.48848869638317e-05
-4.177787494664e-05
-4.05078346454496e-05
-5.13836192261619e-05
-5.72022321783453e-05
-1.6858701563257e-05
-1.32312391796732e-05
-5.14644769057705e-05
-1.61886597009329e-05
-2.54084955731964e-05
-1.71376149404771e-05
-1.84366979584169e-05
-3.37781447435983e-05
-1.46631415989035e-05
-5.75613802771466e-05
-1.01242711786557e-05
-2.2579717822412e-05
-4.25798783949622e-05
2.96333163431976e-06
-3.62775663321654e-05
-4.82141046513154e-05
-2.57149286072297e-05
-2.3667053580165e-05
-3.26920215081404e-05
-4.99756971912328e-05
-1.16513660271698e-05
-2.39309618759121e-05
-1.59144941349548e-05
-2.8244460108568e-05
-2.05555467138483e-05
-2.49214983628909e-05
-3.09840127349894e-05
-2.22574056336448e-05
-1.18931623475465e-05
-6.68674489044275e-05
-3.48819853373741e-05
-4.07608750287241e-05
-2.26670234028807e-05
-2.28521169260915e-05
-3.40115352903826e-05
-4.07052765278595e-05
-8.92452547907995e-06
-5.42002637318863e-05
-2.71126975801964e-05
-1.63646856040333e-06
-1.03982944733584e-05
-1.27606056094493e-05
-6.42724640686087e-05
-4.8964950304297e-05
-3.33441653863546e-05
-7.55171422584507e-06
-2.62497396574903e-05
-4.50550506985833e-05
3.93311173448429e-06
-8.6223723876084e-06
-1.15825463689887e-05
-7.60354564954533e-06
-2.29115126774217e-05
-3.78493250671255e-05
-2.14042418147327e-05
-2.71798099051637e-05
-4.00566883005265e-05
-4.1738950963766e-05
-4.56221956145698e-05
-3.24239887284764e-05
-5.63706516558101e-05
-1.01797827999586e-05
-7.17225116868067e-05
-9.27474646444366e-06
-1.83199904032269e-05
-4.62719184294756e-05
1.59633410679573e-06
-2.68501191746632e-05
-2.32802255986045e-05
-2.83233404196391e-05
-3.44772149177554e-05
-2.60277420670895e-05
-5.57567811197661e-06
7.02376612482861e-06
-4.70895224616702e-06
-4.95929079987736e-05
-2.84743036869105e-05
-6.33966867486339e-05
-4.2780524577193e-05
-1.5237057076288e-05
-3.30717734840172e-05
-2.47219221763745e-05
-2.66207245597466e-05
-2.79893034694438e-05
-6.44508067391292e-06
-1.6890442441837e-05
-3.86745758760671e-05
-1.45217178950228e-05
-4.76244776391279e-05
-4.36093449830011e-05
-4.00668494317069e-05
-2.61710859906691e-05
-2.97822129711782e-05
-1.39320793969318e-05
-2.81824590093129e-05
-4.64260642050825e-05
-2.61516966190032e-05
-1.63301260488028e-05
-2.54186168697528e-05
-2.27534982911923e-05
-7.42446519374704e-06
2.83589211660731e-06
-7.8962706295847e-06
-6.45556342932485e-05
-3.19646015312994e-05
-2.08413039020956e-05
-2.67146127221933e-05
-4.79107596457256e-05
-3.40135387735291e-05
-2.95888829296052e-05
-6.2711353270982e-05
-5.02891723341114e-05
-5.63543653574776e-05
-5.81323577555509e-06
-3.70841200034204e-05
-2.65566791159202e-05
3.49493948379268e-06
-2.2150749648359e-05
-5.14119572035354e-05
-3.18716759136764e-05
-5.53894441677902e-05
-3.63022755124625e-05
4.88721888254741e-06
-3.4914779747473e-06
-1.88474700679971e-05
-3.68739809793916e-05
2.05758202077748e-06
3.44188421735566e-07
-2.56570236311606e-05
-3.39773035479098e-05
-2.00745991175156e-05
-3.80053238235935e-05
-3.92339291111062e-05
-3.31855422315678e-05
-3.06276682522733e-05
-1.92214430601636e-05
2.86754894781573e-06
-1.99672519576748e-05
-2.05737042374663e-05
-3.22299836120031e-06
-2.71208101011882e-06
-2.62051756777198e-05
-3.27199994945192e-05
-1.82932324266673e-05
-4.8322421212741e-05
-1.6501535090993e-05
-1.12881059754464e-05
-3.42281228375663e-05
-3.39450656140533e-05
-7.36111970612988e-06
-6.49095142986331e-05
-2.83224126853919e-05
-4.44229172245583e-05
-4.47017373985788e-05
-1.67499384112181e-05
-1.22932603711332e-05
-4.28108746071147e-05
-1.35217644611347e-05
5.02468544691247e-06
-1.63411839458892e-05
1.04095166314409e-05
-1.707753720741e-06
-2.52143280201904e-06
-2.81871562939493e-05
-1.39855096799129e-05
-4.4014725276607e-05
6.58886967415965e-06
-2.50486374196344e-05
-4.66381113505523e-05
-6.42548866942465e-05
-5.48465240873857e-05
-5.31490940783831e-05
-2.60479443116897e-05
-5.42375616458474e-05
-1.14013778033363e-05
-2.48199611956214e-05
-2.13120460451035e-05
-1.58768532335826e-05
-4.44460238631819e-05
-2.68705440376325e-05
-4.26109718256823e-05
1.58119997087126e-06
-1.97183006922067e-05
4.15535946623854e-06
-1.95042522390515e-05
-3.83486165311413e-05
1.52280358518815e-06
1.50223939294169e-06
-4.43647212621372e-05
3.27218310630234e-06
-2.11068773386952e-05
-3.07241631252479e-05
-2.26823349796424e-05
-5.19088571595279e-05
-5.67188024487503e-05
-2.23554055570435e-05
-3.73497673454232e-05
-3.10766197685742e-05
-1.78297222024748e-05
-4.82596068695396e-05
-6.88484121928796e-06
-3.79577306878053e-05
-5.92341881514958e-05
-2.38726045256478e-05
-3.82081227441948e-05
-4.03570398027818e-06
-2.695951661292e-05
-5.76229134200347e-05
-3.17634007667225e-05
-2.09570490217879e-05
-5.97255532448961e-06
-2.32235417624456e-05
9.25398651112572e-06
-3.22673349577369e-05
-4.62132532446171e-05
-4.04448096638961e-05
-2.49498249939928e-05
-5.33422919607625e-05
-3.54536403119605e-06
-4.09314260953791e-05
-2.19525540373593e-05
-7.71752760356757e-06
-5.08250255727536e-05
2.12975487437928e-06
-3.19679294402009e-05
-2.0006493234269e-05
-1.86094063154675e-05
-3.12367589090121e-05
-1.03170594560551e-05
-2.71107466137283e-05
-2.62169867876969e-05
-8.37267632573456e-06
-3.3960042266423e-05
-4.71672122155355e-05
-9.88390737511336e-06
1.22462219212111e-05
-3.56428236953649e-05
-4.91767713309147e-05
-1.03089188856266e-05
-3.14391686653547e-05
-3.2207266552676e-05
-9.9138475289416e-06
-3.19652505478492e-05
-1.53807211860447e-05
-4.12325101058142e-05
-7.39443768015923e-06
-2.28403959234669e-05
-1.30082189270666e-05
-2.89678289561196e-05
-5.2569261854289e-05
-2.5055034066086e-05
-1.61455373717675e-05
-2.80410981640785e-05
-3.82232821989731e-05
-2.86680283295774e-05
-2.39084541188503e-05
-5.56164696556034e-06
-2.87390960571059e-05
-2.34477321704446e-05
-3.65401099055341e-05
-3.38721724775033e-05
-3.06669984330569e-05
-3.56103697762329e-05
-3.797823700934e-05
-5.41694284865591e-05
-3.66139592299645e-05
1.45807635526082e-05
-1.41651631066838e-05
-2.25192361277438e-05
-3.05789726737323e-05
-4.10356160340883e-05
-2.59104909177717e-05
-2.03252452720681e-05
-3.8631675040004e-05
-2.61169597478711e-05
-2.49372346218924e-05
-1.44076383435832e-05
-3.07164269949467e-06
-3.71159521995161e-05
-1.2204814528501e-05
-2.54540426603472e-05
-3.0081357475604e-05
-6.43637221953862e-05
-3.29312249536607e-05
-2.53541871820982e-05
-5.36021585700421e-05
-2.62128885121066e-05
-3.00009077180434e-05
-3.38827557381497e-05
-1.57790538934356e-05
-2.90509254516182e-05
3.99190602966714e-06
-4.73671905881525e-05
-1.21001384043147e-05
-3.74177306528686e-05
-7.15537392182504e-06
-2.04897077589046e-05
-3.47066504088282e-05
-3.30843017274692e-05
-3.40959950451344e-05
-5.9857693004719e-05
-3.92783990825935e-05
-3.62569250793691e-05
-1.8839602466644e-05
-3.90444281265698e-05
-3.00077202859169e-05
-2.04132185188235e-05
-3.90397969014481e-05
-1.89029518867045e-05
-6.83382778994547e-05
-2.27455089559924e-05
-3.99418295821275e-05
-1.96394640450878e-05
-2.33788484563936e-05
-4.05815361612784e-05
-6.13709837480737e-05
-1.12888023894586e-05
-2.54484021169152e-05
-3.15215586782755e-05
-2.72950893334983e-05
-4.4899690111243e-05
-4.32399165979445e-05
-5.86247307290977e-05
-3.47782951535622e-05
-3.57957743555036e-05
-3.00632416742108e-05
-6.7455665826242e-05
-4.96892791830321e-05
-2.59749504611078e-05
-2.306351187486e-05
-2.72223966794535e-06
-4.31295831495624e-05
-3.08589620507065e-05
-4.80586934938091e-05
-4.47660994744484e-05
-2.27816411851462e-05
-1.19068303067412e-05
-6.67099072405786e-05
1.9601458920662e-06
-4.4282146135527e-05
-3.53263669144047e-05
-3.22958088285587e-05
-1.13611375537138e-05
-1.75341921924507e-07
-4.79716033508374e-05
-3.69636996544231e-05
-2.68467261301727e-05
-5.46612962030385e-05
-3.41546656713895e-05
-5.18016536173369e-05
-3.02504143357696e-05
-7.77604058069627e-06
-4.56809685821149e-05
-1.28404135485606e-05
-1.49360117157053e-05
-3.12128239861705e-05
-2.91530908589785e-05
-2.40907724099641e-06
-1.05485229978588e-05
-1.36045943053039e-05
-3.0485487246641e-05
-3.9972614425608e-06
-2.15126371434571e-05
-2.58472854937106e-05
-2.64475555353578e-05
1.33391822258319e-05
-3.67032408476891e-06
-3.61406348076861e-05
-5.50133516155332e-07
1.5821721023232e-05
-2.83159913910986e-05
1.35157994886357e-07
-1.53083895236989e-05
-4.15841594297164e-05
-2.84264184614197e-05
-5.10845551614173e-05
-2.92155098778074e-05
-2.87508143858658e-05
-2.30555233612119e-05
-3.39936357523864e-05
-4.50844648006012e-05
-2.41379753277694e-05
2.24485014527376e-06
-3.87935530985066e-05
-2.19112669642358e-05
-3.68324105837839e-05
-1.66834870265299e-05
-1.3984430297902e-05
-1.05588483368211e-05
-4.19520416039702e-05
-2.4629037020348e-05
-2.54659589093358e-06
-2.02186551930338e-05
-1.72253321118235e-05
-6.00491269785591e-05
-1.98496357745342e-05
-3.16888529709127e-05
-6.06069242016052e-05
-3.78988119735821e-05
-3.36705981087679e-05
-6.06874019199637e-05
-3.51594499984849e-05
-1.04854879577065e-05
-3.30200152656699e-05
-2.84996111358163e-05
-6.94993095020366e-05
2.31212979366683e-06
-4.04805140536835e-05
-4.76584670641107e-05
-4.47846199517347e-05
-3.85836235516017e-05
-1.5268969330495e-05
-1.35707124357584e-05
-3.65552149158248e-05
-4.01046074681712e-05
-3.4407655030272e-05
-2.90918986286303e-05
-2.4987280191189e-05
-2.71737843820712e-05
-5.03247732699964e-05
-5.97747846854536e-05
-3.38788781795062e-05
-2.15210669023e-05
-1.45708985088722e-05
-3.43013993961852e-05
-2.69837915495581e-05
-6.18556250501103e-05
-4.33425568673578e-05
-3.63935129405609e-05
-4.98841559516579e-05
-4.37025018889442e-05
-3.21274889561276e-05
-4.51466090654566e-05
-1.97521151983559e-05
-2.47137929912504e-05
-1.79136686079043e-05
-3.95191188808013e-05
-9.59869128084744e-06
-5.25250396067208e-05
-2.64748364342856e-05
-3.57280141589278e-05
-1.42287919725355e-05
-3.21612504805349e-05
-1.64367854761159e-05
-3.5934424895408e-05
-3.10806599231434e-05
-2.43848180235451e-05
-1.91586543626754e-05
-3.5206291036317e-05
-3.6969478022454e-05
-1.68950002406478e-05
-3.64698629361117e-05
-1.8618696393575e-05
-4.69273506530168e-05
-4.37067913085411e-05
-4.18673033746303e-05
-4.70807488958147e-05
-3.60091132605687e-05
-3.22758151826286e-05
-1.26066000821178e-05
-3.95551736688053e-05
-3.44121494852085e-05
-4.46202846986683e-05
-4.07936943678746e-05
-2.7599687505386e-05
-4.49408120838174e-05
7.67992563275349e-06
-3.87579747863266e-06
-3.27756331993905e-05
-2.29812375870906e-05
-1.43210132422985e-05
-2.54073725926298e-05
-2.34960028135214e-05
-1.63660074876723e-05
-1.12893175589662e-05
-7.2185430601369e-05
-2.3243229887931e-05
-5.62896022223325e-06
-3.37621474216454e-05
-4.43985910849748e-07
-1.17048913434805e-05
-2.44299112122653e-05
-3.58507637191796e-05
-5.48203726680229e-05
-1.8586989584696e-05
-5.71603124806387e-05
-2.93072850356646e-05
-2.12333279378663e-05
-2.95808538972909e-06
-2.85280203054918e-05
-3.47478542690747e-05
-1.1672540662398e-05
-3.43499113521033e-05
-2.18887518430299e-05
-4.52667962309454e-05
-2.30831274512972e-05
-9.99120012374159e-06
-5.05452729907163e-05
-4.03656068081594e-05
-2.08977626900867e-05
-1.16388676009544e-05
-1.4520030735795e-05
-4.0227258861539e-05
-3.87218554528498e-05
-1.02181538139306e-06
-3.54384993379752e-05
-2.94459733666393e-06
-3.99729753070561e-05
-2.56609714714643e-05
-2.31924429714637e-05
-4.3145531124082e-05
-2.92098319561771e-06
-1.83500245636906e-05
-3.37792486282721e-05
-2.16681069189714e-05
-4.57348018188399e-05
-2.815646770244e-05
-1.93650639602924e-05
-1.22656595537865e-05
-1.88394085544799e-05
-3.86089128191017e-05
-8.78208830902101e-06
-3.31393084625755e-05
-3.20537239654949e-05
-2.85127673179902e-05
-1.63131495181758e-05
-2.35838909088869e-05
-1.59084283172366e-05
2.27791661038582e-05
-2.35989195419111e-06
-3.97935259133186e-05
-2.90099107301268e-05
-7.69421116806327e-06
-4.89561278444212e-05
-1.82034311389872e-05
-1.82984222232908e-05
-4.29618542262318e-05
-2.55771480050858e-05
-2.68505555591346e-05
-1.06114601684683e-05
-4.96025469896625e-05
-1.73101588050583e-05
-6.13028619777213e-05
-3.8141420366091e-05
-4.46093142086486e-05
-3.57896337175178e-05
2.94442502016762e-06
-1.38261987295545e-06
-2.30172555051076e-05
-3.34704742437903e-05
-1.26693335235583e-05
-5.20490333713173e-05
-4.27022255576689e-05
-5.3504944150698e-06
-3.5834727795796e-05
-2.81377984600659e-05
-3.14590414660561e-05
-9.94269443901847e-06
-3.01797502826153e-05
-4.22353153636893e-05
-2.32109027778652e-05
-2.80309888566005e-05
-4.98021082804044e-05
-8.76373356595203e-06
-5.85644374796654e-05
-2.57930896020514e-05
-2.10601860391612e-05
-1.41931791857042e-05
-5.44881665138716e-05
-3.8997044196186e-05
-4.25422952554113e-05
-1.39080741507922e-05
-2.49490144558986e-05
-4.70727319272107e-05
-3.4503226429095e-05
1.32109882247712e-05
-6.76760149178288e-06
-9.89864381383054e-06
-8.37970151312606e-06
-3.9195898761253e-06
-1.58994813781752e-05
-4.27690508458004e-05
-3.11199218221976e-05
-3.63547665309097e-05
-1.89209132152332e-06
-4.14183051184804e-05
-3.57427010473141e-05
-2.55525134515123e-05
-6.15261877875986e-05
-5.17647069619729e-05
-3.6533343639366e-05
-3.13350967712657e-05
-4.06001617326327e-05
-2.18995850053747e-05
-9.39222599311061e-06
-1.60482007982698e-05
-3.00368287983361e-05
-1.70457102701272e-05
-3.73801441745135e-05
-1.10427383388055e-05
-4.97614434001984e-05
-2.63771259880382e-05
1.34532968354302e-05
-4.5752768121834e-06
-4.94280450912872e-05
-1.48918536040201e-05
-1.14191346899341e-05
-4.70149272744946e-05
-2.66476752481447e-05
-3.42108808290357e-05
-4.26785963161736e-05
-4.19312167062609e-05
-4.25075610983395e-05
-5.28422189296777e-05
-2.48014142075036e-05
-2.29030479044984e-05
-3.12278935615402e-05
-3.40807823874601e-05
-3.36639439716736e-05
-6.04431380779358e-05
-2.14121883176648e-05
7.02019570398542e-07
-3.32613442225462e-05
-3.34941107579044e-06
1.55285163638814e-06
-1.83077474814013e-05
-2.69009629248592e-05
-3.41683806648703e-06
-2.26958403670093e-06
-3.81128823956802e-05
-2.36275896918976e-05
-3.12371344900327e-05
-2.87631930501075e-05
-1.57773729300511e-05
-3.79211872052437e-05
-2.21897972189892e-05
-3.41989227084641e-05
-3.57489861378996e-05
-7.46084790410516e-05
-4.54644686541272e-05
-2.22878121705527e-05
-8.69394602176757e-06
-5.15734057166507e-06
-4.25816637705291e-05
-2.83510144928169e-05
-3.70892805065548e-05
-2.74698698141976e-05
-2.43951961589901e-05
-2.32858713147179e-05
-1.97113300168994e-05
-4.5456853504201e-05
-1.7680219016849e-05
-3.10550306205424e-05
-3.40534642737001e-05
-5.01007571171625e-05
-2.48279071284902e-05
-4.39965465157791e-05
-4.85373034333778e-05
-1.75516737185092e-05
-4.44446328900462e-05
-5.5645716805117e-05
-5.00824642745659e-06
-3.94779112204382e-05
-5.17222457603988e-05
-3.13194967240643e-06
-2.94576057024608e-06
-4.70585431182965e-05
-4.64596164807852e-05
-3.10507127908375e-05
-7.86691609559644e-05
-5.77658709135002e-05
-5.04449686834921e-05
-3.6467824799489e-05
-4.55665468402558e-05
-1.70817847097851e-05
-3.56834415737144e-05
-1.27120290705203e-07
-8.45325066358721e-07
-2.0287728840917e-06
-2.87819593106953e-05
-4.19931103443118e-05
-4.7949894007699e-05
-1.27441499202982e-05
-1.50417544937182e-05
-3.04708726552171e-05
-2.94051063058875e-05
-4.40023719490803e-05
-3.69408662964629e-05
-2.2362730845355e-05
-3.58927758092422e-05
-3.49589898414535e-05
-4.5402182926784e-05
-1.74430937473659e-05
-4.60858031838869e-05
-1.38223925354265e-05
-4.19004449347048e-05
-2.90350290929896e-05
-1.04162160244997e-05
-1.64485604912153e-05
-2.46128108845895e-05
-1.86398952873175e-05
-3.27021294286208e-05
-9.75937920939828e-06
-1.50916713105361e-05
-4.62179466990209e-05
-4.3384868003286e-05
-4.15236003025727e-05
-1.86381774488838e-05
-6.13198036316388e-05
-7.2366240893154e-05
-1.42299077450288e-05
-2.77732540838586e-05
-2.4987461165662e-05
-2.92424038304216e-05
-3.64896269482299e-05
-2.47314838292062e-05
-4.5957163607108e-05
-3.77241298194829e-05
-1.20775558763239e-05
-3.11506316636018e-05
-3.56667470649608e-05
-4.44181716676539e-05
-3.44205719844924e-05
-7.25309344665252e-05
-2.63746626292169e-05
-5.15321462185142e-05
-4.1966953561725e-05
-1.4386357651068e-05
-2.794841814282e-05
-1.82222582216713e-05
-3.58980396366686e-05
-1.41920952999346e-05
-3.23332784123243e-05
-4.16972124340972e-05
-5.53258623672176e-05
-2.88835687811501e-05
-3.81259570782745e-05
-2.20768645317949e-05
-2.08907319872599e-05
-2.28293933466181e-05
-2.13580745915317e-05
-2.25040417131234e-05
-5.07733012547664e-05
-3.2307611164964e-05
-2.68076263028871e-05
-1.76959775222166e-05
-4.21053424502783e-05
-2.26480851642771e-05
-4.14983127149963e-05
-2.34885465417151e-05
-4.49850313696213e-05
-2.26412399550413e-05
-2.47963982535045e-05
-4.29166593262358e-05
-3.20817224329129e-05
-4.27616867626978e-05
-2.30971172392894e-05
-1.86995443969666e-05
-1.65648192042022e-05
-4.46884213215227e-05
-4.29025600084966e-05
1.21777030707166e-05
-2.62557912163651e-05
-6.03492549139892e-05
-3.72623725469195e-05
-2.15303929194706e-05
-2.50602332938403e-05
4.75227611525674e-06
-4.04050087416438e-05
-2.2638424740444e-05
-3.23460036372309e-05
-3.7627833967288e-05
-2.87640845972446e-05
-2.08645467381318e-05
-2.01848949953696e-05
-3.06471878020647e-05
-3.69282979635239e-05
-3.07121582178966e-05
-2.73708217894218e-05
-3.75997173200309e-05
-6.15121545092952e-06
-1.38955405803735e-06
-1.7192046651304e-05
-3.98165883631276e-05
-8.30833195739079e-06
-2.81724969331914e-05
3.39289237357585e-06
-4.84712064570781e-05
-2.69241539351732e-05
-5.91519651278137e-06
-3.38761662886745e-05
-5.29087849659914e-05
-3.75163825085647e-05
-2.41298546118947e-05
-6.94217125545643e-06
-2.48655534801351e-05
-1.77623983298727e-05
-2.90654537030745e-05
-2.74060354030799e-05
-7.45223566932979e-06
-1.82969513056709e-05
-2.25393044857523e-05
-4.20218301165456e-05
-2.41429553781108e-05
-3.70984013921959e-05
-1.88519108872822e-05
-4.46885618159516e-06
-5.37866687216213e-05
-4.12654120160274e-05
-3.40741102620528e-05
-4.46541759681169e-05
-4.79128462126031e-05
-2.82018674866658e-05
-3.82771846540374e-05
-2.25127372712679e-05
-6.21416984641668e-05
-1.93511676360657e-05
-2.96867909977365e-05
-1.57974029983792e-05
-3.38763399136305e-05
-2.28254196869148e-06
-6.16231712905311e-05
-1.14548241649445e-05
-4.35538644213862e-05
-5.86442690731949e-05
-3.37059833553315e-05
-5.38172781140558e-05
-6.38091248721259e-05
-1.82784268758809e-05
-3.7476118779428e-05
-3.66086300580536e-05
-2.13019772466486e-05
-1.58029957227358e-05
-3.73980816781206e-05
-6.99188794533936e-06
-2.38988770905598e-05
-1.35786732122296e-05
-2.29963956767295e-05
-3.63628231274547e-06
-4.41527111078481e-05
-3.65287588337117e-05
-4.57147184321018e-05
-2.78026380528876e-05
-4.34043842610956e-05
-2.80897950255044e-05
-6.07121110042519e-05
-2.5540056573126e-05
-1.01915526491516e-05
-4.46877121400004e-05
-4.58950425767911e-05
2.80524677799936e-07
-1.16091145752584e-05
-3.43980067133586e-05
-1.33026641020751e-05
-2.85430753620538e-05
-2.74219021908112e-05
-3.37749765040925e-05
-1.25347468557076e-05
-4.54505160696177e-05
1.63925978637793e-05
-1.2289656031426e-05
-3.65934630642145e-05
-3.70569270536691e-05
-1.8541113919063e-05
-2.42938631287333e-05
-2.95439661297234e-05
-4.79537997970032e-05
-3.5883071574371e-05
-3.64271929723732e-05
-2.14131714033218e-05
-1.42479282972501e-05
-4.31788399480556e-05
-3.32029332404114e-05
-2.36514697447347e-05
-3.7886970763314e-05
-2.8841546717487e-05
-4.08156423920209e-05
1.78199018933746e-06
-3.53215337749683e-05
-7.96972016375058e-06
-1.81446638287765e-05
-2.85680485770955e-05
-5.59295813870192e-06
-1.81729932658549e-05
8.24030471236402e-06
-1.64558861802556e-05
-3.92688223729382e-05
-3.63068327695123e-05
-3.03247773303919e-05
-3.70891090172048e-05
-3.56460797490056e-05
9.01943505257624e-06
-2.82837230883635e-05
-4.63072941327838e-05
-1.73779730175199e-05
-1.71552681338808e-05
-1.83502699359689e-05
-3.03053736755385e-05
-1.46568428186853e-05
-2.01396274125009e-05
-3.44679009181871e-05
-1.81252440202785e-05
-3.42171967489489e-05
-2.46482641343659e-05
-5.15971861898691e-05
-9.24302589076018e-06
-9.70327939321338e-06
-3.73811020455858e-05
-3.70396664839791e-05
-1.31015335800839e-05
-3.81193484442775e-05
-1.70283028757522e-05
-2.60391384193608e-05
-2.00548609963617e-05
-1.3278562107904e-05
-3.02723774327921e-05
-2.16626074413888e-05
-2.29024117304808e-05
-2.93919166912515e-05
-3.16586666653677e-05
-3.94033299716571e-05
9.81281578959192e-06
-5.07395161422027e-05
-3.96886493702099e-05
-2.16201632255237e-05
-3.3407529391529e-05
-2.0298315488818e-05
-2.53028901754873e-05
-2.29482204685885e-05
-2.93493290429901e-05
-5.09530140388863e-05
-2.31925347812416e-05
-1.65474502129528e-05
8.2205335535714e-06
-1.03618326952609e-05
-3.64870225682554e-05
-2.42531868141448e-05
-2.14409600680519e-05
-1.96722026269366e-05
-2.17904441449472e-05
-3.63147593228375e-05
-1.03910320572383e-05
-5.21982324627933e-05
-5.83758418728315e-05
-4.25500490192712e-05
-2.25921647664933e-05
-5.74847094760604e-05
-1.61989822795722e-05
-1.43982563886999e-05
-1.55061186265005e-05
-1.18199036284949e-05
-2.57799633758136e-05
1.90628379812169e-06
-3.01175318015373e-05
-4.47723623040609e-05
-1.72487223042999e-05
-3.24267092050764e-05
-3.4040591799681e-05
-3.82402301052914e-05
-3.64256557389577e-05
-2.25538999672122e-05
-2.42922437085182e-05
-1.35513889933542e-05
-2.49858872653778e-05
-5.17869766389772e-06
-3.7354705084824e-05
-2.12379365617394e-05
-1.54624606726182e-05
-2.70054035394309e-05
-3.18073690366848e-05
-1.76914253306748e-05
-1.22967680546719e-06
-4.30487682556974e-05
-4.05557100950838e-05
-4.71896705074623e-05
-3.62629968242741e-05
-4.96746246012653e-05
-9.23603696397439e-06
-3.31238506063662e-05
-1.71027017926503e-05
-3.70690919652893e-05
-4.7604234939071e-05
-7.55951113128365e-05
-5.40584101746598e-05
-1.98209351945027e-05
-4.09169838910548e-05
-5.13491419133978e-05
7.91733696496705e-06
-3.3685137067984e-05
-1.0852117636281e-05
-4.73240426181147e-06
-1.97329469040519e-05
-3.47764920669005e-05
-2.32388432843474e-05
-9.56584689931936e-06
-8.50401669754412e-06
-1.04488841166686e-05
-5.1776249108244e-05
-2.09297349169745e-05
-1.70377829896638e-05
-1.59079743184997e-05
-3.52891867939997e-05
-4.24477704303614e-05
-1.16407259202267e-05
-3.34037443326503e-05
-3.86078770616353e-05
2.96153189903147e-06
-3.38026911850574e-06
-2.31459117444768e-05
-2.02239996429559e-05
-1.80434974649108e-05
-3.17084098693531e-05
-4.70936296278612e-05
-3.41605533587404e-05
6.95200633086696e-06
-3.11821847245867e-05
-2.22732111041054e-06
-2.81699840595747e-05
-2.90057813738154e-05
-3.90806132003119e-05
-2.39095934477681e-05
-2.54939065447016e-05
-3.09878018238709e-05
-4.84971374195443e-05
-3.62702131167253e-05
-3.03185559995095e-05
-3.46059399881155e-07
-3.14793219652506e-05
-5.12522407366564e-05
-2.0364410820849e-05
-1.61497052046615e-05
-2.60035714132141e-05
-9.7053133294542e-06
-3.94952499988808e-05
-3.40652701041656e-05
-4.71035154461908e-05
-4.17299748279555e-05
-2.71881437442644e-05
-1.08735868749486e-05
-5.82848341559787e-05
-9.64979682915769e-06
-4.41304363445301e-05
-4.3165188704497e-05
-2.18871382859186e-07
-8.81087040980583e-06
-2.11279314289186e-05
-5.34014366539245e-05
-2.64454321577045e-05
-3.13754212506924e-06
-5.6528701507144e-06
-4.24010566667234e-05
-4.46778073896768e-05
-3.24442609562313e-05
-1.90245636608328e-05
-4.14342550707471e-05
-2.56485526039508e-05
-1.61340902923094e-05
-4.76024434632934e-05
-1.89156069114e-05
-4.39924978436759e-05
-2.46828809617905e-05
-4.0803637194624e-05
-1.91224881356035e-05
-1.75028854876729e-05
-6.49750353817614e-05
-4.65178572471377e-06
-2.88843593316332e-05
-3.16308690389793e-06
-3.97652535337917e-05
-2.15500166521207e-05
-1.10340862161761e-05
-2.7444325507577e-05
-4.17977900584069e-05
-1.42787615504147e-05
-7.25616454767511e-05
-6.43631628966148e-05
-8.55802105334535e-06
-9.7443317744345e-06
-4.08402653167429e-05
-4.00326996747595e-05
-4.85602982964257e-05
-3.06525137417139e-05
-4.30844733778071e-05
-2.07938344202196e-06
-1.54756407462477e-05
-2.15479983633392e-05
-2.69605665349947e-05
-2.68647064622851e-05
-3.7403595685467e-05
-3.59942099377276e-05
-3.62827600954288e-06
-4.32531292455298e-05
-3.86888708883713e-05
-4.82760508777744e-05
-1.6788329533155e-05
-2.71503016597405e-05
-3.54789411896476e-06
-1.77039646369735e-05
-4.77672354841112e-05
-2.0348913595867e-05
-3.19729721844397e-06
-3.27269947677256e-05
-1.86270695925731e-05
-6.44981688183862e-05
-3.03376667057141e-05
-2.72425072001919e-05
-4.75287319346031e-05
-9.45041415666771e-06
-4.13748353325211e-05
-2.28431460929939e-05
-3.6909609168741e-05
-1.62911402926668e-05
-4.40489468890193e-05
-2.462450399375e-05
-3.98270000458145e-05
-3.78892671178959e-05
-2.53315596831005e-05
-5.01199004208195e-05
-4.60418083384177e-05
-2.71104795550685e-05
-2.0472546392684e-05
-5.84839972805146e-05
-3.31585402887092e-05
-3.15564181229827e-05
-4.11539902513098e-05
-1.29234747239093e-05
-1.17178568217641e-05
-3.26488980534765e-05
-3.88930295610788e-05
