# Supplementary material for: Research on computational propagation and identification of mine microseismic signals based on deep learning
Source: PLoS One. 2025 Oct 22;20(10):e0334641. doi: 10.1371/journal.pone.0334641 (PMC12543183; doi:10.1371/journal.pone.0334641)
Supplement: S7 Data — (ZIP) [file pone.0334641.s007.zip › 000100900001662.xlsx_0.txt_24.txt.txt]

-4.10316167715843e-05
-3.99687342989157e-05
-4.92653340414519e-05
-4.09201105627369e-05
-1.83619643322155e-05
-3.81144718944118e-05
7.87938624180865e-06
-3.5557941147571e-05
-1.78045342207943e-05
-2.44409530288389e-05
-4.38324732586404e-05
3.52827806587599e-06
-2.9173184900245e-05
-2.60386917016653e-05
-2.77764732298859e-05
-1.40610377646771e-05
-5.6148145447367e-05
-3.42824780843892e-05
-4.82983800580376e-05
-2.87068499116192e-05
-2.65154217092912e-06
-2.4659619714715e-05
-8.34961625020444e-06
-5.67575532422477e-05
-5.18637944933873e-05
7.16844514875022e-06
-2.95598047471104e-05
-1.71864117822209e-05
-5.10439825809993e-05
-4.00543983949088e-05
-2.37362147836331e-05
-1.65303748671676e-05
-5.17306969119466e-05
-1.74015440549842e-05
-1.94672451975422e-05
-2.49590745620131e-05
-1.16547391732379e-05
-3.99203172784626e-05
-2.37588734397779e-05
-2.76887446499742e-05
-3.60891195381852e-05
-3.87103345201014e-05
-3.66952711377267e-05
-2.30800312464046e-05
-5.25941767843297e-05
-3.80401851972267e-05
-9.27988770810712e-06
-3.53874647966556e-05
-1.96162610825962e-05
-1.55676084935127e-05
-1.78396106229348e-05
-5.03283135389238e-05
-4.9866081654583e-06
-6.12520509219709e-05
-5.26950897011558e-05
-2.74816801617593e-05
-1.87551282319991e-05
-2.44137601173102e-05
-3.05817927539172e-05
-4.88825932460401e-05
-2.89486351684883e-05
-4.01590673932346e-05
-2.80921352652538e-05
-3.34481640381032e-05
-1.34117755677435e-05
9.55932721609474e-06
-1.72318219628828e-05
-5.59780686703877e-05
-2.71482922396971e-05
-2.59848504067853e-05
-3.5129915809618e-05
-9.8443576188704e-09
-3.26716014522652e-05
-5.52198634726436e-05
-3.90433261289177e-05
4.65301874833267e-06
-7.20348539847728e-05
-5.0384296296888e-05
-4.50751394309733e-05
-3.29926209268579e-05
-2.18621729127248e-05
-3.6056627380469e-05
-4.79752223843761e-05
-2.37496789836415e-05
-3.74775486271787e-05
-1.09894283871393e-05
-2.8065609970773e-05
-2.19461190016781e-05
-2.8751514853471e-05
-3.4700497365914e-05
-6.05738003048591e-06
-6.01595046506188e-05
-2.33202670727937e-05
-4.56648546582555e-05
-1.5031989463832e-05
-4.68883561299398e-05
-3.47606419004248e-06
-5.78984939606823e-05
-2.09754832354622e-05
-3.15738953542371e-05
-4.43901474643906e-05
-2.86260375237982e-05
-2.04925947748807e-05
-4.38205405325394e-05
-1.79751098510447e-05
-2.06155705271809e-05
-1.38465856785208e-05
-2.25613083643032e-05
-9.55263659548233e-06
-4.37570238403464e-05
-4.28847081268487e-05
-1.23127054695664e-05
-3.3997797746352e-05
-1.86856930681066e-05
-2.82628003417042e-05
-4.05828592702052e-05
-6.31320184391117e-05
-5.07986881662772e-05
-5.78266861239499e-05
-3.09426207786503e-05
-3.07759916114616e-05
-3.1599356755935e-05
-5.45202468048547e-05
-1.71962580658434e-05
-8.61022246679226e-06
-1.26389307948882e-05
-2.10516254835555e-05
9.3628287436665e-08
-2.43235366650845e-05
-3.54887839581809e-05
-6.12772863545286e-05
-2.51239319941694e-05
1.71076606593135e-05
-4.38306936710838e-05
-1.96633190978282e-05
-3.30042747892673e-05
-1.52148606355985e-05
-2.42797128814131e-05
-3.42829807850712e-05
-4.04977784394526e-05
-1.41598447569477e-05
-3.40392376126029e-05
-1.71298295438157e-05
-4.20248200321794e-05
-9.54446930947492e-06
-4.84333467946644e-05
-1.0741742884142e-05
-1.89906875423226e-05
-2.9709783739786e-05
-2.59928455281676e-05
-3.22112216559592e-05
-3.27840597346773e-05
-3.23889600677647e-05
-1.96366000462598e-05
-4.41031490704018e-05
-1.86772210567911e-05
-4.46301952370362e-05
-1.9699692142371e-05
-4.78890275750165e-05
-5.14200306126264e-05
-3.99950878395084e-05
-4.10081694584325e-05
-2.75069858751848e-05
-4.40081637864707e-05
-3.06399347083795e-05
-4.66947393620121e-06
-3.79186488043758e-05
-3.73183144474222e-05
-3.5816070934137e-05
-3.80145879304847e-06
-2.94071522814179e-05
-6.31337373017795e-05
-4.32519978298776e-05
-5.17549701412945e-05
-1.10606272806018e-05
-3.96598094213558e-05
-2.19845044563358e-05
-5.09887626788495e-05
-5.17966250842781e-05
-1.87225456403547e-05
-3.91657422294892e-05
-2.34711511208133e-05
-3.90851779764562e-05
-4.31484796224324e-05
-2.56259555750537e-05
-2.92389012459513e-05
-3.31523183207886e-05
-2.88849623117412e-05
-1.88289698779386e-05
-5.34807293469608e-05
-2.06786579496745e-05
-1.44542354312938e-05
-1.52324094936521e-05
-5.82206366044336e-05
-5.88911640069344e-05
-3.13884354947877e-05
-4.20984708836968e-05
-2.55228871659129e-05
-8.28190994343048e-07
-4.3324093654669e-05
-2.07784892020109e-05
-4.75800580867531e-05
-4.39843634219391e-05
-2.31121296249285e-05
-4.39685479664789e-05
-5.7043142148927e-05
-5.5408137270663e-05
-1.17735463093849e-06
-3.48252988451006e-05
-3.52453929218475e-05
-3.12975005875487e-05
-3.39058108876973e-05
-2.03541092822975e-05
-4.92831409165932e-05
-6.457853328881e-05
-3.31655866716277e-05
-4.34000412833929e-05
-3.53653170121358e-05
-3.48863390775867e-05
-3.48555834071155e-05
-5.2542996701261e-05
-3.12664329489482e-05
-4.03800510326353e-05
-3.60476413240614e-05
-4.49996744543892e-05
-4.95604548054441e-05
-1.71719394744782e-05
-4.279571855957e-05
-2.28486363843123e-05
-1.61523099621409e-05
-4.48459196957809e-06
-2.78481551840406e-05
-1.30941715736268e-06
-2.21737602940027e-05
-3.20247302949453e-05
-1.41430044119749e-05
-1.08770540760639e-05
-5.15197167586457e-06
-2.72565009155969e-06
-1.56929807689308e-05
-2.03464259095411e-05
-5.32336249584881e-05
-8.07621154408775e-06
-4.36580696855967e-05
-2.07177821907577e-05
-2.6930171051576e-05
-8.47139302760393e-06
-3.20058475813661e-05
-4.10141354958111e-05
-3.01752685821491e-05
-1.45885374153682e-05
-4.25541733946567e-05
-2.66854811362072e-05
-2.69586615877071e-05
-4.29476260453154e-05
-5.63708140930349e-05
-2.81586214219961e-05
-3.34351723677133e-05
-5.20851844800853e-06
-3.58313866189754e-05
-2.51349838160208e-05
-5.11147100760765e-06
-3.38894527292514e-05
-3.03875902165897e-05
-3.84363161287058e-06
-2.277157875811e-05
-4.43445384947004e-05
-4.42689466925434e-05
-4.85021598042594e-05
1.02336503390396e-06
-4.19173987811556e-05
-1.182080340554e-06
-5.0895462320668e-05
-4.17924573530299e-05
-1.0787225300225e-05
-2.83633085689958e-05
-5.01621226206629e-05
-4.09389849289976e-05
-5.33833548039086e-05
-4.37607938026164e-05
-2.49064403623946e-05
-5.54971298073802e-05
-3.48596944007534e-05
-2.77628064376134e-05
-3.06293115737781e-05
-1.22210057999352e-05
-5.22177310834925e-05
-9.64971682726981e-06
-3.79533303304898e-05
-3.24497107255291e-05
-1.4223460277288e-05
-2.74837997810334e-05
-5.34866631163573e-05
-2.38116604232659e-05
-2.70445895553205e-05
-1.03231143523955e-05
-1.67714320593323e-05
-5.1751187883027e-05
-2.55646492560021e-05
-3.49307191115412e-05
-1.32142852490844e-05
-1.07650853427012e-05
-4.03854150880364e-05
-2.18879461292081e-05
-3.21173102215998e-05
-3.05564187043858e-05
-2.63159264236248e-05
-1.90010989771099e-05
-2.4621511115942e-05
-3.64033455455548e-05
-2.90792512257253e-05
-2.09462143722605e-05
-2.60101127936986e-05
-2.41441896207222e-05
-3.41445578222247e-05
-4.8793853661875e-05
-3.53810957664751e-05
-4.68504150665841e-05
-1.92397044959978e-05
8.60858212161188e-06
-1.07590910510272e-05
-7.96538547557196e-06
-5.18907528798536e-05
-3.69716010405718e-05
-4.31549357526652e-05
-2.29821826234823e-05
-1.88333795628803e-05
-3.50503712533669e-05
-6.80321163183271e-05
2.22239544614989e-06
-1.32956248934529e-05
-6.77413116250044e-05
-4.22187879363425e-05
-4.18705278137126e-05
-2.63738775022226e-05
-5.5507990916048e-05
-1.50343010350941e-05
-3.22131011377724e-05
-1.56837247727713e-05
-4.10757234606086e-05
-9.81919633674215e-06
-3.65965473132736e-05
-2.06706354485945e-05
-2.7223190130294e-05
-1.31449403764849e-05
-1.90103397917233e-05
-3.44462935513358e-05
-1.92648856599434e-05
-4.03167167744026e-05
-3.42933593000532e-05
-4.23935129370477e-05
-4.47206682291671e-05
-8.66144043549984e-06
-6.21684602699555e-05
-3.13321612184486e-05
-2.34487883032352e-05
-2.71719791827481e-05
-4.53143517994508e-05
-3.97847692990664e-05
-4.10245447804288e-05
-3.12757512340066e-05
-1.93136066817896e-05
-2.57473746589444e-05
-3.91696802964172e-05
-1.69122788131636e-05
-4.13117366996851e-05
-3.7843578094844e-05
-7.96156927025067e-06
-3.21063419521389e-05
-1.93050308571125e-05
-2.00738489878564e-06
-2.60037789021257e-05
-4.59536405932511e-05
-4.16391034638375e-05
-2.11619444653499e-05
4.55775255571928e-06
6.32775788292967e-06
-1.96436405972422e-05
-8.13372695886405e-06
-3.8801486686964e-05
-4.61709495492347e-05
-3.21449514198916e-05
-4.12169602219177e-05
-3.89698637433679e-05
-1.93758961477803e-05
1.15241688215625e-05
-1.45269750863686e-05
-3.73917236112112e-05
-2.57287361552336e-05
-5.40963096295147e-05
-4.6159402706889e-05
-1.05978065307988e-05
-3.31660641376501e-05
-4.06012566301529e-05
-4.18018996821679e-05
-1.87241244304924e-05
-1.90928246984318e-05
-2.93374228912913e-05
-2.79974510392873e-05
1.53084216805354e-05
-2.32419214434905e-05
3.87852104556457e-06
3.57236787407912e-07
-2.44517878126686e-05
-2.82651524748232e-05
-2.76313689790948e-05
-2.06537155463935e-05
-5.25511437748207e-05
-4.29750179534923e-05
-9.21593863101849e-06
-4.14073995194315e-05
-3.79183944954496e-05
-3.24133694797795e-05
-2.74185617667781e-05
-2.34768402257385e-05
-1.81105112203328e-05
-2.8332227881064e-05
-1.13200678704882e-05
-1.80717679716209e-05
-3.32391007028158e-05
-2.17053306761863e-05
-2.80511265505484e-05
-1.12818402558433e-05
-3.51409882671127e-05
-5.43769592366172e-05
-8.88521117019446e-06
-3.34493589930508e-05
2.60394199811856e-06
1.20045483494458e-05
-1.10701681819229e-05
-2.65034456126815e-05
-2.46678316182769e-05
-1.87853330976916e-06
-1.9458156396275e-05
-1.97722999660054e-05
-2.91236848754804e-05
-9.83026089047356e-06
-2.85814146903101e-05
-3.63490316354935e-05
-1.07817311946882e-05
-1.35462723908577e-05
-1.44360276308247e-06
-4.43675242174318e-05
-2.71780930517054e-05
-1.52163418048951e-05
-2.00596013866452e-05
-4.99173471147827e-05
-4.21011460293232e-05
-2.12283175900943e-05
-5.58298160678563e-05
-3.9683434272968e-05
-5.1301357521031e-05
-3.41793182948162e-05
-1.06182863747771e-05
-2.62571941115709e-05
-5.54368441424977e-05
-2.95607500513897e-05
-3.73313974371271e-05
-5.85166368573083e-05
-9.66174243066369e-06
-2.30189422110652e-05
-2.43369263370706e-05
-1.34084341159716e-06
-3.87452806599457e-05
-2.7164769358462e-05
-3.88695824195138e-05
7.28980595658483e-06
-2.73996327039375e-05
-6.6083596958646e-05
-1.86854978558743e-05
-4.68678903000727e-05
-2.53261856295463e-05
-3.44034063477273e-05
-3.44352191584253e-05
-2.68839202100731e-05
3.23957101127695e-07
-2.76657705170437e-06
-1.90656271161763e-05
-2.03794723419811e-05
-1.56321738210788e-05
-2.09241406500374e-05
-1.1911561274605e-05
-2.46906165035823e-05
1.71654872477788e-05
-4.35839080903796e-05
-3.0699253094144e-05
-1.62392861651368e-05
-4.01580453630329e-05
-1.76829240345542e-05
-2.98788631291244e-05
-2.94277169802361e-05
-3.19434850204157e-05
-3.98895681370177e-05
-4.23424280161406e-05
-1.01037263630145e-05
-2.2049786083213e-05
-4.19202741781924e-05
-1.23394093374392e-05
-1.22068040268641e-05
-7.09918556067973e-06
-1.98203807236008e-05
-3.32901361462327e-05
-3.10530065654917e-05
-1.29649456069602e-05
-2.47614389875976e-05
-3.75873664823601e-05
-1.41435704402484e-05
7.81176830667654e-06
-1.42712569665745e-05
-4.9155348291113e-05
-4.74148632110161e-05
7.90573790472717e-06
-4.46920183164527e-05
-5.18462941735355e-05
-6.70664047881582e-05
-3.33905831133103e-05
-5.5879512112706e-05
-8.55936770202079e-06
-3.2709575706587e-05
-1.86395094102162e-05
-1.78405616151112e-05
-5.5622894458757e-05
-4.23340809625464e-05
-1.29274705402352e-05
-3.98120250336797e-05
-6.49641350647077e-05
-1.98699248308964e-05
-2.35267250604292e-05
-2.53252738043189e-05
-4.05386810270277e-05
-4.23522516282867e-05
-1.95408232562194e-05
-3.61772478519664e-05
-1.03564932747185e-05
-5.29939469544903e-05
-3.83736184819774e-05
-9.40604128253565e-07
-4.48644605802943e-05
-3.17281486482229e-05
-4.11199075159453e-05
-4.93001806829733e-05
-5.29038393823671e-05
-2.09341687759765e-05
-3.73955791443388e-05
-4.7012814839572e-05
-5.92090028359893e-05
-3.27546393342613e-05
-1.70820849032557e-05
-2.29894910113565e-05
-3.5492183308296e-05
-1.76653112451097e-05
-3.12700117683384e-05
-1.59430405156997e-05
-8.48617055329496e-06
-2.57945207235967e-06
-3.44313158658728e-05
-1.91503574145986e-05
-5.23763859374173e-05
-3.33584907787166e-05
-5.774966657391e-05
-3.72080934715527e-05
-2.44731285196174e-05
-2.96484316506292e-05
-4.90216282857737e-05
-4.73265648034424e-05
-4.36371640648074e-06
-1.93944165861603e-05
-2.3267503892664e-05
-2.72927107760284e-05
-2.26688518672249e-05
-3.45786547140635e-05
1.86145210084272e-06
-1.4037378083793e-05
-1.7279885169168e-05
-3.35147458681532e-05
-3.50601661509494e-05
-1.67822970589874e-05
-1.74752232757164e-06
-4.06144853108697e-05
-4.18301532429086e-05
-3.56614991371096e-05
-3.1140169886286e-06
-4.13495421757837e-05
-6.32596942718026e-05
-3.4224837856174e-05
-1.07845362528573e-05
-4.81743669486188e-05
-8.29136116235197e-06
-3.54692201236719e-05
-4.41397402600156e-05
-4.16426533284492e-05
-5.86699759071526e-05
-2.48629395906183e-05
-4.04806960908605e-05
-1.53914794485251e-05
-2.55692197124847e-05
-2.25092001584224e-05
-1.5559234422114e-05
-4.22562861710495e-05
-3.59717063566008e-05
-3.70616117418515e-05
-3.62092840926509e-05
-1.11632318421302e-05
-3.24811783173068e-05
-2.28354651125789e-06
-5.23380737900001e-06
-4.77448041820409e-05
-1.7579870723304e-05
-3.08646725413742e-05
-4.48065710631323e-05
-5.73124067526642e-05
-4.42801709051905e-05
-2.97514159586463e-05
-1.68992978424437e-05
-2.54330891830966e-05
-3.84593583640333e-05
-3.00915758677734e-05
-1.76160753579633e-07
-2.26239419847716e-06
-5.35293445973798e-05
-3.89677751914064e-05
-5.2694924166695e-05
-1.54112477579599e-05
-4.73049438175586e-05
-1.36028149329506e-05
-3.66602977944788e-05
-1.97614042325397e-05
-2.80084240210715e-05
-3.50569132569579e-05
-6.3319804236022e-05
-2.0098979309093e-05
-2.87957167636596e-05
-7.03656043978055e-06
-4.91194251454459e-05
-3.42689582046423e-05
-2.41342062312232e-05
-2.48719779264855e-05
-2.27839358156231e-06
-1.60274464875141e-05
-5.1903664159387e-05
-5.5627327528056e-06
-4.88406345354656e-05
-4.05056155492448e-05
-1.58805727883669e-05
-3.26343625290726e-05
-2.34454792592698e-05
-4.91625385144472e-05
-2.38815674335283e-05
-4.66582255966663e-05
-1.47288039850033e-05
-1.03781629821799e-05
-1.85415552923251e-05
-2.14447916839675e-05
-1.63247275921415e-05
-2.85404557105702e-05
-3.48342689119942e-05
-5.81778238878522e-05
-9.20321492840924e-06
-1.13854562141162e-05
-2.54903449817119e-05
-4.73425221843924e-05
-1.41284023257939e-05
-3.12967194509192e-05
-3.85912308518274e-05
-2.44719151552323e-05
-4.00098097531657e-05
-2.60097405346577e-05
-2.61734780732026e-05
-3.03466810902916e-05
-1.86856137888825e-05
-3.18895862769729e-05
-6.70981771305875e-05
-2.74364400299266e-05
-1.44973476944315e-05
-2.15380971810713e-05
-1.43905767318546e-05
-2.18451758847128e-05
-2.79358866500697e-05
-1.21118535797313e-05
-3.11278505927433e-05
-2.08975862302602e-05
-1.15601676322599e-05
-5.07236121976751e-05
-1.86903120686092e-05
-4.50401887258443e-05
-5.81811266087814e-05
-3.40698196294026e-05
-1.24292019866104e-05
-4.35880248587779e-05
-5.73267486420028e-06
-2.52857191984466e-05
1.15632541825698e-06
-4.78121612599502e-05
-1.04769523448357e-05
-3.64598940021229e-06
-3.10799338855986e-05
-5.40126625813821e-06
-1.95310092288589e-05
-6.14992289670852e-05
-3.04191351359117e-05
-4.13279201027119e-05
-3.31756149181439e-05
-5.94189361155626e-05
5.18894658271726e-07
-5.65038587365715e-05
-3.97686221671669e-05
-1.82229887477459e-05
-1.51747854120252e-05
-4.12413330779458e-05
-3.92732686707509e-05
9.3478877462032e-06
-5.23862522664509e-05
-2.80943987119419e-05
-3.0287099643962e-05
-2.36739979857062e-05
-2.69073526719018e-05
-4.46695137809415e-05
-1.18126417402782e-05
-3.14750477185863e-05
3.14703020787293e-05
-2.51492778315963e-05
-1.446566036544e-05
-7.01204069864232e-06
-6.19663092115477e-06
-3.57095269477699e-05
-2.97627788529151e-05
-2.83007117995356e-05
-3.87685840120407e-05
-3.34614818187251e-05
-3.21717199556162e-06
-4.51477693762215e-05
-3.64726523161392e-05
-4.54938194871796e-05
-4.68057203308024e-05
-3.67158159113266e-05
-2.92624293204634e-05
-3.70472209234239e-05
-6.96997786640173e-05
-1.14961534264674e-05
-7.57946384050117e-05
-5.44346385443019e-05
-1.02377534860047e-05
-4.20496777308364e-05
3.47226666201601e-06
-3.6383470177043e-05
-2.4113529254943e-05
-2.82825463195606e-05
-4.43045950343816e-05
-1.40548933415658e-05
-4.33268137357929e-05
-2.60740016342236e-05
-1.38085650601618e-05
-3.7335363535511e-05
-2.68773892535892e-05
-8.457925318293e-06
-3.77900318000143e-05
-2.65134765683175e-05
-4.34373576836096e-05
-2.90639159836841e-05
-8.14522258905237e-06
3.48996638492671e-06
-2.34890747409364e-05
-5.44897289230028e-05
-3.47463813670996e-05
-1.25635026580911e-05
-2.44435501481448e-05
2.77201459953013e-06
-1.57235206490798e-05
-3.12117804344546e-05
-3.84912208769933e-05
-3.04178445077289e-05
-4.55776198655718e-05
-3.42266149436144e-05
-1.64612226926303e-05
-3.76612814678366e-05
-8.51555903949962e-06
-5.29043249350154e-05
-1.69598181115468e-05
-2.97161562135273e-05
-5.78386045823092e-06
-4.02316524571451e-05
-2.57708241244698e-05
-1.24306295554434e-05
-1.71950188219089e-05
2.06961251438513e-06
-4.62460344392665e-05
-2.53607807361133e-05
-4.9494587276103e-05
-5.65194010067243e-06
-6.042676648278e-05
-4.57689505541318e-05
-2.8891948002344e-05
-2.98565043765753e-05
-2.61782484296153e-05
-3.41741738455465e-05
1.93817421104991e-05
-1.24924352907221e-05
-4.18104436925501e-05
-4.84616801495443e-05
-4.34989422643886e-07
-3.99614959548168e-05
-1.55614292283452e-05
-1.25226366238092e-05
1.36907736154435e-06
-1.96706278045637e-05
-5.61475296956645e-05
-3.00230153723321e-05
-2.99026559476713e-05
-2.90104803508119e-05
8.82242048280955e-06
-2.89662749995208e-05
-4.10917856080039e-05
-4.88713204417352e-05
-3.10293624282614e-05
-3.50631203531926e-05
3.31346057708316e-06
-1.67741092020748e-05
-5.34548869000657e-05
-5.40879824960772e-05
-1.20952319817516e-05
-1.11445102817302e-05
-1.74535770146583e-05
-3.14475443577764e-05
-2.1072698761806e-05
-2.07450593322081e-05
-3.07875671137286e-05
-2.88211614124754e-05
-1.64198240883195e-05
-3.96511117734287e-05
-5.50923676288366e-05
-1.59713390096844e-05
7.71015585302937e-06
-4.99735496225665e-05
-2.45591120194911e-05
-2.93305651273145e-05
-1.71909534733093e-05
-3.85816488156128e-05
-2.43563598409211e-05
-4.16243510845153e-05
-3.70042263304642e-05
-6.97732724591609e-05
-1.12349848100319e-05
-7.67324222647978e-06
-1.76169359363798e-05
-3.65755993882347e-05
-5.10683949017211e-05
-1.54815903431129e-05
-3.09957826096584e-06
-1.84189115004929e-05
5.77667424202781e-06
-3.12962423267644e-05
-4.46297097166813e-05
-3.50229641375317e-05
-4.48012350495985e-05
-4.84455766733171e-05
-3.56880239483435e-05
-2.0428542930198e-05
-1.98713244622097e-05
-2.14357095990089e-05
4.15353376945466e-06
-8.10162242787062e-06
-3.95321241748703e-05
-5.02508238594019e-05
-1.15781176079722e-05
-1.56505582431154e-05
-4.98520232291797e-05
-3.05906557290315e-05
-4.99164017089264e-05
-4.20715690446296e-05
-4.53388733454848e-05
-1.83986346269999e-05
1.66034506434588e-05
-1.51733549988926e-05
-2.12591025524853e-05
-4.68915035034413e-05
-1.53904782979322e-05
-3.28343113728136e-06
-3.50475808493047e-05
-1.81339249712978e-05
-5.89469418110055e-05
-2.37997363727398e-05
-1.45584563255675e-05
-5.33175443650809e-05
-4.13089415654352e-05
-5.96181965471153e-05
-2.05382478621638e-05
-2.57980127007165e-05
-2.2566695637937e-05
-4.39824014527716e-05
-1.36205468036589e-05
-1.56776898677263e-05
-3.36850708476021e-05
-3.86730286034789e-05
1.23599944744927e-05
-4.80535169687923e-06
-2.06064570862845e-05
-3.07073437949243e-05
-2.04289620276328e-05
2.51676606080691e-07
-1.98901808938357e-05
-1.57249923263249e-05
-2.44561936456786e-05
-2.14176583339139e-05
-1.59769223584954e-05
-3.93777871566457e-05
-1.38488347217273e-05
5.82194883710685e-06
-4.04709701843568e-05
-1.14488453275012e-05
-1.73491688616768e-05
-4.46639814653496e-05
-4.57213202980317e-05
-5.25345961352408e-05
-3.91540924775518e-05
-4.29759753766097e-05
-4.41668903812593e-07
-1.39478476016297e-05
-4.36819086754316e-05
-3.51457090738986e-05
-8.81750375349783e-06
-4.861412942431e-05
-1.50410928036601e-05
-3.35784483080622e-05
-1.84683630605942e-05
-5.05497184159103e-05
-1.54083697589898e-05
-3.14927030404959e-05
-4.22449706302559e-05
-5.57406833680262e-05
-3.38034308720018e-05
-2.62469151247868e-05
-4.86565988956442e-05
-5.15543898797425e-05
6.98399188041948e-06
-2.0635450366891e-05
-6.96951838625005e-06
-8.06680649772928e-07
-3.8380167928649e-05
-2.15741418538473e-05
-3.48732876153032e-05
-9.97732164536765e-06
-1.5842484321469e-05
-4.80602098265623e-05
-4.57708827925931e-05
-1.63694317157656e-05
-3.08160732078159e-05
-3.88321823311456e-05
-3.3653326652237e-05
-2.24400258455594e-05
-5.21381939038382e-05
-2.11545204370745e-05
-1.52711999659359e-05
-3.20486829631926e-05
-1.79157362692938e-05
-2.20640482736015e-05
1.4735403245198e-05
-3.36597295018048e-06
-1.54413727366765e-05
-2.30012482072807e-05
-1.35365851682727e-05
-2.23008307854036e-05
-3.12764360975171e-05
-3.99361470135455e-05
-1.5535876109591e-05
-1.86756459731219e-05
9.4751102045426e-06
-1.02189445299234e-05
-5.05760497808005e-05
-2.91762801360531e-05
-2.94356279005017e-05
-2.0803525760281e-05
-6.10070489341257e-05
-2.40788087827869e-05
-4.14633919285697e-05
-3.9695140460618e-05
-4.90514639009805e-05
-4.60736573550166e-05
-1.3027162977132e-05
-2.3302928305982e-05
-2.41967539059576e-05
-5.47270848129055e-05
-9.3846020756287e-06
-6.08283793717086e-05
-4.34545359269862e-06
-2.13188414649174e-05
-4.20788039941917e-05
-5.80267840912894e-05
-2.52020053052566e-05
-1.25690536300709e-05
-3.33459831326571e-05
-4.8465623841165e-05
-1.29719200963938e-05
-2.58212856218818e-05
-1.60560796516762e-05
2.91731212485737e-06
-4.83151232953573e-05
-4.13219955112242e-05
-3.86718205415568e-05
-3.36421642469614e-05
-2.22347152618754e-05
-1.68520100743362e-05
-3.64321925636854e-05
-1.5163535470683e-05
-3.55943897774393e-05
-1.30047362221866e-05
-2.25860433263608e-05
-4.47674589500762e-05
-1.96682865253831e-05
-4.90956577011899e-05
-2.29943359354814e-05
-4.17502380225877e-05
-5.28887498917435e-05
-4.31790586510015e-05
-4.32490289195944e-05
-3.40740579353155e-05
-3.39162412627688e-05
-2.16853233673598e-05
-9.42167689243973e-08
-2.83118779518474e-05
-3.41476445886657e-05
-5.97305369624298e-05
-7.78421262848411e-06
-3.05101016792237e-05
2.09449427013363e-06
-8.95444822294608e-06
-6.31198574089261e-08
-1.48458046630049e-05
-3.50372595542939e-05
-3.70947469608985e-05
-2.41245746611058e-05
-2.27719602469347e-05
-1.87091513489334e-05
-1.83908519777982e-05
-4.63342478038311e-05
-2.53697867805648e-05
-4.07411350251523e-05
-1.24618069000942e-05
-2.57972976447978e-05
5.88560046291201e-07
-1.90822752634268e-05
-2.85771583978176e-05
-2.0327374992321e-05
-3.5472844650283e-05
-2.80884139962586e-05
-3.46521710050673e-05
-7.19217435944914e-06
-1.91745973792219e-05
-3.12708323180001e-05
-1.67758418971641e-05
-4.31677159854796e-05
-3.40878968813818e-05
-1.40540476687229e-05
-3.99819480962294e-05
-3.03497657712079e-05
-2.45942111178947e-05
-6.01052193781793e-05
1.98956603746002e-06
-3.31547030411465e-05
-4.03040161434208e-05
-2.62112156593586e-05
-2.22857694266033e-05
-2.60724170173898e-07
-1.41604649465656e-05
-2.58000066577627e-05
-4.34260348819825e-05
-3.88588654792703e-05
-1.70828952659216e-05
-2.4685880698601e-05
-8.36895801284029e-06
-3.10984591786807e-05
-2.76849519313065e-05
-2.79323169411799e-05
-4.83794514556476e-05
-3.30474242788421e-05
-4.55121212701777e-06
-3.99816611711014e-05
-5.23236390055899e-05
-1.73715880626251e-05
-4.12637246435815e-05
-1.22686482868544e-05
-5.04556619625192e-05
-1.80162368506497e-05
-2.78483891937183e-05
-2.11911346044886e-05
-6.55358842763158e-06
8.74876532264559e-06
-4.44864006749884e-05
-4.48519403054392e-05
-1.85882345141303e-05
-4.62275695521725e-05
-6.32165856264232e-08
-3.37917790181232e-05
-5.96043777361371e-05
-2.59226729203993e-05
-1.60599709149382e-05
-4.81844177139154e-05
-3.27151527953739e-05
-1.12847239679558e-06
-1.44233008832861e-05
-1.5700355725711e-05
-2.35496808067027e-05
-3.20486492845264e-05
-7.97560683752932e-06
-3.47139093538382e-05
-7.00732875078785e-06
-7.24435035811974e-06
-2.58688952029453e-05
-1.06075265014045e-05
-2.97310782667776e-05
-1.36142206029897e-05
-4.3994714126364e-05
-3.06923696981576e-05
-3.24053733979551e-06
-2.82120739125955e-05
-2.47277499898089e-05
-2.01245928992257e-05
-3.7089550266291e-05
-1.00174344459556e-05
-5.13490523283271e-05
-3.46586876684514e-05
-2.51375263867317e-05
-5.39486227827646e-05
-4.54570416249897e-05
-4.71051614281055e-05
-2.68541084953814e-05
-1.71199608481953e-05
-5.27644479803849e-06
-3.32911113332755e-05
-3.77887626321708e-05
-2.29492148921909e-05
-2.58727230131343e-05
-2.60699844544968e-05
-3.19958282799277e-05
-6.23324638052499e-05
-3.23390587253861e-05
-1.59630225767706e-05
-1.90128688166844e-05
-1.67176367838132e-05
2.09915358211249e-06
-5.08267117459752e-05
-3.5893550328262e-05
-3.79464390066133e-05
-4.30817705696643e-05
-5.28925306100869e-05
-2.05267186281529e-05
-1.47151373127969e-05
-9.36021272989145e-06
-4.26449457755608e-05
-2.89592985185523e-05
-4.36138994310006e-05
-2.13656538170944e-05
-3.9017837821216e-05
-1.54395667183387e-05
-5.06414734830392e-05
-2.97266236573675e-05
-1.23204367377071e-05
9.95444766147251e-06
-2.89618694882511e-05
-4.03482676879226e-05
-1.4179521013278e-05
-9.19116197981225e-06
-4.86968089675446e-05
-5.62101291738973e-05
-3.26626876055486e-05
-4.2548815357142e-05
-2.11415379534156e-05
-3.21816224856441e-05
-2.05735415110681e-05
-4.38190298507851e-05
-4.91029234451596e-05
-3.40372806692824e-05
-2.89157486664308e-05
-3.05113592691951e-05
-2.93703605314297e-05
-1.69749287148405e-05
-4.72217861122835e-05
-5.80483640322621e-05
-5.64446308914413e-05
-5.84643006517718e-05
-5.75814576615626e-05
-2.60138459381513e-05
-5.75400086036932e-06
-5.35436354827859e-05
-5.79118151376964e-06
-2.53943446367013e-05
-4.6939752644705e-05
-4.53913098999986e-05
-2.00192733442988e-05
-6.0512313318596e-06
-7.936012411529e-06
2.63245968623338e-06
-1.64140044894095e-05
-4.5581578869153e-05
4.21867508918764e-06
-3.02482243054712e-05
-2.59048717031723e-05
-4.96191661599991e-05
-1.14486307579807e-05
-2.62497930748661e-05
-1.28059393121784e-05
-1.43229830765032e-05
-1.70240216725468e-05
-3.14287156928969e-05
-1.29724066574494e-05
-2.30766620581629e-05
-2.68061213518998e-05
-3.03938732287873e-05
-2.07177139256088e-05
-7.79129542533413e-05
-2.53051318795829e-05
-2.8001644223822e-05
-4.30270210569182e-05
-2.99406286646094e-05
-4.09697581806458e-05
-2.64152453041633e-05
-1.26885383130457e-06
-1.80344447231752e-05
-3.13961014491109e-05
-3.95173580156049e-05
-3.33165069849792e-05
1.06783917368471e-05
-1.22343120441579e-05
-2.78316409640443e-05
-3.21409597682326e-05
-1.54551217841792e-05
-1.48761753647259e-05
-1.76515603600366e-05
-1.20672947396113e-05
-5.65558333358534e-05
-3.94064251475935e-05
-4.40101569103443e-05
-2.68925760351977e-05
-3.90915460685386e-05
-1.06307931626218e-05
-3.48332113849077e-05
-3.87576484253885e-05
-3.9936889829879e-05
-5.87703120296461e-05
-5.28981703100501e-05
-1.80994328481335e-05
-3.89459494485441e-06
-5.23380883401615e-05
-2.99144347805696e-05
-3.07731517011398e-05
-2.89060483814331e-05
-2.44365156881018e-05
-2.16399717530179e-05
-3.68698343521452e-05
-6.10707757494322e-05
-8.75650482523893e-06
-3.0518829594483e-05
-7.13445908081774e-06
-2.85780143989652e-05
-2.01943838139759e-05
-5.69163083505551e-06
-5.60516128726558e-06
-4.03194207052055e-05
-3.33949029932316e-05
-2.22818811407879e-05
-1.37008047995605e-05
-1.71742452659364e-05
-1.24950571786339e-05
1.76069490189231e-05
-4.75981316292192e-06
-2.52797938027692e-05
-2.24432106692085e-05
-1.75228788033336e-05
2.38168010307553e-06
-6.88839575810925e-06
-3.33055358786853e-05
1.0892459025503e-05
-7.8347696591244e-05
-6.46965287728341e-06
-2.39225590576434e-05
-4.41806202716873e-05
-2.47363946717299e-05
-4.77815320321927e-05
-3.87695769986792e-05
-2.87228758552939e-05
-3.90710333838042e-05
-3.66691253388381e-05
-3.53345882043248e-05
-3.60649322869358e-05
-2.4020929390711e-05
-1.56009554432599e-05
-1.30076619724015e-05
-2.05524255604209e-06
-1.77244350593111e-05
-4.29823777739652e-05
-9.90765297474422e-07
-2.55405613874255e-05
-5.27832652195179e-05
-5.36863736924757e-05
-2.43981913900725e-05
-8.46703232251328e-06
-2.00139069519423e-05
-3.78327866403996e-05
-2.11757581925979e-05
-3.60622669601167e-05
-2.36509349398795e-05
-1.28947449847797e-05
-4.72920624182959e-05
-4.50387444467525e-05
-4.05566012798755e-05
-1.23603732616863e-05
-3.69477146473471e-05
-4.08362579723685e-05
-5.37721379175428e-05
-5.92250808861211e-06
-3.17899289157857e-05
-2.30223283064953e-05
-2.47824329844705e-05
-3.85827612362341e-05
5.1098929296056e-06
-3.78475158873514e-05
-1.19122317787413e-05
-2.96789548954271e-05
-2.79534447204868e-05
-1.19854259306832e-05
-3.19423686924824e-05
1.11491526602667e-05
-1.48667348940253e-05
-2.23314692950032e-05
-3.86097652545593e-05
-3.16480234792657e-05
-2.50005984542714e-05
-1.88696773790811e-05
-1.69872261702155e-05
-2.06136237269045e-05
-3.64768610526693e-05
-4.10885960132448e-05
-3.90521764674828e-05
-5.22415067437333e-05
-2.80813364267852e-05
-4.88615215563418e-05
-3.16703654489528e-05
-7.30192033620867e-06
-2.62948361834673e-05
-1.32714572599086e-05
-5.86866561885349e-05
-3.32331992267801e-05
7.11759414161695e-06
-7.38931326871316e-06
-1.7169934764703e-05
-4.27675959737476e-05
-3.96765495143222e-06
-8.80548611402999e-06
-4.24363492297618e-05
-4.05440779282386e-05
-1.04387036615585e-05
-1.95845546297796e-05
-1.8146016285512e-05
-4.36186166179972e-05
-4.72627383142773e-05
1.25022085000771e-05
-4.44691946803734e-05
-2.3580324950945e-05
-3.36702841005517e-05
-3.38520651982887e-05
-4.53709140631125e-05
-8.17861006891956e-06
-1.45929202505072e-05
-1.02857651289283e-05
-3.09890608975419e-05
6.47006263743183e-06
-7.05381674057432e-06
-4.74082294297671e-05
-3.00086668555635e-05
-3.93351355548924e-05
-5.05032414100645e-05
-3.95697347318884e-05
-2.00872261975002e-05
-7.61187864472549e-06
-2.56845954837582e-05
-2.92700172544254e-05
-3.29605647640793e-05
-2.40158105322261e-05
-4.04848741095577e-05
-4.55063281378571e-05
-3.82693906528882e-05
-1.36456294160054e-05
-2.20413112035093e-05
-5.55071433845492e-05
-2.48436569949964e-05
-1.47466410758003e-05
-2.22792047340053e-05
-1.26417916746827e-06
-3.2084692482628e-05
5.22558413639722e-06
-1.20428684469895e-05
-3.03371914068559e-05
-1.63032424207798e-05
-2.17461489657605e-05
-5.68035237698841e-05
-4.61769352878564e-05
-6.98395582789643e-05
-2.05324716136148e-05
-1.63797488636066e-05
-2.13487153306827e-05
4.46059632663769e-07
-4.56892210675452e-05
-3.24822596269031e-05
-1.95622373245148e-05
-5.70514132690366e-05
-1.54535494730277e-05
-2.93541756297202e-05
-2.61584850364196e-05
-4.16391991454585e-05
-1.07990281890062e-05
-1.60146027036404e-05
-2.13796571618818e-05
-3.55727890566947e-05
-3.36912536805688e-05
-2.7424456583495e-05
-2.56453253441393e-05
-4.3706780693214e-05
-5.75355251524761e-05
-3.17799844698499e-05
-3.85459112070402e-05
-5.21813417052751e-05
-7.58319246403886e-06
-3.65330535062753e-05
-3.93661610776832e-05
-3.59052629585828e-05
-4.13060117689844e-05
-2.47306713972717e-05
-1.56089007943833e-05
6.55887732487091e-06
-3.57129557361362e-05
4.7873876135887e-06
-1.49740021496379e-05
-2.7761408499055e-05
-2.7433999264997e-05
-3.55263371235013e-05
-4.16778281070087e-05
-6.2027165580687e-05
-3.13950417796864e-05
-1.99976155118637e-06
-1.26955304567753e-05
-5.10229348058808e-05
-3.70866869813017e-05
-9.01631767894483e-06
-1.28364416145759e-05
-8.47018007300108e-06
-3.53160938301193e-05
-5.3620044448148e-05
-5.09426816439139e-05
-5.49779396934836e-05
-3.7585955287885e-05
-3.59076771071114e-05
-5.24200585459084e-05
-3.11804537775686e-05
-2.5875136382189e-05
-3.74399759939021e-05
-1.97603804619884e-05
-1.13848661518344e-05
-1.79108013596867e-05
-1.65692250419267e-05
-1.8054843218941e-05
-4.21245140917075e-05
-3.53160021158976e-05
-4.76207831089072e-05
-2.00360229002695e-05
-2.66596858916865e-05
-2.00558445454097e-05
-6.91916952814487e-05
-5.10414237447915e-05
-4.00925942898157e-05
-2.67982904828411e-05
-1.48531184345014e-05
-1.82031104339099e-05
-5.08558288511085e-05
-2.64198234415629e-05
-5.95755144565233e-05
-3.59856075388776e-05
-4.63606503369504e-06
-3.64784457377094e-05
-5.04136591360663e-05
-2.13299342503806e-05
-3.85702618555664e-05
-3.95344011763883e-05
-3.77624142484829e-05
-5.12012754536465e-05
-4.54476401572794e-05
-3.807085880465e-05
-2.29873228829716e-05
-3.3697543199289e-05
-2.13765348899214e-05
-8.33623343849914e-06
-4.29153037959819e-05
-3.61742399223681e-05
-7.64328151728223e-05
-3.7048301966431e-05
-1.31459155831596e-06
-4.42252181376461e-05
-2.38410385759367e-05
-1.57049658735059e-05
-1.42032150725765e-06
-4.66973572571125e-05
-3.41613461125695e-05
-3.2506493408679e-05
-8.92630079891926e-06
-2.41275585363565e-05
-3.50288524254198e-05
-1.02741434240328e-05
-4.13918868627605e-05
-2.39367400654455e-05
-4.18646717041537e-05
-4.65871599193193e-06
-3.56237370545901e-05
-2.10201815643433e-05
-5.77133221816267e-05
-2.18629129482349e-05
-5.38794824067125e-05
-3.51259081297486e-05
-2.22144174508161e-05
-2.0473631316956e-05
-6.01532766407944e-05
-2.38937090813729e-05
-3.63070344316921e-06
-2.49790639583804e-05
-1.57665108730172e-05
-4.01087043266081e-05
-4.72833868810784e-05
-1.64074627180156e-05
-4.25916350142263e-05
-3.43858955295356e-05
-2.62641153552173e-05
-1.74670690019578e-05
-1.41598483200521e-05
-1.69829487386923e-05
-5.0931131180396e-05
-1.09492456708087e-06
-6.99904994230694e-05
-5.58063571637325e-05
-2.84944762877085e-05
-1.42818887743881e-05
-4.17334396703367e-05
-2.32315324387306e-05
-4.29117809770305e-05
-1.68393271292083e-05
-1.001674694611e-05
-4.40820493895057e-05
-3.54599309464093e-05
-3.13765495973235e-05
-2.57491871528843e-05
-2.9697649501032e-05
-3.24231129270451e-05
-2.50227387763089e-05
-9.71316102440282e-06
-5.07370507147742e-05
-1.6350848342523e-05
-4.87141862111859e-05
2.14209760168116e-06
-1.8369442867921e-05
-1.06140196834405e-05
-3.83274967183859e-05
-2.72214778911797e-05
-3.39575264461171e-05
-4.77028305558302e-05
-4.76844481714235e-05
-4.37998214926422e-05
-3.47896336126352e-05
-3.7472112759171e-05
-2.48409998515596e-06
-2.3938123013172e-06
-3.29456217400962e-05
-1.45524905304517e-05
-2.34664159717733e-05
-4.0772632050063e-05
-6.92469019843216e-05
-1.70904296884317e-05
-3.21597916541401e-05
-2.01926743144713e-05
-4.43132284901885e-05
-5.6591710059796e-05
-4.68513825309472e-05
-4.21755163121336e-05
-4.22119320690546e-05
-3.5618089353561e-05
-5.6569917790829e-05
-2.63015778553211e-05
-1.03238477100194e-05
-3.48301866580915e-05
-3.41225696712799e-05
-3.42092444343645e-05
-2.26437682676641e-05
-4.25098844836923e-05
-4.85618832867849e-05
-6.95870052040984e-06
-2.05477011630126e-05
-4.92015635452071e-07
-2.6139456762243e-05
-1.38122912686916e-05
-3.79339644404616e-05
-3.13261307765364e-05
-4.45244097642157e-05
-2.47497321678399e-05
-2.79556074063414e-05
-1.21025961347435e-05
-4.39511129581688e-05
-3.14411536768871e-05
-1.90756057086804e-05
-2.54055046489606e-05
-1.07798693931841e-05
-9.80124359510118e-06
-2.03353190317042e-05
-1.34401609438965e-05
-1.42095863681159e-05
-3.86551242465791e-06
1.34621403619188e-05
1.24469050744773e-06
-3.40745724367807e-05
-3.42564245076642e-05
-4.28550068250682e-05
-4.05857347526126e-05
-1.88823476749366e-05
-4.33322382781741e-05
-2.94797543490175e-05
-4.18142579400901e-05
-3.19643479201967e-05
-5.21179485255035e-05
-3.08717091217673e-05
-5.02000569464593e-05
-2.13499765055243e-05
-4.18231731585812e-05
-3.98036859053122e-05
-4.3951723322529e-05
-2.54734586704381e-05
-9.82178964267829e-06
-5.54675038138474e-06
-2.62008999047839e-06
-3.20107599743104e-05
-1.18875620636962e-05
-1.57952866644989e-05
-8.91878314537496e-06
-2.96145819179274e-05
-1.98956823763798e-05
-2.08655099962573e-05
-2.20562266729269e-05
-3.61480405914665e-05
-3.13462826237509e-05
-3.90638515935078e-05
-1.26006800103109e-05
-4.70816142175477e-05
-1.67163602721577e-05
-2.31283940129919e-05
-1.70579831010418e-05
-9.91673007665434e-06
-2.58895823832005e-05
-2.99652723750645e-05
-4.01829960153833e-05
-1.59172888534823e-05
-1.75663089273266e-05
-4.06099753877192e-05
-5.37796684873424e-05
-3.23846593901486e-05
-1.11318841291466e-05
2.77053647685322e-06
-9.02348501882572e-06
-3.08658672369443e-05
-1.57746284928889e-05
-5.8343714274986e-06
-2.67915918909799e-05
1.00807958449037e-05
-4.40150929845308e-05
2.01574400335834e-05
-1.62441177449862e-05
-3.93307198598939e-05
-2.22929984383652e-05
-3.79234938382812e-05
-4.34345140980682e-05
-2.72599195673498e-05
-2.28583635242939e-05
-2.12012494130201e-05
-5.03997405508423e-05
-3.40322483552841e-05
-2.04569432894578e-05
-1.40095292004379e-06
1.00504754642212e-05
-5.60691883872049e-06
-3.69865331112641e-05
-2.46784271298435e-05
-4.10688884259046e-06
8.02791458471252e-06
-8.095716925161e-06
-2.4253905242048e-05
-5.71999593777523e-05
-2.11866625783725e-05
8.26375186815865e-06
-4.63278746294887e-05
1.23972642684067e-05
-2.47958142389585e-05
-2.58483873404577e-05
-2.70187654273737e-05
-3.17243627960863e-05
-2.81243179597417e-05
-1.93858166077586e-05
-3.53531885211146e-05
-1.9155915048105e-05
-1.20022083568784e-05
-5.07633036141829e-05
-2.36572926047736e-05
-3.1106873260878e-05
-1.54784517130665e-05
-1.13505242754605e-05
-3.58890242612031e-05
-1.31528390119886e-05
-7.38007591396986e-06
-3.8927423675661e-05
-2.35903222646728e-05
-2.11734126811948e-05
-3.42459196656666e-05
-3.0672673459707e-05
-2.48798048848062e-05
-2.21673889206543e-05
-5.1892811909337e-05
-3.70130222049421e-05
-2.96665776030909e-05
-1.18223913090121e-05
-7.14687223065198e-06
-2.87573369992997e-05
-1.15929220301521e-05
-2.74371970322044e-05
-4.68115081876495e-05
-1.55523787882774e-05
-3.52736185712643e-05
-3.89801758849632e-05
-2.38334200385722e-07
-3.73527262642973e-05
-4.43165214710702e-05
-4.92361861013885e-05
-4.60852470722097e-05
-2.70121707653187e-05
-6.33988175366353e-05
-6.86057585343344e-06
-3.51492787795142e-05
-6.01407267682559e-05
-7.63557034357546e-06
-5.85032633618778e-05
-1.24409539253327e-05
-1.47383672293217e-05
-2.03062888168887e-05
-4.04032487924785e-05
7.33789485354279e-06
-2.87468209809869e-05
9.05426478250144e-07
-4.02547670128742e-05
-3.11671322431318e-05
-2.43585443259356e-05
-3.79636095026368e-05
-1.37134042568495e-05
-4.86140390411337e-05
-1.9585297367302e-05
-4.3173623748589e-05
-2.60205856248101e-05
-2.11220855094096e-07
-3.33919835017544e-05
-5.68444012738059e-06
5.08466190844186e-06
-1.73672804911921e-05
-3.71543842869022e-05
-1.68971802951391e-05
-2.86403431223077e-05
1.23304588538374e-06
-4.25329628071003e-06
-1.01464822795239e-05
-2.86941036542629e-05
-5.72838236985196e-05
-5.22599641903158e-05
-4.30097568148725e-05
-2.44450157907661e-05
-2.22732395431729e-05
-3.19106511606941e-05
-1.25298248790773e-05
-4.20373486922613e-05
-1.05592868494394e-05
8.01567641816594e-06
-2.40702238754904e-05
9.29535554822821e-06
-1.21095906207393e-05
-2.43570989336642e-05
-6.30610561110405e-06
-5.39021533351775e-05
-1.89605218612927e-05
-3.07915519736229e-05
-5.6549489948361e-05
-3.01620789373767e-05
-2.27345534418215e-05
-1.2607619862045e-05
-7.40053298550867e-05
-2.30475375652003e-05
-3.77511333650865e-05
-4.06938642208219e-05
-2.59264683539031e-05
-1.76445601889545e-05
-3.32594034379788e-05
-4.24256917262932e-05
-2.31812461903224e-05
-2.93795979447333e-05
-3.31282431861009e-05
-1.84672663304224e-05
-6.61480353590077e-05
-1.76692791116374e-05
-2.1873954315117e-05
-3.34105565729797e-05
-7.9221056593154e-05
-2.56061468245277e-06
-2.85923163417249e-05
-2.06222039796661e-05
-2.51704713986426e-05
-2.36942263248193e-05
-3.90705640193794e-05
3.04739649471883e-06
5.88439770476163e-06
-4.37707285226699e-05
-5.50366910461824e-06
-3.11238182952392e-05
-1.11243004049973e-05
6.88653373671483e-06
-3.42083481353801e-05
-1.88913986324348e-05
-2.88639227180436e-05
-2.73687485863306e-05
-3.52556812334221e-05
-2.29994489216423e-05
-3.56247892910929e-05
-4.07192298759593e-05
-3.3746752812262e-05
-8.51684215071573e-06
-2.58816236486461e-05
-3.87473817072892e-05
-4.23516985740842e-05
-1.95543699837737e-05
-4.75526401003604e-05
-1.30096503925491e-05
-1.81725425913426e-05
-3.85199898634088e-05
-1.50132946036857e-05
-5.6413159980379e-06
-3.36423162369822e-05
-3.11286851398122e-05
-2.55501895004269e-05
-1.60499548504872e-05
-2.50302040720906e-05
-3.51317860408869e-05
-2.56062145461697e-05
-2.48174377558989e-05
-5.01463523470622e-05
-6.44385904772593e-05
-2.03918506709572e-05
-3.34360439062497e-05
-3.93968465376853e-05
-4.37537945864142e-05
-7.52728146509374e-06
-3.69601201105482e-05
-4.95311835357138e-05
2.42099070537402e-05
-3.49886023463843e-05
-2.07755661092178e-05
-4.07667354184838e-05
-2.97700154412461e-05
-2.84664695553639e-05
-5.77075917414472e-05
-4.15647331052065e-05
-3.62875244480222e-05
-4.6981564115647e-05
-1.52574068064881e-05
-8.86883876854435e-06
-3.71463407278745e-05
-1.69299736902619e-05
-2.13491238320955e-05
-3.23052215737075e-05
-4.64064663296343e-05
-2.49738094198294e-05
-1.74345432028786e-05
-3.05571871582073e-05
-3.08605628373576e-05
-4.96695501764153e-06
-1.90389858715875e-05
-2.86492023971724e-05
5.64199834772696e-06
-4.36717889924808e-05
-2.28868977162242e-05
-1.29198815239444e-05
-3.89934819135247e-05
-4.31900306172868e-05
-2.00082442513911e-05
-6.02012572901839e-05
-5.22754602804142e-05
-3.04082039855838e-05
9.02354753597049e-07
-3.82798984003242e-05
-4.40800685769307e-05
-2.86863874854159e-05
-2.73361941238766e-05
-3.36916446319714e-05
-3.57951054908357e-05
8.62914402896833e-06
-1.12828972019582e-05
-6.61924261896673e-05
-3.16551932828713e-05
-5.19867440064029e-05
-4.01303320742337e-05
-1.6536984610585e-05
-1.19471603810213e-06
-6.4926158333892e-06
-3.42112167766425e-05
-4.53734067768211e-05
-3.41095994327574e-05
-2.97620853321401e-05
-5.99183686556112e-06
-4.11438220258953e-05
-2.23202082356407e-07
-3.24041518028746e-05
-2.81356523533037e-05
-1.75738783132148e-05
-3.61584076020787e-05
-3.66760453718466e-06
-2.43428904011069e-05
9.34009316361836e-06
-1.89791017746398e-05
1.1615742546601e-05
-3.54639402254982e-05
-5.38610062083553e-05
-2.35231194685018e-05
-5.31194528519309e-05
-3.89377631594851e-05
-1.7512837767014e-05
-3.54906390950117e-05
3.83176621613511e-06
-1.6726703136866e-05
-4.77391128923088e-05
-1.62820185698621e-05
-1.79191405005087e-05
-2.43179340007106e-05
-2.000824356271e-05
-3.82270846566972e-05
-2.78827283639091e-05
-3.56014953938434e-05
3.5505601977467e-06
-3.36888100258182e-05
-5.65327689002877e-05
-1.385774420133e-05
-1.32797906811586e-06
-5.55870595850474e-05
-2.81270690309583e-05
-5.46786402251121e-06
-3.56997808943373e-05
-2.3184351772839e-05
-5.06539023912997e-05
-2.92681881960879e-05
-4.51026243740807e-05
2.20325755296496e-05
-4.57612189379132e-05
-9.25123604515378e-06
-3.69301276348011e-05
-5.91746809184927e-05
-4.02855421210289e-05
-3.58755258617709e-05
-4.89961544228487e-05
-3.60109541674479e-05
-3.01716664596422e-05
-3.74685648915362e-05
-1.89764916408771e-05
-3.00278081936647e-05
-4.48113959263637e-05
-1.3756366410358e-05
-2.74665696800914e-05
-1.0100904803426e-05
-2.36817843238085e-05
-4.49103241093215e-05
-4.59430100987144e-05
-2.21046149687279e-05
-1.09865301233413e-05
-5.12810821122169e-05
4.71120317419994e-06
-3.52459811037584e-05
-3.94539433196343e-05
8.85703303175178e-07
-2.08387237936436e-05
-5.62898886021697e-05
-4.49880252053746e-05
-2.33656794246363e-05
2.9101675990726e-05
-5.29084279620714e-05
-2.33920677617559e-05
-3.44810283304697e-05
-9.80052238457418e-06
-4.03347313148999e-06
-2.15522805102324e-05
-3.43129202656453e-05
-2.92948524795314e-05
-5.63297379398513e-06
-4.38749928567942e-05
-2.67917940845362e-05
-2.78561770545106e-05
-2.57976790634632e-05
-9.0734366462725e-07
-1.96517618380779e-05
-3.94016857938256e-05
-3.40100387628091e-05
-1.97495679364715e-05
-2.12332806917926e-05
-3.04253408277112e-05
-4.43719476255071e-05
-2.17417071634329e-05
-1.75545540649482e-05
-3.04718816301504e-05
1.08699987736746e-05
-3.7600326619287e-05
-2.23102515119173e-05
-2.12667653431658e-05
-4.36300892782809e-05
-4.32926345185614e-05
-3.16187185180559e-05
-3.52254208000999e-05
-1.63961669569626e-05
-4.56212063945438e-05
-3.66636461982721e-05
-2.15855263662585e-05
-4.33637276500687e-05
-5.51717977411665e-05
-2.00778676963479e-05
-3.37687808402919e-06
-6.26916584358486e-05
-2.51614089922376e-05
-5.67637325423033e-06
-2.62532779617913e-05
-3.71970117492242e-05
-2.99145172868352e-05
-2.89316951705354e-05
-3.2188387373897e-05
3.22569003933403e-06
-9.07334324450035e-06
-4.63006854354948e-05
-5.448609929532e-05
-8.44770645086074e-06
-3.15546437596031e-05
-5.61827100364387e-05
-1.98898782330193e-05
-4.45477062577979e-05
-5.05408162421659e-05
-3.31376591290728e-05
-5.572717906504e-06
-4.71628770305357e-05
-9.13250847160318e-06
-1.79517317957e-05
-4.08791597375681e-06
-4.16751489708228e-05
-3.67703755800422e-05
-3.28078551920891e-05
-2.07929021983938e-05
-2.78713270351222e-05
-2.60516810123806e-05
-3.3521180703483e-05
-6.52227595687311e-05
-7.61517037734305e-06
-3.08221625637854e-05
-1.08790780237871e-05
-3.33199691697624e-05
-3.76125023016502e-05
3.16108923928194e-07
-5.14326699587207e-06
-3.13272162524355e-05
-4.38725834623955e-05
-7.63048933615257e-06
-3.00586757606373e-05
-1.59548616308956e-05
-5.65866711839113e-05
-2.01966903745353e-05
-4.0103419585978e-05
-2.91768258096689e-05
-2.44895729784352e-05
8.49160954438384e-07
-2.06590169550917e-06
-2.28338337323969e-05
-3.94400518875943e-06
-4.24744315644419e-05
-1.88420072784476e-05
-2.61540351245821e-05
-2.62013048193289e-05
-2.97170814370553e-05
-4.88652330694154e-05
-3.85145659151252e-05
-3.58364138029728e-05
-2.31561555476457e-05
-1.57809819908932e-06
-4.65304956363792e-05
-3.10238835856854e-05
-3.48249534774382e-05
-2.47274889026555e-05
-1.53660203191619e-05
-2.27496698358722e-06
-5.85726752183748e-05
-2.35939814288932e-05
-5.46802370219772e-05
-1.80622589309994e-05
-2.59340234942172e-05
-3.21520561081244e-05
-3.56065657529821e-05
-3.639793852945e-05
-2.7836509462659e-05
-4.02480613781911e-05
-6.37937630684082e-05
-2.87170610299418e-05
-4.74548168626642e-05
-2.39818130716106e-05
-5.65241387707751e-05
-4.61759158988645e-06
7.63560502994582e-06
-3.6972902122699e-05
-2.45473583893596e-05
-1.66636373872553e-05
-6.02587393304802e-05
-3.34503205223229e-05
-3.40052601121524e-05
-2.85837219839068e-05
-3.70932245864104e-05
-2.80462544917253e-05
-3.10985541669964e-05
-1.16490116887512e-05
-2.93538194899233e-05
-3.47009308428334e-05
-1.42077857114306e-05
-1.88829604132154e-05
-2.57150646770621e-05
-3.50945610627275e-05
-4.39133772366548e-05
-2.78780013941251e-05
-2.82123756978281e-05
1.78731945498571e-06
-5.25549933183354e-05
-3.12619305991432e-05
-6.22963493906195e-06
-4.96092795239621e-05
-4.56867428429804e-05
-2.50031620588991e-05
-3.04261612387474e-05
-2.18589510940755e-05
2.72107083070311e-06
-5.47436619029108e-05
-3.51717573956135e-05
-2.85140517297348e-05
-5.30336267848012e-05
-3.90705035107722e-05
-4.01818459752182e-05
-2.12247962977028e-05
-4.01645488189599e-05
-9.65080961176683e-06
-1.78735980264466e-05
-2.88464435550388e-05
-5.22397374253874e-06
-2.15815885458883e-05
-1.46634442590899e-05
-3.48615977296073e-05
-4.60369858641622e-05
-2.1182113891077e-05
-2.69846847062754e-05
-1.92866141919501e-06
-4.13828999469223e-05
-5.05542287836533e-06
-4.5966146546889e-05
-3.73330472930166e-05
-1.69696630964541e-07
-3.36899198545852e-05
-1.60324398432114e-05
-2.79863254152253e-05
-3.54232244121593e-05
-4.44124239951876e-05
-3.35618802282029e-05
-3.56853230946639e-05
-7.40328755526487e-06
-5.52428935133299e-05
-3.41788926582319e-05
-3.03152360656216e-05
-3.79193211872872e-05
-3.14183179118976e-05
-2.7632708000725e-06
-5.18774288240806e-05
-2.21530080794514e-05
-5.86213757065483e-05
-4.04244775167282e-05
-9.02035540561131e-06
-5.37141042737972e-05
-1.35429974533654e-05
-4.74552225438614e-05
-3.09597386688443e-05
-2.04896725689656e-05
-3.49862729059882e-05
-3.38078404300652e-05
-6.50904442486846e-06
-4.72897467961196e-05
-1.67863121792457e-05
-1.91521572900739e-05
-2.86067702954468e-05
-1.72483988467022e-05
-3.98120214774879e-05
-3.60463990380909e-05
1.14715916733686e-05
-1.2679560132811e-05
-5.63790849893836e-05
-3.3330333143092e-05
-4.64811005346346e-05
-4.66120536065343e-05
-4.11782290295188e-05
-3.5730072852577e-05
-2.91711966519934e-05
-3.21407586899545e-05
-4.34774732224133e-05
-3.27460507457562e-06
-2.76177399290577e-05
-7.61501813732305e-05
-3.30732160797425e-05
-3.24600746564592e-05
-2.85021214165524e-05
-9.81046936708052e-06
-1.09390661957178e-05
-1.217084933462e-05
-4.04304906629494e-05
-1.65653910611652e-05
-2.67007626280081e-05
-4.23799222925974e-05
-2.4454294752551e-05
-2.75495983397899e-05
-4.18990194843792e-05
-2.40441157674822e-05
-1.45035957864577e-05
-1.56610618153604e-05
-2.70656815176755e-05
4.59060504869001e-06
-6.13056767896882e-05
-3.66013632552763e-05
-1.62905185311438e-05
-3.41668581323626e-05
-1.55061787279949e-05
-4.86523094690988e-05
-4.05708535278718e-05
-6.08961646691767e-05
-1.94449222462719e-05
-1.04606362935914e-05
-1.82237172665475e-06
-2.16896485044583e-06
-4.38923827612934e-05
-5.42044302922216e-06
-3.12920940177832e-05
-3.57015548826972e-05
-9.61195512619513e-06
-2.16239851331084e-05
-5.10227209500683e-05
-2.63793218789584e-05
-6.19344796142249e-06
-3.31222339255967e-05
-2.45662579317896e-05
-3.5514910003941e-05
1.31128517393881e-05
-1.52587734193597e-05
-8.22447828297757e-06
-1.13420428333075e-05
-2.81377051963752e-05
2.40215264158784e-05
-5.27020333131339e-06
-2.26646820747425e-05
-5.05177939481293e-05
-3.56871354132322e-05
-4.58504486995907e-05
-2.46832545197448e-05
-2.205555983494e-05
-3.19137130494095e-05
-3.2033331981753e-05
-1.81984682584641e-05
-4.22847252198881e-06
-3.31621673163057e-05
-1.9188319618651e-05
-2.85185832347184e-05
-6.90721727386213e-05
-1.5184001035375e-05
-2.67815958287058e-05
-4.00434897869425e-05
-1.6818474868678e-05
-3.09157405436021e-05
-2.21718408218421e-05
-2.96515508242427e-05
-3.99167660109106e-05
-1.81273293858534e-05
-2.29909525664347e-05
-4.38363952581716e-05
-6.30412975908727e-06
-4.50106109784878e-05
-3.25701278425664e-05
-2.01433232819613e-05
-2.44406717079802e-05
-1.66278983893343e-05
-2.04067402572836e-05
-3.98579976401626e-05
-2.70388511444869e-05
-1.39117510692686e-05
-5.27628696893288e-06
-1.53956402740431e-05
-3.21456544187028e-05
-4.26915740322952e-06
-2.97124870893447e-05
-5.16843350358669e-05
-8.70251869544891e-06
-3.90223969434393e-05
-3.12234709775452e-05
6.47201287427085e-06
-6.2748596206604e-05
-2.10352909128503e-05
-2.37523786372665e-05
-5.35223324869946e-05
-7.1281125905937e-07
-2.66522886705664e-05
-6.00576705689949e-05
-9.09126808362619e-06
-3.21339555259541e-05
-3.26320892152082e-05
-3.99903727149872e-05
-4.74527355648158e-05
-4.29967697695642e-05
-2.56505999645313e-05
5.10911207543665e-06
-3.43604582551862e-05
-2.81169562427233e-05
-1.82492048754663e-05
1.15667621428256e-05
8.74234262696561e-07
-1.55972093061679e-05
-2.63617556726394e-05
-2.93981095365612e-05
-1.25192433530262e-05
-2.59437494338075e-05
-1.83110218734883e-05
-3.65613062677004e-05
-2.83637015599336e-05
-5.3950370530001e-05
-4.28898025676536e-05
-3.04981211951259e-05
-3.2659968328973e-05
-4.356198015742e-05
-2.66260246125664e-05
-3.72401474201234e-05
-3.18397812715284e-05
-4.50888633168977e-05
-3.002231510754e-05
-2.54624101493994e-05
-6.82333480121526e-06
-5.6766229513127e-05
-3.80050281649863e-06
-3.04702625000294e-05
-4.98443871284462e-05
-3.82465117608458e-05
-3.60375669177966e-05
-3.23342191264966e-05
-3.59896655463911e-05
-1.050007053271e-05
-5.20415313735334e-05
-2.00549913487821e-05
-3.64319331938368e-05
4.35178806087915e-09
-5.22288947676216e-06
-3.00625390074149e-05
-2.73007903275721e-05
-2.25212796976169e-05
-2.64562652805909e-05
-2.48516210073811e-05
-3.95892036852796e-05
-1.64675881826204e-05
-1.68768613939811e-05
-1.60121499226686e-05
-4.93999229799567e-05
-1.51396198086717e-05
-3.01311816103398e-05
-3.22572470493432e-05
-4.41834779706085e-05
-5.02328623984288e-05
-4.18962481134115e-05
-2.18757543208775e-05
-2.20442996456569e-05
-2.5521246698568e-05
-3.31698712900258e-05
-2.66230292180877e-05
-3.92810448366536e-05
-2.74395071959477e-05
-7.93942724718532e-06
-1.64632914259683e-05
-1.67358967971259e-05
6.23958937999713e-06
-2.31625722664973e-05
-3.59561581280025e-05
-1.37020008044082e-05
-3.54399273510649e-05
-4.4666832597537e-05
-3.92160815265511e-05
-2.77891439770044e-05
-7.37448686155788e-06
6.08190360492037e-06
-3.18794611955067e-05
-4.35127972946535e-05
-3.34312607692188e-05
-2.62135815793814e-06
-5.19684041905099e-05
-2.39093541912124e-05
-2.14095484102425e-05
-3.82298364308367e-05
-2.05208309293332e-05
-1.10395189444367e-05
3.92293564758371e-07
-2.31768296387709e-05
-2.40675089040755e-05
-2.18943742152514e-05
-3.38934086907653e-05
-7.08478817455422e-06
-4.34957413566166e-05
-2.83630433830976e-05
-4.58371477339277e-05
-1.98342931700088e-05
-2.96362000788445e-05
-9.43955673350002e-06
-4.12298612650393e-05
-2.72740386618272e-05
-1.90027481323096e-05
-3.19471104761057e-05
-2.23903474577142e-05
-2.15099983199488e-05
-1.73619106545684e-05
-4.59021661588833e-05
-4.46627417920385e-05
-1.5843893514153e-05
-1.18257520506019e-05
-3.78557591126279e-05
-4.20255071201297e-05
-5.94489222970879e-05
-2.30901353791928e-05
-3.11005825835306e-05
-2.394778495816e-05
-2.85923115567063e-05
-3.20535510934312e-05
-1.75460818022852e-05
-1.69330894250234e-05
-2.58047186133993e-05
-4.12906632490114e-05
-2.64704150772934e-05
-3.67901889026306e-05
-3.44246596624715e-05
-2.26578776056212e-05
-1.54584708356754e-05
-3.66135074988612e-05
-2.68034458196991e-05
-2.87587708068733e-05
-4.09787477291058e-05
-4.21817487783014e-05
-5.47184968202756e-05
-2.91159925919997e-06
-3.84505304369762e-05
-3.40675737074366e-05
-2.47555384252547e-05
-4.51528439792161e-05
-2.4588160514936e-05
-3.55596680501002e-05
-1.48379429743259e-05
-4.77069811117112e-05
-1.85535715317392e-05
-2.52869849129725e-05
-3.34638806978623e-05
-3.73143244248797e-05
-1.74775769541279e-05
-4.64432864371491e-05
-2.52384709691407e-05
-3.38176650478498e-05
-2.08148049141296e-05
-2.38373954839299e-05
-1.76206292983016e-05
-2.85364672091341e-05
-3.79220201319772e-05
-4.0123925747376e-05
-9.10139111535898e-06
-2.77120712446596e-05
-4.63721776171901e-05
-3.67074599879894e-05
-1.58256925867462e-05
-3.60012648030094e-05
-4.69679864988432e-05
-5.53617458290169e-06
-3.68563652948484e-05
-5.15683001804264e-05
-4.67502308341386e-06
-2.29718753122755e-05
-2.32526328464144e-05
-1.84085068275159e-05
-1.24460274169209e-05
-3.28206062896824e-05
-1.21284436959564e-05
-3.55425178257037e-05
-3.24595470172102e-05
-3.62321606363491e-05
-4.76090469839664e-05
-3.85148767666107e-05
-3.944077500423e-05
-3.77939572646945e-05
-3.67205533542271e-05
-4.5080440187831e-05
-5.44401859079869e-05
-5.76901021574002e-05
-6.16243543475745e-06
-1.46901309665274e-05
-2.02796001175627e-05
-4.94949521636893e-05
-5.47010984552595e-05
2.43831610123407e-05
-2.11212734870129e-05
-5.4729973126847e-05
-7.34009585244219e-06
-5.914922691285e-05
-4.32215777185365e-05
7.50564912641612e-06
-2.64971443059761e-05
-1.47409810008993e-05
-2.13597315428834e-05
-2.42572532271211e-05
-3.71998230296688e-05
-2.75707428124871e-05
-3.00035778225883e-05
-5.50150162280319e-05
-4.98717252564631e-05
-1.5469714350115e-05
-1.28048260126991e-05
-2.08075113014055e-05
-1.89669987392645e-05
-1.64485950549367e-05
-6.23688371606057e-06
-4.35416894382644e-05
-4.75235801589872e-05
-5.46596024670559e-05
-6.27398249928978e-05
-2.31915982725783e-05
-4.76477251305383e-05
-3.50093618211599e-05
-8.36836598673784e-07
-4.96702559661987e-05
-3.98102780768359e-05
-3.47283587824968e-05
-3.63999245688225e-05
-1.06931733374974e-05
-2.72602645171972e-05
-3.94730335124736e-05
-9.32631386465393e-06
-4.37679312136165e-05
-5.78985888125627e-05
-2.73559480140928e-05
-3.3052538579498e-05
-2.89305913294876e-05
-3.90026654328545e-06
-1.51330335643884e-05
-2.23167566927746e-05
-1.78872014960448e-05
-2.22198053600773e-05
-2.45874502890663e-05
-2.64316998340043e-05
-3.55642021568404e-05
-5.23458153403793e-06
-3.48361612981984e-05
-1.578109553394e-05
-1.72730912969449e-05
5.98341184042582e-06
-2.57289150501756e-05
-3.8691397789845e-05
-6.67251326895625e-06
-1.41887269776506e-05
-2.59509619157863e-06
-3.13110297724531e-05
-6.08005616998716e-05
-4.59490193162024e-05
-4.29320481575e-05
-1.08172309410648e-05
-4.32330571156597e-05
-5.1053310929861e-05
-3.31398436731483e-05
-3.3550644188243e-05
-4.98169477556347e-05
-2.01654277775965e-05
-5.18855399655564e-05
7.36306596461714e-07
-4.18687399286049e-06
-1.73338474810847e-05
-3.08780374147284e-05
-1.41659100160844e-05
-7.08899223745662e-05
-7.13883442227044e-05
-3.31611979643714e-05
-5.16868006656471e-05
-5.34664902875275e-05
-3.3587918421481e-05
-2.16434939245343e-05
-4.2281959636652e-05
-2.41552161593295e-05
-2.61935117651883e-05
-3.45803361175991e-05
-3.13189729569201e-05
-4.87936974435207e-05
-3.06495667339112e-05
-3.45383540832117e-05
-2.97647021884234e-05
-2.82889629426712e-05
-2.30027314197854e-05
-5.67654392471404e-06
-3.21789320192076e-05
-5.13420374066225e-05
-2.55050323418406e-06
-4.04872560643675e-05
-2.96026509794979e-05
-4.78022563329003e-05
-2.97823169816822e-05
-2.33259380657571e-05
-1.77038398440121e-05
-2.63899579931451e-05
-1.46681915691494e-05
-3.6158580034639e-05
-3.12770034009381e-05
-4.25188415094847e-05
-2.54088423213375e-05
-5.44538283119544e-06
-8.56608573994431e-06
-5.66242666100656e-05
-7.15962138090673e-05
-1.8425918450782e-05
-4.94137003124043e-05
-4.00061692112203e-05
-2.79441187070976e-05
-3.79529563037991e-05
-4.71437793330902e-06
-2.09036067600118e-05
-2.41573143414607e-05
-5.98267363424657e-06
-1.1164847892367e-05
-8.47525332016574e-06
-1.84929377343353e-05
-4.4577087103454e-05
-2.73438610365626e-05
-2.12206625340795e-05
-1.3306198772027e-05
-9.6753397942691e-06
-4.59645528514453e-05
-4.2378676098153e-05
-2.19674350910457e-05
-7.87415373773126e-06
-3.06561552023511e-05
-2.18871481610624e-05
-4.51936945757096e-05
-4.81367770394334e-05
-9.13744291589328e-06
7.13997672316166e-06
-1.96341571308282e-05
-3.01172381355477e-05
-4.56201654721253e-05
-5.80518592526003e-05
-3.22711757941096e-05
-3.98634331513135e-05
-2.61459556639974e-05
-4.08165638371875e-05
-3.5274995237242e-05
-2.86492219246897e-05
-1.46184605575747e-05
-3.5618840929044e-05
-1.2861391522909e-05
-3.44535240141066e-05
-2.14819659731264e-05
-2.31952952415471e-05
-3.24941122231168e-05
-3.1288472448795e-05
-2.46312954416566e-05
-2.6217725350883e-05
-4.94219504162738e-05
-4.90690454303278e-05
-2.43647443259445e-05
-3.20609427910283e-05
-3.7489449724268e-05
-4.02961607595471e-05
-4.996928472273e-05
-4.96118658694621e-05
-4.98711333679417e-05
5.08748902360012e-06
-5.51537128517242e-05
-2.40090246914195e-05
-4.03030774034365e-05
-2.80660625451951e-05
-3.97902010601695e-05
-5.09536540680349e-05
-4.25758123390804e-05
-1.48623361481404e-05
-2.50991066123034e-05
-4.51927223110927e-05
-3.08723906243102e-05
-2.66642870397825e-05
-2.68755783437516e-05
-3.16017249053237e-05
-5.45052624677411e-05
-3.82126790366055e-05
-2.53090969530346e-06
-2.77870011461813e-05
-2.29787366683126e-05
-3.47770695057291e-05
-5.2666895418423e-05
-2.4338886324563e-05
-2.29859713414803e-05
-4.45746824059887e-05
-1.72041985313694e-06
-2.91269952156807e-05
-3.23260078903508e-05
-2.86406405457656e-05
-9.53670264686855e-06
-2.01203996490367e-05
-5.88209814854805e-06
-2.55503453350627e-05
-3.72860185838553e-05
-2.59279173279818e-05
1.63947776174586e-06
-5.21531447561003e-06
-3.68970116608809e-05
-4.69282764055449e-05
-4.2015540961495e-05
-2.72432494578679e-05
-6.67058247607442e-05
-2.24154452026012e-05
-3.84561872773969e-05
-2.82601259534264e-05
-3.87163136360053e-05
-2.13190194346822e-05
-4.14055561382954e-05
-3.94682557162314e-05
-2.94157359011943e-05
-2.48841789488912e-05
-2.18110724863058e-05
-4.29772419182231e-05
-2.58253797551043e-05
-2.62615098424258e-06
-3.5565737187034e-05
-1.60747491131897e-05
-1.12433986999493e-05
-2.60635283059395e-05
-2.67110232725108e-05
-5.62693413071173e-05
-2.86911682554348e-06
-3.82720222967433e-05
-3.94791328596209e-05
-1.82339951822728e-05
-3.03009780545158e-05
-5.22634289089135e-05
-1.07537032685289e-05
-9.14180071519027e-06
-2.57811596144534e-05
-3.576862624732e-05
-1.01726884181727e-05
-3.14674436405717e-05
-6.0545291087757e-05
-4.04499611891693e-05
-3.85308379355504e-05
-3.40332583619416e-05
-2.98807966242117e-05
-1.50877558451857e-05
-1.50845860353254e-05
-1.50953691232895e-05
-3.16161231639476e-05
-3.35704571287192e-05
-4.74527697415162e-05
5.86067732713849e-06
-2.68204012158476e-07
-5.26136269117459e-05
-3.71034751179668e-05
-2.53123020797036e-05
-1.83266564735682e-05
-2.25122827806509e-05
-7.78737550854781e-06
-1.95137659677764e-05
-3.16833644227872e-05
-3.62394158911012e-05
-3.5380438105426e-05
-2.88393277290121e-05
-2.12573336662743e-05
-3.08142175399754e-05
-2.87027018277175e-05
-1.73399256017668e-05
-5.40582103868307e-07
-1.76131004914587e-05
-5.58372911938025e-05
-6.32144243448504e-06
-3.71394059823889e-05
-3.2966397905251e-05
-3.99963099274884e-05
-4.08127540766952e-05
-1.19157168432388e-05
-3.94878476897526e-06
-2.5073028513884e-05
-1.47315668778177e-05
-1.34689165459371e-05
-3.78382327431721e-05
7.55271437221203e-06
-1.26946312971486e-05
-2.23669455631951e-05
-5.71469423503147e-05
-1.3979477907747e-05
-3.37934757186386e-05
-3.63402758444119e-05
-2.90762562689168e-05
-1.32297468869573e-05
-5.00031241182521e-05
-4.53376160526663e-05
-3.17860939055208e-05
-1.04867133861135e-05
-3.40412696191128e-05
-1.68250495732069e-05
-3.03143835805855e-05
-2.21411695333828e-05
-1.69212326909529e-05
-2.95376571988971e-05
-2.34591826670256e-05
-9.25774416283454e-06
-4.19452681059828e-05
-3.44462408509792e-05
-2.24381479671203e-05
-4.45167837060078e-05
-2.69740576325431e-05
2.54164073505641e-05
-4.09359855943626e-05
-1.59240555806378e-05
-1.78504738125403e-05
-3.27648822828324e-05
-2.9182025378795e-05
-1.65162715971604e-05
-1.27639945946753e-05
-4.16283907620894e-05
2.04225500609622e-05
3.24872128204817e-05
-3.6606773520226e-05
-2.66346353009351e-05
-2.93355082519704e-05
-1.12109219647782e-05
-9.2208287965895e-06
-3.34353707713324e-05
-4.25857591517968e-05
-6.66108800759649e-05
-6.24407367379434e-05
-4.17634904827099e-05
-2.39027823541961e-05
-4.06793174077828e-05
-2.61401725410936e-05
6.16147611462228e-06
-5.02385646633897e-05
-3.83963586358454e-05
-4.16927372521283e-05
-3.1623886545026e-05
-1.20599111678956e-05
-4.37742004957874e-05
-4.0042007896786e-05
-1.00808136380935e-05
-4.01407642164825e-05
-4.28620645873727e-05
-1.74246341241839e-05
-6.72766390644054e-05
-4.5824554400033e-05
-3.78293621312355e-05
-2.89928673102211e-05
-1.76741113916086e-05
-5.65557692993125e-05
-2.74293734839146e-05
-1.28466478023743e-05
-2.13371481969438e-05
-5.00407642231865e-05
-3.21684332808453e-05
-4.51336896334164e-06
-6.28916526379888e-05
-9.96899440004572e-06
1.71424894286671e-05
-2.72469101814503e-05
-1.40533895537569e-05
-1.94265665077794e-05
-3.41525866994201e-05
-3.92932290037785e-05
-2.06501911402855e-05
-1.78524948207483e-05
-3.75323796322277e-05
-3.8524854884387e-05
-3.59218918898376e-05
-4.23442855621554e-05
-1.37263651246161e-05
-4.5427787407688e-05
-4.08919567085787e-05
-1.14998177956398e-05
-3.0463352197985e-06
-1.95902837857685e-05
-2.34083081175128e-05
-3.6248125951705e-05
-1.79664878190822e-05
-1.30028328543782e-05
-3.17703788644721e-05
-4.16871074246714e-06
-4.37779118003662e-05
-1.59305545042e-05
-4.24908548516843e-05
-6.56689978700145e-06
-1.19081019988087e-05
-2.45409390417856e-05
-2.04464095997964e-05
-2.79040847780432e-05
6.03758467806827e-06
-2.7607665225883e-05
-3.07246133775061e-06
-3.52222693151585e-05
-3.77594874102523e-05
-3.02117068884166e-05
-2.93897892362448e-05
-4.46342198826412e-05
-5.22507998060714e-05
-2.74279474665666e-05
-3.03601996460632e-05
-6.76756937538352e-06
-2.75485373835734e-05
-5.65628833122996e-05
-9.35352771224462e-06
-3.4022964753112e-05
-3.81399002192852e-05
-3.04381640852255e-05
-9.80914056716244e-06
-2.14416527981707e-05
-1.36266266391575e-05
-2.94047141004484e-05
-3.69262859404679e-05
-3.35262902929312e-05
-1.53573634228044e-05
-3.55789443184856e-05
-1.51079081980845e-05
-2.13086055245547e-05
-4.06876481895315e-05
-2.37904219803751e-05
-6.16087769693657e-05
-1.22545731027378e-05
-5.18140432874258e-05
-4.19274654181759e-05
-2.41670329516603e-05
1.31054811572968e-06
-2.00468600671518e-05
-4.48131762881241e-05
-5.01385662515714e-05
-2.97445689782392e-05
-5.19214190532318e-05
-3.9330290901902e-05
-5.24962444776172e-05
-9.86198117256853e-06
-2.31520923459795e-05
1.00747645097909e-05
-1.85095005568989e-05
-3.57186599278446e-05
-2.71934404215908e-05
-2.41268212165877e-05
-3.37270772840458e-05
-8.29285941634964e-06
-1.55726845320842e-05
-3.78116305140689e-05
-1.89731790393048e-05
-3.82868852483707e-05
-4.26843607233592e-05
-6.71379839886434e-06
-9.29976634415975e-06
-3.32989635698046e-05
-1.85535443402342e-05
-3.39504640918713e-05
-4.68672150105525e-05
-1.2660857678452e-05
-3.00572301744335e-05
-1.15265590835934e-05
-2.31291582862494e-05
-1.39077153470675e-05
-2.11345472944826e-05
-2.71043462451642e-05
-2.0241171039888e-06
-3.99557699246349e-05
-4.74387185217896e-05
-3.1350558667302e-05
-2.68533091083152e-05
-3.4197106950171e-05
-1.42682162138624e-05
-1.75647838738805e-05
-1.35484233141406e-05
-3.17291818717323e-05
-5.23317075753277e-05
-3.20455358750352e-05
-1.27168773313548e-05
-2.96618916385403e-05
-4.07774494038803e-05
-2.55314862369474e-05
-3.86566941598605e-05
-2.13345902048338e-05
-1.86356057866089e-05
-1.30217443879471e-05
-5.8594189448575e-05
-2.28693836459017e-05
-5.91613232060034e-06
-3.34397960274205e-05
-3.47444482585392e-05
-2.51352626990299e-05
-4.15053654076735e-05
-3.66699730598656e-05
-1.77813899574667e-05
-2.97230090355912e-05
-5.56586603087384e-06
-5.21139545787879e-05
-2.90693807285332e-05
-5.1898580260478e-05
-1.19385243366723e-05
-3.02893818663847e-05
-1.53196083920523e-05
-3.85827236994299e-05
-8.3822533261665e-06
-1.69263354949862e-05
-2.47655305741257e-05
-3.28561656046076e-05
-6.46212373036367e-06
-4.5777775781675e-05
-2.49956431825797e-06
-5.9728409060712e-05
-3.87426381855821e-05
-2.40836166301429e-05
-7.0228290230484e-05
-3.249029982457e-05
-4.13679419430025e-05
-2.42199998301151e-05
-3.72921079075802e-05
-2.2782334363305e-05
-3.42228049386713e-05
-2.14378547906412e-05
-3.41735696922936e-05
-3.66810838966478e-05
-1.43479048569167e-05
-2.538568731942e-05
-4.75932292673069e-05
-4.57452607306517e-05
-3.85786432681437e-05
-4.40641383962936e-05
-1.82167510259901e-05
-1.41023388945795e-05
-2.20139992666415e-05
-3.86148687125585e-05
-1.75178341895823e-05
-1.58191746319653e-05
-2.50535513310325e-05
-1.71177998434237e-05
-2.98966878984409e-05
-6.92114401329511e-07
-2.3771340795157e-05
-2.55677655810527e-05
-2.52151264076447e-05
-2.57189190426452e-05
-3.70753412793218e-05
-3.57599462834748e-05
-1.52002526303236e-05
-3.47603424453774e-05
-4.65265444725913e-05
-1.79371500603155e-05
-2.74962149397819e-05
-2.56618862743264e-05
-4.59922637687052e-05
-4.19506989397496e-05
-6.94382796684752e-05
-6.75691802568214e-05
-4.43083212447264e-05
-3.495310365835e-05
-5.83744517978709e-05
-2.80016864249181e-05
-2.3737748675179e-05
-1.70592481059163e-05
-6.60700297845593e-06
-1.43115405822229e-05
-1.89607320365039e-05
-3.34281086348417e-05
-1.44750885206163e-05
1.03219073279947e-05
-4.4444716090527e-05
-5.78400844537213e-05
-1.4348037497553e-05
-6.08905022153354e-05
-7.90816427031694e-06
-1.72257078502923e-05
-3.69185573473998e-05
-2.93397116257237e-05
-2.15592861360804e-05
-1.32621738548633e-05
-1.58488593753599e-05
-4.45947142266529e-05
-2.7422052596185e-05
-3.30743621232928e-05
-4.06588712088063e-05
-1.88277969741484e-05
-1.77292671949503e-05
-1.90052366483713e-05
-2.07011361978331e-05
-4.92875321668814e-05
-2.70999919410691e-05
-2.1814534436427e-05
-3.63298885893286e-05
-2.79130823983846e-05
-3.90788131408994e-05
-3.1896585843241e-06
-6.16048139554858e-05
-2.172783521838e-05
-3.30843619329812e-05
-2.80409452084985e-05
-1.06149811956377e-05
-3.40068593783382e-05
-3.11623741437727e-05
-1.22525233312298e-05
-1.43647810085193e-05
-2.26432872944535e-05
-1.41093451554948e-05
-5.50299513067954e-06
-1.43905669135998e-05
-5.70755628356442e-05
-1.48059809291664e-05
-9.58367830625487e-06
-1.99457856394731e-05
-2.01338060478071e-05
-1.86387416056458e-05
-7.10719014761793e-05
-5.04298658562116e-06
-2.07617880601646e-05
-2.80392167557607e-05
-2.98481500565882e-05
-3.00912824843021e-05
-1.92443879134512e-05
-2.72177404570123e-05
-1.98379608746728e-05
-4.1957572371707e-05
-4.77623417300928e-06
7.11887843348452e-07
-5.0705677928845e-05
-2.22001490167652e-05
-1.53600500331429e-05
-3.38210948198707e-05
-5.84955640800992e-06
-2.60411661465701e-05
-1.37268190606535e-05
-3.07741751561378e-05
-1.8643455583151e-05
-1.76183450381308e-05
-3.44400484127242e-05
-4.8138525931604e-05
-5.01889706488789e-06
-2.26393286901963e-05
-1.58221244028326e-05
-1.17484115461368e-05
-1.87771410422619e-05
-5.50599534304231e-07
-1.8515273540594e-05
2.83419779834729e-06
-2.47148388878196e-05
-4.67698851516886e-05
-4.88144740622355e-05
-1.05796905969255e-06
-6.85735216946966e-05
-3.61313277529884e-05
-2.45629822471539e-05
-4.25892515912459e-05
-5.13039384380002e-06
-4.66835064201291e-05
-3.4281711836244e-05
-3.05398040971328e-05
-5.68264441064952e-05
-6.38931406531434e-05
-4.938577803196e-05
-4.12565429424264e-05
-4.81991474195912e-05
-2.19701931435662e-05
-1.27540426092149e-05
-3.54796966462174e-05
-2.83123153842309e-05
-2.03243189446726e-05
-2.73992877596213e-05
-1.49254049499447e-06
-3.61299239620339e-06
-2.33028054769626e-05
-2.85487491242124e-05
-9.79144633715007e-06
-3.70221951355218e-05
-3.52466941254708e-05
-8.31871561988325e-06
-4.89638480968163e-05
-7.17469079004977e-05
-2.37073398685665e-05
2.3522448993168e-07
-2.50914080543525e-05
-2.36903907343385e-05
6.05427558340173e-06
-1.70581960784832e-05
-8.43411149618287e-07
-4.03100082221368e-05
-9.39522117524093e-06
-1.3994183506278e-05
-3.15896684730256e-05
-1.49248759935214e-05
-1.05006312824155e-05
-1.72774595738485e-05
-2.83581890804204e-05
-3.56849396983696e-05
-1.34440278177019e-05
-1.44090407397034e-05
-9.23665029698077e-06
-4.73459358731797e-05
-2.26080834340715e-05
-1.97975103488329e-05
-3.17082965773068e-05
-4.41601605309553e-05
-1.92357412878224e-05
-2.21491370394095e-05
-2.98101379948636e-05
-1.13346626675971e-05
-4.69488179995569e-05
-1.94756898571237e-05
-2.54532005305236e-05
2.60011481006167e-06
-2.77848514512631e-05
-1.9122585447606e-05
-2.16221352337196e-06
-3.34168603328631e-05
-2.83247796596557e-05
-2.67566805587033e-05
-2.8366007226423e-05
-2.07840615012108e-05
-4.62938645143901e-05
-3.05431380374838e-05
-4.04428905255928e-05
-4.16722757387626e-05
-1.68377562920059e-05
-2.02148101699767e-05
-5.81413417422154e-05
-3.45033219750239e-05
-5.02740031087479e-05
-1.25094604868751e-05
-6.74472678400352e-05
-4.38007051557158e-05
-3.85443095437127e-05
-3.9932031059487e-05
-5.75486223710401e-05
-2.69548310059164e-05
-7.36193819487269e-05
-3.75888643942267e-05
-5.72266265019939e-05
-4.47858726195857e-05
-5.98566720765112e-05
-2.35225361084434e-05
-1.32108363839827e-05
-4.92603193229207e-05
-4.00886163042153e-05
-8.75953407359195e-06
-3.46681920943362e-05
-2.69927456239213e-05
-1.32686710173042e-05
-5.10181091723512e-05
-3.03051648860656e-05
-4.61147301847711e-05
-2.95073368449414e-05
-5.58976559018711e-06
-2.01201724000413e-05
4.21590069778986e-07
1.32420533131736e-07
-2.8875712024539e-05
-2.9930474442562e-05
-4.35813066626225e-05
-5.88512531035611e-05
-2.70699982289189e-05
-3.38397713297406e-05
-1.86093029118839e-05
-5.38754388900643e-05
-4.09749196281233e-05
-3.53529574402655e-05
-5.54236631803981e-06
-2.26401250826325e-05
-4.93526406283138e-05
-1.50556959857893e-05
-3.74600225345209e-05
-3.85002636647293e-05
-2.8129937854499e-05
-2.69275069267269e-05
-1.25088966332941e-05
-1.93583633302114e-05
-3.49662061972735e-05
-1.46046813271983e-05
-3.75935515105463e-05
-1.0337918805425e-05
-6.01865387414331e-06
-3.56589945009735e-05
-4.29176853612652e-05
-3.19622409979015e-05
-4.03427761487199e-05
-4.97929224653533e-05
-3.62594230381165e-05
-2.58396845688179e-05
-5.07709155545861e-05
-1.49077395538249e-05
-2.60112777401476e-05
1.90401502219145e-06
-3.9858539030904e-05
-3.05357546546455e-05
-4.84625835028323e-05
-5.03100542910062e-05
-3.32882276263269e-05
-5.85237293278198e-05
-5.11859479007452e-05
-2.63670204643676e-05
-2.70403461963634e-05
-3.84402139229524e-05
-5.62567542225037e-05
-2.19022994372602e-05
-2.28531041579231e-05
-2.96129636088308e-05
-2.31981963731594e-06
-2.56721696885886e-05
-1.90278959089924e-05
-4.12198210000345e-05
9.94267302464531e-06
-3.97893313259705e-05
-3.19135365423095e-05
-4.58209112983741e-05
-3.75584930574639e-05
-1.59120279657535e-05
-3.63808288023417e-05
8.26723414412691e-06
-1.81647191799774e-05
-1.87092670612237e-05
-4.53531214442891e-05
-4.43528757606609e-05
-4.43080277390507e-05
-5.98602180908032e-05
-3.6223837888665e-05
-3.33378957592854e-05
-3.84077045293373e-05
-3.08128868417238e-05
-4.05110826067905e-05
-4.9438889081237e-06
-3.66078520522299e-05
-3.1371365352117e-05
-2.92387582569827e-05
-1.34730212728921e-05
-2.09473365423001e-06
-1.99118026481742e-05
-2.97272800949972e-05
-1.66438646358314e-05
-1.01837795834386e-05
-6.70186393235736e-06
1.93848473867781e-08
-5.44881414534858e-05
-3.23622691777155e-05
-2.59961197902901e-05
-4.08825979957851e-05
-2.93324050440827e-05
1.1091328575371e-05
-1.33360232813456e-05
-5.13057991740057e-05
-3.30738327653924e-05
-1.35732465837529e-05
-1.20995516503019e-05
-3.22665986195584e-05
-3.29959695632399e-05
-3.18158719525236e-05
-2.02927291733315e-05
-3.80468505879096e-05
-5.21509551299847e-05
-2.97279713811837e-05
-2.16100055799092e-05
-4.88401172512256e-05
-3.92421228789194e-05
-4.31498812887273e-05
-1.35415626437974e-05
-4.85289742958689e-05
-1.47711078719896e-05
-3.85303987150947e-05
-2.48812585978651e-05
-4.24601511278669e-05
-3.05291930808964e-05
-4.33832939253093e-05
-2.00904071865207e-05
-3.22807267248212e-05
-2.78830077354472e-05
-1.79423477243987e-05
-1.43685906979711e-05
-3.39202130813097e-05
-3.93239739697291e-05
-3.63907118045945e-05
-2.55590173666579e-05
-3.38841524544925e-05
-2.6334575301582e-05
-2.96751454085886e-05
-2.60575724363117e-05
-3.27668152002535e-05
1.9358998577843e-05
-3.43905004836217e-05
-7.72128626597229e-07
-3.82531440730868e-05
-2.76415308034443e-05
-1.94200061488565e-05
-4.88713442431799e-05
-6.98081610382899e-05
-3.61258591764511e-05
-1.75007888759445e-05
-6.08288918831335e-05
7.388966516677e-06
-3.77454930578116e-05
-3.66505705872909e-05
-8.02508205258917e-06
-4.13595102238049e-05
-2.03487583642107e-05
-3.12975604637584e-05
-9.97862482490122e-06
-1.24554273982574e-05
-1.11879343495e-05
-2.53650678420597e-05
6.90478784606401e-06
-2.3711191100982e-05
-2.16256953875829e-05
-2.77850564533848e-05
-3.18861318876774e-06
-3.37308661510589e-05
-2.7864166849452e-05
-2.37627185019116e-05
-3.37153803281373e-05
-7.2911984641073e-05
-3.78359162250457e-05
-3.33669996116167e-05
-2.49371980588064e-05
-4.25746640818184e-05
-6.06020125978278e-05
-1.075489280244e-05
-3.89679493046192e-05
-6.41129649195438e-05
-9.00208796450131e-06
-2.66194321692327e-05
-2.69819379117818e-05
-2.49375215282283e-05
1.93597174464373e-06
-3.32621251102679e-06
-1.67450372579391e-05
-1.18063529758606e-05
-2.71060574180616e-05
-1.2937833891573e-05
-3.44363126187617e-06
-5.9473873049579e-05
-2.1173640191018e-05
-2.59195580471168e-05
-1.64086246685758e-05
-2.37217624085029e-05
-5.23354610525989e-05
-4.94162600524643e-05
-8.6158023194088e-06
-2.79552053192379e-05
-1.15620683017399e-05
-2.02322724946105e-05
-2.01598387497814e-05
-7.93067093610328e-06
-1.19352129198616e-05
-2.25647675097302e-07
-3.92208769417424e-06
-8.34361966188246e-06
-1.88495808329864e-05
-1.48579943676859e-05
-3.36719491115925e-05
-1.1061059516812e-05
-2.33156142649766e-05
-2.88284422338889e-05
-3.35886295963956e-05
-1.58435967037312e-05
-4.02215661805482e-05
-1.23088967941869e-05
3.83447245778467e-06
-2.36367124557185e-05
-2.42533160651437e-05
-1.98156002803819e-05
-1.29501029195933e-05
-5.03693987763144e-05
-2.81857355716482e-05
-1.27170749698566e-05
-5.9827824723153e-06
-2.42534320324919e-05
-5.20318647545437e-05
-2.68251066094589e-05
-3.40538290212073e-05
-7.35406763025148e-05
-4.20991892835568e-05
-1.76959588628244e-05
-3.6732127061627e-05
-5.06090880130132e-05
-3.24582999777451e-05
-4.56676193581265e-05
-5.09642139265693e-05
-1.98544972397292e-05
-1.12720464235379e-05
-9.98016233779288e-07
-2.99111381072829e-05
-3.56114605777241e-05
-3.03286735576775e-05
-4.68531367905183e-05
-5.44516907694343e-05
-2.17391317552628e-05
-3.54059560594746e-05
-2.20095055575152e-05
-3.27150550038646e-05
-3.17093902483182e-05
-2.31189248437216e-05
-3.06780774072052e-05
-5.71311641655364e-05
-3.88125982407502e-05
-1.96128551476859e-05
-4.62154233787121e-05
-2.94204745160192e-05
-5.39073618202022e-05
-3.52929561550307e-05
1.60260682011404e-05
-2.08095922866271e-05
-1.97149670395238e-05
-1.70170529780901e-05
-3.02346957208427e-05
-4.16251435986375e-05
-1.82526990326114e-05
-2.35747033796094e-05
-8.45221011315244e-06
-2.64582753419732e-05
-2.62222714433611e-05
-4.80145910894114e-05
-4.05892744378597e-05
-2.94213411041839e-05
-3.39066043303859e-05
-1.54846918135194e-05
-5.04576031422083e-05
-1.04990308260129e-05
-2.60891629859033e-05
-3.32416970652986e-05
-2.96917939832377e-05
-4.12434746807158e-05
1.22804868374417e-05
-3.11596552761032e-05
-2.32415731478731e-05
-2.32478702207885e-05
-2.29102924076535e-05
-4.24595073628243e-05
-4.6148129341775e-05
-3.6027640176137e-05
-2.20604639523725e-05
-8.67184849497313e-06
-3.06166251471894e-05
-4.68590580399843e-05
-1.42951977076645e-05
-2.35330122520571e-05
-2.28509035739473e-05
-3.5010047038802e-05
-4.06953363696694e-05
-4.02775419232834e-05
-3.00208399876489e-05
-4.08530447457759e-05
-3.25386862417853e-05
-4.59275382829723e-05
6.14715710663018e-07
-5.66142624412797e-05
-1.07593044183438e-05
-2.20194375739111e-05
-3.16615067866616e-05
-1.47105524496133e-05
2.43811469088636e-06
-2.56056185615086e-05
-3.50436262575796e-05
-7.08779602408079e-06
-2.51584654582609e-05
-7.67655510599036e-05
-6.41201796322785e-05
-4.82874251164953e-05
-1.10946281540183e-05
-5.74955145291319e-05
-8.81306726417393e-06
-5.06456710095788e-05
-5.10700137720444e-05
-3.08195585241614e-05
-1.62981818315107e-05
-3.56975177092682e-05
-4.61317692737468e-05
-4.12228561468708e-05
-1.29302151047468e-05
-3.83258593810277e-05
-2.70628430263829e-05
-2.88226806539213e-05
-2.81850295777196e-05
-5.7067366716568e-05
-4.5730682691776e-05
-2.92181266616138e-05
-3.67966249819076e-05
-3.13406080080197e-05
-1.81143945888005e-06
-2.91044248291522e-05
-2.19640777177812e-05
-2.07525600368774e-05
-1.67807639078083e-05
-5.58980096309126e-05
-3.41098011238835e-05
-4.12517994348942e-05
7.79971823760866e-07
-9.3035198641039e-06
-2.35285626807745e-05
-1.26648128798992e-05
-2.06245470124494e-05
-3.70905976371394e-05
-2.56822076586161e-05
-4.28502104840029e-05
-8.25153759293868e-06
-3.64100187404779e-05
-3.6490334326438e-05
-4.76099682513181e-05
-3.74689334202873e-05
-1.60078081220892e-05
-8.48558956180647e-06
-3.80608650226969e-05
-1.44360990795474e-07
-9.87223332503511e-06
-3.10332333502916e-05
-3.52659684814857e-05
-2.9389455728835e-05
-5.34029409888134e-06
-3.4278317708177e-05
-1.41472715363447e-05
-2.95662085125416e-05
-4.2688228949185e-05
-3.42736489558819e-05
-4.55776073288481e-05
-3.77977092923108e-05
-4.09475427104492e-05
-2.59627613322988e-05
-3.88902520268092e-05
-1.27752549467426e-05
7.03066097743845e-06
-3.02292476315109e-05
-1.78236992367782e-05
5.46706200928902e-06
-1.56337204142442e-05
-3.98071352691439e-05
-6.67636261020075e-05
-1.64193508009945e-05
-3.69577853295367e-05
-2.56614862677788e-05
-3.41668466441648e-05
-2.22336192860544e-05
-1.68750325845464e-05
-3.10552682196616e-05
-2.29214339705616e-05
-3.45697907221849e-05
-4.13612475815324e-05
-3.74909843189193e-08
-1.50464994070952e-05
-2.80539226637754e-05
-2.18515798375778e-05
-5.80615809355139e-05
-8.92533168143484e-06
-1.83581643464054e-05
-5.43794919203911e-05
-4.57726437084259e-05
-5.12547895465849e-05
-2.70660135801339e-05
9.21272330357765e-07
9.16327770633688e-06
-1.80341241959004e-05
-4.08108384509783e-05
-5.08434741144473e-05
-3.57555791073299e-05
-4.6113079800837e-05
-6.40465019330208e-05
-4.02536333480267e-05
-6.91149035748625e-06
-3.30944321339562e-05
-3.12170106310918e-05
2.01031114648886e-05
-7.62801469041691e-06
-5.80652114013839e-05
1.67774074171609e-06
-3.12554386840854e-05
-2.80908680536264e-05
-3.74408733881474e-05
-4.49985714857144e-05
-2.38830154569777e-05
-4.92913159326495e-05
-3.51854600162585e-05
-5.05213880419105e-05
-1.89189101461495e-05
-5.04957898516738e-05
-3.04109672173439e-05
-3.57895546875196e-05
-3.35844419015483e-05
-2.31779649669349e-05
-2.20417385440374e-05
2.67783375690018e-06
7.29053961509457e-06
-1.69956191344741e-05
-2.74549867040762e-05
-3.46566021836357e-05
-3.02251239743479e-05
-7.46793787836332e-06
-2.84945148771279e-05
-2.828324864829e-05
-4.45171897784653e-05
2.71319117584034e-06
-4.08712782958967e-05
-2.01721360700632e-05
-5.00413771821601e-05
-5.21816802635543e-05
-7.86585339841622e-06
-3.83976689864008e-05
-4.91801186951432e-05
-1.49256718413196e-05
-2.91440345801854e-05
-2.77458902613008e-05
-6.41582337323193e-05
-5.77766879183663e-05
-2.88142444622079e-05
-4.82850060961043e-05
-2.10347062194246e-05
-2.52935764387764e-05
-3.22701359970401e-05
-7.95832679804859e-06
-4.08302910675765e-05
-2.20851680807501e-05
-2.73549107991115e-05
-2.37538036570446e-05
-3.46214441044518e-05
-4.90548696179833e-05
-3.42309111102461e-05
-3.7881087197535e-05
-6.55412735035351e-05
-1.39846116130986e-05
-1.84050349970106e-05
-4.01722755056288e-05
-3.99106020327787e-05
-3.18590644346322e-06
-3.86330838530094e-05
-3.95383377250501e-05
-4.45791839066284e-05
-2.95745891912898e-05
-3.21320866685958e-05
-5.84176196877442e-05
-8.70833620510831e-06
-1.74738536850562e-05
-1.11421402822499e-05
-3.34065749617488e-05
-4.19735551551615e-05
-2.45731288766223e-06
-2.50071225019615e-05
-1.18164959879852e-05
-1.83837615810827e-05
-4.19719712538784e-05
-2.23900485040414e-05
-2.62131235421042e-05
-3.73203209607343e-05
-1.03672471345185e-05
-4.74966190047933e-05
-2.66274340609683e-05
-2.05824933003235e-05
-3.4209247254076e-05
-1.94491428907649e-05
-1.72647911337159e-06
-2.47369770885824e-05
-2.96868036590379e-05
-1.80544960567044e-05
-5.46684891991871e-05
-1.80550006666064e-05
-1.65790785802073e-05
-3.30089518669175e-06
4.22984164400213e-06
-4.17681752239916e-05
-3.85979791358516e-05
-5.35930269774795e-05
-2.81966780894541e-05
-7.8236296747538e-06
-4.18112963970854e-05
-1.24447045781355e-05
-3.7923217901722e-05
-5.66788042893262e-05
-4.30821681948359e-05
-2.33803825307678e-05
-3.84948567267119e-05
-4.88375570660771e-05
-3.75825635444564e-05
-2.96991708315346e-05
-4.90703125610628e-05
-2.49909027701609e-05
-2.94556835697478e-05
-2.46578677282806e-05
-6.70327762668695e-05
-1.24354276077915e-05
-1.04678860206259e-05
-2.15269601574498e-05
1.71281002589497e-05
-3.59165940014362e-05
-6.41239151843179e-05
-3.98256246723549e-05
-3.82796743996578e-05
-3.14969068126692e-05
-2.6949291448941e-05
-2.62673896346652e-05
-4.28645093802991e-05
-2.20282878287079e-05
-4.07433487679779e-05
-3.96623112557404e-05
-3.05041072435218e-05
-2.23594438334867e-05
-2.50593171196079e-05
-2.96554975302705e-05
3.00445223804249e-05
-1.99673493664471e-05
-7.24180627569568e-05
-7.61670144627316e-06
-4.9837135824453e-05
-2.44882762747747e-05
-6.01745293520979e-05
-3.60258617499091e-05
-2.81658754813851e-05
-3.5273417735667e-06
-9.57609430535051e-06
-1.11526753388576e-05
-2.94713490632126e-05
-3.15375247761574e-05
-1.85874524652449e-05
-1.37501332014343e-06
-1.30622619054777e-05
1.96686863670903e-06
-1.94606396419743e-05
-3.62009450248786e-05
-1.33032543324125e-05
-4.48107438218676e-05
-3.29515898802992e-05
-2.24164731745923e-05
-5.27325660219179e-05
-3.05769444493752e-05
-1.29157750017016e-05
-1.39179481890007e-06
-3.25572426300915e-05
-2.28136699373786e-06
-4.26979959563868e-05
-3.9465516414861e-05
-4.09747605543514e-05
-5.22709995302652e-05
-5.96122802296909e-05
-4.39489736587395e-05
4.51690817480802e-06
-6.77037463105437e-05
-4.99009850898716e-05
-2.80261055357516e-05
-2.24785937763653e-05
-2.39705568319445e-05
-4.92122832042633e-05
-1.54823901595381e-05
-2.59745838953997e-05
-6.90922728602991e-06
-4.01360715520684e-05
-2.22871430649128e-05
-3.41731106632876e-05
-5.03159710377307e-05
-3.99160873585912e-05
-2.43847320400097e-05
-4.85608605581361e-05
-8.41136212640135e-06
-3.17116131974532e-05
-1.56385735320558e-05
-4.63071270559125e-05
-7.00466681695105e-06
-2.508613874731e-05
-1.4818720414336e-05
-9.93250891007008e-06
4.0225055786001e-06
9.93821001783319e-06
-4.07334212240978e-05
-7.04106856796607e-05
-3.08617284639026e-05
-5.46064918064563e-05
-5.46014747784011e-05
-2.73522522518743e-05
-5.01434570841461e-05
-1.9883912960788e-05
-4.93465910428378e-05
-3.43593669860824e-05
-2.36921953728394e-05
-3.12921908471357e-05
-4.07939337617846e-05
-2.56685084546175e-05
-1.92723385438013e-05
-4.66401507885173e-05
-2.1651173927603e-05
-2.83731343895345e-05
-2.1375477629328e-05
-2.42057275308925e-05
-3.76698075114296e-05
-2.70019394447939e-05
-4.41267292324918e-05
-2.42950201124771e-05
-7.32443767197657e-07
-3.14184854070354e-05
-8.21626831066218e-06
-1.36629022497607e-05
-3.09957623812658e-05
-2.48935200471032e-05
-6.00312051388567e-05
-3.63661645618377e-05
-7.01974062768108e-05
-3.4432796496321e-05
-3.20026339137896e-05
-3.44142791684568e-05
-3.35565830034963e-05
-1.85142829539555e-05
6.08618416118162e-06
-1.57555396303033e-05
-4.71984912532505e-05
-1.73663728511609e-05
-2.10751632112342e-06
-4.49093166757773e-05
-4.00757240612209e-05
-1.35708464962617e-05
-3.47309549829006e-05
-2.22172044086663e-05
-1.64782005032473e-05
-4.4881577815725e-05
-2.95075808310134e-05
-1.91744458400991e-05
-1.04779187086813e-05
-3.70449101276677e-05
-2.03807863279229e-05
-4.42197151281473e-05
-4.23142909981406e-05
-3.30365857399022e-05
-2.96051854958178e-05
-4.63638123769916e-05
-3.24008448642025e-05
-2.35857685920795e-05
1.25435567358111e-06
-3.21138122326933e-06
-1.4348351887848e-05
-1.81386280039147e-05
1.48414510616511e-06
-1.7137943282379e-05
-1.02498038368038e-05
-2.68247601461298e-05
-3.84658710691981e-05
-3.7765944082861e-05
-5.32746571692564e-05
-4.15049085298084e-05
-5.34156708080895e-05
6.39512937433825e-07
-2.51794182519686e-05
-1.30357419771225e-05
-1.4121739595494e-05
-2.57900412876782e-05
-3.48931284922851e-05
-2.11967222907625e-05
7.70002129476148e-06
-1.84603072185156e-05
-1.17121098204693e-05
-9.73392165704237e-06
-4.10136162417011e-05
-1.37261532727733e-05
-1.23818539662261e-05
-1.83284634130349e-05
-3.83388679839187e-05
-5.77228495352407e-05
-2.85108769655461e-05
-6.12559461182429e-05
-4.80893231752569e-05
-1.94139275099786e-05
-3.10105769417603e-05
-3.56805497923404e-05
-2.24306500691746e-05
-3.48583347384832e-05
-1.41063948259417e-05
-3.20599551622848e-05
-3.63202129316513e-05
-3.95145566092164e-05
-4.60049942574788e-05
-2.60658177913899e-05
-6.12997388889521e-05
-2.78298364004528e-05
-3.09862820698684e-05
5.2010693035144e-07
-4.28618255168203e-05
-4.59959815051494e-05
-4.12726086319611e-05
-1.32073884832721e-05
-3.7647809173067e-05
-5.24150496099804e-06
-4.84385881632214e-05
-2.40435574612972e-05
-4.34048151919658e-05
-4.89077022255425e-05
-5.79442438182407e-06
-6.44356895027863e-06
-3.56242512570272e-05
8.69850714410232e-06
-6.00299746892144e-05
-2.90825222082049e-05
-2.71523932625769e-05
-1.41085255055836e-05
-2.01953695433698e-05
-3.10947366961542e-05
-4.47225928748124e-05
-6.01975416047545e-05
-1.3296937991275e-06
-2.71778129993635e-05
-1.47799321246037e-05
-2.36026097171275e-05
-4.28075586569233e-05
-2.28641195911212e-05
-3.07308660874874e-05
-4.59254179646637e-05
8.4423922256172e-07
-5.56828460262964e-06
-1.2810908776604e-05
-4.19587469242428e-05
-2.07233768575489e-05
-3.00186756051011e-05
-4.08833356126545e-05
-2.22952908404336e-05
-2.51974091592144e-05
-2.41488311739773e-05
-4.43103511445482e-05
-2.75253502999255e-05
-3.70760234223509e-05
-1.66406136256737e-05
-4.64226699696779e-06
-4.77646041011987e-05
-4.57907417985103e-05
-1.71453200212908e-05
-7.38285396136038e-05
-2.69072916057999e-05
-5.00543418576622e-05
-4.28606440028885e-05
1.08125445044055e-06
-2.6563322177822e-05
1.19364828126056e-05
-1.93617991952873e-05
-1.67922351437451e-05
-4.7729844565776e-05
-4.13850298770003e-05
-3.2504211820466e-05
-3.06731807049382e-05
-2.74416627671204e-05
-8.91027921415528e-07
-4.05505991149436e-05
-2.05924749443529e-05
-8.37952346244278e-06
-1.54877979228848e-05
-5.0955159620666e-05
-1.17991305475988e-05
-4.20985664436335e-05
-1.27358878701277e-05
-1.75939698211177e-05
1.71489380862079e-06
-1.99122833777284e-05
-9.12708680708415e-06
-2.2620171959559e-05
-4.50393804140558e-05
-5.50100039047776e-05
-3.11364775145414e-05
-4.29625580140118e-05
-3.12669984627307e-05
-3.63749684485528e-05
-5.07388923052603e-05
-1.43436777498295e-05
-3.65324735881674e-05
-1.33525722656607e-05
-2.9419937703391e-05
-7.09985542540934e-05
-9.77004767593058e-06
-1.47893321460798e-05
-1.66981718788615e-05
-2.69929695409953e-05
-3.6242203294468e-05
-3.06675664982994e-05
-5.92471047864512e-05
-8.93843344848439e-06
-4.97476631713687e-05
-2.56748922082586e-05
4.74580932633985e-06
-1.33080466817544e-05
-1.87318068791764e-05
-4.02139316098811e-05
-1.0377714956581e-05
1.67330744256568e-07
-2.09743686967514e-05
-5.91799650076406e-05
-3.57933669692557e-05
-4.51844488827191e-05
-2.92699928006198e-05
-1.0384673646935e-05
-2.74439792415676e-06
-3.89836010216915e-05
-2.99085109830227e-05
-1.09455884182759e-06
-1.47618907543637e-05
-7.00038885114083e-06
-2.96019998282517e-05
-1.12388841205746e-05
-6.24529034445134e-05
-4.43603261353267e-05
-5.24044628509484e-05
-3.46400913131263e-05
-3.23389313562748e-05
-5.01284658102295e-05
-1.84532143230871e-05
-3.09819026141701e-05
-2.55086356051368e-05
-3.26200847452821e-05
-5.90596791075712e-05
-4.59253224799119e-05
-3.39778544581756e-05
-1.79969723008535e-05
-5.02801792662305e-05
-2.95106789231152e-05
2.93753930324318e-06
6.83868636846383e-06
-3.98516152354624e-05
-5.44840294581412e-05
-8.76290713278795e-06
-1.18447339243896e-05
-2.267277118041e-05
-6.43385664247841e-06
-3.99999598623982e-05
-1.16924273249579e-05
-4.58834439738299e-05
-3.44020789010658e-05
-2.76264746750245e-05
-2.53712233463412e-05
-2.37059057242607e-05
-6.1599524168926e-05
-3.42305664059406e-05
-5.00829283429003e-05
-2.65274374185227e-05
-3.56294880032702e-05
-4.15600087038724e-05
-2.64932450415763e-05
-5.8994475220913e-05
-5.92576696885373e-05
-6.12355154239861e-05
-3.11921442297484e-05
-4.53714107137532e-05
-2.85100310670038e-05
-3.62521818542526e-06
-3.42989111409847e-05
-5.10555314374194e-05
-2.03265729691213e-05
-5.11019771535206e-05
-1.03642740552802e-05
-1.89126536638472e-05
-4.34158822423052e-05
-3.60455919087631e-05
-2.09979253021282e-05
-3.65398018201946e-05
-4.09071924655564e-05
-1.21984811412711e-05
-3.52176420880684e-05
-2.48446842180544e-05
-2.50736117020142e-05
-4.58131096977608e-06
-2.49021334932577e-05
-4.41402916798209e-05
-5.30917476724735e-06
-8.83993287442e-06
-2.13860848896292e-05
-3.13551593588859e-05
-2.82570955533139e-05
-9.57857466658765e-06
-3.26795082809521e-05
-9.2259850008573e-06
-2.8886798701532e-05
-4.13341054399449e-05
-3.61737971590079e-05
-3.01418030529895e-05
-2.50799549380582e-05
-2.94756337686958e-05
-3.14663171548553e-05
-6.927438828825e-05
-2.98453687532795e-05
-8.94490970635298e-06
-3.54076047500397e-05
-6.12722682278511e-05
-3.78913783604315e-05
-1.71564222643128e-05
-2.54531613458494e-05
-4.8070084357641e-05
-1.08112421692752e-05
-1.99323647443156e-05
-2.29959855048415e-05
-3.72226700370641e-05
-4.73943805666602e-05
8.99310434264289e-06
-4.59190698776992e-05
-2.63378297988604e-05
-4.2932493179461e-05
-1.95397641443875e-05
-1.20393846225581e-05
-1.46223348967037e-05
-3.91107898170206e-05
-4.786406034261e-05
-2.06295776093733e-05
-3.18413501727879e-05
-3.49174446417076e-05
-3.67658940159857e-05
-6.9614702566605e-05
-2.08391954779821e-05
-1.43281297635119e-05
-3.09276665369171e-05
-2.89355341001653e-05
-3.31062186253267e-05
-2.4515446617048e-05
-3.52986530430604e-05
-1.75205308579406e-05
-4.15507955267589e-05
-1.86510887284969e-05
-5.19150012003229e-05
-1.18313566434693e-05
-1.0832409135141e-05
-4.38058325802001e-05
-2.35203490637058e-05
-1.22316604568372e-05
-2.01158767252319e-05
-1.7770338434417e-05
-2.52406126560764e-05
-4.64006803372156e-05
-1.61482926052924e-05
-5.84708426523654e-05
2.01112519157952e-06
-2.03423784710668e-05
-2.99692539639259e-05
-4.14154096397482e-05
-2.82536195768762e-05
-1.71091073442536e-05
2.47425471280248e-06
-2.29220318247524e-05
-3.54165549738116e-05
-1.55827775296551e-05
-2.59060656941781e-05
2.88102821570393e-06
-1.82879939583246e-05
-1.90535653901101e-05
-3.07711421799541e-05
-3.70094619309292e-05
-4.84774582736015e-05
-3.70931456873137e-05
-4.39833472521741e-05
-2.94988191523905e-05
-1.81808808950583e-05
-6.21568394027831e-06
6.55893836294522e-06
-2.7891354711031e-05
-3.63685036557713e-05
-2.7064248960159e-05
-2.00779210380055e-05
-1.86944335988103e-05
-1.33798653176595e-05
-2.78031675137976e-05
-2.31397256050863e-05
-3.90681682306295e-05
-5.56528952562442e-05
-3.19507501369888e-05
-3.49318599598263e-05
-1.86109384093901e-05
-3.01638271641752e-05
-2.24580388738141e-05
-8.63437739146869e-06
-5.44713900378063e-05
-2.35266857351614e-05
-6.33939322770124e-06
-3.19839754012873e-05
-4.73527462068922e-05
-4.19045505060328e-05
-1.21270222962508e-05
-6.10550497276219e-05
-1.68893820600306e-05
-4.00018576523302e-05
-3.07629359143975e-05
-3.48088504740539e-05
-2.45895859981317e-06
-1.53578588533518e-05
-3.70669057989857e-05
-2.09440209430351e-05
-3.4643863721493e-05
-7.13330284558571e-05
-2.87565247823356e-05
-2.64549790765384e-05
-5.10282455934488e-05
-5.02070562639779e-05
-4.51825614221561e-05
-3.38602853814011e-05
-1.62804203918825e-05
-2.48082097656902e-05
-5.15137383164058e-05
-3.89333257991253e-05
-4.24872797493323e-05
-3.47075500705127e-05
-1.4198653779225e-05
-4.80844069396048e-05
-2.01913542887545e-06
-2.09645598956759e-05
-1.27298127665493e-05
-4.35325657458492e-05
-4.34158592936143e-05
-3.82426191746646e-05
-2.62166554860198e-05
-1.63000751268727e-05
-1.24521705064366e-05
-3.47972279531783e-05
-4.56697584622481e-05
-1.48945558600293e-05
-1.85150113283031e-05
-4.45920020244094e-05
-2.57436405724862e-06
-1.54527815494174e-05
-1.11017025678879e-05
-2.98860730798173e-05
-2.64390418929986e-05
-1.63327958058819e-05
-3.64140802229445e-05
-3.08673963519575e-05
-3.4648070979897e-05
-1.86766633199152e-05
-5.11999565045402e-05
-1.16342128652964e-05
4.14801122505936e-06
-2.374226948849e-05
-3.68477406010064e-05
-3.30746480440046e-05
-3.83378153368728e-05
-2.21678304840717e-05
-4.86567833916174e-05
-5.2347086045073e-05
-4.06297018198227e-05
-4.9158742630096e-05
-4.65986232319561e-06
-2.76314887156784e-05
-1.81766580476644e-05
-5.28660961532391e-05
-2.75388348882617e-05
-7.52181699663164e-05
-2.58079203751008e-05
-4.73595512493115e-05
-2.46225849090687e-05
-4.34377788163149e-05
-1.97786338484422e-05
-5.76645497221014e-05
-3.03776039340153e-05
-6.3253869641901e-05
-3.67954004798377e-05
-1.8075368025221e-05
-6.44034481747699e-05
-4.97051562619105e-05
-2.67219671345838e-05
-2.6047462637667e-05
-3.53616463271177e-05
-2.98782575076383e-05
-3.83595949952888e-05
-3.7340145056836e-05
-4.75604034663064e-05
-2.00825718398739e-05
-2.60559539542508e-05
-2.74172828687589e-05
-3.46552965476003e-05
-2.1984679015622e-05
-2.63918475640865e-05
-7.52578295703831e-05
-3.55965192798718e-05
-4.6376655083469e-05
9.22416948590158e-07
-1.30347986456144e-05
-4.47962311562097e-05
-5.47809758016463e-05
-1.91937739222681e-05
-4.30755460454131e-05
-4.03328796283212e-05
-1.68614350034549e-05
-4.94397566571128e-05
-8.40970632815121e-06
-1.1001389229306e-05
-1.82726557440273e-05
-3.26176831899047e-05
-3.22393807067251e-05
-2.7931162942794e-06
8.6933086483004e-06
-4.88420563681701e-05
-2.91960187002299e-05
-3.45798816826059e-05
-5.34658812408952e-05
-2.00034740995699e-06
-3.3364369053285e-05
-3.009270658724e-05
-2.35200562328554e-05
-2.02668245871074e-05
-2.78318705504763e-05
-3.4739789358588e-05
-2.89764679315906e-05
-1.88358541384333e-05
-1.85873479216148e-05
-4.12287866545236e-05
-3.61082410221877e-05
-1.7870261813094e-05
-4.17742205451193e-06
-2.55703718091249e-05
-1.42674369125538e-05
-1.07857340830805e-05
-1.32799689068784e-05
-4.50016923163257e-05
-3.78229086658695e-05
-4.11303219745836e-05
-2.58077378660376e-05
-2.87717796404868e-05
-2.31906933643288e-05
-2.29023384195912e-05
-2.7954912260589e-05
-3.43876833750742e-05
-2.63537233923181e-05
-2.8802076638203e-05
-3.09998775082138e-05
-2.61731586118167e-05
-1.50327256753518e-05
-5.91316857715926e-05
-2.509133267881e-05
-2.05364422010927e-05
-4.19121816342336e-05
-1.58780053651173e-05
-2.35215633186902e-05
-4.59360271390799e-05
-3.54799826730515e-05
-3.84840669797655e-05
-2.44808999200945e-05
-3.71537579268092e-05
-2.99091227305494e-05
-2.5581459404375e-05
-3.49235969236715e-05
-4.58965420414877e-05
-9.0402932934375e-07
-4.14390975850366e-05
-3.62579688666912e-05
-1.96985209652047e-05
-4.67616682092537e-05
5.68669943168135e-06
-5.48144598350169e-05
-8.01685837217071e-05
-4.26417087067412e-05
-2.39829895160814e-05
-2.09826005868927e-05
-1.47402809787357e-05
-3.85267136665865e-05
-2.5059023189196e-05
-3.11985197292226e-05
-2.56457662987885e-05
-4.80300917646051e-05
-3.32199988734487e-05
-3.75950451480023e-05
-3.47314704147966e-05
-3.39559483076031e-05
-1.24071266026586e-06
-4.56619703711705e-05
-1.15558025497891e-05
-8.22042384554496e-06
-4.38243244601573e-05
-1.54781026976643e-05
-2.80915068189658e-05
-2.46168611240103e-05
-6.11636578149595e-05
-2.97321958485456e-05
-4.82098926045567e-05
-1.34585539832888e-05
-4.36990154603921e-05
-3.86843346838568e-05
-2.59431132954241e-05
-9.66858176002684e-06
-3.17505697072493e-05
-3.414377704569e-05
-2.49162671359561e-05
-4.09782284703552e-05
-4.51448430139412e-05
-3.13403753799999e-05
-3.24190485715179e-05
-1.06954368388262e-05
-3.53524659953742e-05
-2.86551818064171e-05
-4.31971302329072e-05
-1.22800996876533e-05
-7.43167868384219e-06
-2.85561542989244e-05
-4.12381516287433e-05
-3.67639338506394e-05
-6.43194351002513e-05
-6.40162614454201e-06
-1.48710334889302e-06
-2.71662321283047e-05
-2.96281468928615e-05
-3.47358290128698e-05
-1.72347918687209e-05
-2.05865292992656e-05
-3.96464113803549e-07
-2.07979623327119e-05
3.47741602173478e-06
-6.37385408157585e-05
-4.65817623306597e-05
-4.86768533067129e-05
-2.22533708533907e-05
-3.97660048398792e-05
-3.35714952360687e-05
-1.75746880130392e-05
-1.91354584274508e-05
-2.78708658572229e-05
-5.23695252183744e-05
-1.10175118923232e-05
-2.65192499125631e-05
-9.23102723189648e-06
-1.70629002171747e-05
-2.3912222674738e-05
-4.18363801159521e-05
-3.26279861093082e-05
-2.18132290844741e-05
1.74995496978964e-06
-3.54783627086525e-05
4.08941141199702e-06
-5.84908243568848e-05
-4.23375537361147e-05
-4.47147901748502e-05
-1.44636433877144e-05
-4.63260274355234e-05
-4.24129006785832e-05
8.22991208411757e-06
-4.9090723769245e-05
-4.55694204122427e-05
-8.59676038290784e-07
-1.49855388193558e-05
-2.67629613557297e-05
-1.7131899490945e-05
-1.65524559033037e-05
-5.35023958014257e-05
-3.34564707402855e-05
-6.03928779809707e-05
6.70947717084177e-07
-2.50496425740823e-05
-3.25387486826338e-05
-2.52684066725774e-05
-3.63558470738218e-05
-1.40163875817937e-05
-3.35575649496472e-05
-2.38592744851899e-05
-4.92391023227637e-05
-5.80093331481507e-05
-3.60002784765159e-05
-6.90105218526325e-06
-3.92893675442338e-05
-2.71828884170909e-05
-3.89274041665402e-05
-2.05161175796205e-05
-3.97288395806939e-05
-4.35007752566272e-05
-4.04028286285262e-06
-3.17769220524751e-05
-2.07084410891167e-05
-4.55817444466108e-06
-2.4591907935187e-05
-1.82299007685178e-05
-6.16426914277862e-06
-5.86892215758473e-05
-3.87155407159632e-05
-6.2614789400585e-06
-3.80191125232445e-05
-5.70973657225854e-05
-1.25482961938298e-05
-3.39664463381353e-05
-2.31323300192253e-05
-2.0242069787452e-05
-2.52649741303203e-05
-3.9477973625729e-05
-1.52280015897559e-05
-4.29494264917605e-05
-3.32201900964745e-06
-3.22935553840501e-05
-1.2854924317163e-05
-7.045740588139e-05
-2.56611095844426e-05
-4.66402946026888e-05
-2.04675572336908e-05
-4.81215074471776e-05
-8.44282954534218e-06
-5.09457142053689e-05
7.13144976323337e-07
-2.86585019687493e-05
1.18688243694352e-05
-2.19752555515393e-05
8.70014152890525e-06
-4.27695621182336e-05
-2.19771058038739e-05
-2.54718633618314e-05
-3.10291094316624e-05
-1.84838455590868e-05
-4.96944510267934e-05
-3.89660221116046e-05
-1.24963371010049e-05
-2.95713675897738e-05
-2.4789513034079e-05
-4.94650334019501e-05
-2.59034400370877e-05
-4.15013930068552e-05
-1.88754498551821e-05
-4.71083708543701e-07
-1.59364016961974e-05
-3.85457585524543e-05
-1.65953665461643e-05
-4.8927285365164e-05
-4.09159525944134e-05
-3.59273606236084e-05
6.83204867979582e-07
-1.38365803517123e-05
-1.39882889303325e-05
-4.45685429321048e-05
-1.90256652512757e-05
-4.9744585539845e-05
-4.13084938940921e-05
-4.574101000048e-05
-3.23347820497451e-05
-2.80812462697694e-05
-4.83970778517416e-05
-2.39493075032766e-05
-3.90578499006352e-05
-1.31557483765065e-05
-6.01160297173371e-06
-4.60551383788458e-05
-2.19646469365009e-05
-1.14604597766769e-05
4.25400923109655e-06
-2.64445860905632e-05
-5.4763194257326e-05
-4.29473572095047e-05
-5.4688712059e-05
-3.25431668932412e-05
-2.27719678354617e-05
-8.57579071740799e-06
-3.32334828765555e-05
-2.89660726737777e-05
-4.44228928001236e-05
-3.26440707631138e-05
-8.09619656894243e-06
-1.88351664904674e-05
-2.74956893922339e-05
-2.14548785087518e-05
-4.33048113291425e-05
-4.22835860488583e-05
-7.4076304052878e-06
-9.29794915068177e-06
7.45129461128295e-06
-2.15398882662966e-05
-1.59753914505309e-05
-3.55137715607341e-05
-2.4877679156214e-05
-2.09160447819912e-05
-1.65628091398424e-05
-2.95376581268358e-05
-2.41964433768586e-05
-1.72107437722964e-05
-4.43789566586085e-05
-2.02959158077634e-05
-3.73156599482707e-05
-6.9600176808948e-06
-3.14470623158761e-05
-4.24876119273726e-05
-1.54846080735558e-05
-2.76556824642354e-05
-1.8833702060717e-05
-3.5549701207957e-05
-2.71860259253399e-05
-3.42356024900608e-05
-4.58250783418224e-05
-2.51482589491081e-05
-2.78549707206901e-05
-3.61324575821467e-06
-3.38664051505177e-05
-1.98673298598577e-05
-2.02492446871168e-05
-1.82422724054471e-05
-2.88820208483564e-05
-4.34711456260937e-05
-2.75387499929123e-05
-5.29085743828173e-05
-4.34767879903484e-05
-3.77561313594464e-05
-2.95250518458307e-05
-4.01095267459761e-05
-2.09776338102431e-05
-2.22470065296869e-05
-1.76599257869115e-06
-2.86379252973173e-05
-1.9910895957537e-05
7.9431502627767e-07
2.18872029500829e-06
-5.9687625710604e-05
-2.99604700003572e-05
-4.03686365210671e-05
-1.06161369314579e-05
-2.75110684052527e-05
-4.07031343592435e-05
-3.21392061664862e-05
-3.214435886458e-05
-6.67967562559128e-05
-3.38125751052301e-05
-6.16432724166373e-05
-1.65533839990388e-05
-2.90285254544469e-05
-3.58619970118837e-05
-4.88432610445623e-05
-3.32734421483542e-06
-8.02003477069792e-06
-2.16626866073614e-05
-3.45541150815598e-05
-3.12320863781949e-05
-3.00689962169144e-05
-4.55588557307197e-05
-7.31935809476511e-06
-1.23778007024926e-05
-2.1343031341716e-05
-4.35314701831386e-05
-7.47513154271782e-06
-1.02323428778495e-05
-2.88756879648553e-05
-2.04946379096971e-05
-3.47592032259467e-05
-2.68877650694958e-05
-1.75932946690543e-05
-2.60666509180303e-05
-4.03717652817076e-05
-3.94249322115486e-05
-5.41272157428839e-05
-3.27315770641917e-05
-1.92353201109019e-06
-3.03338162139505e-05
-3.4169285921297e-05
-1.80284046092799e-05
-5.16839486997448e-05
-1.98928243855569e-05
-4.05845485104369e-05
-2.07939667920822e-05
-1.2964211303826e-05
-5.45223216054492e-05
-1.37954331540312e-05
-9.26265771637694e-06
-4.7400960738242e-05
1.69296389285055e-06
-2.40507955621442e-05
-3.0636702470669e-05
-2.24127475505452e-05
-3.34902792153546e-05
-4.01802772398866e-05
-2.1225927461314e-05
-5.45093351955175e-05
-5.81133700466673e-05
-4.16638336042408e-05
-2.89808396189024e-05
-3.47233500406176e-05
-2.51997238540193e-05
-3.78549426072675e-06
-3.83783514155137e-05
-4.45562796819042e-05
-3.84201685619007e-05
-3.53561766815386e-05
-2.05512842086467e-05
-1.15327057183645e-05
-3.22534749735975e-05
-4.94518899262601e-05
-4.51815173185933e-05
-2.24234536543775e-05
-4.86958843617617e-05
-3.49939542954557e-05
1.73865507201052e-06
-2.43027504355233e-05
-3.29133052962209e-05
-2.89869272752524e-05
-2.12739777114896e-06
-6.06221882096308e-05
-3.71355857066929e-05
-3.40445502556851e-05
-2.42666088456078e-05
-2.62784717519022e-05
7.31725359286117e-06
-2.32003652148813e-05
-4.99870443327482e-05
-2.96523321055342e-05
-2.02717936920845e-05
-3.12260385558757e-05
-4.05422074659234e-05
-5.18735362938504e-05
-4.6681740578518e-05
1.54108346080616e-05
7.02007979526633e-06
-3.99477090469147e-05
-3.63937481333972e-05
-3.36049783922005e-05
-3.48644148194745e-05
-4.75599788223434e-06
-4.18172628943454e-05
-5.35041589437038e-05
9.71792119595254e-06
2.37780466886343e-06
-3.11802179511379e-05
-3.33800861743258e-05
-2.70666902798739e-05
-4.23086003812335e-05
-3.49816598155946e-05
-3.73548492755805e-05
-2.03536272018835e-05
-3.51485105617057e-05
-1.66191593191198e-05
-2.20142786525951e-05
-4.67478805304786e-05
-7.91557405459616e-06
-1.83463988041997e-05
-1.43634662337442e-05
-1.32575447722994e-05
-3.1711587395163e-05
-3.23466046098824e-05
-2.93441806976997e-05
-3.33607244369772e-05
1.62202575883894e-05
-7.55462431807861e-06
-2.76700020593917e-05
-3.61077920898463e-05
-1.5853709182886e-05
-1.22672557466518e-05
-1.30471319624874e-05
-2.44062182926775e-06
-2.25081660689853e-05
-4.72169114409823e-06
-3.42775179651691e-06
-2.53637922909883e-05
-5.74575186210435e-05
-3.65265792458287e-05
-4.17023232152001e-05
-1.07326781571421e-05
-1.22919729879587e-05
-3.8681277895601e-05
-3.21260202460988e-05
-4.26959390212502e-05
-3.34093918519758e-05
-4.75376175335756e-05
-4.94154751208338e-05
-1.9655101529764e-05
-4.89256740165279e-05
-2.03859649800918e-05
-3.55756808957567e-06
-3.23886552052885e-05
-3.37937638829865e-05
-5.08307667375101e-06
-3.23438401146063e-05
-1.94661884826118e-05
-3.49325630427673e-05
-4.63367555587522e-05
-3.52385041211083e-05
-5.87908049721537e-05
-3.70104944410045e-05
-2.38098150631266e-05
-2.71908070060507e-05
-2.71579793944243e-05
-3.78208424940796e-05
-1.39855566253172e-05
-3.16606072629695e-05
-2.99398038825292e-05
-3.48425059410488e-05
-4.24860952427445e-05
-5.13881929105992e-05
-2.04258933572189e-05
-4.7130633303611e-06
-2.80114426895701e-05
-3.7431970757971e-05
-5.03763871807318e-05
-1.31833001664142e-05
-1.76302050132403e-05
-3.51260124530196e-05
-1.86448184804438e-05
-2.5637936745429e-05
-4.05501545105705e-05
-6.92166883041408e-05
-1.96153237196779e-05
-3.51695727917587e-05
-1.28172534861107e-05
-2.0051756223746e-05
-2.82313236177803e-05
-1.66660189241663e-05
-3.86545460695603e-05
-2.47560949084852e-05
-1.86370756372922e-05
-3.32887142485562e-05
-2.7458186381263e-05
-4.77473561680902e-05
-1.85742677130424e-05
-2.44475857528131e-05
-4.78357928549869e-05
-1.88671996874292e-05
-6.22943237180069e-07
-3.45377140053384e-05
-2.13897729091137e-05
-3.3341776747029e-05
2.5153094934783e-06
-5.3641385348299e-05
-5.14787837466562e-06
-3.42323888695021e-05
-1.93869686615232e-05
-4.49666117881232e-05
1.25375300425864e-05
-5.46152841565942e-05
-5.9246596042765e-05
-2.54155148894149e-05
-6.6817653436245e-05
-2.74595593848616e-05
-1.56714856167397e-05
-4.47405184590734e-06
-2.76929907820076e-06
-5.53532528210069e-05
4.43087554978285e-06
-1.57231647566217e-05
-2.62605483935174e-05
-4.90970650332207e-05
-2.56249763347676e-05
-3.8855410314446e-06
-2.03648041353875e-05
-5.88727348542784e-05
-3.37945445216284e-05
-3.62611371073208e-05
-3.1946987621649e-05
-1.99299337360787e-05
-2.874358790709e-05
-3.0061556651099e-06
-4.52471055551182e-05
-5.28963432394568e-05
-5.21518042358595e-05
-4.62161921191984e-05
7.90633165372916e-06
-4.89889752535631e-05
-2.03269746478559e-05
-1.67752488924308e-05
-1.58013665243304e-06
-1.80061469448464e-05
-3.12960677087873e-05
-2.30670797440587e-05
-4.07230763264939e-05
-6.23559633609383e-05
-6.27732177187073e-05
-5.14013901869273e-05
-2.88681111649676e-05
-2.93903518910084e-05
-4.05719237414554e-06
-1.96636363318684e-05
-2.8584289935578e-05
-1.22609579007505e-05
-3.0666889485674e-06
-7.12847068062553e-06
-3.62704291836581e-05
-5.12762253975208e-05
-3.51585727730766e-05
-3.22502125946211e-05
-2.43090123074778e-06
2.65393576972248e-05
-3.95929889668323e-06
-5.30671251338398e-05
-1.00604063952376e-05
-3.44606240682224e-05
-3.63494754133262e-05
-2.38640743463662e-05
-3.91832833607357e-05
-2.41493066393137e-05
-3.22224068043485e-05
-4.02649094518809e-05
-3.48287845074191e-05
-1.8394433713528e-05
-4.54211676985487e-05
-2.90025371218505e-05
-3.96341767773391e-05
-4.38314354624176e-05
-3.68205391153425e-05
-6.0300496851823e-06
-3.29325708909237e-05
-3.95816968441877e-05
-4.07502140964219e-06
-2.47694247001503e-05
-5.45655907598255e-05
-2.31810191209719e-05
1.36310407009253e-06
-4.54171165945423e-05
-3.30711359208474e-05
-3.07764931673504e-06
-5.16702562041873e-05
-4.31624446041112e-05
-4.51896491669807e-05
-3.70221046469763e-05
-3.46696329445907e-05
-6.31999293389261e-05
-4.39852671519474e-05
-3.13450514059614e-05
-6.1269075781223e-05
-2.19626673663935e-05
-4.32663458282532e-05
-1.69461237004169e-05
-3.18518334674203e-05
-2.05042896038174e-05
