# Supplementary material for: Research on computational propagation and identification of mine microseismic signals based on deep learning
Source: PLoS One. 2025 Oct 22;20(10):e0334641. doi: 10.1371/journal.pone.0334641 (PMC12543183; doi:10.1371/journal.pone.0334641)
Supplement: S7 Data — (ZIP) [file pone.0334641.s007.zip › 000100900001663.xlsx_0.txt_24.txt.txt]

-3.31747024523148e-05
-1.71935496993855e-05
-2.9278505569448e-05
-2.81760108858402e-05
-2.01085146390132e-05
-3.97924901365242e-05
-1.89723006460122e-05
-2.65751607454589e-05
-3.21978540240553e-05
-5.01875670175452e-05
-4.28432969344395e-05
-4.23993041063482e-05
1.91356724926658e-05
-2.3018889640352e-05
-2.28589314456287e-05
-2.69784432001955e-05
-1.7097273294233e-05
-1.79220469442185e-05
-3.96956610149381e-05
-4.13135251729827e-05
-3.14841669348621e-05
-4.88511519970654e-05
-5.40217087609608e-05
-3.2718249894513e-05
-5.20654142107116e-05
-4.57053774238608e-05
-2.64121278516625e-05
-3.917864265481e-05
-1.37558104971589e-05
-1.35615755840295e-05
-3.2601056963201e-05
-2.66041131104127e-05
-3.12260721941222e-05
-7.08493843231373e-06
-3.48807874967724e-05
-3.06471415171129e-05
-4.73785867218369e-05
-4.22053684768994e-05
-5.46906656603319e-05
-2.9237797802858e-05
-5.37582284924119e-05
-3.71101600980963e-05
-4.87121928668009e-05
-5.06387157774152e-06
-1.98163071273906e-05
-2.78395943166177e-05
-1.85407083675077e-05
-3.65231313074284e-05
-3.22944714778118e-05
-2.86876578356566e-05
-4.17636740882741e-05
-6.05140128273365e-05
-2.52183668798371e-05
-4.57989946205859e-05
-4.38983338055625e-05
-4.89655751041205e-06
-1.30618014945912e-05
-9.13128943330038e-06
-1.78276779534488e-05
-1.21083038933895e-05
-2.44284006737636e-05
-4.213390573708e-05
-5.46079615005084e-05
-1.05386658895103e-05
-2.62787100293406e-05
-4.56681654755255e-05
-2.7689775926491e-05
-5.57663113953835e-05
-5.94446380695466e-05
-3.42487893132541e-05
-3.7480959254844e-05
-1.20071829796762e-05
-4.78153736108453e-05
-4.85763028259502e-05
-2.76056221472937e-05
-4.60078034915792e-05
-1.87478599091973e-05
-3.8439066642188e-06
-3.82630604002872e-05
-3.65455192970371e-05
-2.04085383007795e-05
-2.92816390304447e-05
7.66280145220836e-06
-2.33243792454465e-05
-1.05459210334261e-05
-4.61218491957735e-05
-3.2577803804212e-05
-2.98095275521908e-05
-3.60033998955639e-05
-2.46766080480036e-05
-2.04425776085877e-05
-6.95161513654473e-06
-3.39776400119369e-05
-1.94365143820022e-05
-2.95692758393952e-05
7.29211052353239e-07
-5.2850463406924e-05
3.62482915122442e-06
-7.02938856250673e-05
-1.43593918125109e-05
-6.38556173986901e-05
-1.50794398497531e-05
-7.08303932753008e-06
-3.63374336603114e-05
-2.05577766802429e-05
1.42748257147138e-06
-1.96697857244855e-05
-6.78642715395874e-05
-2.9397381924913e-05
-4.159605838121e-05
-3.72648673086205e-05
-3.06411237315316e-05
-3.10000896320257e-05
-4.29206664592674e-05
-2.16022378655179e-05
-1.8476819719151e-05
-4.21461954476382e-05
-2.62434785053244e-05
-1.30508951230053e-05
-1.58610052348033e-05
-1.10918668032889e-05
-1.97747373534373e-05
-6.40469038685396e-05
-2.50845502312189e-05
-5.33704860366958e-05
-2.53744750743464e-06
-3.74368544534772e-05
-1.31954075327621e-05
-3.87827666462603e-05
-3.43157577428153e-05
-3.17087635580642e-05
-4.41649088560105e-05
-4.68752825620223e-05
-1.53246446775123e-05
-1.76963779083964e-05
-2.93101788106938e-05
-3.81198137966359e-05
-7.6903674533542e-06
-2.5233772072505e-05
-2.53084431284639e-05
8.45709967430734e-06
-3.21386356962195e-05
-3.89077584350407e-05
-1.74406393141894e-05
-1.68585507039575e-05
-5.27190277113668e-05
-3.72645432197334e-05
-2.65251242560985e-05
-1.78958841520439e-05
-3.42901236320721e-05
-9.84504614903083e-06
-2.70258477584185e-05
-1.81200923882374e-05
8.55847739166668e-06
-4.84120713467103e-05
-4.28761478403883e-05
-3.04305951329283e-05
-1.0213099409135e-05
-4.81477963664472e-05
-2.636225650239e-05
-1.61914167099628e-05
-2.70727857649682e-05
-3.18842203485501e-05
-4.73817992820028e-05
-8.9107048672338e-06
-3.59275764625759e-05
-2.47806389537662e-05
-2.73696470611574e-05
-3.40997293313921e-05
-1.02168274826499e-05
-2.49270011301818e-05
-3.21838067188699e-05
-2.60688933328374e-05
-2.26334158163434e-05
-5.53045755571584e-05
-2.14995979893031e-05
-2.76679396333667e-05
-4.85715072380354e-05
-2.87211182998607e-05
-1.05063773979315e-05
-2.38694194741769e-05
-3.46554765491337e-05
-3.23098109031696e-05
-3.78159566410591e-05
-1.56929268163731e-05
-2.15709127312253e-05
-5.14576220843322e-06
-7.14793630306722e-06
-6.98489820013429e-05
-5.9340511124218e-05
-3.02417925057041e-05
-1.51086888398612e-05
-1.14972958081905e-05
-4.13147515343838e-05
-2.12171838026529e-05
-4.11322496134132e-05
-2.78534513214493e-05
-2.52063422031161e-05
-1.9258712008353e-05
-5.36758377429785e-05
-4.5494713407945e-05
-2.67175899833118e-05
-1.69197974842456e-05
-2.81028530824277e-05
-4.26422658591831e-05
-1.4921199122559e-05
-3.30595593436539e-05
-1.44188391779451e-05
-3.76019996736262e-05
4.60407042372312e-06
-3.69724349661203e-05
-4.84280851815196e-06
-1.04726704850572e-05
-2.99666541225085e-05
-3.07836378722616e-05
-2.32908674902185e-05
-7.40788133831887e-06
-3.07362342662968e-05
-3.69198423167588e-05
-2.30650972754695e-05
-1.44745233261161e-05
-4.64146135711847e-05
-4.25392297706149e-05
-5.21053686353161e-05
-5.01617099376841e-05
-1.64520445710468e-05
-3.14173128917066e-05
-2.46400654223784e-05
-2.79876270868938e-05
-4.1525835094679e-05
-4.58418474982779e-05
-4.01043061742607e-05
-3.7522041952365e-05
-2.51467542216668e-05
-1.47042887628399e-05
-1.24897723912485e-05
-1.75819260029256e-05
2.56381396666354e-05
5.94144543604836e-06
-4.73890540823061e-07
-1.25382577672043e-05
-2.27857625274794e-05
-2.90600081274673e-05
-3.27756391165739e-05
-4.68463763235609e-05
-1.02164026613179e-05
-5.07719793657396e-05
-2.24274347278755e-05
-4.22678645316725e-05
-3.42610550301623e-05
-4.75095024597905e-05
-5.42485914821605e-05
-5.40084140616589e-06
-2.81414264120286e-05
-5.66462568697833e-05
-2.05396422370225e-05
-1.15266800911499e-05
-5.32722612904404e-06
-1.23691098665493e-05
-3.13385865184577e-05
-8.66999766024732e-06
-1.09190022135871e-05
-4.57361506129823e-05
-2.38845176552648e-05
-3.83298039056701e-05
-3.16414069106868e-05
-1.129579017621e-05
-4.90304262502308e-05
-4.6279261052562e-05
-1.72410303443578e-05
-4.11378176578345e-05
-1.31379310300189e-05
-5.17899639104976e-05
-5.05487395240005e-05
-1.71545096375584e-05
-2.65149509897682e-05
-4.50802625673442e-05
-4.24120551640468e-05
-3.50527781891598e-05
-3.31946124372906e-05
-4.73481144743592e-05
-1.34824464803084e-05
-4.07950153994837e-05
-3.53686764061701e-05
-5.9010835236372e-05
-4.3932966774636e-05
-2.64353242390815e-05
-2.72244749355771e-05
-3.97977969974297e-05
-1.68643539374511e-05
-3.19071763108916e-05
-3.84252754643043e-05
-1.47870144984742e-05
-3.67610370933367e-05
-2.36488992870346e-05
-2.13176291220385e-05
-5.01453476401549e-05
-2.30072509498658e-05
-3.36623165771419e-05
-2.55088931497255e-05
-3.49927762155485e-05
-3.17375647497743e-05
1.55990251936335e-06
-3.40823211390702e-05
-3.58663291315371e-05
-7.79896928074631e-06
-7.59571510615141e-06
-2.86249742577756e-05
-4.59807103143196e-06
-3.94009103112903e-05
-4.43678554375256e-05
-3.18815800113296e-05
-4.20272072297526e-05
-3.05780408670945e-05
-4.74664854769632e-05
-6.89574108926376e-05
-2.42136622863344e-05
-2.68670011788619e-05
8.55435537506175e-06
-2.05213474976595e-05
-3.66184123727736e-05
-3.44783846410389e-05
-3.32854690787646e-05
-3.09752454167724e-05
-3.17494582179145e-05
-1.33991308806754e-05
-4.97856457894604e-05
-3.85884527864633e-06
-3.611408210461e-07
-2.9854784260602e-05
-2.75499138752554e-05
-3.12823578536695e-05
-2.43401318788009e-05
-2.61366049727738e-05
-2.17260068982332e-05
-3.99345190262475e-05
-2.47422397076131e-05
-2.57376806802832e-05
-2.90003844561578e-05
2.03947798839153e-05
-1.54066582446682e-05
-4.95391866214795e-05
-2.98867053534305e-05
-2.26831646571023e-05
-4.60215666474156e-05
-1.16572218248361e-05
-5.36945403459826e-05
-2.55743470438069e-05
2.25213333770475e-06
-2.45263409546791e-06
-5.13925983451252e-05
-2.37972869597121e-06
-3.21779562929607e-05
-3.61352067016006e-05
-4.76709482061805e-05
-5.66500291981568e-05
-3.34429185908164e-05
-2.10614491798911e-05
-1.83085243629731e-05
-2.6062955298684e-05
-2.64600363336183e-05
-2.4864359134356e-05
-4.72511014521511e-05
-3.6024356756736e-05
-2.26753960150454e-05
-6.00073216709269e-05
-4.13595115983247e-05
-4.37797774441424e-05
-4.08520178312296e-05
-3.32425389303828e-05
-3.54181577035541e-05
-3.21482577396422e-05
-5.17146000207186e-05
-1.97697133662625e-05
-4.0607067110241e-05
-4.35643710220482e-05
-1.90633828715235e-05
-3.40307344004869e-05
-2.00253687266851e-05
-2.15194362974673e-08
-9.03727499855076e-06
-2.51729937639328e-05
-6.48409839364573e-05
-1.77221212210757e-05
-2.3602608300846e-05
-3.30142106623719e-05
-3.75447700894947e-05
-3.28140592397243e-05
-2.77911667757823e-05
-3.78662546257175e-05
-2.27126849055721e-05
-4.73849571052732e-05
-1.92300511667577e-05
-7.62861157116546e-06
-3.23644533873866e-05
-3.49791189847852e-05
-3.75469868131691e-05
-1.66530307743821e-05
-3.57478389515478e-05
-2.40366198078406e-06
-1.98584722570312e-05
-2.7406717550074e-05
-5.06831949468184e-05
3.28364127962563e-06
-1.17915557290009e-05
-1.54531267595679e-05
-2.97429750671693e-06
-5.49739281590414e-05
-3.57471837036454e-05
-2.33788790204333e-05
-4.41538593834376e-05
4.04013149901844e-06
-2.20185896808742e-05
-1.09976771730504e-05
-4.57882681112578e-05
-2.04476359760503e-05
-3.70915203022662e-05
-1.83688245736904e-05
-3.95888560323746e-05
-4.37080913270033e-05
-5.53114974531848e-05
-3.3803373252601e-05
-1.70112577146915e-05
-3.76350129195038e-05
-2.56908262677764e-05
-2.98524401768095e-05
-2.32683846499758e-05
-1.41079450962845e-06
-4.40063843637116e-05
-2.33960977875841e-05
-1.78527052536704e-06
-2.33708095462613e-05
-3.21631803233951e-05
-1.56167658433144e-05
-4.42135565535494e-05
-3.46721010355984e-05
-2.09519357214367e-05
-3.62818781539312e-05
-1.74516795524105e-05
-5.82875495912106e-05
-5.75645002208426e-05
-5.49066304277297e-05
-4.28169808864171e-05
-3.87051711540373e-05
-3.22104619404487e-05
-4.05859527699182e-05
-3.68628898490481e-05
-3.34327663133615e-05
-9.17743814762949e-06
-2.76624014513341e-05
-1.17745423908112e-05
-3.02043746543106e-05
1.77298240879619e-06
-1.57024930939287e-05
-4.1122294380675e-05
-3.07055275412341e-05
-1.29256578826853e-05
-6.06098941561506e-05
-3.80551317484721e-05
-3.43920543510042e-05
-2.11911147338459e-05
-1.62601402296158e-05
-5.62048921729483e-05
-3.47550868304759e-05
-3.99047497395087e-05
-2.8931250731885e-05
1.02519092131813e-06
-2.27038401863421e-05
-4.18961081871391e-05
-1.75341793743144e-05
-1.91439056869436e-05
-2.45579367790088e-05
-4.47100766309981e-06
-3.44365110475665e-05
-2.66548998753851e-05
-1.82976850490724e-05
-2.53456916577435e-05
-5.98083698257386e-06
-3.17152441768496e-05
-5.39658507604722e-05
-2.56952545741547e-05
-5.0799739933048e-05
-1.8907589949834e-05
-7.04818349304634e-05
-2.67671387712077e-05
-6.70026234791973e-08
-3.79542877901559e-05
-4.00037433814742e-05
-2.59836951129874e-05
-2.5006902681466e-06
-3.60491574691427e-05
-3.79006812189818e-05
-3.15712763166871e-05
-2.52371901821267e-05
-2.08076910762739e-05
-1.816803743493e-05
-6.6701104722627e-06
-2.69239974874792e-05
-3.74413471339276e-05
-3.27492062046568e-05
-1.61874956884509e-05
1.91045233133038e-05
-3.3260950172468e-05
-3.05088668797567e-05
-2.60021093241587e-05
1.03937028012915e-05
-3.52775266452075e-05
-6.45606567160508e-05
-4.73239790107993e-05
-3.14961876888386e-05
-1.95319255623041e-05
-2.53423716233396e-05
-3.46771149243221e-05
-2.86860159921347e-05
-6.12950656585687e-05
-3.47117470034327e-05
-3.74775742575982e-05
-4.97018848492654e-05
-1.37762479269438e-05
-3.57174697975156e-05
-3.68685183891021e-05
-2.84956628810257e-05
-2.72907133008667e-05
-4.02198250646846e-05
-1.08014875483203e-05
-2.90397368888354e-05
-4.35725040871091e-05
-3.25371631421437e-05
-4.9577116313053e-05
-2.02575483344858e-05
-8.10782850273446e-06
-3.52535631443217e-05
-5.20293023560554e-05
2.04336740686686e-07
-1.48159648204462e-05
-5.38237629543055e-05
-3.58863776873543e-06
-3.68281488129168e-05
-3.09445619375159e-05
-3.16402742300701e-05
-2.76363625191489e-05
-4.20103405455732e-05
-2.29477266796057e-05
-3.54879444044284e-05
-3.18511443008834e-05
-8.14922999395271e-06
-4.17333737731278e-05
-3.86034720681711e-05
-5.85220141910884e-06
-2.29420041515109e-05
-2.36463791691577e-05
-1.77106231700633e-05
1.13430491881206e-05
-1.43842308122346e-05
-4.96049126428597e-05
-3.31367593282081e-05
-1.5890894473723e-05
1.45166390693958e-05
-4.5154632772448e-06
-2.12682051691567e-05
-2.76759021332594e-05
-1.91312097353095e-05
-2.15058203786376e-05
-8.10036783045817e-06
-2.94734714338926e-05
-4.16248261568452e-05
-2.2731375972768e-05
-1.91398414625264e-05
-3.90286809411644e-05
-6.84693827265607e-06
-4.02785698290885e-05
-3.51296941191244e-05
-2.39443152322536e-05
-1.38892356105387e-05
-1.15036429776178e-05
-3.41598584955437e-05
-3.79270447645476e-05
-3.23301703876781e-05
-2.32992549067271e-05
-4.09173470153519e-05
-4.42674286432309e-05
-2.76807974470042e-05
-3.78837913240055e-05
-1.26626637469353e-05
-3.06141584479425e-05
-3.42222082268488e-05
-3.29020362734207e-05
-3.80031463156224e-05
-6.4200885981198e-05
-4.70450215259829e-05
-2.39074961611813e-05
-2.13824851541316e-05
-2.30745233517873e-05
-2.25824222817066e-05
-3.80206249792318e-05
-2.76379460306994e-05
-2.29460367541312e-05
-3.60894374968781e-05
-3.15683766929066e-05
-2.55183883388942e-05
-2.67957017463651e-05
-4.07504046642338e-05
-4.11573962783326e-05
-1.30023677414779e-05
-3.67952752218844e-05
-4.56569367563693e-05
3.22408995054104e-06
-2.53634369562097e-05
-4.24760319879578e-06
-5.99756031243206e-05
-1.68607442445176e-05
-2.98938665344032e-05
-5.26045342224068e-06
-4.03086982628772e-05
-1.45358247234469e-05
-2.52361739061746e-05
-1.52434674791285e-05
-3.95531167907743e-05
-1.9117231371293e-05
-1.32022167576302e-05
-1.53637737617274e-05
-3.58780163292141e-05
-3.70357906181898e-05
-4.43462085794017e-05
-1.74273026856852e-05
-3.13036935335569e-05
-3.76531465441587e-05
-4.19506048051465e-05
-5.47918947590273e-05
-6.96235525644999e-06
-1.98451282095103e-05
1.14106548508559e-06
-2.68876408600021e-05
-3.76349732986258e-05
-4.32684603425139e-05
-1.39456524178437e-05
-2.25788673812288e-05
9.12658449903414e-06
-7.86462779640326e-06
-4.71343699378069e-05
-2.59464952098237e-05
-1.67076836038451e-05
-5.19037947845367e-05
-3.16229786858534e-05
-5.15104578790198e-06
-3.85090065198223e-06
-2.83659581652785e-05
-2.66676270003593e-05
-2.23749700575698e-05
-5.24615597590086e-05
-2.70502771100138e-05
-9.47849631445202e-06
-4.3116449689575e-05
-1.45238521790204e-06
-4.383542465226e-05
-3.79768401926137e-05
-3.8598102661142e-05
-3.79069380027311e-05
-4.70820357587846e-05
-4.35658162714764e-05
-3.24767177399724e-05
-3.4432364671438e-05
-2.28229319254566e-05
-1.61020495759505e-05
-4.71826601579874e-05
-3.91275260929132e-05
-9.26113871409023e-06
-1.17487723522651e-05
-5.32003200873617e-05
7.41350850955595e-06
5.1675355136137e-06
-4.57059475394336e-05
-3.85653636756489e-05
-1.21158348449327e-05
-1.20330636458709e-05
-2.29656322210089e-05
-1.18901338420284e-05
1.02196715068445e-06
5.75430108269178e-06
-3.04762942624374e-05
-3.48709703963175e-05
-4.62928295013349e-05
-4.54494523058293e-05
-2.11031071012428e-05
-4.80598085995154e-05
-3.69806546332847e-05
-4.67712194228682e-05
-2.26814284463272e-05
-2.79434640979011e-05
-3.11853126988385e-05
-3.15390223846885e-06
-4.16757441443903e-05
-5.03624303472942e-05
-3.03166035255092e-05
-2.44138767101831e-05
-2.28595395077961e-05
-3.12039005829266e-05
-1.8416065955067e-05
-4.83164164381974e-05
-2.7191445988815e-05
-1.43328664673861e-05
-1.40132478493047e-05
-1.95272059200119e-05
-4.81652410604974e-05
-2.25430520416906e-05
-2.13719642574796e-05
-4.23328706336312e-05
-1.08026177718749e-05
-2.33606243598459e-05
-7.71354235152205e-05
-3.541995568398e-05
-5.73879008698876e-06
-3.2621400849694e-05
-1.11950554061115e-06
-2.91298847447067e-05
-5.0844003393363e-05
-1.14582612638394e-05
-4.87935470786763e-05
-3.48094989600092e-05
-3.12177575291725e-05
-8.72197851252361e-06
1.16328751248165e-06
-1.06420377402788e-05
-4.44615643346957e-05
-2.22856333939512e-05
-3.02719502185283e-05
-3.06616086363817e-05
-1.09161754272975e-05
-2.69982018275121e-05
-1.35160291476521e-05
-1.47026458587271e-05
-2.80655102566316e-05
-1.04293804232387e-05
-3.37081609324395e-05
-5.26592307365568e-05
1.92872526791056e-06
-5.23407017790017e-05
-2.87009921393128e-05
-1.34497003366282e-05
-5.33848796286306e-05
-2.61994775988635e-05
-5.20586338344345e-05
8.08502868641906e-07
-4.33158142290743e-05
-3.5598595793712e-05
-2.59252712103358e-05
-1.31243150311681e-06
-3.78359500272483e-05
-2.4998686727424e-05
-2.73881965596562e-05
-3.24301050427517e-05
-2.74125848982722e-05
-2.80386906747833e-05
-4.86952544449564e-05
-3.35948088191104e-05
-3.29840812532567e-05
-9.77858201112674e-06
-5.29030874948209e-05
-4.47223233073219e-05
-5.14506386178879e-05
-4.28165555106315e-05
-2.85382844092025e-05
-1.46154054199973e-05
-1.05282710000687e-05
-3.50022394807673e-05
-6.29638800089881e-05
-1.88580286146062e-05
-1.70321112705009e-05
-5.71741670941943e-05
-1.64013276682568e-05
-5.00978050940069e-05
-2.93394489591664e-05
-5.29417450553278e-05
-3.63874371861651e-05
-1.84402197041248e-06
-1.50032523471139e-05
-3.29303258232727e-05
-3.38141485852274e-05
-3.25127159572008e-05
-1.99065118861021e-05
-3.94479299266088e-05
-5.44715898912071e-05
-2.58401783246187e-05
-2.30076753098514e-05
-4.6293460431472e-05
2.19142468364989e-07
-5.49383328554358e-05
-1.55450364079142e-06
-3.6596254541368e-05
-3.62233021186335e-05
-6.76108173105891e-05
-3.69958309141629e-06
-9.66695373900852e-06
-4.20375304501152e-05
-5.72794514102074e-05
-2.38410625832654e-05
-1.48505225567369e-05
-1.89414706376561e-05
-2.08933698147883e-05
-4.36265968018047e-05
-5.1315425029072e-05
-4.44778139142024e-05
-3.21012319208252e-05
-3.42033613823291e-05
-2.19357164353168e-05
-1.74452102965407e-05
-2.83716567724983e-05
-3.21652618049218e-05
-5.10025011504255e-05
-2.74425674093034e-05
-3.43845230914916e-05
-1.59929612721645e-05
-4.56628022387341e-05
-3.01639387438122e-05
7.07956751701228e-06
-4.39622751341588e-05
-3.89451572912518e-05
-1.68356160394033e-05
-2.07032329029213e-05
-3.67818575957863e-05
-9.29955367476525e-06
-2.01437452706267e-05
-1.55931025350098e-05
-1.69569179343896e-05
-4.3240208781933e-05
1.15151639731639e-05
-4.35586040257399e-06
-2.73952407775739e-05
-4.8578491160419e-05
-1.56088472315804e-05
-1.54586343047297e-05
3.84194073981162e-06
-1.90023695728874e-05
-2.66238008563804e-05
-2.75368262201848e-05
-5.37862463586347e-05
-5.12053471849475e-05
-1.98767439825262e-05
-3.3551607805317e-05
-3.47639931509701e-05
-2.40176861107668e-05
-3.56164405317125e-05
-1.8854006609807e-05
-3.5834823794898e-05
-3.00682937351576e-05
-1.06673433540953e-05
-3.36661933508414e-05
-4.24577673989195e-05
-4.56912866908588e-05
-2.60656814300834e-05
1.64984130183648e-05
-1.03340410756145e-05
-5.80415023521569e-05
-7.26737651163112e-06
-1.34521864944665e-05
-4.18672815922076e-05
-1.48103418338958e-05
-3.47194769752766e-05
-3.39715762749361e-05
-2.09546104201674e-05
-2.06400207349257e-05
-2.44192445215593e-05
-5.20323451649744e-05
-3.11189628134031e-05
-5.38514358241066e-05
-3.3911896265395e-05
-2.55553980796909e-05
-4.47623951640105e-05
-3.00593971567229e-05
-2.02900869179391e-05
3.9222064809304e-07
-2.60489121924228e-05
-3.23345506615871e-05
-2.43969890231172e-05
-3.85098980715685e-05
-2.5876384435101e-05
-2.71868708100774e-06
-2.61805170198131e-05
1.5653003980218e-05
-2.69267968578344e-05
-2.03385145082209e-05
-5.37293593335829e-06
-1.88098033416086e-05
-2.70782596458948e-05
-3.54230968850243e-05
-3.03738035882957e-05
-3.07769427973972e-05
3.97987755947643e-06
-3.62080106585607e-05
-3.38761077599726e-05
-4.62927766780693e-05
-5.25930642822055e-05
-7.00917400011415e-06
-3.58374664747233e-05
-1.81970179644406e-05
-2.38799359114858e-05
-3.87833440725289e-05
-7.13099772276251e-05
-9.89890463855553e-06
-1.31131079315046e-05
-2.88774476747506e-05
-3.23438010254825e-05
-2.10925094958835e-05
-4.61439100333768e-05
-6.11233243230413e-05
-4.04527834568976e-05
-2.89471850916863e-05
-2.92380654761745e-05
-3.99830292960675e-05
-1.38757353801956e-05
-5.74669343715957e-05
-2.03862380678041e-05
-4.20219009456128e-05
-4.54237874185883e-05
-3.51883435372015e-05
-3.48665756402251e-06
-2.65521855500129e-05
-2.4090437984557e-05
-2.23620616364373e-05
-1.81632747363571e-05
-2.50041129906879e-05
-1.19705684930012e-05
-3.28823738124102e-05
-3.13123695538122e-05
-3.56640820076276e-05
-4.37465554432469e-05
-3.77192029756458e-05
-1.82772952273181e-05
-4.513110632518e-05
-3.43498309107234e-05
-2.94795187105589e-05
-4.32340988795647e-05
-7.16687403081133e-05
-1.47957925460691e-05
-1.76983720439053e-05
-4.49021426387244e-05
-5.73637594654075e-05
-1.96894554774693e-06
3.91720218669121e-07
-5.92755450409923e-06
-2.4083107942095e-05
-2.02728756206776e-06
-1.24900665433531e-05
-5.93641952622359e-05
-2.13034060669376e-05
-2.24520790930935e-06
-7.09342431513713e-06
-2.08758016920342e-05
-1.73371666456168e-05
-8.6885899558297e-06
3.16886331584331e-06
1.15436959043536e-05
4.49974127222815e-06
-3.01204744659742e-05
-2.38710950770957e-05
-1.89641436978655e-05
-1.64900543567094e-05
3.907289428584e-05
-2.37600607207746e-05
-8.12391544573621e-06
-5.54265895838854e-05
-3.81963737944778e-05
-5.5915646940745e-05
-4.15775487055806e-05
-3.90825147433703e-05
-6.69361242330387e-06
-4.06136980478001e-05
1.15060981083354e-05
-8.82176917246043e-06
-4.04116727789779e-05
-2.91771541952332e-05
-2.19485084870012e-05
-2.5729629828571e-05
-3.32982077092522e-05
-2.63519447305278e-05
-1.64032164966725e-05
-3.64749434582955e-05
-1.60846449452149e-05
-1.83667334020506e-05
-6.66445924365166e-06
-6.60214307215784e-05
-2.10084149622189e-05
-4.83800213707999e-05
-2.77626500355304e-05
-3.22771765683978e-05
-3.80033964173639e-06
-2.81853094094586e-05
-1.1030147367168e-05
-4.70856130091239e-05
-1.55411905237218e-05
-1.8220152763237e-05
-3.59220395123636e-05
-4.24229003361159e-05
-1.75825251380571e-05
-2.1577330767804e-05
-3.41439882238491e-05
-3.47717414370688e-05
-2.93125672713458e-06
-9.65043195398047e-06
-2.59070480414487e-05
-2.74320081622375e-05
-5.01041388578963e-05
-4.57425864181695e-05
-2.12815137296397e-05
-1.16793561012443e-05
-2.20878317751867e-05
-2.19066849885032e-05
-2.0423294467028e-05
-2.5653783958744e-05
-4.1865891986944e-05
-1.57484881787203e-05
-1.47330855841811e-05
-2.3334320717391e-05
-1.93266087859543e-05
-6.12182243404328e-05
8.34960697834222e-06
-2.60972527121451e-05
-3.08960743854629e-06
-3.52306628231626e-05
1.82415809200064e-05
-5.67322963518165e-05
-2.35814698179547e-05
-3.75857234241087e-05
-6.75276282727694e-06
-1.51673045802517e-05
-4.83269083642033e-05
-2.7085320963756e-05
-3.59791600969852e-05
-3.92011336077932e-05
-1.47989081217353e-05
-3.32513522093026e-05
-3.89185500810085e-05
-2.35120252858179e-05
-2.40177507609009e-05
-3.45287145082704e-05
-2.03558484468864e-05
-3.25288768310141e-05
-3.23753912967111e-05
-5.95210488263756e-05
-4.00150771187511e-05
-2.22786696183374e-05
-3.08691040649281e-05
-4.30954104825022e-05
4.31095621439593e-06
-3.62410380259709e-05
-3.15223985423643e-05
-2.03865398493006e-05
-3.43027860974937e-05
-7.14358412184168e-06
-4.34992961047568e-06
-1.1567528690822e-05
-4.40716898975056e-05
-3.12639548710727e-05
-6.13412306976032e-06
-4.20527487185468e-05
-2.84516450947346e-05
-5.8426018068263e-05
-4.0022414827196e-05
-3.72695769878655e-05
-3.55042139564366e-05
-5.31770658053389e-05
-4.113657128674e-05
-3.18821003234773e-05
-2.28750946104412e-05
-4.13267269341766e-05
-7.08759286256667e-06
-3.1130118649736e-05
-2.91027213176245e-05
-2.03885689281016e-05
-1.59601636071577e-05
-2.21279482715659e-05
-3.92425873394222e-05
-4.16911648726871e-05
-3.55358099455713e-05
-4.51660295820289e-05
-2.60589535716665e-05
-2.96549806430675e-05
-3.26239236048014e-05
-1.94643612135696e-05
-4.6119330017613e-05
-3.20329332131562e-05
-2.88696906871255e-05
-1.63143152842777e-05
-1.47714430402117e-05
-3.26552478136303e-05
-3.35819379993973e-05
-2.81870193830065e-05
-3.58891448159917e-05
-1.83935623905541e-05
-3.56558046650561e-05
-4.71670251867668e-05
-3.4169518882672e-05
-2.29576327833656e-05
-2.43288629115246e-05
-1.31557586618314e-05
-3.37894618974509e-05
-2.74583352761578e-05
-3.43157277997218e-06
-2.5421047589586e-05
-2.31356913108868e-05
-2.80471121824365e-05
-2.45420108421777e-05
-3.52334431799081e-05
-2.86772544752518e-07
-5.41478959946851e-05
-3.16153605505298e-05
-2.18831656343903e-05
-6.87194979583527e-06
-2.08471827981771e-06
-5.29573942154084e-05
-3.31236618678554e-05
-1.78985249358225e-05
-5.0630167629024e-05
-2.06195197002105e-05
-4.51574753796712e-05
-3.47352423933668e-05
-4.38497787932368e-05
-4.4600210013793e-05
-3.40283826292437e-05
-1.07825741186111e-05
-3.69321300322814e-05
-4.50166620844318e-05
-1.78046068531886e-05
2.48047622316028e-06
-2.15840790912015e-05
9.95343228087839e-06
-4.40545270271632e-05
-2.82232875259573e-05
-1.5942485082546e-05
-2.76446404031605e-05
-3.156982493687e-05
-3.36670437396027e-05
-1.38969420670504e-05
-5.19216189909274e-05
-1.21335031688793e-05
-3.30542058832795e-05
-1.65209955511932e-05
-1.8441801608004e-05
-2.11222517621807e-05
5.94846604209486e-06
-1.86044060598823e-05
-3.35197000140826e-05
-4.03544088448628e-05
-4.33126583579553e-05
-3.03163012619897e-05
-3.45343225637464e-06
-3.44091299262662e-05
-3.09061965561126e-05
-3.05597989827581e-05
-2.99142584582836e-05
-2.01735105719918e-05
-1.27630773185784e-05
-7.00920656271007e-06
-4.92002108102297e-05
-5.84995710618321e-05
-5.92005255215365e-05
-2.17759831630797e-05
-5.28637949394868e-05
-3.9844488661094e-05
-1.2487008470214e-05
-3.96095600498998e-05
3.74865758079533e-06
-3.41729659364848e-05
-1.96767049998023e-05
-2.75514091218483e-05
-1.07613267943852e-05
-1.12647801402184e-05
-2.72544732384644e-05
-1.65936465007772e-05
-3.81757473027314e-05
-2.28399198566193e-05
-2.57499538093507e-05
-3.01869159032945e-05
-4.08468658501691e-05
-5.9680780215513e-05
-1.94165568709277e-05
-4.41236598840826e-05
-3.40118090433618e-05
-3.72196039444483e-05
-3.53421243132862e-05
-5.01990326590342e-05
-1.24268645259625e-05
-5.39761770633647e-05
-2.21117644194656e-05
-2.2427185157838e-05
-9.15328800427855e-06
-3.50952853021916e-05
-1.95414313575212e-05
-2.71450093711809e-05
-5.61626019626319e-06
-2.60324071329427e-05
-3.02103203902353e-05
-3.51309793144931e-05
-4.21432963352596e-05
-1.1747624535999e-05
-5.22999797309804e-05
-2.00101052300052e-05
-4.48770424007655e-05
-2.93987379448334e-05
-4.61764140976378e-05
-1.71450755013061e-05
-3.56254864807698e-05
-4.00166355497601e-05
-3.1191420347839e-05
3.49545062184463e-07
-2.07234856311184e-05
-1.71395433126512e-05
-2.06408448616779e-05
-1.96178302761202e-05
-1.47396563182024e-05
-3.11679148778042e-05
-4.69005649026597e-05
-1.45239871370025e-05
-2.00294919988671e-05
-5.25194510452222e-05
-1.45792449362552e-05
-2.9479418158531e-05
-1.94984544996855e-05
-5.16163114819195e-05
-4.3340161698836e-05
-3.15133238093186e-05
-5.83140326919667e-05
-4.43501415351744e-06
-1.61624213233311e-05
-1.73895973069152e-05
-3.43391286689382e-05
-1.9860636968568e-05
-5.60439334050706e-05
-2.7100282662582e-05
-1.75105762027249e-05
-4.43462913698249e-05
-6.20644611795438e-05
-1.61319169982262e-05
-4.90194247266422e-05
-8.00645405277268e-06
-3.58904421053698e-05
-1.8610007612628e-05
-3.9864045254228e-05
-5.52606393133761e-05
-3.59719699083569e-05
-3.55755511050126e-05
-1.86626079650456e-05
-1.55463746317659e-05
-2.03490564844352e-05
-5.06154034265923e-05
-5.32123136486195e-05
-2.23084080979362e-05
-3.06025505987051e-05
-3.9904188465594e-05
-4.97116959291341e-05
-4.21623567497308e-05
-3.5973573968446e-05
-2.77342111225063e-05
-1.19847216869578e-05
-1.95070045381045e-05
-3.0914334056055e-05
-2.02565508026755e-05
-3.16791337405237e-05
-3.76143882436369e-05
-2.65348383745013e-05
-4.61836431467257e-05
-3.99999022106275e-05
-3.70819643717074e-05
-4.47015378104154e-05
-1.81312830489589e-05
-5.09487981834863e-05
-1.12790252554855e-05
-4.80543590354194e-05
-2.89854154789256e-05
-2.29315545384984e-05
-2.15428827957778e-05
1.47759251905751e-05
-3.65165772227569e-05
-2.28777810107156e-05
-9.31327795089149e-06
-2.25633755475605e-06
-4.8079961600865e-05
-3.96087447581551e-05
-1.70753299293889e-05
-1.7148415137668e-05
-1.99441539772225e-05
-1.42260789793967e-06
-4.36386077269529e-05
-2.16023885269931e-05
-4.48921368726909e-05
-1.95194833679673e-05
-1.7746120302715e-05
-3.6541335498511e-05
9.03906095649134e-06
-3.26882574388025e-05
-4.62082192523276e-05
-4.1810314441407e-05
-9.95792578177324e-06
-1.58843368755616e-05
-3.66196489202873e-05
-2.21312471161193e-05
-4.36006239152433e-05
-5.7888008900024e-06
-5.95089574086047e-05
-4.26975788998473e-05
-2.94882813335818e-05
-2.54768124327613e-05
-1.95523450187852e-05
-4.04177517274597e-05
-1.04833509022398e-05
-2.96416415211489e-05
-3.65110680338446e-05
1.2055085982887e-05
-1.03044742915077e-05
-3.48641891110221e-05
-3.65522468088448e-05
-3.62272559574676e-05
-6.06337315152973e-05
-4.14716196477966e-05
-4.44826459136937e-05
-2.56150988588579e-05
-4.01405569634944e-05
-4.51923064578265e-05
-1.4101066996466e-05
-4.32629550436109e-05
-2.73636436297414e-05
-1.44085216786529e-05
-2.04362870383412e-05
-4.10005098696919e-05
-7.22504143677992e-06
-2.14930752886999e-05
-2.90473001382566e-05
-2.51630425570371e-05
-2.31129318406853e-05
1.60210299805275e-05
-7.8684506909235e-06
-1.98090702362831e-05
-2.84920138766431e-06
-2.14183107543955e-05
-6.54679555265699e-05
-4.07421870881643e-05
-5.08044642295462e-05
-1.81028779516567e-05
-5.41669997853632e-05
-5.28879922569012e-05
-2.39647486413063e-05
-1.34451811973711e-07
-5.11135287859861e-05
-3.01881318473781e-05
-2.95739088292328e-05
-3.26952126431008e-05
-3.2632841678966e-05
-3.3233022700016e-05
-2.24804915318519e-05
-4.75523614059013e-05
-3.53048698673571e-05
-2.69915531114745e-05
-3.39036762437308e-05
-2.0009306736162e-05
-4.1257518757067e-05
-3.87794327880586e-05
-1.51154895309357e-05
-9.91313206211169e-06
-4.95280405703888e-05
-5.15472943219324e-05
-2.98584674805877e-05
-2.41190687885832e-05
-3.2240783259779e-05
-3.47527448708821e-05
-2.65169492082532e-05
-5.00762894552881e-05
-1.78513838338371e-05
-5.32088079555079e-06
-1.56639027772267e-05
-3.01358694813641e-05
-1.85029239335183e-05
-2.73519204482926e-05
-2.874950277797e-05
-7.56957681828078e-05
-2.77295460327215e-05
-8.37184996035601e-05
-3.06570321669545e-05
-1.94503456620825e-05
-4.1996798952391e-05
-3.27027063857538e-05
-4.06907662355802e-05
-2.99373335534189e-05
-2.32184969953949e-05
-3.62192227440398e-05
-6.38349709568128e-06
-2.81550786697232e-06
-3.71486031167466e-05
-5.78082588058792e-06
-7.60581879785885e-06
-2.5208983906684e-05
-3.56231451370017e-05
-3.48407076840886e-05
-8.35418778923435e-05
-2.25148888931272e-05
-4.55520183309485e-05
-5.25116240188386e-05
-3.24118124597418e-05
-3.28217359435674e-05
-4.40046817456612e-05
-4.48006821859029e-06
-4.15201476128365e-05
-2.63785489419913e-05
-6.74408894794337e-05
-2.80127355272091e-05
-3.94748646282443e-05
-6.02552737568268e-05
-4.22123298081906e-05
-5.94601303903134e-05
-1.61733385385054e-05
-5.10938693786973e-05
-2.37420150211057e-05
-1.28534007254899e-05
-1.30879681799273e-05
-3.64883314640017e-05
-3.37344850025808e-05
-3.94364528817424e-05
-2.48931179524447e-05
-3.21367671261279e-06
-1.6765674314537e-05
-1.99939166274569e-05
-3.8838955132444e-05
-6.35678067900989e-06
-3.60908562324951e-05
-1.27252597965531e-05
-3.73737716410013e-05
-1.02298972188828e-05
-7.28300723839449e-06
-6.16081685446381e-05
-6.24178417983945e-05
-2.03932509270832e-05
-2.56199208024257e-05
-1.89495352834903e-05
-2.45219250637194e-05
-4.44003899399534e-05
-2.91631916355585e-05
-4.98241764902793e-05
-3.86107212783731e-05
-3.86774552555773e-05
-2.09760593701756e-05
-9.57431402043933e-06
-4.21309633643715e-05
-3.45231804699177e-05
-1.89754616023737e-05
-2.83443014396838e-05
-4.35437394812938e-05
-1.72876577037683e-05
-4.58582567585066e-05
-1.77182216825792e-05
-1.82545100966377e-05
-2.34465807964944e-05
-5.28553914546287e-05
-5.84796667372624e-05
-9.88691353082869e-06
-4.48148199014869e-05
-2.86013017817721e-05
-4.95882339590506e-06
-1.15846101290825e-05
-5.28865080974003e-05
-2.58787825412158e-05
-1.29277986881729e-05
-2.83929819934733e-05
-2.60885883135e-05
-3.17677199755155e-05
-5.02519684508435e-05
-1.78495282284966e-05
-1.73769996658249e-05
-1.42406599374038e-05
-2.99707604882885e-05
-2.867730353676e-05
-2.96746864746786e-05
-2.50388801490336e-05
-2.25332682458629e-05
-4.20841767964884e-05
-1.87898553934818e-05
-2.47668197254816e-05
-4.45419298441128e-05
-2.55969605809963e-05
-4.96445730904963e-05
-1.10090717497515e-05
-7.62622571624165e-06
-2.83697478326005e-05
-3.36102064720834e-05
-3.74431318957648e-05
-3.59997788190165e-05
-1.395963349234e-05
-1.45299285871484e-05
-2.11703222074234e-05
-2.32636987079469e-05
-2.01859621583298e-05
-2.85273300114353e-05
-3.00659242776815e-05
-3.74076418213399e-05
-1.8778365531991e-05
-1.10090073933596e-05
-1.33147523508016e-05
-2.45023707283858e-05
-4.0088405523413e-05
-2.54567045599526e-05
-3.25220128973681e-05
-1.86317040382142e-05
-7.53029265436533e-06
-2.03843145412025e-05
-2.94504796778858e-05
-2.121358129566e-05
-5.95954461010113e-05
-2.40048374897057e-05
3.39504116550213e-06
-3.42944110093726e-05
-2.7128023853792e-05
-2.84311115377485e-05
-2.38278831492098e-05
-3.14129254038317e-05
-6.15792179257285e-05
-6.85019305928596e-06
-3.49619356257016e-05
-3.3916373293281e-05
-2.3098583205729e-05
-1.86921963730584e-05
-4.39137428773982e-06
-2.56570055945831e-05
-6.77944086223141e-06
-3.82309260927596e-05
-2.45105212312557e-05
-1.73772788999393e-05
-3.42718636202461e-05
-1.77157287323457e-05
-5.5146717560224e-06
-3.66901183504349e-05
-5.91005024560837e-05
-2.31114590875411e-05
-3.60098039117057e-05
-4.82334478466107e-05
-4.03501925755747e-05
-4.68774373094781e-05
-2.126360641611e-05
-4.27919676814424e-05
-1.68733573331968e-05
-1.61541541266461e-05
-3.02725636900845e-05
-4.22508741732644e-05
-7.69210760938004e-06
-2.08941744778776e-05
-4.01049522056206e-05
-4.0253561236539e-05
-8.08339704525124e-05
-2.5647805420766e-05
-6.148318244071e-05
-3.92646250522733e-05
-6.39640991035237e-05
-1.60371970212218e-05
-6.89316639464623e-05
-4.90756980961763e-05
-2.72031105650338e-05
-2.31253264962088e-05
-4.09877541673845e-05
-2.74228008963242e-05
-3.33888126991518e-05
-4.78157920517184e-05
-3.23885063465212e-06
-3.87052349834014e-05
-1.09215824990891e-05
-3.80627267823709e-05
-2.89815886302278e-05
-2.49348717889938e-05
-1.75687613505154e-07
-2.94361106639366e-05
-2.08707527177504e-05
-5.86913004863609e-05
-2.56547365647631e-05
-2.32688066056318e-05
-6.98215073368333e-05
-4.95794643006716e-05
-1.94545464283162e-06
-1.69447184795606e-05
-1.36164198294008e-05
-2.88767026271731e-05
-3.08050184751426e-05
-5.7033922014801e-05
-2.33792061717172e-05
-3.8501299604423e-05
-4.06517708080887e-05
-2.77471625968725e-05
3.17062025537228e-06
-1.45822311972878e-05
-1.12751111524247e-05
-2.28839673468982e-05
7.3230769691441e-06
-4.73646018688205e-05
-6.10287025295842e-05
-2.78945220041385e-05
-3.08648226206993e-05
-3.81552208958102e-05
-2.61532521728389e-05
2.47425221786901e-05
-3.45530128372507e-05
-4.76018108141349e-05
-4.6135771524244e-05
-2.77938524860582e-05
-1.16871941447662e-05
-3.46809015432505e-05
-3.42809148534625e-05
-5.50417330906955e-05
-4.342014047092e-05
-4.15355450615787e-05
-4.38122791886363e-05
-3.8343536296276e-05
-4.81268060664944e-05
-3.94235132790295e-05
-2.1905222171942e-05
-2.08890051268153e-05
-1.35496394372174e-05
-2.3333554981635e-05
-2.02449342493504e-06
-2.78437480015134e-05
-2.29387137171246e-05
-2.6260460279474e-05
-3.07930764283222e-05
-2.62762197827219e-05
-1.74089140935938e-05
-3.53285982698237e-05
-4.29724944800304e-05
-2.00867031099885e-05
-2.66165332593087e-05
-7.10753367258537e-05
-6.13630678361975e-05
-2.32347407921699e-05
-1.89091563475382e-05
-2.06120152890306e-05
-3.47233415986037e-05
-5.52525596444926e-05
-3.11071290475582e-05
-4.38566172259334e-06
-4.3963265806116e-05
-1.11982525106309e-05
-3.45227462456247e-05
-4.43161554191258e-05
-1.26405622586132e-05
-1.34955287720538e-05
-1.45509524230214e-05
-1.06875092631673e-05
-4.00611449193551e-05
-5.63647596748573e-05
-4.82141726365412e-05
-4.04518240108593e-05
-3.93211762629164e-05
-3.78236304826479e-05
-4.37121646229211e-05
-1.18557459421255e-05
-3.13629859516865e-05
-1.73734556856015e-05
-2.30441008385536e-05
-1.82390370508804e-05
-1.1200595196366e-05
-6.0711683595925e-06
-2.08407208242835e-05
-4.76153932179928e-05
-4.34075277943443e-05
-4.32125345021513e-05
-2.16146756832124e-05
-1.77322381496095e-05
-3.77833062089665e-05
-3.58107946231221e-05
-5.45810668779041e-06
-1.97004415236203e-05
-2.95430253382614e-05
-4.78360441591298e-05
-3.52053949961549e-05
-1.55451863328661e-05
-1.16323976887766e-05
-9.17705748809643e-06
3.15204648508073e-07
-2.48211515891773e-05
-2.75386494946085e-05
-1.72004078604136e-05
-2.78205388745583e-05
-3.49622272005936e-05
-3.19809447494972e-05
-4.28443741861254e-05
-9.6191258291986e-06
-3.75473955044936e-05
-3.29215945032724e-05
-4.02504458845955e-05
-1.77320838803731e-05
-2.47806663785458e-05
-5.80613230004319e-06
-1.82523198363297e-05
-5.2382891805822e-05
-2.59082241035567e-05
-1.87320727510135e-05
-4.57217965434676e-05
-1.31933608970425e-05
-7.12559694206188e-06
-2.91157585253897e-05
-2.89766600835957e-05
-2.69243513425205e-05
-5.28231687132369e-06
-2.15792788069386e-05
-4.46016691866483e-05
-5.52349933941564e-05
-3.33071717394665e-05
-5.16306490435623e-05
-4.27994978864365e-06
-3.53298368466097e-05
-3.92633187357481e-05
-3.2628361995181e-05
-1.40284200065418e-05
-4.91272959384449e-05
-3.11882719633595e-05
-4.60342976084818e-05
-3.61081284830531e-05
-2.20536907291912e-05
-2.45801837578848e-05
-2.34895479905862e-05
-1.7623572752763e-05
-3.52552693683777e-05
-1.58704121812649e-05
-2.76496492658121e-05
-5.48382893214977e-05
-5.50340416844308e-05
-2.89895100398947e-05
-2.48073659862352e-05
-2.89204383592597e-05
5.5267255849374e-06
-2.03498202673003e-05
-2.60389487563209e-05
-4.70263691249632e-05
-4.0447867381705e-05
-2.02677295566747e-05
-2.31908146143342e-05
-4.39612784793192e-05
-3.32979390105116e-05
-5.3054787651375e-05
-1.96136632518719e-06
-4.39371629629396e-05
-3.03190810576039e-05
-2.82491560262199e-05
-2.13577415471258e-05
-2.12118556254616e-05
-2.81678867045909e-05
-3.89952426512887e-05
-3.31696750485576e-05
-3.62557164341209e-05
-4.08662018402766e-05
-6.34052831320723e-06
-3.32709655663434e-05
-5.68688284704857e-05
-1.62266926497388e-05
-4.00427259229577e-05
-3.99820647947297e-05
-3.4439843233944e-05
-1.66194424469331e-05
-5.56469956886181e-05
-3.27968668789127e-05
-2.64310318659257e-05
-6.65034815479883e-05
-3.74930937620439e-05
-1.78278366846972e-05
-4.72689580067708e-05
-4.20371008576576e-05
2.73561895342134e-06
-4.99653511600263e-05
-4.62714448925369e-05
-4.58668171946306e-06
-4.00980582453139e-05
-4.48065773168871e-05
-1.813713025243e-05
1.66412735191986e-05
-1.03464633163042e-05
1.60229190314096e-05
-1.00540517757193e-05
-1.26798737866636e-05
-1.63848795057628e-05
-1.21718903021166e-05
-4.3355834873169e-05
-4.62282850615495e-05
-5.8811529095067e-05
-5.91717359587766e-05
-3.58178013965562e-05
-1.84775849089e-05
-5.0740098663312e-05
4.71604406302749e-06
-2.38022904859286e-05
-1.75124924977842e-05
-3.69828443795293e-06
-1.98759576749913e-05
-1.18840254603256e-05
3.10912727970089e-06
-2.78968142491433e-05
-3.70649309776481e-05
-5.05609785248792e-05
-1.49617863020088e-05
4.85397817961753e-06
-4.10378613009831e-05
-3.05194894472467e-05
-4.21178876271247e-05
-3.60332419213726e-05
-1.74797599578243e-05
-2.02396105606809e-05
-1.65910215630184e-05
-2.89201459596592e-05
-4.32286567414235e-05
-3.5869777195605e-05
-2.1657118222984e-05
-4.86362994711035e-05
-3.04268325181234e-05
-2.62796111172164e-05
-5.67913478705847e-05
-3.10546631816521e-05
-3.58543719095743e-05
-2.80727607181192e-05
-4.26752041890176e-05
-4.06884789119354e-08
-7.08895610336104e-07
-3.60575705647241e-05
2.34567478370629e-06
-3.10153379746371e-05
-2.25896203307012e-05
-8.77762288706593e-06
-3.46427329290949e-05
-2.81976204126966e-05
-4.34130658376703e-05
-3.00390773060182e-05
-5.91282701820435e-05
-1.89916169816481e-05
-2.76575557228957e-05
-4.37079849801044e-05
-2.17174283316848e-05
-3.90412591244445e-05
-2.33226260423066e-05
-3.92245557988474e-05
-1.47075366791213e-05
-2.3771761677091e-05
-3.27437418093526e-05
-4.19859084820062e-05
-3.63682360393209e-05
-3.83070912153779e-05
-4.59072507696876e-05
-1.67398803645182e-05
-3.21066577381301e-05
-3.32806358959412e-05
2.0548972954719e-06
-6.61593914811651e-05
-1.67598125574021e-05
-2.69509859577384e-05
-2.22855757775805e-05
-3.63080431256819e-05
-1.89350518939228e-05
-2.35917565025441e-05
-4.67785471878832e-05
-2.04487542069708e-05
-2.98893189042235e-05
-3.03933266262083e-06
-5.74638400036201e-05
6.39822322593713e-06
-6.60995724845074e-05
-2.81492477646343e-05
-3.11149160855493e-05
-2.17008829794239e-05
-2.99711139503632e-06
-5.75692624281412e-05
-5.01884350212268e-05
-5.35405086066926e-05
-1.28046364658866e-05
-2.96717186411307e-05
-1.79811987794213e-05
-3.77202331799572e-05
-2.63863857864363e-05
-2.93726954677592e-05
-9.46583540968535e-06
-2.08633409455958e-05
-1.62036926624012e-05
-8.35692331407279e-06
-2.16104284565497e-05
-5.08211560282923e-05
-4.8630336160869e-05
-1.93341231925304e-05
-7.758915519481e-06
-4.50174192452016e-05
-5.45416424492678e-05
-5.51432051075269e-05
-3.48809277976728e-05
-7.5863719480432e-06
-3.9402078716779e-05
-5.23205470513325e-05
-3.78815368584491e-05
-2.04134282148392e-05
-2.84979080227438e-05
-3.5256164179192e-05
-4.34214832012893e-05
-4.3004281505201e-05
-1.78427856192247e-05
-4.19070531455823e-05
-3.36971866089262e-05
-2.89278733220298e-05
-6.90849093848239e-06
-4.82303622525252e-05
-5.7880436225191e-05
-3.63746962909576e-05
-1.94532648193362e-05
-1.27997370785069e-05
-1.23589466614824e-07
-5.38868191364901e-05
-1.41579686095501e-05
-3.02068913086638e-05
-2.08523000104825e-05
-9.41174565119389e-06
-1.40112128422257e-05
-2.05928088037311e-05
-6.00578205577527e-05
-3.26602009866113e-05
-1.4483837584341e-05
-1.70845983000636e-05
-4.82287627987317e-05
-2.40992149782887e-05
-1.84855523256041e-05
-3.82339689331338e-05
-4.02755765773472e-05
-3.36217919615649e-05
-1.51464509907452e-05
2.93421088182387e-06
-9.22111873451539e-06
-9.6722461956869e-06
-3.99194818273571e-05
3.25559979509446e-06
-1.9366452291952e-05
-4.30334583099185e-05
-4.32554336136112e-05
-2.37564448278846e-05
-2.30543464101446e-05
-2.25046711331769e-05
-2.7445504168114e-05
-5.10806129900831e-06
-9.27979952574297e-06
-3.13560051506414e-05
-2.69965317016744e-05
-7.6168511464269e-06
-3.33030367020244e-05
-4.9453324649712e-05
-3.38282376612074e-05
-1.97925119654231e-05
-3.19874534429618e-05
-5.16869578139012e-05
-5.03579413229035e-05
-3.10735005760263e-05
-4.00476932864157e-05
1.18675387903945e-06
-2.50729516566147e-05
-2.14028050066733e-05
-1.7213153446364e-05
-3.62203955134011e-05
-2.98374967152722e-05
-3.28395468610598e-05
-1.4088514245307e-05
-2.5904352085399e-05
-1.7127790437844e-05
-2.34121817272505e-05
-4.20720565690244e-05
-3.91018013191762e-05
-4.2122753826067e-05
-5.43414810944983e-05
9.43573446349611e-06
-3.35482349317555e-05
-2.11332560779751e-05
-4.13604169546668e-05
-4.15212230338131e-05
-2.50216031701242e-06
-4.39050919437454e-05
-8.89560833864858e-06
-5.84196643176807e-06
-3.39767213443336e-05
-3.79557104116768e-05
-4.54171238210195e-05
-3.49914027956646e-05
-2.11459512285079e-05
-5.50963662782185e-05
-2.65664593260627e-05
-4.41130395542902e-05
-2.84424954492512e-05
-5.82630315271809e-05
-5.78929933133719e-06
-2.64198571740508e-05
-2.11087985762779e-05
-2.52346081478179e-05
-2.01844945232866e-05
-3.86109418428845e-05
-3.79606384278207e-05
-3.13546458963892e-05
-3.98615355792504e-05
-5.33515555869148e-05
-1.2645912290701e-05
-2.33521084313834e-05
-3.74438825064165e-05
-2.6811026559897e-05
-6.10946477148958e-05
-6.23810559398824e-05
-3.04141138949698e-05
-1.8373382828337e-05
-1.98498030889117e-05
7.20885410316267e-06
-2.80729832487438e-05
-1.64600044211912e-05
-3.35533902868211e-05
-3.74799888427624e-05
-4.83040004459194e-05
-4.08934446410396e-05
-1.10453911789816e-05
-2.58043957334872e-05
-1.97055628911359e-05
-2.53466480619387e-05
-4.58139540482537e-05
-3.88669239524255e-05
-3.09540563199193e-05
-1.04756471921913e-05
-3.28140200296304e-05
2.35071492042618e-06
-4.49303835878978e-05
-3.10149181766895e-05
-4.83813991017359e-05
-1.6716546198712e-05
-4.80270290149318e-05
-8.6821983668531e-06
-7.20396866086866e-06
-3.52019681000389e-05
-4.40598317387447e-05
-3.16515889238904e-05
-5.82540580413481e-05
-1.0361224728074e-05
-4.84969710437959e-05
-4.58185061642363e-05
-5.55606122561943e-05
-4.16674131343994e-05
-2.17229076635062e-05
-4.89108678705234e-05
-5.64309885656134e-05
-1.64044353334012e-05
-4.18064455413168e-05
8.84214447541198e-06
-9.79922528564809e-06
-1.65542192396858e-05
-2.32547602077556e-06
-1.46167552554308e-05
-2.76221997075049e-05
-2.32811508034014e-05
-2.9058200099269e-05
-1.8805287663872e-05
-3.66903001403857e-05
-3.31651980372269e-05
-1.48853245135923e-05
7.6084987159236e-06
-2.09479790670072e-05
-2.66879976052133e-05
-3.25765059257191e-05
-4.61345953397555e-05
-5.63996129956723e-05
2.61526132917625e-06
-1.99768305779246e-05
-2.8809638957702e-05
-2.01892997916489e-05
-1.09969219562088e-05
-1.96233216871757e-05
-1.59092832304875e-05
2.86437785811417e-06
-2.02468935331262e-05
-4.4089668527048e-05
-1.6110888864565e-05
-4.77270799382386e-05
-4.49255280256157e-05
-1.46655180783484e-05
-1.96298316975518e-05
-1.61348328489995e-05
-4.63314447105078e-05
-3.37014752889396e-05
-1.98909209764883e-05
-3.17902670314798e-05
-2.84825065813465e-05
-3.89837780241858e-05
-2.41429657614572e-05
-3.27911013507305e-05
-3.75944409355962e-05
8.25340867733144e-06
-3.52812137190631e-05
-3.99360879385761e-05
-2.60559970566763e-05
-2.57957726484038e-05
-7.31095821313355e-05
-1.87816826851337e-05
-1.56455521797761e-05
-1.52487624319257e-05
-3.28291635427807e-05
-3.98034212879603e-05
-3.78967979625601e-05
-2.17431627664023e-06
-2.25566273143792e-05
-2.64580891029395e-05
-1.44712329028618e-05
-2.44526832890513e-05
-2.63144611477533e-05
-4.56802777237948e-05
-3.30605963515013e-05
-7.91085321492199e-06
-5.1746517205751e-05
-1.09963919235132e-05
-2.14106121854594e-05
-3.17093676978151e-05
-4.50457371804711e-05
-3.58185714715239e-05
-3.32135372050953e-05
-3.35804892515476e-05
-1.8283071094526e-05
-6.33412458707445e-05
-5.41400963874906e-05
-3.58094773306013e-05
-4.15928985695678e-05
-4.68608896653517e-05
7.69101548334525e-06
-1.03362701329085e-05
-3.93791565389637e-05
-4.02956592939702e-05
-4.87204994934911e-05
-2.22293309691846e-05
-2.76418748127324e-05
-3.18331643209779e-06
-1.60688779836851e-05
-3.20994748720142e-05
-2.89838924669014e-05
-4.32303694484647e-05
-2.47655712006532e-05
1.38690083694918e-06
-3.00928915251069e-05
-4.23599336679757e-05
-1.8827630200615e-05
-3.38883850663874e-05
-2.45719804780986e-05
-4.55558804707537e-05
-2.79782795298853e-05
-3.8865404279136e-05
-1.86908021953815e-05
-2.84066150262131e-05
-4.7633552580775e-05
-3.94266640304853e-05
-3.17404768175721e-05
-5.08323031947264e-05
-2.61647623601286e-05
-4.99256182938198e-05
-1.94985264138118e-05
-4.37157264129822e-05
-8.46776826190618e-06
-1.67377465197921e-05
-1.86571013093884e-05
-6.56909463118914e-06
-2.47721201548873e-05
-4.03557407592493e-05
-1.69338405329423e-05
-6.52668126087599e-05
-3.25082386969532e-05
-1.33736925039193e-05
-2.63841941082125e-06
-3.37893955256573e-05
-5.60693947400685e-05
-1.75115913405709e-05
-3.36646941904995e-05
-2.76263786071504e-05
-5.1892408019265e-05
-2.31145581363338e-05
-6.5494169555466e-06
-6.50681625962317e-05
-1.5934831117202e-05
-3.49111400172923e-05
-5.05679598029445e-05
-3.81706476661902e-05
-4.8236036945898e-05
-2.40349797006275e-05
-1.35046847135588e-05
-3.43991995764288e-05
-4.62448207470507e-05
-2.5886247897182e-05
-1.0920787800027e-05
-2.68729549374075e-05
-4.18242897315214e-05
-5.15427155217151e-05
-4.05554881846461e-05
-4.77189410258435e-07
-5.15386215105587e-05
-1.71520623022065e-07
-1.0237078861099e-05
-1.96612169068415e-05
-6.51802623059042e-05
-3.62203963689749e-05
-4.88746828096473e-06
-2.75496397558423e-05
-4.09786051518164e-05
-3.42077542303698e-05
-1.55730049764667e-05
-4.75489810931337e-05
-3.03662462503313e-05
-2.80480232306486e-05
-3.7114129890558e-05
-3.00805112503089e-06
-1.36431066062771e-05
-1.80028752685794e-05
-3.52188482909441e-05
2.37670094462805e-05
-3.2995140778741e-05
-3.29114084805158e-05
-5.61172668986087e-05
-1.48813195548582e-05
-4.27079991873509e-05
-3.0040384773229e-05
-2.67712866618624e-05
-3.8609090574691e-05
-3.11603357213875e-05
-3.54860885392237e-05
-5.78652490050008e-05
-1.89856335832446e-05
5.23911202149377e-06
-5.07872894114855e-05
-1.32876067063721e-05
-3.90930944391417e-05
-2.84516791788575e-05
-3.02514155296144e-05
-1.51482457743247e-05
-2.71819632758331e-05
-1.95076577988552e-05
-5.78735674575008e-05
-5.89313398341989e-05
-5.20792449146626e-05
-2.54084183954769e-05
-3.83248607926574e-05
-4.24094831544315e-05
-2.6393816613814e-05
-2.3895048170668e-05
-3.30903686794921e-06
-8.73515024591429e-06
-5.50934448829809e-05
-2.00645315515675e-05
-2.31337709153219e-05
-3.21873213512568e-05
-8.87317501102149e-06
-1.49385708210426e-05
-2.91548282002496e-05
-3.35217404732867e-05
-2.61404057417987e-05
-3.13838370809696e-05
-4.47874747923361e-05
-1.53026649573505e-05
-1.54393252033099e-05
-3.42523011766104e-05
-2.04842980195211e-05
-2.02070445138406e-06
-5.41494158781091e-06
-4.89051983474108e-05
-4.88313437999883e-05
-1.23353488264211e-05
2.06339996741692e-05
2.28783445760818e-05
-2.47455579144971e-05
-2.21112520190608e-05
-5.38321910408266e-05
-2.50268929448287e-05
-1.37310955208014e-05
-5.56735394983445e-05
-4.44968176606323e-05
-1.5494426894973e-05
-1.26983162174411e-05
-7.11567085050692e-05
-1.66412918399805e-05
-1.51734082940754e-05
-5.23329080936956e-05
-3.08834017903136e-05
-1.70778532504705e-05
-3.00640067894157e-05
-5.71057961410733e-05
-4.45270546585601e-05
-1.1188507715469e-05
-3.66954457200866e-05
-2.24857069970909e-05
-2.69749904216055e-05
-1.78553633731982e-05
-6.80792332365717e-06
-2.5638449627673e-05
-1.4770035003895e-05
-4.87902255009294e-05
-3.10709378354998e-05
-3.41332234524286e-05
-1.74322004319222e-05
-1.25381069830059e-05
-2.56729649972567e-05
-1.10596549821623e-05
-2.97874140617167e-05
-2.15333216823537e-05
-3.08323905237569e-05
-2.31149734627754e-05
-3.10575717533734e-05
-2.8270516796342e-05
-4.4309536974759e-05
5.71798785827497e-06
-3.05360499526079e-05
-2.54505741609989e-05
-3.49508182158482e-05
-1.14900667041543e-05
-7.91485597620287e-06
-4.62066522051387e-05
-4.73780323531639e-05
-4.2019761484135e-05
-1.3353910806423e-05
-4.69842912890395e-05
-3.88484913547519e-05
-7.44327796462156e-06
-1.90557547268567e-05
-3.63960672023071e-06
-2.69016618214269e-05
-9.28979501808653e-06
-4.86569321912616e-05
-4.11508919265951e-05
2.30494398078959e-05
-3.79702674951299e-05
-3.98009786558847e-05
-3.05660120319357e-05
-7.68194955139059e-06
3.48444259486244e-06
-2.68736501398036e-05
-3.7262735494422e-05
-3.50180000763656e-05
-4.34429312222799e-05
-3.46258542472468e-05
-1.28209869760989e-05
-2.32303594055511e-06
-1.05230862699148e-05
-2.65698296855271e-05
-3.97476388705929e-05
-1.91395570237317e-05
-3.21367988916973e-05
-2.75530028031012e-05
-2.98777174519464e-05
-4.44390990398072e-05
-2.96658552135653e-05
-2.99728389818781e-05
-2.82617804157133e-05
7.37371477144178e-06
-3.93667528380121e-05
-3.38010056830334e-05
-3.09365570739675e-05
5.25056632576294e-06
-2.21654193353431e-05
-2.34102518467408e-05
-8.04194581995379e-06
-1.82974559006359e-05
-1.30011890149366e-05
-4.30259677204246e-05
-1.54678527831537e-05
-2.49161312347612e-05
-1.54640652112487e-05
-2.715377929298e-05
-1.18709002475534e-05
-1.97001347938809e-05
-7.13301861423824e-05
-3.69038456608576e-05
-2.94269918193645e-05
2.09554964974767e-06
-2.96797493114288e-05
-5.78905482169056e-06
-2.48688881704855e-05
-1.37426782818732e-05
-4.24899467567521e-05
-2.16200330097247e-05
-6.67214949464275e-05
-1.68065157132202e-05
-1.81619781408372e-05
-6.34259177622328e-05
-3.43282793653225e-05
-3.93079854078396e-05
-4.14871569854978e-05
-3.01295330111183e-05
9.23388945074559e-06
-3.35256603727619e-05
-6.19906312022057e-05
-2.0377050504324e-05
2.2121355406882e-06
-2.24776525550784e-05
7.97605961299514e-06
-2.57284154679563e-05
-3.27533508149175e-05
-3.08259094860055e-05
-5.49348783803484e-06
-1.17470424342761e-05
-2.11747177501844e-05
-2.51874314299533e-05
-1.83044975609609e-06
-6.11261865569803e-05
-8.05524386973767e-06
-3.18680313323504e-05
-5.76157644011341e-05
-3.53710775427858e-05
1.42470257484605e-05
-3.41586840959729e-05
-4.72883497553209e-05
-9.45048917851724e-06
-2.64516356560937e-05
8.91047774679866e-06
1.37983026578712e-05
-2.19819903985729e-05
-1.50409655864453e-05
-8.37460665635182e-06
1.14081306813704e-06
-2.52775980498295e-05
-2.99072648568487e-05
-2.68481694691908e-05
-1.35277386492303e-06
-1.80563455057598e-05
-3.48454358888799e-05
-3.16790621444825e-05
-1.8737595696866e-05
-3.71456040837582e-05
-7.15686610522717e-05
-3.60928142255686e-05
-6.37645943058651e-05
-2.65484389462944e-05
-3.73781121967162e-05
-4.9730720167088e-05
-2.11297205354143e-05
-4.20120518540006e-06
-3.44582599797281e-05
-2.24340877763378e-06
-9.15668837713762e-06
-4.24067087083119e-05
-2.67143351180084e-05
-8.80372713235963e-06
-1.87583701445869e-05
-3.66110120685685e-05
-1.27008378448734e-05
-2.20923784013013e-05
-3.28474768304108e-05
-2.08113612975163e-05
-4.77928119217005e-05
-2.03560148525519e-05
1.13284304483656e-05
-1.44844029500466e-05
-5.57596289634287e-05
-3.18918522094253e-05
-2.11740507859542e-05
-3.78894574215386e-05
-2.78496622654762e-05
-2.68384178241584e-05
-2.37106945988099e-05
-4.51276557761696e-05
-3.80412688870063e-05
-3.37375575534865e-05
-2.1656500252529e-05
-2.31242941731489e-05
9.86916928461748e-07
-1.6523345907463e-05
1.92968150494564e-05
-2.12548454237665e-05
-3.61088546155585e-05
-2.224153857069e-05
-4.14435996904418e-05
-4.57868953154665e-05
-3.32394048455785e-05
-6.12300628337455e-05
2.75831985396755e-07
-1.98164913175462e-05
-1.86399395381533e-05
-1.91748251461263e-05
-1.15736756235418e-05
6.69721908914493e-07
-6.58379537685139e-06
-3.0908658705477e-05
-1.54944231328791e-05
-2.8906165191622e-05
-2.24755035657027e-05
-2.14773436815608e-05
-3.27262009546951e-05
-5.80303036957791e-05
-2.27661977789269e-05
-1.71582811118062e-05
-2.90229168098989e-05
-1.55614872816486e-05
-1.11106232315107e-05
-3.09470088905689e-05
-1.46710057008076e-05
-8.94995062233989e-06
-2.35383951021279e-05
-3.50789782844698e-05
-3.83632808778449e-05
-8.64212321137308e-06
-4.25968159067861e-05
-1.35681654334042e-05
-3.29470486033464e-05
-4.11409178561334e-05
-2.76322894743041e-05
-5.21234379102922e-06
-1.7654837046897e-05
-2.79501151556307e-05
-3.53475303569156e-05
-3.12418151679291e-05
-3.15685797970988e-05
-4.34791611398079e-05
-3.35339255787653e-05
-3.867506892949e-05
-2.28901717950811e-05
-6.80105465270273e-06
-1.58963962855354e-05
-1.83719216831651e-05
-3.68415588441141e-05
-1.69316815376018e-05
-4.32295768226906e-05
-4.75984772382448e-05
-4.78237200699653e-05
-4.58891997261452e-05
-1.22187912013981e-05
-4.29426556057464e-05
-5.93185837186198e-05
-1.96567149067806e-05
-3.82471932907961e-05
-1.34711211674953e-05
-2.64752085754898e-05
-3.70735222726533e-05
-4.12570278290095e-05
-2.60883733848316e-05
-3.13191719480612e-05
-2.52488190497374e-05
-3.18151605278371e-05
-1.69256738559953e-06
-2.39308051171328e-05
-4.63795227982531e-05
-4.20132972594114e-05
-3.80576339041391e-05
-4.90578809386474e-05
-4.0361374482559e-05
-2.98021230875737e-05
-5.18738427952269e-05
-6.91174710722745e-06
-3.2524948005985e-05
-1.08486539321255e-05
-2.18373254084432e-05
-2.22706880427546e-05
-2.76994218778604e-05
-1.20976675868711e-05
-6.23825278787803e-06
-1.00248837775767e-06
-5.03466139849395e-05
-4.22068476333503e-05
-3.29920703364694e-05
-3.49640081285039e-05
-2.60512971963943e-05
-4.74104586071309e-05
-3.55490404744027e-05
-3.67956162351777e-05
-4.91720135825879e-06
-4.28719803134447e-05
-4.88266928678446e-05
-1.75749480894546e-06
-2.29991858220158e-05
6.4935136957581e-07
-6.16194575313111e-05
-2.01289017831943e-05
-2.35953834079289e-05
-4.42696419918878e-05
-2.47784319282261e-05
-3.15144874625702e-05
-4.48031427601793e-05
-2.41107847520674e-05
-1.69069588627126e-05
-3.8116686276623e-06
-4.31400648434786e-05
-4.22360705610321e-05
-2.040610991798e-05
-6.89764168259256e-05
-2.6597630364379e-05
-1.4845832188826e-06
-2.15620694319394e-05
-2.45806371580677e-05
-4.78822167565898e-05
4.76272260967281e-06
-1.64419932416914e-05
-1.93269604008939e-05
-2.92875871373137e-05
-4.07613893784874e-05
-4.12911985849387e-05
-1.40434530676731e-05
-3.85026972146647e-05
-3.67278250172697e-05
1.5724712873571e-05
-2.79275200778059e-05
-5.71640345524304e-05
-4.37348151762735e-05
-2.10737420660541e-05
-3.37866370123289e-05
-1.82768017093973e-05
-2.68318138631768e-05
-7.31727068779571e-05
-4.04277995199475e-05
-2.53200139382393e-05
-3.18532279294116e-05
-1.56727685908978e-05
-1.51845998353422e-05
-3.66140585183157e-05
-4.82805748931613e-05
-3.6828246393331e-05
-1.70504129638923e-05
-2.01998904549516e-05
-1.11996286855256e-05
-2.36157158193263e-05
-5.22779816049225e-05
-7.1861052322403e-06
-3.21265473138613e-05
-4.19395501763288e-05
-5.323350043323e-05
-3.74093451897122e-05
-5.56394767650877e-05
-2.07879518530106e-05
-2.54408001183856e-05
-5.85078846512818e-05
-5.62234292139891e-05
-4.00294524369572e-05
-2.29111628238503e-05
-2.93948891731028e-05
-3.49785363520244e-05
-3.16325634151763e-05
-1.84357995341452e-05
-2.08719436824801e-05
-2.7833094826107e-05
-3.21470420467856e-05
-2.36544137447147e-05
-4.11234817380492e-05
-3.76118883126938e-05
-3.86118093248882e-05
-6.95965341308816e-06
8.57588682989005e-07
-5.114573946532e-05
-2.59179855433698e-05
-2.61239993831013e-05
-5.69246319255291e-05
-3.66643045448964e-05
-1.12076670591893e-05
-3.41282160773275e-05
-3.67211696743989e-05
-2.68789208024241e-05
-2.48699433838599e-05
-7.0727031025492e-06
-7.68468210806459e-06
-3.46615112168385e-05
1.15084092493758e-05
-4.63989176690201e-05
-4.96593421457349e-05
-3.57660463891127e-05
-6.20929368152225e-05
-2.18406808329403e-05
-2.09419436002792e-05
-5.1244648948746e-05
1.17685641330554e-05
-2.35747896847931e-05
-3.51669987040972e-05
-2.60908372952408e-05
-2.14899804876237e-05
-4.52088534955863e-05
-1.09069123213906e-05
-1.93711499689811e-05
-2.80719159430755e-05
-2.32047368855828e-05
-3.40502599614848e-05
-6.62316062176508e-06
-3.55441946313387e-05
-2.10269246460861e-05
4.09905390438876e-06
-1.13758651886731e-05
-3.27536296633965e-05
-1.15245286802731e-05
-4.20660630452203e-05
-3.66868466887193e-05
-3.56405672506386e-05
-2.10032728421466e-05
-5.00740840231811e-05
-4.16600968922153e-05
-4.86491246533898e-05
-1.62620676020234e-05
-3.9198399682493e-05
-5.82585998259211e-05
-1.81113017832624e-05
-1.20982702528325e-05
-6.8136006889414e-05
-3.95917746840722e-05
-4.0160314933939e-05
-3.06118222527984e-05
-2.08489483791937e-05
-4.24401016438364e-05
-1.24837870642405e-05
8.79686840212822e-06
-3.78612968827505e-05
-5.56115377853367e-06
-4.87992469685238e-05
-3.67761834945911e-05
-4.76839201592837e-05
-5.03310267334246e-05
-3.33890329531309e-05
-2.43193496443664e-05
-3.10139169293923e-05
-5.90998070372555e-05
-3.36809203418692e-05
-3.35216700995984e-06
-5.64637575554078e-05
-4.17726661444609e-05
-2.68660581142615e-05
-2.90760982569237e-05
-4.94152693706596e-05
-2.67023135538628e-05
-2.02618272901757e-05
-4.36724701407212e-05
-2.86352940147558e-05
-2.87716756190307e-05
1.39661169277713e-05
-6.948277914984e-06
-2.20702901959164e-05
-3.8094646728293e-05
-8.60682112266166e-06
-5.19040819413707e-06
-3.93262694078854e-05
-4.97338099259185e-05
-3.12182650902256e-05
-2.02994304904413e-05
-3.30167609790386e-05
-1.49310401740667e-05
-3.77555569510884e-05
-4.70438757431494e-05
-2.04774485191398e-05
-4.14612737921023e-05
-4.4074814068465e-05
-2.15192869815015e-05
-4.32589023256985e-05
-2.91287161398436e-05
-3.58854038936241e-05
-4.83469940532624e-05
-1.98389117206054e-05
-2.24790084542103e-05
-1.5082070893169e-05
-4.25195888630011e-05
-1.73076125639568e-05
-1.81974539684274e-05
-2.26646080144757e-05
-1.94428530206857e-05
-1.17506424736106e-05
-3.51996737698552e-05
-5.53949716934297e-06
-3.8914066580276e-05
-1.51340693386356e-05
-2.81080380149964e-05
-1.60505498644482e-05
-2.493032107899e-05
-5.37089517690664e-05
-5.96103409803646e-05
-5.07380780599935e-05
-2.21928696836449e-05
-3.48838575135002e-05
-6.16520971426401e-05
-4.01603595245134e-05
-1.77648286842307e-05
-1.81502959045156e-06
-5.88897418058206e-05
-4.65400834311172e-05
-6.22462746826728e-05
-7.3703549272497e-05
-3.92641744890902e-05
-4.87601363274564e-05
-2.5640574729929e-05
-2.88913112819561e-05
-4.14965397399043e-05
-2.91313538452322e-05
-3.34270391623788e-05
-1.42395334690383e-05
-3.28152412002642e-06
-4.2115094790982e-05
-6.60478467077745e-06
-2.80226501276466e-05
-2.98964297695571e-05
-2.36292825759505e-05
-1.317709280335e-05
-5.25850783314492e-05
-3.90423567559181e-05
-2.90022157214381e-05
-2.15836899462155e-05
-6.17097835161e-05
-2.6698489057976e-05
-2.35635246319519e-05
-3.39279048535024e-05
-3.7631282243533e-05
-3.85357377004348e-05
-3.85085361409325e-05
-3.98662534730553e-05
-2.65030284145832e-05
-5.37446433546528e-05
-3.50850751616095e-05
-5.91459269821955e-06
-1.99993958235979e-05
-3.12501378889634e-05
-8.67962670314308e-06
-3.4780031898789e-05
-1.61572061022584e-05
-4.08933850151252e-05
-2.93407042467959e-05
-5.47166314754329e-05
-2.0062523338751e-05
-2.5546953411541e-05
-7.57475759060448e-05
-2.7083426858969e-05
-3.84332157576028e-05
-2.26034395601723e-06
-2.62457440690473e-05
-2.20720098274843e-05
-4.55439398813591e-06
-9.0612014186388e-06
-1.61659044574043e-05
-4.27950365298201e-05
-3.50539029734828e-05
-3.07757324880222e-05
-1.50559079133641e-05
-6.25967691415653e-06
-2.39195041595675e-05
-4.17056641345197e-05
-2.32772300716513e-05
-3.28964247910165e-05
-5.10497368374177e-05
-6.84481405307951e-05
-2.44542112174467e-05
-2.06562932583732e-05
-7.99683257699917e-07
-2.10836211036775e-05
-1.59755064374845e-05
-3.47171655852405e-05
-4.06747329027464e-05
-2.14311009412596e-05
-1.40734969509197e-05
-3.22464241389979e-05
-5.05896393063518e-05
-1.80210301520597e-05
-1.39264484829376e-05
-2.55971374887848e-05
1.25076274808204e-05
-3.24828818097342e-05
-1.66625519502499e-05
-4.62391352132986e-05
-3.59681098221023e-05
-2.93030643080924e-05
-1.73533322950302e-05
-4.68187286807099e-05
-5.26549608931318e-05
-3.12677618072047e-05
-5.49227995066432e-05
-4.858783219696e-05
-2.76513131347306e-05
-2.24587380558247e-05
-3.61590529042542e-05
-4.19384339622746e-05
-1.23925756780029e-05
-2.42210528640329e-05
-4.1199708857919e-05
-2.81679417889917e-05
-6.86905614758517e-06
-5.34031161829173e-05
-3.68513504202958e-05
-4.93962325519617e-05
-3.59722682337506e-05
-4.03304855136366e-05
-9.54419795517607e-06
-4.30842204916592e-05
8.12182685611339e-06
-2.87470258427289e-05
-2.29703315581204e-05
-2.22944853529727e-06
-2.84274140285145e-05
-1.2479583064615e-05
-5.20200582883702e-05
-2.4616392596924e-05
-1.28225267294134e-05
-1.16022545619618e-05
-1.87868820135504e-05
-6.10654132482658e-06
-2.33826429875947e-05
-1.48132924617369e-05
-9.24006268235903e-06
2.01170072830195e-08
-2.20254294577939e-05
-3.11665878420057e-05
-1.18803101708324e-05
-4.608025589472e-05
-4.18887154374542e-05
-1.86190724843974e-05
-2.1893423563314e-05
-3.25386137739303e-05
-1.28707015158835e-05
-1.22560003490313e-05
-3.2762602170466e-05
-3.55341814723999e-05
-2.34835201511033e-05
-3.95665911408331e-05
-6.93556783990174e-06
-3.97440803685863e-06
-2.27171009723262e-05
-3.89806063519924e-05
-2.80476671390486e-05
-1.62316202828473e-05
-3.97312300077945e-05
-1.67117017146865e-05
-2.6584061662022e-05
-2.60898105892512e-05
-3.54746101430294e-05
-3.93078358996047e-05
-2.74969788497134e-05
-3.48661337197066e-05
-5.93668230036683e-05
-1.40361314600798e-05
-2.56801072874133e-05
-3.67797929123958e-05
-2.57905306549257e-06
-2.25215866673606e-05
-3.94776149359989e-05
-2.75601648889935e-05
-3.41124859614267e-05
-2.73074749704409e-05
-2.56512205335134e-05
-3.47802810203641e-05
-2.80137910832989e-05
-2.96484480392711e-05
-1.43326697284726e-05
-2.39312923340801e-05
9.31526910232746e-08
-1.74870465866405e-05
-2.74933987355887e-05
-4.26291652813563e-05
-5.76199204841812e-05
-4.40427110126363e-05
-3.64531562212285e-05
-1.95713644848557e-05
-6.45815296684381e-05
-2.85051812460745e-05
-4.42213926912795e-05
-3.51601807751569e-05
-3.7559078288992e-05
-1.33040015101075e-05
-1.42588784899599e-05
9.05160011220642e-07
-1.1044089727067e-05
-2.84817983748447e-05
-1.88240450321529e-05
-5.7137901965653e-05
-3.38901193888823e-05
-1.14241864483184e-05
-1.53421722654809e-05
-2.39962841318687e-05
-4.62952537130533e-05
-1.14210495618679e-05
-3.78081114650768e-05
-3.79541982783626e-05
-2.92999462064281e-05
-3.5232696043118e-05
-4.93893296228181e-05
-3.60669323175152e-05
-2.802876818287e-05
-2.42315752168515e-05
-1.62778043092414e-05
-2.60337431436631e-05
-3.79460079973381e-05
-7.1068769784697e-06
-2.32444861424965e-05
4.56647156743947e-06
-1.15335090667309e-05
-9.95422736079885e-06
-1.54630470889782e-05
-3.48423860417978e-05
-2.82203094231959e-05
-2.74815320688819e-05
-2.64930561061024e-05
-1.47587400688446e-05
-2.14776592209048e-05
-4.68793362705552e-05
-3.27751335684936e-05
-2.39370236184504e-05
-9.75710265762332e-06
-2.76010141036264e-05
-1.38622214636286e-05
-3.65636116866252e-05
-3.47867423578293e-05
-1.54140102229772e-05
-9.05490873814032e-06
-3.89994184062264e-05
-2.20278424259999e-05
-3.31066997201619e-05
1.60125264195513e-05
-4.39591641487898e-05
-4.32952858481982e-05
4.31695194219361e-06
-1.80561978690617e-05
-4.3466568711653e-05
-3.23960320269719e-05
-8.73152682288001e-06
-4.04172964119752e-05
-3.01129122591744e-05
-5.79989687921834e-05
-1.77035715573228e-05
-4.51395291449296e-05
-3.33711196588712e-05
-6.93916953317232e-05
-1.56162565668935e-05
-1.98796113535419e-05
1.44012765012738e-05
-2.010126435125e-05
-9.98355671061018e-06
-4.66206340578507e-05
-4.99186417909091e-05
-1.41890135157839e-05
-4.3767077904669e-05
-2.78131216932992e-05
-4.23171000859299e-05
-1.86191185718099e-05
-3.74477188111487e-05
-2.29546212280048e-05
-9.85204567954231e-06
-2.30234201604679e-05
-2.68215267362686e-05
-4.89360693070613e-05
-6.07511999162946e-05
-4.02179505622581e-05
-3.25354949705802e-05
-2.86800694711113e-05
-1.97510996258265e-05
-2.12173516890556e-05
-5.11701002944325e-05
2.61791417001144e-06
-4.42177442400789e-05
-2.84667677647705e-05
-2.51561383470592e-05
-2.59147809378348e-05
-2.77606473129099e-05
-2.97660515291413e-05
-5.99178579711488e-06
-3.11248082534018e-05
-5.13094811409301e-05
1.98501663452141e-05
-3.64938681278074e-05
-2.91196727715033e-05
-2.9258608691534e-05
-4.31808554131365e-05
-3.07371283447863e-05
-1.27145646921628e-05
-1.08898340099905e-05
-2.39811151994508e-05
-2.01430445142159e-05
-2.95712669740651e-05
-2.98067666178937e-05
-5.38993880875354e-06
-1.09765594762753e-05
8.11246617398538e-06
-1.68797452371669e-05
-3.22577814990725e-05
-2.84386829591202e-05
-3.71759374452899e-05
-2.64137784730024e-05
-6.04230769637272e-05
-1.63792588960099e-05
-4.54219172638681e-05
-2.06552227761321e-05
-5.39548564555123e-05
-3.25439011581435e-05
-3.07481014632784e-05
-3.8616226033555e-05
-2.75798477069945e-05
-1.90403074286497e-05
-1.36609117626917e-05
6.97006424823966e-06
-4.74400822900486e-05
-1.39301365855713e-06
-1.53917851763587e-05
-2.39764539354524e-05
-5.64350977772153e-05
-1.82755953426288e-05
-3.20103952316114e-05
-4.79960537323167e-05
-5.1582654824987e-05
-3.43048774380162e-05
-2.49377156668333e-05
-4.73279438037185e-05
-3.588301145179e-05
-5.54145021688477e-05
-2.89649716129911e-05
-4.70665453736236e-05
4.82315064667937e-06
-3.93272763530395e-05
-5.04987399153803e-05
-4.34617603587277e-05
-4.73228172847151e-05
-3.82416817813574e-05
-2.4039065053704e-05
-4.35535283844112e-05
-5.96061701353654e-05
-9.88934101552622e-06
-2.34807278471125e-05
-5.35026236097463e-08
-4.10097185985041e-05
-1.87280134378475e-05
-1.1361095683431e-05
-6.87676691271561e-06
-4.03412135295493e-06
-3.52338860291291e-05
-1.96704191809748e-05
-2.0346577256221e-05
-5.4513022475423e-05
-2.51110290898842e-05
-9.93110965034848e-06
-1.24189490172217e-05
-1.81180919689188e-05
-1.6514440272916e-05
-1.60814679575957e-05
-4.86792101271086e-05
-3.25478850043555e-05
1.05723967558508e-05
-3.0295811604544e-05
-4.3342394825301e-05
-2.89715076804369e-05
-2.3425593203657e-05
-3.91113629170369e-05
-2.20778963284729e-05
-2.65332933932996e-05
-3.89352541533412e-05
-2.97102601621359e-05
-5.18894672219039e-05
-5.02109935820846e-05
-3.60816392093313e-05
-4.00183272375046e-05
-2.713957298571e-05
-1.92967170341147e-06
-4.17334641610122e-05
-1.41510926578263e-05
-2.39747636329589e-05
-1.53043514015287e-07
-1.78531865548684e-05
-3.23609156075633e-05
-1.87035420077887e-05
-3.30146735220128e-05
-3.64850618479402e-05
-1.65753711554689e-05
-3.35280221337291e-05
-3.4664342981774e-05
-1.6782153943956e-05
-4.7866121180275e-05
-3.59044039159517e-05
-3.02017305026639e-05
-4.11361108750567e-05
-3.0870059005757e-05
-3.87315398342537e-05
-3.61986239087996e-05
-3.84309292102806e-05
-5.05232215157468e-05
-5.05499129956397e-05
-5.36111255183363e-05
-1.27497594810911e-06
7.33289546367057e-06
-3.49144846752144e-05
-4.1095020848022e-05
-2.98428814822347e-05
-4.31023051549079e-05
-2.74080326428073e-05
-2.014236965313e-05
-3.06178737231625e-05
-2.38117276597269e-05
-2.52491820605109e-05
3.50094559064787e-07
-1.81592572427724e-05
-3.3690026316781e-05
-3.60995893482068e-05
-6.25171215028376e-05
-3.93649707622671e-05
-2.0436995307219e-05
-3.81585232042246e-05
-1.38915184334057e-05
-3.35839712233654e-05
-1.85833612782091e-05
-4.09691147778741e-05
-1.68352235067884e-05
-3.18436716602722e-05
-6.07196885608702e-06
3.24880079039188e-06
-6.74738270699976e-05
-3.52149522602279e-05
-1.04096575087418e-05
-2.75564841861626e-05
-3.80609347840404e-05
-1.91820413275991e-06
-3.56572654606349e-05
-4.37061443793337e-05
-9.83982230301761e-06
-4.65037908491282e-05
-7.15340076537599e-06
-3.09713731324751e-05
-1.14579354358502e-05
-5.07969993977849e-05
-3.46635044450344e-05
-5.25981424250849e-05
-6.94173953993525e-06
-3.10615218144752e-05
-5.02419847592691e-05
-2.49202360255881e-05
-5.16202611125768e-05
-4.18239371231518e-05
-1.36588367130347e-05
-4.70915564589331e-05
-1.74827440464818e-05
-1.19837454665056e-05
-3.55342237908713e-05
-1.88863994306167e-05
-1.15627868078556e-05
-1.75331996076836e-05
-1.07898117245134e-05
-2.06401691619637e-05
-2.50120372080625e-05
-3.05337523223324e-05
-4.94338976823149e-05
-2.49513135949802e-05
-1.82605676282691e-05
-4.66297266622017e-05
-2.58817587377571e-05
-5.93678890995361e-05
-1.86686292251432e-05
-3.43504975521808e-05
-1.03981840325557e-05
-4.41621632441177e-05
-2.57623671621604e-05
-7.9286203215669e-06
-7.41245078740325e-06
-8.56297147870554e-06
-3.76543349168566e-05
-4.48243156906468e-05
-2.02659702125475e-05
-3.27284823443839e-05
-1.55766136558946e-05
-2.92120085256695e-05
-1.73558696278751e-05
-5.03565382538104e-05
-4.36722409098298e-05
3.55928071171044e-06
-1.63788833071715e-05
-1.4593689737656e-05
-4.3113488979748e-05
-3.44699101338288e-05
-3.84859953789477e-05
-1.48234140612485e-05
-6.48688707586725e-06
-3.07763333938036e-05
-4.54385870085973e-05
-5.04217870675109e-05
-9.73674420759328e-06
-1.946340254989e-05
-4.07242953807662e-05
-6.09162946913026e-05
-3.15832105562722e-05
-6.04947233569395e-05
-2.57221042452107e-05
-1.25625885106991e-05
-1.17312556438507e-05
-5.88593737127291e-06
-1.81436068393161e-05
-3.53426799302971e-06
-3.19433061658315e-05
-2.98630396682216e-05
-3.3522666149003e-05
-4.08862383663888e-05
-2.60715024736187e-05
-3.99418231603857e-06
-3.69008370579562e-05
1.29025828417565e-06
-1.4460083273852e-05
-1.98922326037872e-05
-1.04650598641592e-05
-2.01830390717674e-05
-1.52811630743529e-05
-2.33536369540174e-05
-1.06155864104781e-05
-2.64261862684338e-05
-2.06722799625692e-05
-4.26513418700716e-05
-1.94090767110126e-05
-2.62625977527249e-05
-2.24352401902e-05
-4.16130301790779e-05
-5.59860465235175e-05
-1.11987714470984e-05
-6.37961002307772e-05
-4.01439141719801e-05
-2.18233974598446e-05
7.06663019854239e-07
-1.6752394248432e-05
-4.91161959384344e-05
-5.02696328790757e-05
-1.56340942703426e-05
-2.85922166108796e-05
-1.84714845730397e-05
-8.69382190337797e-06
-3.13971870743679e-05
-2.07565834311045e-05
-3.5147244655045e-05
7.10351514228445e-06
-2.73335541828627e-05
-1.6018834336425e-05
-4.5313498309377e-05
7.72487024911086e-06
-3.84976980646059e-05
1.18053872490083e-05
-3.27326683896879e-06
-2.11924816047749e-05
1.55235333191288e-05
-1.30962150255258e-05
3.99305078926522e-07
-2.65961939490804e-05
-3.88405646179836e-05
-3.64282444403476e-05
-4.83496572647631e-06
-2.21605891205902e-05
-2.33640112267034e-05
-3.87792955771376e-05
-3.66197653275161e-05
-3.87865571353337e-05
-3.50246670479175e-05
-1.73098294177752e-05
-2.31475058355975e-05
-1.15790390080312e-05
-2.15032016723161e-05
-3.25102705055463e-05
-1.05769645429426e-05
-7.86677939520615e-05
-2.20325382020389e-05
-2.09235243240879e-05
-1.40787424242511e-05
-3.03345228816133e-05
-3.72618958523017e-05
-8.17735897906403e-06
-5.6012889250952e-05
-6.13869701373221e-05
-2.27991081602569e-05
-5.97935076443241e-05
-4.44749780540298e-05
-3.06651068662509e-05
-3.35620755706884e-05
-2.82392993058583e-05
-2.02746491668507e-05
-3.59767554013406e-05
-6.4602621717525e-06
-2.09276561152098e-05
-3.40364731598298e-05
-1.38857658031204e-05
-4.25286883167378e-05
-4.57290442037092e-05
-3.37920611099839e-05
-2.70803974244645e-05
-1.95337511895405e-05
-5.66555592525429e-05
-5.5679416100757e-05
-4.77160789460221e-05
-6.72156613387842e-05
-3.73602351694538e-05
-3.39276776682283e-05
-9.77571431574115e-07
-4.26385902711333e-05
-4.76737731345209e-05
-4.41772104395583e-05
-3.7965278424971e-05
-1.11558136746748e-05
-3.76898960062192e-05
-1.46813689736142e-05
-1.3465221860702e-05
-4.2630981157716e-05
-3.12880344843437e-05
-1.26730110291485e-05
-1.17601584439223e-05
-4.20059297209254e-05
-2.49222172678128e-05
-4.7820325299629e-05
-3.12279678722465e-05
-3.20159002897927e-05
-4.36815938409162e-05
-3.75595500029117e-05
-3.0197043954523e-05
-3.5040221521083e-05
-4.49648202128928e-05
-2.46509858663658e-05
-1.02134472139497e-05
-3.22400220120057e-05
-2.20813031505477e-05
-3.61081345777117e-05
-2.80124481548579e-05
-2.13126591004319e-05
-3.09589505081978e-06
-3.94682691939817e-05
-3.32294949814222e-05
-9.32167621003325e-06
3.60643891832872e-06
-4.33434769260196e-06
-2.16390279597539e-05
-6.78336282765757e-05
4.80747573039482e-07
1.11066294367992e-05
-4.99552448679927e-05
-3.5304896115065e-05
-2.68197294779734e-05
-2.51268460259099e-05
9.12643378176189e-07
-3.38326932769544e-05
-3.04301951829747e-05
-2.96478038339734e-05
-1.64107718822436e-05
-3.4076952932407e-06
-4.33659067554491e-05
1.47478987167464e-05
-1.37509687018628e-05
-5.31079894310076e-05
-3.60542807379597e-05
-6.6587857055896e-05
-6.38112958039917e-05
-7.65496764362102e-06
-2.24976838148119e-05
-3.29852372410942e-05
-2.52646634934395e-05
5.41455255461817e-06
-1.6302047259312e-05
-2.36423388538154e-05
-3.04221758443778e-05
-7.2969780899477e-05
-3.11704044802768e-05
-5.95088897963191e-05
-3.82430165622577e-05
-2.65551610739817e-05
-4.8646438934791e-05
-3.58198696982018e-05
-2.05895255491113e-05
-3.54394244509858e-05
-2.51343532489287e-05
-3.80188403652319e-06
-3.8773218736026e-05
-1.11265024463864e-05
-2.09714119314722e-05
-1.12389571082697e-05
-2.61451167728805e-05
-1.71242183031019e-05
-2.53706972936065e-05
1.562254444775e-05
-3.11234908364688e-05
-4.58367250506299e-05
-2.09147108724148e-06
-2.94845770257543e-05
-5.07366297852938e-05
-4.68692990449924e-05
-3.66081301088888e-05
-4.19863803451272e-05
5.34786967704861e-06
-2.42931533985466e-05
-9.22590971030169e-06
-1.26086304724089e-05
-4.98134403771813e-05
-2.58794228792872e-05
8.33330854103359e-06
-3.70463818701241e-05
-3.89801273243349e-05
-2.62152543872562e-05
-3.93433481772071e-05
-4.26222380373045e-05
-4.10806491024977e-05
-5.39138875824414e-05
-2.73981208362471e-05
-4.32436131793518e-05
8.66278834095568e-06
-5.13109216911221e-05
-3.25525029656525e-05
-4.08752845171907e-05
-4.54301829733015e-05
-5.81352828431115e-05
-3.53480854005617e-05
-2.34105770669676e-05
-2.8937013958518e-05
-4.82166462550256e-05
2.40266964121124e-06
-4.06717664415942e-05
-4.30170508919239e-06
-3.15976524601465e-05
-2.1363065316137e-05
1.2407706811896e-05
-5.66174452173855e-05
-3.38274478466935e-05
-7.67182682481255e-06
-1.76088211317213e-05
-1.08859540737932e-05
-1.81630112785409e-05
-2.99064233000336e-05
-4.35108130662357e-05
-6.13634866102758e-05
-4.18897618757191e-05
-2.79714423209111e-05
-4.6232388685191e-05
-1.1708788538159e-05
-1.54328265650225e-05
-5.0110305285953e-05
-5.52926232073292e-05
-2.17803024667422e-05
-1.25352541243197e-05
-2.76518449799806e-05
-3.1056148751896e-06
-2.17634205209791e-05
-2.33736921023869e-05
-3.59705488579228e-05
-4.95950131801226e-05
-4.49394900879068e-05
-3.7694399645847e-05
-6.95393583349656e-06
-2.53961793993572e-05
-3.09067799703251e-05
-6.10760475266394e-05
-1.84386393725136e-05
-2.78411130011912e-05
-1.38577647530386e-05
-2.62275328810983e-05
-5.30418214304396e-05
-4.00982486171814e-05
-3.04177194164206e-05
-4.36031656336194e-05
1.40436479295704e-05
-2.31393860849418e-05
-1.3062753550605e-06
-2.5705616843776e-05
-3.56399332584413e-05
-4.69398655289514e-05
-3.23701966731425e-05
-4.79848776535094e-05
-4.7995085695233e-05
-7.81618626755161e-06
-9.98532618322284e-06
-1.01638566618572e-06
-2.03698066880246e-05
-4.26649399731737e-05
-2.41286393839874e-05
-4.34430805656428e-05
-5.26617751677325e-05
-4.53068805039107e-05
-2.85531893120546e-05
2.01878942451944e-06
-5.09298209772878e-05
-3.64748230130982e-05
-2.67264314106158e-05
-1.3506607114992e-05
-5.51917268237004e-05
-3.68062047332484e-05
-2.22510611855395e-05
-2.69991459408645e-05
-1.48385493435319e-05
-5.23362145239332e-05
-5.64343794060657e-05
-2.85255301813326e-05
-4.08891266940053e-05
-2.05695062506821e-05
-2.65086929990914e-05
-4.73500485042639e-05
-3.18307661037694e-05
-3.75326462214939e-05
-7.61404065823889e-05
-3.16104271370183e-05
-6.36649206865918e-05
-3.47067812998178e-05
-1.9804045067396e-05
-5.46912412036986e-05
-2.75058998836188e-05
-2.33721772429042e-05
-3.39256069405237e-05
-3.77153507110548e-05
-3.59605086886469e-05
-3.26357044858532e-05
-1.81515808801831e-05
-3.9397818765911e-05
-1.950590755377e-05
-1.64942929920839e-05
-2.07585820168106e-05
-1.31638088335478e-05
-1.99101242650002e-06
-1.05859625482774e-05
-3.25989794049295e-05
-3.85271368605382e-05
-6.029922823313e-05
-3.14167425282047e-05
-4.54367839527145e-05
-3.73751054273522e-05
-4.97999872722269e-05
-2.17764331194053e-05
-3.53985137657027e-05
-2.43273245708264e-05
-1.79135101466734e-05
-3.4499184641466e-05
-2.80186374961381e-05
-3.81944937205613e-05
-2.85865464661672e-05
-4.37904780301523e-05
-2.24949143310799e-05
1.05464734405141e-05
-3.7992406047613e-05
8.09380495459947e-08
-2.76818441888896e-05
-4.06717916641388e-05
-1.46571872626854e-05
-1.66739068839529e-05
-3.58497380179966e-05
-4.26353306793554e-05
-2.23783019900779e-05
-7.4769124790017e-06
-3.44733312393114e-06
-6.02820099606279e-06
-3.73316567987507e-05
-7.50880729540709e-06
-1.64958585965503e-05
-2.23008143935228e-05
-3.03233828528662e-05
-3.12522736844005e-05
-2.98528580704189e-05
-3.78699689936204e-05
-2.78998156074797e-05
-2.88779168952906e-05
-2.51662946097231e-05
-2.74447082956028e-05
-1.28572159601695e-05
-5.23372239228901e-05
-3.78232025843578e-05
-3.28104638042623e-05
-1.07765110817053e-06
-3.88803219700933e-05
-1.8143207486601e-05
9.23283142362641e-06
-2.5175041845887e-05
-1.95910760739729e-05
-2.41277699598224e-05
-3.40985797468361e-05
-3.41829128864466e-05
-3.75685332174358e-05
-5.15358681461368e-05
-3.51530356979128e-05
-4.1523480157917e-05
-4.2582633782812e-05
-9.17499628512768e-06
-3.43936726433343e-05
-8.02376002978154e-06
-2.3966626146344e-05
-2.87631204274967e-05
-1.27590523388682e-05
-2.93504329602541e-05
-3.18339908021701e-06
-5.65833700759087e-06
-2.40444792858891e-05
-5.17598407157101e-05
-3.29085486374373e-06
-5.42894805833726e-06
-4.19951074717494e-05
-6.68274881605834e-06
-4.08531077684299e-05
-5.46879496861621e-06
1.01976468006223e-05
-4.98550757054742e-05
-2.63949233407709e-05
-2.17112870763468e-05
-5.20670958682176e-05
-1.78875898112758e-05
-4.80625320396406e-05
-3.61167228867088e-05
-2.72564107119046e-05
-3.49080614514899e-05
-5.2134656768485e-06
-5.76532815863475e-05
-2.52128539015207e-05
-5.40133982038759e-06
-1.51898156531886e-05
-3.4250185892516e-05
-1.89035326291667e-05
-2.06616826279182e-05
-3.5072080473221e-05
-3.84516067116148e-05
-2.97452068930807e-05
-9.14505302766689e-06
-3.41198307855257e-05
-6.73927792169245e-05
-4.62238093279879e-05
-1.15338347462923e-05
2.00526609629718e-05
-1.27777931539354e-05
-4.38283070099085e-05
-2.49675191392951e-05
-8.12619988629042e-06
-2.68109053884429e-05
-3.04388259758629e-05
3.79697612554756e-06
-2.15029814560599e-05
-3.85893041397975e-05
-4.05075149994171e-05
-1.95167394765523e-05
-5.95439045958773e-05
-2.54757332891366e-05
-2.36156164725169e-05
-6.13354220326701e-06
-4.87737108175205e-05
-3.58394792444831e-05
-2.40743425089319e-05
-5.42600960642518e-05
-3.23205024737738e-05
-2.41605276809013e-05
-1.38508577434432e-05
-1.8582682968302e-05
-2.05962793810634e-05
-5.11845625341992e-05
-2.84681209447181e-05
-2.30430654290553e-05
-5.57587390487365e-06
-3.9867079672488e-05
-3.52729109220288e-05
-5.04037899327979e-05
-5.03355450487016e-05
-4.55274251056063e-05
-1.99347570615343e-05
-1.43127260232563e-05
-5.44473132811736e-05
-3.19471128650403e-05
-3.50132524601338e-05
-2.0659441573291e-05
-2.40815736088327e-05
-3.51701651604324e-05
-1.6157524731603e-05
-5.42473767640484e-05
-2.84684105804461e-05
-8.64974360224046e-06
-1.18062129595386e-05
-2.29952271550987e-05
6.49739298617496e-06
-3.90379436323397e-05
-8.79732357675437e-06
-2.08880619692736e-05
-1.78064329569452e-05
-4.48652633917272e-05
-4.10547048968812e-05
-2.61637877039799e-05
-2.01376792403492e-05
-5.24380835947507e-05
-3.00966836075473e-05
-3.61981276005783e-05
-2.73760982622806e-05
-1.66513366003164e-05
-1.71649112093575e-05
-1.53706197656594e-05
-2.20010184159885e-05
-3.66867827361615e-05
-4.31049568017775e-05
-2.73210478723203e-05
-3.19415963707861e-05
1.1406010033452e-06
-4.78363914546873e-05
-1.86748409444096e-05
-2.49354222016446e-05
-5.58465732530676e-05
-2.27917412967658e-05
-2.74919830414813e-05
-6.38442371085523e-06
-2.67074492037251e-05
-5.93141932760488e-05
-2.18658216749339e-05
-4.71009314798914e-05
-6.6153650447287e-05
-2.78019107980587e-05
-1.67539399131223e-05
-2.55234686898157e-05
-2.29348246124269e-05
-4.14578587782753e-05
-1.60924950311687e-05
-3.65659635604241e-05
-4.32844409942596e-05
-4.38178184171293e-05
-4.14180447662646e-05
-6.45625536523954e-05
-2.14386994461128e-05
-9.78941796649641e-06
-3.91503622144607e-05
-2.05951172911654e-05
-4.02006326353301e-05
-6.75242327702868e-06
-2.91933321528026e-05
-4.21989559285287e-05
-1.71063753720994e-05
-1.77554598369847e-05
-3.91242973787885e-05
-1.62634571902301e-05
-2.97522098934323e-05
-3.24411172498441e-05
-2.07948063196508e-05
-5.92769376103885e-05
-2.0667067923973e-05
-3.12887312284404e-05
-5.98490390105181e-05
-1.81825944095311e-05
-2.68111850873089e-05
-3.9510053315993e-05
1.02094252587975e-05
-1.56657273740593e-05
-3.61518951726731e-05
-1.84896914211848e-05
-4.25169952866921e-05
-2.57162365243616e-05
-1.73257996734316e-05
7.28952805993283e-06
-6.84176491774645e-05
-2.25295577188276e-06
-2.36985271448796e-05
-5.95171492076074e-06
-3.43583540748416e-05
4.50118888735909e-06
-1.78530818715062e-05
-2.0433687668752e-05
-2.28068071133554e-05
-3.33636756996048e-05
3.88967996434227e-07
1.67192217537743e-06
-4.23027792025108e-05
-5.59770223730405e-05
-2.57514251241037e-05
-3.06316968925771e-05
-3.40433062910795e-05
-9.18175985111904e-06
-2.8753679930527e-05
-5.71855395078109e-05
-8.66221848342105e-06
-1.81148422728816e-05
-5.22693722064772e-05
-6.32858210768088e-06
-3.84921787214167e-05
-2.39541951378589e-05
-3.60823516502454e-05
-9.33679586287609e-06
-8.60177091485535e-06
-1.70224013921078e-05
-9.24112203194782e-06
-3.71162053331426e-05
-2.30192140510065e-05
-9.72826987442913e-06
-1.22043673260228e-05
-6.51462077654724e-05
-5.34444829812477e-06
-2.31180097786292e-06
-1.33935069963569e-05
-2.03293348310703e-05
-3.82714408744201e-05
-2.6154955035939e-05
-3.71131873394493e-05
-2.08748434793497e-05
-2.85246596876295e-05
-1.86930769776509e-05
-3.79140832322426e-05
-3.1322842795903e-05
-3.45069792064879e-05
-2.5661995320526e-05
-7.36344390462128e-06
-2.91718513360732e-05
-6.32135810614126e-05
-1.83837700476172e-05
-1.28400208985137e-05
-5.18915605564649e-05
-1.0287974095865e-05
-3.17573194901329e-05
-2.2123684001811e-06
-1.33347289499254e-05
-2.71217848363771e-06
-3.13318369293207e-05
-2.01048013355719e-05
-1.96986804719195e-05
-1.03244093392412e-05
-4.02510171231434e-05
-1.03895899238256e-05
-3.11693138180003e-05
-8.48576740527738e-06
-4.93802546274326e-05
-3.55074796317134e-05
-2.47554695714872e-05
-1.34978851160117e-05
-4.03101328571955e-05
-5.62455613041945e-05
-1.83181350982699e-05
-3.18855072497505e-05
-6.26668799403415e-05
-3.35352828536281e-05
-3.74526428276843e-05
-3.70880550772891e-05
-3.72303978335902e-05
-2.5439595017523e-05
-2.74091999137032e-05
-3.41553854270728e-05
-9.41862067375363e-06
-3.76024709545845e-05
-3.18105699745499e-05
-3.1139234847528e-05
-4.58473106216045e-05
-4.26383075715021e-05
-3.98452787286386e-05
-2.84222696055362e-05
-3.2891026042177e-05
-5.73001915878051e-06
-3.68436821364062e-05
-2.77650712196075e-05
-3.89455510711512e-05
-4.63506418206463e-05
-1.80532566294112e-05
-3.99025346923138e-05
-4.91798466794902e-05
-2.21298729637666e-05
-1.697896405463e-05
-1.78325229291614e-05
-4.24450713961923e-05
-2.58977083411636e-05
-1.41850316397298e-05
-1.28779064777094e-05
-4.13680335456509e-05
-4.25832372751109e-05
-4.42799152391408e-07
-3.65385344925988e-05
-1.77131653971199e-05
-1.88298802369603e-05
-5.61632122644351e-05
-2.20982329009507e-05
-3.96106797632631e-05
-3.60324637161208e-05
-2.30806618238111e-05
-3.91141267167821e-05
-4.90057586677113e-05
-4.74645733378048e-05
-1.45381541709687e-05
-1.25405426488428e-05
-1.63896122151703e-05
-2.0409218103343e-05
-5.09820015967396e-05
5.44161642376683e-06
-5.08944986115777e-05
-4.48099023388899e-05
1.00204406181791e-06
-5.79418143029863e-05
-1.58103418591371e-05
-1.9805238049564e-05
-2.06933813623612e-05
-3.30127906856485e-05
-2.91677451796505e-05
-4.73036645794531e-05
6.21097219314926e-06
-8.34504605136056e-06
-3.32073217615917e-05
-2.51676737655838e-05
-1.00658000635896e-05
-3.45246828503836e-05
-1.94705821607016e-05
-3.0065600080479e-05
-3.63879027598333e-05
-3.85749124468095e-05
-6.90304357876403e-05
-1.35050647100376e-05
-7.86747161643847e-06
-4.78582982298144e-05
-2.6983480703353e-05
-3.85317789414848e-05
-3.99848431034047e-05
-2.44785429799862e-05
-1.8763876942517e-05
-2.70320559060892e-05
-5.28651153345745e-06
-1.72337129630074e-05
-3.80286984781998e-05
-2.21762486285975e-05
-5.2779277072358e-05
-2.87623623704098e-05
-3.62736640626489e-05
-2.99916304638081e-05
4.65176523042768e-06
-1.8716711238946e-05
-2.34617748852333e-05
-2.20671798852489e-05
-5.22589877195927e-05
-1.67406755040669e-05
-5.86983465917479e-05
-4.3086179064788e-05
-2.34088171488108e-05
-6.19010275665196e-05
-4.33113022874966e-05
-2.76955326736547e-05
-2.20703506684104e-05
-4.02229692308805e-05
1.26205028856506e-05
-1.66400663516349e-05
-3.74109265205088e-05
-1.48002959288298e-05
-2.61452601371783e-05
8.03903721953331e-06
-1.25302962789059e-05
-4.20764386784661e-05
-3.35398484138836e-05
-5.04361640024109e-05
7.56320763988463e-06
-1.8534574566381e-05
-3.82030416363736e-05
-3.39521897429186e-05
-2.40140508740501e-05
-2.24378165093678e-05
1.66983877614548e-06
-4.56995667467087e-05
-6.13756800185817e-05
-3.07237049385203e-05
-3.17647685517862e-05
-2.72132076054077e-05
-1.60779191926586e-05
-4.48063109360252e-05
-4.82948787600332e-05
-3.54306211693467e-05
-5.56178275591907e-05
-2.10417044646053e-05
-3.482493175836e-05
-2.87314716898788e-05
-3.11646596364586e-05
-4.06196749278989e-05
1.47780010608865e-05
-1.72780605525569e-05
-4.31046663201933e-05
-6.89065321956983e-05
-4.49658428882651e-05
-2.76303026927179e-05
-5.53257814497303e-05
-2.31013960601293e-05
-1.51018230370096e-05
-4.40121848475807e-05
-3.69065570557781e-05
-3.08421517920771e-05
-2.7980490646883e-05
8.03827317190736e-06
-2.81478150541738e-05
-1.85631568684102e-05
-3.85488237401334e-05
-1.88726933270505e-05
-1.63865313586257e-05
-1.22961338782482e-05
-3.21410786782242e-05
-2.24091566779487e-05
-2.83467211942905e-05
1.06894166833972e-06
-1.41306436476253e-05
1.51659275791365e-05
1.02805474395893e-05
4.06002717165195e-06
-4.09949529952114e-05
-1.71859434473555e-05
-4.47944476729653e-05
-1.34905472134884e-05
-7.28591293352097e-06
-2.97132836127438e-05
-2.21072641825256e-05
-5.00605169067313e-05
-2.7438242431136e-05
-3.04416716305226e-05
-3.21764468053951e-05
-5.11088811642842e-06
-1.88320040830968e-05
-3.31374240867741e-05
-2.52091958482838e-05
-3.52133985670267e-05
-2.20023359465728e-05
-6.32843109094437e-06
-6.07434697250389e-05
-3.71061763525809e-05
-1.93786835899299e-05
-1.26609231520909e-05
-2.51428838825125e-05
-3.4284898262972e-05
-1.94554169364093e-05
-8.18248854481851e-06
-3.52573139374505e-05
-3.08278624123121e-05
-3.54888253643473e-05
-2.77887827307671e-05
-3.33131316232208e-05
1.5250149217903e-05
-3.57790754139901e-05
-1.51341464624784e-05
-4.03608027990712e-05
-3.61781643919009e-05
-2.65047681930179e-05
-4.22098797179205e-05
-3.86046229347045e-05
-3.85627325062618e-05
-2.76283948340787e-05
-1.03733916577634e-05
-4.63058033315825e-05
-1.84804294506807e-05
-3.94896027151936e-05
-1.31685467060454e-05
-1.91485480265627e-05
-1.15310617339542e-05
-3.2398910243362e-05
7.30207093276469e-07
-5.85025341556246e-05
-1.76688469173573e-05
-3.02542549996505e-05
-2.97225994789368e-05
4.36518362034802e-06
-2.62247967814774e-05
-1.4716357742955e-05
-2.41566315812048e-05
-2.11060668117588e-05
-5.0629409559277e-05
-2.84143422814271e-05
-6.34564098093116e-05
-9.14941309185059e-06
-5.03915196806327e-05
-5.63005523793462e-05
-3.56030640481872e-05
-2.71069351782569e-05
-3.22563073080765e-05
-4.49934626205834e-05
-1.81811422856955e-05
-2.37650507809268e-05
-2.17005123506565e-05
-3.65504768362762e-05
-6.42527407045682e-05
-4.53064410474277e-05
-1.55674156135197e-05
-5.33463083886754e-05
-5.80397237422638e-05
-5.79263395953108e-05
-3.36044975174472e-05
-2.38854441986314e-05
-4.99479128517769e-05
-1.44175925379499e-05
-1.7795852039933e-05
-1.24864312190472e-05
-1.29224053276574e-05
-4.31008215287454e-05
-6.91958241616157e-06
-4.43082988609173e-06
-4.93357116613766e-05
-4.95116698914707e-05
-2.2686802528301e-05
-4.4346509617367e-05
-1.89693108688529e-05
-2.15364615159308e-05
-2.96066177440696e-05
-3.49144298968861e-05
-4.13026411803989e-05
-2.93987156185958e-05
-4.67138773429468e-05
-3.66919863287538e-05
-1.03301430230187e-05
-4.79750267145373e-05
-4.8758080679648e-05
-4.36137277444426e-05
-4.39772446249869e-06
-1.84932223210971e-05
-1.96835654950914e-05
-2.30567747517074e-05
-4.00661094780981e-05
-8.24523983273218e-06
-1.54101280763139e-05
-1.53517095533495e-05
-1.83932653527197e-05
-5.73203260069325e-05
-2.6384933053922e-05
-8.43777774772834e-06
-1.101287899402e-05
-3.77463022966075e-05
-1.09228382403661e-05
-2.77035436933417e-05
-4.66242217247356e-05
-1.14514872193335e-05
7.52549663877911e-06
-5.56648392109486e-05
-2.53418828537901e-05
7.59725836728507e-08
-4.50089655918092e-05
-2.51819284288822e-05
-5.02502502058003e-05
-2.69307872140468e-05
-1.00412492261998e-05
-2.10559669798263e-05
-1.85199713040142e-05
-5.20466672716064e-05
-5.25094990447858e-06
-2.46774746547175e-05
-2.30971931108866e-05
-2.2587094116437e-05
-6.7363784572511e-05
-3.00820661576815e-05
-7.32119632056501e-06
-1.71181560494462e-05
-3.93358044723817e-05
-3.1679051951194e-05
-2.8132786866007e-05
-3.46791416701779e-05
-1.08648360496153e-06
-3.31711572552357e-05
-2.4811266248472e-05
4.53905442805713e-06
-1.71810109329707e-05
-1.86332477818055e-05
-3.14685911805682e-05
-3.42848808367031e-05
-2.09961848068198e-05
-3.80573383607888e-05
-7.2233032373452e-05
-3.42034864795375e-05
-3.11660106370841e-05
-3.02918915990228e-05
-5.12960640973605e-05
-2.90423205989995e-05
-4.89570212936103e-05
-3.51376546364737e-05
-7.50036542536095e-06
-4.77494111005066e-05
-1.82835322162847e-05
-2.22353215611625e-05
-1.88535639370071e-05
-2.36638900790301e-05
-3.55661287859859e-05
-1.64217119323974e-05
-3.62146600469433e-05
-2.22663909910412e-05
-1.78935775754658e-05
-3.32018116832359e-05
-2.2234221716889e-05
-7.04945931412826e-05
-9.41709507875903e-07
-4.30032837554541e-05
-2.76880095444388e-06
-4.38287198701143e-05
-1.79955222726296e-05
-2.11396928497448e-05
-1.05644960172114e-05
-1.72490034951431e-05
-3.98381964895864e-05
-2.15889861469408e-05
-2.06501730970251e-05
-4.58553100133655e-05
-1.05568393266923e-05
6.86409878713289e-06
-1.54451431851825e-05
-3.32484281033262e-05
-3.70664748113299e-05
-2.81920213940219e-05
-2.08327795526457e-05
8.84106710289813e-06
-2.03506918649329e-05
-3.9535642305518e-05
-2.0450799942353e-05
-4.13946010457632e-05
-5.67678810727115e-06
-7.37690859585018e-05
5.2607891001691e-06
-2.70664396042691e-05
1.07017784475187e-06
4.28457864235899e-06
-1.6308366456861e-06
-2.83132901793021e-05
-4.21739824212848e-05
-7.91829361759097e-06
-3.37426761482003e-05
-2.17327412207023e-05
-2.56118633990325e-05
-4.7607302365131e-05
-1.52289299344408e-05
-1.10016732250676e-05
-1.08577972119707e-05
-4.27546546110024e-05
-5.78159001849842e-05
-3.17885237771891e-05
-2.98740345977749e-05
-5.09802242046594e-05
-2.29134671802138e-05
-7.8191256812198e-05
-6.15877034194193e-05
-2.84072586376297e-05
-1.97946367508249e-05
-1.03348253740295e-05
-5.25108777725349e-05
-2.26640601884659e-05
-2.98368538050743e-05
-2.69640163772323e-05
-1.19960498138086e-05
-1.6811141713758e-05
-3.47536466162679e-05
-2.51154798549837e-05
-3.56439498861735e-05
-1.05794526405618e-05
-1.53126906206418e-05
-8.48175146855355e-06
-3.85068857411643e-05
-4.20613757143205e-05
-1.59639347461314e-05
-3.05423820826132e-05
-2.1579545748899e-05
-2.80289315296116e-05
-3.46386397595695e-05
-1.53426203479559e-05
-2.80924283394978e-05
-4.582253436666e-05
-2.69265640871034e-05
-4.04321798629714e-05
-1.768229554021e-05
-4.14219364819599e-05
-3.10147894797533e-05
-3.16474090027582e-05
-1.97782824476707e-05
-4.03184894447446e-05
-6.71385193342469e-06
-3.60777576605169e-05
-1.23785013684966e-05
-5.40515525637688e-05
-2.89348851604912e-05
-8.6135347170936e-06
-1.99290133183538e-05
-6.32982374319804e-06
-3.22664788063499e-05
-4.08386157234801e-05
-3.52541263314532e-05
-4.35630081267447e-05
-4.10628212300241e-05
-1.15935604455052e-05
-3.45275158386998e-05
-5.59113060341977e-05
-1.93640758783074e-05
-1.36036961261224e-05
-3.54274730172492e-05
-1.60883837811229e-05
-2.40353073401973e-05
-3.16429199145635e-05
-9.28975624225652e-06
-4.59743336778435e-05
-2.82637641759487e-05
-1.77877217181178e-05
-2.11807712158281e-05
-1.65558928455006e-05
-1.13211517651737e-05
-3.87806732826334e-05
-2.75917148948438e-05
-3.57333309637012e-05
-2.95252884014563e-05
-1.48412989123069e-05
-1.94837529853988e-05
-1.80807051320382e-05
-2.93997945640569e-05
-2.9333527053939e-05
-2.61593406370064e-05
-3.20549026565692e-05
2.16381134202128e-05
1.69621929980075e-06
-1.93537349989674e-06
-1.6878601041162e-05
-1.90906470200195e-05
-3.10188804005217e-05
-4.81150901718392e-06
-2.28777885236611e-05
-5.54504452249054e-05
-3.98218840981801e-05
-4.66118091996551e-05
-3.69299099931381e-05
-5.65833339213013e-05
-3.60452497729631e-05
-3.3587316658273e-05
-4.08367654855255e-05
-1.58354097605889e-05
-3.03149451739851e-05
-2.59153560728035e-05
-4.79188735337157e-05
-3.54000983518669e-05
-3.31728929112828e-05
-1.12932505642391e-05
-7.11627575380949e-06
-3.04112967924549e-05
-3.38063380838935e-05
-2.16189204446346e-05
-4.28053490085848e-05
-3.94378382753133e-05
-8.88289889029708e-06
-4.08245485222686e-05
-3.68450872514019e-05
-5.40624734545175e-05
-5.01674339031308e-05
-5.98357360145687e-06
-3.78548245996542e-05
-3.45541515641511e-05
-1.55517689816914e-05
-1.17949216845673e-05
-2.53886368618741e-05
-4.04819166613654e-05
-1.12605873556576e-05
-4.07991949755326e-05
-4.34266066057698e-05
-7.35701696009088e-06
-1.89282728369003e-05
-2.40871094170927e-05
-2.48133799595358e-05
-5.58723384469091e-06
-1.0935869493663e-05
-3.5620251032096e-05
-3.25353992115546e-05
-1.23415679629242e-05
-2.3624406118052e-05
-1.14713029338764e-05
-5.57968707077128e-05
-1.4904842193666e-06
-3.00808914814093e-05
-2.60481510737117e-05
-2.16332454966697e-05
-1.59680895253321e-05
-1.11921677172951e-05
-1.67580404602636e-05
-5.14145685663674e-05
-1.8342566907835e-05
-2.27314004443454e-05
-2.06869852730479e-05
-1.43701566343863e-05
-2.55839413766852e-05
-4.66582742808536e-05
-2.71031781982731e-05
-3.94451947910283e-05
-2.95404930162876e-05
1.04270029759772e-06
-2.85604866021363e-05
-4.59882700140245e-05
-4.99041957780193e-05
-1.77571105052269e-05
-6.19173236734977e-07
-2.28472210667688e-05
-4.17919375749131e-05
-1.50698971191921e-05
-2.25697264467126e-05
-1.74690708152042e-05
-3.95911738568579e-05
-4.56200034072901e-05
-1.79165163576518e-05
-4.30880659456242e-05
-4.43751576607575e-05
-5.10628126226758e-05
-2.34986787264203e-05
-1.63568284945296e-05
-5.60717459059879e-05
-1.14286512755694e-05
-7.65597783573388e-06
-4.00010724956316e-05
-2.26482593672035e-05
-3.24045981334801e-05
-3.93989130907339e-05
-2.37274079080333e-05
-6.30471506036354e-05
-2.81484968207783e-05
-2.81593173872254e-05
-2.23952356133237e-05
-1.37871093174842e-05
-3.47717277020018e-05
-5.70056807684274e-06
-2.06003847911893e-05
-6.08596798133815e-06
-3.19803958615976e-05
-1.12242652140064e-05
-3.15720263726756e-05
-2.35834546822411e-05
-6.67499506548725e-06
-6.06107342980403e-05
-9.79473578130281e-06
-3.79297604205368e-05
-3.30739375541083e-05
-1.63129322542559e-06
-4.64018165031041e-05
-4.51305792697966e-05
-1.08410695897058e-05
-3.16419749723001e-05
-2.50480826949486e-05
1.44651773105898e-05
-2.79025369435896e-05
-5.32182853412952e-05
-1.90379773930154e-05
-2.51740557983227e-05
-6.76282846963797e-06
-3.02949878266355e-05
-2.03557738254793e-05
-3.80600017558508e-05
-2.01538511905135e-05
-6.51118135725025e-06
-7.01142879637957e-06
-1.39872447676522e-05
-3.00604862904594e-05
-1.90005006711015e-05
-3.9303524579355e-05
-5.03842633277353e-06
-7.11264961809516e-06
-3.45901545790943e-05
-1.19452430233612e-05
-1.90432596200913e-05
-2.10086575594771e-05
-4.34447826318359e-05
-1.33597699733574e-05
-5.22525461871985e-05
-6.80363631378223e-06
-9.11470029878452e-06
-4.65641114139303e-05
-2.85093308223294e-05
-1.41148702485085e-05
-2.17945740278521e-05
-3.7795739053969e-05
-3.32690825058924e-05
-4.85830410182656e-05
-4.86134867791223e-05
-3.25494997257086e-05
-1.8810489652519e-05
-1.68313678532609e-05
-1.5143157175222e-05
-4.59922935022362e-05
-5.78713984261219e-05
-1.73589228021468e-05
-4.54547834891224e-05
-5.5505895920416e-05
-1.34401392009338e-06
-3.53385426383819e-05
-4.80505875516168e-05
-3.64789312891247e-05
-2.89699339797617e-05
-2.11151468971723e-05
-1.22351987619381e-05
-4.31897246616564e-05
4.79663275789607e-06
-4.46635264187365e-05
-1.23705162557934e-05
-2.43780384872666e-05
-1.62150314251728e-05
-6.72592919637728e-06
-3.84785596100399e-05
-2.79696574943132e-05
-1.15074035894472e-05
-4.12198950948656e-05
-1.42641972443899e-05
-5.70210669086311e-05
-4.31074422466174e-05
4.00295495048399e-06
-4.44130204080559e-05
-2.59195401755304e-05
-4.0298498754695e-05
-4.82441567793665e-05
-1.81750789803345e-05
-1.64083330334427e-05
-2.65234727422077e-05
-7.82313545458615e-06
-2.58295473655409e-05
-2.69149705949063e-06
1.88542213930587e-07
-1.80496082003787e-05
-1.52990564983091e-05
-4.65098685814075e-05
-1.81854415052208e-05
-1.78976866167681e-05
-5.03236501858757e-05
-4.37068031367065e-05
-2.08822402941918e-05
-3.65209963883853e-05
-5.3932977936769e-05
-3.36754472302454e-05
-2.70303604199101e-05
-2.68129737411583e-05
-5.26897372465936e-05
-3.68345193677762e-05
-1.32278980124785e-05
-1.20117094982019e-05
-2.7259990267061e-05
-1.14589181536805e-05
-3.78981162909447e-05
1.6574052341696e-06
-4.89504684926197e-05
-3.93042213678715e-05
-3.21918831865912e-05
-2.54115687350261e-05
-1.78856359183229e-05
-4.1286229648983e-05
-4.68086421379503e-05
-4.9415421873511e-05
-7.19026938780101e-05
-4.77098766483768e-05
-6.76055634137953e-05
-4.043898792507e-05
1.89798373803753e-06
-4.02765445223627e-05
-6.88853163396843e-06
-1.17157792771439e-05
-3.55850046915203e-05
-1.60361685675598e-05
-3.92341440890175e-05
-1.30593540784579e-05
-2.24505663618106e-05
-1.01781748616795e-05
-3.91252008715471e-05
-2.83950370738485e-06
-1.85789960809494e-05
-7.58312304667133e-05
-3.83623856074016e-05
-6.21705502072203e-05
-4.14686857731681e-05
-3.69029024981461e-05
-4.62739059266361e-05
-3.68199978195684e-05
-3.80110894445413e-05
-2.75508577783426e-05
-1.76492476455931e-05
-3.17864508688411e-05
-6.91753026522889e-06
-6.27428264791711e-06
-4.13186547599606e-05
-1.07628902000169e-05
-4.89028342367583e-05
-3.92290893357509e-05
-5.78951912777102e-05
-1.57877197683189e-05
-5.79258962103907e-05
-3.37738272984526e-05
-2.56472348129145e-05
-4.96175547115995e-05
-3.96537084859961e-05
-3.77456780444571e-05
-3.59118114740176e-05
-1.50339036477892e-05
-9.66337132816479e-06
-1.81482691563432e-05
-1.88256616612971e-05
5.45699670396084e-06
-3.79797807278142e-05
-3.08481403796477e-05
-2.95764065014279e-05
-2.52510249171524e-05
-3.31821370110362e-07
-5.59638732594767e-05
-2.68389152525683e-05
-3.21153381777034e-05
-2.81465758740834e-05
-4.76407601997414e-05
-3.90121608611255e-05
-9.05725362768963e-06
-4.24528999172254e-05
-2.59406866817445e-05
-1.55194415005413e-05
-2.26914787184893e-05
-2.4601273113311e-05
4.13155917734716e-06
5.61668171494502e-06
-6.37096230721334e-05
-2.36045349240912e-05
-1.00891842681088e-05
-3.62548707650485e-05
-2.07561076260769e-05
-4.20807405806821e-05
-1.02778450967202e-05
-3.62054549189095e-05
-5.18226611254616e-05
-3.81430276390882e-05
-2.10978168852499e-05
-4.53787408065222e-05
-2.16919446569921e-05
-2.21339825820817e-05
-1.94336161408823e-05
-3.97645110170182e-05
-4.67319516052416e-05
-2.36447217290771e-05
5.121530382164e-06
-2.23191735657401e-05
-2.6442682566202e-05
-6.26629183972245e-05
-6.47391083738143e-06
-3.63241602531049e-05
-2.33446309924369e-05
-2.49980236700823e-05
-4.33083912644775e-05
-4.2269495034368e-05
-4.80133395097036e-05
-5.26324057878889e-05
-4.80868377601094e-05
-2.94994393003274e-05
-3.86777704410865e-05
-2.33047259830005e-05
-3.40023175043538e-05
-1.54396768432915e-05
-2.93283010789746e-05
-1.42397253435012e-05
-2.63800814414211e-05
-1.33722404677909e-05
-5.40054086540747e-05
-4.29938836634421e-05
-3.10576726248558e-05
-6.29764931553739e-05
-5.05286909403861e-05
-3.56960239254369e-05
-3.56400505341724e-05
-1.62665179873416e-05
-3.58338919419822e-05
-4.41368954746167e-05
-1.12502473444537e-06
-4.43836058670064e-05
-2.61239295044947e-05
-1.57617508750143e-05
-5.27694530072612e-06
-3.66341464454993e-05
-2.83858735632723e-07
-2.89846620838986e-05
-5.20423006977568e-05
-4.0783698965741e-05
-2.24936132489856e-05
-3.49004857156705e-05
-4.49551753679319e-06
-1.89201754115552e-05
-4.13510395561051e-05
-2.20217155178363e-05
-3.71252993353112e-05
-2.98319023637255e-05
-7.05868327424122e-06
-2.7853420885237e-05
-1.23116621831337e-05
-1.50103913774148e-05
-1.11782055510583e-05
2.5701287512732e-06
4.09451350445008e-06
-3.48859186958181e-05
-2.26982073729224e-05
-2.69763505303562e-05
-3.5675490562635e-06
-2.90498431112559e-05
-6.79505122260706e-06
-4.26876210073148e-06
-8.48506508121944e-06
-4.98435690851067e-05
-8.78731128021942e-06
-2.29985463808496e-05
-2.70685809485867e-05
-9.20559490301438e-06
-3.12482989984569e-05
-2.89758539260909e-05
-5.26469810184721e-05
-2.19076407894314e-05
-4.93773672613288e-05
-5.06013269611751e-05
-2.76480775172286e-05
-4.26851397781439e-05
-1.66369856315407e-06
-3.22332387030428e-05
-4.55633611868275e-05
-3.24958762676282e-05
-3.94400648535537e-05
-3.35733642597827e-05
-9.70467033090799e-06
-2.57108065395049e-05
-1.86937969721103e-05
-5.18048143216074e-05
-2.71670647700823e-05
-5.88653042615826e-05
-4.62494436076759e-05
-5.15804784815499e-05
-3.09522091660417e-05
-2.0487682105059e-05
-4.89007129894819e-06
-1.19935796175809e-05
-1.574441407909e-05
-3.12902282543222e-05
-3.0994960302512e-05
-2.3853390168554e-05
-1.93339379514346e-05
-4.62158177462175e-05
-3.1167334659419e-05
-2.68793085786198e-05
-2.59911126824942e-05
-5.23700281094744e-05
-4.90316979266152e-05
-5.10280396569274e-05
-1.2618197969055e-05
-4.21513772042417e-05
-1.47805364048216e-05
-1.64232362850975e-05
-5.61702697644472e-05
-3.67790578271286e-05
-6.38202150934544e-05
-4.40595823509564e-05
1.82731445925384e-06
-2.13852919058539e-05
-4.39441134723478e-06
-1.89335694713762e-05
-2.8500333198224e-05
-9.57531987793908e-06
-1.39671625719569e-05
-4.10387432839546e-05
-7.73783616004915e-06
3.39384360783249e-05
-4.09775487350411e-05
-5.17043242798881e-05
-4.22654270478892e-05
-2.71114503737013e-05
-2.72144037901079e-05
-3.09703054178227e-05
-3.48657368466427e-05
-1.78469901858707e-05
-2.94730170746265e-05
-4.36070393763833e-05
-8.89561787278287e-06
-4.49029611518648e-05
-5.0893100013132e-05
-2.72161240031488e-05
-2.47062361674414e-06
-5.31558304013155e-05
-4.90519163088147e-05
1.10573463024815e-05
-7.07407930026111e-06
-5.61871764475789e-05
-3.09566091630774e-05
-4.94654216948741e-05
-1.06584861234513e-05
-3.16906264707257e-05
-1.92643030665574e-05
-3.04752826864916e-05
-1.68583159187816e-05
-1.71061526142192e-05
-9.68121691615528e-06
-5.89292297282174e-05
-4.20544886334436e-05
-9.8114420631251e-07
-1.03549322693519e-05
-1.44345816810521e-05
-3.69561150886338e-05
-3.39164158912593e-05
-6.01284798065179e-05
-2.0429979625537e-05
-4.31883545509263e-05
-1.01561735462733e-05
-2.09425012486115e-05
-2.71528625836495e-05
-1.85144980669566e-05
-2.40194525010794e-05
7.90840856632852e-06
-3.0679713101427e-05
-4.18611417269604e-05
-3.08443614925851e-05
-6.16305344000451e-05
-3.64912787613213e-05
-3.85533852372617e-05
-1.35124700936726e-05
-4.17713178607406e-05
-5.07962999021635e-05
-2.62223253362241e-05
-1.57387490860874e-05
-3.53661367202652e-05
-3.8885482263164e-05
-1.9954976770172e-05
-3.42487834999259e-05
-2.85562733743791e-05
-5.11672709280865e-05
-3.88413452400012e-05
-2.51859809066704e-05
-2.77146105398254e-05
-6.18123401607394e-06
-2.36407245715825e-05
3.37087008575654e-06
-5.09735325214336e-05
-1.07008285374705e-05
-3.12912851558529e-05
-2.7796647956857e-05
-3.90567918458062e-05
-1.80287883295796e-05
-3.23098684563304e-05
-3.91050133354155e-05
-1.31765441055694e-05
-2.84327252789451e-05
-2.63329083940826e-05
2.94554059206951e-06
-2.85130998272379e-05
-1.82818886543387e-05
-3.42267363519786e-05
-4.08680742200476e-05
-2.97513399192923e-05
-2.93767910294289e-05
-4.53567334674792e-05
-2.89258993082874e-05
-6.23550869671807e-06
-3.20493419670598e-05
-3.27741588906261e-05
-1.34865784970018e-05
-6.11262335808758e-06
-4.02744250473071e-05
-3.50521811362372e-05
-1.94252549746843e-05
-1.4503601021247e-05
-1.54916305223034e-05
-5.40064268212621e-05
-1.02244775000602e-05
-1.88777703803423e-05
-2.39645114567939e-05
-2.0765118082831e-05
-2.77551368871494e-05
-7.60714023715897e-06
-2.47977153258855e-05
-3.25148930736118e-05
-1.02844758582313e-05
7.40630515492806e-07
-3.47568692894062e-05
-1.8730926441837e-05
-4.80775749939437e-05
-1.80661705675031e-05
-5.76528344027215e-05
-6.08298228100897e-05
-4.75416007237781e-05
-3.17722440289865e-06
-2.80006890303531e-05
-1.99155487453903e-05
-4.74537922332497e-05
-1.15699637565596e-06
-1.22045159481365e-05
-2.06759223815754e-05
-4.83069443539964e-05
-2.15615490154466e-05
-2.53102534398144e-05
-4.8632596869087e-05
-1.32281309103437e-05
-1.42194671591496e-07
-2.16542764991571e-05
-2.84279832374436e-05
-4.99951495625147e-05
-3.18096406153753e-05
1.86600663459975e-06
-3.1267516156157e-05
-3.96963966813536e-05
-1.51561130249546e-05
-3.52541233150513e-05
-4.48599757662939e-05
-3.74240728876976e-05
-2.5851690558043e-05
-1.92453505300019e-05
-2.45069353551546e-05
-2.5121676017654e-05
-3.26929341046103e-05
-4.26337546698284e-05
-4.26073391457049e-05
-3.1388902399751e-05
-2.31086017218453e-05
-4.4798180074592e-06
-2.72014384206861e-05
-7.58464747759775e-06
-5.24194911134777e-05
-3.12747062662421e-05
-4.98788479983867e-05
-2.22250895564424e-05
-2.9100589954545e-05
-3.90778112084459e-05
-6.31921330626204e-05
-1.69247916645488e-05
-6.87069132515964e-06
-3.11676483289689e-05
-4.44136066724098e-05
-5.44513211221672e-05
-2.92088632321692e-05
-2.90579788843301e-05
-2.92789952293754e-05
-2.53769825236509e-05
1.90547403259526e-05
-2.16489910820759e-05
-2.91612956265844e-05
-1.4093501399702e-05
-1.28472093671573e-06
-3.60696290598956e-06
-3.27466209774608e-05
-5.49899555576049e-05
-2.46789946495528e-05
-2.23009530945663e-05
-3.02229099567211e-05
-1.74609675097092e-05
-4.15975827712094e-05
-1.90364185573462e-05
-3.34806486669034e-05
-2.01400411884277e-05
-3.48397420721387e-06
-2.48950577587956e-05
2.66183193705793e-06
-2.21446604404016e-05
8.00647262934295e-06
-2.79700974556248e-05
-2.52073461957993e-05
-1.27245813812212e-05
-5.90563400576465e-05
-5.45057545295122e-05
-4.34394715666044e-05
3.99772813482012e-06
-3.08760489986966e-05
-1.70039010465637e-05
-2.35828802726595e-05
-3.09555794371188e-05
-2.67121595335909e-05
-2.58326852904651e-05
-5.42407056784998e-05
-3.53328122102374e-05
-6.2616864895239e-05
-2.09495411655846e-05
-7.20012930281381e-05
-4.02939947980376e-05
-1.2209865925072e-05
-4.03843829428417e-05
-3.63183637809146e-05
-1.08867066394265e-05
-2.49147665577259e-07
