# Supplementary material for: Research on computational propagation and identification of mine microseismic signals based on deep learning
Source: PLoS One. 2025 Oct 22;20(10):e0334641. doi: 10.1371/journal.pone.0334641 (PMC12543183; doi:10.1371/journal.pone.0334641)
Supplement: S7 Data — (ZIP) [file pone.0334641.s007.zip › 000100900001664.xlsx_0.txt_24.txt.txt]

-7.88810474973298e-06
-1.22097509184186e-06
-1.63022977366937e-05
-4.76264532254621e-06
-2.26449131588492e-05
-3.37355671016074e-05
-1.60972205099609e-05
-1.41491145960073e-05
-6.01568794273773e-06
-2.89366724466672e-05
-1.73933832938936e-06
-1.70891196196975e-05
-1.32437530767106e-05
-3.27125468589735e-05
-1.05589940924805e-05
1.76404922007246e-06
-4.94363130327449e-07
-8.30160451203434e-07
-8.44656889076798e-06
-2.15731158976022e-05
-3.68181091060468e-05
-3.54875192331634e-05
-1.77714542141057e-05
-3.49548417017837e-05
-3.33722001772513e-05
-9.02733231002433e-06
-3.01736708664407e-05
-5.09419871084186e-05
-1.96518364086148e-05
-1.21713035815336e-05
-1.47700345019146e-05
-4.39634298724363e-05
-2.06415006733129e-05
-5.0192684288664e-05
-1.79057450295643e-05
-7.23752002410025e-05
-6.2791547680718e-05
-3.339232857973e-05
-5.99958310752894e-05
-5.55606210889072e-05
-5.52277108679529e-05
-4.81076103113365e-05
-3.16360116887582e-05
-2.02272136078346e-05
-5.62356093644683e-05
-1.28641113996323e-05
-3.09312413792759e-05
-1.536349114126e-05
-3.4692852483768e-05
-3.37252211185431e-05
-2.16955692600842e-05
-6.50471317590755e-05
-3.36914556416743e-05
-2.97361885857306e-05
-2.63386046086681e-05
-8.57219725113284e-06
-3.25245823710592e-06
-3.93480544152979e-06
-9.52833039319958e-06
-3.16801817536297e-05
-2.53490456201336e-05
-1.07635934438258e-05
-1.73982605327882e-05
-2.07619189985242e-06
-2.41568519669742e-05
-2.81646070573767e-05
-5.16236952808573e-05
-1.93505406970713e-05
-2.0683705040995e-05
-2.87768584743299e-05
-1.97240941883576e-05
-2.77272665383399e-05
-4.12997449771853e-05
-1.30950375897674e-05
-3.29299051931475e-05
-4.0419824425386e-05
-3.31274807408161e-05
-3.61586412447723e-05
-2.90310676712537e-05
-5.48318311080193e-05
-4.17394765869074e-05
-1.40177519054632e-05
-6.20496567802449e-06
-2.88291708855646e-05
-1.7063247658373e-05
1.38589617518329e-06
-2.00793235215202e-05
-1.35833934013862e-05
-3.82145708406236e-05
-4.47925795330098e-05
-8.26954351487776e-06
-2.25981763417275e-05
-2.18479734691574e-05
-2.83280713006345e-05
-2.10609007242082e-05
-3.12228267541382e-05
-4.37615783713772e-05
-2.5445773315674e-05
-3.42464522257892e-05
-3.03440262088776e-05
-5.94753353063076e-05
-4.24350384421537e-05
-2.84910327645098e-05
-2.41615750709486e-05
-2.01074768204152e-05
-3.80113852992317e-05
-6.38845974605005e-05
-2.02354128752569e-05
-3.78661365269423e-05
-2.00874034307294e-05
-1.82692817119251e-05
5.85680638866556e-07
-3.29658592696553e-05
-5.47217102110365e-05
-6.53205061505163e-05
-3.74200696454909e-05
-2.20862087741718e-05
-7.36334546557574e-06
-3.69541766769615e-05
-2.59733004214879e-05
-5.35592883780732e-05
-3.78726869329445e-05
-4.51503551779486e-05
-1.92804156954953e-05
-4.74596648919862e-05
-4.05780313693536e-05
-8.05423784367122e-06
-3.89651828813916e-05
-4.01977802775637e-05
-2.91745974095364e-05
-1.16276617007304e-05
-1.57655152240283e-05
-5.56823100337201e-05
-1.13594079658144e-05
-1.16352228529912e-05
-4.9489984588029e-05
-4.16305325801586e-05
-4.09824845314244e-05
3.74488842152457e-06
-3.1420461158011e-05
-4.62358051972984e-06
-2.65059066672417e-05
-1.1170489619847e-05
-1.28761983245394e-05
-4.9837067157781e-05
-6.40059247725691e-05
-1.12966906996971e-05
-1.78773508856907e-05
-3.40984463442443e-05
-2.31497921721314e-05
-2.63005089092382e-05
-1.24362978022807e-05
-2.61646760505893e-05
-1.19749858406459e-05
-2.14877888081146e-06
-4.46544299436104e-05
-3.79084806576573e-05
-4.49548247610254e-05
-1.10162885214158e-05
-5.11175261808622e-05
-1.95293672032264e-05
-1.65297206177444e-05
-2.70236505393448e-05
-2.85730420988976e-05
-1.46568820956268e-05
-4.42423402136994e-05
-2.89088894821782e-05
-3.88306192573762e-05
-3.53405057701274e-05
-4.25869798300182e-05
-1.6855918837243e-05
-4.13495823843429e-06
-3.40200597452496e-05
-2.88277130054178e-05
-3.1416034961427e-05
6.41475341505327e-06
-4.31799874042277e-05
-2.92366428802001e-05
-5.51840694629657e-05
-8.56978505997086e-06
-5.37940594818785e-05
-1.87052285577567e-05
-1.38343440528025e-05
-4.79854100382736e-05
-4.51149751725247e-05
-2.14424689798248e-05
-1.32594354800129e-05
-3.49536265174057e-05
-1.76039255498631e-05
-6.52149322293675e-06
-3.88264561646147e-05
-5.51938278448618e-05
9.37677021135202e-06
-4.81074825573238e-05
-3.47017132880496e-05
-1.50564020948362e-05
-3.53281120588891e-05
-5.93083551175559e-05
-2.66034728102022e-05
-2.42762753655977e-05
-1.1804216135805e-06
-3.7005219981859e-05
-4.86762751011172e-05
-4.11492006286674e-05
-2.6011538783726e-05
-3.67620519680598e-05
-1.18964371110647e-05
-2.79948220289564e-05
-4.3151372709556e-05
-1.90933343567893e-05
-2.39545009215189e-05
-4.16235710582922e-05
-1.63725053483978e-05
-5.32397180890109e-06
-5.28263598205106e-05
-4.36239280889527e-05
-4.32354780906969e-05
-2.7394690379915e-05
-1.62761340163201e-05
-2.54312689869139e-05
-8.8631408341503e-06
-2.89866234313438e-05
-4.91199639371254e-05
-1.75751446588328e-05
-2.00865424815968e-06
-1.53187265219128e-05
-3.90357854628696e-05
-2.6232108033379e-05
-2.72765963878844e-05
-1.41532213804259e-05
-1.99215888097824e-05
-1.08825243735365e-05
-2.66660808564297e-05
-2.79432984953348e-05
-2.77003000512891e-05
-5.18313981632345e-05
-1.94121621034935e-05
-1.28278184937525e-05
-1.5282613973708e-05
-1.44540337256325e-05
4.02817240344504e-06
-1.82471236579811e-05
-4.54200166339294e-05
-2.20878206268096e-05
6.11276280674864e-06
-5.4183556412098e-06
-2.44815859967073e-05
-3.45174284371051e-05
-9.26436738233691e-06
-2.574541048841e-05
-4.64224871807029e-05
-5.64110115023198e-05
-2.45583143146187e-05
-3.19183148565372e-05
-3.59333297369275e-05
-3.63510254774653e-05
-8.92940476184927e-06
-1.91625952186634e-05
-3.62493558733805e-05
-1.69687076282138e-05
3.3820746204572e-06
-2.52775517747742e-05
-2.44276217394736e-05
-8.80821626865691e-06
-1.16711895190386e-05
-3.72797000371173e-05
-1.52019304859435e-05
-5.0948682286211e-05
-4.35175147846003e-05
-1.81270751886903e-05
-3.79138476450748e-05
-5.175815965909e-05
-3.0938640034467e-05
-3.16659557419728e-05
-3.50124049089803e-05
-2.6334883804344e-05
-5.80847010794179e-06
-5.02758714819159e-05
-4.88690240883896e-05
-2.99629201138487e-05
-4.1921859758882e-05
-2.39190708509343e-05
-4.99321029695785e-06
-4.4050579008667e-05
-3.49125091609962e-05
-9.24263654126655e-06
-2.48029834184697e-05
-2.19141130542386e-05
-3.3045659086376e-06
-3.72674364653814e-05
-3.34649617284352e-05
-5.61662966312838e-05
-3.32122381159776e-05
-1.8296440407937e-05
-5.4326005873326e-05
-2.4499661505726e-05
-2.29820819714227e-05
-1.39860435204979e-05
-2.67630536301309e-05
-6.00081325233047e-05
-9.21384267465452e-06
-3.04955679023165e-05
-2.85611413159345e-05
-4.01211321126591e-05
-2.10924854258033e-05
-3.36459871376022e-05
-3.15472543274862e-05
-1.87350077135085e-05
-2.01316568895136e-05
-2.51330477410318e-05
-2.36686489211006e-05
-3.28847520500873e-05
-1.67750991863862e-05
-1.42459514022537e-05
2.1887249657649e-06
-2.67121762365932e-05
-5.36584832624179e-05
-3.64656639856813e-05
-3.23334205435763e-05
-4.12260818322992e-06
9.70961120018397e-07
-2.33252592685276e-05
1.56501471622737e-06
-3.56608094028189e-05
-2.5893095509202e-05
-1.53529270992985e-05
-2.38458632116557e-05
-2.49216039084e-06
-2.70470717544867e-05
-3.94558922541582e-05
-1.15849740054063e-05
-3.36183383284095e-05
-1.20052951671813e-05
-2.78779766065486e-05
-3.72888280059638e-05
-3.39569006462635e-05
-3.74552529699453e-06
-1.37841914375267e-05
-4.14141454352442e-05
-3.53390042114281e-05
-2.16874238025574e-06
-1.56709711696434e-05
-8.76298660688769e-06
-1.25372884672749e-05
-2.02880569549195e-05
-1.88832520948349e-05
-2.23865140517522e-05
-5.02240234312071e-05
-9.7232934879652e-06
-4.82172919760059e-05
-2.39395547181758e-05
-2.26836778506376e-05
-6.57746713910965e-05
-4.65793704285506e-05
-3.67018909913155e-05
-2.21978941381046e-05
-1.80575946683788e-05
-1.91887061433857e-05
-4.84575413277006e-05
-1.76332402316137e-05
-3.3532085519257e-05
-5.82958160247938e-05
-6.05281908803061e-05
-4.30721246464553e-05
-2.15455367015666e-05
-3.02159551702972e-05
-3.07790988723075e-05
-1.59480127234659e-05
-3.43640015399025e-05
-2.36712522326698e-05
-2.92710390120767e-05
-3.41811760461596e-05
-2.08316805001148e-05
-7.75827746558784e-06
-2.98106044275049e-05
-2.5642532030572e-05
-1.94380549830314e-05
-4.32321140195857e-05
-6.7853666940011e-06
-3.64421209233425e-05
-7.66593330373609e-06
6.12920806347561e-06
-4.36812895877239e-05
-2.13567114085378e-05
-9.3571747138518e-06
-5.50579821024142e-05
-3.57731559259367e-05
-3.41959538032192e-05
-1.57213886923405e-05
-4.06472299867099e-05
-1.3647402209572e-05
-2.98331762091779e-05
-2.75308527043583e-05
2.19349363349396e-07
-4.4658992297462e-05
-3.98042392620003e-06
-1.90606377702763e-05
-9.50053344898196e-06
-1.01276199347801e-05
-1.87865555201265e-05
-2.79649166694206e-05
-2.68042834833915e-05
-9.44936927871818e-06
-2.33489548161469e-05
-8.90930971239847e-06
-2.98282775067855e-05
-1.50653300907387e-05
-4.50241666568969e-05
-4.62136721131077e-05
-6.33752515200683e-06
-3.69799101395853e-05
-4.28145475512706e-05
-1.92220737139325e-05
-2.36418096171478e-05
-4.0380593590473e-05
-4.33497895715851e-05
-3.47404416256232e-05
-4.37394224371914e-05
-2.18975396076962e-05
-1.53229912068926e-05
-4.7968744877953e-05
-3.39685513617977e-05
-3.44723865470775e-06
-2.93811283042358e-05
-4.99091222564049e-05
-3.00153251317142e-05
-3.54702553829401e-05
-1.87139087269904e-05
1.20031311847517e-05
-3.27333342007286e-05
-3.21302098349666e-05
-1.53858337611688e-05
-1.77191711765964e-05
-3.97288026996622e-06
-4.39450277359055e-05
-3.61460785254281e-05
-8.51936775628156e-06
-1.54525039132178e-05
-2.34153259305709e-06
-1.26115901073956e-05
-3.18061101025994e-05
-4.34990797052674e-05
-1.70568540856504e-05
-2.33925256208456e-05
-2.77442378385894e-05
-2.54659429481357e-05
-2.47737397960848e-05
-4.77425484843592e-05
-5.27619773379986e-05
-1.29132439128136e-05
-3.69053815359337e-05
-5.2725722627077e-05
-1.753570770808e-05
-1.25952953821689e-05
1.35092637168633e-06
-2.83293043615819e-05
-5.14012085066453e-05
-3.28692861772127e-05
1.3513188042001e-06
8.04463892851507e-06
-6.52703410116215e-05
-2.50939517486335e-05
-3.30383108028129e-05
-4.73199704289315e-05
-3.9109606358761e-05
-2.51469529377126e-05
-3.61476625608154e-05
-4.74096198042615e-05
-2.78804325673334e-05
-5.69210795499542e-05
-2.07422899532047e-06
-4.82961587196998e-05
-4.43760440145151e-06
-4.53468215811979e-05
-4.38665989632354e-05
-3.42310945173819e-05
-2.82762275109602e-05
-3.82769801053998e-05
-3.14869914037893e-05
-5.80671200203826e-05
-4.0129185898931e-05
-2.15129318061137e-05
-4.3747247993533e-05
-3.59498086178455e-05
-5.06000229333747e-05
-6.67818076820141e-05
-5.6275818583213e-05
-5.89790922532575e-05
-1.41298490776515e-05
-4.02862710720077e-06
-3.67443233807366e-05
-3.89469758553894e-05
-1.34765414856321e-05
-1.30006882842176e-05
-1.10149639747056e-05
-5.61619836666307e-06
-3.7997567293078e-05
-2.34078864167228e-05
-1.48757654686108e-05
-2.50742116553928e-05
-5.4665285200039e-05
-2.84389215934495e-05
-1.20040319781197e-05
-2.66573506798918e-05
-4.94987652655726e-05
-3.92268686495233e-05
-6.40959943844887e-06
-3.74745190631386e-05
-4.14013417437054e-05
-1.41391914957214e-05
7.91343843979605e-06
-2.92189867070197e-05
-3.32737138590554e-05
-2.92122619854815e-05
-4.07747885109251e-05
6.47152894464084e-06
-1.09192965294889e-05
-2.17972606354724e-06
-3.27692644609834e-05
-6.94613072496029e-06
-4.14197545607954e-05
-5.05508953393673e-05
-2.9805389399491e-05
-5.99817129486262e-06
-2.97863831419339e-05
-2.87806387928974e-05
-6.26785890169348e-05
-3.26154120354905e-05
-2.05182129922647e-06
-1.01566542170578e-05
-3.14743726943233e-05
-3.35042317444235e-05
-9.32126095681669e-06
-5.15705797374013e-06
1.20047028597853e-05
-3.1258445438485e-05
-4.16583550039556e-05
-1.85960326483977e-05
-2.52816210597469e-05
-5.43656910997933e-05
-2.71533029976151e-05
-6.42568095601897e-05
-2.92968901280618e-05
-1.41347712627421e-05
-3.70395163348235e-05
-4.53508174599798e-05
-2.41422472733263e-05
-5.57164715595283e-05
-4.78511250200473e-05
-2.26181774469742e-05
-3.94790258138534e-05
-1.36399464261948e-05
1.08018679734271e-05
-3.2620898720223e-05
-3.22358437487689e-05
-3.90167902131327e-05
-2.86583147149859e-05
-5.10884821552246e-05
-3.53381804209418e-05
-2.87096075269158e-05
-9.24882820928915e-06
-1.88859235840582e-05
-4.02306692904911e-05
-4.20342310415295e-05
-3.56769664623117e-05
-4.83687860785187e-05
-2.24485218201439e-05
-5.51145870034022e-05
-2.63906302122726e-05
-1.0557382478899e-05
-2.62177633617612e-05
-4.25742165872672e-05
-1.38675093950288e-05
-3.46135235843786e-05
-4.37119057387524e-05
-3.15189877694656e-05
-1.3926941317871e-05
-5.25790497420532e-05
-3.15197356851566e-05
-3.80611885573188e-05
-4.9069431975226e-05
-2.80408801454165e-05
-2.00381722021174e-06
-4.42703442398708e-05
-1.23713376852886e-05
-4.00435815049702e-05
-3.53440455757311e-05
-2.24229738902269e-05
-3.61785813204592e-05
-3.79499787237524e-05
-1.3811017520936e-05
-2.84609615199212e-05
-4.59596255969113e-05
-1.47661044437292e-05
-4.08487607040556e-05
-4.11221067653259e-05
-6.85786593681415e-06
-1.22903230710774e-05
-1.31586005677155e-05
-5.51478197603404e-05
-1.96686198466195e-05
-2.00632675665622e-05
-8.82542469622183e-07
-3.08729450876434e-05
-4.75025631304783e-05
-3.41185042552401e-05
-5.3958935743377e-05
-3.75703751339933e-05
-2.53666859026618e-05
-3.70048160033175e-05
-1.8770432164786e-05
-4.53923634100806e-05
-4.95038901846268e-05
-1.55599490717099e-05
1.19260292699266e-05
-4.68944350550532e-05
-3.06418000784698e-05
-4.87516496292132e-05
-2.10928441588099e-05
-3.5372148796463e-05
-2.04959468057956e-05
-2.4749292106453e-05
-8.63237235488027e-06
-1.25398011708408e-05
5.07304191207235e-06
-2.46602837474661e-05
5.903657923327e-06
-4.02882344890326e-05
-3.24267477991362e-05
-1.54707834162313e-05
-3.02664061384905e-05
-3.647193993569e-05
-3.59065192480505e-05
-6.23861897710646e-05
-5.2977268491735e-05
-2.16383745476529e-05
-5.39402312120716e-05
-5.98401691538573e-05
-4.69147746464071e-05
-3.22721956029374e-05
-2.76653275374826e-05
-1.18843864142391e-05
-1.34076348980876e-05
-2.37705667353422e-05
-1.74717121698138e-05
-1.60198334633826e-05
-5.36096221545289e-06
-2.50437804428234e-05
5.40596690568586e-06
-1.0832181510423e-05
-4.00077141603341e-05
-4.6285648947533e-05
-3.18513954824757e-05
-2.49212590951653e-05
-4.11149310067264e-05
-4.9165286977719e-05
-7.85288719104193e-05
-2.40172655132362e-05
-4.59065289495129e-05
-3.4229065667972e-05
-4.18204436788961e-06
-2.99731094172961e-05
-1.27715878995349e-06
-6.03863097881874e-06
-3.35033172194636e-05
-2.01412707269102e-05
-2.60322370586171e-05
-1.42113703096646e-05
-4.7777870735549e-05
-5.68325573922832e-06
-3.43761939147909e-05
-2.93937275717403e-05
-2.00741599360382e-05
-5.19049989630055e-05
-4.26393027266759e-05
-3.63519554448365e-05
-2.53979004150093e-05
1.89283661599457e-06
-3.25319178644906e-05
-2.10369251820678e-05
-1.74701601470541e-05
-7.34306350026406e-06
-4.55299709245023e-05
-3.50739137809443e-05
-3.30411951465178e-05
-1.52447428858121e-05
-9.0696677316485e-06
-4.25675175607591e-05
-1.8909424191845e-05
-3.2480619803047e-05
-1.50763800731515e-05
-2.83269122590096e-05
-3.15653820419722e-05
-1.63201676819231e-05
-5.09654251865516e-05
-3.50214293609326e-05
-1.4013339200206e-05
-3.15089443576641e-05
-2.35915079408584e-05
-8.1842783607607e-06
-2.13472332912572e-05
-2.21484275131661e-05
-1.21347529372119e-05
-7.26204990487157e-05
-3.25107027663015e-05
-1.55032187444875e-05
-4.54239491846021e-05
-2.07892123622749e-05
-2.20871909029973e-05
-3.0566082633763e-05
-1.36754022655446e-05
-1.00764433606492e-05
-4.04294570751469e-05
-4.01748356299463e-06
-1.96037256001286e-05
-1.7964676668216e-05
-2.83688956916727e-05
-2.94381611765831e-05
-1.52410784260681e-05
-6.17261227487702e-05
-5.57329544539279e-05
-2.68876887069354e-05
-5.52825401638299e-05
-2.01693476427542e-05
-8.86754735294528e-06
-9.12430562755439e-06
-1.15937568468625e-05
-1.34794180565847e-05
-3.45065762877397e-05
-3.98066786088076e-05
-5.21384692156677e-05
-2.86863548657284e-05
-1.21226285363996e-06
-3.5872154617649e-05
-4.24005208660599e-05
-1.45506435106562e-05
-2.09809541527718e-05
-2.86659044033106e-05
-2.59463297915491e-05
-3.16146389599293e-05
-1.15957915972281e-05
-1.36473614159652e-05
-2.72006902643946e-05
-5.22617859484049e-05
-4.57266895197018e-05
-4.04942111789954e-05
-3.21818997196711e-05
-2.4705264572792e-05
-2.67017383619545e-05
-4.76283025262678e-05
8.05122883582208e-06
-4.9132163927794e-05
-4.59431629057831e-05
-1.73217837428815e-05
-4.87665948554873e-05
-3.17798243309261e-06
-1.8881002738178e-05
-1.10100673109567e-05
-2.52397184565003e-05
-4.43611058946923e-05
-4.28132119790196e-06
-3.48583505698538e-05
-1.93622169474719e-05
-3.68133070178692e-05
-7.97647009953687e-06
-1.67549500259726e-05
-3.36515960547026e-05
-4.09931805715197e-05
-3.44761887124648e-05
-3.8986463349478e-05
-4.41512656587598e-05
-4.15162992971883e-05
-2.84240912692751e-05
-1.88265524088475e-05
1.96095875506112e-05
-1.62990397213778e-05
-3.94592289970754e-05
-2.6974825476093e-05
-4.2660281367222e-05
-4.61461911302662e-05
-2.50243906208955e-05
1.35406412810104e-05
-2.51738601431565e-05
-2.46979165712951e-05
-1.80146090819539e-05
-5.62831882283438e-05
-1.12765215849448e-05
-4.13085359303435e-05
-4.99899042774221e-05
-4.41301976024154e-05
-3.32759544749981e-05
-1.38404525191932e-05
-4.50432860092491e-05
-2.28638323543826e-05
-2.15310934703947e-05
-7.29509200527449e-06
-2.71868945806571e-05
-1.90340197044356e-05
-1.84475202517378e-05
-3.13759800946817e-05
-5.82553801076459e-05
-5.06623050074104e-06
1.37824106510126e-06
-2.14572057294299e-05
-6.09140229580675e-05
-4.38973340350628e-07
-2.49972197645338e-05
-2.08625135093896e-05
-6.31634998818946e-05
-1.7663667280698e-05
-5.17550271531033e-06
-2.37405293716935e-05
-6.52084791427737e-05
-2.80544730118339e-05
-3.85458952671555e-05
-1.36097879094749e-05
-2.24406807833283e-05
-5.53885190847907e-05
-4.46318095667739e-05
-1.53441192127512e-05
-2.13243474488087e-05
-2.72488336561653e-05
8.91713148909037e-06
-2.37156939562764e-05
-3.48065226693737e-05
-1.96601330310133e-05
-1.7729458044847e-05
-4.4477067935795e-05
2.31599869314891e-06
-1.0769914183228e-05
-2.09968314565002e-05
-4.93456580764402e-05
-8.84482718756598e-06
-2.16203641724541e-05
-1.81517150695179e-05
-3.58690372690023e-05
-4.9120932596957e-05
-3.02780705631057e-05
-2.74875670238247e-05
-2.28548104635429e-05
-5.17683083919388e-05
-2.5559117344183e-05
-3.06179034339831e-05
-4.80472109728094e-05
-3.83334453078541e-05
-2.02968668074253e-05
2.08321574263541e-07
-2.03705159124077e-05
-4.50905393278524e-05
-1.27429430164552e-05
-1.72284381416792e-05
-1.74266122087929e-05
-2.41092286153717e-05
-3.7219859994964e-05
-2.61890434625103e-05
-2.1203789271157e-05
-4.5735847709637e-05
-3.16712854761728e-05
-3.43247858048454e-05
-1.76142598268652e-05
-2.27243274901073e-05
-5.50839333751025e-05
-5.24912749379734e-05
-1.43073076362142e-05
-8.82319424405854e-06
-4.47373989796431e-05
-1.70824259587197e-05
-3.61672293328004e-05
2.23583440168999e-06
-2.37167632545755e-05
-3.55528860282071e-05
-5.60802965934805e-05
-2.48891718999618e-05
-3.57257897314236e-05
3.60688747231996e-06
-2.36644760049973e-05
-3.54904403673551e-05
-2.46528845124596e-05
-1.11786471386753e-05
-2.82104778506598e-05
-2.76794666221969e-05
-3.95645270616393e-05
-1.94964124910676e-05
-1.60909111889229e-05
-4.50187823649378e-05
-2.24900726163845e-05
-8.06539607330602e-06
1.26525495931003e-05
-2.93213151674863e-05
-1.51582535042553e-05
-2.00660095315501e-05
-4.76449083433069e-05
-3.39191550443585e-05
-1.78607720904877e-05
-3.37840600956687e-05
-5.08643104654471e-05
-3.33426989668796e-07
-2.63349278621606e-05
-1.68653927830953e-05
1.46286541890906e-05
-4.79338244055144e-05
-1.93726110023312e-05
-4.39517460567547e-05
-3.88602371101963e-05
-1.14377611012367e-05
-1.42953544114174e-05
-1.58038980836302e-05
-1.54383540872004e-05
-2.80465610143316e-05
-1.02140059222791e-05
1.48112968522036e-05
-2.85221449313203e-05
-2.4507842003824e-05
-1.12727931005131e-05
-4.06940758860145e-05
-5.29821618184055e-05
-2.05076290952897e-05
-4.53357024078088e-05
-3.07891342001974e-05
-1.30274541747974e-05
-4.6555936111428e-05
-3.29703412006605e-05
-3.26871583810445e-05
-4.9081510488424e-05
-3.78067407299588e-05
-4.11111659756578e-05
1.15166983759664e-05
-3.68906649379208e-05
-3.7404142291238e-05
-1.1219579174588e-05
-5.1187340402787e-05
-1.87236440011951e-05
5.19148720454817e-06
-2.57796798891976e-05
-5.96226359750308e-05
-3.77409548562857e-05
-3.42424604846315e-05
-2.04790810565796e-05
-1.10101039141452e-05
-1.52068581224583e-05
-1.38187818203165e-05
-4.03333752575955e-05
-3.84818905354719e-05
-1.91173610346543e-05
-3.07130866989661e-05
-1.95065599587607e-05
-3.35152724482391e-05
-2.78591467086898e-05
-1.22654161790204e-05
-2.45839428791571e-05
-3.05957408871028e-05
-3.32410849176488e-05
-3.75124007628181e-05
-1.20738878196541e-05
-2.9863899437806e-05
-5.26459282976857e-05
-2.20646369693575e-05
-7.10078174794736e-05
-1.63687534774606e-05
-1.80615012987223e-05
-1.87682232310168e-05
-4.41439923932147e-05
-2.62342216786661e-06
1.21824499142913e-06
-9.35994556350782e-06
-3.72646917088239e-05
-3.112203890361e-05
1.52325084158906e-05
1.48968030689442e-05
-4.97732721176677e-06
-1.4348325006735e-05
-1.89749439785603e-05
-2.46623341962172e-05
-8.48963422756217e-06
-1.23782272173422e-05
-6.70036771451639e-06
-3.53771416296648e-05
-2.5224535684281e-05
-4.90437196152117e-05
-1.85147034671363e-05
-3.02797701665757e-05
2.56297609609806e-06
-3.79290295918283e-05
-5.14252049949323e-05
-9.09841071279286e-06
-1.64524426337807e-05
-3.83417562622217e-05
-3.00343145887454e-05
-7.70509931156813e-05
-4.24450051002068e-05
-2.76838192247086e-05
-3.32262042220558e-05
-2.56957796495726e-05
-3.1254028585351e-05
1.76662551252314e-06
-4.49344833412757e-05
-4.64409521566935e-05
-2.77179243823257e-05
-2.81535958037146e-05
-3.54392035090789e-06
-3.65590116311069e-05
-2.7485491295764e-05
-2.57948288159835e-05
-3.94909219791469e-05
-2.63747742544744e-05
-3.88915436388871e-05
-2.85845772098764e-05
-4.43437530748057e-05
-1.45613915447324e-05
-8.65403263601689e-06
-3.79738547078283e-05
-3.681490318122e-05
-2.44534466980602e-05
-3.52040546190352e-05
-6.52164294895475e-05
-1.80146965257193e-05
-3.17860536020398e-05
-5.84846097674518e-05
-2.19768886812115e-05
-2.36907223624667e-05
-1.77764259810882e-05
-1.67314223712075e-05
-1.91440762685687e-05
-4.38523460852124e-06
-2.86109941218441e-05
-2.44942108353695e-05
-3.17266998368623e-05
-2.85240893752881e-05
-1.57992674034387e-05
-1.99721244362454e-05
-2.35280343612109e-05
-2.75246826353139e-05
-1.69072094777182e-05
-1.26470966543864e-05
-2.66798672947834e-05
-2.04113458789534e-05
-2.53481206796315e-05
-8.61180762546841e-06
-4.99574142630405e-05
1.24122286721643e-05
3.99115750916749e-06
-2.23781216491888e-05
2.56749115892251e-06
-5.12706686881207e-05
-4.04183613625843e-05
-2.02378494732701e-05
-1.64305500665623e-05
-3.12352056980796e-05
-3.34467487894408e-05
-3.89244222227277e-05
-2.99154124991396e-05
-2.39670927655319e-05
-3.26695791875841e-05
-3.72849423394154e-05
-4.08033638446611e-05
-4.31522265874236e-05
-2.39101207684126e-05
6.45791539946541e-06
-5.21876946968911e-05
-1.98763431612078e-05
-3.9339141043414e-05
-5.15872650867465e-05
1.01735618671062e-05
-2.63740529526698e-05
-2.08278618628681e-06
-4.15615174565791e-05
-3.68536306862701e-05
-2.79563883562662e-05
-1.24112714925188e-05
-4.69937792601892e-05
-2.83133902526021e-05
-5.43220038199408e-05
-1.3512493222394e-05
-9.81131428823969e-06
-5.03638888804693e-05
-4.13338938561971e-05
-3.42004329402638e-05
-4.00714067281497e-05
-4.08203875558147e-05
-3.69641608277381e-05
-1.94130853918025e-06
7.17484632113508e-06
-5.71466474760841e-05
-3.36359552410591e-06
-4.52846347340133e-05
-4.39803694646926e-05
-3.21936075965657e-05
-8.57424457720716e-06
-2.04707012286031e-05
-4.45290483870899e-05
-3.54326330508567e-05
-2.3474300228958e-05
-2.63416556491414e-05
-7.31001117494197e-06
-1.51646291696525e-05
-4.80432606966423e-05
-3.8665643184832e-05
1.24073045805464e-06
-5.25967806865877e-05
-3.33292200301338e-05
-6.64925394092676e-06
-2.71494499865082e-05
-3.16033211651015e-05
-2.78892335446927e-05
-1.42132434012893e-05
-4.65871764982906e-05
-3.2566007592172e-05
-3.38309347387161e-05
-5.75433798109651e-05
-3.18097844953608e-05
-4.02290769978949e-05
-1.91245128957681e-05
-4.36585598319011e-05
-5.53100164988895e-05
-3.8535040181564e-05
-2.70483978555456e-05
-5.60306594619756e-05
-2.6569668415803e-05
-9.17177325195426e-06
-2.09868210623978e-05
-2.52801196593958e-05
-2.2655203957139e-05
-3.01172271970615e-05
-2.58937749576919e-05
-8.88322026546697e-07
-4.49991203817961e-05
-3.79709601694917e-05
-2.94245567690643e-05
-9.5199600010188e-06
-1.97691604290274e-05
-3.06196524307065e-05
-1.94236799363409e-05
-4.17383238195695e-05
-1.77654895267038e-05
-5.13478324775986e-05
-3.03045016906495e-05
-2.21131552196348e-05
-3.24625061395374e-05
-4.84671051296596e-05
-2.01958877694917e-05
-2.69060107720862e-05
-2.00154960149886e-05
-2.83400123030926e-05
-1.6786548412061e-05
-1.98250870823261e-05
-4.09901769678815e-05
-6.68927517103088e-05
-5.44631302024634e-05
-4.37743017296033e-05
-7.48862069884983e-05
-2.95499640981723e-05
-1.38073259248537e-05
-4.67010853538103e-05
-4.54784565180234e-05
-2.92588958207548e-05
-6.24087910144261e-06
-3.3300088138663e-05
-1.11210428418497e-05
-7.67047652321043e-06
-1.30797521006998e-05
-1.44418399152291e-05
-6.00445832274868e-06
-3.24599424679483e-05
1.19985657669808e-05
-6.17331213379559e-07
-8.51519657168703e-06
-1.88332879282884e-05
-4.63513843460221e-05
-1.52783819495377e-06
-2.37162603405806e-05
-3.79602940274746e-05
-1.45635684831743e-05
-4.07551835128235e-05
-7.37105420444109e-06
-4.40872857307225e-05
3.48646043270456e-06
-1.29477364116252e-05
-1.3890693168824e-05
-2.84555337285661e-05
-4.96480229313095e-05
-1.16229568000379e-05
-4.40575988329552e-05
-3.63992049164173e-05
-1.70610379146737e-05
-3.73319490016456e-05
-3.08913490496111e-05
-2.54850762751113e-05
-4.32329780192912e-05
-5.05950532384338e-05
-4.69610376623662e-05
-3.73014849042801e-05
-3.20238597368643e-05
-1.16624834050378e-05
-3.12781286089083e-05
-1.96238328242319e-05
7.19364993847728e-06
-3.94530815950678e-05
-2.77400265784525e-05
-1.9456239644881e-05
-1.47435228562543e-05
-2.46139429228084e-05
-4.04232868087094e-05
-3.21646746579793e-05
2.66984212859117e-06
-3.19507676255921e-05
-2.36262092492032e-05
-2.56527824097591e-05
-2.31531136765704e-05
-5.67734740907734e-05
-4.66470620815258e-05
-1.51105745268471e-05
-2.09052199045201e-05
-2.46283754680197e-05
-1.94488041304891e-05
-3.14583517314838e-05
-5.99238887226372e-06
-2.92602312392772e-05
-2.93251983006467e-06
-6.44518063879496e-05
-3.16508114045091e-05
-4.53383849900335e-05
-2.53594915075168e-05
-3.85308002115791e-05
-4.44754307899578e-05
-3.1344216088639e-05
-3.56827847499272e-05
-3.27696162295503e-05
-5.95590221612843e-05
-2.22302410631979e-06
-2.8158116792776e-05
-6.01538308448381e-06
-1.74347400091439e-05
-2.59089062950542e-05
-2.80455704489862e-05
-5.6580229525611e-05
-1.37823261642293e-05
-2.84068446550803e-05
-3.86478216911526e-05
-2.70601061830454e-05
-9.9482966943626e-06
-4.2948012848388e-05
-3.47337785893921e-05
-6.84296873927413e-05
-5.29435805636479e-05
-3.78889075690642e-05
-3.51959033272563e-05
-1.16958554117183e-05
-2.33862081578277e-05
-4.33195647623364e-05
-3.69006171285616e-05
-6.32582405350772e-05
-3.65577798617566e-05
-3.32705495268468e-05
-6.49199871813249e-05
-4.23996623463789e-05
-3.17472414365124e-05
-6.09818457129263e-06
-1.61359023693867e-05
-4.80767827508839e-05
-4.84622684712514e-06
-3.3949314081972e-05
-3.49254027975323e-06
-4.08491717576387e-05
-1.38881783846318e-05
-3.28720198633282e-05
-1.38991411964389e-05
-3.53373298746895e-05
-1.45551223591028e-05
-4.04918413101747e-05
-3.07325601224427e-05
-5.18645691106007e-05
-1.48900446983866e-05
-3.19212261944139e-05
-5.24465217353824e-05
-1.05193159532803e-05
-1.80098101374627e-05
-4.20350611750391e-05
-1.98326467122409e-05
-3.00106381416654e-05
1.58663931222162e-07
-2.56922621346689e-05
-3.51120609121153e-05
-4.39922855336785e-06
-3.53320392025128e-05
-2.5401536158615e-05
-1.84122673976836e-05
2.19890564255621e-05
-1.32213015128969e-05
-3.89909063456305e-05
-1.81606169007821e-05
-2.09188435402071e-05
-6.89639746591565e-08
-3.19967641611516e-05
-5.03479756290789e-05
-3.06017869875381e-05
-2.73029819094836e-05
-4.07953560695004e-05
-6.00484130402288e-05
2.72435220092391e-06
-3.72379746045332e-05
-2.5462648458913e-05
-4.04417653801134e-05
-1.54599018923506e-05
-3.79353568594094e-05
-2.92381844288543e-06
-3.23328117963012e-05
-9.88138438401961e-06
-8.81132379635608e-06
-2.02787739662693e-05
-2.16984117787926e-05
-3.19056659752566e-05
-3.68771156705158e-05
-8.07101541567799e-05
-5.25166955514387e-05
-3.03181220700543e-05
-4.40353577208771e-05
-3.72174658067606e-05
-4.43875348098412e-05
-3.58361476210291e-05
-1.58682007802634e-05
-4.77429908794399e-05
-3.07180014597813e-05
-4.12610082814316e-05
-2.76956671340818e-05
-1.26459931189766e-05
8.59369001698435e-06
-3.59450689870286e-05
-4.62567559817247e-05
-2.81751636606553e-05
-3.1688332489766e-05
-7.0602604449659e-05
-2.19302461894763e-05
-5.69702099331098e-05
-4.35238751864161e-05
-2.25208898614024e-05
-2.81455592335323e-05
-3.21463924506201e-05
-2.41563910980822e-05
-2.85252556676536e-05
-2.9865273625118e-05
-3.91606601502186e-05
-3.63145512948785e-05
-3.03170178126019e-06
-9.19200516999127e-06
-4.9987358387464e-05
-2.55835494183942e-05
-2.37964846270106e-05
-4.45046345675515e-05
-3.85163312870665e-05
-5.8241415607821e-05
-2.94138630362208e-05
-2.93455115508657e-05
-2.92589794599001e-05
-9.27165268245224e-06
-2.13349054654553e-05
-3.56200561469071e-05
-1.79846582681454e-05
-1.98405775403166e-05
-4.10631934646147e-05
-4.41720219350794e-05
-8.76348112826507e-06
-4.08644330163191e-05
-9.65326098705944e-06
-2.50779560206208e-05
-3.87728460094453e-06
-1.17007588115425e-05
-3.6134045996131e-05
-2.37226754130831e-05
4.53550673503257e-07
-1.16084277719871e-05
-2.51795248639679e-05
-1.8261035503152e-05
-4.68161153957502e-05
-3.89171424208773e-05
-4.1579159618696e-05
-4.83236415147517e-05
-4.78061893530223e-06
-3.15677350909485e-05
-2.2498386820907e-05
-2.75042656497495e-05
-9.8223092533988e-06
-3.29849047052408e-05
-3.26466202702916e-05
-2.73601008622449e-05
-2.18514040574472e-05
-3.71851270664695e-05
-4.21093439649366e-05
7.6945688122928e-06
-2.34860503680519e-05
-3.07871043037712e-05
-2.60875043127417e-05
-2.90235827397202e-05
-3.57176226685003e-05
-4.22370235447619e-05
-4.0226605047757e-05
-2.78057851639147e-05
-4.15529931380055e-05
-4.36268462476957e-05
-2.98002135445902e-05
-4.2571952049712e-05
-2.64061816665651e-05
-4.0967001759388e-05
1.3911851062727e-06
-4.21085873319822e-05
-2.56683627983953e-05
-3.55518692347674e-05
-2.90168892449103e-05
-1.06526320616283e-05
-2.34428880879325e-05
-9.73803168548955e-06
-6.35978518810528e-05
-1.7596287044087e-05
-2.37014944663065e-05
-4.80193933032512e-05
-2.00317493372143e-05
-4.48767472875675e-05
-3.04495573285379e-05
-4.31956809345549e-05
-5.34331348367827e-05
-5.53974763082519e-06
-4.78176017636803e-05
-9.68003494196175e-06
-3.63940609749705e-05
-4.26996712329724e-05
-3.30316027146998e-05
-1.4923145387165e-05
-2.75016885393155e-05
-3.49321487532035e-05
-2.34184096854015e-06
-3.22155040565852e-05
-2.58749994809092e-05
-3.73887379465254e-05
-3.52694903130754e-05
-3.57609992136464e-05
-2.35663225423506e-05
-7.58420891454089e-06
-3.8789204392159e-05
-3.5979954315635e-05
-2.91433607041574e-05
-1.50506739581049e-05
-2.08683414258837e-05
-3.61611393680379e-05
-1.44748958151219e-06
-4.56856795296608e-05
-6.18065064405639e-05
-2.12380496414514e-05
-3.41825838793597e-05
-5.09047849784525e-05
3.04135103034947e-06
-4.40273624170809e-05
-4.69038121290354e-05
-2.50745303298482e-05
-3.13984947792321e-05
-4.94405439901312e-05
-3.38254067416616e-05
-2.41199174931976e-05
-2.20649209558076e-05
-3.95785041004938e-05
-2.26793980570953e-05
-3.65342379213409e-05
-3.11369763570161e-05
-1.86375429613582e-05
6.62694341474705e-06
-3.02906485455177e-05
-1.62730034939978e-05
-1.75061637187728e-05
-2.93092985390674e-06
-1.30748623702303e-05
-4.87887452208237e-05
-7.77170792749333e-06
-1.00748793962635e-05
-4.9584221029708e-05
-3.64260323626941e-05
-3.08369253471484e-05
-2.83188576273743e-05
-3.49400735608616e-05
-3.31361067011679e-05
-4.26066099294543e-05
-4.89240379812696e-05
-3.01385342626619e-05
-4.97193843600592e-05
-3.21590561748165e-05
-4.96450140422823e-05
-4.74310525191223e-05
-1.23499590041718e-05
-4.01918198037462e-05
-2.36767037445302e-05
-2.68783856835761e-05
-1.01522319145477e-05
-9.82347489910954e-06
-5.44682695474643e-05
-1.16433534660659e-07
-2.42145428915646e-05
-3.84654099602101e-05
-3.68621066259432e-05
-3.17749584596987e-05
-4.25261658348574e-05
-3.03130018124624e-05
-4.06716264196244e-05
-2.5107258904421e-05
-4.13568654397992e-05
-2.82657532279148e-05
-5.37385780511659e-05
-3.06085915859881e-05
-3.78194591898822e-05
-2.94128092893549e-05
-1.19045073129484e-05
-4.00701108141146e-05
-7.46602264167551e-05
-9.83145330931964e-06
-2.6069423001535e-05
-1.27731056825513e-05
-5.7919316617808e-06
-2.30584598084459e-05
-3.471336188151e-05
-3.82103847397962e-05
-2.44786544074042e-05
-2.37827213990538e-05
-3.19787210074914e-05
-2.97804704749904e-05
-3.04088595598613e-05
-1.24250435844965e-05
-5.046530243953e-05
-3.2902360547176e-05
-4.56143093588938e-05
-2.50522914709365e-05
-5.31223870586882e-05
-1.43728014376837e-05
-6.27620438646119e-05
-1.42470202375282e-05
-1.65879910025885e-06
-3.65217772077913e-05
-2.1542022797079e-05
-1.24329711269306e-05
-2.78445538885113e-05
-2.31821886744174e-05
-8.84907804242277e-07
-5.06380108903873e-05
6.47812099120741e-06
-3.51994781062475e-05
-3.76602138300432e-05
-2.80721948429358e-05
-2.56712298129488e-05
-5.78901964285696e-05
-3.96376589573213e-05
-3.61209063757646e-05
-1.49187692033254e-05
-1.95536624002212e-05
-2.83920864788973e-05
-4.42839088330245e-05
-4.36179589343402e-05
-2.82315979974605e-05
-3.98749863138514e-05
-2.0971471471379e-06
-5.14834985793811e-05
-2.37146174253754e-05
-4.54792111280338e-05
-2.53843599707397e-05
-2.5883340051258e-05
-5.47842136536788e-05
-4.92088594963605e-05
-3.13095558400103e-05
-9.29621814689584e-06
-3.89643603599848e-05
-4.70029803294071e-05
-1.26834534072218e-05
-1.82827006504904e-05
-7.52583245682362e-05
-3.38732691479837e-05
-1.67289492757001e-05
-4.63980886246792e-05
-2.09005729381965e-05
-3.01975401330536e-05
-2.26757740201362e-05
-1.43999904020112e-05
-1.63055102129356e-05
-2.08664838763978e-05
-2.85794310233423e-05
-2.50787897923207e-05
-3.82357905897707e-05
-3.16389504650295e-05
-4.17777447236309e-05
-3.60576811086621e-05
-5.53033500788466e-05
-1.72886534070685e-05
-4.40852062134137e-05
-3.16036095731755e-05
-3.64460474012454e-05
-3.42241335919144e-05
-2.08518726039553e-05
-1.8485822140352e-05
-1.05507798889254e-05
-2.11692940802695e-05
-3.9634223048442e-05
-3.7790899861347e-05
-4.09532087223994e-05
-1.34909677372103e-05
-1.7936973696275e-05
-1.01190336608762e-05
-1.82212733169456e-05
-2.12512551676371e-05
-5.91996346625597e-05
-8.47388305125944e-06
-2.9262040362383e-05
-3.99093145229683e-05
-1.96008741506061e-05
-9.78821656125492e-06
2.13071319445253e-05
-2.37486656242061e-05
-2.05550649477345e-05
-4.09480133876907e-05
-2.62014346998107e-05
-7.85824564298166e-06
-1.38650503679866e-05
-2.06184603392591e-05
-2.83775704477572e-05
-1.80396307189382e-05
-1.07345488133558e-05
-1.18402629266963e-05
-5.60465538672071e-05
-7.36760994723325e-05
-7.02434421984964e-05
-4.28775879781882e-05
-5.14342984018443e-06
-7.26569298826339e-06
-1.78602907116691e-05
-3.13265938951647e-05
-2.979937069531e-05
-1.22611408104735e-05
-2.06377487118368e-05
-2.54195789083339e-06
-1.64437593060554e-05
-1.62062183916448e-05
-4.17710170344545e-05
-3.71662823492177e-05
-2.91167577286837e-05
-3.06917423029058e-05
-2.20602406907358e-05
-3.34801306617881e-05
-3.53214691846245e-05
-4.64973518990158e-05
-5.85786902376905e-05
-2.45718029451187e-05
-5.19715838385251e-05
-4.2385065661317e-05
-2.77447753122302e-05
-6.31059743482393e-06
-7.93439682551393e-06
-1.3431952447074e-05
-2.33324895239455e-06
-6.39648775875388e-06
-1.01758111420911e-05
-2.99494763813218e-05
-7.09632368711674e-06
-3.43629333063154e-05
-4.80326251265129e-05
-1.80549727397605e-05
-3.95981340651457e-05
-2.63703622844605e-05
-6.07776794380702e-05
-1.48989123517189e-05
-2.80284308416784e-05
-1.59817746446996e-05
-3.49411868917225e-05
-4.53717853405188e-05
-4.3091260902291e-05
-1.89893163662099e-06
-4.19877715842722e-05
-1.09374923185628e-05
-1.86865377521933e-05
-1.87454905440233e-05
-3.38426013490346e-05
-2.46385093622024e-05
-4.13081891219125e-05
-1.69675272281712e-05
-2.2682692184813e-05
-3.90233036539272e-05
-3.00381391199449e-05
-2.84854391688417e-05
-2.57806398827051e-05
-4.56341206407988e-05
-3.5246172815085e-05
-2.11972921111955e-05
-1.78487561249518e-05
-3.86570408039199e-05
-1.34931156463297e-05
-3.05596500564123e-06
-2.65275730390158e-05
-2.61252024917621e-05
-3.98993023432431e-05
-3.15307851645209e-05
-3.97785945793681e-06
-2.82066459909872e-05
-3.52440170355495e-05
-2.72662727786181e-05
-2.36138313224178e-05
-4.05785915008276e-05
-2.94530546106077e-05
-4.64593409795533e-06
-1.84256427616434e-05
-1.64082733756409e-05
-4.89095428180836e-05
-3.24258751430189e-05
-3.69284239507542e-05
-4.53673955804694e-05
-2.36533272553823e-05
-1.96058520419841e-05
1.06873375155805e-05
-5.32470037726353e-05
-2.54705011047882e-05
-2.8028695883403e-05
-1.46019204930679e-05
-2.02928740381587e-05
-3.9986397103606e-05
-2.63584549260251e-05
-2.53338750125932e-05
-3.04228313903115e-05
-1.58475322312471e-05
-1.20112444031015e-05
-2.52095999752201e-05
-1.12847546623424e-05
-3.41337243458961e-05
-2.08324083506092e-05
-2.20169906552124e-05
-2.88670950868797e-05
-2.4272298672468e-05
-4.84468140757356e-05
-1.2219919556151e-05
-5.47182793589739e-05
-5.18353922403885e-05
9.03094305702571e-06
-2.19394740532675e-05
-1.64856398007178e-05
-1.53351033231776e-05
-1.81720228736149e-05
-2.5944681814272e-05
-2.30777075969876e-05
-3.70833352185985e-05
-2.77767462040505e-05
-1.81967967467641e-06
6.12770846532208e-06
-2.60343722761423e-05
-2.48469328231059e-05
-1.14560464328442e-05
-1.23160229158291e-05
-7.37277799850094e-06
-3.94365685469215e-05
-1.46032328723595e-05
-2.5596264808674e-05
-5.68717836577735e-05
-2.06289592412056e-05
-3.19713663996482e-05
-2.97548804361632e-05
-2.52515830134534e-05
-1.76531855632817e-05
-3.52247204689717e-05
-2.29535755020431e-05
-5.14990595112426e-05
-1.60196966582493e-05
-3.90347943677704e-05
2.73383341240839e-06
-3.48805999456785e-05
-1.23359633444084e-05
-2.96301213889464e-05
-3.88208247307518e-07
-4.40332620922435e-05
-3.95909388725541e-05
-3.04035184474305e-05
-3.73595467467571e-05
-4.90023513722776e-05
-2.44948232088238e-05
-3.19298338830037e-05
-5.46108890127071e-05
-8.7023609306047e-07
-2.9859148692634e-05
-3.37574989786501e-05
-3.69001071209805e-05
-2.89904294376998e-05
-1.96641097426821e-05
-2.48987088152768e-05
-3.07173591725166e-05
-2.25097967663317e-05
1.14571191814429e-05
2.65016855328222e-05
-1.49679102487655e-05
-3.1922029822404e-05
-3.15199128142544e-05
-3.92803928815175e-05
-2.85451188722237e-05
-3.02368976871226e-05
-1.89105347420461e-05
-6.05285562181451e-05
-2.81692683779556e-05
-4.24346009808168e-05
-3.90321950360284e-05
-6.50048884790796e-05
-2.1950730489738e-05
-5.39785211567623e-05
-3.35817995581253e-05
-3.15290253253491e-05
-3.6080118625684e-05
-1.54254466950912e-05
-1.01437669263774e-05
1.20371853638555e-05
1.28352547833053e-06
-4.02388067997446e-05
-2.45676647987596e-05
-1.33582178464721e-05
-2.28698443474311e-05
-1.27628087426076e-05
-3.81007100101024e-05
-2.75144507325775e-05
-2.89729408915327e-05
-3.23291553504177e-05
-2.67630919040371e-05
-2.11339783330445e-05
-7.47555780572285e-06
-3.35480780407646e-05
-2.43732976978676e-05
-2.0736613809082e-05
-8.07821428321051e-06
-1.5979185723092e-05
-2.72794449245935e-05
-2.41328875658172e-05
-3.06786641169671e-05
1.42272456803361e-06
-1.34069932194984e-05
-3.06991791029921e-05
-3.38561579190943e-05
-2.02163848920467e-05
-3.72077558300328e-05
-2.24514218884872e-05
-1.99315739126828e-05
-3.25173637621744e-05
-1.35389762571253e-05
-3.25667061144325e-05
-1.52766792652672e-05
-2.51390052612296e-05
-3.74569438496813e-05
-4.48422770497036e-05
-4.50066266185061e-05
-9.38389079143583e-06
-1.81614395153413e-06
-3.50192539302972e-05
-1.83057028731285e-05
-5.46179738846059e-05
-1.68779284686e-05
-2.4345913402699e-05
-6.58301545592015e-06
-2.87711120264603e-05
1.03467831462991e-05
1.0301499372241e-05
-2.69504401587471e-05
-5.36549000749865e-05
-1.24376730153191e-05
-1.96066029239993e-05
-2.0024867466379e-05
-4.21886110931632e-05
-1.78622196263938e-05
-5.32041682363719e-05
-4.06741512895127e-05
-4.90774649205793e-05
-2.76988932852297e-05
-4.64370804876494e-05
-1.02336299985262e-05
-2.43162200388645e-05
-3.17773754526383e-05
-2.74938849339711e-05
-3.61295964663428e-05
-4.5775662069791e-06
-1.29024943197796e-05
-3.0436314391682e-05
-1.30740146084598e-05
-4.34354295622586e-05
-4.5236094333263e-05
-2.95377236190227e-05
-2.66176558737783e-05
-3.2354267486274e-05
-5.81922301839148e-05
-6.4960394188467e-06
-6.30236465670604e-05
-3.7662967208714e-05
-1.66122944218131e-05
-1.83682300223703e-05
-6.55630534841599e-05
-4.95307027845247e-05
-3.36607285328621e-05
-5.57742642857849e-05
-3.92244872117628e-05
-1.80585691382435e-05
-5.43010947793137e-06
-3.02630035639003e-05
-1.79081472447672e-05
-2.03387601550025e-05
-9.32551281039373e-06
-2.87228512092626e-05
-2.6441036818408e-05
-2.9170935519135e-05
-2.75995350244096e-05
-7.96647841319174e-06
-2.01422604285073e-05
-6.12354288201621e-05
-3.57994405983247e-05
-8.47276844245965e-06
-1.98188914943938e-05
-4.73607149184382e-05
2.07280843156379e-06
-5.14685393916653e-06
-1.91960220672295e-05
-3.20504394555708e-05
-2.97819056512495e-06
-1.36007026325216e-05
-2.5721330432833e-05
-1.09274953074445e-05
-1.9775884375393e-05
-5.48230340678641e-05
-4.12907129347423e-05
-6.69435981978417e-05
-1.33765750719581e-05
-3.16874758115847e-06
-1.12878206559446e-05
-4.48574080947989e-05
-1.24369868813663e-05
-6.39062293454239e-05
-4.98170417610569e-05
-2.76771128008637e-05
-1.30461326728424e-05
-7.74660295475094e-06
-2.21956374995564e-05
-1.17025067878456e-05
-3.60332753457954e-05
-3.42119892865406e-05
-4.54449512027928e-05
-4.55578669436652e-05
-2.20347348814673e-05
-1.55699573132375e-05
-2.90210116644234e-05
-3.58128036860668e-05
-3.88101480567506e-05
-3.57747149008428e-05
-1.1206954294307e-05
-4.59870557099121e-05
-3.47091167507485e-05
-1.93744904794818e-05
9.52759580777998e-06
-1.89598847018471e-05
-2.21123204923037e-05
-8.45449697560832e-07
-4.4377276536887e-05
-5.56301857701324e-05
-3.79627322076734e-05
-1.09229095860856e-05
-2.95430782378986e-05
-3.44787562601335e-05
-4.74427817101617e-05
-3.11938060117676e-05
-6.08696066573326e-05
-3.83894649344295e-05
-1.71838949157499e-05
-1.45000769050918e-06
-3.11015408689859e-05
-3.16800112681139e-05
-3.18139897452381e-05
-5.09786084492336e-05
-7.39285706120781e-06
-1.57493683116786e-05
-4.35170531592436e-05
-3.69079248480526e-05
-1.69531527581013e-05
-2.21253067868791e-05
6.36742632554045e-06
-2.5957805657641e-05
-2.80071575411965e-05
-4.23616389483047e-05
-3.99642959380424e-05
-5.62478084488059e-05
-2.01077737604742e-05
1.12703273640339e-06
-3.54117841207788e-05
-4.92801299436813e-05
-2.1346088709604e-05
-4.41811988632499e-05
-1.58906999667045e-05
-1.83493426737887e-05
6.97317744534717e-06
7.07205188693247e-06
-1.73726354426282e-05
-3.32937872680619e-05
-2.00440475298826e-05
-1.99978908978126e-05
-5.80790178120497e-05
-3.22713985694089e-05
-8.95054617542229e-06
-2.79264566450899e-05
-1.39096478674042e-05
-2.66861252907082e-05
-6.46868647162744e-05
-3.39663174182487e-05
-3.34572573062546e-05
-2.44242209179215e-05
-4.25994637855104e-05
-2.3880418134842e-05
-3.38391442800345e-05
-1.23205203901144e-05
-3.4855324632529e-05
-2.52437991849371e-05
-2.04473958779641e-05
-3.77151626402527e-05
-3.7280641875095e-05
-2.98344433754404e-05
-1.07304969398091e-05
-2.11170648935399e-05
-2.2558650240221e-05
-3.09946296248914e-05
-3.9190766883348e-05
-2.91959139553966e-05
-4.73180090656711e-06
-4.52978026476242e-05
-3.65999253449286e-05
-3.47386431580809e-05
-1.03576249315658e-05
-4.85178690122553e-05
-3.54988438737658e-05
-5.21225403068632e-05
-3.02753783692685e-05
-3.79351269882413e-05
-6.0726475716371e-05
-3.24208554070956e-05
-2.99796071625794e-05
-2.97020743945059e-05
-2.52816085234311e-05
-5.8524668480511e-05
-1.629353771307e-05
-2.25893215570379e-05
-6.74359584529911e-06
-1.80538093884423e-05
-5.65753436984984e-06
-1.31576088964141e-05
-2.40377261865967e-05
-1.84194521794125e-05
-3.71032501650234e-05
-2.43659287391862e-05
-2.06464987397233e-05
-4.12190536984473e-05
-4.89937253301762e-05
-4.48025257550499e-05
-3.92775249873412e-05
-4.0970929753768e-05
-4.34627893807224e-05
-3.93342464543739e-05
-1.1224286649313e-05
-4.18892651646875e-05
-3.68016662870611e-05
-5.09777449958284e-05
-2.41359546049618e-05
-1.77565075307894e-05
-3.62865428592174e-05
-2.17220194513613e-05
4.41802628978911e-06
-2.91033906181049e-05
-4.65726636564329e-05
-4.09000712887355e-05
-4.01500648594918e-05
-3.7888442209087e-05
-4.95965509959672e-05
-3.19501900296705e-05
-2.37617666364198e-05
-3.60438193683707e-05
-3.15179522212527e-05
-1.32260202093555e-05
-3.32845589434153e-05
-3.63954861017604e-05
-1.91037941347716e-05
-3.14232551969881e-05
-8.20160062199369e-06
-2.48432386567241e-05
-2.31278175924993e-05
6.86166363884513e-06
-3.18303650201716e-05
-8.54880921912125e-06
-2.34518715851922e-05
-2.50123453408621e-05
-3.48836201052367e-05
-2.05784875365198e-05
-2.44020889985485e-05
-5.50189005745353e-05
-3.03125983583326e-05
-4.07486745186462e-05
-1.32716956772124e-05
-3.55605652365947e-05
-5.96799374722758e-05
-1.43148758044236e-05
-2.54080884670577e-05
-2.54893256847758e-05
-3.4140551351973e-05
-2.78988258384522e-05
-2.92944354302896e-05
-1.51829800992962e-05
8.5850284507602e-06
-2.60125964799998e-05
-2.73222437814488e-05
-3.09048532455592e-05
-2.43948318419814e-05
-3.96258867457604e-05
-1.02995225452416e-05
-3.68540129981742e-05
-4.59986356306378e-05
-5.50828189058252e-05
-3.53450339163929e-05
-3.31952669431484e-05
-5.15273104640101e-06
-1.17074126409764e-05
-1.7691594027832e-05
-7.93961480190316e-06
-1.68998761680047e-05
-2.35715559731572e-05
-3.13623254814094e-05
-3.99780385462001e-05
-1.3721405248749e-05
-3.86316139966239e-05
-3.56719616825161e-05
-2.65964949594606e-05
-3.59821091092823e-05
-2.27750127206696e-05
-3.40318507588106e-05
-2.88493227294641e-05
-1.7005375942812e-05
-4.14026233806422e-05
-1.36979989784368e-05
-4.85376361138019e-05
-1.86731252410801e-06
-3.54134168907296e-05
-1.89756891874955e-05
-9.86340936898783e-06
-1.81355323810137e-05
-2.16575625575413e-05
-2.46342093362428e-05
-2.81755688232312e-05
-3.86084569619885e-05
-5.05373700188966e-05
-1.75896104683113e-05
-2.57487283309462e-05
-1.31692466426069e-05
-4.05196560167689e-05
-1.10777978585135e-05
-3.53031043872381e-05
2.89463442661653e-06
-3.27205796278277e-05
-1.10843130562674e-05
-3.43827727366687e-05
-3.68132842978418e-05
-2.7962686797496e-05
-3.01845382956188e-05
-5.61553701978404e-05
-2.11548266505215e-05
-2.00261460018802e-05
-3.02580201999421e-05
-1.42437325855404e-05
-4.22442997807207e-05
-2.30247431001404e-05
-8.9226609958197e-06
-2.93603634500122e-05
-2.34315447972648e-05
-4.77026426820582e-05
-2.51706611171752e-05
-2.41292212403276e-05
-1.36773977605877e-05
-2.8994232115346e-05
-2.34477399632206e-05
-3.4648080794136e-05
-3.18450857086922e-05
-3.49600953622172e-05
-1.31490996646321e-05
-3.7036082235591e-05
-3.90139027220752e-05
-6.51052762008406e-06
-1.77434879237021e-05
1.90349158561105e-05
-3.25057159929386e-05
-3.43319103455751e-05
-3.7281274872323e-05
-5.45671759688978e-05
-4.43175702950818e-05
-1.05602912413996e-05
-3.45740415274105e-05
-2.62947979929535e-05
-4.57034273694168e-05
-2.70987592090133e-05
-6.33999322312144e-05
-4.25279758641207e-05
-3.83507727774505e-05
-1.18850601385349e-05
-3.37187974196231e-05
-3.07284183883841e-05
-3.61330004155112e-05
-1.06094046497226e-05
-2.20417118746749e-05
-1.62113613732071e-05
-1.53580633182044e-05
-2.16500727813808e-05
-3.71957732727393e-05
-5.27732657743189e-05
1.6373408622826e-06
-4.53430512098913e-05
-4.96331076980667e-05
-6.08243018476314e-05
-3.78031506532741e-05
-4.68083138459259e-05
-3.60636171438562e-05
1.66408760646276e-06
-1.6406150270402e-05
-3.99008473284362e-05
-1.16365469075591e-05
-2.32931832066326e-05
-1.85534283030075e-05
-3.32239373271196e-05
-3.13881061191422e-05
-1.0243299033805e-05
-8.26858940876516e-07
-4.40952875410994e-05
-5.36309737160628e-05
-1.70745540435868e-05
-3.2667551528956e-05
-3.84571800712341e-05
-5.22284500664952e-05
-1.46631748540596e-05
-3.43353638716875e-05
-7.98141890064036e-06
-5.60159203686832e-05
8.10650859855178e-07
-1.48559236097827e-05
-2.09934205193579e-05
-1.14788855025764e-05
-3.51419784578142e-05
-4.6606356384184e-05
-3.6381286160505e-05
-4.49968535195747e-05
-3.54859664856372e-05
-1.53812739440643e-05
-5.63601503206839e-05
-4.2873807197968e-05
-1.0186504158808e-05
-2.81241642058158e-05
-1.64426970807353e-05
-7.10596686106453e-05
-2.20647927349474e-05
-2.11291903574049e-05
-1.28201316442331e-05
1.68711130081123e-05
-6.27691627262879e-06
-1.54142152965014e-05
-3.74040301069083e-05
-2.20095184028832e-05
4.06524476245826e-06
-2.32327063435082e-05
-3.89048334695022e-05
-1.07013750142621e-05
-4.74297335590146e-05
-7.24884589943669e-07
-4.4762081564546e-05
-4.53499484214313e-05
-4.67866328286002e-05
-2.92517497916884e-05
-9.14752651522731e-06
-2.3336549056188e-05
-2.65108253324796e-05
-4.2397628694613e-05
-4.14560271577805e-05
-6.10306991538654e-05
-1.9288587475044e-05
-2.60724962649576e-05
-2.16403031078847e-05
-1.55167204258311e-05
-3.4279309489596e-05
-4.24570570632148e-05
-4.86139563608908e-05
-2.07860721342135e-05
-2.3496081377598e-05
-3.61865390162198e-05
-6.29372734971549e-05
-6.70123386765397e-05
-5.76180983032557e-05
-6.77687896160425e-05
-4.05597808718731e-05
-1.47984314522389e-06
-1.98870640541253e-05
-2.64378789800419e-05
-3.77980296634981e-05
-3.76899074142333e-05
-4.49249415986959e-05
8.92666330218896e-06
-3.76083602648645e-06
-2.37047548991767e-05
-3.60680518377492e-05
-2.97064264859389e-05
-3.12886034927811e-06
-4.54274191400105e-05
-1.65913300510289e-05
-9.64778511065994e-06
-2.74518323720276e-05
-1.352089818863e-05
-2.70129290864085e-05
-6.44270618454746e-05
-5.46479082934635e-05
-3.09849372755029e-05
-1.8723961791862e-05
-4.70600089503037e-05
-8.85127013966149e-06
-1.67657355742276e-05
-2.5006925444978e-05
6.34394396682089e-06
-3.83091752780597e-05
-9.70317133552485e-06
-1.45068060124648e-06
-2.78073588895768e-05
-6.6568016067706e-06
-8.41234433957433e-06
-1.19359435744214e-05
-3.77359531620562e-05
-4.59919152291769e-06
-3.5786532056014e-05
-1.98832387454007e-05
-9.22751274185784e-06
-3.96965581876096e-05
-9.53761201900025e-06
-2.96732190511124e-05
-3.18572791503197e-05
-3.71623652569069e-05
-3.82402264169845e-05
-3.94694612322194e-05
-2.67393934920568e-05
-3.51250467069602e-05
-3.68423156498389e-05
-1.28899139291621e-05
8.75594630812892e-06
-4.72948682406628e-05
-3.03174693051898e-05
-1.52382872213139e-05
-2.35592322879563e-05
-3.19627732929571e-05
-1.60897135312443e-05
-3.13814196220054e-05
-1.47021922378995e-05
-2.93763441950176e-05
-2.70637321190088e-05
-6.34252289337041e-06
-4.72862673770435e-05
-1.17457733309459e-05
-3.07214928703344e-06
-8.97088863895977e-06
-3.23453823406444e-05
-3.41164033245317e-05
-2.9692091343289e-05
-1.7673382109755e-05
-8.99066936024293e-06
-3.47382209435993e-05
-2.72081062591769e-05
-1.25347931629344e-06
-4.47490624164665e-05
-1.39743149227052e-05
-1.16854743521488e-05
-4.21605215690747e-05
-1.50591932068004e-05
-3.62559595995837e-06
-2.35683939619459e-05
-1.94728039626991e-05
-2.0086432966615e-05
-2.46643347448135e-05
-3.01992072740065e-05
-2.49357461835104e-05
-7.41785966819249e-05
-1.9930834505616e-05
-2.38187589745034e-07
-5.09796060523454e-05
-2.73711644344263e-05
-3.01926815747804e-05
-2.33670115627724e-05
-1.25971384949311e-05
-1.02188756310641e-05
-3.33039021734553e-06
-2.85264793256526e-05
-3.36804040508534e-05
-4.69755189997386e-05
-1.09331477495264e-05
-4.6198536943084e-05
1.71539040574476e-05
-2.6993041295781e-05
-3.55263365885582e-05
-1.51881715328809e-05
-3.3001944650015e-05
-1.18257335579102e-05
-1.75292280874946e-05
-1.89012339048667e-05
-6.93991701849519e-06
-2.09516438278228e-05
-4.39024966633141e-05
-2.67903161351444e-05
-2.33498965963976e-05
-2.9948263664088e-05
-6.64028534029481e-05
-1.18790174150536e-05
-4.13259750692703e-05
-7.07622479539693e-06
-1.48390790301906e-05
-2.71375717539337e-05
-4.47411685715106e-05
-3.28135574750767e-05
-2.57004796855783e-05
-3.84631926872909e-05
-7.67153849314162e-06
-3.77346556815452e-05
1.19269367978052e-05
-3.16213975357934e-05
-4.80526539342317e-05
-2.73894162157904e-05
-4.5430977534648e-05
-8.48808869798963e-06
-1.82710155621494e-05
-3.73007052217601e-05
-2.12098615132685e-05
-3.80254712761678e-05
-3.75350405422856e-05
-1.46680741194677e-05
-4.81147793856085e-05
-2.03316268389675e-05
-5.31020410863997e-05
-1.99359902298239e-05
-1.86989018267541e-05
-3.48877168253276e-05
-3.74469741245995e-05
-5.55037698310437e-05
-1.77793091378087e-05
-1.38528886607675e-05
-3.19517136254089e-05
-4.11604453636872e-05
-2.46343824308868e-05
-5.37011188349263e-05
-4.7846812112112e-05
-3.37488156836645e-05
-1.84468311426347e-05
-4.01048355289159e-05
-3.34354722204663e-05
-4.76383255128287e-05
-2.19932875434739e-05
-1.91967178377113e-05
-5.89218733847083e-05
-5.25865474414007e-05
-2.75862984169638e-05
-7.52938125742664e-06
-4.85477535844651e-05
-2.36680093968042e-05
-4.1436811571872e-05
-7.39380014128309e-06
-1.8068050604174e-05
-3.48679836756304e-05
-1.52318726030894e-05
-1.83791747174536e-05
-2.69650241935832e-05
-3.91138463499994e-05
-3.06434711420845e-05
-2.72026642930377e-05
-3.50302368849407e-05
-1.04544778080187e-05
-3.66233499852744e-05
-8.03896467304187e-06
-3.46352243407778e-05
-2.85544292858773e-05
-4.14347074074295e-06
-5.28548396695109e-05
-4.79461557810491e-05
-1.99587754161581e-05
-3.38465010620537e-05
-4.71962435446539e-05
-1.34027137876274e-05
-4.83462939227676e-05
-1.33047253259643e-05
-4.53399684323767e-05
-2.94250281953156e-05
-2.54826872076263e-05
-5.22569163999229e-05
-1.51118154827101e-05
-2.79465575787329e-05
-3.67476265928157e-05
-6.7941518683874e-06
-2.84153305950584e-05
-3.14228657722018e-05
-1.80287513079845e-05
-3.4863935262591e-07
-8.23109982851333e-06
-2.30001905979667e-05
-2.41283947879213e-05
-2.23718692336231e-05
-2.60081878294361e-05
-2.56010890548762e-05
-1.55399620612674e-05
-3.43330952029981e-05
-3.0669886452454e-05
-2.68396546938839e-05
-4.81207129282728e-05
-4.64978305765612e-05
-2.90090223252497e-05
-3.26953826786649e-05
-4.62666715532939e-05
-4.07663734974476e-05
1.01771314021781e-05
-3.46609343526086e-05
-5.81969929701692e-05
-3.29063000846803e-05
-2.50541421921478e-05
1.36755770194328e-06
-4.25662080032522e-05
-7.14837205677574e-06
-1.32195661790286e-05
-3.94475118213131e-05
-4.00802584354458e-05
-4.81479729224162e-05
-2.42818135220635e-05
-4.2815816550175e-05
-5.97188171656224e-05
-3.63780312923737e-05
-2.8066177876952e-05
-5.08007033896655e-05
-2.57371525809763e-05
-6.59053143436612e-05
-4.14692560834949e-05
-3.69912374047061e-05
-3.61798467417674e-05
-1.28295258930855e-05
-3.64235741365629e-05
-4.61296784449466e-05
-3.34240880246062e-05
-2.90032060080763e-05
-2.38680808950896e-05
-2.46547707149147e-05
-3.06142189907445e-05
-4.6741626249976e-05
-4.54127261370415e-05
-1.02473324207742e-05
-6.19452996876311e-05
-1.23290550705497e-05
-2.66719331354863e-05
-2.77318918172445e-05
-5.51042053744946e-05
1.84219063228597e-05
-2.07851928636399e-05
-6.15568636226192e-05
-1.68117634876924e-05
-4.48445864545496e-06
-5.18877615987923e-05
-3.67971399397352e-05
-2.84974139830593e-05
-3.48387457703169e-05
1.21071439080856e-05
-4.45289476367996e-05
-4.63436494131804e-05
-1.22609313274745e-05
-2.94030783002702e-05
-1.48209512998538e-05
-1.10699350719353e-05
-2.68083440838907e-05
-3.50900197293849e-05
-6.09338607594248e-07
-9.83597952342589e-07
6.40791596467748e-07
-5.45902887521219e-05
-4.64901727627421e-05
-2.78075661278881e-06
-4.75408148544379e-05
-3.21679575220637e-05
-3.68110753592907e-06
-2.1956898948541e-05
-2.32519272436186e-05
-4.30787330243894e-05
-4.60215026721995e-05
-2.35692221415713e-05
-4.63317678196805e-05
-2.40281889842966e-05
-6.92432064433832e-06
-1.28720778442786e-05
7.64800486838525e-08
-1.25886713234182e-05
-3.60430259447335e-05
-1.79499999481361e-05
-2.4172130264629e-05
1.53865577611562e-05
-1.32364459508251e-05
-4.85132888172906e-05
-4.42160589903402e-05
-9.82804631072127e-06
-2.55275791787266e-05
-5.52246140105767e-05
-3.35440502285783e-05
-2.05680117554682e-05
-5.99225428075642e-05
-2.41599072721578e-05
-2.70812268502162e-05
-1.98918966388392e-05
-4.2977570758472e-06
-3.62874201020738e-05
-2.88017763182282e-05
-1.59389039706992e-05
-3.82561543300407e-05
-3.00938299001662e-05
-4.00654567943023e-07
-3.77580643797552e-05
-1.83914172947192e-05
-2.59200812629338e-05
-3.31336349557368e-05
-1.82812220935056e-05
-3.46374302998948e-05
-3.51764701585667e-05
-2.08961692576629e-05
-3.86630775159565e-05
5.12817154278114e-06
-4.3483853821753e-05
-2.68007910617362e-05
-1.27066221466585e-05
-5.42065955475886e-05
-3.59426882101614e-05
-5.27841764532135e-05
-2.63265163129637e-05
-2.30718350451403e-05
-3.99947843248986e-05
-4.91675997291671e-05
-1.55566701111527e-05
-2.12869812509101e-05
-1.96160880358959e-06
-1.25751343545828e-05
-9.49560004501275e-06
-4.26171156556731e-05
-3.74983971628033e-06
-1.8003478135866e-05
-6.67867200338094e-05
-2.2480893585902e-05
-3.47945494943593e-05
-8.77100932876088e-06
-1.78760190356248e-05
-3.1337253153267e-05
1.09179326420449e-05
-3.38088693258469e-05
-3.38580396685972e-05
-3.53243389524861e-05
-3.08711484069691e-05
-3.15730811678802e-05
-1.85429018454424e-05
-2.28246130739582e-05
-6.32956436976558e-05
-3.57945968259201e-05
-1.7162213628548e-05
-1.87946172049433e-05
-4.71369436851183e-05
-2.05103557667564e-05
-3.43637879715138e-05
-5.3561938463061e-05
-4.16571451003206e-05
-6.31438903972479e-06
-3.33600748929354e-05
-4.39020612756122e-05
-3.07805983946085e-05
-3.40870174816475e-05
-3.82704420802972e-05
-4.80412019030345e-05
-1.50561213631675e-05
-2.76288606558638e-05
-3.11048641971351e-05
-2.67776398872699e-05
-4.07999585384248e-05
-4.39324743997739e-05
-3.58088162320804e-05
-3.15248943215419e-05
-1.61174033675709e-05
-8.02273622629966e-06
-7.16374800730304e-05
-2.85846810342949e-05
-2.930638588167e-05
-5.48568328534022e-05
-1.84545559077875e-05
-2.40137723276455e-05
-4.44379941898958e-05
-3.54301535691136e-06
-1.26105293914345e-05
-2.13584462112474e-05
-2.7299088682568e-05
-7.47935243899343e-05
-4.33708866367336e-05
-5.03334319118044e-05
-1.24119252070938e-05
-4.55832721102325e-05
-3.30108264071187e-05
-1.78752478475614e-05
-1.96905950061385e-05
-4.65692889397999e-05
-2.36571739965662e-05
9.16470991913059e-07
-5.35812988725927e-05
-2.16710942411701e-05
-9.51370659329365e-06
-5.16107847077731e-05
-3.3487399337107e-05
-4.9143010160782e-06
-3.25408892025558e-05
-4.44136121100746e-05
-4.18518273415535e-05
-3.89594683890345e-05
-9.75872743321034e-06
-4.22239285076833e-05
-2.03624761960856e-06
-7.72302434364666e-06
-2.84636581775854e-05
-2.64905826427773e-05
-3.54699725558116e-05
-1.21365725386023e-05
-3.69166938114969e-05
-5.12234510408945e-05
-3.82574481570268e-05
-2.90028581680171e-05
-3.02761373911651e-05
-1.97350584757316e-05
-2.28938532887148e-05
-4.06773197278712e-05
-2.67994838260988e-05
-2.4007010398481e-05
-3.08207662058893e-06
-3.90005099824322e-05
-4.20221765871188e-06
-3.99202398393185e-05
-1.78987529524498e-05
5.15377287678032e-06
-2.44002580774653e-05
3.26749176874607e-06
-8.22074725222242e-06
-3.26625867627812e-05
-2.5916515247116e-05
-3.3017996788584e-05
-2.89449393313275e-05
-1.60623393225951e-05
-4.85171148684218e-05
-7.22956227149606e-05
-1.9240074146679e-05
-3.82136020238555e-05
-3.36071209065312e-05
-4.9776010883789e-05
-3.79000243080446e-05
-1.11443987370049e-05
-4.58972628898304e-05
-2.75788737839051e-05
-4.37436573488443e-05
-1.4339665212377e-05
-4.63617273329947e-05
-2.82555976123513e-05
-3.3024286010704e-05
-1.8188278166104e-05
-2.74689295624814e-05
-3.44408524626045e-05
-1.61889743169049e-05
-4.65876869369936e-05
-6.66145429401557e-05
-4.66758193566002e-05
-6.70486161888498e-05
-4.03323891100627e-05
-3.9730262245092e-05
-4.07980392841232e-05
-8.94176832821018e-06
-6.94054020783668e-05
-2.70022117292123e-05
-4.1321809774643e-05
-3.40450720483969e-05
2.97054620033452e-06
-2.46222875459993e-05
-2.82899479668779e-05
-3.6928059283019e-05
-2.35455365819172e-05
-1.35256786776012e-05
-6.42248763426305e-06
-1.14658964765672e-05
-6.40537590742802e-05
-3.86272642033326e-05
-2.71737903531566e-05
-1.49064517773811e-05
-3.45126540631738e-05
-3.72750477279187e-05
-2.66222553432875e-05
-2.17574928950571e-05
-2.56512516676773e-05
-3.17902325959744e-05
-5.06694072685468e-06
-2.60981528440803e-05
-3.95509043952627e-05
-2.91820460367356e-05
1.94828901092794e-06
-5.38113857074955e-05
-4.29673606182888e-05
-6.37121090722538e-06
-6.34827926583877e-05
-2.68927639706172e-05
-3.25770963726147e-05
-1.16869140802454e-05
-1.05281396213015e-05
-2.9211160491671e-05
-3.23205780489538e-05
-4.44238756008905e-05
-2.32615431489524e-05
1.54739750840193e-07
-1.41311610714084e-05
-1.31657873747618e-05
-1.63022727249892e-05
-2.03221019288978e-05
-7.70195459010374e-05
-1.58277583647085e-05
-3.93693567145573e-05
-3.49785570292068e-05
-2.09790554942234e-05
8.11529223744191e-06
-8.6453909291994e-06
-4.47218233686593e-05
-3.41969180310916e-05
-3.17058590119727e-05
1.94710749817863e-06
-6.15957292150722e-05
-4.52280271898984e-06
-4.28066502663296e-05
-1.24331557574941e-05
7.46558587522282e-06
-6.79527234900263e-05
-5.99645420753995e-06
-3.10550431347703e-05
-4.5986675667104e-05
-1.10367617911603e-05
-3.58371439440455e-05
-1.38474913371357e-06
-6.21000084589555e-05
6.90539051401425e-06
-2.25247225679244e-05
-1.38391912432321e-05
-1.41488176755464e-05
-2.09813948392182e-05
-1.99764523244994e-05
4.06044544094032e-06
-2.15992555419275e-05
-3.00773097102377e-05
-3.72173631171622e-05
-5.32182262099608e-05
-1.15052488613179e-05
-2.35718804196235e-05
-1.82399338895972e-05
-3.18403446171457e-05
-4.26448772484332e-05
-3.84901722992702e-05
-3.14583488918289e-05
-1.11862863150243e-05
-2.76442703516721e-05
-3.73674169551618e-05
-5.37179240406709e-05
-3.72875005421533e-05
-3.07251795622237e-05
-2.41097787011642e-05
1.6184398159524e-05
-2.23916713259469e-05
-2.83525171667337e-05
-3.94753321819136e-06
-1.59106777218906e-05
-1.67347332627817e-05
-5.93055672384077e-06
-1.43446315894219e-06
-4.3576407696145e-05
-2.86228067245022e-05
-2.88391006995856e-05
-3.61657623225205e-05
-2.91370649536641e-06
-2.65667912188008e-05
-3.34584059340893e-05
-1.50550311978059e-05
-8.23168710120471e-06
-1.58398797684615e-05
-2.73588737073033e-05
-5.78018902167207e-05
-2.54950834385109e-05
-2.20396328620217e-05
-1.00530191838201e-05
-4.50132948609786e-05
-2.08892052614159e-05
-2.41145240959095e-05
-2.10271972990601e-05
-4.24833169288261e-05
-2.9265540009515e-05
-1.4581617495819e-05
-4.7399925247027e-05
-7.49599552958262e-06
-1.73376332578213e-05
-1.15139933719378e-05
-4.28366162753005e-05
-2.71604141512589e-05
-2.23657640776799e-05
-3.93193332427529e-05
-3.16339967623852e-05
-5.24634416618061e-05
-2.34184514419356e-05
-3.3793258293149e-05
-1.96875981150559e-05
-3.42279103521709e-05
-2.70372949781367e-05
-6.90815749477678e-05
-4.16369571167026e-05
-3.80724931519918e-06
-3.81762707753915e-05
-2.92586993343842e-05
-4.21132198765538e-05
-4.45583562303309e-05
-5.11419192108608e-05
-2.60507944928121e-05
-5.15111207222595e-05
-3.38299127867445e-05
-1.47108485313802e-05
-3.72045051832541e-05
-2.98736137986955e-05
-6.04626590619708e-07
-2.35558617415763e-05
-4.97482346641409e-05
-3.93160105369253e-05
-2.57023799059939e-05
-3.12445041791053e-05
-1.60011705213897e-05
-2.40833275296691e-05
-2.02220742541823e-05
-3.22372727637912e-05
-4.01270637578599e-05
-2.70490326741586e-05
-4.01444205922406e-05
6.59456408482341e-06
-2.26943026664529e-05
-1.55827639159487e-05
-2.67350293181802e-05
-3.56350137188088e-05
-3.44006848242487e-05
-2.00733106410976e-05
-1.0893345635209e-05
-3.61601365859694e-05
-4.69637200060897e-05
-1.86017879020428e-05
-2.29511047495125e-05
-4.24653122990228e-05
-2.34129090040053e-05
1.12034701748531e-05
-4.4927995553404e-05
-1.36243783204665e-05
-3.83474760015645e-05
-1.49902735208412e-05
-2.18311468646762e-05
-3.95269241078248e-05
-1.27955802456836e-05
-1.61069339472335e-05
-4.77942227992256e-07
-1.0575428477651e-05
-2.21999121868357e-05
-5.1225246147257e-05
-1.15773676358025e-05
-3.01794154911379e-05
-1.27796486932781e-05
-2.64978657590277e-05
-7.56763626200047e-06
-5.18386319057077e-05
-4.95833510804563e-05
-1.03959454210253e-05
-3.01081864658063e-05
-3.46022665215205e-05
-1.52826723349054e-05
-3.46373891858413e-05
-1.02795215119354e-05
-6.39007540784594e-05
-1.95949985615206e-05
-4.7527824640118e-05
-1.41506790371383e-05
-3.63456154434916e-05
-9.43365194749787e-06
4.14714866408015e-06
-1.12271013951418e-05
-2.44458131924581e-05
-2.76318542287088e-05
-2.84431490459494e-05
-4.86613871800314e-05
-3.78468220083186e-05
-3.27487565591039e-05
-4.01412836873902e-05
-9.80344033109724e-06
-3.69152598078686e-05
4.07507762340503e-06
-4.03093886773689e-05
-4.48731249623295e-05
-3.85890663655407e-05
-5.2996117239415e-05
-3.00447357435602e-05
-3.13019938089815e-05
-1.29751653273743e-05
-1.87067837081965e-05
-4.60412014257986e-05
-1.510862619517e-05
-4.7167025135818e-05
-3.66231540884012e-05
-3.26337948549017e-05
-2.20870840624606e-06
-3.75995736384736e-05
-4.18716471194838e-05
-4.63059260284771e-05
-2.57438724415328e-05
-2.19659941353836e-05
-2.04288510735299e-05
-4.95976591408774e-05
-2.6657759973548e-06
-3.01077297656869e-05
-3.69898082548132e-05
-1.47167193731545e-05
-3.95990700216995e-05
-3.36688850015264e-05
-2.21039801180018e-05
-2.19047046768367e-05
-3.03446771855076e-05
-1.71895990521729e-05
-3.8522221554066e-05
-2.93898296763411e-05
-3.33229599755921e-05
-6.10814453173914e-05
-2.09828465526399e-05
-8.20671055117408e-06
-1.04763821899421e-05
-1.66921363831621e-05
-1.68682696041031e-05
-1.81095513304825e-05
1.22135944131889e-05
-4.05635812915792e-05
-2.6115617443839e-05
-4.50138326582862e-05
-1.61427047561772e-05
-3.05904022237062e-05
-3.20963923097762e-05
1.03133214945937e-05
-2.27467030285759e-05
-4.42700725846483e-05
-2.39907656237563e-05
-2.35144334982267e-06
-3.3240705008731e-05
-3.56730297195865e-05
-4.10963428980309e-05
-2.9155097419913e-05
-3.18809065616691e-05
7.52817437925735e-06
-2.88554914709469e-05
-3.26593283006956e-05
-3.21705322037663e-05
-2.95205865781438e-05
6.84728062626217e-06
-5.05574358046232e-05
-3.36303297216089e-05
-3.93523689285397e-05
2.45789038334441e-06
-1.91286149720356e-05
-5.67136557226488e-05
-7.40761982655934e-06
-2.64273623891731e-05
-2.06047045329289e-05
-3.73144947474679e-05
-4.33767957344931e-05
-2.88396450685163e-05
-5.05862820066762e-05
-2.80006274162904e-05
-6.3092818134871e-05
-3.69794869460372e-05
-3.07945639565166e-05
-3.94218721328759e-05
-3.19847623075953e-05
-1.82275198779959e-05
-2.00259569019512e-05
-2.25228006252811e-05
-3.15139644791864e-05
-2.93798313631169e-05
-4.46057738226396e-05
-3.30594107277923e-05
-2.87046768334005e-05
-4.69984310754528e-05
-3.22992474108251e-05
-3.53043378515186e-05
-3.65292752720862e-05
-3.47776885124958e-05
-3.50688945708022e-05
-9.13483086611443e-06
-2.44837078754603e-05
-5.25962549942361e-05
-5.58110395557549e-05
-1.75695814566599e-05
-5.12308411016122e-05
-2.25405476216054e-05
-3.77782265154235e-05
-3.57775458631616e-05
-3.10726962427982e-05
-9.7684168493621e-06
-4.71537367882395e-05
-4.31862790467983e-05
-3.50229266208904e-05
1.03769461813221e-05
-1.61771612966618e-05
-5.85001615976976e-05
-3.0831405127146e-06
-3.33537179403382e-05
-6.18117186250607e-05
-5.51989164414724e-05
-3.62859075763497e-05
-2.02056212645181e-05
1.96590022763296e-05
-4.64485057481466e-05
-3.98725891353617e-05
-3.45601294124869e-05
-4.31444056054413e-05
-1.91452690194547e-05
-1.35933962272957e-05
-9.90478974675543e-06
-1.26459005203798e-05
-1.53733097470045e-05
-3.11668170344845e-05
-8.90306757809145e-06
-3.20416607021123e-05
-1.2817264325516e-05
-2.23593026745167e-05
-5.63831110987776e-05
1.41848008351767e-05
-4.80642698585808e-05
-2.73107066075141e-05
-9.6323156553043e-06
-3.22666626104645e-05
-1.22676977505999e-05
-2.33909089460901e-06
-1.91992691198516e-05
-3.91770236122907e-06
-3.92935089705954e-06
-3.44802163456268e-05
-4.59071172067105e-05
-9.3880192367315e-06
-2.38625593126339e-05
-3.79003937913455e-05
-1.44284219786657e-05
-4.78712772524186e-05
-2.53022255693031e-05
-3.57288814885391e-05
-3.46166343040694e-05
-3.18443501896077e-05
-3.04405742643537e-05
-2.60566693686573e-05
-1.98810240633004e-05
-1.32426821161884e-05
-2.728764215366e-05
-6.12699704306693e-05
-2.16106497764223e-05
-2.06349583404486e-05
-2.47584983520927e-05
-4.1349432917843e-05
5.03204150030538e-08
-4.13344529076339e-05
-4.22588094783356e-06
-1.07450944093009e-05
-4.65884638826274e-05
-3.13453396042428e-05
-3.96028021455948e-05
-3.07250919525045e-05
-3.32867207359046e-05
-4.84338327108784e-05
-3.40507890208871e-05
-2.05077796708896e-05
-2.02834962241595e-05
-3.15813257137302e-05
-5.18086026832948e-05
-3.269587334383e-05
-2.32924470562555e-05
-3.13418758235859e-05
-3.90525680571979e-06
-2.30931602401208e-05
-1.70528262396186e-05
-4.54603967067627e-05
-2.8831992802101e-05
-3.37556889541295e-05
-5.6895395375154e-06
-6.14207620254117e-05
-9.2584858557907e-06
-2.0753254691279e-05
-3.09714043657195e-05
-3.90951042269603e-05
-4.58277560896249e-05
-2.99765659631089e-05
-4.45443174257572e-06
-4.26139231522194e-05
6.12076580459276e-07
7.91077858207799e-07
-4.19986996282278e-07
-4.17804232931098e-05
-3.40314800248689e-05
3.2418242392166e-06
-3.27941649877776e-05
-1.99316736091078e-05
-3.54526014017892e-05
-1.6466611010768e-05
-4.56909028231857e-05
-3.14246074860985e-05
-3.54701452076994e-06
-3.16877406943859e-05
1.92392716153176e-05
-6.06171567038447e-06
-8.7617188333441e-06
-1.99619790135133e-05
-3.73304392398177e-05
-1.63304212140962e-05
-7.13927896305401e-06
-4.84422908647663e-05
-4.41735611066884e-05
-2.39976008885353e-05
-1.42918658205661e-05
-3.50146356121088e-05
-5.04982866012223e-05
-3.84959305193627e-05
-3.69018143154923e-05
-3.01011671419877e-05
-5.39662395668708e-05
-1.06599513185725e-05
-1.62886740122671e-05
-3.0242353925147e-05
-4.003314862049e-05
-2.76339013884823e-05
-4.0438353439001e-05
-3.15127561776102e-05
-2.00611408322702e-05
-1.89329603295113e-05
-8.7547347686464e-06
-3.11457172834827e-05
-5.83785332889235e-05
-6.25148450208059e-05
-4.15233655169682e-05
-4.84784658560919e-05
-2.95863533645932e-05
-4.28064266980417e-05
-3.70714124363889e-05
-3.66730597523876e-05
-3.53013815727747e-05
-1.19522277767989e-06
-1.89335265682774e-05
-3.12281324741387e-05
-2.31170822889973e-05
-3.7648903217522e-05
-1.84184269368741e-05
-2.56289080284078e-05
-1.57985900970783e-05
-2.17449841492786e-05
-4.13497177142138e-05
-3.28890316037192e-05
-2.2027766416072e-05
-4.19768672461868e-05
-3.29456598651859e-05
-1.03113027400131e-05
-3.22498256835326e-05
-6.0036629244093e-05
-3.20709044757649e-05
-4.19070555631228e-05
-2.2057037741979e-05
-4.923027265047e-05
-9.05352796065104e-06
-1.9550979979572e-05
-3.47584110888489e-05
-2.38468349624803e-05
-5.61594300557115e-05
-2.14624527145509e-05
-3.67561366303799e-05
-3.68663505679553e-05
-1.98907508592618e-05
-2.47105327751765e-05
-1.27727128920856e-05
-7.80741867948591e-06
-1.84825672429687e-05
-1.65010923944993e-05
-2.14271437990458e-05
-2.68852418388866e-05
-2.7346249091776e-05
-3.60253922433517e-05
-2.4253688664968e-05
-6.34437816119685e-06
-5.03940759783873e-05
-3.34517791765372e-06
-1.84359213089097e-05
-2.13669927413663e-05
-1.43003074748948e-05
-4.57216891230872e-05
-6.90396496859411e-06
-1.11384128743529e-05
-1.36056891268646e-05
-1.66099441574917e-05
-3.93590548104772e-05
-2.18423702529408e-05
-3.64769944365764e-05
-1.91649977079026e-06
-5.71855482187639e-05
-2.64107396730317e-06
-2.19534444351558e-05
-3.42768562652627e-05
-5.25377690239902e-05
-2.88482814064988e-05
-1.36365895668558e-05
-5.33237144112234e-05
-4.47979985752654e-05
-1.24388064550217e-05
-1.47362680151653e-05
-5.19493832893666e-06
-4.06150968721177e-05
-7.92282789927264e-06
-3.15666518185915e-05
-3.52563669391112e-05
-1.04549398666895e-05
-4.5891623946701e-05
-5.44111813410066e-05
-4.0425625393732e-05
-8.14803957732937e-06
-2.34555736542519e-05
-4.30572565862075e-05
-3.10282503533206e-05
-3.71474828830199e-05
-5.54019565134215e-05
-3.17292924066622e-05
-2.57677670408046e-05
-3.64757726751246e-05
-2.48258480946703e-05
-3.77459266884788e-05
-3.29722844834494e-05
-5.69564451696344e-05
-7.17233101824383e-05
-3.3989870113964e-05
-1.06393475656243e-05
-3.22399834365054e-05
-4.82830990345794e-05
-2.23367245438583e-05
-1.77773673076017e-05
-3.41430493524527e-05
1.7209292433965e-06
-5.27014797928297e-06
-3.71573299254168e-06
-2.90399513273772e-05
-4.77537405885012e-06
-3.101451520527e-05
-2.10491289923037e-05
-1.07783716135117e-05
-4.38260311463746e-05
-4.74042645469875e-05
-2.10217551285042e-06
-1.06956704920102e-05
-3.62867708233223e-05
-4.14638410409347e-05
-3.64838394215322e-05
-1.68011246843262e-05
-3.50335931131689e-05
-3.8869322363713e-05
-4.55109457665096e-05
-4.26521710462517e-05
-4.94197921231628e-05
-4.44593580776474e-05
-2.94689423683207e-05
-4.1304062147963e-05
-2.07380485492914e-05
-1.56708354505531e-05
-5.66877388632116e-05
-1.51737477692329e-05
-4.03296881831843e-05
-4.8075000698212e-05
-1.33620849163235e-05
-4.73144446847778e-05
-4.76625053445522e-05
-2.04878264166322e-05
-3.06361691500543e-05
-5.78238511521514e-05
-3.86148262343544e-05
-4.42053954194057e-05
-3.42435452226997e-05
-2.30052611598697e-05
-1.34990608996244e-05
-2.03216713412116e-05
-4.07637614259695e-05
-2.44642257214735e-05
1.4603574831188e-05
-2.199055798973e-05
-9.13468260273783e-06
-1.61492666794805e-05
-1.48832355234958e-06
-2.87567568330002e-05
-1.85343626868229e-05
-2.8570952411162e-05
-3.07387042889595e-05
-2.51705233061533e-05
-9.30525744203563e-06
-4.546698723425e-05
-5.36772376882702e-05
-2.4186913917645e-05
-1.32509220207171e-06
-1.802783485721e-05
-1.94141067724278e-05
-3.46849910465637e-05
-3.36025869066324e-05
-4.81338700110161e-05
-6.60961343434007e-05
-8.9557674508232e-06
-2.93043783699731e-05
-2.45163050718667e-05
-3.2287658675603e-05
-2.25146700971024e-05
-1.74286246993579e-05
-3.78936765725647e-05
-2.4365870113205e-05
-3.63199460055698e-05
-4.24306961023104e-05
-3.00501488641274e-05
7.78699619375791e-07
-1.60954989353733e-05
-3.27571672084035e-05
2.84402403614344e-06
-2.8366946814709e-05
-3.21954328742477e-05
-4.06805142309729e-05
-3.11476889280214e-05
-1.49298462832755e-05
-2.56345145336499e-05
-7.43774631397639e-06
-4.39710598319893e-05
-2.90835249867572e-05
-5.26567797545418e-05
-4.17397659685554e-05
-3.51694498043086e-05
-3.09237326714123e-05
-2.31095817214861e-05
-2.89147432016037e-05
-3.30354772853769e-06
-3.13954157059604e-05
-2.38678244456424e-05
-1.91372505276935e-05
-3.48453362460319e-05
-1.39516566867526e-05
-5.54116354347061e-05
-3.94419194892993e-05
-2.23804647691245e-05
-4.63623921199295e-05
-4.78667192382575e-05
-1.58736969854008e-05
-3.93869006380348e-05
-2.04016281397118e-05
-4.6529988678973e-05
-4.00495487572508e-05
-3.09046369842194e-05
-2.72782942581058e-05
-3.10800130290682e-05
1.51224297461256e-05
-2.32879310614675e-05
-4.21275015173264e-06
-1.89667904376507e-05
-4.50432691018209e-05
-2.89267024001975e-05
-6.50204619573959e-05
-4.03099538389191e-06
-2.91557467297653e-05
1.06141372275798e-05
-4.12421252128092e-05
-4.60970107927932e-05
-7.57832178152019e-05
-1.24667737396036e-05
-4.01110730372386e-05
-3.38215599022853e-05
-7.98211127426478e-06
-6.84929082317437e-06
-3.66232628246009e-05
-2.75817517084528e-05
-2.94942656163651e-05
-5.41690689886948e-06
1.10988692309808e-05
-1.63473972895826e-05
-6.45451904645895e-06
-3.85993059940943e-05
-4.49792272728903e-05
1.22755572762803e-05
-1.51686260768786e-05
4.29743176101131e-06
-1.16957881145973e-05
-4.13710528130319e-05
-2.87602015608289e-05
-1.61452251152077e-05
-1.20970481861389e-05
-4.88663694835685e-05
-4.35534158892393e-05
-4.09221685657132e-05
-5.15837045866709e-05
-5.54339743954584e-05
-4.37515360148153e-05
-2.25685355550161e-05
-3.24207383623356e-05
-4.13685450859597e-05
-1.58532630341438e-05
-5.57994600119179e-06
-7.53652633886816e-06
-5.32523404501344e-05
-1.99657319826617e-05
-1.43273703220068e-05
-4.29647547494926e-05
-1.82088495941834e-05
-1.42447447400601e-05
-3.69271420217421e-05
-4.12776052925848e-05
-2.66114673439114e-05
-3.92047063187269e-05
-4.16597649945199e-05
-5.39549241387976e-05
-4.4354319372423e-05
-2.948850393833e-05
-1.52590101277615e-05
-2.31603812079331e-05
-4.1655818963377e-05
-2.68041587087537e-05
-1.6445615076186e-05
-3.14971933167822e-05
-6.47133543866293e-05
-4.55719513200079e-05
-1.33046935339684e-05
-1.17263430709764e-05
-5.21224092826634e-05
-3.84613627239173e-05
-5.49792636412769e-05
-1.67810354650625e-05
-1.64863771668195e-05
-2.79442900009809e-05
-1.56761485349016e-05
-6.03029771981796e-05
-2.99979366144698e-05
-1.83024204151253e-05
-4.78044615239939e-05
-1.2240075676132e-05
-3.89380441533927e-05
-3.38636344762736e-05
1.09435185260298e-05
-3.04717702062108e-05
-1.66444960863552e-05
-5.93677378885497e-05
-2.48969373767222e-05
-2.87619194225715e-05
-2.1906835551141e-05
-5.84836806410802e-06
-1.81838232943739e-05
-3.58400806229861e-05
-1.22365797961677e-05
-1.24045819929982e-05
-3.33932791412838e-05
-1.3073682346412e-05
-2.54327100843307e-05
-1.67692060182618e-05
-5.23137917948612e-05
-8.67824971947296e-06
-5.77310295074e-06
-2.22326331571039e-05
-1.16882148057822e-05
-3.48656405211062e-05
2.62732663847189e-07
-3.36453494118481e-05
-4.57773792739192e-05
-2.83814146456125e-05
-4.49100470956343e-05
-5.18210397085192e-05
-3.44677325299143e-05
-1.10470069110834e-05
-2.63575595985151e-05
-3.40992652562806e-05
-4.51618845180002e-05
-1.91701049145743e-05
-2.15573211439789e-05
-1.45887645115674e-05
1.33039096510474e-05
-3.39527765229153e-05
-2.05731076651e-05
-4.99324166003955e-05
-3.42688481784211e-05
-4.85857479169051e-05
-3.21279382426603e-05
-6.55527864831e-06
-1.4912805006004e-05
-6.8173325819765e-06
-1.71579228901861e-05
-3.17166215446211e-05
-3.33785897324316e-05
-1.2212675950473e-05
1.50663245196147e-05
-3.37244091366837e-05
-1.30180378084172e-05
-3.28739290620068e-05
-2.88848253146785e-05
-1.78783489246381e-05
-1.38459119385759e-05
-2.1538556737742e-05
-4.75031864942801e-05
-2.31075118244688e-05
-1.0540671915354e-05
-3.55083970970465e-05
-3.70005041610269e-05
-4.25125095665461e-05
2.37142694231041e-06
-5.44434098509344e-05
-3.18427916443986e-05
-6.36367593067366e-06
-1.99075880847024e-06
-9.7294775891642e-06
-2.97192390889146e-05
-3.23706882821228e-05
-3.69817526769376e-05
-1.9995861314717e-05
-2.03317702848602e-05
-2.31598828008701e-05
-1.78380111843171e-05
-1.70441825734049e-05
-4.13218192822438e-05
-2.70554468957403e-05
-4.4638626225335e-05
-9.81139555606222e-06
-1.62675241209496e-05
-3.75623700162189e-05
-1.69633807011565e-05
-2.27043935659495e-05
-2.4880890372821e-05
1.83708643211306e-06
-1.48485671539075e-05
-2.06211924812748e-05
-3.89945423091718e-05
-4.49108910984238e-05
6.70179453713862e-06
-1.51660084826502e-05
-2.89500777187011e-05
-3.50415275908456e-05
-4.14166169988538e-05
-4.05715944966031e-05
-2.75681430562049e-05
-3.27543681971955e-05
-2.12939117344521e-05
-2.21068789821198e-05
-3.86788302407035e-05
-1.41540936348389e-05
-2.92237336918374e-05
-4.27578560295934e-05
-3.53480504490886e-05
-4.45551104289441e-05
-3.20812402274589e-05
-3.58657369527163e-05
-2.19079563359239e-05
-3.26936211754932e-05
-1.93396344959117e-05
1.60610412857561e-05
-4.91907655749054e-05
-8.93748863350468e-06
-4.0399050016095e-05
-3.33454826871227e-05
-4.76195377472797e-05
1.57606842988212e-07
-3.49696412469742e-05
-2.53179958969525e-05
-4.21768918684908e-05
-1.26007579714618e-05
8.50607171690313e-08
-7.32622510563674e-06
-5.46652830101304e-05
-2.10836057342011e-05
-1.37458168946882e-05
-6.88839398396718e-06
-3.28878827710985e-05
-8.43407997805194e-06
-2.41785283462637e-05
-2.06397887293572e-05
-1.32878042264959e-05
-2.43883904995206e-05
-7.79798728512468e-06
-2.50763930541002e-05
-3.02463702353828e-05
-2.6720063316857e-05
-2.3408998583727e-05
-2.95505283582233e-05
-5.65884047438249e-05
-2.92090971193698e-05
-3.16168316220087e-05
-3.0249165110515e-05
1.67660460355389e-05
-7.92342118796858e-06
-3.27815040661562e-05
-8.65729948548242e-07
-2.99958240734664e-05
-2.27834380538504e-05
-2.43951446836213e-05
-1.83800063046823e-05
-2.23033151334369e-05
7.79975376470187e-06
-1.46115759491008e-05
-1.90327619077517e-05
-3.72955670424306e-05
-2.80560389674812e-05
-1.70323977074254e-05
-3.64765374126446e-05
-1.46868220617992e-05
-2.74863359550858e-07
-5.33791692567747e-05
-2.67860297478942e-05
-3.4010205093213e-05
-4.80860305691938e-05
-3.41729026428193e-05
-4.52246153793922e-05
-2.02832646839754e-05
-4.27673278000657e-05
-5.39122450569714e-05
-9.51412960665084e-06
-4.00532608649953e-05
-3.20565480607774e-05
-4.07907774280124e-05
-2.66968101435385e-05
-3.79748301778563e-05
-2.46302446835169e-07
-5.15393623509588e-05
-1.57965369824094e-05
-2.42872630206207e-05
-5.7889954290798e-05
-3.70607793524199e-05
-1.74568664029367e-05
-1.98247798324867e-05
-2.28154273694138e-05
-5.51222674266831e-05
-4.60952803642451e-05
-3.74032130574413e-05
2.28762326217993e-06
-3.30409265897029e-05
-3.9776000914422e-05
-1.16643908637405e-05
-5.29290243894088e-05
-8.1062437763324e-06
-9.63580765441672e-06
-2.38313070049566e-06
-3.43764083442525e-05
-1.73582905287716e-05
-2.59037063084915e-05
-3.0088586948971e-05
-3.30628234392474e-05
-3.12052704470489e-05
4.29458540031224e-06
-1.25908529639251e-05
-6.7042445485767e-07
-2.8565452576233e-05
-6.03942825692244e-06
-3.4129244229247e-05
-5.44550063970796e-05
-1.46938483536405e-05
3.62450148004176e-06
-3.96524543103953e-05
-1.61386095899473e-05
-1.43416554576212e-05
2.72667064653322e-06
-2.11677292145571e-05
-4.81559807409538e-05
-1.4499870675635e-05
3.18111780401412e-07
-3.31668947290216e-05
-2.69624452274051e-05
-2.26233783169321e-05
-4.39474327397039e-05
-4.89278574880555e-05
-2.42320986953476e-05
-4.05567964215846e-05
-3.51293599279848e-05
-2.50497725566138e-05
-3.08970120761244e-05
-4.2336766184271e-05
-3.73136274738557e-05
-3.69034864374955e-05
-1.85198009067239e-05
-3.99485241899746e-05
-4.5077914863295e-05
-5.02084190108429e-05
-3.57484340035458e-05
-3.31323055730449e-05
-1.36542158097811e-05
-1.23609081606228e-05
-7.0494902344272e-05
-5.16989922809907e-05
-2.68448771036444e-05
-5.07377366636798e-05
-4.37779320843826e-05
-3.12829148502068e-05
-3.83754345812699e-05
-3.60099118508916e-05
-3.73129694749069e-05
-2.905091668278e-05
-7.61321513873018e-06
-2.59413978556125e-05
-9.1648591600976e-06
-1.60026807577087e-05
-4.52990500290515e-05
-5.28170514336625e-05
7.01039089508976e-06
-4.0856492320719e-05
-2.85546501564832e-05
-3.38280430979831e-05
-7.39922695792888e-05
-3.49832617969672e-05
-3.64789331175991e-05
-6.88934514166213e-06
-3.9273071637341e-05
-2.13647969309303e-05
-3.05128237541273e-05
-3.20554480378347e-05
-3.07936088643599e-05
-3.52705236024628e-05
-3.63770146211565e-05
-1.13503720038922e-05
-1.76902691014469e-05
-1.14700021556527e-05
-2.2687056176125e-05
-6.53569937717504e-05
-3.16308599654697e-05
5.05319150928558e-07
-2.80583420592813e-05
3.91263884914293e-07
-2.44619047953188e-05
-2.10086868538708e-05
-3.17742813609748e-05
-4.3053073785038e-05
-6.84910690763246e-06
-2.31779474060741e-05
-2.8528692972855e-05
-4.83449598041931e-05
-1.24685477148551e-05
-3.37886218674904e-05
-2.99531096564776e-05
-2.92354628829627e-05
-3.19349399151284e-05
-4.27516803205322e-05
-2.15655988801731e-05
-1.45241479736893e-05
-2.34924520608273e-05
-6.67111878492155e-06
-3.83298370184449e-05
-5.41660597126523e-05
-1.46833350405365e-05
-2.82111603003031e-05
-3.91783571408332e-05
-4.40788367778474e-05
-3.69095377323287e-05
-5.97511859472221e-06
-2.83075625379433e-05
-3.22799782049562e-05
-2.73203433332812e-05
-4.37636940383364e-05
-1.63138092012395e-05
-5.17730088159317e-05
-1.8900405995099e-05
-4.31007792987052e-05
-4.56090806212745e-05
-4.68883203906015e-05
-3.64537606685968e-05
-4.10449255917819e-05
-5.21731007495548e-05
-1.39768084391775e-05
-3.05955694505611e-05
-3.59521129822561e-05
-2.99975959950124e-05
-3.19919373512882e-05
-1.24396992258897e-05
-3.82850404980857e-05
-2.4735586354067e-05
-2.10490404397896e-05
-1.25527661628531e-06
-2.90042482369693e-05
-2.49416078805918e-05
-5.28222211978693e-05
-6.12472601598806e-05
-1.51240092084577e-05
-1.82179086892937e-05
-6.48253999951368e-06
-4.84014620415875e-05
-4.14538938476291e-06
-4.4041980803068e-05
-4.60985190188775e-05
-2.90058582378216e-05
-6.59884565349166e-05
-1.21432059150815e-05
-7.69311052192327e-06
-3.46052691788475e-05
-2.97905789514193e-05
-4.20648974945647e-05
-3.23843132709688e-05
-1.26289245913742e-05
-3.02821778170828e-05
-2.08505049455077e-05
-3.60715015943501e-05
-6.59757938524366e-05
-3.75073761664347e-05
-1.1124522144818e-05
-2.45946244281051e-05
-3.48305201308143e-05
-2.90059798250956e-05
-1.25822477988781e-05
-1.51122624911209e-05
-4.18059970722796e-05
-3.64483131826394e-05
-4.4601951719431e-05
-4.59420752799778e-05
-2.39388642661696e-05
-1.6406427326732e-06
-6.1788326810981e-05
-1.86772887348202e-05
-4.2423162332069e-05
-2.21275008644783e-05
-1.91189940665737e-05
-1.16590305327079e-05
-4.17053691775574e-05
-3.40686210499147e-05
-3.52339938341402e-05
-2.60902081703832e-05
-1.46263116505616e-05
-1.73949936645998e-05
-1.57332202877525e-05
-3.32043154741792e-05
-4.71682264902194e-05
-1.69395295527211e-05
-7.92290812352652e-06
-4.05052281677517e-05
-2.60557009486946e-05
-9.80792149408824e-06
-3.07400272721671e-05
2.70841775860185e-06
-3.54254911640437e-06
-3.83710269875713e-05
-2.41944755601572e-05
-1.40106225563657e-05
-3.69331602844499e-05
-7.67885005129445e-06
-2.89125245443884e-05
-1.63172126300481e-05
-3.51485204799501e-05
-3.7407486948251e-05
-2.50125887729121e-06
-3.07152914787856e-05
-2.13758758288886e-05
-2.43284097343393e-05
-1.86673631492755e-05
-4.5095106733882e-05
-1.95652846139452e-05
-5.42677012377862e-06
-8.71729249250962e-06
-1.59508068736216e-05
-4.07831566279688e-05
-4.26674812071538e-05
-1.26191253754599e-05
-1.10586043845115e-05
-4.39503959702438e-05
-4.1550744353674e-05
-4.15520366482697e-05
-3.85312133955076e-05
-2.00097641386937e-05
-6.33177197171304e-05
-5.04467365252923e-05
-4.96749502824566e-05
-1.14532767211616e-05
-2.26099525383136e-05
-6.34469150195364e-05
-3.47643975365424e-05
-4.71924120381991e-05
-3.96210132909305e-05
-3.70171708769463e-05
-4.85326528008758e-05
-2.46207629525359e-05
-3.26747873979873e-05
-3.71188114447417e-05
-2.82853171409971e-05
-2.95631676745914e-05
-5.35153791004008e-05
-3.69640478164405e-05
-2.99408996445272e-05
-1.26675389856843e-05
-1.1391710386233e-05
-1.31013798198122e-06
-4.73431946460651e-06
-3.23193794475427e-05
-6.47359923301006e-05
-3.17021572182157e-05
-3.5143378268886e-05
-6.03022918843752e-05
-6.24799213050033e-05
-1.26437943328702e-05
-4.40043889846402e-05
-4.96632508804463e-05
1.38841664079636e-06
-2.25772155293351e-05
-2.1762946428872e-05
-1.97559254485924e-05
-3.8419924672252e-05
-4.09770685061089e-05
-2.0751481068803e-05
-4.32655127859398e-05
-5.24085787672191e-05
-3.4084672431916e-05
-7.44408625078268e-06
-1.74756176623218e-05
1.10479462904807e-06
-4.36241788129629e-05
-1.71911499761071e-05
-4.97546660974144e-05
-1.77601052104867e-05
-2.20111476560171e-05
-2.92001569046997e-06
-2.62565058469988e-05
-2.28414787050125e-05
-1.68378025969269e-05
-1.13019762771904e-05
-2.42829031047582e-05
-5.60939665698369e-05
-4.53267331580839e-05
1.40322457239528e-06
-5.13883757719949e-05
-2.73604166765465e-05
-2.74079807132365e-05
-6.3410360066193e-06
-1.21304897582498e-05
-3.05398370318231e-05
-5.20541753787593e-05
-5.30889122976246e-05
-4.11421361102928e-05
-2.50933231539167e-05
-5.98907161915021e-05
-5.68924030117297e-05
-2.21925343551345e-05
-5.4555174832827e-05
-5.52033536700996e-05
-1.18574399193409e-05
-8.2422189057083e-06
-5.33801478882556e-05
-1.05505789487424e-05
-1.40287886111312e-05
-4.05085474457821e-05
-4.07299114766752e-05
-1.15265266806662e-05
-3.50939661327471e-05
-2.72055820854179e-05
-3.21609178932279e-05
-4.87517931057672e-05
-3.44415966274354e-05
-2.01363667754289e-05
-2.24763459499018e-05
-1.06367729999138e-05
-4.71000855406009e-05
-4.51243548815794e-05
-2.08134988658642e-05
-6.08419950241008e-05
-3.47137820405865e-05
-5.26579768130299e-05
-3.30757111247974e-05
-5.16414344032059e-05
-1.87123970442635e-05
-3.44861572822749e-05
-2.52684732150648e-05
-3.27531409522863e-05
5.58496309126415e-06
-5.00180191990083e-05
-5.94086139124015e-06
-1.57660680551166e-05
-2.86631497032363e-05
-1.8240556372504e-05
-1.66261831332369e-05
-1.83146202514803e-05
-3.01530987008871e-05
-2.28732248748452e-05
-5.0272781696283e-05
-5.59999722334926e-06
-2.396924555595e-05
-1.8189218773469e-05
-3.49451376360422e-05
-7.96451599070876e-06
-1.04647109992346e-05
-3.61608474122952e-06
-1.59269512268288e-05
-4.00336771969843e-05
-1.15144911019745e-05
-3.16173410608896e-05
-1.5332817604575e-05
-1.61925216517373e-05
2.69898765769523e-05
-4.59752793387362e-05
-1.55933949686007e-05
-3.28222279735613e-05
-3.52905375391915e-05
-3.55919073401317e-05
-1.93572188682469e-05
-3.54174447347121e-05
-1.25216402766389e-05
-6.00541357295493e-05
-2.08525925919364e-05
-4.29214525020867e-05
-3.64321178074526e-05
-2.73881054798178e-05
-4.38375625119556e-05
-2.63964742619761e-05
-4.04261797158832e-05
-6.18145449790211e-06
-3.73910524142863e-05
-3.03703962697959e-05
-4.87567092913029e-05
-2.72637008995396e-05
-4.72130610812715e-05
-1.7601959644143e-05
-2.27292430810276e-05
-1.56437704602688e-05
-2.88347171126896e-05
-3.95719839836419e-05
-5.76187092606956e-05
-5.02208825070776e-05
-1.11102446643689e-05
-3.54142300577606e-05
-2.79792013198517e-06
-3.50784283095284e-05
-3.21098204025562e-05
-5.06339317721168e-05
1.88770166729368e-06
-1.90880145050664e-05
-4.16424540318465e-05
-2.58905456438403e-05
-2.32722905774357e-05
-2.48890521746704e-06
1.29131511020161e-05
-3.41032698805069e-05
-3.7143196306085e-05
-4.20549883946129e-05
-3.42834773766081e-05
-3.09289282005949e-05
-3.60084864723616e-05
-4.52924866367855e-05
-2.56585586959364e-05
-1.47969249024875e-05
-2.98334936036857e-05
-2.02385710666977e-05
-4.63246105213545e-05
-3.59768393236339e-05
-5.04849295912397e-05
-3.39640388820307e-05
-4.09592300765604e-05
-2.1356155739478e-06
-1.47652135806729e-05
-3.20018732195938e-05
-1.61593701469699e-05
-7.2750688495305e-07
-3.59946068061256e-05
-3.31891265571331e-06
-3.17734272744903e-05
-2.72043664316082e-05
-2.28011470964215e-05
-4.4576633251479e-05
-4.59417901973296e-05
-3.6864455345259e-05
-3.75653915856439e-05
-3.91955441103827e-05
1.5887789708559e-06
-2.01432269257523e-05
-1.5765551521097e-05
-3.05339106557953e-05
-2.55165334827886e-05
-1.91509244944248e-05
-2.23656297499757e-05
-1.06797082126295e-05
-2.45454228700648e-05
-1.70884851220405e-05
-3.09690188962847e-05
-1.7151316037523e-05
-4.33478042434141e-05
-2.16127443447819e-05
-5.0986214346775e-05
-3.69538080814555e-05
-1.35302990271074e-05
-2.5510174646566e-05
1.53468816488714e-05
-3.93486991249915e-05
-2.2287633213967e-05
-3.3606773317267e-05
-9.17697803206218e-06
-4.85775952564077e-05
-2.97269713814007e-05
-2.0208243525685e-05
-2.63140745352633e-05
-4.07299185932109e-05
-2.10774398567538e-06
-1.75626396468316e-05
-2.91583648468188e-05
-3.06618489489921e-05
-3.70274547159707e-05
-3.8721902059475e-05
-1.37185711917913e-05
-5.46100822211814e-05
-2.95079630109579e-05
-3.31845691264382e-05
-1.00828998168862e-05
-3.15657088877639e-07
-3.09795781100593e-05
7.67809705847259e-06
-1.85932972540553e-05
-3.00641519644336e-05
-4.62960741459899e-05
-3.38687026744786e-05
-2.3231215712981e-08
3.23514961408077e-07
-2.50490186264198e-05
1.67295907982331e-05
-4.40884932995111e-05
-4.08058012537991e-05
-5.55227145610155e-05
-3.36278142327566e-05
-3.59373933321899e-05
-5.7873934666311e-05
-1.02768576334514e-05
-3.72442784697517e-05
1.72609235334583e-06
-2.2316073456949e-05
-3.1752523042618e-05
-2.12522986971808e-06
-2.46937865720226e-05
-7.81486864332214e-06
-1.3109249748692e-05
-3.12192222973816e-05
-2.27397571186778e-05
-4.07008469284809e-05
-5.15352287652276e-05
-4.68167957094426e-05
-1.87104611058953e-05
-4.09848514128971e-05
-3.35016597647165e-05
-5.38727739905104e-05
-2.21966506686393e-05
-1.18149786708553e-05
-3.26060347048215e-05
-1.82531816722406e-05
-4.34407681637947e-05
-2.38356177924571e-05
-2.24862184902516e-05
-3.01302983979586e-05
-1.84733065057085e-05
-8.42373217940657e-06
-1.16149533046335e-05
-1.60395569665206e-05
-6.04185909835803e-05
-3.80543387430975e-05
-2.6078347888109e-06
-4.00698395666064e-05
-2.95874689729942e-05
-2.38632788384853e-05
-3.54027383467196e-05
-4.53699483015711e-05
-1.83087345987739e-05
-2.69916588377273e-05
-3.35986242362777e-05
-2.42007405216688e-05
-4.91427634672806e-06
-2.65705811087482e-05
-2.13760883581011e-05
-3.8775467746684e-05
-4.7127887482153e-06
-5.59077972590449e-05
-3.75952095048348e-05
-2.91552837362746e-05
-3.73516055681164e-06
-5.36336667085394e-05
-2.2346469197311e-05
-3.74614970948696e-05
-3.27084205202621e-05
-3.1813432160791e-05
-2.65128121589406e-05
-6.26257592824361e-05
-3.68442255858238e-05
-4.78792730243512e-05
-2.99945995662367e-05
-1.51192379422934e-05
-2.36390077746908e-05
-3.50022169595165e-05
-3.93259649210956e-05
-4.02741049736713e-05
-5.11255311479395e-05
-5.86819870715174e-05
-2.00027327795376e-05
-2.31799170440395e-05
-3.38474796747814e-05
-4.42577517005209e-06
-4.61506433002912e-05
-5.93244109564812e-05
-4.17730621565338e-05
-3.8254271425524e-05
-2.65554396906248e-05
-2.64633759988606e-05
-5.12051304557845e-05
-2.75773615187379e-05
-3.42068906944286e-05
-4.17144326046646e-05
-3.26225722560288e-05
-2.23559170180323e-05
-1.89557445331855e-06
-3.17635389986106e-05
-3.09127278646436e-05
-3.60896216823657e-05
-1.19247791959006e-06
-3.10947486447953e-05
-1.76027876707736e-05
-3.46496192724431e-05
-3.29566999763641e-05
-4.70146895071086e-05
-2.20653807604152e-05
-3.43080117624268e-05
-5.15210813416269e-05
-3.4579026526142e-05
-2.77126808042463e-05
-3.37903518914388e-05
-1.72480471541956e-05
-1.52615804313907e-05
-2.58116321630272e-05
-2.87579960672971e-05
4.70055826265673e-06
-1.92755612567813e-05
-3.93046639034488e-05
-1.6666690962795e-05
-3.71694000261602e-05
1.11009680882745e-05
-3.4230376105119e-05
-1.31032024122324e-05
-2.10534996453286e-05
-4.35109906342009e-05
-9.95819816435517e-06
1.10226401576957e-05
-1.63611413177712e-05
-2.15288210899075e-05
-4.25097233131295e-05
-1.42456364932617e-05
-2.66117930129639e-05
-3.1194418176238e-05
-2.58899028692073e-05
-2.13453091886622e-05
-4.69411088806312e-05
-2.92720396232439e-05
-2.94029122549674e-05
-1.31843329216787e-05
-1.47712045131423e-05
-3.94667994936093e-05
-3.07465771671338e-05
-1.16302317210382e-05
-4.29988479986336e-05
-1.0555790359421e-05
-3.23180364098775e-05
-1.58139228924243e-05
-1.97089353939741e-05
-3.47368937019345e-05
-3.27671094294786e-05
-2.81662876023477e-05
-2.5224971368558e-05
-4.95553877322708e-05
9.87116177368238e-06
-3.89482333207152e-05
-4.32870576347362e-05
1.92886521180246e-05
-3.89399704582939e-05
-2.14074172669558e-05
8.30484053670483e-06
-3.58381887565472e-05
-9.57291621625719e-06
-3.33761468090187e-05
-3.58987595593772e-05
-2.42958102557495e-05
-4.38593097541187e-05
-2.70454651677335e-05
-1.11291907129409e-05
-8.67525441761551e-06
-1.17735730684993e-05
-3.52659169219184e-05
-4.72587169879742e-05
1.09368944781447e-05
-5.4874738737553e-05
-2.59492449881882e-05
-6.00428253084558e-05
-2.3199275376256e-05
-3.81636749786864e-05
3.58475482831092e-06
-4.62332748974699e-05
-4.85920934505321e-05
-3.42842835204627e-05
-3.01924881599433e-05
-3.64280570723092e-05
-3.07489122405347e-05
-2.0210880614322e-05
-3.08552343550132e-05
-3.98084707955697e-05
-1.10102354077892e-05
4.9935178687708e-06
-2.90090630822754e-05
-2.87019729039217e-05
-1.26481013777291e-05
-1.75045990784875e-05
-3.24359000135949e-05
-3.25636491618708e-05
-2.11960164834407e-05
-2.44915233862903e-05
-1.49836041232708e-05
-6.05316028815514e-05
1.24583720500524e-05
-3.76870160213902e-05
-1.47462085161595e-05
-1.34386812685918e-05
-1.56959931511652e-05
-4.7593119710525e-05
-3.26113512813657e-05
-5.47610138832908e-06
-3.09552257805979e-05
-1.17260691348711e-05
-5.28642549120039e-05
-1.72579164856516e-05
-2.11040798159913e-05
7.30759550692504e-06
-6.45144683790203e-05
-3.65315228061859e-05
-4.48362877539533e-05
-3.01002789184605e-05
-3.42939472349041e-05
-3.3708494032986e-05
-3.06982673214733e-05
-1.18039948689019e-05
-2.76016990322635e-05
-3.9465857990764e-05
-5.96484568917187e-05
-1.32177052342982e-05
-2.02858154011406e-05
4.38573395801835e-06
-1.29640274537001e-05
-1.64056925184328e-06
1.11556054857091e-05
-3.89219227792026e-05
-8.93925408780754e-06
1.04431149624443e-05
-3.49570571393365e-05
-1.38952974787187e-05
-6.16479282243505e-05
-3.46319982368951e-05
-1.64650971985361e-05
-5.1610453539605e-05
-4.0937809802402e-05
-1.64591881921073e-05
-4.46369251670411e-05
-1.41074309993949e-05
-3.58528200669776e-05
-2.68821303985894e-05
-2.86274862861407e-05
-4.214093793959e-05
-4.8109853934305e-05
-5.04485219816036e-05
-3.54378524227186e-05
-1.12165404539733e-05
-7.11230705283702e-05
-4.5152383129902e-05
-3.22019948940205e-05
-4.29856183187399e-05
-3.92960212352038e-05
-6.42663584693736e-05
-2.02964492167374e-05
-3.15582666731797e-05
-4.15047400478586e-05
-5.19728312836943e-05
-6.02250646225872e-05
-3.94818863593057e-06
-4.48645111650475e-06
-5.72210695459153e-05
-2.57365733612772e-05
1.80514429473936e-05
-2.70251090021029e-05
-3.27143306258417e-05
-4.29026608314176e-06
-5.8127433142055e-05
-5.93782267873727e-06
-5.62067433196897e-05
-1.96310785961131e-06
-3.04334328933104e-05
-2.57297493902533e-05
-3.21363618202129e-05
-3.16419706395849e-05
-3.28407048709782e-05
-4.42857011616125e-05
-5.19737018306054e-05
-1.10403078731653e-05
-2.38712335730129e-05
-2.85069973810951e-05
-3.58288883555136e-05
-2.04281973168297e-05
-7.98006817297748e-06
-2.81653092807646e-05
-6.37255982164587e-06
-9.91091491783017e-06
-6.1116754801061e-05
-4.40180877318159e-05
-3.9788714496056e-05
-4.42608281372259e-05
-2.37266815785662e-05
-5.84770161310771e-06
-1.91972100710687e-05
-3.0439512338365e-05
-3.42862617036728e-05
-7.85719309095745e-06
-4.02199760893616e-05
-4.48680143382555e-05
-4.48751708588473e-05
-3.51948466748736e-05
-6.47630236878218e-05
-4.01029943305146e-05
-1.88586420586249e-05
-1.22332718387289e-05
-4.08004433042127e-05
-3.49674354424363e-05
-2.06515540760288e-05
-2.28788476145418e-05
-2.07958070505527e-05
-2.34428365345254e-05
1.20145161506791e-05
-7.35379603286361e-06
-4.96121051495746e-05
-1.41601788712459e-05
-2.87414981662311e-05
-5.55817619178331e-05
-1.98954928991229e-05
-1.76532129062656e-05
-5.40524198009485e-06
-2.9999704127989e-05
-5.65211745506534e-05
-3.39533569152886e-05
-3.21032015612217e-05
-1.22539767997863e-05
-4.14485631904096e-05
-2.04058837944277e-05
-1.3275766106602e-06
-5.85646888205759e-05
-3.44634362450342e-05
-4.32022600074263e-05
-1.07407941302253e-05
-1.6244374901726e-05
-4.57018301067954e-05
-3.28729691621406e-05
-1.77698880545343e-05
-3.21796789856569e-05
-3.70681715440587e-05
-1.72409002864892e-05
-4.71015850416727e-05
-2.67469903572519e-05
-8.26983380690377e-06
-2.44917422310033e-05
-4.16065388765298e-05
-1.00659063284945e-05
-5.14498484236144e-05
-4.64845471307777e-05
-6.92303053640476e-06
-3.94392888785294e-06
-2.46282551148497e-05
-2.21185478613205e-06
-3.51904763250238e-05
7.9543436165942e-06
-2.12603568375266e-06
-5.48265036747316e-05
-3.23493961588726e-05
-2.27621989079105e-05
-4.09511477458374e-05
-4.91527115247614e-05
-1.72843924663009e-05
-3.62508369427212e-05
-7.03793979406097e-07
-2.57123453919485e-05
-1.8985761847423e-05
-1.66055440456383e-05
-5.38374549565811e-06
-2.86022036081752e-05
-3.67020017194416e-05
-1.4839967047367e-05
-1.62589885632097e-05
-4.31702852363784e-06
-3.00527203920217e-05
8.5503146358477e-07
-4.13613861400184e-05
-2.4442851830536e-05
-3.42702918338837e-05
-1.64348027205794e-05
-2.44717154152402e-05
-3.88771414969307e-05
-2.46356823438086e-05
-1.59094860250372e-05
-5.50884727060734e-05
-3.04987836923468e-05
-3.64773251943043e-05
-2.86834942746596e-05
-3.66089243299058e-05
-4.89107799689515e-05
-3.82263253308154e-05
-2.46455356865498e-05
-8.70774635977293e-06
-3.29627651719518e-05
-2.84443230256011e-05
-3.35185340246407e-05
-4.0329915383464e-05
-2.27713195905156e-05
-5.39579495762046e-05
-1.69214421142042e-05
-2.28435084894907e-05
-3.09476067920131e-05
-1.05303230877841e-05
-4.54324347449393e-05
-2.75170180980164e-05
-3.75030548512698e-05
-1.74637323803241e-07
-5.67522193447128e-06
-1.56451535373384e-05
-2.61496005451466e-05
-6.5286354590922e-05
-4.6412266592722e-05
-5.41447946995624e-05
-2.37624699132539e-05
-9.92498078187882e-07
-5.7776086750883e-05
-1.91630646366166e-05
-6.15636252760223e-06
-4.00708706527141e-05
-4.9774978718327e-05
-1.53828007303246e-05
-3.12563993731977e-05
-4.58830206290271e-05
-5.45581422245989e-05
-3.92087658434738e-05
-2.70256337815142e-05
-3.1670885204585e-05
-4.48895561499904e-05
-3.0273921019147e-05
-3.53610558388379e-05
-1.09182362392478e-05
-7.68203432470445e-06
-3.38142286031053e-06
-2.295316548511e-05
-5.94836596507844e-05
-3.07115417504635e-05
-3.70059172465812e-05
2.7450347033424e-06
-4.79464903433125e-05
-2.87230723842079e-05
-1.72479059030981e-05
-3.66811935292743e-05
-5.24499173870308e-06
-3.54381373980867e-05
-3.90195812449376e-05
-1.3122422898664e-05
-2.92163258237946e-05
-2.79758694067408e-05
-3.74472818725614e-05
5.68380325874678e-07
5.49148368616328e-06
-2.15762973505284e-05
-3.01371681493786e-05
-1.86260069733203e-05
-3.57737945142086e-05
-3.5437659401784e-05
-2.7142846286907e-05
-3.93934389478582e-05
-7.84183640099485e-05
-4.31906921961765e-05
-6.06502467989167e-05
-2.93348233264512e-05
-6.89944652614302e-05
-2.35037619854075e-05
-3.10899249782382e-05
-2.70705589166759e-06
1.16207625182974e-05
-3.83684250447629e-05
-3.18644864038186e-05
-1.95557582296909e-05
-2.61301724254816e-05
-5.44349052527892e-05
-3.1635653492189e-05
-4.02738000189501e-05
-2.33193156069256e-05
-4.69369801359063e-05
-5.26535265053832e-06
-1.28795393357309e-05
-1.85563624410226e-05
-3.75315213474211e-05
-4.42812044856804e-05
-2.50949180117879e-05
-3.42344678720861e-05
-4.14507020049216e-05
-1.86147089912409e-05
-7.22181941691479e-05
-5.83459296561004e-05
-5.97977733542481e-05
-3.27599083314714e-05
-3.29566415580139e-05
-8.14858720141901e-06
-1.7375216142587e-05
-5.11779217427923e-05
-2.99270801200181e-05
-5.35259626670091e-05
-3.6540784537265e-05
-3.27340270720016e-05
-5.68370415435033e-05
-6.60684697623862e-05
-2.11458562259294e-05
-2.15108256908194e-05
-4.84200558776573e-05
-1.2309876351639e-05
-2.20974123480273e-05
-3.78592489956498e-05
-3.63646784158188e-05
-7.67985082012619e-06
-4.06793589172874e-05
-1.89632635446778e-05
-4.9770107767801e-05
-4.89728087107417e-05
-6.00511956855634e-05
-2.74797735473467e-05
-1.87483396965097e-05
-2.67653888356954e-05
-3.03438688714658e-05
-4.12665500579301e-05
-3.72266108125721e-05
-3.497902248128e-05
-2.93096694945063e-05
-1.78594657982701e-05
-3.50494082196464e-05
3.66779937627119e-06
9.35252954691796e-06
-1.21448923670062e-05
-4.31810526541305e-06
-8.1881110459254e-06
-1.46538584363355e-05
-4.77813756401487e-05
-2.07244265457889e-05
-4.61023411058001e-05
-2.65937940023759e-05
-6.88043239970969e-05
-4.41799250174949e-05
-2.45241257654105e-05
-3.20654610046478e-05
-1.74286394056396e-05
-5.43519066913267e-05
-3.26753627325936e-05
-5.46959054454234e-05
-3.90706779338281e-05
-3.93378007311318e-05
-3.63601418375847e-05
-4.45391569336367e-05
-1.24251866426892e-05
-4.1445304675642e-05
-6.16181201461181e-05
-2.26450462119182e-05
-2.37386281356073e-05
-8.82890842540318e-06
-3.25219251665796e-05
-3.67849059607926e-05
-4.00717515339539e-05
-1.21578810798294e-05
-5.35871543340999e-05
-3.8396712748752e-05
-6.11360603154438e-06
-3.87889958624591e-05
-4.9777784333412e-05
-4.17017393469053e-05
-2.2664502548624e-05
7.45984677660936e-06
-2.65784694512666e-05
-3.15897670056423e-05
-3.57020687379118e-05
-4.63411220676729e-05
-5.58201020862755e-05
7.73869111220106e-07
-6.26086579523319e-05
-2.83928084390225e-05
-5.33394586450454e-05
-1.54753880213607e-05
-3.04183329103772e-05
-5.71349350446692e-05
-3.76030731694365e-05
-1.90415351758996e-05
-2.12599831516006e-05
-3.69059959973177e-05
-1.66451886557722e-05
-4.92676262412682e-05
-3.53284542355787e-05
-6.18942662932561e-06
-2.39488426520366e-05
-4.59207264031826e-05
-4.79856522887888e-05
-1.34167128876281e-05
-1.34973655704692e-05
-1.82504764565767e-05
-2.5278227886864e-05
-2.95842654138973e-05
-3.43022995929142e-05
-4.01124736293326e-05
-3.02573323756814e-05
-2.30188912819204e-05
-3.1370746530349e-05
-2.03559539546496e-05
1.96548858044425e-05
-1.90953308019065e-05
7.23160351728465e-06
-3.09924231767537e-05
-4.84179753348775e-05
-3.69399317038204e-05
-3.27057933139105e-05
-3.83032374475213e-05
-4.2734249056079e-05
-3.71770523893903e-05
-2.72597004551885e-05
-1.53721120424337e-05
-1.1930872528135e-05
-1.20752049771418e-05
-2.24552346492085e-05
3.25110437318421e-06
-1.70276602352395e-05
-1.9134147006912e-05
-1.33104558724902e-05
-4.4188644943266e-05
-3.09877919807485e-05
-3.35370624981511e-05
-4.00035014099556e-05
-1.63250290513682e-05
-2.90227486269526e-05
-4.43557173787639e-05
-6.29120830469964e-06
-3.29822242276433e-05
-2.70792344667546e-05
-7.28869976839245e-05
-2.84226165885039e-05
-1.75040776616488e-05
-1.99381082589712e-05
-2.84785103150754e-05
1.49627925724545e-06
-1.73654188839819e-05
-4.972837253756e-05
-2.75104987206675e-05
-1.53524339483028e-05
-4.59205049704306e-05
-3.12922588710118e-06
6.98190096414048e-06
-1.79720227849135e-05
-3.37953198301048e-05
1.67890584717442e-05
-6.25393552438235e-06
-2.14316625593059e-05
-2.50289194746974e-05
-2.97033575850917e-05
-4.16573963927316e-05
-2.80457293150607e-05
-3.54417050210501e-05
-2.68071558427948e-05
-1.19787342534289e-05
-1.91870753468065e-05
-5.90757369939104e-06
-3.35355366213722e-05
-4.52803821843914e-05
-1.92854595931397e-05
-3.91389583099479e-05
-2.4086627547456e-05
-4.4990604033198e-05
-1.77463521626049e-05
2.7029642053652e-06
-2.85396135366414e-05
-3.80689346248726e-05
-2.96354544810198e-05
-2.52793443223383e-05
-1.4463339132644e-05
-5.87948035925526e-05
-1.29982589400302e-05
-6.02792700212865e-05
-2.67241654659344e-05
-1.68228949711484e-05
-1.44777821747376e-05
-1.64664232702466e-05
-2.29288535350611e-05
-1.82368665030711e-05
-1.79298126559692e-05
-3.21705178589139e-05
-5.20769731568062e-05
-4.43647432210358e-05
-2.37486375508099e-05
-3.43797564416389e-05
-1.48427425520821e-05
1.35223779935029e-05
-1.58626158885995e-05
-1.50399941949335e-05
-2.97590117424925e-05
-1.95045295604821e-05
-3.50877374925954e-05
-3.2192874405545e-05
-7.09127731441435e-06
-1.62241376738112e-05
-1.18717158992555e-05
-4.18256275490746e-05
-3.53297384271661e-06
-2.07662768912916e-05
-3.0184173020313e-06
1.05424040275312e-05
-3.15184163246735e-05
-3.66061098639753e-05
-4.50970230550207e-05
-4.12416132988941e-05
2.94275226692586e-06
-4.85575926595815e-05
-2.39708577775449e-05
-2.88023003518457e-05
-2.95683848630121e-05
-4.15243065172486e-05
-2.5616428501943e-05
-4.31220894713573e-05
-2.21557306661224e-05
-1.93715431030996e-05
-4.14652834658706e-05
-1.17447040516529e-05
-5.97397517423978e-05
-1.54959578554285e-05
-5.50925319534563e-05
-4.29454408990346e-05
-7.5098576611357e-06
-5.16177579510386e-05
-5.42786398434885e-05
-5.28509060819289e-05
-4.18546811279892e-05
-5.75349235537676e-05
-3.79231206607678e-05
-5.81541011226646e-05
-4.69895596899644e-05
-3.51005157894268e-05
-3.12689637726889e-05
-1.90435665477136e-05
-2.02440748732446e-05
-3.77141729990725e-05
-1.46254448248616e-05
-3.89304156967328e-05
-4.35667942391673e-05
-2.92145630523382e-05
-2.81751285209649e-05
-6.08083557165701e-05
-2.5251887253037e-05
-2.62281068210413e-05
-1.30220963560231e-05
-1.66264577208242e-05
-1.39585496227136e-05
-3.04056116654766e-05
-7.49899420319846e-06
-2.58012781721566e-05
-2.58205581010805e-05
-1.00751258852383e-05
-4.42888268684035e-05
-1.71667338923269e-05
-2.6340471851233e-05
-2.15764582650694e-05
-2.79065712573012e-05
-2.13698326965917e-05
-1.36840861602942e-05
2.53579563426681e-06
-3.04887722232971e-06
-3.64823073370603e-05
-7.65527371292128e-06
1.36694185371104e-05
6.86907285326386e-06
-3.89535592560523e-05
-2.46061779847092e-05
-1.11283436411623e-05
-4.19177044096636e-05
-1.49270484561304e-05
-7.13486776045184e-06
-2.69009140029456e-05
-3.8790347850515e-05
-5.08306134606954e-05
-3.5381118490395e-05
-2.55040839797992e-05
-2.29843019330487e-05
-3.29560326395009e-05
-1.18268234823932e-05
-9.57079707359429e-06
-2.72437839783562e-05
-1.60211513345494e-05
-4.53660801990799e-05
-7.34010754336087e-05
-3.54730330901715e-05
-2.13336914612324e-05
-5.90773607887752e-05
-2.47573144284458e-05
-3.7339440542273e-05
-2.34639296762401e-05
-4.55788062792077e-05
-1.52868028335643e-05
-2.2068776617359e-05
-5.58900968293057e-05
-4.30192343044088e-05
-1.13568374746263e-05
-2.6159316439539e-05
-2.39346979514512e-05
-3.38420011903235e-05
6.67161001209149e-06
-1.58400246610755e-05
-2.45654482853533e-05
-2.30994357549094e-05
-2.61625729851975e-05
-7.45273041568219e-05
-4.72163571718507e-05
-6.64748966993953e-05
