# Supplementary material for: Research on computational propagation and identification of mine microseismic signals based on deep learning
Source: PLoS One. 2025 Oct 22;20(10):e0334641. doi: 10.1371/journal.pone.0334641 (PMC12543183; doi:10.1371/journal.pone.0334641)
Supplement: S7 Data — (ZIP) [file pone.0334641.s007.zip › 000100900001665.xlsx_0.txt_24.txt.txt]

-1.49952905689262e-05
-2.11055816385479e-05
-4.48680270526164e-05
-1.35041732993147e-05
-2.75479686220532e-05
-1.49253394003092e-05
-2.05868999199735e-05
-4.22946759841082e-05
-2.767111944834e-05
-9.85548680494572e-06
-2.6839110817515e-05
-7.75704945714765e-06
-1.67102269215213e-05
-3.18564470689959e-05
1.16996757317678e-05
-1.03389623447824e-05
-1.48941617087914e-05
-2.45162442772944e-05
-1.40534050198395e-05
-2.73432043824237e-05
-4.66447134744593e-05
-2.80479859931371e-05
-4.29530324896716e-05
-3.77474562966399e-05
-1.61463792410395e-05
5.69493577971312e-06
-1.86053330265241e-05
-6.78867055176171e-05
-2.04666235663659e-05
-6.21169024078925e-06
-2.72813890508008e-05
-1.11854527240916e-05
-1.88240329110359e-05
-4.7699212925919e-05
-2.91889400680139e-05
-3.805411896742e-06
-3.3165298865549e-05
-2.43254779774578e-05
5.11165824718754e-06
-2.65106245402969e-05
-2.4728676925989e-05
-9.49904016491547e-06
-2.09216037666192e-05
-3.1443398476005e-05
-3.293283057698e-05
-4.42659960352388e-05
-2.97386806188411e-05
-2.90665737386064e-05
-8.95215139514084e-06
-5.39919711583367e-06
-1.52515183657517e-06
-2.35143508938032e-05
-4.56923866665754e-05
-4.79101273534795e-06
-2.53361013726905e-05
-2.20879426332373e-05
-4.01294481594122e-05
-1.18339061005504e-05
-2.92430151109797e-05
5.1363481850494e-08
-1.82916397547875e-05
-4.08203516973756e-05
-1.49540896269838e-05
-3.21092701644769e-05
-3.5263484931315e-05
-2.83850726655548e-05
-2.37850832797554e-05
-2.97506589831303e-05
-4.2987753364798e-05
-1.53319895330444e-05
-2.62098216347177e-05
-3.09837622054514e-05
-1.57520680011285e-05
-2.60360174350702e-05
-1.37202821716838e-06
-1.65203269319703e-05
-1.72350841797489e-05
-5.16723156793183e-05
1.93706806842038e-05
4.76881410494269e-06
-2.92348684079217e-05
-3.59357383362819e-05
-4.49883689247234e-05
-3.648156812638e-05
-1.92906804347626e-05
-4.49645768389905e-06
-2.65089424547039e-05
-1.40769475722932e-05
-2.44756735880107e-05
-3.33027695516032e-05
-2.26562502277607e-06
-5.62866301278775e-05
-3.08844757063579e-05
-3.37850903829491e-06
-3.44502102139416e-05
-1.43131074824839e-05
-2.05228684166908e-05
-2.5383882248521e-05
-1.82582452209831e-05
-7.20420726190406e-05
-5.2592755767736e-05
-2.49174642612858e-05
-2.62162255066463e-05
-4.51068717508165e-05
5.31342147326586e-07
-9.387475453927e-06
-1.34053983952002e-05
-1.32940668646376e-05
-3.97655096377915e-05
-3.74521500516774e-05
-1.48872907299186e-05
-4.12397569330654e-05
-2.50129190152366e-05
-3.44333508293263e-05
-3.6268248222377e-05
-2.35396274412564e-05
-2.44888406006496e-05
-5.08313972373397e-05
-2.96601555377032e-05
-2.92332347563514e-05
-1.18863932146418e-05
-4.39181789255935e-06
-1.98751128848933e-05
-2.10110177352649e-05
-2.62821355127854e-05
-3.70034699416125e-05
-3.42152394349053e-05
-2.76303827959132e-05
-3.59833925114337e-05
-1.45113121964996e-05
-2.83545954138095e-05
4.64454833358144e-06
-2.63576634978396e-05
-4.05480181151237e-05
-4.14961075774019e-05
-1.62460787689623e-05
-2.67788261912036e-05
-3.30031516929926e-05
-2.15461886997298e-05
6.9290217332062e-06
-2.76608893864329e-05
-1.58569459315569e-05
-1.81435418878131e-05
-3.64504915220827e-05
-1.92683779645811e-05
-4.70949552377135e-06
-2.42522778229912e-05
-4.01207035865419e-05
2.38230233883685e-06
-9.5735866956517e-06
-4.60808938124182e-05
-3.67678566845846e-05
-1.81091832892966e-05
-3.72791322043342e-05
-4.94063145403778e-05
-1.27193288274053e-05
1.53197848286153e-05
-4.21599965257046e-05
-9.7052160272989e-06
-1.44244533797959e-05
-4.7943210583645e-05
-2.26509930902913e-05
-5.5380522386855e-06
-4.48382371907774e-05
-3.46006124664403e-05
-3.7021391360685e-05
-2.47192170038423e-05
-1.36129042212556e-05
-4.8463877669494e-05
-5.76364011114955e-05
-4.18741308673905e-05
-3.11905531823607e-05
-2.54433063378578e-05
-1.89730512047546e-05
-5.0769733222785e-05
-1.24773317664926e-05
-1.78461187253725e-05
-7.30799435637916e-06
-2.7035647600936e-06
-3.63597737423173e-05
-1.70962176047825e-05
6.18938931274971e-06
-2.77818663498067e-05
-1.17252221053884e-05
-2.34931952399179e-05
-5.28349670174117e-05
-2.30255094759093e-05
-1.15752258632346e-05
-3.90303505196855e-05
-8.20645139860546e-06
-2.52724937014799e-05
-5.51755008259353e-06
-1.87419114471675e-05
-1.07712625395551e-05
-2.45423275296042e-05
-1.29615490857332e-05
-1.20164569989595e-05
-6.80781741608522e-05
-3.64604646722207e-05
-4.03342048982519e-05
-2.82732969132594e-05
-2.04335419233607e-05
-3.71245333997348e-05
-3.49915013778842e-05
-2.65749919536659e-05
-3.81681474763735e-05
-1.66967549406339e-05
-2.84778998244402e-05
-1.18527558745646e-05
-7.35146483216787e-07
3.42147861966311e-07
-1.58553903535509e-05
-2.29388735860092e-05
-3.01731793595164e-05
-3.82446390934055e-05
-1.27984333391718e-05
-2.80903324891554e-05
-1.72988465379635e-05
-2.17504081362283e-05
-6.12076066216318e-05
9.77932334509365e-06
-2.5428520976852e-05
-1.1108993455782e-05
-2.50529702895917e-05
-3.39465007763943e-05
-1.05754188180858e-05
-1.5122321433067e-05
-7.84694738908085e-06
-2.2734892440147e-05
-2.60356217901317e-05
-3.29820059151177e-05
-3.73520784724327e-05
1.63252787323245e-06
-3.13801027239062e-05
-9.59299862280304e-06
-4.50702049529617e-05
-1.29629745773465e-05
-2.80551334071001e-05
-4.02670081139716e-05
-2.71217210974067e-05
-3.14425702760083e-05
-1.79611797101328e-05
-4.72876676388126e-05
-6.67820685463736e-06
-1.49650245387278e-05
-2.57911783012727e-05
-2.42857667669509e-05
-3.17725686571555e-05
-2.16082675692255e-05
-3.58361528544182e-05
-3.24025583560574e-06
-1.42292479242271e-05
-5.44773490337322e-06
-4.04880010697975e-05
-2.06634145927282e-05
4.06305643899269e-06
-4.76826072517873e-05
-5.22174793653322e-06
-1.26415536531582e-05
-3.82735700960149e-05
-6.93837413339521e-05
-4.79058546137768e-05
-6.85072612444097e-05
-2.6332980969024e-05
-5.66460593348954e-05
-5.14681571811085e-05
-3.17514290182474e-05
-3.98594092332378e-05
-2.42124052308233e-05
-5.94118255530645e-05
-3.11829236013225e-05
-3.16363798359796e-05
-3.02850405946982e-05
-1.98693882098047e-05
-3.23770238661951e-05
-4.38539395423649e-05
-9.07130191003643e-06
-3.10739664159465e-05
-3.7815027627412e-05
-2.07689425360015e-05
-3.31340868079628e-05
-2.42410556997008e-05
-1.82231742816977e-05
-2.76373715494618e-05
-9.67804420293948e-06
-4.17413301007523e-05
-1.7315905053355e-05
-1.60268998516753e-05
-3.28761819908067e-05
-3.09872358951867e-05
-2.3459759339192e-05
-4.54290812696642e-05
-1.7692192512933e-05
-1.10819974546551e-05
-4.92543727316035e-05
-1.53160627995925e-05
-1.35505370288232e-05
-1.2413885839303e-05
-1.43537156570623e-05
-4.20677412990314e-05
-4.79659455098695e-05
-3.28909059311391e-05
-2.54538583272387e-05
-5.4192722455497e-06
-4.46427777974924e-05
-2.8201296159367e-05
-2.72868911799083e-05
1.26361036609184e-06
-3.31035711237572e-05
-2.71407961734315e-05
-5.29307219900569e-05
-4.18917327911897e-05
-3.58593261142841e-05
-2.55204051416834e-05
-3.20169027969174e-05
-1.96375228067811e-05
-2.53143488885831e-05
-3.39020091701939e-05
-3.4819703495204e-05
-1.42688688313161e-05
-6.24628318309282e-05
2.10323560942783e-05
-4.55490360778266e-05
-3.10261628526343e-05
-1.57766811784615e-06
-2.74635374862312e-05
2.45486170915116e-06
-8.69345676698663e-06
-1.44212113349499e-06
-2.6678601370355e-05
-3.05216989520163e-05
-2.12439497588182e-05
-4.82636122523029e-05
-2.28795428288715e-05
-1.52220972541857e-05
-4.48076803544992e-05
-4.72623628274298e-05
-2.27234040341579e-05
-4.64946446165991e-05
-4.85476749384286e-05
-2.82608945232832e-05
-2.99360629180182e-05
-3.22651736386242e-05
-4.05064173047276e-05
-4.09127765998654e-05
-5.91075963475986e-05
-2.49698010051126e-05
-2.61259786533826e-05
-2.10778263104832e-05
-9.60156271005145e-06
-2.232650195077e-05
-1.99797598719449e-05
-2.15798180007184e-05
-2.92301711633989e-05
-3.88635482154424e-05
-1.36838984164681e-05
-2.05021667555352e-05
-3.9639271551865e-05
-4.20968828581327e-05
-3.00603858701382e-05
-3.48527769574419e-05
-4.61660493009011e-05
-2.861225099444e-05
-3.39863027606579e-05
-7.10706988979809e-05
-1.94561968442522e-05
-3.97469117891741e-05
-6.0309925941545e-06
-2.43297904592731e-05
-4.04082576389538e-05
-1.78102171263801e-05
-9.70165549224798e-06
-4.34547591513061e-05
-3.66187930398416e-05
-3.76252958125221e-05
-3.47905789676932e-05
-2.35075047578801e-05
-4.79572565023073e-06
-1.40513848350029e-05
-3.09873746346255e-05
-1.9767354593474e-05
-2.65420349562378e-05
-3.89919628151807e-05
-9.69775690424695e-06
-5.23774327311883e-05
-2.59221588764267e-06
-4.29067682440489e-05
-1.11352911450713e-05
-4.55617998166614e-05
-4.51305667678619e-06
-1.9367398619599e-05
-2.30049148693379e-05
-7.93977029973661e-06
-2.54301911226144e-05
-3.70779689336677e-05
-4.4709370815271e-05
-2.02684659377882e-05
4.26784907796108e-06
-3.15105737280212e-05
-7.71846002574568e-06
-3.07090150213493e-05
-4.55427019082385e-05
-2.09829689799765e-05
5.09502237717075e-06
-3.40155340050286e-05
-2.87548233460477e-05
-1.97289130917003e-05
-3.60381583213977e-05
-4.53992597947991e-05
-6.56748316154581e-06
-1.24139783641986e-05
-3.09650660201304e-05
-3.22733705761793e-05
-2.54711005003084e-05
-1.55855501157591e-05
-3.90719383874083e-05
-2.14917944774874e-05
-3.53123280691605e-05
-3.14549019541715e-05
-2.64783397987239e-05
-1.38457513967797e-05
6.67636697057781e-06
-3.47233845517589e-05
-2.57748289338253e-05
-4.12190406795816e-06
-9.77081982960585e-06
-1.82631944939456e-05
-2.75526714880744e-05
-2.50447286372714e-05
-2.36490961141217e-05
-5.6858969151277e-05
-1.33072535241776e-05
-3.88183997348917e-05
-2.90897187537291e-05
-3.40863281895806e-05
-5.21094513055779e-05
-1.27093014193307e-05
-2.65025902153155e-05
-2.40933589854745e-05
-8.80537609085956e-06
-3.43102767574416e-05
-2.74224056316852e-05
-5.41795601659214e-05
-2.38151649773278e-05
-3.23450219091779e-05
-7.63188343881904e-06
-2.38336832809447e-05
1.36920718545252e-05
-4.0546877646135e-05
-3.07874751245073e-05
-3.56970172941882e-05
-1.80551933726188e-05
-3.04055291131994e-05
-1.05141995177247e-05
-9.08183072652903e-06
-4.71046234756197e-05
-3.32393248401506e-06
-3.93868605281389e-05
-5.41621712997399e-05
-1.6331728697375e-05
-2.77718643249944e-05
-4.39463219019377e-05
-3.13626067050263e-05
-1.93372215303123e-05
-4.43909181383769e-05
-2.48054930410641e-05
-1.85708831307977e-06
-4.13331871700118e-05
3.1040959050541e-06
-1.52826149703594e-05
-1.29511688057092e-05
-2.5463412570209e-05
-4.79419951022674e-05
-1.19209472043195e-05
-7.18593975302781e-05
-2.98208310534864e-05
-2.21857193680182e-05
-8.80797286313656e-06
4.14262564444995e-06
-3.03913275970312e-06
-5.07464598938971e-06
-6.53313613782107e-05
-2.66629844597395e-05
-4.14346504542425e-06
-1.26909710709344e-05
-3.92547777529208e-05
-2.15870933232564e-05
8.08723983628544e-07
6.88512120831809e-06
-3.10421486446133e-05
-1.64341314130355e-05
-2.98702443534813e-05
-5.10840455077681e-05
-1.5261287187252e-05
-3.0471500130849e-05
-5.70065313743478e-06
-1.80162568740428e-05
-2.05745138361267e-05
-1.02503369867426e-05
-4.04253729312218e-05
-2.93276669470793e-05
-4.34136589629957e-05
-4.25450273038762e-05
-4.36762096056121e-05
6.96981088584918e-06
-3.76441233426754e-05
-2.76156085789526e-05
-3.30073106084181e-05
-2.49045024484308e-05
-1.84435868925909e-05
-3.90651308446028e-05
-1.74644431151579e-05
-2.58580413907568e-05
-5.49568503975828e-05
-3.83384774962572e-05
-3.19243201610728e-05
3.47498685677363e-06
-4.57949017910956e-05
-2.07517751461746e-05
-1.30694731496485e-05
-4.33748057674768e-05
-3.15139161706277e-05
-7.53006930952123e-06
-3.63311458186938e-05
-3.32852553723197e-05
-1.65411175944231e-05
-2.52913475079048e-05
-3.9627315935844e-05
-2.23677733554258e-05
-9.49951572082727e-06
-3.81166039062843e-05
-2.42850296300298e-05
-4.39706920924373e-06
-1.32426975874911e-05
-2.65192515973242e-05
-3.90207399458419e-05
-4.11799862696212e-07
-3.55934573509241e-05
-2.45794493819554e-05
-4.65003413439641e-06
4.14215224568137e-06
-9.32257567576305e-06
-4.21697259298675e-05
-4.50567937258001e-05
-1.81163127085671e-05
-5.02104211140276e-05
-5.6144773214041e-05
-2.87135207379565e-05
-2.18765581336644e-05
-2.86469403802048e-05
-2.10636543125216e-05
-3.22681949066527e-05
-2.91256826981979e-06
-2.59268415583705e-05
-6.68989240252846e-06
-2.08794328761287e-05
-3.18226205537956e-05
-1.59275610701883e-05
-7.92778944354049e-06
-4.73027393644143e-05
-3.376624417948e-05
-3.43869791212024e-05
-1.38277534029447e-05
-3.47651712286464e-05
-1.79773544073145e-05
-3.26699892563979e-05
-4.08803116184131e-06
-2.15950533949868e-05
-2.02441349210758e-05
3.88619421790024e-06
-3.52485171212182e-05
-1.81779760955821e-07
-1.55946000962514e-05
-4.04915243856585e-05
-1.02008083801876e-05
1.03962416166191e-05
-2.77659977975138e-05
-2.21629275279081e-05
-2.75998290262047e-05
-1.70271491993319e-05
-2.54630790655638e-05
-3.00517421875431e-05
-2.63986572219953e-05
-5.10584477061846e-05
-1.27656171349657e-05
-1.66166681510401e-05
-6.8843303614933e-06
-2.08497387033918e-05
-3.91485510665601e-05
-4.215898796158e-05
-5.0088815336223e-05
-3.6404506074923e-05
-3.27190137853722e-05
-3.44499481987414e-05
-3.84040658034555e-05
-2.43805501517046e-05
-3.0603246104657e-05
-4.20708743202136e-05
-4.90091559258196e-06
-2.83606893082679e-05
-1.22964200499727e-05
-3.61894211626593e-05
-3.18879371393398e-05
-1.49063218588487e-05
-3.21401250346874e-05
-3.22413483977287e-05
-5.85644368122841e-05
-1.88012795245212e-05
-2.50821572224634e-05
-3.4781213578016e-05
-8.28894147801105e-06
-3.84695993523522e-05
-4.6719407556158e-05
-7.58289176764713e-06
-3.21329866912003e-05
-9.2385932466124e-06
-2.82488663446903e-05
-1.93882979637633e-05
-4.69029980816947e-05
-4.76085502116484e-05
-3.6416588349154e-05
-5.20180541228379e-05
-1.17778220696356e-05
-9.43998569526018e-06
-1.87978935665802e-05
-3.66991753104698e-05
-1.05094638242847e-05
-3.60274280232183e-05
-2.03457130049725e-05
-4.72070952174632e-05
-3.48516001981484e-05
-3.42091884563758e-05
-3.50588423447889e-05
-5.41585730954022e-05
-4.22945701002569e-05
-2.32729393699844e-05
-4.42013383540789e-05
-1.49806189430147e-05
-4.26533120780344e-05
-6.20939036975078e-05
-1.45834103046918e-05
-3.25872496192253e-05
-2.33015113231825e-05
-5.11704804670948e-05
-5.55306941818739e-05
-2.69711545445248e-05
-3.98541671983197e-05
-3.66920809878807e-05
-4.41173089873798e-05
-4.6335951166826e-05
-1.06834814806169e-05
-2.57565812155316e-05
-5.11230674218738e-06
-4.07295606371751e-05
-2.99078194389822e-05
-9.80088420842929e-06
-8.55382542571999e-06
-3.00001329515508e-05
-1.6167844596895e-05
-5.21041508810748e-05
-3.58518878808268e-05
-2.4827146996427e-05
-3.21844606497898e-05
-1.82954120047865e-05
-4.23166515204082e-05
-2.40814294726422e-05
-4.12499304275843e-05
-3.81088202465631e-05
1.20178540729148e-05
-4.98741767676923e-05
-4.3124332509879e-05
-3.70849233257972e-05
-4.57498668955291e-05
-2.72726255406819e-05
-2.72711800544308e-05
-7.01194302497466e-06
-3.61642968388777e-05
-1.99691951204322e-05
-4.64960711189213e-05
-3.50762507107336e-05
-1.98826608348242e-05
-4.08564474313282e-05
-1.11209769790099e-05
-6.35825272558718e-06
-6.65598967738849e-06
-3.42676839773186e-05
-1.82407600131268e-05
-3.88523518272087e-05
-5.34656040667094e-05
-1.08604982422207e-05
-5.01974705032378e-05
-4.20555875478619e-06
9.32458336488355e-06
-5.85084371601038e-05
-5.5856168148146e-06
-2.36831134827447e-05
-3.97938043379526e-05
-1.48609253807349e-05
-1.62712131789168e-05
-3.99946752666718e-05
-4.30616159259118e-05
-1.95726567633787e-05
-2.28351604423451e-06
1.78145071890028e-06
-3.03402202735696e-05
-5.47255705178397e-05
5.17877664664908e-07
-9.8832818859742e-06
-1.20759564225954e-05
-3.50547245958491e-06
-3.97296575492481e-05
-3.95406165165677e-05
-1.78804180550113e-05
-2.5005775168014e-05
-1.60250886148322e-06
-5.17568327635766e-05
-4.76754564428308e-05
-3.90811583163008e-05
-3.77940718020405e-06
-1.98682859281504e-05
-8.68888073813024e-07
-2.25972546261676e-05
-2.96888345015519e-05
-3.14842593576669e-05
-2.20082598097921e-05
-1.83037258498336e-05
-2.15635774547337e-05
-1.53463854025748e-05
-1.29252322275103e-05
-5.08447188086373e-05
-4.80922616095974e-05
-5.67229165017229e-06
-1.12217994704934e-05
-2.82319717260044e-05
-3.55419640321145e-05
-3.93385490976878e-05
-3.31782287345284e-05
-5.39669109852982e-05
-7.67907360714534e-05
-1.94603841513263e-05
-2.73361358964744e-05
-2.02643351978898e-05
-2.92060400854267e-05
-5.03956770464135e-05
-2.80445039918867e-05
-4.12651255034347e-05
-1.78800355304711e-05
-1.74229154455412e-05
-3.8860966212145e-05
-3.35479691162582e-05
-3.63366846582104e-05
-2.54840882039144e-05
-3.49754663237112e-05
-4.2938251734805e-05
4.24064142555891e-06
-3.70770256404852e-05
-5.72630319499347e-05
-3.05629112925852e-05
-3.49816592026942e-05
-2.33169545398095e-05
-2.09390641042723e-05
-3.27811984414823e-05
-3.70550318520103e-05
-1.2733868685021e-05
-2.01254230744972e-05
-1.33002771771412e-05
-3.64962272807483e-05
-2.42748247906183e-05
-4.92293697975148e-05
-8.17874795325088e-06
-2.68694227566975e-05
-2.51194486798218e-05
-3.58700101072192e-05
-4.0402429279395e-05
-2.49751915381309e-05
-2.89779530658792e-05
-5.19411034826217e-05
-4.6957093907128e-05
-5.14363068575323e-05
-1.10985503731502e-05
-2.59030846566778e-05
-3.8147975106705e-05
-4.58071345691535e-05
-3.91809554652816e-05
-1.89696939857402e-05
-2.89263581440723e-05
-2.6863319051546e-05
-1.89684398759724e-05
7.23983468239487e-06
-4.49551691486265e-05
-1.25961527672878e-05
-4.44359770079284e-05
-3.49521649050259e-05
-4.10783564376511e-05
-2.5804771328242e-05
-2.84513929112807e-05
-1.68016593759777e-05
-5.0852747827667e-05
-1.96421765273266e-05
-5.55143547409205e-05
-2.66456625447018e-05
-4.06718745538433e-05
-2.40480609306965e-05
-3.80507795833693e-05
6.61343940903401e-06
-2.70898308888169e-05
-4.51602404463758e-05
-5.20260304759886e-05
-3.97062857069103e-05
-3.81884668845146e-05
-2.28702605421334e-05
-4.04334285091916e-05
-2.52558921355074e-05
-3.09031634768674e-05
-4.33800681619353e-05
-3.27532662549038e-05
-2.24816738194981e-05
-7.64195448055045e-06
-4.80570562402517e-05
-2.25934027029661e-05
-1.19607172793913e-05
-3.74876296203577e-05
-3.02566057040077e-05
-4.10077326123975e-05
-1.64458124497916e-05
-3.8111506167025e-05
-4.23404954351196e-05
-5.23892425652768e-05
-2.99948404763991e-05
-3.43585157272486e-05
-3.97748034645314e-05
-4.62584916200996e-05
-2.38299183488037e-05
-1.45724604647152e-05
-2.2853997652487e-05
-2.19382041663815e-05
-1.08303569552845e-05
-2.73771242891061e-05
-4.05110422493836e-06
-3.47795855364212e-05
-2.96747708914196e-05
-3.44083288861286e-05
-3.2009611010713e-05
-5.81852601738538e-05
-3.32285215930838e-05
-3.42584930833041e-05
2.68314354778289e-05
6.99498979461138e-08
-4.06223417096437e-05
-1.7715395940484e-05
-7.12221825689364e-05
-2.52614218991923e-05
-4.1728122444303e-05
-3.12436875526949e-05
-5.71019803495943e-05
-1.97082850995662e-05
-3.13600353911964e-05
-9.27343120223105e-06
-2.3253232554187e-05
-2.7950023695084e-05
-3.26176894347919e-05
-1.79647129424379e-05
-4.13710454256928e-05
-6.65652655186211e-05
-4.25659254018813e-05
-6.25602804342018e-06
1.2393257638296e-06
-3.02413374630467e-05
-3.21866241877791e-05
-3.68665446409149e-05
-4.5145122932093e-05
-9.52116362724301e-06
-3.67982416171283e-05
-1.50997163688209e-05
-2.50233538631696e-05
-8.1037818569956e-06
-4.11477780815027e-05
-2.12715939199564e-06
-2.22291747603743e-05
-1.57871333939821e-05
-1.95372024689042e-05
-1.72319593691306e-05
-3.07508749437178e-05
-6.73277413020362e-06
-3.64770671633069e-06
-3.36192175752087e-06
-3.47857550978025e-05
-2.13472362854685e-05
1.36550185452791e-05
-2.61349824683922e-05
-3.89236471040718e-05
-3.34816037307822e-05
-2.69673747645888e-05
-3.43240546629155e-05
-1.44949810754656e-05
-2.67723623535139e-05
-8.39795695475879e-06
-2.22275248946471e-05
-2.51999791867609e-05
-5.93991287035981e-05
-2.34482713576643e-05
-5.44288312727193e-05
1.84686683583311e-05
-3.97062698389101e-05
-2.72025951397847e-05
-4.27052422176655e-05
-3.74487612044374e-05
-2.40797671296032e-05
-1.8366593297098e-05
-4.06644533151868e-05
-5.74748348158413e-05
-2.72876981704285e-05
-3.65902270010868e-05
-3.99261669160876e-05
-3.78568456795049e-05
-1.45843374060423e-05
-1.77674852316518e-05
-6.78695394855164e-05
-3.57768419137081e-05
-8.11665074691532e-06
-7.78863546549091e-06
-1.12484053224724e-05
-6.63072390486079e-05
-4.56201515027272e-05
-2.76839780615086e-05
-1.27213657641481e-05
-3.24972855383985e-05
-3.51974705874641e-05
-1.9227484607499e-05
-5.2421991723129e-07
-3.43975880832414e-05
-5.6223421580395e-06
-3.50539229051005e-05
-3.5944454749691e-05
-3.64600641339136e-05
-3.99945700194989e-05
-2.5279790481001e-05
-3.58749183406101e-05
-1.37333697605586e-05
-2.7343528641192e-05
1.75090753495231e-05
-2.1687313428717e-05
-2.50375390393353e-06
-2.44212882516087e-05
-2.78555355571726e-05
-2.14167005576668e-05
-6.12710825112063e-05
-1.07342108406087e-05
-1.08201228877846e-05
-2.92695818065162e-05
-2.59150205899678e-05
5.68502920266101e-06
-1.8768281739222e-05
-1.99306936213447e-05
-1.98930467269915e-05
8.48856682331623e-06
-3.66398127235116e-05
-2.75720886658128e-05
-6.02914791335202e-05
-4.09392604333126e-05
8.57490822101426e-06
-1.09311238232095e-05
-9.2468045218052e-06
-5.06969313940237e-05
-1.81028948496806e-05
-1.97559165309488e-07
-3.60530532990239e-05
-1.0869540109753e-05
-1.9785345877551e-05
-3.19654731404417e-05
-1.36317156917712e-05
-4.25023904822089e-05
8.83955212490528e-06
-1.49196046446548e-05
-3.99104537646569e-05
-2.66427946336884e-05
-4.91161345220897e-05
-3.10793094837894e-05
-4.50519034188085e-05
-2.83308089864053e-05
-3.97699537043152e-06
-5.29278142280448e-05
-1.59945487905425e-05
-2.87962838423379e-05
-1.26943062869321e-05
-3.00415627361022e-05
4.04939257261278e-06
-3.82424410149272e-05
-6.09456977397317e-06
-3.6483149321413e-05
-4.43588753270746e-05
-2.14220837769236e-05
-4.41778855026598e-05
-1.77506452551863e-05
-2.19815952523942e-05
-2.77806555602013e-05
-2.11892063613122e-05
-1.31330761773076e-05
-3.74240077240503e-05
-6.18242719051013e-06
-8.19401699546643e-06
-4.58891383972148e-05
-1.88159934256263e-05
-4.5346502854284e-05
-6.17782031228811e-05
-3.19859582294444e-05
-4.9475101403022e-05
-4.53583598984505e-05
-3.18359820213763e-05
-8.00292077947446e-06
-3.93753146697783e-05
-4.07880072802099e-05
-3.59072352019659e-05
-3.11893839523178e-05
-1.2524964094274e-05
-1.79280410519837e-05
-1.76194987065627e-05
-2.52459799763515e-05
-1.59309139067722e-05
-3.64979909643441e-05
-2.82435135056974e-05
-1.53370976888198e-05
-3.04894823014755e-05
-1.65504288950927e-05
-2.96874960964018e-05
-1.6295643030095e-05
-3.71763180695202e-05
-3.03473438497353e-05
-1.91099078245015e-05
-4.54913605915994e-05
-4.25132733485433e-05
-8.61724988545818e-10
-4.73785054451459e-05
-1.01852798685081e-05
-3.20287307572752e-05
-2.49141508180133e-06
-3.60367558015492e-05
-2.15331861408211e-05
-7.16982023792559e-06
-1.33801090706406e-05
-1.46024512554885e-05
-5.96075397041336e-05
-2.85361380709605e-05
-5.08714381752902e-05
-1.28768863220377e-05
-2.14714864722963e-05
-5.54397523148918e-05
-1.09322620149166e-05
-1.00677679669889e-05
-2.79264916749938e-05
1.44224341104939e-05
-4.70627599540133e-05
-3.43197631458779e-05
-3.13952151985108e-05
-2.03338503296426e-05
-2.62200352854586e-05
-8.03844561289472e-06
-3.47447659911768e-05
4.46139460599323e-06
-2.74356357340945e-05
-1.02153525175541e-05
-1.89101117216873e-05
-5.44700147083725e-05
-3.85062179039739e-05
-4.86165978120446e-05
-2.28629348878016e-05
-4.14547763581164e-05
-2.29651427269671e-05
-2.11349202274907e-05
-5.41385060098903e-05
-2.55687656449038e-05
-5.95257655861158e-05
-3.72151496591292e-05
-6.09545572095166e-06
-2.43891034411051e-05
-8.02593232509975e-06
-1.91028774096942e-05
-2.24581889954723e-06
-3.02120285358142e-07
-1.11675844875291e-05
-2.9292867791203e-05
-2.38266391049868e-05
-2.08902888202566e-05
-2.92711663025624e-05
-1.67782966473005e-05
-5.66035936441233e-05
-2.28644764366616e-05
-3.57420657839603e-05
-5.18476533977496e-05
-5.08270661973568e-05
-3.63668990935727e-05
-3.4171007178971e-05
-4.7596030430602e-05
-3.58008896449056e-05
-4.38769099554496e-05
-2.94846476191753e-05
-3.87918559877506e-05
-2.03132038268462e-05
-2.80739765405437e-05
-3.97424688196996e-06
-1.79997334052806e-05
-1.82508037229579e-05
-4.48372336222131e-06
-4.09891343899385e-05
-2.33862127084433e-05
3.40663765442773e-06
-1.86599680188829e-05
-4.50250228447446e-05
-3.13383912787119e-05
-3.78003415651713e-05
-7.63798712015796e-05
-4.37522853498435e-06
-1.65043499270684e-05
-4.38366296454161e-06
-2.03211174946077e-05
-3.51099324561431e-05
-3.82759363587726e-05
-4.86932034448096e-05
-2.45646645525444e-05
-8.46565834516293e-06
-3.88374854894686e-05
-2.87904106335075e-05
-2.70824830723636e-05
-3.88091037077951e-06
-2.14849069772702e-05
-3.31633073209604e-05
-3.36668915908651e-05
-5.08685933730438e-05
-1.94929296876768e-05
-3.36231986003887e-05
-2.47519554017754e-05
-2.44553204820421e-05
-3.77320962178873e-05
-1.91243191195056e-05
-2.65797016790749e-05
-2.19602871934346e-05
-2.82101555030032e-05
-4.08723482078124e-05
-2.30223913600864e-05
-5.52603788003731e-05
-4.41907034155994e-05
-1.77638836160548e-05
-5.393421881189e-05
-1.98517640228336e-05
-3.55493184939662e-05
-3.80168044863574e-05
-3.78045935063956e-05
-2.3087459326969e-05
-3.1485215779082e-06
-2.1396784682632e-05
-1.92628415322177e-06
-4.84059537040048e-05
-4.42893880180641e-05
-2.54939780043052e-05
-3.88646451754006e-05
-4.84850753631401e-05
-4.79995851166013e-05
-2.81073578887698e-05
-3.09998302750517e-06
-3.55608489449335e-05
-4.86767752141408e-05
-3.17143317178391e-05
-3.77771545890738e-05
-2.18769403012738e-05
-3.27750732793512e-05
-5.01589767471001e-05
-2.09437720631761e-05
-4.84423830746992e-05
-1.30587230787526e-05
-4.85904770041217e-05
-1.95299730109483e-05
-3.32514086898078e-05
-2.76060437378421e-07
-3.42481123903665e-05
-1.16062683041748e-05
-3.98865300170884e-05
-2.83458869326679e-05
-4.23298148581062e-05
-1.10540512576364e-05
-2.20894076904424e-05
-1.36249512574899e-05
1.0483094933165e-05
-3.22665247228112e-05
-1.07121784923445e-07
-3.35745887246012e-05
3.60504112750361e-06
-2.07517896912322e-05
-2.6973236866289e-05
-2.03763183180223e-05
2.68416143418009e-06
-4.34087339217009e-05
-5.56449073447485e-05
-5.05306239698589e-05
-4.46587523517999e-05
-3.7310972698127e-05
-4.0621179382728e-05
-3.90677001608806e-05
-5.10809464911196e-05
-3.11642470206225e-05
-3.80715349923798e-05
-3.45976881971181e-05
-1.82558023863934e-05
-1.52703206187272e-05
-1.95880048311802e-05
-3.31861184206825e-05
-3.17682258342756e-05
-1.11272168950164e-05
-8.15773212385133e-06
-3.07871756816955e-05
-2.2992363148838e-05
-1.49827811635842e-05
-1.38389067996624e-06
1.20828854115225e-05
-2.74451849213567e-05
-3.19848714767446e-05
-1.65912978812426e-05
-2.44423458059564e-05
-2.36955437027166e-05
-1.87426745550198e-05
-1.59945758587792e-05
-3.66897105441731e-05
-3.18998586689508e-05
-3.0519652878368e-05
-3.52762374240828e-05
-3.6760147381182e-05
-4.90738683807674e-05
-1.00674543696488e-05
-1.97608593926833e-05
-2.57468687933812e-05
-2.15977009531976e-05
-3.4873841906516e-05
-2.71022586209104e-05
-4.18026768799373e-05
-4.49349539559496e-05
-3.78900715113348e-06
-3.06246457299058e-05
-8.79149808253846e-06
-1.94880027233008e-05
7.61343275769472e-06
-4.65974628286221e-06
-3.84871163162566e-05
-2.64145841635313e-05
9.4465036625781e-07
-1.45166415633275e-05
-2.14101900470167e-05
-4.42598299677294e-05
-3.42091374583444e-05
-2.71898028184117e-05
-2.40204929657642e-05
-4.12513077625997e-05
-1.81817701335522e-05
-1.97026036215185e-05
-3.92500364442729e-05
-4.18039041138095e-05
-2.39173247395155e-05
-5.18500659995252e-05
-4.97265031082907e-05
-3.75336797063589e-05
-2.74262120218672e-05
-2.12845877752687e-06
-6.76031719178546e-06
-2.97785685262466e-05
-4.15820582229703e-05
-3.7135943370268e-05
-5.14400300714349e-05
-3.59414345036349e-05
-2.12301364013477e-05
-2.50800326664333e-05
-6.93311767688299e-05
-4.05205740671527e-05
-1.34798732557793e-05
-9.30964041742454e-06
-2.155190371529e-05
-2.29800050496749e-05
9.6652033928024e-06
-3.12432030035751e-05
-9.69226077306496e-06
-3.4382063942966e-05
-6.46416543036656e-06
-1.25661241718692e-05
-3.43421614567891e-05
-1.85369717416414e-05
-2.25492436253948e-05
-1.51965410961258e-05
-3.33652659151332e-05
-4.10742779844345e-05
-3.53130791148125e-05
-2.97363703995077e-08
-2.71890993380192e-05
-4.79545500282862e-05
-2.25047992618074e-05
-3.55050163912643e-05
-6.23841793913612e-05
-1.67468851453291e-05
-1.66428072362999e-05
-7.0386257462962e-06
-3.00084552768538e-05
-3.07421740375655e-05
-2.41270882955514e-05
2.82628177653693e-06
-6.46568235095431e-05
-4.61986375131517e-05
-4.32535345061368e-05
-1.77119036991226e-05
-2.10918526056675e-05
-4.97484497931243e-05
-2.16988885742037e-05
-1.73922071402411e-05
-4.24498196067691e-05
-4.34565153566961e-05
-4.11718856082854e-05
-3.10142481370369e-05
-3.91163639183124e-05
-2.77931554193856e-05
-4.05437806761157e-06
-2.01058423219346e-05
-1.72254150396421e-05
-4.40880280618943e-05
-3.63409062177427e-05
-2.93796858826735e-05
-4.40339764432255e-05
8.17739216708257e-06
-1.5508819727666e-05
-5.421768455725e-05
-4.38734268047284e-05
-1.72476175972179e-05
-1.71380591045746e-05
-2.04480981188088e-05
-1.68098985786737e-05
2.63121691178635e-06
-1.1062427644421e-05
-2.02502863822708e-05
-3.13344119677291e-05
-2.83180915602278e-05
-3.96907048673398e-05
-4.02351415820036e-05
-1.13296594332112e-05
-3.61754497803363e-05
9.79307508761744e-06
-2.86050663133397e-05
-3.45226018917256e-05
-2.35956515212934e-05
-2.84058299220782e-05
-7.3498549602767e-06
-2.81675238006691e-05
-2.63629728771204e-05
-5.10968687453451e-05
-2.96701347842311e-05
-3.31259671991751e-05
-3.29248238955692e-05
-1.59049095888326e-05
-4.860025860695e-05
1.07367100731186e-07
-2.06245197902187e-05
-2.16403067811988e-05
-3.55079213240954e-05
-3.22550389178224e-05
-5.04433169943957e-05
-4.02558126299981e-05
-5.33632495661796e-05
-4.88231201077725e-05
-5.64749959094111e-05
-3.74344335621518e-05
2.2435211943119e-06
-1.70791955672097e-05
-4.60492190368807e-05
-1.98237202782524e-05
-4.5527604319296e-05
-5.11615997298043e-05
-4.32411132797464e-05
-3.09246773990585e-05
-2.83514145672052e-05
-3.39956674177752e-05
-5.42200819347731e-05
-2.38630411618524e-06
-3.94287672888485e-05
-4.14634809479437e-05
-4.80502652559122e-05
-4.04979505092371e-05
-2.61675098212092e-05
-2.17326287208872e-05
-5.18603063389228e-05
-8.21443168287789e-06
-1.95290852771102e-05
-1.8704702571349e-05
-2.44282905567588e-05
-5.04816891438406e-05
-4.4574035924085e-05
-3.45270077997395e-05
-9.38279322374245e-06
-4.4225763404412e-05
-4.9753903032159e-05
-3.38868538534723e-05
-3.94455299790164e-05
-2.78537076603271e-05
-1.11239072353033e-05
-2.25219461106034e-05
-2.97919687461052e-05
-3.34829526973437e-05
-1.00330062589921e-05
-2.59211538932385e-05
-2.57325129429316e-05
-3.54496550121271e-05
-2.11819755678884e-05
-3.31877364073522e-05
-4.81933929456137e-05
-4.51059360736942e-05
-4.91986491073463e-05
-3.06380646435184e-05
-2.76538213744498e-05
-3.46447390438123e-05
-2.8856885223451e-05
-2.95366463258153e-05
-5.34527841558815e-05
-2.08814714449898e-05
-1.34310584415645e-05
-1.59354310925972e-06
-1.48978832375424e-05
-3.00216652334405e-05
-2.54842224957377e-05
-5.23506336760316e-05
-3.74829551914311e-05
-3.18026287927986e-05
-1.35219793223475e-05
-4.46345165897112e-05
-2.27687257562652e-05
-6.80794651828609e-06
8.74036438873881e-06
-3.65042822312122e-05
-4.01953176045216e-05
-5.05290186680384e-05
-2.48916275721575e-05
-2.58101362687585e-05
-7.09205965651769e-05
-3.61549435696592e-05
-6.2001345991888e-05
-9.13536147802873e-06
4.04613983399642e-06
-2.67563949877672e-05
-4.90121631807028e-05
-9.72929650964353e-06
-1.56668193312081e-05
1.86506718752556e-06
-3.17237281370568e-05
-2.55839201172492e-05
-3.66329854607217e-05
-1.85732342913467e-05
-3.20190274986131e-06
-1.74548141105504e-05
-2.89776627602551e-05
-3.44611767369001e-05
-3.89257188097117e-05
-8.4703500919795e-06
-2.24752298355144e-05
-2.24908133264176e-05
-3.55579961694479e-05
-8.53623686869285e-06
-4.33913715116095e-05
-3.02291579966196e-05
-4.9322915239405e-05
-3.15338381309249e-05
-3.2498938845473e-05
-4.66224099677658e-05
-1.16185927987787e-05
-3.64872624380125e-05
-2.82823241185339e-05
-3.6964857922436e-05
-2.19377152940806e-05
-4.29937076866803e-05
-4.0870074668221e-05
-5.09516201952945e-05
-3.38924759343835e-05
-2.77669964635412e-06
-3.38381957848672e-05
-5.06491385554766e-05
-1.19035487695799e-05
-9.6795720077203e-06
-3.22354442962625e-05
-2.38560126004422e-05
-3.70885766588509e-05
-3.94949471281068e-05
-4.68093380151404e-05
-2.24248481330868e-05
-2.62882435816865e-06
-4.30247409615466e-05
-3.28798176605766e-05
-1.84392089560281e-05
-7.82105271518088e-05
-1.92483915268588e-05
-2.16624371753061e-05
-3.71960660433917e-05
-5.61283913115525e-05
-2.17047751978681e-05
-3.23384813678463e-05
-3.78069329785609e-06
-5.18452621788094e-05
-3.74627183974122e-06
-2.00927111699728e-05
-5.59227254523062e-05
-3.08310562194736e-05
-3.19212728347698e-05
-2.90211241509599e-05
-4.32041662825937e-05
-3.87500045830301e-06
-2.18684957892462e-05
7.43597640380589e-06
-1.9101892321579e-05
-4.65099293124817e-05
-2.46661288961274e-05
-1.37386962028185e-05
-3.28262729571501e-05
-1.77786077268489e-05
-2.67787624130295e-05
-6.05105420115841e-06
-2.91229611613446e-05
-3.97045006093575e-05
-5.02265116914591e-05
-4.58327500260191e-05
-1.65917411612931e-05
-2.87787836359956e-05
-2.01258264470008e-05
-2.73941919158669e-05
-4.77955617996867e-05
-3.98425850856274e-05
-1.77920704330979e-05
-2.5350143870439e-05
-2.26179527164036e-05
-3.96892115246114e-05
-1.43743135612231e-05
-3.52276385634274e-05
-1.74375815229498e-05
-3.38203610980131e-05
-4.88767032795386e-05
-1.19872620902409e-05
-2.74430885139901e-05
-3.0224045198415e-05
-4.8942908525324e-05
-3.65466760256863e-05
-5.7679006229168e-05
-3.48079427667965e-05
-2.64058855322654e-05
-3.41246045682165e-05
-2.02645487078109e-05
-1.76981177936963e-05
-3.21130652045185e-05
-4.86503226384265e-05
-3.32522270364823e-07
-6.22428083442015e-06
-4.45648029766655e-05
-9.82732984435228e-06
-1.93164340992647e-05
-3.78723118209125e-05
-3.77506732336961e-05
-1.18290085594466e-05
-8.61591979709296e-06
-1.56992718681976e-05
-3.61354679786557e-05
-1.6466295372549e-05
-2.48024977319423e-05
-7.74734699899731e-05
-2.42987283416823e-05
-6.6534126563501e-05
-3.00583796416399e-05
-5.50340551132172e-05
-3.64890147723297e-05
-3.61898431748457e-05
-4.24320471815935e-05
-7.24882227198728e-05
-1.43250712669444e-05
-1.79670314210313e-05
-9.72874742017169e-06
-2.71817353878825e-05
-2.44412366334003e-05
-2.70256766456657e-05
-3.16906474600241e-05
-4.34515565976989e-05
-3.76739748057448e-05
1.61244597127445e-05
-2.66660749281354e-05
-1.52316442926825e-05
5.14973433387915e-06
-2.23439915142565e-05
-1.6645313938421e-05
-4.39811685020447e-05
-5.31061610976451e-05
-2.69616550120226e-05
-3.13290507431996e-05
-1.12816828394428e-05
-1.81268289787598e-05
-9.56426672823378e-06
-3.56216692282708e-05
-1.14495529245679e-05
-1.97158181894766e-05
-9.6580749538941e-06
-2.43078412124971e-06
-1.12329353242089e-05
-6.32339815029109e-05
-1.66259838437568e-05
-1.02107113446503e-05
-1.75730738021281e-05
-2.46885879923866e-05
-2.46982299455544e-05
-3.35081482437339e-05
-1.40282547140493e-05
-1.32541253994934e-05
-3.56212957578999e-05
-4.32350991215948e-05
-4.31122543489575e-05
-6.05171677471683e-06
-5.67091862995902e-05
-1.11184687654993e-05
-3.96335037499765e-05
-2.69217381984183e-05
-2.15515543599805e-05
-2.01256954935392e-05
-4.04946324144729e-05
-1.49589867059388e-05
-2.7350248477685e-05
-4.49425479665242e-05
-2.81661044367799e-05
-8.20553187448603e-07
-1.23733725825246e-05
-3.00461551045367e-05
-1.04728472923116e-05
-3.8050180446676e-05
-1.23984999375233e-05
-2.20215717729849e-05
-3.41671401861498e-05
-2.12283615668863e-05
-2.95577415005467e-05
-2.32957912179165e-05
-2.15820182824965e-05
-1.73765445016249e-05
-2.88471920769443e-05
-3.44108282394493e-05
-3.31238322994763e-05
-3.23183099470694e-05
-8.4251693075948e-05
-3.72122611952597e-05
-3.4573208992715e-05
-7.95964898716101e-06
-4.22145080368168e-05
-3.82569056595484e-05
-3.88293821189718e-06
-6.90389608017511e-05
-1.09079572269788e-05
-8.15356614160464e-06
-4.88647761232418e-05
-2.02551059347477e-05
-4.16124710402537e-05
-4.4243667552729e-05
-4.74115540807542e-06
-3.56960791749233e-05
-1.91356680997964e-05
-4.24304235728904e-05
-5.33546046014162e-05
-3.23926117511285e-05
-1.19627588036731e-05
-3.73199809274286e-05
-2.13481268809234e-05
-3.23452938260997e-05
-1.49637518853661e-05
-5.30273646484418e-05
-3.23346304467788e-05
-1.38224718850407e-05
-3.25407371877418e-05
-2.6240516267078e-05
-8.5880052815059e-06
4.12911448837301e-06
-1.71360510566358e-05
-1.11700769924743e-05
-2.20664960516128e-05
-2.69749114657166e-05
-5.73943581753797e-05
-1.60507791968582e-05
-1.09187834557099e-05
-7.19329841802011e-06
-3.13168812341165e-05
-2.45062449587332e-05
-6.53484647224656e-06
-1.58138908538043e-05
-3.64409207874588e-05
-2.94676048526786e-05
-2.88177289499518e-05
-3.53276277169307e-05
-2.25536863684597e-05
-2.20667173564084e-05
-6.26855100917959e-05
-2.91696116716456e-05
-2.25193131448129e-05
-1.63607757542398e-05
1.09178758279697e-06
-3.09810281324849e-05
-1.86291132492821e-05
-4.40511094445842e-05
-1.14988631595584e-05
-3.21851161688516e-05
-1.06781212163793e-05
-9.64905467735059e-06
-4.34749192367242e-05
-1.38138348751817e-05
-1.78984528620215e-05
-1.67779373665691e-05
-1.86625679397633e-05
-2.680977594286e-05
-3.88506023588982e-05
-2.17797414482329e-05
-3.58378211313762e-05
-7.28683761326295e-06
-7.20085192690571e-05
-2.87024982170784e-05
-2.82742595673779e-05
-5.56651358058687e-05
-4.19799569387874e-05
-3.55508490566596e-05
-7.09706808666581e-05
-1.78474742627806e-05
-3.41437843482494e-05
-1.89475111608585e-05
-2.4458887226312e-05
-3.9016974536251e-05
-4.3272133820299e-05
-2.21961730112953e-05
-4.16562472227268e-05
-1.16624052331346e-05
-1.67954017578618e-05
-2.56895452058278e-05
-4.69318936492474e-05
-1.89731903554817e-05
-5.49095612644336e-06
-1.74178741602922e-05
-3.97751045594286e-05
-3.99347008408568e-05
-5.02390295934385e-05
-3.18346741781658e-05
-5.47535847768192e-05
-2.48230429891231e-05
-1.11063258674574e-05
-1.42055838942876e-05
-3.99092740774364e-05
-1.8362216302821e-05
-3.43005299758458e-05
-4.7919959000483e-05
-3.32008092282962e-05
-1.62405117655308e-05
-6.05763670906849e-05
-4.20804770077672e-05
-3.69443455703167e-05
-1.07779193197766e-05
-6.22271842213674e-06
-2.88257585858032e-05
-2.78641207221677e-05
-3.55776579830478e-05
-3.24560608673092e-05
-1.84781861448292e-05
-3.32595399241942e-05
-1.44685044689343e-05
-4.67858483060318e-05
-4.35245402024021e-05
-3.86431651761631e-05
-4.09370150288048e-05
-6.00759249534749e-05
-4.79171311902493e-05
-2.47902829977138e-05
-3.61591201219605e-05
-4.01802721211804e-05
-3.43020028102788e-05
-1.07147941735025e-05
-3.97334454494585e-05
-1.80801785725524e-05
-4.4332580253573e-05
-4.19735927204878e-05
-3.86370700388577e-05
-3.30907245437412e-05
-3.14796589178332e-05
-3.5670522115002e-05
-2.94783798625505e-05
-4.08177136484069e-05
-3.16160550119196e-05
-3.19676254033398e-05
-1.6980882767515e-05
-4.85536297587823e-05
-1.710168403091e-05
1.24908356702927e-05
-4.27463148697813e-05
-2.7458761296324e-05
-2.68703568723297e-05
-3.37852285913553e-05
-3.16228797928609e-05
-2.82809286579221e-05
-4.98336197933885e-05
-2.36638519528362e-05
-3.99406469457865e-05
-4.60814658878805e-05
-2.88947471838476e-05
-5.46759238280858e-05
-1.65203970469024e-05
-3.57162821072042e-05
-1.47575323641945e-05
-1.63323290318812e-05
-3.72881544976853e-05
-2.27637319254913e-05
-2.76461348781792e-05
-3.38483696877002e-05
-5.16055313103936e-05
-3.84666214206276e-05
-4.19194336863922e-05
-3.76580019826258e-05
-3.10875332691566e-05
-1.24231377916705e-05
-5.90567367149948e-05
-1.9599654080946e-05
-2.492913938808e-05
-5.37044166781377e-05
-1.63790871520282e-06
-4.94983270154605e-06
-5.02227211513387e-06
-3.17150597272093e-05
-3.68282509836992e-05
-2.70856600423412e-05
-9.40631745856061e-06
-3.41443679410158e-05
-9.34586029091257e-06
-1.37591355763174e-05
5.08953717523316e-06
-2.53000437455893e-05
-1.09518332310005e-05
-3.11590550804134e-05
-3.47077655984581e-05
-2.30867920101985e-05
-2.86417286687257e-05
-3.91167789415182e-05
-2.04583894513339e-05
-2.43893877926339e-05
-1.9873499762092e-05
4.7810455593497e-07
-3.99312436413098e-05
-3.24957323656477e-05
-9.22509343216597e-06
-2.59044429527824e-05
-2.5263365070251e-05
-3.02997630928687e-05
-3.05093574361053e-05
-5.63259186042106e-05
-2.00119915433528e-05
-2.82556144869339e-05
-6.4757392179973e-06
-3.6496574343478e-05
-2.53492476605165e-05
-3.75707527454986e-05
-2.31056079116262e-05
2.11426392051689e-06
-3.41790446055212e-05
-3.17686191706467e-05
-5.33687281235888e-05
-4.41317410445808e-06
-5.13256079510931e-05
-3.78784723458327e-06
-3.19755197135486e-05
-3.16617692833038e-05
-2.28737376280786e-05
-2.96137230233253e-05
-3.79616701790517e-05
-1.87304643247759e-05
-2.46161495280027e-05
-8.66685478093848e-06
-2.44392027030725e-05
-2.07578139999323e-05
-2.80554482267201e-05
-4.24270994290089e-05
-3.88351210584866e-05
-7.11251169102108e-06
-5.71103195160666e-05
-1.18926279686471e-05
-2.23729850193378e-05
-4.14735970105719e-05
-3.79405282098062e-05
-2.4085297743566e-05
-1.75432439788898e-05
-8.6066157248177e-06
-5.32057744000221e-05
-1.61666226324871e-05
-2.12328057221399e-05
-4.35297643831847e-05
-3.89110101234593e-06
-4.21951549772409e-05
-1.73164896999913e-05
-3.08573421488997e-05
-3.5015549952855e-05
-1.38088168905146e-05
1.36518767727381e-06
1.08425526165632e-05
-3.15821419002311e-05
-1.53068206604479e-05
-6.34561055403845e-07
-4.78795698813082e-05
1.48812566499304e-06
-2.93882103071164e-05
-2.25514270552134e-05
-1.46217725243254e-05
-3.15069921780192e-05
-5.05713298610008e-05
-4.50314609485651e-05
-4.53660536339499e-05
-3.93987075458395e-05
-5.2337563199336e-05
-2.0402944203089e-05
-3.40191153485985e-05
-3.25855517544212e-05
-5.77569173431452e-05
-2.1042472408264e-05
-1.41919097087423e-05
-3.27647096567522e-06
1.27573101717637e-05
-2.61436493969412e-05
-3.24462282457699e-05
-2.95194322705778e-05
-2.21423591923264e-05
-5.69647076851228e-05
-2.08683409968371e-05
-2.81571933817772e-05
-2.62715263717974e-05
-4.52813047160076e-05
-5.36897672977601e-06
-3.72358436641301e-05
-3.94947865090751e-05
2.61967203906725e-06
-2.30986397624179e-05
-4.5702604261485e-05
-5.17834903320524e-05
-3.55650649956148e-05
-4.63965556267737e-05
-5.43850718540021e-05
-3.23423544466052e-05
-4.8327713131568e-06
-4.25508236345574e-05
-6.56639224141854e-05
-3.83303613184615e-05
-4.61093820475118e-05
-5.01418776330351e-05
-3.36319222003683e-05
-3.18461688384791e-05
-3.99362164044676e-05
-1.68547252668342e-05
-3.11860068578839e-05
-2.39925316141959e-05
-1.11241404513888e-05
-5.3014650850817e-05
-4.09692876275486e-05
-1.76002580158039e-05
-2.5903345077388e-05
-1.73437764890876e-05
-6.18401456805638e-05
-5.2798374824364e-05
-2.54899024259143e-05
-2.22511660740109e-05
-2.16926564427272e-05
-5.49384588313102e-05
-3.01640433590473e-05
-4.13224628017237e-05
-4.57013983781623e-05
-2.55683387879536e-05
-2.75609501797124e-05
-4.2862450573163e-05
-2.30560564087117e-05
-4.26937088984067e-05
-4.29480593347782e-05
-1.67219135900909e-05
-5.57938306454719e-05
-3.56926796590291e-05
-2.08212793539099e-05
-2.0634925856076e-05
-2.57620878449173e-05
-3.51162164799035e-05
-3.91701101223486e-05
-3.78488606046212e-05
-2.96211307724704e-05
-2.2253871410623e-05
-2.30557432969543e-05
-2.38294718435491e-05
-3.95256843264729e-05
-3.76537514925015e-05
-4.88138981482213e-05
-5.42783982966105e-05
-2.72788192079647e-05
-4.49681304719875e-05
-3.01170675820908e-05
-3.06094439422007e-05
-2.82132519849399e-05
-1.40487945991355e-05
-1.58351822261016e-05
-1.99323013648189e-05
-3.68252406846195e-05
-1.84561326297466e-05
-3.06385958594394e-05
-1.91300458703226e-05
-2.35292361998939e-05
-2.36288991917711e-06
-5.17093790042876e-05
-4.63466460456113e-05
-3.441036118643e-05
-5.72789412312924e-05
-4.79835968898348e-05
-1.9157343462828e-05
-4.45263302315806e-05
-2.4112035084064e-05
-1.2417599126398e-05
-2.53985063125826e-05
-2.04739691559106e-05
-6.77129424697477e-06
-2.25335812237028e-05
-1.11395839569346e-05
-1.61366702832511e-05
-1.45731812412618e-05
-2.09789018383243e-05
-2.43615604697061e-05
-6.07113214304964e-06
-3.31355354347698e-05
-8.54747042667224e-06
-1.72327271233215e-05
-5.83897805633646e-05
-4.48144046094709e-05
-4.65126683177051e-05
-3.91887400830473e-05
5.84852879576767e-06
-1.25338527608899e-05
-5.82715292655845e-05
-9.94525077813444e-06
-3.28154222867126e-05
-3.32713229735326e-05
-4.73416166228553e-06
-4.61240347336138e-05
-3.26021871041798e-05
-3.78658027906626e-05
-7.85855771639904e-06
-4.09966162130953e-05
-2.098475202735e-05
-1.67074552481676e-05
-4.26113460181738e-05
-5.05323683888349e-05
-4.18271530891619e-05
-3.95465959363412e-05
-2.11347732833136e-05
-4.75735868056319e-05
-2.68824001486332e-05
-2.42965422648701e-05
-3.01073458954147e-05
-1.84179797483667e-05
-8.68097282700898e-06
-2.89227516005779e-05
-3.75232015270362e-05
-1.70219152073586e-05
-5.88534907660583e-06
-1.18541770518426e-05
-4.26641675070951e-05
-2.00506038589923e-05
-1.50993172959407e-05
-3.9449103354531e-05
-3.21875139091082e-05
-3.08454077743022e-05
-3.05192061787272e-05
-3.24827645855155e-05
-5.09784615517111e-05
-1.86212203404143e-05
-3.16835053113116e-05
-1.17452804347039e-05
-3.92948433822359e-05
-2.90873257515802e-05
-4.39174153699938e-05
-7.37549641616429e-06
-1.26817189545043e-05
-1.27000544398844e-05
-5.12818140501905e-05
-4.64076473759015e-05
-2.0410202743637e-05
7.3969428899854e-07
-4.11892647173698e-05
-2.70097597974768e-05
-1.24713034556106e-05
-3.83432131821323e-05
-5.34387216875117e-05
-2.36471680057725e-05
-3.77352748368945e-05
-3.08501063937888e-05
-1.13704780324143e-05
-3.06466003172206e-05
-4.14680769737336e-05
-2.72931569048126e-05
-8.14323475086198e-06
-3.75453748891174e-05
-3.60957106255241e-05
-3.86632611354611e-05
-1.78689122812538e-05
-6.0143601923994e-05
-2.67696715522148e-05
-4.75806868401719e-05
-4.57524203019263e-05
2.11816227718449e-05
-1.61735758771489e-05
-1.59280502952877e-05
-5.92884157093509e-05
-2.23419517702791e-05
-2.68090789687177e-05
-4.69016873301718e-05
-2.8263045607498e-05
-3.4714562620114e-05
-4.54808930674013e-05
-2.26342538390252e-05
-9.62278476826537e-06
-2.55575652519909e-05
-5.49504860785201e-05
-2.31094249181022e-05
-1.19218272478287e-05
-4.14362837509262e-05
-3.35339222241797e-05
-3.39395091037303e-05
-3.66927905937422e-06
-4.33703527055265e-05
-3.6079693960107e-05
-1.17695927900992e-05
-1.58471860401301e-05
-1.90746596940937e-05
-2.04932229404171e-05
-2.5528675159351e-05
-3.78593647432491e-05
-1.34490318350396e-05
-2.05520431252007e-05
-6.02692952734008e-05
-4.09544467869619e-05
-1.55956110557996e-05
-2.60107613406456e-05
-1.57240889824008e-05
-4.32956951970874e-05
-5.25442855692495e-05
-2.92164818967613e-05
-4.47028434740691e-05
-2.93078364851648e-05
-7.7825584636771e-06
-2.61707824990439e-05
-6.16659674128013e-05
1.11614960013917e-05
-1.5871798975167e-05
-3.2888567715933e-05
-2.88947136664873e-05
-2.3613848798153e-05
-1.07110637287391e-05
-2.34547965806602e-05
-2.68568115887455e-05
-4.62616828383389e-05
-8.77165752732225e-06
-7.25491721337386e-06
-2.11169033354538e-05
-3.29615027614405e-05
-3.19814497019717e-05
-3.79987128379238e-05
-2.40922622164492e-05
-2.20148066032373e-05
-4.20884544265803e-05
-1.87255367422959e-05
-7.56152792473564e-06
-5.04863183118442e-05
-1.57401542107504e-05
-2.67652987162429e-05
-3.33524525389661e-05
-1.91238969994214e-05
-3.37764073408395e-05
-3.87563869443965e-05
-1.40171848779244e-05
-2.89015683636329e-05
-2.47670976854596e-05
-2.78900407287986e-06
-2.80623699925124e-05
-3.78520506088413e-05
-3.96949421507334e-05
-1.76328835313477e-05
-3.62410688098957e-05
-1.24465280611721e-05
-2.09471102277542e-05
-2.46174702141671e-05
-3.727824039196e-05
-4.10751605568983e-05
-3.68020666144123e-05
-1.26003947001725e-05
-1.33098331130062e-05
-3.98153295093041e-05
-2.96771866860924e-05
-2.36753509954228e-05
-1.72132017355051e-05
4.41240579534639e-06
-3.46963067368159e-05
-1.92888342288634e-05
-2.56751058515562e-06
-5.01395874142198e-05
-3.67155818680081e-05
-3.54957515075205e-05
-1.81402023708507e-05
-9.98246169911534e-06
-2.7178205389532e-05
3.57689105247538e-06
-5.19763304537364e-05
-2.6704852126627e-05
-1.57393680319363e-05
-2.62279226145804e-05
-3.13972836917402e-05
-1.69108042044122e-05
-4.06554816115619e-05
-1.0010480307958e-05
-4.76113599219409e-05
-6.21999457752465e-05
-4.41350274769631e-05
-4.4708642177537e-05
-8.50154923895995e-06
-5.14639980372207e-05
-4.40682988822925e-06
-2.65786682327535e-05
-1.35316824874953e-05
-1.98646811081812e-05
-5.02946697440538e-05
-1.06012059853389e-05
-3.53271329068878e-05
-2.53536068297629e-05
-3.72105552491188e-05
-4.68958600697298e-05
-2.87278999417123e-05
-5.80658160859885e-05
-3.72025510038139e-05
-4.34144736932249e-05
-2.83680440204483e-05
-3.73149594298919e-05
-3.7728931731415e-05
-2.34229987205298e-05
-4.42136358443601e-05
-7.2583621383875e-06
-3.49141262960106e-05
-3.73613046194321e-05
-4.38516637066543e-05
-3.69141424361237e-05
-2.76824507683897e-05
-1.88397596725176e-05
-2.32392383082599e-05
-1.33551028530517e-05
-4.03141207085371e-05
5.93024669412972e-06
-2.59224313864806e-05
-4.00497389461958e-05
-8.71214451509093e-06
-4.66183266809219e-05
-4.74271146276462e-05
-1.23974411126693e-05
-3.72883975465277e-05
-4.25200493618786e-05
-2.90696234610751e-05
-1.30011324845979e-05
-2.47978035120115e-05
-4.6418400588421e-05
-4.06560676789328e-05
-3.30696958208978e-05
-2.86290544115763e-05
-2.93148508807917e-05
-7.30638530763937e-06
-4.10492473220866e-05
-1.0236327194382e-05
-1.66988213862674e-05
-3.40553510030567e-05
-2.62480302052495e-05
-3.47959747950048e-05
-3.20525022735336e-05
-2.05074563786971e-05
-4.54102008914832e-05
-1.65369512474575e-06
-1.7487741717819e-05
-3.11399179456145e-05
-2.60344831627457e-05
-9.23030459411169e-06
-5.88126727543799e-06
-8.59046469247738e-06
-7.2692445331787e-05
-5.04695943289886e-05
-2.52636355540063e-05
-4.4793890696177e-05
-4.44289885625297e-05
-1.41706755935573e-05
-4.28351881422119e-05
-6.03111915673696e-05
-4.0903065640606e-05
-3.08485236746201e-05
-3.99319674215953e-05
-2.55300048246223e-05
-3.05468182816223e-05
-2.62473890364679e-05
-5.11188323181375e-05
-3.31045074194711e-05
-2.10897317267156e-05
-3.26848350291312e-05
-5.43302983409506e-05
-4.87527716522189e-05
-1.32885918682208e-05
-3.61567065514893e-05
-1.43179155021047e-05
-3.60866467561617e-05
-3.44766433380436e-05
-3.94045411972557e-05
-4.18320540706824e-05
-5.16716750560775e-05
-2.63642285171347e-05
-4.84272692011506e-05
-4.39927596714563e-05
-1.81595595255674e-05
-1.48788547539939e-05
-4.34724469574521e-05
-4.96620497429422e-05
-3.99362584065119e-05
-2.88684438000184e-05
-1.4864614699652e-05
-2.18323807525225e-05
-7.37828401807208e-05
-2.16767724890988e-05
3.88713878397299e-06
-4.56140680285215e-06
-9.97674521698203e-06
-3.73434153277922e-05
-6.68809048357975e-06
-2.23681611342833e-05
-3.7079076522063e-05
-1.67692295777656e-05
-2.90204485431885e-05
-3.57120380249413e-05
-2.39512324727377e-05
-4.07429364830345e-05
-3.41945734674983e-05
-2.50839367012814e-05
-3.25868508107833e-05
-4.56135593660032e-05
-2.32656852221159e-05
-3.03329355100278e-05
-6.05975657987863e-06
-3.97098503589453e-05
5.78989527483394e-06
-2.7656777336311e-05
-3.19954000235108e-05
-1.16275088439664e-05
-1.23065803891567e-05
-2.56962203409842e-05
-5.77725190793256e-05
-9.74059712763654e-06
-1.22144567410764e-05
-1.50577567525984e-05
-2.81241684441204e-05
-8.78763546150878e-06
-4.96765316778973e-05
-1.82208640223162e-05
-1.7119289766743e-05
-4.4703810092339e-05
-3.29407532181964e-05
-2.53687911016731e-05
-4.8278270651753e-05
-2.21272756226363e-05
-1.33083010861198e-05
-4.16855030497177e-05
-4.93168055037461e-05
4.14661278529138e-06
-1.87539954308612e-05
-4.68645402789715e-05
-7.0701502218277e-06
3.4101032947481e-07
-5.7931250506093e-05
-1.31293846407723e-05
-5.23981469483857e-05
-2.70025411457528e-05
-3.01712487577829e-05
-1.79152421571153e-05
-3.27422775900668e-05
-1.35502015345549e-05
-4.40993049065332e-05
-5.87007813087488e-05
-2.54994574485848e-05
-4.20778650969311e-05
-2.22209178113499e-05
-2.62717203697926e-05
-5.06166070826514e-05
-4.70783573176867e-05
-1.37898691174882e-05
-3.75298274115858e-05
-3.20314476905626e-05
-1.2098635298149e-05
-9.6667098613627e-06
-7.81755670056999e-06
-2.41572578617136e-05
-3.7499231336798e-05
5.84404414208374e-06
-5.37126466573944e-05
-3.9320076079779e-05
-3.24796846082346e-05
-2.15011830795629e-05
-3.22925930147192e-05
-2.55749555269398e-05
-7.28767237468372e-07
-3.20780434652262e-05
-3.96891503354101e-05
-1.760827048463e-05
-8.21674963265234e-06
1.34124138584887e-05
-9.29839923877301e-06
-2.18180032151718e-05
-1.48327899099544e-05
-2.56903544978232e-05
-1.22305576844756e-05
-2.74219451753252e-05
-1.64112594118358e-05
-9.80871196490094e-06
-3.65552430043847e-05
-2.89003039168671e-05
5.80540409622679e-06
-1.71668362019805e-05
-3.39437697961654e-05
-2.7253362406534e-05
-4.01553460736288e-05
-2.37113235989654e-05
-3.38945006108549e-05
-4.48221225486654e-05
-3.2943305198474e-05
-1.21591156654982e-05
-2.86993716037191e-05
-4.24046100362919e-05
-3.5887642259338e-05
-3.81322989873026e-05
-3.24917645145946e-05
-2.02920452661101e-05
-4.5864088405205e-05
-1.42720359445976e-05
-2.24931074433082e-05
-3.45749839522642e-05
-2.5168208066022e-05
-3.61773381174413e-05
-2.70104506272228e-05
-2.63848134751311e-05
1.49857095061808e-06
-4.31498289706494e-05
-3.06565193174534e-05
-4.98196855532028e-05
-5.9562055297552e-05
3.58755641823448e-06
-3.41589763336893e-05
-2.87435127100951e-05
-5.00086946857004e-05
-2.44112807526633e-06
-3.69763346302294e-05
-2.04013947475699e-05
-4.04553808311832e-05
-4.98470843162515e-05
-3.47987267229423e-05
-5.5651184166736e-06
-4.12082136673424e-05
-5.74876307309318e-05
-1.44247104965836e-05
-4.9943594566878e-05
-7.67883939617856e-05
-5.74793278004947e-05
-2.68548146471319e-05
-4.17058296849675e-05
-3.73484797877813e-06
1.06274840194938e-05
-1.96632761128475e-05
-3.67858546760009e-05
-8.30067437794103e-06
-8.24189503752175e-06
-1.79480280244498e-05
-2.06208633670747e-05
-2.75669690422026e-05
-4.39741205087099e-05
-3.10121630707887e-05
-1.87165908571778e-05
-2.17598368304072e-05
-1.10372452246247e-05
-3.19136626977953e-05
-3.85338830907358e-05
-3.10725886866016e-05
-1.6647768903632e-05
-2.03219050766524e-05
-1.27884908458503e-05
-7.15328481708518e-05
-3.44092890609746e-06
-2.94263087649979e-05
-5.12559666851029e-05
-6.07812402010094e-05
-3.57478607408964e-05
-4.67616568494674e-06
-3.79259640867282e-05
1.33203041499086e-06
-6.38929017251653e-06
-3.49244357290702e-06
-4.32488978136008e-05
-3.36876317885195e-05
-3.40434804806723e-05
-5.71319040373445e-05
-3.39572007724527e-05
-7.72466093102169e-05
-3.90343642349792e-05
-1.42618917569207e-05
-4.35096089522364e-05
-2.90323226822303e-05
-4.7876595969403e-05
-4.14905152426525e-05
-1.90049544697908e-05
-3.02352848218929e-05
-2.60696306934725e-05
-1.52356108941932e-05
-3.86250767221368e-05
-3.48703465925386e-05
-2.48668118374612e-05
-3.92003608810195e-05
-3.17007426863539e-05
-4.56590947490328e-05
-1.48715739915737e-05
-2.77762159869558e-05
-4.31798944847933e-05
-3.49151851642635e-05
-4.09134710619496e-05
-1.77558898406996e-05
-3.33222353563307e-05
-4.14526490084353e-05
-2.24804075590002e-05
-2.31544975313161e-05
-3.21561346598899e-05
-7.24207999314273e-06
-3.58041604494567e-05
-1.44817767649249e-05
-3.83057941709681e-05
-4.75904552238229e-05
6.93811034889331e-07
-1.35248144507357e-05
-2.12122501373779e-05
-3.29109008800347e-05
-2.98469096368695e-05
-3.4075158892187e-05
-3.25618724886933e-05
-4.09421275253614e-05
-1.89391641235262e-05
-3.5842927591719e-05
-3.35479607567071e-05
-1.23876420530061e-05
-1.6210226459821e-05
-4.82924973873976e-05
-2.52522219905187e-05
-4.16332508520492e-05
-3.99939201578974e-05
-4.76289384318436e-05
-1.82068788049456e-05
-4.98061217339929e-05
-2.61231740760324e-05
-3.84276735991233e-05
-3.96378429133299e-05
-3.34460807335081e-05
-8.48358791737251e-06
-1.40560254465311e-05
-3.9740833142787e-05
-1.7730220873969e-06
-2.72185410933543e-05
-3.8290685165916e-05
-3.55726119556182e-05
-3.57941737767561e-05
-3.1875845282069e-05
-2.67212680933564e-05
-1.68978235430495e-05
-1.41405539125675e-05
-1.599457973808e-05
-4.50438982360614e-05
-3.18137515440135e-05
-2.74024011436894e-05
-1.17747349864131e-05
-3.8978153625974e-05
-2.79943878187959e-05
-2.16811285431373e-05
-2.93730519551371e-05
3.87978116236803e-07
-3.78976280094778e-05
-5.74759691114896e-05
-3.54495747710194e-05
-1.16145880046762e-05
-4.67241560352112e-05
-4.77109788552723e-05
-3.71328748075988e-05
-4.37566565550976e-05
-1.89908141874512e-05
-3.86563785258363e-06
-3.55844734239912e-05
-7.2509960066313e-06
-1.3374627336702e-05
2.09179688220949e-06
-5.34903634220315e-05
-5.26240491216854e-05
-5.81695888007179e-05
-1.07425029102987e-06
-5.0821108288004e-05
-3.38155525696055e-05
-2.74415649918472e-05
-1.55082949179738e-05
-3.30955841676609e-05
-3.48838005085132e-05
-2.22837252514228e-05
-3.02229725600944e-05
-4.59672956342659e-05
-3.76406853175817e-05
-8.12234411319608e-05
-5.44100274841263e-05
-9.82764976788981e-06
-1.43788232115279e-05
-5.02061183364238e-05
-3.11318949800612e-05
-5.82909717857405e-06
-2.76723970886029e-06
-9.17747961178567e-05
-4.25491015055395e-05
-2.72760875629233e-05
-1.91209046760881e-05
-5.04644178403953e-05
-1.88619062103017e-05
-6.27239418099779e-06
-3.18270545624334e-05
-1.65936205753519e-05
-2.1487046730606e-05
-3.77052216393509e-05
-3.18306938919909e-05
-4.40790855083637e-05
-4.16091704572602e-05
-4.56408472915104e-06
-1.71054776832477e-05
-4.15359674665057e-05
-3.56886910362505e-05
-3.23053758700832e-05
-1.43488324154191e-05
-1.73241786548339e-05
-5.78088178790114e-05
-3.98045848680748e-05
-3.32109442223094e-05
-3.50126158355984e-05
-3.13249303760878e-05
-1.83066815713997e-05
-5.16806887885734e-05
-5.178313765912e-05
-9.5636954727493e-06
-2.14332403427565e-05
-2.26229033294632e-05
-4.06338295887898e-05
-4.92556914886075e-05
-3.26326358271421e-05
-2.00504661829285e-05
-9.10898928720293e-07
-1.13185093748141e-05
-3.46504701167213e-06
-1.88236807005179e-06
-2.37517437359575e-05
-5.09527400389213e-05
-2.0850583432028e-05
-5.2382864835973e-05
-6.03103807175505e-05
-4.52592576729215e-05
-5.40761145247308e-05
-2.97240263080769e-05
-4.30249525360127e-05
-2.10391722544933e-06
-2.7867026033035e-05
-3.29654551772445e-05
-1.90157634077508e-05
-4.24487289334144e-05
-3.12181524184398e-05
-3.91343581043498e-05
-2.1171961584953e-05
-4.95746771431646e-05
-1.30863378471757e-05
-2.97091296386654e-06
-8.15590348320776e-06
-5.04956687275758e-05
-4.42585204914109e-05
-4.28526474891104e-05
-2.09071860881254e-05
-1.72767145110562e-05
-1.40709146839758e-05
-5.18327417567625e-05
-1.80580424921799e-05
-4.43638153064363e-05
-5.29800244177287e-05
-2.29160438079252e-05
-3.8829559145763e-05
-3.39447131464656e-05
-1.65813543724319e-06
-5.20769182214308e-05
-9.77049217227195e-06
-2.12894697055431e-05
-4.23145077731599e-05
5.97582519848998e-06
-1.53639939704446e-05
-2.69285284618908e-05
-4.4921105525172e-05
-6.32942143413358e-05
2.35776506990547e-07
-2.96076127829236e-05
-3.24687812642862e-05
-1.67453704219658e-05
-2.34203483960881e-05
-1.73638226777312e-05
-2.22636963852124e-05
-2.72048086559055e-05
-3.97783328831488e-05
-5.13936791762485e-05
-1.1421475020278e-05
-2.20250570244663e-05
-3.55423064398321e-05
6.10007410260519e-06
4.88191871323478e-06
-3.42153620882383e-05
-4.31679545218205e-05
-4.20405038952545e-05
-4.01840821080865e-05
-3.98357399308878e-05
2.04933084392684e-05
-2.45856773677979e-05
-2.47436457791189e-05
-1.6995730811718e-05
-2.39810878014518e-05
-3.16739288234517e-05
-2.2168820054697e-05
-3.22991824867868e-06
-2.62323008182173e-05
-7.67730967610925e-06
-3.38091184981112e-05
-3.24237420705607e-05
-4.98770794287141e-05
-2.90964181616221e-05
-5.11759273902155e-05
-1.1150903858443e-06
-2.87557570320126e-05
-5.96429196807195e-06
-3.02465798562483e-05
-1.0561317222816e-05
-5.41351007069201e-05
-3.23412098533217e-05
-1.4194914115091e-05
-3.6762085437696e-06
-4.96608950962595e-05
-1.82085497512847e-05
-4.41121924701677e-05
-7.87490822244072e-06
-2.84499471240785e-05
-3.32496072572986e-05
-5.84748256542296e-05
-1.54917671505605e-05
-2.13277769032757e-05
-4.63145258707603e-05
-4.32812531867596e-05
-1.22303732423674e-05
-1.85547334363948e-05
-3.44226157183217e-05
-3.60795491768902e-05
-6.0033985476318e-05
-4.80105723908543e-05
-1.38420304753339e-05
-3.22457614007309e-05
-3.10790726078906e-05
-4.20946997607258e-05
-3.4928231352499e-05
-4.37483949185988e-05
-3.1086336678583e-05
-2.61623801342231e-05
-2.88132755062915e-05
-4.61464954070559e-05
-3.07205018614532e-05
-5.82610309392657e-05
-1.86004672711525e-05
-3.44374023955776e-05
-2.76462649076024e-05
-2.59148814116948e-05
-2.94235318660578e-05
-1.67341999487356e-06
-4.42554447524375e-05
-3.85813936009443e-05
-6.09873840790482e-05
-2.05362503853902e-05
-2.44561858084988e-05
-1.97044510990863e-05
-5.41951194201641e-05
-4.26199601140851e-05
-2.94460776418991e-05
-3.91868496724118e-05
-3.07370207170133e-05
-2.11885360504818e-05
-1.78727587327555e-05
-1.90872587174759e-06
-1.54492191655242e-05
-3.23234681939494e-05
-2.51970449028812e-05
-3.18809183791478e-05
-1.55997511023946e-05
-3.50571173165498e-05
-3.56878883803312e-05
-1.06544942548454e-05
-6.18123559835572e-06
-2.86331422090031e-05
-2.14202528535404e-05
-3.25408503110215e-05
-4.21257861077951e-05
-3.70645833310177e-05
-3.14477337154114e-05
-6.53498683875772e-06
-1.86602078729774e-05
-2.29797834085841e-05
-2.00980424506921e-05
-4.93741152445352e-07
-3.38074575463623e-05
5.27971733149333e-07
-4.61046554586264e-05
-7.83970566481905e-06
9.41145426233437e-06
1.0595404193329e-05
-6.01638550297735e-06
-3.10022802511842e-05
-2.76332413668199e-05
-6.075908122328e-05
-6.13955858100536e-06
-5.00674359406304e-05
-2.63068883544896e-05
-1.9676907970961e-05
-2.74246480340039e-05
2.87394890912866e-06
-2.83594891310671e-05
-2.58707071294597e-05
-2.93117031118382e-05
-1.33942956415881e-05
-6.97378002661394e-06
-2.01356261275137e-05
-1.32563245348775e-05
-3.58306621591899e-05
-9.10964045708208e-06
-2.53535331161224e-05
-4.01903280504212e-05
-1.92281659504986e-05
-3.66561565837838e-05
-2.49848044777003e-05
-3.663734551737e-05
-1.73656753194365e-05
-2.86943362973883e-05
-2.87745981102518e-05
-3.12706401475436e-05
-5.89261452235877e-06
-1.69685728264062e-05
-3.55289178864489e-05
-1.67960964800063e-05
-2.00016335900082e-05
-5.1887626516842e-05
-5.85647988347283e-05
-3.02187072842936e-05
-2.76965187605321e-05
-3.07343063488809e-05
-3.39669711395813e-05
-1.76820164925807e-05
-1.98249720930257e-05
-2.99052889722931e-05
-2.14514603126122e-05
-3.6078163195681e-05
-1.09895881049463e-05
-2.08012271432056e-05
-9.30619512454698e-06
-4.87345973628088e-05
-4.28593681894119e-05
-2.58901736906656e-05
1.45430979750958e-06
-3.74225358676225e-05
-3.46668913361614e-05
-6.2043974760828e-05
-1.28655764479328e-05
-2.32266974911431e-05
2.40591959842096e-06
-2.63580743918598e-05
-2.76511116785472e-05
-1.36766815910817e-05
-3.76757114658269e-05
-4.49340976906135e-05
-1.48747797506021e-05
-2.87604553263216e-05
-3.69001956225341e-05
-1.25267578803305e-05
-2.11217039555274e-05
-3.5327013608888e-05
-2.5292454166406e-05
-4.99227882961471e-05
-1.93201790491012e-05
-4.26907284497704e-05
-3.2371038087842e-05
-4.88480309428353e-05
-3.7653962504245e-05
-2.5668578122964e-05
-1.81180883265271e-05
-3.35923981662578e-05
-3.32837220428464e-05
-5.04867646545855e-05
-3.21042532814939e-05
-3.71788230906156e-05
-3.2562260905695e-05
-3.61400818483216e-05
-2.64078020867464e-05
-2.26722172083493e-05
-1.43270301029983e-05
-8.98718769996902e-06
-1.23512341261712e-05
-1.68512463533459e-05
-5.584578820397e-05
-4.47462990251147e-05
-3.83557593772746e-05
-5.14719318778565e-05
-5.82466641212467e-05
-3.25394472576446e-05
-5.60332970911016e-05
-2.35866256888017e-05
-6.25935597051202e-06
-4.02836172912389e-05
-3.19370502462237e-05
-3.95025921531083e-05
-2.98866347205783e-05
-9.29683723036335e-07
-3.36211376023114e-05
-2.3132841166162e-05
-4.10265117122807e-05
-5.38349963508861e-05
-3.57308711161729e-05
-2.73646913344285e-05
-3.8862533979662e-05
-1.67007099309039e-05
-2.4227261366894e-05
-1.34029482158565e-05
-4.51133332633145e-06
-3.31183946130609e-05
-3.3391561085387e-05
-3.9284634640985e-05
-2.69873028397997e-05
-4.87700434450033e-05
-3.22095619133056e-05
-2.28780751117859e-05
-3.43979486216591e-05
-4.20075221964059e-05
-4.39787424140811e-05
-4.97210011159964e-05
-3.53646594128975e-05
-2.72036354251985e-05
-2.23563602957463e-05
-3.87307649219312e-05
-3.59205175174381e-05
-3.75168705169692e-05
-2.62459660785376e-05
-2.27731673662958e-05
-9.03241979137584e-06
-2.07135575639447e-05
-4.14638258372815e-05
-2.55586851606663e-05
-1.61193176393149e-05
-2.81438486292565e-05
-3.77990531644056e-05
-9.91476433886655e-06
-3.79718553315587e-05
-4.2942285721648e-05
-1.93415631677112e-05
-3.20820591007332e-05
-5.17461640587787e-05
-2.3731404054227e-05
-2.25913231721635e-05
-3.30449250831839e-05
-1.46497825899449e-05
3.03389245459764e-06
7.10722738715335e-06
-1.2619393236799e-05
-1.12449614044762e-05
-1.99987675744007e-05
-3.33292364299625e-05
-3.59182289037459e-05
-1.79448147249487e-05
-3.79677515541794e-05
-4.47214639198036e-05
-3.27718507412458e-05
-1.78720680392603e-05
-5.47915935518826e-05
-2.65332821632756e-05
-3.22182366340058e-05
-5.91115373134992e-06
-9.89708116274338e-06
-2.11724276998926e-05
-1.0538927372114e-05
-6.48496696489704e-05
-4.23149080828895e-05
1.54173898407785e-06
-9.73218352134685e-07
-3.21924347122598e-05
-3.64323240309858e-05
-3.80203025141758e-05
-6.05666447000627e-05
-2.83982719970738e-05
-3.09101416560985e-05
-4.91741292562911e-05
-4.51238706922643e-05
9.52760994461138e-07
-2.64930675365431e-05
-3.20649183145255e-05
-3.63648433467979e-05
-2.73445383354086e-05
-5.87357711937102e-05
-3.98306682484916e-05
-1.95168909490477e-05
-1.32171318842333e-05
-2.71276733073316e-05
-5.23442920338971e-05
-2.031349775424e-05
-4.46846036564809e-05
-4.35864035861299e-05
-1.37020839475383e-05
-2.27375117173191e-05
-5.14044925309681e-05
-2.37965415772025e-06
-4.5007074050011e-05
-1.72588787327545e-05
-3.27187484447436e-05
-4.63535316471641e-05
-6.89390768827129e-05
-3.17795212678907e-05
-4.34738832475295e-05
-1.71281565019531e-06
-5.5007153964284e-05
6.62406921572912e-06
-6.15606270933918e-05
-1.74075298856413e-05
-2.38599842023678e-05
-4.1090646328227e-05
-3.88976226508472e-05
-3.57775962737465e-05
-4.26822709083727e-06
-3.21998357725864e-05
-3.81958799312212e-06
-4.07699445600272e-05
-3.18225885975947e-05
-2.25131767571727e-06
-2.33330037922264e-05
-4.19179145803222e-05
-2.98995577599945e-05
-4.40868575157494e-05
-2.24783133188176e-05
-1.82445659980142e-05
-3.01897872784567e-05
-3.78004167553328e-05
-1.74095783467938e-05
-4.90934664365054e-05
-3.54153485612346e-05
-3.44574739825039e-05
-7.81705845617181e-06
-9.9857441582493e-06
-2.37916333525055e-05
-8.39689213748101e-06
-3.35144728740811e-05
-3.0753058132662e-05
-4.95440834091705e-05
-3.58567169280855e-05
6.92790485458202e-06
-2.12903056197912e-05
-3.86275186698406e-05
-2.13384272412843e-05
-3.45279100238301e-05
-4.62697742808733e-06
-3.97420741932784e-05
-4.8004818609911e-05
-1.68036537333263e-05
-4.73015801158921e-05
-1.20049649298914e-05
-7.96831169230719e-06
-5.455918946631e-05
-3.52428454529701e-05
-7.78015518112459e-06
-2.60858667212054e-05
-3.58938786187253e-05
-3.88029338079006e-05
-1.41231057432504e-05
-3.29293359237974e-05
-1.34775484819459e-05
-9.71049661715516e-06
-4.87370947253838e-05
-1.89411238108108e-05
-7.91965377428352e-05
-4.6004242948722e-05
-1.33698633431738e-05
-1.40893830605006e-05
-3.24225956156305e-05
-4.2959899128654e-05
-3.68602359233356e-05
-3.37048980439968e-05
-3.293858007598e-05
-3.737059917562e-05
-3.82350282446605e-05
-3.30894781504261e-05
-5.51703059018558e-05
-2.44292737303483e-05
-3.26073573508138e-05
-3.39306069208365e-05
-1.53905602222832e-05
-3.84541643316482e-05
-3.05279965354448e-05
-2.82324380273087e-06
-4.1800279039438e-05
-2.18895574258282e-05
-1.50133683988228e-05
-2.94055816596742e-05
-5.27673098873025e-05
-1.21162381408423e-05
-3.7356927688078e-05
-6.27087243202195e-06
-8.9092393628967e-06
-5.49926629507904e-05
-3.94275629874726e-05
-4.38447567965901e-05
-4.60317655819866e-05
-4.87574006765246e-05
-3.31407360767674e-05
-1.81587764877053e-05
-1.17360984512226e-05
-1.73259145567772e-05
-2.7737268304956e-05
-5.52246693890977e-05
-8.55052818116366e-06
-1.88259054602603e-05
-4.01761527672459e-05
-4.11658109790072e-05
-2.97966364674253e-05
1.36082626105163e-05
-4.55657250875062e-05
-2.91037176684744e-05
-3.34867961210022e-05
-1.92909268146758e-05
-4.50475868028337e-05
-5.03362148796909e-05
-2.48059832820883e-05
-1.86641274496286e-05
-4.11776829583237e-05
-1.01699367776294e-05
-1.05783219618425e-05
-3.24920543791664e-05
-1.87701493536061e-05
-2.67840904646641e-05
-4.3966104067383e-05
-1.3894211378777e-05
-4.08512660823308e-05
-4.54765924834311e-05
-4.58141127855083e-05
-2.18983854446976e-05
-4.06028435998469e-05
-2.20576292851148e-05
-5.71580821360908e-05
-3.9465683809209e-05
-1.75101937329308e-05
-2.04352958213343e-05
-3.53985924450209e-05
-1.42717966416708e-05
-5.0579659985519e-06
-5.35694662875145e-05
-7.33843426524734e-06
-5.29797725257453e-05
-2.63924936625359e-05
-1.52174635276766e-05
9.57030936380901e-06
-1.93643631353598e-05
-2.26957341223663e-05
-2.96302374347297e-05
-9.15732360830435e-06
-4.76889016199632e-06
-6.14602199509245e-05
-3.24683997823953e-05
-1.11276138891433e-05
-1.28703843092842e-05
-5.11824576085564e-05
-4.02975789000436e-05
-1.35250893495875e-05
-4.756456712608e-05
-1.04358983514417e-05
-1.50636740741383e-05
-1.07020219395142e-05
2.35559602696918e-07
1.91773010658301e-06
-1.38185461750019e-05
-2.40213479116504e-05
1.78981157485124e-06
-2.53290229445798e-05
-2.92142831856386e-05
-4.41288610660415e-05
-5.20546923633023e-05
-2.5072993937774e-05
-3.04980586201268e-05
-2.28403968213908e-05
-4.99237013751816e-05
-3.42363781251206e-05
-1.80401807224203e-05
6.43913718738225e-06
-4.0058374912089e-05
-3.00044115884854e-05
3.29144601388515e-05
-2.36902926599169e-05
5.13857000412797e-06
-3.90494634693337e-05
-1.97550760494279e-05
-4.0516564005234e-05
-3.58746019039015e-05
-3.67246170001151e-05
-3.3695874887934e-05
-5.67150549267501e-05
1.91660569720419e-05
-4.16363453457695e-05
-5.40641181001384e-05
-1.39941302781666e-05
-4.34502272965333e-05
-3.30438594968962e-05
-1.69541100336593e-05
-1.97176816080111e-05
-5.28251134817132e-05
-4.2531923996448e-05
-2.96481356525984e-05
-1.69168322479411e-05
5.353719173141e-06
-4.18287647872758e-05
-1.36720961301049e-05
-1.41812188983278e-05
-6.91876583133521e-05
-1.85151338278803e-05
-8.8640611951481e-06
-1.89586282378611e-05
-4.72243975863614e-06
-4.36728437606078e-05
1.53821996855599e-06
-3.99943421416546e-05
-3.477092268097e-05
-2.76164796946857e-05
-4.51320314864844e-05
-2.73823340661505e-05
-1.67873891894168e-05
-3.05097325574611e-05
-3.0141777617309e-05
-1.99578240191261e-05
-3.45822051746162e-05
-3.20435359163902e-05
-3.02290891976041e-05
2.75229388752897e-06
-4.08629696509605e-05
-2.70589903254376e-06
-4.66216572226221e-05
-2.52130443784763e-05
-1.80523578750497e-05
-2.45319311725878e-05
-2.8602244881809e-05
-2.20442414540008e-05
-3.86311691515527e-05
-1.62304075838508e-05
-3.58104048184792e-05
-6.95952982179023e-05
-2.06091148280506e-05
-3.39309482286262e-05
-4.63806803986101e-05
-3.04469883016744e-05
-2.52359162976214e-05
-4.84482558940978e-07
-5.61228019114867e-05
-8.25394024124098e-06
-5.71363506757171e-05
-2.76431738627398e-05
-2.17525418118655e-05
-3.98128071321754e-05
-2.77444612753056e-05
-2.81752419275782e-05
-2.69810773055597e-05
-4.59325878184555e-06
-3.6456164382689e-05
-1.8562004191297e-05
-4.47751959153401e-06
-1.96343455352916e-05
-5.09510357519116e-05
-2.17913543039044e-05
-5.21603010298404e-05
-3.35220382958934e-05
-1.36830832536401e-05
-4.97324550334346e-06
-4.16013430186431e-05
-4.55426805156991e-05
-1.95826539012715e-05
-4.46616486152492e-05
-7.96328329758111e-06
-9.95524590013409e-06
-3.68543868358038e-05
-1.90879994191591e-05
-1.54677008531703e-05
-1.92746173432313e-05
-2.66674971167368e-05
-1.12905791159449e-05
-3.58979797238644e-05
-5.12481192172522e-05
-3.45177633840479e-05
-9.82090849294134e-06
-2.36687032048121e-05
-3.51862214582937e-05
-2.83254213927374e-05
-3.13839183013826e-05
-3.25569993461696e-05
-8.8011517572542e-06
-2.20520493359573e-05
-4.66467020823221e-05
-4.3818706569956e-05
-2.60558029210919e-05
-3.78920142174399e-05
-9.05380398070553e-06
-2.98198907270791e-05
-3.6594687284195e-05
-2.87084105697828e-05
-4.43690628794363e-05
-3.9575043832905e-05
-2.35873241345447e-05
-6.86576920255181e-06
-4.87191583017513e-05
-7.45197207439467e-05
-3.99914709328347e-05
-3.58091175702275e-05
-3.84408375695606e-05
-5.21441279516498e-05
-1.96620623491499e-05
-1.47515487657637e-05
-5.19099788535117e-06
-4.13178534018445e-05
-2.23316740353673e-05
-2.92867743080525e-05
-2.75960462479122e-05
1.41630968001793e-05
-6.00808483349393e-05
-4.62802497934732e-06
-6.9763588792533e-05
-2.26889665959737e-05
-3.48336355020284e-05
-1.69626112495658e-05
-3.53538166203919e-05
-2.64560517280146e-05
-4.32609537193566e-05
-3.82622909066936e-05
-3.58801336362824e-05
-3.00841582027417e-05
-2.54680070423394e-05
-2.0393549059275e-05
-3.43320465632759e-05
-1.23099026797442e-05
-3.89184118435834e-05
-2.11220364691742e-05
-2.7947130231171e-05
-2.77840652433674e-05
-2.33965894960343e-05
-1.87392116987121e-05
-1.75540745307479e-05
-2.58102979055148e-05
-9.58733458083117e-07
-2.49129289105735e-05
-4.34654566069133e-05
-5.85277402767279e-06
-1.64322408455818e-05
-5.73177520403409e-05
-2.72665007980813e-05
-3.25612232844814e-05
-1.81430631622418e-05
-2.30039400576307e-05
-3.45538404613483e-05
-4.35688450382292e-05
-3.12608811321583e-05
-1.7779614566326e-05
-3.64214260501264e-05
-6.27839204322169e-05
-1.38940464796576e-05
-5.14484278367579e-06
-9.42884058458932e-06
-6.36489683894659e-05
-5.69421188860598e-05
-1.94630031721073e-05
-4.89184995734333e-05
-3.9353198322457e-05
-3.20908564017338e-05
-2.58246220139878e-05
-3.43809206121803e-05
-2.01410979028241e-05
-3.0370563306261e-05
-2.51140205679826e-05
-1.13373858756445e-05
-3.32758014910238e-05
-2.98140519459695e-05
-4.39324621301585e-05
-1.64168261019622e-05
-3.6457480950957e-05
-3.85403292621836e-05
-4.49733217079115e-05
-2.88315907390327e-05
-2.1859600809176e-05
-1.71642113124932e-05
-2.13072815323016e-05
-3.54704053329498e-05
-3.15692523712653e-05
-1.77021759610793e-06
-1.80169739772788e-05
-2.06613025195134e-05
-7.84501886717086e-06
-5.35500044785557e-05
-6.60527507110539e-05
-3.63558378290038e-05
-3.05234586744098e-05
-4.6782909316397e-05
-1.99967094898404e-05
-1.90142502590794e-05
-2.47692891202933e-05
-1.73895152622714e-05
-3.20142402696447e-05
-1.78358740424995e-05
-3.30757146798441e-05
-3.75894781663821e-05
-4.62996420636335e-06
-2.67847368283439e-05
-3.07372533519428e-05
-3.49879251448898e-05
-1.69248345538276e-05
-4.98411823718405e-06
-3.51663776450085e-05
-5.01117790680979e-05
-1.73557418256522e-05
-2.33286635500676e-05
-3.5372095385084e-05
-3.32361642086719e-05
-3.5876027548798e-05
-4.77659809255102e-05
-1.17314102678012e-05
-2.44569779963053e-05
-2.56869276108707e-05
-6.84077356856916e-06
-4.0551924835913e-06
-3.51688596842265e-05
-2.11750982635468e-05
-3.20770769503817e-05
4.92824952662764e-06
-4.59032929969977e-06
-2.584092703126e-05
-2.45254275707959e-05
-2.48056652373804e-05
-7.14788997151414e-06
-3.5015140374089e-05
-2.27701201622505e-05
-5.31037286172311e-05
-3.40940138976613e-05
-1.38097512451909e-05
-3.10883800233512e-05
-3.93009302627452e-06
-1.82519966546092e-05
-1.59056128179025e-05
-9.74357131225252e-06
-4.59574291107412e-05
-5.19709330519063e-05
-1.34262625626885e-05
-1.90761055815667e-05
-3.24690330837732e-05
-3.3411538789893e-05
1.425017726151e-05
-1.25893235071809e-05
-6.01436046049773e-06
-1.2547316594978e-05
-1.70198617225244e-05
-2.99574287599639e-05
-3.29851633220784e-05
-4.69115095624834e-05
-2.05292756867517e-05
-6.09314797831579e-05
-2.08483792174968e-05
-4.19809181696187e-05
-2.39936052370038e-05
-5.08401780406093e-05
-4.44649626024289e-05
-2.84445668598688e-05
-6.44732925320668e-05
-3.41814433709297e-05
-3.52547098147441e-05
-6.94800246387327e-06
-4.21732225384698e-05
-3.51755937054221e-05
-3.17384286789065e-05
-1.39084807922328e-05
-4.92603320603645e-05
-1.19227026350612e-05
-1.22050705945297e-05
-4.10888547126949e-06
-4.40383272040567e-05
-3.06859166405938e-05
-2.36746435944135e-05
-3.49961330357433e-05
-2.30315915813397e-05
-6.85546427442759e-06
-5.11669950558165e-05
-3.39233452445677e-05
-2.1738601623349e-05
-8.73634389525898e-06
-3.11743109973528e-05
-4.44555449619938e-05
-2.22502839534454e-05
-1.25417866326633e-05
-1.15994282883705e-05
-3.39705686521033e-05
-3.1874362137873e-05
4.03454533210229e-06
-5.26292649464605e-05
-3.73040491115259e-05
-3.98634948642839e-05
-5.35368017234678e-05
-3.70156420500734e-05
-2.46056734495272e-05
-2.6247183751884e-05
2.13099420506159e-06
-4.07013310439953e-05
1.47971708844157e-05
-2.48574941685221e-05
-2.41673538743319e-05
-5.0827790329467e-05
-2.56773107756318e-05
-1.71096518210575e-05
-1.21322565083336e-05
5.66533292674625e-06
-1.03135192926783e-05
-4.49349726825104e-05
-6.99576858308754e-05
-4.17248823043513e-05
-2.96862313786835e-05
-1.98583266797307e-06
-2.57979750872687e-05
-3.17554134268514e-05
8.05284726652586e-06
-4.07297464273077e-05
-2.32920020479815e-05
-3.33529193551291e-05
-4.29321137344356e-05
6.37617845807313e-08
-4.36388261073502e-05
-9.90479370900108e-06
-3.75059876818419e-05
-4.26300332478875e-05
-3.2635235949262e-05
-3.00608022214655e-05
-1.4263407857751e-05
-3.97925909195044e-05
-4.73446417209194e-05
-5.21766950106492e-05
-5.11733849104393e-05
-1.66741379783509e-06
-4.25556098223644e-05
-6.01574396306452e-05
-4.96267221804959e-05
-2.17104247981927e-05
-1.18585167000842e-05
-3.95226164616815e-05
-3.06316907165527e-05
-1.6239614816323e-05
-2.59344537893548e-06
-1.97266555156395e-05
9.27555327388734e-06
-3.3895999622309e-05
-1.85570636961243e-05
-4.26851034911699e-05
-4.7709706358476e-05
-1.16739787297547e-05
-1.22148770277047e-05
-1.28696681046394e-06
-5.71490241780005e-05
-3.55902940583429e-05
-5.57225828131577e-05
-4.23185954968304e-05
-1.51235056578972e-05
-2.55773238547418e-05
-4.13008913533244e-05
-3.27386941841865e-05
-2.59107759097485e-05
-5.6431178486499e-05
-1.50519952987621e-05
-4.12833297710171e-05
-1.53252817483347e-05
-5.70177261712003e-05
-4.04625197330293e-05
-3.25452633948535e-05
-2.45100516404026e-05
-1.71620435083928e-05
-1.89032507336432e-05
-5.06709809285989e-05
-1.98392864885873e-05
-2.6993648583118e-05
-1.98938152050671e-05
-1.07850791861951e-05
-2.75785090803329e-05
-1.0282367584781e-05
-9.02978662249858e-06
3.85305704029408e-06
-3.34872048308111e-05
-3.30903279464225e-05
-6.78537895049312e-06
-3.20988989438197e-06
-3.54512277589477e-06
-3.24120879151954e-05
-3.22038909544947e-05
-1.20365885602003e-05
-2.5710425383875e-05
-2.51477263186099e-05
-4.20964755969525e-05
-2.90206226010097e-05
-3.90600954369934e-05
-2.14956586228705e-05
-2.49779253488804e-05
-5.73303775186341e-05
-2.98451713980167e-05
-9.27743355604322e-07
-2.49185975750991e-05
-3.62309434643595e-05
-6.15154322856157e-05
-2.53924467435451e-05
-1.77703742522829e-05
-3.81927201149213e-05
-3.53296053757824e-06
-4.66878148281214e-05
-1.85014553413768e-05
-4.12828163077644e-05
-1.3605373905309e-05
-4.57690406436901e-05
-4.52905440387625e-05
-6.86626399809524e-05
-5.02895219424444e-05
-1.98180833812342e-05
-1.49148459264866e-06
-3.50940037514691e-06
-5.10870333650654e-05
-2.84725794993743e-05
3.49075717288342e-06
-3.92346500756932e-05
-9.47461115787961e-07
-3.12282280955552e-05
-6.74656267308503e-06
-2.31799928996678e-05
-2.61861978400828e-05
-2.11287409312937e-05
-4.00568577827291e-05
-2.50280153768976e-05
-3.99135462862684e-05
-2.89333808249856e-05
-1.50610630993163e-05
-1.51363933519302e-05
-2.39895236127195e-05
-2.14489200551692e-05
-3.41545681157664e-05
-1.82272502701077e-05
-3.03143640539484e-06
-2.48638191415406e-05
-1.98565276757186e-05
-2.37300144598174e-05
-4.09588949307022e-05
-2.3874254391101e-05
-4.55598352721455e-05
-2.35494742430658e-05
-3.63775059048653e-05
-9.53435653767291e-06
-2.04180530000218e-05
-9.64479317085943e-06
-3.3729375721241e-05
-5.54335433542059e-05
-6.68210227490952e-05
-1.10514027747493e-05
-5.30163586222703e-05
-2.40143928883486e-05
-3.69760682748134e-05
-2.89087395291886e-05
-4.81453533921264e-05
-3.70354115409987e-05
-4.01109597500543e-05
-2.58120794822323e-05
-8.57987952226526e-06
-5.1484535166359e-05
-2.11387287116902e-05
3.06058052898269e-05
-1.91059838230823e-05
-5.77114036846506e-05
-4.31969990066653e-05
-1.09188565502972e-05
-3.58877348173398e-05
-2.67978078464011e-05
-2.54762711127874e-05
-3.2112199641017e-05
-3.19948174879249e-05
-2.21289622249561e-05
-3.72716921760403e-05
-7.53039052252714e-06
-3.09279529966026e-05
-3.68544330983855e-05
-3.71337210707262e-05
-3.36061674218283e-05
-2.69943461887813e-05
-1.52432285706315e-05
-5.87134807596553e-05
-1.90465283232547e-05
-4.52175738143313e-05
-4.61795539562016e-06
-4.43860552203829e-05
-1.43870605562487e-05
-2.2552380545265e-05
-3.07599584966234e-05
-3.39161486879842e-06
-1.41229549284155e-05
-5.73397119763667e-05
-3.58314475473655e-05
6.98889679901679e-06
-2.9320397771101e-05
-4.27900155660459e-05
-7.60670806218964e-06
-2.74017596827723e-05
-3.58944150750583e-05
-7.20920437309265e-06
-4.56252283380658e-05
-4.43609027730293e-05
-4.75666031991806e-05
-3.01450991405891e-05
-1.03959588954979e-05
-4.48713539218085e-05
-4.09390408550405e-05
-5.19935495000533e-05
-2.2066740924067e-05
-3.5020245459151e-05
-4.92179338975273e-05
-5.83692388187294e-05
-5.41784592777727e-05
-2.04983557151657e-05
-3.54785215860867e-05
-2.42527405291908e-05
9.64954192880888e-06
-3.25099135674624e-05
-1.82405664947367e-05
-4.38317292139526e-05
-1.62436097612621e-05
-7.95181266711994e-06
-4.43341484677299e-05
-6.27198265303506e-05
-3.23201687338542e-05
-1.91400393234143e-05
-3.40056986753741e-05
-9.64569175360791e-06
-4.19045619055142e-05
-2.33313572167981e-05
-4.91692637293201e-05
-2.93988874469131e-06
2.50077444724346e-06
-3.83549342310815e-05
-2.8038550967251e-05
-3.72284465980966e-05
1.03745885059923e-05
-2.88077381822835e-05
8.62078055156239e-06
-4.41676881391616e-05
-2.74973330266546e-05
-1.96124593696637e-06
-1.81938115961837e-05
-2.98401367902485e-05
-5.39311640689793e-05
-2.58186880106988e-05
-2.24599572273757e-05
-8.3547324780423e-06
-2.42695396881962e-05
-4.88380693415764e-05
-1.77994406387306e-05
-3.08632105003518e-05
-6.76187846288627e-06
-4.73425239538653e-05
-8.20362261578547e-06
-5.6547638072637e-05
-9.87589529768686e-06
-5.23510291900945e-05
-4.67191700121795e-05
-2.41247313395935e-05
-2.82887714889554e-05
-3.97552474849669e-05
-1.46623600404477e-05
-2.31041789801944e-05
-4.91356416993385e-05
-5.97342605346042e-05
-3.62864541827604e-05
-5.25015444577829e-05
-4.9360726162727e-05
-6.30979481155787e-05
-6.91753780489892e-06
-1.19950297600315e-05
-2.25417976414894e-06
-3.48101380393935e-05
-1.65807157654619e-05
-3.54334316887563e-05
-6.69773926754773e-05
-2.44851073633204e-05
-1.39450462783187e-05
-7.93607860174552e-06
-3.09289227694949e-05
-2.92575980263848e-05
-3.20052679921252e-05
-5.4950078752701e-05
-2.05463713692534e-05
-2.46271452468283e-05
-3.42824784840493e-05
-1.44666374131493e-05
-5.33295385652779e-05
-3.46235469967303e-05
-1.496196472827e-05
-4.51746148744112e-05
-3.27126116361929e-05
-1.16860905012945e-05
-3.44062734119853e-05
-3.61953872630805e-05
-3.97856568419151e-05
1.07976372668709e-06
-1.92995064446264e-05
-2.13446293733575e-05
-4.45201131499877e-05
-2.19573770069693e-05
3.08849943212967e-05
-3.31625585027286e-05
-2.04488749349479e-05
-3.376973461918e-05
2.46157065939231e-06
-8.77484634244052e-06
-3.79704615977154e-05
-2.41194164981682e-05
-4.05336665240188e-05
-3.72673740711876e-05
-7.83169935291034e-05
-3.31755251076652e-05
-4.82698991189895e-05
-5.38238469616078e-05
-2.15819515054524e-05
6.54530182994785e-06
-3.56028742509474e-05
-1.91820994403442e-05
-4.3582636363669e-05
-1.90442926145467e-05
-1.07040690579242e-05
-7.18944193265235e-07
1.61450922949908e-05
-2.03469346782528e-05
-3.91813688972749e-05
-2.83129501329256e-05
-1.58113152819631e-05
-2.86718966360745e-05
-2.7986090997431e-05
-1.91679466632892e-05
-8.65492956107746e-06
-1.31036735685153e-05
-3.92954467881867e-05
-7.8327441787646e-05
-2.21801466760269e-05
-3.31228288128615e-05
-8.11162095723755e-06
-1.18077922642809e-05
-5.07691898631151e-05
-3.84583470672028e-05
2.74230086122268e-07
-3.02861268220807e-05
-2.35074218079573e-05
-6.13400848256819e-06
-2.54616545149916e-05
-2.91981996601853e-05
-3.82856527693367e-05
-4.13785806942464e-05
-2.82389192372903e-05
-4.82595700242496e-05
-2.01044183321751e-05
-1.59631927799271e-05
-4.60791973360114e-05
7.29824830142611e-06
-1.49602221145973e-05
-4.62115262384284e-05
-3.04149309133681e-05
-2.8531365770914e-05
-4.0268342924255e-05
-4.35005362626417e-05
-2.7808441185193e-05
-5.80914383718159e-05
-1.64619320268669e-05
-2.44927354098358e-05
-3.54298055894902e-05
-1.58160905052314e-05
-5.4331956241314e-05
-2.99424640704665e-05
-1.49419400235198e-05
-1.92282596062391e-05
-5.10055868900546e-05
-3.92412457922662e-05
-5.52638837255279e-05
-2.75630605798522e-05
-4.19572221414775e-05
-2.83932246375215e-05
-5.85939365118796e-05
-5.20773725239809e-05
-1.09483146074345e-06
1.01677634877298e-05
-7.10144576373814e-06
-4.23433500711149e-05
-2.52421260729441e-05
-2.78537013785657e-05
-1.09636254610644e-05
-4.30263895945429e-05
-1.74759436756195e-05
-3.99765918374103e-05
-4.09310178930714e-05
-4.1794594382181e-05
-3.66687935006526e-05
-9.95304929526619e-06
-1.67667522895971e-05
-3.73993527997459e-05
-3.29654601191421e-05
-4.97878787530052e-05
-1.64211696533322e-05
2.95647613870808e-06
-6.46561180431783e-05
-4.81406174968248e-05
-4.31758300195366e-05
-1.45657290974176e-05
-2.18971477245166e-06
-2.90304025482206e-05
-6.63381639534376e-05
-3.91058462261885e-05
-6.18818472605883e-06
-2.62681567722894e-05
-3.6813904163688e-05
6.74143432157074e-06
-1.09386671186697e-05
-2.9911328567765e-05
-2.61664616661919e-05
-3.52667108002024e-05
-2.70520865628822e-05
-1.08354888783142e-05
-2.77731041580301e-05
-1.91543811778681e-05
-2.13351576885928e-05
-3.26431294566811e-05
-1.38583712322837e-05
-1.85645287081431e-05
-5.23626513095541e-05
-2.5630311311934e-05
-8.60861794221463e-06
-6.6907512129356e-05
-2.23482431141359e-05
-2.20297645591724e-05
-1.83271398386239e-05
-3.74442975529354e-05
-2.92204499906805e-05
-1.87188819242519e-05
-1.56514519844728e-05
-1.19314126188234e-05
-3.58389792361559e-06
-1.75150124350231e-05
-1.37927326549229e-05
-1.47156699455806e-05
-2.53909795292983e-05
-2.45147980891586e-05
-4.12492738451976e-05
-4.60253046177907e-05
-3.89503575281086e-05
-3.49336777443547e-05
-3.36740464132769e-05
-9.60997538817307e-06
-3.81413171720932e-05
-5.17121406698294e-05
-4.18882931424075e-05
-4.97521873148157e-06
-4.396233985223e-05
-7.36689244461022e-06
-4.33324645613908e-05
-5.87822311946144e-05
-1.75409025680041e-05
-3.45583485136425e-05
-1.64030471962526e-05
-3.29014355688119e-05
-3.30784958253555e-05
-1.90426423834642e-05
-2.21729264868286e-05
-3.62175964507332e-05
-5.98510689520658e-05
-1.98808764309116e-05
-3.64778319358637e-05
-2.13405107260031e-05
-2.81599483270442e-05
-1.36551162816857e-05
-9.9018374850103e-06
-4.19924615481904e-05
-3.07799484364107e-05
-2.57216808245318e-05
3.08758500657507e-07
-4.30828569943393e-06
-1.24164160074807e-05
-5.08490761286122e-06
-2.82702759831315e-05
2.08272287569966e-06
-4.06462745751074e-05
-5.22392612846652e-07
-3.55562379277618e-05
-1.08782298821754e-05
-3.02922716562415e-05
-4.94985063217167e-05
-4.70958158293473e-05
-1.96071175535791e-05
-3.89642649576633e-05
-5.67748437356697e-05
-8.47610240197185e-06
-3.85496118767694e-05
-1.66933287869493e-05
-5.07271489307174e-05
-3.0190332876587e-06
-2.36791794261566e-05
-5.59164746838072e-06
-5.5800487704522e-05
-6.51619151429104e-06
1.85238817699116e-05
-1.92634498344445e-05
-1.42317148881907e-06
-2.85458417275273e-05
-3.93627334368862e-05
-3.35134708141202e-05
-4.37723682928958e-05
-5.65492679864938e-05
-3.89228672800161e-05
-5.38138714865949e-05
-5.17963693302611e-05
-3.17866975035505e-05
-3.3703352619452e-05
-4.99029710856159e-05
-2.11570673189075e-05
-4.06014416506646e-05
-2.84873809785285e-05
-1.86900509325494e-05
-4.15215373241852e-05
9.04441340677749e-06
-2.07370981969303e-07
-2.76501351744071e-05
-1.34203668925923e-05
-4.92317604132683e-05
-1.97757772501498e-05
-2.72350017054628e-05
-4.76842606454569e-05
-3.67779098729188e-05
-2.85273741511428e-05
-1.48051453261655e-05
-3.68963615524313e-05
-2.58911718129519e-05
-4.12343361389611e-05
-8.36652992837383e-06
-5.35138401262684e-05
-1.28668685329451e-05
-4.24093987886921e-05
-3.33489635374336e-05
-1.72704369500394e-05
-6.29091723888845e-05
-1.13658277787141e-05
-2.82185124200632e-06
-3.44726834107903e-05
-2.04320985944321e-05
-3.03320290874781e-05
-2.75441288584762e-05
-2.19078549790514e-05
-6.31157208804689e-05
-2.5391280274989e-05
-3.12898065137552e-05
-2.96499439916801e-05
-2.2077719274548e-05
-2.87317031493569e-05
-1.33535364045217e-05
-3.89940521602582e-05
-3.60231514478282e-05
-1.38026525282361e-05
-1.47514877511856e-05
-2.66149438898079e-05
-7.8845636877613e-06
-4.12715270125667e-05
-3.97135844716137e-05
-9.40534187185753e-06
-1.96995150182242e-05
-4.77254500712895e-05
-4.15817012788063e-05
-2.72248238218389e-05
-9.82785739088914e-06
-2.36049952999042e-05
-3.68312570681873e-05
-3.53078978549145e-05
-4.09372385297659e-05
-1.49324690817055e-05
-3.87158412561971e-05
-1.23251584770804e-05
-1.48161581958488e-05
-1.14648600837021e-05
-5.17584247909218e-05
-4.52803637777422e-05
-2.50994635254153e-05
-2.63966002242278e-05
-4.76069375231247e-06
-1.8472559638042e-05
-4.58316036683055e-05
-2.72288228209493e-05
-2.68800777126856e-05
-3.81462819489658e-05
-4.80280044423797e-05
-3.46725268941914e-05
-3.5115697971684e-05
-3.5602372189502e-05
-4.61628517317386e-05
-3.6831127933276e-05
-3.38351418010984e-05
-5.06984744857904e-05
-3.82756450047317e-05
-2.04953627983032e-05
-3.45008956045106e-05
-3.57582668794378e-05
-1.22241092934308e-05
-3.19483709530603e-05
-1.130795282323e-05
-2.86055501334183e-05
-2.81904802584824e-05
-7.1449524359062e-06
-4.1689552610539e-05
-3.20263931048633e-05
-3.18299513765654e-05
-1.88333353738022e-05
-2.73566350424244e-05
-1.12807649875039e-05
-5.88858329388986e-05
-1.37772761343888e-05
-1.54656462033727e-05
-1.41514524099599e-05
5.95274751931849e-07
-3.01842731087738e-05
-4.14165765120946e-05
-2.4442400743135e-05
-4.40638938210269e-05
-4.07046232054935e-05
-4.66048550905196e-05
-1.09856904646204e-05
-3.15897524735174e-05
-2.31163056660373e-06
-2.78226712242096e-05
-4.84901409970789e-05
-2.08360508144462e-05
-2.2506163170269e-06
-1.28231074301179e-05
-5.71663666019156e-06
-3.67721531886891e-05
-2.55774965224722e-05
-5.27008143455636e-06
-2.41023297415122e-05
-4.69681677424166e-05
-4.91705905692852e-05
-1.14629363535437e-05
-2.16849196848607e-05
1.47123560871027e-06
-2.90290878587975e-05
-2.0217354573554e-05
-3.49093358404207e-05
-4.07959899964116e-05
-3.2016021785073e-05
-1.18863679404418e-05
-2.32610990148807e-05
1.17400079945292e-05
-1.72064672920142e-05
-6.23616394326051e-06
-1.73170071718725e-05
-3.38022032587348e-05
-2.7558202317552e-05
-1.95125837944069e-05
-3.14403424635298e-05
-4.29193637670352e-06
-2.72740843076791e-05
-1.89821207981372e-05
-3.1929188183015e-05
-4.24418449553867e-05
-3.52636735340125e-05
-1.8640918947898e-05
-3.54319473924578e-05
-2.77927969227505e-05
-2.73397989838349e-05
-3.5207966824746e-05
-2.32061226799696e-05
-3.29911327774976e-05
-9.15632251260573e-06
-2.65655204144511e-05
-5.02284445204138e-05
-3.8693361948876e-05
-4.18210357912705e-05
-1.44908703227052e-05
-1.3968839932143e-05
-5.28834560035454e-05
-5.71440363707132e-05
-1.97511342879828e-05
-4.10161431770797e-05
-4.68067536827577e-05
-1.00185982162109e-05
-3.82033019307983e-05
-2.92710559630908e-05
-2.90126888396708e-05
-4.06453747008474e-05
7.26801989952183e-06
-4.06596944431566e-05
-2.33048249350361e-05
-1.56423027627396e-05
-2.34143777451395e-05
-3.23442749707578e-05
-1.80379459375338e-05
-1.6755167335568e-05
-3.59376709589149e-07
-2.3989461622064e-05
-3.63788747749189e-05
-3.11856483239689e-05
-5.29813889026542e-05
-2.54850087793647e-05
-3.11137403029252e-05
5.56585520692376e-06
-3.79043141699943e-05
-1.36351285745335e-05
-2.6822475277396e-05
-4.31318637286454e-05
-1.93406465372967e-05
-1.81747254830639e-05
-3.7110136626292e-05
-1.56733794069376e-05
-4.53970782953009e-05
-4.03069259466881e-06
-1.54082823486726e-05
-3.3273354207097e-05
1.43892153429933e-05
-3.65753876993105e-05
-2.54192488955116e-05
-8.9368567833435e-06
6.51607425003039e-06
-2.85976841926869e-05
-3.37088293590121e-05
-1.76088757984199e-05
-2.82407885178565e-05
-5.89555886623745e-06
-3.79112567100536e-05
-4.85987053465221e-05
-2.4724257570396e-05
5.70864710580813e-06
-1.12531359170844e-05
-4.34476882612107e-05
-3.57259996116579e-05
-3.26379666002504e-05
-2.81346473040949e-05
6.17183321373688e-06
-4.63863615679877e-05
-3.96987058026974e-05
-2.48003538734758e-05
-4.53552952600182e-06
-3.06445919399112e-05
-1.65916004234778e-05
-2.85812784049746e-06
-1.67370368641188e-05
-4.12156024651579e-05
-4.84287770835086e-05
-4.46543835758449e-05
-4.78561387156314e-05
-2.51044101753137e-05
-2.09300458310308e-05
-4.02875151806106e-05
-2.62216136477192e-05
-1.73831060740494e-05
-3.42927930209238e-05
-4.96741957511896e-05
-3.70547092497859e-05
-4.68994131010338e-05
-1.33719178915571e-05
-6.8772088336653e-05
-6.25929018047342e-06
-3.28012811133474e-05
-3.08300203079449e-05
-4.07895974197287e-05
-2.09346975276666e-05
-2.06058545738531e-05
-1.40686729293071e-05
-5.49295151783288e-05
-3.55839114667568e-05
-3.12203070856187e-05
9.38319624273919e-06
-3.05897792451006e-05
-1.85151753016466e-05
-4.14271774715266e-05
-4.88535507719733e-05
-3.13121722687721e-05
2.36726248079591e-05
-3.11131656424135e-05
-3.68362087148987e-05
-1.48225208328483e-05
-2.41634886264045e-05
-4.95221452737861e-05
-5.74274682788441e-05
-1.01109227973155e-05
-3.7765802639927e-05
-3.41683946805133e-05
2.84662263649911e-07
-1.94260575396073e-05
-9.88894708056447e-06
-5.53393242930985e-05
-1.21862331033087e-05
-6.83513133618985e-05
-4.52270938502026e-05
-6.18619368747791e-05
-6.38770344374691e-06
-2.60640169308821e-05
3.66641283705408e-06
-3.22296122208452e-05
-1.23043891560348e-05
-2.31454154835102e-05
9.03841482061451e-07
-2.29299052419751e-05
-3.51845507186742e-05
-1.95181340477216e-05
-6.06257205166954e-05
-8.60608229023017e-06
-2.22431391695601e-05
-5.30635051893311e-05
-7.47590562981116e-06
-5.63209684850482e-05
-1.63535892175013e-05
-3.89384446442094e-05
-5.03459078765049e-06
-2.45050244117583e-05
-1.36346043259022e-05
-3.29765236615306e-05
-2.69517971532043e-05
-1.4378755421551e-05
-1.15670589058574e-05
-2.72312962540627e-05
-8.1472368932077e-06
-5.34903027201862e-05
-3.38434945403496e-05
-3.54943445447164e-05
-1.93903875504199e-05
-3.54715226381721e-05
-4.38173599595043e-05
-1.77772876621791e-05
-3.63149108642867e-05
-2.8260009834786e-05
-7.91338644432004e-05
-9.44601666174751e-06
-2.68805505124239e-05
-1.33385719784827e-06
-3.21382689363221e-05
-3.33564946858869e-05
-1.93599873232014e-05
1.31438833467893e-06
-2.26366640797545e-05
-1.10338645785765e-05
-7.68625699520049e-06
-7.22276014999438e-06
-4.2302231424271e-05
-4.98235724078829e-05
-2.85808575561021e-05
-2.44940807027604e-05
-1.89230442780966e-05
-6.33512827629429e-05
-4.26262785462887e-05
-4.94955569182841e-05
-3.06107921421169e-05
-2.22124773640867e-05
-2.06516023142013e-05
-2.91284699081119e-05
-3.10476245768512e-05
-4.77940485889475e-05
-4.42475609924175e-05
-2.97869775091543e-06
-5.26310335646192e-05
-1.89216976158489e-05
-5.41777738246078e-05
-2.10176182863928e-05
-5.89436008552707e-05
-1.27980745758315e-05
-2.86700365289202e-05
-5.16664808080493e-05
-5.05303517082483e-05
-6.25313628333917e-05
-1.76868702584014e-05
-5.63495911923562e-06
-4.64634852749362e-05
2.99314121272053e-06
-3.95019857948541e-05
-2.1360816692634e-05
-1.89601596422553e-05
-2.7793227527518e-05
-1.16865719906134e-05
-2.67952285752949e-05
-1.74750166426858e-05
-3.98112519796703e-05
-1.05576501960492e-06
-5.16038744690855e-05
-4.16704317158149e-05
-2.51589924686141e-05
-3.88988745599786e-05
-3.45164497200423e-05
-1.82671680151703e-05
-2.64880776313843e-05
-2.25014444457702e-06
-1.98123116005054e-05
2.36253647793144e-06
-1.22657999625198e-05
-3.36675418727572e-05
-4.72167126063105e-05
-4.47810748012305e-05
-3.35060413707145e-05
2.4446988372601e-06
-4.44286973511053e-05
-3.27237253448284e-05
-4.57115544630667e-05
-6.31609598577074e-05
-3.45861558361114e-05
-2.57407208788074e-05
-4.50276587661704e-05
-6.82417330994652e-06
-1.97884484585812e-05
-3.77228467202139e-05
-2.87539319990899e-05
-3.30044545539599e-05
-2.00480471270654e-05
-2.2551976023056e-05
-4.40513979017512e-05
-2.1373818346656e-05
-4.77168516960395e-05
-4.00844292198374e-05
-4.17584978754966e-05
-9.85748021079623e-06
-5.26617188076452e-05
-2.58830280630678e-05
-4.2933612734879e-06
-2.91795915579958e-05
-2.27223930745625e-05
-5.40670189778432e-05
-2.61246252557308e-05
-4.71000400312342e-05
-2.95208598526935e-05
-3.44222203381638e-05
-3.15517198702566e-06
-4.41204219081468e-05
-2.4041001908181e-05
-4.55033278421013e-05
-1.46361760797804e-05
-4.34440891897194e-05
-5.00857083065245e-05
-3.48964759113582e-05
-2.48662648955762e-05
-1.76824654431964e-05
-2.06735376446085e-05
-4.38517730420735e-05
-5.72965526420981e-05
-3.57858190998874e-05
-2.50776387948697e-05
-2.57820180305079e-05
-3.76939297836301e-05
-1.93873570925132e-05
-1.188282800706e-05
-1.93860372417282e-05
-4.23244414747282e-05
-2.46213841600831e-05
-4.32718737263173e-05
-6.76864142339694e-05
-4.37861998656375e-06
-5.93541348171738e-05
-2.90491131258791e-05
-3.72561688949781e-05
-1.4106019981755e-05
-3.48488792377619e-05
-3.53431957114021e-05
6.37677810808815e-06
-1.63918694444322e-05
-2.48100797380801e-05
1.40724678084896e-05
-3.35777219848087e-05
-6.75940397163086e-05
-1.95243176902005e-05
-4.21381647741133e-05
1.21732667776969e-05
-3.54360574972924e-05
-2.47015360945697e-05
-1.44115809903332e-05
-5.35399311827192e-05
-4.37839073446486e-05
-5.52898036880748e-05
-1.39216273129863e-05
-6.65211517276471e-06
-5.64885563551515e-05
-1.67543220393933e-05
-3.20214406693995e-05
-3.33133659750263e-05
-1.57906196191504e-05
-1.33597570462358e-05
-4.77618639540636e-05
2.2130177413158e-06
-2.4035659203667e-05
-1.33135329601427e-05
-1.16162270365854e-05
-3.84297632746503e-05
-7.46397874015335e-06
-4.26366838612657e-05
-6.2281222269356e-05
-1.81971229655159e-05
-5.06179003308661e-05
-2.86429897680417e-05
-3.89661149086302e-05
-1.3669449909786e-05
-1.14358987902475e-05
-3.11736218321937e-05
-2.95300435463253e-05
-4.12733953228435e-05
-9.15466196353426e-06
-4.29598844483037e-05
-4.53388953165993e-05
-1.03059129315518e-05
-2.63586290995491e-05
-1.01274599007032e-05
-4.2017556398156e-05
-1.98995456696748e-05
-3.45967189220102e-05
-2.15237257874475e-05
4.88850872547394e-07
-2.74149582706376e-05
-1.25066441843247e-05
-3.86256722805176e-05
-5.2464394728864e-05
-2.93271314184168e-05
-1.12291359653529e-05
-4.02100856696885e-05
-3.55860738816262e-05
-4.21389000842901e-05
-7.01893735247029e-05
-4.83877160747337e-05
-1.25138930095534e-05
-2.74197625133949e-05
-3.74383043972699e-05
-3.9182510835879e-05
2.04848179496189e-05
-2.73258609950978e-05
-5.12193360609355e-05
-2.97548576213436e-05
-5.47533465266036e-06
-2.6943718713983e-05
-1.606876817897e-05
-2.66888663476137e-05
-2.65445239718629e-05
-3.05791871205316e-05
-4.59767930333954e-05
-3.05449071969583e-05
7.12778124756417e-06
-1.49405141495279e-05
-4.14343009249825e-05
-3.48241845782594e-05
-2.63754788974831e-05
-2.92917006239583e-05
-1.42504791419434e-05
-4.59203131204522e-05
-4.54029535323901e-05
-5.55184877604573e-05
-2.86656432634479e-05
-3.87167596725381e-05
-3.12787115704647e-05
-3.58840946719151e-05
-3.46473812255091e-05
-5.82712681531835e-06
-2.56340707770307e-05
-1.27814085840826e-05
-3.87459908787433e-05
-8.10302958680753e-06
-1.90052350225516e-05
-1.20230283529124e-05
-1.99172492173563e-05
-3.4149681768124e-05
-4.37269146434894e-05
-3.47990583145357e-06
3.72862411994787e-06
-2.03541684180182e-05
-4.2219539899859e-05
-4.64466146452129e-05
6.263123777529e-06
-2.91452708987061e-05
-4.51032154068868e-05
-5.65229828139087e-05
-5.16716877154971e-05
-2.98505319629199e-05
-2.07431766341315e-05
-2.14279212827916e-05
-3.8252964264102e-05
-1.97915387625214e-05
-3.91105929113427e-05
-1.24048518849291e-05
-2.85757579429398e-05
-3.95702453617251e-05
-2.71833054479112e-05
-1.83188312694045e-05
-3.20489456263014e-05
-2.69366208015025e-05
-2.01609962822677e-05
-1.59975929252187e-05
-5.49278199546873e-05
-3.05480702226928e-05
-2.01121495947943e-05
-2.61409976304615e-05
-1.2257817889881e-05
-3.19926939741107e-05
5.12004921228055e-07
-8.83914011632039e-06
-5.19841990456324e-05
-3.15123938728721e-05
-2.31213565843865e-05
-2.19833075034656e-05
-2.79305169795685e-05
-3.13616828580482e-05
-2.34136558756286e-06
-4.72844584963057e-05
-4.95693965177341e-05
-3.63309260835005e-05
4.45950056859096e-06
-2.50644721258444e-05
-5.7720411153143e-05
-2.11943153971406e-05
-2.35950429772067e-05
-1.5714389953498e-06
-3.38621334309941e-05
-8.8455421835861e-06
-2.05206397504782e-05
-1.49719983673161e-05
-8.28866055879494e-07
-1.55870094951467e-05
-2.81595892672736e-05
-1.69008413802097e-05
-4.0678754172603e-05
2.39287305871921e-06
-4.64812951342193e-05
-5.54284240575259e-05
-6.29106861744281e-05
-1.69077299494019e-05
-9.42219482769499e-06
-3.12590929187377e-05
-4.08767097642735e-05
-1.3635727674603e-05
-1.00292563755341e-05
-1.78445760554894e-05
-1.06571582942125e-05
-1.17678977889493e-05
-3.48916841923729e-05
-3.71588422426513e-05
8.64436375530616e-06
-1.07636133631217e-05
-1.9622773041092e-05
-1.28523466376666e-05
-3.74962434895299e-05
-4.61960770961078e-06
-5.14334860620881e-06
-2.67054123506051e-05
-3.70661095793996e-05
-2.96726178671094e-05
-2.88791177553339e-05
-2.84333085472242e-05
-3.72026839769578e-05
-5.00127016949828e-05
-2.05569937051873e-05
-2.23966633125575e-06
-1.28019148237116e-05
-2.04098933140653e-05
6.51939143617721e-06
-1.6575491766367e-05
-4.13146633572777e-05
-1.90551254142994e-05
-4.28641918926839e-05
-5.14384490009296e-05
-1.49226296630834e-05
-4.9941421286848e-05
-2.93184170687749e-05
-8.20914922159208e-06
-3.38959428773574e-05
-2.2950527049097e-05
-2.02331266605252e-05
-3.18265114894009e-05
-7.85345671079326e-06
-1.70594034777219e-05
-2.76621661492063e-05
-3.28713332047425e-05
-2.24873680890887e-05
-1.20507096811148e-05
-4.86551867836276e-05
-4.71219635119374e-05
-2.77384744234721e-05
1.79830773160002e-05
-1.05572662793557e-05
-6.0973716001558e-06
-2.29873496799593e-05
-2.01734009820295e-05
-1.6877478587482e-05
-2.3036555561791e-05
-3.75514534931329e-05
-1.93108021913779e-05
-5.10575132700844e-05
-4.121833007414e-05
-3.57462023037924e-05
-2.4583920803194e-05
-4.35440729378385e-05
-4.20466566306017e-05
-2.34453265312562e-05
-3.90961813021141e-05
-1.94811577182597e-05
-3.37905419803092e-05
-4.86974689599121e-07
-1.25249130927353e-05
-5.22622270025666e-05
-5.0235141179747e-05
-4.7264450981784e-05
-3.62147226589898e-05
-1.30615034271682e-05
-2.95118293993327e-05
-3.24658221157646e-05
-5.23281466379503e-05
-5.79947856161177e-05
-5.10891465886412e-05
-3.89210294706467e-05
-4.04849207046747e-05
-2.67979679564803e-06
-4.40809176239498e-05
-5.69038867749209e-05
-4.84573087769086e-05
-2.49186297321747e-05
8.91401976174316e-06
-3.38768583651035e-06
-7.61172320183374e-06
-8.77835411014547e-06
-4.00382939724838e-06
-6.80561693247204e-05
-1.71790877036909e-05
-3.10778680555285e-05
-6.74815171594886e-05
-2.00726891784989e-05
-1.43579350714441e-05
-5.30031143879779e-05
-1.48869502708835e-05
-2.17972115386742e-05
-7.86448950277157e-05
-3.54652778682061e-05
-4.05235665456078e-05
-3.7835598890408e-05
-1.42106213776296e-05
1.14363412487574e-05
-1.24888179710023e-05
-2.23445577432259e-05
-1.37632955041745e-05
-1.86122075193743e-05
-3.5667046157516e-05
-3.45698988936827e-05
-3.32773465826576e-05
-5.08079796741504e-05
-1.93295129290427e-05
-3.80653175757184e-05
-3.23627387693002e-05
-4.82823414333294e-05
-3.54250453489603e-05
-2.93654184251399e-05
-2.93436379905248e-05
-2.09800047662725e-05
-9.65887712793342e-06
-5.94322586495915e-05
-2.60750273184608e-05
-4.10349370856613e-05
-4.49778325456827e-05
-7.41128121833404e-06
-1.78699980864862e-05
-5.74542238842332e-05
-3.22862385189334e-05
-4.74996319906115e-05
-2.9792495441346e-05
-3.1278576694639e-05
-3.32056047127338e-05
-4.40774313327204e-05
-4.74160119000951e-05
-2.1461162386025e-05
-2.93363265781414e-06
-5.54709669800971e-05
-5.17393303062772e-05
-1.38768609795854e-05
-3.15961839396275e-05
-1.63403605732084e-05
-4.14986120103889e-05
-3.73171975337526e-05
-5.31473389834333e-05
-6.39207100363286e-05
-4.34707261595683e-05
-2.16821432110164e-05
-3.0498115283608e-05
-5.05774799443654e-05
-1.39290774919144e-05
-1.96477706998929e-05
-3.50899652460007e-05
-4.50800202425065e-05
-1.98036609595056e-05
-5.05210048101852e-06
-9.87991540734983e-06
8.18726105922315e-06
-2.72495546351881e-05
-1.85996371819655e-05
-2.89559528583744e-06
-5.5065236887645e-06
-6.95378331874263e-05
-2.05881802849953e-05
-2.83470634434419e-05
-3.64389066496035e-05
-2.75821095413409e-05
4.49577969833884e-06
-1.427012381761e-05
-6.17252274764059e-06
-2.98923396244305e-05
-2.922544496483e-05
-5.06512872479111e-06
-4.31175088209902e-05
-9.1377425468696e-06
-2.78308676659238e-05
-3.91059807945287e-05
-8.45314152850148e-06
-2.24036519089189e-05
-1.53188579280689e-05
-5.55643080155551e-05
-3.40736398662324e-05
-2.18629471189467e-05
-4.28845822034126e-05
-2.8864674039637e-05
-3.60265792042689e-05
-2.45418986573932e-05
-3.1147585987207e-05
1.3775043123816e-05
-1.2320979162662e-05
-1.26607844488663e-06
-2.79016509305368e-05
-2.32434692080262e-05
-2.15237547201719e-05
-3.16571930128285e-05
-2.05148435383027e-05
-3.23029582901388e-05
-3.6705302036386e-05
-8.08615858342192e-06
-6.25896759876053e-05
-5.08464669189018e-05
-7.05869106750854e-05
-4.41924425341435e-05
-3.82154756997215e-05
1.26874092047536e-06
-2.36279495566745e-05
-1.75099478647883e-05
-7.17657554021079e-06
-7.77852633519394e-06
-1.19461344651097e-05
-3.13513273476864e-05
-2.97835307174563e-05
-1.46577721821449e-05
-5.84762621788252e-05
-3.28965775673158e-05
-3.25095830965194e-05
-6.31225583718197e-08
-4.96760761503586e-05
-4.35762001423188e-05
-4.85782190351117e-05
-3.60719264380469e-05
-4.82650762436683e-05
-5.00837386216402e-05
-5.6420231086498e-05
-4.21441490575995e-05
9.82773908204434e-06
-1.79246955584453e-05
-2.92565206514908e-05
-9.06204686950239e-06
-1.31996876991446e-05
-5.26571884247612e-06
-8.56058699186009e-06
-8.28804019858316e-06
-1.55989568072221e-05
-4.02977969230257e-05
-3.37379257621317e-05
-2.67109189065544e-05
-1.61121328769945e-05
-3.70799838261689e-05
-3.27618454897361e-05
-1.65579316357937e-05
-3.6139225637725e-05
-5.67243851801756e-05
-3.6241241830225e-05
-3.19972025919844e-05
-2.66435093302894e-05
-2.27868495869085e-05
-1.53298046356151e-05
-5.14021947852617e-05
-3.42489129018238e-05
-3.21493441108176e-05
-3.89922371045159e-05
-3.87005668752064e-05
-2.72000284221501e-05
-1.40761920594343e-05
-4.0023354903498e-05
-3.09203405663607e-05
-9.68160039529117e-06
-3.7020789173585e-05
-2.38810914598233e-05
-3.45887420775328e-05
-4.2949866512481e-05
-2.37776610319782e-05
-3.596918935355e-05
-3.22058448222525e-05
-3.41989519841743e-05
-2.64291500958773e-05
-4.04210476052043e-05
-3.83090255901265e-05
-5.19952827577523e-06
-3.80516391427968e-05
-2.31753604533385e-05
-4.74715812491711e-05
-3.60358595294862e-05
-3.35911379106312e-05
-3.78685905315094e-05
-4.80128290133794e-05
-3.83245066960463e-05
-4.96021991589685e-05
-3.24338965575087e-05
-3.44445343873534e-05
-1.40672130574468e-05
-5.50102411499142e-05
-2.97607685591088e-05
-1.76543055950422e-05
-9.00912809415751e-06
-5.8753447378183e-05
-2.17134552788257e-05
-6.39270715152565e-05
-3.91472100919445e-05
-1.87309429583261e-05
-4.90820493727442e-05
-2.5431214572451e-05
-2.7191999203318e-05
-1.92670332238079e-05
-2.20643921779223e-05
-2.13100182568358e-05
3.13753516357069e-06
-3.53281561498901e-05
-2.83979672714407e-05
-4.50739225071218e-05
-1.67315950471345e-05
-4.1688200279892e-05
1.55766967704201e-06
-2.2905734334012e-05
-3.90370662773883e-05
-4.36770384595024e-05
-4.39465238430267e-05
-2.80385768173904e-05
-5.10772190292218e-05
-1.07783861954822e-05
-3.475578545321e-05
-4.64569580936531e-05
-2.8069367593963e-05
-2.34109761404938e-05
-1.28835538043282e-05
-4.4022593509561e-05
-3.2965410466271e-05
-3.77712674761749e-05
-2.80995349753424e-05
-4.65860184116514e-05
-3.11952752451239e-05
-4.09251732611391e-05
-4.83429744376053e-05
-1.93473857181773e-05
-4.97493179826239e-05
-4.01080332827865e-05
4.63885736661732e-06
-3.12467943478952e-07
-4.11464204202653e-05
-3.38915945215352e-05
-2.39974711747704e-05
-1.42810161858094e-05
-3.84464830333592e-05
-4.34999038765253e-05
-1.83789097118648e-05
-5.93426250895506e-05
-3.21667928761665e-05
-4.36559036618049e-05
-5.38948970354596e-05
-1.98995742908229e-05
-2.59384311976824e-05
-6.22896966640096e-05
-4.25307683056415e-05
-5.38702270605123e-05
-2.69097376216046e-05
-3.58843389999626e-05
-4.69944558054865e-05
-3.13381447440234e-05
-1.70453261228385e-05
-3.54752225258862e-05
-4.94956022881926e-05
-2.34747542452544e-05
-1.13179803646953e-05
-3.72684754432231e-05
-1.85497644717729e-05
-3.38814246714981e-05
-2.47445598396796e-05
-3.22035094086523e-05
-2.84775759161073e-05
-3.9053914959807e-05
