# Supplementary material for: Research on computational propagation and identification of mine microseismic signals based on deep learning
Source: PLoS One. 2025 Oct 22;20(10):e0334641. doi: 10.1371/journal.pone.0334641 (PMC12543183; doi:10.1371/journal.pone.0334641)
Supplement: S7 Data — (ZIP) [file pone.0334641.s007.zip › 000100900001666.xlsx_0.txt_24.txt.txt]

-1.73500196295126e-05
-3.94591974869759e-05
-3.70798803890892e-05
-1.88309960075248e-05
-3.60735915592836e-05
-7.33930173208853e-06
-2.02919136494139e-05
-2.7561335939165e-05
-2.12184852666802e-05
-4.84365162909065e-05
-5.3693375114881e-06
-5.98885063901057e-05
-1.2962294309387e-05
-1.15980658138353e-05
-2.67652097405129e-05
-6.8409474032549e-06
-4.20547253361486e-05
-2.1797328509139e-05
-3.93337561229244e-05
4.66188460777679e-06
-4.50620907104818e-05
-2.59509856031628e-05
-2.78138441169234e-05
-8.01932730452372e-06
-2.49290237531286e-05
1.58844558990975e-05
-4.1266792698333e-05
-6.2400036545137e-06
-2.53783824556034e-05
-4.14158348902165e-05
-3.1063210813719e-05
-1.88986643197029e-05
-3.66511541796434e-05
-9.74061002178083e-06
-1.61312966121328e-05
-2.10848281954572e-05
-2.03525601252072e-05
-3.86045122938221e-06
-3.72332507498448e-05
-1.68381216261179e-05
-2.23806029023742e-05
-1.54821418884298e-05
-1.34406978583121e-05
-3.10923218060937e-05
-3.80838141568902e-06
-1.36016624769584e-05
-3.06872297062995e-05
-4.119168761348e-05
-1.89060938127741e-05
-2.08259479338604e-05
-2.85810373630769e-05
-1.74298290058373e-05
-4.51145636503323e-05
-4.42732190866307e-05
-2.83217716511302e-05
-3.18150400578122e-05
-1.42089635825041e-05
-3.47353501022409e-05
-1.97807735920949e-05
-4.88568932968257e-06
-3.31968117021203e-05
-2.95305745515461e-05
-6.13386280337869e-06
-2.13181540042415e-05
3.46682564402626e-06
-4.68907513307348e-05
-6.00417515713293e-05
4.01986508803354e-06
9.35169170077679e-07
-2.48254815964156e-05
-1.13842490628413e-05
-3.39278552830787e-05
-4.6873131474171e-05
-2.48419790988918e-05
-1.7552072452217e-05
-3.49976648887475e-05
-4.01800460702193e-05
-4.49277800916461e-06
-6.32719223644209e-06
-1.89982064405645e-05
-5.21077747271344e-05
-1.26004633754205e-05
4.46091202326146e-06
-1.71561559945143e-05
-3.0377261404632e-05
-2.41048339890439e-05
-2.790380028058e-05
-4.56085936119928e-05
-2.63068212373692e-05
-2.83966106289186e-05
-4.19482808323509e-05
-3.0768450688701e-05
-2.57759633140426e-05
-3.98369809758439e-05
-5.0313791573612e-05
-2.65678451133137e-05
-2.26593525871466e-05
-5.58877651874982e-05
-2.50942816825597e-05
-4.8085822217978e-05
-1.68388489924876e-05
1.46295428796507e-05
-1.43253746324901e-05
-3.09250826953503e-05
-3.14304269352911e-05
-7.49147010949494e-06
-2.42467022833963e-05
-1.28830889071627e-05
-2.4633794326946e-05
-5.11864225488225e-05
6.38306707303003e-06
-2.14197775509694e-05
-3.10505700555769e-05
-2.80127934511386e-05
-1.91694632007832e-05
-3.88779413366548e-05
-2.82677695914138e-05
-1.55133001987788e-05
-2.31133377927781e-06
-1.65793371782229e-05
-4.1135369178876e-05
-2.06008141120185e-05
-4.51870583255276e-06
-2.48058601701651e-05
-2.48254653635654e-05
-3.86933614038426e-05
-1.01241692953096e-05
-2.02129990928327e-05
-4.06232753795419e-06
-3.58789441929501e-05
-3.81783694392925e-05
-3.46576861669851e-05
-3.66075287838429e-06
-2.55043487302754e-05
-3.17730962924481e-05
-2.05753267745798e-05
-3.98783641990009e-05
-5.86034624757479e-05
-1.08951692287593e-05
-1.1234271679271e-05
9.18191782913979e-07
-2.12378443990049e-05
-1.15043679254674e-05
-3.4280711406411e-05
-3.6611845400118e-06
-9.97830093651332e-06
-3.69420417191826e-05
-2.70067557293823e-05
-1.25719075455046e-05
-3.54851260063269e-05
-6.31302173652518e-06
-2.44650447119706e-05
-1.53988920051357e-05
-3.48367350549194e-05
-1.46603771520635e-05
9.24281949218248e-06
2.05279587725739e-06
-1.90252534849382e-05
-5.49911965810972e-05
-2.77702631028054e-05
-2.98749019533105e-05
-1.94481684639589e-05
-9.56330818322171e-06
-3.2469384172627e-05
-3.45447176278633e-05
-1.04409604535222e-05
-1.77451317809336e-05
-2.37798017893065e-05
6.51936629908149e-06
-3.33139960564989e-05
-2.55068188620965e-05
-2.3898663358483e-05
-6.52151040017072e-06
-1.50863201860712e-05
-3.9430853688984e-05
-3.71890216705361e-05
-1.4607294788923e-05
-4.1536425454761e-05
-8.00996973978243e-06
-1.94363584613763e-05
-3.50301270547113e-05
-8.80699686589966e-07
-2.04346492090573e-05
-2.72416013091534e-05
-3.95328283956527e-05
-2.05148199276671e-05
-1.14261483961855e-05
-3.03420997052394e-05
-4.98098059663179e-05
-2.6577839082468e-05
-1.50527960069825e-05
-3.12142292161863e-05
-3.09788205765199e-05
-2.39683460517198e-05
-4.59723748499492e-06
-2.65179541000318e-05
-2.06944504986145e-05
-1.15184473571133e-05
-1.20185180167442e-05
-3.86459253478867e-05
-2.06756635987478e-05
-3.71699490868447e-05
-2.60408968682729e-05
-1.31076432187335e-05
-3.78546594162786e-05
-3.44390036228912e-05
-2.55877970915616e-05
-2.70608936442705e-05
-2.10686354391554e-05
-3.51542158897296e-05
-3.16227678890046e-05
-1.90983518116754e-05
-1.2197841559686e-05
-1.66413150893486e-05
-3.20862308006333e-05
-3.13290725053837e-05
-1.92765881082716e-05
-2.22677894672756e-05
-2.4317197229767e-05
-2.57905274944396e-05
-2.03117501445962e-05
-3.63862642482201e-05
-1.58447692883485e-05
1.2257744012486e-05
6.1934058969255e-06
-3.58870719964686e-05
-4.54242188409344e-05
-1.62415135873412e-05
-4.85337478330729e-05
-1.51321076623977e-05
-9.41517666931891e-06
-2.04165460774322e-05
-3.97922778595455e-05
-1.44853859301348e-05
-3.10844373853644e-05
-1.36006039533818e-05
-2.16580766033528e-05
-2.68396256999179e-05
-7.96733847570717e-06
-3.92958471216322e-05
-2.83509673215672e-06
-6.89505026847411e-06
-2.37275062778907e-05
-1.601462773333e-05
-9.62701264771742e-06
-3.06872387542075e-05
-1.72219253166742e-05
-1.30912706891074e-05
-2.96280872110578e-06
-3.68412924243495e-06
-3.42149082142547e-05
2.92024253230358e-06
-2.01663333813548e-05
-1.53177949445868e-05
-5.80161806100086e-05
-3.67517507862414e-05
-5.41294629243427e-06
-2.92735290451646e-05
-3.64746583254899e-05
-4.90760289034345e-05
-2.74769673763366e-05
-1.61920476044114e-05
-3.24264897031085e-05
-4.35293440182524e-05
-3.83520481381763e-05
-4.27648258419987e-05
-6.84404683990751e-05
-1.05953778593452e-05
-1.37934621004668e-05
-3.38361212862847e-05
-1.91148811068364e-06
-3.61276954127748e-05
-1.07620948468949e-05
-3.07145408904182e-05
-1.80937039595107e-05
9.12908331610138e-06
-2.16050570128216e-05
-2.50583220249483e-05
-3.12416517589873e-05
-2.79548546285279e-05
-4.00944143861525e-05
1.86063461241823e-06
-1.7590176883145e-05
-4.99965034597252e-05
-3.85522239111155e-05
-1.46891402610267e-05
-1.70226411839469e-05
-2.26673683107047e-05
-4.36489132737927e-05
-2.78582936675891e-05
-1.74090062460755e-05
-2.36405238314651e-05
6.9073849843493e-06
-2.30147804781537e-05
-3.32649571084463e-05
-3.39995447590519e-05
-2.8544703549645e-05
-2.99376391803044e-05
-5.13210521563565e-05
-3.04358247978533e-05
-2.17591246878554e-05
-2.37066510417585e-05
-1.99724420324446e-06
5.19506708988696e-06
-1.06969487310407e-05
-2.99618819311042e-05
-2.53037606950232e-05
-3.43316693403617e-05
-1.56927254875542e-05
1.12554580270219e-05
-4.51036262542166e-06
1.5259175001832e-06
-2.14914200165524e-05
-1.05888029544986e-05
-3.65277865989654e-06
-4.75117134655765e-05
-8.45815503269151e-06
-1.24238974333736e-05
-6.17737061690287e-06
-1.62830337509571e-05
-2.34060753933094e-05
-3.05487092885223e-05
-1.86352935009115e-05
-3.72793543768105e-05
-2.61992149628721e-05
9.44125203968243e-06
-3.19686279701771e-05
-3.88280023733433e-05
-1.85906784867497e-05
-2.98909380882613e-05
-1.64525068320263e-05
-3.295934175657e-05
-3.24924488597172e-05
-3.14839268454901e-05
-2.04486973029702e-05
-4.20914419704891e-05
-2.31422675976415e-05
-2.5314001697249e-05
-3.08499595342332e-05
-1.91182854631546e-05
-2.84380659677175e-05
-1.24025630010496e-05
-1.06052098526558e-05
-1.33513427820537e-05
-2.02139795270069e-05
-3.03769312316337e-05
-1.96969637897785e-05
-2.57794361410022e-05
-3.05207612567783e-05
-5.27661001887794e-06
-5.99895804074811e-05
-7.63153555840623e-05
-2.09037145383136e-05
-3.80440905627167e-05
-3.06093848526426e-05
-8.41205392461765e-06
-3.04219595369076e-05
-4.6410597013788e-05
-2.60261948034045e-05
-3.4853257665109e-05
-1.80439209851982e-05
-2.77337994305633e-05
-1.50194962236032e-06
-3.36370779450706e-05
-3.20830592505601e-05
-3.90409642164309e-05
-2.84439729785932e-05
-1.39779277803295e-05
-4.21853974446802e-05
-9.84808507500478e-06
-4.07463049020614e-05
-3.30073516793204e-05
-1.68560656411686e-05
-2.83767069353238e-05
-8.92392475552366e-06
-6.56430973853248e-06
-5.07486421388226e-05
-2.66566069723197e-05
2.22519812658189e-06
-2.22133103773399e-05
-1.34600120695438e-05
-3.80083007485849e-05
1.80708566618535e-07
-1.22715707223882e-05
-2.87113921871418e-05
-4.76779194922369e-05
4.92747875089146e-06
-1.60951467282691e-05
-3.26347159532917e-05
-1.04161380781663e-05
-1.0982215431004e-05
-2.39060932494462e-06
-1.01406651364257e-05
-3.89735050150535e-05
-1.5184788227427e-05
-1.35227373733908e-05
-7.33052336388193e-06
-6.29245632637561e-06
1.19253216730905e-05
-2.70765734756762e-05
-3.68962622194553e-05
-1.83220985796918e-05
-3.42661232287291e-05
-1.33699422690878e-05
-3.0401774339307e-05
-2.5266684586716e-05
-2.98602488909421e-05
-2.04845327275338e-05
-3.27931906940547e-05
-1.88456661686623e-06
-1.95549738505115e-05
-5.1835252718417e-05
-2.58596560306923e-05
-5.16802638942324e-05
-3.46288241592596e-05
-8.9789965899452e-06
-9.80532703573402e-06
-7.51515780451025e-06
-3.74745551589971e-05
-4.00488479970015e-05
-3.18103257423637e-05
-2.73256049920018e-05
-3.05178785789957e-05
-2.49577106998907e-05
-1.52632123136394e-05
-1.2535776252217e-05
-2.4925212971994e-05
-2.02162890071491e-05
-3.13046268136784e-05
-1.54845115392259e-06
-3.31774254028255e-05
-2.71534547361669e-05
-2.34121611036739e-05
-2.37029866303674e-05
-3.50931677082567e-05
-4.56940634209293e-05
-4.41212835909559e-05
-6.40258652002465e-05
-1.95627218990162e-05
-2.00009495325185e-05
-3.82232633630501e-05
-2.1554161264141e-05
-1.99323894542028e-05
-2.83386631800018e-06
-2.86887829423697e-05
-2.09025198766475e-05
-5.19211708409986e-05
-3.92071216498536e-05
-3.40996287551498e-06
-1.97729438831855e-06
-9.23918504055173e-06
-3.86056768690765e-05
-1.15954516095962e-05
-1.35620057938895e-05
-2.84955836683996e-05
-3.24488052587836e-05
-2.98165803447961e-05
-3.03344814170158e-05
-2.37207854502982e-05
-7.39112029844887e-06
-2.17876465872942e-05
-3.20670851432996e-05
-3.67009361171145e-05
-6.94547986628015e-06
-2.51684281415214e-05
-1.37373804541968e-05
-4.32910620419729e-05
-3.49456490647646e-05
-3.50614052437263e-05
-2.30128307700248e-06
-2.93266340241901e-05
-3.11262941631138e-05
-5.08728855420914e-05
-1.41245156738625e-06
-4.22099270255235e-05
-3.18222800705252e-05
-1.50777560958843e-05
-1.73907178359268e-05
-2.91914980211748e-05
-1.20949356606503e-05
1.77235592119345e-07
-1.37801939191191e-05
-2.79068564268323e-05
-2.54796138322218e-05
-3.88049512207222e-05
-4.77331762181066e-06
4.1941201603886e-06
-2.91884253824887e-05
-1.95175711692598e-05
-6.04938881390616e-06
-1.19495426365548e-05
-1.37554233666816e-05
-9.6135040816881e-06
-2.00688450579919e-05
-1.86767434705374e-05
-9.6309021196709e-06
-2.00233599579802e-05
-7.52135047584861e-06
-2.23301113084769e-05
-1.73250012437185e-05
-4.09091000841188e-05
-8.65744497466226e-06
-2.84365677488959e-05
-6.87330510514458e-06
-2.93526511011732e-05
-5.37427072595659e-05
-1.71732234178939e-05
-2.81894693312732e-05
-3.45985640523032e-05
-2.6107316434452e-05
-1.73641516041259e-05
-3.48971573646219e-05
-3.15372548599477e-05
-1.57245334455201e-05
-4.38844606102812e-05
-1.35050374936145e-05
-2.1926480139e-05
-3.31431379971736e-05
-2.30176826329488e-05
-5.65969587983744e-06
-2.93497882159887e-05
-1.3218451298252e-05
-2.0079333663008e-05
-3.38705472851551e-05
-5.32351996881699e-05
-2.9249220115833e-05
-9.64560831832201e-06
-2.18766112337467e-06
-2.3305368545882e-05
-2.86143805676247e-05
-3.05014508672013e-05
-4.77450499177443e-05
-1.40453791232082e-05
-4.70717597385715e-05
-3.12013712664949e-05
-2.1747719772706e-05
-1.39281955992315e-05
-1.55274655931245e-05
-2.03001717527346e-06
-3.31458720216139e-05
-1.41090293724027e-05
1.02601506675578e-05
-5.74266085147469e-05
-4.54201191157041e-05
-1.00236302516041e-05
-2.01345793874991e-05
-1.68002361378701e-05
-4.10094277274234e-05
-3.70439318954576e-06
-1.98377295335885e-05
-6.35882625039644e-05
-2.63163235157382e-05
-1.81906774700334e-05
-3.48406908280656e-05
-3.67802641607304e-05
-1.16017862877279e-05
-3.44444046227157e-05
-3.85392297054578e-05
-4.50263906092492e-05
-2.51664110162596e-05
-1.42759365745602e-05
-1.30068923031667e-05
-3.13289292777889e-05
-2.81542185734883e-05
1.03646734362501e-06
-4.42038908383936e-05
-1.74960449468942e-05
-2.37934163637188e-05
-3.09428655569609e-05
-2.09602980363425e-05
-4.8134199418195e-05
-4.61598132250672e-05
5.51637927118834e-06
1.96591747014124e-06
-2.28840125421973e-05
-4.90269957850743e-06
-1.18821431391119e-05
-1.5433179140968e-05
-3.22466552325992e-05
-1.97148043484449e-05
-4.91499821488762e-05
-3.40970636752153e-05
-1.1499949998629e-06
-1.03370729944004e-05
-6.55815102906661e-06
-5.14736711079542e-05
-2.359389807123e-05
-5.48533217067307e-05
-3.2034254502999e-05
-3.75400577289872e-05
-2.86618855397489e-05
-2.62296054481512e-05
-3.10503454407282e-05
-7.54456527998172e-06
-4.27772067010173e-05
-2.04854225013208e-05
-4.70180305925787e-06
-3.18975949074447e-05
-2.09950549617389e-05
-2.68306169442098e-05
-1.81614908188526e-05
-3.67756603160171e-05
-1.38406541806835e-05
-3.38624917588378e-05
-3.17811659734215e-05
2.84857230301537e-06
5.16829134778582e-07
-1.06287229196126e-05
-3.06824060587605e-05
-3.48197561944435e-05
-1.83792828648428e-05
-4.0264591092487e-06
-3.02455056638555e-06
-5.71647821776866e-05
-1.41199578707545e-05
-2.18329343615487e-05
-2.37886832302428e-05
-4.34753059957303e-05
-1.99018590905582e-05
-5.28658513905533e-05
-9.82989453749641e-07
-2.53803655119454e-05
-2.43987225955199e-05
-3.3200092841027e-05
-8.03810970093142e-06
-2.17032756997077e-05
-2.19320155950212e-05
-9.20127001794229e-06
-1.02879373312301e-05
-3.70918441600724e-05
-3.42893379459161e-05
7.71620837874572e-07
-2.2220916416684e-05
-1.28203982159096e-05
-3.45119774489249e-05
-1.91965175741203e-06
9.95681938424871e-06
-1.33010249644077e-05
-8.37400622931759e-06
-2.14977164203059e-05
-9.05401316163752e-06
1.3146621467924e-06
-2.07901957267688e-05
-3.28592575619688e-05
-3.32280435005792e-05
-2.27257417888401e-05
-2.34887715725406e-05
-4.01037779995421e-05
-1.47451854571498e-05
-1.58575041788961e-05
-3.66520831373727e-05
-2.51676999257333e-05
-1.77314622316651e-06
-3.54800550641305e-05
-2.31710550343413e-05
-4.12312562260965e-05
-2.89206259404613e-05
-4.44986194478667e-05
-3.42502328526091e-05
-2.21042370714079e-05
-8.54574029332044e-06
-3.21930498258572e-05
-3.24096550540189e-05
-4.70721186328528e-05
-5.2812658220099e-05
-3.36182587030882e-05
-5.76997806348899e-05
-1.86899959642874e-05
2.21080448961847e-06
-1.50840019271846e-05
-2.15126508744178e-05
-4.36716766344545e-05
-3.88563927930033e-05
-9.40150216660594e-07
-4.989555420033e-05
-4.61772382045574e-05
-2.4279740120798e-05
-2.78455420661146e-05
-3.68324245364253e-05
-6.52004508293648e-05
-4.13029417992747e-05
-2.91553078664252e-05
-4.17707927728224e-05
-1.33328813097751e-05
-2.92994482015349e-05
-2.77851089174481e-05
-1.83268822150558e-05
-3.58545495760323e-05
-2.54151307240367e-05
-1.25931500942095e-05
-1.01711705170154e-05
-2.30471516587654e-05
-4.47798932501239e-05
-5.86554191249409e-05
-1.88047213275475e-05
-3.03041547018358e-05
-2.2137472352727e-05
-6.53224579997201e-06
-3.39265350396035e-05
-1.78024439211324e-06
-2.88298998932107e-05
1.10596847463491e-06
-4.76048689823669e-05
-3.37721506862456e-05
-1.00047811478246e-05
-2.38250537774561e-05
-2.54095220618439e-05
-1.09491759477496e-05
-1.63115372033962e-05
-6.10617669053798e-05
-4.66585046919049e-05
-5.57715793558456e-05
-2.73433982658375e-05
-3.20560870812893e-05
-3.78820929462661e-05
1.84620498065275e-06
-7.27285471394391e-06
-2.92198116438195e-05
-1.42325723747569e-05
-4.2000611820425e-05
-1.84802752181433e-05
-3.63181978830643e-05
-7.88031830853501e-07
-2.01314271965001e-05
-2.14511914232903e-05
-1.21365826598444e-05
-1.86606782465747e-05
2.5405915877441e-05
-1.96017710358508e-05
-2.37747691820182e-06
-3.61091896456699e-05
-4.82449022237591e-05
-1.62745490654014e-05
-1.02843151410311e-05
-3.92460805088745e-05
-1.7389036406708e-05
-2.25769276405697e-05
-2.09518162320801e-05
-3.32281737564694e-05
-2.70204635348734e-05
-2.85050132511235e-05
-1.76361811823056e-05
-1.68709609415129e-05
-2.86081093459225e-05
-3.60090148023572e-05
-4.94412992855395e-05
-3.10160660882148e-05
-2.73098090695193e-05
-4.28127931845274e-05
-5.64370067659194e-05
-5.40800283059305e-05
-4.52528971218813e-05
-3.58509625111973e-05
-2.02598824108e-05
-2.69387267445686e-05
-4.56178726966855e-05
-3.02130590113516e-05
-1.41909677051186e-05
-1.81821906508478e-05
-2.73726345775707e-05
-1.85133609738828e-05
-3.01612759489508e-05
-2.66351239242734e-05
-3.89254159033334e-05
-3.11045869663969e-05
-3.63928954203443e-05
-2.63215240347448e-05
-2.01247379111291e-05
-3.85846532043723e-05
-1.08348420209144e-05
-1.39673785136084e-05
-3.36825683342014e-05
8.79582436994579e-08
-2.23465504164967e-05
-3.88414643504484e-05
-2.11218590865557e-05
-2.86549889371628e-05
-1.49855971273338e-05
-1.71343905112416e-05
-1.31504268858653e-05
-1.95783735437749e-05
-2.01394951566214e-05
-3.8964434825119e-05
3.16330390073335e-06
-3.47596791119278e-05
-1.91601864043033e-05
1.01706377396572e-05
-1.97743687912738e-05
-4.08788913324689e-05
-2.14596751790225e-06
-2.62945406508497e-05
-1.3647187673457e-05
-2.54428464756454e-05
-7.6987256744706e-06
-3.50985751252277e-05
-2.94949468592351e-05
-2.93171439473707e-06
-1.91549635109825e-05
-3.6612461186915e-05
-4.69411591721381e-05
-1.84405455012082e-05
-3.10410852175356e-05
-2.89435044908154e-05
-3.78893612972911e-05
-1.12643113296475e-05
-4.12400233357542e-05
-4.36028201654457e-05
-1.76837124698098e-05
-8.16844498967625e-06
-1.75751541493492e-05
-1.83696605960476e-05
-1.97873328099402e-05
-1.48890425269118e-05
-4.68817675049848e-05
-2.74404628127719e-05
-2.41849373359807e-05
-1.65436691403732e-05
-1.40306898936829e-05
-3.85709170272092e-05
-3.20033426196433e-05
-3.28953076427228e-05
-3.71496874330051e-05
-2.9517364435493e-05
-1.19607483105012e-05
-1.18305019848211e-05
-9.66623904205906e-06
-1.99405431346676e-05
-2.55343022365646e-05
-2.16035083569209e-05
-2.24972408643589e-05
-3.11917929517353e-05
-1.29776612402867e-05
-5.15316857062691e-06
-2.0872367011397e-05
-2.06690527618678e-05
-4.30275628649689e-05
-7.19553004911766e-06
-3.06948322319558e-05
-3.66732687537998e-05
-4.23539343081919e-05
-2.22016497101616e-05
-3.3697715251202e-05
-1.88093043109651e-05
-8.19292307332189e-06
-3.9152704885416e-05
-2.5386043959328e-05
-1.79918754883851e-05
-2.25634071606536e-05
-2.84779199909653e-05
-2.46851853696898e-05
-2.4877094400707e-05
-7.22395959763498e-06
-2.57657426275874e-05
-5.51599579618461e-05
-4.18624201798956e-05
-2.02971565747755e-05
-1.36461027961454e-05
-4.54821272728769e-05
-3.07334482122692e-05
-2.17345183977824e-05
-3.53533977335713e-05
-2.05932263613383e-05
-4.40895189345587e-05
-3.380556617452e-05
-4.50029902453136e-05
-3.07500573748045e-05
-3.95699933915909e-05
3.4587997768552e-06
-2.85228067704751e-05
-2.32962194185604e-05
-1.20922644366354e-05
-1.2792599876271e-05
-4.34710247608186e-05
-3.55705274502173e-05
-4.05634715969771e-05
-4.35203416097253e-05
-3.25426415608757e-05
-7.90909213756994e-06
-4.53750688283999e-05
-1.83885690171854e-05
-3.48979147973843e-05
-1.43090146430136e-05
-1.45790599967051e-05
-1.78917376633082e-05
-2.87709559907693e-05
-1.54525315607499e-05
4.56457291789916e-06
-1.21736897170438e-05
-4.03326120614437e-05
-4.81115694124454e-05
-3.29508763356524e-05
-4.21608335057027e-05
-2.02742116654021e-05
-5.6413898248196e-05
-2.79599257068734e-05
-2.38583987686349e-05
-1.22700286039293e-05
-2.52471146155798e-05
-1.85090701509277e-05
-9.4007422736525e-06
-1.24863516718752e-05
-3.21685361231368e-06
-3.10749018588238e-05
-1.92746930833991e-05
-2.65814900364284e-05
-7.8008200879712e-06
-1.70596336110484e-05
-4.50951590485363e-05
-4.167725285642e-05
-3.68197958797879e-05
-2.38598896358059e-05
-4.35021988381503e-05
-2.36264858020018e-05
-3.92381297848009e-05
-2.8558095817639e-05
-3.84030839447617e-05
-1.59411242595373e-05
-3.94842773471608e-05
-3.28105329659911e-05
-1.24684883712504e-05
-4.25297056518528e-05
-3.33879501770801e-05
-3.07090078840354e-05
3.41896089283848e-06
-2.40916736855568e-05
-2.74718422779325e-05
-2.71532229245812e-05
-4.75673617415402e-05
-3.19887959839702e-05
-2.75048686627655e-05
-3.55528348265236e-05
-5.40454588680574e-05
-4.07489094550648e-05
-9.28700514721358e-06
-4.02114107998526e-05
-3.00824938139036e-05
-1.63539982099067e-05
-1.84719470758665e-05
-3.74910738291916e-05
-2.06693683939979e-05
-1.28410953821893e-05
-5.33633125720799e-06
-1.94921683657234e-06
1.15702386235729e-06
-3.10876446459162e-05
-4.01088206443933e-05
-2.39536621230469e-05
-4.08023288758537e-06
-2.5106511851303e-05
1.31259371676677e-06
-2.34680073001781e-05
-2.67885580669957e-05
-2.94625432696062e-05
-3.08889627353114e-05
-2.36166210263081e-05
-1.21608551373895e-05
-4.13626945070901e-05
-2.47749321677464e-05
-2.52932142606199e-05
-5.56150020098763e-05
-2.91614149657009e-05
-1.46235662619591e-06
-1.03095654089153e-05
2.6125537193343e-06
-3.19559288979651e-05
-7.54936103944835e-06
-1.29137775523302e-05
-2.23159314501408e-05
-4.31346623738758e-05
-2.4244246218635e-05
-2.08834908624197e-05
-3.83327785118306e-05
-1.39465793826356e-05
-3.78925220350581e-05
-1.56638826260265e-05
-1.73620484061984e-05
-1.53443881427346e-05
-5.35059529030433e-05
-1.64446541344691e-05
1.32556048164655e-06
-2.76650755891382e-05
-2.6767771791823e-05
1.83575790720753e-06
-4.0144305573745e-05
-2.36527882726723e-05
-2.62970449715598e-05
7.71516406688671e-06
-4.2269481287021e-07
-1.9025200894468e-05
-4.66406565980638e-05
-1.98130521165998e-05
-5.22217357273726e-05
-4.0499752443339e-05
-3.20962654330082e-05
-2.55848873709942e-05
-4.02276925882036e-05
-2.56686898854145e-05
-1.16426646049351e-05
-3.15313472684636e-05
-3.9052001794078e-05
-2.43463200391725e-05
-4.29116088310516e-05
-3.15163523504701e-05
-4.56287861905584e-06
-2.84728133843928e-05
-2.05513711485042e-05
-5.0817390007175e-05
-3.4456406075579e-05
2.06869766858702e-07
-4.06214019367926e-05
-1.52080874049092e-05
-2.94740205346198e-05
-3.03477131343618e-05
-4.70369072875471e-05
-4.58513365247136e-05
-1.16361869398225e-05
-2.36028928543475e-05
-4.3532760849494e-05
-3.92967412434333e-05
-4.71737059103416e-05
-4.53586635395544e-05
-2.17985744817564e-05
-4.62888779314205e-05
-4.18598435165977e-05
-5.24518028384046e-06
-2.21739881721559e-05
-2.79808925472844e-05
-2.20040519809317e-05
-2.88478976611253e-05
-3.45926763462724e-05
-3.73785406723061e-05
-3.54845798905809e-05
-6.17219031335782e-06
-3.37904083977725e-05
-8.84360241139152e-06
-3.67205329135558e-05
-2.61530594614387e-05
-6.72841956621349e-06
3.25649290720289e-06
-3.77612954043486e-05
-3.28486685985492e-05
-1.01331013057247e-05
-3.0959988373953e-05
-2.04731196142779e-05
-6.33605826633518e-06
-2.74728715327016e-05
-6.01304272410627e-06
-3.25512542257877e-05
4.27567336919151e-06
-1.21611029758852e-05
-1.87460578779261e-05
-2.85172922222308e-05
-2.7308235512102e-05
-7.74007227046259e-07
-3.9938339060628e-05
-2.48328698563775e-05
-1.59665209009469e-05
-4.23251846528901e-05
-2.32415320663036e-05
-4.69224850455831e-05
-4.84673030099921e-05
-2.57242824655922e-05
-4.1710039462574e-05
-9.28481775144175e-06
-4.85169485732084e-05
-4.0365692244491e-05
-1.29701853361684e-05
-8.04880219897156e-06
-6.01412839708428e-05
-5.09464382539351e-05
-3.72980240496275e-05
-2.26006588980194e-05
-9.5206934701086e-06
5.74578689825785e-06
-3.90768253451881e-05
-2.83703108478018e-05
-5.06816355357119e-05
-3.56551679975094e-05
-2.71737169664029e-05
-1.06325606904608e-05
-1.80966338992547e-05
-2.26517263211314e-05
-1.16401983677255e-05
-2.96270218940369e-05
-6.92672362614547e-05
-3.25690038517133e-05
-2.35413539669466e-05
-1.93140224090922e-05
-2.67310611241606e-05
-1.9184869321484e-05
-4.29046710303747e-05
-4.89120706723051e-05
-9.52621721747814e-06
-3.71817538054923e-05
-2.7101041073687e-05
1.7368124782372e-06
-2.78242575299335e-05
-1.98745569191639e-05
-3.25506804351536e-05
-3.58375717098476e-05
-2.46887007554746e-05
-7.12178280219995e-06
-1.60926353844075e-05
-2.39679668394035e-05
-1.91234520549794e-05
-3.11845231161155e-05
-2.95949725954869e-05
-5.13291697292728e-05
-2.60262414315212e-05
-1.72200578230107e-05
-2.84963432364986e-05
-3.88525269748463e-05
-4.64202316046879e-05
-3.0079748673635e-05
-1.3894069634129e-05
-1.65025817556115e-05
-2.61303899764599e-05
-3.27896257720812e-05
-1.39623542527097e-05
-2.2976839082635e-05
-2.92700036932933e-05
-1.55641101678625e-05
-3.95362720164715e-05
-3.28743167711906e-06
-8.13592054140124e-06
-2.68079289427305e-05
-5.738281235973e-07
-1.5126473561213e-05
-3.54093390350484e-05
-3.83057406840159e-05
-2.67624626261212e-05
4.11253782317464e-07
6.56344729899759e-07
-4.04503745963487e-05
-1.9884360397034e-05
-1.9832908121648e-05
-3.56749656096956e-06
-3.07365155766141e-05
-3.4848220984831e-05
-4.04463027669554e-05
-4.72724870847316e-05
-3.03425167320955e-05
-2.06039404340958e-05
-4.00715941283808e-05
-3.78566052427478e-05
-3.51676460791497e-05
-3.93000086044118e-05
-3.1369016957112e-06
-2.01041579487834e-05
2.28478325843628e-06
-1.12665506320234e-05
-2.90610304496427e-05
-3.94261789913608e-05
-2.18852927814906e-05
-8.156414696803e-06
-3.12876170198e-05
-1.47492888533118e-05
-2.7965312816683e-05
-3.37625733170351e-05
-5.59519616460152e-05
-5.52104510060313e-05
-4.28895663490284e-05
-3.76906083217554e-05
-2.30096327722636e-05
-2.41617338145838e-05
-2.86941213758727e-05
-2.45020915048584e-05
-4.05415074462047e-05
-6.29719348995333e-05
-5.60770040917211e-05
-2.00270026752088e-05
-1.79679012469949e-05
-1.18416312333249e-05
-4.23914209711949e-05
-2.24689466154178e-05
-2.79210835051142e-05
-1.61798869939213e-05
-3.60387684148507e-05
-3.41056568768017e-05
-2.21858165616418e-06
-1.76541881615679e-05
-1.59034500301064e-05
-2.30554522927453e-05
-4.22891264612706e-06
-2.18791628411334e-05
-1.54936721518371e-05
-1.10661597756766e-05
-1.14350362111898e-05
-3.76382169768595e-05
-3.10292982733845e-05
-3.26698008366576e-05
-4.01118576373653e-05
-5.6524432370735e-05
-7.55206014795886e-06
-4.32216710098759e-05
-6.50875047346093e-05
-1.40635463860293e-05
-2.29014306570321e-05
-2.87839526209307e-05
-2.16765221913046e-05
1.19354663706802e-05
-3.35787679843697e-05
-2.87449601423335e-05
-2.27722201844368e-05
-1.09425221262308e-05
-1.345473863512e-05
-4.28417683391693e-05
-3.47336055176915e-05
-1.94497414861448e-05
-1.88646312965381e-05
-4.00260757932352e-05
-3.33146122051766e-05
-4.34914362756876e-05
-2.39342970494127e-05
-3.30129800415221e-05
-2.44063528458716e-05
-4.24853471775898e-05
4.49740253819471e-06
-1.1350648422254e-05
-1.68765081009706e-05
-1.41625389259403e-05
-1.94096293075998e-05
-3.12189147312784e-05
-2.59206968571865e-05
-4.87967806697985e-05
-4.07292780386212e-05
-4.52176969242254e-05
-4.66532220485914e-05
-3.20181238588181e-05
-5.81257450227102e-05
-5.51484115702539e-05
-4.10287915816992e-05
-5.30802691361087e-05
-1.34001528312707e-05
-3.06955810963578e-05
-3.22664434379139e-05
-3.39463903738319e-05
-8.79274838457328e-06
-3.86562981240917e-05
1.13624264578062e-05
-1.64655792599433e-05
-1.57331331890587e-05
-1.6279010470824e-05
-3.55537376984175e-05
-2.40952263983385e-06
-1.47310908447173e-05
-2.63329222645555e-05
-1.65222316039427e-05
-8.64097562545661e-06
-1.96147211902948e-05
-3.65844061519467e-05
-2.31381948804516e-05
-5.12934162372503e-05
-1.37143609830155e-05
-2.20600024691468e-06
-2.39284298772601e-05
-4.62023050765684e-05
-1.36761162566831e-05
1.70376234088087e-06
-4.21284795285554e-05
-9.34771418478633e-06
-6.30000986439303e-05
-1.6203187239039e-05
-2.09101724730689e-05
-1.49024463948763e-05
-3.7191909638385e-05
-2.93498130117115e-05
-3.5933756048387e-05
-1.27759854188207e-05
-3.17585509263205e-05
-2.31211858262758e-05
-3.59027193719056e-05
-1.00820823545728e-05
-3.88528649856124e-05
-4.91267180355505e-05
-2.33964393162503e-05
-1.790500991202e-05
-2.33376908950392e-05
-3.0568459842234e-05
-1.89297747013993e-05
-3.27345839621531e-05
-3.9695492751174e-05
-4.14689103985347e-05
8.33841284032758e-06
-5.75159732848297e-07
-3.83349629128504e-05
-2.505160494348e-05
-1.78357617487951e-05
2.51410344813698e-06
-1.53020542832921e-06
-4.3192873295426e-05
-5.46954677624902e-05
-2.62217132840288e-05
-5.20430855474559e-05
-1.14785577867972e-05
-9.7779779047564e-06
-1.81804151158602e-05
-2.5696056265608e-05
-4.15130822726661e-05
-2.6697240277994e-05
-1.76329900910328e-05
-3.01981557637853e-05
-3.57484038780665e-05
-2.67212416108885e-05
-3.42274969766417e-05
-2.74209791447555e-05
-4.86041053907174e-05
-3.71653718217061e-05
-2.47781067590058e-05
-1.44049736217612e-05
-1.74902790672469e-05
-3.7632468451791e-05
-3.9630954581156e-05
-3.07331088098659e-05
-1.32281479897651e-05
-1.6456067275393e-05
-2.34675455415754e-05
-5.32941980710385e-05
-3.2068763154334e-05
-2.70239022275991e-05
-5.24324776108773e-05
-1.57228666731821e-05
-3.80597371309459e-07
-3.9888634839233e-05
-1.48896904302211e-05
-2.76743864447298e-05
-3.97014623810878e-05
-3.25675611053535e-05
-4.31301802081903e-05
1.10688831499645e-05
-2.41467245078466e-05
-1.59910282133859e-05
-3.07542673256583e-05
-3.04320884300668e-05
-2.5187217321076e-05
-1.44944006181929e-05
-2.46549186096524e-06
-1.28156823615869e-05
-5.46966021494262e-05
-4.80354782418271e-05
-2.62384525956707e-05
-3.83983339590509e-05
-3.59125044748069e-05
-1.01556458312079e-05
-4.38308123986822e-05
-1.83846107547413e-05
-2.61525166997398e-05
-1.02820732939874e-05
-1.62046521610172e-05
-3.73908971367554e-06
-1.9424228394369e-05
-1.82965200225942e-05
-9.50131760790528e-06
-1.65528735193751e-05
-4.50797002454375e-05
-1.46076474628131e-05
-1.68352759794236e-05
-2.58121318490978e-05
-4.03746993527758e-06
-3.26205691943717e-05
-3.15219970355043e-05
-3.95163309080944e-05
-2.14437735022202e-05
-2.88381001262738e-05
-2.30629038004096e-05
-1.2267310813753e-05
-3.4709208588876e-05
-2.91319391895353e-05
-1.75658131013685e-05
-2.70636084845837e-05
-1.00021085143236e-05
-1.99329384700027e-05
-1.58864356388978e-05
1.18936161947276e-05
-1.19517136498165e-05
-9.04699588577604e-06
-6.09810526256327e-05
-1.70140518243362e-05
-1.65480115365417e-05
-2.46480878992938e-05
-7.51369224091083e-06
-4.31416256730739e-05
-3.50540281936188e-05
-1.89171114347882e-05
-2.3255886787486e-05
-5.10171909503867e-06
-3.60089003271717e-05
-1.29207777712957e-05
-2.79659199614072e-05
-1.52692017814412e-05
-2.74328564560577e-05
-1.5157545523651e-05
-1.42195168201412e-05
-3.05966491484445e-05
-2.22838994381195e-05
-4.62774522626623e-05
-2.51252222014485e-05
-1.91072584812223e-05
-3.4772442724904e-05
-4.21824285033616e-05
-1.43658008844828e-05
-1.90788408549392e-05
-3.71858341581792e-05
-3.91068449478836e-05
-1.63584113131659e-05
-8.99337303154987e-06
-7.65002862070657e-06
-2.21396059556129e-05
-4.87190668230503e-05
-1.63172370325587e-05
-3.24811752281655e-05
-3.91490115085036e-06
-1.51349534392438e-05
2.20022251985578e-05
-2.63138285023906e-05
-9.26302104125833e-06
-2.62473678025397e-05
-2.68814872908008e-06
1.69290947052965e-05
-2.17527089203034e-05
-3.6474387213404e-05
-3.20806942332956e-05
-2.52851238050258e-05
-3.2977469403161e-05
-3.11268441959964e-05
-2.76359008730678e-05
-2.65292229919253e-05
-2.37490913643177e-05
-1.47933616611425e-05
-7.10206241520674e-06
-1.79868912456221e-05
-1.08572431953323e-06
-1.05241892512771e-05
-1.43246228170934e-05
-1.61302669187193e-05
-3.09583923540359e-05
-5.24352740514584e-05
-2.34817400669553e-05
-1.83697755546163e-05
-3.63367680215941e-05
-5.63893993209744e-05
-3.24073286059952e-05
-1.05292011228499e-05
-2.01119717138001e-05
-4.85637930156338e-06
-1.90448362838236e-05
-1.01065423160583e-05
-3.24757297514564e-05
-1.40626654822987e-05
-2.21311029268033e-05
-3.66482509818845e-05
-5.00668332725507e-05
-4.98008689990854e-05
-3.17458762452813e-05
-3.98183175361426e-05
-4.15421678990479e-05
-1.45763308055684e-05
-4.27505497251633e-05
-1.75781852897725e-05
-2.79730706325686e-05
-4.77210736669657e-05
1.5183126683932e-05
-4.47109430789039e-05
-3.57503716564827e-05
-1.70281305037704e-05
-1.58560765169476e-05
-8.25811949951729e-06
-3.73366249872866e-05
4.95648444974607e-06
-4.72888511933389e-05
-4.01179007461032e-05
-3.72697006987942e-05
-1.946786084679e-05
-2.28168358248794e-05
-5.4993477174598e-05
-2.54095531783335e-05
-1.15106694717103e-05
-3.60049693277273e-05
-4.5383985152468e-05
-1.73512416985291e-05
-3.11674520966981e-06
-3.26090513887727e-05
-3.99120349687884e-06
-3.38118696995054e-05
-3.48726773193292e-05
-3.06209134959045e-05
-7.23321283517558e-06
3.11005524495985e-06
-3.46578467384106e-05
-2.5869217590231e-05
-4.24273251874599e-05
-1.39785343787664e-05
-2.67197764882204e-05
-3.66677607275554e-05
-4.58262899197865e-05
-3.16268842604314e-05
-5.26576262611637e-05
2.42638508206432e-06
-4.2038121307006e-05
-2.87398444550414e-05
-2.57429807294239e-05
-2.84795509175265e-05
-2.45093185672865e-05
-1.89712653332094e-05
-9.30367075400424e-07
-4.898021825251e-06
-2.83981111822051e-05
-1.765584088336e-05
-4.65446448107989e-05
-4.19623112133608e-05
-7.67857972045532e-06
-3.9906333638285e-05
-5.38579546274515e-05
-3.18463126772392e-05
-3.59663228489364e-06
-4.05245994333479e-05
-1.16579483551197e-05
-3.27112485339316e-05
-1.87379039548039e-05
9.68399816361065e-06
-1.95949350013558e-05
-1.27273092824531e-05
-2.39919058000381e-05
-6.12034319846756e-06
-1.37127795712892e-05
-2.10383899856312e-05
-1.61182902929186e-06
-3.84005030134334e-05
-4.76936914255386e-05
-2.65924380973939e-05
1.32663929095899e-06
-8.85708539125169e-06
-2.70110120361486e-05
-1.44263881806679e-05
-4.44587208249405e-05
-4.33987788556818e-05
5.02275848850602e-06
-1.21774431973691e-05
-2.43635459903186e-05
-3.05037214770224e-05
-3.31673482020971e-05
-1.2818378881658e-05
-3.99863663039697e-05
-1.63718611838652e-05
-1.30333820008223e-05
-3.60077532555434e-05
-5.35521008194684e-05
-3.5717354731231e-05
-3.73528220126374e-05
-4.5884296405901e-05
-3.78158775707641e-05
-4.68485248978545e-05
-8.71210142675467e-06
-3.28519373599549e-05
-7.06183347711029e-05
-4.65875774709591e-05
-5.37000271366778e-05
-3.65925494767078e-06
-3.47018189263428e-05
-3.24977070956746e-05
-3.7616398820127e-05
-2.92732271182897e-05
-2.22054141535468e-05
5.20789562604673e-06
-1.46649908055389e-05
-5.02265137703011e-06
-4.16341139982327e-05
-3.03638105012307e-05
-1.18640221701855e-05
-1.43361723488407e-05
-2.33355412309467e-05
-4.31204286299127e-05
-4.89222913779968e-05
-1.85047275903471e-05
-4.59229204749166e-05
-3.66036024341615e-05
-2.44704547257198e-05
-9.7146016534512e-07
-2.66871178601144e-05
-2.69818783856933e-05
-1.40977972683891e-05
-3.44709098877981e-06
-1.96651320953607e-05
-1.68473213523535e-05
-2.56776065376589e-05
-2.64184084651454e-05
-1.31788183324066e-05
-2.64454452682973e-05
-2.57438056118301e-05
-1.73606959596645e-05
-4.13495580268945e-05
-2.35944142574163e-05
-4.09798029190608e-05
-3.07430277220461e-05
5.04320570418396e-07
-5.35882769097237e-05
-2.57710328058142e-05
-1.05180869818125e-05
-7.30424916518995e-07
-4.45151969946102e-05
-8.46831641393275e-06
-1.24981244003774e-05
-4.32962762062924e-05
-1.57501517020409e-05
-1.8489191410755e-05
-3.48291039602443e-05
-6.06008802961256e-05
-1.26434955198424e-05
-2.18527625330731e-05
-2.38971351689858e-05
-4.16522184061365e-05
-1.21107597969175e-05
-6.43826497899769e-05
-2.92861815756634e-05
-2.7818286950891e-05
-3.13909639890189e-05
-1.91691386328729e-05
-3.80312915320855e-05
-3.06382861849896e-05
-3.54792850037678e-05
-1.46132708111766e-05
-4.08662399930368e-05
-6.02529284625848e-05
-1.75728789184248e-05
-3.19515247904187e-05
-2.44393159776781e-05
-2.07611697164141e-06
-3.39491997200286e-05
-4.15174403083499e-05
-2.85711320483485e-05
-3.8742138153834e-05
-3.28949011601177e-05
-3.44684688455595e-05
-1.75354940091612e-05
-3.98741110412226e-05
-3.34273347170053e-05
-1.25226156317151e-05
-1.28533672267241e-05
-3.60370231390006e-05
-1.8041293141429e-05
-2.28336493757275e-05
-2.30119467158271e-05
-4.81207419321351e-05
-1.80040817360772e-05
-1.39104539021944e-05
4.99703205215024e-06
-3.54630196428669e-05
-2.73133652095516e-05
-3.99574570451714e-05
-3.73936583635233e-05
-3.52477032720923e-05
-1.1004290774485e-05
-3.012527209936e-05
-3.12604799083623e-05
-4.78651486612946e-05
-7.4477393872921e-06
-1.49277743841435e-05
-3.7400472580388e-05
-3.07864883484451e-05
-1.62544014501931e-05
-1.06315419407827e-05
-4.04664546938654e-05
-4.42814612023678e-05
-1.70372916421051e-05
-2.03523295214584e-05
-1.12649670685241e-06
-1.78691893502588e-05
8.30748905048733e-06
-4.67587507839029e-05
-4.14610989223783e-05
-2.65800184808098e-05
-2.0321336004124e-05
8.81190517183168e-06
-6.16087020553419e-06
-6.23614537594528e-06
-3.65054932165585e-05
-4.99840091875608e-05
-3.87791953790017e-05
-3.2219577063294e-05
-1.14505063167251e-05
6.65023302708631e-06
-2.68202516087815e-05
-1.24572196901087e-05
-7.89278394972946e-07
-7.8700783199881e-06
-9.45100637611442e-06
-3.9028235860717e-05
-4.66182639217204e-05
-2.17250556155709e-05
-3.28391618792171e-05
-3.84470413488296e-05
-3.30501694348501e-05
-2.89617354454215e-05
-1.3136366154152e-05
-2.69285862141029e-05
-5.78919149541238e-05
-3.58223423620702e-05
-3.86889137001324e-05
-3.95241052467208e-05
-3.35587015843338e-06
-1.37709154616773e-05
9.89154454970164e-06
-4.15528671587453e-05
-4.72159349869168e-05
-6.10361052851422e-06
-3.7594990030988e-05
-4.54067629710236e-06
-2.50139659190652e-05
-2.76203150204665e-05
-4.12588115892371e-05
-1.90848262138608e-05
-3.93715870681048e-05
-1.83749085297748e-05
-1.1855432637085e-05
-3.24816099431596e-05
-3.34323561423727e-05
-3.85845211515848e-05
-5.17125316153476e-05
-1.88390674717629e-05
-3.58586099798868e-05
-3.23238576402946e-05
-1.18544811097821e-05
-1.08208198179705e-05
-3.02118594138567e-05
-1.38400862699178e-05
-1.21383262246275e-05
-2.7898063448384e-05
-1.91844226680891e-05
-1.64627346944957e-05
-1.6026912085507e-05
-4.83578172079487e-05
-1.83897676426251e-05
-2.69084978734069e-05
-1.51707839523037e-05
-2.71124023290387e-05
-6.78501655800078e-06
3.86558401788998e-06
-2.48301283504736e-05
-1.91633706331677e-05
-2.42470549507086e-05
-2.8125366026917e-05
-4.34710840040004e-05
-3.38760440378793e-05
-6.54548394639842e-06
-2.18213155981408e-05
2.66819860871703e-06
-6.69170320056354e-08
-1.87629550780993e-05
-2.7351410941646e-05
-3.37189991735306e-05
-2.59668423373479e-05
-2.90097340595176e-05
-1.92020419237354e-05
-1.54087189397491e-05
-1.05175870748226e-05
-3.24496136812388e-05
-1.97176863201847e-05
-4.20649824133729e-05
6.40881374845456e-06
-2.75665069665947e-05
-2.40667849197439e-05
-1.44251308570807e-05
-4.30761362903825e-05
-3.54267372482704e-05
-1.61531585399998e-05
-2.38535381529197e-05
-1.54271967290841e-05
-3.90899392690012e-05
-1.79500150931991e-05
-1.69748454591854e-05
-1.67469910800818e-05
-2.95732962128392e-05
-3.8052805171362e-05
1.5227656549426e-05
-1.06117144680816e-06
-1.36883689078479e-05
-3.73778399766002e-05
-3.48634174033885e-05
-2.33066117375564e-05
-3.70492576940527e-05
-9.89789821169775e-06
-2.04254213279201e-05
-2.7116536014778e-05
-5.41914090318674e-05
-1.60062124649967e-05
-5.11826291376511e-05
-1.62475679685187e-05
-5.10987281117019e-05
8.01062427113857e-06
-3.06789574243668e-06
-2.59942328018903e-05
-2.95239729186419e-05
-1.04241475312901e-05
-2.6407007152879e-05
-2.17479186712457e-05
-3.98342439729492e-05
-2.98977377731675e-05
-1.3887415273839e-05
-2.99028423323356e-05
-1.5519070065415e-05
-1.59989093769672e-05
-1.00181656156222e-05
-3.21656091691735e-05
-2.82994243611798e-05
-4.3098176600928e-05
-6.82653473499272e-05
-1.71709466736327e-05
-4.69955900849067e-05
-1.75543814959503e-05
-1.0664606822209e-05
-5.85536113409614e-05
-2.3031689362256e-05
-1.4838514579496e-05
-9.00468884838384e-06
-4.1744326485941e-05
-2.28930206029816e-05
-3.10981479958319e-05
-1.76633476000249e-05
-1.7391866030795e-05
-5.20038383156668e-05
-1.7489096247463e-05
2.81164000912953e-06
-3.04633827611302e-05
-1.184636677011e-06
-6.15089749960516e-06
3.1391176309918e-06
-3.05507329082059e-05
-2.06667414731688e-05
-3.01090228298138e-05
-6.63376950509233e-06
-2.54340021978712e-05
-1.22582602530675e-05
-2.18927265402857e-05
-1.79676353383553e-05
-1.74721316125202e-05
4.32986537016886e-06
-9.52378048892162e-06
-2.01581481976328e-05
-2.87007085759233e-05
-2.77415293147961e-05
-8.1437745164426e-06
-2.11975870880898e-05
-2.62763117040711e-05
-1.02177606329521e-05
-1.49482115124997e-05
-2.58625088734635e-05
-2.27070032602703e-05
-3.10037228624843e-05
-4.01155473923454e-05
-2.89616560415697e-05
-3.86088588299201e-05
-3.32597117476866e-06
-1.32057806998913e-05
-1.36335733043876e-05
-3.05825548629132e-05
-2.71562019540207e-05
-4.5573636059396e-05
-3.55507054791963e-05
-1.95164087213555e-05
-9.8214336865357e-06
-2.44975963113184e-05
-2.00804517216757e-05
-2.21124640515117e-05
-3.35212813140279e-05
-4.15510199190106e-06
-4.3295371341663e-05
-1.41802588268346e-05
-3.31032437534402e-05
-4.13176057446579e-05
-5.75328310574086e-05
-1.95127388079035e-05
-2.91391649702084e-05
4.09002202743375e-06
-4.03679110535364e-05
-2.93250246684721e-05
-3.81020133205655e-05
-3.47308652865e-05
-4.12260700578473e-06
-5.31364310814332e-05
-3.03646101494679e-05
-2.72868757636626e-05
-2.28692887966897e-05
-1.60957733930185e-05
-2.28748554967893e-05
-2.27152213777143e-05
-1.84211557990028e-05
-2.4559806334586e-05
-2.31034582513665e-05
-1.82849225192884e-05
-2.58237316838128e-05
-1.27780089839474e-05
-2.07450398246046e-05
-1.635659578618e-05
-2.9878535492124e-05
-3.90100753387168e-05
-3.18701920959362e-05
-4.66772907437273e-05
-4.45304105693025e-05
-4.18345347317272e-06
-3.07726002605168e-05
-4.91674876963628e-05
-2.92218977547387e-05
-9.59647463210232e-07
-2.53611744750523e-05
-3.54999581155362e-05
-1.92511831524408e-05
-4.58537682462169e-06
-2.36689069138729e-05
-4.0634389997785e-05
-3.01383777242355e-06
-1.87691633795489e-05
-2.3523406585534e-05
-1.23039571052066e-05
-2.67715126858439e-05
-4.28466371095366e-05
-5.27464430618741e-05
-2.0378320671285e-05
-3.63239807598819e-06
-2.2757177590191e-05
-6.87403546163324e-06
-4.46117388274078e-05
-1.71308187719114e-05
-1.81172497910595e-05
-4.58888030490164e-05
-3.66647157903549e-05
-1.45652127690156e-05
1.78309198716673e-06
-4.88573894000139e-05
-2.97948818257425e-05
-1.94871921707539e-05
-5.26557226242114e-05
-2.09677389332722e-05
-1.1004390790727e-05
-3.0884048462201e-05
-3.28695701795206e-05
-3.14797306825878e-05
-2.00156663751349e-05
-2.54113602533381e-05
-3.21157321809058e-05
-2.33267466288814e-05
-2.3684658007153e-05
-4.30355850822949e-05
-1.71798251915536e-05
-1.82489440560548e-05
-3.19365428359751e-05
-2.58720020650051e-05
-1.79553111028662e-05
1.17677036070217e-05
-1.83331799014447e-05
-1.57837995374153e-05
-1.76632423188607e-05
-3.32400246163761e-05
-2.09000225201534e-05
-1.84602533465161e-05
-2.11775291450187e-05
-1.23179356439529e-05
-3.0291838004399e-05
-3.99386098505666e-05
-3.37773887965946e-05
-3.95533243736973e-05
-1.64714012296833e-05
6.88860440343029e-06
-2.18255591127889e-05
-4.41810578101817e-05
-1.3488190575438e-05
-2.31643028758727e-05
-3.47565422947747e-05
-5.70604932394991e-05
-2.09704128203675e-05
-5.50373933910943e-06
-2.38366548538031e-05
-1.34214987181124e-05
-2.08546743513832e-05
-5.87744636398232e-06
-3.48852166696852e-05
-3.73682370961055e-05
-3.24974956345233e-06
-8.64899497660653e-06
-1.71215465446402e-05
-8.85683103325841e-06
-2.4091237206517e-05
5.81406032925138e-06
-4.33997951412321e-05
-2.23108211262195e-05
-2.77909641154059e-05
-2.43343068196278e-05
-3.45013639928243e-05
-2.27174302314553e-05
-4.18688253829006e-05
-1.72716913115299e-05
-2.46930503211098e-05
-1.28575305962388e-05
-1.622441944249e-05
-2.72400451380734e-05
-3.60377735040109e-05
-2.37247740553645e-05
-1.84144225282837e-05
1.19036344674806e-05
-5.57204744489568e-06
-1.90642758555962e-06
-2.74112850762772e-05
-4.95190360138947e-07
2.62811224733924e-06
-2.46940074086458e-05
-3.76651348175935e-05
-2.1169476740467e-05
-2.19719083253356e-05
-1.15167477924139e-05
-1.85449151707743e-05
-3.20272193646039e-05
-2.98805419237187e-05
-6.08214234627455e-06
-1.65329570784746e-05
-3.66236706841495e-05
-1.02188022962235e-05
-2.52350830042262e-05
-3.04037019387334e-05
-2.924374331738e-05
-2.21978422785853e-05
-2.95972982815209e-05
-1.23556874509307e-05
-3.54043144341585e-05
-1.34304502298855e-05
-9.8863315131244e-06
-1.42211435109833e-05
-1.25283055857859e-05
-1.07802622124649e-05
-3.76329937248188e-05
-2.14077333201085e-05
-3.46095553318354e-05
-1.77893560396422e-05
-2.92908946333487e-05
-4.63280337856874e-05
-1.92475129117589e-05
-2.85894900121008e-05
-3.26015016919984e-05
-4.43622937664558e-05
-3.50990169720679e-05
-1.24802597941629e-05
-1.13011312507893e-05
-2.34328527393932e-05
-1.25599806195426e-05
-1.50964695006953e-05
-2.6573417420553e-05
-4.28789507889746e-05
-9.53968882156866e-06
-2.26170890485731e-05
-4.46758476754213e-06
-1.27993450879349e-05
-1.86584907179814e-07
-3.46224376853548e-05
-3.17886783120881e-05
1.54422843055965e-05
-2.56515700199053e-05
-5.66161414140393e-05
-1.3159725782281e-05
-2.12668142588428e-05
-3.76146739922566e-05
4.12223690064785e-06
-3.50986841637222e-05
-5.0923396662774e-06
-2.07373627226188e-05
-1.64898546750413e-05
-2.52194737578867e-05
-1.27509889001669e-05
-2.44094450784053e-07
-1.26365448294415e-05
-2.46433720128329e-05
-2.76804467035377e-05
-3.28721335604024e-05
3.83051759939313e-06
-2.70499560420704e-05
-2.32193287530536e-05
-2.37074641020554e-05
-6.25653055182949e-05
6.14605630019958e-06
-2.269628254477e-05
-1.64329627138168e-05
-2.82207262105181e-05
-1.90887922888833e-05
1.17847382898374e-06
-9.89703304357802e-06
3.39359772593777e-06
-3.09064112317871e-06
-1.60020518098459e-05
-1.88915092939447e-05
-3.27455008076323e-05
4.39572976621581e-06
-2.96960350143884e-05
-2.63404534563001e-05
-3.62221443560036e-05
-2.81848493302476e-05
-4.70211695121741e-05
-3.06402508661446e-05
-4.2216995212972e-05
-1.08102546662241e-05
-5.17551481039704e-05
-3.08571380674692e-05
-2.1535078608084e-05
-2.51294006312882e-05
4.57095346481165e-06
-2.84678280100072e-05
-4.14604624083329e-05
-5.01577216450613e-05
-1.83755429409204e-05
-2.20169005727085e-05
-3.48181149151096e-05
-6.88599472240359e-06
-2.06822683193113e-05
-4.52498959617083e-06
-2.31205551304084e-05
-4.56983209252332e-05
-3.07806762381791e-05
-3.74699397750398e-05
-3.35729262992557e-05
-3.87117178594482e-05
-1.62651728884762e-05
-4.18387219604278e-05
-1.39944337049149e-05
-3.27614849867307e-05
-2.78232910085228e-05
2.29103185847187e-06
-2.99311245671115e-05
-5.37990712504127e-05
2.85275274665037e-06
-1.14956763817668e-05
-1.75757739318217e-05
-1.04785233337241e-05
-4.66570931523059e-05
-3.33898960146857e-05
-1.41628024762564e-05
-2.76580428116582e-05
-3.25049008334767e-05
-3.49061212494461e-05
-2.31783438104216e-05
-2.49367099520711e-05
-8.14437217903701e-06
-3.77860161321602e-05
-5.8180386107931e-06
-1.57429841022e-05
-2.07864820322124e-05
-1.5919231363712e-05
6.71943530248099e-06
-1.84849683899336e-05
-9.07662662072473e-06
-2.20123666452639e-05
-2.68772110070071e-05
-2.23423350553165e-05
-2.79695287408321e-05
-3.53082874405809e-05
-3.25434360201347e-05
6.78765251376863e-07
-3.06600833904469e-05
-1.01104851481488e-05
-2.70481955755766e-05
-3.7601367742329e-05
-1.02439032852222e-05
-3.64016059641459e-06
-1.77528671035958e-05
2.48227966463487e-06
-4.30132393804483e-06
1.35236651729113e-06
-1.0020069781963e-05
-1.80540384511885e-05
-5.30593269592401e-06
-1.50655327544989e-05
-1.5184668556215e-05
-6.20426925415286e-05
-4.44219286148023e-05
-8.44248442050122e-06
-4.05062488633014e-05
-2.84758415712827e-05
-1.33359905041118e-05
-5.00581308230016e-05
-1.52072915216808e-05
-3.4470617344596e-05
-1.82257674261903e-05
-2.15787781953035e-05
3.62663605316359e-07
-1.65743066155466e-05
-1.23924549336431e-05
-9.56000588302029e-06
-1.04621466803887e-05
-3.23106552725684e-05
-3.45128945224555e-05
-7.61546485109859e-06
-3.4203968114603e-05
-3.42696447888585e-05
-4.43962133714573e-05
-3.51309529995301e-05
-5.42796657304221e-05
-1.86378706041615e-05
-3.73673908003317e-05
-2.47523667022881e-05
-4.61853483256899e-05
-1.3767657814604e-05
-2.52332393134313e-05
-3.71180113128324e-05
-1.58801488120303e-05
-2.11249833373157e-05
-1.31011525984153e-05
-5.15880775591212e-05
-4.71195776764819e-05
-5.50155192184585e-05
-4.5550961845838e-05
-3.65321016478119e-05
-1.73796456864178e-05
-4.94077121262597e-06
-2.69044254347061e-05
-1.55437118558125e-05
-4.56379043763035e-05
-6.59907626686627e-05
-2.53017150528507e-05
-2.45895981468636e-05
-3.96515223791805e-05
-1.59584885394407e-05
-3.39444814212847e-05
-1.03375506977746e-05
-1.93324884677878e-05
-4.2569628962484e-05
-9.52781626154131e-07
-2.56990499028323e-05
-3.82229873440922e-05
-1.4408776442865e-05
-3.87873497680603e-05
-1.73962242142108e-05
-1.9133114058786e-05
-1.87777560766604e-05
-3.45917326394218e-05
-2.71155054207175e-05
-2.21138083642414e-05
-3.48336147312835e-05
-8.50128530723419e-06
-3.58012351742993e-05
-2.65183181968416e-05
-1.80651553931134e-05
-3.29631437420927e-06
-2.74908766347823e-05
-7.79066417663251e-06
-1.67127619423157e-05
-1.87796334667507e-05
-9.37410916466064e-06
-1.60142981971272e-05
-4.6345784271228e-05
-3.03918823078481e-05
-3.03121201065867e-05
-8.77851709164097e-06
-1.35372236804149e-05
-1.35743646652907e-05
-3.27393385110327e-05
-8.53812323097048e-06
-2.59673883776434e-05
-8.17482398398958e-06
-2.48957542647399e-05
-1.55736651931519e-05
-2.34308785677395e-05
-2.16782554280628e-05
-1.95862082359205e-05
-2.80097693189398e-05
-2.92653085175359e-05
-3.49313748172155e-05
-3.12415137770583e-06
-3.6716012371723e-05
-3.13382867315187e-05
-1.20848344555173e-05
-3.09812379607739e-05
-2.81006248264684e-05
-5.05865290358507e-05
-2.50600525411146e-05
-1.62569393510527e-06
-3.01678014457992e-05
-2.51696314757403e-05
-4.49999063299771e-06
-2.71484773547792e-05
3.28514578909798e-07
-4.73927020679553e-05
-2.23710919453413e-05
4.01409813161433e-06
-5.45366622237662e-05
-9.32240948628807e-06
-3.79542948990982e-05
-1.72214720314539e-05
-2.96065698334372e-05
-1.93878333113738e-05
-3.1353555834412e-05
-2.31289712949925e-05
-2.80493032720322e-05
-2.89949467287977e-05
-2.64625621079315e-05
-4.01380874790846e-05
-4.05760895402668e-05
-4.76293338554809e-05
-2.57375394714118e-05
8.05592154726482e-06
-6.08763347040921e-06
-3.59118938157005e-05
-3.7999522192743e-05
-3.91047350587301e-05
-2.98499755001399e-05
-1.25804498387076e-05
8.3434774639338e-06
4.57681568241199e-07
-3.86916027787947e-05
-3.94686098543691e-05
-3.0395188286499e-05
-2.5549220749526e-05
-1.76431017957468e-05
-4.31439220377368e-05
-3.283137063916e-05
-2.92178373056671e-05
-3.56205615375219e-05
-3.46484620199079e-06
2.83277704644253e-06
-2.41776681085101e-05
-3.5253485279578e-05
5.18884493619194e-06
-2.23098796003575e-05
-3.26238647454513e-05
-1.31667334111445e-05
-4.02444209701552e-05
-4.70719960559945e-05
1.3650720522596e-05
4.97668970139172e-06
-9.03776457771278e-06
-1.4485301060927e-05
-4.49280807995507e-05
-2.41841101840564e-05
-1.35250622040259e-05
-1.6190517232942e-05
-7.59963974868635e-06
-3.39639453512961e-05
-1.10810570479683e-05
-2.30129056069571e-05
-1.91322589455886e-05
-1.59907312428228e-05
-4.38713685254876e-05
-2.11762841389182e-05
-1.15455724702898e-05
-3.74232594500186e-05
-3.77704687342705e-05
-1.75662356199849e-05
-2.46324273050618e-05
-1.47311971233194e-05
-1.35944035615292e-05
-1.36888200610425e-05
-2.64831671783899e-05
5.76859101653006e-06
-7.53093256385532e-07
-4.01697106633775e-05
-6.03202032455881e-06
-2.64760343954768e-05
-2.74248935698705e-05
-1.51719573615699e-05
-3.63369581247524e-05
-4.27209900963322e-05
-2.74463455151403e-05
-1.27450400012117e-05
-4.41245939471362e-05
-2.98574372866155e-05
-2.50528335081719e-05
-3.34824391178773e-05
-1.21010163766828e-05
-3.48440886217617e-05
-1.10604553067096e-05
-3.31836297459014e-05
-7.5654432964658e-06
-2.37914435539011e-05
-1.57120015275395e-05
-5.68618906403539e-05
-3.42488693711422e-05
-1.53316016888985e-05
9.24160911072092e-08
-9.56606845744239e-06
-7.8483032094735e-06
-2.54060366457264e-05
-2.98815093716371e-05
-1.63688725457388e-06
7.55913598441374e-07
-2.13239509941108e-05
-1.89318593469765e-05
-1.96691070796922e-05
-1.68949673894268e-05
-4.2754523869468e-05
-6.7601566720475e-06
-1.3271520406956e-05
-7.00517416826768e-06
-1.53652265281423e-05
-1.71974968687609e-05
-2.43403651745125e-05
-2.3497068484441e-05
-1.53210399335241e-05
-5.272413726271e-06
-2.73248304264567e-05
-1.12520764292213e-05
-2.43869667931821e-05
-1.88824485630989e-05
-6.13004765066104e-06
-8.42474606911031e-06
-2.77555360346093e-05
-4.88593460941335e-05
-1.15097839278997e-05
-1.56319644387987e-05
-2.99794966955178e-05
-3.08780403260466e-05
-2.32170611047676e-05
-2.67507891436135e-05
-1.43325323688981e-05
-3.40460167999931e-05
-2.4013191302042e-05
-2.42940652626378e-06
-7.92200955034787e-09
-3.84352343365059e-06
-1.13644742251334e-05
-3.06789454674811e-05
-4.3527591491543e-05
-2.67851090962555e-05
-6.01264919538384e-05
-2.52361751435747e-05
-5.77928632421785e-05
-2.85235122158788e-05
-4.79048776966459e-05
1.19733361680135e-05
-3.86237634280866e-05
-1.32742923296619e-05
-2.07312134280379e-05
-9.40497341118227e-06
-7.86644523046143e-06
2.30968872461967e-06
-1.9035035589948e-05
-3.44910902472763e-05
-1.26639784771832e-05
-1.85325180220991e-05
-2.65685585480632e-06
-2.45671719353339e-05
-3.39282299477057e-05
-1.05991476250178e-05
-3.11426030677778e-05
-1.36864434884636e-05
-1.36923473692245e-05
-3.78342852026489e-05
-1.29170217060153e-05
-2.88110034869029e-06
-3.1575394941342e-05
-3.93701399604553e-05
-2.02051111031911e-05
-1.37028643538856e-05
-4.10491325109723e-05
-4.91182318839706e-06
-2.62100774325402e-05
-2.87680384575117e-05
-3.14192728020085e-05
-2.16877119184861e-05
-4.66894702056947e-05
-1.44073472099305e-05
-3.08660316588806e-05
-8.941636791007e-06
-1.98206995252222e-05
-8.54983203547374e-06
-6.83735381909971e-06
-4.68610518992631e-05
-2.8100762398237e-05
-4.2693089721817e-05
-2.78549904108917e-05
-2.68880804152242e-05
-3.8924196326731e-05
-1.88999602103991e-05
-2.41643265530622e-05
-3.82000919999116e-05
-2.21394362703254e-05
-3.51168359402503e-05
-4.13372043821237e-05
-8.3056624203008e-06
-8.52073161367496e-06
-5.26428014813723e-06
-5.08671749262105e-05
1.6636603395469e-06
-2.85534717300342e-05
-3.81443516171575e-05
-4.24685062906388e-07
-5.10284127493199e-05
-2.03140204916787e-05
-4.07104563947658e-05
-1.90578917622266e-05
-3.11238535313076e-05
-9.01686721916735e-06
1.35236006256916e-05
-9.60334005266958e-06
-3.1451916207017e-05
-3.18781473255444e-05
-2.82967497391057e-05
-2.03966530627134e-05
-3.45612741639847e-05
-3.88459517018231e-05
-4.41960366882127e-05
-1.6405024426241e-05
-2.20050446193542e-05
-2.61971211627439e-05
-3.641054545232e-05
-3.13771317083636e-05
-4.12062658337974e-05
-3.85287502932492e-05
-1.50313304211184e-05
-2.51123407351144e-05
-7.40181712438573e-06
-2.06788830993089e-05
4.30763407870719e-07
-3.83950248409024e-05
-2.60678989878663e-05
-3.01810934063783e-05
-3.43906034801617e-05
-2.17076490065355e-05
-2.58641483781765e-05
-1.49020820139346e-05
-6.43167354782147e-05
-2.56964055229254e-05
-2.15160995994141e-05
-4.23437355977547e-05
-1.52544744208947e-05
-3.23571544652337e-05
-2.04848615238602e-05
-1.98233001894125e-05
-1.79343033138378e-05
-1.27586191332952e-05
-3.56549880273513e-05
-2.67778575090917e-05
-2.21346502681277e-05
-1.8370328594161e-05
-4.32295390742497e-05
-3.12560106406562e-05
-3.6337538500756e-05
-1.52026218388751e-05
-3.21291293342267e-05
-7.69805600000162e-06
-1.35125348728498e-06
-5.57397018615066e-06
-4.31158030420497e-05
-4.82662941942967e-05
-2.73825250887159e-05
-3.06020554987635e-05
-2.18044602780052e-05
-1.60440554341393e-05
-2.71364283007506e-05
-4.00089987217474e-05
-2.35367894707782e-05
-1.87186333860777e-05
-6.230251633116e-05
-2.37579383683727e-05
-2.19407890879865e-05
-1.93766396141882e-05
-1.52242676363542e-05
-1.54510002224709e-05
-2.88348399901099e-05
-4.48508651305455e-05
-2.26390177947149e-05
-4.74731449651617e-06
-2.50044291706646e-05
-1.13858772730713e-05
6.02716529126624e-06
-2.9953688357836e-05
-9.6588597351415e-06
-1.28995036114985e-05
4.95304566854249e-06
-9.24303278661808e-06
-5.49997969523844e-07
-4.13378396445304e-05
-2.92640477889058e-05
-3.67804425848295e-05
-2.45659770552951e-05
-2.67694582205217e-05
-1.50863866756204e-05
-2.91017055095349e-05
-4.5713488508805e-05
-4.08402132186476e-06
-1.21550473884911e-05
-3.33771256514531e-05
-3.27241977443773e-05
-2.09658449907649e-07
-8.59544291870894e-06
-1.23052951565223e-05
-3.90109543735786e-05
-7.55672113906807e-06
-1.66697028557041e-05
9.09923997129683e-06
-3.16031607099973e-05
-1.75155358415397e-05
-1.43802269703118e-05
-3.37926875658902e-05
-3.71690505337075e-05
1.1035812430641e-06
-9.35994962597308e-06
-3.67449700752419e-05
-4.22305325454041e-05
-5.13402714120041e-05
-1.26883140184039e-05
-4.49864028731535e-05
-3.25627240026359e-05
-4.35346233105944e-06
-2.55455983833148e-05
-3.08123140821367e-05
-3.03751750797364e-05
-8.19789452233767e-06
-1.84127613854286e-05
-1.4026512536381e-05
-2.09555167273021e-05
-6.98276327955458e-06
-1.77302857802242e-05
-2.73312086494156e-05
5.37135204844256e-06
1.30356795740672e-05
-3.0487171726162e-05
-4.67969634100319e-05
-3.48038777691785e-05
-5.63622735507903e-06
-2.11247811041044e-05
-2.51129203797333e-05
-2.71806050608133e-05
-2.16200083608494e-05
4.42462243546263e-06
-3.67611140697566e-05
-4.08070560384078e-05
-2.29690843262023e-05
-4.56471559141992e-05
-1.99814227856015e-05
-3.11131564253802e-05
-3.65848283370712e-05
-2.14721261343372e-05
-2.68925998781486e-05
-2.37266124144321e-05
-5.29723202049398e-05
1.19687842162876e-05
-2.291267911821e-05
-1.3806325690548e-05
-3.24020093080751e-05
-2.00031220191182e-05
-1.12921118354043e-05
-3.35642425549962e-05
-2.40597292984949e-05
-1.69518795920328e-05
-2.0097659611046e-05
-6.47213410147713e-06
-1.55464673131677e-05
-2.67087676809478e-05
-2.52923189955969e-05
-1.10566363004961e-05
-3.59170903278666e-05
-1.70236939372067e-05
-2.78896579093541e-05
-5.57688032648119e-05
-3.80024643728508e-05
-2.12697146559657e-05
-6.33806986898656e-06
-3.19053322537854e-05
-5.18589086747731e-06
2.14186342502996e-06
-2.75688715360267e-05
-1.88696384391835e-05
-3.02679426533104e-05
-7.27453426849801e-06
-1.27405458274304e-05
-2.92966879704604e-05
2.52524729897621e-06
-4.6899619669701e-06
-1.45840064875815e-05
-2.34034880200627e-06
-2.99256045052993e-05
-4.12471999455097e-05
-6.9494514800677e-06
-2.8253280022735e-05
-2.98711422325716e-05
-2.44616032850569e-05
-7.94193870504862e-06
-4.42004048015201e-05
-4.98492712530984e-05
-3.13173894040866e-05
-1.89250063599837e-05
-3.03672691525451e-05
-3.32383440560364e-05
-1.59010735327946e-05
-1.80132331919209e-05
-4.63335518079057e-05
-3.97035470481331e-05
-1.78825318394592e-05
-2.42914886743638e-05
-1.74358263994067e-05
-2.79645187096271e-05
-3.47373726899383e-05
-1.90814985175524e-05
-3.56255553145495e-05
-1.76845772504516e-05
-2.77228430603835e-05
-2.48106971418669e-05
-1.4794514587816e-05
-1.62357976594728e-05
-1.80418655149668e-05
-3.98040888054149e-05
-1.56356453721491e-05
-3.0715343242058e-05
-3.43820191893681e-05
-1.8399613958751e-05
-1.71389152748019e-05
-3.12845789963243e-06
-4.0020694701661e-05
-1.86228724590813e-05
-2.52814735017587e-05
-1.43808512169198e-05
-3.26455150096605e-05
-5.15015382884995e-05
-2.75653595630414e-05
-5.14523325803028e-05
-3.021786448813e-05
-3.18368629377844e-05
-2.90649852634415e-05
-2.89991071506953e-05
-2.50770674578576e-05
7.48628960792528e-06
-2.61666839374235e-05
-2.62750018853719e-05
-2.34578154232188e-05
-2.00216889657394e-05
-2.18703070437621e-06
-2.74939069865907e-05
-3.46099455672487e-05
-6.62571730660416e-06
-1.68580931519688e-05
-4.53130060825351e-05
-1.76177123454381e-05
-2.96624253743802e-05
-5.933637580293e-06
-1.06230744233535e-05
-2.0859190098794e-05
-2.54454623183041e-05
-2.16362611059219e-05
-2.60891415801338e-05
-2.50735067567004e-05
-1.9839895903928e-05
-2.80137169535572e-05
-1.07215984913408e-05
-9.80167602859161e-06
-2.28315598157196e-05
-1.7072389315466e-05
-1.9056887833872e-05
-1.93110268089968e-05
-3.57054006058934e-05
-3.25201045344684e-05
-2.48826191946538e-05
-2.22238332007738e-05
-3.99161579320742e-05
-1.02468418760335e-06
-4.26536610538723e-05
-1.95779564925352e-05
-3.42741848408572e-05
-3.74372914062949e-05
-1.17065895151388e-05
-1.48127050044257e-05
-1.63046759254665e-05
-1.80648469477786e-05
-3.44678697877329e-05
-3.20026198085455e-05
-6.13125766801162e-05
-4.45414913781874e-05
-3.3062434525675e-05
-4.0615681520509e-05
2.94285210798356e-06
-5.38582798760459e-06
-2.20488961842202e-05
-2.12752643864094e-05
-7.12517691242469e-06
-3.98946443796609e-05
-3.16964696873301e-05
-1.54950812024942e-05
-2.43813036031964e-05
-9.38796017706303e-06
-1.57487052784779e-05
-2.91018251555283e-05
-2.91333736518703e-05
-7.48093702213554e-06
-1.00599014263152e-05
-2.49251167070002e-05
-2.71654774367703e-05
-3.12199302185694e-05
-3.66355073330186e-06
-3.80507691140711e-05
-9.78619615604324e-06
-2.16763276097914e-05
-3.23505186356617e-05
-2.60627310613747e-05
-2.72934612638527e-05
-1.19804199049824e-05
-3.47406539313804e-06
-4.87753756500471e-06
-2.35995175175121e-05
-2.83456824807774e-05
-2.28259136019246e-06
-2.11866193330249e-05
-2.04522313385789e-05
-4.54340934302543e-05
-4.52779228380855e-05
-3.2260907462893e-05
-2.58794278971788e-05
-1.26655998146954e-05
-8.20477945602911e-06
-2.25789365164383e-05
-3.78267652789355e-05
-1.64041186666284e-05
-1.09500163497176e-05
2.71663764349067e-06
-3.73534374794319e-05
-2.89674285318734e-05
1.35603037920102e-05
-2.52113582224354e-05
-2.38013013051913e-05
-3.25524361781606e-05
-2.51147948708874e-05
-3.01510885967348e-05
-3.7482361459882e-05
-2.34466980498136e-05
-2.78567278147516e-06
-2.58916002939667e-05
-2.76588343773952e-05
-1.6517296512232e-05
-1.39669328149567e-05
-2.88980488057868e-05
3.10860542465417e-06
-1.86117300636286e-05
-2.23805354671341e-05
-2.65944634277016e-05
-2.13572098996722e-05
-2.87208053304993e-05
-4.34533615364323e-05
-2.23071062782219e-05
-1.91595722782549e-05
-1.25667687841045e-05
-2.11118842279601e-05
-4.85708745337649e-05
-4.30357711123142e-05
-2.26360806051229e-05
-3.31560146166154e-05
-2.15699281063479e-05
1.95443616812749e-07
-3.87240731172024e-06
-4.19749515492999e-05
-1.33746991064048e-05
-1.91192375987537e-05
-3.20852785954709e-05
-2.6904300097575e-05
-1.8913493554464e-06
-2.17569210063747e-05
-3.07255238723643e-06
-4.70533766230364e-05
-4.71184742069827e-05
-4.39373343322014e-05
-5.87877546314693e-05
-1.98499130449873e-05
-3.90935091922136e-05
-4.17395338457754e-05
-2.7607244867163e-05
-2.22004234474192e-05
-1.26584907027198e-06
-1.35856767836096e-05
-3.90874786060395e-05
-2.82060026325981e-05
-4.90476869972406e-05
-1.69997753268632e-05
-3.87530522718503e-05
-2.84854006944573e-05
-1.23604810804485e-05
5.26817792035406e-06
-5.65636941239372e-05
-2.14963762343941e-05
-2.35404806971267e-05
-1.88428165219557e-05
-2.24537505963197e-05
-4.45245625778959e-05
-6.81581495919252e-06
-1.20601702508302e-05
-3.07900972124992e-05
-6.06526983241598e-06
-1.38860484363684e-05
-2.77864814692409e-05
-3.91463046716674e-05
-2.03584662167497e-05
-1.71213645679822e-05
2.73094235994712e-07
-3.5418325494029e-05
-4.85060433609701e-05
-3.78661048339078e-05
-1.81309901639493e-05
-8.98100929780474e-06
-2.31050371429601e-05
-2.06787534872955e-05
-3.00896523190715e-05
-3.28038688280587e-05
-9.02673924862407e-06
-1.38053473814418e-05
-7.82885967700081e-06
-2.36601598436203e-05
-1.82030975321412e-05
-5.85153165965816e-05
-4.98635240667776e-05
-5.94367069196774e-06
-4.9533491373463e-05
-2.85418621909257e-05
-2.83044303217544e-05
-1.97183152943518e-05
-5.51702438070203e-05
-3.23421935289924e-05
-1.28471348697895e-05
-2.63774434203729e-05
-8.96859286740171e-06
-1.37358381680502e-05
-1.53092733588581e-05
-1.3172915437811e-05
-4.81338463595507e-05
5.12204781279283e-06
-3.06118463940015e-05
-2.36997477429151e-05
-5.31742928835028e-06
-1.26185028906723e-06
-4.69633915109165e-05
-4.09621328437988e-05
-3.53162202685132e-05
-3.40662454556649e-05
-2.49621421636125e-05
-2.60130972655322e-05
-1.60226042378532e-05
-3.67433035809293e-05
-1.04269564909767e-05
-4.08710120143803e-07
-7.5799627592269e-06
-3.29050638726262e-05
-3.39939270638291e-05
-3.05788610331168e-05
-1.85204202379599e-05
-5.42482476282926e-05
-3.32031889506488e-05
-1.88370637168681e-05
-1.96733008104044e-05
-1.87291712123497e-05
-2.21265777100625e-05
-1.88897507499372e-05
-2.77908597115909e-05
-4.47676195119129e-05
-2.93576891438576e-05
-3.63150079259201e-05
-1.20398762851635e-05
1.98848648400081e-06
-6.04982718192231e-06
-1.27732996186116e-05
1.52732040966615e-05
-1.20289935902482e-05
-2.27034152651427e-06
-3.0555917975172e-05
-3.59860345463329e-05
-1.76617637604508e-06
-2.02082486476571e-05
-2.41792839623394e-05
-5.05512812567399e-05
-2.95524593803249e-05
-1.50238587682058e-05
-1.05982265236727e-05
-3.62078573256589e-05
-1.17430179677927e-05
-2.50023904189031e-05
-3.54530227051893e-05
-2.36507791457783e-05
-1.7729692605091e-05
-8.84174499671781e-06
-4.04450504060479e-06
-6.78725986661643e-06
-5.9692072030542e-06
-1.24513838132193e-05
-1.66277850512074e-05
-3.01975322496047e-05
-2.48360508540135e-05
-2.03143921380286e-05
-3.86490195388115e-05
-1.02318102818159e-05
-6.10852972239478e-05
-2.27447876326168e-05
-2.67193739816621e-05
-5.61553142646017e-05
-1.58399787153556e-05
-4.04019909093776e-05
-5.78519495171356e-05
-2.59326911416614e-05
-2.04113456563316e-05
-4.04016200659443e-05
-2.61131299236321e-05
-4.49335728673964e-05
-6.94835545235713e-06
-3.83196067980286e-05
-2.58846333335421e-05
-1.09535641522272e-05
1.17479903655372e-05
-2.14988064400422e-05
-3.95594707154702e-05
-4.63171692460331e-05
-2.29773818885991e-05
-6.0271958368978e-05
-1.62139837465173e-05
-4.12305159641811e-05
-3.79471310249446e-05
-1.87249467424351e-05
-4.77830936865734e-05
-8.85775879033976e-06
-6.00074912858118e-06
-5.62128621685658e-06
-4.0361850843561e-05
-1.68047359174512e-06
-1.11770830030302e-05
-6.38080540503811e-06
-3.77256001334141e-05
-3.06376168016948e-05
-3.65913346591835e-06
-3.48678726428376e-05
-3.17864526727228e-05
-1.46481079706187e-05
-2.47625615980996e-05
-1.71488999651254e-05
-2.9366480091818e-05
-2.89929555535814e-05
-4.41670660355352e-05
-1.82484935760276e-05
-1.76539243670761e-05
-7.42371065469364e-06
-3.4440562565758e-05
-2.90052395561312e-05
-3.46899249347294e-05
-2.23934587119157e-05
-4.41032635506273e-05
-1.38770719888221e-05
-1.21512795085095e-05
-1.327026457483e-05
-2.95380998237359e-05
-1.55187242312905e-05
7.17386456578671e-06
-2.61632563697837e-05
-1.21100664083157e-05
-1.56941702767896e-05
-5.24588257433778e-06
-2.76241609055991e-05
-5.53923030637594e-05
-4.2167923599453e-05
-4.3336857035155e-05
-1.77343579907799e-05
-6.88770972462747e-05
-2.83690883265701e-05
-3.50649148961427e-05
-2.21346718467848e-05
-1.69710432976306e-05
-2.25246559428621e-07
-7.89767466329854e-06
-3.02988473036778e-05
-1.59812875120603e-05
-1.05474659174795e-05
-1.71308805785302e-05
-3.70629942028062e-05
-2.84447868122495e-05
-2.14505054671161e-05
-3.20661497481142e-05
3.99861121063389e-07
5.74316650454289e-06
-2.84057753678391e-05
-6.68184454625709e-05
-1.72754780338449e-05
-2.26422339871019e-05
-5.05218189883272e-05
5.093682735247e-06
-6.66633707111613e-06
-4.54752684588293e-05
-1.04393242057074e-05
-1.73622587411848e-05
-1.80163373366956e-05
-1.33195729236691e-05
-1.87458260340681e-05
6.92006278374363e-06
-2.10778866322029e-05
-3.93856347871122e-05
-2.70895226260737e-05
-3.88366062485974e-05
-2.08122362746757e-05
-1.25159881114727e-05
-2.39751161634735e-05
-2.52237276425269e-05
-3.79386786288399e-05
-2.2260228101364e-05
-4.62518617863233e-05
-1.26248279363689e-05
-3.71587342184414e-05
-2.46706163715664e-05
-4.29377655585495e-05
-3.09415946369169e-05
-4.42466861656681e-05
-4.52622214842384e-05
-1.67439811924243e-05
-3.69513899785234e-05
1.09814174328315e-05
-1.77721576395255e-05
-1.48900733670824e-05
-3.7934294759604e-06
-4.17327554959416e-05
-5.3168406362316e-06
-6.55074218622264e-06
-5.68277614770963e-06
-3.11883420422085e-05
6.7863147214083e-06
-5.05361706430073e-06
-2.2325277735553e-05
-4.08953046928887e-05
6.0283822971118e-06
-2.11647741695291e-05
-3.64962270806297e-05
-1.80786428821193e-05
-1.4520974968742e-05
-4.36193068230554e-05
-6.96583182450921e-06
-2.94012204750837e-05
-4.56910147463027e-05
-3.33631640978423e-05
-1.35461122836981e-05
-2.33938786977068e-05
-6.40810770527234e-06
-4.23352804803351e-05
-7.08284565188329e-06
-2.71892868991692e-05
5.57483153259745e-06
3.24420263949491e-06
-2.64236094766128e-05
-4.7739133698504e-05
4.08114525337049e-07
-8.0706026160197e-07
-2.07646062572386e-05
-1.30860760416318e-05
-2.24981603517098e-05
-3.33881125357784e-05
-3.6546629027811e-05
-2.01449724367982e-05
-3.34870312332764e-06
-1.26392927809709e-05
-1.15162559262292e-05
-2.96705676340808e-05
-2.03061404283066e-05
-8.11755358693808e-06
-1.80625107474107e-05
-5.27002284743149e-05
-4.34956601827184e-05
-1.40352914740854e-05
-2.39816045683457e-05
-3.8357929455103e-05
-3.78438208898147e-05
-1.48048566539715e-05
-3.24093691380096e-05
-2.61825117888121e-05
-1.83543847153082e-05
-3.86259337304583e-05
-1.28986178708088e-05
-1.61190980469953e-05
-4.02329018544797e-05
-2.8919801174749e-05
-2.69204892535965e-05
-3.54628121075637e-06
-3.47149237007044e-05
-2.72039752312254e-05
-5.00231883859106e-05
-6.46457498476601e-06
-3.4919147871911e-05
-2.72191289958494e-05
-3.03226354921806e-05
-5.19535095284249e-05
-2.01811009913554e-05
-2.49904565318941e-05
-3.40333154422212e-05
-3.29294390119906e-05
-3.06162792139231e-05
-4.63307861810727e-05
-1.96422943480211e-05
-2.64363243188524e-05
-1.84780363184435e-05
-2.20613245195156e-05
-3.33124176478439e-05
-1.33331958625003e-05
-3.4663456640384e-05
-2.27285326809087e-05
-1.24388293316891e-05
-4.42304967438421e-05
-2.31498452102313e-05
8.11274862215839e-07
-3.60917809888778e-05
-1.26537158825116e-05
-4.69634121153463e-05
-3.31179444648262e-05
-6.53889301898329e-05
-3.9575562383321e-05
-6.48932899997615e-06
-1.38635125633558e-05
-1.99901921680555e-05
-1.98962912193068e-05
-1.29153505157002e-05
-3.32649718356591e-05
-1.8649366375126e-05
-1.030337832958e-05
-1.89428384230768e-05
-2.26521370853007e-05
-2.43126182250053e-05
2.40457918776799e-06
-1.35672652710883e-05
-3.23005993609188e-05
7.4287000606671e-06
-4.38257363782191e-05
-4.03524514446346e-05
-2.22049220943287e-05
-2.27406640505759e-05
-1.08006280243178e-05
-2.44479261168741e-05
-5.47819245624768e-05
-1.73972628104219e-05
-2.39800961844903e-05
-1.23871129802985e-05
-2.36483044976964e-05
-2.2514645453047e-05
7.02568609542247e-07
-1.47833484912677e-05
-3.21301478376731e-05
-3.6825645875056e-05
-2.24353311218008e-05
-2.03604382913361e-05
-4.21051646468319e-05
-1.94494140860265e-05
-3.03716880406095e-05
-2.75085392297499e-05
-1.20050462260939e-05
1.052431014478e-05
-1.7571848319444e-05
-4.91725569376408e-05
-4.53365455749875e-05
-1.87078069751906e-05
-2.8927919508171e-05
-1.54567761973593e-05
-1.4792230693416e-05
-4.00555323251648e-05
1.50086672655313e-05
-3.85850036677578e-05
-2.76196054670329e-05
-2.28004897810011e-05
-2.438504081973e-05
-1.19705336182898e-05
-3.31886314592933e-05
-2.01522645607241e-05
-3.34819691055639e-05
-3.00337216262667e-05
-2.63042472254401e-05
-4.06514721856142e-05
-3.83208297275859e-05
-1.0152889854622e-05
8.70121350869674e-07
-2.14380650195694e-05
-3.2968100136565e-05
-4.1383845725473e-05
-1.73901685218309e-05
-1.02935111308855e-05
-2.08305173572174e-05
-2.13459243713809e-05
-2.83919951612217e-07
-3.86398106174242e-05
-3.69622251354168e-05
-4.35690666505666e-06
-3.34200599648612e-05
-8.950831390983e-06
-1.53889856876228e-05
-3.18415701104287e-05
-2.06537429043618e-05
-1.49772016654592e-05
-1.90942574030615e-05
-5.38293951118611e-05
1.43833251004315e-05
-1.76769782265622e-05
-3.52516941194519e-05
1.4754100891245e-05
-3.2223621925053e-05
-2.04637266528238e-05
-1.18278447069992e-05
-2.13123330400061e-05
-1.43642915786154e-05
-2.62587489431475e-05
-2.31525064973022e-05
-2.42783354093324e-05
-2.24399416013992e-05
-8.69323865957564e-06
-2.90212217887179e-05
-2.1404367052066e-05
-2.78114900766487e-05
-6.40731634988155e-05
-5.26121717228362e-06
-2.51520742720612e-05
-1.08202703852854e-05
-1.86799103128501e-05
-3.87300680133602e-05
-2.5249935265876e-05
-1.81365597117394e-05
-9.69608214603264e-06
-7.6389263657316e-06
-3.09517296563446e-05
-2.65025096163327e-05
4.42957490684454e-06
-3.91121087905795e-06
-1.38284296391614e-05
-3.64255599060868e-05
-2.70343625187005e-05
-4.53683321134728e-05
-2.50007558143951e-05
-2.82778564497166e-05
-2.91319596536886e-05
-1.09210099544728e-05
-1.70236713043318e-05
-4.26215739654787e-05
-3.36002004935304e-05
-4.37000053610047e-05
-1.54228668915586e-05
-3.81541795510219e-05
-3.18148781229275e-05
-1.73117702070987e-05
-2.4195556895437e-05
-2.02878083378561e-05
-2.4802228074951e-05
-4.26744535275587e-05
-4.25792055657206e-05
-7.37132373430097e-06
-3.61289778596397e-05
-4.51902076129649e-05
-2.03161123080661e-05
-1.95776640065713e-05
-2.43096078322046e-05
-1.95808964355064e-05
-7.88105740402699e-06
-1.27998437277415e-05
-3.08802308577097e-05
-2.45251566764471e-05
-3.04309286813565e-05
-9.27313340141103e-06
-1.42904981786106e-05
-4.4511873251531e-05
-2.03897213701355e-05
-2.36741635388662e-05
-3.20822946667208e-05
-2.41513161243121e-05
-1.04984863716557e-05
-2.28799597362146e-05
-9.49400226295204e-07
-2.22029782463193e-05
-2.12004538868069e-05
-1.10421261283715e-05
-5.31747093454783e-05
-2.4145690861732e-05
-2.59888853063676e-05
-3.03478096391274e-05
-3.30955844066499e-05
-4.22767301873716e-05
-1.89510321675896e-05
-7.46835354128504e-06
-3.36772939868887e-05
-4.95123548908714e-05
-1.85823712811146e-05
-2.03319237549795e-05
-4.69642605434813e-05
-2.24823655128488e-05
-4.29982738107336e-05
-2.10535427968834e-05
-4.51670096190626e-05
-3.86865213406586e-05
7.32217028120715e-06
-3.10297542640942e-05
-8.24207499584408e-06
-2.54864680341291e-05
2.01607683136718e-06
-2.15215190114257e-05
-1.64953089605375e-05
-8.80813901532779e-06
-9.58312718731173e-06
-5.41040963633957e-05
-3.25784518156951e-05
-2.10469959844639e-05
-3.91457416026905e-05
-3.27759656742092e-05
-3.31713060329407e-05
-3.5796551230224e-05
-5.01959688651286e-05
-1.22148486587551e-05
-1.76465396005378e-05
-1.62158392723045e-05
-3.01182552018499e-05
-3.39996963625963e-05
-1.19955798136134e-05
-5.97236271164304e-06
-2.47188656098422e-05
-5.91436673104326e-06
-4.27255069057634e-05
-2.06093477783397e-05
-1.5984039431755e-05
-4.13510082634702e-05
-3.88189034274953e-05
-4.61026503309716e-05
-5.95218595431235e-05
-1.66699916556487e-05
-1.67681577183489e-05
-4.37382536993997e-05
-2.75315550415016e-05
-6.62039927484648e-06
-3.1437664994772e-05
-3.42724722904666e-05
-1.5817431880784e-05
-9.06663997329215e-06
-6.74276561869266e-06
-2.11440516333313e-05
-9.34101654879527e-06
-3.06051661615597e-05
-1.96537411348222e-06
-2.72479324700144e-05
-3.89868305260105e-06
-3.25186787150272e-05
-3.70579191390471e-06
-2.80034728625933e-05
-1.46902961282759e-05
-2.99178265280377e-05
-2.11749968462264e-05
-1.38278466967575e-05
-5.58560986839499e-06
-1.58093208110888e-05
-3.87716061344539e-05
5.38152407025205e-06
-1.70059360137701e-05
-2.30500511866559e-05
-2.88238513356669e-05
-1.40136839234432e-05
-1.83144990492682e-05
-4.14417959354422e-05
-1.81095632384367e-05
-2.31700784584661e-06
-2.34800235052955e-05
-1.62352087253089e-05
-4.74115863089894e-05
-1.31911371672434e-05
-6.30054214690392e-06
-3.0669553738738e-05
-4.7156608889012e-05
-2.5378283590537e-05
-2.47715224842033e-05
-2.59260317649024e-05
-4.79101981687225e-05
-2.85587682423615e-05
-2.60977308132756e-05
-2.92200961838153e-05
-3.55373246726136e-05
-3.38197655349669e-05
-2.87136114522694e-05
-1.35961419304958e-05
-2.05372932592137e-05
-2.55209756698816e-05
-2.3619222620849e-06
-1.78660934687829e-05
-2.65061153892095e-05
-3.30240657512476e-05
-8.73760323636817e-07
-1.97497900210392e-05
-3.58685675105101e-05
-1.88876619788638e-05
-3.72019005947926e-05
-2.22665961652648e-05
-2.05369715383758e-05
-2.16536899824187e-05
-3.68533204845014e-05
4.15681391037566e-06
-4.46835559121562e-05
-2.31618218077578e-05
-3.50166618844081e-05
-2.85934471104624e-05
-3.83624434677903e-05
-1.32080514926319e-05
-3.43134758100814e-05
-9.1102913953888e-06
-2.35702977672171e-05
-2.78910771845195e-05
-2.45812152781407e-05
-1.72454221087229e-05
-3.90606537138095e-05
-1.86319816247915e-05
-1.66374233157437e-05
-2.57692465082508e-05
-2.91789671001987e-05
-1.31099963918591e-05
4.27245854493361e-06
-2.58884337343554e-05
-1.16535846000744e-05
-1.38018189163811e-05
-3.01128196371016e-06
-1.45206319759307e-05
4.1209918220567e-06
3.00269786124847e-06
-5.06744358222246e-05
-1.18858966146735e-05
-4.08481464212169e-05
-1.99665176592708e-06
-1.83505139875659e-05
-5.05233351727022e-05
-1.07410146039088e-05
-1.36334614022969e-05
-2.03611696905501e-05
-3.33587204208872e-05
-1.3367285808522e-05
-3.85577446693156e-05
-2.85357185149312e-05
-2.31610422626077e-05
-2.31723991404229e-05
-1.81764987735934e-05
-1.53171146690287e-05
-1.20361833972837e-05
-1.35030192062232e-05
1.51530708738642e-06
-2.29246435500489e-05
-2.96029360549018e-05
-2.4177347383276e-05
-4.23277866054987e-06
-1.52106154816661e-05
-1.38789102681441e-05
3.65901766991144e-06
-8.54630622116733e-06
-1.97295161791816e-05
-4.40450123770821e-05
-4.19823269144448e-05
-2.37591487972688e-05
-1.943496698414e-05
-3.53451734136196e-05
-2.23735938743817e-05
-3.23751848126689e-06
-2.61238971633421e-05
-9.27012185029194e-06
-1.03405414824182e-05
-1.79318946631527e-05
-8.16264968315502e-06
-4.42774845847169e-05
-1.81443329175715e-05
-2.32452598480962e-05
1.24047396721172e-06
1.72932855556763e-06
-2.04316982815045e-05
-9.33551956551354e-06
-1.49210319159839e-05
-3.82691932415853e-05
-4.71982651701192e-06
-4.9401969803111e-05
-2.75708785236176e-05
-3.34799698181577e-05
-2.59647157255181e-05
-2.13912938542247e-05
-2.08278163816833e-05
-3.05215623667949e-05
-1.75831603278704e-05
-2.12666868247936e-05
4.6152939390087e-06
-3.91915380875108e-06
-1.30131162071059e-05
-1.55984504503913e-05
-1.25347634508543e-05
-1.32187785433646e-05
-5.35210934014794e-05
-1.41707276645419e-05
-2.24093593891226e-05
-4.68358610511596e-05
-2.77389375263508e-05
-4.72221634224766e-05
-2.11156670537317e-05
-1.95859150033309e-05
-4.11677102670216e-05
-2.72619333204713e-05
-4.74815172501684e-05
-4.09779017393054e-05
-4.48231947747686e-05
-5.35875520181111e-05
-2.33293115874125e-05
-2.203344367622e-05
-2.42890741215655e-05
-2.32706107450672e-05
1.45024675175107e-05
-5.00666607381331e-05
-3.8700705294766e-05
9.91902146930605e-06
-2.61547992479687e-05
-3.58334779762758e-05
-2.02434268364087e-05
-3.06773875818348e-05
-2.43427182328922e-05
-4.30408693736344e-05
-1.36471837141582e-05
-9.89104976467947e-06
-2.88892822520016e-05
-2.15385951350506e-05
-1.93621350836085e-05
-2.92590077138306e-05
-1.58912957230696e-05
-1.51608950404099e-05
-1.14648131632755e-05
5.22469578107561e-07
-1.95536670262471e-05
-1.03863534212806e-05
-2.97478040064056e-05
-3.10338908140015e-05
-5.48690391875292e-05
-3.39815084233257e-06
-4.59630573276952e-06
-2.71969023519846e-05
-6.72034047338438e-06
-3.64116580351326e-05
-1.93982234591169e-05
-1.93682176931901e-05
-2.60063659537456e-05
-3.46291459965248e-05
-4.11711229068988e-05
-4.05353548034847e-05
-2.19565195581735e-05
-1.61152400587494e-05
-1.90353559562454e-05
-4.39849055997818e-05
-4.84888025546134e-05
-1.45164775120748e-05
-2.6668606523107e-05
-3.82242094497387e-06
-3.79034177568858e-05
-2.81879972017564e-05
-2.16617203864305e-05
-4.04801533090702e-05
-3.02648039307344e-05
-5.30019081621561e-05
-2.09627680048106e-05
-2.89417268801537e-05
-3.00521472878767e-05
-2.63185864346232e-05
-4.20015232127936e-05
-6.27954565257245e-05
-3.52997116245573e-05
-4.76810543111539e-06
-1.99866250677769e-05
-3.02352025304713e-05
-6.22108219189392e-05
-4.27638136673448e-05
-1.01374999577954e-05
-1.81476648566945e-05
-2.77076159155574e-05
-3.92293935197924e-05
-2.84892051315896e-05
-1.34619890221155e-05
-2.82385206111939e-05
-3.86605938917257e-05
8.0365828421925e-06
-1.87559545593286e-05
-6.6859155520221e-06
-1.98521158257306e-05
-4.68506333828438e-05
-4.20872727272999e-05
-1.08056107822722e-05
-2.0478848175191e-05
-2.43647101316445e-05
-2.33488469438073e-05
-4.53587685942188e-05
-2.14563089103646e-05
-3.43436178080899e-05
-4.08985212264194e-05
-2.23506414897743e-05
-3.30256687749525e-05
-1.08551554539111e-05
-1.95419108346423e-05
-7.49129772245935e-06
-1.94395347321218e-05
3.16449569687062e-06
-1.90499309883406e-06
-6.36905774670505e-06
-1.69253418107528e-05
-1.77165042977519e-05
-2.00361179645399e-05
-2.40945830180934e-05
-9.70201057877432e-06
-4.11563921146848e-05
-1.84205654065623e-05
-2.26115916630668e-05
-6.15327119202664e-05
-1.75161717269728e-05
-4.54481320877109e-05
-3.55874943068519e-05
-2.53313681596685e-05
-2.28192472872403e-05
-3.27567236950034e-05
-3.30308014142454e-05
-8.8036002015356e-07
-1.28999611897114e-05
-5.43469381382325e-05
-2.23432088521029e-05
-3.24262648536053e-05
-1.94747646569257e-05
-2.66168745373207e-05
-4.32447846539513e-05
-2.26019992990769e-05
-2.22347945338239e-05
-2.57604055427221e-05
-1.51281611839599e-05
-3.08331207939883e-05
-1.35585877540994e-05
-4.48707454423092e-05
-4.78647604757252e-05
-4.63915446649115e-05
-1.58574652965181e-05
-2.03023724563676e-05
-1.71864298969931e-05
-4.4034192689765e-05
6.3537439463911e-06
-3.59019638537765e-05
4.70081023280643e-06
-3.67489539574421e-05
-2.64209665717881e-06
3.3214913715926e-07
-1.87730889343827e-05
-1.47531652418119e-05
-5.79488063252394e-06
-1.92689080023521e-05
-2.86944697171016e-05
-1.43824796598111e-05
-3.61994400752244e-05
-7.28678447998751e-05
-2.13454601910009e-05
-3.46841964558998e-05
-1.48244715935357e-05
-4.05860672735073e-05
-4.42369954786937e-05
-3.84387618263795e-05
-4.5413631231828e-05
-4.90469554803501e-05
-3.95974189979763e-05
-4.17533219199155e-05
-7.81235118793268e-06
-4.66019942190426e-05
-3.14067025548372e-05
-3.9722124103982e-06
-5.43147792408961e-05
-2.93294553204657e-05
-7.38922184950847e-06
-4.44353937833262e-05
-1.97239678206946e-05
-5.36801206635301e-05
-1.5109948914319e-05
-5.8037538575846e-05
-3.97156530937946e-05
-3.44225466777106e-05
-1.51335413194469e-05
-2.15192907580788e-05
-1.46546586854065e-05
-1.62448634128508e-05
-4.239848474244e-05
-2.97728891875072e-05
-1.22085213919233e-05
-2.77933973438349e-05
-5.1652587513288e-05
-1.09921109213402e-05
-1.16078280492912e-05
-1.84059906209159e-05
-2.4337854554487e-05
1.25030262180803e-06
-9.17523160367431e-06
-3.54762563940433e-05
-2.83227018000266e-05
-2.40402886661327e-05
-1.45499094334349e-05
-1.88564693789077e-05
-3.09590963254711e-05
-4.32891804610773e-05
-2.94386332676304e-05
-1.83657171789941e-05
-2.02797748676993e-05
-2.26982297203997e-05
-2.48626637898143e-05
-5.76186354709048e-05
-2.91606780688755e-05
-4.44708358276212e-05
-2.59996849903192e-05
-1.73838323659109e-05
-2.67097595872388e-05
-3.21771925441974e-05
-2.77908448085102e-05
-3.43114896725426e-05
-4.51529569373897e-05
-2.21538417236962e-05
-3.21244567449962e-05
-3.84735475823299e-05
-1.02393407314118e-05
-2.53447577568243e-05
-1.78490893745747e-05
-6.82752872547093e-05
-1.06228341470296e-05
-2.20467354883486e-05
-3.89920212987773e-05
-4.39226950951283e-05
-4.90690002350599e-05
-3.85164081165495e-05
-4.17189501182423e-05
-3.12586569905743e-05
-5.23744905498933e-05
-3.82834241808235e-05
-2.39381110930699e-05
-6.23135807917049e-05
-1.4333949974894e-05
-4.52660368669737e-05
-1.8664596817851e-05
-9.63039969654782e-06
-2.88541764466138e-05
-2.62658578760355e-05
-3.11765972557928e-05
-3.54300583208638e-05
-2.5518249418433e-05
-2.7475676073767e-05
-1.77610618199556e-05
-4.95345485319213e-05
-2.46658824231521e-05
-3.14743615636562e-05
-3.91603804269642e-06
-3.25549742068769e-05
-4.29512201747616e-05
-2.45983475679663e-05
-2.72219054275326e-05
-1.13304763754084e-05
-1.96876696927293e-05
-2.73667671556745e-06
-2.05486597087367e-05
-1.47853336866903e-05
-1.48291707656243e-05
-3.65403682115391e-05
-1.80486951001296e-05
-4.30601183865041e-05
-3.25232567910569e-05
-2.74407762000059e-05
-3.54972493555945e-05
-1.62382111308549e-05
8.56483301698172e-07
-9.55000811258642e-06
-1.74182261413819e-05
-3.18274742638006e-05
-2.55854832831208e-05
-3.02228821799745e-05
-2.68488776581057e-05
-3.69329187513168e-06
-2.19368649961735e-05
-7.32135697902493e-06
-6.06642855938532e-05
-5.14396830044162e-05
-3.14898060152168e-05
-2.3980578125897e-05
-9.31202480287867e-06
-1.14997694791877e-05
-1.75359809759529e-06
-1.7195106429612e-05
-2.06974127633187e-05
-3.85871566855406e-06
-1.4784721273325e-05
-2.2723180727029e-05
-3.97457347068388e-05
-4.25710600810756e-05
-8.73782552277693e-06
-2.37631271005403e-05
-3.71049005236353e-05
-2.53373816260834e-05
-4.75551711385845e-05
-2.27012922612579e-05
-1.83129437628127e-06
-1.41055773177089e-05
-4.14132822019272e-05
-3.24322447312351e-05
-2.04486927488323e-05
-1.80369316521165e-05
-4.09626978375359e-05
-2.72343935810342e-05
-4.36354747580711e-05
-4.76981564655117e-05
-1.66008118893593e-05
-4.39937375152973e-06
-2.60916618249949e-05
-2.1388842039162e-05
-2.91149590792091e-05
-3.33308424689569e-06
-3.26126968888189e-05
-2.7449087542772e-05
-2.24446251808109e-05
-1.76955551496474e-06
-2.86702340022365e-05
-1.94565342050527e-05
-2.72275523145761e-05
2.64110564185497e-06
-9.937918804109e-06
-3.10361399245782e-05
-5.33951241978088e-05
-1.30176392039931e-05
-2.41258667673616e-05
-4.24576206823811e-05
-1.80041186895667e-05
-1.43132171076383e-05
-3.09429041800465e-05
-4.53696709689572e-05
-1.76667589324931e-05
-2.13503803519352e-05
-3.76842028183866e-05
-1.42717038275799e-05
-3.78398006459388e-05
-3.74324258558513e-05
-3.082326082677e-05
-6.58310523123065e-06
-4.67706298259104e-05
-2.34630433288644e-05
-1.16794672550197e-05
-2.8516024520118e-05
-7.93107196139028e-06
-2.50572249809324e-05
-1.39739101386549e-05
-6.75200353872232e-06
-1.19696309576367e-05
-1.04708739910687e-05
-3.83972557434419e-05
-1.44845321407353e-05
-2.71726495965256e-05
-2.38212655258784e-05
-4.17936300320024e-06
-4.1111040765591e-05
-1.17279205892169e-05
-2.27282458091903e-05
-3.53602065195185e-05
-5.06955189238158e-05
-2.15875291396005e-05
-1.22121561933571e-05
-3.695268403116e-05
-1.8425611502039e-05
-2.95815170321986e-05
-4.18512614549229e-05
-1.46202451068416e-05
-3.14832313220227e-05
-4.83949430818107e-05
-3.55405147994355e-05
-3.34654331744759e-05
-3.07781821907779e-05
-2.57138440297402e-05
-1.25104155057483e-05
-1.80392333854973e-05
-4.11795906289025e-05
-5.3496023567171e-05
-3.03538464157554e-08
-3.71398118322776e-05
-3.27790257789545e-05
-1.59167156697332e-05
-1.99204676773671e-05
-1.40341804640587e-05
-1.20799916151023e-05
-1.00144613196202e-05
-2.804421783418e-05
-9.98478856432561e-06
-4.10506832464322e-05
-2.39307490233981e-05
-3.40658083828326e-05
-1.21382023141978e-05
-1.33639197274017e-05
-1.59619939885846e-05
-2.81912803835329e-05
-2.89831675975856e-05
-1.77356673361011e-05
-2.06453634229741e-05
-3.08913152282766e-05
-4.04041280662813e-05
-3.46876371097875e-05
-1.2612999869919e-05
-3.273431301193e-05
-3.00066078489807e-05
-2.23549658525251e-05
-1.05609283459741e-05
-3.08035789204141e-05
-2.59599711812361e-05
-4.47355204612202e-06
-9.72249799939402e-06
-2.67271033179466e-05
-1.67432821767751e-05
-3.31398160384135e-06
-1.6077170085051e-05
-1.80380941696177e-05
-3.8094202015487e-05
-4.04648368625597e-05
-3.10067011514597e-05
-1.26310086458745e-05
-6.70295852832902e-06
-3.18732813975552e-05
-9.66340891962164e-06
-2.43853257837979e-05
-1.04556555057947e-05
-4.88917253354637e-05
-1.22557313692316e-05
-3.00456393560806e-05
-2.56013038997808e-05
-5.7182919455476e-06
-2.18227625189559e-05
-3.18689228226518e-05
-3.78644421375252e-06
-1.24762258983314e-05
-2.41602694520046e-05
1.07227846129897e-05
-7.06696225386183e-06
-1.22866548738479e-05
-2.76968918835552e-05
-1.35741705840278e-05
-3.24168934583922e-05
-2.71436257087899e-05
-1.52480868859899e-05
-3.23701368732165e-05
-1.38047422907912e-05
-2.54878747468417e-05
-2.67108564556481e-05
-2.54490665014391e-05
-1.97376611830461e-05
-5.23544126090825e-05
-1.61477718484607e-05
-1.74460663817773e-05
-2.98309218049163e-05
-1.10206563499165e-05
-3.56813046836322e-05
-4.09267055791911e-05
-4.84571937797527e-05
-8.22155038041172e-07
-4.263047908924e-05
-3.1296696899343e-05
-2.42233956956371e-05
-3.70702633554298e-05
-4.95346251679828e-05
-2.78911668073572e-05
-2.11790967681334e-05
-1.56738021182304e-05
-1.38783498487745e-05
-1.38310421174485e-05
-6.23273487645051e-05
-1.3354063537397e-05
-1.70831462991573e-05
-3.95292465045174e-05
-2.45759837478751e-05
-2.78371370067269e-05
-3.88735428075221e-05
-2.00753115015144e-05
-3.45035531212349e-05
-3.00641313466591e-05
-1.07549028629176e-05
-3.76743760488707e-05
-1.22259152030488e-05
-2.81900001959307e-05
-1.9508389147064e-05
-1.40776861618951e-05
-1.12049596879011e-05
-1.32285194764796e-05
-4.78621010431509e-05
-1.52958607045576e-05
-1.09867528411051e-05
-1.89503828792008e-05
-2.10814503264803e-05
-4.08443225798377e-06
-3.39845255258549e-05
-4.0622147492336e-05
-3.13856104359208e-05
-1.85160379246886e-05
-1.82508833507109e-05
-1.43195226345355e-05
-6.01037701775512e-06
-1.42059051638728e-05
-2.0283660080912e-05
3.20143395536965e-06
-8.66048235948002e-06
-4.02877667481937e-05
-1.53964601032564e-05
-2.78973165078257e-05
-2.90709459862733e-05
-5.41252501689559e-06
5.26602014519289e-06
-4.54015643973466e-05
-1.19326422095998e-05
-3.22678188949244e-05
-3.12757245700111e-05
-1.69159115990423e-05
-2.21274513794226e-05
-4.73542923184388e-06
-3.24842480277596e-05
-1.44658650629738e-05
-1.11945351340746e-05
-3.85117611141353e-05
-1.11094202366395e-05
-8.77191731904518e-06
-2.08401396861109e-05
-4.23153620837412e-05
-2.05350226457224e-05
-2.65357727335798e-05
-4.07406048349682e-05
-2.8627211003769e-05
-2.78362133216157e-05
-1.54844341900536e-05
-2.88076918208255e-05
-1.84829270210338e-05
-5.19726786817036e-05
-2.29900780369489e-05
-4.41956914425949e-05
-1.06027504002547e-05
-2.89178683297576e-05
-3.51596333674805e-05
-4.38563146456594e-05
-2.98339737639999e-05
1.09182713674009e-05
-1.33064811190557e-05
-5.06229686002322e-05
-2.3093769975692e-05
-2.74946410001669e-05
-4.98592316657466e-05
-2.38001103432242e-05
-1.84708602949359e-05
-1.33694761496313e-05
-2.35265982087579e-05
-2.52821950784227e-05
1.0128105896057e-06
-2.97242397446018e-05
-1.87934649081662e-05
-1.22321056736465e-05
-1.74993953508914e-05
-1.7006306208463e-05
-2.58402324638884e-05
-3.23258680304436e-05
-1.35444460226872e-05
-1.44336357879618e-05
5.4545967646417e-06
-1.00947366517323e-05
-2.36972282189492e-05
-3.17234410092502e-05
-1.20054704822861e-05
6.6293517639116e-06
-2.32768068675808e-05
-2.61232840465579e-05
-2.98966422778459e-05
-3.84672696924924e-05
-6.14596855075829e-06
-3.83099614799015e-05
-3.99114385411241e-05
-3.82596813852633e-05
-1.41444612941669e-05
-3.04907126641409e-05
-2.73438586447117e-05
-2.24659807667443e-05
-3.63062160724088e-05
-2.23619824066654e-06
-2.99281676998361e-05
-3.0073799914205e-05
-3.13267240726218e-05
-2.09229727771829e-05
-4.1738333394225e-05
-3.10647913376403e-05
-2.95660090606002e-05
-3.79540716626088e-05
-1.21167994168285e-05
-3.23860975347468e-05
-4.82062562905896e-06
-2.73016806474796e-05
-1.99871398508837e-05
-2.16312038258016e-05
-6.71391779091355e-06
-2.79481674843958e-05
-2.63408897590368e-05
-1.7338429795367e-05
-3.6577142589068e-05
-2.48399835205407e-05
-2.1413566010004e-05
-2.03510471828307e-05
-2.08075127553519e-05
-1.61736127935995e-05
-2.87876335972845e-05
-2.1002730958081e-05
-1.95599449467314e-05
-1.58761441033127e-05
-4.74422995910461e-05
-2.4018589102474e-05
-2.34832636166293e-05
-1.5545408748553e-05
-1.51324003177607e-05
-1.55713225794121e-05
-2.10367314996563e-05
-2.08280170198818e-05
-7.53988333089204e-06
-3.49466700949615e-05
-3.05110121672226e-05
-2.79998312287285e-05
-3.58538461606987e-05
-4.1163189779354e-05
-2.33811654247292e-05
-3.51101648360642e-05
-2.24288543077601e-05
-2.23523644138798e-05
-2.20134408348375e-05
-8.99953758397269e-06
-4.4544990194316e-05
-4.04296102583994e-05
-4.76887658091212e-05
-3.23814786384883e-05
4.15468446829301e-06
-1.81950552790705e-05
-4.48550270065155e-05
-3.63830615909532e-05
-2.4912920787958e-05
-3.76717332512862e-05
-3.81584306579722e-05
-9.65803158760845e-06
-5.62147786973294e-06
-1.83215220379635e-05
-3.30435288668135e-05
-5.61727335018433e-06
-2.52814286946662e-05
-4.63624267962377e-05
-3.81738315451527e-05
-3.2571726470447e-05
-4.96798039860405e-06
-4.58683583987604e-05
-2.56179729067649e-05
-1.53401897162597e-05
-1.54827104549591e-05
-1.84764923071179e-06
-1.89036018987344e-05
-7.04518268617154e-06
-3.91513853542447e-05
-2.07479362618059e-05
-3.88113472221861e-05
-3.41402427062165e-05
-2.85527892644008e-05
-9.06989368227405e-06
-2.48408248043264e-05
-3.64407431189882e-05
-5.02388903936444e-05
-1.94421820918754e-05
-7.05944329925879e-07
-2.52285251952619e-05
1.18480686412189e-06
-3.53365863119673e-05
-3.31460101139555e-05
-2.28704622597874e-05
-1.16869709994118e-05
-1.0269333752926e-05
-9.22624916655646e-06
3.57026489064019e-06
-2.2126949293312e-05
-3.64334345765533e-05
-2.6235765299549e-06
-3.99085978690617e-05
-3.464906625873e-05
-1.01085746027606e-05
3.56197384843687e-07
-3.23849537576864e-05
-3.7602390023071e-05
-2.42979257476424e-05
-3.89814297446476e-05
-2.39748090833878e-05
-1.36489618159546e-05
-1.37793282310426e-05
-4.36987934379242e-05
-2.30220144437715e-05
-5.86398968047083e-06
-4.02743388190052e-05
-4.67109125480343e-06
-4.02478769414814e-05
-1.02857273372374e-05
-2.03291335016273e-05
-1.11014151181476e-05
-3.4373062389585e-05
-5.09377911298782e-05
-3.74961599964848e-05
-3.38014763292666e-05
-2.17399215476223e-05
-7.73715327517185e-06
-4.41290862736193e-05
-1.88848628146387e-05
-1.46439772898237e-05
-4.340081763924e-05
-2.48797654589847e-05
-3.83818754652806e-05
-4.4456446203909e-05
-3.13748494180011e-05
-2.85235473413502e-05
-2.02068206202846e-05
-3.71140391793114e-05
-1.38398297866211e-05
-9.40323220751255e-06
-8.56713047182954e-06
-1.8792439945956e-05
-3.41390008804543e-05
-1.81307265251093e-05
-1.51558882922365e-05
-2.19446287826226e-05
-2.19850934412611e-05
-1.9718368809823e-05
-4.04587621321775e-06
-1.97196332342749e-06
-7.28279057130336e-06
-1.4690627928131e-05
-3.25789861716277e-05
-2.17032546414733e-05
-1.31794617469449e-05
-8.54887898793952e-06
-4.5259947007602e-05
-3.26510379113693e-05
-3.08776462771062e-05
-5.35740692544083e-06
-2.57000556293845e-05
-9.61339191469877e-06
-1.15434971688982e-06
-3.44286194785364e-05
-1.72080191298036e-05
-1.66904609124379e-05
-3.24715195288586e-05
-2.85062428667085e-05
-2.47363294800011e-05
-8.08344604911437e-06
-2.87809535834602e-05
-9.47513313436362e-06
-1.33711849142282e-05
-2.99827451191475e-05
-1.11029063836339e-06
6.2068849207568e-06
-2.6653808804799e-05
-2.43007487341841e-05
-1.69174727224593e-05
-3.54808442605319e-06
-2.87674479134418e-05
-2.92399219778232e-05
-2.51738044374148e-05
3.84029877279756e-07
-1.16144234797998e-05
-1.1006326471274e-05
-2.47235593485386e-05
-2.91086439087605e-05
-1.64194066549946e-05
-1.13553693338104e-05
-4.00713653115913e-05
-2.13715076886781e-05
-2.35330342280612e-05
-1.88754667084728e-05
-1.06824870696567e-05
-1.779878026461e-05
-3.03983009394269e-05
-3.40526479944294e-05
-3.22618970530108e-05
-4.8396325116784e-05
-4.04644119868856e-05
-1.88725263141307e-05
-5.85457559415901e-06
-2.1092775872321e-05
-3.08866707397659e-05
-1.23110204887579e-05
2.69487007375236e-06
-3.22030390067229e-05
-4.23938032512292e-05
-3.74391226045047e-05
-5.69855723517824e-06
-3.76240188605256e-05
-3.34932494302156e-05
-1.57907275890371e-07
-2.53338017971073e-05
3.77793341664921e-06
-3.95565821770551e-05
-4.4559549571311e-05
-6.15064279088604e-05
-3.42974947495976e-05
-5.4466249343658e-05
-9.26395903480086e-06
-2.6392724302107e-05
-4.82754579027621e-05
-1.4205818923578e-05
-1.24750029824735e-05
-5.36131006477478e-05
-7.9694081882781e-06
-3.80195604176839e-05
-2.46536291635177e-05
-2.23976089040906e-05
-1.89669887081306e-05
-2.86770487747062e-05
-7.09626909169569e-06
-2.69175355331388e-05
-3.67158531737243e-05
-2.71621141888725e-05
-2.38614701162888e-05
-5.01463877454589e-05
-2.69730235335181e-05
-2.96945212779659e-05
-2.17685143568793e-05
-3.75677107233452e-05
-4.35471349699576e-05
-1.50024875960486e-05
-2.34555776108992e-05
-1.94541985244809e-05
-2.99159477371924e-05
-1.8882420906578e-05
-3.97343874817706e-05
-1.2119100480202e-05
-3.9773167855783e-05
-1.21287128051219e-05
-5.25253676705111e-05
-4.96565451201148e-05
-1.77719585801365e-05
-3.66911762636843e-05
-2.45057465964799e-05
-2.89318317113238e-05
-3.16248206473867e-05
-1.57653099667342e-05
-3.47473608761445e-06
-2.0092440886536e-05
-4.87972210454272e-05
-1.3934360297082e-05
-1.48937547142724e-05
-2.44727777857157e-05
-1.87378030566317e-06
-5.29781348156405e-05
-2.77477868215356e-05
-5.65157686622487e-05
-2.62698712108531e-05
-4.39525515287029e-05
-5.81512998541343e-06
-1.735312539812e-05
-4.0003930507785e-05
1.1773724639114e-05
-4.53990765461586e-05
-2.07035893102057e-05
-3.68251248775577e-05
-3.70942152102053e-05
-3.58001954056469e-05
-4.33577153906042e-05
-4.2307882247513e-05
-3.27973705999344e-05
-9.96672640154664e-06
-3.42599008277497e-05
-1.68329681211775e-05
-2.42433875931217e-05
-2.26355109322965e-05
-1.28358827653052e-05
-8.50258837757209e-06
-3.17716518809874e-05
-2.29006660612345e-05
-1.63875227670794e-05
-9.30978101890758e-06
-4.67959546040797e-05
-3.26874141769195e-05
-1.8187335519948e-05
-2.86784646228307e-05
-1.63855419470133e-05
-2.58782910628747e-05
-9.26004565265902e-06
-2.21844603701099e-05
-1.77451325766023e-05
-4.1062620050058e-05
-2.71439302635178e-05
-1.84251051996433e-05
-3.68957449224659e-05
-1.0831030920711e-05
-4.52313714102649e-05
-2.19072969401425e-05
-1.39841298368398e-05
-2.77633072913038e-05
-3.99871766211437e-05
-4.67687150128004e-05
-3.31939678763815e-05
-6.44771594370197e-05
1.33105303901314e-05
-9.40268211830671e-06
-3.10993202465401e-05
-5.10994753841944e-05
-2.60232246110955e-05
-4.7126998048666e-05
-2.32326951464417e-05
-3.04004392227487e-05
-1.69417985715839e-05
-1.81390031713145e-05
-7.88227532413103e-06
-1.45158466688758e-05
-2.16197390403253e-05
-3.12486282707145e-05
-8.13979744000803e-06
-1.99733410220832e-05
-3.32394781481686e-05
-3.47585706959673e-05
-4.56265762343616e-05
-4.26947361009442e-05
-3.17095059891074e-05
-2.19114388043564e-05
-2.40464641446759e-05
-1.79506201143525e-06
-3.62698645703725e-05
-3.25388323890531e-05
-2.14438885436836e-05
-5.04616865047764e-05
-2.2699513240918e-05
-3.92608519748685e-05
-4.03981512774499e-05
-3.55371357427688e-05
5.7135987499207e-06
-5.24924709265567e-06
-3.36102533396433e-05
-2.6110414095513e-05
-7.92064077047642e-06
-1.98105110091505e-06
-1.05474259867058e-05
-5.52833443440624e-06
-1.85419476909624e-05
-1.35198719088208e-05
-8.70987382447399e-06
-4.36583111264848e-05
-5.87086373993103e-06
7.64294530392625e-06
-3.48682812011021e-05
-1.54174672670005e-05
-1.98843355881102e-05
-5.10044589991307e-05
-6.55096536041694e-06
-2.98628912560093e-05
-1.34183510747195e-05
-2.07131394469691e-05
-2.6719277403939e-05
-3.47361764962027e-05
-3.72456461494117e-05
1.81539179850247e-05
-2.25335666346683e-05
-2.73902643968536e-05
-2.97646401266471e-06
-1.37443572165502e-05
4.79251998537963e-06
-3.08417603073706e-05
-2.05356781960031e-05
-4.41243100492375e-07
-1.43244191030939e-05
8.34303887882248e-06
-2.47065441363129e-05
-3.63039622607916e-05
-2.23348351713403e-05
-2.75897631851091e-05
-2.06982644696668e-05
-3.89997941622063e-05
-3.43832398426228e-05
-4.07623585913012e-05
-3.28940514344102e-05
-2.77454860435154e-05
6.0252018622121e-06
-2.94119843288411e-05
-5.29214020076796e-06
-1.70508947789929e-05
-3.16263008425158e-05
-3.15650194120347e-05
-9.11503669491657e-06
9.54401522684748e-06
-1.35591861716732e-05
-2.84505686617109e-05
-2.078192046971e-05
-3.78253257864386e-05
-2.14479096908027e-05
-5.24923513226467e-06
-3.40260397571016e-05
-4.76297173745719e-05
-3.83079621919209e-07
-3.00516787255651e-05
1.70201247280659e-06
-3.67217447381159e-05
-1.870614478726e-05
-2.6436545964885e-05
-3.13584139870796e-05
-1.90720481757185e-05
-1.07533865154974e-05
-6.16344801463262e-06
-4.33647217472509e-05
-1.97443443802311e-05
-1.12819592832445e-05
-3.54472347651761e-05
-1.96206969919541e-05
-3.64177925784437e-05
-3.1366241790876e-05
-3.58547036862074e-05
-1.81291233426479e-05
-3.23481322399653e-05
-1.69115957075077e-05
-1.68773898055104e-05
1.30758916848329e-05
-2.02425774338207e-05
-2.23361995696314e-05
-7.51537542915057e-06
-3.65450779456378e-05
-2.888408831686e-05
-5.23029562087117e-05
-1.89498345312992e-05
-4.95420858801478e-05
-4.39091744678283e-05
-3.66102217575938e-05
-9.9750591156348e-06
-1.25076850156962e-05
-2.47616426740174e-05
-1.7206232474297e-05
-1.35804919716792e-05
1.47215010388622e-06
-1.53062624478448e-05
-2.70476107120496e-05
-1.80639652455463e-05
-2.99054903825666e-05
-2.7641181507437e-05
-3.99990750594499e-05
-3.02996121808056e-05
-4.11346388283327e-05
-2.70628416651045e-05
-2.1609360341903e-05
-4.29220317648651e-05
-3.272754694052e-05
-3.23808080697487e-05
-7.64742351760984e-06
-3.41834767311057e-05
-2.90892890208888e-05
-4.21866594307291e-05
-2.10281643190341e-05
-2.65993517392698e-05
-1.87490337666553e-05
-6.99321923637313e-06
-3.01196607644773e-05
-1.51874663694463e-05
1.38907534549664e-05
-5.72341761107411e-06
-3.83385313547502e-05
-4.86475150903563e-05
-3.53086474254437e-06
-3.63201674134364e-06
-6.28793134969229e-06
-3.4497905784414e-05
-3.06280266767533e-05
-7.96294094863743e-06
-3.22772053930171e-05
-2.07283889622384e-05
-2.86448417275989e-05
-3.29802303066285e-05
-2.52122295609649e-05
1.27369830261517e-06
-1.69433731701536e-05
-1.28827228604415e-05
-2.06701187302697e-06
-4.14305487260985e-05
-3.42504077662629e-05
-1.35221075921965e-05
4.42556511872875e-06
-4.21664033066931e-05
-1.38306030061692e-05
-3.9948851097539e-05
-3.49570301223311e-05
-2.81219297150159e-05
-1.61337137423348e-05
-2.26776387664941e-05
-1.15597631180258e-05
-2.91148355110245e-05
-2.90911424082283e-05
-4.17372978681816e-05
-1.66395883680422e-05
-3.83358240071663e-05
-3.00691852930269e-06
-2.15713706663626e-05
-3.77154907421561e-05
-1.21009939587787e-05
-3.00563433689868e-05
-2.28436806911364e-05
-1.01896665365947e-05
-4.72620107096395e-05
-4.00009832743229e-05
-2.1423382225927e-05
-5.15850613040312e-05
-3.49253352504633e-05
-2.71653724147506e-05
-4.27234457271919e-05
-1.9131256203958e-05
-2.11739013099208e-05
-2.76677972986529e-05
-2.37860496931984e-05
-3.72792314913983e-05
-4.70404702264381e-05
-2.00782780993799e-05
-3.07701568433206e-05
-4.96666389805471e-05
-2.65982898684978e-05
-4.26222206223129e-05
-4.9017064394299e-05
1.00532340614009e-06
-3.83086252040045e-05
-3.4195971924506e-05
-3.27149899333903e-05
-4.2003559352739e-05
-4.39454451846208e-05
-1.50094784255224e-05
-2.40878588663585e-05
-4.13214644489177e-05
-3.90078857484188e-05
-3.62160339815145e-05
-4.33276347675331e-05
-4.2567337644559e-05
-2.38483972250148e-05
-2.60632482556731e-05
-1.71296388769652e-05
-4.22166112999352e-05
-4.54943742023278e-05
-3.31788763864006e-05
-1.04033203685877e-05
-2.69526214164963e-06
-1.8363154825138e-05
-5.55286298931439e-06
-2.29140721584113e-05
-3.72705909793007e-05
-5.33009710898578e-05
-1.60712097888438e-05
-2.48821981440419e-05
-1.36223850003514e-05
-2.12211803160922e-05
-4.46815796816966e-05
-3.22354903476808e-05
-3.13770499144485e-05
-4.68171937618543e-05
-2.01648785907371e-05
-4.01086692141228e-05
-3.77111368320225e-05
-5.09792698901804e-06
-3.64489433080607e-05
-3.65085039844571e-05
-8.61108352213391e-06
-1.62738529080245e-05
-3.9640277866614e-05
6.88232072254282e-06
-4.78990535010566e-05
-3.70105756391798e-05
-4.3274218952267e-05
-1.86365729821555e-05
-4.68987259140549e-05
-4.85080129412295e-05
-2.07696288121721e-05
-2.75356435936957e-05
-4.00409477182724e-05
-4.11743398519411e-05
-3.84106420319194e-05
-5.60516093004027e-05
-1.56999651522015e-05
-2.69500448492418e-05
-2.99981977120805e-05
-6.2891741626151e-06
-3.13521825036555e-05
-3.27438567987655e-05
-4.35366824158212e-05
-4.52288903445925e-05
-1.31244162791689e-05
-1.38969058470376e-05
-3.19991941762414e-05
-3.23174741526968e-05
-3.1824612424884e-05
-3.64021133614473e-05
-4.20274639204931e-05
-3.65365355929049e-05
-4.694509753473e-05
-1.8858535383276e-05
-1.95273180339963e-05
-3.95724237729072e-06
-1.16650419247543e-05
-4.27766065512396e-05
-4.7871563882627e-05
-4.82148833319863e-05
-3.82608482059131e-05
-3.61698856500182e-05
-3.92324678368722e-05
-6.26110324923474e-05
-3.68710951036865e-05
-2.79237260602761e-05
-4.40901108860352e-05
-3.85902826604719e-05
-2.13804348489578e-05
-1.32049927171426e-05
-4.13334361749964e-05
-3.2393546874581e-05
-2.75310494174443e-05
-3.61984127274959e-05
-1.70600299206466e-05
-1.89101887577469e-05
-2.57936098239793e-05
-5.47928610289154e-05
-2.42808141547141e-05
-3.30573919699712e-05
-3.321513837271e-05
-3.2270217899122e-05
-3.43860392405299e-05
-8.69384494747399e-06
-2.60561881915546e-05
-3.44797897165515e-05
-3.99732293811244e-05
-3.69721104480589e-05
-8.16718877977599e-05
-3.04516872883545e-06
-2.09877029966262e-05
-3.28217848349496e-05
-3.41746344360135e-05
-4.50876759636478e-06
9.64574400837413e-06
-2.13207097672553e-05
-3.41644341454098e-05
-3.23636390767334e-05
-2.36138937640404e-05
-3.06298479439876e-05
-3.15211622954707e-05
-1.6177542266599e-05
-1.85090621452366e-05
-1.6968403344e-05
-2.51431171738461e-05
-3.70179672396988e-05
-3.84788131405716e-05
-3.53100465603665e-05
-2.66630367516241e-06
-3.49944891668762e-05
-2.37280264027516e-05
-2.85744794544382e-05
-1.79922043125959e-05
-3.76347388118754e-05
-1.51385997953384e-05
-6.04475796446879e-06
-1.39586390093965e-05
-4.02816945746641e-05
-2.83534870293201e-05
-5.38129580894937e-05
-4.0268879674307e-05
-2.72145851914213e-05
-3.98655341938605e-05
-4.50501442182719e-05
-3.14307821286924e-05
-5.49640472946715e-05
-2.94934661021089e-05
-2.99001446737076e-05
-2.52508752585322e-05
-1.03815521823946e-05
-2.94228142849405e-05
-8.9947505602601e-06
-4.50591757022785e-05
-2.36412664569096e-05
-3.76329811246067e-05
-2.51935443079165e-05
-3.91682851414688e-05
-2.77792224232517e-05
-2.03132515806098e-05
-1.73561859796507e-05
-1.50098475212289e-05
-4.31265433786003e-05
-4.88981331027069e-05
-2.3063062337758e-05
-4.59574254576515e-05
-4.97119216167979e-05
-1.53081585347307e-05
-4.33062804012516e-05
-5.36729998673663e-05
-5.21725937417288e-05
9.87771967938147e-07
-1.11974008482711e-05
-2.03806172647474e-05
-2.29834314759261e-05
-2.03279831821849e-05
-3.93438016891964e-05
-4.04015489970678e-05
-5.36088335435259e-05
-2.01034465272002e-05
-1.94151815988508e-05
-2.9630753676708e-05
-2.48432380538162e-05
-1.89863956315248e-05
-3.17627430128597e-05
-1.27817619829474e-05
-2.97079308059822e-05
-1.0713562839853e-05
-5.14686772979343e-05
-7.21977254680738e-06
-4.38835385940272e-05
-5.41567628762494e-05
-1.40144137348282e-05
-1.00564028287702e-05
-2.1540187563205e-05
-4.86970525490925e-05
-1.78476365192821e-05
-4.56264739579523e-05
-1.64651300312571e-05
-1.27901708432471e-05
-4.46378582386004e-05
-1.92805645354656e-05
-2.33302760322834e-05
-3.66317841716478e-05
-1.16178289501272e-05
-3.77967014841133e-05
-1.04487547305398e-05
-4.09923038868934e-05
-1.91644542808747e-05
-2.82489894561258e-05
-1.79119131137808e-05
-1.2759010692576e-05
-4.23639572974402e-05
-4.22022865432625e-05
-3.51269535918792e-05
-3.97582427273801e-05
-2.18079798609469e-05
-3.15313024750344e-05
-6.95260848110687e-05
-2.97508933959275e-05
-7.17611667253017e-05
-2.79700782960318e-05
-2.42289224645172e-05
-1.38686261522177e-05
-2.97524085253086e-05
-2.90886842453355e-05
-4.51869340043414e-05
-1.92342445804566e-05
-1.5908709905824e-05
-4.08467309899033e-05
-2.249450118903e-05
-3.87363306520188e-05
-3.13543223744018e-05
-3.28296732676849e-05
-5.64147620499751e-05
-2.51238048635701e-05
-4.31053366718731e-05
-2.78269862979563e-05
-1.97246001333998e-05
-5.022471592627e-05
-8.62312555810897e-08
-2.0298848667823e-05
-4.33513103538401e-05
-3.0458489819446e-06
-4.69342178555755e-06
-3.23304734288459e-05
-4.55378401552398e-05
-3.35507365571639e-05
-3.29152519535244e-05
-5.22340595141745e-05
-4.19044293299949e-05
-3.07943909120507e-05
-5.63915051760511e-05
-1.51529240644107e-05
-3.09006939085448e-05
-3.47885242592444e-05
-3.67283610686876e-05
-2.46437835935881e-05
-3.49767970949499e-05
-3.28477978400523e-05
-3.89524036703455e-05
-4.17887419275016e-05
-4.78976567426773e-05
-3.13754701660601e-05
-1.95780422511329e-05
1.14650624123165e-06
-3.81483209529389e-05
-4.18189233741731e-05
-1.34709077515298e-05
-3.74826813132042e-05
-4.15640087524081e-06
-1.60556864537122e-05
-4.7124344878909e-05
-2.87768414521323e-05
-2.7278728909998e-05
-1.97087146126658e-05
-2.67972244617022e-05
-1.43178492159809e-05
-1.61908379487616e-05
-1.55304530738134e-05
-2.23330734411527e-05
-4.90069025043729e-05
-2.51518028431659e-05
-2.84575041903614e-05
-3.16325268658407e-05
-3.34395538501558e-05
-2.51042279572231e-05
-1.62132609853252e-05
-3.26949157903857e-05
-3.75788466299147e-05
-2.85871321093528e-05
-4.77926801435762e-05
-3.85054564690037e-05
-2.84217703273127e-05
-3.09110663772487e-05
-2.88419838442685e-05
-4.19268059873888e-05
-2.45266725476172e-05
-1.68291174640074e-05
-5.70241066548066e-05
-3.76913190448195e-05
-2.48508029310041e-05
-7.30585288779799e-05
-1.81200886523433e-05
-4.03910172709692e-05
-2.71193860749139e-05
-1.9650680770384e-05
-2.47073048830149e-05
8.5995022367928e-06
-1.34150579900584e-05
-7.18134115840901e-05
-3.39232580224674e-05
-3.44901804728004e-05
-3.21345112930276e-05
-3.15950134624595e-05
-4.94473097627138e-05
-3.37219609526596e-05
-1.29390143626868e-05
-4.2925148893225e-05
